# Supplementary material for: Improving model predictions for RNA interference activities that use support vector machine regression by combining and filtering features
Source: BMC Bioinformatics. 2007 Jun 6;8:182. doi: 10.1186/1471-2105-8-182 (PMC1906837; doi:10.1186/1471-2105-8-182)
Supplement: Additional file 1 — suppl1_comparison_position_specific_base_composition. Sites and bases within the guide strand found from several studies and datasets to be either significant or not significant in their influence of RNAi activity. [file 1471-2105-8-182-S1.xls]

## Sheet: position_specific_base_comp
	feature	sense pos	sense strand	guide pos	guide strand	t-test	corr	t > 2.0	Reynolds	Ui-Tei	Amarzguioui	Hsieh	Takasaki	Huesken pos	Huesken neg	Shabalina pos	Shabalina neg
83	Position_Specific_Bin_Base_20_Base_T	19	T	1	A	5.70984	0.115084	*	1	1	2	1		4.5e-06		0.00523
82	Position_Specific_Bin_Base_20_Base_G	19	G	1	C	8.83172	-0.176388	*	-1	-1	-1	-1	-2		1.53e-05		3e-07
81	Position_Specific_Bin_Base_20_Base_C	19	C	1	G	16.0517	-0.309681	*	-1	-1					1.56e-10		8.3e-05
80	Position_Specific_Bin_Base_20_Base_A	19	A	1	T	19.2269	0.36344	*	2	1	2			4.99e-11		5.6e-13
79	Position_Specific_Bin_Base_19_Base_T	18	T	2	A	2.90686	0.0588785	*	1		1
78	Position_Specific_Bin_Base_19_Base_G	18	G	2	C	5.93251	-0.119509	*							9.04e-05
77	Position_Specific_Bin_Base_19_Base_C	18	C	2	G	6.05664	-0.121973	*									0.00155
76	Position_Specific_Bin_Base_19_Base_A	18	A	2	T	8.88346	0.177389	*	1		1			0.000805		0.00108
75	Position_Specific_Bin_Base_18_Base_T	17	T	3	A	1.7254	0.0349872		1		1			0.000497
74	Position_Specific_Bin_Base_18_Base_G	17	G	3	C	2.65458	-0.053784	*
73	Position_Specific_Bin_Base_18_Base_C	17	C	3	G	1.20341	-0.0244102
72	Position_Specific_Bin_Base_18_Base_A	17	A	3	T	2.06843	0.0419319	*	1		1					0.01599
71	Position_Specific_Bin_Base_17_Base_T	16	T	4	A	2.68267	0.0543515	*	1
70	Position_Specific_Bin_Base_17_Base_G	16	G	4	C	2.87289	-0.0581927	*				1
69	Position_Specific_Bin_Base_17_Base_C	16	C	4	G	1.56276	-0.0316927								0.0104
68	Position_Specific_Bin_Base_17_Base_A	16	A	4	T	1.73582	0.0351983		1
67	Position_Specific_Bin_Base_16_Base_T	15	T	5	A	1.31284	0.0266284		1				2.7				0.0104
66	Position_Specific_Bin_Base_16_Base_G	15	G	5	C	3.02994	-0.0613622	*
65	Position_Specific_Bin_Base_16_Base_C	15	C	5	G	1.91299	-0.0387857
64	Position_Specific_Bin_Base_16_Base_A	15	A	5	T	3.69743	0.0748114	*	1					0.0015		0.02657
63	Position_Specific_Bin_Base_15_Base_T	14	T	6	A	1.2249	-0.0248458								0.0383
62	Position_Specific_Bin_Base_15_Base_G	14	G	6	C	1.80275	-0.0365536
61	Position_Specific_Bin_Base_15_Base_C	14	C	6	G	0.681277	-0.0138219										0.00557
60	Position_Specific_Bin_Base_15_Base_A	14	A	6	T	3.60073	0.0728653	*
59	Position_Specific_Bin_Base_14_Base_T	13	T	7	A	3.78723	0.0766178	*								0.00253
58	Position_Specific_Bin_Base_14_Base_G	13	G	7	C	7.6682	-0.15374	*	-1						5.72e-05		0.00854
57	Position_Specific_Bin_Base_14_Base_C	13	C	7	G	1.53545	-0.0311394										0.00209
56	Position_Specific_Bin_Base_14_Base_A	13	A	7	T	5.34744	0.107868	*				1		0.0017		0.00296
55	Position_Specific_Bin_Base_13_Base_T	12	T	8	A	0.746539	-0.0151457
54	Position_Specific_Bin_Base_13_Base_G	12	G	8	C	1.21993	-0.0247451
53	Position_Specific_Bin_Base_13_Base_C	12	C	8	G	0.30714	-0.00623181
52	Position_Specific_Bin_Base_13_Base_A	12	A	8	T	2.20362	0.0446672	*
51	Position_Specific_Bin_Base_12_Base_T	11	T	9	A	0.809687	-0.0164265
50	Position_Specific_Bin_Base_12_Base_G	11	G	9	C	0.412455	0.0083685					1
49	Position_Specific_Bin_Base_12_Base_C	11	C	9	G	1.14947	-0.0233166					1
48	Position_Specific_Bin_Base_12_Base_A	11	A	9	T	1.5058	0.0305387
47	Position_Specific_Bin_Base_11_Base_T	10	T	10	A	6.0463	0.121768	*	1					9.1e-05		0.00573
46	Position_Specific_Bin_Base_11_Base_G	10	G	10	C	2.37485	-0.0481304	*
45	Position_Specific_Bin_Base_11_Base_C	10	C	10	G	1.23885	-0.0251287
44	Position_Specific_Bin_Base_11_Base_A	10	A	10	T	2.15905	-0.0437655	*							0.0483
43	Position_Specific_Bin_Base_10_Base_T	9	T	11	A	2.82723	0.0572708	*					2.3				0.02601
42	Position_Specific_Bin_Base_10_Base_G	9	G	11	C	2.86218	-0.0579765	*					-2.35		0.00287
41	Position_Specific_Bin_Base_10_Base_C	9	C	11	G	3.53162	-0.071474	*
40	Position_Specific_Bin_Base_10_Base_A	9	A	11	T	3.69621	0.0747868	*						0.0219
39	Position_Specific_Bin_Base_9_Base_T	8	T	12	A	1.42341	0.0288692
38	Position_Specific_Bin_Base_9_Base_G	8	G	12	C	0.653182	-0.013252						-2.35
37	Position_Specific_Bin_Base_9_Base_C	8	C	12	G	1.21241	-0.0245926
36	Position_Specific_Bin_Base_9_Base_A	8	A	12	T	0.466595	0.00946688						3.02
35	Position_Specific_Bin_Base_8_Base_T	7	T	13	A	3.38741	0.0685695	*					-2.59
34	Position_Specific_Bin_Base_8_Base_G	7	G	13	C	0.863803	-0.017524						2.4
33	Position_Specific_Bin_Base_8_Base_C	7	C	13	G	4.42972	-0.0895191	*							0.00556		0.00433
32	Position_Specific_Bin_Base_8_Base_A	7	A	13	T	1.89909	0.0385044									0.00058
31	Position_Specific_Bin_Base_7_Base_T	6	T	14	A	3.07777	0.0623271	*								0.00972
30	Position_Specific_Bin_Base_7_Base_G	6	G	14	C	0.88391	-0.0179318										0.02243
29	Position_Specific_Bin_Base_7_Base_C	6	C	14	G	6.50598	-0.130872	*				-1			0.0382		0.01121
28	Position_Specific_Bin_Base_7_Base_A	6	A	14	T	4.28878	0.0866925	*			1		2.33			0.00633
27	Position_Specific_Bin_Base_6_Base_T	5	T	15	A	0.360128	-0.00730687
26	Position_Specific_Bin_Base_6_Base_G	5	G	15	C	1.01944	0.0206803
25	Position_Specific_Bin_Base_6_Base_C	5	C	15	G	1.87664	-0.0380498
24	Position_Specific_Bin_Base_6_Base_A	5	A	15	T	1.18953	0.0241288
23	Position_Specific_Bin_Base_5_Base_T	4	T	16	A	2.79747	0.0566701	*
22	Position_Specific_Bin_Base_5_Base_G	4	G	16	C	0.133358	-0.00270585
21	Position_Specific_Bin_Base_5_Base_C	4	C	16	G	3.33579	-0.0675292	*									0.02902
20	Position_Specific_Bin_Base_5_Base_A	4	A	16	T	0.779774	0.0158198
19	Position_Specific_Bin_Base_4_Base_T	3	T	17	A	0.62031	0.0125852				-1						0.01011
18	Position_Specific_Bin_Base_4_Base_G	3	G	17	C	0.718998	-0.0145871									0.00768
17	Position_Specific_Bin_Base_4_Base_C	3	C	17	G	3.62071	-0.0732675	*
16	Position_Specific_Bin_Base_4_Base_A	3	A	17	T	3.77584	0.0763887	*	1		-1
15	Position_Specific_Bin_Base_3_Base_T	2	T	18	A	4.32843	-0.087488	*			-1				0.00877
14	Position_Specific_Bin_Base_3_Base_G	2	G	18	C	3.16826	0.0641522	*								0.01653
13	Position_Specific_Bin_Base_3_Base_C	2	C	18	G	0.158874	0.00322357
12	Position_Specific_Bin_Base_3_Base_A	2	A	18	T	0.744885	0.0151121				-1
11	Position_Specific_Bin_Base_2_Base_T	1	T	19	A	6.59551	-0.132642	*		-1	-2		-3.75		1.1e-08		2.1e-05
10	Position_Specific_Bin_Base_2_Base_G	1	G	19	C	6.50062	0.130766	*		1	1		7.4	0.0195		2.9e-06
9	Position_Specific_Bin_Base_2_Base_C	1	C	19	G	2.1898	0.0443877	*		1	1
8	Position_Specific_Bin_Base_2_Base_A	1	A	19	T	2.2292	-0.0451846	*		-1	-1		-3.97				0.02982
7	Position_Specific_Bin_Base_1_Base_T	-1	T	20	A	0.849348	0.0172309
6	Position_Specific_Bin_Base_1_Base_G	-1	G	20	C	4.46861	-0.0902987	*							0.0363
5	Position_Specific_Bin_Base_1_Base_C	-1	C	20	G	0.845706	-0.017157
4	Position_Specific_Bin_Base_1_Base_A	-1	A	20	T	4.33005	0.0875204	*
3	Position_Specific_Bin_Base_0_Base_T	-2	T	21	A	0.24332	-0.00493695
2	Position_Specific_Bin_Base_0_Base_G	-2	G	21	C	6.98765	-0.140377	*							0.0187
1	Position_Specific_Bin_Base_0_Base_C	-2	C	21	G	5.49707	0.110849	*						0.0298
0	Position_Specific_Bin_Base_0_Base_A	-2	A	21	T	1.62153	0.0328833
								45
