# Supplementary material for: Improving model predictions for RNA interference activities that use support vector machine regression by combining and filtering features
Source: BMC Bioinformatics. 2007 Jun 6;8:182. doi: 10.1186/1471-2105-8-182 (PMC1906837; doi:10.1186/1471-2105-8-182)
Supplement: Additional file 2 — suppl2_all_features_corr_descr_tval. Features with their associated descriptions, correlations with RNAi activity and t-test values of significance. [file 1471-2105-8-182-S2.txt]

func indx = 0	func corr = 0.0328833	feature description = Position_Specific_Bin_Base_0_Base_A	t-Test statistic = 1.62153	z transform = 0.0167272
func indx = 1	func corr = 0.110849	feature description = Position_Specific_Bin_Base_0_Base_C	t-Test statistic = 5.49707	z transform = 0.0591153
func indx = 2	func corr = -0.140377	feature description = Position_Specific_Bin_Base_0_Base_G	t-Test statistic = 6.98765	z transform = -0.0663207
func indx = 3	func corr = -0.00493695	feature description = Position_Specific_Bin_Base_0_Base_T	t-Test statistic = 0.24332	z transform = -0.00246243
func indx = 4	func corr = 0.0875204	feature description = Position_Specific_Bin_Base_1_Base_A	t-Test statistic = 4.33005	z transform = 0.0459738
func indx = 5	func corr = -0.017157	feature description = Position_Specific_Bin_Base_1_Base_C	t-Test statistic = 0.845706	z transform = -0.008507
func indx = 6	func corr = -0.0902987	feature description = Position_Specific_Bin_Base_1_Base_G	t-Test statistic = 4.46861	z transform = -0.0434005
func indx = 7	func corr = 0.0172309	feature description = Position_Specific_Bin_Base_1_Base_T	t-Test statistic = 0.849348	z transform = 0.00869183
func indx = 8	func corr = -0.0451846	feature description = Position_Specific_Bin_Base_2_Base_A	t-Test statistic = 2.2292	z transform = -0.0221192
func indx = 9	func corr = 0.0443877	feature description = Position_Specific_Bin_Base_2_Base_C	t-Test statistic = 2.1898	z transform = 0.0227241
func indx = 10	func corr = 0.130766	feature description = Position_Specific_Bin_Base_2_Base_G	t-Test statistic = 6.50062	z transform = 0.0706919
func indx = 11	func corr = -0.132642	feature description = Position_Specific_Bin_Base_2_Base_T	t-Test statistic = 6.59551	z transform = -0.0628192
func indx = 12	func corr = 0.0151121	feature description = Position_Specific_Bin_Base_3_Base_A	t-Test statistic = 0.744885	z transform = 0.00761461
func indx = 13	func corr = 0.00322357	feature description = Position_Specific_Bin_Base_3_Base_C	t-Test statistic = 0.158874	z transform = 0.0016144
func indx = 14	func corr = 0.0641522	feature description = Position_Specific_Bin_Base_3_Base_G	t-Test statistic = 3.16826	z transform = 0.0332204
func indx = 15	func corr = -0.087488	feature description = Position_Specific_Bin_Base_3_Base_T	t-Test statistic = 4.32843	z transform = -0.0420943
func indx = 16	func corr = 0.0763887	feature description = Position_Specific_Bin_Base_4_Base_A	t-Test statistic = 3.77584	z transform = 0.0398499
func indx = 17	func corr = -0.0732675	feature description = Position_Specific_Bin_Base_4_Base_C	t-Test statistic = 3.62071	z transform = -0.035448
func indx = 18	func corr = -0.0145871	feature description = Position_Specific_Bin_Base_4_Base_G	t-Test statistic = 0.718998	z transform = -0.00724162
func indx = 19	func corr = 0.0125852	feature description = Position_Specific_Bin_Base_4_Base_T	t-Test statistic = 0.62031	z transform = 0.00633305
func indx = 20	func corr = 0.0158198	feature description = Position_Specific_Bin_Base_5_Base_A	t-Test statistic = 0.779774	z transform = 0.00797413
func indx = 21	func corr = -0.0675292	feature description = Position_Specific_Bin_Base_5_Base_C	t-Test statistic = 3.33579	z transform = -0.0327473
func indx = 22	func corr = -0.00270585	feature description = Position_Specific_Bin_Base_5_Base_G	t-Test statistic = 0.133358	z transform = -0.0013511
func indx = 23	func corr = 0.0566701	feature description = Position_Specific_Bin_Base_5_Base_T	t-Test statistic = 2.79747	z transform = 0.029217
func indx = 24	func corr = 0.0241288	feature description = Position_Specific_Bin_Base_6_Base_A	t-Test statistic = 1.18953	z transform = 0.0122159
func indx = 25	func corr = -0.0380498	feature description = Position_Specific_Bin_Base_6_Base_C	t-Test statistic = 1.87664	z transform = -0.0186853
func indx = 26	func corr = 0.0206803	feature description = Position_Specific_Bin_Base_6_Base_G	t-Test statistic = 1.01944	z transform = 0.0104508
func indx = 27	func corr = -0.00730687	feature description = Position_Specific_Bin_Base_6_Base_T	t-Test statistic = 0.360128	z transform = -0.00364025
func indx = 28	func corr = 0.0866925	feature description = Position_Specific_Bin_Base_7_Base_A	t-Test statistic = 4.28878	z transform = 0.0455152
func indx = 29	func corr = -0.130872	feature description = Position_Specific_Bin_Base_7_Base_C	t-Test statistic = 6.50598	z transform = -0.0620163
func indx = 30	func corr = -0.0179318	feature description = Position_Specific_Bin_Base_7_Base_G	t-Test statistic = 0.88391	z transform = -0.00888789
func indx = 31	func corr = 0.0623271	feature description = Position_Specific_Bin_Base_7_Base_T	t-Test statistic = 3.07777	z transform = 0.0322404
func indx = 32	func corr = 0.0385044	feature description = Position_Specific_Bin_Base_8_Base_A	t-Test statistic = 1.89909	z transform = 0.0196473
func indx = 33	func corr = -0.0895191	feature description = Position_Specific_Bin_Base_8_Base_C	t-Test statistic = 4.42972	z transform = -0.0430384
func indx = 34	func corr = -0.017524	feature description = Position_Specific_Bin_Base_8_Base_G	t-Test statistic = 0.863803	z transform = -0.00868746
func indx = 35	func corr = 0.0685695	feature description = Position_Specific_Bin_Base_8_Base_T	t-Test statistic = 3.38741	z transform = 0.0356016
func indx = 36	func corr = 0.00946688	feature description = Position_Specific_Bin_Base_9_Base_A	t-Test statistic = 0.466595	z transform = 0.0047562
func indx = 37	func corr = -0.0245926	feature description = Position_Specific_Bin_Base_9_Base_C	t-Test statistic = 1.21241	z transform = -0.0121512
func indx = 38	func corr = -0.013252	feature description = Position_Specific_Bin_Base_9_Base_G	t-Test statistic = 0.653182	z transform = -0.00658307
func indx = 39	func corr = 0.0288692	feature description = Position_Specific_Bin_Base_9_Base_T	t-Test statistic = 1.42341	z transform = 0.0146532
func indx = 40	func corr = 0.0747868	feature description = Position_Specific_Bin_Base_10_Base_A	t-Test statistic = 3.69621	z transform = 0.0389761
func indx = 41	func corr = -0.071474	feature description = Position_Specific_Bin_Base_10_Base_C	t-Test statistic = 3.53162	z transform = -0.0346051
func indx = 42	func corr = -0.0579765	feature description = Position_Specific_Bin_Base_10_Base_G	t-Test statistic = 2.86218	z transform = -0.0282261
func indx = 43	func corr = 0.0572708	feature description = Position_Specific_Bin_Base_10_Base_T	t-Test statistic = 2.82723	z transform = 0.0295371
func indx = 44	func corr = -0.0437655	feature description = Position_Specific_Bin_Base_11_Base_A	t-Test statistic = 2.15905	z transform = -0.0214378
func indx = 45	func corr = -0.0251287	feature description = Position_Specific_Bin_Base_11_Base_C	t-Test statistic = 1.23885	z transform = -0.012413
func indx = 46	func corr = -0.0481304	feature description = Position_Specific_Bin_Base_11_Base_G	t-Test statistic = 2.37485	z transform = -0.023531
func indx = 47	func corr = 0.121768	feature description = Position_Specific_Bin_Base_11_Base_T	t-Test statistic = 6.0463	z transform = 0.0654188
func indx = 48	func corr = 0.0305387	feature description = Position_Specific_Bin_Base_12_Base_A	t-Test statistic = 1.5058	z transform = 0.0155146
func indx = 49	func corr = -0.0233166	feature description = Position_Specific_Bin_Base_12_Base_C	t-Test statistic = 1.14947	z transform = -0.0115276
func indx = 50	func corr = 0.0083685	feature description = Position_Specific_Bin_Base_12_Base_G	t-Test statistic = 0.412455	z transform = 0.004202
func indx = 51	func corr = -0.0164265	feature description = Position_Specific_Bin_Base_12_Base_T	t-Test statistic = 0.809687	z transform = -0.00814761
func indx = 52	func corr = 0.0446672	feature description = Position_Specific_Bin_Base_13_Base_A	t-Test statistic = 2.20362	z transform = 0.0228707
func indx = 53	func corr = -0.00623181	feature description = Position_Specific_Bin_Base_13_Base_C	t-Test statistic = 0.30714	z transform = -0.00310629
func indx = 54	func corr = -0.0247451	feature description = Position_Specific_Bin_Base_13_Base_G	t-Test statistic = 1.21993	z transform = -0.0122257
func indx = 55	func corr = -0.0151457	feature description = Position_Specific_Bin_Base_13_Base_T	t-Test statistic = 0.746539	z transform = -0.00751692
func indx = 56	func corr = 0.107868	feature description = Position_Specific_Bin_Base_14_Base_A	t-Test statistic = 5.34744	z transform = 0.0574114
func indx = 57	func corr = -0.0311394	feature description = Position_Specific_Bin_Base_14_Base_C	t-Test statistic = 1.53545	z transform = -0.0153396
func indx = 58	func corr = -0.15374	feature description = Position_Specific_Bin_Base_14_Base_G	t-Test statistic = 7.6682	z transform = -0.0723422
func indx = 59	func corr = 0.0766178	feature description = Position_Specific_Bin_Base_14_Base_T	t-Test statistic = 3.78723	z transform = 0.039975
func indx = 60	func corr = 0.0728653	feature description = Position_Specific_Bin_Base_15_Base_A	t-Test statistic = 3.60073	z transform = 0.0379303
func indx = 61	func corr = -0.0138219	feature description = Position_Specific_Bin_Base_15_Base_C	t-Test statistic = 0.681277	z transform = -0.00686429
func indx = 62	func corr = -0.0365536	feature description = Position_Specific_Bin_Base_15_Base_G	t-Test statistic = 1.80275	z transform = -0.0179626
func indx = 63	func corr = -0.0248458	feature description = Position_Specific_Bin_Base_15_Base_T	t-Test statistic = 1.2249	z transform = -0.0122748
func indx = 64	func corr = 0.0748114	feature description = Position_Specific_Bin_Base_16_Base_A	t-Test statistic = 3.69743	z transform = 0.0389895
func indx = 65	func corr = -0.0387857	feature description = Position_Specific_Bin_Base_16_Base_C	t-Test statistic = 1.91299	z transform = -0.0190405
func indx = 66	func corr = -0.0613622	feature description = Position_Specific_Bin_Base_16_Base_G	t-Test statistic = 3.02994	z transform = -0.0298322
func indx = 67	func corr = 0.0266284	feature description = Position_Specific_Bin_Base_16_Base_T	t-Test statistic = 1.31284	z transform = 0.0134995
func indx = 68	func corr = 0.0351983	feature description = Position_Specific_Bin_Base_17_Base_A	t-Test statistic = 1.73582	z transform = 0.0179275
func indx = 69	func corr = -0.0316927	feature description = Position_Specific_Bin_Base_17_Base_C	t-Test statistic = 1.56276	z transform = -0.0156082
func indx = 70	func corr = -0.0581927	feature description = Position_Specific_Bin_Base_17_Base_G	t-Test statistic = 2.87289	z transform = -0.0283288
func indx = 71	func corr = 0.0543515	feature description = Position_Specific_Bin_Base_17_Base_T	t-Test statistic = 2.68267	z transform = 0.0279839
func indx = 72	func corr = 0.0419319	feature description = Position_Specific_Bin_Base_18_Base_A	t-Test statistic = 2.06843	z transform = 0.0214372
func indx = 73	func corr = -0.0244102	feature description = Position_Specific_Bin_Base_18_Base_C	t-Test statistic = 1.20341	z transform = -0.0120621
func indx = 74	func corr = -0.053784	feature description = Position_Specific_Bin_Base_18_Base_G	t-Test statistic = 2.65458	z transform = -0.0262314
func indx = 75	func corr = 0.0349872	feature description = Position_Specific_Bin_Base_18_Base_T	t-Test statistic = 1.7254	z transform = 0.0178179
func indx = 76	func corr = 0.177389	feature description = Position_Specific_Bin_Base_19_Base_A	t-Test statistic = 8.88346	z transform = 0.0992565
func indx = 77	func corr = -0.121973	feature description = Position_Specific_Bin_Base_19_Base_C	t-Test statistic = 6.05664	z transform = -0.0579683
func indx = 78	func corr = -0.119509	feature description = Position_Specific_Bin_Base_19_Base_G	t-Test statistic = 5.93251	z transform = -0.0568444
func indx = 79	func corr = 0.0588785	feature description = Position_Specific_Bin_Base_19_Base_T	t-Test statistic = 2.90686	z transform = 0.0303948
func indx = 80	func corr = 0.36344	feature description = Position_Specific_Bin_Base_20_Base_A	t-Test statistic = 19.2269	z transform = 0.243505
func indx = 81	func corr = -0.309681	feature description = Position_Specific_Bin_Base_20_Base_C	t-Test statistic = 16.0517	z transform = -0.141485
func indx = 82	func corr = -0.176388	feature description = Position_Specific_Bin_Base_20_Base_G	t-Test statistic = 8.83172	z transform = -0.0824794
func indx = 83	func corr = 0.115084	feature description = Position_Specific_Bin_Base_20_Base_T	t-Test statistic = 5.70984	z transform = 0.0615481
func indx = 84	func corr = 0.275153	feature description = Gibbs_of_Target_Sequence_	t-Test statistic = 14.1053	z transform = 0.167667
func indx = 85	func corr = 0.0157596	feature description = Gibbs_of_Target_Sequence__Pos_0_Step_3	t-Test statistic = 0.776807	z transform = 0.00794354
func indx = 86	func corr = 0.0667099	feature description = Gibbs_of_Target_Sequence__Pos_3_Step_3	t-Test statistic = 3.29513	z transform = 0.0345975
func indx = 87	func corr = 0.151914	feature description = Gibbs_of_Target_Sequence__Pos_6_Step_3	t-Test statistic = 7.575	z transform = 0.083379
func indx = 88	func corr = 0.12497	feature description = Gibbs_of_Target_Sequence__Pos_9_Step_3	t-Test statistic = 6.20781	z transform = 0.0672872
func indx = 89	func corr = 0.115888	feature description = Gibbs_of_Target_Sequence__Pos_12_Step_3	t-Test statistic = 5.75025	z transform = 0.0620114
func indx = 90	func corr = 0.126754	feature description = Gibbs_of_Target_Sequence__Pos_15_Step_3	t-Test statistic = 6.29786	z transform = 0.0683319
func indx = 91	func corr = 0.396836	feature description = Gibbs_of_Target_Sequence__Pos_18_Step_3	t-Test statistic = 21.3076	z transform = 0.277047
func indx = 92	func corr = 0.0747041	feature description = Entropy_of_Sequence	t-Test statistic = 3.6921	z transform = 0.038931
func indx = 93	func corr = -0.0519823	feature description = Entropy_of_Sequence_Pos_0_Step_3	t-Test statistic = 2.56541	z transform = -0.0253721
func indx = 94	func corr = -0.00778988	feature description = Entropy_of_Sequence_Pos_3_Step_3	t-Test statistic = 0.383935	z transform = -0.00387997
func indx = 95	func corr = 0.0122011	feature description = Entropy_of_Sequence_Pos_6_Step_3	t-Test statistic = 0.601373	z transform = 0.00613852
func indx = 96	func corr = 0.048365	feature description = Entropy_of_Sequence_Pos_9_Step_3	t-Test statistic = 2.38646	z transform = 0.0248162
func indx = 97	func corr = 0.0414759	feature description = Entropy_of_Sequence_Pos_12_Step_3	t-Test statistic = 2.04589	z transform = 0.0211986
func indx = 98	func corr = 0.0582685	feature description = Entropy_of_Sequence_Pos_15_Step_3	t-Test statistic = 2.87664	z transform = 0.0300691
func indx = 99	func corr = 0.0308377	feature description = Entropy_of_Sequence_Pos_18_Step_3	t-Test statistic = 1.52056	z transform = 0.0156691
func indx = 100	func corr = 0.227585	feature description = PF_RNAi_Fold_Energy	t-Test statistic = 11.5188	z transform = 0.132732
func indx = 101	func corr = 0.152895	feature description = PF_RNAi_Fold_5'Free_Count	t-Test statistic = 7.62505	z transform = 0.0839777
func indx = 102	func corr = 0.0421302	feature description = PF_RNAi_Fold_3'Free_Count	t-Test statistic = 2.07823	z transform = 0.021541
func indx = 103	func corr = -0.17679	feature description = Fold_of_RNAi_Sequence_Pos_0	t-Test statistic = 8.85249	z transform = -0.0826586
func indx = 104	func corr = -0.181047	feature description = Fold_of_RNAi_Sequence_Pos_1	t-Test statistic = 9.0728	z transform = -0.0845556
func indx = 105	func corr = -0.117027	feature description = Fold_of_RNAi_Sequence_Pos_2	t-Test statistic = 5.80758	z transform = -0.0557108
func indx = 106	func corr = -0.094061	feature description = Fold_of_RNAi_Sequence_Pos_3	t-Test statistic = 4.65643	z transform = -0.0451453
func indx = 107	func corr = -0.0699982	feature description = Fold_of_RNAi_Sequence_Pos_4	t-Test statistic = 3.45834	z transform = -0.0339107
func indx = 108	func corr = -0.0577668	feature description = Fold_of_RNAi_Sequence_Pos_5	t-Test statistic = 2.85179	z transform = -0.0281265
func indx = 109	func corr = -0.0703807	feature description = Fold_of_RNAi_Sequence_Pos_6	t-Test statistic = 3.47733	z transform = -0.0340907
func indx = 110	func corr = -0.0208102	feature description = Fold_of_RNAi_Sequence_Pos_7	t-Test statistic = 1.02585	z transform = -0.0103005
func indx = 111	func corr = -0.0144433	feature description = Fold_of_RNAi_Sequence_Pos_8	t-Test statistic = 0.711908	z transform = -0.00717072
func indx = 112	func corr = -0.0354528	feature description = Fold_of_RNAi_Sequence_Pos_9	t-Test statistic = 1.74838	z transform = -0.0174303
func indx = 113	func corr = -0.0574998	feature description = Fold_of_RNAi_Sequence_Pos_10	t-Test statistic = 2.83857	z transform = -0.0279996
func indx = 114	func corr = -0.0691319	feature description = Fold_of_RNAi_Sequence_Pos_11	t-Test statistic = 3.41533	z transform = -0.0335027
func indx = 115	func corr = -0.0835955	feature description = Fold_of_RNAi_Sequence_Pos_12	t-Test statistic = 4.13447	z transform = -0.0402814
func indx = 116	func corr = -0.0912943	feature description = Fold_of_RNAi_Sequence_Pos_13	t-Test statistic = 4.5183	z transform = -0.0438626
func indx = 117	func corr = -0.0757333	feature description = Fold_of_RNAi_Sequence_Pos_14	t-Test statistic = 3.74326	z transform = -0.0366051
func indx = 118	func corr = -0.0884803	feature description = Fold_of_RNAi_Sequence_Pos_15	t-Test statistic = 4.37791	z transform = -0.0425557
func indx = 119	func corr = -0.0790089	feature description = Fold_of_RNAi_Sequence_Pos_16	t-Test statistic = 3.90616	z transform = -0.0381391
func indx = 120	func corr = -0.00962311	feature description = Fold_of_RNAi_Sequence_Pos_17	t-Test statistic = 0.474296	z transform = -0.00478878
func indx = 121	func corr = 0.0155712	feature description = Fold_of_RNAi_Sequence_Pos_18	t-Test statistic = 0.767516	z transform = 0.00784778
func indx = 122	func corr = -0.0240338	feature description = Fold_of_RNAi_Sequence_Pos_19	t-Test statistic = 1.18484	z transform = -0.0118782
func indx = 123	func corr = -0.0436626	feature description = Fold_of_RNAi_Sequence_Pos_20	t-Test statistic = 2.15396	z transform = -0.0213884
func indx = 124	func corr = -0.0290698	feature description = Xue_Structure_Feature_A111	t-Test statistic = 1.43331	z transform = -0.0143337
func indx = 125	func corr = 0.0990702	feature description = Xue_Structure_Feature_A110	t-Test statistic = 4.9068	z transform = 0.0524262
func indx = 126	func corr = -0.0633819	feature description = Xue_Structure_Feature_A100	t-Test statistic = 3.13006	z transform = -0.0307884
func indx = 127	func corr = -0.0557439	feature description = Xue_Structure_Feature_A101	t-Test statistic = 2.75161	z transform = -0.0271646
func indx = 128	func corr = 0.0427955	feature description = Xue_Structure_Feature_A011	t-Test statistic = 2.1111	z transform = 0.0218893
func indx = 129	func corr = 0.00799645	feature description = Xue_Structure_Feature_A010	t-Test statistic = 0.394117	z transform = 0.00401442
func indx = 130	func corr = 0.0251002	feature description = Xue_Structure_Feature_A001	t-Test statistic = 1.23745	z transform = 0.0127143
func indx = 131	func corr = 0.073622	feature description = Xue_Structure_Feature_A000	t-Test statistic = 3.63833	z transform = 0.0383418
func indx = 132	func corr = -0.160459	feature description = Xue_Structure_Feature_C111	t-Test statistic = 8.01201	z transform = -0.075358
func indx = 133	func corr = -0.108242	feature description = Xue_Structure_Feature_C110	t-Test statistic = 5.3662	z transform = -0.0516855
func indx = 134	func corr = -0.0593177	feature description = Xue_Structure_Feature_C100	t-Test statistic = 2.92862	z transform = -0.0288628
func indx = 135	func corr = -0.0387625	feature description = Xue_Structure_Feature_C101	t-Test statistic = 1.91184	z transform = -0.0190293
func indx = 136	func corr = -0.0446919	feature description = Xue_Structure_Feature_C011	t-Test statistic = 2.20484	z transform = -0.0218827
func indx = 137	func corr = -0.0255762	feature description = Xue_Structure_Feature_C010	t-Test statistic = 1.26093	z transform = -0.0126314
func indx = 138	func corr = -0.0249527	feature description = Xue_Structure_Feature_C001	t-Test statistic = 1.23017	z transform = -0.012327
func indx = 139	func corr = 0.0396257	feature description = Xue_Structure_Feature_C000	t-Test statistic = 1.95448	z transform = 0.0202321
func indx = 140	func corr = -0.129873	feature description = Xue_Structure_Feature_G111	t-Test statistic = 6.45543	z transform = -0.0615625
func indx = 141	func corr = -0.0963388	feature description = Xue_Structure_Feature_G110	t-Test statistic = 4.77023	z transform = -0.0461996
func indx = 142	func corr = -0.0419369	feature description = Xue_Structure_Feature_G100	t-Test statistic = 2.06867	z transform = -0.0205586
func indx = 143	func corr = -0.0210149	feature description = Xue_Structure_Feature_G101	t-Test statistic = 1.03594	z transform = -0.0104008
func indx = 144	func corr = -0.0769061	feature description = Xue_Structure_Feature_G011	t-Test statistic = 3.80157	z transform = -0.0371547
func indx = 145	func corr = -0.00985798	feature description = Xue_Structure_Feature_G010	t-Test statistic = 0.485873	z transform = -0.00490509
func indx = 146	func corr = -0.0361338	feature description = Xue_Structure_Feature_G001	t-Test statistic = 1.78202	z transform = -0.0177597
func indx = 147	func corr = -0.00907267	feature description = Xue_Structure_Feature_G000	t-Test statistic = 0.447164	z transform = -0.00451607
func indx = 148	func corr = -0.0512716	feature description = Xue_Structure_Feature_U111	t-Test statistic = 2.53024	z transform = -0.0250329
func indx = 149	func corr = 0.0295767	feature description = Xue_Structure_Feature_U110	t-Test statistic = 1.45832	z transform = 0.0150181
func indx = 150	func corr = 0.0302988	feature description = Xue_Structure_Feature_U100	t-Test statistic = 1.49396	z transform = 0.0153908
func indx = 151	func corr = 0.0150281	feature description = Xue_Structure_Feature_U101	t-Test statistic = 0.74074	z transform = 0.00757192
func indx = 152	func corr = 0.075575	feature description = Xue_Structure_Feature_U011	t-Test statistic = 3.73539	z transform = 0.0394058
func indx = 153	func corr = -0.015303	feature description = Xue_Structure_Feature_U010	t-Test statistic = 0.754296	z transform = -0.00759444
func indx = 154	func corr = 0.0350871	feature description = Xue_Structure_Feature_U001	t-Test statistic = 1.73033	z transform = 0.0178698
func indx = 155	func corr = 0.152144	feature description = Xue_Structure_Feature_U000	t-Test statistic = 7.58671	z transform = 0.0835191
func indx = 156	func corr = -0.0277939	feature description = Fold_of_Target_NoEndbrace_noends_Pos_0	t-Test statistic = 1.37035	z transform = -0.0137126
func indx = 157	func corr = -0.0301239	feature description = Fold_of_Target_NoEndbrace_noends_Pos_1	t-Test statistic = 1.48533	z transform = -0.0148462
func indx = 158	func corr = 0.00103246	feature description = Fold_of_Target_NoEndbrace_noends_Pos_2	t-Test statistic = 0.0508847	z transform = 0.000516497
func indx = 159	func corr = 0.00416999	feature description = Fold_of_Target_NoEndbrace_noends_Pos_3	t-Test statistic = 0.205519	z transform = 0.00208937
func indx = 160	func corr = 0.0119306	feature description = Fold_of_Target_NoEndbrace_noends_Pos_4	t-Test statistic = 0.588038	z transform = 0.00600157
func indx = 161	func corr = 0.0198191	feature description = Fold_of_Target_NoEndbrace_noends_Pos_5	t-Test statistic = 0.976976	z transform = 0.0100111
func indx = 162	func corr = 0.0319584	feature description = Fold_of_Target_NoEndbrace_noends_Pos_6	t-Test statistic = 1.57587	z transform = 0.0162484
func indx = 163	func corr = 0.0126858	feature description = Fold_of_Target_NoEndbrace_noends_Pos_7	t-Test statistic = 0.62527	z transform = 0.00638401
func indx = 164	func corr = 0.00116313	feature description = Fold_of_Target_NoEndbrace_noends_Pos_8	t-Test statistic = 0.0573248	z transform = 0.000581905
func indx = 165	func corr = -0.0041955	feature description = Fold_of_Target_NoEndbrace_noends_Pos_9	t-Test statistic = 0.206777	z transform = -0.00209338
func indx = 166	func corr = -0.0162125	feature description = Fold_of_Target_NoEndbrace_noends_Pos_10	t-Test statistic = 0.799138	z transform = -0.00804231
func indx = 167	func corr = -0.000628917	feature description = Fold_of_Target_NoEndbrace_noends_Pos_11	t-Test statistic = 0.0309961	z transform = -0.00031436
func indx = 168	func corr = -0.00496517	feature description = Fold_of_Target_NoEndbrace_noends_Pos_12	t-Test statistic = 0.244711	z transform = -0.00247647
func indx = 169	func corr = 0.00781577	feature description = Fold_of_Target_NoEndbrace_noends_Pos_13	t-Test statistic = 0.385211	z transform = 0.00392335
func indx = 170	func corr = -0.0188594	feature description = Fold_of_Target_NoEndbrace_noends_Pos_14	t-Test statistic = 0.929648	z transform = -0.00934353
func indx = 171	func corr = -0.0166202	feature description = Fold_of_Target_NoEndbrace_noends_Pos_15	t-Test statistic = 0.81924	z transform = -0.00824295
func indx = 172	func corr = -0.0096183	feature description = Fold_of_Target_NoEndbrace_noends_Pos_16	t-Test statistic = 0.474059	z transform = -0.00478639
func indx = 173	func corr = -0.00463713	feature description = Fold_of_Target_NoEndbrace_noends_Pos_17	t-Test statistic = 0.228543	z transform = -0.00231323
func indx = 174	func corr = -0.0385381	feature description = Fold_of_Target_NoEndbrace_noends_Pos_18	t-Test statistic = 1.90076	z transform = -0.018921
func indx = 175	func corr = -0.0696821	feature description = Fold_of_Target_NoEndbrace_noends_Pos_19	t-Test statistic = 3.44264	z transform = -0.0337619
func indx = 176	func corr = -0.0961378	feature description = Fold_of_Target_NoEndbrace_noends_Pos_20	t-Test statistic = 4.76019	z transform = -0.0461066
func indx = 177	func corr = -0.0228799	feature description = Fold_of_Target_NoBeginbrace_noends_Pos_0	t-Test statistic = 1.12793	z transform = -0.011314
func indx = 178	func corr = -0.0112334	feature description = Fold_of_Target_NoBeginbrace_noends_Pos_1	t-Test statistic = 0.55367	z transform = -0.00558572
func indx = 179	func corr = 0.015999	feature description = Fold_of_Target_NoBeginbrace_noends_Pos_2	t-Test statistic = 0.78861	z transform = 0.00806522
func indx = 180	func corr = 0.000402281	feature description = Fold_of_Target_NoBeginbrace_noends_Pos_3	t-Test statistic = 0.0198264	z transform = 0.000201181
func indx = 181	func corr = -0.0249214	feature description = Fold_of_Target_NoBeginbrace_noends_Pos_4	t-Test statistic = 1.22863	z transform = -0.0123118
func indx = 182	func corr = -0.0257046	feature description = Fold_of_Target_NoBeginbrace_noends_Pos_5	t-Test statistic = 1.26727	z transform = -0.0126941
func indx = 183	func corr = -0.0386571	feature description = Fold_of_Target_NoBeginbrace_noends_Pos_6	t-Test statistic = 1.90663	z transform = -0.0189784
func indx = 184	func corr = -0.0174126	feature description = Fold_of_Target_NoBeginbrace_noends_Pos_7	t-Test statistic = 0.85831	z transform = -0.0086327
func indx = 185	func corr = -0.0225286	feature description = Fold_of_Target_NoBeginbrace_noends_Pos_8	t-Test statistic = 1.1106	z transform = -0.0111421
func indx = 186	func corr = -0.0229815	feature description = Fold_of_Target_NoBeginbrace_noends_Pos_9	t-Test statistic = 1.13294	z transform = -0.0113637
func indx = 187	func corr = -0.024558	feature description = Fold_of_Target_NoBeginbrace_noends_Pos_10	t-Test statistic = 1.2107	z transform = -0.0121343
func indx = 188	func corr = -0.0382723	feature description = Fold_of_Target_NoBeginbrace_noends_Pos_11	t-Test statistic = 1.88763	z transform = -0.0187927
func indx = 189	func corr = -0.0468553	feature description = Fold_of_Target_NoBeginbrace_noends_Pos_12	t-Test statistic = 2.3118	z transform = -0.0229203
func indx = 190	func corr = -0.0402978	feature description = Fold_of_Target_NoBeginbrace_noends_Pos_13	t-Test statistic = 1.98769	z transform = -0.0197694
func indx = 191	func corr = -0.0598469	feature description = Fold_of_Target_NoBeginbrace_noends_Pos_14	t-Test statistic = 2.95484	z transform = -0.0291139
func indx = 192	func corr = -0.0675693	feature description = Fold_of_Target_NoBeginbrace_noends_Pos_15	t-Test statistic = 3.33777	z transform = -0.0327662
func indx = 193	func corr = -0.0596395	feature description = Fold_of_Target_NoBeginbrace_noends_Pos_16	t-Test statistic = 2.94457	z transform = -0.0290155
func indx = 194	func corr = -0.0551922	feature description = Fold_of_Target_NoBeginbrace_noends_Pos_17	t-Test statistic = 2.72429	z transform = -0.0269021
func indx = 195	func corr = -0.0317999	feature description = Fold_of_Target_NoBeginbrace_noends_Pos_18	t-Test statistic = 1.56805	z transform = -0.0156603
func indx = 196	func corr = -0.0701153	feature description = Fold_of_Target_NoBeginbrace_noends_Pos_19	t-Test statistic = 3.46415	z transform = -0.0339658
func indx = 197	func corr = -0.0888934	feature description = Fold_of_Target_NoBeginbrace_noends_Pos_20	t-Test statistic = 4.39851	z transform = -0.0427477
func indx = 198	func corr = 0.248618	feature description = PF_Target_Context_Fold_dG	t-Test statistic = 12.6503	z transform = 0.147753
func indx = 199	func corr = 0.0904024	feature description = N_Gram_AA	t-Test statistic = 4.47379	z transform = 0.0475742
func indx = 200	func corr = 0.0420055	feature description = N_Gram_AAA	t-Test statistic = 2.07207	z transform = 0.0214757
func indx = 201	func corr = -0.00686848	feature description = N_Gram_AAAA	t-Test statistic = 0.33852	z transform = -0.00342258
func indx = 203	func corr = 0.040559	feature description = N_Gram_AAAAC	t-Test statistic = 2.00059	z transform = 0.0207194
func indx = 204	func corr = -0.0133042	feature description = N_Gram_AAAAG	t-Test statistic = 0.655755	z transform = -0.00660883
func indx = 205	func corr = -0.0221986	feature description = N_Gram_AAAAT	t-Test statistic = 1.09432	z transform = -0.0109806
func indx = 206	func corr = 0.0412621	feature description = N_Gram_AAAC	t-Test statistic = 2.03533	z transform = 0.0210869
func indx = 207	func corr = 0.053664	feature description = N_Gram_AAACA	t-Test statistic = 2.64864	z transform = 0.027619
func indx = 208	func corr = -0.00391106	feature description = N_Gram_AAACC	t-Test statistic = 0.192758	z transform = -0.00195173
func indx = 209	func corr = 0.00161659	feature description = N_Gram_AAACG	t-Test statistic = 0.0796736	z transform = 0.000808951
func indx = 210	func corr = 0.0424783	feature description = N_Gram_AAACT	t-Test statistic = 2.09543	z transform = 0.0217232
func indx = 211	func corr = 0.0100609	feature description = N_Gram_AAAG	t-Test statistic = 0.495874	z transform = 0.00505617
func indx = 212	func corr = -0.0211003	feature description = N_Gram_AAAGA	t-Test statistic = 1.04016	z transform = -0.0104427
func indx = 213	func corr = 0.0378524	feature description = N_Gram_AAAGC	t-Test statistic = 1.86689	z transform = 0.0193076
func indx = 214	func corr = 0.0107161	feature description = N_Gram_AAAGG	t-Test statistic = 0.528171	z transform = 0.00538727
func indx = 215	func corr = 0.0147085	feature description = N_Gram_AAAGT	t-Test statistic = 0.724985	z transform = 0.00740967
func indx = 216	func corr = 0.016231	feature description = N_Gram_AAAT	t-Test statistic = 0.800049	z transform = 0.00818317
func indx = 217	func corr = 0.00261325	feature description = N_Gram_AAATA	t-Test statistic = 0.128794	z transform = 0.00130834
func indx = 218	func corr = 0.0102736	feature description = N_Gram_AAATC	t-Test statistic = 0.50636	z transform = 0.00516364
func indx = 219	func corr = 0.00233141	feature description = N_Gram_AAATG	t-Test statistic = 0.114904	z transform = 0.00116707
func indx = 220	func corr = 0.0282701	feature description = N_Gram_AAATT	t-Test statistic = 1.39384	z transform = 0.0143444
func indx = 221	func corr = 0.0854755	feature description = N_Gram_AAC	t-Test statistic = 4.22812	z transform = 0.044842
func indx = 222	func corr = 0.106634	feature description = N_Gram_AACA	t-Test statistic = 5.28556	z transform = 0.0567083
func indx = 223	func corr = 0.0193945	feature description = N_Gram_AACAA	t-Test statistic = 0.956035	z transform = 0.00979436
func indx = 224	func corr = 0.0429249	feature description = N_Gram_AACAC	t-Test statistic = 2.1175	z transform = 0.0219571
func indx = 225	func corr = 0.0484827	feature description = N_Gram_AACAG	t-Test statistic = 2.39228	z transform = 0.0248782
func indx = 226	func corr = 0.103702	feature description = N_Gram_AACAT	t-Test statistic = 5.13863	z transform = 0.0550429
func indx = 227	func corr = 0.0031142	feature description = N_Gram_AACC	t-Test statistic = 0.153484	z transform = 0.00155954
func indx = 228	func corr = -0.0180957	feature description = N_Gram_AACCA	t-Test statistic = 0.891989	z transform = -0.00896841
func indx = 229	func corr = -0.000764705	feature description = N_Gram_AACCC	t-Test statistic = 0.0376884	z transform = -0.000382206
func indx = 230	func corr = -0.0027422	feature description = N_Gram_AACCG	t-Test statistic = 0.135149	z transform = -0.00136923
func indx = 231	func corr = 0.0370013	feature description = N_Gram_AACCT	t-Test statistic = 1.82485	z transform = 0.0188646
func indx = 232	func corr = 0.0165029	feature description = N_Gram_AACG	t-Test statistic = 0.813453	z transform = 0.00832142
func indx = 233	func corr = -0.0320793	feature description = N_Gram_AACGA	t-Test statistic = 1.58184	z transform = -0.0157958
func indx = 234	func corr = 0.0153513	feature description = N_Gram_AACGC	t-Test statistic = 0.756678	z transform = 0.0077361
func indx = 235	func corr = 0.0202361	feature description = N_Gram_AACGG	t-Test statistic = 0.997541	z transform = 0.010224
func indx = 236	func corr = 0.0272608	feature description = N_Gram_AACGT	t-Test statistic = 1.34405	z transform = 0.0138248
func indx = 237	func corr = 0.0115881	feature description = N_Gram_AACT	t-Test statistic = 0.571156	z transform = 0.00582827
func indx = 238	func corr = -0.0121204	feature description = N_Gram_AACTA	t-Test statistic = 0.597397	z transform = -0.00602422
func indx = 239	func corr = -0.00295424	feature description = N_Gram_AACTC	t-Test statistic = 0.1456	z transform = -0.00147495
func indx = 240	func corr = 0.0205217	feature description = N_Gram_AACTG	t-Test statistic = 1.01162	z transform = 0.0103698
func indx = 241	func corr = 0.0236941	feature description = N_Gram_AACTT	t-Test statistic = 1.16809	z transform = 0.0119931
func indx = 242	func corr = 0.0358821	feature description = N_Gram_AAG	t-Test statistic = 1.76958	z transform = 0.0182827
func indx = 243	func corr = -0.0134069	feature description = N_Gram_AAGA	t-Test statistic = 0.660816	z transform = -0.0066595
func indx = 244	func corr = -0.0684364	feature description = N_Gram_AAGAA	t-Test statistic = 3.38081	z transform = -0.033175
func indx = 245	func corr = 0.00999857	feature description = N_Gram_AAGAC	t-Test statistic = 0.492803	z transform = 0.0050247
func indx = 246	func corr = -0.000425556	feature description = N_Gram_AAGAG	t-Test statistic = 0.0209735	z transform = -0.000212733
func indx = 247	func corr = 0.0378968	feature description = N_Gram_AAGAT	t-Test statistic = 1.86908	z transform = 0.0193308
func indx = 248	func corr = 0.0185584	feature description = N_Gram_AAGC	t-Test statistic = 0.914806	z transform = 0.009368
func indx = 249	func corr = 0.078679	feature description = N_Gram_AAGCA	t-Test statistic = 3.88975	z transform = 0.0411025
func indx = 250	func corr = 0.0175201	feature description = N_Gram_AAGCC	t-Test statistic = 0.863606	z transform = 0.00883903
func indx = 251	func corr = -0.0490359	feature description = N_Gram_AAGCG	t-Test statistic = 2.41964	z transform = -0.0239644
func indx = 252	func corr = -0.00470622	feature description = N_Gram_AAGCT	t-Test statistic = 0.231948	z transform = -0.00234762
func indx = 253	func corr = 0.0610511	feature description = N_Gram_AAGG	t-Test statistic = 3.01452	z transform = 0.0315566
func indx = 254	func corr = 0.00401009	feature description = N_Gram_AAGGA	t-Test statistic = 0.197638	z transform = 0.00200909
func indx = 255	func corr = 0.0242253	feature description = N_Gram_AAGGC	t-Test statistic = 1.19429	z transform = 0.0122654
func indx = 256	func corr = 0.0359431	feature description = N_Gram_AAGGG	t-Test statistic = 1.7726	z transform = 0.0183144
func indx = 257	func corr = 0.0852006	feature description = N_Gram_AAGGT	t-Test statistic = 4.21442	z transform = 0.04469
func indx = 258	func corr = -0.00975489	feature description = N_Gram_AAGT	t-Test statistic = 0.480791	z transform = -0.00485404
func indx = 259	func corr = -0.00903287	feature description = N_Gram_AAGTA	t-Test statistic = 0.445202	z transform = -0.00449634
func indx = 260	func corr = 0.0044052	feature description = N_Gram_AAGTC	t-Test statistic = 0.217112	z transform = 0.00220748
func indx = 261	func corr = 0.0142674	feature description = N_Gram_AAGTG	t-Test statistic = 0.703238	z transform = 0.00718581
func indx = 262	func corr = -0.010326	feature description = N_Gram_AAGTT	t-Test statistic = 0.508944	z transform = -0.00513681
func indx = 263	func corr = 0.0398028	feature description = N_Gram_AAT	t-Test statistic = 1.96323	z transform = 0.0203245
func indx = 264	func corr = 0.0329429	feature description = N_Gram_AATA	t-Test statistic = 1.62447	z transform = 0.016758
func indx = 265	func corr = -0.0130891	feature description = N_Gram_AATAA	t-Test statistic = 0.645149	z transform = -0.00650264
func indx = 266	func corr = 0.0481509	feature description = N_Gram_AATAC	t-Test statistic = 2.37587	z transform = 0.0247033
func indx = 267	func corr = 0.00748902	feature description = N_Gram_AATAG	t-Test statistic = 0.369106	z transform = 0.0037587
func indx = 268	func corr = 0.0363949	feature description = N_Gram_AATAT	t-Test statistic = 1.79491	z transform = 0.0185492
func indx = 269	func corr = 0.0086028	feature description = N_Gram_AATC	t-Test statistic = 0.424004	z transform = 0.00432017
func indx = 270	func corr = -0.04177	feature description = N_Gram_AATCA	t-Test statistic = 2.06043	z transform = -0.0204783
func indx = 271	func corr = 0.0760928	feature description = N_Gram_AATCC	t-Test statistic = 3.76113	z transform = 0.0396883
func indx = 272	func corr = 0.025446	feature description = N_Gram_AATCG	t-Test statistic = 1.25451	z transform = 0.0128919
func indx = 273	func corr = 0.00213522	feature description = N_Gram_AATCT	t-Test statistic = 0.105234	z transform = 0.00106875
func indx = 274	func corr = -0.0103193	feature description = N_Gram_AATG	t-Test statistic = 0.508614	z transform = -0.00513349
func indx = 275	func corr = 0.0183691	feature description = N_Gram_AATGA	t-Test statistic = 0.905473	z transform = 0.00927153
func indx = 276	func corr = 0.0345762	feature description = N_Gram_AATGC	t-Test statistic = 1.70511	z transform = 0.0176047
func indx = 277	func corr = -0.0424388	feature description = N_Gram_AATGG	t-Test statistic = 2.09348	z transform = -0.0208001
func indx = 278	func corr = -0.0151167	feature description = N_Gram_AATGT	t-Test statistic = 0.745111	z transform = -0.00750266
func indx = 279	func corr = 0.0528384	feature description = N_Gram_AATT	t-Test statistic = 2.60778	z transform = 0.0271811
func indx = 280	func corr = -0.00534065	feature description = N_Gram_AATTA	t-Test statistic = 0.263217	z transform = -0.00266326
func indx = 281	func corr = 0.0675866	feature description = N_Gram_AATTC	t-Test statistic = 3.33863	z transform = 0.0350706
func indx = 282	func corr = 0.0205325	feature description = N_Gram_AATTG	t-Test statistic = 1.01216	z transform = 0.0103753
func indx = 283	func corr = 0.0231147	feature description = N_Gram_AATTT	t-Test statistic = 1.13951	z transform = 0.0116962
func indx = 284	func corr = 0.0204686	feature description = N_Gram_AC	t-Test statistic = 1.009	z transform = 0.0103427
func indx = 285	func corr = 0.0890839	feature description = N_Gram_ACA	t-Test statistic = 4.40802	z transform = 0.0468413
func indx = 286	func corr = 0.0721623	feature description = N_Gram_ACAA	t-Test statistic = 3.56581	z transform = 0.0375483
func indx = 287	func corr = 0.0530362	feature description = N_Gram_ACAAA	t-Test statistic = 2.61757	z transform = 0.027286
func indx = 288	func corr = -0.00114351	feature description = N_Gram_ACAAC	t-Test statistic = 0.0563577	z transform = -0.000571428
func indx = 289	func corr = 0.0193797	feature description = N_Gram_ACAAG	t-Test statistic = 0.955308	z transform = 0.00978684
func indx = 290	func corr = 0.0531452	feature description = N_Gram_ACAAT	t-Test statistic = 2.62296	z transform = 0.0273437
func indx = 291	func corr = 0.0298708	feature description = N_Gram_ACAC	t-Test statistic = 1.47284	z transform = 0.0151698
func indx = 292	func corr = 0.026817	feature description = N_Gram_ACACA	t-Test statistic = 1.32215	z transform = 0.0135965
func indx = 293	func corr = 0.00402129	feature description = N_Gram_ACACC	t-Test statistic = 0.198191	z transform = 0.00201472
func indx = 294	func corr = 0.00199543	feature description = N_Gram_ACACG	t-Test statistic = 0.0983448	z transform = 0.000998714
func indx = 295	func corr = 0.00191951	feature description = N_Gram_ACACT	t-Test statistic = 0.0946029	z transform = 0.000960678
func indx = 296	func corr = 0.0338953	feature description = N_Gram_ACAG	t-Test statistic = 1.67149	z transform = 0.0172515
func indx = 297	func corr = -0.014708	feature description = N_Gram_ACAGA	t-Test statistic = 0.724962	z transform = -0.00730124
func indx = 298	func corr = 0.0380016	feature description = N_Gram_ACAGC	t-Test statistic = 1.87426	z transform = 0.0193853
func indx = 299	func corr = -0.0171643	feature description = N_Gram_ACAGG	t-Test statistic = 0.846065	z transform = -0.00851057
func indx = 300	func corr = 0.0537056	feature description = N_Gram_ACAGT	t-Test statistic = 2.6507	z transform = 0.027641
func indx = 301	func corr = 0.0719429	feature description = N_Gram_ACAT	t-Test statistic = 3.55491	z transform = 0.0374291
func indx = 302	func corr = 0.00560693	feature description = N_Gram_ACATA	t-Test statistic = 0.276341	z transform = 0.0028114
func indx = 303	func corr = 0.0363614	feature description = N_Gram_ACATC	t-Test statistic = 1.79325	z transform = 0.0185318
func indx = 304	func corr = 0.0586339	feature description = N_Gram_ACATG	t-Test statistic = 2.89474	z transform = 0.0302641
func indx = 305	func corr = 0.0278025	feature description = N_Gram_ACATT	t-Test statistic = 1.37077	z transform = 0.0141036
func indx = 306	func corr = -0.0466045	feature description = N_Gram_ACC	t-Test statistic = 2.2994	z transform = -0.0228002
func indx = 307	func corr = -0.0366031	feature description = N_Gram_ACCA	t-Test statistic = 1.80519	z transform = -0.0179866
func indx = 308	func corr = -0.0241068	feature description = N_Gram_ACCAA	t-Test statistic = 1.18845	z transform = -0.0119139
func indx = 309	func corr = -0.0813331	feature description = N_Gram_ACCAC	t-Test statistic = 4.02182	z transform = -0.0392255
func indx = 310	func corr = 0.0118605	feature description = N_Gram_ACCAG	t-Test statistic = 0.584587	z transform = 0.00596614
func indx = 311	func corr = 0.012008	feature description = N_Gram_ACCAT	t-Test statistic = 0.591854	z transform = 0.00604076
func indx = 312	func corr = -0.031583	feature description = N_Gram_ACCC	t-Test statistic = 1.55734	z transform = -0.015555
func indx = 313	func corr = -0.00650404	feature description = N_Gram_ACCCA	t-Test statistic = 0.320558	z transform = -0.00324156
func indx = 314	func corr = -0.0273144	feature description = N_Gram_ACCCC	t-Test statistic = 1.34669	z transform = -0.013479
func indx = 315	func corr = -0.00034	feature description = N_Gram_ACCCG	t-Test statistic = 0.0167568	z transform = -0.000169971
func indx = 316	func corr = -0.0156064	feature description = N_Gram_ACCCT	t-Test statistic = 0.769253	z transform = -0.00774388
func indx = 317	func corr = -0.0255634	feature description = N_Gram_ACCG	t-Test statistic = 1.2603	z transform = -0.0126252
func indx = 318	func corr = -0.0183422	feature description = N_Gram_ACCGA	t-Test statistic = 0.904147	z transform = -0.00908955
func indx = 319	func corr = 0.0175706	feature description = N_Gram_ACCGC	t-Test statistic = 0.866097	z transform = 0.00886475
func indx = 320	func corr = -0.035024	feature description = N_Gram_ACCGG	t-Test statistic = 1.72721	z transform = -0.0172228
func indx = 321	func corr = 0.00223423	feature description = N_Gram_ACCGT	t-Test statistic = 0.110114	z transform = 0.00111837
func indx = 322	func corr = 0.00747083	feature description = N_Gram_ACCT	t-Test statistic = 0.368209	z transform = 0.00374954
func indx = 323	func corr = 0.00872038	feature description = N_Gram_ACCTA	t-Test statistic = 0.429799	z transform = 0.00437948
func indx = 324	func corr = 0.00382805	feature description = N_Gram_ACCTC	t-Test statistic = 0.188667	z transform = 0.00191771
func indx = 325	func corr = 0.0139586	feature description = N_Gram_ACCTG	t-Test statistic = 0.688014	z transform = 0.00702914
func indx = 326	func corr = -0.00251374	feature description = N_Gram_ACCTT	t-Test statistic = 0.12389	z transform = -0.0012553
func indx = 327	func corr = -0.0668714	feature description = N_Gram_ACG	t-Test statistic = 3.30314	z transform = -0.032437
func indx = 328	func corr = -0.0351795	feature description = N_Gram_ACGA	t-Test statistic = 1.73489	z transform = -0.0172981
func indx = 329	func corr = -0.0401604	feature description = N_Gram_ACGAA	t-Test statistic = 1.9809	z transform = -0.0197032
func indx = 330	func corr = -0.0356658	feature description = N_Gram_ACGAC	t-Test statistic = 1.7589	z transform = -0.0175334
func indx = 331	func corr = -0.00292736	feature description = N_Gram_ACGAG	t-Test statistic = 0.144275	z transform = -0.00146155
func indx = 332	func corr = 0.000330117	feature description = N_Gram_ACGAT	t-Test statistic = 0.0162698	z transform = 0.000165086
func indx = 333	func corr = 0.00103432	feature description = N_Gram_ACGC	t-Test statistic = 0.0509764	z transform = 0.000517428
func indx = 334	func corr = -0.018871	feature description = N_Gram_ACGCA	t-Test statistic = 0.930223	z transform = -0.00934925
func indx = 335	func corr = 0.0028815	feature description = N_Gram_ACGCC	t-Test statistic = 0.142015	z transform = 0.00144283
func indx = 336	func corr = -0.0152757	feature description = N_Gram_ACGCG	t-Test statistic = 0.752951	z transform = -0.007581
func indx = 337	func corr = 0.0337205	feature description = N_Gram_ACGCT	t-Test statistic = 1.66286	z transform = 0.0171609
func indx = 338	func corr = -0.0435235	feature description = N_Gram_ACGG	t-Test statistic = 2.14708	z transform = -0.0213215
func indx = 339	func corr = -0.0224395	feature description = N_Gram_ACGGA	t-Test statistic = 1.10621	z transform = -0.0110985
func indx = 340	func corr = -0.0210667	feature description = N_Gram_ACGGC	t-Test statistic = 1.0385	z transform = -0.0104263
func indx = 341	func corr = -0.042765	feature description = N_Gram_ACGGG	t-Test statistic = 2.1096	z transform = -0.0209569
func indx = 342	func corr = -0.00389621	feature description = N_Gram_ACGGT	t-Test statistic = 0.192026	z transform = -0.00194433
func indx = 343	func corr = -0.0322964	feature description = N_Gram_ACGT	t-Test statistic = 1.59255	z transform = -0.0159012
func indx = 344	func corr = -0.0095988	feature description = N_Gram_ACGTA	t-Test statistic = 0.473098	z transform = -0.00477673
func indx = 345	func corr = 0.00836199	feature description = N_Gram_ACGTC	t-Test statistic = 0.412134	z transform = 0.00419872
func indx = 346	func corr = -0.0105117	feature description = N_Gram_ACGTG	t-Test statistic = 0.518097	z transform = -0.00522871
func indx = 347	func corr = -0.0347338	feature description = N_Gram_ACGTT	t-Test statistic = 1.71288	z transform = -0.0170823
func indx = 348	func corr = 0.0352957	feature description = N_Gram_ACT	t-Test statistic = 1.74063	z transform = 0.0179781
func indx = 349	func corr = 0.0468252	feature description = N_Gram_ACTA	t-Test statistic = 2.31031	z transform = 0.024005
func indx = 350	func corr = -3.25198e-05	feature description = N_Gram_ACTAA	t-Test statistic = 0.00160274	z transform = -1.62596e-05
func indx = 351	func corr = 0.0715823	feature description = N_Gram_ACTAC	t-Test statistic = 3.537	z transform = 0.0372334
func indx = 352	func corr = 0.0222111	feature description = N_Gram_ACTAG	t-Test statistic = 1.09494	z transform = 0.0112335
func indx = 353	func corr = 0.0100325	feature description = N_Gram_ACTAT	t-Test statistic = 0.494473	z transform = 0.00504181
func indx = 354	func corr = 0.00934129	feature description = N_Gram_ACTC	t-Test statistic = 0.460405	z transform = 0.0046928
func indx = 355	func corr = -0.0152776	feature description = N_Gram_ACTCA	t-Test statistic = 0.753043	z transform = -0.00758192
func indx = 356	func corr = 0.00606131	feature description = N_Gram_ACTCC	t-Test statistic = 0.298737	z transform = 0.00303993
func indx = 357	func corr = -0.00267669	feature description = N_Gram_ACTCG	t-Test statistic = 0.131921	z transform = -0.00133656
func indx = 358	func corr = 0.0439863	feature description = N_Gram_ACTCT	t-Test statistic = 2.16996	z transform = 0.0225135
func indx = 359	func corr = 0.0552454	feature description = N_Gram_ACTG	t-Test statistic = 2.72693	z transform = 0.0284589
func indx = 360	func corr = 0.0672721	feature description = N_Gram_ACTGA	t-Test statistic = 3.32303	z transform = 0.0349008
func indx = 361	func corr = -0.0402231	feature description = N_Gram_ACTGC	t-Test statistic = 1.98399	z transform = -0.0197335
func indx = 362	func corr = 0.0130381	feature description = N_Gram_ACTGG	t-Test statistic = 0.642636	z transform = 0.00656248
func indx = 363	func corr = 0.0428861	feature description = N_Gram_ACTGT	t-Test statistic = 2.11558	z transform = 0.0219367
func indx = 364	func corr = 0.0124324	feature description = N_Gram_ACTT	t-Test statistic = 0.612777	z transform = 0.00625566
func indx = 365	func corr = -0.00434878	feature description = N_Gram_ACTTA	t-Test statistic = 0.214331	z transform = -0.0021697
func indx = 366	func corr = 0.0255208	feature description = N_Gram_ACTTC	t-Test statistic = 1.2582	z transform = 0.0129303
func indx = 367	func corr = -0.00456096	feature description = N_Gram_ACTTG	t-Test statistic = 0.224789	z transform = -0.00227532
func indx = 368	func corr = -0.00031452	feature description = N_Gram_ACTTT	t-Test statistic = 0.0155011	z transform = -0.000157235
func indx = 369	func corr = 0.0134664	feature description = N_Gram_AG	t-Test statistic = 0.66375	z transform = 0.00677956
func indx = 370	func corr = 0.0186701	feature description = N_Gram_AGA	t-Test statistic = 0.920313	z transform = 0.00942493
func indx = 371	func corr = 0.00650162	feature description = N_Gram_AGAA	t-Test statistic = 0.320438	z transform = 0.00326149
func indx = 372	func corr = -0.00760881	feature description = N_Gram_AGAAA	t-Test statistic = 0.37501	z transform = -0.00379012
func indx = 373	func corr = -0.00347843	feature description = N_Gram_AGAAC	t-Test statistic = 0.171435	z transform = -0.00173621
func indx = 374	func corr = 0.00748998	feature description = N_Gram_AGAAG	t-Test statistic = 0.369153	z transform = 0.00375919
func indx = 375	func corr = 0.0410025	feature description = N_Gram_AGAAT	t-Test statistic = 2.0225	z transform = 0.0209511
func indx = 376	func corr = 0.013796	feature description = N_Gram_AGAC	t-Test statistic = 0.68	z transform = 0.0069467
func indx = 377	func corr = 0.0507329	feature description = N_Gram_AGACA	t-Test statistic = 2.50359	z transform = 0.0260664
func indx = 378	func corr = -0.02246	feature description = N_Gram_AGACC	t-Test statistic = 1.10722	z transform = -0.0111085
func indx = 379	func corr = 0.00993316	feature description = N_Gram_AGACG	t-Test statistic = 0.489579	z transform = 0.00499166
func indx = 380	func corr = -0.009579	feature description = N_Gram_AGACT	t-Test statistic = 0.472121	z transform = -0.00476692
func indx = 381	func corr = 0.0123846	feature description = N_Gram_AGAG	t-Test statistic = 0.610418	z transform = 0.00623142
func indx = 382	func corr = -0.029401	feature description = N_Gram_AGAGA	t-Test statistic = 1.44965	z transform = -0.0144948
func indx = 383	func corr = 0.00350494	feature description = N_Gram_AGAGC	t-Test statistic = 0.172742	z transform = 0.00175556
func indx = 384	func corr = -0.0269782	feature description = N_Gram_AGAGG	t-Test statistic = 1.3301	z transform = -0.0133152
func indx = 385	func corr = 0.0610747	feature description = N_Gram_AGAGT	t-Test statistic = 3.01569	z transform = 0.0315692
func indx = 386	func corr = -0.00383742	feature description = N_Gram_AGAT	t-Test statistic = 0.189128	z transform = -0.00191505
func indx = 387	func corr = 0.059305	feature description = N_Gram_AGATA	t-Test statistic = 2.928	z transform = 0.0306226
func indx = 388	func corr = -0.00256545	feature description = N_Gram_AGATC	t-Test statistic = 0.126438	z transform = -0.00128109
func indx = 389	func corr = -0.0448881	feature description = N_Gram_AGATG	t-Test statistic = 2.21454	z transform = -0.0219769
func indx = 390	func corr = -0.00197584	feature description = N_Gram_AGATT	t-Test statistic = 0.097379	z transform = -0.000986945
func indx = 391	func corr = -0.0224129	feature description = N_Gram_AGC	t-Test statistic = 1.10489	z transform = -0.0110855
func indx = 392	func corr = 0.0155182	feature description = N_Gram_AGCA	t-Test statistic = 0.764905	z transform = 0.00782088
func indx = 393	func corr = -0.018419	feature description = N_Gram_AGCAA	t-Test statistic = 0.907933	z transform = -0.00912726
func indx = 394	func corr = -0.0202273	feature description = N_Gram_AGCAC	t-Test statistic = 0.997106	z transform = -0.0100148
func indx = 395	func corr = 0.00286604	feature description = N_Gram_AGCAG	t-Test statistic = 0.141253	z transform = 0.00143508
func indx = 396	func corr = 0.0583397	feature description = N_Gram_AGCAT	t-Test statistic = 2.88017	z transform = 0.0301071
func indx = 397	func corr = -0.0507393	feature description = N_Gram_AGCC	t-Test statistic = 2.50391	z transform = -0.0247787
func indx = 398	func corr = -0.0151484	feature description = N_Gram_AGCCA	t-Test statistic = 0.746673	z transform = -0.00751826
func indx = 399	func corr = -0.0462927	feature description = N_Gram_AGCCC	t-Test statistic = 2.28398	z transform = -0.0226507
func indx = 400	func corr = -0.0100518	feature description = N_Gram_AGCCG	t-Test statistic = 0.495425	z transform = -0.00500104
func indx = 401	func corr = -0.0119659	feature description = N_Gram_AGCCT	t-Test statistic = 0.589779	z transform = -0.00594785
func indx = 402	func corr = -0.0462997	feature description = N_Gram_AGCG	t-Test statistic = 2.28433	z transform = -0.022654
func indx = 403	func corr = -0.0131356	feature description = N_Gram_AGCGA	t-Test statistic = 0.64744	z transform = -0.00652558
func indx = 404	func corr = -0.0070536	feature description = N_Gram_AGCGC	t-Test statistic = 0.347645	z transform = -0.00351451
func indx = 405	func corr = -0.0382104	feature description = N_Gram_AGCGG	t-Test statistic = 1.88457	z transform = -0.0187628
func indx = 406	func corr = -0.0170409	feature description = N_Gram_AGCGT	t-Test statistic = 0.83998	z transform = -0.00844988
func indx = 407	func corr = 0.0226005	feature description = N_Gram_AGCT	t-Test statistic = 1.11415	z transform = 0.0114328
func indx = 408	func corr = 0.0194888	feature description = N_Gram_AGCTA	t-Test statistic = 0.960685	z transform = 0.00984247
func indx = 409	func corr = 0.000749688	feature description = N_Gram_AGCTC	t-Test statistic = 0.0369483	z transform = 0.000374984
func indx = 410	func corr = 0.0103599	feature description = N_Gram_AGCTG	t-Test statistic = 0.510612	z transform = 0.00520723
func indx = 411	func corr = 0.0297337	feature description = N_Gram_AGCTT	t-Test statistic = 1.46607	z transform = 0.0150991
func indx = 412	func corr = -0.0160131	feature description = N_Gram_AGG	t-Test statistic = 0.789307	z transform = -0.00794416
func indx = 413	func corr = -0.00368128	feature description = N_Gram_AGGA	t-Test statistic = 0.181433	z transform = -0.00183727
func indx = 414	func corr = 0.0201974	feature description = N_Gram_AGGAA	t-Test statistic = 0.995627	z transform = 0.0102041
func indx = 415	func corr = 0.00480827	feature description = N_Gram_AGGAC	t-Test statistic = 0.236978	z transform = 0.00240996
func indx = 416	func corr = -0.0359549	feature description = N_Gram_AGGAG	t-Test statistic = 1.77318	z transform = -0.0176731
func indx = 417	func corr = 0.0090686	feature description = N_Gram_AGGAT	t-Test statistic = 0.446963	z transform = 0.00455517
func indx = 418	func corr = -0.0131818	feature description = N_Gram_AGGC	t-Test statistic = 0.649721	z transform = -0.00654842
func indx = 419	func corr = -0.0247245	feature description = N_Gram_AGGCA	t-Test statistic = 1.21891	z transform = -0.0122156
func indx = 420	func corr = -0.0160396	feature description = N_Gram_AGGCC	t-Test statistic = 0.79061	z transform = -0.00795717
func indx = 421	func corr = 0.00977221	feature description = N_Gram_AGGCG	t-Test statistic = 0.481645	z transform = 0.00491037
func indx = 422	func corr = 0.0139072	feature description = N_Gram_AGGCT	t-Test statistic = 0.685482	z transform = 0.0070031
func indx = 423	func corr = -0.0412947	feature description = N_Gram_AGGG	t-Test statistic = 2.03694	z transform = -0.0202496
func indx = 424	func corr = -0.0163734	feature description = N_Gram_AGGGA	t-Test statistic = 0.807072	z transform = -0.00812151
func indx = 425	func corr = -0.100419	feature description = N_Gram_AGGGC	t-Test statistic = 4.97428	z transform = -0.0480845
func indx = 426	func corr = 0.0163532	feature description = N_Gram_AGGGG	t-Test statistic = 0.806072	z transform = 0.00824529
func indx = 427	func corr = 0.0118986	feature description = N_Gram_AGGGT	t-Test statistic = 0.586462	z transform = 0.0059854
func indx = 428	func corr = 0.010411	feature description = N_Gram_AGGT	t-Test statistic = 0.513135	z transform = 0.0052331
func indx = 429	func corr = 0.0889244	feature description = N_Gram_AGGTA	t-Test statistic = 4.40006	z transform = 0.0467527
func indx = 430	func corr = -0.0119435	feature description = N_Gram_AGGTC	t-Test statistic = 0.588677	z transform = -0.0059368
func indx = 431	func corr = -0.0272756	feature description = N_Gram_AGGTG	t-Test statistic = 1.34478	z transform = -0.0134601
func indx = 432	func corr = -0.00531971	feature description = N_Gram_AGGTT	t-Test statistic = 0.262185	z transform = -0.00265284
func indx = 433	func corr = 0.0331774	feature description = N_Gram_AGT	t-Test statistic = 1.63604	z transform = 0.0168794
func indx = 434	func corr = 0.00264322	feature description = N_Gram_AGTA	t-Test statistic = 0.130271	z transform = 0.00132336
func indx = 435	func corr = 0.0267903	feature description = N_Gram_AGTAA	t-Test statistic = 1.32083	z transform = 0.0135827
func indx = 436	func corr = -0.0130709	feature description = N_Gram_AGTAC	t-Test statistic = 0.644251	z transform = -0.00649364
func indx = 437	func corr = -0.015249	feature description = N_Gram_AGTAG	t-Test statistic = 0.751634	z transform = -0.00756785
func indx = 438	func corr = -0.00532427	feature description = N_Gram_AGTAT	t-Test statistic = 0.26241	z transform = -0.00265511
func indx = 439	func corr = 0.0422114	feature description = N_Gram_AGTC	t-Test statistic = 2.08224	z transform = 0.0215835
func indx = 440	func corr = -0.00369343	feature description = N_Gram_AGTCA	t-Test statistic = 0.182031	z transform = -0.00184332
func indx = 441	func corr = -0.0119062	feature description = N_Gram_AGTCC	t-Test statistic = 0.586839	z transform = -0.00591838
func indx = 442	func corr = 0.098754	feature description = N_Gram_AGTCG	t-Test statistic = 4.89099	z transform = 0.0522481
func indx = 443	func corr = 0.026333	feature description = N_Gram_AGTCT	t-Test statistic = 1.29827	z transform = 0.0133476
func indx = 444	func corr = 0.0236338	feature description = N_Gram_AGTG	t-Test statistic = 1.16512	z transform = 0.0119622
func indx = 445	func corr = 0.0595852	feature description = N_Gram_AGTGA	t-Test statistic = 2.94188	z transform = 0.0307723
func indx = 446	func corr = -0.0127728	feature description = N_Gram_AGTGC	t-Test statistic = 0.629555	z transform = -0.00634645
func indx = 447	func corr = -0.0150288	feature description = N_Gram_AGTGG	t-Test statistic = 0.740776	z transform = -0.00745933
func indx = 448	func corr = -0.00571449	feature description = N_Gram_AGTGT	t-Test statistic = 0.281643	z transform = -0.00284916
func indx = 449	func corr = -0.00865342	feature description = N_Gram_AGTT	t-Test statistic = 0.426499	z transform = -0.00430826
func indx = 450	func corr = -0.0133648	feature description = N_Gram_AGTTA	t-Test statistic = 0.65874	z transform = -0.00663872
func indx = 451	func corr = -0.0323509	feature description = N_Gram_AGTTC	t-Test statistic = 1.59525	z transform = -0.0159276
func indx = 452	func corr = -0.00452974	feature description = N_Gram_AGTTG	t-Test statistic = 0.22325	z transform = -0.00225978
func indx = 453	func corr = 0.0132933	feature description = N_Gram_AGTTT	t-Test statistic = 0.655219	z transform = 0.00669184
func indx = 454	func corr = 0.118024	feature description = N_Gram_AT	t-Test statistic = 5.85776	z transform = 0.0632462
func indx = 455	func corr = 0.0555548	feature description = N_Gram_ATA	t-Test statistic = 2.74225	z transform = 0.0286234
func indx = 456	func corr = 0.0078154	feature description = N_Gram_ATAA	t-Test statistic = 0.385193	z transform = 0.00392317
func indx = 457	func corr = 0.0125993	feature description = N_Gram_ATAAA	t-Test statistic = 0.621006	z transform = 0.00634019
func indx = 458	func corr = 0.00320717	feature description = N_Gram_ATAAC	t-Test statistic = 0.158066	z transform = 0.00160617
func indx = 459	func corr = 0.0102417	feature description = N_Gram_ATAAG	t-Test statistic = 0.50479	z transform = 0.00514755
func indx = 460	func corr = 0.00853128	feature description = N_Gram_ATAAT	t-Test statistic = 0.420478	z transform = 0.0042841
func indx = 461	func corr = 0.00310613	feature description = N_Gram_ATAC	t-Test statistic = 0.153086	z transform = 0.00155549
func indx = 462	func corr = -0.0129107	feature description = N_Gram_ATACA	t-Test statistic = 0.636354	z transform = -0.00641455
func indx = 463	func corr = 0.0196901	feature description = N_Gram_ATACC	t-Test statistic = 0.970611	z transform = 0.00994518
func indx = 465	func corr = 0.00793311	feature description = N_Gram_ATACT	t-Test statistic = 0.390995	z transform = 0.0039825
func indx = 466	func corr = 0.0442173	feature description = N_Gram_ATAG	t-Test statistic = 2.18138	z transform = 0.0226347
func indx = 467	func corr = 0.0274018	feature description = N_Gram_ATAGA	t-Test statistic = 1.351	z transform = 0.0138973
func indx = 468	func corr = 0.0278812	feature description = N_Gram_ATAGC	t-Test statistic = 1.37466	z transform = 0.0141441
func indx = 469	func corr = 0.0365415	feature description = N_Gram_ATAGG	t-Test statistic = 1.80215	z transform = 0.0186254
func indx = 470	func corr = -0.00109074	feature description = N_Gram_ATAGT	t-Test statistic = 0.0537568	z transform = -0.000545071
func indx = 471	func corr = 0.0863665	feature description = N_Gram_ATAT	t-Test statistic = 4.27253	z transform = 0.0453347
func indx = 472	func corr = 0.0301015	feature description = N_Gram_ATATA	t-Test statistic = 1.48422	z transform = 0.0152889
func indx = 473	func corr = 0.01835	feature description = N_Gram_ATATC	t-Test statistic = 0.904531	z transform = 0.0092618
func indx = 474	func corr = 0.0342402	feature description = N_Gram_ATATG	t-Test statistic = 1.68851	z transform = 0.0174303
func indx = 475	func corr = 0.0653384	feature description = N_Gram_ATATT	t-Test statistic = 3.22709	z transform = 0.0338585
func indx = 476	func corr = 0.0572535	feature description = N_Gram_ATC	t-Test statistic = 2.82637	z transform = 0.0295278
func indx = 477	func corr = 0.0180218	feature description = N_Gram_ATCA	t-Test statistic = 0.888348	z transform = 0.00909458
func indx = 478	func corr = 0.0332373	feature description = N_Gram_ATCAA	t-Test statistic = 1.639	z transform = 0.0169105
func indx = 479	func corr = 0.00790178	feature description = N_Gram_ATCAC	t-Test statistic = 0.389451	z transform = 0.00396671
func indx = 480	func corr = -0.0134803	feature description = N_Gram_ATCAG	t-Test statistic = 0.664438	z transform = -0.00669575
func indx = 481	func corr = 0.015734	feature description = N_Gram_ATCAT	t-Test statistic = 0.775545	z transform = 0.00793053
func indx = 482	func corr = 0.0430613	feature description = N_Gram_ATCC	t-Test statistic = 2.12424	z transform = 0.0220286
func indx = 483	func corr = 0.056704	feature description = N_Gram_ATCCA	t-Test statistic = 2.79915	z transform = 0.029235
func indx = 484	func corr = -0.0259613	feature description = N_Gram_ATCCC	t-Test statistic = 1.27993	z transform = -0.0128193
func indx = 485	func corr = 0.0302509	feature description = N_Gram_ATCCG	t-Test statistic = 1.49159	z transform = 0.015366
func indx = 486	func corr = 0.0264165	feature description = N_Gram_ATCCT	t-Test statistic = 1.30239	z transform = 0.0133905
func indx = 487	func corr = 0.0488886	feature description = N_Gram_ATCG	t-Test statistic = 2.41235	z transform = 0.0250923
func indx = 488	func corr = 0.0379427	feature description = N_Gram_ATCGA	t-Test statistic = 1.87135	z transform = 0.0193547
func indx = 489	func corr = 0.0302591	feature description = N_Gram_ATCGC	t-Test statistic = 1.492	z transform = 0.0153703
func indx = 490	func corr = 0.00793609	feature description = N_Gram_ATCGG	t-Test statistic = 0.391142	z transform = 0.003984
func indx = 491	func corr = 0.0187066	feature description = N_Gram_ATCGT	t-Test statistic = 0.922114	z transform = 0.00944355
func indx = 492	func corr = 0.0577681	feature description = N_Gram_ATCT	t-Test statistic = 2.85186	z transform = 0.0298022
func indx = 493	func corr = 0.0140054	feature description = N_Gram_ATCTA	t-Test statistic = 0.690323	z transform = 0.00705291
func indx = 494	func corr = 0.0714557	feature description = N_Gram_ATCTC	t-Test statistic = 3.53071	z transform = 0.0371647
func indx = 495	func corr = 0.0423378	feature description = N_Gram_ATCTG	t-Test statistic = 2.08848	z transform = 0.0216496
func indx = 496	func corr = 0.00221678	feature description = N_Gram_ATCTT	t-Test statistic = 0.109254	z transform = 0.00110962
func indx = 497	func corr = 0.00903477	feature description = N_Gram_ATG	t-Test statistic = 0.445296	z transform = 0.0045381
func indx = 498	func corr = 0.0274385	feature description = N_Gram_ATGA	t-Test statistic = 1.35281	z transform = 0.0139163
func indx = 499	func corr = 0.0184153	feature description = N_Gram_ATGAA	t-Test statistic = 0.907749	z transform = 0.00929505
func indx = 500	func corr = -0.0123595	feature description = N_Gram_ATGAC	t-Test statistic = 0.609183	z transform = -0.00614234
func indx = 501	func corr = 0.0397278	feature description = N_Gram_ATGAG	t-Test statistic = 1.95953	z transform = 0.0202853
func indx = 502	func corr = 0.00133003	feature description = N_Gram_ATGAT	t-Test statistic = 0.0655505	z transform = 0.000665459
func indx = 503	func corr = 0.0314162	feature description = N_Gram_ATGC	t-Test statistic = 1.54911	z transform = 0.015968
func indx = 504	func corr = 0.0231781	feature description = N_Gram_ATGCA	t-Test statistic = 1.14264	z transform = 0.0117286
func indx = 505	func corr = 0.0121322	feature description = N_Gram_ATGCC	t-Test statistic = 0.597979	z transform = 0.00610366
func indx = 506	func corr = -0.0127984	feature description = N_Gram_ATGCG	t-Test statistic = 0.630822	z transform = -0.00635914
func indx = 507	func corr = 0.0319906	feature description = N_Gram_ATGCT	t-Test statistic = 1.57746	z transform = 0.0162651
func indx = 508	func corr = -0.0508326	feature description = N_Gram_ATGG	t-Test statistic = 2.50852	z transform = -0.0248232
func indx = 509	func corr = -0.0216545	feature description = N_Gram_ATGGA	t-Test statistic = 1.06749	z transform = -0.0107142
func indx = 510	func corr = 0.0186216	feature description = N_Gram_ATGGC	t-Test statistic = 0.917925	z transform = 0.00940024
func indx = 511	func corr = -0.0324683	feature description = N_Gram_ATGGG	t-Test statistic = 1.60104	z transform = -0.0159845
func indx = 512	func corr = -0.0479976	feature description = N_Gram_ATGGT	t-Test statistic = 2.36829	z transform = -0.0234675
func indx = 513	func corr = -0.0107043	feature description = N_Gram_ATGT	t-Test statistic = 0.527592	z transform = -0.00532403
func indx = 514	func corr = -0.0211064	feature description = N_Gram_ATGTA	t-Test statistic = 1.04046	z transform = -0.0104457
func indx = 515	func corr = 0.0151736	feature description = N_Gram_ATGTC	t-Test statistic = 0.747916	z transform = 0.00764584
func indx = 516	func corr = 3.83718e-05	feature description = N_Gram_ATGTG	t-Test statistic = 0.00189115	z transform = 1.91863e-05
func indx = 517	func corr = -0.00718046	feature description = N_Gram_ATGTT	t-Test statistic = 0.353897	z transform = -0.00357749
func indx = 518	func corr = 0.118537	feature description = N_Gram_ATT	t-Test statistic = 5.88358	z transform = 0.0635432
func indx = 519	func corr = 0.0575786	feature description = N_Gram_ATTA	t-Test statistic = 2.84247	z transform = 0.0297011
func indx = 520	func corr = -0.0238426	feature description = N_Gram_ATTAA	t-Test statistic = 1.17542	z transform = -0.0117848
func indx = 521	func corr = 0.00422764	feature description = N_Gram_ATTAC	t-Test statistic = 0.208361	z transform = 0.00211832
func indx = 522	func corr = 0.029177	feature description = N_Gram_ATTAG	t-Test statistic = 1.4386	z transform = 0.0148119
func indx = 523	func corr = 0.0766488	feature description = N_Gram_ATTAT	t-Test statistic = 3.78877	z transform = 0.0399919
func indx = 524	func corr = 0.0741478	feature description = N_Gram_ATTC	t-Test statistic = 3.66445	z transform = 0.038628
func indx = 525	func corr = 2.53133e-05	feature description = N_Gram_ATTCA	t-Test statistic = 0.00124756	z transform = 1.26568e-05
func indx = 526	func corr = 0.00375371	feature description = N_Gram_ATTCC	t-Test statistic = 0.185002	z transform = 0.0018804
func indx = 527	func corr = 0.0381244	feature description = N_Gram_ATTCG	t-Test statistic = 1.88032	z transform = 0.0194493
func indx = 528	func corr = 0.089839	feature description = N_Gram_ATTCT	t-Test statistic = 4.44568	z transform = 0.0472609
func indx = 529	func corr = 0.0574557	feature description = N_Gram_ATTG	t-Test statistic = 2.83638	z transform = 0.0296356
func indx = 530	func corr = -0.0245361	feature description = N_Gram_ATTGA	t-Test statistic = 1.20962	z transform = -0.0121236
func indx = 531	func corr = 0.0175326	feature description = N_Gram_ATTGC	t-Test statistic = 0.864227	z transform = 0.00884544
func indx = 532	func corr = 0.0519796	feature description = N_Gram_ATTGG	t-Test statistic = 2.56528	z transform = 0.0267261
func indx = 533	func corr = 0.0438546	feature description = N_Gram_ATTGT	t-Test statistic = 2.16345	z transform = 0.0224444
func indx = 534	func corr = 0.0336661	feature description = N_Gram_ATTT	t-Test statistic = 1.66017	z transform = 0.0171327
func indx = 535	func corr = 0.0213452	feature description = N_Gram_ATTTA	t-Test statistic = 1.05224	z transform = 0.0107906
func indx = 536	func corr = 0.00609138	feature description = N_Gram_ATTTC	t-Test statistic = 0.300219	z transform = 0.00305506
func indx = 537	func corr = 0.0150017	feature description = N_Gram_ATTTG	t-Test statistic = 0.739442	z transform = 0.00755855
func indx = 538	func corr = 0.039555	feature description = N_Gram_ATTTT	t-Test statistic = 1.95099	z transform = 0.0201952
func indx = 539	func corr = -0.0064294	feature description = N_Gram_CA	t-Test statistic = 0.316879	z transform = -0.00320448
func indx = 540	func corr = 0.0186767	feature description = N_Gram_CAA	t-Test statistic = 0.920638	z transform = 0.00942829
func indx = 541	func corr = -0.0190805	feature description = N_Gram_CAAA	t-Test statistic = 0.940553	z transform = -0.00945211
func indx = 542	func corr = -0.0236336	feature description = N_Gram_CAAAA	t-Test statistic = 1.1651	z transform = -0.0116826
func indx = 543	func corr = -0.0172221	feature description = N_Gram_CAAAC	t-Test statistic = 0.848917	z transform = -0.00853902
func indx = 544	func corr = 0.00402671	feature description = N_Gram_CAAAG	t-Test statistic = 0.198457	z transform = 0.00201743
func indx = 545	func corr = -0.0155309	feature description = N_Gram_CAAAT	t-Test statistic = 0.765533	z transform = -0.00770671
func indx = 546	func corr = 0.0573089	feature description = N_Gram_CAAC	t-Test statistic = 2.82911	z transform = 0.0295574
func indx = 547	func corr = 0.0773791	feature description = N_Gram_CAACA	t-Test statistic = 3.82509	z transform = 0.0403911
func indx = 548	func corr = 0.0247318	feature description = N_Gram_CAACC	t-Test statistic = 1.21927	z transform = 0.0125252
func indx = 549	func corr = 0.0259982	feature description = N_Gram_CAACG	t-Test statistic = 1.28175	z transform = 0.0131756
func indx = 550	func corr = -0.0103536	feature description = N_Gram_CAACT	t-Test statistic = 0.510305	z transform = -0.00515047
func indx = 551	func corr = 0.0108717	feature description = N_Gram_CAAG	t-Test statistic = 0.535841	z transform = 0.00546593
func indx = 552	func corr = -0.016354	feature description = N_Gram_CAAGA	t-Test statistic = 0.806112	z transform = -0.00811194
func indx = 553	func corr = 0.046245	feature description = N_Gram_CAAGC	t-Test statistic = 2.28162	z transform = 0.0236998
func indx = 554	func corr = -0.00113494	feature description = N_Gram_CAAGG	t-Test statistic = 0.0559353	z transform = -0.000567148
func indx = 555	func corr = -0.0124344	feature description = N_Gram_CAAGT	t-Test statistic = 0.612877	z transform = -0.00617936
func indx = 556	func corr = -0.0115479	feature description = N_Gram_CAAT	t-Test statistic = 0.569176	z transform = -0.00574126
func indx = 557	func corr = 0.00299511	feature description = N_Gram_CAATA	t-Test statistic = 0.147614	z transform = 0.00149981
func indx = 558	func corr = 0.049777	feature description = N_Gram_CAATC	t-Test statistic = 2.4563	z transform = 0.0255613
func indx = 559	func corr = -0.0184218	feature description = N_Gram_CAATG	t-Test statistic = 0.908072	z transform = -0.00912864
func indx = 560	func corr = -0.0312863	feature description = N_Gram_CAATT	t-Test statistic = 1.5427	z transform = -0.0154109
func indx = 561	func corr = -0.0319849	feature description = N_Gram_CAC	t-Test statistic = 1.57718	z transform = -0.01575
func indx = 562	func corr = -0.0158484	feature description = N_Gram_CACA	t-Test statistic = 0.781184	z transform = -0.00786304
func indx = 563	func corr = 1.51215e-05	feature description = N_Gram_CACAA	t-Test statistic = 0.000745259	z transform = 7.56079e-06
func indx = 564	func corr = 0.00166673	feature description = N_Gram_CACAC	t-Test statistic = 0.0821445	z transform = 0.000834059
func indx = 565	func corr = 0.0279316	feature description = N_Gram_CACAG	t-Test statistic = 1.37714	z transform = 0.0141701
func indx = 566	func corr = -0.0271168	feature description = N_Gram_CACAT	t-Test statistic = 1.33694	z transform = -0.0133827
func indx = 567	func corr = -0.0273411	feature description = N_Gram_CACC	t-Test statistic = 1.34801	z transform = -0.013492
func indx = 568	func corr = -0.00306629	feature description = N_Gram_CACCA	t-Test statistic = 0.151122	z transform = -0.0015308
func indx = 569	func corr = -0.00800009	feature description = N_Gram_CACCC	t-Test statistic = 0.394296	z transform = -0.00398426
func indx = 570	func corr = -0.0218701	feature description = N_Gram_CACCG	t-Test statistic = 1.07812	z transform = -0.0108198
func indx = 571	func corr = -0.043486	feature description = N_Gram_CACCT	t-Test statistic = 2.14523	z transform = -0.0213035
func indx = 572	func corr = -0.066841	feature description = N_Gram_CACG	t-Test statistic = 3.30164	z transform = -0.0324227
func indx = 573	func corr = -0.0318077	feature description = N_Gram_CACGA	t-Test statistic = 1.56843	z transform = -0.015664
func indx = 574	func corr = -0.00415236	feature description = N_Gram_CACGC	t-Test statistic = 0.20465	z transform = -0.0020719
func indx = 575	func corr = -0.0398951	feature description = N_Gram_CACGG	t-Test statistic = 1.96779	z transform = -0.0195754
func indx = 576	func corr = -0.039391	feature description = N_Gram_CACGT	t-Test statistic = 1.94289	z transform = -0.0193324
func indx = 577	func corr = 0.0200435	feature description = N_Gram_CACT	t-Test statistic = 0.98804	z transform = 0.0101256
func indx = 578	func corr = 0.000674704	feature description = N_Gram_CACTA	t-Test statistic = 0.0332527	z transform = 0.000337466
func indx = 579	func corr = 0.0413072	feature description = N_Gram_CACTC	t-Test statistic = 2.03756	z transform = 0.0211104
func indx = 580	func corr = 0.0163818	feature description = N_Gram_CACTG	t-Test statistic = 0.807484	z transform = 0.00825985
func indx = 581	func corr = -0.0118299	feature description = N_Gram_CACTT	t-Test statistic = 0.583074	z transform = -0.00588063
func indx = 582	func corr = -0.0446213	feature description = N_Gram_CAG	t-Test statistic = 2.20135	z transform = -0.0218488
func indx = 583	func corr = -0.0575949	feature description = N_Gram_CAGA	t-Test statistic = 2.84328	z transform = -0.0280448
func indx = 584	func corr = -0.0129848	feature description = N_Gram_CAGAA	t-Test statistic = 0.64001	z transform = -0.00645117
func indx = 585	func corr = -0.0468334	feature description = N_Gram_CAGAC	t-Test statistic = 2.31071	z transform = -0.0229098
func indx = 586	func corr = -0.0533873	feature description = N_Gram_CAGAG	t-Test statistic = 2.63495	z transform = -0.0260423
func indx = 587	func corr = -0.0146065	feature description = N_Gram_CAGAT	t-Test statistic = 0.719955	z transform = -0.00725119
func indx = 588	func corr = -0.0467805	feature description = N_Gram_CAGC	t-Test statistic = 2.3081	z transform = -0.0228845
func indx = 589	func corr = -0.0367896	feature description = N_Gram_CAGCA	t-Test statistic = 1.8144	z transform = -0.0180766
func indx = 590	func corr = -0.0513556	feature description = N_Gram_CAGCC	t-Test statistic = 2.5344	z transform = -0.025073
func indx = 591	func corr = -0.0287268	feature description = N_Gram_CAGCG	t-Test statistic = 1.41638	z transform = -0.0141668
func indx = 592	func corr = 0.0174174	feature description = N_Gram_CAGCT	t-Test statistic = 0.858547	z transform = 0.0087868
func indx = 593	func corr = -0.0387856	feature description = N_Gram_CAGG	t-Test statistic = 1.91298	z transform = -0.0190404
func indx = 594	func corr = -0.0127682	feature description = N_Gram_CAGGA	t-Test statistic = 0.62933	z transform = -0.0063442
func indx = 595	func corr = -0.00511707	feature description = N_Gram_CAGGC	t-Test statistic = 0.252198	z transform = -0.00255205
func indx = 596	func corr = -0.0888662	feature description = N_Gram_CAGGG	t-Test statistic = 4.39716	z transform = -0.0427351
func indx = 597	func corr = -0.0185318	feature description = N_Gram_CAGGT	t-Test statistic = 0.913495	z transform = -0.00918266
func indx = 598	func corr = 0.0149719	feature description = N_Gram_CAGT	t-Test statistic = 0.737972	z transform = 0.00754341
func indx = 599	func corr = 0.0226754	feature description = N_Gram_CAGTA	t-Test statistic = 1.11784	z transform = 0.0114712
func indx = 600	func corr = 0.00764953	feature description = N_Gram_CAGTC	t-Test statistic = 0.377017	z transform = 0.00383958
func indx = 601	func corr = -0.0139137	feature description = N_Gram_CAGTG	t-Test statistic = 0.685804	z transform = -0.00690959
func indx = 602	func corr = 0.0171574	feature description = N_Gram_CAGTT	t-Test statistic = 0.845723	z transform = 0.0086544
func indx = 603	func corr = 0.0692918	feature description = N_Gram_CAT	t-Test statistic = 3.42326	z transform = 0.0359922
func indx = 604	func corr = -0.0247186	feature description = N_Gram_CATA	t-Test statistic = 1.21863	z transform = -0.0122127
func indx = 605	func corr = -0.0528226	feature description = N_Gram_CATAA	t-Test statistic = 2.607	z transform = -0.025773
func indx = 606	func corr = -0.0423715	feature description = N_Gram_CATAC	t-Test statistic = 2.09015	z transform = -0.0207677
func indx = 607	func corr = 0.0243694	feature description = N_Gram_CATAG	t-Test statistic = 1.2014	z transform = 0.0123393
func indx = 608	func corr = 0.0197134	feature description = N_Gram_CATAT	t-Test statistic = 0.97176	z transform = 0.00995708
func indx = 609	func corr = 0.0420575	feature description = N_Gram_CATC	t-Test statistic = 2.07463	z transform = 0.0215029
func indx = 610	func corr = 0.00418163	feature description = N_Gram_CATCA	t-Test statistic = 0.206093	z transform = 0.00209522
func indx = 611	func corr = 0.012269	feature description = N_Gram_CATCC	t-Test statistic = 0.604723	z transform = 0.00617292
func indx = 612	func corr = 0.00720219	feature description = N_Gram_CATCG	t-Test statistic = 0.354968	z transform = 0.00361422
func indx = 613	func corr = 0.0729532	feature description = N_Gram_CATCT	t-Test statistic = 3.60509	z transform = 0.037978
func indx = 614	func corr = 0.0302984	feature description = N_Gram_CATG	t-Test statistic = 1.49394	z transform = 0.0153905
func indx = 615	func corr = 0.0339041	feature description = N_Gram_CATGA	t-Test statistic = 1.67192	z transform = 0.0172561
func indx = 616	func corr = 0.015094	feature description = N_Gram_CATGC	t-Test statistic = 0.743991	z transform = 0.00760541
func indx = 617	func corr = -0.0406023	feature description = N_Gram_CATGG	t-Test statistic = 2.00273	z transform = -0.0199162
func indx = 618	func corr = 0.0359706	feature description = N_Gram_CATGT	t-Test statistic = 1.77396	z transform = 0.0183287
func indx = 619	func corr = 0.0420487	feature description = N_Gram_CATT	t-Test statistic = 2.0742	z transform = 0.0214983
func indx = 620	func corr = 0.0692913	feature description = N_Gram_CATTA	t-Test statistic = 3.42324	z transform = 0.035992
func indx = 621	func corr = -0.0056698	feature description = N_Gram_CATTC	t-Test statistic = 0.27944	z transform = -0.00282694
func indx = 622	func corr = 0.0144792	feature description = N_Gram_CATTG	t-Test statistic = 0.713682	z transform = 0.0072933
func indx = 623	func corr = 0.00207496	feature description = N_Gram_CATTT	t-Test statistic = 0.102264	z transform = 0.00103856
func indx = 624	func corr = -0.0888154	feature description = N_Gram_CC	t-Test statistic = 4.39462	z transform = -0.0427115
func indx = 625	func corr = -0.0707926	feature description = N_Gram_CCA	t-Test statistic = 3.49778	z transform = -0.0342845
func indx = 626	func corr = -0.0260107	feature description = N_Gram_CCAA	t-Test statistic = 1.28237	z transform = -0.0128434
func indx = 627	func corr = -0.0442445	feature description = N_Gram_CCAAA	t-Test statistic = 2.18272	z transform = -0.0216679
func indx = 628	func corr = 0.00788087	feature description = N_Gram_CCAAC	t-Test statistic = 0.38842	z transform = 0.00395617
func indx = 629	func corr = -0.0189986	feature description = N_Gram_CCAAG	t-Test statistic = 0.936511	z transform = -0.00941187
func indx = 630	func corr = 0.0150685	feature description = N_Gram_CCAAT	t-Test statistic = 0.742734	z transform = 0.00759246
func indx = 631	func corr = -0.0442117	feature description = N_Gram_CCAC	t-Test statistic = 2.1811	z transform = -0.0216521
func indx = 632	func corr = -0.0192497	feature description = N_Gram_CCACA	t-Test statistic = 0.948895	z transform = -0.00953515
func indx = 633	func corr = -0.063465	feature description = N_Gram_CCACC	t-Test statistic = 3.13418	z transform = -0.0308277
func indx = 634	func corr = -0.0372263	feature description = N_Gram_CCACG	t-Test statistic = 1.83597	z transform = -0.0182877
func indx = 635	func corr = 0.0233765	feature description = N_Gram_CCACT	t-Test statistic = 1.15242	z transform = 0.0118303
func indx = 636	func corr = -0.0751305	feature description = N_Gram_CCAG	t-Test statistic = 3.71329	z transform = -0.0363224
func indx = 637	func corr = -0.00407592	feature description = N_Gram_CCAGA	t-Test statistic = 0.200883	z transform = -0.00203384
func indx = 638	func corr = -0.0731419	feature description = N_Gram_CCAGC	t-Test statistic = 3.61447	z transform = -0.035389
func indx = 639	func corr = -0.0517415	feature description = N_Gram_CCAGG	t-Test statistic = 2.55349	z transform = -0.0252572
func indx = 640	func corr = -0.0202109	feature description = N_Gram_CCAGT	t-Test statistic = 0.996295	z transform = -0.0100067
func indx = 641	func corr = -0.020521	feature description = N_Gram_CCAT	t-Test statistic = 1.01159	z transform = -0.0101588
func indx = 642	func corr = -0.0465131	feature description = N_Gram_CCATA	t-Test statistic = 2.29488	z transform = -0.0227563
func indx = 643	func corr = -0.0252921	feature description = N_Gram_CCATC	t-Test statistic = 1.24692	z transform = -0.0124927
func indx = 644	func corr = -0.00597307	feature description = N_Gram_CCATG	t-Test statistic = 0.294387	z transform = -0.0029777
func indx = 645	func corr = 0.0169613	feature description = N_Gram_CCATT	t-Test statistic = 0.836055	z transform = 0.00855461
func indx = 646	func corr = -0.147327	feature description = N_Gram_CCC	t-Test statistic = 7.34108	z transform = -0.0694566
func indx = 647	func corr = -0.0827995	feature description = N_Gram_CCCA	t-Test statistic = 4.09483	z transform = -0.0399101
func indx = 648	func corr = -0.0252462	feature description = N_Gram_CCCAA	t-Test statistic = 1.24465	z transform = -0.0124703
func indx = 649	func corr = 0.00257894	feature description = N_Gram_CCCAC	t-Test statistic = 0.127103	z transform = 0.00129114
func indx = 650	func corr = -0.0757753	feature description = N_Gram_CCCAG	t-Test statistic = 3.74534	z transform = -0.0366248
func indx = 651	func corr = -0.0748106	feature description = N_Gram_CCCAT	t-Test statistic = 3.69739	z transform = -0.0361723
func indx = 652	func corr = -0.0844789	feature description = N_Gram_CCCC	t-Test statistic = 4.17847	z transform = -0.0406932
func indx = 653	func corr = -0.0434084	feature description = N_Gram_CCCCA	t-Test statistic = 2.1414	z transform = -0.0212663
func indx = 655	func corr = -0.0639678	feature description = N_Gram_CCCCG	t-Test statistic = 3.15912	z transform = -0.0310655
func indx = 656	func corr = -0.0403653	feature description = N_Gram_CCCCT	t-Test statistic = 1.99102	z transform = -0.019802
func indx = 657	func corr = -0.11168	feature description = N_Gram_CCCG	t-Test statistic = 5.53877	z transform = -0.053263
func indx = 658	func corr = -0.101277	feature description = N_Gram_CCCGA	t-Test statistic = 5.01722	z transform = -0.0484803
func indx = 659	func corr = -0.0514686	feature description = N_Gram_CCCGC	t-Test statistic = 2.53999	z transform = -0.025127
func indx = 660	func corr = -0.0323351	feature description = N_Gram_CCCGG	t-Test statistic = 1.59446	z transform = -0.0159199
func indx = 661	func corr = -0.00771984	feature description = N_Gram_CCCGT	t-Test statistic = 0.380483	z transform = -0.00384521
func indx = 662	func corr = -0.0639098	feature description = N_Gram_CCCT	t-Test statistic = 3.15624	z transform = -0.0310381
func indx = 663	func corr = 0.00526315	feature description = N_Gram_CCCTA	t-Test statistic = 0.259397	z transform = 0.00263856
func indx = 664	func corr = -0.053061	feature description = N_Gram_CCCTC	t-Test statistic = 2.61879	z transform = -0.0258867
func indx = 665	func corr = -0.0659087	feature description = N_Gram_CCCTG	t-Test statistic = 3.25538	z transform = -0.0319826
func indx = 666	func corr = 0.000316992	feature description = N_Gram_CCCTT	t-Test statistic = 0.0156229	z transform = 0.000158521
func indx = 667	func corr = -0.0859494	feature description = N_Gram_CCG	t-Test statistic = 4.25174	z transform = -0.0413782
func indx = 668	func corr = -0.0989118	feature description = N_Gram_CCGA	t-Test statistic = 4.89888	z transform = -0.0473888
func indx = 669	func corr = -0.0519484	feature description = N_Gram_CCGAA	t-Test statistic = 2.56373	z transform = -0.025356
func indx = 670	func corr = -0.0465398	feature description = N_Gram_CCGAC	t-Test statistic = 2.2962	z transform = -0.0227691
func indx = 671	func corr = -0.0433289	feature description = N_Gram_CCGAG	t-Test statistic = 2.13747	z transform = -0.021228
func indx = 672	func corr = -0.0639993	feature description = N_Gram_CCGAT	t-Test statistic = 3.16068	z transform = -0.0310804
func indx = 673	func corr = -0.0441981	feature description = N_Gram_CCGC	t-Test statistic = 2.18043	z transform = -0.0216456
func indx = 674	func corr = -0.0344309	feature description = N_Gram_CCGCA	t-Test statistic = 1.69793	z transform = -0.0169357
func indx = 675	func corr = -0.00485393	feature description = N_Gram_CCGCC	t-Test statistic = 0.239228	z transform = -0.00242112
func indx = 676	func corr = -0.0221741	feature description = N_Gram_CCGCG	t-Test statistic = 1.09312	z transform = -0.0109686
func indx = 677	func corr = -0.0325029	feature description = N_Gram_CCGCT	t-Test statistic = 1.60275	z transform = -0.0160013
func indx = 678	func corr = -0.0462025	feature description = N_Gram_CCGG	t-Test statistic = 2.27952	z transform = -0.0226074
func indx = 679	func corr = 0.0167586	feature description = N_Gram_CCGGA	t-Test statistic = 0.826062	z transform = 0.0084515
func indx = 680	func corr = -0.103501	feature description = N_Gram_CCGGC	t-Test statistic = 5.12855	z transform = -0.049505
func indx = 681	func corr = 0.0128091	feature description = N_Gram_CCGGG	t-Test statistic = 0.631349	z transform = 0.00644647
func indx = 682	func corr = -0.0112471	feature description = N_Gram_CCGGT	t-Test statistic = 0.554346	z transform = -0.0055925
func indx = 683	func corr = 0.0116577	feature description = N_Gram_CCGT	t-Test statistic = 0.574588	z transform = 0.0058635
func indx = 684	func corr = 0.0185739	feature description = N_Gram_CCGTA	t-Test statistic = 0.915571	z transform = 0.00937591
func indx = 685	func corr = 0.0142698	feature description = N_Gram_CCGTC	t-Test statistic = 0.703355	z transform = 0.00718701
func indx = 686	func corr = -0.0019788	feature description = N_Gram_CCGTG	t-Test statistic = 0.0975253	z transform = -0.000988426
func indx = 687	func corr = -0.0201923	feature description = N_Gram_CCGTT	t-Test statistic = 0.99538	z transform = -0.00999762
func indx = 688	func corr = -0.0464083	feature description = N_Gram_CCT	t-Test statistic = 2.28969	z transform = -0.0227061
func indx = 689	func corr = 0.0699964	feature description = N_Gram_CCTA	t-Test statistic = 3.45825	z transform = 0.0363737
func indx = 690	func corr = 0.0570433	feature description = N_Gram_CCTAA	t-Test statistic = 2.81596	z transform = 0.0294158
func indx = 691	func corr = 0.021817	feature description = N_Gram_CCTAC	t-Test statistic = 1.0755	z transform = 0.0110319
func indx = 692	func corr = 0.0227025	feature description = N_Gram_CCTAG	t-Test statistic = 1.11918	z transform = 0.0114851
func indx = 693	func corr = 0.0194213	feature description = N_Gram_CCTAT	t-Test statistic = 0.957359	z transform = 0.00980806
func indx = 694	func corr = -0.088755	feature description = N_Gram_CCTC	t-Test statistic = 4.39161	z transform = -0.0426834
func indx = 695	func corr = -0.0325446	feature description = N_Gram_CCTCA	t-Test statistic = 1.60481	z transform = -0.0160216
func indx = 696	func corr = -0.0320939	feature description = N_Gram_CCTCC	t-Test statistic = 1.58256	z transform = -0.0158029
func indx = 697	func corr = -0.0848198	feature description = N_Gram_CCTCG	t-Test statistic = 4.19545	z transform = -0.0408521
func indx = 698	func corr = -0.0677363	feature description = N_Gram_CCTCT	t-Test statistic = 3.34606	z transform = -0.032845
func indx = 699	func corr = -0.0595492	feature description = N_Gram_CCTG	t-Test statistic = 2.9401	z transform = -0.0289727
func indx = 700	func corr = -0.049119	feature description = N_Gram_CCTGA	t-Test statistic = 2.42375	z transform = -0.0240041
func indx = 701	func corr = -0.0598729	feature description = N_Gram_CCTGC	t-Test statistic = 2.95613	z transform = -0.0291263
func indx = 702	func corr = -0.0343018	feature description = N_Gram_CCTGG	t-Test statistic = 1.69156	z transform = -0.0168732
func indx = 703	func corr = 0.00205911	feature description = N_Gram_CCTGT	t-Test statistic = 0.101483	z transform = 0.00103062
func indx = 704	func corr = 0.0208939	feature description = N_Gram_CCTT	t-Test statistic = 1.02998	z transform = 0.0105599
func indx = 705	func corr = 0.0233847	feature description = N_Gram_CCTTA	t-Test statistic = 1.15283	z transform = 0.0118345
func indx = 706	func corr = -0.0118494	feature description = N_Gram_CCTTC	t-Test statistic = 0.584039	z transform = -0.0058903
func indx = 707	func corr = 0.0225301	feature description = N_Gram_CCTTG	t-Test statistic = 1.11067	z transform = 0.0113968
func indx = 708	func corr = 0.00322462	feature description = N_Gram_CCTTT	t-Test statistic = 0.158926	z transform = 0.00161493
func indx = 709	func corr = -0.0899466	feature description = N_Gram_CG	t-Test statistic = 4.45105	z transform = -0.043237
func indx = 710	func corr = -0.0646127	feature description = N_Gram_CGA	t-Test statistic = 3.1911	z transform = -0.0313704
func indx = 711	func corr = -0.0631767	feature description = N_Gram_CGAA	t-Test statistic = 3.11989	z transform = -0.0306913
func indx = 712	func corr = -0.015208	feature description = N_Gram_CGAAA	t-Test statistic = 0.749613	z transform = -0.00754765
func indx = 713	func corr = -0.00525942	feature description = N_Gram_CGAAC	t-Test statistic = 0.259214	z transform = -0.00262286
func indx = 714	func corr = -0.0706684	feature description = N_Gram_CGAAG	t-Test statistic = 3.49161	z transform = -0.0342261
func indx = 715	func corr = -0.0198231	feature description = N_Gram_CGAAT	t-Test statistic = 0.97717	z transform = -0.00981651
func indx = 716	func corr = -0.0502793	feature description = N_Gram_CGAC	t-Test statistic = 2.48115	z transform = -0.0245589
func indx = 717	func corr = -0.0244078	feature description = N_Gram_CGACA	t-Test statistic = 1.2033	z transform = -0.0120609
func indx = 718	func corr = -0.0419249	feature description = N_Gram_CGACC	t-Test statistic = 2.06808	z transform = -0.0205529
func indx = 719	func corr = -0.0392773	feature description = N_Gram_CGACG	t-Test statistic = 1.93727	z transform = -0.0192776
func indx = 720	func corr = 0.00633027	feature description = N_Gram_CGACT	t-Test statistic = 0.311993	z transform = 0.00317526
func indx = 721	func corr = -0.00771509	feature description = N_Gram_CGAG	t-Test statistic = 0.380249	z transform = -0.00384285
func indx = 722	func corr = 0.031492	feature description = N_Gram_CGAGA	t-Test statistic = 1.55285	z transform = 0.0160072
func indx = 723	func corr = -0.0146616	feature description = N_Gram_CGAGC	t-Test statistic = 0.722675	z transform = -0.00727838
func indx = 724	func corr = -0.00386898	feature description = N_Gram_CGAGG	t-Test statistic = 0.190684	z transform = -0.00193077
func indx = 725	func corr = -0.0447284	feature description = N_Gram_CGAGT	t-Test statistic = 2.20664	z transform = -0.0219002
func indx = 726	func corr = -0.0272059	feature description = N_Gram_CGAT	t-Test statistic = 1.34134	z transform = -0.0134261
func indx = 727	func corr = -0.02967	feature description = N_Gram_CGATA	t-Test statistic = 1.46293	z transform = -0.0146256
func indx = 728	func corr = -0.0250665	feature description = N_Gram_CGATC	t-Test statistic = 1.23579	z transform = -0.0123826
func indx = 729	func corr = -0.016926	feature description = N_Gram_CGATG	t-Test statistic = 0.834316	z transform = -0.00839338
func indx = 730	func corr = -0.000610409	feature description = N_Gram_CGATT	t-Test statistic = 0.0300839	z transform = -0.000305111
func indx = 731	func corr = -0.0470697	feature description = N_Gram_CGC	t-Test statistic = 2.3224	z transform = -0.0230231
func indx = 732	func corr = -0.0388257	feature description = N_Gram_CGCA	t-Test statistic = 1.91496	z transform = -0.0190597
func indx = 733	func corr = -0.0436536	feature description = N_Gram_CGCAA	t-Test statistic = 2.15352	z transform = -0.0213841
func indx = 734	func corr = -0.013846	feature description = N_Gram_CGCAC	t-Test statistic = 0.682465	z transform = -0.00687618
func indx = 735	func corr = 0.00247498	feature description = N_Gram_CGCAG	t-Test statistic = 0.12198	z transform = 0.00123903
func indx = 736	func corr = -0.0546071	feature description = N_Gram_CGCAT	t-Test statistic = 2.69533	z transform = -0.0266235
func indx = 737	func corr = -0.0116216	feature description = N_Gram_CGCC	t-Test statistic = 0.572809	z transform = -0.00577769
func indx = 738	func corr = 0.00402903	feature description = N_Gram_CGCCA	t-Test statistic = 0.198572	z transform = 0.0020186
func indx = 739	func corr = -0.0363138	feature description = N_Gram_CGCCC	t-Test statistic = 1.7909	z transform = -0.0178467
func indx = 740	func corr = 0.0047309	feature description = N_Gram_CGCCG	t-Test statistic = 0.233164	z transform = 0.00237109
func indx = 741	func corr = -0.022782	feature description = N_Gram_CGCCT	t-Test statistic = 1.1231	z transform = -0.0112661
func indx = 742	func corr = -0.0797413	feature description = N_Gram_CGCG	t-Test statistic = 3.9426	z transform = -0.0384817
func indx = 743	func corr = 0.0169257	feature description = N_Gram_CGCGA	t-Test statistic = 0.834299	z transform = 0.0085365
func indx = 744	func corr = -0.073283	feature description = N_Gram_CGCGC	t-Test statistic = 3.62148	z transform = -0.0354553
func indx = 745	func corr = -0.0637307	feature description = N_Gram_CGCGG	t-Test statistic = 3.14736	z transform = -0.0309534
func indx = 746	func corr = -0.0540036	feature description = N_Gram_CGCGT	t-Test statistic = 2.66545	z transform = -0.026336
func indx = 747	func corr = -0.0175092	feature description = N_Gram_CGCT	t-Test statistic = 0.863073	z transform = -0.00868018
func indx = 748	func corr = -0.0576667	feature description = N_Gram_CGCTA	t-Test statistic = 2.84683	z transform = -0.0280789
func indx = 749	func corr = -0.0211181	feature description = N_Gram_CGCTC	t-Test statistic = 1.04104	z transform = -0.0104514
func indx = 750	func corr = 0.00547219	feature description = N_Gram_CGCTG	t-Test statistic = 0.2697	z transform = 0.00274365
func indx = 751	func corr = -0.0181259	feature description = N_Gram_CGCTT	t-Test statistic = 0.893481	z transform = -0.00898327
func indx = 752	func corr = -0.112222	feature description = N_Gram_CGG	t-Test statistic = 5.56602	z transform = -0.0535117
func indx = 753	func corr = -0.0180688	feature description = N_Gram_CGGA	t-Test statistic = 0.890667	z transform = -0.00895523
func indx = 754	func corr = -0.00707048	feature description = N_Gram_CGGAA	t-Test statistic = 0.348477	z transform = -0.00352289
func indx = 755	func corr = -0.00217734	feature description = N_Gram_CGGAC	t-Test statistic = 0.10731	z transform = -0.00108749
func indx = 756	func corr = -0.0222001	feature description = N_Gram_CGGAG	t-Test statistic = 1.0944	z transform = -0.0109813
func indx = 757	func corr = -0.00804248	feature description = N_Gram_CGGAT	t-Test statistic = 0.396385	z transform = -0.00400528
func indx = 758	func corr = -0.11955	feature description = N_Gram_CGGC	t-Test statistic = 5.93455	z transform = -0.0568629
func indx = 759	func corr = -0.0448036	feature description = N_Gram_CGGCA	t-Test statistic = 2.21036	z transform = -0.0219363
func indx = 760	func corr = -0.0827793	feature description = N_Gram_CGGCC	t-Test statistic = 4.09382	z transform = -0.0399006
func indx = 761	func corr = -0.104036	feature description = N_Gram_CGGCG	t-Test statistic = 5.1554	z transform = -0.0497517
func indx = 762	func corr = -0.0380202	feature description = N_Gram_CGGCT	t-Test statistic = 1.87517	z transform = -0.018671
func indx = 763	func corr = -0.0822182	feature description = N_Gram_CGGG	t-Test statistic = 4.06588	z transform = -0.0396388
func indx = 764	func corr = -0.0193851	feature description = N_Gram_CGGGA	t-Test statistic = 0.955571	z transform = -0.00960159
func indx = 765	func corr = -0.0613567	feature description = N_Gram_CGGGC	t-Test statistic = 3.02967	z transform = -0.0298296
func indx = 766	func corr = -0.0582903	feature description = N_Gram_CGGGG	t-Test statistic = 2.87772	z transform = -0.0283751
func indx = 767	func corr = -0.0432849	feature description = N_Gram_CGGGT	t-Test statistic = 2.13529	z transform = -0.0212069
func indx = 768	func corr = -0.0348684	feature description = N_Gram_CGGT	t-Test statistic = 1.71953	z transform = -0.0171475
func indx = 769	func corr = -0.00316347	feature description = N_Gram_CGGTA	t-Test statistic = 0.155912	z transform = -0.00157924
func indx = 770	func corr = -0.026926	feature description = N_Gram_CGGTC	t-Test statistic = 1.32752	z transform = -0.0132897
func indx = 771	func corr = -0.0104284	feature description = N_Gram_CGGTG	t-Test statistic = 0.513989	z transform = -0.00518747
func indx = 772	func corr = -0.0280711	feature description = N_Gram_CGGTT	t-Test statistic = 1.38403	z transform = -0.0138476
func indx = 773	func corr = -0.0369025	feature description = N_Gram_CGT	t-Test statistic = 1.81998	z transform = -0.0181312
func indx = 774	func corr = -0.00938747	feature description = N_Gram_CGTA	t-Test statistic = 0.462681	z transform = -0.00467205
func indx = 775	func corr = -0.0186932	feature description = N_Gram_CGTAA	t-Test statistic = 0.921454	z transform = -0.00926193
func indx = 776	func corr = 0.00789843	feature description = N_Gram_CGTAC	t-Test statistic = 0.389286	z transform = 0.00396502
func indx = 777	func corr = -0.00963958	feature description = N_Gram_CGTAG	t-Test statistic = 0.475108	z transform = -0.00479693
func indx = 778	func corr = -0.0136152	feature description = N_Gram_CGTAT	t-Test statistic = 0.671086	z transform = -0.0067623
func indx = 779	func corr = -0.0397175	feature description = N_Gram_CGTC	t-Test statistic = 1.95902	z transform = -0.0194898
func indx = 780	func corr = 0.0207124	feature description = N_Gram_CGTCA	t-Test statistic = 1.02103	z transform = 0.0104672
func indx = 781	func corr = -0.0472137	feature description = N_Gram_CGTCC	t-Test statistic = 2.32952	z transform = -0.0230921
func indx = 782	func corr = -0.048289	feature description = N_Gram_CGTCG	t-Test statistic = 2.3827	z transform = -0.023607
func indx = 783	func corr = 0.0277794	feature description = N_Gram_CGTCT	t-Test statistic = 1.36963	z transform = 0.0140917
func indx = 784	func corr = 0.0242759	feature description = N_Gram_CGTG	t-Test statistic = 1.19679	z transform = 0.0122914
func indx = 785	func corr = 0.0668134	feature description = N_Gram_CGTGA	t-Test statistic = 3.30027	z transform = 0.0346534
func indx = 786	func corr = -0.0042318	feature description = N_Gram_CGTGC	t-Test statistic = 0.208566	z transform = -0.00211145
func indx = 787	func corr = -0.0351881	feature description = N_Gram_CGTGG	t-Test statistic = 1.73532	z transform = -0.0173022
func indx = 788	func corr = -0.00689272	feature description = N_Gram_CGTGT	t-Test statistic = 0.339715	z transform = -0.00343462
func indx = 789	func corr = -0.0581044	feature description = N_Gram_CGTT	t-Test statistic = 2.86852	z transform = -0.0282868
func indx = 790	func corr = 0.00873443	feature description = N_Gram_CGTTA	t-Test statistic = 0.430492	z transform = 0.00438657
func indx = 791	func corr = -0.0743081	feature description = N_Gram_CGTTC	t-Test statistic = 3.67242	z transform = -0.0359365
func indx = 792	func corr = -0.0433615	feature description = N_Gram_CGTTG	t-Test statistic = 2.13908	z transform = -0.0212437
func indx = 793	func corr = 0.0269673	feature description = N_Gram_CGTTT	t-Test statistic = 1.32957	z transform = 0.0136738
func indx = 794	func corr = 0.00574476	feature description = N_Gram_CT	t-Test statistic = 0.283135	z transform = 0.00288071
func indx = 795	func corr = 0.0985089	feature description = N_Gram_CTA	t-Test statistic = 4.87873	z transform = 0.0521102
func indx = 796	func corr = 0.0327488	feature description = N_Gram_CTAA	t-Test statistic = 1.61489	z transform = 0.0166575
func indx = 797	func corr = 0.0140746	feature description = N_Gram_CTAAA	t-Test statistic = 0.693732	z transform = 0.00708798
func indx = 798	func corr = -0.0125317	feature description = N_Gram_CTAAC	t-Test statistic = 0.61767	z transform = -0.00622738
func indx = 799	func corr = 0.061422	feature description = N_Gram_CTAAG	t-Test statistic = 3.0329	z transform = 0.0317552
func indx = 800	func corr = -0.0108141	feature description = N_Gram_CTAAT	t-Test statistic = 0.533001	z transform = -0.00537832
func indx = 801	func corr = 0.0603744	feature description = N_Gram_CTAC	t-Test statistic = 2.98098	z transform = 0.0311944
func indx = 802	func corr = 0.0458284	feature description = N_Gram_CTACA	t-Test statistic = 2.26102	z transform = 0.0234807
func indx = 803	func corr = 0.00682869	feature description = N_Gram_CTACC	t-Test statistic = 0.336559	z transform = 0.00342614
func indx = 804	func corr = -0.0151858	feature description = N_Gram_CTACG	t-Test statistic = 0.748516	z transform = -0.00753668
func indx = 805	func corr = 0.0729704	feature description = N_Gram_CTACT	t-Test statistic = 3.60595	z transform = 0.0379874
func indx = 806	func corr = 0.0536127	feature description = N_Gram_CTAG	t-Test statistic = 2.6461	z transform = 0.0275917
func indx = 807	func corr = 0.0304121	feature description = N_Gram_CTAGA	t-Test statistic = 1.49955	z transform = 0.0154492
func indx = 808	func corr = 0.064517	feature description = N_Gram_CTAGC	t-Test statistic = 3.18635	z transform = 0.0334165
func indx = 809	func corr = -0.0114847	feature description = N_Gram_CTAGG	t-Test statistic = 0.566062	z transform = -0.00571003
func indx = 810	func corr = -0.00327276	feature description = N_Gram_CTAGT	t-Test statistic = 0.161298	z transform = -0.00163371
func indx = 811	func corr = 0.0433194	feature description = N_Gram_CTAT	t-Test statistic = 2.137	z transform = 0.0221638
func indx = 812	func corr = 0.0545111	feature description = N_Gram_CTATA	t-Test statistic = 2.69057	z transform = 0.0280687
func indx = 813	func corr = 0.0250276	feature description = N_Gram_CTATC	t-Test statistic = 1.23387	z transform = 0.0126771
func indx = 814	func corr = 0.034393	feature description = N_Gram_CTATG	t-Test statistic = 1.69606	z transform = 0.0175096
func indx = 815	func corr = -0.0216528	feature description = N_Gram_CTATT	t-Test statistic = 1.06741	z transform = -0.0107134
func indx = 816	func corr = -0.0250111	feature description = N_Gram_CTC	t-Test statistic = 1.23305	z transform = -0.0123556
func indx = 817	func corr = -0.0115513	feature description = N_Gram_CTCA	t-Test statistic = 0.569344	z transform = -0.00574294
func indx = 818	func corr = -0.0464906	feature description = N_Gram_CTCAA	t-Test statistic = 2.29376	z transform = -0.0227455
func indx = 819	func corr = -0.032073	feature description = N_Gram_CTCAC	t-Test statistic = 1.58153	z transform = -0.0157928
func indx = 820	func corr = -0.00941249	feature description = N_Gram_CTCAG	t-Test statistic = 0.463914	z transform = -0.00468444
func indx = 821	func corr = 0.0184878	feature description = N_Gram_CTCAT	t-Test statistic = 0.911323	z transform = 0.009332
func indx = 822	func corr = -0.0142622	feature description = N_Gram_CTCC	t-Test statistic = 0.702984	z transform = -0.00708146
func indx = 823	func corr = 0.008245	feature description = N_Gram_CTCCA	t-Test statistic = 0.406368	z transform = 0.00413973
func indx = 824	func corr = -0.03252	feature description = N_Gram_CTCCC	t-Test statistic = 1.60359	z transform = -0.0160096
func indx = 825	func corr = -0.00473988	feature description = N_Gram_CTCCG	t-Test statistic = 0.233607	z transform = -0.00236437
func indx = 826	func corr = 0.00583023	feature description = N_Gram_CTCCT	t-Test statistic = 0.287347	z transform = 0.0029237
func indx = 827	func corr = -0.0753399	feature description = N_Gram_CTCG	t-Test statistic = 3.7237	z transform = -0.0364206
func indx = 828	func corr = -0.0124661	feature description = N_Gram_CTCGA	t-Test statistic = 0.614438	z transform = -0.006195
func indx = 829	func corr = -0.0104617	feature description = N_Gram_CTCGC	t-Test statistic = 0.515633	z transform = -0.00520397
func indx = 830	func corr = -0.058246	feature description = N_Gram_CTCGG	t-Test statistic = 2.87553	z transform = -0.0283541
func indx = 831	func corr = -0.0470302	feature description = N_Gram_CTCGT	t-Test statistic = 2.32045	z transform = -0.0230041
func indx = 832	func corr = 0.0255738	feature description = N_Gram_CTCT	t-Test statistic = 1.26081	z transform = 0.0129575
func indx = 833	func corr = 0.0317023	feature description = N_Gram_CTCTA	t-Test statistic = 1.56323	z transform = 0.016116
func indx = 834	func corr = -0.0156453	feature description = N_Gram_CTCTC	t-Test statistic = 0.771172	z transform = -0.00776304
func indx = 835	func corr = 0.0111973	feature description = N_Gram_CTCTG	t-Test statistic = 0.55189	z transform = 0.00563056
func indx = 836	func corr = 0.0346408	feature description = N_Gram_CTCTT	t-Test statistic = 1.70829	z transform = 0.0176382
func indx = 837	func corr = 0.0135369	feature description = N_Gram_CTG	t-Test statistic = 0.667227	z transform = 0.00681532
func indx = 838	func corr = -0.0112703	feature description = N_Gram_CTGA	t-Test statistic = 0.555492	z transform = -0.005604
func indx = 839	func corr = -0.0141932	feature description = N_Gram_CTGAA	t-Test statistic = 0.699583	z transform = -0.00704744
func indx = 840	func corr = -0.0087238	feature description = N_Gram_CTGAC	t-Test statistic = 0.429968	z transform = -0.00434315
func indx = 841	func corr = -0.0388124	feature description = N_Gram_CTGAG	t-Test statistic = 1.91431	z transform = -0.0190533
func indx = 842	func corr = 0.0394436	feature description = N_Gram_CTGAT	t-Test statistic = 1.94549	z transform = 0.0201371
func indx = 843	func corr = -0.0254531	feature description = N_Gram_CTGC	t-Test statistic = 1.25486	z transform = -0.0125713
func indx = 844	func corr = 0.0130828	feature description = N_Gram_CTGCA	t-Test statistic = 0.644839	z transform = 0.00658512
func indx = 845	func corr = -0.0482365	feature description = N_Gram_CTGCC	t-Test statistic = 2.3801	z transform = -0.0235818
func indx = 846	func corr = -0.0192126	feature description = N_Gram_CTGCG	t-Test statistic = 0.947065	z transform = -0.00951693
func indx = 847	func corr = -0.0128758	feature description = N_Gram_CTGCT	t-Test statistic = 0.634635	z transform = -0.00639734
func indx = 848	func corr = -0.00877132	feature description = N_Gram_CTGG	t-Test statistic = 0.43231	z transform = -0.0043667
func indx = 849	func corr = 0.0456916	feature description = N_Gram_CTGGA	t-Test statistic = 2.25426	z transform = 0.0234088
func indx = 850	func corr = -0.0716762	feature description = N_Gram_CTGGC	t-Test statistic = 3.54166	z transform = -0.0347002
func indx = 851	func corr = -0.0229328	feature description = N_Gram_CTGGG	t-Test statistic = 1.13054	z transform = -0.0113399
func indx = 852	func corr = 0.0361857	feature description = N_Gram_CTGGT	t-Test statistic = 1.78457	z transform = 0.0184404
func indx = 853	func corr = 0.0416592	feature description = N_Gram_CTGT	t-Test statistic = 2.05495	z transform = 0.0212945
func indx = 854	func corr = 0.00622239	feature description = N_Gram_CTGTA	t-Test statistic = 0.306676	z transform = 0.00312098
func indx = 855	func corr = -0.00317458	feature description = N_Gram_CTGTC	t-Test statistic = 0.15646	z transform = -0.00158478
func indx = 856	func corr = 0.0176366	feature description = N_Gram_CTGTG	t-Test statistic = 0.869352	z transform = 0.00889836
func indx = 857	func corr = 0.0452919	feature description = N_Gram_CTGTT	t-Test statistic = 2.2345	z transform = 0.0231988
func indx = 858	func corr = 0.0540471	feature description = N_Gram_CTT	t-Test statistic = 2.66761	z transform = 0.0278223
func indx = 859	func corr = 0.0065428	feature description = N_Gram_CTTA	t-Test statistic = 0.322468	z transform = 0.00328222
func indx = 860	func corr = -0.0425323	feature description = N_Gram_CTTAA	t-Test statistic = 2.0981	z transform = -0.020845
func indx = 861	func corr = 0.00286571	feature description = N_Gram_CTTAC	t-Test statistic = 0.141237	z transform = 0.00143492
func indx = 862	func corr = 0.0325297	feature description = N_Gram_CTTAG	t-Test statistic = 1.60407	z transform = 0.0165441
func indx = 863	func corr = -0.000412357	feature description = N_Gram_CTTAT	t-Test statistic = 0.020323	z transform = -0.000206136
func indx = 864	func corr = 0.0293244	feature description = N_Gram_CTTC	t-Test statistic = 1.44587	z transform = 0.0148879
func indx = 865	func corr = 0.0152047	feature description = N_Gram_CTTCA	t-Test statistic = 0.749451	z transform = 0.00766165
func indx = 866	func corr = 0.00702578	feature description = N_Gram_CTTCC	t-Test statistic = 0.346273	z transform = 0.00352538
func indx = 867	func corr = -0.00347926	feature description = N_Gram_CTTCG	t-Test statistic = 0.171476	z transform = -0.00173662
func indx = 868	func corr = 0.0321923	feature description = N_Gram_CTTCT	t-Test statistic = 1.58742	z transform = 0.0163695
func indx = 869	func corr = 0.0450848	feature description = N_Gram_CTTG	t-Test statistic = 2.22426	z transform = 0.02309
func indx = 870	func corr = 0.015563	feature description = N_Gram_CTTGA	t-Test statistic = 0.767112	z transform = 0.00784363
func indx = 871	func corr = 0.0336794	feature description = N_Gram_CTTGC	t-Test statistic = 1.66083	z transform = 0.0171396
func indx = 872	func corr = -0.0282728	feature description = N_Gram_CTTGG	t-Test statistic = 1.39398	z transform = -0.0139458
func indx = 873	func corr = 0.0508804	feature description = N_Gram_CTTGT	t-Test statistic = 2.51089	z transform = 0.0261444
func indx = 874	func corr = 0.0288809	feature description = N_Gram_CTTT	t-Test statistic = 1.42399	z transform = 0.0146592
func indx = 875	func corr = -0.0277711	feature description = N_Gram_CTTTA	t-Test statistic = 1.36922	z transform = -0.0137015
func indx = 876	func corr = 0.0135193	feature description = N_Gram_CTTTC	t-Test statistic = 0.666356	z transform = 0.00680636
func indx = 877	func corr = 0.0626284	feature description = N_Gram_CTTTG	t-Test statistic = 3.0927	z transform = 0.032402
func indx = 878	func corr = -0.0160145	feature description = N_Gram_CTTTT	t-Test statistic = 0.789372	z transform = -0.0079448
func indx = 879	func corr = -0.00995425	feature description = N_Gram_GA	t-Test statistic = 0.490618	z transform = -0.00495276
func indx = 880	func corr = 0.0104248	feature description = N_Gram_GAA	t-Test statistic = 0.513811	z transform = 0.00524003
func indx = 881	func corr = -0.0173687	feature description = N_Gram_GAAA	t-Test statistic = 0.856142	z transform = -0.00861107
func indx = 882	func corr = -0.0227353	feature description = N_Gram_GAAAA	t-Test statistic = 1.1208	z transform = -0.0112433
func indx = 883	func corr = 0.00272939	feature description = N_Gram_GAAAC	t-Test statistic = 0.134518	z transform = 0.00136657
func indx = 884	func corr = -0.0165585	feature description = N_Gram_GAAAG	t-Test statistic = 0.816195	z transform = -0.00821257
func indx = 885	func corr = 0.0285203	feature description = N_Gram_GAAAT	t-Test statistic = 1.40619	z transform = 0.0144734
func indx = 886	func corr = 0.00566534	feature description = N_Gram_GAAC	t-Test statistic = 0.27922	z transform = 0.00284077
func indx = 887	func corr = 0.0382208	feature description = N_Gram_GAACA	t-Test statistic = 1.88508	z transform = 0.0194995
func indx = 888	func corr = 0.00130415	feature description = N_Gram_GAACC	t-Test statistic = 0.0642748	z transform = 0.0006525
func indx = 889	func corr = -0.00500981	feature description = N_Gram_GAACG	t-Test statistic = 0.246911	z transform = -0.00249868
func indx = 890	func corr = -0.0206026	feature description = N_Gram_GAACT	t-Test statistic = 1.01561	z transform = -0.0101988
func indx = 891	func corr = -0.0256288	feature description = N_Gram_GAAG	t-Test statistic = 1.26353	z transform = -0.0126571
func indx = 892	func corr = -0.0498032	feature description = N_Gram_GAAGA	t-Test statistic = 2.4576	z transform = -0.0243313
func indx = 893	func corr = -0.0398146	feature description = N_Gram_GAAGC	t-Test statistic = 1.96381	z transform = -0.0195366
func indx = 894	func corr = 0.0351697	feature description = N_Gram_GAAGG	t-Test statistic = 1.73441	z transform = 0.0179127
func indx = 895	func corr = -0.0112496	feature description = N_Gram_GAAGT	t-Test statistic = 0.55447	z transform = -0.00559375
func indx = 896	func corr = 0.0500384	feature description = N_Gram_GAAT	t-Test statistic = 2.46923	z transform = 0.0256993
func indx = 897	func corr = 0.0551826	feature description = N_Gram_GAATA	t-Test statistic = 2.72382	z transform = 0.0284255
func indx = 898	func corr = -0.00624003	feature description = N_Gram_GAATC	t-Test statistic = 0.307545	z transform = -0.00311038
func indx = 899	func corr = 9.2117e-05	feature description = N_Gram_GAATG	t-Test statistic = 0.00453998	z transform = 4.60606e-05
func indx = 900	func corr = 0.0414434	feature description = N_Gram_GAATT	t-Test statistic = 2.04429	z transform = 0.0211816
func indx = 901	func corr = -0.0139811	feature description = N_Gram_GAC	t-Test statistic = 0.689125	z transform = -0.00694282
func indx = 902	func corr = 0.0347918	feature description = N_Gram_GACA	t-Test statistic = 1.71575	z transform = 0.0177165
func indx = 903	func corr = 0.0481934	feature description = N_Gram_GACAA	t-Test statistic = 2.37797	z transform = 0.0247257
func indx = 904	func corr = 0.0263258	feature description = N_Gram_GACAC	t-Test statistic = 1.29791	z transform = 0.0133439
func indx = 905	func corr = -0.0128052	feature description = N_Gram_GACAG	t-Test statistic = 0.631154	z transform = -0.00636247
func indx = 906	func corr = 0.0187246	feature description = N_Gram_GACAT	t-Test statistic = 0.923	z transform = 0.00945271
func indx = 907	func corr = -0.0722636	feature description = N_Gram_GACC	t-Test statistic = 3.57084	z transform = -0.0349763
func indx = 908	func corr = -0.0490559	feature description = N_Gram_GACCA	t-Test statistic = 2.42063	z transform = -0.023974
func indx = 909	func corr = -0.0358724	feature description = N_Gram_GACCC	t-Test statistic = 1.76911	z transform = -0.0176333
func indx = 910	func corr = -0.0518567	feature description = N_Gram_GACCG	t-Test statistic = 2.5592	z transform = -0.0253122
func indx = 911	func corr = 0.00741837	feature description = N_Gram_GACCT	t-Test statistic = 0.365624	z transform = 0.00372312
func indx = 912	func corr = -0.0184743	feature description = N_Gram_GACG	t-Test statistic = 0.91066	z transform = -0.00915443
func indx = 913	func corr = -0.0194157	feature description = N_Gram_GACGA	t-Test statistic = 0.957081	z transform = -0.00961662
func indx = 914	func corr = 0.0123784	feature description = N_Gram_GACGC	t-Test statistic = 0.610114	z transform = 0.00622829
func indx = 915	func corr = -0.0305842	feature description = N_Gram_GACGG	t-Test statistic = 1.50804	z transform = -0.0150699
func indx = 916	func corr = 0.0119692	feature description = N_Gram_GACGT	t-Test statistic = 0.589943	z transform = 0.00602114
func indx = 917	func corr = 0.033001	feature description = N_Gram_GACT	t-Test statistic = 1.62734	z transform = 0.0167881
func indx = 918	func corr = 0.0680212	feature description = N_Gram_GACTA	t-Test statistic = 3.3602	z transform = 0.0353053
func indx = 919	func corr = -0.0246051	feature description = N_Gram_GACTC	t-Test statistic = 1.21303	z transform = -0.0121573
func indx = 920	func corr = 0.0498902	feature description = N_Gram_GACTG	t-Test statistic = 2.4619	z transform = 0.025621
func indx = 921	func corr = 0.0108057	feature description = N_Gram_GACTT	t-Test statistic = 0.532588	z transform = 0.00543256
func indx = 922	func corr = -0.038563	feature description = N_Gram_GAG	t-Test statistic = 1.90199	z transform = -0.018933
func indx = 923	func corr = 0.00559851	feature description = N_Gram_GAGA	t-Test statistic = 0.275927	z transform = 0.00280717
func indx = 924	func corr = 0.0297532	feature description = N_Gram_GAGAA	t-Test statistic = 1.46703	z transform = 0.0151091
func indx = 925	func corr = 0.00228346	feature description = N_Gram_GAGAC	t-Test statistic = 0.11254	z transform = 0.00114304
func indx = 926	func corr = 0.00822949	feature description = N_Gram_GAGAG	t-Test statistic = 0.405603	z transform = 0.00413191
func indx = 927	func corr = -0.0354476	feature description = N_Gram_GAGAT	t-Test statistic = 1.74813	z transform = -0.0174278
func indx = 928	func corr = -0.0302147	feature description = N_Gram_GAGC	t-Test statistic = 1.48981	z transform = -0.0148904
func indx = 929	func corr = 0.00110291	feature description = N_Gram_GAGCA	t-Test statistic = 0.0543567	z transform = 0.000551758
func indx = 930	func corr = -0.0513129	feature description = N_Gram_GAGCC	t-Test statistic = 2.53229	z transform = -0.0250526
func indx = 931	func corr = -0.0152578	feature description = N_Gram_GAGCG	t-Test statistic = 0.752065	z transform = -0.00757215
func indx = 932	func corr = -0.0129501	feature description = N_Gram_GAGCT	t-Test statistic = 0.6383	z transform = -0.00643404
func indx = 933	func corr = -0.0631484	feature description = N_Gram_GAGG	t-Test statistic = 3.11848	z transform = -0.0306779
func indx = 934	func corr = 0.00222614	feature description = N_Gram_GAGGA	t-Test statistic = 0.109715	z transform = 0.00111431
func indx = 935	func corr = -0.0692143	feature description = N_Gram_GAGGC	t-Test statistic = 3.41942	z transform = -0.0335416
func indx = 936	func corr = -0.0322919	feature description = N_Gram_GAGGG	t-Test statistic = 1.59233	z transform = -0.015899
func indx = 937	func corr = -0.0267327	feature description = N_Gram_GAGGT	t-Test statistic = 1.31799	z transform = -0.0131955
func indx = 938	func corr = 0.0209824	feature description = N_Gram_GAGT	t-Test statistic = 1.03434	z transform = 0.0106052
func indx = 939	func corr = -0.0195547	feature description = N_Gram_GAGTA	t-Test statistic = 0.963935	z transform = -0.00968483
func indx = 940	func corr = 0.0598028	feature description = N_Gram_GAGTC	t-Test statistic = 2.95266	z transform = 0.0308887
func indx = 941	func corr = 0.00761617	feature description = N_Gram_GAGTG	t-Test statistic = 0.375373	z transform = 0.00382277
func indx = 942	func corr = -0.0208632	feature description = N_Gram_GAGTT	t-Test statistic = 1.02847	z transform = -0.0103265
func indx = 943	func corr = 0.0133461	feature description = N_Gram_GAT	t-Test statistic = 0.65782	z transform = 0.00671859
func indx = 944	func corr = 0.0375092	feature description = N_Gram_GATA	t-Test statistic = 1.84994	z transform = 0.0191289
func indx = 945	func corr = 0.0185754	feature description = N_Gram_GATAA	t-Test statistic = 0.915644	z transform = 0.00937666
func indx = 946	func corr = -0.0147541	feature description = N_Gram_GATAC	t-Test statistic = 0.727233	z transform = -0.00732395
func indx = 947	func corr = 0.0129638	feature description = N_Gram_GATAG	t-Test statistic = 0.638971	z transform = 0.00652481
func indx = 948	func corr = 0.0680537	feature description = N_Gram_GATAT	t-Test statistic = 3.36181	z transform = 0.0353228
func indx = 949	func corr = 0.00166164	feature description = N_Gram_GATC	t-Test statistic = 0.0818941	z transform = 0.000831514
func indx = 950	func corr = -0.00275742	feature description = N_Gram_GATCA	t-Test statistic = 0.1359	z transform = -0.00137682
func indx = 951	func corr = 0.0033184	feature description = N_Gram_GATCC	t-Test statistic = 0.163548	z transform = 0.00166197
func indx = 952	func corr = -0.00498542	feature description = N_Gram_GATCG	t-Test statistic = 0.245709	z transform = -0.00248655
func indx = 953	func corr = 0.0097074	feature description = N_Gram_GATCT	t-Test statistic = 0.47845	z transform = 0.00487764
func indx = 954	func corr = -0.0514051	feature description = N_Gram_GATG	t-Test statistic = 2.53685	z transform = -0.0250966
func indx = 955	func corr = -0.0332129	feature description = N_Gram_GATGA	t-Test statistic = 1.6378	z transform = -0.0163456
func indx = 956	func corr = -0.00595689	feature description = N_Gram_GATGC	t-Test statistic = 0.29359	z transform = -0.00296966
func indx = 957	func corr = -0.0551404	feature description = N_Gram_GATGG	t-Test statistic = 2.72173	z transform = -0.0268774
func indx = 958	func corr = -0.0433639	feature description = N_Gram_GATGT	t-Test statistic = 2.1392	z transform = -0.0212448
func indx = 959	func corr = 0.0301193	feature description = N_Gram_GATT	t-Test statistic = 1.4851	z transform = 0.0152981
func indx = 960	func corr = 0.0368621	feature description = N_Gram_GATTA	t-Test statistic = 1.81798	z transform = 0.0187922
func indx = 961	func corr = 0.00102164	feature description = N_Gram_GATTC	t-Test statistic = 0.0503514	z transform = 0.000511081
func indx = 962	func corr = 0.0520981	feature description = N_Gram_GATTG	t-Test statistic = 2.57114	z transform = 0.0267888
func indx = 963	func corr = -0.000730072	feature description = N_Gram_GATTT	t-Test statistic = 0.0359815	z transform = -0.000364903
func indx = 964	func corr = -0.120719	feature description = N_Gram_GC	t-Test statistic = 5.99347	z transform = -0.0573967
func indx = 965	func corr = -0.0471839	feature description = N_Gram_GCA	t-Test statistic = 2.32805	z transform = -0.0230778
func indx = 966	func corr = -0.0534886	feature description = N_Gram_GCAA	t-Test statistic = 2.63996	z transform = -0.0260906
func indx = 967	func corr = -0.0667049	feature description = N_Gram_GCAAA	t-Test statistic = 3.29488	z transform = -0.0323584
func indx = 968	func corr = 0.0527266	feature description = N_Gram_GCAAC	t-Test statistic = 2.60225	z transform = 0.0271218
func indx = 969	func corr = -0.00290184	feature description = N_Gram_GCAAG	t-Test statistic = 0.143017	z transform = -0.00144882
func indx = 970	func corr = -0.0747994	feature description = N_Gram_GCAAT	t-Test statistic = 3.69683	z transform = -0.0361671
func indx = 971	func corr = -0.0313036	feature description = N_Gram_GCAC	t-Test statistic = 1.54355	z transform = -0.0154193
func indx = 972	func corr = 0.00548847	feature description = N_Gram_GCACA	t-Test statistic = 0.270503	z transform = 0.00275183
func indx = 973	func corr = -0.0441628	feature description = N_Gram_GCACC	t-Test statistic = 2.17868	z transform = -0.0216286
func indx = 974	func corr = -0.0356869	feature description = N_Gram_GCACG	t-Test statistic = 1.75995	z transform = -0.0175436
func indx = 975	func corr = 0.0112024	feature description = N_Gram_GCACT	t-Test statistic = 0.552143	z transform = 0.00563315
func indx = 976	func corr = -0.0388955	feature description = N_Gram_GCAG	t-Test statistic = 1.91841	z transform = -0.0190934
func indx = 977	func corr = -0.0547642	feature description = N_Gram_GCAGA	t-Test statistic = 2.7031	z transform = -0.0266983
func indx = 978	func corr = -0.0193915	feature description = N_Gram_GCAGC	t-Test statistic = 0.955888	z transform = -0.00960474
func indx = 979	func corr = -0.00654392	feature description = N_Gram_GCAGG	t-Test statistic = 0.322523	z transform = -0.00326137
func indx = 980	func corr = -0.0126255	feature description = N_Gram_GCAGT	t-Test statistic = 0.622294	z transform = -0.00627371
func indx = 981	func corr = 0.0328935	feature description = N_Gram_GCAT	t-Test statistic = 1.62203	z transform = 0.0167325
func indx = 982	func corr = -0.0439705	feature description = N_Gram_GCATA	t-Test statistic = 2.16918	z transform = -0.0215363
func indx = 983	func corr = 0.0420265	feature description = N_Gram_GCATC	t-Test statistic = 2.0731	z transform = 0.0214867
func indx = 984	func corr = -0.00571204	feature description = N_Gram_GCATG	t-Test statistic = 0.281522	z transform = -0.00284794
func indx = 985	func corr = 0.0353056	feature description = N_Gram_GCATT	t-Test statistic = 1.74112	z transform = 0.0179832
func indx = 986	func corr = -0.128731	feature description = N_Gram_GCC	t-Test statistic = 6.3977	z transform = -0.0610438
func indx = 987	func corr = -0.0439217	feature description = N_Gram_GCCA	t-Test statistic = 2.16677	z transform = -0.0215128
func indx = 988	func corr = 0.00467984	feature description = N_Gram_GCCAA	t-Test statistic = 0.230648	z transform = 0.00234544
func indx = 989	func corr = -0.0180692	feature description = N_Gram_GCCAC	t-Test statistic = 0.890682	z transform = -0.00895539
func indx = 990	func corr = -0.0666558	feature description = N_Gram_GCCAG	t-Test statistic = 3.29244	z transform = -0.0323353
func indx = 991	func corr = -0.0184271	feature description = N_Gram_GCCAT	t-Test statistic = 0.908334	z transform = -0.00913126
func indx = 992	func corr = -0.150553	feature description = N_Gram_GCCC	t-Test statistic = 7.50555	z transform = -0.0709093
func indx = 993	func corr = -0.0812143	feature description = N_Gram_GCCCA	t-Test statistic = 4.01591	z transform = -0.03917
func indx = 994	func corr = -0.0636442	feature description = N_Gram_GCCCC	t-Test statistic = 3.14307	z transform = -0.0309125
func indx = 995	func corr = -0.0885712	feature description = N_Gram_GCCCG	t-Test statistic = 4.38244	z transform = -0.0425979
func indx = 996	func corr = -0.0706927	feature description = N_Gram_GCCCT	t-Test statistic = 3.49282	z transform = -0.0342376
func indx = 997	func corr = -0.0391046	feature description = N_Gram_GCCG	t-Test statistic = 1.92874	z transform = -0.0191943
func indx = 998	func corr = -0.0311832	feature description = N_Gram_GCCGA	t-Test statistic = 1.53761	z transform = -0.0153609
func indx = 999	func corr = -0.0230921	feature description = N_Gram_GCCGC	t-Test statistic = 1.1384	z transform = -0.0114178
func indx = 1000	func corr = -0.0203073	feature description = N_Gram_GCCGG	t-Test statistic = 1.00105	z transform = -0.010054
func indx = 1001	func corr = -0.0130931	feature description = N_Gram_GCCGT	t-Test statistic = 0.645347	z transform = -0.00650462
func indx = 1002	func corr = -0.0423642	feature description = N_Gram_GCCT	t-Test statistic = 2.08979	z transform = -0.0207642
func indx = 1003	func corr = 0.0260713	feature description = N_Gram_GCCTA	t-Test statistic = 1.28536	z transform = 0.0132131
func indx = 1004	func corr = -0.0639806	feature description = N_Gram_GCCTC	t-Test statistic = 3.15975	z transform = -0.0310716
func indx = 1005	func corr = 0.00819796	feature description = N_Gram_GCCTG	t-Test statistic = 0.404049	z transform = 0.00411601
func indx = 1006	func corr = -0.0420712	feature description = N_Gram_GCCTT	t-Test statistic = 2.07531	z transform = -0.0206233
func indx = 1007	func corr = -0.10329	feature description = N_Gram_GCG	t-Test statistic = 5.11803	z transform = -0.0494082
func indx = 1008	func corr = 0.0148961	feature description = N_Gram_GCGA	t-Test statistic = 0.734232	z transform = 0.0075049
func indx = 1009	func corr = -0.00891697	feature description = N_Gram_GCGAA	t-Test statistic = 0.439489	z transform = -0.0044389
func indx = 1010	func corr = -0.0131487	feature description = N_Gram_GCGAC	t-Test statistic = 0.648088	z transform = -0.00653207
func indx = 1011	func corr = 0.0154686	feature description = N_Gram_GCGAG	t-Test statistic = 0.76246	z transform = 0.00779568
func indx = 1012	func corr = 0.015447	feature description = N_Gram_GCGAT	t-Test statistic = 0.761397	z transform = 0.00778473
func indx = 1013	func corr = -0.0672121	feature description = N_Gram_GCGC	t-Test statistic = 3.32005	z transform = -0.0325978
func indx = 1014	func corr = -0.0512211	feature description = N_Gram_GCGCA	t-Test statistic = 2.52774	z transform = -0.0250088
func indx = 1015	func corr = -0.028185	feature description = N_Gram_GCGCC	t-Test statistic = 1.38964	z transform = -0.013903
func indx = 1016	func corr = -0.0866419	feature description = N_Gram_GCGCG	t-Test statistic = 4.28625	z transform = -0.0417006
func indx = 1017	func corr = -0.0368399	feature description = N_Gram_GCGCT	t-Test statistic = 1.81689	z transform = -0.018101
func indx = 1018	func corr = -0.099708	feature description = N_Gram_GCGG	t-Test statistic = 4.93871	z transform = -0.0477564
func indx = 1019	func corr = -0.0370637	feature description = N_Gram_GCGGA	t-Test statistic = 1.82793	z transform = -0.0182091
func indx = 1020	func corr = -0.0898199	feature description = N_Gram_GCGGC	t-Test statistic = 4.44473	z transform = -0.0431782
func indx = 1021	func corr = -0.0288219	feature description = N_Gram_GCGGG	t-Test statistic = 1.42108	z transform = -0.0142131
func indx = 1022	func corr = -0.0407116	feature description = N_Gram_GCGGT	t-Test statistic = 2.00813	z transform = -0.0199688
func indx = 1023	func corr = -0.0744539	feature description = N_Gram_GCGT	t-Test statistic = 3.67966	z transform = -0.036005
func indx = 1024	func corr = 0.00300605	feature description = N_Gram_GCGTA	t-Test statistic = 0.148153	z transform = 0.00150529
func indx = 1025	func corr = -0.0782405	feature description = N_Gram_GCGTC	t-Test statistic = 3.86793	z transform = -0.0377796
func indx = 1026	func corr = -0.00940655	feature description = N_Gram_GCGTG	t-Test statistic = 0.463621	z transform = -0.0046815
func indx = 1027	func corr = -0.0573136	feature description = N_Gram_GCGTT	t-Test statistic = 2.82935	z transform = -0.0279111
func indx = 1028	func corr = -0.0190036	feature description = N_Gram_GCT	t-Test statistic = 0.936761	z transform = -0.00941436
func indx = 1029	func corr = 0.0278089	feature description = N_Gram_GCTA	t-Test statistic = 1.37109	z transform = 0.0141069
func indx = 1030	func corr = 0.0134027	feature description = N_Gram_GCTAA	t-Test statistic = 0.66061	z transform = 0.00674727
func indx = 1031	func corr = -0.00758387	feature description = N_Gram_GCTAC	t-Test statistic = 0.373781	z transform = -0.00377774
func indx = 1032	func corr = 0.00323003	feature description = N_Gram_GCTAG	t-Test statistic = 0.159193	z transform = 0.00161764
func indx = 1033	func corr = 0.0226131	feature description = N_Gram_GCTAT	t-Test statistic = 1.11477	z transform = 0.0114393
func indx = 1034	func corr = -0.0172414	feature description = N_Gram_GCTC	t-Test statistic = 0.849865	z transform = -0.00854848
func indx = 1035	func corr = -0.0219006	feature description = N_Gram_GCTCA	t-Test statistic = 1.07963	z transform = -0.0108347
func indx = 1036	func corr = -0.0432278	feature description = N_Gram_GCTCC	t-Test statistic = 2.13247	z transform = -0.0211794
func indx = 1037	func corr = -0.0238486	feature description = N_Gram_GCTCG	t-Test statistic = 1.17571	z transform = -0.0117877
func indx = 1038	func corr = 0.0442188	feature description = N_Gram_GCTCT	t-Test statistic = 2.18145	z transform = 0.0226354
func indx = 1039	func corr = -0.0247962	feature description = N_Gram_GCTG	t-Test statistic = 1.22245	z transform = -0.0122506
func indx = 1040	func corr = -0.0308289	feature description = N_Gram_GCTGA	t-Test statistic = 1.52012	z transform = -0.0151888
func indx = 1041	func corr = -0.0505377	feature description = N_Gram_GCTGC	t-Test statistic = 2.49393	z transform = -0.0246824
func indx = 1042	func corr = -0.0374127	feature description = N_Gram_GCTGG	t-Test statistic = 1.84517	z transform = -0.0183777
func indx = 1043	func corr = 0.0163439	feature description = N_Gram_GCTGT	t-Test statistic = 0.805617	z transform = 0.00824059
func indx = 1044	func corr = -0.0190198	feature description = N_Gram_GCTT	t-Test statistic = 0.937556	z transform = -0.00942227
func indx = 1045	func corr = -0.00507067	feature description = N_Gram_GCTTA	t-Test statistic = 0.249911	z transform = -0.00252896
func indx = 1046	func corr = -0.00127156	feature description = N_Gram_GCTTC	t-Test statistic = 0.0626688	z transform = -0.000635377
func indx = 1047	func corr = 0.0319015	feature description = N_Gram_GCTTG	t-Test statistic = 1.57306	z transform = 0.016219
func indx = 1048	func corr = -0.0561369	feature description = N_Gram_GCTTT	t-Test statistic = 2.77107	z transform = -0.0273516
func indx = 1049	func corr = -0.114337	feature description = N_Gram_GG	t-Test statistic = 5.67228	z transform = -0.0544802
func indx = 1050	func corr = -0.0567065	feature description = N_Gram_GGA	t-Test statistic = 2.79928	z transform = -0.0276225
func indx = 1051	func corr = -0.0338549	feature description = N_Gram_GGAA	t-Test statistic = 1.66949	z transform = -0.0166567
func indx = 1052	func corr = -0.0298539	feature description = N_Gram_GGAAA	t-Test statistic = 1.472	z transform = -0.014715
func indx = 1053	func corr = -0.0200659	feature description = N_Gram_GGAAC	t-Test statistic = 0.989144	z transform = -0.0099356
func indx = 1054	func corr = -0.0482729	feature description = N_Gram_GGAAG	t-Test statistic = 2.3819	z transform = -0.0235993
func indx = 1055	func corr = 0.0385424	feature description = N_Gram_GGAAT	t-Test statistic = 1.90097	z transform = 0.0196671
func indx = 1056	func corr = 0.00742894	feature description = N_Gram_GGAC	t-Test statistic = 0.366144	z transform = 0.00372844
func indx = 1057	func corr = 0.0247228	feature description = N_Gram_GGACA	t-Test statistic = 1.21883	z transform = 0.0125206
func indx = 1058	func corr = -0.0586811	feature description = N_Gram_GGACC	t-Test statistic = 2.89708	z transform = -0.0285607
func indx = 1059	func corr = -0.0172089	feature description = N_Gram_GGACG	t-Test statistic = 0.848263	z transform = -0.0085325
func indx = 1060	func corr = 0.0393761	feature description = N_Gram_GGACT	t-Test statistic = 1.94215	z transform = 0.0201018
func indx = 1061	func corr = -0.0571402	feature description = N_Gram_GGAG	t-Test statistic = 2.82076	z transform = -0.0278287
func indx = 1062	func corr = -0.00202242	feature description = N_Gram_GGAGA	t-Test statistic = 0.0996747	z transform = -0.00101019
func indx = 1063	func corr = -0.0639946	feature description = N_Gram_GGAGC	t-Test statistic = 3.16045	z transform = -0.0310782
func indx = 1064	func corr = -0.0546611	feature description = N_Gram_GGAGG	t-Test statistic = 2.698	z transform = -0.0266492
func indx = 1065	func corr = -0.0049724	feature description = N_Gram_GGAGT	t-Test statistic = 0.245067	z transform = -0.00248007
func indx = 1066	func corr = -0.00826769	feature description = N_Gram_GGAT	t-Test statistic = 0.407486	z transform = -0.00411699
func indx = 1067	func corr = -0.0102102	feature description = N_Gram_GGATA	t-Test statistic = 0.503236	z transform = -0.00507949
func indx = 1068	func corr = -0.0047351	feature description = N_Gram_GGATC	t-Test statistic = 0.233371	z transform = -0.00236199
func indx = 1069	func corr = -0.0379832	feature description = N_Gram_GGATG	t-Test statistic = 1.87335	z transform = -0.0186532
func indx = 1070	func corr = 0.0371511	feature description = N_Gram_GGATT	t-Test statistic = 1.83225	z transform = 0.0189426
func indx = 1071	func corr = -0.173291	feature description = N_Gram_GGC	t-Test statistic = 8.67184	z transform = -0.0810979
func indx = 1072	func corr = -0.0672425	feature description = N_Gram_GGCA	t-Test statistic = 3.32156	z transform = -0.0326121
func indx = 1073	func corr = -0.0684399	feature description = N_Gram_GGCAA	t-Test statistic = 3.38098	z transform = -0.0331767
func indx = 1074	func corr = -0.0193357	feature description = N_Gram_GGCAC	t-Test statistic = 0.953136	z transform = -0.00957735
func indx = 1075	func corr = -0.0413006	feature description = N_Gram_GGCAG	t-Test statistic = 2.03723	z transform = -0.0202524
func indx = 1076	func corr = 0.00327794	feature description = N_Gram_GGCAT	t-Test statistic = 0.161554	z transform = 0.00164167
func indx = 1077	func corr = -0.122147	feature description = N_Gram_GGCC	t-Test statistic = 6.06543	z transform = -0.0580478
func indx = 1078	func corr = -0.0832374	feature description = N_Gram_GGCCA	t-Test statistic = 4.11663	z transform = -0.0401143
func indx = 1079	func corr = -0.111095	feature description = N_Gram_GGCCC	t-Test statistic = 5.50939	z transform = -0.0529948
func indx = 1080	func corr = -0.0217439	feature description = N_Gram_GGCCG	t-Test statistic = 1.0719	z transform = -0.010758
func indx = 1081	func corr = -0.0256189	feature description = N_Gram_GGCCT	t-Test statistic = 1.26304	z transform = -0.0126522
func indx = 1082	func corr = -0.112235	feature description = N_Gram_GGCG	t-Test statistic = 5.56664	z transform = -0.0535174
func indx = 1083	func corr = -0.000445574	feature description = N_Gram_GGCGA	t-Test statistic = 0.0219601	z transform = -0.000222738
func indx = 1084	func corr = -0.0683319	feature description = N_Gram_GGCGC	t-Test statistic = 3.37562	z transform = -0.0331258
func indx = 1085	func corr = -0.0792228	feature description = N_Gram_GGCGG	t-Test statistic = 3.9168	z transform = -0.0382392
func indx = 1086	func corr = -0.0604201	feature description = N_Gram_GGCGT	t-Test statistic = 2.98325	z transform = -0.0293857
func indx = 1087	func corr = -0.045744	feature description = N_Gram_GGCT	t-Test statistic = 2.25685	z transform = -0.0223876
func indx = 1088	func corr = 0.00511114	feature description = N_Gram_GGCTA	t-Test statistic = 0.251905	z transform = 0.00256216
func indx = 1089	func corr = 0.00589012	feature description = N_Gram_GGCTC	t-Test statistic = 0.290299	z transform = 0.00295382
func indx = 1090	func corr = -0.0565456	feature description = N_Gram_GGCTG	t-Test statistic = 2.79131	z transform = -0.027546
func indx = 1091	func corr = -0.0271804	feature description = N_Gram_GGCTT	t-Test statistic = 1.34008	z transform = -0.0134137
func indx = 1092	func corr = -0.127474	feature description = N_Gram_GGG	t-Test statistic = 6.3342	z transform = -0.0604726
func indx = 1093	func corr = -0.0790419	feature description = N_Gram_GGGA	t-Test statistic = 3.9078	z transform = -0.0381546
func indx = 1094	func corr = -0.0672342	feature description = N_Gram_GGGAA	t-Test statistic = 3.32114	z transform = -0.0326082
func indx = 1095	func corr = -0.00878437	feature description = N_Gram_GGGAC	t-Test statistic = 0.432953	z transform = -0.00437317
func indx = 1096	func corr = -0.0676659	feature description = N_Gram_GGGAG	t-Test statistic = 3.34257	z transform = -0.0328118
func indx = 1097	func corr = -0.0184893	feature description = N_Gram_GGGAT	t-Test statistic = 0.9114	z transform = -0.0091618
func indx = 1098	func corr = -0.122291	feature description = N_Gram_GGGC	t-Test statistic = 6.07268	z transform = -0.0581133
func indx = 1099	func corr = -0.0456837	feature description = N_Gram_GGGCA	t-Test statistic = 2.25387	z transform = -0.0223586
func indx = 1100	func corr = -0.0948687	feature description = N_Gram_GGGCC	t-Test statistic = 4.69678	z transform = -0.0455193
func indx = 1101	func corr = -0.0753236	feature description = N_Gram_GGGCG	t-Test statistic = 3.72289	z transform = -0.036413
func indx = 1102	func corr = -0.0241767	feature description = N_Gram_GGGCT	t-Test statistic = 1.19189	z transform = -0.011948
func indx = 1103	func corr = -0.0890135	feature description = N_Gram_GGGG	t-Test statistic = 4.4045	z transform = -0.0428035
func indx = 1104	func corr = -0.046812	feature description = N_Gram_GGGGA	t-Test statistic = 2.30966	z transform = -0.0228996
func indx = 1105	func corr = -0.0710989	feature description = N_Gram_GGGGC	t-Test statistic = 3.51299	z transform = -0.0344287
func indx = 1107	func corr = -0.0518324	feature description = N_Gram_GGGGT	t-Test statistic = 2.55799	z transform = -0.0253006
func indx = 1108	func corr = -0.0556651	feature description = N_Gram_GGGT	t-Test statistic = 2.74771	z transform = -0.0271272
func indx = 1109	func corr = 0.0154769	feature description = N_Gram_GGGTA	t-Test statistic = 0.76287	z transform = 0.00779991
func indx = 1110	func corr = -0.0220281	feature description = N_Gram_GGGTC	t-Test statistic = 1.08592	z transform = -0.0108971
func indx = 1111	func corr = -0.0803626	feature description = N_Gram_GGGTG	t-Test statistic = 3.97351	z transform = -0.0387721
func indx = 1112	func corr = -0.015804	feature description = N_Gram_GGGTT	t-Test statistic = 0.778995	z transform = -0.00784118
func indx = 1113	func corr = -0.0499968	feature description = N_Gram_GGT	t-Test statistic = 2.46717	z transform = -0.0244238
func indx = 1114	func corr = 0.0347296	feature description = N_Gram_GGTA	t-Test statistic = 1.71268	z transform = 0.0176842
func indx = 1115	func corr = 0.049916	feature description = N_Gram_GGTAA	t-Test statistic = 2.46317	z transform = 0.0256347
func indx = 1116	func corr = 0.0270967	feature description = N_Gram_GGTAC	t-Test statistic = 1.33595	z transform = 0.0137403
func indx = 1117	func corr = -0.00745204	feature description = N_Gram_GGTAG	t-Test statistic = 0.367283	z transform = -0.00371231
func indx = 1118	func corr = 0.00768295	feature description = N_Gram_GGTAT	t-Test statistic = 0.378665	z transform = 0.00385642
func indx = 1119	func corr = -0.022733	feature description = N_Gram_GGTC	t-Test statistic = 1.12068	z transform = -0.0112421
func indx = 1120	func corr = 0.0287946	feature description = N_Gram_GGTCA	t-Test statistic = 1.41973	z transform = 0.0146147
func indx = 1121	func corr = -0.074955	feature description = N_Gram_GGTCC	t-Test statistic = 3.70457	z transform = -0.0362401
func indx = 1122	func corr = 0.0127409	feature description = N_Gram_GGTCG	t-Test statistic = 0.627984	z transform = 0.0064119
func indx = 1123	func corr = -0.0167267	feature description = N_Gram_GGTCT	t-Test statistic = 0.82449	z transform = -0.00829534
func indx = 1124	func corr = -0.0861192	feature description = N_Gram_GGTG	t-Test statistic = 4.2602	z transform = -0.0414573
func indx = 1125	func corr = -0.028326	feature description = N_Gram_GGTGA	t-Test statistic = 1.3966	z transform = -0.0139717
func indx = 1126	func corr = -0.0671856	feature description = N_Gram_GGTGC	t-Test statistic = 3.31873	z transform = -0.0325853
func indx = 1127	func corr = -0.0984118	feature description = N_Gram_GGTGG	t-Test statistic = 4.87387	z transform = -0.0471578
func indx = 1128	func corr = 0.00581095	feature description = N_Gram_GGTGT	t-Test statistic = 0.286397	z transform = 0.002914
func indx = 1129	func corr = -0.0393279	feature description = N_Gram_GGTT	t-Test statistic = 1.93977	z transform = -0.0193019
func indx = 1130	func corr = -0.0478885	feature description = N_Gram_GGTTA	t-Test statistic = 2.36289	z transform = -0.0234152
func indx = 1131	func corr = 0.00370097	feature description = N_Gram_GGTTC	t-Test statistic = 0.182403	z transform = 0.00185393
func indx = 1132	func corr = -0.0644182	feature description = N_Gram_GGTTG	t-Test statistic = 3.18145	z transform = -0.0312784
func indx = 1133	func corr = 0.0111574	feature description = N_Gram_GGTTT	t-Test statistic = 0.549926	z transform = 0.00561041
func indx = 1134	func corr = 0.00731479	feature description = N_Gram_GT	t-Test statistic = 0.360518	z transform = 0.00367094
func indx = 1135	func corr = 0.0529879	feature description = N_Gram_GTA	t-Test statistic = 2.61518	z transform = 0.0272603
func indx = 1136	func corr = 0.0507784	feature description = N_Gram_GTAA	t-Test statistic = 2.50584	z transform = 0.0260904
func indx = 1137	func corr = 0.0512737	feature description = N_Gram_GTAAA	t-Test statistic = 2.53035	z transform = 0.0263524
func indx = 1138	func corr = 0.00990831	feature description = N_Gram_GTAAC	t-Test statistic = 0.488354	z transform = 0.00497911
func indx = 1139	func corr = 0.0361758	feature description = N_Gram_GTAAG	t-Test statistic = 1.78409	z transform = 0.0184353
func indx = 1140	func corr = -0.0250594	feature description = N_Gram_GTAAT	t-Test statistic = 1.23544	z transform = -0.0123791
func indx = 1141	func corr = 0.0190056	feature description = N_Gram_GTAC	t-Test statistic = 0.93686	z transform = 0.00959603
func indx = 1142	func corr = -0.00210875	feature description = N_Gram_GTACA	t-Test statistic = 0.10393	z transform = -0.00105327
func indx = 1143	func corr = 0.0305093	feature description = N_Gram_GTACC	t-Test statistic = 1.50435	z transform = 0.0154994
func indx = 1144	func corr = -0.0115258	feature description = N_Gram_GTACG	t-Test statistic = 0.568087	z transform = -0.00573034
func indx = 1145	func corr = 0.0134128	feature description = N_Gram_GTACT	t-Test statistic = 0.661106	z transform = 0.00675237
func indx = 1146	func corr = -0.00403734	feature description = N_Gram_GTAG	t-Test statistic = 0.198981	z transform = -0.00201462
func indx = 1147	func corr = -0.00801352	feature description = N_Gram_GTAGA	t-Test statistic = 0.394958	z transform = -0.00399092
func indx = 1148	func corr = -0.00075628	feature description = N_Gram_GTAGC	t-Test statistic = 0.0372732	z transform = -0.000377997
func indx = 1149	func corr = 0.019828	feature description = N_Gram_GTAGG	t-Test statistic = 0.977414	z transform = 0.0100156
func indx = 1150	func corr = -0.00192752	feature description = N_Gram_GTAGT	t-Test statistic = 0.0949979	z transform = -0.000962835
func indx = 1151	func corr = 0.0210192	feature description = N_Gram_GTAT	t-Test statistic = 1.03616	z transform = 0.010624
func indx = 1152	func corr = 2.20435e-05	feature description = N_Gram_GTATA	t-Test statistic = 0.00108641	z transform = 1.10219e-05
func indx = 1153	func corr = 0.00673649	feature description = N_Gram_GTATC	t-Test statistic = 0.332015	z transform = 0.00337972
func indx = 1154	func corr = -0.000516891	feature description = N_Gram_GTATG	t-Test statistic = 0.0254749	z transform = -0.000258379
func indx = 1155	func corr = 0.0251751	feature description = N_Gram_GTATT	t-Test statistic = 1.24115	z transform = 0.0127528
func indx = 1156	func corr = -0.00578395	feature description = N_Gram_GTC	t-Test statistic = 0.285066	z transform = -0.00288369
func indx = 1157	func corr = 0.0217135	feature description = N_Gram_GTCA	t-Test statistic = 1.0704	z transform = 0.010979
func indx = 1158	func corr = 0.0429221	feature description = N_Gram_GTCAA	t-Test statistic = 2.11736	z transform = 0.0219556
func indx = 1159	func corr = -0.0207408	feature description = N_Gram_GTCAC	t-Test statistic = 1.02243	z transform = -0.0102665
func indx = 1160	func corr = -0.00614349	feature description = N_Gram_GTCAG	t-Test statistic = 0.302787	z transform = -0.00306241
func indx = 1161	func corr = 0.0240782	feature description = N_Gram_GTCAT	t-Test statistic = 1.18704	z transform = 0.01219
func indx = 1162	func corr = -0.0796031	feature description = N_Gram_GTCC	t-Test statistic = 3.93572	z transform = -0.038417
func indx = 1163	func corr = -0.0169642	feature description = N_Gram_GTCCA	t-Test statistic = 0.836201	z transform = -0.00841218
func indx = 1164	func corr = -0.053621	feature description = N_Gram_GTCCC	t-Test statistic = 2.64651	z transform = -0.0261537
func indx = 1165	func corr = -0.041975	feature description = N_Gram_GTCCG	t-Test statistic = 2.07056	z transform = -0.020577
func indx = 1166	func corr = -0.0476207	feature description = N_Gram_GTCCT	t-Test statistic = 2.34965	z transform = -0.023287
func indx = 1167	func corr = 0.0422854	feature description = N_Gram_GTCG	t-Test statistic = 2.0859	z transform = 0.0216222
func indx = 1168	func corr = -0.010701	feature description = N_Gram_GTCGA	t-Test statistic = 0.52743	z transform = -0.0053224
func indx = 1169	func corr = 0.0499077	feature description = N_Gram_GTCGC	t-Test statistic = 2.46276	z transform = 0.0256303
func indx = 1170	func corr = -0.0215355	feature description = N_Gram_GTCGG	t-Test statistic = 1.06162	z transform = -0.0106559
func indx = 1171	func corr = 0.0690922	feature description = N_Gram_GTCGT	t-Test statistic = 3.41336	z transform = 0.0358843
func indx = 1172	func corr = 0.0225234	feature description = N_Gram_GTCT	t-Test statistic = 1.11034	z transform = 0.0113933
func indx = 1173	func corr = 0.0456826	feature description = N_Gram_GTCTA	t-Test statistic = 2.25381	z transform = 0.0234041
func indx = 1174	func corr = 0.0134357	feature description = N_Gram_GTCTC	t-Test statistic = 0.662235	z transform = 0.00676398
func indx = 1175	func corr = -0.0081155	feature description = N_Gram_GTCTG	t-Test statistic = 0.399985	z transform = -0.00404151
func indx = 1176	func corr = 0.0153948	feature description = N_Gram_GTCTT	t-Test statistic = 0.758823	z transform = 0.00775821
func indx = 1177	func corr = -0.0214149	feature description = N_Gram_GTG	t-Test statistic = 1.05567	z transform = -0.0105968
func indx = 1178	func corr = 0.0300044	feature description = N_Gram_GTGA	t-Test statistic = 1.47943	z transform = 0.0152387
func indx = 1179	func corr = 0.0319889	feature description = N_Gram_GTGAA	t-Test statistic = 1.57737	z transform = 0.0162642
func indx = 1180	func corr = -0.00410597	feature description = N_Gram_GTGAC	t-Test statistic = 0.202364	z transform = -0.0020488
func indx = 1181	func corr = 0.0201107	feature description = N_Gram_GTGAG	t-Test statistic = 0.991353	z transform = 0.0101599
func indx = 1182	func corr = 0.00127323	feature description = N_Gram_GTGAT	t-Test statistic = 0.062751	z transform = 0.000637021
func indx = 1183	func corr = -0.0450572	feature description = N_Gram_GTGC	t-Test statistic = 2.2229	z transform = -0.022058
func indx = 1184	func corr = 0.00589215	feature description = N_Gram_GTGCA	t-Test statistic = 0.290399	z transform = 0.00295484
func indx = 1185	func corr = -0.0433104	feature description = N_Gram_GTGCC	t-Test statistic = 2.13655	z transform = -0.0212191
func indx = 1186	func corr = -0.0295888	feature description = N_Gram_GTGCG	t-Test statistic = 1.45892	z transform = -0.0145861
func indx = 1187	func corr = 0.00572311	feature description = N_Gram_GTGCT	t-Test statistic = 0.282067	z transform = 0.00286982
func indx = 1188	func corr = -0.100327	feature description = N_Gram_GTGG	t-Test statistic = 4.96969	z transform = -0.0480421
func indx = 1189	func corr = -0.0507392	feature description = N_Gram_GTGGA	t-Test statistic = 2.5039	z transform = -0.0247786
func indx = 1190	func corr = -0.0814531	feature description = N_Gram_GTGGC	t-Test statistic = 4.02779	z transform = -0.0392816
func indx = 1191	func corr = -0.058677	feature description = N_Gram_GTGGG	t-Test statistic = 2.89688	z transform = -0.0285587
func indx = 1192	func corr = -0.0236551	feature description = N_Gram_GTGGT	t-Test statistic = 1.16616	z transform = -0.0116931
func indx = 1193	func corr = 0.0311196	feature description = N_Gram_GTGT	t-Test statistic = 1.53447	z transform = 0.0158147
func indx = 1194	func corr = 0.0332016	feature description = N_Gram_GTGTA	t-Test statistic = 1.63724	z transform = 0.016892
func indx = 1195	func corr = -0.00194495	feature description = N_Gram_GTGTC	t-Test statistic = 0.095857	z transform = -0.000971534
func indx = 1196	func corr = 0.0254748	feature description = N_Gram_GTGTG	t-Test statistic = 1.25593	z transform = 0.0129066
func indx = 1197	func corr = 0.0327093	feature description = N_Gram_GTGTT	t-Test statistic = 1.61294	z transform = 0.0166371
func indx = 1198	func corr = -0.00841422	feature description = N_Gram_GTT	t-Test statistic = 0.414709	z transform = -0.00418966
func indx = 1199	func corr = -0.0272369	feature description = N_Gram_GTTA	t-Test statistic = 1.34287	z transform = -0.0134412
func indx = 1200	func corr = 0.00340215	feature description = N_Gram_GTTAA	t-Test statistic = 0.167675	z transform = 0.00170398
func indx = 1201	func corr = 0.00986336	feature description = N_Gram_GTTAC	t-Test statistic = 0.486138	z transform = 0.0049564
func indx = 1202	func corr = -0.0472348	feature description = N_Gram_GTTAG	t-Test statistic = 2.33057	z transform = -0.0231022
func indx = 1203	func corr = -0.00324151	feature description = N_Gram_GTTAT	t-Test statistic = 0.159758	z transform = -0.00161814
func indx = 1204	func corr = -0.0122582	feature description = N_Gram_GTTC	t-Test statistic = 0.60419	z transform = -0.00609231
func indx = 1205	func corr = -0.0190355	feature description = N_Gram_GTTCA	t-Test statistic = 0.938332	z transform = -0.00942999
func indx = 1206	func corr = -0.0143017	feature description = N_Gram_GTTCC	t-Test statistic = 0.704932	z transform = -0.00710094
func indx = 1207	func corr = 0.0357093	feature description = N_Gram_GTTCG	t-Test statistic = 1.76105	z transform = 0.0181929
func indx = 1208	func corr = -0.0139872	feature description = N_Gram_GTTCT	t-Test statistic = 0.689423	z transform = -0.0069458
func indx = 1209	func corr = -0.0490076	feature description = N_Gram_GTTG	t-Test statistic = 2.41824	z transform = -0.0239508
func indx = 1210	func corr = -0.00854796	feature description = N_Gram_GTTGA	t-Test statistic = 0.421301	z transform = -0.00425597
func indx = 1211	func corr = -0.0239352	feature description = N_Gram_GTTGC	t-Test statistic = 1.17998	z transform = -0.01183
func indx = 1212	func corr = -0.0296265	feature description = N_Gram_GTTGG	t-Test statistic = 1.46078	z transform = -0.0146044
func indx = 1213	func corr = -0.0241328	feature description = N_Gram_GTTGT	t-Test statistic = 1.18973	z transform = -0.0119266
func indx = 1214	func corr = 0.0552006	feature description = N_Gram_GTTT	t-Test statistic = 2.72471	z transform = 0.0284351
func indx = 1215	func corr = -0.000468788	feature description = N_Gram_GTTTA	t-Test statistic = 0.0231042	z transform = -0.000234339
func indx = 1216	func corr = 0.0256851	feature description = N_Gram_GTTTC	t-Test statistic = 1.26631	z transform = 0.0130147
func indx = 1217	func corr = 0.0486921	feature description = N_Gram_GTTTG	t-Test statistic = 2.40264	z transform = 0.0249887
func indx = 1218	func corr = 0.0207278	feature description = N_Gram_GTTTT	t-Test statistic = 1.02179	z transform = 0.0104751
func indx = 1219	func corr = 0.174253	feature description = N_Gram_TA	t-Test statistic = 8.72149	z transform = 0.097265
func indx = 1220	func corr = 0.0689316	feature description = N_Gram_TAA	t-Test statistic = 3.40539	z transform = 0.0357974
func indx = 1221	func corr = 0.0468831	feature description = N_Gram_TAAA	t-Test statistic = 2.31317	z transform = 0.0240355
func indx = 1222	func corr = 0.0062537	feature description = N_Gram_TAAAA	t-Test statistic = 0.308219	z transform = 0.00313673
func indx = 1223	func corr = 0.052595	feature description = N_Gram_TAAAC	t-Test statistic = 2.59573	z transform = 0.0270521
func indx = 1224	func corr = 0.0208462	feature description = N_Gram_TAAAG	t-Test statistic = 1.02762	z transform = 0.0105356
func indx = 1225	func corr = 0.0113494	feature description = N_Gram_TAAAT	t-Test statistic = 0.559391	z transform = 0.00570753
func indx = 1226	func corr = 0.0133188	feature description = N_Gram_TAAC	t-Test statistic = 0.656471	z transform = 0.00670472
func indx = 1227	func corr = 0.0169467	feature description = N_Gram_TAACA	t-Test statistic = 0.835334	z transform = 0.00854718
func indx = 1228	func corr = -0.0186007	feature description = N_Gram_TAACC	t-Test statistic = 0.916891	z transform = -0.0092165
func indx = 1229	func corr = 0.00780846	feature description = N_Gram_TAACG	t-Test statistic = 0.384851	z transform = 0.00391967
func indx = 1230	func corr = 0.0296253	feature description = N_Gram_TAACT	t-Test statistic = 1.46072	z transform = 0.0150431
func indx = 1231	func corr = 0.0699551	feature description = N_Gram_TAAG	t-Test statistic = 3.4562	z transform = 0.0363513
func indx = 1232	func corr = 0.0497924	feature description = N_Gram_TAAGA	t-Test statistic = 2.45706	z transform = 0.0255694
func indx = 1233	func corr = 0.0248175	feature description = N_Gram_TAAGC	t-Test statistic = 1.22351	z transform = 0.0125692
func indx = 1234	func corr = 0.051655	feature description = N_Gram_TAAGG	t-Test statistic = 2.54922	z transform = 0.0265542
func indx = 1235	func corr = 0.0110474	feature description = N_Gram_TAAGT	t-Test statistic = 0.544502	z transform = 0.00555477
func indx = 1236	func corr = -0.00546576	feature description = N_Gram_TAAT	t-Test statistic = 0.269384	z transform = -0.00272548
func indx = 1237	func corr = 0.00614654	feature description = N_Gram_TAATA	t-Test statistic = 0.302937	z transform = 0.00308281
func indx = 1238	func corr = -0.049839	feature description = N_Gram_TAATC	t-Test statistic = 2.45937	z transform = -0.0243484
func indx = 1239	func corr = -0.0189523	feature description = N_Gram_TAATG	t-Test statistic = 0.934232	z transform = -0.00938917
func indx = 1240	func corr = 0.0479205	feature description = N_Gram_TAATT	t-Test statistic = 2.36447	z transform = 0.0245818
func indx = 1241	func corr = 0.0605876	feature description = N_Gram_TAC	t-Test statistic = 2.99155	z transform = 0.0313085
func indx = 1242	func corr = 0.0464865	feature description = N_Gram_TACA	t-Test statistic = 2.29356	z transform = 0.0238268
func indx = 1243	func corr = 0.0713342	feature description = N_Gram_TACAA	t-Test statistic = 3.52468	z transform = 0.0370988
func indx = 1244	func corr = 0.00890605	feature description = N_Gram_TACAC	t-Test statistic = 0.438951	z transform = 0.00447315
func indx = 1245	func corr = -0.011722	feature description = N_Gram_TACAG	t-Test statistic = 0.577757	z transform = -0.00582731
func indx = 1246	func corr = 0.0340352	feature description = N_Gram_TACAT	t-Test statistic = 1.6784	z transform = 0.0173241
func indx = 1247	func corr = 0.030192	feature description = N_Gram_TACC	t-Test statistic = 1.48869	z transform = 0.0153356
func indx = 1248	func corr = 0.00606645	feature description = N_Gram_TACCA	t-Test statistic = 0.29899	z transform = 0.00304252
func indx = 1249	func corr = 0.0037474	feature description = N_Gram_TACCC	t-Test statistic = 0.184691	z transform = 0.00187723
func indx = 1250	func corr = 0.0291026	feature description = N_Gram_TACCG	t-Test statistic = 1.43493	z transform = 0.0147735
func indx = 1251	func corr = 0.0289445	feature description = N_Gram_TACCT	t-Test statistic = 1.42712	z transform = 0.014692
func indx = 1252	func corr = -0.0306728	feature description = N_Gram_TACG	t-Test statistic = 1.51242	z transform = -0.015113
func indx = 1253	func corr = -0.0146723	feature description = N_Gram_TACGA	t-Test statistic = 0.7232	z transform = -0.00728363
func indx = 1254	func corr = 0.00758486	feature description = N_Gram_TACGC	t-Test statistic = 0.37383	z transform = 0.00380699
func indx = 1255	func corr = -0.00925249	feature description = N_Gram_TACGG	t-Test statistic = 0.456028	z transform = -0.00460517
func indx = 1256	func corr = -0.0344014	feature description = N_Gram_TACGT	t-Test statistic = 1.69647	z transform = -0.0169214
func indx = 1257	func corr = 0.051471	feature description = N_Gram_TACT	t-Test statistic = 2.54011	z transform = 0.0264568
func indx = 1258	func corr = 0.0686443	feature description = N_Gram_TACTA	t-Test statistic = 3.39113	z transform = 0.035642
func indx = 1259	func corr = 0.017064	feature description = N_Gram_TACTC	t-Test statistic = 0.84112	z transform = 0.00860689
func indx = 1260	func corr = 0.0414011	feature description = N_Gram_TACTG	t-Test statistic = 2.0422	z transform = 0.0211596
func indx = 1261	func corr = 0.00403017	feature description = N_Gram_TACTT	t-Test statistic = 0.198628	z transform = 0.00201917
func indx = 1262	func corr = 0.0923869	feature description = N_Gram_TAG	t-Test statistic = 4.57283	z transform = 0.0486799
func indx = 1263	func corr = 0.0650786	feature description = N_Gram_TAGA	t-Test statistic = 3.21421	z transform = 0.0337187
func indx = 1264	func corr = 0.039006	feature description = N_Gram_TAGAA	t-Test statistic = 1.92387	z transform = 0.0199088
func indx = 1265	func corr = 0.0583391	feature description = N_Gram_TAGAC	t-Test statistic = 2.88014	z transform = 0.0301068
func indx = 1266	func corr = 0.0540941	feature description = N_Gram_TAGAG	t-Test statistic = 2.66993	z transform = 0.0278473
func indx = 1267	func corr = 0.005005	feature description = N_Gram_TAGAT	t-Test statistic = 0.246674	z transform = 0.00250882
func indx = 1268	func corr = 0.0674043	feature description = N_Gram_TAGC	t-Test statistic = 3.32959	z transform = 0.0349722
func indx = 1269	func corr = 0.0569809	feature description = N_Gram_TAGCA	t-Test statistic = 2.81287	z transform = 0.0293826
func indx = 1270	func corr = 0.00145297	feature description = N_Gram_TAGCC	t-Test statistic = 0.0716096	z transform = 0.000727015
func indx = 1271	func corr = 0.00457138	feature description = N_Gram_TAGCG	t-Test statistic = 0.225302	z transform = 0.00229095
func indx = 1272	func corr = 0.0732422	feature description = N_Gram_TAGCT	t-Test statistic = 3.61945	z transform = 0.0381352
func indx = 1273	func corr = 0.0239038	feature description = N_Gram_TAGG	t-Test statistic = 1.17843	z transform = 0.0121005
func indx = 1274	func corr = 0.007199	feature description = N_Gram_TAGGA	t-Test statistic = 0.354811	z transform = 0.00361261
func indx = 1275	func corr = 0.0305485	feature description = N_Gram_TAGGC	t-Test statistic = 1.50628	z transform = 0.0155197
func indx = 1276	func corr = 0.0273421	feature description = N_Gram_TAGGG	t-Test statistic = 1.34805	z transform = 0.0138666
func indx = 1277	func corr = 0.00528603	feature description = N_Gram_TAGGT	t-Test statistic = 0.260525	z transform = 0.00265006
func indx = 1278	func corr = 0.0284485	feature description = N_Gram_TAGT	t-Test statistic = 1.40265	z transform = 0.0144364
func indx = 1279	func corr = -0.0095384	feature description = N_Gram_TAGTA	t-Test statistic = 0.47012	z transform = -0.00474681
func indx = 1280	func corr = 0.0128302	feature description = N_Gram_TAGTC	t-Test statistic = 0.632386	z transform = 0.00645713
func indx = 1281	func corr = 0.040298	feature description = N_Gram_TAGTG	t-Test statistic = 1.9877	z transform = 0.020583
func indx = 1282	func corr = -0.00564224	feature description = N_Gram_TAGTT	t-Test statistic = 0.278082	z transform = -0.00281324
func indx = 1283	func corr = 0.120716	feature description = N_Gram_TAT	t-Test statistic = 5.9933	z transform = 0.0648071
func indx = 1284	func corr = 0.0694394	feature description = N_Gram_TATA	t-Test statistic = 3.4306	z transform = 0.0360721
func indx = 1285	func corr = 0.0656982	feature description = N_Gram_TATAA	t-Test statistic = 3.24494	z transform = 0.0340523
func indx = 1286	func corr = 0.0207786	feature description = N_Gram_TATAC	t-Test statistic = 1.02429	z transform = 0.010501
func indx = 1287	func corr = 0.0346246	feature description = N_Gram_TATAG	t-Test statistic = 1.70749	z transform = 0.0176298
func indx = 1288	func corr = 0.019412	feature description = N_Gram_TATAT	t-Test statistic = 0.956899	z transform = 0.0098033
func indx = 1289	func corr = 0.0567916	feature description = N_Gram_TATC	t-Test statistic = 2.80349	z transform = 0.0292817
func indx = 1290	func corr = 0.0598905	feature description = N_Gram_TATCA	t-Test statistic = 2.957	z transform = 0.0309355
func indx = 1291	func corr = 0.0126786	feature description = N_Gram_TATCC	t-Test statistic = 0.624916	z transform = 0.00638037
func indx = 1292	func corr = 0.049646	feature description = N_Gram_TATCG	t-Test statistic = 2.44982	z transform = 0.025492
func indx = 1293	func corr = 0.0140052	feature description = N_Gram_TATCT	t-Test statistic = 0.690314	z transform = 0.0070528
func indx = 1294	func corr = 0.0571638	feature description = N_Gram_TATG	t-Test statistic = 2.82192	z transform = 0.02948
func indx = 1295	func corr = 0.0547803	feature description = N_Gram_TATGA	t-Test statistic = 2.7039	z transform = 0.0282117
func indx = 1296	func corr = 0.0157076	feature description = N_Gram_TATGC	t-Test statistic = 0.774241	z transform = 0.0079171
func indx = 1297	func corr = 0.0202619	feature description = N_Gram_TATGG	t-Test statistic = 0.99881	z transform = 0.0102371
func indx = 1298	func corr = 0.0279702	feature description = N_Gram_TATGT	t-Test statistic = 1.37905	z transform = 0.01419
func indx = 1299	func corr = 0.0640078	feature description = N_Gram_TATT	t-Test statistic = 3.1611	z transform = 0.0331427
func indx = 1300	func corr = -0.01587	feature description = N_Gram_TATTA	t-Test statistic = 0.782251	z transform = -0.0078737
func indx = 1301	func corr = 0.0562169	feature description = N_Gram_TATTC	t-Test statistic = 2.77503	z transform = 0.0289757
func indx = 1302	func corr = 0.0232725	feature description = N_Gram_TATTG	t-Test statistic = 1.14729	z transform = 0.011777
func indx = 1303	func corr = 0.042672	feature description = N_Gram_TATTT	t-Test statistic = 2.105	z transform = 0.0218246
func indx = 1304	func corr = 0.0471625	feature description = N_Gram_TC	t-Test statistic = 2.32699	z transform = 0.0241826
func indx = 1305	func corr = 0.0305586	feature description = N_Gram_TCA	t-Test statistic = 1.50678	z transform = 0.0155249
func indx = 1306	func corr = 0.0196011	feature description = N_Gram_TCAA	t-Test statistic = 0.966224	z transform = 0.00989979
func indx = 1307	func corr = -0.00458473	feature description = N_Gram_TCAAA	t-Test statistic = 0.22596	z transform = -0.00228715
func indx = 1308	func corr = 0.0456758	feature description = N_Gram_TCAAC	t-Test statistic = 2.25348	z transform = 0.0234005
func indx = 1309	func corr = 0.0171825	feature description = N_Gram_TCAAG	t-Test statistic = 0.846961	z transform = 0.00866718
func indx = 1310	func corr = -0.00174052	feature description = N_Gram_TCAAT	t-Test statistic = 0.0857814	z transform = -0.000869504
func indx = 1311	func corr = -0.00680216	feature description = N_Gram_TCAC	t-Test statistic = 0.335251	z transform = -0.00338964
func indx = 1312	func corr = -0.00822972	feature description = N_Gram_TCACA	t-Test statistic = 0.405615	z transform = -0.00409816
func indx = 1313	func corr = 0.0344728	feature description = N_Gram_TCACC	t-Test statistic = 1.7	z transform = 0.017551
func indx = 1314	func corr = -0.0457012	feature description = N_Gram_TCACG	t-Test statistic = 2.25473	z transform = -0.022367
func indx = 1315	func corr = 0.0193835	feature description = N_Gram_TCACT	t-Test statistic = 0.955495	z transform = 0.00978878
func indx = 1316	func corr = -0.000362836	feature description = N_Gram_TCAG	t-Test statistic = 0.0178823	z transform = -0.000181385
func indx = 1317	func corr = -0.043636	feature description = N_Gram_TCAGA	t-Test statistic = 2.15265	z transform = -0.0213756
func indx = 1318	func corr = -0.00641286	feature description = N_Gram_TCAGC	t-Test statistic = 0.316064	z transform = -0.00319626
func indx = 1319	func corr = 8.9767e-05	feature description = N_Gram_TCAGG	t-Test statistic = 0.00442415	z transform = 4.48855e-05
func indx = 1320	func corr = 0.0191389	feature description = N_Gram_TCAGT	t-Test statistic = 0.943429	z transform = 0.00966396
func indx = 1321	func corr = 0.0452566	feature description = N_Gram_TCAT	t-Test statistic = 2.23276	z transform = 0.0231803
func indx = 1322	func corr = 0.0108348	feature description = N_Gram_TCATA	t-Test statistic = 0.534023	z transform = 0.00544728
func indx = 1323	func corr = 0.0399241	feature description = N_Gram_TCATC	t-Test statistic = 1.96922	z transform = 0.0203878
func indx = 1324	func corr = 0.0118743	feature description = N_Gram_TCATG	t-Test statistic = 0.585265	z transform = 0.0059731
func indx = 1325	func corr = 0.00458792	feature description = N_Gram_TCATT	t-Test statistic = 0.226117	z transform = 0.00229926
func indx = 1326	func corr = 0.00760336	feature description = N_Gram_TCC	t-Test statistic = 0.374742	z transform = 0.00381632
func indx = 1327	func corr = 0.0248486	feature description = N_Gram_TCCA	t-Test statistic = 1.22504	z transform = 0.0125852
func indx = 1328	func corr = -0.00409641	feature description = N_Gram_TCCAA	t-Test statistic = 0.201893	z transform = -0.00204404
func indx = 1329	func corr = 0.0197088	feature description = N_Gram_TCCAC	t-Test statistic = 0.971536	z transform = 0.00995476
func indx = 1330	func corr = -0.0057594	feature description = N_Gram_TCCAG	t-Test statistic = 0.283856	z transform = -0.00287149
func indx = 1331	func corr = 0.0448599	feature description = N_Gram_TCCAT	t-Test statistic = 2.21315	z transform = 0.0229719
func indx = 1332	func corr = -0.0463208	feature description = N_Gram_TCCC	t-Test statistic = 2.28537	z transform = -0.0226642
func indx = 1333	func corr = -0.0293353	feature description = N_Gram_TCCCA	t-Test statistic = 1.44641	z transform = -0.0144628
func indx = 1334	func corr = -0.0488486	feature description = N_Gram_TCCCC	t-Test statistic = 2.41038	z transform = -0.0238748
func indx = 1335	func corr = -0.0265818	feature description = N_Gram_TCCCG	t-Test statistic = 1.31055	z transform = -0.013122
func indx = 1336	func corr = 0.0141744	feature description = N_Gram_TCCCT	t-Test statistic = 0.698653	z transform = 0.00713861
func indx = 1337	func corr = 0.000284664	feature description = N_Gram_TCCG	t-Test statistic = 0.0140296	z transform = 0.000142352
func indx = 1338	func corr = -0.0177351	feature description = N_Gram_TCCGA	t-Test statistic = 0.874208	z transform = -0.0087912
func indx = 1339	func corr = -0.0134007	feature description = N_Gram_TCCGC	t-Test statistic = 0.660514	z transform = -0.00665647
func indx = 1340	func corr = 0.00921065	feature description = N_Gram_TCCGG	t-Test statistic = 0.453965	z transform = 0.00462686
func indx = 1341	func corr = 0.020919	feature description = N_Gram_TCCGT	t-Test statistic = 1.03122	z transform = 0.0105728
func indx = 1342	func corr = 0.0172217	feature description = N_Gram_TCCT	t-Test statistic = 0.848895	z transform = 0.00868715
func indx = 1343	func corr = 0.074332	feature description = N_Gram_TCCTA	t-Test statistic = 3.67361	z transform = 0.0387283
func indx = 1344	func corr = -0.0290965	feature description = N_Gram_TCCTC	t-Test statistic = 1.43463	z transform = -0.0143467
func indx = 1345	func corr = -0.0349973	feature description = N_Gram_TCCTG	t-Test statistic = 1.72589	z transform = -0.0172099
func indx = 1346	func corr = 0.0538693	feature description = N_Gram_TCCTT	t-Test statistic = 2.6588	z transform = 0.0277279
func indx = 1347	func corr = 0.0359006	feature description = N_Gram_TCG	t-Test statistic = 1.7705	z transform = 0.0182923
func indx = 1348	func corr = 0.0221352	feature description = N_Gram_TCGA	t-Test statistic = 1.0912	z transform = 0.0111947
func indx = 1349	func corr = 0.00887425	feature description = N_Gram_TCGAA	t-Test statistic = 0.437383	z transform = 0.0044571
func indx = 1350	func corr = 0.00924243	feature description = N_Gram_TCGAC	t-Test statistic = 0.455531	z transform = 0.0046429
func indx = 1351	func corr = 0.0272905	feature description = N_Gram_TCGAG	t-Test statistic = 1.34551	z transform = 0.0138401
func indx = 1352	func corr = 0.00696247	feature description = N_Gram_TCGAT	t-Test statistic = 0.343153	z transform = 0.00349349
func indx = 1353	func corr = 0.0495063	feature description = N_Gram_TCGC	t-Test statistic = 2.44291	z transform = 0.0254183
func indx = 1354	func corr = 0.0442468	feature description = N_Gram_TCGCA	t-Test statistic = 2.18283	z transform = 0.0226501
func indx = 1355	func corr = 0.0191441	feature description = N_Gram_TCGCC	t-Test statistic = 0.94369	z transform = 0.00966666
func indx = 1356	func corr = -0.0257132	feature description = N_Gram_TCGCG	t-Test statistic = 1.26769	z transform = -0.0126983
func indx = 1357	func corr = 0.0414165	feature description = N_Gram_TCGCT	t-Test statistic = 2.04296	z transform = 0.0211676
func indx = 1358	func corr = -0.042257	feature description = N_Gram_TCGG	t-Test statistic = 2.0845	z transform = -0.0207127
func indx = 1359	func corr = 0.0389155	feature description = N_Gram_TCGGA	t-Test statistic = 1.9194	z transform = 0.0198616
func indx = 1360	func corr = -0.0294181	feature description = N_Gram_TCGGC	t-Test statistic = 1.4505	z transform = -0.0145031
func indx = 1361	func corr = -0.0824212	feature description = N_Gram_TCGGG	t-Test statistic = 4.07599	z transform = -0.0397335
func indx = 1362	func corr = 0.0023115	feature description = N_Gram_TCGGT	t-Test statistic = 0.113922	z transform = 0.00115709
func indx = 1363	func corr = 0.0527576	feature description = N_Gram_TCGT	t-Test statistic = 2.60378	z transform = 0.0271383
func indx = 1364	func corr = -0.0121573	feature description = N_Gram_TCGTA	t-Test statistic = 0.599217	z transform = -0.00604246
func indx = 1365	func corr = 0.017345	feature description = N_Gram_TCGTC	t-Test statistic = 0.854973	z transform = 0.0087499
func indx = 1366	func corr = 0.0945388	feature description = N_Gram_TCGTG	t-Test statistic = 4.6803	z transform = 0.0498824
func indx = 1367	func corr = -0.00141482	feature description = N_Gram_TCGTT	t-Test statistic = 0.0697293	z transform = -0.000706911
func indx = 1368	func corr = 0.109301	feature description = N_Gram_TCT	t-Test statistic = 5.41937	z transform = 0.0582298
func indx = 1369	func corr = 0.0647743	feature description = N_Gram_TCTA	t-Test statistic = 3.19911	z transform = 0.0335549
func indx = 1370	func corr = -0.016995	feature description = N_Gram_TCTAA	t-Test statistic = 0.837719	z transform = -0.00842733
func indx = 1371	func corr = 0.0498731	feature description = N_Gram_TCTAC	t-Test statistic = 2.46105	z transform = 0.025612
func indx = 1372	func corr = 0.0447351	feature description = N_Gram_TCTAG	t-Test statistic = 2.20698	z transform = 0.0229064
func indx = 1373	func corr = 0.0321613	feature description = N_Gram_TCTAT	t-Test statistic = 1.58589	z transform = 0.0163534
func indx = 1374	func corr = 0.0590537	feature description = N_Gram_TCTC	t-Test statistic = 2.91554	z transform = 0.0304884
func indx = 1375	func corr = 0.0439463	feature description = N_Gram_TCTCA	t-Test statistic = 2.16798	z transform = 0.0224925
func indx = 1376	func corr = 0.0284695	feature description = N_Gram_TCTCC	t-Test statistic = 1.40369	z transform = 0.0144472
func indx = 1377	func corr = -0.0199706	feature description = N_Gram_TCTCG	t-Test statistic = 0.984443	z transform = -0.00988885
func indx = 1378	func corr = 0.0468418	feature description = N_Gram_TCTCT	t-Test statistic = 2.31113	z transform = 0.0240137
func indx = 1379	func corr = 0.0823645	feature description = N_Gram_TCTG	t-Test statistic = 4.07316	z transform = 0.043126
func indx = 1380	func corr = 0.00164439	feature description = N_Gram_TCTGA	t-Test statistic = 0.0810436	z transform = 0.000822872
func indx = 1381	func corr = 0.0885288	feature description = N_Gram_TCTGC	t-Test statistic = 4.38033	z transform = 0.0465331
func indx = 1382	func corr = 0.0404603	feature description = N_Gram_TCTGG	t-Test statistic = 1.99572	z transform = 0.0206678
func indx = 1383	func corr = 0.0163546	feature description = N_Gram_TCTGT	t-Test statistic = 0.806144	z transform = 0.00824603
func indx = 1384	func corr = 0.070958	feature description = N_Gram_TCTT	t-Test statistic = 3.506	z transform = 0.0368948
func indx = 1385	func corr = 0.000331087	feature description = N_Gram_TCTTA	t-Test statistic = 0.0163176	z transform = 0.000165571
func indx = 1386	func corr = 0.0412783	feature description = N_Gram_TCTTC	t-Test statistic = 2.03613	z transform = 0.0210953
func indx = 1387	func corr = 0.0226811	feature description = N_Gram_TCTTG	t-Test statistic = 1.11812	z transform = 0.0114741
func indx = 1388	func corr = 0.0570417	feature description = N_Gram_TCTTT	t-Test statistic = 2.81588	z transform = 0.029415
func indx = 1389	func corr = 0.0532788	feature description = N_Gram_TG	t-Test statistic = 2.62957	z transform = 0.0274146
func indx = 1390	func corr = 0.0651176	feature description = N_Gram_TGA	t-Test statistic = 3.21614	z transform = 0.0337397
func indx = 1391	func corr = 0.0508913	feature description = N_Gram_TGAA	t-Test statistic = 2.51143	z transform = 0.0261501
func indx = 1392	func corr = 0.00369948	feature description = N_Gram_TGAAA	t-Test statistic = 0.18233	z transform = 0.00185318
func indx = 1393	func corr = 0.039063	feature description = N_Gram_TGAAC	t-Test statistic = 1.92669	z transform = 0.0199385
func indx = 1394	func corr = 0.0469635	feature description = N_Gram_TGAAG	t-Test statistic = 2.31715	z transform = 0.0240778
func indx = 1395	func corr = 0.0266318	feature description = N_Gram_TGAAT	t-Test statistic = 1.31301	z transform = 0.0135012
func indx = 1396	func corr = 0.00461778	feature description = N_Gram_TGAC	t-Test statistic = 0.227589	z transform = 0.00231426
func indx = 1397	func corr = -0.00429168	feature description = N_Gram_TGACA	t-Test statistic = 0.211517	z transform = -0.00214127
func indx = 1398	func corr = -0.0103882	feature description = N_Gram_TGACC	t-Test statistic = 0.512009	z transform = -0.00516759
func indx = 1399	func corr = 0.00552231	feature description = N_Gram_TGACG	t-Test statistic = 0.27217	z transform = 0.00276885
func indx = 1400	func corr = 0.0218961	feature description = N_Gram_TGACT	t-Test statistic = 1.07941	z transform = 0.0110724
func indx = 1401	func corr = 0.0177278	feature description = N_Gram_TGAG	t-Test statistic = 0.873852	z transform = 0.00894484
func indx = 1402	func corr = 0.0272945	feature description = N_Gram_TGAGA	t-Test statistic = 1.34571	z transform = 0.0138421
func indx = 1403	func corr = -0.00377514	feature description = N_Gram_TGAGC	t-Test statistic = 0.186058	z transform = -0.00188403
func indx = 1404	func corr = -0.00555397	feature description = N_Gram_TGAGG	t-Test statistic = 0.273731	z transform = -0.00276935
func indx = 1405	func corr = 0.0181012	feature description = N_Gram_TGAGT	t-Test statistic = 0.892263	z transform = 0.00913502
func indx = 1406	func corr = 0.0343427	feature description = N_Gram_TGAT	t-Test statistic = 1.69357	z transform = 0.0174835
func indx = 1407	func corr = 0.0550866	feature description = N_Gram_TGATA	t-Test statistic = 2.71906	z transform = 0.0283745
func indx = 1408	func corr = 0.022107	feature description = N_Gram_TGATC	t-Test statistic = 1.08981	z transform = 0.0111803
func indx = 1409	func corr = -0.025384	feature description = N_Gram_TGATG	t-Test statistic = 1.25145	z transform = -0.0125376
func indx = 1410	func corr = 0.0285322	feature description = N_Gram_TGATT	t-Test statistic = 1.40678	z transform = 0.0144795
func indx = 1411	func corr = 0.00183262	feature description = N_Gram_TGC	t-Test statistic = 0.0903208	z transform = 0.000917154
func indx = 1412	func corr = 0.0453779	feature description = N_Gram_TGCA	t-Test statistic = 2.23875	z transform = 0.023244
func indx = 1413	func corr = 0.0306955	feature description = N_Gram_TGCAA	t-Test statistic = 1.51354	z transform = 0.0155956
func indx = 1414	func corr = 0.0105183	feature description = N_Gram_TGCAC	t-Test statistic = 0.518424	z transform = 0.00528732
func indx = 1415	func corr = -0.00148246	feature description = N_Gram_TGCAG	t-Test statistic = 0.0730628	z transform = -0.00074068
func indx = 1416	func corr = 0.0322716	feature description = N_Gram_TGCAT	t-Test statistic = 1.59133	z transform = 0.0164105
func indx = 1417	func corr = -0.0372624	feature description = N_Gram_TGCC	t-Test statistic = 1.83775	z transform = -0.0183051
func indx = 1418	func corr = 0.0176761	feature description = N_Gram_TGCCA	t-Test statistic = 0.871302	z transform = 0.0089185
func indx = 1419	func corr = -0.0631076	feature description = N_Gram_TGCCC	t-Test statistic = 3.11646	z transform = -0.0306586
func indx = 1420	func corr = -0.0322085	feature description = N_Gram_TGCCG	t-Test statistic = 1.58822	z transform = -0.0158585
func indx = 1421	func corr = -0.0175314	feature description = N_Gram_TGCCT	t-Test statistic = 0.864164	z transform = -0.00869106
func indx = 1422	func corr = -0.0138932	feature description = N_Gram_TGCG	t-Test statistic = 0.68479	z transform = -0.00689944
func indx = 1423	func corr = 0.0449797	feature description = N_Gram_TGCGA	t-Test statistic = 2.21906	z transform = 0.0230348
func indx = 1424	func corr = -0.0287524	feature description = N_Gram_TGCGC	t-Test statistic = 1.41764	z transform = -0.0141792
func indx = 1425	func corr = -0.0312311	feature description = N_Gram_TGCGG	t-Test statistic = 1.53997	z transform = -0.0153841
func indx = 1426	func corr = -0.00487108	feature description = N_Gram_TGCGT	t-Test statistic = 0.240074	z transform = -0.00242966
func indx = 1427	func corr = 0.0266934	feature description = N_Gram_TGCT	t-Test statistic = 1.31605	z transform = 0.0135329
func indx = 1428	func corr = 0.0399231	feature description = N_Gram_TGCTA	t-Test statistic = 1.96917	z transform = 0.0203873
func indx = 1429	func corr = -0.0258695	feature description = N_Gram_TGCTC	t-Test statistic = 1.2754	z transform = -0.0127745
func indx = 1430	func corr = 0.00672839	feature description = N_Gram_TGCTG	t-Test statistic = 0.331615	z transform = 0.00337564
func indx = 1431	func corr = 0.0323981	feature description = N_Gram_TGCTT	t-Test statistic = 1.59757	z transform = 0.016476
func indx = 1432	func corr = -0.0532269	feature description = N_Gram_TGG	t-Test statistic = 2.62701	z transform = -0.0259658
func indx = 1433	func corr = 0.0175366	feature description = N_Gram_TGGA	t-Test statistic = 0.864422	z transform = 0.00884745
func indx = 1434	func corr = -0.00438952	feature description = N_Gram_TGGAA	t-Test statistic = 0.216339	z transform = -0.00218998
func indx = 1435	func corr = 0.0259133	feature description = N_Gram_TGGAC	t-Test statistic = 1.27756	z transform = 0.0131319
func indx = 1436	func corr = 0.0099751	feature description = N_Gram_TGGAG	t-Test statistic = 0.491646	z transform = 0.00501284
func indx = 1437	func corr = 0.0114799	feature description = N_Gram_TGGAT	t-Test statistic = 0.565824	z transform = 0.00577354
func indx = 1438	func corr = -0.0738994	feature description = N_Gram_TGGC	t-Test statistic = 3.65211	z transform = -0.0357447
func indx = 1439	func corr = -0.00814087	feature description = N_Gram_TGGCA	t-Test statistic = 0.401235	z transform = -0.00405409
func indx = 1440	func corr = -0.058164	feature description = N_Gram_TGGCC	t-Test statistic = 2.87147	z transform = -0.0283151
func indx = 1441	func corr = -0.0705558	feature description = N_Gram_TGGCG	t-Test statistic = 3.48602	z transform = -0.0341732
func indx = 1442	func corr = -0.0233481	feature description = N_Gram_TGGCT	t-Test statistic = 1.15102	z transform = -0.011543
func indx = 1443	func corr = -0.0481143	feature description = N_Gram_TGGG	t-Test statistic = 2.37406	z transform = -0.0235233
func indx = 1444	func corr = -0.0518781	feature description = N_Gram_TGGGA	t-Test statistic = 2.56026	z transform = -0.0253224
func indx = 1445	func corr = -0.00864767	feature description = N_Gram_TGGGC	t-Test statistic = 0.426215	z transform = -0.00430541
func indx = 1446	func corr = -0.0594227	feature description = N_Gram_TGGGG	t-Test statistic = 2.93383	z transform = -0.0289127
func indx = 1447	func corr = 0.0021984	feature description = N_Gram_TGGGT	t-Test statistic = 0.108348	z transform = 0.00110041
func indx = 1448	func corr = 0.00449077	feature description = N_Gram_TGGT	t-Test statistic = 0.221329	z transform = 0.00225046
func indx = 1449	func corr = -0.0038936	feature description = N_Gram_TGGTA	t-Test statistic = 0.191897	z transform = -0.00194303
func indx = 1450	func corr = 0.021508	feature description = N_Gram_TGGTC	t-Test statistic = 1.06026	z transform = 0.0108739
func indx = 1451	func corr = -0.0139996	feature description = N_Gram_TGGTG	t-Test statistic = 0.690037	z transform = -0.00695195
func indx = 1452	func corr = -0.0157014	feature description = N_Gram_TGGTT	t-Test statistic = 0.773935	z transform = -0.00779064
func indx = 1453	func corr = 0.0855959	feature description = N_Gram_TGT	t-Test statistic = 4.23412	z transform = 0.0449085
func indx = 1454	func corr = 0.0541043	feature description = N_Gram_TGTA	t-Test statistic = 2.67044	z transform = 0.0278527
func indx = 1455	func corr = 0.0322715	feature description = N_Gram_TGTAA	t-Test statistic = 1.59132	z transform = 0.0164104
func indx = 1456	func corr = 0.0158569	feature description = N_Gram_TGTAC	t-Test statistic = 0.781603	z transform = 0.00799298
func indx = 1457	func corr = 0.0217647	feature description = N_Gram_TGTAG	t-Test statistic = 1.07293	z transform = 0.0110051
func indx = 1458	func corr = 0.0320402	feature description = N_Gram_TGTAT	t-Test statistic = 1.57991	z transform = 0.0162908
func indx = 1459	func corr = 0.0326465	feature description = N_Gram_TGTC	t-Test statistic = 1.60984	z transform = 0.0166045
func indx = 1460	func corr = 0.0163093	feature description = N_Gram_TGTCA	t-Test statistic = 0.803909	z transform = 0.00822298
func indx = 1461	func corr = -0.0116984	feature description = N_Gram_TGTCC	t-Test statistic = 0.576594	z transform = -0.00581565
func indx = 1462	func corr = 0.0340509	feature description = N_Gram_TGTCG	t-Test statistic = 1.67917	z transform = 0.0173322
func indx = 1463	func corr = 0.0342757	feature description = N_Gram_TGTCT	t-Test statistic = 1.69027	z transform = 0.0174488
func indx = 1464	func corr = 0.0435056	feature description = N_Gram_TGTG	t-Test statistic = 2.1462	z transform = 0.0222614
func indx = 1465	func corr = -0.00225512	feature description = N_Gram_TGTGA	t-Test statistic = 0.111144	z transform = -0.00112629
func indx = 1466	func corr = 0.0152625	feature description = N_Gram_TGTGC	t-Test statistic = 0.752297	z transform = 0.00769097
func indx = 1467	func corr = -0.00939396	feature description = N_Gram_TGTGG	t-Test statistic = 0.463001	z transform = -0.00467526
func indx = 1468	func corr = 0.0640444	feature description = N_Gram_TGTGT	t-Test statistic = 3.16292	z transform = 0.0331625
func indx = 1469	func corr = 0.0770467	feature description = N_Gram_TGTT	t-Test statistic = 3.80856	z transform = 0.0402094
func indx = 1470	func corr = 0.00294295	feature description = N_Gram_TGTTA	t-Test statistic = 0.145043	z transform = 0.00147365
func indx = 1471	func corr = 0.0535398	feature description = N_Gram_TGTTC	t-Test statistic = 2.64249	z transform = 0.0275531
func indx = 1472	func corr = 0.0170188	feature description = N_Gram_TGTTG	t-Test statistic = 0.838889	z transform = 0.00858387
func indx = 1473	func corr = 0.0640591	feature description = N_Gram_TGTTT	t-Test statistic = 3.16364	z transform = 0.0331703
func indx = 1474	func corr = 0.153813	feature description = N_Gram_TT	t-Test statistic = 7.67193	z transform = 0.084539
func indx = 1475	func corr = 0.0767098	feature description = N_Gram_TTA	t-Test statistic = 3.79181	z transform = 0.0400253
func indx = 1476	func corr = -0.00715665	feature description = N_Gram_TTAA	t-Test statistic = 0.352724	z transform = -0.00356567
func indx = 1477	func corr = 0.0074133	feature description = N_Gram_TTAAA	t-Test statistic = 0.365374	z transform = 0.00372056
func indx = 1478	func corr = -0.00543997	feature description = N_Gram_TTAAC	t-Test statistic = 0.268112	z transform = -0.00271265
func indx = 1479	func corr = 0.0196977	feature description = N_Gram_TTAAG	t-Test statistic = 0.970986	z transform = 0.00994907
func indx = 1480	func corr = -0.0317969	feature description = N_Gram_TTAAT	t-Test statistic = 1.5679	z transform = -0.0156588
func indx = 1481	func corr = 0.026165	feature description = N_Gram_TTAC	t-Test statistic = 1.28998	z transform = 0.0132612
func indx = 1482	func corr = 0.0544507	feature description = N_Gram_TTACA	t-Test statistic = 2.68758	z transform = 0.0280366
func indx = 1483	func corr = -0.0293915	feature description = N_Gram_TTACC	t-Test statistic = 1.44918	z transform = -0.0144901
func indx = 1484	func corr = -0.0300849	feature description = N_Gram_TTACG	t-Test statistic = 1.4834	z transform = -0.0148273
func indx = 1485	func corr = 0.0132781	feature description = N_Gram_TTACT	t-Test statistic = 0.654469	z transform = 0.00668413
func indx = 1486	func corr = 0.0556597	feature description = N_Gram_TTAG	t-Test statistic = 2.74744	z transform = 0.0286792
func indx = 1487	func corr = 0.065157	feature description = N_Gram_TTAGA	t-Test statistic = 3.2181	z transform = 0.0337609
func indx = 1488	func corr = 0.0341637	feature description = N_Gram_TTAGC	t-Test statistic = 1.68474	z transform = 0.0173907
func indx = 1489	func corr = -0.00724943	feature description = N_Gram_TTAGG	t-Test statistic = 0.357297	z transform = -0.00361173
func indx = 1490	func corr = 0.0628162	feature description = N_Gram_TTAGT	t-Test statistic = 3.10201	z transform = 0.0325028
func indx = 1491	func corr = 0.0481069	feature description = N_Gram_TTAT	t-Test statistic = 2.37369	z transform = 0.0246801
func indx = 1492	func corr = 0.0166266	feature description = N_Gram_TTATA	t-Test statistic = 0.819552	z transform = 0.00838433
func indx = 1493	func corr = 0.0450742	feature description = N_Gram_TTATC	t-Test statistic = 2.22374	z transform = 0.0230845
func indx = 1494	func corr = 0.0295897	feature description = N_Gram_TTATG	t-Test statistic = 1.45896	z transform = 0.0150248
func indx = 1495	func corr = 0.0200055	feature description = N_Gram_TTATT	t-Test statistic = 0.986165	z transform = 0.0101062
func indx = 1496	func corr = 0.0807352	feature description = N_Gram_TTC	t-Test statistic = 3.99206	z transform = 0.0422302
func indx = 1497	func corr = 0.00724253	feature description = N_Gram_TTCA	t-Test statistic = 0.356957	z transform = 0.00363454
func indx = 1498	func corr = -0.00339656	feature description = N_Gram_TTCAA	t-Test statistic = 0.1674	z transform = -0.00169541
func indx = 1499	func corr = 0.0180074	feature description = N_Gram_TTCAC	t-Test statistic = 0.887635	z transform = 0.00908722
func indx = 1500	func corr = 0.00850417	feature description = N_Gram_TTCAG	t-Test statistic = 0.419142	z transform = 0.00427042
func indx = 1501	func corr = 0.027234	feature description = N_Gram_TTCAT	t-Test statistic = 1.34272	z transform = 0.013811
func indx = 1502	func corr = 0.0362326	feature description = N_Gram_TTCC	t-Test statistic = 1.78689	z transform = 0.0184649
func indx = 1503	func corr = 0.018229	feature description = N_Gram_TTCCA	t-Test statistic = 0.898563	z transform = 0.00920013
func indx = 1504	func corr = 0.0150335	feature description = N_Gram_TTCCC	t-Test statistic = 0.741009	z transform = 0.00757469
func indx = 1505	func corr = 0.00101276	feature description = N_Gram_TTCCG	t-Test statistic = 0.0499139	z transform = 0.000506638
func indx = 1506	func corr = 0.0336366	feature description = N_Gram_TTCCT	t-Test statistic = 1.65871	z transform = 0.0171174
func indx = 1507	func corr = 0.0326331	feature description = N_Gram_TTCG	t-Test statistic = 1.60918	z transform = 0.0165976
func indx = 1508	func corr = 0.015482	feature description = N_Gram_TTCGA	t-Test statistic = 0.763122	z transform = 0.00780251
func indx = 1509	func corr = 0.0330172	feature description = N_Gram_TTCGC	t-Test statistic = 1.62814	z transform = 0.0167965
func indx = 1510	func corr = -0.0171549	feature description = N_Gram_TTCGG	t-Test statistic = 0.8456	z transform = -0.00850593
func indx = 1511	func corr = 0.0605962	feature description = N_Gram_TTCGT	t-Test statistic = 2.99198	z transform = 0.0313131
func indx = 1512	func corr = 0.0922159	feature description = N_Gram_TTCT	t-Test statistic = 4.5643	z transform = 0.0485846
func indx = 1513	func corr = 0.0415383	feature description = N_Gram_TTCTA	t-Test statistic = 2.04898	z transform = 0.0212313
func indx = 1514	func corr = 0.036229	feature description = N_Gram_TTCTC	t-Test statistic = 1.78671	z transform = 0.018463
func indx = 1515	func corr = 0.0874225	feature description = N_Gram_TTCTG	t-Test statistic = 4.32517	z transform = 0.0459195
func indx = 1516	func corr = 0.0548933	feature description = N_Gram_TTCTT	t-Test statistic = 2.7095	z transform = 0.0282718
func indx = 1517	func corr = 0.105773	feature description = N_Gram_TTG	t-Test statistic = 5.24244	z transform = 0.056219
func indx = 1518	func corr = 0.0505942	feature description = N_Gram_TTGA	t-Test statistic = 2.49672	z transform = 0.025993
func indx = 1519	func corr = 0.0595114	feature description = N_Gram_TTGAA	t-Test statistic = 2.93822	z transform = 0.0307329
func indx = 1520	func corr = 0.037583	feature description = N_Gram_TTGAC	t-Test statistic = 1.85359	z transform = 0.0191674
func indx = 1521	func corr = 0.0075152	feature description = N_Gram_TTGAG	t-Test statistic = 0.370396	z transform = 0.0037719
func indx = 1522	func corr = 0.000410409	feature description = N_Gram_TTGAT	t-Test statistic = 0.020227	z transform = 0.000205247
func indx = 1523	func corr = 0.042531	feature description = N_Gram_TTGC	t-Test statistic = 2.09803	z transform = 0.0217508
func indx = 1524	func corr = 0.0321608	feature description = N_Gram_TTGCA	t-Test statistic = 1.58586	z transform = 0.0163531
func indx = 1525	func corr = 0.0210187	feature description = N_Gram_TTGCC	t-Test statistic = 1.03613	z transform = 0.0106237
func indx = 1526	func corr = 0.0266947	feature description = N_Gram_TTGCG	t-Test statistic = 1.31612	z transform = 0.0135336
func indx = 1527	func corr = 0.0148159	feature description = N_Gram_TTGCT	t-Test statistic = 0.730282	z transform = 0.00746422
func indx = 1528	func corr = 0.0166078	feature description = N_Gram_TTGG	t-Test statistic = 0.818628	z transform = 0.0083748
func indx = 1529	func corr = 0.0476086	feature description = N_Gram_TTGGA	t-Test statistic = 2.34905	z transform = 0.0244175
func indx = 1530	func corr = -0.0193036	feature description = N_Gram_TTGGC	t-Test statistic = 0.951555	z transform = -0.00956162
func indx = 1531	func corr = -0.0150367	feature description = N_Gram_TTGGG	t-Test statistic = 0.741168	z transform = -0.00746325
func indx = 1532	func corr = 0.0282126	feature description = N_Gram_TTGGT	t-Test statistic = 1.39101	z transform = 0.0143148
func indx = 1533	func corr = 0.0783557	feature description = N_Gram_TTGT	t-Test statistic = 3.87366	z transform = 0.0409255
func indx = 1534	func corr = 0.0460055	feature description = N_Gram_TTGTA	t-Test statistic = 2.26978	z transform = 0.0235738
func indx = 1535	func corr = 0.0251333	feature description = N_Gram_TTGTC	t-Test statistic = 1.23908	z transform = 0.0127313
func indx = 1536	func corr = 0.0445077	feature description = N_Gram_TTGTG	t-Test statistic = 2.19574	z transform = 0.0227871
func indx = 1537	func corr = 0.0520822	feature description = N_Gram_TTGTT	t-Test statistic = 2.57036	z transform = 0.0267804
func indx = 1538	func corr = 0.0983173	feature description = N_Gram_TTT	t-Test statistic = 4.86915	z transform = 0.0520024
func indx = 1539	func corr = 0.0325133	feature description = N_Gram_TTTA	t-Test statistic = 1.60326	z transform = 0.0165356
func indx = 1540	func corr = -0.00102983	feature description = N_Gram_TTTAA	t-Test statistic = 0.0507553	z transform = -0.000514653
func indx = 1541	func corr = 0.0225032	feature description = N_Gram_TTTAC	t-Test statistic = 1.10935	z transform = 0.011383
func indx = 1542	func corr = 0.0574858	feature description = N_Gram_TTTAG	t-Test statistic = 2.83787	z transform = 0.0296517
func indx = 1543	func corr = -0.00523302	feature description = N_Gram_TTTAT	t-Test statistic = 0.257913	z transform = -0.00260973
func indx = 1544	func corr = 0.047534	feature description = N_Gram_TTTC	t-Test statistic = 2.34536	z transform = 0.0243782
func indx = 1545	func corr = -0.00562967	feature description = N_Gram_TTTCA	t-Test statistic = 0.277462	z transform = -0.00280699
func indx = 1546	func corr = 0.037068	feature description = N_Gram_TTTCC	t-Test statistic = 1.82815	z transform = 0.0188993
func indx = 1547	func corr = -0.0108732	feature description = N_Gram_TTTCG	t-Test statistic = 0.535914	z transform = -0.00540755
func indx = 1548	func corr = 0.0510623	feature description = N_Gram_TTTCT	t-Test statistic = 2.51989	z transform = 0.0262406
func indx = 1549	func corr = 0.0918008	feature description = N_Gram_TTTG	t-Test statistic = 4.54358	z transform = 0.0483531
func indx = 1550	func corr = 0.0707913	feature description = N_Gram_TTTGA	t-Test statistic = 3.49772	z transform = 0.0368044
func indx = 1551	func corr = 0.0213231	feature description = N_Gram_TTTGC	t-Test statistic = 1.05115	z transform = 0.0107793
func indx = 1552	func corr = 0.0385333	feature description = N_Gram_TTTGG	t-Test statistic = 1.90052	z transform = 0.0196624
func indx = 1553	func corr = 0.0604035	feature description = N_Gram_TTTGT	t-Test statistic = 2.98243	z transform = 0.0312099
func indx = 1554	func corr = 0.0400578	feature description = N_Gram_TTTT	t-Test statistic = 1.97583	z transform = 0.0204576
func indx = 1555	func corr = 0.0301591	feature description = N_Gram_TTTTA	t-Test statistic = 1.48706	z transform = 0.0153186
func indx = 1556	func corr = 0.0149333	feature description = N_Gram_TTTTC	t-Test statistic = 0.736068	z transform = 0.0075238
func indx = 1557	func corr = 0.0282641	feature description = N_Gram_TTTTG	t-Test statistic = 1.39355	z transform = 0.0143414
