# Supplementary material for: Improving model predictions for RNA interference activities that use support vector machine regression by combining and filtering features
Source: BMC Bioinformatics. 2007 Jun 6;8:182. doi: 10.1186/1471-2105-8-182 (PMC1906837; doi:10.1186/1471-2105-8-182)
Supplement: Additional file 5 — tr_2431_cfsfilters. The features found to be useful by Correlation based Feature in training and testing the 2431 dataset by cross validation, at t-test values from 0 to 90. [file 1471-2105-8-182-S5.gz]

Archive with 92 entries (92 files):
- tr_2431_file_0
- tr_2431_file_1
- tr_2431_file_10
- tr_2431_file_11
- tr_2431_file_12
- tr_2431_file_13
- tr_2431_file_14
- tr_2431_file_15
- tr_2431_file_16
- tr_2431_file_17
- tr_2431_file_18
- tr_2431_file_19
- tr_2431_file_2
- tr_2431_file_20
- tr_2431_file_21
- tr_2431_file_22
- tr_2431_file_23
- tr_2431_file_24
- tr_2431_file_25
- tr_2431_file_26
- tr_2431_file_27
- tr_2431_file_28
- tr_2431_file_29
- tr_2431_file_3
- tr_2431_file_30
- tr_2431_file_31
- tr_2431_file_32
- tr_2431_file_33
- tr_2431_file_34
- tr_2431_file_35
- tr_2431_file_36
- tr_2431_file_37
- tr_2431_file_38
- tr_2431_file_39
- tr_2431_file_4
- tr_2431_file_40
- tr_2431_file_41
- tr_2431_file_42
- tr_2431_file_43
- tr_2431_file_44
- tr_2431_file_45
- tr_2431_file_46
- tr_2431_file_47
- tr_2431_file_48
- tr_2431_file_49
- tr_2431_file_5
- tr_2431_file_50
- tr_2431_file_51
- tr_2431_file_52
- tr_2431_file_53
- tr_2431_file_54
- tr_2431_file_55
- tr_2431_file_56
- tr_2431_file_57
- tr_2431_file_58
- tr_2431_file_59
- tr_2431_file_6
- tr_2431_file_60
- tr_2431_file_61
- tr_2431_file_62
- tr_2431_file_63
- tr_2431_file_64
- tr_2431_file_65
- tr_2431_file_66
- tr_2431_file_67
- tr_2431_file_68
- tr_2431_file_69
- tr_2431_file_7
- tr_2431_file_70
- tr_2431_file_71
- tr_2431_file_72
- tr_2431_file_73
- tr_2431_file_74
- tr_2431_file_75
- tr_2431_file_76
- tr_2431_file_77
- tr_2431_file_78
- tr_2431_file_79
- tr_2431_file_8
- tr_2431_file_80
- tr_2431_file_81
- tr_2431_file_82
- tr_2431_file_83
- tr_2431_file_84
- tr_2431_file_85
- tr_2431_file_86
- tr_2431_file_87
- tr_2431_file_88
- tr_2431_file_89
- tr_2431_file_9
- tr_2431_file_90
- tr_2431_file_91
