# Supplementary material for: Improving model predictions for RNA interference activities that use support vector machine regression by combining and filtering features
Source: BMC Bioinformatics. 2007 Jun 6;8:182. doi: 10.1186/1471-2105-8-182 (PMC1906837; doi:10.1186/1471-2105-8-182)
Supplement: Additional file 5 — tr_2431_cfsfilters. The features found to be useful by Correlation based Feature in training and testing the 2431 dataset by cross validation, at t-test values from 0 to 90. [file 1471-2105-8-182-S5.gz › tr_2431_file_0]

folding targets complete
num rows = 2431
num_elements = 3809377
num rows = 2431
num_elements = 3809377
num rows = 579
num_elements = 907293
CFS merit scores = 1.45362
CFS merit scores = 1.61763
CFS merit scores = 1.84926
CFS merit scores = 2.07707
CFS merit scores = 2.2834
CFS merit scores = 2.4718
CFS merit scores = 2.64737
CFS merit scores = 2.81237
CFS merit scores = 2.96554
CFS merit scores = 3.10904
CFS merit scores = 3.24572
CFS merit scores = 3.37675
CFS merit scores = 3.5018
CFS merit scores = 3.62079
CFS merit scores = 3.73472
CFS merit scores = 3.84426
CFS merit scores = 3.9498
CFS merit scores = 4.05076
CFS merit scores = 4.14819
CFS merit scores = 4.24217
CFS merit scores = 4.33276
CFS merit scores = 4.42024
CFS merit scores = 4.50509
CFS merit scores = 4.58714
CFS merit scores = 4.66684
CFS merit scores = 4.74427
CFS merit scores = 4.81963
CFS merit scores = 4.89225
CFS merit scores = 4.9629
CFS merit scores = 5.02978
CFS merit scores = 5.09484
CFS merit scores = 5.15756
CFS merit scores = 5.21867
CFS merit scores = 5.27758
CFS merit scores = 5.33183
CFS merit scores = 5.38509
CFS merit scores = 5.4376
CFS merit scores = 5.48943
CFS merit scores = 5.53883
CFS merit scores = 5.58586
CFS merit scores = 5.63149
CFS merit scores = 5.67618
CFS merit scores = 5.71988
CFS merit scores = 5.76186
CFS merit scores = 5.80327
CFS merit scores = 5.84404
CFS merit scores = 5.88381
CFS merit scores = 5.92166
CFS merit scores = 5.95882
CFS merit scores = 5.99469
CFS merit scores = 6.02952
CFS merit scores = 6.0635
CFS merit scores = 6.09594
CFS merit scores = 6.12758
CFS merit scores = 6.15832
CFS merit scores = 6.18843
CFS merit scores = 6.21652
CFS merit scores = 6.24367
CFS merit scores = 6.269
CFS merit scores = 6.29335
CFS merit scores = 6.31686
CFS merit scores = 6.33904
CFS merit scores = 6.36069
CFS merit scores = 6.38122
CFS merit scores = 6.40153
CFS merit scores = 6.42147
CFS merit scores = 6.44086
CFS merit scores = 6.45975
CFS merit scores = 6.47827
CFS merit scores = 6.49511
CFS merit scores = 6.51141
CFS merit scores = 6.52727
CFS merit scores = 6.54303
CFS merit scores = 6.55788
CFS merit scores = 6.57257
CFS merit scores = 6.5863
CFS merit scores = 6.59969
CFS merit scores = 6.61309
CFS merit scores = 6.62627
CFS merit scores = 6.63873
CFS merit scores = 6.65097
CFS merit scores = 6.66261
CFS merit scores = 6.67408
CFS merit scores = 6.68561
CFS merit scores = 6.6964
CFS merit scores = 6.70604
CFS merit scores = 6.71547
CFS merit scores = 6.7251
CFS merit scores = 6.73433
CFS merit scores = 6.74328
CFS merit scores = 6.75226
CFS merit scores = 6.76135
CFS merit scores = 6.76977
CFS merit scores = 6.77819
CFS merit scores = 6.7867
CFS merit scores = 6.79518
CFS merit scores = 6.80362
CFS merit scores = 6.81201
CFS merit scores = 6.81894
CFS merit scores = 6.82577
CFS merit scores = 6.83238
CFS merit scores = 6.83893
CFS merit scores = 6.84544
CFS merit scores = 6.85214
CFS merit scores = 6.85871
CFS merit scores = 6.86458
CFS merit scores = 6.87075
CFS merit scores = 6.87634
CFS merit scores = 6.88183
CFS merit scores = 6.88663
CFS merit scores = 6.89129
CFS merit scores = 6.89551
CFS merit scores = 6.89971
CFS merit scores = 6.90384
CFS merit scores = 6.90786
CFS merit scores = 6.91155
CFS merit scores = 6.91506
CFS merit scores = 6.91857
CFS merit scores = 6.92131
CFS merit scores = 6.92398
CFS merit scores = 6.9268
CFS merit scores = 6.92951
CFS merit scores = 6.93181
CFS merit scores = 6.93411
CFS merit scores = 6.93655
CFS merit scores = 6.93898
CFS merit scores = 6.94132
CFS merit scores = 6.94335
CFS merit scores = 6.94546
CFS merit scores = 6.9475
CFS merit scores = 6.94933
CFS merit scores = 6.95126
CFS merit scores = 6.95319
CFS merit scores = 6.95473
CFS merit scores = 6.95623
CFS merit scores = 6.95775
CFS merit scores = 6.95939
CFS merit scores = 6.96059
CFS merit scores = 6.96178
CFS merit scores = 6.96306
CFS merit scores = 6.96406
CFS merit scores = 6.96521
CFS merit scores = 6.96622
CFS merit scores = 6.96721
CFS merit scores = 6.96806
CFS merit scores = 6.96903
CFS merit scores = 6.9701
CFS merit scores = 6.97115
CFS merit scores = 6.97205
CFS merit scores = 6.97286
CFS merit scores = 6.9737
CFS merit scores = 6.97451
CFS merit scores = 6.97538
CFS merit scores = 6.97638
CFS merit scores = 6.97741
CFS merit scores = 6.97841
CFS merit scores = 6.97891
CFS merit scores = 6.97943
CFS merit scores = 6.98
CFS merit scores = 6.98056
CFS merit scores = 6.98115
CFS merit scores = 6.9813
CFS merit scores = 6.981
CFS merit scores = 6.98076
CFS merit scores = 6.98058
CFS merit scores = 6.98033
CFS merit scores = 6.98017
CFS merit scores = 6.98012
CFS merit scores = 6.98004
CFS merit scores = 6.97987
CFS merit scores = 6.97978
CFS merit scores = 6.97968
CFS merit scores = 6.97926
CFS merit scores = 6.97895
CFS merit scores = 6.97871
CFS merit scores = 6.97846
CFS merit scores = 6.97825
CFS merit scores = 6.978
CFS merit scores = 6.97773
CFS merit scores = 6.97742
CFS merit scores = 6.97704
CFS merit scores = 6.97663
CFS merit scores = 6.97593
CFS merit scores = 6.97511
CFS merit scores = 6.97434
CFS merit scores = 6.9734
CFS merit scores = 6.97249
CFS merit scores = 6.97149
CFS merit scores = 6.97049
CFS merit scores = 6.96949
CFS merit scores = 6.96846
CFS merit scores = 6.96742
CFS merit scores = 6.96648
CFS merit scores = 6.96567
CFS merit scores = 6.96478
CFS merit scores = 6.96384
CFS merit scores = 6.96303
CFS merit scores = 6.96198
CFS merit scores = 6.96094
CFS merit scores = 6.95989
CFS merit scores = 6.95868
CFS merit scores = 6.95753
CFS merit scores = 6.95637
CFS merit scores = 6.95517
CFS merit scores = 6.95407
CFS merit scores = 6.95295
CFS merit scores = 6.95184
CFS merit scores = 6.95079
CFS merit scores = 6.94969
CFS merit scores = 6.94853
CFS merit scores = 6.94736
CFS merit scores = 6.94616
CFS merit scores = 6.94497
CFS merit scores = 6.94382
CFS merit scores = 6.94269
CFS merit scores = 6.94154
CFS merit scores = 6.94044
CFS merit scores = 6.93934
CFS merit scores = 6.93827
CFS merit scores = 6.93725
CFS merit scores = 6.93622
CFS merit scores = 6.9351
CFS merit scores = 6.934
CFS merit scores = 6.93292
CFS merit scores = 6.93155
CFS merit scores = 6.93027
CFS merit scores = 6.92892
CFS merit scores = 6.92761
CFS merit scores = 6.92627
CFS merit scores = 6.92499
CFS merit scores = 6.92372
CFS merit scores = 6.92248
CFS merit scores = 6.92123
CFS merit scores = 6.92001
CFS merit scores = 6.9188
CFS merit scores = 6.91756
CFS merit scores = 6.91637
CFS merit scores = 6.91518
CFS merit scores = 6.91389
CFS merit scores = 6.91266
CFS merit scores = 6.91134
CFS merit scores = 6.90981
CFS merit scores = 6.90829
CFS merit scores = 6.90677
CFS merit scores = 6.90528
CFS merit scores = 6.90378
CFS merit scores = 6.90227
CFS merit scores = 6.90078
CFS merit scores = 6.89932
CFS merit scores = 6.89789
CFS merit scores = 6.89649
CFS merit scores = 6.89508
CFS merit scores = 6.89353
CFS merit scores = 6.89195
CFS merit scores = 6.89034
CFS merit scores = 6.88885
CFS merit scores = 6.88733
CFS merit scores = 6.8858
CFS merit scores = 6.8843
CFS merit scores = 6.88279
CFS merit scores = 6.88128
CFS merit scores = 6.87981
CFS merit scores = 6.8784
CFS merit scores = 6.87693
CFS merit scores = 6.87547
CFS merit scores = 6.87404
CFS merit scores = 6.87263
CFS merit scores = 6.87122
CFS merit scores = 6.86984
CFS merit scores = 6.86845
CFS merit scores = 6.86706
CFS merit scores = 6.86563
CFS merit scores = 6.86423
CFS merit scores = 6.86282
CFS merit scores = 6.86138
CFS merit scores = 6.85979
CFS merit scores = 6.85821
CFS merit scores = 6.85667
CFS merit scores = 6.85505
CFS merit scores = 6.85342
CFS merit scores = 6.85189
CFS merit scores = 6.85031
CFS merit scores = 6.84879
CFS merit scores = 6.84722
CFS merit scores = 6.84565
CFS merit scores = 6.84413
CFS merit scores = 6.84268
CFS merit scores = 6.84124
CFS merit scores = 6.83967
CFS merit scores = 6.83812
CFS merit scores = 6.83653
CFS merit scores = 6.83495
CFS merit scores = 6.83339
CFS merit scores = 6.83184
CFS merit scores = 6.83029
CFS merit scores = 6.82873
CFS merit scores = 6.82719
CFS merit scores = 6.82569
CFS merit scores = 6.82423
CFS merit scores = 6.82268
CFS merit scores = 6.82114
CFS merit scores = 6.81959
CFS merit scores = 6.81809
CFS merit scores = 6.81662
CFS merit scores = 6.81506
CFS merit scores = 6.81352
CFS merit scores = 6.81197
CFS merit scores = 6.81042
CFS merit scores = 6.80892
CFS merit scores = 6.80739
CFS merit scores = 6.80582
CFS merit scores = 6.80428
CFS merit scores = 6.80276
CFS merit scores = 6.80126
CFS merit scores = 6.79969
CFS merit scores = 6.7982
CFS merit scores = 6.79668
CFS merit scores = 6.79514
CFS merit scores = 6.79367
CFS merit scores = 6.79216
CFS merit scores = 6.79058
CFS merit scores = 6.78904
CFS merit scores = 6.7875
CFS merit scores = 6.78595
CFS merit scores = 6.78439
CFS merit scores = 6.78286
CFS merit scores = 6.78138
CFS merit scores = 6.77983
CFS merit scores = 6.7783
CFS merit scores = 6.77679
CFS merit scores = 6.77529
CFS merit scores = 6.77374
CFS merit scores = 6.77219
CFS merit scores = 6.77069
CFS merit scores = 6.76918
CFS merit scores = 6.76771
CFS merit scores = 6.76625
CFS merit scores = 6.76483
CFS merit scores = 6.76338
CFS merit scores = 6.76194
CFS merit scores = 6.76051
CFS merit scores = 6.75911
CFS merit scores = 6.75761
CFS merit scores = 6.75611
CFS merit scores = 6.7546
CFS merit scores = 6.75309
CFS merit scores = 6.75159
CFS merit scores = 6.75014
CFS merit scores = 6.74869
CFS merit scores = 6.74723
CFS merit scores = 6.74582
CFS merit scores = 6.7444
CFS merit scores = 6.74299
CFS merit scores = 6.74153
CFS merit scores = 6.74013
CFS merit scores = 6.73866
CFS merit scores = 6.73716
CFS merit scores = 6.7357
CFS merit scores = 6.73422
CFS merit scores = 6.73274
CFS merit scores = 6.73126
CFS merit scores = 6.72973
CFS merit scores = 6.7282
CFS merit scores = 6.72662
CFS merit scores = 6.72508
CFS merit scores = 6.72355
CFS merit scores = 6.72202
CFS merit scores = 6.72047
CFS merit scores = 6.71892
CFS merit scores = 6.71734
CFS merit scores = 6.71578
CFS merit scores = 6.71417
CFS merit scores = 6.71257
CFS merit scores = 6.71102
CFS merit scores = 6.70944
CFS merit scores = 6.70789
CFS merit scores = 6.70636
CFS merit scores = 6.70484
CFS merit scores = 6.70329
CFS merit scores = 6.7017
CFS merit scores = 6.7001
CFS merit scores = 6.69851
CFS merit scores = 6.69692
CFS merit scores = 6.69531
CFS merit scores = 6.6937
CFS merit scores = 6.69212
CFS merit scores = 6.69054
CFS merit scores = 6.68895
CFS merit scores = 6.68738
CFS merit scores = 6.68582
CFS merit scores = 6.68417
CFS merit scores = 6.68256
CFS merit scores = 6.68093
CFS merit scores = 6.67929
CFS merit scores = 6.67768
CFS merit scores = 6.67608
CFS merit scores = 6.67445
CFS merit scores = 6.6728
CFS merit scores = 6.67116
CFS merit scores = 6.66947
cnt = 1	feature = 80	correl = 0.453617	descr = Gibbs_of_Target_Sequence__Pos_19_Step_1
cnt = 2	feature = 2	correl = -0.147904	descr = Position_Specific_Bin_Base_0_Base_G
cnt = 3	feature = 328	correl = 0.0491152	descr = N_Gram_CAATC
cnt = 4	feature = 360	correl = 0.081126	descr = N_Gram_CATCT
cnt = 5	feature = 849	correl = 0.0498577	descr = N_Gram_TGCGA
cnt = 6	feature = 222	correl = 0.035647	descr = N_Gram_ACGCT
cnt = 7	feature = 451	correl = -0.0424322	descr = N_Gram_CGCTA
cnt = 8	feature = 747	correl = -0.0255331	descr = N_Gram_TACG
cnt = 9	feature = 221	correl = -0.0287155	descr = N_Gram_ACGAC
cnt = 10	feature = 438	correl = -0.0404627	descr = N_Gram_CGAGT
cnt = 11	feature = 804	correl = -0.0290645	descr = N_Gram_TCGCG
cnt = 12	feature = 326	correl = 0.0274796	descr = N_Gram_CAACG
cnt = 13	feature = 442	correl = -0.0461412	descr = N_Gram_CGCAA
cnt = 14	feature = 719	correl = -0.0389213	descr = N_Gram_GTTAG
cnt = 15	feature = 470	correl = -0.0280615	descr = N_Gram_CGTAA
cnt = 16	feature = 882	correl = -0.0320872	descr = N_Gram_TTAAT
cnt = 17	feature = 737	correl = 0.026233	descr = N_Gram_TAAGC
cnt = 18	feature = 599	correl = 0.0266707	descr = N_Gram_GCCTA
cnt = 19	feature = 612	correl = -0.0478163	descr = N_Gram_GCGGT
cnt = 20	feature = 437	correl = 0.0403519	descr = N_Gram_CGAGA
cnt = 21	feature = 615	correl = -0.0464983	descr = N_Gram_GCGTT
cnt = 22	feature = 474	correl = 0.0252689	descr = N_Gram_CGTCT
cnt = 23	feature = 462	correl = -0.0257219	descr = N_Gram_CGGGA
cnt = 24	feature = 477	correl = -0.0240648	descr = N_Gram_CGTGG
cnt = 25	feature = 429	correl = 0.0247248	descr = N_Gram_CCTTA
cnt = 26	feature = 702	correl = 0.0527624	descr = N_Gram_GTCGC
cnt = 27	feature = 546	correl = 0.0649611	descr = N_Gram_GACTA
cnt = 28	feature = 415	correl = 0.0240411	descr = N_Gram_CCGTC
cnt = 29	feature = 473	correl = -0.0476661	descr = N_Gram_CGTCG
cnt = 30	feature = 570	correl = 0.0467544	descr = N_Gram_GATTG
cnt = 31	feature = 689	correl = 0.0247812	descr = N_Gram_GTACC
cnt = 32	feature = 245	correl = 0.049705	descr = N_Gram_AGATA
cnt = 33	feature = 734	correl = 0.0235233	descr = N_Gram_TAACT
cnt = 34	feature = 899	correl = 0.0378361	descr = N_Gram_TTCGC
cnt = 35	feature = 211	correl = -0.0244631	descr = N_Gram_ACCAA
cnt = 36	feature = 885	correl = -0.0234617	descr = N_Gram_TTACC
cnt = 37	feature = 745	correl = 0.0218285	descr = N_Gram_TACCG
cnt = 38	feature = 409	correl = -0.0234382	descr = N_Gram_CCGCG
cnt = 39	feature = 890	correl = 0.0563338	descr = N_Gram_TTAGT
cnt = 40	feature = 569	correl = 0.0539531	descr = N_Gram_GATTA
cnt = 41	feature = 539	correl = 0.0264282	descr = N_Gram_GACAT
cnt = 42	feature = 923	correl = 0.0340469	descr = N_Gram_TTTAC
cnt = 43	feature = 757	correl = 0.0635819	descr = N_Gram_TAGCA
cnt = 44	feature = 496	correl = -0.0225342	descr = N_Gram_CTATT
cnt = 45	feature = 436	correl = -0.0448707	descr = N_Gram_CGACG
cnt = 46	feature = 543	correl = -0.0548216	descr = N_Gram_GACCG
cnt = 47	feature = 542	correl = -0.0340834	descr = N_Gram_GACCC
cnt = 48	feature = 265	correl = 0.0283275	descr = N_Gram_AGTAA
cnt = 49	feature = 248	correl = -0.0261197	descr = N_Gram_AGCAA
cnt = 50	feature = 674	correl = 0.0527852	descr = N_Gram_GGTAA
cnt = 51	feature = 403	correl = -0.0549371	descr = N_Gram_CCGAA
cnt = 52	feature = 893	correl = 0.0215249	descr = N_Gram_TTATG
cnt = 53	feature = 287	correl = -0.0239931	descr = N_Gram_ATCCC
cnt = 54	feature = 768	correl = 0.0246684	descr = N_Gram_TATAG
cnt = 55	feature = 443	correl = -0.039734	descr = N_Gram_CGCAT
cnt = 56	feature = 464	correl = -0.0576594	descr = N_Gram_CGGGG
cnt = 57	feature = 848	correl = -0.0301185	descr = N_Gram_TGCCG
cnt = 58	feature = 494	correl = 0.0341375	descr = N_Gram_CTATC
cnt = 59	feature = 414	correl = 0.0230283	descr = N_Gram_CCGTA
cnt = 60	feature = 761	correl = 0.0430341	descr = N_Gram_TAGGG
cnt = 61	feature = 881	correl = 0.0236873	descr = N_Gram_TTAAG
cnt = 62	feature = 699	correl = -0.0374493	descr = N_Gram_GTCCG
cnt = 63	feature = 692	correl = 0.0400494	descr = N_Gram_GTATT
cnt = 64	feature = 750	correl = 0.0497799	descr = N_Gram_TACTG
cnt = 65	feature = 549	correl = 0.0232359	descr = N_Gram_GACTT
cnt = 66	feature = 220	correl = -0.039904	descr = N_Gram_ACGAA
cnt = 67	feature = 622	correl = -0.0312551	descr = N_Gram_GCTGA
cnt = 68	feature = 716	correl = 0.0359878	descr = N_Gram_GTGTA
cnt = 69	feature = 620	correl = 0.0276344	descr = N_Gram_GCTCT
cnt = 70	feature = 257	correl = -0.0250086	descr = N_Gram_AGGCA
cnt = 71	feature = 356	correl = -0.0466348	descr = N_Gram_CATAA
cnt = 72	feature = 617	correl = 0.0271235	descr = N_Gram_GCTAA
cnt = 73	feature = 534	correl = 0.0598361	descr = N_Gram_GAATA
cnt = 74	feature = 705	correl = 0.0373441	descr = N_Gram_GTCTA
cnt = 75	feature = 325	correl = 0.0261483	descr = N_Gram_CAACC
cnt = 76	feature = 495	correl = 0.0309476	descr = N_Gram_CTATG
cnt = 77	feature = 555	correl = -0.0223482	descr = N_Gram_GAGCG
cnt = 78	feature = 493	correl = 0.0499447	descr = N_Gram_CTATA
cnt = 79	feature = 739	correl = -0.0526932	descr = N_Gram_TAATC
cnt = 80	feature = 763	correl = 0.0232357	descr = N_Gram_TAGTC
cnt = 81	feature = 340	correl = 0.0388154	descr = N_Gram_CACTC
cnt = 82	feature = 774	correl = 0.0258228	descr = N_Gram_TATGT
cnt = 83	feature = 397	correl = -0.0417072	descr = N_Gram_CCCGG
cnt = 84	feature = 722	correl = 0.0395766	descr = N_Gram_GTTCG
cnt = 85	feature = 329	correl = -0.0415535	descr = N_Gram_CAATT
cnt = 86	feature = 659	correl = -0.0782113	descr = N_Gram_GGGAA
cnt = 87	feature = 439	correl = -0.0264984	descr = N_Gram_CGATC
cnt = 88	feature = 487	correl = -0.02457	descr = N_Gram_CTACG
cnt = 89	feature = 525	correl = -0.0249477	descr = N_Gram_CTTTA
cnt = 90	feature = 419	correl = 0.024006	descr = N_Gram_CCTAG
cnt = 91	feature = 732	correl = 0.0331241	descr = N_Gram_TAAAG
cnt = 92	feature = 850	correl = -0.0356862	descr = N_Gram_TGCGC
cnt = 93	feature = 327	correl = 0.047436	descr = N_Gram_CAAGC
cnt = 94	feature = 215	correl = -0.0284298	descr = N_Gram_ACCCC
cnt = 95	feature = 334	correl = -0.0231227	descr = N_Gram_CACCG
cnt = 96	feature = 597	correl = -0.0217657	descr = N_Gram_GCCGG
cnt = 97	feature = 889	correl = 0.0361192	descr = N_Gram_TTAGC
cnt = 98	feature = 308	correl = -0.0223571	descr = N_Gram_ATTAA
cnt = 99	feature = 426	correl = -0.0485803	descr = N_Gram_CCTGA
cnt = 100	feature = 626	correl = -0.0242688	descr = N_Gram_GCTTA
cnt = 101	feature = 457	correl = -0.0443024	descr = N_Gram_CGGCA
cnt = 102	feature = 313	correl = 0.0462856	descr = N_Gram_ATTCG
cnt = 103	feature = 503	correl = -0.0456496	descr = N_Gram_CTCGT
cnt = 104	feature = 450	correl = -0.0570825	descr = N_Gram_CGCGT
cnt = 105	feature = 352	correl = -0.0291059	descr = N_Gram_CAGTG
cnt = 106	feature = 932	correl = 0.0626548	descr = N_Gram_TTTGT
cnt = 107	feature = 844	correl = 0.0277064	descr = N_Gram_TGCAT
cnt = 108	feature = 805	correl = 0.0319486	descr = N_Gram_TCGCT
cnt = 109	feature = 280	correl = 0.0241634	descr = N_Gram_ATATC
cnt = 110	feature = 807	correl = 0.0420108	descr = N_Gram_TCGGA
cnt = 111	feature = 476	correl = 0.067383	descr = N_Gram_CGTGA
cnt = 112	feature = 733	correl = -0.02224	descr = N_Gram_TAACC
cnt = 113	feature = 418	correl = 0.0452505	descr = N_Gram_CCTAA
cnt = 114	feature = 224	correl = -0.0306771	descr = N_Gram_ACGGA
cnt = 115	feature = 777	correl = 0.0246111	descr = N_Gram_TATTG
cnt = 116	feature = 663	correl = -0.110782	descr = N_Gram_GGGCC
cnt = 117	feature = 552	correl = -0.0336336	descr = N_Gram_GAGAT
cnt = 118	feature = 574	correl = -0.065077	descr = N_Gram_GCAAA
cnt = 119	feature = 784	correl = 0.0381962	descr = N_Gram_TCACT
cnt = 120	feature = 749	correl = 0.0725806	descr = N_Gram_TACTA
cnt = 121	feature = 909	correl = 0.0324734	descr = N_Gram_TTGAC
cnt = 122	feature = 274	correl = -0.0218791	descr = N_Gram_ATACA
cnt = 123	feature = 855	correl = 0.033981	descr = N_Gram_TGCTT
cnt = 124	feature = 688	correl = -0.021662	descr = N_Gram_GTAAT
cnt = 125	feature = 277	correl = 0.0226856	descr = N_Gram_ATAGC
cnt = 126	feature = 305	correl = -0.0245907	descr = N_Gram_ATGTA
cnt = 127	feature = 449	correl = -0.0686803	descr = N_Gram_CGCGG
cnt = 128	feature = 537	correl = 0.0436123	descr = N_Gram_GACAA
cnt = 129	feature = 291	correl = 0.0241558	descr = N_Gram_ATCGC
cnt = 130	feature = 372	correl = -0.0240075	descr = N_Gram_CCAAG
cnt = 131	feature = 243	correl = -0.0217215	descr = N_Gram_AGAGG
cnt = 132	feature = 551	correl = 0.0420586	descr = N_Gram_GAGAA
cnt = 133	feature = 468	correl = -0.0256084	descr = N_Gram_CGGTT
cnt = 134	feature = 900	correl = 0.0595792	descr = N_Gram_TTCGT
cnt = 135	feature = 317	correl = 0.0411007	descr = N_Gram_ATTGT
cnt = 136	feature = 636	correl = -0.0698527	descr = N_Gram_GGACC
cnt = 137	feature = 226	correl = -0.0447142	descr = N_Gram_ACGGG
cnt = 138	feature = 601	correl = -0.0364573	descr = N_Gram_GCCTT
cnt = 139	feature = 713	correl = -0.0484373	descr = N_Gram_GTGGG
cnt = 140	feature = 435	correl = -0.0468832	descr = N_Gram_CGACC
cnt = 141	feature = 859	correl = -0.0586283	descr = N_Gram_TGGCG
cnt = 142	feature = 517	correl = -0.0524492	descr = N_Gram_CTTAA
cnt = 143	feature = 548	correl = 0.0352168	descr = N_Gram_GACTG
cnt = 144	feature = 479	correl = -0.0849228	descr = N_Gram_CGTTC
cnt = 145	feature = 803	correl = 0.049434	descr = N_Gram_TCGCA
cnt = 146	feature = 278	correl = 0.0411363	descr = N_Gram_ATAGG
cnt = 147	feature = 767	correl = 0.0581326	descr = N_Gram_TATAA
cnt = 148	feature = 396	correl = -0.0647516	descr = N_Gram_CCCGC
cnt = 149	feature = 871	correl = 0.0306426	descr = N_Gram_TGTCG
cnt = 150	feature = 717	correl = 0.0348174	descr = N_Gram_GTGTT
cnt = 151	feature = 353	correl = 0.0214679	descr = N_Gram_CAGTT
cnt = 152	feature = 575	correl = 0.0555078	descr = N_Gram_GCAAC
cnt = 153	feature = 746	correl = 0.0284083	descr = N_Gram_TACCT
cnt = 154	feature = 773	correl = 0.0451554	descr = N_Gram_TATGA
cnt = 155	feature = 481	correl = 0.024576	descr = N_Gram_CGTTT
cnt = 156	feature = 389	correl = -0.0861929	descr = N_Gram_CCCAT
cnt = 157	feature = 743	correl = 0.0717689	descr = N_Gram_TACAA
cnt = 158	feature = 714	correl = -0.0220984	descr = N_Gram_GTGGT
cnt = 159	feature = 491	correl = 0.0445938	descr = N_Gram_CTAGC
cnt = 160	feature = 812	correl = 0.0999798	descr = N_Gram_TCGTG
cnt = 161	feature = 467	correl = -0.0332938	descr = N_Gram_CGGTC
cnt = 162	feature = 808	correl = -0.0402623	descr = N_Gram_TCGGC
cnt = 163	feature = 484	correl = 0.0496146	descr = N_Gram_CTAAG
cnt = 164	feature = 213	correl = 0.0243783	descr = N_Gram_ACCAT
cnt = 165	feature = 337	correl = -0.0321687	descr = N_Gram_CACGA
cnt = 166	feature = 914	correl = 0.0488904	descr = N_Gram_TTGGA
cnt = 167	feature = 387	correl = -0.0241872	descr = N_Gram_CCCAA
cnt = 168	feature = 35	correl = 0.0357453	descr = Position_Specific_Bin_Base_13_Base_A
cnt = 169	feature = 682	correl = -0.0506286	descr = N_Gram_GGTTA
cnt = 170	feature = 642	correl = 0.0476698	descr = N_Gram_GGATT
cnt = 171	feature = 911	correl = 0.025593	descr = N_Gram_TTGCA
cnt = 172	feature = 207	correl = 0.063002	descr = N_Gram_ACATG
cnt = 173	feature = 255	correl = -0.0373357	descr = N_Gram_AGCGG
cnt = 174	feature = 60	correl = -0.175435	descr = Position_Specific_Bin_Base_20_Base_G
cnt = 175	feature = 7	correl = 0.127726	descr = Position_Specific_Bin_Base_2_Base_G
cnt = 176	feature = 232	correl = 0.0234841	descr = N_Gram_ACTAG
cnt = 177	feature = 498	correl = -0.0516603	descr = N_Gram_CTCAA
cnt = 178	feature = 632	correl = -0.0221328	descr = N_Gram_GGAAA
cnt = 179	feature = 635	correl = 0.0276344	descr = N_Gram_GGAAT
cnt = 180	feature = 459	correl = -0.114102	descr = N_Gram_CGGCG
cnt = 181	feature = 584	correl = -0.0465042	descr = N_Gram_GCATA
cnt = 182	feature = 38	correl = -0.0285777	descr = Position_Specific_Bin_Base_14_Base_C
cnt = 183	feature = 52	correl = -0.0646781	descr = Position_Specific_Bin_Base_18_Base_G
cnt = 184	feature = 225	correl = -0.0265671	descr = N_Gram_ACGGC
cnt = 185	feature = 839	correl = 0.0228197	descr = N_Gram_TGATC
cnt = 186	feature = 253	correl = -0.0498214	descr = N_Gram_AGCCC
cnt = 187	feature = 578	correl = -0.0387542	descr = N_Gram_GCACC
cnt = 188	feature = 410	correl = -0.0253682	descr = N_Gram_CCGCT
cnt = 189	feature = 785	correl = -0.0457048	descr = N_Gram_TCAGA
cnt = 190	feature = 884	correl = 0.0602529	descr = N_Gram_TTACA
cnt = 191	feature = 683	correl = -0.0660711	descr = N_Gram_GGTTG
cnt = 192	feature = 268	correl = 0.0308568	descr = N_Gram_AGTCT
cnt = 193	feature = 711	correl = -0.0474406	descr = N_Gram_GTGGA
cnt = 194	feature = 822	correl = 0.0476833	descr = N_Gram_TCTCT
cnt = 195	feature = 667	correl = -0.0552972	descr = N_Gram_GGGGC
cnt = 196	feature = 934	correl = 0.0400943	descr = N_Gram_TTTTA
cnt = 197	feature = 452	correl = -0.0332763	descr = N_Gram_CGCTC
cnt = 198	feature = 405	correl = -0.047481	descr = N_Gram_CCGAG
cnt = 199	feature = 538	correl = 0.0260177	descr = N_Gram_GACAC
cnt = 200	feature = 655	correl = -0.0504997	descr = N_Gram_GGCTG
cnt = 201	feature = 687	correl = 0.0377278	descr = N_Gram_GTAAG
cnt = 202	feature = 633	correl = -0.0244738	descr = N_Gram_GGAAC
cnt = 203	feature = 404	correl = -0.0527488	descr = N_Gram_CCGAC
cnt = 204	feature = 3	correl = 0.0801619	descr = Position_Specific_Bin_Base_1_Base_A
cnt = 205	feature = 760	correl = 0.0328572	descr = N_Gram_TAGGC
cnt = 206	feature = 228	correl = -0.0384462	descr = N_Gram_ACGTT
cnt = 207	feature = 604	correl = -0.0481387	descr = N_Gram_GCGCA
cnt = 208	feature = 731	correl = 0.0546683	descr = N_Gram_TAAAC
cnt = 209	feature = 9	correl = 0.0631342	descr = Position_Specific_Bin_Base_3_Base_G
cnt = 210	feature = 256	correl = -0.0302573	descr = N_Gram_AGGAG
cnt = 211	feature = 231	correl = 0.0698253	descr = N_Gram_ACTAC
cnt = 212	feature = 406	correl = -0.0562891	descr = N_Gram_CCGAT
cnt = 213	feature = 801	correl = 0.0363371	descr = N_Gram_TCGAG
cnt = 214	feature = 862	correl = -0.0714716	descr = N_Gram_TGGGA
cnt = 215	feature = 311	correl = 0.0720088	descr = N_Gram_ATTAT
cnt = 216	feature = 260	correl = -0.109919	descr = N_Gram_AGGGC
cnt = 217	feature = 445	correl = -0.0400335	descr = N_Gram_CGCCC
cnt = 218	feature = 854	correl = -0.0349602	descr = N_Gram_TGCTC
cnt = 219	feature = 358	correl = 0.0257711	descr = N_Gram_CATAG
cnt = 220	feature = 781	correl = 0.0485018	descr = N_Gram_TCAAC
cnt = 221	feature = 309	correl = 0.0229929	descr = N_Gram_ATTAC
cnt = 222	feature = 609	correl = -0.0401119	descr = N_Gram_GCGGA
cnt = 223	feature = 48	correl = -0.0629963	descr = Position_Specific_Bin_Base_17_Base_G
cnt = 224	feature = 301	correl = -0.0268484	descr = N_Gram_ATGGA
cnt = 225	feature = 815	correl = 0.0486551	descr = N_Gram_TCTAC
cnt = 226	feature = 262	correl = 0.099712	descr = N_Gram_AGGTA
cnt = 227	feature = 160	correl = 0.0340305	descr = N_Gram_AAAGC
cnt = 228	feature = 530	correl = -0.0376417	descr = N_Gram_GAAGA
cnt = 229	feature = 821	correl = -0.0275832	descr = N_Gram_TCTCG
cnt = 230	feature = 770	correl = 0.0695817	descr = N_Gram_TATCA
cnt = 231	feature = 935	correl = 0.0220902	descr = N_Gram_TTTTG
cnt = 232	feature = 5	correl = -0.033853	descr = Position_Specific_Bin_Base_2_Base_A
cnt = 233	feature = 557	correl = -0.0765313	descr = N_Gram_GAGGC
cnt = 234	feature = 709	correl = -0.0422962	descr = N_Gram_GTGCC
cnt = 235	feature = 236	correl = -0.0346834	descr = N_Gram_ACTGC
cnt = 236	feature = 919	correl = 0.0461891	descr = N_Gram_TTGTG
cnt = 237	feature = 351	correl = 0.0227913	descr = N_Gram_CAGTA
cnt = 238	feature = 628	correl = -0.0539655	descr = N_Gram_GCTTT
cnt = 239	feature = 13	correl = 0.0242231	descr = Position_Specific_Bin_Base_4_Base_T
cnt = 240	feature = 678	correl = -0.0274717	descr = N_Gram_GGTGA
cnt = 241	feature = 547	correl = -0.0234053	descr = N_Gram_GACTC
cnt = 242	feature = 344	correl = -0.0530625	descr = N_Gram_CAGAG
cnt = 243	feature = 816	correl = 0.0318903	descr = N_Gram_TCTAG
cnt = 244	feature = 826	correl = 0.0249409	descr = N_Gram_TCTGT
cnt = 245	feature = 606	correl = -0.0873103	descr = N_Gram_GCGCG
cnt = 246	feature = 695	correl = -0.0216209	descr = N_Gram_GTCAC
cnt = 247	feature = 764	correl = 0.0465128	descr = N_Gram_TAGTG
cnt = 248	feature = 523	correl = 0.0571136	descr = N_Gram_CTTGT
cnt = 249	feature = 645	correl = -0.0622834	descr = N_Gram_GGCAA
cnt = 250	feature = 771	correl = 0.0521988	descr = N_Gram_TATCG
cnt = 251	feature = 841	correl = 0.0296435	descr = N_Gram_TGATT
cnt = 252	feature = 393	correl = -0.0594172	descr = N_Gram_CCCCT
cnt = 253	feature = 0	correl = 0.0283659	descr = Position_Specific_Bin_Base_0_Base_A
cnt = 254	feature = 666	correl = -0.054879	descr = N_Gram_GGGGA
cnt = 255	feature = 57	correl = 0.0691677	descr = Position_Specific_Bin_Base_19_Base_T
cnt = 256	feature = 374	correl = -0.0243989	descr = N_Gram_CCACA
cnt = 257	feature = 789	correl = 0.0507489	descr = N_Gram_TCCAT
cnt = 258	feature = 423	correl = -0.0909262	descr = N_Gram_CCTCG
cnt = 259	feature = 912	correl = 0.027216	descr = N_Gram_TTGCC
cnt = 260	feature = 908	correl = 0.0574705	descr = N_Gram_TTGAA
cnt = 261	feature = 648	correl = -0.0921502	descr = N_Gram_GGCCA
cnt = 262	feature = 297	correl = 0.0438565	descr = N_Gram_ATGAG
cnt = 263	feature = 61	correl = 0.112999	descr = Position_Specific_Bin_Base_20_Base_T
cnt = 264	feature = 797	correl = -0.0377002	descr = N_Gram_TCCTG
cnt = 265	feature = 391	correl = -0.0469591	descr = N_Gram_CCCCA
cnt = 266	feature = 888	correl = 0.0692731	descr = N_Gram_TTAGA
cnt = 267	feature = 725	correl = -0.0257479	descr = N_Gram_GTTGT
cnt = 268	feature = 505	correl = -0.0462782	descr = N_Gram_CTGAG
cnt = 269	feature = 793	correl = -0.0323132	descr = N_Gram_TCCCG
cnt = 270	feature = 348	correl = -0.041599	descr = N_Gram_CAGCG
cnt = 271	feature = 455	correl = -0.0219409	descr = N_Gram_CGGAG
cnt = 272	feature = 758	correl = 0.0591054	descr = N_Gram_TAGCT
cnt = 273	feature = 794	correl = 0.0347577	descr = N_Gram_TCCGT
cnt = 274	feature = 246	correl = -0.0376829	descr = N_Gram_AGATG
cnt = 275	feature = 26	correl = 0.0310814	descr = Position_Specific_Bin_Base_9_Base_T
cnt = 276	feature = 45	correl = -0.0630417	descr = Position_Specific_Bin_Base_16_Base_G
cnt = 277	feature = 868	correl = 0.0248691	descr = N_Gram_TGTAG
cnt = 278	feature = 302	correl = 0.0278271	descr = N_Gram_ATGGC
cnt = 279	feature = 284	correl = 0.0324905	descr = N_Gram_ATCAA
cnt = 280	feature = 694	correl = 0.0421195	descr = N_Gram_GTCAA
cnt = 281	feature = 34	correl = 0.0348197	descr = Position_Specific_Bin_Base_12_Base_A
cnt = 282	feature = 41	correl = 0.0669387	descr = Position_Specific_Bin_Base_15_Base_A
cnt = 283	feature = 367	correl = 0.0238903	descr = N_Gram_CATTG
cnt = 284	feature = 499	correl = -0.0244129	descr = N_Gram_CTCAC
cnt = 285	feature = 364	correl = 0.0325997	descr = N_Gram_CATGT
cnt = 286	feature = 12	correl = -0.0793755	descr = Position_Specific_Bin_Base_4_Base_C
cnt = 287	feature = 1	correl = 0.118807	descr = Position_Specific_Bin_Base_0_Base_C
cnt = 288	feature = 258	correl = 0.0239285	descr = N_Gram_AGGCT
cnt = 289	feature = 17	correl = -0.0358903	descr = Position_Specific_Bin_Base_6_Base_C
cnt = 290	feature = 343	correl = -0.043346	descr = N_Gram_CAGAC
cnt = 291	feature = 15	correl = 0.0804565	descr = Position_Specific_Bin_Base_5_Base_T
cnt = 292	feature = 281	correl = 0.0276912	descr = N_Gram_ATATG
cnt = 293	feature = 392	correl = -0.0715687	descr = N_Gram_CCCCG
cnt = 294	feature = 293	correl = 0.0281473	descr = N_Gram_ATCTA
cnt = 295	feature = 720	correl = -0.0298366	descr = N_Gram_GTTCA
cnt = 296	feature = 238	correl = 0.0387343	descr = N_Gram_ACTGT
cnt = 297	feature = 310	correl = 0.0252799	descr = N_Gram_ATTAG
cnt = 298	feature = 31	correl = -0.0434022	descr = Position_Specific_Bin_Base_11_Base_A
cnt = 299	feature = 27	correl = 0.0724355	descr = Position_Specific_Bin_Base_10_Base_A
cnt = 300	feature = 607	correl = -0.0382649	descr = N_Gram_GCGCT
cnt = 301	feature = 53	correl = 0.0476049	descr = Position_Specific_Bin_Base_18_Base_T
cnt = 302	feature = 795	correl = 0.0725556	descr = N_Gram_TCCTA
cnt = 303	feature = 267	correl = 0.120708	descr = N_Gram_AGTCG
cnt = 304	feature = 332	correl = -0.0283233	descr = N_Gram_CACAT
cnt = 305	feature = 591	correl = -0.0886357	descr = N_Gram_GCCCA
cnt = 306	feature = 263	correl = -0.0260562	descr = N_Gram_AGGTG
cnt = 307	feature = 619	correl = -0.0380409	descr = N_Gram_GCTCC
cnt = 308	feature = 239	correl = 0.0290655	descr = N_Gram_ACTTC
cnt = 309	feature = 237	correl = 0.0245719	descr = N_Gram_ACTGG
cnt = 310	feature = 22	correl = -0.0939152	descr = Position_Specific_Bin_Base_8_Base_C
cnt = 311	feature = 554	correl = -0.051658	descr = N_Gram_GAGCC
cnt = 312	feature = 335	correl = -0.0468915	descr = N_Gram_CACCT
cnt = 313	feature = 544	correl = -0.0333394	descr = N_Gram_GACGG
cnt = 314	feature = 408	correl = -0.0381181	descr = N_Gram_CCGCA
cnt = 315	feature = 286	correl = 0.0606805	descr = N_Gram_ATCCA
cnt = 316	feature = 833	correl = 0.0298044	descr = N_Gram_TGAAC
cnt = 317	feature = 652	correl = -0.0883884	descr = N_Gram_GGCGG
cnt = 318	feature = 851	correl = -0.0302259	descr = N_Gram_TGCGG
cnt = 319	feature = 915	correl = 0.0221711	descr = N_Gram_TTGGT
cnt = 320	feature = 838	correl = 0.051822	descr = N_Gram_TGATA
cnt = 321	feature = 55	correl = -0.115583	descr = Position_Specific_Bin_Base_19_Base_C
cnt = 322	feature = 472	correl = -0.0509511	descr = N_Gram_CGTCC
cnt = 323	feature = 835	correl = 0.0272134	descr = N_Gram_TGACT
cnt = 324	feature = 324	correl = 0.0869546	descr = N_Gram_CAACA
cnt = 325	feature = 576	correl = -0.0815376	descr = N_Gram_GCAAT
cnt = 326	feature = 869	correl = 0.0347163	descr = N_Gram_TGTAT
cnt = 327	feature = 47	correl = -0.030179	descr = Position_Specific_Bin_Base_17_Base_C
cnt = 328	feature = 488	correl = 0.0771677	descr = N_Gram_CTACT
cnt = 329	feature = 261	correl = 0.0221436	descr = N_Gram_AGGGT
cnt = 330	feature = 528	correl = 0.0387224	descr = N_Gram_GAAAT
cnt = 331	feature = 4	correl = -0.0932933	descr = Position_Specific_Bin_Base_1_Base_G
cnt = 332	feature = 322	correl = -0.0271971	descr = N_Gram_CAAAC
cnt = 333	feature = 819	correl = 0.0434306	descr = N_Gram_TCTCA
cnt = 334	feature = 755	correl = 0.0701862	descr = N_Gram_TAGAG
cnt = 335	feature = 618	correl = 0.0289288	descr = N_Gram_GCTAT
cnt = 336	feature = 712	correl = -0.076553	descr = N_Gram_GTGGC
cnt = 337	feature = 347	correl = -0.0507063	descr = N_Gram_CAGCC
cnt = 338	feature = 10	correl = -0.0843521	descr = Position_Specific_Bin_Base_3_Base_T
cnt = 339	feature = 634	correl = -0.0438606	descr = N_Gram_GGAAG
cnt = 340	feature = 249	correl = -0.0228978	descr = N_Gram_AGCAC
cnt = 341	feature = 290	correl = 0.0372664	descr = N_Gram_ATCGA
cnt = 342	feature = 886	correl = 0.0231611	descr = N_Gram_TTACT
cnt = 343	feature = 913	correl = 0.0272054	descr = N_Gram_TTGCG
cnt = 344	feature = 641	correl = -0.0408911	descr = N_Gram_GGATG
cnt = 345	feature = 660	correl = -0.0735485	descr = N_Gram_GGGAG
cnt = 346	feature = 319	correl = 0.0266239	descr = N_Gram_ATTTC
cnt = 347	feature = 37	correl = 0.113844	descr = Position_Specific_Bin_Base_14_Base_A
cnt = 348	feature = 896	correl = 0.022579	descr = N_Gram_TTCCA
cnt = 349	feature = 270	correl = 0.0577441	descr = N_Gram_AGTGA
cnt = 350	feature = 295	correl = 0.0437914	descr = N_Gram_ATCTG
cnt = 351	feature = 696	correl = 0.0291531	descr = N_Gram_GTCAT
cnt = 352	feature = 357	correl = -0.049799	descr = N_Gram_CATAC
cnt = 353	feature = 219	correl = -0.026883	descr = N_Gram_ACGA
cnt = 354	feature = 304	correl = -0.0450599	descr = N_Gram_ATGGT
cnt = 355	feature = 809	correl = -0.0909592	descr = N_Gram_TCGGG
cnt = 356	feature = 424	correl = -0.0728493	descr = N_Gram_CCTCT
cnt = 357	feature = 427	correl = -0.0629004	descr = N_Gram_CCTGC
cnt = 358	feature = 918	correl = 0.0304	descr = N_Gram_TTGTC
cnt = 359	feature = 433	correl = -0.0714986	descr = N_Gram_CGAAG
cnt = 360	feature = 338	correl = -0.0389467	descr = N_Gram_CACGG
cnt = 361	feature = 19	correl = -0.128313	descr = Position_Specific_Bin_Base_7_Base_C
cnt = 362	feature = 513	correl = 0.0471091	descr = N_Gram_CTGGT
cnt = 363	feature = 847	correl = -0.0710964	descr = N_Gram_TGCCC
cnt = 364	feature = 233	correl = 0.0469254	descr = N_Gram_ACTCT
cnt = 365	feature = 515	correl = 0.0342342	descr = N_Gram_CTGTT
cnt = 366	feature = 480	correl = -0.0338722	descr = N_Gram_CGTTG
cnt = 367	feature = 662	correl = -0.0429675	descr = N_Gram_GGGCA
cnt = 368	feature = 811	correl = 0.0236185	descr = N_Gram_TCGTC
cnt = 369	feature = 51	correl = -0.035202	descr = Position_Specific_Bin_Base_18_Base_C
cnt = 370	feature = 846	correl = 0.0295591	descr = N_Gram_TGCCA
cnt = 371	feature = 316	correl = 0.0467671	descr = N_Gram_ATTGG
cnt = 372	feature = 422	correl = -0.0280523	descr = N_Gram_CCTCC
cnt = 373	feature = 363	correl = -0.0248702	descr = N_Gram_CATGG
cnt = 374	feature = 299	correl = 0.0310145	descr = N_Gram_ATGCT
cnt = 375	feature = 653	correl = -0.0481587	descr = N_Gram_GGCGT
cnt = 376	feature = 817	correl = 0.0289108	descr = N_Gram_TCTAT
cnt = 377	feature = 509	correl = -0.0286497	descr = N_Gram_CTGCG
cnt = 378	feature = 874	correl = 0.0587346	descr = N_Gram_TGTGT
cnt = 379	feature = 21	correl = 0.0513243	descr = Position_Specific_Bin_Base_8_Base_A
cnt = 380	feature = 380	correl = -0.0508492	descr = N_Gram_CCAGG
cnt = 381	feature = 535	correl = 0.0424021	descr = N_Gram_GAATT
cnt = 382	feature = 586	correl = 0.028291	descr = N_Gram_GCATT
cnt = 383	feature = 30	correl = 0.0527164	descr = Position_Specific_Bin_Base_10_Base_T
cnt = 384	feature = 382	correl = -0.0484153	descr = N_Gram_CCATA
cnt = 385	feature = 829	correl = 0.0632562	descr = N_Gram_TCTTT
cnt = 386	feature = 778	correl = 0.0415585	descr = N_Gram_TATTT
cnt = 387	feature = 288	correl = 0.0396252	descr = N_Gram_ATCCG
cnt = 388	feature = 303	correl = -0.0337041	descr = N_Gram_ATGGG
cnt = 389	feature = 736	correl = 0.0427058	descr = N_Gram_TAAGA
cnt = 390	feature = 510	correl = 0.042608	descr = N_Gram_CTGGA
cnt = 391	feature = 217	correl = -0.0452744	descr = N_Gram_ACCGG
cnt = 392	feature = 40	correl = 0.0748515	descr = Position_Specific_Bin_Base_14_Base_T
cnt = 393	feature = 490	correl = 0.0368204	descr = N_Gram_CTAGA
cnt = 394	feature = 721	correl = -0.0229944	descr = N_Gram_GTTCC
cnt = 395	feature = 512	correl = -0.035533	descr = N_Gram_CTGGG
cnt = 396	feature = 362	correl = 0.0420652	descr = N_Gram_CATGA
cnt = 397	feature = 686	correl = 0.0576697	descr = N_Gram_GTAAA
cnt = 398	feature = 567	correl = -0.0451339	descr = N_Gram_GATGT
cnt = 399	feature = 241	correl = 0.0593643	descr = N_Gram_AGAAT
cnt = 400	feature = 529	correl = 0.0282904	descr = N_Gram_GAACA
num rows = 2187
num_elements = 876987
..*
optimization finished, #iter = 2364
nu = 0.373545
obj = -75.349025, rho = -0.870282
nSV = 1093, nBSV = 573
num rows = 244
num_elements = 97844
*
optimization finished, #iter = 221
nu = 0.334733
obj = -8.388863, rho = -0.786232
nSV = 138, nBSV = 35
..*
optimization finished, #iter = 2364
nu = 0.373545
obj = -75.349025, rho = -0.870282
nSV = 1093, nBSV = 573
CFS merit scores = 1.45497
CFS merit scores = 1.61614
CFS merit scores = 1.8503
CFS merit scores = 2.07507
CFS merit scores = 2.28155
CFS merit scores = 2.47178
CFS merit scores = 2.64241
CFS merit scores = 2.80193
CFS merit scores = 2.9509
CFS merit scores = 3.09155
CFS merit scores = 3.22525
CFS merit scores = 3.35336
cnt = 1	feature = 81	correl = 0.454969	descr = Gibbs_of_Target_Sequence__Pos_19_Step_1
cnt = 2	feature = 2	correl = -0.147063	descr = Position_Specific_Bin_Base_0_Base_G
cnt = 3	feature = 463	correl = 0.0686983	descr = N_Gram_CGTGA
cnt = 4	feature = 14	correl = -0.07136	descr = Position_Specific_Bin_Base_4_Base_C
cnt = 5	feature = 9	correl = 0.122208	descr = Position_Specific_Bin_Base_2_Base_G
cnt = 6	feature = 609	correl = -0.0330039	descr = N_Gram_GCTCA
cnt = 7	feature = 289	correl = 0.0319357	descr = N_Gram_ATCGC
cnt = 8	feature = 407	correl = 0.0280799	descr = N_Gram_CCTAG
cnt = 9	feature = 504	correl = -0.0370156	descr = N_Gram_CTTAA
cnt = 10	feature = 741	correl = -0.0312477	descr = N_Gram_TACG
cnt = 11	feature = 425	correl = -0.0330346	descr = N_Gram_CGACG
cnt = 12	feature = 877	correl = -0.0309092	descr = N_Gram_TTACC
num rows = 2188
num_elements = 28444
*
optimization finished, #iter = 774
nu = 0.580156
obj = -154.757044, rho = -0.639613
nSV = 1277, nBSV = 1262
num rows = 243
num_elements = 3159
*
optimization finished, #iter = 77
nu = 0.573809
obj = -17.997264, rho = -0.669154
nSV = 143, nBSV = 135
*
optimization finished, #iter = 774
nu = 0.580156
obj = -154.757044, rho = -0.639613
nSV = 1277, nBSV = 1262
CFS merit scores = 1.44852
CFS merit scores = 1.62016
CFS merit scores = 1.85625
CFS merit scores = 2.08218
CFS merit scores = 2.29142
CFS merit scores = 2.4845
CFS merit scores = 2.65561
CFS merit scores = 2.81438
CFS merit scores = 2.96506
CFS merit scores = 3.1055
CFS merit scores = 3.23765
CFS merit scores = 3.36431
CFS merit scores = 3.48535
CFS merit scores = 3.5998
CFS merit scores = 3.71001
CFS merit scores = 3.81534
CFS merit scores = 3.9163
CFS merit scores = 4.01449
CFS merit scores = 4.10943
CFS merit scores = 4.20066
CFS merit scores = 4.28875
CFS merit scores = 4.37401
CFS merit scores = 4.45625
CFS merit scores = 4.53601
CFS merit scores = 4.61331
CFS merit scores = 4.6872
CFS merit scores = 4.75706
CFS merit scores = 4.82442
CFS merit scores = 4.89005
CFS merit scores = 4.9543
CFS merit scores = 5.01726
CFS merit scores = 5.07812
CFS merit scores = 5.13641
CFS merit scores = 5.19179
CFS merit scores = 5.24539
CFS merit scores = 5.29793
CFS merit scores = 5.34882
CFS merit scores = 5.39866
CFS merit scores = 5.44768
CFS merit scores = 5.49604
CFS merit scores = 5.54342
CFS merit scores = 5.58962
CFS merit scores = 5.63464
CFS merit scores = 5.67846
CFS merit scores = 5.7215
CFS merit scores = 5.76257
CFS merit scores = 5.80209
CFS merit scores = 5.83941
CFS merit scores = 5.87584
CFS merit scores = 5.91072
CFS merit scores = 5.94421
CFS merit scores = 5.97691
CFS merit scores = 6.00875
CFS merit scores = 6.03868
CFS merit scores = 6.06801
CFS merit scores = 6.0962
CFS merit scores = 6.12268
CFS merit scores = 6.14804
CFS merit scores = 6.17175
CFS merit scores = 6.19486
CFS merit scores = 6.21714
CFS merit scores = 6.23878
CFS merit scores = 6.25908
CFS merit scores = 6.27881
CFS merit scores = 6.2983
CFS merit scores = 6.31763
CFS merit scores = 6.33599
CFS merit scores = 6.35348
CFS merit scores = 6.37093
CFS merit scores = 6.38779
CFS merit scores = 6.40362
CFS merit scores = 6.41927
CFS merit scores = 6.434
CFS merit scores = 6.44814
CFS merit scores = 6.4619
CFS merit scores = 6.47524
CFS merit scores = 6.48701
CFS merit scores = 6.49863
CFS merit scores = 6.5098
CFS merit scores = 6.52096
CFS merit scores = 6.53234
CFS merit scores = 6.544
CFS merit scores = 6.55397
CFS merit scores = 6.56349
CFS merit scores = 6.57273
CFS merit scores = 6.58181
CFS merit scores = 6.59
CFS merit scores = 6.59831
CFS merit scores = 6.60672
CFS merit scores = 6.61402
CFS merit scores = 6.62146
CFS merit scores = 6.629
CFS merit scores = 6.63645
CFS merit scores = 6.64388
CFS merit scores = 6.65111
CFS merit scores = 6.65818
CFS merit scores = 6.66549
CFS merit scores = 6.67284
CFS merit scores = 6.68034
CFS merit scores = 6.68774
CFS merit scores = 6.69456
CFS merit scores = 6.70139
CFS merit scores = 6.70788
CFS merit scores = 6.71447
CFS merit scores = 6.72099
CFS merit scores = 6.72752
CFS merit scores = 6.73394
CFS merit scores = 6.74032
CFS merit scores = 6.74646
CFS merit scores = 6.75212
CFS merit scores = 6.75766
CFS merit scores = 6.76285
CFS merit scores = 6.76791
CFS merit scores = 6.77284
CFS merit scores = 6.77717
CFS merit scores = 6.78146
CFS merit scores = 6.78579
CFS merit scores = 6.78973
CFS merit scores = 6.79371
CFS merit scores = 6.79742
CFS merit scores = 6.8011
CFS merit scores = 6.80422
CFS merit scores = 6.80726
CFS merit scores = 6.8097
CFS merit scores = 6.81188
CFS merit scores = 6.81411
CFS merit scores = 6.81627
CFS merit scores = 6.81852
CFS merit scores = 6.8205
CFS merit scores = 6.82261
CFS merit scores = 6.82427
CFS merit scores = 6.82607
CFS merit scores = 6.82795
CFS merit scores = 6.82955
CFS merit scores = 6.83123
CFS merit scores = 6.83249
CFS merit scores = 6.83388
CFS merit scores = 6.83514
CFS merit scores = 6.83648
CFS merit scores = 6.83781
CFS merit scores = 6.83878
CFS merit scores = 6.83979
CFS merit scores = 6.84069
CFS merit scores = 6.84158
CFS merit scores = 6.84248
CFS merit scores = 6.84342
CFS merit scores = 6.84415
CFS merit scores = 6.84467
CFS merit scores = 6.84516
CFS merit scores = 6.84561
CFS merit scores = 6.84606
CFS merit scores = 6.8465
CFS merit scores = 6.84693
CFS merit scores = 6.84752
CFS merit scores = 6.84793
CFS merit scores = 6.84826
CFS merit scores = 6.84859
CFS merit scores = 6.84888
CFS merit scores = 6.84902
CFS merit scores = 6.84918
CFS merit scores = 6.84931
CFS merit scores = 6.84948
CFS merit scores = 6.84983
CFS merit scores = 6.85007
CFS merit scores = 6.85036
CFS merit scores = 6.85073
CFS merit scores = 6.85115
CFS merit scores = 6.85146
CFS merit scores = 6.85175
CFS merit scores = 6.85205
CFS merit scores = 6.85232
CFS merit scores = 6.85255
CFS merit scores = 6.85257
CFS merit scores = 6.85245
CFS merit scores = 6.8523
CFS merit scores = 6.85224
CFS merit scores = 6.85204
CFS merit scores = 6.85168
CFS merit scores = 6.85133
CFS merit scores = 6.85092
CFS merit scores = 6.85056
CFS merit scores = 6.85022
CFS merit scores = 6.84996
CFS merit scores = 6.84971
CFS merit scores = 6.84952
CFS merit scores = 6.84935
CFS merit scores = 6.84898
CFS merit scores = 6.84866
CFS merit scores = 6.84834
CFS merit scores = 6.84804
CFS merit scores = 6.84769
CFS merit scores = 6.84744
CFS merit scores = 6.8473
CFS merit scores = 6.8472
CFS merit scores = 6.84707
CFS merit scores = 6.84686
CFS merit scores = 6.8467
CFS merit scores = 6.84661
CFS merit scores = 6.84637
CFS merit scores = 6.84619
CFS merit scores = 6.84595
CFS merit scores = 6.84562
CFS merit scores = 6.8453
CFS merit scores = 6.84512
CFS merit scores = 6.84486
CFS merit scores = 6.84462
CFS merit scores = 6.84435
CFS merit scores = 6.84391
CFS merit scores = 6.84346
CFS merit scores = 6.84297
CFS merit scores = 6.84246
CFS merit scores = 6.84174
CFS merit scores = 6.84102
CFS merit scores = 6.84031
CFS merit scores = 6.83957
CFS merit scores = 6.83872
CFS merit scores = 6.83791
CFS merit scores = 6.83717
CFS merit scores = 6.83641
CFS merit scores = 6.83569
CFS merit scores = 6.83499
CFS merit scores = 6.83431
CFS merit scores = 6.83341
CFS merit scores = 6.83252
CFS merit scores = 6.83167
CFS merit scores = 6.83087
CFS merit scores = 6.83004
CFS merit scores = 6.82925
CFS merit scores = 6.82849
CFS merit scores = 6.82775
CFS merit scores = 6.82705
CFS merit scores = 6.82618
CFS merit scores = 6.82542
CFS merit scores = 6.82459
CFS merit scores = 6.82363
CFS merit scores = 6.82272
CFS merit scores = 6.82175
CFS merit scores = 6.82081
CFS merit scores = 6.81984
CFS merit scores = 6.8189
CFS merit scores = 6.81789
CFS merit scores = 6.81689
CFS merit scores = 6.81594
CFS merit scores = 6.81504
CFS merit scores = 6.8142
CFS merit scores = 6.8133
CFS merit scores = 6.81244
CFS merit scores = 6.81165
CFS merit scores = 6.81073
CFS merit scores = 6.80984
CFS merit scores = 6.80884
CFS merit scores = 6.80776
CFS merit scores = 6.80667
CFS merit scores = 6.80557
CFS merit scores = 6.80452
CFS merit scores = 6.80346
CFS merit scores = 6.80242
CFS merit scores = 6.80137
CFS merit scores = 6.80038
CFS merit scores = 6.79943
CFS merit scores = 6.79848
CFS merit scores = 6.79741
CFS merit scores = 6.79637
CFS merit scores = 6.79542
CFS merit scores = 6.79435
CFS merit scores = 6.79331
CFS merit scores = 6.79232
CFS merit scores = 6.79133
CFS merit scores = 6.79035
CFS merit scores = 6.78937
CFS merit scores = 6.78839
CFS merit scores = 6.78728
CFS merit scores = 6.78621
CFS merit scores = 6.78514
CFS merit scores = 6.78409
CFS merit scores = 6.78299
CFS merit scores = 6.78184
CFS merit scores = 6.78076
CFS merit scores = 6.77954
CFS merit scores = 6.77833
CFS merit scores = 6.77694
CFS merit scores = 6.77557
CFS merit scores = 6.77417
CFS merit scores = 6.77286
CFS merit scores = 6.77148
CFS merit scores = 6.7701
CFS merit scores = 6.76878
CFS merit scores = 6.76748
CFS merit scores = 6.76621
CFS merit scores = 6.76493
CFS merit scores = 6.76369
CFS merit scores = 6.76244
CFS merit scores = 6.76116
CFS merit scores = 6.75984
CFS merit scores = 6.75851
CFS merit scores = 6.75723
CFS merit scores = 6.75588
CFS merit scores = 6.75454
CFS merit scores = 6.75319
CFS merit scores = 6.75177
CFS merit scores = 6.7504
CFS merit scores = 6.74905
CFS merit scores = 6.74775
CFS merit scores = 6.74641
CFS merit scores = 6.74504
CFS merit scores = 6.74359
CFS merit scores = 6.74214
CFS merit scores = 6.7407
CFS merit scores = 6.73928
CFS merit scores = 6.73782
CFS merit scores = 6.73639
CFS merit scores = 6.73497
CFS merit scores = 6.73357
CFS merit scores = 6.73221
CFS merit scores = 6.73084
CFS merit scores = 6.7295
CFS merit scores = 6.72818
CFS merit scores = 6.72685
CFS merit scores = 6.72555
CFS merit scores = 6.72422
CFS merit scores = 6.72289
CFS merit scores = 6.72158
CFS merit scores = 6.72027
CFS merit scores = 6.71897
CFS merit scores = 6.71765
CFS merit scores = 6.71633
CFS merit scores = 6.71499
CFS merit scores = 6.71363
CFS merit scores = 6.7123
CFS merit scores = 6.71094
CFS merit scores = 6.70957
CFS merit scores = 6.70817
CFS merit scores = 6.70676
CFS merit scores = 6.70541
CFS merit scores = 6.70409
CFS merit scores = 6.70271
CFS merit scores = 6.70135
CFS merit scores = 6.69998
CFS merit scores = 6.69863
CFS merit scores = 6.6973
CFS merit scores = 6.69598
CFS merit scores = 6.69466
CFS merit scores = 6.69335
CFS merit scores = 6.69205
CFS merit scores = 6.69072
CFS merit scores = 6.68943
CFS merit scores = 6.68815
CFS merit scores = 6.68681
CFS merit scores = 6.68548
CFS merit scores = 6.68415
CFS merit scores = 6.68283
CFS merit scores = 6.68148
CFS merit scores = 6.68015
CFS merit scores = 6.67871
CFS merit scores = 6.67731
CFS merit scores = 6.67591
CFS merit scores = 6.67449
CFS merit scores = 6.67309
CFS merit scores = 6.67167
CFS merit scores = 6.67021
CFS merit scores = 6.66879
CFS merit scores = 6.66736
CFS merit scores = 6.66594
CFS merit scores = 6.66455
CFS merit scores = 6.66315
CFS merit scores = 6.66179
CFS merit scores = 6.66037
CFS merit scores = 6.65895
CFS merit scores = 6.65751
CFS merit scores = 6.65607
CFS merit scores = 6.65463
CFS merit scores = 6.65319
CFS merit scores = 6.65175
CFS merit scores = 6.65033
CFS merit scores = 6.64892
CFS merit scores = 6.64749
CFS merit scores = 6.64604
CFS merit scores = 6.64454
CFS merit scores = 6.64308
CFS merit scores = 6.64166
CFS merit scores = 6.64019
CFS merit scores = 6.63872
CFS merit scores = 6.63726
CFS merit scores = 6.63575
CFS merit scores = 6.63421
CFS merit scores = 6.63271
CFS merit scores = 6.63117
CFS merit scores = 6.62963
CFS merit scores = 6.6281
CFS merit scores = 6.62655
CFS merit scores = 6.62505
CFS merit scores = 6.62352
CFS merit scores = 6.622
CFS merit scores = 6.62046
CFS merit scores = 6.61895
CFS merit scores = 6.61741
CFS merit scores = 6.61589
CFS merit scores = 6.61438
CFS merit scores = 6.61288
CFS merit scores = 6.61138
CFS merit scores = 6.60989
CFS merit scores = 6.6084
CFS merit scores = 6.60689
CFS merit scores = 6.60538
CFS merit scores = 6.60387
CFS merit scores = 6.60235
CFS merit scores = 6.60083
CFS merit scores = 6.59931
CFS merit scores = 6.5978
CFS merit scores = 6.59628
CFS merit scores = 6.59473
CFS merit scores = 6.59319
CFS merit scores = 6.59168
CFS merit scores = 6.59019
CFS merit scores = 6.58871
CFS merit scores = 6.58716
CFS merit scores = 6.58562
CFS merit scores = 6.58411
CFS merit scores = 6.58261
CFS merit scores = 6.58106
CFS merit scores = 6.57951
CFS merit scores = 6.57796
CFS merit scores = 6.57643
CFS merit scores = 6.57492
CFS merit scores = 6.57343
CFS merit scores = 6.57196
CFS merit scores = 6.57044
CFS merit scores = 6.56894
CFS merit scores = 6.56745
CFS merit scores = 6.56592
CFS merit scores = 6.56438
CFS merit scores = 6.56286
CFS merit scores = 6.56135
CFS merit scores = 6.55982
CFS merit scores = 6.55827
CFS merit scores = 6.55677
CFS merit scores = 6.55526
CFS merit scores = 6.55373
CFS merit scores = 6.55217
CFS merit scores = 6.55061
CFS merit scores = 6.54905
CFS merit scores = 6.54749
CFS merit scores = 6.54594
CFS merit scores = 6.54439
CFS merit scores = 6.54282
CFS merit scores = 6.54125
CFS merit scores = 6.53968
CFS merit scores = 6.53807
CFS merit scores = 6.53647
CFS merit scores = 6.53484
CFS merit scores = 6.53322
CFS merit scores = 6.53161
CFS merit scores = 6.53004
CFS merit scores = 6.52847
CFS merit scores = 6.52693
CFS merit scores = 6.52539
CFS merit scores = 6.52386
CFS merit scores = 6.52234
CFS merit scores = 6.52078
CFS merit scores = 6.51924
CFS merit scores = 6.51766
CFS merit scores = 6.51608
CFS merit scores = 6.5145
CFS merit scores = 6.51293
CFS merit scores = 6.51138
CFS merit scores = 6.50982
CFS merit scores = 6.50827
CFS merit scores = 6.50672
CFS merit scores = 6.50516
CFS merit scores = 6.50356
CFS merit scores = 6.50197
CFS merit scores = 6.50037
CFS merit scores = 6.49879
CFS merit scores = 6.49722
CFS merit scores = 6.49551
CFS merit scores = 6.49382
CFS merit scores = 6.49214
CFS merit scores = 6.49039
CFS merit scores = 6.4886
CFS merit scores = 6.48683
CFS merit scores = 6.48507
CFS merit scores = 6.4833
CFS merit scores = 6.48155
CFS merit scores = 6.47978
CFS merit scores = 6.47799
CFS merit scores = 6.47621
CFS merit scores = 6.47447
CFS merit scores = 6.47268
CFS merit scores = 6.47092
CFS merit scores = 6.46915
CFS merit scores = 6.4674
CFS merit scores = 6.46568
CFS merit scores = 6.46392
CFS merit scores = 6.46216
CFS merit scores = 6.46043
CFS merit scores = 6.45866
CFS merit scores = 6.45683
CFS merit scores = 6.455
CFS merit scores = 6.45315
CFS merit scores = 6.45126
CFS merit scores = 6.44939
CFS merit scores = 6.44754
CFS merit scores = 6.44565
CFS merit scores = 6.44374
CFS merit scores = 6.44182
CFS merit scores = 6.43992
CFS merit scores = 6.438
CFS merit scores = 6.43608
CFS merit scores = 6.43414
CFS merit scores = 6.43222
CFS merit scores = 6.43027
CFS merit scores = 6.42832
CFS merit scores = 6.42638
CFS merit scores = 6.42446
CFS merit scores = 6.42257
CFS merit scores = 6.42067
CFS merit scores = 6.41877
CFS merit scores = 6.41688
CFS merit scores = 6.41497
CFS merit scores = 6.41308
CFS merit scores = 6.41116
CFS merit scores = 6.40918
CFS merit scores = 6.40714
CFS merit scores = 6.40508
CFS merit scores = 6.40303
CFS merit scores = 6.40097
CFS merit scores = 6.39891
CFS merit scores = 6.39681
CFS merit scores = 6.39472
CFS merit scores = 6.39263
CFS merit scores = 6.39055
CFS merit scores = 6.38849
CFS merit scores = 6.38636
CFS merit scores = 6.38422
CFS merit scores = 6.38202
CFS merit scores = 6.37984
CFS merit scores = 6.37766
CFS merit scores = 6.37549
CFS merit scores = 6.37333
CFS merit scores = 6.37117
CFS merit scores = 6.36901
CFS merit scores = 6.36687
CFS merit scores = 6.36472
CFS merit scores = 6.36254
CFS merit scores = 6.36038
CFS merit scores = 6.35822
CFS merit scores = 6.35606
CFS merit scores = 6.35393
CFS merit scores = 6.35177
CFS merit scores = 6.3496
CFS merit scores = 6.34744
CFS merit scores = 6.34529
CFS merit scores = 6.34315
CFS merit scores = 6.34097
CFS merit scores = 6.33876
CFS merit scores = 6.33658
CFS merit scores = 6.3344
CFS merit scores = 6.33222
CFS merit scores = 6.33004
CFS merit scores = 6.32785
CFS merit scores = 6.32565
CFS merit scores = 6.32345
CFS merit scores = 6.32127
CFS merit scores = 6.31907
CFS merit scores = 6.31687
CFS merit scores = 6.31464
CFS merit scores = 6.31237
CFS merit scores = 6.31009
CFS merit scores = 6.3078
CFS merit scores = 6.30549
CFS merit scores = 6.30315
CFS merit scores = 6.30081
CFS merit scores = 6.29846
CFS merit scores = 6.29607
CFS merit scores = 6.29368
CFS merit scores = 6.29132
CFS merit scores = 6.28895
CFS merit scores = 6.28661
CFS merit scores = 6.28429
CFS merit scores = 6.28196
CFS merit scores = 6.27963
CFS merit scores = 6.27725
CFS merit scores = 6.27484
CFS merit scores = 6.27245
CFS merit scores = 6.27008
CFS merit scores = 6.26764
CFS merit scores = 6.2652
CFS merit scores = 6.26276
CFS merit scores = 6.26025
CFS merit scores = 6.25777
CFS merit scores = 6.25528
CFS merit scores = 6.25272
CFS merit scores = 6.25018
CFS merit scores = 6.24764
CFS merit scores = 6.24512
CFS merit scores = 6.24263
CFS merit scores = 6.24016
CFS merit scores = 6.23768
CFS merit scores = 6.23521
CFS merit scores = 6.23274
CFS merit scores = 6.23022
CFS merit scores = 6.22768
CFS merit scores = 6.22516
CFS merit scores = 6.2226
CFS merit scores = 6.22001
CFS merit scores = 6.21725
CFS merit scores = 6.2145
CFS merit scores = 6.21177
CFS merit scores = 6.20904
CFS merit scores = 6.20632
CFS merit scores = 6.20361
CFS merit scores = 6.20088
CFS merit scores = 6.19817
CFS merit scores = 6.19538
CFS merit scores = 6.19259
CFS merit scores = 6.1898
CFS merit scores = 6.18703
CFS merit scores = 6.18425
CFS merit scores = 6.18149
CFS merit scores = 6.1787
CFS merit scores = 6.17589
CFS merit scores = 6.17309
CFS merit scores = 6.17032
CFS merit scores = 6.1675
CFS merit scores = 6.16469
CFS merit scores = 6.16189
CFS merit scores = 6.15909
CFS merit scores = 6.1563
CFS merit scores = 6.15354
CFS merit scores = 6.1508
CFS merit scores = 6.14806
CFS merit scores = 6.14531
CFS merit scores = 6.1426
CFS merit scores = 6.13984
CFS merit scores = 6.1371
CFS merit scores = 6.13435
CFS merit scores = 6.13158
CFS merit scores = 6.12878
CFS merit scores = 6.12602
CFS merit scores = 6.12325
CFS merit scores = 6.12051
CFS merit scores = 6.11781
CFS merit scores = 6.11507
CFS merit scores = 6.11233
CFS merit scores = 6.10959
CFS merit scores = 6.10687
CFS merit scores = 6.10412
CFS merit scores = 6.10132
CFS merit scores = 6.09853
CFS merit scores = 6.09575
CFS merit scores = 6.09294
CFS merit scores = 6.09013
CFS merit scores = 6.08734
CFS merit scores = 6.08454
CFS merit scores = 6.08175
CFS merit scores = 6.07897
CFS merit scores = 6.07618
CFS merit scores = 6.07341
CFS merit scores = 6.07065
CFS merit scores = 6.06789
CFS merit scores = 6.06515
CFS merit scores = 6.06242
CFS merit scores = 6.05969
CFS merit scores = 6.05696
CFS merit scores = 6.05421
CFS merit scores = 6.05145
CFS merit scores = 6.04869
CFS merit scores = 6.04595
CFS merit scores = 6.04322
CFS merit scores = 6.0405
CFS merit scores = 6.03775
CFS merit scores = 6.03499
CFS merit scores = 6.03221
CFS merit scores = 6.02942
CFS merit scores = 6.02665
CFS merit scores = 6.02388
CFS merit scores = 6.02107
CFS merit scores = 6.01822
CFS merit scores = 6.01535
CFS merit scores = 6.01247
CFS merit scores = 6.0096
CFS merit scores = 6.00669
CFS merit scores = 6.0038
CFS merit scores = 6.0009
CFS merit scores = 5.99794
CFS merit scores = 5.99498
CFS merit scores = 5.99205
CFS merit scores = 5.98912
CFS merit scores = 5.98616
CFS merit scores = 5.98319
CFS merit scores = 5.98023
CFS merit scores = 5.97727
CFS merit scores = 5.97432
CFS merit scores = 5.97136
CFS merit scores = 5.96836
CFS merit scores = 5.96532
CFS merit scores = 5.96228
CFS merit scores = 5.95923
CFS merit scores = 5.9562
CFS merit scores = 5.95319
CFS merit scores = 5.95012
CFS merit scores = 5.947
CFS merit scores = 5.94387
CFS merit scores = 5.94073
CFS merit scores = 5.93758
CFS merit scores = 5.93442
CFS merit scores = 5.93128
CFS merit scores = 5.92814
CFS merit scores = 5.92499
CFS merit scores = 5.92186
CFS merit scores = 5.91867
CFS merit scores = 5.9155
CFS merit scores = 5.9123
CFS merit scores = 5.9091
CFS merit scores = 5.90588
CFS merit scores = 5.90265
CFS merit scores = 5.89938
CFS merit scores = 5.89611
CFS merit scores = 5.89283
CFS merit scores = 5.88952
CFS merit scores = 5.8862
CFS merit scores = 5.8829
CFS merit scores = 5.87954
CFS merit scores = 5.87612
CFS merit scores = 5.87271
CFS merit scores = 5.86931
CFS merit scores = 5.86588
CFS merit scores = 5.86242
CFS merit scores = 5.85894
CFS merit scores = 5.85541
CFS merit scores = 5.85185
CFS merit scores = 5.8482
CFS merit scores = 5.84449
CFS merit scores = 5.84076
CFS merit scores = 5.83706
CFS merit scores = 5.83334
CFS merit scores = 5.8296
CFS merit scores = 5.82584
CFS merit scores = 5.82209
CFS merit scores = 5.81832
CFS merit scores = 5.81445
CFS merit scores = 5.81052
CFS merit scores = 5.80656
CFS merit scores = 5.80259
CFS merit scores = 5.79861
CFS merit scores = 5.79459
CFS merit scores = 5.79053
CFS merit scores = 5.78623
CFS merit scores = 5.78167
CFS merit scores = 5.77711
CFS merit scores = 5.77254
CFS merit scores = 5.76776
CFS merit scores = 5.76296
CFS merit scores = 5.75809
CFS merit scores = 5.75324
CFS merit scores = 5.74833
CFS merit scores = 5.74343
CFS merit scores = 5.73853
CFS merit scores = 5.73362
CFS merit scores = 5.72873
CFS merit scores = 5.72377
CFS merit scores = 5.71878
CFS merit scores = 5.71379
CFS merit scores = 5.70868
CFS merit scores = 5.70359
CFS merit scores = 5.6983
CFS merit scores = 5.69304
CFS merit scores = 5.68764
CFS merit scores = 5.68228
CFS merit scores = 5.67679
CFS merit scores = 5.67131
CFS merit scores = 5.66584
CFS merit scores = 5.66029
CFS merit scores = 5.65474
CFS merit scores = 5.64907
CFS merit scores = 5.64338
CFS merit scores = 5.63766
CFS merit scores = 5.63147
CFS merit scores = 5.62519
CFS merit scores = 5.61836
CFS merit scores = 5.61119
CFS merit scores = 5.60398
CFS merit scores = 5.5963
CFS merit scores = 5.58862
CFS merit scores = 5.58081
CFS merit scores = 5.57274
CFS merit scores = 5.56467
CFS merit scores = 5.55657
CFS merit scores = 5.54023
cnt = 1	feature = 81	correl = 0.448525	descr = Gibbs_of_Target_Sequence__Pos_19_Step_1
cnt = 2	feature = 2	correl = -0.135476	descr = Position_Specific_Bin_Base_0_Base_G
cnt = 3	feature = 12	correl = -0.0705335	descr = Position_Specific_Bin_Base_4_Base_C
cnt = 4	feature = 515	correl = 0.0315945	descr = N_Gram_GACA
cnt = 5	feature = 621	correl = -0.0796593	descr = N_Gram_GGCAA
cnt = 6	feature = 810	correl = 0.047522	descr = N_Gram_TGAAG
cnt = 7	feature = 537	correl = -0.0275147	descr = N_Gram_GAGTT
cnt = 8	feature = 862	correl = -0.0316708	descr = N_Gram_TTACG
cnt = 9	feature = 861	correl = -0.030921	descr = N_Gram_TTACC
cnt = 10	feature = 211	correl = -0.0337909	descr = N_Gram_ACCAA
cnt = 11	feature = 322	correl = 0.0334008	descr = N_Gram_CAACG
cnt = 12	feature = 435	correl = -0.0221894	descr = N_Gram_CGCTC
cnt = 13	feature = 678	correl = -0.0352679	descr = N_Gram_GTCCG
cnt = 14	feature = 434	correl = -0.0607176	descr = N_Gram_CGCTA
cnt = 15	feature = 858	correl = -0.0334306	descr = N_Gram_TTAAT
cnt = 16	feature = 454	correl = -0.0364342	descr = N_Gram_CGTGG
cnt = 17	feature = 220	correl = -0.0306588	descr = N_Gram_ACGCG
cnt = 18	feature = 423	correl = -0.0312276	descr = N_Gram_CGATA
cnt = 19	feature = 681	correl = 0.0488617	descr = N_Gram_GTCGC
cnt = 20	feature = 876	correl = 0.0348795	descr = N_Gram_TTCGC
cnt = 21	feature = 451	correl = -0.030851	descr = N_Gram_CGTCG
cnt = 22	feature = 683	correl = 0.0482207	descr = N_Gram_GTCTA
cnt = 23	feature = 284	correl = -0.0313814	descr = N_Gram_ATCCC
cnt = 24	feature = 399	correl = 0.0333985	descr = N_Gram_CCTAC
cnt = 25	feature = 458	correl = 0.0284994	descr = N_Gram_CGTTT
cnt = 26	feature = 262	correl = 0.0237777	descr = N_Gram_AGTAA
cnt = 27	feature = 323	correl = 0.0332789	descr = N_Gram_CAAGC
cnt = 28	feature = 870	correl = 0.0218078	descr = N_Gram_TTATT
cnt = 29	feature = 866	correl = 0.068039	descr = N_Gram_TTAGT
cnt = 30	feature = 865	correl = 0.0310416	descr = N_Gram_TTAGC
cnt = 31	feature = 525	correl = 0.0680599	descr = N_Gram_GACTA
cnt = 32	feature = 452	correl = 0.0293553	descr = N_Gram_CGTCT
cnt = 33	feature = 656	correl = 0.0251142	descr = N_Gram_GGTAC
cnt = 34	feature = 670	correl = -0.0263355	descr = N_Gram_GTAAT
cnt = 35	feature = 446	correl = -0.0329931	descr = N_Gram_CGGTT
cnt = 36	feature = 521	correl = -0.0536781	descr = N_Gram_GACCG
cnt = 37	feature = 724	correl = 0.0225329	descr = N_Gram_TACCG
cnt = 38	feature = 520	correl = -0.0369664	descr = N_Gram_GACCC
cnt = 39	feature = 522	correl = -0.0231912	descr = N_Gram_GACGA
cnt = 40	feature = 420	correl = 0.0254833	descr = N_Gram_CGAGA
cnt = 41	feature = 546	correl = 0.0549907	descr = N_Gram_GATTG
cnt = 42	feature = 419	correl = -0.047651	descr = N_Gram_CGACG
cnt = 43	feature = 849	correl = 0.0317789	descr = N_Gram_TGTCG
cnt = 44	feature = 427	correl = -0.0343501	descr = N_Gram_CGCAA
cnt = 45	feature = 414	correl = -0.0235527	descr = N_Gram_CGAAA
cnt = 46	feature = 440	correl = -0.0817769	descr = N_Gram_CGGCG
cnt = 47	feature = 823	correl = 0.0297931	descr = N_Gram_TGCGA
cnt = 48	feature = 276	correl = 0.0253748	descr = N_Gram_ATAGG
cnt = 49	feature = 391	correl = -0.0317451	descr = N_Gram_CCGCG
cnt = 50	feature = 468	correl = 0.0487895	descr = N_Gram_CTATA
cnt = 51	feature = 513	correl = 0.052044	descr = N_Gram_GAATA
cnt = 52	feature = 469	correl = 0.0332261	descr = N_Gram_CTATG
cnt = 53	feature = 428	correl = -0.0574712	descr = N_Gram_CGCAT
cnt = 54	feature = 864	correl = 0.0518956	descr = N_Gram_TTAGA
cnt = 55	feature = 289	correl = 0.0279479	descr = N_Gram_ATCGC
cnt = 56	feature = 530	correl = -0.0335513	descr = N_Gram_GAGAT
cnt = 57	feature = 345	correl = -0.0478765	descr = N_Gram_CATAA
cnt = 58	feature = 713	correl = 0.0296505	descr = N_Gram_TAACT
cnt = 59	feature = 325	correl = -0.0318519	descr = N_Gram_CAATT
cnt = 60	feature = 526	correl = -0.0267162	descr = N_Gram_GACTC
cnt = 61	feature = 622	correl = -0.0270102	descr = N_Gram_GGCAC
cnt = 62	feature = 285	correl = 0.0278986	descr = N_Gram_ATCCG
cnt = 63	feature = 398	correl = 0.0600261	descr = N_Gram_CCTAA
cnt = 64	feature = 730	correl = 0.0456542	descr = N_Gram_TACTG
cnt = 65	feature = 275	correl = 0.0364714	descr = N_Gram_ATAGC
cnt = 66	feature = 304	correl = -0.0250555	descr = N_Gram_ATTAA
cnt = 67	feature = 828	correl = 0.029846	descr = N_Gram_TGCTT
cnt = 68	feature = 700	correl = 0.0540072	descr = N_Gram_GTTCG
cnt = 69	feature = 492	correl = -0.0447515	descr = N_Gram_CTTAA
cnt = 70	feature = 598	correl = -0.0248023	descr = N_Gram_GCTGA
cnt = 71	feature = 415	correl = -0.0775018	descr = N_Gram_CGAAG
cnt = 72	feature = 321	correl = 0.0220066	descr = N_Gram_CAACC
cnt = 73	feature = 846	correl = 0.0317287	descr = N_Gram_TGTAG
cnt = 74	feature = 560	correl = -0.0503983	descr = N_Gram_GCATA
cnt = 75	feature = 640	correl = -0.0276429	descr = N_Gram_GGGAT
cnt = 76	feature = 669	correl = 0.0365787	descr = N_Gram_GTAAG
cnt = 77	feature = 727	correl = -0.0362084	descr = N_Gram_TACGT
cnt = 78	feature = 596	correl = 0.0453121	descr = N_Gram_GCTCT
cnt = 79	feature = 587	correl = -0.0311351	descr = N_Gram_GCGGT
cnt = 80	feature = 590	correl = -0.0540768	descr = N_Gram_GCGTT
cnt = 81	feature = 219	correl = -0.0375297	descr = N_Gram_ACGAC
cnt = 82	feature = 545	correl = 0.0272731	descr = N_Gram_GATTA
cnt = 83	feature = 628	correl = -0.0318356	descr = N_Gram_GGCCT
cnt = 84	feature = 638	correl = -0.0635924	descr = N_Gram_GGGAA
cnt = 85	feature = 331	correl = -0.0413607	descr = N_Gram_CACGG
cnt = 86	feature = 721	correl = 0.0782106	descr = N_Gram_TACAA
cnt = 87	feature = 752	correl = 0.0292382	descr = N_Gram_TATGT
cnt = 88	feature = 671	correl = 0.0320969	descr = N_Gram_GTACC
cnt = 89	feature = 373	correl = -0.0357021	descr = N_Gram_CCCCA
cnt = 90	feature = 688	correl = -0.0439571	descr = N_Gram_GTGCC
cnt = 91	feature = 781	correl = -0.0270488	descr = N_Gram_TCGCG
cnt = 92	feature = 394	correl = 0.0223372	descr = N_Gram_CCGGA
cnt = 93	feature = 664	correl = -0.0589472	descr = N_Gram_GGTTA
cnt = 94	feature = 421	correl = -0.0471197	descr = N_Gram_CGAGT
cnt = 95	feature = 897	correl = 0.0528369	descr = N_Gram_TTGTG
cnt = 96	feature = 493	correl = 0.0275614	descr = N_Gram_CTTAG
cnt = 97	feature = 225	correl = 0.0223547	descr = N_Gram_ACGTC
cnt = 98	feature = 869	correl = 0.0306717	descr = N_Gram_TTATG
cnt = 99	feature = 504	correl = -0.0225925	descr = N_Gram_GAAAA
cnt = 100	feature = 651	correl = -0.0252922	descr = N_Gram_GGGTC
cnt = 101	feature = 218	correl = -0.052857	descr = N_Gram_ACGAA
cnt = 102	feature = 221	correl = 0.0381083	descr = N_Gram_ACGCT
cnt = 103	feature = 717	correl = -0.0524465	descr = N_Gram_TAATC
cnt = 104	feature = 453	correl = 0.0637129	descr = N_Gram_CGTGA
cnt = 105	feature = 785	correl = -0.0269111	descr = N_Gram_TCGGC
cnt = 106	feature = 226	correl = -0.0240609	descr = N_Gram_ACGTT
cnt = 107	feature = 461	correl = 0.0648309	descr = N_Gram_CTAAG
cnt = 108	feature = 403	correl = -0.0821039	descr = N_Gram_CCTCG
cnt = 109	feature = 888	correl = 0.0375419	descr = N_Gram_TTGCA
cnt = 110	feature = 551	correl = 0.024863	descr = N_Gram_GCAAC
cnt = 111	feature = 575	correl = 0.0263852	descr = N_Gram_GCCTA
cnt = 112	feature = 748	correl = 0.0486976	descr = N_Gram_TATCA
cnt = 113	feature = 643	correl = -0.0887619	descr = N_Gram_GGGCC
cnt = 114	feature = 406	correl = -0.0567998	descr = N_Gram_CCTGA
cnt = 115	feature = 567	correl = -0.0810307	descr = N_Gram_GCCCA
cnt = 116	feature = 308	correl = 0.0346323	descr = N_Gram_ATTCG
cnt = 117	feature = 762	correl = 0.021594	descr = N_Gram_TCAGT
cnt = 118	feature = 479	correl = 0.0289623	descr = N_Gram_CTCTA
cnt = 119	feature = 886	correl = 0.0387673	descr = N_Gram_TTGAC
cnt = 120	feature = 550	correl = -0.0728835	descr = N_Gram_GCAAA
cnt = 121	feature = 729	correl = 0.0724479	descr = N_Gram_TACTA
cnt = 122	feature = 449	correl = 0.0219318	descr = N_Gram_CGTCA
cnt = 123	feature = 584	correl = -0.0296614	descr = N_Gram_GCGGA
cnt = 124	feature = 534	correl = -0.068618	descr = N_Gram_GAGGC
cnt = 125	feature = 770	correl = -0.0267563	descr = N_Gram_TCCCG
cnt = 126	feature = 501	correl = -0.0253875	descr = N_Gram_CTTTA
cnt = 127	feature = 745	correl = 0.0613437	descr = N_Gram_TATAA
cnt = 128	feature = 260	correl = -0.0343514	descr = N_Gram_AGGTG
cnt = 129	feature = 268	correl = -0.0269087	descr = N_Gram_AGTGG
cnt = 130	feature = 780	correl = 0.0400811	descr = N_Gram_TCGCA
cnt = 131	feature = 782	correl = 0.0520529	descr = N_Gram_TCGCT
cnt = 132	feature = 456	correl = -0.063598	descr = N_Gram_CGTTC
cnt = 133	feature = 444	correl = -0.0620482	descr = N_Gram_CGGGG
cnt = 134	feature = 712	correl = 0.0220838	descr = N_Gram_TAAAG
cnt = 135	feature = 39	correl = -0.0352653	descr = Position_Specific_Bin_Base_14_Base_C
cnt = 136	feature = 593	correl = -0.0278001	descr = N_Gram_GCTCA
cnt = 137	feature = 746	correl = 0.0301291	descr = N_Gram_TATAG
cnt = 138	feature = 347	correl = 0.0338659	descr = N_Gram_CATAG
cnt = 139	feature = 529	correl = 0.0218729	descr = N_Gram_GAGAA
cnt = 140	feature = 674	correl = 0.0505368	descr = N_Gram_GTCAA
cnt = 141	feature = 912	correl = 0.0241531	descr = N_Gram_TTTTG
cnt = 142	feature = 353	correl = 0.0455598	descr = N_Gram_CATGT
cnt = 143	feature = 379	correl = -0.0270243	descr = N_Gram_CCCGG
cnt = 144	feature = 691	correl = -0.0407727	descr = N_Gram_GTGGA
cnt = 145	feature = 386	correl = -0.0463231	descr = N_Gram_CCGAC
cnt = 146	feature = 612	correl = -0.0559705	descr = N_Gram_GGACC
cnt = 147	feature = 581	correl = -0.0894896	descr = N_Gram_GCGCG
cnt = 148	feature = 761	correl = -0.0435738	descr = N_Gram_TCAGA
cnt = 149	feature = 672	correl = 0.0266662	descr = N_Gram_GTATT
cnt = 150	feature = 711	correl = 0.0463699	descr = N_Gram_TAAAC
cnt = 151	feature = 608	correl = -0.0242359	descr = N_Gram_GGAAC
cnt = 152	feature = 751	correl = 0.0573999	descr = N_Gram_TATGA
cnt = 153	feature = 502	correl = 0.0223639	descr = N_Gram_CTTTC
cnt = 154	feature = 645	correl = -0.030693	descr = N_Gram_GGGCT
cnt = 155	feature = 288	correl = 0.0400925	descr = N_Gram_ATCGA
cnt = 156	feature = 789	correl = 0.0877673	descr = N_Gram_TCGTG
cnt = 157	feature = 725	correl = 0.0303309	descr = N_Gram_TACCT
cnt = 158	feature = 798	correl = 0.0476545	descr = N_Gram_TCTCT
cnt = 159	feature = 299	correl = -0.0284855	descr = N_Gram_ATGGA
cnt = 160	feature = 424	correl = -0.0305166	descr = N_Gram_CGATG
cnt = 161	feature = 873	correl = 0.0240526	descr = N_Gram_TTCCC
cnt = 162	feature = 54	correl = 0.0226785	descr = Position_Specific_Bin_Base_18_Base_T
cnt = 163	feature = 784	correl = 0.0481968	descr = N_Gram_TCGGA
cnt = 164	feature = 580	correl = -0.053892	descr = N_Gram_GCGCA
cnt = 165	feature = 5	correl = -0.0554173	descr = Position_Specific_Bin_Base_2_Base_A
cnt = 166	feature = 417	correl = -0.0256624	descr = N_Gram_CGACA
cnt = 167	feature = 305	correl = 0.0217539	descr = N_Gram_ATTAG
cnt = 168	feature = 610	correl = 0.0338232	descr = N_Gram_GGAAT
cnt = 169	feature = 577	correl = -0.0238206	descr = N_Gram_GCCTT
cnt = 170	feature = 250	correl = -0.0264457	descr = N_Gram_AGCGG
cnt = 171	feature = 627	correl = -0.0223575	descr = N_Gram_GGCCG
cnt = 172	feature = 505	correl = -0.0259482	descr = N_Gram_GAAAG
cnt = 173	feature = 472	correl = -0.0341552	descr = N_Gram_CTCAC
cnt = 174	feature = 230	correl = 0.0234933	descr = N_Gram_ACTAG
cnt = 175	feature = 242	correl = -0.0313531	descr = N_Gram_AGAGA
cnt = 176	feature = 61	correl = -0.171585	descr = Position_Specific_Bin_Base_20_Base_G
cnt = 177	feature = 631	correl = -0.0645323	descr = N_Gram_GGCGG
cnt = 178	feature = 433	correl = -0.069847	descr = N_Gram_CGCGT
cnt = 179	feature = 703	correl = -0.0310764	descr = N_Gram_GTTGC
cnt = 180	feature = 860	correl = 0.0509286	descr = N_Gram_TTACA
cnt = 181	feature = 473	correl = 0.0235484	descr = N_Gram_CTCAT
cnt = 182	feature = 306	correl = 0.0761868	descr = N_Gram_ATTAT
cnt = 183	feature = 312	correl = 0.0656169	descr = N_Gram_ATTGG
cnt = 184	feature = 554	correl = -0.0384744	descr = N_Gram_GCACC
cnt = 185	feature = 244	correl = 0.0673694	descr = N_Gram_AGATA
cnt = 186	feature = 532	correl = -0.0487042	descr = N_Gram_GAGCC
cnt = 187	feature = 689	correl = -0.0317302	descr = N_Gram_GTGCG
cnt = 188	feature = 429	correl = -0.0309912	descr = N_Gram_CGCCC
cnt = 189	feature = 42	correl = 0.0730093	descr = Position_Specific_Bin_Base_15_Base_A
cnt = 190	feature = 317	correl = -0.0264683	descr = N_Gram_CAAAA
cnt = 191	feature = 506	correl = 0.0338124	descr = N_Gram_GAAAT
cnt = 192	feature = 726	correl = -0.0322619	descr = N_Gram_TACG
cnt = 193	feature = 699	correl = -0.050352	descr = N_Gram_GTTAG
cnt = 194	feature = 702	correl = -0.0230247	descr = N_Gram_GTTGA
cnt = 195	feature = 324	correl = 0.0474564	descr = N_Gram_CAATC
cnt = 196	feature = 697	correl = 0.0358296	descr = N_Gram_GTGTT
cnt = 197	feature = 737	correl = 0.0580975	descr = N_Gram_TAGCA
cnt = 198	feature = 877	correl = 0.0639684	descr = N_Gram_TTCGT
cnt = 199	feature = 523	correl = -0.03414	descr = N_Gram_GACGG
cnt = 200	feature = 418	correl = -0.0397861	descr = N_Gram_CGACC
cnt = 201	feature = 392	correl = -0.0400248	descr = N_Gram_CCGCT
cnt = 202	feature = 259	correl = 0.0801795	descr = N_Gram_AGGTA
cnt = 203	feature = 31	correl = -0.0299383	descr = Position_Specific_Bin_Base_11_Base_C
cnt = 204	feature = 297	correl = 0.0320677	descr = N_Gram_ATGCT
cnt = 205	feature = 896	correl = 0.025383	descr = N_Gram_TTGTC
cnt = 206	feature = 758	correl = 0.0605428	descr = N_Gram_TCAAC
cnt = 207	feature = 286	correl = 0.0307883	descr = N_Gram_ATCCT
cnt = 208	feature = 3	correl = 0.0909866	descr = Position_Specific_Bin_Base_1_Base_A
cnt = 209	feature = 375	correl = -0.0259162	descr = N_Gram_CCCCT
cnt = 210	feature = 371	correl = -0.0776718	descr = N_Gram_CCCAT
cnt = 211	feature = 265	correl = 0.0240152	descr = N_Gram_AGTCT
cnt = 212	feature = 252	correl = 0.0325833	descr = N_Gram_AGCTT
cnt = 213	feature = 740	correl = 0.0276865	descr = N_Gram_TAGGC
cnt = 214	feature = 58	correl = 0.0629845	descr = Position_Specific_Bin_Base_19_Base_T
cnt = 215	feature = 535	correl = -0.0343259	descr = N_Gram_GAGGG
cnt = 216	feature = 693	correl = -0.0527898	descr = N_Gram_GTGGG
cnt = 217	feature = 552	correl = -0.075261	descr = N_Gram_GCAAT
cnt = 218	feature = 749	correl = 0.0461481	descr = N_Gram_TATCG
cnt = 219	feature = 36	correl = 0.0430845	descr = Position_Specific_Bin_Base_13_Base_A
cnt = 220	feature = 22	correl = 0.0396064	descr = Position_Specific_Bin_Base_8_Base_A
cnt = 221	feature = 675	correl = -0.0213989	descr = N_Gram_GTCAC
cnt = 222	feature = 295	correl = 0.0377042	descr = N_Gram_ATGAG
cnt = 223	feature = 407	correl = -0.0512736	descr = N_Gram_CCTGC
cnt = 224	feature = 15	correl = 0.0363669	descr = Position_Specific_Bin_Base_6_Base_A
cnt = 225	feature = 160	correl = 0.0335635	descr = N_Gram_AAACT
cnt = 226	feature = 387	correl = -0.0523782	descr = N_Gram_CCGAG
cnt = 227	feature = 388	correl = -0.0592892	descr = N_Gram_CCGAT
cnt = 228	feature = 655	correl = 0.038728	descr = N_Gram_GGTAA
cnt = 229	feature = 634	correl = -0.0660524	descr = N_Gram_GGCTG
cnt = 230	feature = 311	correl = -0.0347685	descr = N_Gram_ATTGA
cnt = 231	feature = 618	correl = 0.044341	descr = N_Gram_GGATT
cnt = 232	feature = 625	correl = -0.0833224	descr = N_Gram_GGCCA
cnt = 233	feature = 660	correl = -0.0285706	descr = N_Gram_GGTGA
cnt = 234	feature = 466	correl = 0.0648584	descr = N_Gram_CTAGC
cnt = 235	feature = 603	correl = -0.0626447	descr = N_Gram_GCTTT
cnt = 236	feature = 0	correl = 0.036685	descr = Position_Specific_Bin_Base_0_Base_A
cnt = 237	feature = 278	correl = 0.0279739	descr = N_Gram_ATATA
cnt = 238	feature = 809	correl = 0.0432749	descr = N_Gram_TGAAC
cnt = 239	feature = 911	correl = 0.0427167	descr = N_Gram_TTTTA
cnt = 240	feature = 241	correl = -0.0261966	descr = N_Gram_AGACC
cnt = 241	feature = 665	correl = -0.0709925	descr = N_Gram_GGTTG
cnt = 242	feature = 343	correl = 0.0262846	descr = N_Gram_CAGTA
cnt = 243	feature = 835	correl = -0.069533	descr = N_Gram_TGGCG
cnt = 244	feature = 50	correl = -0.0564386	descr = Position_Specific_Bin_Base_17_Base_G
cnt = 245	feature = 254	correl = -0.0278931	descr = N_Gram_AGGCA
cnt = 246	feature = 385	correl = -0.0544023	descr = N_Gram_CCGAA
cnt = 247	feature = 223	correl = -0.0265385	descr = N_Gram_ACGGA
cnt = 248	feature = 224	correl = -0.044987	descr = N_Gram_ACGGG
cnt = 249	feature = 47	correl = -0.0668364	descr = Position_Specific_Bin_Base_16_Base_G
cnt = 250	feature = 270	correl = -0.0398074	descr = N_Gram_AGTTC
cnt = 251	feature = 509	correl = -0.0481628	descr = N_Gram_GAAGA
cnt = 252	feature = 892	correl = 0.0577896	descr = N_Gram_TTGGA
cnt = 253	feature = 838	correl = -0.0521806	descr = N_Gram_TGGGA
cnt = 254	feature = 517	correl = 0.0222853	descr = N_Gram_GACAC
cnt = 255	feature = 235	correl = 0.0225134	descr = N_Gram_ACTGG
cnt = 256	feature = 772	correl = 0.0695408	descr = N_Gram_TCCTA
cnt = 257	feature = 346	correl = -0.0445524	descr = N_Gram_CATAC
cnt = 258	feature = 890	correl = 0.0242581	descr = N_Gram_TTGCG
cnt = 259	feature = 378	correl = -0.042964	descr = N_Gram_CCCGC
cnt = 260	feature = 330	correl = -0.0381736	descr = N_Gram_CACGA
cnt = 261	feature = 792	correl = 0.0526826	descr = N_Gram_TCTAC
cnt = 262	feature = 778	correl = 0.0222339	descr = N_Gram_TCGAG
cnt = 263	feature = 234	correl = -0.046044	descr = N_Gram_ACTGC
cnt = 264	feature = 25	correl = 0.0282277	descr = Position_Specific_Bin_Base_9_Base_T
cnt = 265	feature = 292	correl = 0.0222453	descr = N_Gram_ATCTG
cnt = 266	feature = 313	correl = 0.0470747	descr = N_Gram_ATTGT
cnt = 267	feature = 4	correl = -0.0922977	descr = Position_Specific_Bin_Base_1_Base_G
cnt = 268	feature = 253	correl = -0.0246735	descr = N_Gram_AGGAG
cnt = 269	feature = 794	correl = 0.0367789	descr = N_Gram_TCTAT
cnt = 270	feature = 9	correl = 0.0552538	descr = Position_Specific_Bin_Base_3_Base_G
cnt = 271	feature = 238	correl = 0.0334709	descr = N_Gram_ACTTC
cnt = 272	feature = 477	correl = -0.0494668	descr = N_Gram_CTCGT
cnt = 273	feature = 34	correl = 0.0338767	descr = Position_Specific_Bin_Base_12_Base_A
cnt = 274	feature = 889	correl = 0.0252326	descr = N_Gram_TTGCC
cnt = 275	feature = 245	correl = -0.041883	descr = N_Gram_AGATG
cnt = 276	feature = 694	correl = -0.0258399	descr = N_Gram_GTGGT
cnt = 277	feature = 267	correl = 0.0708033	descr = N_Gram_AGTGA
cnt = 278	feature = 283	correl = 0.0575154	descr = N_Gram_ATCCA
cnt = 279	feature = 845	correl = 0.021439	descr = N_Gram_TGTAC
cnt = 280	feature = 438	correl = -0.0379478	descr = N_Gram_CGGCA
cnt = 281	feature = 264	correl = 0.0938962	descr = N_Gram_AGTCG
cnt = 282	feature = 527	correl = 0.0491358	descr = N_Gram_GACTG
cnt = 283	feature = 339	correl = -0.0633826	descr = N_Gram_CAGCC
cnt = 284	feature = 487	correl = 0.0455799	descr = N_Gram_CTGGT
cnt = 285	feature = 516	correl = 0.0509282	descr = N_Gram_GACAA
cnt = 286	feature = 481	correl = -0.0387203	descr = N_Gram_CTGAG
cnt = 287	feature = 705	correl = -0.0244854	descr = N_Gram_GTTGT
cnt = 288	feature = 432	correl = -0.0667833	descr = N_Gram_CGCGG
cnt = 289	feature = 609	correl = -0.040865	descr = N_Gram_GGAAG
cnt = 290	feature = 229	correl = 0.0763644	descr = N_Gram_ACTAC
cnt = 291	feature = 207	correl = 0.0706706	descr = N_Gram_ACATG
cnt = 292	feature = 48	correl = 0.0313336	descr = Position_Specific_Bin_Base_17_Base_A
cnt = 293	feature = 594	correl = -0.0429784	descr = N_Gram_GCTCC
cnt = 294	feature = 647	correl = -0.0438832	descr = N_Gram_GGGGA
cnt = 295	feature = 615	correl = -0.0516655	descr = N_Gram_GGAGC
cnt = 296	feature = 14	correl = 0.051592	descr = Position_Specific_Bin_Base_5_Base_T
cnt = 297	feature = 847	correl = 0.028239	descr = N_Gram_TGTAT
cnt = 298	feature = 44	correl = -0.0320721	descr = Position_Specific_Bin_Base_15_Base_T
cnt = 299	feature = 374	correl = -0.0643783	descr = N_Gram_CCCCG
cnt = 300	feature = 37	correl = -0.0244803	descr = Position_Specific_Bin_Base_13_Base_T
cnt = 301	feature = 611	correl = 0.027781	descr = N_Gram_GGACA
cnt = 302	feature = 815	correl = 0.0251498	descr = N_Gram_TGATC
cnt = 303	feature = 239	correl = 0.030821	descr = N_Gram_AGAAT
cnt = 304	feature = 759	correl = 0.0305702	descr = N_Gram_TCACC
cnt = 305	feature = 62	correl = 0.1139	descr = Position_Specific_Bin_Base_20_Base_T
cnt = 306	feature = 696	correl = 0.0335047	descr = N_Gram_GTGTA
cnt = 307	feature = 586	correl = -0.0241792	descr = N_Gram_GCGGG
cnt = 308	feature = 539	correl = 0.0694802	descr = N_Gram_GATAT
cnt = 309	feature = 561	correl = 0.0354441	descr = N_Gram_GCATC
cnt = 310	feature = 341	correl = -0.0860977	descr = N_Gram_CAGGG
cnt = 311	feature = 822	correl = -0.0306426	descr = N_Gram_TGCCG
cnt = 312	feature = 320	correl = 0.0544679	descr = N_Gram_CAACA
cnt = 313	feature = 582	correl = -0.0339419	descr = N_Gram_GCGCT
cnt = 314	feature = 359	correl = -0.0498281	descr = N_Gram_CCAAA
cnt = 315	feature = 336	correl = -0.0509491	descr = N_Gram_CAGAG
cnt = 316	feature = 450	correl = -0.0393225	descr = N_Gram_CGTCC
cnt = 317	feature = 734	correl = 0.0586908	descr = N_Gram_TAGAC
cnt = 318	feature = 53	correl = -0.0525976	descr = Position_Specific_Bin_Base_18_Base_G
cnt = 319	feature = 774	correl = -0.0346714	descr = N_Gram_TCCTG
cnt = 320	feature = 19	correl = 0.0898424	descr = Position_Specific_Bin_Base_7_Base_A
cnt = 321	feature = 831	correl = 0.0332032	descr = N_Gram_TGGAC
cnt = 322	feature = 543	correl = -0.0386404	descr = N_Gram_GATGT
cnt = 323	feature = 742	correl = 0.0487069	descr = N_Gram_TAGTG
cnt = 324	feature = 786	correl = -0.0569499	descr = N_Gram_TCGGG
cnt = 325	feature = 648	correl = -0.0727303	descr = N_Gram_GGGGC
cnt = 326	feature = 733	correl = 0.028644	descr = N_Gram_TAGAA
cnt = 327	feature = 1	correl = 0.106362	descr = Position_Specific_Bin_Base_0_Base_C
cnt = 328	feature = 908	correl = 0.0409129	descr = N_Gram_TTTGG
cnt = 329	feature = 327	correl = 0.0226396	descr = N_Gram_CACAG
cnt = 330	feature = 802	correl = 0.0259982	descr = N_Gram_TCTGT
cnt = 331	feature = 607	correl = -0.0399335	descr = N_Gram_GGAAA
cnt = 332	feature = 766	correl = 0.0529698	descr = N_Gram_TCCAT
cnt = 333	feature = 328	correl = -0.0478117	descr = N_Gram_CACCT
cnt = 334	feature = 255	correl = -0.0236543	descr = N_Gram_AGGCC
cnt = 335	feature = 6	correl = 0.0587686	descr = Position_Specific_Bin_Base_2_Base_C
cnt = 336	feature = 231	correl = 0.0349428	descr = N_Gram_ACTCT
cnt = 337	feature = 817	correl = 0.0301898	descr = N_Gram_TGATT
cnt = 338	feature = 649	correl = -0.0569543	descr = N_Gram_GGGGT
cnt = 339	feature = 738	correl = 0.0725618	descr = N_Gram_TAGCT
cnt = 340	feature = 404	correl = -0.0624927	descr = N_Gram_CCTCT
cnt = 341	feature = 395	correl = -0.0984682	descr = N_Gram_CCGGC
cnt = 342	feature = 692	correl = -0.0755841	descr = N_Gram_GTGGC
cnt = 343	feature = 735	correl = 0.0520596	descr = N_Gram_TAGAG
cnt = 344	feature = 844	correl = 0.0307353	descr = N_Gram_TGTAA
cnt = 345	feature = 30	correl = -0.0379586	descr = Position_Specific_Bin_Base_11_Base_A
cnt = 346	feature = 11	correl = 0.0768797	descr = Position_Specific_Bin_Base_4_Base_A
cnt = 347	feature = 812	correl = 0.0284045	descr = N_Gram_TGAGA
cnt = 348	feature = 366	correl = -0.0437099	descr = N_Gram_CCATA
cnt = 349	feature = 26	correl = 0.0648651	descr = Position_Specific_Bin_Base_10_Base_A
cnt = 350	feature = 827	correl = -0.0232953	descr = N_Gram_TGCTC
cnt = 351	feature = 300	correl = -0.0336687	descr = N_Gram_ATGGG
cnt = 352	feature = 821	correl = -0.0643664	descr = N_Gram_TGCCC
cnt = 353	feature = 56	correl = -0.121187	descr = Position_Specific_Bin_Base_19_Base_C
cnt = 354	feature = 342	correl = -0.0231159	descr = N_Gram_CAGGT
cnt = 355	feature = 885	correl = 0.0551343	descr = N_Gram_TTGAA
cnt = 356	feature = 796	correl = 0.0567229	descr = N_Gram_TCTCA
cnt = 357	feature = 362	correl = -0.0288998	descr = N_Gram_CCACG
cnt = 358	feature = 819	correl = 0.0348594	descr = N_Gram_TGCAT
cnt = 359	feature = 464	correl = 0.0770369	descr = N_Gram_CTACT
cnt = 360	feature = 852	correl = 0.0707239	descr = N_Gram_TGTGT
cnt = 361	feature = 402	correl = -0.0301054	descr = N_Gram_CCTCC
cnt = 362	feature = 595	correl = -0.0314762	descr = N_Gram_GCTCG
cnt = 363	feature = 390	correl = -0.0312502	descr = N_Gram_CCGCA
cnt = 364	feature = 760	correl = -0.0492495	descr = N_Gram_TCACG
cnt = 365	feature = 811	correl = 0.0287738	descr = N_Gram_TGAAT
cnt = 366	feature = 257	correl = -0.0293817	descr = N_Gram_AGGGA
cnt = 367	feature = 686	correl = 0.0291455	descr = N_Gram_GTGAG
cnt = 368	feature = 755	correl = 0.0454596	descr = N_Gram_TATTT
cnt = 369	feature = 682	correl = 0.0742064	descr = N_Gram_GTCGT
cnt = 370	feature = 248	correl = -0.0483087	descr = N_Gram_AGCCC
cnt = 371	feature = 677	correl = -0.0433177	descr = N_Gram_GTCCC
cnt = 372	feature = 20	correl = -0.126465	descr = Position_Specific_Bin_Base_7_Base_C
cnt = 373	feature = 565	correl = -0.0672957	descr = N_Gram_GCCAG
cnt = 374	feature = 879	correl = 0.0535895	descr = N_Gram_TTCTA
cnt = 375	feature = 16	correl = -0.046843	descr = Position_Specific_Bin_Base_6_Base_C
cnt = 376	feature = 51	correl = 0.0540533	descr = Position_Specific_Bin_Base_17_Base_T
cnt = 377	feature = 814	correl = 0.0555994	descr = N_Gram_TGATA
cnt = 378	feature = 893	correl = 0.0333851	descr = N_Gram_TTGGT
cnt = 379	feature = 351	correl = 0.036835	descr = N_Gram_CATGA
cnt = 380	feature = 600	correl = -0.0467015	descr = N_Gram_GCTGG
cnt = 381	feature = 10	correl = -0.082375	descr = Position_Specific_Bin_Base_3_Base_T
cnt = 382	feature = 716	correl = 0.0481188	descr = N_Gram_TAAGG
cnt = 383	feature = 909	correl = 0.0695173	descr = N_Gram_TTTGT
cnt = 384	feature = 868	correl = 0.0428584	descr = N_Gram_TTATC
cnt = 385	feature = 352	correl = -0.0406303	descr = N_Gram_CATGG
cnt = 386	feature = 644	correl = -0.0591521	descr = N_Gram_GGGCG
cnt = 387	feature = 722	correl = 0.0306953	descr = N_Gram_TACAT
cnt = 388	feature = 536	correl = 0.0453478	descr = N_Gram_GAGTC
cnt = 389	feature = 382	correl = -0.0692769	descr = N_Gram_CCCTG
cnt = 390	feature = 7	correl = 0.135115	descr = Position_Specific_Bin_Base_2_Base_G
cnt = 391	feature = 410	correl = 0.040429	descr = N_Gram_CCTTG
cnt = 392	feature = 52	correl = 0.0468121	descr = Position_Specific_Bin_Base_18_Base_A
cnt = 393	feature = 23	correl = -0.0911283	descr = Position_Specific_Bin_Base_8_Base_C
cnt = 394	feature = 35	correl = -0.0269045	descr = Position_Specific_Bin_Base_12_Base_C
cnt = 395	feature = 718	correl = 0.0483371	descr = N_Gram_TAATT
cnt = 396	feature = 485	correl = 0.0436059	descr = N_Gram_CTGGA
cnt = 397	feature = 215	correl = -0.0340257	descr = N_Gram_ACCGG
cnt = 398	feature = 41	correl = 0.0738021	descr = Position_Specific_Bin_Base_14_Base_T
cnt = 399	feature = 246	correl = 0.0377427	descr = N_Gram_AGCAT
cnt = 400	feature = 212	correl = -0.0802951	descr = N_Gram_ACCAC
cnt = 401	feature = 29	correl = 0.0592604	descr = Position_Specific_Bin_Base_10_Base_T
cnt = 402	feature = 824	correl = -0.0341	descr = N_Gram_TGCGG
cnt = 403	feature = 639	correl = -0.0623955	descr = N_Gram_GGGAG
cnt = 404	feature = 668	correl = 0.0371236	descr = N_Gram_GTAAA
cnt = 405	feature = 589	correl = -0.0717455	descr = N_Gram_GCGTC
cnt = 406	feature = 236	correl = 0.0419245	descr = N_Gram_ACTGT
cnt = 407	feature = 17	correl = 0.032018	descr = Position_Specific_Bin_Base_6_Base_G
cnt = 408	feature = 833	correl = -0.0229908	descr = N_Gram_TGGCA
cnt = 409	feature = 279	correl = 0.033341	descr = N_Gram_ATATG
cnt = 410	feature = 365	correl = -0.0476263	descr = N_Gram_CCAGG
cnt = 411	feature = 208	correl = 0.0268325	descr = N_Gram_ACATT
cnt = 412	feature = 484	correl = -0.0396022	descr = N_Gram_CTGCC
cnt = 413	feature = 318	correl = -0.0303588	descr = N_Gram_CAAAC
cnt = 414	feature = 431	correl = -0.0746664	descr = N_Gram_CGCGC
cnt = 415	feature = 903	correl = 0.0353306	descr = N_Gram_TTTCC
cnt = 416	feature = 642	correl = -0.0472828	descr = N_Gram_GGGCA
cnt = 417	feature = 788	correl = 0.0239388	descr = N_Gram_TCGTC
cnt = 418	feature = 841	correl = -0.0316278	descr = N_Gram_TGGTT
cnt = 419	feature = 55	correl = 0.17796	descr = Position_Specific_Bin_Base_19_Base_A
cnt = 420	feature = 335	correl = -0.0517138	descr = N_Gram_CAGAC
cnt = 421	feature = 679	correl = -0.0519645	descr = N_Gram_GTCCT
cnt = 422	feature = 291	correl = 0.0685304	descr = N_Gram_ATCTC
cnt = 423	feature = 364	correl = -0.073533	descr = N_Gram_CCAGC
cnt = 424	feature = 542	correl = -0.0680339	descr = N_Gram_GATGG
cnt = 425	feature = 715	correl = 0.0517126	descr = N_Gram_TAAGA
cnt = 426	feature = 901	correl = 0.0500357	descr = N_Gram_TTTAG
cnt = 427	feature = 576	correl = -0.0639838	descr = N_Gram_GCCTC
cnt = 428	feature = 793	correl = 0.0472095	descr = N_Gram_TCTAG
cnt = 429	feature = 510	correl = -0.0322745	descr = N_Gram_GAAGC
cnt = 430	feature = 511	correl = 0.0253314	descr = N_Gram_GAAGG
cnt = 431	feature = 367	correl = -0.0272801	descr = N_Gram_CCATC
cnt = 432	feature = 907	correl = 0.0227908	descr = N_Gram_TTTGC
cnt = 433	feature = 499	correl = 0.0566167	descr = N_Gram_CTTGT
cnt = 434	feature = 59	correl = 0.362755	descr = Position_Specific_Bin_Base_20_Base_A
cnt = 435	feature = 617	correl = -0.0274308	descr = N_Gram_GGATG
cnt = 436	feature = 33	correl = 0.122367	descr = Position_Specific_Bin_Base_11_Base_T
cnt = 437	feature = 441	correl = -0.0435455	descr = N_Gram_CGGCT
cnt = 438	feature = 45	correl = 0.0941542	descr = Position_Specific_Bin_Base_16_Base_A
cnt = 439	feature = 657	correl = 0.0331339	descr = N_Gram_GGTCA
cnt = 440	feature = 573	correl = -0.0318732	descr = N_Gram_GCCGC
cnt = 441	feature = 507	correl = 0.0353001	descr = N_Gram_GAACA
cnt = 442	feature = 243	correl = 0.0505172	descr = N_Gram_AGAGT
cnt = 443	feature = 361	correl = -0.0571804	descr = N_Gram_CCACC
cnt = 444	feature = 274	correl = 0.0255538	descr = N_Gram_ATAGA
cnt = 445	feature = 880	correl = 0.0462902	descr = N_Gram_TTCTC
cnt = 446	feature = 490	correl = 0.0454272	descr = N_Gram_CTGTT
cnt = 447	feature = 280	correl = 0.0621494	descr = N_Gram_ATATT
cnt = 448	feature = 498	correl = -0.0237655	descr = N_Gram_CTTGG
cnt = 449	feature = 569	correl = -0.0844032	descr = N_Gram_GCCCG
cnt = 450	feature = 632	correl = -0.0510936	descr = N_Gram_GGCGT
cnt = 451	feature = 568	correl = -0.0659391	descr = N_Gram_GCCCC
cnt = 452	feature = 850	correl = 0.0321664	descr = N_Gram_TGTCT
cnt = 453	feature = 658	correl = -0.0599121	descr = N_Gram_GGTCC
cnt = 454	feature = 562	correl = 0.0331358	descr = N_Gram_GCATT
cnt = 455	feature = 613	correl = 0.0350723	descr = N_Gram_GGACT
cnt = 456	feature = 769	correl = -0.0327263	descr = N_Gram_TCCCC
cnt = 457	feature = 38	correl = 0.10963	descr = Position_Specific_Bin_Base_14_Base_A
cnt = 458	feature = 408	correl = -0.0394744	descr = N_Gram_CCTGG
cnt = 459	feature = 49	correl = -0.0291772	descr = Position_Specific_Bin_Base_17_Base_C
cnt = 460	feature = 24	correl = 0.0623025	descr = Position_Specific_Bin_Base_8_Base_T
cnt = 461	feature = 707	correl = 0.0564298	descr = N_Gram_GTTTG
cnt = 462	feature = 514	correl = 0.0347709	descr = N_Gram_GAATT
cnt = 463	feature = 489	correl = 0.0230164	descr = N_Gram_CTGTG
cnt = 464	feature = 555	correl = -0.0412938	descr = N_Gram_GCACG
cnt = 465	feature = 558	correl = -0.0240421	descr = N_Gram_GCAGC
cnt = 466	feature = 480	correl = 0.0226479	descr = N_Gram_CTCTT
cnt = 467	feature = 401	correl = -0.0411479	descr = N_Gram_CCTCA
cnt = 468	feature = 519	correl = -0.043441	descr = N_Gram_GACCA
cnt = 469	feature = 355	correl = 0.0645142	descr = N_Gram_CATTA
cnt = 470	feature = 18	correl = -0.0223848	descr = Position_Specific_Bin_Base_6_Base_T
cnt = 471	feature = 443	correl = -0.05367	descr = N_Gram_CGGGC
cnt = 472	feature = 258	correl = -0.096495	descr = N_Gram_AGGGC
cnt = 473	feature = 21	correl = 0.0484259	descr = Position_Specific_Bin_Base_7_Base_T
cnt = 474	feature = 8	correl = -0.141526	descr = Position_Specific_Bin_Base_2_Base_T
cnt = 475	feature = 840	correl = 0.0341252	descr = N_Gram_TGGTC
cnt = 476	feature = 854	correl = 0.0626535	descr = N_Gram_TGTTC
cnt = 477	feature = 27	correl = -0.064215	descr = Position_Specific_Bin_Base_10_Base_C
cnt = 478	feature = 741	correl = 0.0296407	descr = N_Gram_TAGT
cnt = 479	feature = 906	correl = 0.058719	descr = N_Gram_TTTGA
cnt = 480	feature = 217	correl = -0.0418011	descr = N_Gram_ACGA
cnt = 481	feature = 698	correl = -0.02971	descr = N_Gram_GTTA
cnt = 482	feature = 826	correl = 0.0417245	descr = N_Gram_TGCTA
cnt = 483	feature = 572	correl = -0.0332641	descr = N_Gram_GCCGA
cnt = 484	feature = 497	correl = 0.0421928	descr = N_Gram_CTTGC
cnt = 485	feature = 46	correl = -0.044867	descr = Position_Specific_Bin_Base_16_Base_C
cnt = 486	feature = 57	correl = -0.124988	descr = Position_Specific_Bin_Base_19_Base_G
cnt = 487	feature = 816	correl = -0.0332646	descr = N_Gram_TGATG
cnt = 488	feature = 874	correl = 0.0337993	descr = N_Gram_TTCCT
cnt = 489	feature = 801	correl = 0.02717	descr = N_Gram_TCTGG
cnt = 490	feature = 381	correl = -0.0494252	descr = N_Gram_CCCTC
cnt = 491	feature = 704	correl = -0.0332756	descr = N_Gram_GTTGG
cnt = 492	feature = 82	correl = 0.421589	descr = Gibbs_of_Target_Sequence__Pos_20_Step_1
cnt = 493	feature = 439	correl = -0.0808312	descr = N_Gram_CGGCC
cnt = 494	feature = 233	correl = 0.06891	descr = N_Gram_ACTGA
cnt = 495	feature = 768	correl = -0.0315201	descr = N_Gram_TCCCA
cnt = 496	feature = 687	correl = -0.0444613	descr = N_Gram_GTGC
cnt = 497	feature = 754	correl = 0.0572851	descr = N_Gram_TATTC
cnt = 498	feature = 685	correl = 0.0374491	descr = N_Gram_GTGAA
cnt = 499	feature = 269	correl = -0.0264993	descr = N_Gram_AGTT
cnt = 500	feature = 13	correl = -0.0692735	descr = Position_Specific_Bin_Base_5_Base_C
cnt = 501	feature = 503	correl = 0.0676165	descr = N_Gram_CTTTG
cnt = 502	feature = 332	correl = -0.0314008	descr = N_Gram_CACGT
cnt = 503	feature = 32	correl = -0.0505673	descr = Position_Specific_Bin_Base_11_Base_G
cnt = 504	feature = 764	correl = 0.0412408	descr = N_Gram_TCATC
cnt = 505	feature = 800	correl = 0.0744047	descr = N_Gram_TCTGC
cnt = 506	feature = 777	correl = 0.0224347	descr = N_Gram_TCGA
cnt = 507	feature = 237	correl = 0.0227697	descr = N_Gram_ACTT
cnt = 508	feature = 771	correl = -0.0229524	descr = N_Gram_TCCGC
cnt = 509	feature = 834	correl = -0.0582154	descr = N_Gram_TGGCC
cnt = 510	feature = 476	correl = -0.045701	descr = N_Gram_CTCGG
cnt = 511	feature = 301	correl = -0.0554264	descr = N_Gram_ATGGT
cnt = 512	feature = 40	correl = -0.148796	descr = Position_Specific_Bin_Base_14_Base_G
cnt = 513	feature = 397	correl = 0.0712585	descr = N_Gram_CCTA
cnt = 514	feature = 296	correl = 0.0251239	descr = N_Gram_ATGC
cnt = 515	feature = 43	correl = -0.0382515	descr = Position_Specific_Bin_Base_15_Base_G
cnt = 516	feature = 319	correl = 0.0504951	descr = N_Gram_CAAC
cnt = 517	feature = 60	correl = -0.31334	descr = Position_Specific_Bin_Base_20_Base_C
cnt = 518	feature = 635	correl = -0.0318123	descr = N_Gram_GGCTT
cnt = 519	feature = 723	correl = 0.0309177	descr = N_Gram_TACC
cnt = 520	feature = 474	correl = -0.0299737	descr = N_Gram_CTCCC
cnt = 521	feature = 616	correl = -0.0479156	descr = N_Gram_GGAGG
cnt = 522	feature = 775	correl = 0.06636	descr = N_Gram_TCCTT
cnt = 523	feature = 839	correl = -0.0584988	descr = N_Gram_TGGGG
cnt = 524	feature = 557	correl = -0.0578714	descr = N_Gram_GCAGA
cnt = 525	feature = 482	correl = 0.0379906	descr = N_Gram_CTGAT
cnt = 526	feature = 422	correl = -0.0403129	descr = N_Gram_CGAT
cnt = 527	feature = 895	correl = 0.0442903	descr = N_Gram_TTGTA
cnt = 528	feature = 805	correl = 0.0698236	descr = N_Gram_TCTTT
cnt = 529	feature = 859	correl = 0.024249	descr = N_Gram_TTAC
cnt = 530	feature = 773	correl = -0.0274226	descr = N_Gram_TCCTC
cnt = 531	feature = 570	correl = -0.0737906	descr = N_Gram_GCCCT
cnt = 532	feature = 370	correl = -0.0731085	descr = N_Gram_CCCAG
cnt = 533	feature = 836	correl = -0.0226931	descr = N_Gram_TGGCT
cnt = 534	feature = 294	correl = 0.0286774	descr = N_Gram_ATGAA
cnt = 535	feature = 662	correl = -0.084978	descr = N_Gram_GGTGG
cnt = 536	feature = 460	correl = 0.0335279	descr = N_Gram_CTAA
cnt = 537	feature = 338	correl = -0.0399223	descr = N_Gram_CAGCA
cnt = 538	feature = 287	correl = 0.0488197	descr = N_Gram_ATCG
cnt = 539	feature = 28	correl = -0.0579378	descr = Position_Specific_Bin_Base_10_Base_G
cnt = 540	feature = 358	correl = -0.0295198	descr = N_Gram_CCAA
cnt = 541	feature = 457	correl = -0.0462757	descr = N_Gram_CGTTG
cnt = 542	feature = 214	correl = -0.0230261	descr = N_Gram_ACCG
cnt = 543	feature = 898	correl = 0.0599068	descr = N_Gram_TTGTT
cnt = 544	feature = 630	correl = -0.0552148	descr = N_Gram_GGCGC
cnt = 545	feature = 779	correl = 0.0490702	descr = N_Gram_TCGC
cnt = 546	feature = 445	correl = -0.0292961	descr = N_Gram_CGGT
cnt = 547	feature = 64	correl = 0.0898249	descr = Gibbs_of_Target_Sequence__Pos_0_Step_1
cnt = 548	feature = 467	correl = 0.0376553	descr = N_Gram_CTAT
cnt = 549	feature = 804	correl = 0.0293102	descr = N_Gram_TCTTC
cnt = 550	feature = 249	correl = -0.0349309	descr = N_Gram_AGCG
cnt = 551	feature = 350	correl = 0.0321286	descr = N_Gram_CATG
cnt = 552	feature = 486	correl = -0.0930764	descr = N_Gram_CTGGC
cnt = 553	feature = 377	correl = -0.101407	descr = N_Gram_CCCGA
cnt = 554	feature = 797	correl = 0.034827	descr = N_Gram_TCTCC
cnt = 555	feature = 228	correl = 0.0456891	descr = N_Gram_ACTA
cnt = 556	feature = 602	correl = 0.0345229	descr = N_Gram_GCTTG
cnt = 557	feature = 315	correl = 0.0417597	descr = N_Gram_ATTTT
cnt = 558	feature = 240	correl = 0.0456574	descr = N_Gram_AGACA
cnt = 559	feature = 747	correl = 0.0487932	descr = N_Gram_TATC
cnt = 560	feature = 251	correl = 0.0219816	descr = N_Gram_AGCT
cnt = 561	feature = 881	correl = 0.086888	descr = N_Gram_TTCTG
cnt = 562	feature = 541	correl = -0.0262477	descr = N_Gram_GATGA
cnt = 563	feature = 855	correl = 0.0669124	descr = N_Gram_TGTTT
cnt = 564	feature = 739	correl = 0.0227476	descr = N_Gram_TAGG
cnt = 565	feature = 848	correl = 0.0343662	descr = N_Gram_TGTC
cnt = 566	feature = 736	correl = 0.07612	descr = N_Gram_TAGC
cnt = 567	feature = 349	correl = 0.0559601	descr = N_Gram_CATCT
cnt = 568	feature = 818	correl = 0.0381273	descr = N_Gram_TGCA
cnt = 569	feature = 263	correl = 0.0356373	descr = N_Gram_AGTC
cnt = 570	feature = 585	correl = -0.0820249	descr = N_Gram_GCGGC
cnt = 571	feature = 463	correl = 0.0484898	descr = N_Gram_CTACA
cnt = 572	feature = 413	correl = -0.0711505	descr = N_Gram_CGAA
cnt = 573	feature = 310	correl = 0.0616123	descr = N_Gram_ATTG
cnt = 574	feature = 266	correl = 0.0256483	descr = N_Gram_AGTG
cnt = 575	feature = 623	correl = -0.0434358	descr = N_Gram_GGCAG
cnt = 576	feature = 904	correl = 0.0623761	descr = N_Gram_TTTCT
cnt = 577	feature = 564	correl = -0.0397265	descr = N_Gram_GCCA
cnt = 578	feature = 867	correl = 0.0433302	descr = N_Gram_TTAT
cnt = 579	feature = 714	correl = 0.0652952	descr = N_Gram_TAAG
cnt = 580	feature = 416	correl = -0.0510948	descr = N_Gram_CGAC
cnt = 581	feature = 553	correl = -0.0287776	descr = N_Gram_GCAC
cnt = 582	feature = 673	correl = 0.0250753	descr = N_Gram_GTCA
cnt = 583	feature = 626	correl = -0.112088	descr = N_Gram_GGCCC
cnt = 584	feature = 695	correl = 0.0295919	descr = N_Gram_GTGT
cnt = 585	feature = 574	correl = -0.0370531	descr = N_Gram_GCCT
cnt = 586	feature = 531	correl = -0.027193	descr = N_Gram_GAGC
cnt = 587	feature = 495	correl = 0.0412742	descr = N_Gram_CTTCT
cnt = 588	feature = 524	correl = 0.0296437	descr = N_Gram_GACT
cnt = 589	feature = 213	correl = -0.0229433	descr = N_Gram_ACCC
cnt = 590	feature = 680	correl = 0.0557464	descr = N_Gram_GTCG
cnt = 591	feature = 544	correl = 0.0260014	descr = N_Gram_GATT
cnt = 592	feature = 744	correl = 0.0598315	descr = N_Gram_TATA
cnt = 593	feature = 210	correl = -0.0378198	descr = N_Gram_ACCA
cnt = 594	feature = 851	correl = 0.0484386	descr = N_Gram_TGTG
cnt = 595	feature = 426	correl = -0.0395642	descr = N_Gram_CGCA
cnt = 596	feature = 884	correl = 0.0378238	descr = N_Gram_TTGA
cnt = 597	feature = 549	correl = -0.0695133	descr = N_Gram_GCAA
cnt = 598	feature = 222	correl = -0.0472369	descr = N_Gram_ACGG
cnt = 599	feature = 654	correl = 0.0310147	descr = N_Gram_GGTA
cnt = 600	feature = 652	correl = -0.0720848	descr = N_Gram_GGGTG
cnt = 601	feature = 599	correl = -0.0499054	descr = N_Gram_GCTGC
cnt = 602	feature = 882	correl = 0.0629653	descr = N_Gram_TTCTT
cnt = 603	feature = 591	correl = 0.0268516	descr = N_Gram_GCTA
cnt = 604	feature = 588	correl = -0.0682669	descr = N_Gram_GCGT
cnt = 605	feature = 787	correl = 0.0528745	descr = N_Gram_TCGT
cnt = 606	feature = 273	correl = 0.0425302	descr = N_Gram_ATAG
cnt = 607	feature = 282	correl = 0.0441532	descr = N_Gram_ATCC
cnt = 608	feature = 663	correl = -0.0441347	descr = N_Gram_GGTT
cnt = 609	feature = 728	correl = 0.0579	descr = N_Gram_TACT
cnt = 610	feature = 430	correl = -0.0926276	descr = N_Gram_CGCG
cnt = 611	feature = 533	correl = -0.0544504	descr = N_Gram_GAGG
cnt = 612	feature = 465	correl = 0.0524475	descr = N_Gram_CTAG
cnt = 613	feature = 512	correl = 0.0408771	descr = N_Gram_GAAT
cnt = 614	feature = 592	correl = -0.0253272	descr = N_Gram_GCTC
cnt = 615	feature = 820	correl = -0.0313923	descr = N_Gram_TGCC
cnt = 616	feature = 667	correl = 0.0420306	descr = N_Gram_GTAA
cnt = 617	feature = 256	correl = -0.0515914	descr = N_Gram_AGGG
cnt = 618	feature = 875	correl = 0.0393284	descr = N_Gram_TTCG
cnt = 619	feature = 303	correl = 0.0483675	descr = N_Gram_ATTA
cnt = 620	feature = 478	correl = 0.0251489	descr = N_Gram_CTCT
cnt = 621	feature = 606	correl = -0.0358128	descr = N_Gram_GGAA
cnt = 622	feature = 455	correl = -0.0509868	descr = N_Gram_CGTT
cnt = 623	feature = 67	correl = 0.0878724	descr = Gibbs_of_Target_Sequence__Pos_4_Step_1
cnt = 624	feature = 247	correl = -0.0562288	descr = N_Gram_AGCC
cnt = 625	feature = 872	correl = 0.0383372	descr = N_Gram_TTCC
cnt = 626	feature = 232	correl = 0.0593032	descr = N_Gram_ACTG
cnt = 627	feature = 559	correl = 0.0228082	descr = N_Gram_GCAT
cnt = 628	feature = 763	correl = 0.0357304	descr = N_Gram_TCAT
cnt = 629	feature = 393	correl = -0.0340266	descr = N_Gram_CCGG
cnt = 630	feature = 309	correl = 0.0956845	descr = N_Gram_ATTCT
cnt = 631	feature = 830	correl = 0.0229006	descr = N_Gram_TGGA
cnt = 632	feature = 65	correl = -0.0418686	descr = Gibbs_of_Target_Sequence__Pos_1_Step_1
cnt = 633	feature = 684	correl = 0.0356436	descr = N_Gram_GTGA
cnt = 634	feature = 448	correl = -0.0247978	descr = N_Gram_CGTC
cnt = 635	feature = 334	correl = -0.059169	descr = N_Gram_CAGA
cnt = 636	feature = 690	correl = -0.0903433	descr = N_Gram_GTGG
cnt = 637	feature = 783	correl = -0.0228062	descr = N_Gram_TCGG
cnt = 638	feature = 633	correl = -0.0572201	descr = N_Gram_GGCT
cnt = 639	feature = 900	correl = 0.0270261	descr = N_Gram_TTTA
cnt = 640	feature = 206	correl = 0.063513	descr = N_Gram_ACAT
cnt = 641	feature = 518	correl = -0.0662967	descr = N_Gram_GACC
cnt = 642	feature = 316	correl = -0.0262528	descr = N_Gram_CAAA
cnt = 643	feature = 765	correl = 0.0284397	descr = N_Gram_TCCA
cnt = 644	feature = 488	correl = 0.0440666	descr = N_Gram_CTGT
cnt = 645	feature = 340	correl = -0.0336394	descr = N_Gram_CAGG
cnt = 646	feature = 646	correl = -0.0909727	descr = N_Gram_GGGG
cnt = 647	feature = 105	correl = -0.0709674	descr = Xue_Structure_Feature_A100
cnt = 648	feature = 538	correl = 0.0376876	descr = N_Gram_GATA
cnt = 649	feature = 825	correl = 0.0341259	descr = N_Gram_TGCT
cnt = 650	feature = 79	correl = 0.0955657	descr = Gibbs_of_Target_Sequence__Pos_17_Step_1
cnt = 651	feature = 409	correl = 0.0385306	descr = N_Gram_CCTT
cnt = 652	feature = 732	correl = 0.0529332	descr = N_Gram_TAGA
cnt = 653	feature = 298	correl = -0.0615913	descr = N_Gram_ATGG
cnt = 654	feature = 676	correl = -0.0726291	descr = N_Gram_GTCC
cnt = 655	feature = 843	correl = 0.0607986	descr = N_Gram_TGTA
cnt = 656	feature = 405	correl = -0.061161	descr = N_Gram_CCTG
cnt = 657	feature = 277	correl = 0.0805155	descr = N_Gram_ATAT
cnt = 658	feature = 475	correl = -0.0731856	descr = N_Gram_CTCG
cnt = 659	feature = 706	correl = 0.0503992	descr = N_Gram_GTTT
cnt = 660	feature = 614	correl = -0.0475863	descr = N_Gram_GGAG
cnt = 661	feature = 290	correl = 0.0445001	descr = N_Gram_ATCT
cnt = 662	feature = 571	correl = -0.0422009	descr = N_Gram_GCCG
cnt = 663	feature = 540	correl = -0.053251	descr = N_Gram_GATG
cnt = 664	feature = 597	correl = -0.0260742	descr = N_Gram_GCTG
cnt = 665	feature = 720	correl = 0.0420291	descr = N_Gram_TACA
cnt = 666	feature = 579	correl = -0.0545494	descr = N_Gram_GCGC
cnt = 667	feature = 637	correl = -0.0864971	descr = N_Gram_GGGA
cnt = 668	feature = 508	correl = -0.0274072	descr = N_Gram_GAAG
cnt = 669	feature = 863	correl = 0.0442098	descr = N_Gram_TTAG
cnt = 670	feature = 360	correl = -0.0376436	descr = N_Gram_CCAC
cnt = 671	feature = 66	correl = -0.172686	descr = Gibbs_of_Target_Sequence__Pos_2_Step_1
cnt = 672	feature = 363	correl = -0.068991	descr = N_Gram_CCAG
cnt = 673	feature = 753	correl = 0.0641284	descr = N_Gram_TATT
cnt = 674	feature = 887	correl = 0.0479449	descr = N_Gram_TTGC
cnt = 675	feature = 795	correl = 0.0697998	descr = N_Gram_TCTC
cnt = 676	feature = 71	correl = 0.0723653	descr = Gibbs_of_Target_Sequence__Pos_8_Step_1
cnt = 677	feature = 369	correl = -0.0781941	descr = N_Gram_CCCA
cnt = 678	feature = 462	correl = 0.0682583	descr = N_Gram_CTAC
cnt = 679	feature = 372	correl = -0.0717316	descr = N_Gram_CCCC
cnt = 680	feature = 80	correl = 0.1985	descr = Gibbs_of_Target_Sequence__Pos_18_Step_1
cnt = 681	feature = 601	correl = -0.0233328	descr = N_Gram_GCTT
cnt = 682	feature = 500	correl = 0.0410404	descr = N_Gram_CTTT
cnt = 683	feature = 791	correl = 0.071727	descr = N_Gram_TCTA
cnt = 684	feature = 293	correl = 0.0357023	descr = N_Gram_ATGA
cnt = 685	feature = 496	correl = 0.056285	descr = N_Gram_CTTG
cnt = 686	feature = 710	correl = 0.0424963	descr = N_Gram_TAAA
cnt = 687	feature = 701	correl = -0.0584296	descr = N_Gram_GTTG
cnt = 688	feature = 380	correl = -0.0584198	descr = N_Gram_CCCT
cnt = 689	feature = 337	correl = -0.0492767	descr = N_Gram_CAGC
cnt = 690	feature = 620	correl = -0.0768101	descr = N_Gram_GGCA
cnt = 691	feature = 354	correl = 0.0410125	descr = N_Gram_CATT
cnt = 692	feature = 813	correl = 0.0343589	descr = N_Gram_TGAT
cnt = 693	feature = 799	correl = 0.0739686	descr = N_Gram_TCTG
cnt = 694	feature = 68	correl = 0.0527539	descr = Gibbs_of_Target_Sequence__Pos_5_Step_1
cnt = 695	feature = 442	correl = -0.062397	descr = N_Gram_CGGG
cnt = 696	feature = 384	correl = -0.101758	descr = N_Gram_CCGA
cnt = 697	feature = 329	correl = -0.0693195	descr = N_Gram_CACG
cnt = 698	feature = 659	correl = -0.0789446	descr = N_Gram_GGTG
cnt = 699	feature = 494	correl = 0.0316758	descr = N_Gram_CTTC
cnt = 700	feature = 910	correl = 0.0455375	descr = N_Gram_TTTT
cnt = 701	feature = 389	correl = -0.0489153	descr = N_Gram_CCGC
cnt = 702	feature = 75	correl = 0.11726	descr = Gibbs_of_Target_Sequence__Pos_13_Step_1
cnt = 703	feature = 808	correl = 0.0607381	descr = N_Gram_TGAA
cnt = 704	feature = 902	correl = 0.0546466	descr = N_Gram_TTTC
cnt = 705	feature = 348	correl = 0.0241767	descr = N_Gram_CATC
cnt = 706	feature = 767	correl = -0.0361798	descr = N_Gram_TCCC
cnt = 707	feature = 666	correl = 0.0532153	descr = N_Gram_GTA
cnt = 708	feature = 307	correl = 0.0810179	descr = N_Gram_ATTC
cnt = 709	feature = 894	correl = 0.0882352	descr = N_Gram_TTGT
cnt = 710	feature = 483	correl = -0.0306642	descr = N_Gram_CTGC
cnt = 711	feature = 832	correl = -0.0808029	descr = N_Gram_TGGC
cnt = 712	feature = 837	correl = -0.0506454	descr = N_Gram_TGGG
cnt = 713	feature = 74	correl = 0.0566559	descr = Gibbs_of_Target_Sequence__Pos_11_Step_1
cnt = 714	feature = 629	correl = -0.0916484	descr = N_Gram_GGCG
cnt = 715	feature = 227	correl = 0.0343784	descr = N_Gram_ACT
cnt = 716	feature = 376	correl = -0.104662	descr = N_Gram_CCCG
cnt = 717	feature = 400	correl = -0.0879548	descr = N_Gram_CCTC
cnt = 718	feature = 650	correl = -0.0499848	descr = N_Gram_GGGT
cnt = 719	feature = 641	correl = -0.115914	descr = N_Gram_GGGC
cnt = 720	feature = 72	correl = 0.090977	descr = Gibbs_of_Target_Sequence__Pos_9_Step_1
cnt = 721	feature = 891	correl = 0.0233218	descr = N_Gram_TTGG
cnt = 722	feature = 583	correl = -0.0880488	descr = N_Gram_GCGG
cnt = 723	feature = 556	correl = -0.0416818	descr = N_Gram_GCAG
cnt = 724	feature = 78	correl = 0.124245	descr = Gibbs_of_Target_Sequence__Pos_16_Step_1
cnt = 725	feature = 447	correl = -0.0262716	descr = N_Gram_CGT
cnt = 726	feature = 261	correl = 0.022557	descr = N_Gram_AGT
cnt = 727	feature = 76	correl = 0.144465	descr = Gibbs_of_Target_Sequence__Pos_14_Step_1
cnt = 728	feature = 624	correl = -0.122645	descr = N_Gram_GGCC
cnt = 729	feature = 216	correl = -0.0669009	descr = N_Gram_ACG
cnt = 730	feature = 853	correl = 0.0813509	descr = N_Gram_TGTT
cnt = 731	feature = 905	correl = 0.0909072	descr = N_Gram_TTTG
cnt = 732	feature = 803	correl = 0.0676648	descr = N_Gram_TCTT
cnt = 733	feature = 757	correl = 0.0243164	descr = N_Gram_TCA
cnt = 734	feature = 719	correl = 0.0622476	descr = N_Gram_TAC
cnt = 735	feature = 326	correl = -0.0341112	descr = N_Gram_CAC
cnt = 736	feature = 77	correl = 0.0992392	descr = Gibbs_of_Target_Sequence__Pos_15_Step_1
cnt = 737	feature = 73	correl = 0.121598	descr = Gibbs_of_Target_Sequence__Pos_10_Step_1
cnt = 738	feature = 69	correl = 0.0944954	descr = Gibbs_of_Target_Sequence__Pos_6_Step_1
cnt = 739	feature = 412	correl = -0.0749117	descr = N_Gram_CGA
cnt = 740	feature = 437	correl = -0.111273	descr = N_Gram_CGGC
cnt = 741	feature = 70	correl = 0.1472	descr = Gibbs_of_Target_Sequence__Pos_7_Step_1
cnt = 742	feature = 776	correl = 0.049832	descr = N_Gram_TCG
cnt = 743	feature = 281	correl = 0.0429932	descr = N_Gram_ATC
cnt = 744	feature = 878	correl = 0.100381	descr = N_Gram_TTCT
cnt = 745	feature = 528	correl = -0.0439707	descr = N_Gram_GAG
cnt = 746	feature = 566	correl = -0.15086	descr = N_Gram_GCCC
cnt = 747	feature = 314	correl = 0.0291526	descr = N_Gram_ATTT
cnt = 748	feature = 731	correl = 0.0895606	descr = N_Gram_TAG
cnt = 749	feature = 807	correl = 0.0594993	descr = N_Gram_TGA
cnt = 750	feature = 842	correl = 0.0931631	descr = N_Gram_TGT
cnt = 751	feature = 709	correl = 0.0623506	descr = N_Gram_TAA
cnt = 752	feature = 459	correl = 0.101001	descr = N_Gram_CTA
cnt = 753	feature = 548	correl = -0.0516503	descr = N_Gram_GCA
cnt = 754	feature = 605	correl = -0.0506601	descr = N_Gram_GGA
cnt = 755	feature = 806	correl = 0.0541959	descr = N_Gram_TG
cnt = 756	feature = 344	correl = 0.0624002	descr = N_Gram_CAT
cnt = 757	feature = 743	correl = 0.109277	descr = N_Gram_TAT
cnt = 758	feature = 357	correl = -0.0632419	descr = N_Gram_CCA
cnt = 759	feature = 653	correl = -0.0389671	descr = N_Gram_GGT
cnt = 760	feature = 857	correl = 0.0622678	descr = N_Gram_TTA
cnt = 761	feature = 272	correl = 0.0498523	descr = N_Gram_ATA
cnt = 762	feature = 333	correl = -0.0429775	descr = N_Gram_CAG
cnt = 763	feature = 396	correl = -0.0402968	descr = N_Gram_CCT
cnt = 764	feature = 756	correl = 0.0424397	descr = N_Gram_TC
cnt = 765	feature = 425	correl = -0.041389	descr = N_Gram_CGC
cnt = 766	feature = 470	correl = -0.0306488	descr = N_Gram_CTC
cnt = 767	feature = 578	correl = -0.091515	descr = N_Gram_GCG
cnt = 768	feature = 883	correl = 0.112654	descr = N_Gram_TTG
cnt = 769	feature = 790	correl = 0.109667	descr = N_Gram_TCT
cnt = 770	feature = 636	correl = -0.126353	descr = N_Gram_GGG
cnt = 771	feature = 491	correl = 0.0647841	descr = N_Gram_CTT
cnt = 772	feature = 368	correl = -0.138935	descr = N_Gram_CCC
cnt = 773	feature = 436	correl = -0.0909114	descr = N_Gram_CGG
cnt = 774	feature = 829	correl = -0.0566542	descr = N_Gram_TGG
cnt = 775	feature = 871	correl = 0.0897413	descr = N_Gram_TTC
cnt = 776	feature = 383	correl = -0.0817055	descr = N_Gram_CCG
cnt = 777	feature = 563	correl = -0.125426	descr = N_Gram_GCC
cnt = 778	feature = 619	correl = -0.179037	descr = N_Gram_GGC
cnt = 779	feature = 899	correl = 0.0993408	descr = N_Gram_TTT
cnt = 780	feature = 604	correl = -0.120051	descr = N_Gram_GG
cnt = 781	feature = 356	correl = -0.0863614	descr = N_Gram_CC
cnt = 782	feature = 302	correl = 0.117246	descr = N_Gram_ATT
cnt = 783	feature = 856	correl = 0.155758	descr = N_Gram_TT
cnt = 784	feature = 547	correl = -0.118783	descr = N_Gram_GC
cnt = 785	feature = 271	correl = 0.104119	descr = N_Gram_AT
cnt = 786	feature = 83	correl = 0.233596	descr = PF_RNAi_Fold_Energy
cnt = 787	feature = 708	correl = 0.169841	descr = N_Gram_TA
cnt = 788	feature = 411	correl = -0.0802939	descr = N_Gram_CG
cnt = 789	feature = 63	correl = 0.273316	descr = Gibbs_of_Target_Sequence_
num rows = 2188
num_elements = 1728520
.*
optimization finished, #iter = 1990
nu = 0.172079
obj = -29.602900, rho = -0.677835
nSV = 1000, nBSV = 62
num rows = 243
num_elements = 191970
*
optimization finished, #iter = 156
nu = 0.139249
obj = -3.115807, rho = -0.725559
nSV = 124, nBSV = 2
.*
optimization finished, #iter = 1990
nu = 0.172079
obj = -29.602900, rho = -0.677835
nSV = 1000, nBSV = 62
CFS merit scores = 1.36338
CFS merit scores = 1.59554
CFS merit scores = 1.83956
CFS merit scores = 2.06846
CFS merit scores = 2.27819
CFS merit scores = 2.46549
CFS merit scores = 2.63888
CFS merit scores = 2.80082
CFS merit scores = 2.95332
CFS merit scores = 3.096
CFS merit scores = 3.23194
CFS merit scores = 3.36173
CFS merit scores = 3.48567
CFS merit scores = 3.60498
CFS merit scores = 3.71941
CFS merit scores = 3.8296
CFS merit scores = 3.93596
CFS merit scores = 4.03834
CFS merit scores = 4.13762
CFS merit scores = 4.23282
CFS merit scores = 4.32492
CFS merit scores = 4.41367
CFS merit scores = 4.49887
CFS merit scores = 4.58114
CFS merit scores = 4.66103
CFS merit scores = 4.7386
CFS merit scores = 4.81431
CFS merit scores = 4.88809
CFS merit scores = 4.95949
CFS merit scores = 5.02857
CFS merit scores = 5.09621
CFS merit scores = 5.16232
CFS merit scores = 5.22681
CFS merit scores = 5.28987
CFS merit scores = 5.35111
CFS merit scores = 5.40992
CFS merit scores = 5.46741
CFS merit scores = 5.52362
CFS merit scores = 5.57793
CFS merit scores = 5.6303
CFS merit scores = 5.67906
CFS merit scores = 5.72531
CFS merit scores = 5.77032
CFS merit scores = 5.81369
CFS merit scores = 5.85593
CFS merit scores = 5.89534
CFS merit scores = 5.93317
CFS merit scores = 5.9691
CFS merit scores = 6.00489
CFS merit scores = 6.03947
CFS merit scores = 6.07346
CFS merit scores = 6.10689
CFS merit scores = 6.1391
CFS merit scores = 6.17077
CFS merit scores = 6.20154
CFS merit scores = 6.23113
CFS merit scores = 6.2598
CFS merit scores = 6.28798
CFS merit scores = 6.31436
CFS merit scores = 6.33987
CFS merit scores = 6.36501
CFS merit scores = 6.38861
CFS merit scores = 6.41108
CFS merit scores = 6.43223
CFS merit scores = 6.4528
CFS merit scores = 6.47206
CFS merit scores = 6.49084
CFS merit scores = 6.50883
CFS merit scores = 6.5261
CFS merit scores = 6.54209
CFS merit scores = 6.55791
CFS merit scores = 6.57296
CFS merit scores = 6.58729
CFS merit scores = 6.60032
CFS merit scores = 6.61335
CFS merit scores = 6.62436
CFS merit scores = 6.63556
CFS merit scores = 6.6465
CFS merit scores = 6.6574
CFS merit scores = 6.66685
CFS merit scores = 6.67597
CFS merit scores = 6.68496
CFS merit scores = 6.69379
CFS merit scores = 6.70264
CFS merit scores = 6.7113
CFS merit scores = 6.71994
CFS merit scores = 6.72803
CFS merit scores = 6.73631
CFS merit scores = 6.7447
CFS merit scores = 6.75259
CFS merit scores = 6.76043
CFS merit scores = 6.7678
CFS merit scores = 6.77486
CFS merit scores = 6.78199
CFS merit scores = 6.7893
CFS merit scores = 6.7965
CFS merit scores = 6.80296
CFS merit scores = 6.80943
CFS merit scores = 6.81547
CFS merit scores = 6.82108
CFS merit scores = 6.82665
CFS merit scores = 6.83222
CFS merit scores = 6.83673
CFS merit scores = 6.84047
CFS merit scores = 6.84425
CFS merit scores = 6.84766
CFS merit scores = 6.85077
CFS merit scores = 6.8539
CFS merit scores = 6.85711
CFS merit scores = 6.86003
CFS merit scores = 6.86294
CFS merit scores = 6.86557
CFS merit scores = 6.86825
CFS merit scores = 6.87122
CFS merit scores = 6.8742
CFS merit scores = 6.87731
CFS merit scores = 6.88039
CFS merit scores = 6.88327
CFS merit scores = 6.88617
CFS merit scores = 6.88916
CFS merit scores = 6.89174
CFS merit scores = 6.89421
CFS merit scores = 6.89651
CFS merit scores = 6.89886
CFS merit scores = 6.9012
CFS merit scores = 6.9035
CFS merit scores = 6.90539
CFS merit scores = 6.9074
CFS merit scores = 6.9096
CFS merit scores = 6.91108
CFS merit scores = 6.91277
CFS merit scores = 6.91452
CFS merit scores = 6.91606
CFS merit scores = 6.9176
CFS merit scores = 6.91918
CFS merit scores = 6.92042
CFS merit scores = 6.92181
CFS merit scores = 6.92331
CFS merit scores = 6.92476
CFS merit scores = 6.92619
CFS merit scores = 6.92755
CFS merit scores = 6.92886
CFS merit scores = 6.93007
CFS merit scores = 6.93107
CFS merit scores = 6.93205
CFS merit scores = 6.9329
CFS merit scores = 6.93383
CFS merit scores = 6.93477
CFS merit scores = 6.93538
CFS merit scores = 6.93607
CFS merit scores = 6.93626
CFS merit scores = 6.93657
CFS merit scores = 6.93682
CFS merit scores = 6.937
CFS merit scores = 6.93721
CFS merit scores = 6.93695
CFS merit scores = 6.93672
CFS merit scores = 6.93656
CFS merit scores = 6.93631
CFS merit scores = 6.93602
CFS merit scores = 6.93572
CFS merit scores = 6.93555
CFS merit scores = 6.93543
CFS merit scores = 6.93541
CFS merit scores = 6.93548
CFS merit scores = 6.93534
CFS merit scores = 6.93515
CFS merit scores = 6.93504
CFS merit scores = 6.935
CFS merit scores = 6.93487
CFS merit scores = 6.93469
CFS merit scores = 6.93452
CFS merit scores = 6.93443
CFS merit scores = 6.93439
CFS merit scores = 6.93442
CFS merit scores = 6.9345
CFS merit scores = 6.93468
CFS merit scores = 6.93468
CFS merit scores = 6.93452
CFS merit scores = 6.93435
CFS merit scores = 6.93396
CFS merit scores = 6.93354
CFS merit scores = 6.93313
CFS merit scores = 6.93267
CFS merit scores = 6.93215
CFS merit scores = 6.93153
CFS merit scores = 6.93096
CFS merit scores = 6.93038
CFS merit scores = 6.92964
CFS merit scores = 6.92898
CFS merit scores = 6.92823
CFS merit scores = 6.92752
CFS merit scores = 6.92678
CFS merit scores = 6.9261
CFS merit scores = 6.92549
CFS merit scores = 6.92455
CFS merit scores = 6.92368
CFS merit scores = 6.9228
CFS merit scores = 6.92193
CFS merit scores = 6.92101
CFS merit scores = 6.92
CFS merit scores = 6.91909
CFS merit scores = 6.9182
CFS merit scores = 6.91728
CFS merit scores = 6.91631
CFS merit scores = 6.91526
CFS merit scores = 6.91437
CFS merit scores = 6.91339
CFS merit scores = 6.91258
CFS merit scores = 6.91178
CFS merit scores = 6.91103
CFS merit scores = 6.91017
CFS merit scores = 6.90934
CFS merit scores = 6.90849
CFS merit scores = 6.90768
CFS merit scores = 6.90691
CFS merit scores = 6.90622
CFS merit scores = 6.90543
CFS merit scores = 6.90462
CFS merit scores = 6.90377
CFS merit scores = 6.90294
CFS merit scores = 6.90214
CFS merit scores = 6.90129
CFS merit scores = 6.90052
CFS merit scores = 6.89963
CFS merit scores = 6.89875
CFS merit scores = 6.89777
CFS merit scores = 6.89686
CFS merit scores = 6.896
CFS merit scores = 6.89518
CFS merit scores = 6.89436
CFS merit scores = 6.89345
CFS merit scores = 6.89253
CFS merit scores = 6.89164
CFS merit scores = 6.89081
CFS merit scores = 6.88994
CFS merit scores = 6.88904
CFS merit scores = 6.888
CFS merit scores = 6.887
CFS merit scores = 6.88608
CFS merit scores = 6.88509
CFS merit scores = 6.88397
CFS merit scores = 6.88283
CFS merit scores = 6.88171
CFS merit scores = 6.88064
CFS merit scores = 6.8796
CFS merit scores = 6.87856
CFS merit scores = 6.87746
CFS merit scores = 6.87631
CFS merit scores = 6.87518
CFS merit scores = 6.87406
CFS merit scores = 6.87297
CFS merit scores = 6.87191
CFS merit scores = 6.87083
CFS merit scores = 6.86979
CFS merit scores = 6.86872
CFS merit scores = 6.86768
CFS merit scores = 6.86661
CFS merit scores = 6.86558
CFS merit scores = 6.86454
CFS merit scores = 6.86354
CFS merit scores = 6.86259
CFS merit scores = 6.86163
CFS merit scores = 6.86059
CFS merit scores = 6.85957
CFS merit scores = 6.85844
CFS merit scores = 6.85735
CFS merit scores = 6.85629
CFS merit scores = 6.85508
CFS merit scores = 6.85388
CFS merit scores = 6.85273
CFS merit scores = 6.85154
CFS merit scores = 6.85038
CFS merit scores = 6.84925
CFS merit scores = 6.84811
CFS merit scores = 6.8469
CFS merit scores = 6.8457
CFS merit scores = 6.84452
CFS merit scores = 6.84334
CFS merit scores = 6.84207
CFS merit scores = 6.84086
CFS merit scores = 6.83965
CFS merit scores = 6.83849
CFS merit scores = 6.83732
CFS merit scores = 6.83606
CFS merit scores = 6.83482
CFS merit scores = 6.83355
CFS merit scores = 6.83236
CFS merit scores = 6.83116
CFS merit scores = 6.83
CFS merit scores = 6.82877
CFS merit scores = 6.82749
CFS merit scores = 6.82622
CFS merit scores = 6.82485
CFS merit scores = 6.82352
CFS merit scores = 6.82215
CFS merit scores = 6.8208
CFS merit scores = 6.81945
CFS merit scores = 6.81813
CFS merit scores = 6.81681
CFS merit scores = 6.81552
CFS merit scores = 6.814
CFS merit scores = 6.81253
CFS merit scores = 6.81101
CFS merit scores = 6.80953
CFS merit scores = 6.80803
CFS merit scores = 6.8066
CFS merit scores = 6.80518
CFS merit scores = 6.8037
CFS merit scores = 6.80226
CFS merit scores = 6.80083
CFS merit scores = 6.79938
CFS merit scores = 6.7979
CFS merit scores = 6.79643
CFS merit scores = 6.79495
CFS merit scores = 6.79347
CFS merit scores = 6.79206
CFS merit scores = 6.79068
CFS merit scores = 6.78931
CFS merit scores = 6.78792
CFS merit scores = 6.7865
CFS merit scores = 6.78509
CFS merit scores = 6.7837
CFS merit scores = 6.78228
CFS merit scores = 6.78086
CFS merit scores = 6.77945
CFS merit scores = 6.77803
CFS merit scores = 6.77664
CFS merit scores = 6.77526
CFS merit scores = 6.77388
CFS merit scores = 6.77246
CFS merit scores = 6.77106
CFS merit scores = 6.76969
CFS merit scores = 6.76833
CFS merit scores = 6.76701
CFS merit scores = 6.76562
CFS merit scores = 6.7642
CFS merit scores = 6.76278
CFS merit scores = 6.76137
CFS merit scores = 6.75994
CFS merit scores = 6.75852
CFS merit scores = 6.75712
CFS merit scores = 6.75577
CFS merit scores = 6.75435
CFS merit scores = 6.75294
CFS merit scores = 6.75156
CFS merit scores = 6.75018
CFS merit scores = 6.74883
CFS merit scores = 6.74746
CFS merit scores = 6.74605
CFS merit scores = 6.74465
CFS merit scores = 6.74325
CFS merit scores = 6.74179
CFS merit scores = 6.74032
CFS merit scores = 6.73883
CFS merit scores = 6.73739
CFS merit scores = 6.73597
CFS merit scores = 6.73448
CFS merit scores = 6.73297
CFS merit scores = 6.73144
CFS merit scores = 6.72989
CFS merit scores = 6.72837
CFS merit scores = 6.72687
CFS merit scores = 6.72538
CFS merit scores = 6.72386
CFS merit scores = 6.7224
CFS merit scores = 6.72093
CFS merit scores = 6.71945
CFS merit scores = 6.71797
CFS merit scores = 6.71643
CFS merit scores = 6.7149
CFS merit scores = 6.71342
CFS merit scores = 6.71185
CFS merit scores = 6.71027
CFS merit scores = 6.70873
CFS merit scores = 6.70716
CFS merit scores = 6.70556
CFS merit scores = 6.70397
CFS merit scores = 6.70234
CFS merit scores = 6.70068
CFS merit scores = 6.69907
CFS merit scores = 6.69742
CFS merit scores = 6.69578
CFS merit scores = 6.6942
CFS merit scores = 6.6926
CFS merit scores = 6.69105
CFS merit scores = 6.68947
CFS merit scores = 6.6879
CFS merit scores = 6.68633
CFS merit scores = 6.68478
CFS merit scores = 6.68326
CFS merit scores = 6.68178
CFS merit scores = 6.68024
CFS merit scores = 6.67868
CFS merit scores = 6.67714
CFS merit scores = 6.67561
CFS merit scores = 6.6741
CFS merit scores = 6.67255
CFS merit scores = 6.67097
CFS merit scores = 6.66939
CFS merit scores = 6.66781
CFS merit scores = 6.66625
CFS merit scores = 6.6647
CFS merit scores = 6.66317
CFS merit scores = 6.66163
CFS merit scores = 6.66008
CFS merit scores = 6.65855
CFS merit scores = 6.65697
CFS merit scores = 6.65542
CFS merit scores = 6.65378
CFS merit scores = 6.65214
CFS merit scores = 6.65055
CFS merit scores = 6.6489
CFS merit scores = 6.64725
CFS merit scores = 6.6456
CFS merit scores = 6.64397
CFS merit scores = 6.64238
CFS merit scores = 6.6408
CFS merit scores = 6.63925
CFS merit scores = 6.63769
CFS merit scores = 6.63607
CFS merit scores = 6.63446
CFS merit scores = 6.63286
CFS merit scores = 6.6313
CFS merit scores = 6.62965
CFS merit scores = 6.62802
CFS merit scores = 6.62634
CFS merit scores = 6.62469
CFS merit scores = 6.62304
CFS merit scores = 6.6214
CFS merit scores = 6.61974
CFS merit scores = 6.61808
CFS merit scores = 6.61634
CFS merit scores = 6.6146
CFS merit scores = 6.61289
CFS merit scores = 6.61119
CFS merit scores = 6.60949
CFS merit scores = 6.60778
CFS merit scores = 6.60608
CFS merit scores = 6.60441
CFS merit scores = 6.60275
CFS merit scores = 6.6011
CFS merit scores = 6.59946
CFS merit scores = 6.5978
CFS merit scores = 6.59615
CFS merit scores = 6.59447
CFS merit scores = 6.59281
CFS merit scores = 6.59117
CFS merit scores = 6.58952
CFS merit scores = 6.58785
CFS merit scores = 6.58617
CFS merit scores = 6.58449
CFS merit scores = 6.58283
CFS merit scores = 6.58116
CFS merit scores = 6.57953
CFS merit scores = 6.57788
CFS merit scores = 6.57622
CFS merit scores = 6.57461
CFS merit scores = 6.57296
CFS merit scores = 6.57132
CFS merit scores = 6.56969
CFS merit scores = 6.56803
CFS merit scores = 6.56639
CFS merit scores = 6.56473
CFS merit scores = 6.56306
CFS merit scores = 6.56138
CFS merit scores = 6.55972
CFS merit scores = 6.55808
CFS merit scores = 6.55645
CFS merit scores = 6.55485
CFS merit scores = 6.55323
CFS merit scores = 6.55162
CFS merit scores = 6.55002
CFS merit scores = 6.54843
CFS merit scores = 6.54686
CFS merit scores = 6.54522
CFS merit scores = 6.5436
CFS merit scores = 6.54197
CFS merit scores = 6.54033
CFS merit scores = 6.5387
CFS merit scores = 6.5371
CFS merit scores = 6.53549
CFS merit scores = 6.53392
CFS merit scores = 6.53231
CFS merit scores = 6.53071
CFS merit scores = 6.52911
CFS merit scores = 6.52749
CFS merit scores = 6.52589
CFS merit scores = 6.52431
CFS merit scores = 6.52264
CFS merit scores = 6.52099
CFS merit scores = 6.51929
CFS merit scores = 6.51759
CFS merit scores = 6.51589
CFS merit scores = 6.51419
CFS merit scores = 6.51249
CFS merit scores = 6.51078
CFS merit scores = 6.50908
CFS merit scores = 6.5074
CFS merit scores = 6.50573
CFS merit scores = 6.50406
CFS merit scores = 6.50237
CFS merit scores = 6.50067
CFS merit scores = 6.49895
CFS merit scores = 6.49725
CFS merit scores = 6.49554
CFS merit scores = 6.49383
CFS merit scores = 6.4921
CFS merit scores = 6.49039
CFS merit scores = 6.48867
CFS merit scores = 6.48691
CFS merit scores = 6.48514
CFS merit scores = 6.48336
CFS merit scores = 6.48159
CFS merit scores = 6.47985
CFS merit scores = 6.47811
CFS merit scores = 6.47639
CFS merit scores = 6.4747
CFS merit scores = 6.47298
CFS merit scores = 6.4712
CFS merit scores = 6.46943
CFS merit scores = 6.46767
CFS merit scores = 6.46591
CFS merit scores = 6.46413
CFS merit scores = 6.46237
CFS merit scores = 6.4606
CFS merit scores = 6.4588
CFS merit scores = 6.457
CFS merit scores = 6.4552
CFS merit scores = 6.45342
CFS merit scores = 6.45164
CFS merit scores = 6.44985
CFS merit scores = 6.44808
CFS merit scores = 6.44627
CFS merit scores = 6.44447
CFS merit scores = 6.4427
CFS merit scores = 6.44091
CFS merit scores = 6.43903
CFS merit scores = 6.4371
CFS merit scores = 6.43516
CFS merit scores = 6.4332
CFS merit scores = 6.43121
CFS merit scores = 6.42922
CFS merit scores = 6.42723
CFS merit scores = 6.42527
CFS merit scores = 6.4233
CFS merit scores = 6.42134
CFS merit scores = 6.41937
CFS merit scores = 6.41741
CFS merit scores = 6.41536
CFS merit scores = 6.41332
CFS merit scores = 6.41127
CFS merit scores = 6.4092
CFS merit scores = 6.40712
CFS merit scores = 6.40504
CFS merit scores = 6.40294
CFS merit scores = 6.40087
CFS merit scores = 6.39877
CFS merit scores = 6.39666
CFS merit scores = 6.39458
CFS merit scores = 6.39247
CFS merit scores = 6.39035
CFS merit scores = 6.38824
CFS merit scores = 6.38614
CFS merit scores = 6.38405
CFS merit scores = 6.3819
CFS merit scores = 6.37971
CFS merit scores = 6.37755
CFS merit scores = 6.3754
CFS merit scores = 6.37326
CFS merit scores = 6.3711
CFS merit scores = 6.36891
CFS merit scores = 6.36671
CFS merit scores = 6.3645
CFS merit scores = 6.36233
CFS merit scores = 6.36013
CFS merit scores = 6.35784
CFS merit scores = 6.35557
CFS merit scores = 6.35331
CFS merit scores = 6.35105
CFS merit scores = 6.34881
CFS merit scores = 6.34654
CFS merit scores = 6.34427
CFS merit scores = 6.34197
CFS merit scores = 6.33967
CFS merit scores = 6.33736
CFS merit scores = 6.33505
CFS merit scores = 6.33272
CFS merit scores = 6.33036
CFS merit scores = 6.32798
CFS merit scores = 6.32562
CFS merit scores = 6.32325
CFS merit scores = 6.32089
CFS merit scores = 6.31854
CFS merit scores = 6.3162
CFS merit scores = 6.31386
CFS merit scores = 6.31152
CFS merit scores = 6.30907
CFS merit scores = 6.30663
CFS merit scores = 6.30422
CFS merit scores = 6.3018
CFS merit scores = 6.29934
CFS merit scores = 6.29691
CFS merit scores = 6.29446
CFS merit scores = 6.29202
CFS merit scores = 6.28954
CFS merit scores = 6.28706
CFS merit scores = 6.28461
CFS merit scores = 6.28217
CFS merit scores = 6.27973
CFS merit scores = 6.2773
CFS merit scores = 6.27484
CFS merit scores = 6.27239
CFS merit scores = 6.26995
CFS merit scores = 6.26753
CFS merit scores = 6.26511
CFS merit scores = 6.26267
CFS merit scores = 6.26017
CFS merit scores = 6.25767
CFS merit scores = 6.25517
CFS merit scores = 6.25263
CFS merit scores = 6.25011
CFS merit scores = 6.24755
CFS merit scores = 6.24501
CFS merit scores = 6.24242
CFS merit scores = 6.23982
CFS merit scores = 6.2372
CFS merit scores = 6.23458
CFS merit scores = 6.23196
CFS merit scores = 6.22935
CFS merit scores = 6.22674
CFS merit scores = 6.22413
CFS merit scores = 6.22154
CFS merit scores = 6.21893
CFS merit scores = 6.21622
CFS merit scores = 6.21349
CFS merit scores = 6.21078
CFS merit scores = 6.20809
CFS merit scores = 6.2054
CFS merit scores = 6.20273
CFS merit scores = 6.20007
CFS merit scores = 6.19741
CFS merit scores = 6.19478
CFS merit scores = 6.19214
CFS merit scores = 6.1895
CFS merit scores = 6.18683
CFS merit scores = 6.18419
CFS merit scores = 6.18152
CFS merit scores = 6.17885
CFS merit scores = 6.1762
CFS merit scores = 6.17353
CFS merit scores = 6.17087
CFS merit scores = 6.16813
CFS merit scores = 6.16538
CFS merit scores = 6.16263
CFS merit scores = 6.15991
CFS merit scores = 6.15721
CFS merit scores = 6.15451
CFS merit scores = 6.1518
CFS merit scores = 6.1491
CFS merit scores = 6.14638
CFS merit scores = 6.14368
CFS merit scores = 6.14096
CFS merit scores = 6.13823
CFS merit scores = 6.13551
CFS merit scores = 6.1328
CFS merit scores = 6.1301
CFS merit scores = 6.1274
CFS merit scores = 6.12469
CFS merit scores = 6.12195
CFS merit scores = 6.11915
CFS merit scores = 6.11637
CFS merit scores = 6.11357
CFS merit scores = 6.11078
CFS merit scores = 6.10796
CFS merit scores = 6.10517
CFS merit scores = 6.1024
CFS merit scores = 6.09962
CFS merit scores = 6.09686
CFS merit scores = 6.09408
CFS merit scores = 6.0913
CFS merit scores = 6.08852
CFS merit scores = 6.08574
CFS merit scores = 6.08296
CFS merit scores = 6.08019
CFS merit scores = 6.0774
CFS merit scores = 6.07463
CFS merit scores = 6.07186
CFS merit scores = 6.06909
CFS merit scores = 6.06633
CFS merit scores = 6.06357
CFS merit scores = 6.0608
CFS merit scores = 6.05806
CFS merit scores = 6.05531
CFS merit scores = 6.05257
CFS merit scores = 6.04981
CFS merit scores = 6.04698
CFS merit scores = 6.04414
CFS merit scores = 6.04131
CFS merit scores = 6.03848
CFS merit scores = 6.03566
CFS merit scores = 6.03286
CFS merit scores = 6.03006
CFS merit scores = 6.02728
CFS merit scores = 6.02451
CFS merit scores = 6.02172
CFS merit scores = 6.01895
CFS merit scores = 6.01619
CFS merit scores = 6.01343
CFS merit scores = 6.01067
CFS merit scores = 6.00781
CFS merit scores = 6.00496
CFS merit scores = 6.00211
CFS merit scores = 5.99927
CFS merit scores = 5.99642
CFS merit scores = 5.99355
CFS merit scores = 5.99068
CFS merit scores = 5.98779
CFS merit scores = 5.98489
CFS merit scores = 5.98198
CFS merit scores = 5.97907
CFS merit scores = 5.97615
CFS merit scores = 5.97322
CFS merit scores = 5.97029
CFS merit scores = 5.96735
CFS merit scores = 5.96441
CFS merit scores = 5.96143
CFS merit scores = 5.95846
CFS merit scores = 5.95545
CFS merit scores = 5.95243
CFS merit scores = 5.94943
CFS merit scores = 5.94643
CFS merit scores = 5.94344
CFS merit scores = 5.94047
CFS merit scores = 5.93748
CFS merit scores = 5.93452
CFS merit scores = 5.93151
CFS merit scores = 5.92849
CFS merit scores = 5.92548
CFS merit scores = 5.92249
CFS merit scores = 5.91952
CFS merit scores = 5.9165
CFS merit scores = 5.91349
CFS merit scores = 5.91043
CFS merit scores = 5.90735
CFS merit scores = 5.90426
CFS merit scores = 5.90109
CFS merit scores = 5.89789
CFS merit scores = 5.89466
CFS merit scores = 5.89141
CFS merit scores = 5.88819
CFS merit scores = 5.88494
CFS merit scores = 5.88165
CFS merit scores = 5.87835
CFS merit scores = 5.87505
CFS merit scores = 5.87175
CFS merit scores = 5.8684
CFS merit scores = 5.86494
CFS merit scores = 5.86146
CFS merit scores = 5.85797
CFS merit scores = 5.85445
CFS merit scores = 5.85084
CFS merit scores = 5.84721
CFS merit scores = 5.84354
CFS merit scores = 5.83984
CFS merit scores = 5.83607
CFS merit scores = 5.83223
CFS merit scores = 5.82839
CFS merit scores = 5.8245
CFS merit scores = 5.82058
CFS merit scores = 5.81665
CFS merit scores = 5.81274
CFS merit scores = 5.80876
CFS merit scores = 5.80474
CFS merit scores = 5.80074
CFS merit scores = 5.79675
CFS merit scores = 5.7927
CFS merit scores = 5.78854
CFS merit scores = 5.78438
CFS merit scores = 5.78025
CFS merit scores = 5.77609
CFS merit scores = 5.77179
CFS merit scores = 5.76749
CFS merit scores = 5.76317
CFS merit scores = 5.75884
CFS merit scores = 5.75448
CFS merit scores = 5.74994
CFS merit scores = 5.7452
CFS merit scores = 5.74044
CFS merit scores = 5.73565
CFS merit scores = 5.73085
CFS merit scores = 5.72602
CFS merit scores = 5.72113
CFS merit scores = 5.71617
CFS merit scores = 5.71111
CFS merit scores = 5.70606
CFS merit scores = 5.70105
CFS merit scores = 5.69603
CFS merit scores = 5.69098
CFS merit scores = 5.6859
CFS merit scores = 5.6808
CFS merit scores = 5.67568
CFS merit scores = 5.67059
CFS merit scores = 5.66544
CFS merit scores = 5.66017
CFS merit scores = 5.65486
CFS merit scores = 5.64947
CFS merit scores = 5.64397
CFS merit scores = 5.63841
CFS merit scores = 5.63273
CFS merit scores = 5.62701
CFS merit scores = 5.62125
CFS merit scores = 5.61483
CFS merit scores = 5.60821
CFS merit scores = 5.60125
CFS merit scores = 5.59428
CFS merit scores = 5.58692
CFS merit scores = 5.57905
CFS merit scores = 5.57101
CFS merit scores = 5.56239
CFS merit scores = 5.54669
cnt = 1	feature = 64	correl = 0.363379	descr = Position_Specific_Bin_Base_20_Base_A
cnt = 2	feature = 652	correl = -0.179023	descr = N_Gram_GGC
cnt = 3	feature = 50	correl = -0.0638493	descr = Position_Specific_Bin_Base_16_Base_G
cnt = 4	feature = 442	correl = -0.0626833	descr = N_Gram_CGAA
cnt = 5	feature = 719	correl = -0.0516653	descr = N_Gram_GTGCC
cnt = 6	feature = 455	correl = -0.0459655	descr = N_Gram_CGCAA
cnt = 7	feature = 578	correl = 0.0453418	descr = N_Gram_GATTG
cnt = 8	feature = 449	correl = -0.0482257	descr = N_Gram_CGAGT
cnt = 9	feature = 231	correl = -0.0321312	descr = N_Gram_ACGCA
cnt = 10	feature = 889	correl = -0.0316776	descr = N_Gram_TTACG
cnt = 11	feature = 336	correl = 0.0274122	descr = N_Gram_CAACG
cnt = 12	feature = 437	correl = 0.0261665	descr = N_Gram_CCTTA
cnt = 13	feature = 451	correl = -0.0312372	descr = N_Gram_CGATA
cnt = 14	feature = 426	correl = 0.0263658	descr = N_Gram_CCTAT
cnt = 15	feature = 816	correl = -0.0442296	descr = N_Gram_TCGCG
cnt = 16	feature = 300	correl = 0.0297169	descr = N_Gram_ATCGC
cnt = 17	feature = 232	correl = 0.0265427	descr = N_Gram_ACGCT
cnt = 18	feature = 745	correl = 0.0261758	descr = N_Gram_TAAGC
cnt = 19	feature = 465	correl = -0.0607284	descr = N_Gram_CGCTA
cnt = 20	feature = 577	correl = 0.0388849	descr = N_Gram_GATTA
cnt = 21	feature = 507	correl = -0.0248377	descr = N_Gram_CTATT
cnt = 22	feature = 888	correl = -0.0309369	descr = N_Gram_TTACC
cnt = 23	feature = 505	correl = 0.0313429	descr = N_Gram_CTATC
cnt = 24	feature = 272	correl = 0.0330161	descr = N_Gram_AGTAA
cnt = 25	feature = 448	correl = 0.0332288	descr = N_Gram_CGAGA
cnt = 26	feature = 452	correl = -0.0230941	descr = N_Gram_CGATC
cnt = 27	feature = 225	correl = 0.0233433	descr = N_Gram_ACCGC
cnt = 28	feature = 492	correl = 0.0406581	descr = N_Gram_CGTTT
cnt = 29	feature = 424	correl = 0.0537419	descr = N_Gram_CCTAA
cnt = 30	feature = 230	correl = -0.0375461	descr = N_Gram_ACGAC
cnt = 31	feature = 486	correl = 0.0293191	descr = N_Gram_CGTCT
cnt = 32	feature = 892	correl = 0.0333516	descr = N_Gram_TTAGC
cnt = 33	feature = 702	correl = 0.0316502	descr = N_Gram_GTACC
cnt = 34	feature = 701	correl = -0.0263622	descr = N_Gram_GTAAT
cnt = 35	feature = 283	correl = 0.0262498	descr = N_Gram_ATAGC
cnt = 36	feature = 621	correl = -0.046508	descr = N_Gram_GCGGT
cnt = 37	feature = 755	correl = 0.0225324	descr = N_Gram_TACCG
cnt = 38	feature = 934	correl = -0.0215004	descr = N_Gram_TTTCG
cnt = 39	feature = 488	correl = -0.0377013	descr = N_Gram_CGTGG
cnt = 40	feature = 893	correl = 0.061137	descr = N_Gram_TTAGT
cnt = 41	feature = 742	correl = 0.0369026	descr = N_Gram_TAACT
cnt = 42	feature = 550	correl = -0.0233977	descr = N_Gram_GACCC
cnt = 43	feature = 711	correl = 0.0526348	descr = N_Gram_GTCGC
cnt = 44	feature = 456	correl = -0.0547057	descr = N_Gram_CGCAT
cnt = 45	feature = 728	correl = 0.0369533	descr = N_Gram_GTGTG
cnt = 46	feature = 476	correl = -0.0616535	descr = N_Gram_CGGGG
cnt = 47	feature = 506	correl = 0.0343333	descr = N_Gram_CTATG
cnt = 48	feature = 447	correl = -0.0375461	descr = N_Gram_CGACG
cnt = 49	feature = 896	correl = 0.0312217	descr = N_Gram_TTATG
cnt = 50	feature = 221	correl = -0.0253543	descr = N_Gram_ACCAA
cnt = 51	feature = 208	correl = 0.0296831	descr = N_Gram_ACAAG
cnt = 52	feature = 485	correl = -0.0511879	descr = N_Gram_CGTCG
cnt = 53	feature = 714	correl = 0.0478948	descr = N_Gram_GTCTA
cnt = 54	feature = 551	correl = -0.0546012	descr = N_Gram_GACCG
cnt = 55	feature = 240	correl = 0.0710403	descr = N_Gram_ACTAC
cnt = 56	feature = 765	correl = 0.0458411	descr = N_Gram_TAGAG
cnt = 57	feature = 280	correl = -0.0240026	descr = N_Gram_ATACA
cnt = 58	feature = 295	correl = -0.0217384	descr = N_Gram_ATCCC
cnt = 59	feature = 671	correl = -0.0647601	descr = N_Gram_GGGAA
cnt = 60	feature = 624	correl = -0.0240268	descr = N_Gram_GCGTG
cnt = 61	feature = 708	correl = -0.0234628	descr = N_Gram_GTCCG
cnt = 62	feature = 217	correl = 0.0638831	descr = N_Gram_ACATG
cnt = 63	feature = 760	correl = 0.0357127	descr = N_Gram_TACTG
cnt = 64	feature = 510	correl = -0.029587	descr = N_Gram_CTCAC
cnt = 65	feature = 406	correl = -0.0368185	descr = N_Gram_CCCGG
cnt = 66	feature = 490	correl = -0.06787	descr = N_Gram_CGTTC
cnt = 67	feature = 528	correl = -0.0404692	descr = N_Gram_CTTAA
cnt = 68	feature = 325	correl = 0.024741	descr = N_Gram_ATTGC
cnt = 69	feature = 329	correl = 0.0258424	descr = N_Gram_ATTTA
cnt = 70	feature = 741	correl = 0.0242308	descr = N_Gram_TAACA
cnt = 71	feature = 284	correl = 0.0347119	descr = N_Gram_ATAGG
cnt = 72	feature = 620	correl = -0.0263238	descr = N_Gram_GCGGG
cnt = 73	feature = 926	correl = 0.04353	descr = N_Gram_TTGTG
cnt = 74	feature = 584	correl = -0.0731848	descr = N_Gram_GCAAT
cnt = 75	feature = 529	correl = 0.0289254	descr = N_Gram_CTTAG
cnt = 76	feature = 747	correl = -0.0581861	descr = N_Gram_TAATC
cnt = 77	feature = 784	correl = -0.0269872	descr = N_Gram_TATTA
cnt = 78	feature = 757	correl = -0.0234912	descr = N_Gram_TACG
cnt = 79	feature = 287	correl = 0.0245904	descr = N_Gram_ATATC
cnt = 80	feature = 502	correl = -0.0255888	descr = N_Gram_CTAGG
cnt = 81	feature = 859	correl = -0.0313473	descr = N_Gram_TGCGC
cnt = 82	feature = 846	correl = 0.0215275	descr = N_Gram_TGACT
cnt = 83	feature = 823	correl = 0.0879704	descr = N_Gram_TCGTG
cnt = 84	feature = 322	correl = 0.0402357	descr = N_Gram_ATTCG
cnt = 85	feature = 516	correl = 0.0284235	descr = N_Gram_CTCTA
cnt = 86	feature = 560	correl = -0.0396741	descr = N_Gram_GAGAT
cnt = 87	feature = 700	correl = 0.0460699	descr = N_Gram_GTAAG
cnt = 88	feature = 463	correl = -0.0385553	descr = N_Gram_CGCGT
cnt = 89	feature = 582	correl = -0.0702504	descr = N_Gram_GCAAA
cnt = 90	feature = 277	correl = -0.0227504	descr = N_Gram_AGTGG
cnt = 91	feature = 782	correl = 0.0365681	descr = N_Gram_TATGT
cnt = 92	feature = 458	correl = -0.0412945	descr = N_Gram_CGCCC
cnt = 93	feature = 904	correl = 0.0327375	descr = N_Gram_TTCGC
cnt = 94	feature = 445	correl = -0.0256825	descr = N_Gram_CGACA
cnt = 95	feature = 695	correl = -0.0472679	descr = N_Gram_GGTTA
cnt = 96	feature = 559	correl = 0.0256	descr = N_Gram_GAGAA
cnt = 97	feature = 655	correl = -0.0284488	descr = N_Gram_GGCAC
cnt = 98	feature = 857	correl = -0.0227017	descr = N_Gram_TGCCT
cnt = 99	feature = 633	correl = -0.0363892	descr = N_Gram_GCTGA
cnt = 100	feature = 235	correl = -0.0338588	descr = N_Gram_ACGGG
cnt = 101	feature = 480	correl = -0.0250027	descr = N_Gram_CGGTG
cnt = 102	feature = 337	correl = 0.0487995	descr = N_Gram_CAAGC
cnt = 103	feature = 544	correl = 0.0582196	descr = N_Gram_GAATA
cnt = 104	feature = 831	correl = -0.0369611	descr = N_Gram_TCTCG
cnt = 105	feature = 645	correl = -0.0588814	descr = N_Gram_GGACC
cnt = 106	feature = 446	correl = -0.039993	descr = N_Gram_CGACC
cnt = 107	feature = 365	correl = 0.0379052	descr = N_Gram_CAGTT
cnt = 108	feature = 748	correl = -0.0215768	descr = N_Gram_TAATG
cnt = 109	feature = 504	correl = 0.0575007	descr = N_Gram_CTATA
cnt = 110	feature = 660	correl = -0.027018	descr = N_Gram_GGCCG
cnt = 111	feature = 495	correl = 0.064784	descr = N_Gram_CTAAG
cnt = 112	feature = 591	correl = -0.0465131	descr = N_Gram_GCATA
cnt = 113	feature = 335	correl = 0.0261098	descr = N_Gram_CAACC
cnt = 114	feature = 425	correl = 0.0357518	descr = N_Gram_CCTAC
cnt = 115	feature = 779	correl = 0.0242657	descr = N_Gram_TATCT
cnt = 116	feature = 229	correl = -0.0393504	descr = N_Gram_ACGAA
cnt = 117	feature = 874	correl = 0.0222116	descr = N_Gram_TGTAG
cnt = 118	feature = 625	correl = -0.0494015	descr = N_Gram_GCGTT
cnt = 119	feature = 819	correl = 0.0385944	descr = N_Gram_TCGGA
cnt = 120	feature = 481	correl = -0.0311573	descr = N_Gram_CGGTT
cnt = 121	feature = 509	correl = -0.0525979	descr = N_Gram_CTCAA
cnt = 122	feature = 631	correl = 0.0434217	descr = N_Gram_GCTCT
cnt = 123	feature = 569	correl = -0.0263588	descr = N_Gram_GAGTT
cnt = 124	feature = 887	correl = 0.056557	descr = N_Gram_TTACA
cnt = 125	feature = 897	correl = 0.0231801	descr = N_Gram_TTATT
cnt = 126	feature = 756	correl = 0.0276855	descr = N_Gram_TACCT
cnt = 127	feature = 796	correl = 0.0335408	descr = N_Gram_TCAGT
cnt = 128	feature = 466	correl = -0.0445736	descr = N_Gram_CGCTC
cnt = 129	feature = 618	correl = -0.0390051	descr = N_Gram_GCGGA
cnt = 130	feature = 877	correl = 0.0411835	descr = N_Gram_TGTCG
cnt = 131	feature = 752	correl = 0.0835953	descr = N_Gram_TACAA
cnt = 132	feature = 3	correl = 0.0908252	descr = Position_Specific_Bin_Base_1_Base_A
cnt = 133	feature = 906	correl = 0.0666436	descr = N_Gram_TTCGT
cnt = 134	feature = 318	correl = -0.0352462	descr = N_Gram_ATTAA
cnt = 135	feature = 398	correl = -0.0753719	descr = N_Gram_CCCAT
cnt = 136	feature = 396	correl = -0.0214254	descr = N_Gram_CCCAA
cnt = 137	feature = 472	correl = -0.109396	descr = N_Gram_CGGCG
cnt = 138	feature = 805	correl = -0.0301254	descr = N_Gram_TCCCG
cnt = 139	feature = 296	correl = 0.0219005	descr = N_Gram_ATCCG
cnt = 140	feature = 917	correl = 0.0404474	descr = N_Gram_TTGCA
cnt = 141	feature = 781	correl = 0.0577073	descr = N_Gram_TATGA
cnt = 142	feature = 540	correl = -0.0549028	descr = N_Gram_GAAGA
cnt = 143	feature = 767	correl = 0.0536372	descr = N_Gram_TAGCA
cnt = 144	feature = 433	correl = -0.0592332	descr = N_Gram_CCTGA
cnt = 145	feature = 350	correl = 0.0482254	descr = N_Gram_CACTC
cnt = 146	feature = 891	correl = 0.0742495	descr = N_Gram_TTAGA
cnt = 147	feature = 638	correl = -0.0601631	descr = N_Gram_GCTTT
cnt = 148	feature = 314	correl = -0.0221883	descr = N_Gram_ATGTA
cnt = 149	feature = 430	correl = -0.0820678	descr = N_Gram_CCTCG
cnt = 150	feature = 920	correl = 0.047674	descr = N_Gram_TTGGA
cnt = 151	feature = 778	correl = 0.051745	descr = N_Gram_TATCG
cnt = 152	feature = 586	correl = -0.0472726	descr = N_Gram_GCACC
cnt = 153	feature = 19	correl = -0.0328288	descr = Position_Specific_Bin_Base_6_Base_C
cnt = 154	feature = 843	correl = 0.0383422	descr = N_Gram_TGAAC
cnt = 155	feature = 583	correl = 0.0556304	descr = N_Gram_GCAAC
cnt = 156	feature = 347	correl = -0.0354675	descr = N_Gram_CACGG
cnt = 157	feature = 6	correl = -0.0394958	descr = Position_Specific_Bin_Base_2_Base_A
cnt = 158	feature = 269	correl = 0.0828974	descr = N_Gram_AGGTA
cnt = 159	feature = 651	correl = 0.0366946	descr = N_Gram_GGATT
cnt = 160	feature = 547	correl = 0.0476164	descr = N_Gram_GACAA
cnt = 161	feature = 696	correl = -0.0593672	descr = N_Gram_GGTTG
cnt = 162	feature = 566	correl = -0.0384571	descr = N_Gram_GAGGG
cnt = 163	feature = 260	correl = -0.0315008	descr = N_Gram_AGCGT
cnt = 164	feature = 774	correl = 0.0751151	descr = N_Gram_TATAA
cnt = 165	feature = 214	correl = 0.0630837	descr = N_Gram_ACAGT
cnt = 166	feature = 0	correl = 0.0378899	descr = Position_Specific_Bin_Base_0_Base_A
cnt = 167	feature = 402	correl = -0.040172	descr = N_Gram_CCCCT
cnt = 168	feature = 615	correl = -0.0807286	descr = N_Gram_GCGCG
cnt = 169	feature = 479	correl = -0.038447	descr = N_Gram_CGGTC
cnt = 170	feature = 786	correl = 0.0221044	descr = N_Gram_TATTG
cnt = 171	feature = 609	correl = -0.0462326	descr = N_Gram_GCCTT
cnt = 172	feature = 817	correl = 0.0351598	descr = N_Gram_TCGCT
cnt = 173	feature = 769	correl = 0.0280791	descr = N_Gram_TAGGC
cnt = 174	feature = 832	correl = 0.0456743	descr = N_Gram_TCTCT
cnt = 175	feature = 275	correl = 0.0278558	descr = N_Gram_AGTCT
cnt = 176	feature = 730	correl = 0.0395513	descr = N_Gram_GTTCG
cnt = 177	feature = 759	correl = 0.068002	descr = N_Gram_TACTA
cnt = 178	feature = 400	correl = -0.0395225	descr = N_Gram_CCCCA
cnt = 179	feature = 602	correl = -0.0975789	descr = N_Gram_GCCCG
cnt = 180	feature = 565	correl = -0.073255	descr = N_Gram_GAGGC
cnt = 181	feature = 740	correl = 0.0220367	descr = N_Gram_TAAAG
cnt = 182	feature = 343	correl = -0.0228021	descr = N_Gram_CACCG
cnt = 183	feature = 418	correl = -0.0412444	descr = N_Gram_CCGCT
cnt = 184	feature = 439	correl = 0.0231728	descr = N_Gram_CCTTT
cnt = 185	feature = 677	correl = -0.0235753	descr = N_Gram_GGGCT
cnt = 186	feature = 500	correl = 0.0258957	descr = N_Gram_CTAGA
cnt = 187	feature = 777	correl = 0.0665932	descr = N_Gram_TATCA
cnt = 188	feature = 270	correl = -0.0227126	descr = N_Gram_AGGTG
cnt = 189	feature = 795	correl = -0.0453528	descr = N_Gram_TCAGA
cnt = 190	feature = 511	correl = 0.0278845	descr = N_Gram_CTCAT
cnt = 191	feature = 642	correl = -0.0227463	descr = N_Gram_GGAAC
cnt = 192	feature = 630	correl = -0.0275534	descr = N_Gram_GCTCG
cnt = 193	feature = 941	correl = 0.0405319	descr = N_Gram_TTTTA
cnt = 194	feature = 915	correl = 0.0368866	descr = N_Gram_TTGAC
cnt = 195	feature = 613	correl = -0.0393818	descr = N_Gram_GCGCA
cnt = 196	feature = 720	correl = -0.035675	descr = N_Gram_GTGCG
cnt = 197	feature = 704	correl = 0.042001	descr = N_Gram_GTCAA
cnt = 198	feature = 553	correl = -0.0301663	descr = N_Gram_GACGG
cnt = 199	feature = 501	correl = 0.0721006	descr = N_Gram_CTAGC
cnt = 200	feature = 562	correl = -0.0540257	descr = N_Gram_GAGCC
cnt = 201	feature = 644	correl = 0.0402258	descr = N_Gram_GGAAT
cnt = 202	feature = 34	correl = -0.0342594	descr = Position_Specific_Bin_Base_11_Base_C
cnt = 203	feature = 687	correl = 0.0273535	descr = N_Gram_GGTAC
cnt = 204	feature = 771	correl = 0.04072	descr = N_Gram_TAGTG
cnt = 205	feature = 327	correl = 0.0454373	descr = N_Gram_ATTGT
cnt = 206	feature = 42	correl = -0.032372	descr = Position_Specific_Bin_Base_14_Base_C
cnt = 207	feature = 384	correl = -0.0225413	descr = N_Gram_CCAAG
cnt = 208	feature = 63	correl = 0.0544667	descr = Position_Specific_Bin_Base_19_Base_T
cnt = 209	feature = 815	correl = 0.0530325	descr = N_Gram_TCGCA
cnt = 210	feature = 858	correl = 0.0511987	descr = N_Gram_TGCGA
cnt = 211	feature = 338	correl = 0.0520559	descr = N_Gram_CAATC
cnt = 212	feature = 921	correl = -0.0329237	descr = N_Gram_TTGGC
cnt = 213	feature = 484	correl = -0.0462418	descr = N_Gram_CGTCC
cnt = 214	feature = 729	correl = -0.0497275	descr = N_Gram_GTTAG
cnt = 215	feature = 820	correl = -0.0262676	descr = N_Gram_TCGGC
cnt = 216	feature = 286	correl = 0.0294834	descr = N_Gram_ATATA
cnt = 217	feature = 555	correl = 0.0702169	descr = N_Gram_GACTA
cnt = 218	feature = 914	correl = 0.0643269	descr = N_Gram_TTGAA
cnt = 219	feature = 855	correl = -0.0620522	descr = N_Gram_TGCCC
cnt = 220	feature = 415	correl = -0.0672884	descr = N_Gram_CCGAT
cnt = 221	feature = 311	correl = -0.0253183	descr = N_Gram_ATGGA
cnt = 222	feature = 368	correl = -0.0551569	descr = N_Gram_CATAA
cnt = 223	feature = 306	correl = -0.0227831	descr = N_Gram_ATGAC
cnt = 224	feature = 54	correl = -0.045521	descr = Position_Specific_Bin_Base_17_Base_G
cnt = 225	feature = 249	correl = -0.0220244	descr = N_Gram_AGACC
cnt = 226	feature = 413	correl = -0.0467503	descr = N_Gram_CCGAC
cnt = 227	feature = 850	correl = 0.028196	descr = N_Gram_TGATT
cnt = 228	feature = 244	correl = -0.0432176	descr = N_Gram_ACTGC
cnt = 229	feature = 875	correl = 0.029628	descr = N_Gram_TGTAT
cnt = 230	feature = 67	correl = 0.107189	descr = Position_Specific_Bin_Base_20_Base_T
cnt = 231	feature = 869	correl = -0.0405617	descr = N_Gram_TGGGA
cnt = 232	feature = 307	correl = 0.0564554	descr = N_Gram_ATGAG
cnt = 233	feature = 616	correl = -0.0555637	descr = N_Gram_GCGCT
cnt = 234	feature = 320	correl = 0.0730422	descr = N_Gram_ATTAT
cnt = 235	feature = 253	correl = 0.0610134	descr = N_Gram_AGATA
cnt = 236	feature = 39	correl = 0.0521174	descr = Position_Specific_Bin_Base_13_Base_A
cnt = 237	feature = 237	correl = -0.0225833	descr = N_Gram_ACGTT
cnt = 238	feature = 213	correl = 0.0466279	descr = N_Gram_ACAGC
cnt = 239	feature = 939	correl = 0.051637	descr = N_Gram_TTTGT
cnt = 240	feature = 27	correl = -0.0265378	descr = Position_Specific_Bin_Base_9_Base_C
cnt = 241	feature = 775	correl = 0.0456487	descr = N_Gram_TATAG
cnt = 242	feature = 658	correl = -0.0849963	descr = N_Gram_GGCCA
cnt = 243	feature = 11	correl = 0.0690295	descr = Position_Specific_Bin_Base_3_Base_G
cnt = 244	feature = 686	correl = 0.040743	descr = N_Gram_GGTAA
cnt = 245	feature = 14	correl = -0.0774296	descr = Position_Specific_Bin_Base_4_Base_C
cnt = 246	feature = 813	correl = 0.0308208	descr = N_Gram_TCGAG
cnt = 247	feature = 705	correl = 0.0312411	descr = N_Gram_GTCAT
cnt = 248	feature = 412	correl = -0.0570658	descr = N_Gram_CCGAA
cnt = 249	feature = 809	correl = -0.0345254	descr = N_Gram_TCCTG
cnt = 250	feature = 680	correl = -0.0696925	descr = N_Gram_GGGGC
cnt = 251	feature = 250	correl = -0.0417226	descr = N_Gram_AGAGA
cnt = 252	feature = 679	correl = -0.0558781	descr = N_Gram_GGGGA
cnt = 253	feature = 880	correl = 0.069089	descr = N_Gram_TGTGT
cnt = 254	feature = 1	correl = 0.115975	descr = Position_Specific_Bin_Base_0_Base_C
cnt = 255	feature = 211	correl = 0.027132	descr = N_Gram_ACACA
cnt = 256	feature = 47	correl = -0.0268652	descr = Position_Specific_Bin_Base_15_Base_T
cnt = 257	feature = 414	correl = -0.050809	descr = N_Gram_CCGAG
cnt = 258	feature = 265	correl = -0.0266928	descr = N_Gram_AGGCA
cnt = 259	feature = 234	correl = -0.0272739	descr = N_Gram_ACGGA
cnt = 260	feature = 332	correl = -0.0341862	descr = N_Gram_CAAAA
cnt = 261	feature = 734	correl = 0.0341291	descr = N_Gram_GTTTC
cnt = 262	feature = 262	correl = 0.0321154	descr = N_Gram_AGCTT
cnt = 263	feature = 346	correl = -0.0367661	descr = N_Gram_CACGA
cnt = 264	feature = 739	correl = 0.0563375	descr = N_Gram_TAAAC
cnt = 265	feature = 264	correl = -0.0586054	descr = N_Gram_AGGAG
cnt = 266	feature = 4	correl = -0.025699	descr = Position_Specific_Bin_Base_1_Base_C
cnt = 267	feature = 557	correl = 0.044337	descr = N_Gram_GACTG
cnt = 268	feature = 722	correl = -0.0487883	descr = N_Gram_GTGGA
cnt = 269	feature = 369	correl = -0.052763	descr = N_Gram_CATAC
cnt = 270	feature = 462	correl = -0.0671136	descr = N_Gram_CGCGG
cnt = 271	feature = 598	correl = -0.0262613	descr = N_Gram_GCCAT
cnt = 272	feature = 943	correl = 0.0354029	descr = N_Gram_TTTTG
cnt = 273	feature = 487	correl = 0.0589496	descr = N_Gram_CGTGA
cnt = 274	feature = 518	correl = -0.0535952	descr = N_Gram_CTGAG
cnt = 275	feature = 319	correl = 0.0301148	descr = N_Gram_ATTAG
cnt = 276	feature = 364	correl = 0.0297756	descr = N_Gram_CAGTA
cnt = 277	feature = 600	correl = -0.0819392	descr = N_Gram_GCCCA
cnt = 278	feature = 66	correl = -0.166724	descr = Position_Specific_Bin_Base_20_Base_G
cnt = 279	feature = 21	correl = -0.125311	descr = Position_Specific_Bin_Base_7_Base_C
cnt = 280	feature = 826	correl = 0.0585632	descr = N_Gram_TCTAC
cnt = 281	feature = 931	correl = 0.0269124	descr = N_Gram_TTTAT
cnt = 282	feature = 556	correl = -0.0276736	descr = N_Gram_GACTC
cnt = 283	feature = 58	correl = -0.0471093	descr = Position_Specific_Bin_Base_18_Base_G
cnt = 284	feature = 51	correl = 0.0300669	descr = Position_Specific_Bin_Base_16_Base_T
cnt = 285	feature = 309	correl = 0.0270765	descr = N_Gram_ATGCT
cnt = 286	feature = 266	correl = 0.0224497	descr = N_Gram_AGGCT
cnt = 287	feature = 749	correl = 0.0655212	descr = N_Gram_TAATT
cnt = 288	feature = 535	correl = 0.0520587	descr = N_Gram_CTTGT
cnt = 289	feature = 593	correl = 0.0347099	descr = N_Gram_GCATT
cnt = 290	feature = 18	correl = 0.0603946	descr = Position_Specific_Bin_Base_5_Base_T
cnt = 291	feature = 315	correl = 0.0223458	descr = N_Gram_ATGTC
cnt = 292	feature = 791	correl = 0.0510623	descr = N_Gram_TCAAC
cnt = 293	feature = 421	correl = -0.0295375	descr = N_Gram_CCGGT
cnt = 294	feature = 341	correl = -0.0371897	descr = N_Gram_CACAT
cnt = 295	feature = 856	correl = -0.0304017	descr = N_Gram_TGCCG
cnt = 296	feature = 514	correl = -0.0519124	descr = N_Gram_CTCGT
cnt = 297	feature = 276	correl = 0.0468562	descr = N_Gram_AGTGA
cnt = 298	feature = 434	correl = -0.0631522	descr = N_Gram_CCTGC
cnt = 299	feature = 357	correl = -0.0503639	descr = N_Gram_CAGCC
cnt = 300	feature = 563	correl = -0.0344792	descr = N_Gram_GAGCG
cnt = 301	feature = 25	correl = -0.0956516	descr = Position_Specific_Bin_Base_8_Base_C
cnt = 302	feature = 61	correl = -0.124941	descr = Position_Specific_Bin_Base_19_Base_C
cnt = 303	feature = 763	correl = 0.0351761	descr = N_Gram_TAGAA
cnt = 304	feature = 675	correl = -0.100407	descr = N_Gram_GGGCC
cnt = 305	feature = 294	correl = 0.0624627	descr = N_Gram_ATCCA
cnt = 306	feature = 498	correl = 0.080078	descr = N_Gram_CTACT
cnt = 307	feature = 37	correl = 0.0359216	descr = Position_Specific_Bin_Base_12_Base_A
cnt = 308	feature = 629	correl = -0.0487211	descr = N_Gram_GCTCC
cnt = 309	feature = 461	correl = -0.0744575	descr = N_Gram_CGCGC
cnt = 310	feature = 12	correl = -0.0905711	descr = Position_Specific_Bin_Base_3_Base_T
cnt = 311	feature = 794	correl = -0.0571914	descr = N_Gram_TCACG
cnt = 312	feature = 848	correl = 0.0590968	descr = N_Gram_TGATA
cnt = 313	feature = 643	correl = -0.0495624	descr = N_Gram_GGAAG
cnt = 314	feature = 725	correl = -0.023903	descr = N_Gram_GTGGT
cnt = 315	feature = 712	correl = -0.0257375	descr = N_Gram_GTCGG
cnt = 316	feature = 160	correl = -0.0901814	descr = Fold_of_Target_NoBeginbrace_noends_Pos_20
cnt = 317	feature = 925	correl = 0.0239669	descr = N_Gram_TTGTC
cnt = 318	feature = 727	correl = 0.0389719	descr = N_Gram_GTGTA
cnt = 319	feature = 405	correl = -0.0566775	descr = N_Gram_CCCGC
cnt = 320	feature = 377	correl = 0.037855	descr = N_Gram_CATGT
cnt = 321	feature = 724	correl = -0.0569172	descr = N_Gram_GTGGG
cnt = 322	feature = 654	correl = -0.0675656	descr = N_Gram_GGCAA
cnt = 323	feature = 667	correl = -0.0591007	descr = N_Gram_GGCTG
cnt = 324	feature = 254	correl = -0.0434407	descr = N_Gram_AGATG
cnt = 325	feature = 391	correl = -0.0474574	descr = N_Gram_CCAGG
cnt = 326	feature = 370	correl = 0.0250717	descr = N_Gram_CATAT
cnt = 327	feature = 303	correl = 0.0489401	descr = N_Gram_ATCTG
cnt = 328	feature = 468	correl = -0.030131	descr = N_Gram_CGGAG
cnt = 329	feature = 59	correl = 0.0331232	descr = Position_Specific_Bin_Base_18_Base_T
cnt = 330	feature = 312	correl = -0.0323597	descr = N_Gram_ATGGG
cnt = 331	feature = 866	correl = -0.0743113	descr = N_Gram_TGGCG
cnt = 332	feature = 807	correl = 0.0693504	descr = N_Gram_TCCTA
cnt = 333	feature = 33	correl = -0.0370236	descr = Position_Specific_Bin_Base_11_Base_A
cnt = 334	feature = 29	correl = 0.0751094	descr = Position_Specific_Bin_Base_10_Base_A
cnt = 335	feature = 41	correl = 0.103117	descr = Position_Specific_Bin_Base_14_Base_A
cnt = 336	feature = 628	correl = 0.029893	descr = N_Gram_GCTAT
cnt = 337	feature = 431	correl = -0.0691111	descr = N_Gram_CCTCT
cnt = 338	feature = 2	correl = -0.149004	descr = Position_Specific_Bin_Base_0_Base_G
cnt = 339	feature = 792	correl = 0.0238105	descr = N_Gram_TCAAG
cnt = 340	feature = 299	correl = 0.0494741	descr = N_Gram_ATCGA
cnt = 341	feature = 862	correl = -0.0298478	descr = N_Gram_TGCTC
cnt = 342	feature = 241	correl = 0.0424518	descr = N_Gram_ACTCT
cnt = 343	feature = 596	correl = -0.0306873	descr = N_Gram_GCCAC
cnt = 344	feature = 764	correl = 0.0648095	descr = N_Gram_TAGAC
cnt = 345	feature = 274	correl = 0.104169	descr = N_Gram_AGTCG
cnt = 346	feature = 16	correl = 0.0292485	descr = Position_Specific_Bin_Base_4_Base_T
cnt = 347	feature = 401	correl = -0.0644952	descr = N_Gram_CCCCG
cnt = 348	feature = 541	correl = -0.0349037	descr = N_Gram_GAAGC
cnt = 349	feature = 524	correl = 0.0340354	descr = N_Gram_CTGGT
cnt = 350	feature = 909	correl = 0.0340897	descr = N_Gram_TTCTC
cnt = 351	feature = 251	correl = -0.0296806	descr = N_Gram_AGAGG
cnt = 352	feature = 852	correl = 0.0242315	descr = N_Gram_TGCAA
cnt = 353	feature = 344	correl = -0.0424058	descr = N_Gram_CACCT
cnt = 354	feature = 690	correl = -0.0753693	descr = N_Gram_GGTCC
cnt = 355	feature = 292	correl = 0.045923	descr = N_Gram_ATCAA
cnt = 356	feature = 28	correl = 0.0276972	descr = Position_Specific_Bin_Base_9_Base_T
cnt = 357	feature = 359	correl = 0.0214134	descr = N_Gram_CAGCT
cnt = 358	feature = 353	correl = -0.0484931	descr = N_Gram_CAGAC
cnt = 359	feature = 358	correl = -0.0331896	descr = N_Gram_CAGCG
cnt = 360	feature = 297	correl = 0.0320139	descr = N_Gram_ATCCT
cnt = 361	feature = 257	correl = -0.0523699	descr = N_Gram_AGCCC
cnt = 362	feature = 828	correl = 0.027499	descr = N_Gram_TCTAT
cnt = 363	feature = 470	correl = -0.0442828	descr = N_Gram_CGGCA
cnt = 364	feature = 243	correl = 0.0668477	descr = N_Gram_ACTGA
cnt = 365	feature = 383	correl = -0.0355436	descr = N_Gram_CCAAA
cnt = 366	feature = 853	correl = 0.0411271	descr = N_Gram_TGCAT
cnt = 367	feature = 838	correl = 0.0223697	descr = N_Gram_TCTTG
cnt = 368	feature = 650	correl = -0.0375351	descr = N_Gram_GGATG
cnt = 369	feature = 7	correl = 0.0485481	descr = Position_Specific_Bin_Base_2_Base_C
cnt = 370	feature = 362	correl = -0.0908184	descr = N_Gram_CAGGG
cnt = 371	feature = 918	correl = 0.0214385	descr = N_Gram_TTGCC
cnt = 372	feature = 52	correl = 0.0467491	descr = Position_Specific_Bin_Base_17_Base_A
cnt = 373	feature = 326	correl = 0.0417219	descr = N_Gram_ATTGG
cnt = 374	feature = 845	correl = 0.034042	descr = N_Gram_TGAAT
cnt = 375	feature = 735	correl = 0.0448085	descr = N_Gram_GTTTG
cnt = 376	feature = 38	correl = -0.0305606	descr = Position_Specific_Bin_Base_12_Base_C
cnt = 377	feature = 475	correl = -0.0574165	descr = N_Gram_CGGGC
cnt = 378	feature = 376	correl = -0.0467956	descr = N_Gram_CATGG
cnt = 379	feature = 393	correl = -0.0479157	descr = N_Gram_CCATA
cnt = 380	feature = 302	correl = 0.0628669	descr = N_Gram_ATCTC
cnt = 381	feature = 681	correl = -0.0474961	descr = N_Gram_GGGGT
cnt = 382	feature = 623	correl = -0.0863611	descr = N_Gram_GCGTC
cnt = 383	feature = 5	correl = -0.087233	descr = Position_Specific_Bin_Base_1_Base_G
cnt = 384	feature = 713	correl = 0.0719565	descr = N_Gram_GTCGT
cnt = 385	feature = 522	correl = 0.0473386	descr = N_Gram_CTGGA
cnt = 386	feature = 246	correl = 0.0389174	descr = N_Gram_AGAAT
cnt = 387	feature = 24	correl = 0.0466216	descr = Position_Specific_Bin_Base_8_Base_A
cnt = 388	feature = 597	correl = -0.0684797	descr = N_Gram_GCCAG
cnt = 389	feature = 793	correl = 0.0363551	descr = N_Gram_TCACC
cnt = 390	feature = 905	correl = -0.0224344	descr = N_Gram_TTCGG
cnt = 391	feature = 57	correl = -0.0308477	descr = Position_Specific_Bin_Base_18_Base_C
cnt = 392	feature = 429	correl = -0.0301082	descr = N_Gram_CCTCC
cnt = 393	feature = 45	correl = 0.0726704	descr = Position_Specific_Bin_Base_15_Base_A
cnt = 394	feature = 768	correl = 0.0763828	descr = N_Gram_TAGCT
cnt = 395	feature = 334	correl = 0.0770712	descr = N_Gram_CAACA
cnt = 396	feature = 575	correl = -0.0435612	descr = N_Gram_GATGT
cnt = 397	feature = 746	correl = 0.0588583	descr = N_Gram_TAAGG
cnt = 398	feature = 672	correl = -0.0712699	descr = N_Gram_GGGAG
cnt = 399	feature = 60	correl = 0.186379	descr = Position_Specific_Bin_Base_19_Base_A
cnt = 400	feature = 806	correl = -0.0223165	descr = N_Gram_TCCGC
cnt = 401	feature = 787	correl = 0.0526529	descr = N_Gram_TATTT
cnt = 402	feature = 420	correl = -0.105278	descr = N_Gram_CCGGC
cnt = 403	feature = 387	correl = -0.0311572	descr = N_Gram_CCACG
cnt = 404	feature = 882	correl = 0.0473296	descr = N_Gram_TGTTC
cnt = 405	feature = 340	correl = 0.0449867	descr = N_Gram_CACAG
cnt = 406	feature = 105	correl = -0.0713483	descr = Fold_of_RNAi_Sequence_Pos_14
cnt = 407	feature = 571	correl = 0.0790079	descr = N_Gram_GATAT
cnt = 408	feature = 574	correl = -0.0551676	descr = N_Gram_GATGG
cnt = 409	feature = 10	correl = 0.0264599	descr = Position_Specific_Bin_Base_3_Base_A
cnt = 410	feature = 699	correl = 0.0440671	descr = N_Gram_GTAAA
cnt = 411	feature = 245	correl = 0.049208	descr = N_Gram_ACTGT
cnt = 412	feature = 723	correl = -0.0844981	descr = N_Gram_GTGGC
cnt = 413	feature = 55	correl = 0.0550749	descr = Position_Specific_Bin_Base_17_Base_T
cnt = 414	feature = 689	correl = 0.0294191	descr = N_Gram_GGTCA
cnt = 415	feature = 13	correl = 0.074816	descr = Position_Specific_Bin_Base_4_Base_A
cnt = 416	feature = 30	correl = -0.0643965	descr = Position_Specific_Bin_Base_10_Base_C
cnt = 417	feature = 709	correl = -0.0427077	descr = N_Gram_GTCCT
cnt = 418	feature = 930	correl = 0.0632982	descr = N_Gram_TTTAG
cnt = 419	feature = 664	correl = -0.0784959	descr = N_Gram_GGCGG
cnt = 420	feature = 830	correl = 0.0510677	descr = N_Gram_TCTCA
cnt = 421	feature = 614	correl = -0.0323682	descr = N_Gram_GCGCC
cnt = 422	feature = 860	correl = -0.0350527	descr = N_Gram_TGCGG
cnt = 423	feature = 354	correl = -0.0562179	descr = N_Gram_CAGAG
cnt = 424	feature = 538	correl = 0.0415734	descr = N_Gram_GAACA
cnt = 425	feature = 878	correl = 0.0302164	descr = N_Gram_TGTCT
cnt = 426	feature = 646	correl = 0.0343512	descr = N_Gram_GGACT
cnt = 427	feature = 259	correl = -0.0405639	descr = N_Gram_AGCGG
cnt = 428	feature = 707	correl = -0.0546243	descr = N_Gram_GTCCC
cnt = 429	feature = 908	correl = 0.0481384	descr = N_Gram_TTCTA
cnt = 430	feature = 8	correl = 0.121431	descr = Position_Specific_Bin_Base_2_Base_G
cnt = 431	feature = 901	correl = 0.0285924	descr = N_Gram_TTCCA
cnt = 432	feature = 44	correl = 0.0800737	descr = Position_Specific_Bin_Base_14_Base_T
cnt = 433	feature = 539	correl = -0.0257564	descr = N_Gram_GAACT
cnt = 434	feature = 744	correl = 0.0525632	descr = N_Gram_TAAGA
cnt = 435	feature = 919	correl = 0.0282072	descr = N_Gram_TTGCG
cnt = 436	feature = 587	correl = -0.0303984	descr = N_Gram_GCACG
cnt = 437	feature = 390	correl = -0.0771291	descr = N_Gram_CCAGC
cnt = 438	feature = 665	correl = -0.0635887	descr = N_Gram_GGCGT
cnt = 439	feature = 592	correl = 0.0331446	descr = N_Gram_GCATC
cnt = 440	feature = 226	correl = -0.0433375	descr = N_Gram_ACCGG
cnt = 441	feature = 523	correl = -0.0783376	descr = N_Gram_CTGGC
cnt = 442	feature = 216	correl = 0.0215491	descr = N_Gram_ACATC
cnt = 443	feature = 922	correl = 0.0312987	descr = N_Gram_TTGGT
cnt = 444	feature = 375	correl = 0.050319	descr = N_Gram_CATGA
cnt = 445	feature = 601	correl = -0.0672123	descr = N_Gram_GCCCC
cnt = 446	feature = 62	correl = -0.121985	descr = Position_Specific_Bin_Base_19_Base_G
cnt = 447	feature = 821	correl = -0.089796	descr = N_Gram_TCGGG
cnt = 448	feature = 542	correl = 0.0379173	descr = N_Gram_GAAGG
cnt = 449	feature = 282	correl = 0.0279124	descr = N_Gram_ATAGA
cnt = 450	feature = 567	correl = -0.0273815	descr = N_Gram_GAGGT
cnt = 451	feature = 606	correl = -0.0284797	descr = N_Gram_GCCGC
cnt = 452	feature = 313	correl = -0.0458542	descr = N_Gram_ATGGT
cnt = 453	feature = 252	correl = 0.0513958	descr = N_Gram_AGAGT
cnt = 454	feature = 839	correl = 0.0490872	descr = N_Gram_TCTTT
cnt = 455	feature = 388	correl = 0.0250049	descr = N_Gram_CCACT
cnt = 456	feature = 438	correl = 0.024213	descr = N_Gram_CCTTG
cnt = 457	feature = 409	correl = -0.0689958	descr = N_Gram_CCCTG
cnt = 458	feature = 648	correl = -0.0673989	descr = N_Gram_GGAGC
cnt = 459	feature = 218	correl = 0.0228651	descr = N_Gram_ACATT
cnt = 460	feature = 23	correl = 0.0617399	descr = Position_Specific_Bin_Base_7_Base_T
cnt = 461	feature = 288	correl = 0.0380449	descr = N_Gram_ATATG
cnt = 462	feature = 802	correl = 0.0463357	descr = N_Gram_TCCAT
cnt = 463	feature = 785	correl = 0.0477788	descr = N_Gram_TATTC
cnt = 464	feature = 32	correl = 0.0604756	descr = Position_Specific_Bin_Base_10_Base_T
cnt = 465	feature = 517	correl = 0.0332127	descr = N_Gram_CTCTT
cnt = 466	feature = 674	correl = -0.0436008	descr = N_Gram_GGGCA
cnt = 467	feature = 65	correl = -0.314465	descr = Position_Specific_Bin_Base_20_Base_C
cnt = 468	feature = 732	correl = -0.0280142	descr = N_Gram_GTTGG
cnt = 469	feature = 386	correl = -0.0682412	descr = N_Gram_CCACC
cnt = 470	feature = 513	correl = -0.0627936	descr = N_Gram_CTCGG
cnt = 471	feature = 207	correl = 0.0592603	descr = N_Gram_ACAAA
cnt = 472	feature = 804	correl = -0.0483755	descr = N_Gram_TCCCC
cnt = 473	feature = 844	correl = 0.0540209	descr = N_Gram_TGAAG
cnt = 474	feature = 827	correl = 0.0505397	descr = N_Gram_TCTAG
cnt = 475	feature = 545	correl = 0.030455	descr = N_Gram_GAATT
cnt = 476	feature = 873	correl = 0.0434943	descr = N_Gram_TGTAA
cnt = 477	feature = 443	correl = -0.0696777	descr = N_Gram_CGAAG
cnt = 478	feature = 933	correl = 0.0420525	descr = N_Gram_TTTCC
cnt = 479	feature = 361	correl = -0.0254	descr = N_Gram_CAGGA
cnt = 480	feature = 473	correl = -0.0387336	descr = N_Gram_CGGCT
cnt = 481	feature = 408	correl = -0.0502475	descr = N_Gram_CCCTC
cnt = 482	feature = 895	correl = 0.0567043	descr = N_Gram_TTATC
cnt = 483	feature = 36	correl = 0.120371	descr = Position_Specific_Bin_Base_11_Base_T
cnt = 484	feature = 48	correl = 0.072842	descr = Position_Specific_Bin_Base_16_Base_A
cnt = 485	feature = 228	correl = -0.0374129	descr = N_Gram_ACGA
cnt = 486	feature = 608	correl = -0.0652143	descr = N_Gram_GCCTC
cnt = 487	feature = 521	correl = -0.0463751	descr = N_Gram_CTGCC
cnt = 488	feature = 849	correl = -0.0272473	descr = N_Gram_TGATG
cnt = 489	feature = 549	correl = -0.0503747	descr = N_Gram_GACCA
cnt = 490	feature = 268	correl = -0.107954	descr = N_Gram_AGGGC
cnt = 491	feature = 526	correl = 0.0387593	descr = N_Gram_CTGTT
cnt = 492	feature = 770	correl = 0.0311814	descr = N_Gram_TAGT
cnt = 493	feature = 417	correl = -0.0374225	descr = N_Gram_CCGCA
cnt = 494	feature = 53	correl = -0.0567571	descr = Position_Specific_Bin_Base_17_Base_C
cnt = 495	feature = 534	correl = -0.0303832	descr = N_Gram_CTTGG
cnt = 496	feature = 348	correl = -0.0333731	descr = N_Gram_CACGT
cnt = 497	feature = 861	correl = 0.0390068	descr = N_Gram_TGCTA
cnt = 498	feature = 899	correl = 0.0384065	descr = N_Gram_TTCAT
cnt = 499	feature = 43	correl = -0.150597	descr = Position_Specific_Bin_Base_14_Base_G
cnt = 500	feature = 635	correl = -0.0312311	descr = N_Gram_GCTGG
cnt = 501	feature = 568	correl = 0.0652483	descr = N_Gram_GAGTC
cnt = 502	feature = 676	correl = -0.0685002	descr = N_Gram_GGGCG
cnt = 503	feature = 537	correl = 0.0478089	descr = N_Gram_CTTTG
cnt = 504	feature = 372	correl = 0.0233323	descr = N_Gram_CATCC
cnt = 505	feature = 450	correl = -0.0317254	descr = N_Gram_CGAT
cnt = 506	feature = 9	correl = -0.132636	descr = Position_Specific_Bin_Base_2_Base_T
cnt = 507	feature = 519	correl = 0.036844	descr = N_Gram_CTGAT
cnt = 508	feature = 56	correl = 0.0434344	descr = Position_Specific_Bin_Base_18_Base_A
cnt = 509	feature = 753	correl = 0.0331521	descr = N_Gram_TACAT
cnt = 510	feature = 692	correl = -0.0742009	descr = N_Gram_GGTGC
cnt = 511	feature = 255	correl = 0.0544833	descr = N_Gram_AGCAT
cnt = 512	feature = 902	correl = 0.0333016	descr = N_Gram_TTCCT
cnt = 513	feature = 397	correl = -0.0532631	descr = N_Gram_CCCAG
cnt = 514	feature = 938	correl = 0.0467413	descr = N_Gram_TTTGG
cnt = 515	feature = 210	correl = 0.0216829	descr = N_Gram_ACAC
cnt = 516	feature = 379	correl = 0.0736468	descr = N_Gram_CATTA
cnt = 517	feature = 605	correl = -0.0426898	descr = N_Gram_GCCGA
cnt = 518	feature = 35	correl = -0.0441961	descr = Position_Specific_Bin_Base_11_Base_G
cnt = 519	feature = 26	correl = 0.0674224	descr = Position_Specific_Bin_Base_8_Base_T
cnt = 520	feature = 552	correl = -0.026832	descr = N_Gram_GACG
cnt = 521	feature = 924	correl = 0.0491223	descr = N_Gram_TTGTA
cnt = 522	feature = 754	correl = 0.0224258	descr = N_Gram_TACC
cnt = 523	feature = 942	correl = 0.0258921	descr = N_Gram_TTTTC
cnt = 524	feature = 937	correl = 0.0667574	descr = N_Gram_TTTGA
cnt = 525	feature = 477	correl = -0.0438416	descr = N_Gram_CGGGT
cnt = 526	feature = 865	correl = -0.0745478	descr = N_Gram_TGGCC
cnt = 527	feature = 798	correl = 0.0595063	descr = N_Gram_TCATC
cnt = 528	feature = 886	correl = 0.0275041	descr = N_Gram_TTAC
cnt = 529	feature = 717	correl = 0.0222469	descr = N_Gram_GTGAA
cnt = 530	feature = 17	correl = -0.0698688	descr = Position_Specific_Bin_Base_5_Base_C
cnt = 531	feature = 49	correl = -0.0375101	descr = Position_Specific_Bin_Base_16_Base_C
cnt = 532	feature = 222	correl = -0.0801998	descr = N_Gram_ACCAC
cnt = 533	feature = 834	correl = 0.0838988	descr = N_Gram_TCTGC
cnt = 534	feature = 423	correl = 0.0676335	descr = N_Gram_CCTA
cnt = 535	feature = 491	correl = -0.0344148	descr = N_Gram_CGTTG
cnt = 536	feature = 40	correl = -0.0300238	descr = Position_Specific_Bin_Base_13_Base_G
cnt = 537	feature = 533	correl = 0.0358303	descr = N_Gram_CTTGC
cnt = 538	feature = 927	correl = 0.0500436	descr = N_Gram_TTGTT
cnt = 539	feature = 459	correl = -0.0293406	descr = N_Gram_CGCCT
cnt = 540	feature = 812	correl = 0.0256743	descr = N_Gram_TCGA
cnt = 541	feature = 870	correl = -0.0579999	descr = N_Gram_TGGGG
cnt = 542	feature = 239	correl = 0.0458387	descr = N_Gram_ACTA
cnt = 543	feature = 649	correl = -0.068136	descr = N_Gram_GGAGG
cnt = 544	feature = 589	correl = -0.0564918	descr = N_Gram_GCAGA
cnt = 545	feature = 46	correl = -0.0396743	descr = Position_Specific_Bin_Base_15_Base_G
cnt = 546	feature = 835	correl = 0.0462213	descr = N_Gram_TCTGG
cnt = 547	feature = 20	correl = 0.0895751	descr = Position_Specific_Bin_Base_7_Base_A
cnt = 548	feature = 428	correl = -0.0345836	descr = N_Gram_CCTCA
cnt = 549	feature = 611	correl = 0.0222167	descr = N_Gram_GCGA
cnt = 550	feature = 15	correl = -0.0248418	descr = Position_Specific_Bin_Base_4_Base_G
cnt = 551	feature = 531	correl = 0.0342276	descr = N_Gram_CTTCT
cnt = 552	feature = 494	correl = 0.0362264	descr = N_Gram_CTAA
cnt = 553	feature = 637	correl = 0.0277467	descr = N_Gram_GCTTG
cnt = 554	feature = 248	correl = 0.0600727	descr = N_Gram_AGACA
cnt = 555	feature = 814	correl = 0.0515517	descr = N_Gram_TCGC
cnt = 556	feature = 801	correl = 0.0309264	descr = N_Gram_TCCAC
cnt = 557	feature = 289	correl = 0.0697248	descr = N_Gram_ATATT
cnt = 558	feature = 810	correl = 0.0638713	descr = N_Gram_TCCTT
cnt = 559	feature = 435	correl = -0.0397982	descr = N_Gram_CCTGG
cnt = 560	feature = 573	correl = -0.0342133	descr = N_Gram_GATGA
cnt = 561	feature = 766	correl = 0.0691331	descr = N_Gram_TAGC
cnt = 562	feature = 69	correl = 0.0957329	descr = Gibbs_of_Target_Sequence__Pos_0_Step_1
cnt = 563	feature = 356	correl = -0.0397722	descr = N_Gram_CAGCA
cnt = 564	feature = 298	correl = 0.0551585	descr = N_Gram_ATCG
cnt = 565	feature = 883	correl = 0.0585108	descr = N_Gram_TGTTT
cnt = 566	feature = 808	correl = -0.0282311	descr = N_Gram_TCCTC
cnt = 567	feature = 333	correl = 0.0551268	descr = N_Gram_CAAC
cnt = 568	feature = 910	correl = 0.0886276	descr = N_Gram_TTCTG
cnt = 569	feature = 31	correl = -0.0680806	descr = Position_Specific_Bin_Base_10_Base_G
cnt = 570	feature = 404	correl = -0.102458	descr = N_Gram_CCCGA
cnt = 571	feature = 867	correl = -0.0242382	descr = N_Gram_TGGCT
cnt = 572	feature = 603	correl = -0.0766338	descr = N_Gram_GCCCT
cnt = 573	feature = 876	correl = 0.0407919	descr = N_Gram_TGTC
cnt = 574	feature = 718	correl = -0.0530371	descr = N_Gram_GTGC
cnt = 575	feature = 460	correl = -0.0799099	descr = N_Gram_CGCG
cnt = 576	feature = 22	correl = -0.0248271	descr = Position_Specific_Bin_Base_7_Base_G
cnt = 577	feature = 693	correl = -0.100696	descr = N_Gram_GGTGG
cnt = 578	feature = 308	correl = 0.0222204	descr = N_Gram_ATGC
cnt = 579	feature = 382	correl = -0.0242112	descr = N_Gram_CCAA
cnt = 580	feature = 703	correl = 0.0219135	descr = N_Gram_GTCA
cnt = 581	feature = 305	correl = 0.0243452	descr = N_Gram_ATGAA
cnt = 582	feature = 726	correl = 0.0353063	descr = N_Gram_GTGT
cnt = 583	feature = 656	correl = -0.0357806	descr = N_Gram_GGCAG
cnt = 584	feature = 911	correl = 0.0487574	descr = N_Gram_TTCTT
cnt = 585	feature = 236	correl = -0.0216502	descr = N_Gram_ACGT
cnt = 586	feature = 374	correl = 0.0389008	descr = N_Gram_CATG
cnt = 587	feature = 576	correl = 0.031678	descr = N_Gram_GATT
cnt = 588	feature = 261	correl = 0.0317969	descr = N_Gram_AGCT
cnt = 589	feature = 349	correl = 0.0236393	descr = N_Gram_CACT
cnt = 590	feature = 363	correl = 0.0354459	descr = N_Gram_CAGT
cnt = 591	feature = 935	correl = 0.0587185	descr = N_Gram_TTTCT
cnt = 592	feature = 837	correl = 0.0416517	descr = N_Gram_TCTTC
cnt = 593	feature = 483	correl = -0.0419615	descr = N_Gram_CGTC
cnt = 594	feature = 233	correl = -0.0396127	descr = N_Gram_ACGG
cnt = 595	feature = 497	correl = 0.0539479	descr = N_Gram_CTACA
cnt = 596	feature = 224	correl = -0.0297699	descr = N_Gram_ACCG
cnt = 597	feature = 913	correl = 0.0472392	descr = N_Gram_TTGA
cnt = 598	feature = 330	correl = 0.0485896	descr = N_Gram_ATTTT
cnt = 599	feature = 659	correl = -0.118317	descr = N_Gram_GGCCC
cnt = 600	feature = 663	correl = -0.0692142	descr = N_Gram_GGCGC
cnt = 601	feature = 668	correl = -0.0269806	descr = N_Gram_GGCTT
cnt = 602	feature = 758	correl = 0.0533932	descr = N_Gram_TACT
cnt = 603	feature = 478	correl = -0.0492675	descr = N_Gram_CGGT
cnt = 604	feature = 554	correl = 0.0274279	descr = N_Gram_GACT
cnt = 605	feature = 851	correl = 0.0399294	descr = N_Gram_TGCA
cnt = 606	feature = 619	correl = -0.0940545	descr = N_Gram_GCGGC
cnt = 607	feature = 894	correl = 0.0632874	descr = N_Gram_TTAT
cnt = 608	feature = 822	correl = 0.0502377	descr = N_Gram_TCGT
cnt = 609	feature = 373	correl = 0.0689883	descr = N_Gram_CATCT
cnt = 610	feature = 444	correl = -0.0480589	descr = N_Gram_CGAC
cnt = 611	feature = 879	correl = 0.0479098	descr = N_Gram_TGTG
cnt = 612	feature = 546	correl = 0.0323123	descr = N_Gram_GACA
cnt = 613	feature = 595	correl = -0.0541695	descr = N_Gram_GCCA
cnt = 614	feature = 743	correl = 0.0783267	descr = N_Gram_TAAG
cnt = 615	feature = 281	correl = 0.0420683	descr = N_Gram_ATAG
cnt = 616	feature = 324	correl = 0.0582726	descr = N_Gram_ATTG
cnt = 617	feature = 607	correl = -0.0511287	descr = N_Gram_GCCT
cnt = 618	feature = 634	correl = -0.052814	descr = N_Gram_GCTGC
cnt = 619	feature = 685	correl = 0.0285067	descr = N_Gram_GGTA
cnt = 620	feature = 223	correl = -0.0214933	descr = N_Gram_ACCC
cnt = 621	feature = 716	correl = 0.0246195	descr = N_Gram_GTGA
cnt = 622	feature = 581	correl = -0.0579534	descr = N_Gram_GCAA
cnt = 623	feature = 525	correl = 0.0367983	descr = N_Gram_CTGT
cnt = 624	feature = 585	correl = -0.0341271	descr = N_Gram_GCAC
cnt = 625	feature = 622	correl = -0.0789832	descr = N_Gram_GCGT
cnt = 626	feature = 291	correl = 0.0265346	descr = N_Gram_ATCA
cnt = 627	feature = 273	correl = 0.0467547	descr = N_Gram_AGTC
cnt = 628	feature = 627	correl = 0.0242534	descr = N_Gram_GCTA
cnt = 629	feature = 694	correl = -0.0309818	descr = N_Gram_GGTT
cnt = 630	feature = 454	correl = -0.0333185	descr = N_Gram_CGCA
cnt = 631	feature = 267	correl = -0.0469918	descr = N_Gram_AGGG
cnt = 632	feature = 464	correl = -0.0376948	descr = N_Gram_CGCT
cnt = 633	feature = 206	correl = 0.082947	descr = N_Gram_ACAA
cnt = 634	feature = 790	correl = 0.0251601	descr = N_Gram_TCAA
cnt = 635	feature = 641	correl = -0.0309111	descr = N_Gram_GGAA
cnt = 636	feature = 220	correl = -0.043601	descr = N_Gram_ACCA
cnt = 637	feature = 258	correl = -0.0599502	descr = N_Gram_AGCG
cnt = 638	feature = 499	correl = 0.0474849	descr = N_Gram_CTAG
cnt = 639	feature = 536	correl = 0.034074	descr = N_Gram_CTTT
cnt = 640	feature = 780	correl = 0.0603612	descr = N_Gram_TATG
cnt = 641	feature = 872	correl = 0.0527287	descr = N_Gram_TGTA
cnt = 642	feature = 670	correl = -0.0749987	descr = N_Gram_GGGA
cnt = 643	feature = 903	correl = 0.0305584	descr = N_Gram_TTCG
cnt = 644	feature = 515	correl = 0.0239029	descr = N_Gram_CTCT
cnt = 645	feature = 710	correl = 0.0443804	descr = N_Gram_GTCG
cnt = 646	feature = 392	correl = -0.0254181	descr = N_Gram_CCAT
cnt = 647	feature = 73	correl = 0.055138	descr = Gibbs_of_Target_Sequence__Pos_5_Step_1
cnt = 648	feature = 590	correl = 0.0316297	descr = N_Gram_GCAT
cnt = 649	feature = 293	correl = 0.0466218	descr = N_Gram_ATCC
cnt = 650	feature = 256	correl = -0.0492856	descr = N_Gram_AGCC
cnt = 651	feature = 512	correl = -0.0848819	descr = N_Gram_CTCG
cnt = 652	feature = 678	correl = -0.0914356	descr = N_Gram_GGGG
cnt = 653	feature = 773	correl = 0.0735248	descr = N_Gram_TATA
cnt = 654	feature = 489	correl = -0.0451464	descr = N_Gram_CGTT
cnt = 655	feature = 776	correl = 0.0711812	descr = N_Gram_TATC
cnt = 656	feature = 395	correl = -0.0673138	descr = N_Gram_CCCA
cnt = 657	feature = 698	correl = 0.0557043	descr = N_Gram_GTAA
cnt = 658	feature = 323	correl = 0.0824691	descr = N_Gram_ATTCT
cnt = 659	feature = 317	correl = 0.0534439	descr = N_Gram_ATTA
cnt = 660	feature = 683	correl = -0.0765844	descr = N_Gram_GGGTG
cnt = 661	feature = 688	correl = -0.0292576	descr = N_Gram_GGTC
cnt = 662	feature = 242	correl = 0.0556019	descr = N_Gram_ACTG
cnt = 663	feature = 647	correl = -0.0702057	descr = N_Gram_GGAG
cnt = 664	feature = 543	correl = 0.0505254	descr = N_Gram_GAAT
cnt = 665	feature = 212	correl = 0.0479911	descr = N_Gram_ACAG
cnt = 666	feature = 900	correl = 0.0417864	descr = N_Gram_TTCC
cnt = 667	feature = 367	correl = -0.0277601	descr = N_Gram_CATA
cnt = 668	feature = 310	correl = -0.0541684	descr = N_Gram_ATGG
cnt = 669	feature = 70	correl = -0.0262017	descr = Gibbs_of_Target_Sequence__Pos_1_Step_1
cnt = 670	feature = 929	correl = 0.0494664	descr = N_Gram_TTTA
cnt = 671	feature = 503	correl = 0.0492877	descr = N_Gram_CTAT
cnt = 672	feature = 561	correl = -0.0371344	descr = N_Gram_GAGC
cnt = 673	feature = 548	correl = -0.0716227	descr = N_Gram_GACC
cnt = 674	feature = 407	correl = -0.0611175	descr = N_Gram_CCCT
cnt = 675	feature = 721	correl = -0.102581	descr = N_Gram_GTGG
cnt = 676	feature = 847	correl = 0.0362375	descr = N_Gram_TGAT
cnt = 677	feature = 916	correl = 0.0424942	descr = N_Gram_TTGC
cnt = 678	feature = 496	correl = 0.0703722	descr = N_Gram_CTAC
cnt = 679	feature = 706	correl = -0.0684849	descr = N_Gram_GTCC
cnt = 680	feature = 829	correl = 0.0518712	descr = N_Gram_TCTC
cnt = 681	feature = 360	correl = -0.0363601	descr = N_Gram_CAGG
cnt = 682	feature = 419	correl = -0.0560018	descr = N_Gram_CCGG
cnt = 683	feature = 854	correl = -0.0416621	descr = N_Gram_TGCC
cnt = 684	feature = 890	correl = 0.0568171	descr = N_Gram_TTAG
cnt = 685	feature = 666	correl = -0.0431988	descr = N_Gram_GGCT
cnt = 686	feature = 399	correl = -0.0824228	descr = N_Gram_CCCC
cnt = 687	feature = 247	correl = 0.021392	descr = N_Gram_AGAC
cnt = 688	feature = 731	correl = -0.0444937	descr = N_Gram_GTTG
cnt = 689	feature = 301	correl = 0.0599586	descr = N_Gram_ATCT
cnt = 690	feature = 570	correl = 0.0460878	descr = N_Gram_GATA
cnt = 691	feature = 432	correl = -0.0641635	descr = N_Gram_CCTG
cnt = 692	feature = 342	correl = -0.0285997	descr = N_Gram_CACC
cnt = 693	feature = 572	correl = -0.0516235	descr = N_Gram_GATG
cnt = 694	feature = 733	correl = 0.0576585	descr = N_Gram_GTTT
cnt = 695	feature = 530	correl = 0.0230484	descr = N_Gram_CTTC
cnt = 696	feature = 352	correl = -0.0575825	descr = N_Gram_CAGA
cnt = 697	feature = 436	correl = 0.0336197	descr = N_Gram_CCTT
cnt = 698	feature = 762	correl = 0.0626719	descr = N_Gram_TAGA
cnt = 699	feature = 604	correl = -0.0473814	descr = N_Gram_GCCG
cnt = 700	feature = 636	correl = -0.0234813	descr = N_Gram_GCTT
cnt = 701	feature = 564	correl = -0.0728725	descr = N_Gram_GAGG
cnt = 702	feature = 833	correl = 0.0884495	descr = N_Gram_TCTG
cnt = 703	feature = 783	correl = 0.0613107	descr = N_Gram_TATT
cnt = 704	feature = 632	correl = -0.0300766	descr = N_Gram_GCTG
cnt = 705	feature = 653	correl = -0.0718658	descr = N_Gram_GGCA
cnt = 706	feature = 797	correl = 0.0594381	descr = N_Gram_TCAT
cnt = 707	feature = 818	correl = -0.0474904	descr = N_Gram_TCGG
cnt = 708	feature = 842	correl = 0.0575139	descr = N_Gram_TGAA
cnt = 709	feature = 215	correl = 0.0638247	descr = N_Gram_ACAT
cnt = 710	feature = 355	correl = -0.0449203	descr = N_Gram_CAGC
cnt = 711	feature = 803	correl = -0.0360973	descr = N_Gram_TCCC
cnt = 712	feature = 345	correl = -0.0657349	descr = N_Gram_CACG
cnt = 713	feature = 389	correl = -0.0658559	descr = N_Gram_CCAG
cnt = 714	feature = 71	correl = -0.152	descr = Gibbs_of_Target_Sequence__Pos_2_Step_1
cnt = 715	feature = 923	correl = 0.076775	descr = N_Gram_TTGT
cnt = 716	feature = 825	correl = 0.0705032	descr = N_Gram_TCTA
cnt = 717	feature = 738	correl = 0.0466247	descr = N_Gram_TAAA
cnt = 718	feature = 800	correl = 0.0348487	descr = N_Gram_TCCA
cnt = 719	feature = 751	correl = 0.0475776	descr = N_Gram_TACA
cnt = 720	feature = 416	correl = -0.0527149	descr = N_Gram_CCGC
cnt = 721	feature = 378	correl = 0.0389135	descr = N_Gram_CATT
cnt = 722	feature = 411	correl = -0.109209	descr = N_Gram_CCGA
cnt = 723	feature = 532	correl = 0.0457792	descr = N_Gram_CTTG
cnt = 724	feature = 76	correl = 0.0868265	descr = Gibbs_of_Target_Sequence__Pos_8_Step_1
cnt = 725	feature = 868	correl = -0.0406726	descr = N_Gram_TGGG
cnt = 726	feature = 657	correl = -0.132991	descr = N_Gram_GGCC
cnt = 727	feature = 304	correl = 0.0349646	descr = N_Gram_ATGA
cnt = 728	feature = 520	correl = -0.0337168	descr = N_Gram_CTGC
cnt = 729	feature = 80	correl = 0.0299313	descr = Gibbs_of_Target_Sequence__Pos_12_Step_1
cnt = 730	feature = 457	correl = -0.0275808	descr = N_Gram_CGCC
cnt = 731	feature = 474	correl = -0.0799489	descr = N_Gram_CGGG
cnt = 732	feature = 385	correl = -0.044098	descr = N_Gram_CCAC
cnt = 733	feature = 864	correl = -0.0891574	descr = N_Gram_TGGC
cnt = 734	feature = 881	correl = 0.066772	descr = N_Gram_TGTT
cnt = 735	feature = 932	correl = 0.0599314	descr = N_Gram_TTTC
cnt = 736	feature = 321	correl = 0.0715683	descr = N_Gram_ATTC
cnt = 737	feature = 612	correl = -0.0716981	descr = N_Gram_GCGC
cnt = 738	feature = 691	correl = -0.0875028	descr = N_Gram_GGTG
cnt = 739	feature = 238	correl = 0.0372582	descr = N_Gram_ACT
cnt = 740	feature = 940	correl = 0.0532314	descr = N_Gram_TTTT
cnt = 741	feature = 697	correl = 0.0461802	descr = N_Gram_GTA
cnt = 742	feature = 72	correl = 0.112555	descr = Gibbs_of_Target_Sequence__Pos_4_Step_1
cnt = 743	feature = 588	correl = -0.035098	descr = N_Gram_GCAG
cnt = 744	feature = 285	correl = 0.0944682	descr = N_Gram_ATAT
cnt = 745	feature = 673	correl = -0.121544	descr = N_Gram_GGGC
cnt = 746	feature = 79	correl = 0.0592207	descr = Gibbs_of_Target_Sequence__Pos_11_Step_1
cnt = 747	feature = 403	correl = -0.118682	descr = N_Gram_CCCG
cnt = 748	feature = 427	correl = -0.0904648	descr = N_Gram_CCTC
cnt = 749	feature = 936	correl = 0.0844037	descr = N_Gram_TTTG
cnt = 750	feature = 371	correl = 0.0466801	descr = N_Gram_CATC
cnt = 751	feature = 81	correl = 0.130389	descr = Gibbs_of_Target_Sequence__Pos_13_Step_1
cnt = 752	feature = 682	correl = -0.0551281	descr = N_Gram_GGGT
cnt = 753	feature = 617	correl = -0.104864	descr = N_Gram_GCGG
cnt = 754	feature = 74	correl = 0.100983	descr = Gibbs_of_Target_Sequence__Pos_6_Step_1
cnt = 755	feature = 482	correl = -0.0344455	descr = N_Gram_CGT
cnt = 756	feature = 82	correl = 0.144853	descr = Gibbs_of_Target_Sequence__Pos_14_Step_1
cnt = 757	feature = 77	correl = 0.103143	descr = Gibbs_of_Target_Sequence__Pos_9_Step_1
cnt = 758	feature = 836	correl = 0.0687954	descr = N_Gram_TCTT
cnt = 759	feature = 227	correl = -0.0689623	descr = N_Gram_ACG
cnt = 760	feature = 750	correl = 0.0584374	descr = N_Gram_TAC
cnt = 761	feature = 271	correl = 0.0428257	descr = N_Gram_AGT
cnt = 762	feature = 78	correl = 0.127807	descr = Gibbs_of_Target_Sequence__Pos_10_Step_1
cnt = 763	feature = 907	correl = 0.0905695	descr = N_Gram_TTCT
cnt = 764	feature = 662	correl = -0.111253	descr = N_Gram_GGCG
cnt = 765	feature = 328	correl = 0.0423378	descr = N_Gram_ATTT
cnt = 766	feature = 219	correl = -0.0521815	descr = N_Gram_ACC
cnt = 767	feature = 441	correl = -0.0669388	descr = N_Gram_CGA
cnt = 768	feature = 599	correl = -0.160816	descr = N_Gram_GCCC
cnt = 769	feature = 789	correl = 0.0376256	descr = N_Gram_TCA
cnt = 770	feature = 83	correl = 0.0950288	descr = Gibbs_of_Target_Sequence__Pos_15_Step_1
cnt = 771	feature = 469	correl = -0.120052	descr = N_Gram_CGGC
cnt = 772	feature = 841	correl = 0.0660654	descr = N_Gram_TGA
cnt = 773	feature = 811	correl = 0.0334402	descr = N_Gram_TCG
cnt = 774	feature = 290	correl = 0.0604277	descr = N_Gram_ATC
cnt = 775	feature = 75	correl = 0.162294	descr = Gibbs_of_Target_Sequence__Pos_7_Step_1
cnt = 776	feature = 715	correl = -0.0296755	descr = N_Gram_GTG
cnt = 777	feature = 871	correl = 0.0852761	descr = N_Gram_TGT
cnt = 778	feature = 339	correl = -0.0308729	descr = N_Gram_CAC
cnt = 779	feature = 761	correl = 0.0867433	descr = N_Gram_TAG
cnt = 780	feature = 331	correl = 0.0254871	descr = N_Gram_CAA
cnt = 781	feature = 558	correl = -0.0516736	descr = N_Gram_GAG
cnt = 782	feature = 580	correl = -0.0506229	descr = N_Gram_GCA
cnt = 783	feature = 263	correl = -0.0243319	descr = N_Gram_AGG
cnt = 784	feature = 626	correl = -0.0248261	descr = N_Gram_GCT
cnt = 785	feature = 737	correl = 0.0783113	descr = N_Gram_TAA
cnt = 786	feature = 640	correl = -0.0636014	descr = N_Gram_GGA
cnt = 787	feature = 493	correl = 0.100781	descr = N_Gram_CTA
cnt = 788	feature = 885	correl = 0.0887028	descr = N_Gram_TTA
cnt = 789	feature = 840	correl = 0.0420974	descr = N_Gram_TG
cnt = 790	feature = 684	correl = -0.0535603	descr = N_Gram_GGT
cnt = 791	feature = 381	correl = -0.0647711	descr = N_Gram_CCA
cnt = 792	feature = 508	correl = -0.0304837	descr = N_Gram_CTC
cnt = 793	feature = 422	correl = -0.049025	descr = N_Gram_CCT
cnt = 794	feature = 912	correl = 0.105127	descr = N_Gram_TTG
cnt = 795	feature = 351	correl = -0.0328724	descr = N_Gram_CAG
cnt = 796	feature = 394	correl = -0.138568	descr = N_Gram_CCC
cnt = 797	feature = 824	correl = 0.10801	descr = N_Gram_TCT
cnt = 798	feature = 366	correl = 0.0744898	descr = N_Gram_CAT
cnt = 799	feature = 527	correl = 0.0614366	descr = N_Gram_CTT
cnt = 800	feature = 863	correl = -0.0642514	descr = N_Gram_TGG
cnt = 801	feature = 772	correl = 0.133517	descr = N_Gram_TAT
cnt = 802	feature = 788	correl = 0.0515367	descr = N_Gram_TC
cnt = 803	feature = 669	correl = -0.123415	descr = N_Gram_GGG
cnt = 804	feature = 279	correl = 0.0589813	descr = N_Gram_ATA
cnt = 805	feature = 898	correl = 0.0844651	descr = N_Gram_TTC
cnt = 806	feature = 610	correl = -0.107375	descr = N_Gram_GCG
cnt = 807	feature = 453	correl = -0.0593016	descr = N_Gram_CGC
cnt = 808	feature = 799	correl = 0.0230676	descr = N_Gram_TCC
cnt = 809	feature = 594	correl = -0.14343	descr = N_Gram_GCC
cnt = 810	feature = 410	correl = -0.095464	descr = N_Gram_CCG
cnt = 811	feature = 467	correl = -0.120069	descr = N_Gram_CGG
cnt = 812	feature = 928	correl = 0.110707	descr = N_Gram_TTT
cnt = 813	feature = 639	correl = -0.128601	descr = N_Gram_GG
cnt = 814	feature = 316	correl = 0.11887	descr = N_Gram_ATT
cnt = 815	feature = 380	correl = -0.0865305	descr = N_Gram_CC
cnt = 816	feature = 884	correl = 0.167019	descr = N_Gram_TT
cnt = 817	feature = 579	correl = -0.140383	descr = N_Gram_GC
cnt = 818	feature = 278	correl = 0.124512	descr = N_Gram_AT
cnt = 819	feature = 736	correl = 0.180171	descr = N_Gram_TA
cnt = 820	feature = 440	correl = -0.0977326	descr = N_Gram_CG
cnt = 821	feature = 68	correl = 0.296357	descr = Gibbs_of_Target_Sequence_
num rows = 2188
num_elements = 1798536
.*
optimization finished, #iter = 1921
nu = 0.165874
obj = -28.481210, rho = -0.690556
nSV = 982, nBSV = 60
num rows = 243
num_elements = 199746
*
optimization finished, #iter = 142
nu = 0.135552
obj = -3.052467, rho = -0.712965
nSV = 135, nBSV = 1
.*
optimization finished, #iter = 1921
nu = 0.165874
obj = -28.481210, rho = -0.690556
nSV = 982, nBSV = 60
CFS merit scores = 1.35248
CFS merit scores = 1.58469
CFS merit scores = 1.83315
CFS merit scores = 2.06529
CFS merit scores = 2.27564
CFS merit scores = 2.46476
CFS merit scores = 2.64057
CFS merit scores = 2.80541
CFS merit scores = 2.95982
CFS merit scores = 3.1049
CFS merit scores = 3.24311
CFS merit scores = 3.37437
CFS merit scores = 3.49948
CFS merit scores = 3.61849
CFS merit scores = 3.73342
CFS merit scores = 3.84375
CFS merit scores = 3.94872
CFS merit scores = 4.04897
CFS merit scores = 4.14566
CFS merit scores = 4.2397
CFS merit scores = 4.33125
CFS merit scores = 4.4184
CFS merit scores = 4.50326
CFS merit scores = 4.58445
CFS merit scores = 4.66334
CFS merit scores = 4.73972
CFS merit scores = 4.81338
CFS merit scores = 4.88477
CFS merit scores = 4.95371
CFS merit scores = 5.02028
CFS merit scores = 5.08491
CFS merit scores = 5.14755
CFS merit scores = 5.20756
CFS merit scores = 5.2661
CFS merit scores = 5.32312
CFS merit scores = 5.37805
CFS merit scores = 5.43102
CFS merit scores = 5.48265
CFS merit scores = 5.53202
CFS merit scores = 5.57944
CFS merit scores = 5.6259
CFS merit scores = 5.67113
CFS merit scores = 5.71353
CFS merit scores = 5.75443
CFS merit scores = 5.79486
CFS merit scores = 5.83447
CFS merit scores = 5.87319
CFS merit scores = 5.90861
CFS merit scores = 5.94192
CFS merit scores = 5.97419
CFS merit scores = 6.00605
CFS merit scores = 6.03728
CFS merit scores = 6.06821
CFS merit scores = 6.09887
CFS merit scores = 6.12896
CFS merit scores = 6.15809
CFS merit scores = 6.18466
CFS merit scores = 6.21128
CFS merit scores = 6.23772
CFS merit scores = 6.26342
CFS merit scores = 6.28841
CFS merit scores = 6.31262
CFS merit scores = 6.33599
CFS merit scores = 6.35852
CFS merit scores = 6.37971
CFS merit scores = 6.40066
CFS merit scores = 6.42041
CFS merit scores = 6.43988
CFS merit scores = 6.45871
CFS merit scores = 6.47738
CFS merit scores = 6.49433
CFS merit scores = 6.51077
CFS merit scores = 6.52715
CFS merit scores = 6.54335
CFS merit scores = 6.55928
CFS merit scores = 6.57477
CFS merit scores = 6.58986
CFS merit scores = 6.60487
CFS merit scores = 6.61954
CFS merit scores = 6.63405
CFS merit scores = 6.64847
CFS merit scores = 6.66206
CFS merit scores = 6.67547
CFS merit scores = 6.68807
CFS merit scores = 6.69986
CFS merit scores = 6.7113
CFS merit scores = 6.72213
CFS merit scores = 6.73268
CFS merit scores = 6.74302
CFS merit scores = 6.75294
CFS merit scores = 6.76289
CFS merit scores = 6.77161
CFS merit scores = 6.77973
CFS merit scores = 6.78783
CFS merit scores = 6.79503
CFS merit scores = 6.80191
CFS merit scores = 6.80813
CFS merit scores = 6.81465
CFS merit scores = 6.82134
CFS merit scores = 6.82741
CFS merit scores = 6.83222
CFS merit scores = 6.83706
CFS merit scores = 6.84177
CFS merit scores = 6.84621
CFS merit scores = 6.85
CFS merit scores = 6.854
CFS merit scores = 6.8573
CFS merit scores = 6.86074
CFS merit scores = 6.86395
CFS merit scores = 6.86736
CFS merit scores = 6.87009
CFS merit scores = 6.87294
CFS merit scores = 6.87548
CFS merit scores = 6.87769
CFS merit scores = 6.87988
CFS merit scores = 6.88227
CFS merit scores = 6.88481
CFS merit scores = 6.88749
CFS merit scores = 6.89023
CFS merit scores = 6.89274
CFS merit scores = 6.89506
CFS merit scores = 6.89711
CFS merit scores = 6.89858
CFS merit scores = 6.90018
CFS merit scores = 6.90191
CFS merit scores = 6.90378
CFS merit scores = 6.90577
CFS merit scores = 6.90763
CFS merit scores = 6.90936
CFS merit scores = 6.91116
CFS merit scores = 6.91284
CFS merit scores = 6.91433
CFS merit scores = 6.91577
CFS merit scores = 6.91714
CFS merit scores = 6.91847
CFS merit scores = 6.91996
CFS merit scores = 6.92157
CFS merit scores = 6.92276
CFS merit scores = 6.92397
CFS merit scores = 6.92522
CFS merit scores = 6.9265
CFS merit scores = 6.92789
CFS merit scores = 6.92939
CFS merit scores = 6.93042
CFS merit scores = 6.9316
CFS merit scores = 6.93292
CFS merit scores = 6.93398
CFS merit scores = 6.93497
CFS merit scores = 6.93601
CFS merit scores = 6.9369
CFS merit scores = 6.93756
CFS merit scores = 6.93812
CFS merit scores = 6.93865
CFS merit scores = 6.93903
CFS merit scores = 6.93918
CFS merit scores = 6.93934
CFS merit scores = 6.93957
CFS merit scores = 6.9397
CFS merit scores = 6.93981
CFS merit scores = 6.93992
CFS merit scores = 6.94005
CFS merit scores = 6.93984
CFS merit scores = 6.93966
CFS merit scores = 6.93966
CFS merit scores = 6.93971
CFS merit scores = 6.93977
CFS merit scores = 6.93987
CFS merit scores = 6.9399
CFS merit scores = 6.93996
CFS merit scores = 6.93965
CFS merit scores = 6.93928
CFS merit scores = 6.93898
CFS merit scores = 6.93874
CFS merit scores = 6.93847
CFS merit scores = 6.93825
CFS merit scores = 6.93796
CFS merit scores = 6.93762
CFS merit scores = 6.93721
CFS merit scores = 6.93686
CFS merit scores = 6.93643
CFS merit scores = 6.93606
CFS merit scores = 6.9357
CFS merit scores = 6.93539
CFS merit scores = 6.93489
CFS merit scores = 6.93435
CFS merit scores = 6.93391
CFS merit scores = 6.93354
CFS merit scores = 6.93323
CFS merit scores = 6.93291
CFS merit scores = 6.9326
CFS merit scores = 6.93223
CFS merit scores = 6.93185
CFS merit scores = 6.9315
CFS merit scores = 6.93108
CFS merit scores = 6.9305
CFS merit scores = 6.92993
CFS merit scores = 6.9294
CFS merit scores = 6.92885
CFS merit scores = 6.92828
CFS merit scores = 6.92763
CFS merit scores = 6.92699
CFS merit scores = 6.92634
CFS merit scores = 6.92543
CFS merit scores = 6.92455
CFS merit scores = 6.9237
CFS merit scores = 6.92277
CFS merit scores = 6.92189
CFS merit scores = 6.92093
CFS merit scores = 6.9201
CFS merit scores = 6.91924
CFS merit scores = 6.91835
CFS merit scores = 6.91755
CFS merit scores = 6.91651
CFS merit scores = 6.91533
CFS merit scores = 6.9142
CFS merit scores = 6.91311
CFS merit scores = 6.91206
CFS merit scores = 6.91107
CFS merit scores = 6.91003
CFS merit scores = 6.90904
CFS merit scores = 6.90785
CFS merit scores = 6.90671
CFS merit scores = 6.90564
CFS merit scores = 6.90459
CFS merit scores = 6.90354
CFS merit scores = 6.90259
CFS merit scores = 6.90155
CFS merit scores = 6.90052
CFS merit scores = 6.89953
CFS merit scores = 6.89859
CFS merit scores = 6.89774
CFS merit scores = 6.8968
CFS merit scores = 6.89593
CFS merit scores = 6.89499
CFS merit scores = 6.89391
CFS merit scores = 6.89273
CFS merit scores = 6.89154
CFS merit scores = 6.89028
CFS merit scores = 6.88909
CFS merit scores = 6.88787
CFS merit scores = 6.88667
CFS merit scores = 6.88559
CFS merit scores = 6.88448
CFS merit scores = 6.88329
CFS merit scores = 6.8821
CFS merit scores = 6.88092
CFS merit scores = 6.87975
CFS merit scores = 6.8785
CFS merit scores = 6.87725
CFS merit scores = 6.87603
CFS merit scores = 6.87473
CFS merit scores = 6.8734
CFS merit scores = 6.87202
CFS merit scores = 6.87066
CFS merit scores = 6.86932
CFS merit scores = 6.86801
CFS merit scores = 6.86672
CFS merit scores = 6.86543
CFS merit scores = 6.86415
CFS merit scores = 6.86297
CFS merit scores = 6.86188
CFS merit scores = 6.86063
CFS merit scores = 6.85923
CFS merit scores = 6.85785
CFS merit scores = 6.85648
CFS merit scores = 6.8552
CFS merit scores = 6.85398
CFS merit scores = 6.85279
CFS merit scores = 6.85165
CFS merit scores = 6.85037
CFS merit scores = 6.84912
CFS merit scores = 6.84782
CFS merit scores = 6.84656
CFS merit scores = 6.84531
CFS merit scores = 6.84394
CFS merit scores = 6.84253
CFS merit scores = 6.84106
CFS merit scores = 6.83946
CFS merit scores = 6.83792
CFS merit scores = 6.83632
CFS merit scores = 6.83472
CFS merit scores = 6.83316
CFS merit scores = 6.83152
CFS merit scores = 6.82991
CFS merit scores = 6.82836
CFS merit scores = 6.82671
CFS merit scores = 6.82508
CFS merit scores = 6.8235
CFS merit scores = 6.82194
CFS merit scores = 6.82046
CFS merit scores = 6.81897
CFS merit scores = 6.81749
CFS merit scores = 6.81598
CFS merit scores = 6.81444
CFS merit scores = 6.81284
CFS merit scores = 6.81127
CFS merit scores = 6.80973
CFS merit scores = 6.80823
CFS merit scores = 6.80674
CFS merit scores = 6.80522
CFS merit scores = 6.80368
CFS merit scores = 6.80212
CFS merit scores = 6.80059
CFS merit scores = 6.79909
CFS merit scores = 6.7976
CFS merit scores = 6.79612
CFS merit scores = 6.79467
CFS merit scores = 6.79323
CFS merit scores = 6.79181
CFS merit scores = 6.79037
CFS merit scores = 6.78891
CFS merit scores = 6.78748
CFS merit scores = 6.78606
CFS merit scores = 6.78465
CFS merit scores = 6.78331
CFS merit scores = 6.78204
CFS merit scores = 6.78072
CFS merit scores = 6.77939
CFS merit scores = 6.77797
CFS merit scores = 6.77656
CFS merit scores = 6.77519
CFS merit scores = 6.7738
CFS merit scores = 6.77242
CFS merit scores = 6.77099
CFS merit scores = 6.76957
CFS merit scores = 6.76812
CFS merit scores = 6.76671
CFS merit scores = 6.76532
CFS merit scores = 6.76382
CFS merit scores = 6.76238
CFS merit scores = 6.76089
CFS merit scores = 6.75947
CFS merit scores = 6.75804
CFS merit scores = 6.7566
CFS merit scores = 6.75518
CFS merit scores = 6.75381
CFS merit scores = 6.75241
CFS merit scores = 6.75096
CFS merit scores = 6.74952
CFS merit scores = 6.74815
CFS merit scores = 6.74676
CFS merit scores = 6.74535
CFS merit scores = 6.74392
CFS merit scores = 6.74252
CFS merit scores = 6.7411
CFS merit scores = 6.73966
CFS merit scores = 6.73825
CFS merit scores = 6.73679
CFS merit scores = 6.73535
CFS merit scores = 6.73389
CFS merit scores = 6.73249
CFS merit scores = 6.73105
CFS merit scores = 6.72962
CFS merit scores = 6.7282
CFS merit scores = 6.72675
CFS merit scores = 6.72528
CFS merit scores = 6.72384
CFS merit scores = 6.72232
CFS merit scores = 6.7208
CFS merit scores = 6.71931
CFS merit scores = 6.71783
CFS merit scores = 6.71635
CFS merit scores = 6.71489
CFS merit scores = 6.71343
CFS merit scores = 6.71197
CFS merit scores = 6.71056
CFS merit scores = 6.70912
CFS merit scores = 6.7077
CFS merit scores = 6.70628
CFS merit scores = 6.70487
CFS merit scores = 6.70346
CFS merit scores = 6.70204
CFS merit scores = 6.70063
CFS merit scores = 6.69925
CFS merit scores = 6.6978
CFS merit scores = 6.69637
CFS merit scores = 6.69498
CFS merit scores = 6.69359
CFS merit scores = 6.69221
CFS merit scores = 6.69084
CFS merit scores = 6.68951
CFS merit scores = 6.6882
CFS merit scores = 6.68682
CFS merit scores = 6.68542
CFS merit scores = 6.68403
CFS merit scores = 6.68263
CFS merit scores = 6.68126
CFS merit scores = 6.67987
CFS merit scores = 6.67851
CFS merit scores = 6.67713
CFS merit scores = 6.67574
CFS merit scores = 6.67433
CFS merit scores = 6.67293
CFS merit scores = 6.67149
CFS merit scores = 6.67002
CFS merit scores = 6.66857
CFS merit scores = 6.66712
CFS merit scores = 6.66571
CFS merit scores = 6.66427
CFS merit scores = 6.66277
CFS merit scores = 6.6613
CFS merit scores = 6.65986
CFS merit scores = 6.65843
CFS merit scores = 6.65694
CFS merit scores = 6.65545
CFS merit scores = 6.65399
CFS merit scores = 6.65245
CFS merit scores = 6.65094
CFS merit scores = 6.64944
CFS merit scores = 6.64789
CFS merit scores = 6.64635
CFS merit scores = 6.64474
CFS merit scores = 6.64312
CFS merit scores = 6.6415
CFS merit scores = 6.63986
CFS merit scores = 6.63825
CFS merit scores = 6.63666
CFS merit scores = 6.63503
CFS merit scores = 6.63341
CFS merit scores = 6.63183
CFS merit scores = 6.63024
CFS merit scores = 6.62869
CFS merit scores = 6.62711
CFS merit scores = 6.62552
CFS merit scores = 6.62393
CFS merit scores = 6.62236
CFS merit scores = 6.62075
CFS merit scores = 6.61912
CFS merit scores = 6.6175
CFS merit scores = 6.61591
CFS merit scores = 6.61426
CFS merit scores = 6.61265
CFS merit scores = 6.61104
CFS merit scores = 6.60943
CFS merit scores = 6.60786
CFS merit scores = 6.60626
CFS merit scores = 6.6046
CFS merit scores = 6.60296
CFS merit scores = 6.60133
CFS merit scores = 6.5997
CFS merit scores = 6.59807
CFS merit scores = 6.59641
CFS merit scores = 6.59473
CFS merit scores = 6.59307
CFS merit scores = 6.59142
CFS merit scores = 6.58978
CFS merit scores = 6.58817
CFS merit scores = 6.58658
CFS merit scores = 6.585
CFS merit scores = 6.58342
CFS merit scores = 6.58175
CFS merit scores = 6.58011
CFS merit scores = 6.57847
CFS merit scores = 6.57684
CFS merit scores = 6.57516
CFS merit scores = 6.57349
CFS merit scores = 6.57183
CFS merit scores = 6.57018
CFS merit scores = 6.56853
CFS merit scores = 6.56689
CFS merit scores = 6.5653
CFS merit scores = 6.56369
CFS merit scores = 6.56206
CFS merit scores = 6.56046
CFS merit scores = 6.55878
CFS merit scores = 6.55712
CFS merit scores = 6.55547
CFS merit scores = 6.55383
CFS merit scores = 6.55221
CFS merit scores = 6.55063
CFS merit scores = 6.54905
CFS merit scores = 6.54743
CFS merit scores = 6.54582
CFS merit scores = 6.54421
CFS merit scores = 6.54262
CFS merit scores = 6.54102
CFS merit scores = 6.53942
CFS merit scores = 6.5378
CFS merit scores = 6.53618
CFS merit scores = 6.53455
CFS merit scores = 6.53293
CFS merit scores = 6.53132
CFS merit scores = 6.52973
CFS merit scores = 6.5281
CFS merit scores = 6.52648
CFS merit scores = 6.52489
CFS merit scores = 6.52328
CFS merit scores = 6.52167
CFS merit scores = 6.52004
CFS merit scores = 6.51843
CFS merit scores = 6.51682
CFS merit scores = 6.51515
CFS merit scores = 6.51351
CFS merit scores = 6.51186
CFS merit scores = 6.51021
CFS merit scores = 6.50856
CFS merit scores = 6.50691
CFS merit scores = 6.50529
CFS merit scores = 6.50364
CFS merit scores = 6.50198
CFS merit scores = 6.50032
CFS merit scores = 6.49859
CFS merit scores = 6.49685
CFS merit scores = 6.49512
CFS merit scores = 6.49339
CFS merit scores = 6.49162
CFS merit scores = 6.48982
CFS merit scores = 6.48801
CFS merit scores = 6.48622
CFS merit scores = 6.48437
CFS merit scores = 6.48251
CFS merit scores = 6.48067
CFS merit scores = 6.47878
CFS merit scores = 6.47687
CFS merit scores = 6.47496
CFS merit scores = 6.47306
CFS merit scores = 6.47114
CFS merit scores = 6.46925
CFS merit scores = 6.46736
CFS merit scores = 6.46546
CFS merit scores = 6.4635
CFS merit scores = 6.46155
CFS merit scores = 6.45964
CFS merit scores = 6.45771
CFS merit scores = 6.45575
CFS merit scores = 6.45376
CFS merit scores = 6.4518
CFS merit scores = 6.44982
CFS merit scores = 6.44782
CFS merit scores = 6.44584
CFS merit scores = 6.44387
CFS merit scores = 6.4419
CFS merit scores = 6.43994
CFS merit scores = 6.43795
CFS merit scores = 6.43596
CFS merit scores = 6.43395
CFS merit scores = 6.43194
CFS merit scores = 6.42996
CFS merit scores = 6.42793
CFS merit scores = 6.4259
CFS merit scores = 6.42388
CFS merit scores = 6.42183
CFS merit scores = 6.41975
CFS merit scores = 6.41765
CFS merit scores = 6.41556
CFS merit scores = 6.41345
CFS merit scores = 6.41133
CFS merit scores = 6.40921
CFS merit scores = 6.40712
CFS merit scores = 6.40504
CFS merit scores = 6.40297
CFS merit scores = 6.40091
CFS merit scores = 6.39883
CFS merit scores = 6.39677
CFS merit scores = 6.39466
CFS merit scores = 6.39257
CFS merit scores = 6.39043
CFS merit scores = 6.38829
CFS merit scores = 6.38615
CFS merit scores = 6.38401
CFS merit scores = 6.38189
CFS merit scores = 6.37971
CFS merit scores = 6.37755
CFS merit scores = 6.37541
CFS merit scores = 6.37328
CFS merit scores = 6.3711
CFS merit scores = 6.36896
CFS merit scores = 6.36677
CFS merit scores = 6.36461
CFS merit scores = 6.36246
CFS merit scores = 6.36028
CFS merit scores = 6.35808
CFS merit scores = 6.35591
CFS merit scores = 6.35373
CFS merit scores = 6.35153
CFS merit scores = 6.34934
CFS merit scores = 6.34716
CFS merit scores = 6.34498
CFS merit scores = 6.3428
CFS merit scores = 6.34064
CFS merit scores = 6.33849
CFS merit scores = 6.33635
CFS merit scores = 6.33422
CFS merit scores = 6.33209
CFS merit scores = 6.32998
CFS merit scores = 6.32782
CFS merit scores = 6.3256
CFS merit scores = 6.32337
CFS merit scores = 6.32116
CFS merit scores = 6.31892
CFS merit scores = 6.31667
CFS merit scores = 6.31442
CFS merit scores = 6.31214
CFS merit scores = 6.30987
CFS merit scores = 6.3076
CFS merit scores = 6.30534
CFS merit scores = 6.3031
CFS merit scores = 6.3008
CFS merit scores = 6.29853
CFS merit scores = 6.29627
CFS merit scores = 6.29402
CFS merit scores = 6.29175
CFS merit scores = 6.28946
CFS merit scores = 6.28718
CFS merit scores = 6.28491
CFS merit scores = 6.28263
CFS merit scores = 6.28033
CFS merit scores = 6.27803
CFS merit scores = 6.27573
CFS merit scores = 6.27344
CFS merit scores = 6.27111
CFS merit scores = 6.26873
CFS merit scores = 6.26633
CFS merit scores = 6.26393
CFS merit scores = 6.26149
CFS merit scores = 6.25902
CFS merit scores = 6.25649
CFS merit scores = 6.25398
CFS merit scores = 6.25148
CFS merit scores = 6.24896
CFS merit scores = 6.24643
CFS merit scores = 6.2439
CFS merit scores = 6.24134
CFS merit scores = 6.23878
CFS merit scores = 6.2362
CFS merit scores = 6.2336
CFS merit scores = 6.23102
CFS merit scores = 6.22844
CFS merit scores = 6.22589
CFS merit scores = 6.22335
CFS merit scores = 6.22079
CFS merit scores = 6.21826
CFS merit scores = 6.21574
CFS merit scores = 6.21322
CFS merit scores = 6.21064
CFS merit scores = 6.20807
CFS merit scores = 6.2055
CFS merit scores = 6.20294
CFS merit scores = 6.20039
CFS merit scores = 6.19784
CFS merit scores = 6.19529
CFS merit scores = 6.19273
CFS merit scores = 6.19013
CFS merit scores = 6.18751
CFS merit scores = 6.18489
CFS merit scores = 6.18229
CFS merit scores = 6.17964
CFS merit scores = 6.17699
CFS merit scores = 6.17434
CFS merit scores = 6.17168
CFS merit scores = 6.16904
CFS merit scores = 6.16642
CFS merit scores = 6.16376
CFS merit scores = 6.1611
CFS merit scores = 6.15843
CFS merit scores = 6.15572
CFS merit scores = 6.153
CFS merit scores = 6.15029
CFS merit scores = 6.14758
CFS merit scores = 6.14487
CFS merit scores = 6.14214
CFS merit scores = 6.13943
CFS merit scores = 6.13667
CFS merit scores = 6.13394
CFS merit scores = 6.13122
CFS merit scores = 6.1285
CFS merit scores = 6.12578
CFS merit scores = 6.12305
CFS merit scores = 6.12035
CFS merit scores = 6.11758
CFS merit scores = 6.11483
CFS merit scores = 6.11208
CFS merit scores = 6.10936
CFS merit scores = 6.10665
CFS merit scores = 6.10394
CFS merit scores = 6.10126
CFS merit scores = 6.09858
CFS merit scores = 6.09591
CFS merit scores = 6.09323
CFS merit scores = 6.09055
CFS merit scores = 6.0879
CFS merit scores = 6.08523
CFS merit scores = 6.08256
CFS merit scores = 6.0799
CFS merit scores = 6.07725
CFS merit scores = 6.07449
CFS merit scores = 6.07172
CFS merit scores = 6.06898
CFS merit scores = 6.06624
CFS merit scores = 6.06348
CFS merit scores = 6.06072
CFS merit scores = 6.05797
CFS merit scores = 6.05524
CFS merit scores = 6.05249
CFS merit scores = 6.04973
CFS merit scores = 6.04697
CFS merit scores = 6.04419
CFS merit scores = 6.04141
CFS merit scores = 6.03864
CFS merit scores = 6.03584
CFS merit scores = 6.03303
CFS merit scores = 6.03024
CFS merit scores = 6.02746
CFS merit scores = 6.0247
CFS merit scores = 6.02192
CFS merit scores = 6.01916
CFS merit scores = 6.01636
CFS merit scores = 6.01359
CFS merit scores = 6.0108
CFS merit scores = 6.00801
CFS merit scores = 6.0052
CFS merit scores = 6.00237
CFS merit scores = 5.99955
CFS merit scores = 5.99672
CFS merit scores = 5.99388
CFS merit scores = 5.99107
CFS merit scores = 5.98826
CFS merit scores = 5.98544
CFS merit scores = 5.98261
CFS merit scores = 5.97975
CFS merit scores = 5.97682
CFS merit scores = 5.97388
CFS merit scores = 5.97094
CFS merit scores = 5.96801
CFS merit scores = 5.96508
CFS merit scores = 5.96212
CFS merit scores = 5.95917
CFS merit scores = 5.95622
CFS merit scores = 5.9533
CFS merit scores = 5.95033
CFS merit scores = 5.94739
CFS merit scores = 5.94438
CFS merit scores = 5.94138
CFS merit scores = 5.9384
CFS merit scores = 5.93539
CFS merit scores = 5.93236
CFS merit scores = 5.92935
CFS merit scores = 5.9262
CFS merit scores = 5.92303
CFS merit scores = 5.91988
CFS merit scores = 5.91672
CFS merit scores = 5.91357
CFS merit scores = 5.91037
CFS merit scores = 5.90713
CFS merit scores = 5.90386
CFS merit scores = 5.90056
CFS merit scores = 5.8972
CFS merit scores = 5.89381
CFS merit scores = 5.89041
CFS merit scores = 5.88699
CFS merit scores = 5.88357
CFS merit scores = 5.88006
CFS merit scores = 5.87655
CFS merit scores = 5.87299
CFS merit scores = 5.86945
CFS merit scores = 5.86587
CFS merit scores = 5.86224
CFS merit scores = 5.85863
CFS merit scores = 5.855
CFS merit scores = 5.85139
CFS merit scores = 5.84778
CFS merit scores = 5.84416
CFS merit scores = 5.84052
CFS merit scores = 5.83686
CFS merit scores = 5.83318
CFS merit scores = 5.82951
CFS merit scores = 5.82583
CFS merit scores = 5.82206
CFS merit scores = 5.81812
CFS merit scores = 5.81414
CFS merit scores = 5.81011
CFS merit scores = 5.8059
CFS merit scores = 5.80165
CFS merit scores = 5.79738
CFS merit scores = 5.79303
CFS merit scores = 5.78867
CFS merit scores = 5.78423
CFS merit scores = 5.77979
CFS merit scores = 5.77528
CFS merit scores = 5.7708
cnt = 1	feature = 62	correl = 0.352484	descr = Position_Specific_Bin_Base_20_Base_A
cnt = 2	feature = 640	correl = -0.163394	descr = N_Gram_GGC
cnt = 3	feature = 371	correl = -0.0655534	descr = N_Gram_CCA
cnt = 4	feature = 668	correl = -0.0840267	descr = N_Gram_GGGTG
cnt = 5	feature = 411	correl = -0.0335754	descr = N_Gram_CCGTT
cnt = 6	feature = 519	correl = 0.0328851	descr = N_Gram_CTTAG
cnt = 7	feature = 752	correl = -0.0357203	descr = N_Gram_TACGT
cnt = 8	feature = 739	correl = 0.0320582	descr = N_Gram_TAAGC
cnt = 9	feature = 434	correl = -0.0256987	descr = N_Gram_CGACA
cnt = 10	feature = 807	correl = -0.0225876	descr = N_Gram_TCGCG
cnt = 11	feature = 444	correl = -0.0506162	descr = N_Gram_CGCAA
cnt = 12	feature = 719	correl = 0.0300303	descr = N_Gram_GTGTG
cnt = 13	feature = 453	correl = -0.0572803	descr = N_Gram_CGCTA
cnt = 14	feature = 328	correl = 0.0274007	descr = N_Gram_CAACG
cnt = 15	feature = 407	correl = -0.0233458	descr = N_Gram_CCGCG
cnt = 16	feature = 438	correl = -0.0323005	descr = N_Gram_CGAGT
cnt = 17	feature = 268	correl = 0.0259723	descr = N_Gram_AGTAA
cnt = 18	feature = 570	correl = 0.0537572	descr = N_Gram_GATTG
cnt = 19	feature = 518	correl = -0.0447954	descr = N_Gram_CTTAA
cnt = 20	feature = 440	correl = -0.0312466	descr = N_Gram_CGATA
cnt = 21	feature = 884	correl = -0.040421	descr = N_Gram_TTACC
cnt = 22	feature = 702	correl = 0.060305	descr = N_Gram_GTCGC
cnt = 23	feature = 569	correl = 0.0258769	descr = N_Gram_GATTA
cnt = 24	feature = 892	correl = 0.0312004	descr = N_Gram_TTATG
cnt = 25	feature = 899	correl = 0.0358779	descr = N_Gram_TTCGC
cnt = 26	feature = 746	correl = -0.0229132	descr = N_Gram_TACAG
cnt = 27	feature = 455	correl = -0.0301984	descr = N_Gram_CGCTT
cnt = 28	feature = 722	correl = -0.0451201	descr = N_Gram_GTTAG
cnt = 29	feature = 502	correl = 0.0313357	descr = N_Gram_CTCTA
cnt = 30	feature = 901	correl = 0.0600922	descr = N_Gram_TTCGT
cnt = 31	feature = 432	correl = -0.0328284	descr = N_Gram_CGAAT
cnt = 32	feature = 446	correl = -0.0512826	descr = N_Gram_CGCAT
cnt = 33	feature = 476	correl = -0.0370564	descr = N_Gram_CGTGG
cnt = 34	feature = 414	correl = 0.0579146	descr = N_Gram_CCTAA
cnt = 35	feature = 689	correl = 0.0285704	descr = N_Gram_GTACC
cnt = 36	feature = 264	correl = 0.0317756	descr = N_Gram_AGGGG
cnt = 37	feature = 475	correl = 0.0643693	descr = N_Gram_CGTGA
cnt = 38	feature = 773	correl = 0.0365127	descr = N_Gram_TATAG
cnt = 39	feature = 467	correl = -0.0256692	descr = N_Gram_CGGTC
cnt = 40	feature = 437	correl = 0.0242983	descr = N_Gram_CGAGA
cnt = 41	feature = 889	correl = 0.066214	descr = N_Gram_TTAGT
cnt = 42	feature = 415	correl = 0.0214829	descr = N_Gram_CCTAG
cnt = 43	feature = 621	correl = -0.0258793	descr = N_Gram_GCTGA
cnt = 44	feature = 493	correl = 0.0263994	descr = N_Gram_CTATC
cnt = 45	feature = 436	correl = -0.0415313	descr = N_Gram_CGACG
cnt = 46	feature = 849	correl = -0.0276523	descr = N_Gram_TGCCT
cnt = 47	feature = 745	correl = 0.0674233	descr = N_Gram_TACAA
cnt = 48	feature = 473	correl = 0.0287544	descr = N_Gram_CGTCT
cnt = 49	feature = 667	correl = -0.0336006	descr = N_Gram_GGGTC
cnt = 50	feature = 311	correl = -0.0251014	descr = N_Gram_ATTAA
cnt = 51	feature = 888	correl = 0.0314569	descr = N_Gram_TTAGC
cnt = 52	feature = 280	correl = 0.0302485	descr = N_Gram_ATAGC
cnt = 53	feature = 547	correl = -0.0515994	descr = N_Gram_GACCG
cnt = 54	feature = 296	correl = 0.0241397	descr = N_Gram_ATCGT
cnt = 55	feature = 885	correl = -0.0316851	descr = N_Gram_TTACG
cnt = 56	feature = 554	correl = -0.0373336	descr = N_Gram_GAGAT
cnt = 57	feature = 881	correl = 0.0214829	descr = N_Gram_TTAAG
cnt = 58	feature = 483	correl = -0.022232	descr = N_Gram_CTAAC
cnt = 59	feature = 230	correl = 0.0355494	descr = N_Gram_ACGCT
cnt = 60	feature = 574	correl = -0.0780012	descr = N_Gram_GCAAA
cnt = 61	feature = 460	correl = -0.109625	descr = N_Gram_CGGCG
cnt = 62	feature = 222	correl = -0.0270535	descr = N_Gram_ACCCC
cnt = 63	feature = 596	correl = -0.0220895	descr = N_Gram_GCCGT
cnt = 64	feature = 602	correl = 0.0377958	descr = N_Gram_GCGAT
cnt = 65	feature = 741	correl = -0.0482141	descr = N_Gram_TAATC
cnt = 66	feature = 754	correl = 0.0658148	descr = N_Gram_TACTA
cnt = 67	feature = 749	correl = 0.0306888	descr = N_Gram_TACCG
cnt = 68	feature = 441	correl = -0.026391	descr = N_Gram_CGATC
cnt = 69	feature = 472	correl = -0.040052	descr = N_Gram_CGTCG
cnt = 70	feature = 290	correl = -0.0317745	descr = N_Gram_ATCCC
cnt = 71	feature = 629	correl = -0.0232822	descr = N_Gram_GGAAA
cnt = 72	feature = 330	correl = 0.0498768	descr = N_Gram_CAAGC
cnt = 73	feature = 228	correl = -0.042296	descr = N_Gram_ACGAA
cnt = 74	feature = 615	correl = -0.0482416	descr = N_Gram_GCGTT
cnt = 75	feature = 632	correl = 0.0277723	descr = N_Gram_GGACA
cnt = 76	feature = 920	correl = 0.0389181	descr = N_Gram_TTGTG
cnt = 77	feature = 576	correl = -0.0772468	descr = N_Gram_GCAAT
cnt = 78	feature = 705	correl = 0.0424223	descr = N_Gram_GTCTA
cnt = 79	feature = 539	correl = 0.0482697	descr = N_Gram_GAATA
cnt = 80	feature = 772	correl = 0.0314875	descr = N_Gram_TATAC
cnt = 81	feature = 796	correl = -0.0223042	descr = N_Gram_TCCGA
cnt = 82	feature = 575	correl = 0.0639473	descr = N_Gram_GCAAC
cnt = 83	feature = 341	correl = -0.0262903	descr = N_Gram_CACGG
cnt = 84	feature = 527	correl = -0.027751	descr = N_Gram_CTTTA
cnt = 85	feature = 730	correl = 0.0219872	descr = N_Gram_GTTTT
cnt = 86	feature = 771	correl = 0.0690565	descr = N_Gram_TATAA
cnt = 87	feature = 778	correl = 0.0553329	descr = N_Gram_TATGA
cnt = 88	feature = 766	correl = 0.0386119	descr = N_Gram_TAGGG
cnt = 89	feature = 583	correl = -0.0400772	descr = N_Gram_GCATA
cnt = 90	feature = 318	correl = -0.0237533	descr = N_Gram_ATTGA
cnt = 91	feature = 447	correl = -0.0397422	descr = N_Gram_CGCCC
cnt = 92	feature = 633	correl = -0.0562755	descr = N_Gram_GGACC
cnt = 93	feature = 445	correl = -0.0269191	descr = N_Gram_CGCAC
cnt = 94	feature = 612	correl = -0.0493191	descr = N_Gram_GCGGT
cnt = 95	feature = 347	correl = -0.0451545	descr = N_Gram_CAGAG
cnt = 96	feature = 656	correl = -0.0576845	descr = N_Gram_GGGAA
cnt = 97	feature = 229	correl = -0.0375609	descr = N_Gram_ACGAC
cnt = 98	feature = 484	correl = 0.0657883	descr = N_Gram_CTAAG
cnt = 99	feature = 494	correl = 0.0281054	descr = N_Gram_CTATG
cnt = 100	feature = 735	correl = -0.0291976	descr = N_Gram_TAACC
cnt = 101	feature = 900	correl = -0.0231576	descr = N_Gram_TTCGG
cnt = 102	feature = 337	correl = -0.0263497	descr = N_Gram_CACCG
cnt = 103	feature = 303	correl = 0.024049	descr = N_Gram_ATGCA
cnt = 104	feature = 422	correl = -0.0444001	descr = N_Gram_CCTGA
cnt = 105	feature = 912	correl = 0.0371237	descr = N_Gram_TTGCA
cnt = 106	feature = 324	correl = -0.024809	descr = N_Gram_CAAAA
cnt = 107	feature = 699	correl = -0.0501653	descr = N_Gram_GTCCG
cnt = 108	feature = 755	correl = 0.0442694	descr = N_Gram_TACTG
cnt = 109	feature = 480	correl = 0.0250084	descr = N_Gram_CGTTT
cnt = 110	feature = 295	correl = 0.0319058	descr = N_Gram_ATCGC
cnt = 111	feature = 401	correl = -0.0513924	descr = N_Gram_CCGAA
cnt = 112	feature = 478	correl = -0.068221	descr = N_Gram_CGTTC
cnt = 113	feature = 910	correl = 0.040327	descr = N_Gram_TTGAC
cnt = 114	feature = 855	correl = 0.0289077	descr = N_Gram_TGCTT
cnt = 115	feature = 464	correl = -0.0544843	descr = N_Gram_CGGGG
cnt = 116	feature = 803	correl = 0.0283897	descr = N_Gram_TCGAG
cnt = 117	feature = 609	correl = -0.0480558	descr = N_Gram_GCGGA
cnt = 118	feature = 591	correl = -0.0533626	descr = N_Gram_GCCCC
cnt = 119	feature = 327	correl = 0.0264516	descr = N_Gram_CAACC
cnt = 120	feature = 639	correl = 0.032473	descr = N_Gram_GGATT
cnt = 121	feature = 219	correl = -0.0253784	descr = N_Gram_ACCAA
cnt = 122	feature = 883	correl = 0.0465747	descr = N_Gram_TTACA
cnt = 123	feature = 789	correl = 0.0225458	descr = N_Gram_TCAGT
cnt = 124	feature = 343	correl = 0.037841	descr = N_Gram_CACTC
cnt = 125	feature = 682	correl = -0.044783	descr = N_Gram_GGTTA
cnt = 126	feature = 850	correl = 0.0478088	descr = N_Gram_TGCGA
cnt = 127	feature = 660	correl = -0.0924826	descr = N_Gram_GGGCC
cnt = 128	feature = 687	correl = 0.0275186	descr = N_Gram_GTAAG
cnt = 129	feature = 563	correl = 0.075348	descr = N_Gram_GATAT
cnt = 130	feature = 813	correl = 0.0954929	descr = N_Gram_TCGTG
cnt = 131	feature = 542	correl = 0.0473106	descr = N_Gram_GACAA
cnt = 132	feature = 281	correl = 0.03421	descr = N_Gram_ATAGG
cnt = 133	feature = 291	correl = 0.0269613	descr = N_Gram_ATCCG
cnt = 134	feature = 492	correl = 0.0570097	descr = N_Gram_CTATA
cnt = 135	feature = 452	correl = -0.0568818	descr = N_Gram_CGCGT
cnt = 136	feature = 514	correl = 0.0462674	descr = N_Gram_CTGGT
cnt = 137	feature = 683	correl = -0.0804803	descr = N_Gram_GGTTG
cnt = 138	feature = 736	correl = 0.031246	descr = N_Gram_TAACT
cnt = 139	feature = 548	correl = -0.0232789	descr = N_Gram_GACGG
cnt = 140	feature = 882	correl = -0.0313677	descr = N_Gram_TTAAT
cnt = 141	feature = 496	correl = -0.0586196	descr = N_Gram_CTCAA
cnt = 142	feature = 395	correl = -0.0503419	descr = N_Gram_CCCGC
cnt = 143	feature = 550	correl = 0.0690122	descr = N_Gram_GACTA
cnt = 144	feature = 805	correl = 0.0420641	descr = N_Gram_TCGCA
cnt = 145	feature = 426	correl = 0.024668	descr = N_Gram_CCTTA
cnt = 146	feature = 553	correl = 0.0336224	descr = N_Gram_GAGAA
cnt = 147	feature = 301	correl = 0.0334654	descr = N_Gram_ATGAG
cnt = 148	feature = 31	correl = -0.0337109	descr = Position_Specific_Bin_Base_11_Base_C
cnt = 149	feature = 851	correl = -0.0290152	descr = N_Gram_TGCGC
cnt = 150	feature = 535	correl = -0.0467934	descr = N_Gram_GAAGA
cnt = 151	feature = 599	correl = -0.0414454	descr = N_Gram_GCCTT
cnt = 152	feature = 759	correl = 0.0573345	descr = N_Gram_TAGAC
cnt = 153	feature = 435	correl = -0.0531478	descr = N_Gram_CGACC
cnt = 154	feature = 872	correl = 0.0399933	descr = N_Gram_TGTCG
cnt = 155	feature = 260	correl = -0.028311	descr = N_Gram_AGGCA
cnt = 156	feature = 359	correl = -0.0621025	descr = N_Gram_CATAA
cnt = 157	feature = 795	correl = -0.0265198	descr = N_Gram_TCCCG
cnt = 158	feature = 386	correl = -0.0330289	descr = N_Gram_CCCAA
cnt = 159	feature = 271	correl = 0.0372431	descr = N_Gram_AGTCT
cnt = 160	feature = 692	correl = 0.0269029	descr = N_Gram_GTATT
cnt = 161	feature = 247	correl = -0.0259641	descr = N_Gram_AGAGA
cnt = 162	feature = 863	correl = -0.0494111	descr = N_Gram_TGGGA
cnt = 163	feature = 762	correl = 0.0622793	descr = N_Gram_TAGCA
cnt = 164	feature = 751	correl = -0.0305078	descr = N_Gram_TACG
cnt = 165	feature = 720	correl = 0.0252912	descr = N_Gram_GTGTT
cnt = 166	feature = 451	correl = -0.0607184	descr = N_Gram_CGCGG
cnt = 167	feature = 808	correl = 0.0436756	descr = N_Gram_TCGCT
cnt = 168	feature = 332	correl = -0.033299	descr = N_Gram_CAATT
cnt = 169	feature = 806	correl = 0.0228636	descr = N_Gram_TCGCC
cnt = 170	feature = 56	correl = -0.0409098	descr = Position_Specific_Bin_Base_18_Base_G
cnt = 171	feature = 306	correl = -0.0222159	descr = N_Gram_ATGGA
cnt = 172	feature = 207	correl = 0.0471417	descr = N_Gram_ACAAT
cnt = 173	feature = 810	correl = 0.0373008	descr = N_Gram_TCGGA
cnt = 174	feature = 788	correl = -0.0380561	descr = N_Gram_TCAGA
cnt = 175	feature = 903	correl = 0.032209	descr = N_Gram_TTCTA
cnt = 176	feature = 265	correl = 0.0846066	descr = N_Gram_AGGTA
cnt = 177	feature = 351	correl = 0.0264415	descr = N_Gram_CAGCT
cnt = 178	feature = 403	correl = -0.0215648	descr = N_Gram_CCGAG
cnt = 179	feature = 468	correl = -0.0298711	descr = N_Gram_CGGTT
cnt = 180	feature = 356	correl = 0.024697	descr = N_Gram_CAGTT
cnt = 181	feature = 391	correl = -0.0404093	descr = N_Gram_CCCCG
cnt = 182	feature = 734	correl = 0.0509591	descr = N_Gram_TAAAC
cnt = 183	feature = 458	correl = -0.0437744	descr = N_Gram_CGGCA
cnt = 184	feature = 531	correl = -0.0216293	descr = N_Gram_GAAAG
cnt = 185	feature = 750	correl = 0.0305344	descr = N_Gram_TACCT
cnt = 186	feature = 787	correl = -0.0405416	descr = N_Gram_TCACG
cnt = 187	feature = 487	correl = 0.0656799	descr = N_Gram_CTACT
cnt = 188	feature = 775	correl = 0.052282	descr = N_Gram_TATCA
cnt = 189	feature = 300	correl = -0.0252556	descr = N_Gram_ATGAC
cnt = 190	feature = 320	correl = 0.0454763	descr = N_Gram_ATTGT
cnt = 191	feature = 0	correl = 0.0308315	descr = Position_Specific_Bin_Base_0_Base_A
cnt = 192	feature = 822	correl = 0.0541968	descr = N_Gram_TCTCT
cnt = 193	feature = 312	correl = 0.0307777	descr = N_Gram_ATTAG
cnt = 194	feature = 909	correl = 0.0509812	descr = N_Gram_TTGAA
cnt = 195	feature = 652	correl = -0.0452872	descr = N_Gram_GGCTG
cnt = 196	feature = 896	correl = 0.0265105	descr = N_Gram_TTCCC
cnt = 197	feature = 857	correl = 0.0295216	descr = N_Gram_TGGAC
cnt = 198	feature = 454	correl = -0.0222314	descr = N_Gram_CGCTC
cnt = 199	feature = 860	correl = -0.0763132	descr = N_Gram_TGGCG
cnt = 200	feature = 631	correl = 0.0371057	descr = N_Gram_GGAAT
cnt = 201	feature = 5	correl = -0.0433715	descr = Position_Specific_Bin_Base_2_Base_A
cnt = 202	feature = 604	correl = -0.0536892	descr = N_Gram_GCGCA
cnt = 203	feature = 367	correl = 0.0283966	descr = N_Gram_CATGT
cnt = 204	feature = 374	correl = -0.0223205	descr = N_Gram_CCAAG
cnt = 205	feature = 388	correl = -0.0618493	descr = N_Gram_CCCAT
cnt = 206	feature = 671	correl = 0.0528192	descr = N_Gram_GGTAA
cnt = 207	feature = 254	correl = -0.0475344	descr = N_Gram_AGCCC
cnt = 208	feature = 529	correl = -0.0315903	descr = N_Gram_CTTTT
cnt = 209	feature = 346	correl = -0.0404712	descr = N_Gram_CAGAC
cnt = 210	feature = 718	correl = 0.030938	descr = N_Gram_GTGTA
cnt = 211	feature = 16	correl = -0.0363219	descr = Position_Specific_Bin_Base_6_Base_C
cnt = 212	feature = 65	correl = 0.117019	descr = Position_Specific_Bin_Base_20_Base_T
cnt = 213	feature = 694	correl = 0.0436617	descr = N_Gram_GTCAA
cnt = 214	feature = 663	correl = -0.0394371	descr = N_Gram_GGGGA
cnt = 215	feature = 500	correl = -0.0489815	descr = N_Gram_CTCGT
cnt = 216	feature = 620	correl = 0.0553425	descr = N_Gram_GCTCT
cnt = 217	feature = 335	correl = -0.0225012	descr = N_Gram_CACAT
cnt = 218	feature = 543	correl = 0.0367219	descr = N_Gram_GACAC
cnt = 219	feature = 3	correl = 0.0827512	descr = Position_Specific_Bin_Base_1_Base_A
cnt = 220	feature = 408	correl = -0.0317377	descr = N_Gram_CCGCT
cnt = 221	feature = 578	correl = -0.0465076	descr = N_Gram_GCACC
cnt = 222	feature = 52	correl = -0.0600576	descr = Position_Specific_Bin_Base_17_Base_G
cnt = 223	feature = 61	correl = 0.0587162	descr = Position_Specific_Bin_Base_19_Base_T
cnt = 224	feature = 711	correl = -0.0388454	descr = N_Gram_GTGCG
cnt = 225	feature = 723	correl = 0.0242967	descr = N_Gram_GTTCG
cnt = 226	feature = 294	correl = 0.0302793	descr = N_Gram_ATCGA
cnt = 227	feature = 710	correl = -0.0401789	descr = N_Gram_GTGCC
cnt = 228	feature = 645	correl = -0.0766553	descr = N_Gram_GGCCA
cnt = 229	feature = 315	correl = 0.0344103	descr = N_Gram_ATTCG
cnt = 230	feature = 232	correl = -0.0408817	descr = N_Gram_ACGGG
cnt = 231	feature = 497	correl = -0.0454707	descr = N_Gram_CTCAC
cnt = 232	feature = 763	correl = 0.0656789	descr = N_Gram_TAGCT
cnt = 233	feature = 924	correl = 0.0514726	descr = N_Gram_TTTAG
cnt = 234	feature = 313	correl = 0.0778123	descr = N_Gram_ATTAT
cnt = 235	feature = 423	correl = -0.0594841	descr = N_Gram_CCTGC
cnt = 236	feature = 869	correl = 0.0233143	descr = N_Gram_TGTAG
cnt = 237	feature = 551	correl = 0.0545275	descr = N_Gram_GACTG
cnt = 238	feature = 234	correl = -0.0387119	descr = N_Gram_ACGTT
cnt = 239	feature = 212	correl = 0.0550919	descr = N_Gram_ACAGT
cnt = 240	feature = 839	correl = 0.0257812	descr = N_Gram_TGATC
cnt = 241	feature = 931	correl = 0.033715	descr = N_Gram_TTTGG
cnt = 242	feature = 46	correl = -0.0392544	descr = Position_Specific_Bin_Base_15_Base_T
cnt = 243	feature = 361	correl = 0.0222038	descr = N_Gram_CATAT
cnt = 244	feature = 816	correl = 0.0384689	descr = N_Gram_TCTAC
cnt = 245	feature = 715	correl = -0.0618119	descr = N_Gram_GTGGG
cnt = 246	feature = 2	correl = -0.131046	descr = Position_Specific_Bin_Base_0_Base_G
cnt = 247	feature = 292	correl = 0.0245719	descr = N_Gram_ATCCT
cnt = 248	feature = 649	correl = -0.086043	descr = N_Gram_GGCGG
cnt = 249	feature = 259	correl = -0.0401511	descr = N_Gram_AGGAG
cnt = 250	feature = 546	correl = -0.0406262	descr = N_Gram_GACCC
cnt = 251	feature = 304	correl = 0.0318875	descr = N_Gram_ATGCT
cnt = 252	feature = 932	correl = 0.0693076	descr = N_Gram_TTTGT
cnt = 253	feature = 256	correl = -0.0411751	descr = N_Gram_AGCGG
cnt = 254	feature = 765	correl = 0.0279371	descr = N_Gram_TAGGC
cnt = 255	feature = 250	correl = 0.0602192	descr = N_Gram_AGATA
cnt = 256	feature = 273	correl = 0.0661502	descr = N_Gram_AGTGA
cnt = 257	feature = 241	correl = -0.0447259	descr = N_Gram_ACTGC
cnt = 258	feature = 672	correl = 0.0282457	descr = N_Gram_GGTAC
cnt = 259	feature = 57	correl = 0.0281368	descr = Position_Specific_Bin_Base_18_Base_T
cnt = 260	feature = 243	correl = 0.0235298	descr = N_Gram_ACTTC
cnt = 261	feature = 716	correl = -0.0304433	descr = N_Gram_GTGGT
cnt = 262	feature = 50	correl = 0.0342317	descr = Position_Specific_Bin_Base_16_Base_T
cnt = 263	feature = 402	correl = -0.0489525	descr = N_Gram_CCGAC
cnt = 264	feature = 248	correl = -0.0235714	descr = N_Gram_AGAGG
cnt = 265	feature = 606	correl = -0.0881889	descr = N_Gram_GCGCG
cnt = 266	feature = 776	correl = 0.0456133	descr = N_Gram_TATCG
cnt = 267	feature = 319	correl = 0.0466368	descr = N_Gram_ATTGG
cnt = 268	feature = 728	correl = 0.0245106	descr = N_Gram_GTTTC
cnt = 269	feature = 913	correl = 0.0322428	descr = N_Gram_TTGCC
cnt = 270	feature = 419	correl = -0.0896182	descr = N_Gram_CCTCG
cnt = 271	feature = 277	correl = 0.0291037	descr = N_Gram_ATACC
cnt = 272	feature = 340	correl = -0.0377479	descr = N_Gram_CACGA
cnt = 273	feature = 326	correl = 0.0891476	descr = N_Gram_CAACA
cnt = 274	feature = 34	correl = 0.0371555	descr = Position_Specific_Bin_Base_12_Base_A
cnt = 275	feature = 38	correl = 0.044306	descr = Position_Specific_Bin_Base_13_Base_A
cnt = 276	feature = 585	correl = 0.0389818	descr = N_Gram_GCATT
cnt = 277	feature = 331	correl = 0.0438472	descr = N_Gram_CAATC
cnt = 278	feature = 41	correl = -0.0326769	descr = Position_Specific_Bin_Base_14_Base_C
cnt = 279	feature = 24	correl = -0.0274771	descr = Position_Specific_Bin_Base_9_Base_C
cnt = 280	feature = 266	correl = -0.0290642	descr = N_Gram_AGGTG
cnt = 281	feature = 525	correl = 0.0481221	descr = N_Gram_CTTGT
cnt = 282	feature = 904	correl = 0.0449649	descr = N_Gram_TTCTC
cnt = 283	feature = 664	correl = -0.0704033	descr = N_Gram_GGGGC
cnt = 284	feature = 64	correl = -0.178266	descr = Position_Specific_Bin_Base_20_Base_G
cnt = 285	feature = 490	correl = 0.058939	descr = N_Gram_CTAGC
cnt = 286	feature = 556	correl = -0.0496013	descr = N_Gram_GAGCC
cnt = 287	feature = 287	correl = 0.0299205	descr = N_Gram_ATCAA
cnt = 288	feature = 270	correl = 0.095024	descr = N_Gram_AGTCG
cnt = 289	feature = 9	correl = 0.0705455	descr = Position_Specific_Bin_Base_3_Base_G
cnt = 290	feature = 489	correl = 0.0337004	descr = N_Gram_CTAGA
cnt = 291	feature = 617	correl = 0.0215204	descr = N_Gram_GCTAT
cnt = 292	feature = 353	correl = -0.0925162	descr = N_Gram_CAGGG
cnt = 293	feature = 289	correl = 0.0529283	descr = N_Gram_ATCCA
cnt = 294	feature = 642	correl = -0.0737884	descr = N_Gram_GGCAA
cnt = 295	feature = 841	correl = 0.0258247	descr = N_Gram_TGATT
cnt = 296	feature = 459	correl = -0.0662844	descr = N_Gram_CGGCC
cnt = 297	feature = 559	correl = -0.0416069	descr = N_Gram_GAGGG
cnt = 298	feature = 630	correl = -0.0518438	descr = N_Gram_GGAAG
cnt = 299	feature = 215	correl = 0.0566082	descr = N_Gram_ACATG
cnt = 300	feature = 431	correl = -0.0628765	descr = N_Gram_CGAAG
cnt = 301	feature = 625	correl = -0.053387	descr = N_Gram_GCTTT
cnt = 302	feature = 404	correl = -0.0674243	descr = N_Gram_CCGAT
cnt = 303	feature = 506	correl = -0.0361951	descr = N_Gram_CTGAG
cnt = 304	feature = 870	correl = 0.040821	descr = N_Gram_TGTAT
cnt = 305	feature = 329	correl = -0.0244684	descr = N_Gram_CAAGA
cnt = 306	feature = 676	correl = -0.0244916	descr = N_Gram_GGTCT
cnt = 307	feature = 768	correl = 0.0452054	descr = N_Gram_TAGTG
cnt = 308	feature = 607	correl = -0.0479633	descr = N_Gram_GCGCT
cnt = 309	feature = 758	correl = 0.0383533	descr = N_Gram_TAGAA
cnt = 310	feature = 695	correl = 0.0284034	descr = N_Gram_GTCAT
cnt = 311	feature = 237	correl = 0.0666014	descr = N_Gram_ACTAC
cnt = 312	feature = 934	correl = 0.0274647	descr = N_Gram_TTTTG
cnt = 313	feature = 698	correl = -0.0480959	descr = N_Gram_GTCCC
cnt = 314	feature = 818	correl = 0.0331207	descr = N_Gram_TCTAT
cnt = 315	feature = 21	correl = 0.0370049	descr = Position_Specific_Bin_Base_8_Base_A
cnt = 316	feature = 14	correl = 0.0622375	descr = Position_Specific_Bin_Base_5_Base_T
cnt = 317	feature = 1	correl = 0.108951	descr = Position_Specific_Bin_Base_0_Base_C
cnt = 318	feature = 614	correl = -0.0752282	descr = N_Gram_GCGTC
cnt = 319	feature = 338	correl = -0.0445029	descr = N_Gram_CACCT
cnt = 320	feature = 105	correl = -0.0264646	descr = Fold_of_RNAi_Sequence_Pos_19
cnt = 321	feature = 360	correl = -0.0402248	descr = N_Gram_CATAC
cnt = 322	feature = 238	correl = 0.0393929	descr = N_Gram_ACTCT
cnt = 323	feature = 726	correl = -0.0264955	descr = N_Gram_GTTGT
cnt = 324	feature = 558	correl = -0.0587707	descr = N_Gram_GAGGC
cnt = 325	feature = 782	correl = 0.0369317	descr = N_Gram_TATTT
cnt = 326	feature = 618	correl = -0.0409194	descr = N_Gram_GCTCC
cnt = 327	feature = 567	correl = -0.0395628	descr = N_Gram_GATGT
cnt = 328	feature = 566	correl = -0.0584905	descr = N_Gram_GATGG
cnt = 329	feature = 373	correl = -0.0376381	descr = N_Gram_CCAAA
cnt = 330	feature = 532	correl = 0.0378952	descr = N_Gram_GAACA
cnt = 331	feature = 588	correl = -0.0530373	descr = N_Gram_GCCAG
cnt = 332	feature = 713	correl = -0.0519843	descr = N_Gram_GTGGA
cnt = 333	feature = 211	correl = 0.0463823	descr = N_Gram_ACAGC
cnt = 334	feature = 590	correl = -0.0787345	descr = N_Gram_GCCCA
cnt = 335	feature = 30	correl = -0.0405823	descr = Position_Specific_Bin_Base_11_Base_A
cnt = 336	feature = 58	correl = 0.178008	descr = Position_Specific_Bin_Base_19_Base_A
cnt = 337	feature = 742	correl = 0.0493998	descr = N_Gram_TAATT
cnt = 338	feature = 792	correl = 0.0383018	descr = N_Gram_TCCAT
cnt = 339	feature = 258	correl = 0.0358429	descr = N_Gram_AGCTT
cnt = 340	feature = 44	correl = 0.0793026	descr = Position_Specific_Bin_Base_15_Base_A
cnt = 341	feature = 561	correl = 0.0553514	descr = N_Gram_GAGTC
cnt = 342	feature = 17	correl = 0.021539	descr = Position_Specific_Bin_Base_6_Base_G
cnt = 343	feature = 811	correl = -0.0904293	descr = N_Gram_TCGGG
cnt = 344	feature = 785	correl = 0.0506771	descr = N_Gram_TCAAC
cnt = 345	feature = 392	correl = -0.0364186	descr = N_Gram_CCCCT
cnt = 346	feature = 634	correl = 0.0373567	descr = N_Gram_GGACT
cnt = 347	feature = 390	correl = -0.0435035	descr = N_Gram_CCCCA
cnt = 348	feature = 875	correl = 0.0596723	descr = N_Gram_TGTGT
cnt = 349	feature = 835	correl = 0.029936	descr = N_Gram_TGAAT
cnt = 350	feature = 53	correl = 0.0523096	descr = Position_Specific_Bin_Base_17_Base_T
cnt = 351	feature = 838	correl = 0.0521338	descr = N_Gram_TGATA
cnt = 352	feature = 820	correl = 0.038406	descr = N_Gram_TCTCA
cnt = 353	feature = 299	correl = 0.0437174	descr = N_Gram_ATCTG
cnt = 354	feature = 848	correl = -0.036566	descr = N_Gram_TGCCG
cnt = 355	feature = 244	correl = 0.0338913	descr = N_Gram_AGAAT
cnt = 356	feature = 657	correl = -0.0615164	descr = N_Gram_GGGAG
cnt = 357	feature = 760	correl = 0.0487441	descr = N_Gram_TAGAG
cnt = 358	feature = 852	correl = -0.038562	descr = N_Gram_TGCGG
cnt = 359	feature = 298	correl = 0.0736626	descr = N_Gram_ATCTC
cnt = 360	feature = 919	correl = 0.0266206	descr = N_Gram_TTGTC
cnt = 361	feature = 160	correl = -0.0831405	descr = Fold_of_Target_NoBeginbrace_noends_Pos_19
cnt = 362	feature = 274	correl = -0.0247083	descr = N_Gram_AGTTC
cnt = 363	feature = 847	correl = -0.0626809	descr = N_Gram_TGCCC
cnt = 364	feature = 19	correl = -0.136715	descr = Position_Specific_Bin_Base_7_Base_C
cnt = 365	feature = 350	correl = -0.0584443	descr = N_Gram_CAGCC
cnt = 366	feature = 10	correl = -0.0988791	descr = Position_Specific_Bin_Base_3_Base_T
cnt = 367	feature = 844	correl = 0.0353459	descr = N_Gram_TGCAT
cnt = 368	feature = 619	correl = -0.0220218	descr = N_Gram_GCTCG
cnt = 369	feature = 251	correl = -0.049925	descr = N_Gram_AGATG
cnt = 370	feature = 382	correl = -0.04976	descr = N_Gram_CCATA
cnt = 371	feature = 12	correl = -0.0693015	descr = Position_Specific_Bin_Base_4_Base_C
cnt = 372	feature = 833	correl = 0.0333023	descr = N_Gram_TGAAC
cnt = 373	feature = 930	correl = 0.0347058	descr = N_Gram_TTTGC
cnt = 374	feature = 410	correl = -0.104407	descr = N_Gram_CCGGC
cnt = 375	feature = 22	correl = -0.0776495	descr = Position_Specific_Bin_Base_8_Base_C
cnt = 376	feature = 420	correl = -0.0625906	descr = N_Gram_CCTCT
cnt = 377	feature = 225	correl = 0.0220141	descr = N_Gram_ACCTG
cnt = 378	feature = 7	correl = 0.134288	descr = Position_Specific_Bin_Base_2_Base_G
cnt = 379	feature = 377	correl = -0.0393523	descr = N_Gram_CCACG
cnt = 380	feature = 703	correl = 0.0615456	descr = N_Gram_GTCGT
cnt = 381	feature = 4	correl = -0.0989067	descr = Position_Specific_Bin_Base_1_Base_G
cnt = 382	feature = 283	correl = 0.0401178	descr = N_Gram_ATATA
cnt = 383	feature = 40	correl = 0.100553	descr = Position_Specific_Bin_Base_14_Base_A
cnt = 384	feature = 49	correl = -0.059363	descr = Position_Specific_Bin_Base_16_Base_G
cnt = 385	feature = 37	correl = -0.0393936	descr = Position_Specific_Bin_Base_12_Base_T
cnt = 386	feature = 25	correl = 0.031505	descr = Position_Specific_Bin_Base_9_Base_T
cnt = 387	feature = 678	correl = -0.0295	descr = N_Gram_GGTGA
cnt = 388	feature = 366	correl = -0.0384779	descr = N_Gram_CATGG
cnt = 389	feature = 798	correl = 0.0772501	descr = N_Gram_TCCTA
cnt = 390	feature = 51	correl = 0.0238451	descr = Position_Specific_Bin_Base_17_Base_A
cnt = 391	feature = 516	correl = 0.0519715	descr = N_Gram_CTGTT
cnt = 392	feature = 779	correl = 0.0230856	descr = N_Gram_TATGG
cnt = 393	feature = 406	correl = -0.0411399	descr = N_Gram_CCGCA
cnt = 394	feature = 786	correl = 0.0304417	descr = N_Gram_TCACC
cnt = 395	feature = 836	correl = 0.034398	descr = N_Gram_TGAGA
cnt = 396	feature = 29	correl = 0.051879	descr = Position_Specific_Bin_Base_10_Base_T
cnt = 397	feature = 54	correl = 0.042764	descr = Position_Specific_Bin_Base_18_Base_A
cnt = 398	feature = 914	correl = 0.0357462	descr = N_Gram_TTGCG
cnt = 399	feature = 381	correl = -0.0573555	descr = N_Gram_CCAGG
cnt = 400	feature = 650	correl = -0.0582752	descr = N_Gram_GGCGT
cnt = 401	feature = 611	correl = -0.0311308	descr = N_Gram_GCGGG
cnt = 402	feature = 686	correl = 0.0493707	descr = N_Gram_GTAAA
cnt = 403	feature = 800	correl = -0.0341754	descr = N_Gram_TCCTG
cnt = 404	feature = 636	correl = -0.0656813	descr = N_Gram_GGAGC
cnt = 405	feature = 846	correl = 0.0307228	descr = N_Gram_TGCCA
cnt = 406	feature = 206	correl = 0.0583651	descr = N_Gram_ACAAA
cnt = 407	feature = 843	correl = 0.0314087	descr = N_Gram_TGCAA
cnt = 408	feature = 584	correl = 0.0395065	descr = N_Gram_GCATC
cnt = 409	feature = 503	correl = 0.0216228	descr = N_Gram_CTCTG
cnt = 410	feature = 418	correl = -0.0320366	descr = N_Gram_CCTCC
cnt = 411	feature = 463	correl = -0.0612148	descr = N_Gram_CGGGC
cnt = 412	feature = 665	correl = -0.0477275	descr = N_Gram_GGGGT
cnt = 413	feature = 714	correl = -0.0845509	descr = N_Gram_GTGGC
cnt = 414	feature = 887	correl = 0.0592	descr = N_Gram_TTAGA
cnt = 415	feature = 894	correl = 0.0306235	descr = N_Gram_TTCAT
cnt = 416	feature = 873	correl = 0.0289623	descr = N_Gram_TGTCT
cnt = 417	feature = 15	correl = 0.0232815	descr = Position_Specific_Bin_Base_6_Base_A
cnt = 418	feature = 427	correl = 0.0307808	descr = N_Gram_CCTTG
cnt = 419	feature = 55	correl = -0.0312726	descr = Position_Specific_Bin_Base_18_Base_C
cnt = 420	feature = 63	correl = -0.30054	descr = Position_Specific_Bin_Base_20_Base_C
cnt = 421	feature = 35	correl = -0.0281148	descr = Position_Specific_Bin_Base_12_Base_C
cnt = 422	feature = 817	correl = 0.0412548	descr = N_Gram_TCTAG
cnt = 423	feature = 747	correl = 0.0360472	descr = N_Gram_TACAT
cnt = 424	feature = 536	correl = -0.0342264	descr = N_Gram_GAAGC
cnt = 425	feature = 916	correl = 0.0481604	descr = N_Gram_TTGGA
cnt = 426	feature = 740	correl = 0.0483461	descr = N_Gram_TAAGG
cnt = 427	feature = 738	correl = 0.0448696	descr = N_Gram_TAAGA
cnt = 428	feature = 623	correl = -0.0314296	descr = N_Gram_GCTGG
cnt = 429	feature = 220	correl = -0.0800083	descr = N_Gram_ACCAC
cnt = 430	feature = 307	correl = -0.0332439	descr = N_Gram_ATGGG
cnt = 431	feature = 60	correl = -0.12104	descr = Position_Specific_Bin_Base_19_Base_G
cnt = 432	feature = 42	correl = -0.14531	descr = Position_Specific_Bin_Base_14_Base_G
cnt = 433	feature = 499	correl = -0.0516572	descr = N_Gram_CTCGG
cnt = 434	feature = 11	correl = 0.0828221	descr = Position_Specific_Bin_Base_4_Base_A
cnt = 435	feature = 26	correl = 0.0774627	descr = Position_Specific_Bin_Base_10_Base_A
cnt = 436	feature = 690	correl = 0.0217633	descr = N_Gram_GTAGG
cnt = 437	feature = 354	correl = -0.0269935	descr = N_Gram_CAGGT
cnt = 438	feature = 828	correl = 0.022068	descr = N_Gram_TCTTG
cnt = 439	feature = 450	correl = -0.0762828	descr = N_Gram_CGCGC
cnt = 440	feature = 252	correl = 0.0582992	descr = N_Gram_AGCAT
cnt = 441	feature = 365	correl = 0.0236878	descr = N_Gram_CATGA
cnt = 442	feature = 242	correl = 0.0482069	descr = N_Gram_ACTGT
cnt = 443	feature = 284	correl = 0.0304308	descr = N_Gram_ATATG
cnt = 444	feature = 511	correl = 0.0393811	descr = N_Gram_CTGGA
cnt = 445	feature = 262	correl = -0.0220516	descr = N_Gram_AGGGA
cnt = 446	feature = 6	correl = 0.0358121	descr = Position_Specific_Bin_Base_2_Base_C
cnt = 447	feature = 383	correl = 0.0228432	descr = N_Gram_CCATT
cnt = 448	feature = 697	correl = -0.0291296	descr = N_Gram_GTCCA
cnt = 449	feature = 249	correl = 0.0617804	descr = N_Gram_AGAGT
cnt = 450	feature = 595	correl = -0.0290442	descr = N_Gram_GCCGC
cnt = 451	feature = 461	correl = -0.0340151	descr = N_Gram_CGGCT
cnt = 452	feature = 263	correl = -0.104866	descr = N_Gram_AGGGC
cnt = 453	feature = 638	correl = -0.047487	descr = N_Gram_GGATG
cnt = 454	feature = 834	correl = 0.0417058	descr = N_Gram_TGAAG
cnt = 455	feature = 533	correl = -0.024297	descr = N_Gram_GAACT
cnt = 456	feature = 334	correl = 0.0281661	descr = N_Gram_CACAG
cnt = 457	feature = 700	correl = -0.0481375	descr = N_Gram_GTCCT
cnt = 458	feature = 398	correl = -0.0639163	descr = N_Gram_CCCTG
cnt = 459	feature = 579	correl = -0.0299787	descr = N_Gram_GCACG
cnt = 460	feature = 915	correl = 0.0223257	descr = N_Gram_TTGCT
cnt = 461	feature = 926	correl = 0.0468884	descr = N_Gram_TTTCC
cnt = 462	feature = 721	correl = -0.0336784	descr = N_Gram_GTTA
cnt = 463	feature = 598	correl = -0.0655951	descr = N_Gram_GCCTC
cnt = 464	feature = 691	correl = 0.0219125	descr = N_Gram_GTAT
cnt = 465	feature = 592	correl = -0.0874701	descr = N_Gram_GCCCG
cnt = 466	feature = 240	correl = 0.07055	descr = N_Gram_ACTGA
cnt = 467	feature = 794	correl = -0.0352329	descr = N_Gram_TCCCC
cnt = 468	feature = 729	correl = 0.0534377	descr = N_Gram_GTTTG
cnt = 469	feature = 279	correl = 0.0221987	descr = N_Gram_ATAGA
cnt = 470	feature = 59	correl = -0.11964	descr = Position_Specific_Bin_Base_19_Base_C
cnt = 471	feature = 380	correl = -0.0541045	descr = N_Gram_CCAGC
cnt = 472	feature = 214	correl = 0.0534925	descr = N_Gram_ACATC
cnt = 473	feature = 510	correl = -0.0216582	descr = N_Gram_CTGCT
cnt = 474	feature = 868	correl = 0.0252878	descr = N_Gram_TGTAA
cnt = 475	feature = 308	correl = -0.0596461	descr = N_Gram_ATGGT
cnt = 476	feature = 891	correl = 0.0439393	descr = N_Gram_TTATC
cnt = 477	feature = 504	correl = 0.0386428	descr = N_Gram_CTCTT
cnt = 478	feature = 524	correl = -0.0348655	descr = N_Gram_CTTGG
cnt = 479	feature = 605	correl = -0.0301475	descr = N_Gram_GCGCC
cnt = 480	feature = 513	correl = -0.0236954	descr = N_Gram_CTGGG
cnt = 481	feature = 725	correl = -0.036576	descr = N_Gram_GTTGG
cnt = 482	feature = 47	correl = 0.0692978	descr = Position_Specific_Bin_Base_16_Base_A
cnt = 483	feature = 791	correl = 0.0346826	descr = N_Gram_TCATC
cnt = 484	feature = 537	correl = 0.0315382	descr = N_Gram_GAAGG
cnt = 485	feature = 224	correl = -0.03416	descr = N_Gram_ACCGG
cnt = 486	feature = 859	correl = -0.0470241	descr = N_Gram_TGGCC
cnt = 487	feature = 43	correl = 0.0764463	descr = Position_Specific_Bin_Base_14_Base_T
cnt = 488	feature = 285	correl = 0.0563329	descr = N_Gram_ATATT
cnt = 489	feature = 540	correl = 0.0436862	descr = N_Gram_GAATT
cnt = 490	feature = 679	correl = -0.0572812	descr = N_Gram_GGTGC
cnt = 491	feature = 659	correl = -0.0544737	descr = N_Gram_GGGCA
cnt = 492	feature = 674	correl = 0.0287207	descr = N_Gram_GGTCA
cnt = 493	feature = 20	correl = 0.0686459	descr = Position_Specific_Bin_Base_7_Base_T
cnt = 494	feature = 8	correl = -0.128634	descr = Position_Specific_Bin_Base_2_Base_T
cnt = 495	feature = 216	correl = 0.0258323	descr = N_Gram_ACATT
cnt = 496	feature = 227	correl = -0.0417074	descr = N_Gram_ACGA
cnt = 497	feature = 877	correl = 0.054743	descr = N_Gram_TGTTC
cnt = 498	feature = 378	correl = 0.0246773	descr = N_Gram_CCACT
cnt = 499	feature = 32	correl = -0.0429348	descr = Position_Specific_Bin_Base_11_Base_G
cnt = 500	feature = 829	correl = 0.0699818	descr = N_Gram_TCTTT
cnt = 501	feature = 342	correl = -0.0394086	descr = N_Gram_CACGT
cnt = 502	feature = 23	correl = 0.0608711	descr = Position_Specific_Bin_Base_8_Base_T
cnt = 503	feature = 397	correl = -0.0612966	descr = N_Gram_CCCTC
cnt = 504	feature = 601	correl = 0.021844	descr = N_Gram_GCGA
cnt = 505	feature = 767	correl = 0.032939	descr = N_Gram_TAGT
cnt = 506	feature = 840	correl = -0.02909	descr = N_Gram_TGATG
cnt = 507	feature = 509	correl = -0.0526053	descr = N_Gram_CTGCC
cnt = 508	feature = 369	correl = 0.0790526	descr = N_Gram_CATTA
cnt = 509	feature = 28	correl = -0.0530427	descr = Position_Specific_Bin_Base_10_Base_G
cnt = 510	feature = 236	correl = 0.0371225	descr = N_Gram_ACTA
cnt = 511	feature = 376	correl = -0.0641738	descr = N_Gram_CCACC
cnt = 512	feature = 581	correl = -0.0583591	descr = N_Gram_GCAGA
cnt = 513	feature = 528	correl = 0.0737476	descr = N_Gram_CTTTG
cnt = 514	feature = 523	correl = 0.0515339	descr = N_Gram_CTTGC
cnt = 515	feature = 246	correl = 0.0647663	descr = N_Gram_AGACA
cnt = 516	feature = 781	correl = 0.0575569	descr = N_Gram_TATTC
cnt = 517	feature = 545	correl = -0.0513701	descr = N_Gram_GACCA
cnt = 518	feature = 854	correl = 0.046848	descr = N_Gram_TGCTA
cnt = 519	feature = 708	correl = 0.0302877	descr = N_Gram_GTGAA
cnt = 520	feature = 637	correl = -0.0498912	descr = N_Gram_GGAGG
cnt = 521	feature = 18	correl = 0.0763174	descr = Position_Specific_Bin_Base_7_Base_A
cnt = 522	feature = 593	correl = -0.0767287	descr = N_Gram_GCCCT
cnt = 523	feature = 33	correl = 0.120783	descr = Position_Specific_Bin_Base_11_Base_T
cnt = 524	feature = 675	correl = -0.0830346	descr = N_Gram_GGTCC
cnt = 525	feature = 36	correl = 0.0285982	descr = Position_Specific_Bin_Base_12_Base_G
cnt = 526	feature = 929	correl = 0.0672933	descr = N_Gram_TTTGA
cnt = 527	feature = 865	correl = -0.0255245	descr = N_Gram_TGGTG
cnt = 528	feature = 465	correl = -0.0523216	descr = N_Gram_CGGGT
cnt = 529	feature = 439	correl = -0.0235164	descr = N_Gram_CGAT
cnt = 530	feature = 208	correl = 0.0318115	descr = N_Gram_ACAC
cnt = 531	feature = 448	correl = -0.033842	descr = N_Gram_CGCCT
cnt = 532	feature = 13	correl = -0.0750878	descr = Position_Specific_Bin_Base_5_Base_C
cnt = 533	feature = 39	correl = -0.0233484	descr = Position_Specific_Bin_Base_13_Base_G
cnt = 534	feature = 45	correl = -0.039882	descr = Position_Specific_Bin_Base_15_Base_G
cnt = 535	feature = 474	correl = 0.0249587	descr = N_Gram_CGTG
cnt = 536	feature = 507	correl = 0.0414267	descr = N_Gram_CTGAT
cnt = 537	feature = 512	correl = -0.0535483	descr = N_Gram_CTGGC
cnt = 538	feature = 413	correl = 0.0661509	descr = N_Gram_CCTA
cnt = 539	feature = 688	correl = 0.0217089	descr = N_Gram_GTAC
cnt = 540	feature = 801	correl = 0.0649469	descr = N_Gram_TCCTT
cnt = 541	feature = 231	correl = -0.0278581	descr = N_Gram_ACGG
cnt = 542	feature = 48	correl = -0.0423938	descr = Position_Specific_Bin_Base_16_Base_C
cnt = 543	feature = 417	correl = -0.0404434	descr = N_Gram_CCTCA
cnt = 544	feature = 394	correl = -0.0988263	descr = N_Gram_CCCGA
cnt = 545	feature = 27	correl = -0.0748921	descr = Position_Specific_Bin_Base_10_Base_C
cnt = 546	feature = 610	correl = -0.0874832	descr = N_Gram_GCGGC
cnt = 547	feature = 322	correl = 0.0429376	descr = N_Gram_ATTTT
cnt = 548	feature = 624	correl = 0.0323114	descr = N_Gram_GCTTG
cnt = 549	feature = 921	correl = 0.0517736	descr = N_Gram_TTGTT
cnt = 550	feature = 821	correl = 0.0330799	descr = N_Gram_TCTCC
cnt = 551	feature = 486	correl = 0.0349636	descr = N_Gram_CTACA
cnt = 552	feature = 387	correl = -0.0755359	descr = N_Gram_CCCAG
cnt = 553	feature = 479	correl = -0.0481427	descr = N_Gram_CGTTG
cnt = 554	feature = 827	correl = 0.043762	descr = N_Gram_TCTTC
cnt = 555	feature = 565	correl = -0.0477365	descr = N_Gram_GATGA
cnt = 556	feature = 349	correl = -0.0318841	descr = N_Gram_CAGCA
cnt = 557	feature = 293	correl = 0.0499896	descr = N_Gram_ATCG
cnt = 558	feature = 871	correl = 0.0318175	descr = N_Gram_TGTC
cnt = 559	feature = 709	correl = -0.0374707	descr = N_Gram_GTGC
cnt = 560	feature = 861	correl = -0.0223013	descr = N_Gram_TGGCT
cnt = 561	feature = 753	correl = 0.0509136	descr = N_Gram_TACT
cnt = 562	feature = 864	correl = -0.0639342	descr = N_Gram_TGGGG
cnt = 563	feature = 918	correl = 0.0493756	descr = N_Gram_TTGTA
cnt = 564	feature = 799	correl = -0.023119	descr = N_Gram_TCCTC
cnt = 565	feature = 825	correl = 0.0521461	descr = N_Gram_TCTGG
cnt = 566	feature = 927	correl = 0.0467442	descr = N_Gram_TTTCT
cnt = 567	feature = 568	correl = 0.0246075	descr = N_Gram_GATT
cnt = 568	feature = 761	correl = 0.0655023	descr = N_Gram_TAGC
cnt = 569	feature = 302	correl = 0.0297335	descr = N_Gram_ATGC
cnt = 570	feature = 424	correl = -0.0228434	descr = N_Gram_CCTGG
cnt = 571	feature = 470	correl = -0.0425225	descr = N_Gram_CGTC
cnt = 572	feature = 824	correl = 0.0900852	descr = N_Gram_TCTGC
cnt = 573	feature = 878	correl = 0.0602261	descr = N_Gram_TGTTT
cnt = 574	feature = 257	correl = 0.025029	descr = N_Gram_AGCT
cnt = 575	feature = 482	correl = 0.0314082	descr = N_Gram_CTAA
cnt = 576	feature = 363	correl = 0.0670602	descr = N_Gram_CATCT
cnt = 577	feature = 646	correl = -0.100394	descr = N_Gram_GGCCC
cnt = 578	feature = 325	correl = 0.0633894	descr = N_Gram_CAAC
cnt = 579	feature = 560	correl = 0.0307647	descr = N_Gram_GAGT
cnt = 580	feature = 549	correl = 0.0388935	descr = N_Gram_GACT
cnt = 581	feature = 804	correl = 0.0528436	descr = N_Gram_TCGC
cnt = 582	feature = 466	correl = -0.029542	descr = N_Gram_CGGT
cnt = 583	feature = 67	correl = 0.0748455	descr = Gibbs_of_Target_Sequence__Pos_0_Step_1
cnt = 584	feature = 748	correl = 0.0331979	descr = N_Gram_TACC
cnt = 585	feature = 874	correl = 0.0365891	descr = N_Gram_TGTG
cnt = 586	feature = 355	correl = 0.0230627	descr = N_Gram_CAGT
cnt = 587	feature = 430	correl = -0.0621223	descr = N_Gram_CGAA
cnt = 588	feature = 643	correl = -0.0400765	descr = N_Gram_GGCAG
cnt = 589	feature = 364	correl = 0.0251682	descr = N_Gram_CATG
cnt = 590	feature = 897	correl = 0.0499051	descr = N_Gram_TTCCT
cnt = 591	feature = 521	correl = 0.0358971	descr = N_Gram_CTTCT
cnt = 592	feature = 693	correl = 0.0240583	descr = N_Gram_GTCA
cnt = 593	feature = 704	correl = 0.0221769	descr = N_Gram_GTCT
cnt = 594	feature = 317	correl = 0.0540589	descr = N_Gram_ATTG
cnt = 595	feature = 223	correl = -0.0286816	descr = N_Gram_ACCG
cnt = 596	feature = 443	correl = -0.0470895	descr = N_Gram_CGCA
cnt = 597	feature = 372	correl = -0.0251251	descr = N_Gram_CCAA
cnt = 598	feature = 433	correl = -0.0564089	descr = N_Gram_CGAC
cnt = 599	feature = 255	correl = -0.0337181	descr = N_Gram_AGCG
cnt = 600	feature = 233	correl = -0.0351332	descr = N_Gram_ACGT
cnt = 601	feature = 653	correl = -0.0267822	descr = N_Gram_GGCTT
cnt = 602	feature = 764	correl = 0.0257402	descr = N_Gram_TAGG
cnt = 603	feature = 587	correl = -0.0294489	descr = N_Gram_GCCA
cnt = 604	feature = 890	correl = 0.0465335	descr = N_Gram_TTAT
cnt = 605	feature = 905	correl = 0.0932087	descr = N_Gram_TTCTG
cnt = 606	feature = 680	correl = -0.110398	descr = N_Gram_GGTGG
cnt = 607	feature = 272	correl = 0.0266298	descr = N_Gram_AGTG
cnt = 608	feature = 491	correl = 0.0434427	descr = N_Gram_CTAT
cnt = 609	feature = 908	correl = 0.0428782	descr = N_Gram_TTGA
cnt = 610	feature = 648	correl = -0.0744633	descr = N_Gram_GGCGC
cnt = 611	feature = 530	correl = -0.0240252	descr = N_Gram_GAAA
cnt = 612	feature = 898	correl = 0.0312134	descr = N_Gram_TTCG
cnt = 613	feature = 701	correl = 0.0429804	descr = N_Gram_GTCG
cnt = 614	feature = 577	correl = -0.0321028	descr = N_Gram_GCAC
cnt = 615	feature = 613	correl = -0.0663165	descr = N_Gram_GCGT
cnt = 616	feature = 622	correl = -0.0534765	descr = N_Gram_GCTGC
cnt = 617	feature = 774	correl = 0.05219	descr = N_Gram_TATC
cnt = 618	feature = 906	correl = 0.0572511	descr = N_Gram_TTCTT
cnt = 619	feature = 628	correl = -0.0349981	descr = N_Gram_GGAA
cnt = 620	feature = 717	correl = 0.0269038	descr = N_Gram_GTGT
cnt = 621	feature = 597	correl = -0.0454353	descr = N_Gram_GCCT
cnt = 622	feature = 616	correl = 0.028023	descr = N_Gram_GCTA
cnt = 623	feature = 541	correl = 0.0475443	descr = N_Gram_GACA
cnt = 624	feature = 358	correl = -0.0290682	descr = N_Gram_CATA
cnt = 625	feature = 288	correl = 0.0379406	descr = N_Gram_ATCC
cnt = 626	feature = 498	correl = -0.0724833	descr = N_Gram_CTCG
cnt = 627	feature = 737	correl = 0.0676941	descr = N_Gram_TAAG
cnt = 628	feature = 278	correl = 0.0425579	descr = N_Gram_ATAG
cnt = 629	feature = 488	correl = 0.0519248	descr = N_Gram_CTAG
cnt = 630	feature = 555	correl = -0.0349995	descr = N_Gram_GAGC
cnt = 631	feature = 449	correl = -0.0790805	descr = N_Gram_CGCG
cnt = 632	feature = 670	correl = 0.0261272	descr = N_Gram_GGTA
cnt = 633	feature = 842	correl = 0.0551783	descr = N_Gram_TGCA
cnt = 634	feature = 269	correl = 0.0430632	descr = N_Gram_AGTC
cnt = 635	feature = 777	correl = 0.0519143	descr = N_Gram_TATG
cnt = 636	feature = 218	correl = -0.0369843	descr = N_Gram_ACCA
cnt = 637	feature = 221	correl = -0.0337361	descr = N_Gram_ACCC
cnt = 638	feature = 261	correl = -0.0462561	descr = N_Gram_AGGG
cnt = 639	feature = 681	correl = -0.0421881	descr = N_Gram_GGTT
cnt = 640	feature = 573	correl = -0.0553891	descr = N_Gram_GCAA
cnt = 641	feature = 812	correl = 0.049568	descr = N_Gram_TCGT
cnt = 642	feature = 239	correl = 0.0584316	descr = N_Gram_ACTG
cnt = 643	feature = 707	correl = 0.0274442	descr = N_Gram_GTGA
cnt = 644	feature = 538	correl = 0.0405499	descr = N_Gram_GAAT
cnt = 645	feature = 310	correl = 0.0585599	descr = N_Gram_ATTA
cnt = 646	feature = 515	correl = 0.0500185	descr = N_Gram_CTGT
cnt = 647	feature = 582	correl = 0.0318757	descr = N_Gram_GCAT
cnt = 648	feature = 685	correl = 0.0480748	descr = N_Gram_GTAA
cnt = 649	feature = 485	correl = 0.0454309	descr = N_Gram_CTAC
cnt = 650	feature = 245	correl = 0.0218233	descr = N_Gram_AGAC
cnt = 651	feature = 635	correl = -0.0497633	descr = N_Gram_GGAG
cnt = 652	feature = 923	correl = 0.0219053	descr = N_Gram_TTTA
cnt = 653	feature = 316	correl = 0.098624	descr = N_Gram_ATTCT
cnt = 654	feature = 495	correl = -0.0228307	descr = N_Gram_CTCA
cnt = 655	feature = 253	correl = -0.0536532	descr = N_Gram_AGCC
cnt = 656	feature = 323	correl = -0.0222501	descr = N_Gram_CAAA
cnt = 657	feature = 409	correl = -0.0325953	descr = N_Gram_CCGG
cnt = 658	feature = 895	correl = 0.0472627	descr = N_Gram_TTCC
cnt = 659	feature = 69	correl = -0.164326	descr = Gibbs_of_Target_Sequence__Pos_2_Step_1
cnt = 660	feature = 655	correl = -0.0715836	descr = N_Gram_GGGA
cnt = 661	feature = 425	correl = 0.0310087	descr = N_Gram_CCTT
cnt = 662	feature = 352	correl = -0.0476007	descr = N_Gram_CAGG
cnt = 663	feature = 770	correl = 0.073316	descr = N_Gram_TATA
cnt = 664	feature = 815	correl = 0.0554438	descr = N_Gram_TCTA
cnt = 665	feature = 594	correl = -0.0386714	descr = N_Gram_GCCG
cnt = 666	feature = 790	correl = 0.0430973	descr = N_Gram_TCAT
cnt = 667	feature = 809	correl = -0.0367765	descr = N_Gram_TCGG
cnt = 668	feature = 867	correl = 0.0571181	descr = N_Gram_TGTA
cnt = 669	feature = 345	correl = -0.0556652	descr = N_Gram_CAGA
cnt = 670	feature = 305	correl = -0.0571582	descr = N_Gram_ATGG
cnt = 671	feature = 70	correl = 0.0974435	descr = Gibbs_of_Target_Sequence__Pos_4_Step_1
cnt = 672	feature = 477	correl = -0.0604003	descr = N_Gram_CGTT
cnt = 673	feature = 712	correl = -0.110595	descr = N_Gram_GTGG
cnt = 674	feature = 557	correl = -0.0589185	descr = N_Gram_GAGG
cnt = 675	feature = 396	correl = -0.0663415	descr = N_Gram_CCCT
cnt = 676	feature = 297	correl = 0.0558173	descr = N_Gram_ATCT
cnt = 677	feature = 562	correl = 0.0390506	descr = N_Gram_GATA
cnt = 678	feature = 544	correl = -0.073187	descr = N_Gram_GACC
cnt = 679	feature = 501	correl = 0.0347217	descr = N_Gram_CTCT
cnt = 680	feature = 68	correl = -0.0311902	descr = Gibbs_of_Target_Sequence__Pos_1_Step_1
cnt = 681	feature = 564	correl = -0.0582398	descr = N_Gram_GATG
cnt = 682	feature = 82	correl = 0.0908647	descr = Gibbs_of_Target_Sequence__Pos_17_Step_1
cnt = 683	feature = 853	correl = 0.0287509	descr = N_Gram_TGCT
cnt = 684	feature = 651	correl = -0.0361911	descr = N_Gram_GGCT
cnt = 685	feature = 662	correl = -0.0803188	descr = N_Gram_GGGG
cnt = 686	feature = 845	correl = -0.0362606	descr = N_Gram_TGCC
cnt = 687	feature = 210	correl = 0.0372712	descr = N_Gram_ACAG
cnt = 688	feature = 534	correl = -0.0219551	descr = N_Gram_GAAG
cnt = 689	feature = 793	correl = -0.0323795	descr = N_Gram_TCCC
cnt = 690	feature = 911	correl = 0.0575987	descr = N_Gram_TTGC
cnt = 691	feature = 886	correl = 0.0559879	descr = N_Gram_TTAG
cnt = 692	feature = 526	correl = 0.0319992	descr = N_Gram_CTTT
cnt = 693	feature = 780	correl = 0.0603293	descr = N_Gram_TATT
cnt = 694	feature = 819	correl = 0.0627403	descr = N_Gram_TCTC
cnt = 695	feature = 379	correl = -0.0655315	descr = N_Gram_CCAG
cnt = 696	feature = 405	correl = -0.0472083	descr = N_Gram_CCGC
cnt = 697	feature = 696	correl = -0.0878383	descr = N_Gram_GTCC
cnt = 698	feature = 74	correl = 0.0796804	descr = Gibbs_of_Target_Sequence__Pos_8_Step_1
cnt = 699	feature = 641	correl = -0.0697207	descr = N_Gram_GGCA
cnt = 700	feature = 727	correl = 0.0569844	descr = N_Gram_GTTT
cnt = 701	feature = 389	correl = -0.0696929	descr = N_Gram_CCCC
cnt = 702	feature = 757	correl = 0.0590417	descr = N_Gram_TAGA
cnt = 703	feature = 336	correl = -0.0303814	descr = N_Gram_CACC
cnt = 704	feature = 744	correl = 0.0376802	descr = N_Gram_TACA
cnt = 705	feature = 733	correl = 0.0352263	descr = N_Gram_TAAA
cnt = 706	feature = 724	correl = -0.0573461	descr = N_Gram_GTTG
cnt = 707	feature = 644	correl = -0.1065	descr = N_Gram_GGCC
cnt = 708	feature = 522	correl = 0.0478298	descr = N_Gram_CTTG
cnt = 709	feature = 71	correl = 0.0569771	descr = Gibbs_of_Target_Sequence__Pos_5_Step_1
cnt = 710	feature = 339	correl = -0.0646324	descr = N_Gram_CACG
cnt = 711	feature = 385	correl = -0.0759331	descr = N_Gram_CCCA
cnt = 712	feature = 673	correl = -0.0332785	descr = N_Gram_GGTC
cnt = 713	feature = 348	correl = -0.0333134	descr = N_Gram_CAGC
cnt = 714	feature = 213	correl = 0.076974	descr = N_Gram_ACAT
cnt = 715	feature = 421	correl = -0.0470583	descr = N_Gram_CCTG
cnt = 716	feature = 837	correl = 0.0293079	descr = N_Gram_TGAT
cnt = 717	feature = 393	correl = -0.0956687	descr = N_Gram_CCCG
cnt = 718	feature = 832	correl = 0.0384186	descr = N_Gram_TGAA
cnt = 719	feature = 520	correl = 0.0346656	descr = N_Gram_CTTC
cnt = 720	feature = 925	correl = 0.0549777	descr = N_Gram_TTTC
cnt = 721	feature = 400	correl = -0.088246	descr = N_Gram_CCGA
cnt = 722	feature = 83	correl = 0.191507	descr = Gibbs_of_Target_Sequence__Pos_18_Step_1
cnt = 723	feature = 282	correl = 0.0815364	descr = N_Gram_ATAT
cnt = 724	feature = 362	correl = 0.0447057	descr = N_Gram_CATC
cnt = 725	feature = 917	correl = 0.0789745	descr = N_Gram_TTGT
cnt = 726	feature = 81	correl = 0.108369	descr = Gibbs_of_Target_Sequence__Pos_16_Step_1
cnt = 727	feature = 375	correl = -0.0424749	descr = N_Gram_CCAC
cnt = 728	feature = 368	correl = 0.0476185	descr = N_Gram_CATT
cnt = 729	feature = 603	correl = -0.0719225	descr = N_Gram_GCGC
cnt = 730	feature = 823	correl = 0.0909983	descr = N_Gram_TCTG
cnt = 731	feature = 235	correl = 0.0347987	descr = N_Gram_ACT
cnt = 732	feature = 858	correl = -0.0650961	descr = N_Gram_TGGC
cnt = 733	feature = 933	correl = 0.0357502	descr = N_Gram_TTTT
cnt = 734	feature = 580	correl = -0.0357849	descr = N_Gram_GCAG
cnt = 735	feature = 314	correl = 0.0794414	descr = N_Gram_ATTC
cnt = 736	feature = 677	correl = -0.0911569	descr = N_Gram_GGTG
cnt = 737	feature = 658	correl = -0.120309	descr = N_Gram_GGGC
cnt = 738	feature = 684	correl = 0.050383	descr = N_Gram_GTA
cnt = 739	feature = 862	correl = -0.0510309	descr = N_Gram_TGGG
cnt = 740	feature = 462	correl = -0.0848855	descr = N_Gram_CGGG
cnt = 741	feature = 508	correl = -0.0263274	descr = N_Gram_CTGC
cnt = 742	feature = 79	correl = 0.137209	descr = Gibbs_of_Target_Sequence__Pos_14_Step_1
cnt = 743	feature = 77	correl = 0.0449207	descr = Gibbs_of_Target_Sequence__Pos_11_Step_1
cnt = 744	feature = 75	correl = 0.10244	descr = Gibbs_of_Target_Sequence__Pos_9_Step_1
cnt = 745	feature = 78	correl = 0.123291	descr = Gibbs_of_Target_Sequence__Pos_13_Step_1
cnt = 746	feature = 797	correl = 0.0288054	descr = N_Gram_TCCT
cnt = 747	feature = 608	correl = -0.107343	descr = N_Gram_GCGG
cnt = 748	feature = 73	correl = 0.14357	descr = Gibbs_of_Target_Sequence__Pos_7_Step_1
cnt = 749	feature = 226	correl = -0.0662536	descr = N_Gram_ACG
cnt = 750	feature = 876	correl = 0.075099	descr = N_Gram_TGTT
cnt = 751	feature = 416	correl = -0.0911009	descr = N_Gram_CCTC
cnt = 752	feature = 72	correl = 0.098718	descr = Gibbs_of_Target_Sequence__Pos_6_Step_1
cnt = 753	feature = 267	correl = 0.0424251	descr = N_Gram_AGT
cnt = 754	feature = 928	correl = 0.0970385	descr = N_Gram_TTTG
cnt = 755	feature = 743	correl = 0.0561012	descr = N_Gram_TAC
cnt = 756	feature = 469	correl = -0.0396282	descr = N_Gram_CGT
cnt = 757	feature = 826	correl = 0.0786965	descr = N_Gram_TCTT
cnt = 758	feature = 647	correl = -0.117614	descr = N_Gram_GGCG
cnt = 759	feature = 784	correl = 0.0226082	descr = N_Gram_TCA
cnt = 760	feature = 666	correl = -0.0665317	descr = N_Gram_GGGT
cnt = 761	feature = 589	correl = -0.147057	descr = N_Gram_GCCC
cnt = 762	feature = 429	correl = -0.0597405	descr = N_Gram_CGA
cnt = 763	feature = 457	correl = -0.109296	descr = N_Gram_CGGC
cnt = 764	feature = 286	correl = 0.0523711	descr = N_Gram_ATC
cnt = 765	feature = 76	correl = 0.123093	descr = Gibbs_of_Target_Sequence__Pos_10_Step_1
cnt = 766	feature = 802	correl = 0.0359057	descr = N_Gram_TCG
cnt = 767	feature = 321	correl = 0.0297441	descr = N_Gram_ATTT
cnt = 768	feature = 80	correl = 0.0943335	descr = Gibbs_of_Target_Sequence__Pos_15_Step_1
cnt = 769	feature = 333	correl = -0.0325895	descr = N_Gram_CAC
cnt = 770	feature = 552	correl = -0.034912	descr = N_Gram_GAG
cnt = 771	feature = 902	correl = 0.0968842	descr = N_Gram_TTCT
cnt = 772	feature = 831	correl = 0.0544367	descr = N_Gram_TGA
cnt = 773	feature = 866	correl = 0.085678	descr = N_Gram_TGT
cnt = 774	feature = 217	correl = -0.0485741	descr = N_Gram_ACC
cnt = 775	feature = 756	correl = 0.0899515	descr = N_Gram_TAG
cnt = 776	feature = 627	correl = -0.0527193	descr = N_Gram_GGA
cnt = 777	feature = 706	correl = -0.0261667	descr = N_Gram_GTG
cnt = 778	feature = 572	correl = -0.0495681	descr = N_Gram_GCA
cnt = 779	feature = 481	correl = 0.0918965	descr = N_Gram_CTA
cnt = 780	feature = 505	correl = 0.029142	descr = N_Gram_CTG
num rows = 2188
num_elements = 1708828
.*
optimization finished, #iter = 1996
nu = 0.176933
obj = -30.431342, rho = -0.703836
nSV = 1004, nBSV = 66
num rows = 243
num_elements = 189783
*
optimization finished, #iter = 151
nu = 0.127322
obj = -2.865502, rho = -0.648332
nSV = 124, nBSV = 0
.*
optimization finished, #iter = 1996
nu = 0.176933
obj = -30.431342, rho = -0.703836
nSV = 1004, nBSV = 66
CFS merit scores = 1.45212
CFS merit scores = 1.62001
CFS merit scores = 1.85325
CFS merit scores = 2.07984
CFS merit scores = 2.28537
CFS merit scores = 2.47236
CFS merit scores = 2.64537
CFS merit scores = 2.80636
CFS merit scores = 2.95739
CFS merit scores = 3.1002
CFS merit scores = 3.23394
CFS merit scores = 3.36169
CFS merit scores = 3.48384
CFS merit scores = 3.60099
CFS merit scores = 3.71301
CFS merit scores = 3.82038
CFS merit scores = 3.92372
CFS merit scores = 4.02368
CFS merit scores = 4.12071
CFS merit scores = 4.21352
CFS merit scores = 4.30359
CFS merit scores = 4.39076
CFS merit scores = 4.47496
CFS merit scores = 4.55612
CFS merit scores = 4.63495
CFS merit scores = 4.71182
CFS merit scores = 4.78621
CFS merit scores = 4.85916
CFS merit scores = 4.9303
CFS merit scores = 4.9995
CFS merit scores = 5.06582
CFS merit scores = 5.12987
CFS merit scores = 5.19225
CFS merit scores = 5.25315
CFS merit scores = 5.31147
CFS merit scores = 5.36811
CFS merit scores = 5.42276
CFS merit scores = 5.47503
CFS merit scores = 5.52514
CFS merit scores = 5.5744
CFS merit scores = 5.62091
CFS merit scores = 5.66659
CFS merit scores = 5.71047
CFS merit scores = 5.75341
CFS merit scores = 5.79546
CFS merit scores = 5.83704
CFS merit scores = 5.87655
CFS merit scores = 5.91543
CFS merit scores = 5.95285
CFS merit scores = 5.9878
CFS merit scores = 6.02226
CFS merit scores = 6.05359
CFS merit scores = 6.08402
CFS merit scores = 6.11374
CFS merit scores = 6.14236
CFS merit scores = 6.17039
CFS merit scores = 6.19728
CFS merit scores = 6.2235
CFS merit scores = 6.24837
CFS merit scores = 6.2729
CFS merit scores = 6.29663
CFS merit scores = 6.31845
CFS merit scores = 6.34028
CFS merit scores = 6.36148
CFS merit scores = 6.38261
CFS merit scores = 6.40307
CFS merit scores = 6.42334
CFS merit scores = 6.44301
CFS merit scores = 6.46125
CFS merit scores = 6.47819
CFS merit scores = 6.49403
CFS merit scores = 6.50875
CFS merit scores = 6.52218
CFS merit scores = 6.53573
CFS merit scores = 6.54879
CFS merit scores = 6.56149
CFS merit scores = 6.57362
CFS merit scores = 6.58517
CFS merit scores = 6.59611
CFS merit scores = 6.60706
CFS merit scores = 6.61746
CFS merit scores = 6.6278
CFS merit scores = 6.63824
CFS merit scores = 6.64898
CFS merit scores = 6.65935
CFS merit scores = 6.66919
CFS merit scores = 6.67906
CFS merit scores = 6.68812
CFS merit scores = 6.69724
CFS merit scores = 6.70642
CFS merit scores = 6.71488
CFS merit scores = 6.72288
CFS merit scores = 6.7306
CFS merit scores = 6.73798
CFS merit scores = 6.74523
CFS merit scores = 6.75216
CFS merit scores = 6.75912
CFS merit scores = 6.7659
CFS merit scores = 6.77244
CFS merit scores = 6.77923
CFS merit scores = 6.78609
CFS merit scores = 6.79295
CFS merit scores = 6.79932
CFS merit scores = 6.8055
CFS merit scores = 6.8118
CFS merit scores = 6.81818
CFS merit scores = 6.82457
CFS merit scores = 6.83088
CFS merit scores = 6.83718
CFS merit scores = 6.84317
CFS merit scores = 6.84891
CFS merit scores = 6.85407
CFS merit scores = 6.85904
CFS merit scores = 6.86408
CFS merit scores = 6.86912
CFS merit scores = 6.87384
CFS merit scores = 6.87841
CFS merit scores = 6.88268
CFS merit scores = 6.88691
CFS merit scores = 6.89137
CFS merit scores = 6.89576
CFS merit scores = 6.89983
CFS merit scores = 6.90397
CFS merit scores = 6.90785
CFS merit scores = 6.91142
CFS merit scores = 6.91502
CFS merit scores = 6.91852
CFS merit scores = 6.92194
CFS merit scores = 6.92525
CFS merit scores = 6.92846
CFS merit scores = 6.93086
CFS merit scores = 6.93338
CFS merit scores = 6.93568
CFS merit scores = 6.93764
CFS merit scores = 6.93964
CFS merit scores = 6.94138
CFS merit scores = 6.94317
CFS merit scores = 6.94479
CFS merit scores = 6.9463
CFS merit scores = 6.94779
CFS merit scores = 6.94945
CFS merit scores = 6.95115
CFS merit scores = 6.95293
CFS merit scores = 6.9547
CFS merit scores = 6.95591
CFS merit scores = 6.95686
CFS merit scores = 6.95759
CFS merit scores = 6.95838
CFS merit scores = 6.95906
CFS merit scores = 6.9599
CFS merit scores = 6.9602
CFS merit scores = 6.96041
CFS merit scores = 6.96069
CFS merit scores = 6.96105
CFS merit scores = 6.96122
CFS merit scores = 6.96131
CFS merit scores = 6.96132
CFS merit scores = 6.96132
CFS merit scores = 6.96145
CFS merit scores = 6.96154
CFS merit scores = 6.96159
CFS merit scores = 6.96164
CFS merit scores = 6.96169
CFS merit scores = 6.96148
CFS merit scores = 6.96126
CFS merit scores = 6.96111
CFS merit scores = 6.96078
CFS merit scores = 6.96049
CFS merit scores = 6.96028
CFS merit scores = 6.95987
CFS merit scores = 6.95937
CFS merit scores = 6.95865
CFS merit scores = 6.95807
CFS merit scores = 6.95757
CFS merit scores = 6.95702
CFS merit scores = 6.95643
CFS merit scores = 6.95585
CFS merit scores = 6.95538
CFS merit scores = 6.9548
CFS merit scores = 6.9543
CFS merit scores = 6.9539
CFS merit scores = 6.9533
CFS merit scores = 6.95267
CFS merit scores = 6.95198
CFS merit scores = 6.95129
CFS merit scores = 6.95061
CFS merit scores = 6.94974
CFS merit scores = 6.94881
CFS merit scores = 6.94783
CFS merit scores = 6.94676
CFS merit scores = 6.94561
CFS merit scores = 6.94449
CFS merit scores = 6.94353
CFS merit scores = 6.9423
CFS merit scores = 6.94116
CFS merit scores = 6.93977
CFS merit scores = 6.93845
CFS merit scores = 6.93721
CFS merit scores = 6.93607
CFS merit scores = 6.93491
CFS merit scores = 6.93385
CFS merit scores = 6.93285
CFS merit scores = 6.9317
CFS merit scores = 6.93063
CFS merit scores = 6.92954
CFS merit scores = 6.9285
CFS merit scores = 6.92751
CFS merit scores = 6.92643
CFS merit scores = 6.92517
CFS merit scores = 6.92398
CFS merit scores = 6.92273
CFS merit scores = 6.92151
CFS merit scores = 6.92027
CFS merit scores = 6.91907
CFS merit scores = 6.91779
CFS merit scores = 6.91656
CFS merit scores = 6.91534
CFS merit scores = 6.91412
CFS merit scores = 6.9129
CFS merit scores = 6.91166
CFS merit scores = 6.91044
CFS merit scores = 6.90924
CFS merit scores = 6.90803
CFS merit scores = 6.90687
CFS merit scores = 6.90577
CFS merit scores = 6.90464
CFS merit scores = 6.90359
CFS merit scores = 6.90227
CFS merit scores = 6.90101
CFS merit scores = 6.89974
CFS merit scores = 6.89845
CFS merit scores = 6.89713
CFS merit scores = 6.89581
CFS merit scores = 6.89455
CFS merit scores = 6.89334
CFS merit scores = 6.89213
CFS merit scores = 6.89092
CFS merit scores = 6.88974
CFS merit scores = 6.88859
CFS merit scores = 6.88746
CFS merit scores = 6.88623
CFS merit scores = 6.88503
CFS merit scores = 6.8838
CFS merit scores = 6.88264
CFS merit scores = 6.88151
CFS merit scores = 6.8804
CFS merit scores = 6.87929
CFS merit scores = 6.87822
CFS merit scores = 6.87713
CFS merit scores = 6.87609
CFS merit scores = 6.87496
CFS merit scores = 6.87383
CFS merit scores = 6.87274
CFS merit scores = 6.87164
CFS merit scores = 6.87059
CFS merit scores = 6.86947
CFS merit scores = 6.8684
CFS merit scores = 6.8674
CFS merit scores = 6.86632
CFS merit scores = 6.86497
CFS merit scores = 6.86355
CFS merit scores = 6.86214
CFS merit scores = 6.86067
CFS merit scores = 6.85923
CFS merit scores = 6.85782
CFS merit scores = 6.85632
CFS merit scores = 6.8548
CFS merit scores = 6.85338
CFS merit scores = 6.85194
CFS merit scores = 6.85038
CFS merit scores = 6.84888
CFS merit scores = 6.84738
CFS merit scores = 6.8458
CFS merit scores = 6.84422
CFS merit scores = 6.84263
CFS merit scores = 6.8411
CFS merit scores = 6.83961
CFS merit scores = 6.83817
CFS merit scores = 6.83667
CFS merit scores = 6.83517
CFS merit scores = 6.83368
CFS merit scores = 6.8322
CFS merit scores = 6.83069
CFS merit scores = 6.82925
CFS merit scores = 6.82787
CFS merit scores = 6.82649
CFS merit scores = 6.82507
CFS merit scores = 6.8237
CFS merit scores = 6.82233
CFS merit scores = 6.82094
CFS merit scores = 6.8195
CFS merit scores = 6.81813
CFS merit scores = 6.81676
CFS merit scores = 6.81543
CFS merit scores = 6.81402
CFS merit scores = 6.81256
CFS merit scores = 6.81112
CFS merit scores = 6.80966
CFS merit scores = 6.80817
CFS merit scores = 6.80669
CFS merit scores = 6.80513
CFS merit scores = 6.80359
CFS merit scores = 6.80207
CFS merit scores = 6.80059
CFS merit scores = 6.79914
CFS merit scores = 6.7977
CFS merit scores = 6.79624
CFS merit scores = 6.79481
CFS merit scores = 6.79342
CFS merit scores = 6.79196
CFS merit scores = 6.79054
CFS merit scores = 6.78914
CFS merit scores = 6.78777
CFS merit scores = 6.7864
CFS merit scores = 6.78505
CFS merit scores = 6.78371
CFS merit scores = 6.78235
CFS merit scores = 6.78099
CFS merit scores = 6.7796
CFS merit scores = 6.77821
CFS merit scores = 6.77678
CFS merit scores = 6.77529
CFS merit scores = 6.7738
CFS merit scores = 6.77232
CFS merit scores = 6.77084
CFS merit scores = 6.76937
CFS merit scores = 6.76784
CFS merit scores = 6.76632
CFS merit scores = 6.76476
CFS merit scores = 6.76327
CFS merit scores = 6.7618
CFS merit scores = 6.76028
CFS merit scores = 6.75877
CFS merit scores = 6.75729
CFS merit scores = 6.75583
CFS merit scores = 6.7544
CFS merit scores = 6.75295
CFS merit scores = 6.75148
CFS merit scores = 6.75003
CFS merit scores = 6.74859
CFS merit scores = 6.74709
CFS merit scores = 6.74561
CFS merit scores = 6.74409
CFS merit scores = 6.7425
CFS merit scores = 6.74094
CFS merit scores = 6.73935
CFS merit scores = 6.73778
CFS merit scores = 6.73622
CFS merit scores = 6.73467
CFS merit scores = 6.7332
CFS merit scores = 6.73169
CFS merit scores = 6.73022
CFS merit scores = 6.72876
CFS merit scores = 6.72729
CFS merit scores = 6.72579
CFS merit scores = 6.72429
CFS merit scores = 6.72276
CFS merit scores = 6.72123
CFS merit scores = 6.7197
CFS merit scores = 6.71819
CFS merit scores = 6.7167
CFS merit scores = 6.71522
CFS merit scores = 6.71372
CFS merit scores = 6.71224
CFS merit scores = 6.71079
CFS merit scores = 6.70932
CFS merit scores = 6.70788
CFS merit scores = 6.70644
CFS merit scores = 6.70495
CFS merit scores = 6.70345
CFS merit scores = 6.70196
CFS merit scores = 6.70046
CFS merit scores = 6.69899
CFS merit scores = 6.69752
CFS merit scores = 6.69602
CFS merit scores = 6.69447
CFS merit scores = 6.69296
CFS merit scores = 6.69135
CFS merit scores = 6.68978
CFS merit scores = 6.68816
CFS merit scores = 6.68656
CFS merit scores = 6.68498
CFS merit scores = 6.68339
CFS merit scores = 6.68182
CFS merit scores = 6.68022
CFS merit scores = 6.67862
CFS merit scores = 6.67697
CFS merit scores = 6.67535
CFS merit scores = 6.67378
CFS merit scores = 6.67218
CFS merit scores = 6.67057
CFS merit scores = 6.66901
CFS merit scores = 6.66744
CFS merit scores = 6.66589
CFS merit scores = 6.66425
CFS merit scores = 6.66264
CFS merit scores = 6.66105
CFS merit scores = 6.65946
CFS merit scores = 6.65784
CFS merit scores = 6.65621
CFS merit scores = 6.65461
CFS merit scores = 6.65297
CFS merit scores = 6.65136
CFS merit scores = 6.64976
CFS merit scores = 6.6482
CFS merit scores = 6.6466
CFS merit scores = 6.645
CFS merit scores = 6.64337
CFS merit scores = 6.64175
CFS merit scores = 6.64015
CFS merit scores = 6.63854
CFS merit scores = 6.63693
CFS merit scores = 6.63534
CFS merit scores = 6.63369
CFS merit scores = 6.63205
CFS merit scores = 6.63042
CFS merit scores = 6.62882
CFS merit scores = 6.62722
CFS merit scores = 6.62563
CFS merit scores = 6.62402
CFS merit scores = 6.62244
CFS merit scores = 6.62086
CFS merit scores = 6.61924
CFS merit scores = 6.61767
CFS merit scores = 6.61605
CFS merit scores = 6.61445
CFS merit scores = 6.61283
CFS merit scores = 6.6112
CFS merit scores = 6.60956
CFS merit scores = 6.60792
CFS merit scores = 6.6063
CFS merit scores = 6.60466
CFS merit scores = 6.60305
CFS merit scores = 6.60139
CFS merit scores = 6.59978
CFS merit scores = 6.59811
CFS merit scores = 6.59646
CFS merit scores = 6.59481
CFS merit scores = 6.59316
CFS merit scores = 6.59151
CFS merit scores = 6.58987
CFS merit scores = 6.58823
CFS merit scores = 6.58655
CFS merit scores = 6.5849
CFS merit scores = 6.58328
CFS merit scores = 6.58159
CFS merit scores = 6.57992
CFS merit scores = 6.57825
CFS merit scores = 6.5766
CFS merit scores = 6.57495
CFS merit scores = 6.57323
CFS merit scores = 6.57146
CFS merit scores = 6.5697
CFS merit scores = 6.56797
CFS merit scores = 6.56624
CFS merit scores = 6.56454
CFS merit scores = 6.56284
CFS merit scores = 6.56116
CFS merit scores = 6.55946
CFS merit scores = 6.55778
CFS merit scores = 6.55612
CFS merit scores = 6.55444
CFS merit scores = 6.55272
CFS merit scores = 6.551
CFS merit scores = 6.5493
CFS merit scores = 6.54756
CFS merit scores = 6.54587
CFS merit scores = 6.54414
CFS merit scores = 6.54239
CFS merit scores = 6.54065
CFS merit scores = 6.53888
CFS merit scores = 6.53713
CFS merit scores = 6.53539
CFS merit scores = 6.53366
CFS merit scores = 6.53191
CFS merit scores = 6.53018
CFS merit scores = 6.52844
CFS merit scores = 6.52671
CFS merit scores = 6.525
CFS merit scores = 6.52331
CFS merit scores = 6.52159
CFS merit scores = 6.5199
CFS merit scores = 6.5182
CFS merit scores = 6.51647
CFS merit scores = 6.51473
CFS merit scores = 6.51301
CFS merit scores = 6.5113
CFS merit scores = 6.50959
CFS merit scores = 6.5079
CFS merit scores = 6.5062
CFS merit scores = 6.50445
CFS merit scores = 6.50265
CFS merit scores = 6.50083
CFS merit scores = 6.49903
CFS merit scores = 6.49723
CFS merit scores = 6.49546
CFS merit scores = 6.49364
CFS merit scores = 6.49181
CFS merit scores = 6.49002
CFS merit scores = 6.48822
CFS merit scores = 6.48642
CFS merit scores = 6.48459
CFS merit scores = 6.48274
CFS merit scores = 6.4809
CFS merit scores = 6.47907
CFS merit scores = 6.47723
CFS merit scores = 6.47534
CFS merit scores = 6.47341
CFS merit scores = 6.47148
CFS merit scores = 6.46957
CFS merit scores = 6.46767
CFS merit scores = 6.46578
CFS merit scores = 6.46391
CFS merit scores = 6.46205
CFS merit scores = 6.46021
CFS merit scores = 6.45836
CFS merit scores = 6.45653
CFS merit scores = 6.4547
CFS merit scores = 6.4529
CFS merit scores = 6.45109
CFS merit scores = 6.44918
CFS merit scores = 6.44731
CFS merit scores = 6.44531
CFS merit scores = 6.44334
CFS merit scores = 6.44134
CFS merit scores = 6.43937
CFS merit scores = 6.43738
CFS merit scores = 6.43541
CFS merit scores = 6.43347
CFS merit scores = 6.43154
CFS merit scores = 6.42959
CFS merit scores = 6.42763
CFS merit scores = 6.42564
CFS merit scores = 6.42365
CFS merit scores = 6.42164
CFS merit scores = 6.41964
CFS merit scores = 6.41759
CFS merit scores = 6.41555
CFS merit scores = 6.41352
CFS merit scores = 6.4115
CFS merit scores = 6.40949
CFS merit scores = 6.40749
CFS merit scores = 6.40551
CFS merit scores = 6.40347
CFS merit scores = 6.40145
CFS merit scores = 6.39935
CFS merit scores = 6.39726
CFS merit scores = 6.39519
CFS merit scores = 6.39312
CFS merit scores = 6.39101
CFS merit scores = 6.38892
CFS merit scores = 6.38682
CFS merit scores = 6.38474
CFS merit scores = 6.38262
CFS merit scores = 6.38048
CFS merit scores = 6.37834
CFS merit scores = 6.37622
CFS merit scores = 6.37411
CFS merit scores = 6.37201
CFS merit scores = 6.36989
CFS merit scores = 6.36776
CFS merit scores = 6.36562
CFS merit scores = 6.36347
CFS merit scores = 6.36131
CFS merit scores = 6.35913
CFS merit scores = 6.35693
CFS merit scores = 6.3547
CFS merit scores = 6.35247
CFS merit scores = 6.35021
CFS merit scores = 6.34792
CFS merit scores = 6.34562
CFS merit scores = 6.34335
CFS merit scores = 6.34107
CFS merit scores = 6.33875
CFS merit scores = 6.33644
CFS merit scores = 6.3341
CFS merit scores = 6.33176
CFS merit scores = 6.32938
CFS merit scores = 6.32699
CFS merit scores = 6.32461
CFS merit scores = 6.32224
CFS merit scores = 6.31987
CFS merit scores = 6.31748
CFS merit scores = 6.31507
CFS merit scores = 6.31266
CFS merit scores = 6.31027
CFS merit scores = 6.30788
CFS merit scores = 6.30547
CFS merit scores = 6.30307
CFS merit scores = 6.30068
CFS merit scores = 6.29826
CFS merit scores = 6.2958
CFS merit scores = 6.29335
CFS merit scores = 6.2909
CFS merit scores = 6.28845
CFS merit scores = 6.28602
CFS merit scores = 6.28355
CFS merit scores = 6.28112
CFS merit scores = 6.27864
CFS merit scores = 6.27612
CFS merit scores = 6.27361
CFS merit scores = 6.27107
CFS merit scores = 6.26854
CFS merit scores = 6.266
CFS merit scores = 6.2634
CFS merit scores = 6.26079
CFS merit scores = 6.25815
CFS merit scores = 6.25552
CFS merit scores = 6.25291
CFS merit scores = 6.25029
CFS merit scores = 6.24766
CFS merit scores = 6.24501
CFS merit scores = 6.24238
CFS merit scores = 6.23972
CFS merit scores = 6.23705
CFS merit scores = 6.23438
CFS merit scores = 6.23171
CFS merit scores = 6.22906
CFS merit scores = 6.22642
CFS merit scores = 6.22377
CFS merit scores = 6.22109
CFS merit scores = 6.21841
CFS merit scores = 6.21573
CFS merit scores = 6.21306
CFS merit scores = 6.21038
CFS merit scores = 6.20767
CFS merit scores = 6.20499
CFS merit scores = 6.20229
CFS merit scores = 6.19958
CFS merit scores = 6.19689
CFS merit scores = 6.19421
CFS merit scores = 6.19152
CFS merit scores = 6.18881
CFS merit scores = 6.1861
CFS merit scores = 6.18341
CFS merit scores = 6.18073
CFS merit scores = 6.178
CFS merit scores = 6.17526
CFS merit scores = 6.17252
CFS merit scores = 6.1698
CFS merit scores = 6.16708
CFS merit scores = 6.16436
CFS merit scores = 6.16165
CFS merit scores = 6.15892
CFS merit scores = 6.1562
CFS merit scores = 6.15351
CFS merit scores = 6.15081
CFS merit scores = 6.14809
CFS merit scores = 6.14537
CFS merit scores = 6.14267
CFS merit scores = 6.13997
CFS merit scores = 6.1373
CFS merit scores = 6.13462
CFS merit scores = 6.13193
CFS merit scores = 6.12923
CFS merit scores = 6.12655
CFS merit scores = 6.12388
CFS merit scores = 6.12122
CFS merit scores = 6.11848
CFS merit scores = 6.11574
CFS merit scores = 6.11299
CFS merit scores = 6.11026
CFS merit scores = 6.10753
CFS merit scores = 6.10483
CFS merit scores = 6.10211
CFS merit scores = 6.0994
CFS merit scores = 6.09669
CFS merit scores = 6.0939
CFS merit scores = 6.09102
CFS merit scores = 6.0881
CFS merit scores = 6.08517
CFS merit scores = 6.08221
CFS merit scores = 6.07926
CFS merit scores = 6.07633
CFS merit scores = 6.0734
CFS merit scores = 6.07047
CFS merit scores = 6.06751
CFS merit scores = 6.06458
CFS merit scores = 6.06162
CFS merit scores = 6.05868
CFS merit scores = 6.05573
CFS merit scores = 6.0528
CFS merit scores = 6.04986
CFS merit scores = 6.04693
CFS merit scores = 6.04399
CFS merit scores = 6.04103
CFS merit scores = 6.03809
CFS merit scores = 6.03512
CFS merit scores = 6.03217
CFS merit scores = 6.0292
CFS merit scores = 6.02626
CFS merit scores = 6.0233
CFS merit scores = 6.02035
CFS merit scores = 6.01738
CFS merit scores = 6.01441
CFS merit scores = 6.01141
CFS merit scores = 6.00842
CFS merit scores = 6.00542
CFS merit scores = 6.0024
CFS merit scores = 5.9994
CFS merit scores = 5.99641
CFS merit scores = 5.99341
CFS merit scores = 5.99038
CFS merit scores = 5.98737
CFS merit scores = 5.98435
CFS merit scores = 5.98135
CFS merit scores = 5.97831
CFS merit scores = 5.97521
CFS merit scores = 5.97214
CFS merit scores = 5.96907
CFS merit scores = 5.96601
CFS merit scores = 5.96291
CFS merit scores = 5.95981
CFS merit scores = 5.95668
CFS merit scores = 5.95355
CFS merit scores = 5.95044
CFS merit scores = 5.94734
CFS merit scores = 5.94421
CFS merit scores = 5.94108
CFS merit scores = 5.93797
CFS merit scores = 5.93484
CFS merit scores = 5.93174
CFS merit scores = 5.92865
CFS merit scores = 5.92555
CFS merit scores = 5.92246
CFS merit scores = 5.91938
CFS merit scores = 5.91625
CFS merit scores = 5.91313
CFS merit scores = 5.90999
CFS merit scores = 5.90682
CFS merit scores = 5.90363
CFS merit scores = 5.90031
CFS merit scores = 5.89698
CFS merit scores = 5.89353
CFS merit scores = 5.89006
CFS merit scores = 5.8866
CFS merit scores = 5.88312
CFS merit scores = 5.87965
CFS merit scores = 5.87619
CFS merit scores = 5.87271
CFS merit scores = 5.86917
CFS merit scores = 5.86558
CFS merit scores = 5.86198
CFS merit scores = 5.8583
CFS merit scores = 5.85457
CFS merit scores = 5.85087
CFS merit scores = 5.84705
CFS merit scores = 5.84319
CFS merit scores = 5.83935
CFS merit scores = 5.8354
CFS merit scores = 5.83141
CFS merit scores = 5.82744
CFS merit scores = 5.82339
CFS merit scores = 5.81932
CFS merit scores = 5.81522
CFS merit scores = 5.81106
CFS merit scores = 5.80682
CFS merit scores = 5.80255
CFS merit scores = 5.79808
CFS merit scores = 5.79354
CFS merit scores = 5.78899
CFS merit scores = 5.78441
CFS merit scores = 5.77979
CFS merit scores = 5.77502
CFS merit scores = 5.77023
CFS merit scores = 5.76541
CFS merit scores = 5.7604
CFS merit scores = 5.75537
CFS merit scores = 5.75033
CFS merit scores = 5.74526
CFS merit scores = 5.74015
CFS merit scores = 5.73505
CFS merit scores = 5.72993
CFS merit scores = 5.72478
CFS merit scores = 5.71963
CFS merit scores = 5.71449
CFS merit scores = 5.70933
CFS merit scores = 5.70402
CFS merit scores = 5.69871
CFS merit scores = 5.69341
CFS merit scores = 5.68807
CFS merit scores = 5.68259
CFS merit scores = 5.67712
CFS merit scores = 5.67163
CFS merit scores = 5.66614
CFS merit scores = 5.66054
CFS merit scores = 5.65491
CFS merit scores = 5.64922
CFS merit scores = 5.6434
CFS merit scores = 5.63754
CFS merit scores = 5.63087
CFS merit scores = 5.6241
CFS merit scores = 5.61701
CFS merit scores = 5.6099
CFS merit scores = 5.6028
CFS merit scores = 5.59492
CFS merit scores = 5.58701
CFS merit scores = 5.57868
CFS merit scores = 5.57011
CFS merit scores = 5.56154
CFS merit scores = 5.54527
cnt = 1	feature = 79	correl = 0.452118	descr = Gibbs_of_Target_Sequence__Pos_19_Step_1
cnt = 2	feature = 1	correl = -0.133802	descr = Position_Specific_Bin_Base_0_Base_G
cnt = 3	feature = 852	correl = -0.0635745	descr = N_Gram_TGGC
cnt = 4	feature = 278	correl = -0.0338617	descr = N_Gram_ATCCC
cnt = 5	feature = 315	correl = 0.0654476	descr = N_Gram_CAAC
cnt = 6	feature = 665	correl = 0.0264541	descr = N_Gram_GGTAC
cnt = 7	feature = 560	correl = 0.0284489	descr = N_Gram_GATTA
cnt = 8	feature = 215	correl = 0.0268843	descr = N_Gram_ACGCT
cnt = 9	feature = 877	correl = -0.035219	descr = N_Gram_TTACC
cnt = 10	feature = 801	correl = -0.0270967	descr = N_Gram_TCGCG
cnt = 11	feature = 214	correl = -0.0398644	descr = N_Gram_ACGAC
cnt = 12	feature = 434	correl = -0.0460013	descr = N_Gram_CGCAA
cnt = 13	feature = 547	correl = -0.031476	descr = N_Gram_GAGTA
cnt = 14	feature = 744	correl = -0.0362508	descr = N_Gram_TACGT
cnt = 15	feature = 255	correl = 0.0310798	descr = N_Gram_AGTAA
cnt = 16	feature = 886	correl = 0.0225645	descr = N_Gram_TTATG
cnt = 17	feature = 690	correl = -0.044245	descr = N_Gram_GTCCG
cnt = 18	feature = 732	correl = 0.0261495	descr = N_Gram_TAAGC
cnt = 19	feature = 443	correl = -0.0641458	descr = N_Gram_CGCTA
cnt = 20	feature = 403	correl = 0.0222623	descr = N_Gram_CCGTA
cnt = 21	feature = 507	correl = -0.0472242	descr = N_Gram_CTTAA
cnt = 22	feature = 680	correl = -0.0297985	descr = N_Gram_GTAAT
cnt = 23	feature = 406	correl = 0.0564974	descr = N_Gram_CCTAA
cnt = 24	feature = 428	correl = -0.0471387	descr = N_Gram_CGAGT
cnt = 25	feature = 408	correl = 0.0435482	descr = N_Gram_CCTAT
cnt = 26	feature = 407	correl = 0.0280059	descr = N_Gram_CCTAG
cnt = 27	feature = 430	correl = -0.0312643	descr = N_Gram_CGATA
cnt = 28	feature = 508	correl = 0.051143	descr = N_Gram_CTTAG
cnt = 29	feature = 693	correl = 0.0449066	descr = N_Gram_GTCGC
cnt = 30	feature = 464	correl = 0.0352542	descr = N_Gram_CGTCT
cnt = 31	feature = 561	correl = 0.0608818	descr = N_Gram_GATTG
cnt = 32	feature = 891	correl = 0.0528036	descr = N_Gram_TTCGT
cnt = 33	feature = 467	correl = -0.0382217	descr = N_Gram_CGTGG
cnt = 34	feature = 884	correl = 0.0300207	descr = N_Gram_TTATA
cnt = 35	feature = 602	correl = -0.0361587	descr = N_Gram_GCGGT
cnt = 36	feature = 484	correl = -0.0272982	descr = N_Gram_CTATT
cnt = 37	feature = 713	correl = -0.0462779	descr = N_Gram_GTTAG
cnt = 38	feature = 830	correl = -0.0309002	descr = N_Gram_TGACA
cnt = 39	feature = 318	correl = 0.0273927	descr = N_Gram_CAACG
cnt = 40	feature = 741	correl = 0.0421344	descr = N_Gram_TACCG
cnt = 41	feature = 298	correl = -0.0495995	descr = N_Gram_ATGTA
cnt = 42	feature = 218	correl = -0.0222088	descr = N_Gram_ACGGC
cnt = 43	feature = 268	correl = 0.0277647	descr = N_Gram_ATAGC
cnt = 44	feature = 583	correl = -0.0679373	descr = N_Gram_GCCCG
cnt = 45	feature = 882	correl = 0.0625759	descr = N_Gram_TTAGT
cnt = 46	feature = 445	correl = -0.0224591	descr = N_Gram_CGCTT
cnt = 47	feature = 435	correl = -0.058812	descr = N_Gram_CGCAT
cnt = 48	feature = 912	correl = 0.0229124	descr = N_Gram_TTTAC
cnt = 49	feature = 729	correl = 0.0308685	descr = N_Gram_TAACT
cnt = 50	feature = 477	correl = 0.0707408	descr = N_Gram_CTACT
cnt = 51	feature = 213	correl = -0.0348781	descr = N_Gram_ACGAA
cnt = 52	feature = 765	correl = 0.0295984	descr = N_Gram_TATAT
cnt = 53	feature = 450	correl = -0.0989221	descr = N_Gram_CGGCG
cnt = 54	feature = 532	correl = -0.0378225	descr = N_Gram_GACCC
cnt = 55	feature = 240	correl = -0.0247819	descr = N_Gram_AGCAA
cnt = 56	feature = 808	correl = 0.0999453	descr = N_Gram_TCGTG
cnt = 57	feature = 412	correl = -0.0903767	descr = N_Gram_CCTCG
cnt = 58	feature = 697	correl = 0.0576054	descr = N_Gram_GTCTA
cnt = 59	feature = 712	correl = -0.0264374	descr = N_Gram_GTTAC
cnt = 60	feature = 160	correl = 0.0406389	descr = N_Gram_AACAC
cnt = 61	feature = 526	correl = 0.058166	descr = N_Gram_GAATA
cnt = 62	feature = 441	correl = -0.0569089	descr = N_Gram_CGCGT
cnt = 63	feature = 540	correl = -0.0392255	descr = N_Gram_GAGAT
cnt = 64	feature = 533	correl = -0.0404259	descr = N_Gram_GACCG
cnt = 65	feature = 516	correl = -0.0220571	descr = N_Gram_CTTTA
cnt = 66	feature = 283	correl = 0.0318871	descr = N_Gram_ATCGC
cnt = 67	feature = 495	correl = 0.0386741	descr = N_Gram_CTCTA
cnt = 68	feature = 431	correl = -0.0274027	descr = N_Gram_CGATC
cnt = 69	feature = 302	correl = -0.0313368	descr = N_Gram_ATTAA
cnt = 70	feature = 758	correl = 0.0223135	descr = N_Gram_TAGGG
cnt = 71	feature = 874	correl = 0.021531	descr = N_Gram_TTAAG
cnt = 72	feature = 805	correl = -0.03229	descr = N_Gram_TCGGC
cnt = 73	feature = 536	correl = 0.0680236	descr = N_Gram_GACTA
cnt = 74	feature = 322	correl = -0.0392886	descr = N_Gram_CAATT
cnt = 75	feature = 908	correl = 0.0432777	descr = N_Gram_TTGTG
cnt = 76	feature = 387	correl = -0.0311852	descr = N_Gram_CCCGG
cnt = 77	feature = 487	correl = -0.0250194	descr = N_Gram_CTCAC
cnt = 78	feature = 881	correl = 0.0445495	descr = N_Gram_TTAGC
cnt = 79	feature = 774	correl = 0.0246995	descr = N_Gram_TATTG
cnt = 80	feature = 393	correl = -0.0448858	descr = N_Gram_CCGAA
cnt = 81	feature = 347	correl = -0.0274262	descr = N_Gram_CAGTG
cnt = 82	feature = 734	correl = -0.0495427	descr = N_Gram_TAATC
cnt = 83	feature = 605	correl = -0.0604135	descr = N_Gram_GCGTT
cnt = 84	feature = 459	correl = -0.0238202	descr = N_Gram_CGTAT
cnt = 85	feature = 728	correl = -0.0222984	descr = N_Gram_TAACC
cnt = 86	feature = 427	correl = 0.033187	descr = N_Gram_CGAGA
cnt = 87	feature = 522	correl = -0.0587717	descr = N_Gram_GAAGA
cnt = 88	feature = 319	correl = 0.0487447	descr = N_Gram_CAAGC
cnt = 89	feature = 800	correl = 0.0294782	descr = N_Gram_TCGCA
cnt = 90	feature = 426	correl = -0.041393	descr = N_Gram_CGACG
cnt = 91	feature = 843	correl = 0.0447548	descr = N_Gram_TGCGA
cnt = 92	feature = 291	correl = 0.0287575	descr = N_Gram_ATGCA
cnt = 93	feature = 587	correl = -0.026776	descr = N_Gram_GCCGG
cnt = 94	feature = 722	correl = 0.029817	descr = N_Gram_GTTTT
cnt = 95	feature = 279	correl = 0.0277255	descr = N_Gram_ATCCG
cnt = 96	feature = 735	correl = -0.0314003	descr = N_Gram_TAATG
cnt = 97	feature = 849	correl = 0.0377437	descr = N_Gram_TGCTT
cnt = 98	feature = 553	correl = 0.0664122	descr = N_Gram_GATAT
cnt = 99	feature = 851	correl = 0.032925	descr = N_Gram_TGGAC
cnt = 100	feature = 399	correl = -0.0238174	descr = N_Gram_CCGCG
cnt = 101	feature = 463	correl = -0.0547196	descr = N_Gram_CGTCG
cnt = 102	feature = 727	correl = 0.0241342	descr = N_Gram_TAAAG
cnt = 103	feature = 425	correl = -0.0305832	descr = N_Gram_CGACA
cnt = 104	feature = 747	correl = 0.040367	descr = N_Gram_TACTG
cnt = 105	feature = 589	correl = 0.0519615	descr = N_Gram_GCCTA
cnt = 106	feature = 327	correl = -0.0265024	descr = N_Gram_CACCG
cnt = 107	feature = 681	correl = 0.0324777	descr = N_Gram_GTACC
cnt = 108	feature = 245	correl = -0.036852	descr = N_Gram_AGCGG
cnt = 109	feature = 544	correl = -0.0734755	descr = N_Gram_GAGGC
cnt = 110	feature = 575	correl = -0.0366934	descr = N_Gram_GCATA
cnt = 111	feature = 473	correl = 0.0647375	descr = N_Gram_CTAAG
cnt = 112	feature = 565	correl = -0.0678262	descr = N_Gram_GCAAA
cnt = 113	feature = 454	correl = -0.0611688	descr = N_Gram_CGGGG
cnt = 114	feature = 679	correl = 0.0450778	descr = N_Gram_GTAAG
cnt = 115	feature = 612	correl = -0.0350659	descr = N_Gram_GCTGA
cnt = 116	feature = 875	correl = -0.0488385	descr = N_Gram_TTAAT
cnt = 117	feature = 630	correl = 0.0259415	descr = N_Gram_GGATT
cnt = 118	feature = 802	correl = 0.0368401	descr = N_Gram_TCGCT
cnt = 119	feature = 804	correl = 0.0462787	descr = N_Gram_TCGGA
cnt = 120	feature = 878	correl = -0.0317006	descr = N_Gram_TTACG
cnt = 121	feature = 518	correl = -0.0286833	descr = N_Gram_GAAAA
cnt = 122	feature = 900	correl = 0.0421149	descr = N_Gram_TTGAC
cnt = 123	feature = 483	correl = 0.0515864	descr = N_Gram_CTATG
cnt = 124	feature = 739	correl = 0.0751969	descr = N_Gram_TACAA
cnt = 125	feature = 381	correl = -0.0449009	descr = N_Gram_CCCCA
cnt = 126	feature = 334	correl = 0.0385934	descr = N_Gram_CACTC
cnt = 127	feature = 469	correl = -0.0783395	descr = N_Gram_CGTTC
cnt = 128	feature = 251	correl = -0.0915177	descr = N_Gram_AGGGC
cnt = 129	feature = 707	correl = -0.0227754	descr = N_Gram_GTGGT
cnt = 130	feature = 482	correl = 0.0676329	descr = N_Gram_CTATA
cnt = 131	feature = 649	correl = -0.073723	descr = N_Gram_GGGAA
cnt = 132	feature = 418	correl = 0.0286726	descr = N_Gram_CCTTA
cnt = 133	feature = 611	correl = 0.051882	descr = N_Gram_GCTCT
cnt = 134	feature = 269	correl = 0.040822	descr = N_Gram_ATAGG
cnt = 135	feature = 259	correl = 0.0264102	descr = N_Gram_AGTCT
cnt = 136	feature = 235	correl = -0.0252014	descr = N_Gram_AGAGA
cnt = 137	feature = 596	correl = -0.0823181	descr = N_Gram_GCGCG
cnt = 138	feature = 466	correl = 0.0704295	descr = N_Gram_CGTGA
cnt = 139	feature = 415	correl = -0.0493875	descr = N_Gram_CCTGA
cnt = 140	feature = 864	correl = 0.0274746	descr = N_Gram_TGTCG
cnt = 141	feature = 225	correl = 0.0233611	descr = N_Gram_ACTAG
cnt = 142	feature = 767	correl = 0.0500814	descr = N_Gram_TATCA
cnt = 143	feature = 394	correl = -0.037927	descr = N_Gram_CCGAC
cnt = 144	feature = 379	correl = -0.0706441	descr = N_Gram_CCCAT
cnt = 145	feature = 674	correl = -0.0458904	descr = N_Gram_GGTTA
cnt = 146	feature = 289	correl = 0.0319373	descr = N_Gram_ATGAG
cnt = 147	feature = 217	correl = -0.0236615	descr = N_Gram_ACGGA
cnt = 148	feature = 706	correl = -0.0694966	descr = N_Gram_GTGGG
cnt = 149	feature = 461	correl = 0.0232146	descr = N_Gram_CGTCA
cnt = 150	feature = 219	correl = -0.0340496	descr = N_Gram_ACGGG
cnt = 151	feature = 529	correl = 0.0547936	descr = N_Gram_GACAA
cnt = 152	feature = 710	correl = 0.0368552	descr = N_Gram_GTGTT
cnt = 153	feature = 876	correl = 0.0250838	descr = N_Gram_TTACA
cnt = 154	feature = 539	correl = 0.0313667	descr = N_Gram_GAGAA
cnt = 155	feature = 306	correl = 0.0249931	descr = N_Gram_ATTCG
cnt = 156	feature = 591	correl = -0.0512681	descr = N_Gram_GCCTT
cnt = 157	feature = 709	correl = 0.0336769	descr = N_Gram_GTGTA
cnt = 158	feature = 768	correl = 0.0494733	descr = N_Gram_TATCG
cnt = 159	feature = 348	correl = 0.0225536	descr = N_Gram_CAGTT
cnt = 160	feature = 675	correl = -0.0602351	descr = N_Gram_GGTTG
cnt = 161	feature = 624	correl = -0.0620533	descr = N_Gram_GGACC
cnt = 162	feature = 317	correl = 0.0339073	descr = N_Gram_CAACC
cnt = 163	feature = 841	correl = -0.0699035	descr = N_Gram_TGCCC
cnt = 164	feature = 599	correl = -0.0279306	descr = N_Gram_GCGGA
cnt = 165	feature = 256	correl = -0.0305867	descr = N_Gram_AGTAG
cnt = 166	feature = 569	correl = -0.0404446	descr = N_Gram_GCACC
cnt = 167	feature = 5	correl = -0.0414922	descr = Position_Specific_Bin_Base_2_Base_A
cnt = 168	feature = 474	correl = -0.0262346	descr = N_Gram_CTAAT
cnt = 169	feature = 364	correl = -0.0460316	descr = N_Gram_CCAAA
cnt = 170	feature = 320	correl = 0.0528904	descr = N_Gram_CAATC
cnt = 171	feature = 623	correl = 0.0364161	descr = N_Gram_GGACA
cnt = 172	feature = 919	correl = 0.0422131	descr = N_Gram_TTTGG
cnt = 173	feature = 3	correl = -0.0358957	descr = Position_Specific_Bin_Base_1_Base_C
cnt = 174	feature = 321	correl = -0.030367	descr = N_Gram_CAATG
cnt = 175	feature = 265	correl = 0.0280655	descr = N_Gram_ATACC
cnt = 176	feature = 726	correl = 0.0574613	descr = N_Gram_TAAAC
cnt = 177	feature = 782	correl = -0.0576811	descr = N_Gram_TCAGA
cnt = 178	feature = 52	correl = -0.0494663	descr = Position_Specific_Bin_Base_18_Base_G
cnt = 179	feature = 486	correl = -0.0510605	descr = N_Gram_CTCAA
cnt = 180	feature = 764	correl = 0.0381523	descr = N_Gram_TATAG
cnt = 181	feature = 622	correl = 0.0424406	descr = N_Gram_GGAAT
cnt = 182	feature = 638	correl = -0.0214148	descr = N_Gram_GGCCG
cnt = 183	feature = 353	correl = 0.0236212	descr = N_Gram_CATAG
cnt = 184	feature = 503	correl = 0.0372992	descr = N_Gram_CTGGT
cnt = 185	feature = 789	correl = -0.0296939	descr = N_Gram_TCCCG
cnt = 186	feature = 221	correl = -0.0335311	descr = N_Gram_ACGTT
cnt = 187	feature = 660	correl = -0.0285733	descr = N_Gram_GGGTC
cnt = 188	feature = 913	correl = 0.0660057	descr = N_Gram_TTTAG
cnt = 189	feature = 842	correl = -0.0353031	descr = N_Gram_TGCCG
cnt = 190	feature = 594	correl = -0.0540065	descr = N_Gram_GCGCA
cnt = 191	feature = 309	correl = -0.0249214	descr = N_Gram_ATTGA
cnt = 192	feature = 31	correl = -0.0223653	descr = Position_Specific_Bin_Base_11_Base_C
cnt = 193	feature = 636	correl = -0.0838951	descr = N_Gram_GGCCA
cnt = 194	feature = 60	correl = -0.183525	descr = Position_Specific_Bin_Base_20_Base_G
cnt = 195	feature = 18	correl = -0.0313939	descr = Position_Specific_Bin_Base_6_Base_C
cnt = 196	feature = 685	correl = -0.0213982	descr = N_Gram_GTCAC
cnt = 197	feature = 798	correl = 0.0221681	descr = N_Gram_TCGAG
cnt = 198	feature = 238	correl = 0.0765228	descr = N_Gram_AGATA
cnt = 199	feature = 720	correl = 0.040829	descr = N_Gram_GTTTC
cnt = 200	feature = 746	correl = 0.0698209	descr = N_Gram_TACTA
cnt = 201	feature = 754	correl = 0.0593361	descr = N_Gram_TAGCA
cnt = 202	feature = 299	correl = 0.024525	descr = N_Gram_ATGTC
cnt = 203	feature = 229	correl = -0.0430603	descr = N_Gram_ACTGC
cnt = 204	feature = 444	correl = -0.0289955	descr = N_Gram_CGCTC
cnt = 205	feature = 436	correl = -0.0344078	descr = N_Gram_CGCCC
cnt = 206	feature = 311	correl = 0.0464448	descr = N_Gram_ATTGT
cnt = 207	feature = 383	correl = -0.0401982	descr = N_Gram_CCCCT
cnt = 208	feature = 330	correl = -0.0279284	descr = N_Gram_CACGA
cnt = 209	feature = 252	correl = 0.0953295	descr = N_Gram_AGGTA
cnt = 210	feature = 770	correl = 0.0516154	descr = N_Gram_TATGA
cnt = 211	feature = 620	correl = -0.0353733	descr = N_Gram_GGAAA
cnt = 212	feature = 448	correl = -0.0527074	descr = N_Gram_CGGCA
cnt = 213	feature = 395	correl = -0.0435575	descr = N_Gram_CCGAG
cnt = 214	feature = 303	correl = 0.0432425	descr = N_Gram_ATTAG
cnt = 215	feature = 377	correl = -0.0271691	descr = N_Gram_CCCAA
cnt = 216	feature = 542	correl = -0.0568693	descr = N_Gram_GAGCC
cnt = 217	feature = 37	correl = -0.029077	descr = Position_Specific_Bin_Base_14_Base_C
cnt = 218	feature = 294	correl = -0.0235703	descr = N_Gram_ATGGA
cnt = 219	feature = 899	correl = 0.0565915	descr = N_Gram_TTGAA
cnt = 220	feature = 23	correl = 0.0341228	descr = Position_Specific_Bin_Base_8_Base_A
cnt = 221	feature = 862	correl = 0.0216608	descr = N_Gram_TGTAT
cnt = 222	feature = 836	correl = 0.0345368	descr = N_Gram_TGATT
cnt = 223	feature = 763	correl = 0.0769555	descr = N_Gram_TATAA
cnt = 224	feature = 817	correl = 0.0539657	descr = N_Gram_TCTCT
cnt = 225	feature = 609	correl = -0.0417385	descr = N_Gram_GCTCC
cnt = 226	feature = 396	correl = -0.0681331	descr = N_Gram_CCGAT
cnt = 227	feature = 831	correl = 0.0302215	descr = N_Gram_TGACT
cnt = 228	feature = 253	correl = -0.0257153	descr = N_Gram_AGGTG
cnt = 229	feature = 457	correl = -0.0252175	descr = N_Gram_CGGTC
cnt = 230	feature = 684	correl = 0.0545595	descr = N_Gram_GTCAA
cnt = 231	feature = 338	correl = -0.0505141	descr = N_Gram_CAGAC
cnt = 232	feature = 440	correl = -0.0575406	descr = N_Gram_CGCGG
cnt = 233	feature = 920	correl = 0.0692884	descr = N_Gram_TTTGT
cnt = 234	feature = 48	correl = -0.0545511	descr = Position_Specific_Bin_Base_17_Base_G
cnt = 235	feature = 416	correl = -0.0613491	descr = N_Gram_CCTGC
cnt = 236	feature = 743	correl = -0.0323264	descr = N_Gram_TACG
cnt = 237	feature = 742	correl = 0.0303315	descr = N_Gram_TACCT
cnt = 238	feature = 260	correl = 0.0499802	descr = N_Gram_AGTGA
cnt = 239	feature = 351	correl = -0.0618131	descr = N_Gram_CATAA
cnt = 240	feature = 757	correl = 0.0385183	descr = N_Gram_TAGGC
cnt = 241	feature = 325	correl = -0.0409397	descr = N_Gram_CACAT
cnt = 242	feature = 304	correl = 0.0683448	descr = N_Gram_ATTAT
cnt = 243	feature = 12	correl = -0.0640472	descr = Position_Specific_Bin_Base_4_Base_C
cnt = 244	feature = 479	correl = 0.0336076	descr = N_Gram_CTAGA
cnt = 245	feature = 566	correl = 0.055482	descr = N_Gram_GCAAC
cnt = 246	feature = 493	correl = -0.0508929	descr = N_Gram_CTCGT
cnt = 247	feature = 664	correl = 0.0612734	descr = N_Gram_GGTAA
cnt = 248	feature = 811	correl = 0.060562	descr = N_Gram_TCTAC
cnt = 249	feature = 236	correl = -0.0291782	descr = N_Gram_AGAGG
cnt = 250	feature = 704	correl = -0.0511571	descr = N_Gram_GTGGA
cnt = 251	feature = 400	correl = -0.0404044	descr = N_Gram_CCGCT
cnt = 252	feature = 312	correl = 0.0217166	descr = N_Gram_ATTTA
cnt = 253	feature = 608	correl = -0.0221719	descr = N_Gram_GCTCA
cnt = 254	feature = 791	correl = 0.0284689	descr = N_Gram_TCCGT
cnt = 255	feature = 358	correl = 0.0235135	descr = N_Gram_CATGT
cnt = 256	feature = 382	correl = -0.0662473	descr = N_Gram_CCCCG
cnt = 257	feature = 34	correl = 0.0222793	descr = Position_Specific_Bin_Base_12_Base_A
cnt = 258	feature = 702	correl = -0.0486413	descr = N_Gram_GTGCC
cnt = 259	feature = 402	correl = -0.0971801	descr = N_Gram_CCGGC
cnt = 260	feature = 30	correl = -0.0565195	descr = Position_Specific_Bin_Base_11_Base_A
cnt = 261	feature = 844	correl = -0.0303224	descr = N_Gram_TGCGC
cnt = 262	feature = 656	correl = -0.0453951	descr = N_Gram_GGGGA
cnt = 263	feature = 271	correl = 0.0288191	descr = N_Gram_ATATA
cnt = 264	feature = 645	correl = -0.0475364	descr = N_Gram_GGCTG
cnt = 265	feature = 280	correl = 0.0249234	descr = N_Gram_ATCCT
cnt = 266	feature = 15	correl = 0.0263811	descr = Position_Specific_Bin_Base_5_Base_A
cnt = 267	feature = 514	correl = 0.0462024	descr = N_Gram_CTTGT
cnt = 268	feature = 35	correl = 0.0459414	descr = Position_Specific_Bin_Base_13_Base_A
cnt = 269	feature = 856	correl = -0.0564903	descr = N_Gram_TGGGA
cnt = 270	feature = 53	correl = 0.0441154	descr = Position_Specific_Bin_Base_18_Base_T
cnt = 271	feature = 657	correl = -0.0805273	descr = N_Gram_GGGGC
cnt = 272	feature = 249	correl = -0.0307892	descr = N_Gram_AGGAG
cnt = 273	feature = 247	correl = 0.0364534	descr = N_Gram_AGCTT
cnt = 274	feature = 714	correl = -0.0217646	descr = N_Gram_GTTCT
cnt = 275	feature = 26	correl = 0.0766812	descr = Position_Specific_Bin_Base_10_Base_A
cnt = 276	feature = 9	correl = 0.0582267	descr = Position_Specific_Bin_Base_3_Base_G
cnt = 277	feature = 57	correl = 0.0431927	descr = Position_Specific_Bin_Base_19_Base_T
cnt = 278	feature = 854	correl = -0.0691254	descr = N_Gram_TGGCG
cnt = 279	feature = 275	correl = 0.036738	descr = N_Gram_ATCAA
cnt = 280	feature = 537	correl = 0.0549695	descr = N_Gram_GACTG
cnt = 281	feature = 367	correl = -0.0367214	descr = N_Gram_CCACG
cnt = 282	feature = 480	correl = 0.0680207	descr = N_Gram_CTAGC
cnt = 283	feature = 0	correl = 0.113603	descr = Position_Specific_Bin_Base_0_Base_C
cnt = 284	feature = 239	correl = -0.0456384	descr = N_Gram_AGATG
cnt = 285	feature = 835	correl = 0.0288859	descr = N_Gram_TGATC
cnt = 286	feature = 694	correl = -0.0259828	descr = N_Gram_GTCGG
cnt = 287	feature = 567	correl = -0.0826543	descr = N_Gram_GCAAT
cnt = 288	feature = 44	correl = -0.0582835	descr = Position_Specific_Bin_Base_16_Base_G
cnt = 289	feature = 346	correl = 0.0241604	descr = N_Gram_CAGTA
cnt = 290	feature = 61	correl = 0.115127	descr = Position_Specific_Bin_Base_20_Base_T
cnt = 291	feature = 785	correl = 0.0354519	descr = N_Gram_TCCAT
cnt = 292	feature = 46	correl = 0.0317539	descr = Position_Specific_Bin_Base_17_Base_A
cnt = 293	feature = 548	correl = 0.0663796	descr = N_Gram_GAGTC
cnt = 294	feature = 40	correl = 0.0771991	descr = Position_Specific_Bin_Base_15_Base_A
cnt = 295	feature = 815	correl = 0.0388587	descr = N_Gram_TCTCA
cnt = 296	feature = 343	correl = -0.0326041	descr = N_Gram_CAGCG
cnt = 297	feature = 639	correl = -0.0235744	descr = N_Gram_GGCCT
cnt = 298	feature = 342	correl = -0.0445942	descr = N_Gram_CAGCC
cnt = 299	feature = 314	correl = -0.0242649	descr = N_Gram_CAAAC
cnt = 300	feature = 839	correl = 0.0235608	descr = N_Gram_TGCAT
cnt = 301	feature = 423	correl = -0.062161	descr = N_Gram_CGAAG
cnt = 302	feature = 581	correl = -0.0821194	descr = N_Gram_GCCCA
cnt = 303	feature = 760	correl = 0.0481498	descr = N_Gram_TAGTG
cnt = 304	feature = 616	correl = -0.059808	descr = N_Gram_GCTTT
cnt = 305	feature = 282	correl = 0.0408575	descr = N_Gram_ATCGA
cnt = 306	feature = 670	correl = -0.0277592	descr = N_Gram_GGTGA
cnt = 307	feature = 750	correl = 0.0508846	descr = N_Gram_TAGAA
cnt = 308	feature = 386	correl = -0.044705	descr = N_Gram_CCCGC
cnt = 309	feature = 2	correl = 0.113364	descr = Position_Specific_Bin_Base_1_Base_A
cnt = 310	feature = 234	correl = -0.0277674	descr = N_Gram_AGACC
cnt = 311	feature = 258	correl = 0.0970899	descr = N_Gram_AGTCG
cnt = 312	feature = 653	correl = -0.0925878	descr = N_Gram_GGGCC
cnt = 313	feature = 292	correl = 0.0378329	descr = N_Gram_ATGCT
cnt = 314	feature = 230	correl = 0.0498858	descr = N_Gram_ACTGT
cnt = 315	feature = 923	correl = 0.0454061	descr = N_Gram_TTTTG
cnt = 316	feature = 642	correl = -0.0821457	descr = N_Gram_GGCGG
cnt = 317	feature = 781	correl = -0.0481144	descr = N_Gram_TCACG
cnt = 318	feature = 721	correl = 0.0536516	descr = N_Gram_GTTTG
cnt = 319	feature = 316	correl = 0.0810536	descr = N_Gram_CAACA
cnt = 320	feature = 771	correl = 0.0225599	descr = N_Gram_TATGG
cnt = 321	feature = 14	correl = 0.0269293	descr = Position_Specific_Bin_Base_4_Base_T
cnt = 322	feature = 827	correl = 0.041485	descr = N_Gram_TGAAC
cnt = 323	feature = 17	correl = 0.0451114	descr = Position_Specific_Bin_Base_5_Base_T
cnt = 324	feature = 907	correl = 0.0265107	descr = N_Gram_TTGTC
cnt = 325	feature = 610	correl = -0.0304821	descr = N_Gram_GCTCG
cnt = 326	feature = 736	correl = 0.0402674	descr = N_Gram_TAATT
cnt = 327	feature = 607	correl = 0.0272495	descr = N_Gram_GCTAT
cnt = 328	feature = 534	correl = -0.0225083	descr = N_Gram_GACGG
cnt = 329	feature = 558	correl = -0.0378896	descr = N_Gram_GATGT
cnt = 330	feature = 621	correl = -0.0553818	descr = N_Gram_GGAAG
cnt = 331	feature = 497	correl = -0.0361588	descr = N_Gram_CTGAG
cnt = 332	feature = 915	correl = 0.0407155	descr = N_Gram_TTTCC
cnt = 333	feature = 352	correl = -0.0412614	descr = N_Gram_CATAC
cnt = 334	feature = 845	correl = -0.0227316	descr = N_Gram_TGCGG
cnt = 335	feature = 545	correl = -0.0269124	descr = N_Gram_GAGGG
cnt = 336	feature = 627	correl = -0.0654851	descr = N_Gram_GGAGC
cnt = 337	feature = 224	correl = 0.0721046	descr = N_Gram_ACTAC
cnt = 338	feature = 328	correl = -0.0516249	descr = N_Gram_CACCT
cnt = 339	feature = 310	correl = 0.0529267	descr = N_Gram_ATTGG
cnt = 340	feature = 277	correl = 0.0553638	descr = N_Gram_ATCCA
cnt = 341	feature = 226	correl = 0.0431946	descr = N_Gram_ACTCT
cnt = 342	feature = 371	correl = -0.0521124	descr = N_Gram_CCAGG
cnt = 343	feature = 633	correl = -0.0717949	descr = N_Gram_GGCAA
cnt = 344	feature = 39	correl = 0.0802998	descr = Position_Specific_Bin_Base_14_Base_T
cnt = 345	feature = 462	correl = -0.0527921	descr = N_Gram_CGTCC
cnt = 346	feature = 6	correl = 0.0261779	descr = Position_Specific_Bin_Base_2_Base_C
cnt = 347	feature = 243	correl = -0.0482964	descr = N_Gram_AGCCC
cnt = 348	feature = 867	correl = 0.0608867	descr = N_Gram_TGTGT
cnt = 349	feature = 795	correl = -0.0306435	descr = N_Gram_TCCTG
cnt = 350	feature = 751	correl = 0.0529712	descr = N_Gram_TAGAC
cnt = 351	feature = 339	correl = -0.0648472	descr = N_Gram_CAGAG
cnt = 352	feature = 716	correl = -0.0216363	descr = N_Gram_GTTGC
cnt = 353	feature = 922	correl = 0.02411	descr = N_Gram_TTTTA
cnt = 354	feature = 597	correl = -0.0388435	descr = N_Gram_GCGCT
cnt = 355	feature = 813	correl = 0.0324741	descr = N_Gram_TCTAT
cnt = 356	feature = 20	correl = -0.128227	descr = Position_Specific_Bin_Base_7_Base_C
cnt = 357	feature = 324	correl = 0.0259147	descr = N_Gram_CACAG
cnt = 358	feature = 573	correl = -0.0277905	descr = N_Gram_GCAGT
cnt = 359	feature = 296	correl = -0.037273	descr = N_Gram_ATGGG
cnt = 360	feature = 552	correl = 0.0360678	descr = N_Gram_GATAG
cnt = 361	feature = 793	correl = 0.0736967	descr = N_Gram_TCCTA
cnt = 362	feature = 775	correl = 0.0400533	descr = N_Gram_TATTT
cnt = 363	feature = 413	correl = -0.0649492	descr = N_Gram_CCTCT
cnt = 364	feature = 4	correl = -0.101252	descr = Position_Specific_Bin_Base_1_Base_G
cnt = 365	feature = 331	correl = -0.0506974	descr = N_Gram_CACGG
cnt = 366	feature = 625	correl = 0.0403357	descr = N_Gram_GGACT
cnt = 367	feature = 832	correl = 0.0358604	descr = N_Gram_TGAGA
cnt = 368	feature = 264	correl = 0.0214151	descr = N_Gram_ATAAA
cnt = 369	feature = 848	correl = -0.0241757	descr = N_Gram_TGCTC
cnt = 370	feature = 682	correl = 0.0259273	descr = N_Gram_GTAGG
cnt = 371	feature = 398	correl = -0.0368462	descr = N_Gram_CCGCA
cnt = 372	feature = 718	correl = -0.0219824	descr = N_Gram_GTTGT
cnt = 373	feature = 10	correl = -0.0940207	descr = Position_Specific_Bin_Base_3_Base_T
cnt = 374	feature = 411	correl = -0.039828	descr = N_Gram_CCTCC
cnt = 375	feature = 779	correl = 0.0482784	descr = N_Gram_TCAAC
cnt = 376	feature = 374	correl = -0.0448557	descr = N_Gram_CCATA
cnt = 377	feature = 806	correl = -0.0901295	descr = N_Gram_TCGGG
cnt = 378	feature = 880	correl = 0.0884473	descr = N_Gram_TTAGA
cnt = 379	feature = 210	correl = -0.0275854	descr = N_Gram_ACCGG
cnt = 380	feature = 357	correl = -0.0404702	descr = N_Gram_CATGG
cnt = 381	feature = 11	correl = 0.071972	descr = Position_Specific_Bin_Base_4_Base_A
cnt = 382	feature = 285	correl = 0.0729852	descr = N_Gram_ATCTC
cnt = 383	feature = 356	correl = 0.0289246	descr = N_Gram_CATGA
cnt = 384	feature = 439	correl = -0.0682919	descr = N_Gram_CGCGC
cnt = 385	feature = 829	correl = 0.0249388	descr = N_Gram_TGAAT
cnt = 386	feature = 345	correl = -0.0864514	descr = N_Gram_CAGGG
cnt = 387	feature = 557	correl = -0.0558427	descr = N_Gram_GATGG
cnt = 388	feature = 286	correl = 0.0433919	descr = N_Gram_ATCTG
cnt = 389	feature = 520	correl = -0.0217594	descr = N_Gram_GAACT
cnt = 390	feature = 232	correl = 0.0500818	descr = N_Gram_AGAAT
cnt = 391	feature = 29	correl = 0.0526608	descr = Position_Specific_Bin_Base_10_Base_T
cnt = 392	feature = 261	correl = -0.0327912	descr = N_Gram_AGTTC
cnt = 393	feature = 49	correl = 0.0540473	descr = Position_Specific_Bin_Base_17_Base_T
cnt = 394	feature = 24	correl = -0.0980671	descr = Position_Specific_Bin_Base_8_Base_C
cnt = 395	feature = 519	correl = 0.0381018	descr = N_Gram_GAACA
cnt = 396	feature = 579	correl = -0.0746547	descr = N_Gram_GCCAG
cnt = 397	feature = 51	correl = -0.0283137	descr = Position_Specific_Bin_Base_18_Base_C
cnt = 398	feature = 390	correl = -0.0602626	descr = N_Gram_CCCTG
cnt = 399	feature = 755	correl = 0.0836456	descr = N_Gram_TAGCT
cnt = 400	feature = 604	correl = -0.0845725	descr = N_Gram_GCGTC
cnt = 401	feature = 54	correl = 0.187441	descr = Position_Specific_Bin_Base_19_Base_A
cnt = 402	feature = 601	correl = -0.0244702	descr = N_Gram_GCGGG
cnt = 403	feature = 7	correl = 0.138681	descr = Position_Specific_Bin_Base_2_Base_G
cnt = 404	feature = 45	correl = 0.0320055	descr = Position_Specific_Bin_Base_16_Base_T
cnt = 405	feature = 773	correl = 0.0486286	descr = N_Gram_TATTC
cnt = 406	feature = 700	correl = 0.0234459	descr = N_Gram_GTGAG
cnt = 407	feature = 695	correl = 0.0705204	descr = N_Gram_GTCGT
cnt = 408	feature = 650	correl = -0.0767707	descr = N_Gram_GGGAG
cnt = 409	feature = 686	correl = 0.028116	descr = N_Gram_GTCAT
cnt = 410	feature = 582	correl = -0.0654074	descr = N_Gram_GCCCC
cnt = 411	feature = 652	correl = -0.0412764	descr = N_Gram_GGGCA
cnt = 412	feature = 731	correl = 0.0642395	descr = N_Gram_TAAGA
cnt = 413	feature = 869	correl = 0.0559031	descr = N_Gram_TGTTC
cnt = 414	feature = 368	correl = 0.0226343	descr = N_Gram_CCACT
cnt = 415	feature = 501	correl = 0.0516952	descr = N_Gram_CTGGA
cnt = 416	feature = 658	correl = -0.0480916	descr = N_Gram_GGGGT
cnt = 417	feature = 36	correl = 0.109915	descr = Position_Specific_Bin_Base_14_Base_A
cnt = 418	feature = 576	correl = 0.049365	descr = N_Gram_GCATC
cnt = 419	feature = 451	correl = -0.0287022	descr = N_Gram_CGGCT
cnt = 420	feature = 689	correl = -0.0580735	descr = N_Gram_GTCCC
cnt = 421	feature = 888	correl = 0.0264341	descr = N_Gram_TTCAT
cnt = 422	feature = 733	correl = 0.049423	descr = N_Gram_TAAGG
cnt = 423	feature = 812	correl = 0.0354446	descr = N_Gram_TCTAG
cnt = 424	feature = 904	correl = 0.0303447	descr = N_Gram_TTGGT
cnt = 425	feature = 902	correl = 0.0252949	descr = N_Gram_TTGCG
cnt = 426	feature = 780	correl = 0.043961	descr = N_Gram_TCACC
cnt = 427	feature = 546	correl = -0.0357974	descr = N_Gram_GAGGT
cnt = 428	feature = 865	correl = 0.0462317	descr = N_Gram_TGTCT
cnt = 429	feature = 212	correl = -0.0324704	descr = N_Gram_ACGA
cnt = 430	feature = 705	correl = -0.0839608	descr = N_Gram_GTGGC
cnt = 431	feature = 496	correl = 0.0386129	descr = N_Gram_CTCTT
cnt = 432	feature = 752	correl = 0.0697863	descr = N_Gram_TAGAG
cnt = 433	feature = 56	correl = -0.111241	descr = Position_Specific_Bin_Base_19_Base_G
cnt = 434	feature = 903	correl = 0.0420939	descr = N_Gram_TTGGA
cnt = 435	feature = 614	correl = -0.0248432	descr = N_Gram_GCTGG
cnt = 436	feature = 838	correl = 0.0365219	descr = N_Gram_TGCAA
cnt = 437	feature = 449	correl = -0.0835138	descr = N_Gram_CGGCC
cnt = 438	feature = 523	correl = -0.0401755	descr = N_Gram_GAAGC
cnt = 439	feature = 207	correl = -0.0746685	descr = N_Gram_ACCAC
cnt = 440	feature = 691	correl = -0.0481368	descr = N_Gram_GTCCT
cnt = 441	feature = 58	correl = 0.374637	descr = Position_Specific_Bin_Base_20_Base_A
cnt = 442	feature = 272	correl = 0.030869	descr = N_Gram_ATATG
cnt = 443	feature = 22	correl = 0.0661465	descr = Position_Specific_Bin_Base_7_Base_T
cnt = 444	feature = 554	correl = 0.0217997	descr = N_Gram_GATCT
cnt = 445	feature = 372	correl = -0.0226879	descr = N_Gram_CCAGT
cnt = 446	feature = 629	correl = -0.0252899	descr = N_Gram_GGATG
cnt = 447	feature = 894	correl = 0.0251036	descr = N_Gram_TTCTC
cnt = 448	feature = 370	correl = -0.0704247	descr = N_Gram_CCAGC
cnt = 449	feature = 33	correl = 0.125549	descr = Position_Specific_Bin_Base_11_Base_T
cnt = 450	feature = 861	correl = 0.0360182	descr = N_Gram_TGTAA
cnt = 451	feature = 453	correl = -0.0574667	descr = N_Gram_CGGGC
cnt = 452	feature = 437	correl = -0.0242027	descr = N_Gram_CGCCT
cnt = 453	feature = 893	correl = 0.0316737	descr = N_Gram_TTCTA
cnt = 454	feature = 885	correl = 0.034719	descr = N_Gram_TTATC
cnt = 455	feature = 524	correl = 0.043225	descr = N_Gram_GAAGG
cnt = 456	feature = 688	correl = -0.0256732	descr = N_Gram_GTCCA
cnt = 457	feature = 570	correl = -0.0362851	descr = N_Gram_GCACG
cnt = 458	feature = 586	correl = -0.0313493	descr = N_Gram_GCCGA
cnt = 459	feature = 55	correl = -0.126702	descr = Position_Specific_Bin_Base_19_Base_C
cnt = 460	feature = 711	correl = -0.0376003	descr = N_Gram_GTTA
cnt = 461	feature = 870	correl = 0.0273223	descr = N_Gram_TGTTG
cnt = 462	feature = 834	correl = 0.0651591	descr = N_Gram_TGATA
cnt = 463	feature = 47	correl = -0.0318497	descr = Position_Specific_Bin_Base_17_Base_C
cnt = 464	feature = 27	correl = -0.0600949	descr = Position_Specific_Bin_Base_10_Base_C
cnt = 465	feature = 389	correl = -0.0651615	descr = N_Gram_CCCTC
cnt = 466	feature = 419	correl = 0.0230058	descr = N_Gram_CCTTG
cnt = 467	feature = 241	correl = 0.0608265	descr = N_Gram_AGCAT
cnt = 468	feature = 918	correl = 0.0721845	descr = N_Gram_TTTGA
cnt = 469	feature = 823	correl = 0.0535944	descr = N_Gram_TCTTT
cnt = 470	feature = 500	correl = -0.0546098	descr = N_Gram_CTGCC
cnt = 471	feature = 297	correl = -0.0530757	descr = N_Gram_ATGGT
cnt = 472	feature = 335	correl = 0.0274049	descr = N_Gram_CACTG
cnt = 473	feature = 41	correl = -0.0373747	descr = Position_Specific_Bin_Base_15_Base_G
cnt = 474	feature = 513	correl = -0.0331647	descr = N_Gram_CTTGG
cnt = 475	feature = 267	correl = 0.0461835	descr = N_Gram_ATAGA
cnt = 476	feature = 572	correl = -0.0477728	descr = N_Gram_GCAGA
cnt = 477	feature = 671	correl = -0.0620562	descr = N_Gram_GGTGC
cnt = 478	feature = 492	correl = -0.0575399	descr = N_Gram_CTCGG
cnt = 479	feature = 237	correl = 0.0637096	descr = N_Gram_AGAGT
cnt = 480	feature = 488	correl = -0.0229361	descr = N_Gram_CTCAG
cnt = 481	feature = 643	correl = -0.0637144	descr = N_Gram_GGCGT
cnt = 482	feature = 788	correl = -0.0534229	descr = N_Gram_TCCCC
cnt = 483	feature = 787	correl = -0.0311744	descr = N_Gram_TCCCA
cnt = 484	feature = 759	correl = 0.0318364	descr = N_Gram_TAGT
cnt = 485	feature = 678	correl = 0.0611889	descr = N_Gram_GTAAA
cnt = 486	feature = 50	correl = 0.0337236	descr = Position_Specific_Bin_Base_18_Base_A
cnt = 487	feature = 784	correl = 0.0417032	descr = N_Gram_TCATC
cnt = 488	feature = 42	correl = 0.0619724	descr = Position_Specific_Bin_Base_16_Base_A
cnt = 489	feature = 228	correl = 0.0714999	descr = N_Gram_ACTGA
cnt = 490	feature = 59	correl = -0.310922	descr = Position_Specific_Bin_Base_20_Base_C
cnt = 491	feature = 366	correl = -0.0705889	descr = N_Gram_CCACC
cnt = 492	feature = 512	correl = 0.0346523	descr = N_Gram_CTTGC
cnt = 493	feature = 455	correl = -0.0454353	descr = N_Gram_CGGGT
cnt = 494	feature = 19	correl = 0.0880214	descr = Position_Specific_Bin_Base_7_Base_A
cnt = 495	feature = 360	correl = 0.0746229	descr = N_Gram_CATTA
cnt = 496	feature = 595	correl = -0.0249762	descr = N_Gram_GCGCC
cnt = 497	feature = 531	correl = -0.0462745	descr = N_Gram_GACCA
cnt = 498	feature = 8	correl = -0.126501	descr = Position_Specific_Bin_Base_2_Base_T
cnt = 499	feature = 429	correl = -0.0301954	descr = N_Gram_CGAT
cnt = 500	feature = 273	correl = 0.0649649	descr = N_Gram_ATATT
cnt = 501	feature = 890	correl = 0.0439848	descr = N_Gram_TTCCT
cnt = 502	feature = 25	correl = 0.0792651	descr = Position_Specific_Bin_Base_8_Base_T
cnt = 503	feature = 828	correl = 0.0465622	descr = N_Gram_TGAAG
cnt = 504	feature = 505	correl = 0.0469594	descr = N_Gram_CTGTT
cnt = 505	feature = 790	correl = -0.0252058	descr = N_Gram_TCCGC
cnt = 506	feature = 385	correl = -0.0942412	descr = N_Gram_CCCGA
cnt = 507	feature = 28	correl = -0.066724	descr = Position_Specific_Bin_Base_10_Base_G
cnt = 508	feature = 332	correl = -0.036478	descr = N_Gram_CACGT
cnt = 509	feature = 667	correl = 0.0321701	descr = N_Gram_GGTCA
cnt = 510	feature = 233	correl = 0.0466349	descr = N_Gram_AGACA
cnt = 511	feature = 819	correl = 0.0956212	descr = N_Gram_TCTGC
cnt = 512	feature = 32	correl = -0.0412887	descr = Position_Specific_Bin_Base_11_Base_G
cnt = 513	feature = 16	correl = -0.0739791	descr = Position_Specific_Bin_Base_5_Base_C
cnt = 514	feature = 417	correl = -0.0285274	descr = N_Gram_CCTGG
cnt = 515	feature = 38	correl = -0.160656	descr = Position_Specific_Bin_Base_14_Base_G
cnt = 516	feature = 799	correl = 0.0380748	descr = N_Gram_TCGC
cnt = 517	feature = 590	correl = -0.0607341	descr = N_Gram_GCCTC
cnt = 518	feature = 820	correl = 0.0432939	descr = N_Gram_TCTGG
cnt = 519	feature = 847	correl = 0.040464	descr = N_Gram_TGCTA
cnt = 520	feature = 654	correl = -0.0794294	descr = N_Gram_GGGCG
cnt = 521	feature = 517	correl = 0.0625503	descr = N_Gram_CTTTG
cnt = 522	feature = 248	correl = 0.025977	descr = N_Gram_AGGAA
cnt = 523	feature = 717	correl = -0.0302309	descr = N_Gram_GTTGG
cnt = 524	feature = 634	correl = -0.0389395	descr = N_Gram_GGCAG
cnt = 525	feature = 628	correl = -0.0549736	descr = N_Gram_GGAGG
cnt = 526	feature = 527	correl = 0.0417848	descr = N_Gram_GAATT
cnt = 527	feature = 295	correl = 0.0218199	descr = N_Gram_ATGGC
cnt = 528	feature = 13	correl = -0.0330014	descr = Position_Specific_Bin_Base_4_Base_G
cnt = 529	feature = 796	correl = 0.0555009	descr = N_Gram_TCCTT
cnt = 530	feature = 906	correl = 0.0503951	descr = N_Gram_TTGTA
cnt = 531	feature = 584	correl = -0.077145	descr = N_Gram_GCCCT
cnt = 532	feature = 281	correl = 0.0549077	descr = N_Gram_ATCG
cnt = 533	feature = 363	correl = -0.0302972	descr = N_Gram_CCAA
cnt = 534	feature = 476	correl = 0.0507008	descr = N_Gram_CTACA
cnt = 535	feature = 858	correl = -0.0239726	descr = N_Gram_TGGTG
cnt = 536	feature = 490	correl = -0.0321888	descr = N_Gram_CTCCC
cnt = 537	feature = 341	correl = -0.0373382	descr = N_Gram_CAGCA
cnt = 538	feature = 424	correl = -0.0417314	descr = N_Gram_CGAC
cnt = 539	feature = 615	correl = 0.0302241	descr = N_Gram_GCTTG
cnt = 540	feature = 696	correl = 0.0276739	descr = N_Gram_GTCT
cnt = 541	feature = 740	correl = 0.0361755	descr = N_Gram_TACC
cnt = 542	feature = 556	correl = -0.0280543	descr = N_Gram_GATGA
cnt = 543	feature = 668	correl = -0.0915119	descr = N_Gram_GGTCC
cnt = 544	feature = 794	correl = -0.0306613	descr = N_Gram_TCCTC
cnt = 545	feature = 313	correl = 0.0403571	descr = N_Gram_ATTTT
cnt = 546	feature = 80	correl = 0.430862	descr = Gibbs_of_Target_Sequence__Pos_20_Step_1
cnt = 547	feature = 43	correl = -0.0339412	descr = Position_Specific_Bin_Base_16_Base_C
cnt = 548	feature = 502	correl = -0.0635471	descr = N_Gram_CTGGC
cnt = 549	feature = 551	correl = 0.032216	descr = N_Gram_GATAA
cnt = 550	feature = 405	correl = 0.0785587	descr = N_Gram_CCTA
cnt = 551	feature = 378	correl = -0.0810027	descr = N_Gram_CCCAG
cnt = 552	feature = 456	correl = -0.029024	descr = N_Gram_CGGT
cnt = 553	feature = 223	correl = 0.0447235	descr = N_Gram_ACTA
cnt = 554	feature = 470	correl = -0.0442462	descr = N_Gram_CGTTG
cnt = 555	feature = 701	correl = -0.0425686	descr = N_Gram_GTGC
cnt = 556	feature = 559	correl = 0.026592	descr = N_Gram_GATT
cnt = 557	feature = 909	correl = 0.0643331	descr = N_Gram_TTGTT
cnt = 558	feature = 916	correl = 0.0363783	descr = N_Gram_TTTCT
cnt = 559	feature = 600	correl = -0.0915357	descr = N_Gram_GCGGC
cnt = 560	feature = 422	correl = -0.052591	descr = N_Gram_CGAA
cnt = 561	feature = 465	correl = 0.025852	descr = N_Gram_CGTG
cnt = 562	feature = 410	correl = -0.0343448	descr = N_Gram_CCTCA
cnt = 563	feature = 646	correl = -0.0223377	descr = N_Gram_GGCTT
cnt = 564	feature = 637	correl = -0.104546	descr = N_Gram_GGCCC
cnt = 565	feature = 857	correl = -0.0607168	descr = N_Gram_TGGGG
cnt = 566	feature = 246	correl = 0.0311622	descr = N_Gram_AGCT
cnt = 567	feature = 866	correl = 0.0458436	descr = N_Gram_TGTG
cnt = 568	feature = 63	correl = 0.100359	descr = Gibbs_of_Target_Sequence__Pos_0_Step_1
cnt = 569	feature = 290	correl = 0.0394545	descr = N_Gram_ATGC
cnt = 570	feature = 778	correl = 0.0264847	descr = N_Gram_TCAA
cnt = 571	feature = 472	correl = 0.0292718	descr = N_Gram_CTAA
cnt = 572	feature = 355	correl = 0.0752175	descr = N_Gram_CATCT
cnt = 573	feature = 498	correl = 0.052409	descr = N_Gram_CTGAT
cnt = 574	feature = 510	correl = 0.0260176	descr = N_Gram_CTTCT
cnt = 575	feature = 568	correl = -0.026943	descr = N_Gram_GCAC
cnt = 576	feature = 308	correl = 0.0590393	descr = N_Gram_ATTG
cnt = 577	feature = 21	correl = -0.0248255	descr = Position_Specific_Bin_Base_7_Base_G
cnt = 578	feature = 672	correl = -0.112457	descr = N_Gram_GGTGG
cnt = 579	feature = 535	correl = 0.0381797	descr = N_Gram_GACT
cnt = 580	feature = 220	correl = -0.0282203	descr = N_Gram_ACGT
cnt = 581	feature = 853	correl = -0.0526482	descr = N_Gram_TGGCC
cnt = 582	feature = 766	correl = 0.0428019	descr = N_Gram_TATC
cnt = 583	feature = 578	correl = -0.0460055	descr = N_Gram_GCCA
cnt = 584	feature = 871	correl = 0.0778949	descr = N_Gram_TGTTT
cnt = 585	feature = 433	correl = -0.0488832	descr = N_Gram_CGCA
cnt = 586	feature = 745	correl = 0.047218	descr = N_Gram_TACT
cnt = 587	feature = 288	correl = 0.0267202	descr = N_Gram_ATGAA
cnt = 588	feature = 708	correl = 0.0305987	descr = N_Gram_GTGT
cnt = 589	feature = 753	correl = 0.0690397	descr = N_Gram_TAGC
cnt = 590	feature = 895	correl = 0.0901961	descr = N_Gram_TTCTG
cnt = 591	feature = 816	correl = 0.0253913	descr = N_Gram_TCTCC
cnt = 592	feature = 822	correl = 0.0405987	descr = N_Gram_TCTTC
cnt = 593	feature = 244	correl = -0.0479666	descr = N_Gram_AGCG
cnt = 594	feature = 333	correl = 0.0241446	descr = N_Gram_CACT
cnt = 595	feature = 641	correl = -0.0648508	descr = N_Gram_GGCGC
cnt = 596	feature = 837	correl = 0.04298	descr = N_Gram_TGCA
cnt = 597	feature = 257	correl = 0.0473472	descr = N_Gram_AGTC
cnt = 598	feature = 898	correl = 0.0571601	descr = N_Gram_TTGA
cnt = 599	feature = 528	correl = 0.0304217	descr = N_Gram_GACA
cnt = 600	feature = 863	correl = 0.039678	descr = N_Gram_TGTC
cnt = 601	feature = 807	correl = 0.0495756	descr = N_Gram_TCGT
cnt = 602	feature = 896	correl = 0.0569302	descr = N_Gram_TTCTT
cnt = 603	feature = 216	correl = -0.0454856	descr = N_Gram_ACGG
cnt = 604	feature = 756	correl = 0.0269653	descr = N_Gram_TAGG
cnt = 605	feature = 613	correl = -0.0496045	descr = N_Gram_GCTGC
cnt = 606	feature = 860	correl = 0.0507185	descr = N_Gram_TGTA
cnt = 607	feature = 663	correl = 0.0405566	descr = N_Gram_GGTA
cnt = 608	feature = 438	correl = -0.0769906	descr = N_Gram_CGCG
cnt = 609	feature = 606	correl = 0.0253308	descr = N_Gram_GCTA
cnt = 610	feature = 373	correl = -0.023277	descr = N_Gram_CCAT
cnt = 611	feature = 883	correl = 0.0436594	descr = N_Gram_TTAT
cnt = 612	feature = 738	correl = 0.0321199	descr = N_Gram_TACA
cnt = 613	feature = 730	correl = 0.0788078	descr = N_Gram_TAAG
cnt = 614	feature = 541	correl = -0.0331122	descr = N_Gram_GAGC
cnt = 615	feature = 208	correl = -0.0350131	descr = N_Gram_ACCC
cnt = 616	feature = 588	correl = -0.0393518	descr = N_Gram_GCCT
cnt = 617	feature = 574	correl = 0.0317587	descr = N_Gram_GCAT
cnt = 618	feature = 276	correl = 0.0358309	descr = N_Gram_ATCC
cnt = 619	feature = 206	correl = -0.0280486	descr = N_Gram_ACCA
cnt = 620	feature = 481	correl = 0.0503753	descr = N_Gram_CTAT
cnt = 621	feature = 840	correl = -0.0430162	descr = N_Gram_TGCC
cnt = 622	feature = 673	correl = -0.0416439	descr = N_Gram_GGTT
cnt = 623	feature = 692	correl = 0.0355772	descr = N_Gram_GTCG
cnt = 624	feature = 889	correl = 0.0390787	descr = N_Gram_TTCC
cnt = 625	feature = 250	correl = -0.0386563	descr = N_Gram_AGGG
cnt = 626	feature = 307	correl = 0.0909909	descr = N_Gram_ATTCT
cnt = 627	feature = 683	correl = 0.0267945	descr = N_Gram_GTCA
cnt = 628	feature = 603	correl = -0.0778013	descr = N_Gram_GCGT
cnt = 629	feature = 301	correl = 0.0602342	descr = N_Gram_ATTA
cnt = 630	feature = 504	correl = 0.0428359	descr = N_Gram_CTGT
cnt = 631	feature = 266	correl = 0.0606768	descr = N_Gram_ATAG
cnt = 632	feature = 83	correl = 0.0456307	descr = PF_RNAi_Fold_3'Free_Count
cnt = 633	feature = 644	correl = -0.0374367	descr = N_Gram_GGCT
cnt = 634	feature = 350	correl = -0.0283908	descr = N_Gram_CATA
cnt = 635	feature = 401	correl = -0.0430158	descr = N_Gram_CCGG
cnt = 636	feature = 494	correl = 0.0315222	descr = N_Gram_CTCT
cnt = 637	feature = 242	correl = -0.0527127	descr = N_Gram_AGCC
cnt = 638	feature = 619	correl = -0.0366012	descr = N_Gram_GGAA
cnt = 639	feature = 66	correl = 0.0525732	descr = Gibbs_of_Target_Sequence__Pos_5_Step_1
cnt = 640	feature = 564	correl = -0.0582286	descr = N_Gram_GCAA
cnt = 641	feature = 762	correl = 0.0808146	descr = N_Gram_TATA
cnt = 642	feature = 478	correl = 0.0502916	descr = N_Gram_CTAG
cnt = 643	feature = 699	correl = 0.0322037	descr = N_Gram_GTGA
cnt = 644	feature = 337	correl = -0.0700463	descr = N_Gram_CAGA
cnt = 645	feature = 491	correl = -0.0811512	descr = N_Gram_CTCG
cnt = 646	feature = 64	correl = -0.162348	descr = Gibbs_of_Target_Sequence__Pos_2_Step_1
cnt = 647	feature = 901	correl = 0.0370863	descr = N_Gram_TTGC
cnt = 648	feature = 769	correl = 0.0585878	descr = N_Gram_TATG
cnt = 649	feature = 460	correl = -0.0414429	descr = N_Gram_CGTC
cnt = 650	feature = 703	correl = -0.10626	descr = N_Gram_GTGG
cnt = 651	feature = 555	correl = -0.0421195	descr = N_Gram_GATG
cnt = 652	feature = 530	correl = -0.0686799	descr = N_Gram_GACC
cnt = 653	feature = 69	correl = 0.0803218	descr = Gibbs_of_Target_Sequence__Pos_8_Step_1
cnt = 654	feature = 677	correl = 0.0592286	descr = N_Gram_GTAA
cnt = 655	feature = 648	correl = -0.0850392	descr = N_Gram_GGGA
cnt = 656	feature = 468	correl = -0.063295	descr = N_Gram_CGTT
cnt = 657	feature = 442	correl = -0.0284531	descr = N_Gram_CGCT
cnt = 658	feature = 515	correl = 0.0311694	descr = N_Gram_CTTT
cnt = 659	feature = 475	correl = 0.0638576	descr = N_Gram_CTAC
cnt = 660	feature = 632	correl = -0.0608001	descr = N_Gram_GGCA
cnt = 661	feature = 772	correl = 0.057144	descr = N_Gram_TATT
cnt = 662	feature = 783	correl = 0.0458313	descr = N_Gram_TCAT
cnt = 663	feature = 626	correl = -0.059998	descr = N_Gram_GGAG
cnt = 664	feature = 525	correl = 0.0591745	descr = N_Gram_GAAT
cnt = 665	feature = 803	correl = -0.0443693	descr = N_Gram_TCGG
cnt = 666	feature = 227	correl = 0.0617037	descr = N_Gram_ACTG
cnt = 667	feature = 719	correl = 0.0680018	descr = N_Gram_GTTT
cnt = 668	feature = 655	correl = -0.091913	descr = N_Gram_GGGG
cnt = 669	feature = 344	correl = -0.041315	descr = N_Gram_CAGG
cnt = 670	feature = 414	correl = -0.0556194	descr = N_Gram_CCTG
cnt = 671	feature = 359	correl = 0.0342742	descr = N_Gram_CATT
cnt = 672	feature = 326	correl = -0.0274593	descr = N_Gram_CACC
cnt = 673	feature = 846	correl = 0.034456	descr = N_Gram_TGCT
cnt = 674	feature = 340	correl = -0.0447804	descr = N_Gram_CAGC
cnt = 675	feature = 814	correl = 0.0591341	descr = N_Gram_TCTC
cnt = 676	feature = 77	correl = 0.0985553	descr = Gibbs_of_Target_Sequence__Pos_17_Step_1
cnt = 677	feature = 585	correl = -0.0424427	descr = N_Gram_GCCG
cnt = 678	feature = 543	correl = -0.065449	descr = N_Gram_GAGG
cnt = 679	feature = 509	correl = 0.0277157	descr = N_Gram_CTTC
cnt = 680	feature = 388	correl = -0.0666192	descr = N_Gram_CCCT
cnt = 681	feature = 293	correl = -0.0506632	descr = N_Gram_ATGG
cnt = 682	feature = 511	correl = 0.0421487	descr = N_Gram_CTTG
cnt = 683	feature = 914	correl = 0.0384197	descr = N_Gram_TTTC
cnt = 684	feature = 879	correl = 0.0775143	descr = N_Gram_TTAG
cnt = 685	feature = 376	correl = -0.0839092	descr = N_Gram_CCCA
cnt = 686	feature = 521	correl = -0.0293837	descr = N_Gram_GAAG
cnt = 687	feature = 550	correl = 0.0633058	descr = N_Gram_GATA
cnt = 688	feature = 82	correl = 0.153355	descr = PF_RNAi_Fold_5'Free_Count
cnt = 689	feature = 72	correl = 0.0402614	descr = Gibbs_of_Target_Sequence__Pos_11_Step_1
cnt = 690	feature = 392	correl = -0.0923478	descr = N_Gram_CCGA
cnt = 691	feature = 666	correl = -0.0311098	descr = N_Gram_GGTC
cnt = 692	feature = 284	correl = 0.0591216	descr = N_Gram_ATCT
cnt = 693	feature = 287	correl = 0.0264056	descr = N_Gram_ATGA
cnt = 694	feature = 380	correl = -0.0861135	descr = N_Gram_CCCC
cnt = 695	feature = 305	correl = 0.0662273	descr = N_Gram_ATTC
cnt = 696	feature = 749	correl = 0.0872808	descr = N_Gram_TAGA
cnt = 697	feature = 369	correl = -0.0793374	descr = N_Gram_CCAG
cnt = 698	feature = 715	correl = -0.043379	descr = N_Gram_GTTG
cnt = 699	feature = 687	correl = -0.0880168	descr = N_Gram_GTCC
cnt = 700	feature = 810	correl = 0.0654311	descr = N_Gram_TCTA
cnt = 701	feature = 911	correl = 0.0302275	descr = N_Gram_TTTA
cnt = 702	feature = 270	correl = 0.0827018	descr = N_Gram_ATAT
cnt = 703	feature = 397	correl = -0.0505699	descr = N_Gram_CCGC
cnt = 704	feature = 354	correl = 0.0423256	descr = N_Gram_CATC
cnt = 705	feature = 818	correl = 0.0868074	descr = N_Gram_TCTG
cnt = 706	feature = 833	correl = 0.0463007	descr = N_Gram_TGAT
cnt = 707	feature = 365	correl = -0.0423727	descr = N_Gram_CCAC
cnt = 708	feature = 651	correl = -0.117441	descr = N_Gram_GGGC
cnt = 709	feature = 329	correl = -0.0690212	descr = N_Gram_CACG
cnt = 710	feature = 489	correl = -0.0240441	descr = N_Gram_CTCC
cnt = 711	feature = 905	correl = 0.0831634	descr = N_Gram_TTGT
cnt = 712	feature = 826	correl = 0.0483365	descr = N_Gram_TGAA
cnt = 713	feature = 921	correl = 0.0442261	descr = N_Gram_TTTT
cnt = 714	feature = 222	correl = 0.0349119	descr = N_Gram_ACT
cnt = 715	feature = 786	correl = -0.0521712	descr = N_Gram_TCCC
cnt = 716	feature = 78	correl = 0.195875	descr = Gibbs_of_Target_Sequence__Pos_18_Step_1
cnt = 717	feature = 593	correl = -0.0673645	descr = N_Gram_GCGC
cnt = 718	feature = 635	correl = -0.117546	descr = N_Gram_GGCC
cnt = 719	feature = 452	correl = -0.0826267	descr = N_Gram_CGGG
cnt = 720	feature = 571	correl = -0.0411919	descr = N_Gram_GCAG
cnt = 721	feature = 499	correl = -0.0238428	descr = N_Gram_CTGC
cnt = 722	feature = 792	correl = 0.021833	descr = N_Gram_TCCT
cnt = 723	feature = 725	correl = 0.0582938	descr = N_Gram_TAAA
cnt = 724	feature = 855	correl = -0.0552612	descr = N_Gram_TGGG
cnt = 725	feature = 917	correl = 0.0937012	descr = N_Gram_TTTG
cnt = 726	feature = 384	correl = -0.102216	descr = N_Gram_CCCG
cnt = 727	feature = 65	correl = 0.106127	descr = Gibbs_of_Target_Sequence__Pos_4_Step_1
cnt = 728	feature = 676	correl = 0.0534429	descr = N_Gram_GTA
cnt = 729	feature = 74	correl = 0.158818	descr = Gibbs_of_Target_Sequence__Pos_14_Step_1
cnt = 730	feature = 70	correl = 0.0959342	descr = Gibbs_of_Target_Sequence__Pos_9_Step_1
cnt = 731	feature = 669	correl = -0.0919511	descr = N_Gram_GGTG
cnt = 732	feature = 73	correl = 0.126441	descr = Gibbs_of_Target_Sequence__Pos_13_Step_1
cnt = 733	feature = 254	correl = 0.0276032	descr = N_Gram_AGT
cnt = 734	feature = 67	correl = 0.104679	descr = Gibbs_of_Target_Sequence__Pos_6_Step_1
cnt = 735	feature = 737	correl = 0.0502295	descr = N_Gram_TAC
cnt = 736	feature = 821	correl = 0.0708567	descr = N_Gram_TCTT
cnt = 737	feature = 598	correl = -0.0925456	descr = N_Gram_GCGG
cnt = 738	feature = 409	correl = -0.0942408	descr = N_Gram_CCTC
cnt = 739	feature = 421	correl = -0.0549568	descr = N_Gram_CGA
cnt = 740	feature = 76	correl = 0.112769	descr = Gibbs_of_Target_Sequence__Pos_16_Step_1
cnt = 741	feature = 211	correl = -0.0672845	descr = N_Gram_ACG
cnt = 742	feature = 868	correl = 0.0863752	descr = N_Gram_TGTT
cnt = 743	feature = 659	correl = -0.0630928	descr = N_Gram_GGGT
cnt = 744	feature = 447	correl = -0.118406	descr = N_Gram_CGGC
cnt = 745	feature = 71	correl = 0.116004	descr = Gibbs_of_Target_Sequence__Pos_10_Step_1
cnt = 746	feature = 797	correl = 0.0261275	descr = N_Gram_TCG
cnt = 747	feature = 580	correl = -0.148294	descr = N_Gram_GCCC
cnt = 748	feature = 458	correl = -0.0385491	descr = N_Gram_CGT
cnt = 749	feature = 777	correl = 0.0280123	descr = N_Gram_TCA
cnt = 750	feature = 640	correl = -0.109521	descr = N_Gram_GGCG
cnt = 751	feature = 892	correl = 0.0843066	descr = N_Gram_TTCT
cnt = 752	feature = 75	correl = 0.0956093	descr = Gibbs_of_Target_Sequence__Pos_15_Step_1
cnt = 753	feature = 274	correl = 0.0538835	descr = N_Gram_ATC
cnt = 754	feature = 231	correl = 0.0293789	descr = N_Gram_AGA
cnt = 755	feature = 68	correl = 0.163568	descr = Gibbs_of_Target_Sequence__Pos_7_Step_1
cnt = 756	feature = 538	correl = -0.0407481	descr = N_Gram_GAG
cnt = 757	feature = 323	correl = -0.0325945	descr = N_Gram_CAC
cnt = 758	feature = 549	correl = 0.0296781	descr = N_Gram_GAT
cnt = 759	feature = 698	correl = -0.0233298	descr = N_Gram_GTG
cnt = 760	feature = 825	correl = 0.0753879	descr = N_Gram_TGA
cnt = 761	feature = 859	correl = 0.0896825	descr = N_Gram_TGT
cnt = 762	feature = 563	correl = -0.0546835	descr = N_Gram_GCA
cnt = 763	feature = 748	correl = 0.109407	descr = N_Gram_TAG
cnt = 764	feature = 618	correl = -0.0535217	descr = N_Gram_GGA
cnt = 765	feature = 349	correl = 0.0604448	descr = N_Gram_CAT
cnt = 766	feature = 824	correl = 0.05319	descr = N_Gram_TG
cnt = 767	feature = 897	correl = 0.10811	descr = N_Gram_TTG
cnt = 768	feature = 724	correl = 0.07553	descr = N_Gram_TAA
cnt = 769	feature = 336	correl = -0.05649	descr = N_Gram_CAG
cnt = 770	feature = 506	correl = 0.0578053	descr = N_Gram_CTT
cnt = 771	feature = 362	correl = -0.0737724	descr = N_Gram_CCA
cnt = 772	feature = 662	correl = -0.0634051	descr = N_Gram_GGT
cnt = 773	feature = 485	correl = -0.0290007	descr = N_Gram_CTC
cnt = 774	feature = 873	correl = 0.0809502	descr = N_Gram_TTA
cnt = 775	feature = 776	correl = 0.0410775	descr = N_Gram_TC
cnt = 776	feature = 404	correl = -0.0503061	descr = N_Gram_CCT
cnt = 777	feature = 761	correl = 0.113339	descr = N_Gram_TAT
cnt = 778	feature = 850	correl = -0.0554369	descr = N_Gram_TGG
cnt = 779	feature = 887	correl = 0.0735646	descr = N_Gram_TTC
cnt = 780	feature = 432	correl = -0.0562981	descr = N_Gram_CGC
cnt = 781	feature = 375	correl = -0.145541	descr = N_Gram_CCC
cnt = 782	feature = 647	correl = -0.135639	descr = N_Gram_GGG
cnt = 783	feature = 809	correl = 0.109088	descr = N_Gram_TCT
cnt = 784	feature = 263	correl = 0.0720167	descr = N_Gram_ATA
cnt = 785	feature = 577	correl = -0.126816	descr = N_Gram_GCC
cnt = 786	feature = 631	correl = -0.163487	descr = N_Gram_GGC
cnt = 787	feature = 592	correl = -0.0988647	descr = N_Gram_GCG
cnt = 788	feature = 446	correl = -0.105638	descr = N_Gram_CGG
cnt = 789	feature = 910	correl = 0.0953429	descr = N_Gram_TTT
cnt = 790	feature = 391	correl = -0.087372	descr = N_Gram_CCG
cnt = 791	feature = 617	correl = -0.113981	descr = N_Gram_GG
cnt = 792	feature = 300	correl = 0.1097	descr = N_Gram_ATT
cnt = 793	feature = 361	correl = -0.0888037	descr = N_Gram_CC
cnt = 794	feature = 872	correl = 0.15276	descr = N_Gram_TT
cnt = 795	feature = 562	correl = -0.118758	descr = N_Gram_GC
cnt = 796	feature = 105	correl = 0.0738896	descr = Xue_Structure_Feature_A000
cnt = 797	feature = 262	correl = 0.113552	descr = N_Gram_AT
cnt = 798	feature = 81	correl = 0.227962	descr = PF_RNAi_Fold_Energy
cnt = 799	feature = 420	correl = -0.0884197	descr = N_Gram_CG
cnt = 800	feature = 723	correl = 0.1805	descr = N_Gram_TA
cnt = 801	feature = 62	correl = 0.287026	descr = Gibbs_of_Target_Sequence_
num rows = 2188
num_elements = 1754776
.*
optimization finished, #iter = 1906
nu = 0.164134
obj = -28.224841, rho = -0.681759
nSV = 977, nBSV = 57
num rows = 243
num_elements = 194886
*
optimization finished, #iter = 184
nu = 0.163092
obj = -3.621053, rho = -0.681602
nSV = 140, nBSV = 3
.*
optimization finished, #iter = 1906
nu = 0.164134
obj = -28.224841, rho = -0.681759
nSV = 977, nBSV = 57
CFS merit scores = 1.45094
CFS merit scores = 1.61677
CFS merit scores = 1.84854
CFS merit scores = 2.07534
CFS merit scores = 2.28534
CFS merit scores = 2.47481
CFS merit scores = 2.6482
CFS merit scores = 2.80831
CFS merit scores = 2.95674
CFS merit scores = 3.09749
CFS merit scores = 3.2309
CFS merit scores = 3.35874
CFS merit scores = 3.48098
CFS merit scores = 3.59765
CFS merit scores = 3.70852
CFS merit scores = 3.81548
CFS merit scores = 3.91878
CFS merit scores = 4.01891
CFS merit scores = 4.11625
CFS merit scores = 4.21058
CFS merit scores = 4.30171
CFS merit scores = 4.38998
CFS merit scores = 4.47541
CFS merit scores = 4.55796
CFS merit scores = 4.6377
CFS merit scores = 4.71479
CFS merit scores = 4.78995
CFS merit scores = 4.8628
CFS merit scores = 4.9337
CFS merit scores = 5.00301
CFS merit scores = 5.06864
CFS merit scores = 5.13248
CFS merit scores = 5.1947
CFS merit scores = 5.25355
CFS merit scores = 5.31064
CFS merit scores = 5.3659
CFS merit scores = 5.41924
CFS merit scores = 5.46918
CFS merit scores = 5.51764
CFS merit scores = 5.56406
CFS merit scores = 5.6092
CFS merit scores = 5.65366
CFS merit scores = 5.69587
CFS merit scores = 5.73676
CFS merit scores = 5.77656
CFS merit scores = 5.81569
CFS merit scores = 5.85259
CFS merit scores = 5.88787
CFS merit scores = 5.92217
CFS merit scores = 5.95558
CFS merit scores = 5.98821
CFS merit scores = 6.01956
CFS merit scores = 6.05004
CFS merit scores = 6.08014
CFS merit scores = 6.10858
CFS merit scores = 6.13619
CFS merit scores = 6.16256
CFS merit scores = 6.18772
CFS merit scores = 6.21157
CFS merit scores = 6.23459
CFS merit scores = 6.25677
CFS merit scores = 6.27852
CFS merit scores = 6.30027
CFS merit scores = 6.32191
CFS merit scores = 6.34288
CFS merit scores = 6.36337
CFS merit scores = 6.38304
CFS merit scores = 6.40191
CFS merit scores = 6.42049
CFS merit scores = 6.43812
CFS merit scores = 6.45557
CFS merit scores = 6.47236
CFS merit scores = 6.48849
CFS merit scores = 6.5043
CFS merit scores = 6.51991
CFS merit scores = 6.53489
CFS merit scores = 6.54966
CFS merit scores = 6.56206
CFS merit scores = 6.57378
CFS merit scores = 6.58546
CFS merit scores = 6.59613
CFS merit scores = 6.60683
CFS merit scores = 6.61667
CFS merit scores = 6.6267
CFS merit scores = 6.63677
CFS merit scores = 6.64681
CFS merit scores = 6.65658
CFS merit scores = 6.66654
CFS merit scores = 6.67589
CFS merit scores = 6.68496
CFS merit scores = 6.69391
CFS merit scores = 6.70277
CFS merit scores = 6.71175
CFS merit scores = 6.72071
CFS merit scores = 6.72925
CFS merit scores = 6.73787
CFS merit scores = 6.7463
CFS merit scores = 6.75331
CFS merit scores = 6.76027
CFS merit scores = 6.7671
CFS merit scores = 6.77378
CFS merit scores = 6.78036
CFS merit scores = 6.78688
CFS merit scores = 6.79333
CFS merit scores = 6.79975
CFS merit scores = 6.80577
CFS merit scores = 6.81136
CFS merit scores = 6.81623
CFS merit scores = 6.82083
CFS merit scores = 6.82476
CFS merit scores = 6.82825
CFS merit scores = 6.83155
CFS merit scores = 6.83492
CFS merit scores = 6.83853
CFS merit scores = 6.84183
CFS merit scores = 6.8449
CFS merit scores = 6.84796
CFS merit scores = 6.85071
CFS merit scores = 6.85321
CFS merit scores = 6.8558
CFS merit scores = 6.8585
CFS merit scores = 6.86125
CFS merit scores = 6.86395
CFS merit scores = 6.8667
CFS merit scores = 6.86902
CFS merit scores = 6.87089
CFS merit scores = 6.8726
CFS merit scores = 6.8744
CFS merit scores = 6.87627
CFS merit scores = 6.8782
CFS merit scores = 6.87978
CFS merit scores = 6.88106
CFS merit scores = 6.88241
CFS merit scores = 6.88368
CFS merit scores = 6.88508
CFS merit scores = 6.88639
CFS merit scores = 6.88777
CFS merit scores = 6.88927
CFS merit scores = 6.89055
CFS merit scores = 6.89183
CFS merit scores = 6.8932
CFS merit scores = 6.89448
CFS merit scores = 6.89571
CFS merit scores = 6.89678
CFS merit scores = 6.89771
CFS merit scores = 6.89853
CFS merit scores = 6.89917
CFS merit scores = 6.89968
CFS merit scores = 6.90015
CFS merit scores = 6.9008
CFS merit scores = 6.90135
CFS merit scores = 6.90186
CFS merit scores = 6.90246
CFS merit scores = 6.90308
CFS merit scores = 6.90346
CFS merit scores = 6.90379
CFS merit scores = 6.90376
CFS merit scores = 6.90375
CFS merit scores = 6.90373
CFS merit scores = 6.90377
CFS merit scores = 6.90366
CFS merit scores = 6.90345
CFS merit scores = 6.90296
CFS merit scores = 6.90252
CFS merit scores = 6.90203
CFS merit scores = 6.90166
CFS merit scores = 6.90139
CFS merit scores = 6.90094
CFS merit scores = 6.90058
CFS merit scores = 6.90014
CFS merit scores = 6.89967
CFS merit scores = 6.89935
CFS merit scores = 6.8991
CFS merit scores = 6.89882
CFS merit scores = 6.89841
CFS merit scores = 6.89802
CFS merit scores = 6.89769
CFS merit scores = 6.89741
CFS merit scores = 6.89718
CFS merit scores = 6.89697
CFS merit scores = 6.89666
CFS merit scores = 6.89618
CFS merit scores = 6.89572
CFS merit scores = 6.89528
CFS merit scores = 6.89477
CFS merit scores = 6.89434
CFS merit scores = 6.89393
CFS merit scores = 6.89356
CFS merit scores = 6.89288
CFS merit scores = 6.89229
CFS merit scores = 6.8916
CFS merit scores = 6.89077
CFS merit scores = 6.89005
CFS merit scores = 6.8893
CFS merit scores = 6.88868
CFS merit scores = 6.88783
CFS merit scores = 6.8871
CFS merit scores = 6.88617
CFS merit scores = 6.88525
CFS merit scores = 6.88423
CFS merit scores = 6.88319
CFS merit scores = 6.88212
CFS merit scores = 6.88111
CFS merit scores = 6.88008
CFS merit scores = 6.87892
CFS merit scores = 6.87787
CFS merit scores = 6.87672
CFS merit scores = 6.87561
CFS merit scores = 6.8745
CFS merit scores = 6.87349
CFS merit scores = 6.8724
CFS merit scores = 6.87134
CFS merit scores = 6.8703
CFS merit scores = 6.86928
CFS merit scores = 6.86831
CFS merit scores = 6.86727
CFS merit scores = 6.8663
CFS merit scores = 6.86524
CFS merit scores = 6.86415
CFS merit scores = 6.86306
CFS merit scores = 6.862
CFS merit scores = 6.86084
CFS merit scores = 6.85964
CFS merit scores = 6.85844
CFS merit scores = 6.85736
CFS merit scores = 6.85627
CFS merit scores = 6.85512
CFS merit scores = 6.85409
CFS merit scores = 6.853
CFS merit scores = 6.85188
CFS merit scores = 6.85064
CFS merit scores = 6.84933
CFS merit scores = 6.84804
CFS merit scores = 6.8468
CFS merit scores = 6.84554
CFS merit scores = 6.84433
CFS merit scores = 6.84307
CFS merit scores = 6.84184
CFS merit scores = 6.84059
CFS merit scores = 6.8394
CFS merit scores = 6.8382
CFS merit scores = 6.83699
CFS merit scores = 6.83584
CFS merit scores = 6.83462
CFS merit scores = 6.83327
CFS merit scores = 6.8319
CFS merit scores = 6.83052
CFS merit scores = 6.82919
CFS merit scores = 6.82788
CFS merit scores = 6.82658
CFS merit scores = 6.82528
CFS merit scores = 6.82397
CFS merit scores = 6.82271
CFS merit scores = 6.82147
CFS merit scores = 6.82014
CFS merit scores = 6.81885
CFS merit scores = 6.81758
CFS merit scores = 6.81638
CFS merit scores = 6.81517
CFS merit scores = 6.81405
CFS merit scores = 6.81285
CFS merit scores = 6.81156
CFS merit scores = 6.8102
CFS merit scores = 6.80887
CFS merit scores = 6.80752
CFS merit scores = 6.8062
CFS merit scores = 6.80491
CFS merit scores = 6.80365
CFS merit scores = 6.80231
CFS merit scores = 6.8009
CFS merit scores = 6.79952
CFS merit scores = 6.79816
CFS merit scores = 6.79677
CFS merit scores = 6.7954
CFS merit scores = 6.79401
CFS merit scores = 6.79264
CFS merit scores = 6.79119
CFS merit scores = 6.78975
CFS merit scores = 6.78833
CFS merit scores = 6.78695
CFS merit scores = 6.7856
CFS merit scores = 6.78426
CFS merit scores = 6.78291
CFS merit scores = 6.7816
CFS merit scores = 6.78031
CFS merit scores = 6.77893
CFS merit scores = 6.77754
CFS merit scores = 6.77618
CFS merit scores = 6.77471
CFS merit scores = 6.77327
CFS merit scores = 6.77184
CFS merit scores = 6.77044
CFS merit scores = 6.76899
CFS merit scores = 6.76751
CFS merit scores = 6.766
CFS merit scores = 6.76449
CFS merit scores = 6.76299
CFS merit scores = 6.76152
CFS merit scores = 6.76006
CFS merit scores = 6.75857
CFS merit scores = 6.75712
CFS merit scores = 6.7557
CFS merit scores = 6.75428
CFS merit scores = 6.75287
CFS merit scores = 6.75147
CFS merit scores = 6.75005
CFS merit scores = 6.74866
CFS merit scores = 6.74727
CFS merit scores = 6.74587
CFS merit scores = 6.74451
CFS merit scores = 6.74302
CFS merit scores = 6.7416
CFS merit scores = 6.74019
CFS merit scores = 6.73881
CFS merit scores = 6.7374
CFS merit scores = 6.73606
CFS merit scores = 6.73478
CFS merit scores = 6.73343
CFS merit scores = 6.73206
CFS merit scores = 6.73071
CFS merit scores = 6.72937
CFS merit scores = 6.728
CFS merit scores = 6.72651
CFS merit scores = 6.72507
CFS merit scores = 6.72362
CFS merit scores = 6.72223
CFS merit scores = 6.7208
CFS merit scores = 6.71942
CFS merit scores = 6.718
CFS merit scores = 6.71656
CFS merit scores = 6.71514
CFS merit scores = 6.71373
CFS merit scores = 6.71232
CFS merit scores = 6.7108
CFS merit scores = 6.7093
CFS merit scores = 6.70775
CFS merit scores = 6.70623
CFS merit scores = 6.70474
CFS merit scores = 6.70325
CFS merit scores = 6.70182
CFS merit scores = 6.70037
CFS merit scores = 6.69892
CFS merit scores = 6.69746
CFS merit scores = 6.69598
CFS merit scores = 6.69456
CFS merit scores = 6.69311
CFS merit scores = 6.69169
CFS merit scores = 6.69027
CFS merit scores = 6.68888
CFS merit scores = 6.68751
CFS merit scores = 6.68619
CFS merit scores = 6.6848
CFS merit scores = 6.68343
CFS merit scores = 6.68208
CFS merit scores = 6.68064
CFS merit scores = 6.67921
CFS merit scores = 6.67769
CFS merit scores = 6.67619
CFS merit scores = 6.6747
CFS merit scores = 6.67326
CFS merit scores = 6.67176
CFS merit scores = 6.67032
CFS merit scores = 6.66882
CFS merit scores = 6.66733
CFS merit scores = 6.66581
CFS merit scores = 6.66428
CFS merit scores = 6.66278
CFS merit scores = 6.6612
CFS merit scores = 6.65967
CFS merit scores = 6.6582
CFS merit scores = 6.65667
CFS merit scores = 6.65515
CFS merit scores = 6.6536
CFS merit scores = 6.65207
CFS merit scores = 6.65048
CFS merit scores = 6.64889
CFS merit scores = 6.64737
CFS merit scores = 6.64583
CFS merit scores = 6.64428
CFS merit scores = 6.6427
CFS merit scores = 6.64116
CFS merit scores = 6.63966
CFS merit scores = 6.6381
CFS merit scores = 6.63657
CFS merit scores = 6.63508
CFS merit scores = 6.63359
CFS merit scores = 6.6321
CFS merit scores = 6.63063
CFS merit scores = 6.62913
CFS merit scores = 6.62761
CFS merit scores = 6.6261
CFS merit scores = 6.62461
CFS merit scores = 6.62314
CFS merit scores = 6.62171
CFS merit scores = 6.6202
CFS merit scores = 6.61865
CFS merit scores = 6.61716
CFS merit scores = 6.61568
CFS merit scores = 6.61418
CFS merit scores = 6.61266
CFS merit scores = 6.61118
CFS merit scores = 6.6097
CFS merit scores = 6.60823
CFS merit scores = 6.60669
CFS merit scores = 6.60515
CFS merit scores = 6.60361
CFS merit scores = 6.60208
CFS merit scores = 6.60054
CFS merit scores = 6.59902
CFS merit scores = 6.59749
CFS merit scores = 6.59589
CFS merit scores = 6.59431
CFS merit scores = 6.59269
CFS merit scores = 6.59109
CFS merit scores = 6.5895
CFS merit scores = 6.58792
CFS merit scores = 6.5863
CFS merit scores = 6.58467
CFS merit scores = 6.58306
CFS merit scores = 6.58148
CFS merit scores = 6.57992
CFS merit scores = 6.57831
CFS merit scores = 6.5767
CFS merit scores = 6.57508
CFS merit scores = 6.57347
CFS merit scores = 6.57187
CFS merit scores = 6.57027
CFS merit scores = 6.5687
CFS merit scores = 6.56713
CFS merit scores = 6.56555
CFS merit scores = 6.56394
CFS merit scores = 6.56234
CFS merit scores = 6.56074
CFS merit scores = 6.55916
CFS merit scores = 6.5576
CFS merit scores = 6.55601
CFS merit scores = 6.5544
CFS merit scores = 6.5527
CFS merit scores = 6.55097
CFS merit scores = 6.54925
CFS merit scores = 6.54756
CFS merit scores = 6.54588
CFS merit scores = 6.54423
CFS merit scores = 6.54259
CFS merit scores = 6.54089
CFS merit scores = 6.53919
CFS merit scores = 6.53749
CFS merit scores = 6.53582
CFS merit scores = 6.53413
CFS merit scores = 6.53243
CFS merit scores = 6.53074
CFS merit scores = 6.52904
CFS merit scores = 6.52737
CFS merit scores = 6.52571
CFS merit scores = 6.52398
CFS merit scores = 6.52228
CFS merit scores = 6.52056
CFS merit scores = 6.51884
CFS merit scores = 6.51714
CFS merit scores = 6.51545
CFS merit scores = 6.51376
CFS merit scores = 6.51204
CFS merit scores = 6.51033
CFS merit scores = 6.5086
CFS merit scores = 6.50686
CFS merit scores = 6.50511
CFS merit scores = 6.50338
CFS merit scores = 6.50167
CFS merit scores = 6.49991
CFS merit scores = 6.49816
CFS merit scores = 6.49639
CFS merit scores = 6.49456
CFS merit scores = 6.49273
CFS merit scores = 6.49088
CFS merit scores = 6.48904
CFS merit scores = 6.4872
CFS merit scores = 6.48537
CFS merit scores = 6.48354
CFS merit scores = 6.48172
CFS merit scores = 6.4799
CFS merit scores = 6.47805
CFS merit scores = 6.47619
CFS merit scores = 6.47436
CFS merit scores = 6.47252
CFS merit scores = 6.47068
CFS merit scores = 6.46885
CFS merit scores = 6.46704
CFS merit scores = 6.46523
CFS merit scores = 6.46339
CFS merit scores = 6.46151
CFS merit scores = 6.45962
CFS merit scores = 6.45774
CFS merit scores = 6.45589
CFS merit scores = 6.45401
CFS merit scores = 6.45213
CFS merit scores = 6.45019
CFS merit scores = 6.44821
CFS merit scores = 6.44623
CFS merit scores = 6.44426
CFS merit scores = 6.44232
CFS merit scores = 6.44036
CFS merit scores = 6.43841
CFS merit scores = 6.43649
CFS merit scores = 6.43458
CFS merit scores = 6.43263
CFS merit scores = 6.43067
CFS merit scores = 6.42871
CFS merit scores = 6.42678
CFS merit scores = 6.42481
CFS merit scores = 6.42286
CFS merit scores = 6.42086
CFS merit scores = 6.41886
CFS merit scores = 6.41687
CFS merit scores = 6.41483
CFS merit scores = 6.41277
CFS merit scores = 6.41071
CFS merit scores = 6.40865
CFS merit scores = 6.40662
CFS merit scores = 6.40459
CFS merit scores = 6.40251
CFS merit scores = 6.40044
CFS merit scores = 6.39839
CFS merit scores = 6.39631
CFS merit scores = 6.3942
CFS merit scores = 6.39205
CFS merit scores = 6.38991
CFS merit scores = 6.38776
CFS merit scores = 6.38558
CFS merit scores = 6.3834
CFS merit scores = 6.38124
CFS merit scores = 6.37909
CFS merit scores = 6.37691
CFS merit scores = 6.37472
CFS merit scores = 6.37251
CFS merit scores = 6.37032
CFS merit scores = 6.36813
CFS merit scores = 6.36595
CFS merit scores = 6.36377
CFS merit scores = 6.36157
CFS merit scores = 6.35937
CFS merit scores = 6.3572
CFS merit scores = 6.35503
CFS merit scores = 6.35286
CFS merit scores = 6.35072
CFS merit scores = 6.34856
CFS merit scores = 6.3464
CFS merit scores = 6.3442
CFS merit scores = 6.342
CFS merit scores = 6.33979
CFS merit scores = 6.33753
CFS merit scores = 6.3353
CFS merit scores = 6.33306
CFS merit scores = 6.3308
CFS merit scores = 6.32855
CFS merit scores = 6.32628
CFS merit scores = 6.324
CFS merit scores = 6.32167
CFS merit scores = 6.31936
CFS merit scores = 6.31703
CFS merit scores = 6.31471
CFS merit scores = 6.31237
CFS merit scores = 6.31004
CFS merit scores = 6.30766
CFS merit scores = 6.30531
CFS merit scores = 6.30295
CFS merit scores = 6.3006
CFS merit scores = 6.29824
CFS merit scores = 6.29591
CFS merit scores = 6.29357
CFS merit scores = 6.29124
CFS merit scores = 6.28892
CFS merit scores = 6.28653
CFS merit scores = 6.2841
CFS merit scores = 6.28169
CFS merit scores = 6.27921
CFS merit scores = 6.27669
CFS merit scores = 6.27414
CFS merit scores = 6.27158
CFS merit scores = 6.26903
CFS merit scores = 6.26647
CFS merit scores = 6.26391
CFS merit scores = 6.26138
CFS merit scores = 6.2588
CFS merit scores = 6.25624
CFS merit scores = 6.25368
CFS merit scores = 6.25115
CFS merit scores = 6.24861
CFS merit scores = 6.24609
CFS merit scores = 6.24356
CFS merit scores = 6.24104
CFS merit scores = 6.23848
CFS merit scores = 6.23595
CFS merit scores = 6.23341
CFS merit scores = 6.23084
CFS merit scores = 6.22819
CFS merit scores = 6.22556
CFS merit scores = 6.22293
CFS merit scores = 6.22032
CFS merit scores = 6.21769
CFS merit scores = 6.21506
CFS merit scores = 6.21241
CFS merit scores = 6.2097
CFS merit scores = 6.20701
CFS merit scores = 6.20431
CFS merit scores = 6.20165
CFS merit scores = 6.19894
CFS merit scores = 6.19623
CFS merit scores = 6.19353
CFS merit scores = 6.19082
CFS merit scores = 6.18806
CFS merit scores = 6.18531
CFS merit scores = 6.18253
CFS merit scores = 6.17977
CFS merit scores = 6.17701
CFS merit scores = 6.17425
CFS merit scores = 6.17151
CFS merit scores = 6.16873
CFS merit scores = 6.16596
CFS merit scores = 6.16314
CFS merit scores = 6.16036
CFS merit scores = 6.1576
CFS merit scores = 6.15484
CFS merit scores = 6.15208
CFS merit scores = 6.14933
CFS merit scores = 6.14656
CFS merit scores = 6.14381
CFS merit scores = 6.14107
CFS merit scores = 6.13835
CFS merit scores = 6.13566
CFS merit scores = 6.13296
CFS merit scores = 6.13026
CFS merit scores = 6.12758
CFS merit scores = 6.12488
CFS merit scores = 6.12219
CFS merit scores = 6.11952
CFS merit scores = 6.11686
CFS merit scores = 6.11418
CFS merit scores = 6.1115
CFS merit scores = 6.10881
CFS merit scores = 6.10609
CFS merit scores = 6.10333
CFS merit scores = 6.10052
CFS merit scores = 6.09774
CFS merit scores = 6.09493
CFS merit scores = 6.09211
CFS merit scores = 6.0893
CFS merit scores = 6.0865
CFS merit scores = 6.08369
CFS merit scores = 6.0809
CFS merit scores = 6.0781
CFS merit scores = 6.07529
CFS merit scores = 6.0725
CFS merit scores = 6.06965
CFS merit scores = 6.06681
CFS merit scores = 6.06397
CFS merit scores = 6.06115
CFS merit scores = 6.0583
CFS merit scores = 6.05544
CFS merit scores = 6.05257
CFS merit scores = 6.04972
CFS merit scores = 6.04683
CFS merit scores = 6.04395
CFS merit scores = 6.04108
CFS merit scores = 6.03818
CFS merit scores = 6.03526
CFS merit scores = 6.03234
CFS merit scores = 6.02942
CFS merit scores = 6.0265
CFS merit scores = 6.02357
CFS merit scores = 6.02065
CFS merit scores = 6.01769
CFS merit scores = 6.01476
CFS merit scores = 6.01182
CFS merit scores = 6.00889
CFS merit scores = 6.00596
CFS merit scores = 6.00301
CFS merit scores = 6.00007
CFS merit scores = 5.99713
CFS merit scores = 5.99412
CFS merit scores = 5.9911
CFS merit scores = 5.98808
CFS merit scores = 5.98509
CFS merit scores = 5.98212
CFS merit scores = 5.97917
CFS merit scores = 5.97623
CFS merit scores = 5.97326
CFS merit scores = 5.97029
CFS merit scores = 5.96728
CFS merit scores = 5.96425
CFS merit scores = 5.96119
CFS merit scores = 5.95813
CFS merit scores = 5.95505
CFS merit scores = 5.95199
CFS merit scores = 5.94892
CFS merit scores = 5.94584
CFS merit scores = 5.94279
CFS merit scores = 5.93972
CFS merit scores = 5.93656
CFS merit scores = 5.9334
CFS merit scores = 5.93024
CFS merit scores = 5.92703
CFS merit scores = 5.92382
CFS merit scores = 5.92059
CFS merit scores = 5.91735
CFS merit scores = 5.91408
CFS merit scores = 5.9108
CFS merit scores = 5.90749
CFS merit scores = 5.90418
CFS merit scores = 5.90085
CFS merit scores = 5.89746
CFS merit scores = 5.89406
CFS merit scores = 5.89067
CFS merit scores = 5.8873
CFS merit scores = 5.8838
CFS merit scores = 5.88028
CFS merit scores = 5.87666
CFS merit scores = 5.87297
CFS merit scores = 5.86923
CFS merit scores = 5.86551
CFS merit scores = 5.86179
CFS merit scores = 5.85811
CFS merit scores = 5.85436
CFS merit scores = 5.85061
CFS merit scores = 5.84681
CFS merit scores = 5.84304
CFS merit scores = 5.83917
CFS merit scores = 5.83532
CFS merit scores = 5.83146
CFS merit scores = 5.82748
CFS merit scores = 5.82352
CFS merit scores = 5.81952
CFS merit scores = 5.81555
CFS merit scores = 5.81157
CFS merit scores = 5.80744
CFS merit scores = 5.8033
CFS merit scores = 5.79914
CFS merit scores = 5.79487
CFS merit scores = 5.7905
CFS merit scores = 5.78594
CFS merit scores = 5.78136
CFS merit scores = 5.77668
CFS merit scores = 5.77198
CFS merit scores = 5.76723
CFS merit scores = 5.76245
CFS merit scores = 5.75764
CFS merit scores = 5.75282
CFS merit scores = 5.74798
CFS merit scores = 5.74313
CFS merit scores = 5.73821
CFS merit scores = 5.73327
CFS merit scores = 5.72822
CFS merit scores = 5.72312
CFS merit scores = 5.718
CFS merit scores = 5.71287
CFS merit scores = 5.70764
CFS merit scores = 5.70238
CFS merit scores = 5.69708
CFS merit scores = 5.69177
CFS merit scores = 5.68641
CFS merit scores = 5.68108
CFS merit scores = 5.67575
CFS merit scores = 5.67017
CFS merit scores = 5.66439
CFS merit scores = 5.65857
CFS merit scores = 5.65277
CFS merit scores = 5.64682
CFS merit scores = 5.64079
CFS merit scores = 5.63463
CFS merit scores = 5.62806
CFS merit scores = 5.62123
CFS merit scores = 5.61394
CFS merit scores = 5.60667
CFS merit scores = 5.59919
CFS merit scores = 5.59148
CFS merit scores = 5.58365
CFS merit scores = 5.57507
CFS merit scores = 5.56632
CFS merit scores = 5.55755
CFS merit scores = 5.54077
cnt = 1	feature = 76	correl = 0.450938	descr = Gibbs_of_Target_Sequence__Pos_19_Step_1
cnt = 2	feature = 2	correl = -0.137997	descr = Position_Specific_Bin_Base_0_Base_G
cnt = 3	feature = 480	correl = -0.069092	descr = N_Gram_CTGGC
cnt = 4	feature = 261	correl = 0.0429654	descr = N_Gram_AGTG
cnt = 5	feature = 763	correl = -0.0227456	descr = N_Gram_TCCCA
cnt = 6	feature = 608	correl = -0.0639405	descr = N_Gram_GGCAA
cnt = 7	feature = 855	correl = -0.0317086	descr = N_Gram_TTACG
cnt = 8	feature = 735	correl = 0.0309658	descr = N_Gram_TAGGG
cnt = 9	feature = 862	correl = 0.0283295	descr = N_Gram_TTATG
cnt = 10	feature = 217	correl = 0.0283332	descr = N_Gram_ACGCT
cnt = 11	feature = 311	correl = 0.0273825	descr = N_Gram_CAACG
cnt = 12	feature = 538	correl = 0.042103	descr = N_Gram_GATTG
cnt = 13	feature = 215	correl = -0.0450069	descr = N_Gram_ACGAA
cnt = 14	feature = 537	correl = 0.0388262	descr = N_Gram_GATTA
cnt = 15	feature = 387	correl = 0.0234677	descr = N_Gram_CCGTA
cnt = 16	feature = 414	correl = -0.0312743	descr = N_Gram_CGATA
cnt = 17	feature = 216	correl = -0.0276048	descr = N_Gram_ACGAC
cnt = 18	feature = 426	correl = -0.0527588	descr = N_Gram_CGCTA
cnt = 19	feature = 708	correl = 0.0261363	descr = N_Gram_TAAGC
cnt = 20	feature = 655	correl = -0.0271049	descr = N_Gram_GTAAT
cnt = 21	feature = 411	correl = 0.0331666	descr = N_Gram_CGAGA
cnt = 22	feature = 515	correl = 0.0574578	descr = N_Gram_GACTA
cnt = 23	feature = 447	correl = 0.0252295	descr = N_Gram_CGTCT
cnt = 24	feature = 410	correl = -0.0414093	descr = N_Gram_CGACG
cnt = 25	feature = 390	correl = 0.0515029	descr = N_Gram_CCTAA
cnt = 26	feature = 415	correl = -0.0305682	descr = N_Gram_CGATC
cnt = 27	feature = 867	correl = 0.0540183	descr = N_Gram_TTCGC
cnt = 28	feature = 858	correl = 0.026384	descr = N_Gram_TTAGC
cnt = 29	feature = 418	correl = -0.0549509	descr = N_Gram_CGCAA
cnt = 30	feature = 777	correl = 0.0524375	descr = N_Gram_TCGCT
cnt = 31	feature = 868	correl = 0.0473834	descr = N_Gram_TTCGT
cnt = 32	feature = 450	correl = -0.0372653	descr = N_Gram_CGTGG
cnt = 33	feature = 512	correl = -0.050701	descr = N_Gram_GACCG
cnt = 34	feature = 449	correl = 0.0707703	descr = N_Gram_CGTGA
cnt = 35	feature = 656	correl = 0.0327655	descr = N_Gram_GTACC
cnt = 36	feature = 670	correl = 0.0460499	descr = N_Gram_GTCTA
cnt = 37	feature = 391	correl = 0.0282604	descr = N_Gram_CCTAG
cnt = 38	feature = 705	correl = 0.0252696	descr = N_Gram_TAACT
cnt = 39	feature = 529	correl = -0.0292869	descr = N_Gram_GAGTT
cnt = 40	feature = 383	correl = -0.0256098	descr = N_Gram_CCGCG
cnt = 41	feature = 277	correl = -0.0218767	descr = N_Gram_ATCCC
cnt = 42	feature = 776	correl = -0.0271096	descr = N_Gram_TCGCG
cnt = 43	feature = 210	correl = -0.0337939	descr = N_Gram_ACCCC
cnt = 44	feature = 433	correl = -0.100382	descr = N_Gram_CGGCG
cnt = 45	feature = 718	correl = 0.0262447	descr = N_Gram_TACCG
cnt = 46	feature = 464	correl = 0.0355926	descr = N_Gram_CTATA
cnt = 47	feature = 377	correl = -0.0513232	descr = N_Gram_CCGAA
cnt = 48	feature = 596	correl = -0.0356487	descr = N_Gram_GGAAA
cnt = 49	feature = 746	correl = 0.0332894	descr = N_Gram_TATGT
cnt = 50	feature = 551	correl = -0.0414828	descr = N_Gram_GCATA
cnt = 51	feature = 890	correl = 0.029184	descr = N_Gram_TTTAC
cnt = 52	feature = 519	correl = -0.0291547	descr = N_Gram_GAGAT
cnt = 53	feature = 504	correl = 0.0577329	descr = N_Gram_GAATA
cnt = 54	feature = 649	correl = -0.0582683	descr = N_Gram_GGTTA
cnt = 55	feature = 819	correl = -0.0241082	descr = N_Gram_TGCCT
cnt = 56	feature = 440	correl = -0.0250008	descr = N_Gram_CGGTT
cnt = 57	feature = 485	correl = -0.0312879	descr = N_Gram_CTTAA
cnt = 58	feature = 207	correl = -0.0261735	descr = N_Gram_ACCAA
cnt = 59	feature = 859	correl = 0.0661793	descr = N_Gram_TTAGT
cnt = 60	feature = 465	correl = 0.0225427	descr = N_Gram_CTATC
cnt = 61	feature = 725	correl = 0.0380596	descr = N_Gram_TACTG
cnt = 62	feature = 721	correl = -0.0362622	descr = N_Gram_TACGT
cnt = 63	feature = 268	correl = 0.0301947	descr = N_Gram_ATAGC
cnt = 64	feature = 486	correl = 0.0284419	descr = N_Gram_CTTAG
cnt = 65	feature = 578	correl = -0.0400858	descr = N_Gram_GCGGT
cnt = 66	feature = 220	correl = -0.0486584	descr = N_Gram_ACGGG
cnt = 67	feature = 245	correl = -0.021907	descr = N_Gram_AGCGT
cnt = 68	feature = 420	correl = -0.0390871	descr = N_Gram_CGCCC
cnt = 69	feature = 419	correl = -0.0632213	descr = N_Gram_CGCAT
cnt = 70	feature = 714	correl = 0.0666415	descr = N_Gram_TACAA
cnt = 71	feature = 588	correl = -0.028513	descr = N_Gram_GCTGA
cnt = 72	feature = 749	correl = 0.0245014	descr = N_Gram_TATTG
cnt = 73	feature = 599	correl = -0.055843	descr = N_Gram_GGACC
cnt = 74	feature = 446	correl = -0.0606964	descr = N_Gram_CGTCG
cnt = 75	feature = 442	correl = -0.0253629	descr = N_Gram_CGTAA
cnt = 76	feature = 723	correl = 0.0524649	descr = N_Gram_TACTA
cnt = 77	feature = 886	correl = 0.0509991	descr = N_Gram_TTGTG
cnt = 78	feature = 251	correl = -0.0221605	descr = N_Gram_AGGCC
cnt = 79	feature = 586	correl = 0.0433297	descr = N_Gram_GCTCT
cnt = 80	feature = 412	correl = -0.047156	descr = N_Gram_CGAGT
cnt = 81	feature = 766	correl = -0.0216382	descr = N_Gram_TCCGA
cnt = 82	feature = 456	correl = 0.0423685	descr = N_Gram_CTAAG
cnt = 83	feature = 312	correl = 0.0487176	descr = N_Gram_CAAGC
cnt = 84	feature = 667	correl = 0.0472921	descr = N_Gram_GTCGC
cnt = 85	feature = 688	correl = 0.0214478	descr = N_Gram_GTTAC
cnt = 86	feature = 297	correl = 0.0461047	descr = N_Gram_ATTCG
cnt = 87	feature = 282	correl = 0.0258773	descr = N_Gram_ATCGC
cnt = 88	feature = 703	correl = 0.0252813	descr = N_Gram_TAAAG
cnt = 89	feature = 222	correl = -0.033732	descr = N_Gram_ACGTT
cnt = 90	feature = 308	correl = -0.0273231	descr = N_Gram_CAAAA
cnt = 91	feature = 244	correl = -0.0260174	descr = N_Gram_AGCGG
cnt = 92	feature = 466	correl = 0.027465	descr = N_Gram_CTATG
cnt = 93	feature = 493	correl = -0.0304046	descr = N_Gram_CTTTA
cnt = 94	feature = 685	correl = 0.0262805	descr = N_Gram_GTGTG
cnt = 95	feature = 219	correl = -0.0230859	descr = N_Gram_ACGGC
cnt = 96	feature = 405	correl = -0.0225407	descr = N_Gram_CGAAA
cnt = 97	feature = 783	correl = 0.0999979	descr = N_Gram_TCGTG
cnt = 98	feature = 820	correl = 0.0354348	descr = N_Gram_TGCGA
cnt = 99	feature = 328	correl = -0.0501109	descr = N_Gram_CAGAG
cnt = 100	feature = 710	correl = -0.0388884	descr = N_Gram_TAATC
cnt = 101	feature = 425	correl = -0.0569229	descr = N_Gram_CGCGT
cnt = 102	feature = 258	correl = -0.0226238	descr = N_Gram_AGTAG
cnt = 103	feature = 624	correl = -0.0677176	descr = N_Gram_GGGAA
cnt = 104	feature = 371	correl = -0.0454089	descr = N_Gram_CCCGG
cnt = 105	feature = 877	correl = 0.0381334	descr = N_Gram_TTGAC
cnt = 106	feature = 408	correl = -0.0257398	descr = N_Gram_CGACA
cnt = 107	feature = 398	correl = -0.0377073	descr = N_Gram_CCTGA
cnt = 108	feature = 544	correl = -0.0766421	descr = N_Gram_GCAAT
cnt = 109	feature = 564	correl = -0.0234219	descr = N_Gram_GCCGG
cnt = 110	feature = 253	correl = -0.0964227	descr = N_Gram_AGGGC
cnt = 111	feature = 278	correl = 0.0352818	descr = N_Gram_ATCCG
cnt = 112	feature = 780	correl = -0.0245614	descr = N_Gram_TCGGC
cnt = 113	feature = 719	correl = 0.0305389	descr = N_Gram_TACCT
cnt = 114	feature = 581	correl = -0.0670279	descr = N_Gram_GCGTT
cnt = 115	feature = 664	correl = -0.0483411	descr = N_Gram_GTCCG
cnt = 116	feature = 715	correl = 0.0272584	descr = N_Gram_TACAC
cnt = 117	feature = 779	correl = 0.0267475	descr = N_Gram_TCGGA
cnt = 118	feature = 826	correl = 0.0364871	descr = N_Gram_TGCTT
cnt = 119	feature = 424	correl = -0.058305	descr = N_Gram_CGCGG
cnt = 120	feature = 654	correl = 0.0381043	descr = N_Gram_GTAAG
cnt = 121	feature = 829	correl = 0.0268378	descr = N_Gram_TGGAC
cnt = 122	feature = 496	correl = -0.0281951	descr = N_Gram_GAAAA
cnt = 123	feature = 808	correl = 0.0238659	descr = N_Gram_TGAGT
cnt = 124	feature = 852	correl = -0.0327427	descr = N_Gram_TTAAT
cnt = 125	feature = 511	correl = -0.0361517	descr = N_Gram_GACCC
cnt = 126	feature = 237	correl = 0.0394825	descr = N_Gram_AGATA
cnt = 127	feature = 542	correl = -0.0588009	descr = N_Gram_GCAAA
cnt = 128	feature = 690	correl = 0.0340623	descr = N_Gram_GTTCG
cnt = 129	feature = 473	correl = 0.0339124	descr = N_Gram_CTCTA
cnt = 130	feature = 507	correl = 0.0482982	descr = N_Gram_GACAA
cnt = 131	feature = 681	correl = -0.0674689	descr = N_Gram_GTGGG
cnt = 132	feature = 677	correl = -0.0329052	descr = N_Gram_GTGCG
cnt = 133	feature = 518	correl = 0.0290792	descr = N_Gram_GAGAA
cnt = 134	feature = 702	correl = 0.0477323	descr = N_Gram_TAAAC
cnt = 135	feature = 339	correl = 0.026316	descr = N_Gram_CATAG
cnt = 136	feature = 745	correl = 0.0483695	descr = N_Gram_TATGA
cnt = 137	feature = 437	correl = -0.0581126	descr = N_Gram_CGGGG
cnt = 138	feature = 384	correl = -0.0237343	descr = N_Gram_CCGCT
cnt = 139	feature = 598	correl = 0.0358023	descr = N_Gram_GGAAT
cnt = 140	feature = 255	correl = 0.0820862	descr = N_Gram_AGGTA
cnt = 141	feature = 605	correl = 0.0369128	descr = N_Gram_GGATT
cnt = 142	feature = 676	correl = -0.0284707	descr = N_Gram_GTGCC
cnt = 143	feature = 775	correl = 0.0631116	descr = N_Gram_TCGCA
cnt = 144	feature = 543	correl = 0.061812	descr = N_Gram_GCAAC
cnt = 145	feature = 5	correl = -0.0601368	descr = Position_Specific_Bin_Base_2_Base_A
cnt = 146	feature = 301	correl = 0.0231855	descr = N_Gram_ATTGC
cnt = 147	feature = 882	correl = -0.0251135	descr = N_Gram_TTGGC
cnt = 148	feature = 305	correl = 0.0254132	descr = N_Gram_ATTTA
cnt = 149	feature = 842	correl = 0.030052	descr = N_Gram_TGTCG
cnt = 150	feature = 409	correl = -0.034412	descr = N_Gram_CGACC
cnt = 151	feature = 546	correl = -0.0516642	descr = N_Gram_GCACC
cnt = 152	feature = 467	correl = -0.0457443	descr = N_Gram_CTCAA
cnt = 153	feature = 468	correl = -0.0354033	descr = N_Gram_CTCAC
cnt = 154	feature = 765	correl = -0.0240237	descr = N_Gram_TCCCG
cnt = 155	feature = 337	correl = -0.0476645	descr = N_Gram_CATAA
cnt = 156	feature = 313	correl = 0.0471463	descr = N_Gram_CAATC
cnt = 157	feature = 899	correl = 0.0589993	descr = N_Gram_TTTGT
cnt = 158	feature = 444	correl = 0.0265279	descr = N_Gram_CGTCA
cnt = 159	feature = 815	correl = 0.0289929	descr = N_Gram_TGCAT
cnt = 160	feature = 269	correl = 0.0412524	descr = N_Gram_ATAGG
cnt = 161	feature = 740	correl = 0.0364679	descr = N_Gram_TATAG
cnt = 162	feature = 324	correl = 0.0453329	descr = N_Gram_CACTC
cnt = 163	feature = 3	correl = 0.086602	descr = Position_Specific_Bin_Base_1_Base_A
cnt = 164	feature = 15	correl = -0.0270439	descr = Position_Specific_Bin_Base_6_Base_C
cnt = 165	feature = 817	correl = -0.0481985	descr = N_Gram_TGCCC
cnt = 166	feature = 743	correl = 0.0345485	descr = N_Gram_TATCG
cnt = 167	feature = 739	correl = 0.0500736	descr = N_Gram_TATAA
cnt = 168	feature = 365	correl = -0.0413641	descr = N_Gram_CCCCA
cnt = 169	feature = 242	correl = -0.0455895	descr = N_Gram_AGCCC
cnt = 170	feature = 567	correl = -0.0478701	descr = N_Gram_GCCTT
cnt = 171	feature = 53	correl = 0.04042	descr = Position_Specific_Bin_Base_19_Base_T
cnt = 172	feature = 720	correl = -0.0323438	descr = N_Gram_TACG
cnt = 173	feature = 459	correl = 0.0617213	descr = N_Gram_CTACT
cnt = 174	feature = 500	correl = -0.0551615	descr = N_Gram_GAAGA
cnt = 175	feature = 472	correl = -0.0463184	descr = N_Gram_CTCGT
cnt = 176	feature = 692	correl = -0.0382289	descr = N_Gram_GTTGC
cnt = 177	feature = 508	correl = 0.0338609	descr = N_Gram_GACAC
cnt = 178	feature = 250	correl = -0.0222821	descr = N_Gram_AGGCA
cnt = 179	feature = 314	correl = -0.0330173	descr = N_Gram_CAATT
cnt = 180	feature = 857	correl = 0.0616052	descr = N_Gram_TTAGA
cnt = 181	feature = 570	correl = -0.0582384	descr = N_Gram_GCGCA
cnt = 182	feature = 370	correl = -0.0586484	descr = N_Gram_CCCGC
cnt = 183	feature = 300	correl = -0.0313555	descr = N_Gram_ATTGA
cnt = 184	feature = 658	correl = 0.0276513	descr = N_Gram_GTATT
cnt = 185	feature = 429	correl = -0.0279869	descr = N_Gram_CGGAG
cnt = 186	feature = 617	correl = -0.0739257	descr = N_Gram_GGCGG
cnt = 187	feature = 742	correl = 0.0676323	descr = N_Gram_TATCA
cnt = 188	feature = 286	correl = 0.0307469	descr = N_Gram_ATGAG
cnt = 189	feature = 38	correl = 0.0605154	descr = Position_Specific_Bin_Base_15_Base_A
cnt = 190	feature = 732	correl = 0.0626948	descr = N_Gram_TAGCA
cnt = 191	feature = 427	correl = -0.0222763	descr = N_Gram_CGCTC
cnt = 192	feature = 628	correl = -0.0942165	descr = N_Gram_GGGCC
cnt = 193	feature = 57	correl = 0.113128	descr = Position_Specific_Bin_Base_20_Base_T
cnt = 194	feature = 620	correl = -0.0601871	descr = N_Gram_GGCTG
cnt = 195	feature = 276	correl = 0.0515484	descr = N_Gram_ATCCA
cnt = 196	feature = 249	correl = -0.0332244	descr = N_Gram_AGGAG
cnt = 197	feature = 696	correl = 0.022864	descr = N_Gram_GTTTC
cnt = 198	feature = 682	correl = -0.0291785	descr = N_Gram_GTGGT
cnt = 199	feature = 834	correl = -0.0512731	descr = N_Gram_TGGGA
cnt = 200	feature = 792	correl = 0.0388201	descr = N_Gram_TCTCT
cnt = 201	feature = 898	correl = 0.0339334	descr = N_Gram_TTTGG
cnt = 202	feature = 632	correl = -0.0498211	descr = N_Gram_GGGGA
cnt = 203	feature = 845	correl = 0.0246556	descr = N_Gram_TGTGC
cnt = 204	feature = 247	correl = 0.029723	descr = N_Gram_AGCTT
cnt = 205	feature = 28	correl = -0.0499986	descr = Position_Specific_Bin_Base_11_Base_A
cnt = 206	feature = 452	correl = -0.0725966	descr = N_Gram_CGTTC
cnt = 207	feature = 788	correl = 0.0303404	descr = N_Gram_TCTAT
cnt = 208	feature = 640	correl = 0.0382001	descr = N_Gram_GGTAC
cnt = 209	feature = 32	correl = 0.0337897	descr = Position_Specific_Bin_Base_13_Base_A
cnt = 210	feature = 531	correl = 0.0665676	descr = N_Gram_GATAT
cnt = 211	feature = 753	correl = 0.0305522	descr = N_Gram_TCAAC
cnt = 212	feature = 803	correl = 0.0520282	descr = N_Gram_TGAAC
cnt = 213	feature = 653	correl = 0.0437153	descr = N_Gram_GTAAA
cnt = 214	feature = 572	correl = -0.0903286	descr = N_Gram_GCGCG
cnt = 215	feature = 238	correl = -0.0458098	descr = N_Gram_AGATG
cnt = 216	feature = 521	correl = -0.0521598	descr = N_Gram_GAGCC
cnt = 217	feature = 584	correl = -0.0300753	descr = N_Gram_GCTCC
cnt = 218	feature = 231	correl = 0.0272791	descr = N_Gram_ACTTC
cnt = 219	feature = 812	correl = 0.0224263	descr = N_Gram_TGATT
cnt = 220	feature = 686	correl = 0.0404229	descr = N_Gram_GTGTT
cnt = 221	feature = 689	correl = -0.0549307	descr = N_Gram_GTTAG
cnt = 222	feature = 575	correl = -0.0389066	descr = N_Gram_GCGGA
cnt = 223	feature = 650	correl = -0.0613444	descr = N_Gram_GGTTG
cnt = 224	feature = 734	correl = 0.0316458	descr = N_Gram_TAGGC
cnt = 225	feature = 0	correl = 0.0321101	descr = Position_Specific_Bin_Base_0_Base_A
cnt = 226	feature = 212	correl = -0.0293335	descr = N_Gram_ACCGG
cnt = 227	feature = 790	correl = 0.0366826	descr = N_Gram_TCTCA
cnt = 228	feature = 303	correl = 0.0449235	descr = N_Gram_ATTGT
cnt = 229	feature = 256	correl = -0.024361	descr = N_Gram_AGGTG
cnt = 230	feature = 285	correl = 0.0448982	descr = N_Gram_ATCTG
cnt = 231	feature = 49	correl = 0.0250464	descr = Position_Specific_Bin_Base_18_Base_T
cnt = 232	feature = 613	correl = -0.0260016	descr = N_Gram_GGCCG
cnt = 233	feature = 639	correl = 0.0457549	descr = N_Gram_GGTAA
cnt = 234	feature = 445	correl = -0.0518683	descr = N_Gram_CGTCC
cnt = 235	feature = 773	correl = 0.0231513	descr = N_Gram_TCGAG
cnt = 236	feature = 497	correl = 0.0323401	descr = N_Gram_GAAAT
cnt = 237	feature = 583	correl = -0.0236276	descr = N_Gram_GCTCA
cnt = 238	feature = 761	correl = 0.044535	descr = N_Gram_TCCAT
cnt = 239	feature = 659	correl = 0.0287936	descr = N_Gram_GTCAA
cnt = 240	feature = 12	correl = -0.0771914	descr = Position_Specific_Bin_Base_4_Base_C
cnt = 241	feature = 750	correl = 0.0475524	descr = N_Gram_TATTT
cnt = 242	feature = 322	correl = -0.0400132	descr = N_Gram_CACGG
cnt = 243	feature = 684	correl = 0.0295215	descr = N_Gram_GTGTA
cnt = 244	feature = 234	correl = -0.0239969	descr = N_Gram_AGACC
cnt = 245	feature = 805	correl = 0.0263333	descr = N_Gram_TGACT
cnt = 246	feature = 558	correl = -0.079165	descr = N_Gram_GCCCA
cnt = 247	feature = 786	correl = 0.0445304	descr = N_Gram_TCTAC
cnt = 248	feature = 367	correl = -0.040755	descr = N_Gram_CCCCT
cnt = 249	feature = 295	correl = 0.0774977	descr = N_Gram_ATTAT
cnt = 250	feature = 288	correl = 0.022028	descr = N_Gram_ATGCT
cnt = 251	feature = 379	correl = -0.0424987	descr = N_Gram_CCGAG
cnt = 252	feature = 229	correl = -0.0360249	descr = N_Gram_ACTGC
cnt = 253	feature = 879	correl = 0.0344463	descr = N_Gram_TTGCA
cnt = 254	feature = 756	correl = -0.0318864	descr = N_Gram_TCAGA
cnt = 255	feature = 630	correl = -0.0215187	descr = N_Gram_GGGCT
cnt = 256	feature = 378	correl = -0.0448739	descr = N_Gram_CCGAC
cnt = 257	feature = 461	correl = 0.0380315	descr = N_Gram_CTAGA
cnt = 258	feature = 35	correl = -0.0271304	descr = Position_Specific_Bin_Base_14_Base_C
cnt = 259	feature = 56	correl = -0.178563	descr = Position_Specific_Bin_Base_20_Base_G
cnt = 260	feature = 317	correl = -0.0225195	descr = N_Gram_CACAT
cnt = 261	feature = 597	correl = -0.0354175	descr = N_Gram_GGAAG
cnt = 262	feature = 321	correl = -0.029281	descr = N_Gram_CACGA
cnt = 263	feature = 344	correl = 0.0422547	descr = N_Gram_CATGT
cnt = 264	feature = 43	correl = 0.0229297	descr = Position_Specific_Bin_Base_16_Base_T
cnt = 265	feature = 660	correl = -0.0231317	descr = N_Gram_GTCAC
cnt = 266	feature = 611	correl = -0.074642	descr = N_Gram_GGCCA
cnt = 267	feature = 19	correl = 0.0297565	descr = Position_Specific_Bin_Base_8_Base_A
cnt = 268	feature = 1	correl = 0.108712	descr = Position_Specific_Bin_Base_0_Base_C
cnt = 269	feature = 279	correl = 0.0282114	descr = N_Gram_ATCCT
cnt = 270	feature = 566	correl = -0.0585574	descr = N_Gram_GCCTC
cnt = 271	feature = 462	correl = 0.0679877	descr = N_Gram_CTAGC
cnt = 272	feature = 294	correl = 0.0312804	descr = N_Gram_ATTAG
cnt = 273	feature = 876	correl = 0.0567331	descr = N_Gram_TTGAA
cnt = 274	feature = 46	correl = 0.0519117	descr = Position_Specific_Bin_Base_17_Base_T
cnt = 275	feature = 840	correl = 0.0355316	descr = N_Gram_TGTAT
cnt = 276	feature = 9	correl = 0.0721052	descr = Position_Specific_Bin_Base_3_Base_G
cnt = 277	feature = 671	correl = -0.0267708	descr = N_Gram_GTCTG
cnt = 278	feature = 645	correl = -0.0319899	descr = N_Gram_GGTGA
cnt = 279	feature = 380	correl = -0.0721192	descr = N_Gram_CCGAT
cnt = 280	feature = 254	correl = 0.0266377	descr = N_Gram_AGGGT
cnt = 281	feature = 592	correl = -0.070775	descr = N_Gram_GCTTT
cnt = 282	feature = 350	correl = -0.044286	descr = N_Gram_CCAAA
cnt = 283	feature = 513	correl = -0.033178	descr = N_Gram_GACGG
cnt = 284	feature = 663	correl = -0.0529097	descr = N_Gram_GTCCC
cnt = 285	feature = 160	correl = 0.0547164	descr = N_Gram_AACAG
cnt = 286	feature = 399	correl = -0.0535293	descr = N_Gram_CCTGC
cnt = 287	feature = 821	correl = -0.0270537	descr = N_Gram_TGCGC
cnt = 288	feature = 680	correl = -0.0550143	descr = N_Gram_GTGGC
cnt = 289	feature = 523	correl = -0.0712635	descr = N_Gram_GAGGC
cnt = 290	feature = 891	correl = 0.0519864	descr = N_Gram_TTTAG
cnt = 291	feature = 577	correl = -0.0252014	descr = N_Gram_GCGGG
cnt = 292	feature = 668	correl = -0.0312144	descr = N_Gram_GTCGG
cnt = 293	feature = 535	correl = -0.0452482	descr = N_Gram_GATGT
cnt = 294	feature = 633	correl = -0.073367	descr = N_Gram_GGGGC
cnt = 295	feature = 319	correl = -0.0484806	descr = N_Gram_CACCT
cnt = 296	feature = 23	correl = 0.0391819	descr = Position_Specific_Bin_Base_9_Base_T
cnt = 297	feature = 281	correl = 0.0274588	descr = N_Gram_ATCGA
cnt = 298	feature = 767	correl = 0.0218517	descr = N_Gram_TCCGT
cnt = 299	feature = 880	correl = 0.0286628	descr = N_Gram_TTGCC
cnt = 300	feature = 854	correl = 0.063237	descr = N_Gram_TTACA
cnt = 301	feature = 395	correl = -0.0879325	descr = N_Gram_CCTCG
cnt = 302	feature = 406	correl = -0.0681621	descr = N_Gram_CGAAG
cnt = 303	feature = 730	correl = 0.053255	descr = N_Gram_TAGAG
cnt = 304	feature = 573	correl = -0.0388737	descr = N_Gram_GCGCT
cnt = 305	feature = 274	correl = 0.0258262	descr = N_Gram_ATCAA
cnt = 306	feature = 736	correl = 0.0390676	descr = N_Gram_TAGTG
cnt = 307	feature = 24	correl = 0.0776857	descr = Position_Specific_Bin_Base_10_Base_A
cnt = 308	feature = 235	correl = -0.0355643	descr = N_Gram_AGAGG
cnt = 309	feature = 230	correl = 0.0332862	descr = N_Gram_ACTGT
cnt = 310	feature = 47	correl = 0.0369171	descr = Position_Specific_Bin_Base_18_Base_A
cnt = 311	feature = 707	correl = 0.0379811	descr = N_Gram_TAAGA
cnt = 312	feature = 81	correl = -0.175953	descr = Fold_of_RNAi_Sequence_Pos_0
cnt = 313	feature = 343	correl = -0.0476635	descr = N_Gram_CATGG
cnt = 314	feature = 559	correl = -0.0660526	descr = N_Gram_GCCCC
cnt = 315	feature = 338	correl = -0.0442696	descr = N_Gram_CATAC
cnt = 316	feature = 357	correl = -0.0462473	descr = N_Gram_CCAGG
cnt = 317	feature = 431	correl = -0.0456201	descr = N_Gram_CGGCA
cnt = 318	feature = 534	correl = -0.0563059	descr = N_Gram_GATGG
cnt = 319	feature = 694	correl = -0.0301529	descr = N_Gram_GTTGT
cnt = 320	feature = 679	correl = -0.0498723	descr = N_Gram_GTGGA
cnt = 321	feature = 495	correl = -0.031	descr = N_Gram_CTTTT
cnt = 322	feature = 14	correl = 0.0619095	descr = Position_Specific_Bin_Base_5_Base_T
cnt = 323	feature = 665	correl = -0.0514814	descr = N_Gram_GTCCT
cnt = 324	feature = 625	correl = -0.070203	descr = N_Gram_GGGAG
cnt = 325	feature = 634	correl = -0.0639388	descr = N_Gram_GGGGT
cnt = 326	feature = 4	correl = -0.0736756	descr = Position_Specific_Bin_Base_1_Base_G
cnt = 327	feature = 363	correl = -0.0730519	descr = N_Gram_CCCAT
cnt = 328	feature = 818	correl = -0.0250473	descr = N_Gram_TGCCG
cnt = 329	feature = 733	correl = 0.0709125	descr = N_Gram_TAGCT
cnt = 330	feature = 302	correl = 0.0552644	descr = N_Gram_ATTGG
cnt = 331	feature = 31	correl = -0.0264337	descr = Position_Specific_Bin_Base_12_Base_C
cnt = 332	feature = 901	correl = 0.0265976	descr = N_Gram_TTTTG
cnt = 333	feature = 502	correl = 0.0329927	descr = N_Gram_GAAGG
cnt = 334	feature = 17	correl = -0.128655	descr = Position_Specific_Bin_Base_7_Base_C
cnt = 335	feature = 34	correl = 0.109817	descr = Position_Specific_Bin_Base_14_Base_A
cnt = 336	feature = 331	correl = -0.0585109	descr = N_Gram_CAGCC
cnt = 337	feature = 585	correl = -0.0218431	descr = N_Gram_GCTCG
cnt = 338	feature = 10	correl = -0.0925996	descr = Position_Specific_Bin_Base_3_Base_T
cnt = 339	feature = 516	correl = 0.0502306	descr = N_Gram_GACTG
cnt = 340	feature = 44	correl = 0.0308567	descr = Position_Specific_Bin_Base_17_Base_A
cnt = 341	feature = 263	correl = -0.0370678	descr = N_Gram_AGTTC
cnt = 342	feature = 724	correl = 0.0218461	descr = N_Gram_TACTC
cnt = 343	feature = 674	correl = 0.0371997	descr = N_Gram_GTGAG
cnt = 344	feature = 481	correl = 0.0249039	descr = N_Gram_CTGGT
cnt = 345	feature = 870	correl = 0.0297917	descr = N_Gram_TTCTA
cnt = 346	feature = 697	correl = 0.0413673	descr = N_Gram_GTTTG
cnt = 347	feature = 225	correl = 0.0645166	descr = N_Gram_ACTAC
cnt = 348	feature = 332	correl = -0.0239752	descr = N_Gram_CAGCG
cnt = 349	feature = 310	correl = 0.0768919	descr = N_Gram_CAACA
cnt = 350	feature = 327	correl = -0.0469777	descr = N_Gram_CAGAC
cnt = 351	feature = 704	correl = 0.0216735	descr = N_Gram_TAAAT
cnt = 352	feature = 768	correl = 0.0681631	descr = N_Gram_TCCTA
cnt = 353	feature = 51	correl = -0.118293	descr = Position_Specific_Bin_Base_19_Base_C
cnt = 354	feature = 476	correl = -0.0258986	descr = N_Gram_CTGAG
cnt = 355	feature = 382	correl = -0.0337205	descr = N_Gram_CCGCA
cnt = 356	feature = 6	correl = 0.0451797	descr = Position_Specific_Bin_Base_2_Base_C
cnt = 357	feature = 260	correl = 0.0970388	descr = N_Gram_AGTCG
cnt = 358	feature = 604	correl = -0.0428668	descr = N_Gram_GGATG
cnt = 359	feature = 474	correl = -0.0245294	descr = N_Gram_CTCTC
cnt = 360	feature = 30	correl = 0.123335	descr = Position_Specific_Bin_Base_11_Base_T
cnt = 361	feature = 48	correl = -0.0501991	descr = Position_Specific_Bin_Base_18_Base_G
cnt = 362	feature = 754	correl = 0.0314475	descr = N_Gram_TCACC
cnt = 363	feature = 729	correl = 0.0540171	descr = N_Gram_TAGAC
cnt = 364	feature = 822	correl = -0.0354538	descr = N_Gram_TGCGG
cnt = 365	feature = 232	correl = 0.035273	descr = N_Gram_AGAAT
cnt = 366	feature = 781	correl = -0.0796436	descr = N_Gram_TCGGG
cnt = 367	feature = 602	correl = -0.0529367	descr = N_Gram_GGAGC
cnt = 368	feature = 556	correl = -0.0683343	descr = N_Gram_GCCAG
cnt = 369	feature = 271	correl = 0.0267239	descr = N_Gram_ATATG
cnt = 370	feature = 798	correl = 0.0232808	descr = N_Gram_TCTTG
cnt = 371	feature = 42	correl = -0.0609349	descr = Position_Specific_Bin_Base_16_Base_G
cnt = 372	feature = 618	correl = -0.0592923	descr = N_Gram_GGCGT
cnt = 373	feature = 614	correl = -0.0289474	descr = N_Gram_GGCCT
cnt = 374	feature = 498	correl = 0.0448952	descr = N_Gram_GAACA
cnt = 375	feature = 893	correl = 0.0320742	descr = N_Gram_TTTCC
cnt = 376	feature = 434	correl = -0.0352572	descr = N_Gram_CGGCT
cnt = 377	feature = 352	correl = -0.0594112	descr = N_Gram_CCACC
cnt = 378	feature = 353	correl = -0.0337883	descr = N_Gram_CCACG
cnt = 379	feature = 728	correl = 0.0416792	descr = N_Gram_TAGAA
cnt = 380	feature = 709	correl = 0.0518918	descr = N_Gram_TAAGG
cnt = 381	feature = 22	correl = -0.024884	descr = Position_Specific_Bin_Base_9_Base_C
cnt = 382	feature = 824	correl = 0.0301278	descr = N_Gram_TGCTA
cnt = 383	feature = 366	correl = -0.0773879	descr = N_Gram_CCCCG
cnt = 384	feature = 226	correl = 0.0446933	descr = N_Gram_ACTCT
cnt = 385	feature = 524	correl = -0.0351526	descr = N_Gram_GAGGG
cnt = 386	feature = 423	correl = -0.0758841	descr = N_Gram_CGCGC
cnt = 387	feature = 528	correl = 0.022439	descr = N_Gram_GAGTG
cnt = 388	feature = 358	correl = -0.0429017	descr = N_Gram_CCATA
cnt = 389	feature = 758	correl = 0.0349003	descr = N_Gram_TCATC
cnt = 390	feature = 814	correl = 0.0444768	descr = N_Gram_TGCAA
cnt = 391	feature = 846	correl = 0.0642093	descr = N_Gram_TGTGT
cnt = 392	feature = 825	correl = -0.0270136	descr = N_Gram_TGCTC
cnt = 393	feature = 7	correl = 0.138461	descr = Position_Specific_Bin_Base_2_Base_G
cnt = 394	feature = 316	correl = 0.0359959	descr = N_Gram_CACAG
cnt = 395	feature = 810	correl = 0.0612001	descr = N_Gram_TGATA
cnt = 396	feature = 20	correl = -0.0891056	descr = Position_Specific_Bin_Base_8_Base_C
cnt = 397	feature = 334	correl = -0.079993	descr = N_Gram_CAGGG
cnt = 398	feature = 505	correl = 0.0325242	descr = N_Gram_GAATT
cnt = 399	feature = 552	correl = 0.0473487	descr = N_Gram_GCATC
cnt = 400	feature = 711	correl = 0.0496032	descr = N_Gram_TAATT
cnt = 401	feature = 755	correl = -0.0530254	descr = N_Gram_TCACG
cnt = 402	feature = 27	correl = 0.064207	descr = Position_Specific_Bin_Base_10_Base_T
cnt = 403	feature = 45	correl = -0.064435	descr = Position_Specific_Bin_Base_17_Base_G
cnt = 404	feature = 669	correl = 0.063468	descr = N_Gram_GTCGT
cnt = 405	feature = 50	correl = 0.185428	descr = Position_Specific_Bin_Base_19_Base_A
cnt = 406	feature = 394	correl = -0.030955	descr = N_Gram_CCTCC
cnt = 407	feature = 525	correl = -0.0292709	descr = N_Gram_GAGGT
cnt = 408	feature = 374	correl = -0.0480844	descr = N_Gram_CCCTG
cnt = 409	feature = 492	correl = 0.054546	descr = N_Gram_CTTGT
cnt = 410	feature = 861	correl = 0.0411051	descr = N_Gram_TTATC
cnt = 411	feature = 37	correl = 0.0755201	descr = Position_Specific_Bin_Base_14_Base_T
cnt = 412	feature = 479	correl = 0.0483752	descr = N_Gram_CTGGA
cnt = 413	feature = 510	correl = -0.0450903	descr = N_Gram_GACCA
cnt = 414	feature = 832	correl = -0.0705664	descr = N_Gram_TGGCG
cnt = 415	feature = 290	correl = -0.0308782	descr = N_Gram_ATGGG
cnt = 416	feature = 799	correl = 0.0467952	descr = N_Gram_TCTTT
cnt = 417	feature = 501	correl = -0.0358564	descr = N_Gram_GAAGC
cnt = 418	feature = 748	correl = 0.0596773	descr = N_Gram_TATTC
cnt = 419	feature = 553	correl = 0.0359613	descr = N_Gram_GCATT
cnt = 420	feature = 600	correl = 0.0499019	descr = N_Gram_GGACT
cnt = 421	feature = 18	correl = 0.054215	descr = Position_Specific_Bin_Base_7_Base_T
cnt = 422	feature = 306	correl = 0.023212	descr = N_Gram_ATTTG
cnt = 423	feature = 386	correl = -0.104566	descr = N_Gram_CCGGC
cnt = 424	feature = 698	correl = 0.0252764	descr = N_Gram_GTTTT
cnt = 425	feature = 764	correl = -0.0475132	descr = N_Gram_TCCCC
cnt = 426	feature = 547	correl = -0.0370862	descr = N_Gram_GCACG
cnt = 427	feature = 483	correl = 0.0402565	descr = N_Gram_CTGTT
cnt = 428	feature = 54	correl = 0.375773	descr = Position_Specific_Bin_Base_20_Base_A
cnt = 429	feature = 871	correl = 0.0301413	descr = N_Gram_TTCTC
cnt = 430	feature = 356	correl = -0.0870526	descr = N_Gram_CCAGC
cnt = 431	feature = 642	correl = 0.0225407	descr = N_Gram_GGTCA
cnt = 432	feature = 478	correl = -0.04527	descr = N_Gram_CTGCC
cnt = 433	feature = 436	correl = -0.065111	descr = N_Gram_CGGGC
cnt = 434	feature = 359	correl = -0.0226882	descr = N_Gram_CCATC
cnt = 435	feature = 839	correl = 0.03129	descr = N_Gram_TGTAA
cnt = 436	feature = 807	correl = 0.0281968	descr = N_Gram_TGAGA
cnt = 437	feature = 804	correl = 0.030476	descr = N_Gram_TGAAG
cnt = 438	feature = 770	correl = -0.0327785	descr = N_Gram_TCCTG
cnt = 439	feature = 627	correl = -0.0451483	descr = N_Gram_GGGCA
cnt = 440	feature = 843	correl = 0.0276697	descr = N_Gram_TGTCT
cnt = 441	feature = 267	correl = 0.0259651	descr = N_Gram_ATAGA
cnt = 442	feature = 432	correl = -0.0709036	descr = N_Gram_CGGCC
cnt = 443	feature = 580	correl = -0.0739606	descr = N_Gram_GCGTC
cnt = 444	feature = 284	correl = 0.0784501	descr = N_Gram_ATCTC
cnt = 445	feature = 52	correl = -0.113771	descr = Position_Specific_Bin_Base_19_Base_G
cnt = 446	feature = 527	correl = 0.0580516	descr = N_Gram_GAGTC
cnt = 447	feature = 11	correl = 0.0856056	descr = Position_Specific_Bin_Base_4_Base_A
cnt = 448	feature = 8	correl = -0.126216	descr = Position_Specific_Bin_Base_2_Base_T
cnt = 449	feature = 36	correl = -0.159186	descr = Position_Specific_Bin_Base_14_Base_G
cnt = 450	feature = 716	correl = 0.0382601	descr = N_Gram_TACAT
cnt = 451	feature = 228	correl = 0.0623367	descr = N_Gram_ACTGA
cnt = 452	feature = 590	correl = -0.0362818	descr = N_Gram_GCTGG
cnt = 453	feature = 883	correl = 0.0298269	descr = N_Gram_TTGGT
cnt = 454	feature = 787	correl = 0.0420808	descr = N_Gram_TCTAG
cnt = 455	feature = 40	correl = 0.0738764	descr = Position_Specific_Bin_Base_16_Base_A
cnt = 456	feature = 571	correl = -0.0240882	descr = N_Gram_GCGCC
cnt = 457	feature = 475	correl = 0.0322491	descr = N_Gram_CTCTT
cnt = 458	feature = 21	correl = 0.0738078	descr = Position_Specific_Bin_Base_8_Base_T
cnt = 459	feature = 291	correl = -0.054984	descr = N_Gram_ATGGT
cnt = 460	feature = 393	correl = -0.0264794	descr = N_Gram_CCTCA
cnt = 461	feature = 262	correl = 0.0864098	descr = N_Gram_AGTGA
cnt = 462	feature = 354	correl = 0.0252239	descr = N_Gram_CCACT
cnt = 463	feature = 693	correl = -0.0279821	descr = N_Gram_GTTGG
cnt = 464	feature = 811	correl = -0.0296312	descr = N_Gram_TGATG
cnt = 465	feature = 401	correl = -0.0236935	descr = N_Gram_CCTTC
cnt = 466	feature = 897	correl = 0.0262545	descr = N_Gram_TTTGC
cnt = 467	feature = 214	correl = -0.038975	descr = N_Gram_ACGA
cnt = 468	feature = 629	correl = -0.0823768	descr = N_Gram_GGGCG
cnt = 469	feature = 646	correl = -0.0658381	descr = N_Gram_GGTGC
cnt = 470	feature = 848	correl = 0.0520712	descr = N_Gram_TGTTC
cnt = 471	feature = 272	correl = 0.0779606	descr = N_Gram_ATATT
cnt = 472	feature = 717	correl = 0.0325477	descr = N_Gram_TACC
cnt = 473	feature = 491	correl = -0.0313611	descr = N_Gram_CTTGG
cnt = 474	feature = 208	correl = -0.0762267	descr = N_Gram_ACCAC
cnt = 475	feature = 82	correl = -0.178464	descr = Fold_of_RNAi_Sequence_Pos_1
cnt = 476	feature = 560	correl = -0.0949899	descr = N_Gram_GCCCG
cnt = 477	feature = 455	correl = 0.0270679	descr = N_Gram_CTAA
cnt = 478	feature = 248	correl = 0.0268593	descr = N_Gram_AGGAA
cnt = 479	feature = 687	correl = -0.0296454	descr = N_Gram_GTTA
cnt = 480	feature = 346	correl = 0.0707369	descr = N_Gram_CATTA
cnt = 481	feature = 438	correl = -0.0496368	descr = N_Gram_CGGGT
cnt = 482	feature = 236	correl = 0.0671385	descr = N_Gram_AGAGT
cnt = 483	feature = 657	correl = 0.026593	descr = N_Gram_GTAT
cnt = 484	feature = 881	correl = 0.0464	descr = N_Gram_TTGGA
cnt = 485	feature = 373	correl = -0.0505667	descr = N_Gram_CCCTC
cnt = 486	feature = 25	correl = -0.0872777	descr = Position_Specific_Bin_Base_10_Base_C
cnt = 487	feature = 643	correl = -0.0777598	descr = N_Gram_GGTCC
cnt = 488	feature = 240	correl = 0.0730334	descr = N_Gram_AGCAT
cnt = 489	feature = 771	correl = 0.0560491	descr = N_Gram_TCCTT
cnt = 490	feature = 885	correl = 0.0477267	descr = N_Gram_TTGTA
cnt = 491	feature = 362	correl = -0.0752169	descr = N_Gram_CCCAG
cnt = 492	feature = 421	correl = -0.0220477	descr = N_Gram_CGCCT
cnt = 493	feature = 400	correl = -0.0341081	descr = N_Gram_CCTGG
cnt = 494	feature = 836	correl = -0.028358	descr = N_Gram_TGGTT
cnt = 495	feature = 549	correl = -0.0521743	descr = N_Gram_GCAGA
cnt = 496	feature = 490	correl = 0.03577	descr = N_Gram_CTTGC
cnt = 497	feature = 233	correl = 0.0508068	descr = N_Gram_AGACA
cnt = 498	feature = 396	correl = -0.0701382	descr = N_Gram_CCTCT
cnt = 499	feature = 389	correl = 0.0665219	descr = N_Gram_CCTA
cnt = 500	feature = 39	correl = -0.0278389	descr = Position_Specific_Bin_Base_15_Base_G
cnt = 501	feature = 413	correl = -0.0343098	descr = N_Gram_CGAT
cnt = 502	feature = 33	correl = -0.0216303	descr = Position_Specific_Bin_Base_13_Base_G
cnt = 503	feature = 477	correl = 0.0360241	descr = N_Gram_CTGAT
cnt = 504	feature = 673	correl = 0.0414689	descr = N_Gram_GTGAA
cnt = 505	feature = 603	correl = -0.0638674	descr = N_Gram_GGAGG
cnt = 506	feature = 323	correl = -0.0389661	descr = N_Gram_CACGT
cnt = 507	feature = 55	correl = -0.318073	descr = Position_Specific_Bin_Base_20_Base_C
cnt = 508	feature = 469	correl = -0.0235426	descr = N_Gram_CTCCC
cnt = 509	feature = 494	correl = 0.0610292	descr = N_Gram_CTTTG
cnt = 510	feature = 211	correl = -0.0234563	descr = N_Gram_ACCG
cnt = 511	feature = 561	correl = -0.0584381	descr = N_Gram_GCCCT
cnt = 512	feature = 794	correl = 0.0907502	descr = N_Gram_TCTGC
cnt = 513	feature = 563	correl = -0.0357208	descr = N_Gram_GCCGA
cnt = 514	feature = 29	correl = -0.0485509	descr = Position_Specific_Bin_Base_11_Base_G
cnt = 515	feature = 224	correl = 0.0429421	descr = N_Gram_ACTA
cnt = 516	feature = 41	correl = -0.0344943	descr = Position_Specific_Bin_Base_16_Base_C
cnt = 517	feature = 287	correl = 0.0220407	descr = N_Gram_ATGC
cnt = 518	feature = 349	correl = -0.0219326	descr = N_Gram_CCAA
cnt = 519	feature = 16	correl = 0.0870943	descr = Position_Specific_Bin_Base_7_Base_A
cnt = 520	feature = 621	correl = -0.0224691	descr = N_Gram_GGCTT
cnt = 521	feature = 342	correl = 0.0217188	descr = N_Gram_CATG
cnt = 522	feature = 896	correl = 0.0724648	descr = N_Gram_TTTGA
cnt = 523	feature = 13	correl = -0.062294	descr = Position_Specific_Bin_Base_5_Base_C
cnt = 524	feature = 760	correl = 0.0223025	descr = N_Gram_TCCAC
cnt = 525	feature = 448	correl = 0.0253078	descr = N_Gram_CGTG
cnt = 526	feature = 533	correl = -0.037608	descr = N_Gram_GATGA
cnt = 527	feature = 83	correl = -0.116579	descr = Fold_of_RNAi_Sequence_Pos_2
cnt = 528	feature = 330	correl = -0.0355468	descr = N_Gram_CAGCA
cnt = 529	feature = 369	correl = -0.100117	descr = N_Gram_CCCGA
cnt = 530	feature = 280	correl = 0.0381465	descr = N_Gram_ATCG
cnt = 531	feature = 26	correl = -0.050743	descr = Position_Specific_Bin_Base_10_Base_G
cnt = 532	feature = 835	correl = -0.0624245	descr = N_Gram_TGGGG
cnt = 533	feature = 894	correl = 0.0415111	descr = N_Gram_TTTCT
cnt = 534	feature = 774	correl = 0.0619045	descr = N_Gram_TCGC
cnt = 535	feature = 865	correl = 0.0255919	descr = N_Gram_TTCCT
cnt = 536	feature = 453	correl = -0.0488728	descr = N_Gram_CGTTG
cnt = 537	feature = 591	correl = 0.0384924	descr = N_Gram_GCTTG
cnt = 538	feature = 831	correl = -0.0563823	descr = N_Gram_TGGCC
cnt = 539	feature = 609	correl = -0.0373388	descr = N_Gram_GGCAG
cnt = 540	feature = 797	correl = 0.0380387	descr = N_Gram_TCTTC
cnt = 541	feature = 307	correl = 0.0377698	descr = N_Gram_ATTTT
cnt = 542	feature = 309	correl = 0.0579788	descr = N_Gram_CAAC
cnt = 543	feature = 59	correl = 0.0784524	descr = Gibbs_of_Target_Sequence__Pos_0_Step_1
cnt = 544	feature = 795	correl = 0.0324445	descr = N_Gram_TCTGG
cnt = 545	feature = 77	correl = 0.432143	descr = Gibbs_of_Target_Sequence__Pos_20_Step_1
cnt = 546	feature = 576	correl = -0.0788168	descr = N_Gram_GCGGC
cnt = 547	feature = 463	correl = 0.0302555	descr = N_Gram_CTAT
cnt = 548	feature = 853	correl = 0.034967	descr = N_Gram_TTAC
cnt = 549	feature = 246	correl = 0.0265144	descr = N_Gram_AGCT
cnt = 550	feature = 849	correl = 0.0615652	descr = N_Gram_TGTTT
cnt = 551	feature = 872	correl = 0.0776283	descr = N_Gram_TTCTG
cnt = 552	feature = 341	correl = 0.0789178	descr = N_Gram_CATCT
cnt = 553	feature = 841	correl = 0.0238832	descr = N_Gram_TGTC
cnt = 554	feature = 439	correl = -0.0318215	descr = N_Gram_CGGT
cnt = 555	feature = 738	correl = 0.0521952	descr = N_Gram_TATA
cnt = 556	feature = 769	correl = -0.0343626	descr = N_Gram_TCCTC
cnt = 557	feature = 404	correl = -0.0638268	descr = N_Gram_CGAA
cnt = 558	feature = 458	correl = 0.0529948	descr = N_Gram_CTACA
cnt = 559	feature = 545	correl = -0.033297	descr = N_Gram_GCAC
cnt = 560	feature = 791	correl = 0.0339808	descr = N_Gram_TCTCC
cnt = 561	feature = 536	correl = 0.0261485	descr = N_Gram_GATT
cnt = 562	feature = 647	correl = -0.0925312	descr = N_Gram_GGTGG
cnt = 563	feature = 514	correl = 0.0327685	descr = N_Gram_GACT
cnt = 564	feature = 506	correl = 0.0301149	descr = N_Gram_GACA
cnt = 565	feature = 731	correl = 0.0676982	descr = N_Gram_TAGC
cnt = 566	feature = 259	correl = 0.0330884	descr = N_Gram_AGTC
cnt = 567	feature = 612	correl = -0.106905	descr = N_Gram_GGCCC
cnt = 568	feature = 675	correl = -0.0387612	descr = N_Gram_GTGC
cnt = 569	feature = 887	correl = 0.0503031	descr = N_Gram_TTGTT
cnt = 570	feature = 407	correl = -0.0566572	descr = N_Gram_CGAC
cnt = 571	feature = 221	correl = -0.0349534	descr = N_Gram_ACGT
cnt = 572	feature = 417	correl = -0.0280238	descr = N_Gram_CGCA
cnt = 573	feature = 555	correl = -0.0365579	descr = N_Gram_GCCA
cnt = 574	feature = 860	correl = 0.0424541	descr = N_Gram_TTAT
cnt = 575	feature = 422	correl = -0.0760664	descr = N_Gram_CGCG
cnt = 576	feature = 844	correl = 0.0519006	descr = N_Gram_TGTG
cnt = 577	feature = 706	correl = 0.0618041	descr = N_Gram_TAAG
cnt = 578	feature = 582	correl = 0.0271029	descr = N_Gram_GCTA
cnt = 579	feature = 589	correl = -0.0510308	descr = N_Gram_GCTGC
cnt = 580	feature = 782	correl = 0.0451132	descr = N_Gram_TCGT
cnt = 581	feature = 218	correl = -0.0425965	descr = N_Gram_ACGG
cnt = 582	feature = 875	correl = 0.0526693	descr = N_Gram_TTGA
cnt = 583	feature = 243	correl = -0.0402406	descr = N_Gram_AGCG
cnt = 584	feature = 873	correl = 0.0516577	descr = N_Gram_TTCTT
cnt = 585	feature = 866	correl = 0.0436397	descr = N_Gram_TTCG
cnt = 586	feature = 616	correl = -0.0707659	descr = N_Gram_GGCGC
cnt = 587	feature = 638	correl = 0.0349811	descr = N_Gram_GGTA
cnt = 588	feature = 741	correl = 0.0554738	descr = N_Gram_TATC
cnt = 589	feature = 206	correl = -0.0350097	descr = N_Gram_ACCA
cnt = 590	feature = 722	correl = 0.047163	descr = N_Gram_TACT
cnt = 591	feature = 299	correl = 0.0545221	descr = N_Gram_ATTG
cnt = 592	feature = 757	correl = 0.0395831	descr = N_Gram_TCAT
cnt = 593	feature = 806	correl = 0.0307746	descr = N_Gram_TGAG
cnt = 594	feature = 683	correl = 0.0370518	descr = N_Gram_GTGT
cnt = 595	feature = 541	correl = -0.0435638	descr = N_Gram_GCAA
cnt = 596	feature = 488	correl = 0.025647	descr = N_Gram_CTTCT
cnt = 597	feature = 623	correl = -0.0710778	descr = N_Gram_GGGA
cnt = 598	feature = 838	correl = 0.0482438	descr = N_Gram_TGTA
cnt = 599	feature = 275	correl = 0.043981	descr = N_Gram_ATCC
cnt = 600	feature = 503	correl = 0.0390522	descr = N_Gram_GAAT
cnt = 601	feature = 336	correl = -0.02747	descr = N_Gram_CATA
cnt = 602	feature = 813	correl = 0.0509538	descr = N_Gram_TGCA
cnt = 603	feature = 744	correl = 0.0485086	descr = N_Gram_TATG
cnt = 604	feature = 266	correl = 0.0455297	descr = N_Gram_ATAG
cnt = 605	feature = 520	correl = -0.0240468	descr = N_Gram_GAGC
cnt = 606	feature = 298	correl = 0.0792331	descr = N_Gram_ATTCT
cnt = 607	feature = 227	correl = 0.0514723	descr = N_Gram_ACTG
cnt = 608	feature = 443	correl = -0.0488871	descr = N_Gram_CGTC
cnt = 609	feature = 80	correl = 0.0336633	descr = PF_RNAi_Fold_3'Free_Count
cnt = 610	feature = 828	correl = 0.0296459	descr = N_Gram_TGGA
cnt = 611	feature = 239	correl = 0.023962	descr = N_Gram_AGCA
cnt = 612	feature = 666	correl = 0.0307729	descr = N_Gram_GTCG
cnt = 613	feature = 252	correl = -0.0354391	descr = N_Gram_AGGG
cnt = 614	feature = 293	correl = 0.0633875	descr = N_Gram_ATTA
cnt = 615	feature = 619	correl = -0.040087	descr = N_Gram_GGCT
cnt = 616	feature = 460	correl = 0.0581316	descr = N_Gram_CTAG
[truncated: 237,547 more chars]
