# Supplementary material for: Improving model predictions for RNA interference activities that use support vector machine regression by combining and filtering features
Source: BMC Bioinformatics. 2007 Jun 6;8:182. doi: 10.1186/1471-2105-8-182 (PMC1906837; doi:10.1186/1471-2105-8-182)
Supplement: Additional file 5 — tr_2431_cfsfilters. The features found to be useful by Correlation based Feature in training and testing the 2431 dataset by cross validation, at t-test values from 0 to 90. [file 1471-2105-8-182-S5.gz › tr_2431_file_1]

1
ave count = 680.1

CFS merit scores = 1.45362
CFS merit scores = 1.61763
CFS merit scores = 1.84926
CFS merit scores = 2.07707
CFS merit scores = 2.2834
CFS merit scores = 2.4718
CFS merit scores = 2.64737
CFS merit scores = 2.81237
CFS merit scores = 2.96554
CFS merit scores = 3.10904
CFS merit scores = 3.24572
CFS merit scores = 3.37675
CFS merit scores = 3.5018
CFS merit scores = 3.62079
CFS merit scores = 3.73472
CFS merit scores = 3.84426
CFS merit scores = 3.9498
CFS merit scores = 4.05076
CFS merit scores = 4.14819
CFS merit scores = 4.24217
CFS merit scores = 4.33276
CFS merit scores = 4.42024
CFS merit scores = 4.50509
CFS merit scores = 4.58705
CFS merit scores = 4.66655
CFS merit scores = 4.74281
CFS merit scores = 4.81698
CFS merit scores = 4.88861
CFS merit scores = 4.95742
CFS merit scores = 5.02414
CFS merit scores = 5.08902
CFS merit scores = 5.15155
CFS merit scores = 5.21239
CFS merit scores = 5.26918
CFS merit scores = 5.32432
CFS merit scores = 5.3775
CFS merit scores = 5.42982
CFS merit scores = 5.48153
CFS merit scores = 5.53076
CFS merit scores = 5.57765
CFS merit scores = 5.6237
CFS merit scores = 5.66861
CFS merit scores = 5.71233
CFS merit scores = 5.75408
CFS merit scores = 5.79474
CFS merit scores = 5.83361
CFS merit scores = 5.87179
CFS merit scores = 5.90845
CFS merit scores = 5.94458
CFS merit scores = 5.97967
CFS merit scores = 6.01265
CFS merit scores = 6.04445
CFS merit scores = 6.07517
CFS merit scores = 6.1051
CFS merit scores = 6.1346
CFS merit scores = 6.16337
CFS merit scores = 6.19053
CFS merit scores = 6.21581
CFS merit scores = 6.24041
CFS merit scores = 6.26404
CFS merit scores = 6.28749
CFS merit scores = 6.31068
CFS merit scores = 6.33314
CFS merit scores = 6.35465
CFS merit scores = 6.37495
CFS merit scores = 6.39472
CFS merit scores = 6.41407
CFS merit scores = 6.43307
CFS merit scores = 6.45121
CFS merit scores = 6.46885
CFS merit scores = 6.48522
CFS merit scores = 6.50134
CFS merit scores = 6.51634
CFS merit scores = 6.5307
CFS merit scores = 6.54413
CFS merit scores = 6.55745
CFS merit scores = 6.57041
CFS merit scores = 6.58322
CFS merit scores = 6.59582
CFS merit scores = 6.6078
CFS merit scores = 6.61991
CFS merit scores = 6.63031
CFS merit scores = 6.63989
CFS merit scores = 6.64952
CFS merit scores = 6.65872
CFS merit scores = 6.66809
CFS merit scores = 6.67714
CFS merit scores = 6.68611
CFS merit scores = 6.695
CFS merit scores = 6.70406
CFS merit scores = 6.71302
CFS merit scores = 6.72191
CFS merit scores = 6.73038
CFS merit scores = 6.7384
CFS merit scores = 6.74657
CFS merit scores = 6.75487
CFS merit scores = 6.76319
CFS merit scores = 6.77102
CFS merit scores = 6.77895
CFS merit scores = 6.78677
CFS merit scores = 6.79456
CFS merit scores = 6.80198
CFS merit scores = 6.80911
CFS merit scores = 6.81615
CFS merit scores = 6.82288
CFS merit scores = 6.8292
CFS merit scores = 6.8352
CFS merit scores = 6.84049
CFS merit scores = 6.84468
CFS merit scores = 6.84886
CFS merit scores = 6.85261
CFS merit scores = 6.85633
CFS merit scores = 6.85993
CFS merit scores = 6.86332
CFS merit scores = 6.86652
CFS merit scores = 6.86969
CFS merit scores = 6.87263
CFS merit scores = 6.87562
CFS merit scores = 6.87875
CFS merit scores = 6.88204
CFS merit scores = 6.88522
CFS merit scores = 6.8881
CFS merit scores = 6.89093
CFS merit scores = 6.89379
CFS merit scores = 6.89649
CFS merit scores = 6.89913
CFS merit scores = 6.90165
CFS merit scores = 6.90437
CFS merit scores = 6.90691
CFS merit scores = 6.90925
CFS merit scores = 6.9116
CFS merit scores = 6.91355
CFS merit scores = 6.91525
CFS merit scores = 6.91671
CFS merit scores = 6.91818
CFS merit scores = 6.91954
CFS merit scores = 6.92082
CFS merit scores = 6.92199
CFS merit scores = 6.92309
CFS merit scores = 6.92423
CFS merit scores = 6.92545
CFS merit scores = 6.92674
CFS merit scores = 6.92806
CFS merit scores = 6.92916
CFS merit scores = 6.93005
CFS merit scores = 6.93077
CFS merit scores = 6.93161
CFS merit scores = 6.93241
CFS merit scores = 6.93307
CFS merit scores = 6.9335
CFS merit scores = 6.93401
CFS merit scores = 6.93453
CFS merit scores = 6.93499
CFS merit scores = 6.93558
CFS merit scores = 6.93627
CFS merit scores = 6.93667
CFS merit scores = 6.93697
CFS merit scores = 6.93701
CFS merit scores = 6.93704
CFS merit scores = 6.93719
CFS merit scores = 6.93693
CFS merit scores = 6.93676
CFS merit scores = 6.93671
CFS merit scores = 6.9367
CFS merit scores = 6.93672
CFS merit scores = 6.93677
CFS merit scores = 6.93679
CFS merit scores = 6.93674
CFS merit scores = 6.93676
CFS merit scores = 6.93678
CFS merit scores = 6.93676
CFS merit scores = 6.93669
CFS merit scores = 6.93651
CFS merit scores = 6.93621
CFS merit scores = 6.93597
CFS merit scores = 6.93551
CFS merit scores = 6.93504
CFS merit scores = 6.9346
CFS merit scores = 6.93408
CFS merit scores = 6.93358
CFS merit scores = 6.93309
CFS merit scores = 6.93268
CFS merit scores = 6.93229
CFS merit scores = 6.9319
CFS merit scores = 6.9314
CFS merit scores = 6.93086
CFS merit scores = 6.93031
CFS merit scores = 6.92979
CFS merit scores = 6.92923
CFS merit scores = 6.92852
CFS merit scores = 6.92783
CFS merit scores = 6.92715
CFS merit scores = 6.92643
CFS merit scores = 6.92574
CFS merit scores = 6.9251
CFS merit scores = 6.92437
CFS merit scores = 6.92375
CFS merit scores = 6.92307
CFS merit scores = 6.92242
CFS merit scores = 6.92182
CFS merit scores = 6.92092
CFS merit scores = 6.92002
CFS merit scores = 6.91908
CFS merit scores = 6.91821
CFS merit scores = 6.9174
CFS merit scores = 6.91657
CFS merit scores = 6.91575
CFS merit scores = 6.91476
CFS merit scores = 6.91387
CFS merit scores = 6.91296
CFS merit scores = 6.91197
CFS merit scores = 6.91093
CFS merit scores = 6.90993
CFS merit scores = 6.90908
CFS merit scores = 6.908
CFS merit scores = 6.90694
CFS merit scores = 6.90566
CFS merit scores = 6.90427
CFS merit scores = 6.90297
CFS merit scores = 6.90168
CFS merit scores = 6.90032
CFS merit scores = 6.89903
CFS merit scores = 6.89771
CFS merit scores = 6.89649
CFS merit scores = 6.89523
CFS merit scores = 6.89405
CFS merit scores = 6.89286
CFS merit scores = 6.89171
CFS merit scores = 6.89058
CFS merit scores = 6.88951
CFS merit scores = 6.88832
CFS merit scores = 6.8872
CFS merit scores = 6.88598
CFS merit scores = 6.88472
CFS merit scores = 6.88344
CFS merit scores = 6.88216
CFS merit scores = 6.88079
CFS merit scores = 6.87947
CFS merit scores = 6.87818
CFS merit scores = 6.87682
CFS merit scores = 6.87542
CFS merit scores = 6.87402
CFS merit scores = 6.87262
CFS merit scores = 6.87126
CFS merit scores = 6.8699
CFS merit scores = 6.86854
CFS merit scores = 6.8671
CFS merit scores = 6.86569
CFS merit scores = 6.86428
CFS merit scores = 6.86288
CFS merit scores = 6.86144
CFS merit scores = 6.8599
CFS merit scores = 6.85846
CFS merit scores = 6.85684
CFS merit scores = 6.85533
CFS merit scores = 6.8538
CFS merit scores = 6.8523
CFS merit scores = 6.85069
CFS merit scores = 6.84916
CFS merit scores = 6.84761
CFS merit scores = 6.84609
CFS merit scores = 6.84456
CFS merit scores = 6.84299
CFS merit scores = 6.84134
CFS merit scores = 6.83979
CFS merit scores = 6.83826
CFS merit scores = 6.83667
CFS merit scores = 6.83504
CFS merit scores = 6.83342
CFS merit scores = 6.83176
CFS merit scores = 6.83019
CFS merit scores = 6.82861
CFS merit scores = 6.82706
CFS merit scores = 6.82555
CFS merit scores = 6.82403
CFS merit scores = 6.82252
CFS merit scores = 6.82094
CFS merit scores = 6.81938
CFS merit scores = 6.81781
CFS merit scores = 6.8162
CFS merit scores = 6.81455
CFS merit scores = 6.81288
CFS merit scores = 6.81119
CFS merit scores = 6.80954
CFS merit scores = 6.80788
CFS merit scores = 6.80622
CFS merit scores = 6.80459
CFS merit scores = 6.80297
CFS merit scores = 6.80132
CFS merit scores = 6.79964
CFS merit scores = 6.79803
CFS merit scores = 6.79644
CFS merit scores = 6.79489
CFS merit scores = 6.79336
CFS merit scores = 6.7917
CFS merit scores = 6.79003
CFS merit scores = 6.78839
CFS merit scores = 6.7868
CFS merit scores = 6.78524
CFS merit scores = 6.7837
CFS merit scores = 6.78221
CFS merit scores = 6.78073
CFS merit scores = 6.77928
CFS merit scores = 6.77784
CFS merit scores = 6.77627
CFS merit scores = 6.77469
CFS merit scores = 6.77319
CFS merit scores = 6.77163
CFS merit scores = 6.7701
CFS merit scores = 6.76863
CFS merit scores = 6.76716
CFS merit scores = 6.76574
CFS merit scores = 6.76431
CFS merit scores = 6.76285
CFS merit scores = 6.76138
CFS merit scores = 6.75992
CFS merit scores = 6.7585
CFS merit scores = 6.75711
CFS merit scores = 6.75569
CFS merit scores = 6.75427
CFS merit scores = 6.75291
CFS merit scores = 6.75154
CFS merit scores = 6.75015
CFS merit scores = 6.74872
CFS merit scores = 6.74728
CFS merit scores = 6.74582
CFS merit scores = 6.74436
CFS merit scores = 6.74285
CFS merit scores = 6.74127
CFS merit scores = 6.73971
CFS merit scores = 6.73816
CFS merit scores = 6.73664
CFS merit scores = 6.73504
CFS merit scores = 6.73352
CFS merit scores = 6.73199
CFS merit scores = 6.73048
CFS merit scores = 6.72893
CFS merit scores = 6.72734
CFS merit scores = 6.72577
CFS merit scores = 6.72419
CFS merit scores = 6.72265
CFS merit scores = 6.72114
CFS merit scores = 6.71961
CFS merit scores = 6.71808
CFS merit scores = 6.71657
CFS merit scores = 6.71499
CFS merit scores = 6.71344
CFS merit scores = 6.71192
CFS merit scores = 6.71043
CFS merit scores = 6.70895
CFS merit scores = 6.70739
CFS merit scores = 6.7058
CFS merit scores = 6.70417
CFS merit scores = 6.70253
CFS merit scores = 6.70093
CFS merit scores = 6.69931
CFS merit scores = 6.69767
CFS merit scores = 6.69605
CFS merit scores = 6.69444
CFS merit scores = 6.6928
CFS merit scores = 6.69118
CFS merit scores = 6.68958
CFS merit scores = 6.68791
CFS merit scores = 6.68627
CFS merit scores = 6.68461
CFS merit scores = 6.68299
CFS merit scores = 6.68137
CFS merit scores = 6.67976
CFS merit scores = 6.67815
CFS merit scores = 6.67654
CFS merit scores = 6.67495
CFS merit scores = 6.67337
CFS merit scores = 6.67185
CFS merit scores = 6.67034
CFS merit scores = 6.66885
CFS merit scores = 6.66727
CFS merit scores = 6.6657
CFS merit scores = 6.66413
CFS merit scores = 6.66254
CFS merit scores = 6.66091
CFS merit scores = 6.65923
CFS merit scores = 6.65759
CFS merit scores = 6.65597
CFS merit scores = 6.65435
CFS merit scores = 6.65272
CFS merit scores = 6.6511
CFS merit scores = 6.64947
CFS merit scores = 6.64786
CFS merit scores = 6.64627
CFS merit scores = 6.64467
CFS merit scores = 6.64308
CFS merit scores = 6.6415
CFS merit scores = 6.63992
CFS merit scores = 6.63832
CFS merit scores = 6.63669
CFS merit scores = 6.63503
CFS merit scores = 6.6334
CFS merit scores = 6.63178
CFS merit scores = 6.63015
CFS merit scores = 6.62854
CFS merit scores = 6.62693
CFS merit scores = 6.62535
CFS merit scores = 6.62375
CFS merit scores = 6.62221
CFS merit scores = 6.62067
CFS merit scores = 6.61914
CFS merit scores = 6.61761
CFS merit scores = 6.61608
CFS merit scores = 6.61454
CFS merit scores = 6.61301
CFS merit scores = 6.61139
CFS merit scores = 6.6098
CFS merit scores = 6.60812
CFS merit scores = 6.60644
CFS merit scores = 6.60478
CFS merit scores = 6.60313
CFS merit scores = 6.60146
CFS merit scores = 6.59974
CFS merit scores = 6.59803
CFS merit scores = 6.59631
CFS merit scores = 6.59462
CFS merit scores = 6.59296
CFS merit scores = 6.59128
CFS merit scores = 6.58963
CFS merit scores = 6.588
CFS merit scores = 6.58635
CFS merit scores = 6.58472
CFS merit scores = 6.58306
CFS merit scores = 6.58138
CFS merit scores = 6.5797
CFS merit scores = 6.57801
CFS merit scores = 6.57633
CFS merit scores = 6.57465
CFS merit scores = 6.57298
CFS merit scores = 6.5713
CFS merit scores = 6.56963
CFS merit scores = 6.56797
CFS merit scores = 6.56633
CFS merit scores = 6.56466
CFS merit scores = 6.563
CFS merit scores = 6.56134
CFS merit scores = 6.55967
CFS merit scores = 6.55801
CFS merit scores = 6.55637
CFS merit scores = 6.5547
CFS merit scores = 6.55302
CFS merit scores = 6.55135
CFS merit scores = 6.54972
CFS merit scores = 6.54808
CFS merit scores = 6.54644
CFS merit scores = 6.54483
CFS merit scores = 6.54317
CFS merit scores = 6.54153
CFS merit scores = 6.53993
CFS merit scores = 6.53831
CFS merit scores = 6.5367
CFS merit scores = 6.53511
CFS merit scores = 6.5335
CFS merit scores = 6.53187
CFS merit scores = 6.53024
CFS merit scores = 6.52859
CFS merit scores = 6.52688
CFS merit scores = 6.52518
CFS merit scores = 6.52351
CFS merit scores = 6.52183
CFS merit scores = 6.52012
CFS merit scores = 6.51839
CFS merit scores = 6.51667
CFS merit scores = 6.51493
CFS merit scores = 6.51322
CFS merit scores = 6.5115
CFS merit scores = 6.50979
CFS merit scores = 6.5081
CFS merit scores = 6.50639
CFS merit scores = 6.50468
CFS merit scores = 6.50296
CFS merit scores = 6.50125
CFS merit scores = 6.49956
CFS merit scores = 6.49776
CFS merit scores = 6.49599
CFS merit scores = 6.49423
CFS merit scores = 6.49242
CFS merit scores = 6.49057
CFS merit scores = 6.48873
CFS merit scores = 6.48694
CFS merit scores = 6.48513
CFS merit scores = 6.48334
CFS merit scores = 6.48152
CFS merit scores = 6.4797
CFS merit scores = 6.4779
CFS merit scores = 6.47608
CFS merit scores = 6.47424
CFS merit scores = 6.47237
CFS merit scores = 6.47054
CFS merit scores = 6.46872
CFS merit scores = 6.46686
CFS merit scores = 6.46498
CFS merit scores = 6.46307
CFS merit scores = 6.46117
CFS merit scores = 6.45924
CFS merit scores = 6.45734
CFS merit scores = 6.45538
CFS merit scores = 6.45342
CFS merit scores = 6.45145
CFS merit scores = 6.44943
CFS merit scores = 6.44743
CFS merit scores = 6.4454
CFS merit scores = 6.44339
CFS merit scores = 6.44139
CFS merit scores = 6.43942
CFS merit scores = 6.43742
CFS merit scores = 6.43544
CFS merit scores = 6.43344
CFS merit scores = 6.43141
CFS merit scores = 6.42936
CFS merit scores = 6.42731
CFS merit scores = 6.42525
CFS merit scores = 6.4232
CFS merit scores = 6.42111
CFS merit scores = 6.41904
CFS merit scores = 6.41698
CFS merit scores = 6.41487
CFS merit scores = 6.41271
CFS merit scores = 6.41056
CFS merit scores = 6.40841
CFS merit scores = 6.40628
CFS merit scores = 6.40416
CFS merit scores = 6.40207
CFS merit scores = 6.39993
CFS merit scores = 6.39781
CFS merit scores = 6.39569
CFS merit scores = 6.39353
CFS merit scores = 6.39137
CFS merit scores = 6.38921
CFS merit scores = 6.38707
CFS merit scores = 6.38493
CFS merit scores = 6.38283
CFS merit scores = 6.38068
CFS merit scores = 6.37853
CFS merit scores = 6.37634
CFS merit scores = 6.37415
CFS merit scores = 6.37196
CFS merit scores = 6.36977
CFS merit scores = 6.3676
CFS merit scores = 6.36541
CFS merit scores = 6.36321
CFS merit scores = 6.36103
CFS merit scores = 6.35881
CFS merit scores = 6.35657
CFS merit scores = 6.35435
CFS merit scores = 6.35213
CFS merit scores = 6.34991
CFS merit scores = 6.34769
CFS merit scores = 6.3455
CFS merit scores = 6.3433
CFS merit scores = 6.34108
CFS merit scores = 6.33889
CFS merit scores = 6.33668
CFS merit scores = 6.3345
CFS merit scores = 6.33229
CFS merit scores = 6.33005
CFS merit scores = 6.32779
CFS merit scores = 6.3255
CFS merit scores = 6.3232
CFS merit scores = 6.32084
CFS merit scores = 6.31838
CFS merit scores = 6.31596
CFS merit scores = 6.31353
CFS merit scores = 6.31112
CFS merit scores = 6.30872
CFS merit scores = 6.30632
CFS merit scores = 6.30384
CFS merit scores = 6.30138
CFS merit scores = 6.29895
CFS merit scores = 6.29649
CFS merit scores = 6.29396
CFS merit scores = 6.2914
CFS merit scores = 6.28883
CFS merit scores = 6.28629
CFS merit scores = 6.28374
CFS merit scores = 6.28115
CFS merit scores = 6.27855
CFS merit scores = 6.27595
CFS merit scores = 6.27334
CFS merit scores = 6.27069
CFS merit scores = 6.26807
CFS merit scores = 6.26535
CFS merit scores = 6.26265
CFS merit scores = 6.25994
CFS merit scores = 6.25719
CFS merit scores = 6.25447
CFS merit scores = 6.25178
CFS merit scores = 6.24902
CFS merit scores = 6.24628
CFS merit scores = 6.24355
CFS merit scores = 6.2408
CFS merit scores = 6.23804
CFS merit scores = 6.23531
CFS merit scores = 6.23255
CFS merit scores = 6.22976
CFS merit scores = 6.22697
CFS merit scores = 6.22419
CFS merit scores = 6.22142
CFS merit scores = 6.21868
CFS merit scores = 6.21593
CFS merit scores = 6.21317
CFS merit scores = 6.21041
CFS merit scores = 6.20765
CFS merit scores = 6.20489
CFS merit scores = 6.20216
CFS merit scores = 6.19943
CFS merit scores = 6.1967
CFS merit scores = 6.194
CFS merit scores = 6.19129
CFS merit scores = 6.18856
CFS merit scores = 6.18583
CFS merit scores = 6.18304
CFS merit scores = 6.18028
CFS merit scores = 6.17748
CFS merit scores = 6.17463
CFS merit scores = 6.17176
CFS merit scores = 6.16889
CFS merit scores = 6.16599
CFS merit scores = 6.16311
CFS merit scores = 6.16022
CFS merit scores = 6.15735
CFS merit scores = 6.1545
CFS merit scores = 6.15167
CFS merit scores = 6.14879
CFS merit scores = 6.14593
CFS merit scores = 6.14307
CFS merit scores = 6.14021
CFS merit scores = 6.13737
CFS merit scores = 6.13455
CFS merit scores = 6.13172
CFS merit scores = 6.12887
CFS merit scores = 6.12603
CFS merit scores = 6.12319
CFS merit scores = 6.12037
CFS merit scores = 6.1175
CFS merit scores = 6.11463
CFS merit scores = 6.11172
CFS merit scores = 6.10883
CFS merit scores = 6.10592
CFS merit scores = 6.10302
CFS merit scores = 6.10015
CFS merit scores = 6.09727
CFS merit scores = 6.09438
CFS merit scores = 6.09151
CFS merit scores = 6.08867
CFS merit scores = 6.08579
CFS merit scores = 6.08289
CFS merit scores = 6.07999
CFS merit scores = 6.07712
CFS merit scores = 6.07421
CFS merit scores = 6.0713
CFS merit scores = 6.0684
CFS merit scores = 6.06551
CFS merit scores = 6.06262
CFS merit scores = 6.05976
CFS merit scores = 6.05688
CFS merit scores = 6.05399
CFS merit scores = 6.05109
CFS merit scores = 6.04816
CFS merit scores = 6.0452
CFS merit scores = 6.04222
CFS merit scores = 6.03926
CFS merit scores = 6.03629
CFS merit scores = 6.03333
CFS merit scores = 6.03037
CFS merit scores = 6.02742
CFS merit scores = 6.02446
CFS merit scores = 6.02148
CFS merit scores = 6.01849
CFS merit scores = 6.01545
CFS merit scores = 6.0124
CFS merit scores = 6.00932
CFS merit scores = 6.00624
CFS merit scores = 6.00318
CFS merit scores = 6.00013
CFS merit scores = 5.99705
CFS merit scores = 5.99395
CFS merit scores = 5.99086
CFS merit scores = 5.98776
CFS merit scores = 5.98467
CFS merit scores = 5.98161
CFS merit scores = 5.97853
CFS merit scores = 5.97539
CFS merit scores = 5.97224
CFS merit scores = 5.96908
CFS merit scores = 5.96594
CFS merit scores = 5.9628
CFS merit scores = 5.95964
CFS merit scores = 5.95651
CFS merit scores = 5.95336
CFS merit scores = 5.9502
CFS merit scores = 5.94707
CFS merit scores = 5.94392
CFS merit scores = 5.94074
CFS merit scores = 5.93751
CFS merit scores = 5.93427
CFS merit scores = 5.93104
CFS merit scores = 5.92782
CFS merit scores = 5.92456
CFS merit scores = 5.92129
CFS merit scores = 5.918
CFS merit scores = 5.91459
CFS merit scores = 5.9112
CFS merit scores = 5.9078
CFS merit scores = 5.9044
CFS merit scores = 5.90099
CFS merit scores = 5.89749
CFS merit scores = 5.89401
CFS merit scores = 5.89047
CFS merit scores = 5.88689
CFS merit scores = 5.88333
CFS merit scores = 5.87968
CFS merit scores = 5.87601
CFS merit scores = 5.87234
CFS merit scores = 5.86867
CFS merit scores = 5.865
CFS merit scores = 5.86128
CFS merit scores = 5.85753
CFS merit scores = 5.85375
CFS merit scores = 5.84986
CFS merit scores = 5.84598
CFS merit scores = 5.84207
CFS merit scores = 5.83815
CFS merit scores = 5.83417
CFS merit scores = 5.83004
CFS merit scores = 5.82593
CFS merit scores = 5.82177
CFS merit scores = 5.8176
CFS merit scores = 5.81348
CFS merit scores = 5.80932
CFS merit scores = 5.80499
CFS merit scores = 5.80059
CFS merit scores = 5.79612
CFS merit scores = 5.79167
CFS merit scores = 5.7872
CFS merit scores = 5.7826
CFS merit scores = 5.77794
CFS merit scores = 5.77324
CFS merit scores = 5.76851
CFS merit scores = 5.76376
CFS merit scores = 5.75895
CFS merit scores = 5.75411
CFS merit scores = 5.74917
CFS merit scores = 5.74418
CFS merit scores = 5.73913
CFS merit scores = 5.73411
CFS merit scores = 5.72908
CFS merit scores = 5.72404
CFS merit scores = 5.71895
CFS merit scores = 5.71371
CFS merit scores = 5.70841
CFS merit scores = 5.703
CFS merit scores = 5.69758
CFS merit scores = 5.69218
CFS merit scores = 5.68676
CFS merit scores = 5.68136
CFS merit scores = 5.67597
CFS merit scores = 5.67055
CFS merit scores = 5.66501
CFS merit scores = 5.65937
CFS merit scores = 5.65364
CFS merit scores = 5.6479
CFS merit scores = 5.64181
CFS merit scores = 5.63551
CFS merit scores = 5.62917
CFS merit scores = 5.62246
CFS merit scores = 5.61502
CFS merit scores = 5.60747
CFS merit scores = 5.59965
CFS merit scores = 5.59183
CFS merit scores = 5.58395
CFS merit scores = 5.57575
CFS merit scores = 5.56707
CFS merit scores = 5.55837
CFS merit scores = 5.54182
cnt = 1	feature = 80	correl = 0.453617	descr = Gibbs_of_Target_Sequence__Pos_19_Step_1
cnt = 2	feature = 2	correl = -0.147904	descr = Position_Specific_Bin_Base_0_Base_G
cnt = 3	feature = 328	correl = 0.0491152	descr = N_Gram_CAATC
cnt = 4	feature = 360	correl = 0.081126	descr = N_Gram_CATCT
cnt = 5	feature = 849	correl = 0.0498577	descr = N_Gram_TGCGA
cnt = 6	feature = 222	correl = 0.035647	descr = N_Gram_ACGCT
cnt = 7	feature = 451	correl = -0.0424322	descr = N_Gram_CGCTA
cnt = 8	feature = 747	correl = -0.0255331	descr = N_Gram_TACG
cnt = 9	feature = 221	correl = -0.0287155	descr = N_Gram_ACGAC
cnt = 10	feature = 438	correl = -0.0404627	descr = N_Gram_CGAGT
cnt = 11	feature = 804	correl = -0.0290645	descr = N_Gram_TCGCG
cnt = 12	feature = 326	correl = 0.0274796	descr = N_Gram_CAACG
cnt = 13	feature = 442	correl = -0.0461412	descr = N_Gram_CGCAA
cnt = 14	feature = 719	correl = -0.0389213	descr = N_Gram_GTTAG
cnt = 15	feature = 470	correl = -0.0280615	descr = N_Gram_CGTAA
cnt = 16	feature = 882	correl = -0.0320872	descr = N_Gram_TTAAT
cnt = 17	feature = 737	correl = 0.026233	descr = N_Gram_TAAGC
cnt = 18	feature = 599	correl = 0.0266707	descr = N_Gram_GCCTA
cnt = 19	feature = 612	correl = -0.0478163	descr = N_Gram_GCGGT
cnt = 20	feature = 437	correl = 0.0403519	descr = N_Gram_CGAGA
cnt = 21	feature = 615	correl = -0.0464983	descr = N_Gram_GCGTT
cnt = 22	feature = 474	correl = 0.0252689	descr = N_Gram_CGTCT
cnt = 23	feature = 462	correl = -0.0257219	descr = N_Gram_CGGGA
cnt = 24	feature = 429	correl = 0.0247248	descr = N_Gram_CCTTA
cnt = 25	feature = 805	correl = 0.0319486	descr = N_Gram_TCGCT
cnt = 26	feature = 415	correl = 0.0240411	descr = N_Gram_CCGTC
cnt = 27	feature = 473	correl = -0.0476661	descr = N_Gram_CGTCG
cnt = 28	feature = 494	correl = 0.0341375	descr = N_Gram_CTATC
cnt = 29	feature = 803	correl = 0.049434	descr = N_Gram_TCGCA
cnt = 30	feature = 570	correl = 0.0467544	descr = N_Gram_GATTG
cnt = 31	feature = 689	correl = 0.0247812	descr = N_Gram_GTACC
cnt = 32	feature = 734	correl = 0.0235233	descr = N_Gram_TAACT
cnt = 33	feature = 245	correl = 0.049705	descr = N_Gram_AGATA
cnt = 34	feature = 358	correl = 0.0257711	descr = N_Gram_CATAG
cnt = 35	feature = 768	correl = 0.0246684	descr = N_Gram_TATAG
cnt = 36	feature = 885	correl = -0.0234617	descr = N_Gram_TTACC
cnt = 37	feature = 409	correl = -0.0234382	descr = N_Gram_CCGCG
cnt = 38	feature = 745	correl = 0.0218285	descr = N_Gram_TACCG
cnt = 39	feature = 890	correl = 0.0563338	descr = N_Gram_TTAGT
cnt = 40	feature = 569	correl = 0.0539531	descr = N_Gram_GATTA
cnt = 41	feature = 773	correl = 0.0451554	descr = N_Gram_TATGA
cnt = 42	feature = 457	correl = -0.0443024	descr = N_Gram_CGGCA
cnt = 43	feature = 923	correl = 0.0340469	descr = N_Gram_TTTAC
cnt = 44	feature = 496	correl = -0.0225342	descr = N_Gram_CTATT
cnt = 45	feature = 220	correl = -0.039904	descr = N_Gram_ACGAA
cnt = 46	feature = 248	correl = -0.0261197	descr = N_Gram_AGCAA
cnt = 47	feature = 265	correl = 0.0283275	descr = N_Gram_AGTAA
cnt = 48	feature = 443	correl = -0.039734	descr = N_Gram_CGCAT
cnt = 49	feature = 543	correl = -0.0548216	descr = N_Gram_GACCG
cnt = 50	feature = 356	correl = -0.0466348	descr = N_Gram_CATAA
cnt = 51	feature = 476	correl = 0.067383	descr = N_Gram_CGTGA
cnt = 52	feature = 403	correl = -0.0549371	descr = N_Gram_CCGAA
cnt = 53	feature = 464	correl = -0.0576594	descr = N_Gram_CGGGG
cnt = 54	feature = 414	correl = 0.0230283	descr = N_Gram_CCGTA
cnt = 55	feature = 287	correl = -0.0239931	descr = N_Gram_ATCCC
cnt = 56	feature = 542	correl = -0.0340834	descr = N_Gram_GACCC
cnt = 57	feature = 848	correl = -0.0301185	descr = N_Gram_TGCCG
cnt = 58	feature = 889	correl = 0.0361192	descr = N_Gram_TTAGC
cnt = 59	feature = 231	correl = 0.0698253	descr = N_Gram_ACTAC
cnt = 60	feature = 716	correl = 0.0359878	descr = N_Gram_GTGTA
cnt = 61	feature = 436	correl = -0.0448707	descr = N_Gram_CGACG
cnt = 62	feature = 881	correl = 0.0236873	descr = N_Gram_TTAAG
cnt = 63	feature = 692	correl = 0.0400494	descr = N_Gram_GTATT
cnt = 64	feature = 761	correl = 0.0430341	descr = N_Gram_TAGGG
cnt = 65	feature = 549	correl = 0.0232359	descr = N_Gram_GACTT
cnt = 66	feature = 539	correl = 0.0264282	descr = N_Gram_GACAT
cnt = 67	feature = 620	correl = 0.0276344	descr = N_Gram_GCTCT
cnt = 68	feature = 626	correl = -0.0242688	descr = N_Gram_GCTTA
cnt = 69	feature = 211	correl = -0.0244631	descr = N_Gram_ACCAA
cnt = 70	feature = 534	correl = 0.0598361	descr = N_Gram_GAATA
cnt = 71	feature = 257	correl = -0.0250086	descr = N_Gram_AGGCA
cnt = 72	feature = 617	correl = 0.0271235	descr = N_Gram_GCTAA
cnt = 73	feature = 705	correl = 0.0373441	descr = N_Gram_GTCTA
cnt = 74	feature = 774	correl = 0.0258228	descr = N_Gram_TATGT
cnt = 75	feature = 439	correl = -0.0264984	descr = N_Gram_CGATC
cnt = 76	feature = 551	correl = 0.0420586	descr = N_Gram_GAGAA
cnt = 77	feature = 850	correl = -0.0356862	descr = N_Gram_TGCGC
cnt = 78	feature = 722	correl = 0.0395766	descr = N_Gram_GTTCG
cnt = 79	feature = 763	correl = 0.0232357	descr = N_Gram_TAGTC
cnt = 80	feature = 659	correl = -0.0782113	descr = N_Gram_GGGAA
cnt = 81	feature = 932	correl = 0.0626548	descr = N_Gram_TTTGT
cnt = 82	feature = 397	correl = -0.0417072	descr = N_Gram_CCCGG
cnt = 83	feature = 325	correl = 0.0261483	descr = N_Gram_CAACC
cnt = 84	feature = 555	correl = -0.0223482	descr = N_Gram_GAGCG
cnt = 85	feature = 844	correl = 0.0277064	descr = N_Gram_TGCAT
cnt = 86	feature = 487	correl = -0.02457	descr = N_Gram_CTACG
cnt = 87	feature = 525	correl = -0.0249477	descr = N_Gram_CTTTA
cnt = 88	feature = 329	correl = -0.0415535	descr = N_Gram_CAATT
cnt = 89	feature = 699	correl = -0.0374493	descr = N_Gram_GTCCG
cnt = 90	feature = 495	correl = 0.0309476	descr = N_Gram_CTATG
cnt = 91	feature = 674	correl = 0.0527852	descr = N_Gram_GGTAA
cnt = 92	feature = 552	correl = -0.0336336	descr = N_Gram_GAGAT
cnt = 93	feature = 739	correl = -0.0526932	descr = N_Gram_TAATC
cnt = 94	feature = 702	correl = 0.0527624	descr = N_Gram_GTCGC
cnt = 95	feature = 419	correl = 0.024006	descr = N_Gram_CCTAG
cnt = 96	feature = 308	correl = -0.0223571	descr = N_Gram_ATTAA
cnt = 97	feature = 327	correl = 0.047436	descr = N_Gram_CAAGC
cnt = 98	feature = 499	correl = -0.0244129	descr = N_Gram_CTCAC
cnt = 99	feature = 732	correl = 0.0331241	descr = N_Gram_TAAAG
cnt = 100	feature = 226	correl = -0.0447142	descr = N_Gram_ACGGG
cnt = 101	feature = 481	correl = 0.024576	descr = N_Gram_CGTTT
cnt = 102	feature = 750	correl = 0.0497799	descr = N_Gram_TACTG
cnt = 103	feature = 277	correl = 0.0226856	descr = N_Gram_ATAGC
cnt = 104	feature = 713	correl = -0.0484373	descr = N_Gram_GTGGG
cnt = 105	feature = 280	correl = 0.0241634	descr = N_Gram_ATATC
cnt = 106	feature = 597	correl = -0.0217657	descr = N_Gram_GCCGG
cnt = 107	feature = 215	correl = -0.0284298	descr = N_Gram_ACCCC
cnt = 108	feature = 648	correl = -0.0921502	descr = N_Gram_GGCCA
cnt = 109	feature = 733	correl = -0.02224	descr = N_Gram_TAACC
cnt = 110	feature = 274	correl = -0.0218791	descr = N_Gram_ATACA
cnt = 111	feature = 450	correl = -0.0570825	descr = N_Gram_CGCGT
cnt = 112	feature = 468	correl = -0.0256084	descr = N_Gram_CGGTT
cnt = 113	feature = 574	correl = -0.065077	descr = N_Gram_GCAAA
cnt = 114	feature = 503	correl = -0.0456496	descr = N_Gram_CTCGT
cnt = 115	feature = 207	correl = 0.063002	descr = N_Gram_ACATG
cnt = 116	feature = 855	correl = 0.033981	descr = N_Gram_TGCTT
cnt = 117	feature = 232	correl = 0.0234841	descr = N_Gram_ACTAG
cnt = 118	feature = 859	correl = -0.0586283	descr = N_Gram_TGGCG
cnt = 119	feature = 334	correl = -0.0231227	descr = N_Gram_CACCG
cnt = 120	feature = 777	correl = 0.0246111	descr = N_Gram_TATTG
cnt = 121	feature = 418	correl = 0.0452505	descr = N_Gram_CCTAA
cnt = 122	feature = 291	correl = 0.0241558	descr = N_Gram_ATCGC
cnt = 123	feature = 224	correl = -0.0306771	descr = N_Gram_ACGGA
cnt = 124	feature = 636	correl = -0.0698527	descr = N_Gram_GGACC
cnt = 125	feature = 243	correl = -0.0217215	descr = N_Gram_AGAGG
cnt = 126	feature = 537	correl = 0.0436123	descr = N_Gram_GACAA
cnt = 127	feature = 900	correl = 0.0595792	descr = N_Gram_TTCGT
cnt = 128	feature = 688	correl = -0.021662	descr = N_Gram_GTAAT
cnt = 129	feature = 784	correl = 0.0381962	descr = N_Gram_TCACT
cnt = 130	feature = 909	correl = 0.0324734	descr = N_Gram_TTGAC
cnt = 131	feature = 493	correl = 0.0499447	descr = N_Gram_CTATA
cnt = 132	feature = 899	correl = 0.0378361	descr = N_Gram_TTCGC
cnt = 133	feature = 548	correl = 0.0352168	descr = N_Gram_GACTG
cnt = 134	feature = 601	correl = -0.0364573	descr = N_Gram_GCCTT
cnt = 135	feature = 435	correl = -0.0468832	descr = N_Gram_CGACC
cnt = 136	feature = 372	correl = -0.0240075	descr = N_Gram_CCAAG
cnt = 137	feature = 396	correl = -0.0647516	descr = N_Gram_CCCGC
cnt = 138	feature = 317	correl = 0.0411007	descr = N_Gram_ATTGT
cnt = 139	feature = 517	correl = -0.0524492	descr = N_Gram_CTTAA
cnt = 140	feature = 717	correl = 0.0348174	descr = N_Gram_GTGTT
cnt = 141	feature = 871	correl = 0.0306426	descr = N_Gram_TGTCG
cnt = 142	feature = 479	correl = -0.0849228	descr = N_Gram_CGTTC
cnt = 143	feature = 491	correl = 0.0445938	descr = N_Gram_CTAGC
cnt = 144	feature = 352	correl = -0.0291059	descr = N_Gram_CAGTG
cnt = 145	feature = 467	correl = -0.0332938	descr = N_Gram_CGGTC
cnt = 146	feature = 353	correl = 0.0214679	descr = N_Gram_CAGTT
cnt = 147	feature = 746	correl = 0.0284083	descr = N_Gram_TACCT
cnt = 148	feature = 682	correl = -0.0506286	descr = N_Gram_GGTTA
cnt = 149	feature = 714	correl = -0.0220984	descr = N_Gram_GTGGT
cnt = 150	feature = 225	correl = -0.0265671	descr = N_Gram_ACGGC
cnt = 151	feature = 812	correl = 0.0999798	descr = N_Gram_TCGTG
cnt = 152	feature = 305	correl = -0.0245907	descr = N_Gram_ATGTA
cnt = 153	feature = 38	correl = -0.0285777	descr = Position_Specific_Bin_Base_14_Base_C
cnt = 154	feature = 60	correl = -0.175435	descr = Position_Specific_Bin_Base_20_Base_G
cnt = 155	feature = 459	correl = -0.114102	descr = N_Gram_CGGCG
cnt = 156	feature = 642	correl = 0.0476698	descr = N_Gram_GGATT
cnt = 157	feature = 655	correl = -0.0504997	descr = N_Gram_GGCTG
cnt = 158	feature = 632	correl = -0.0221328	descr = N_Gram_GGAAA
cnt = 159	feature = 484	correl = 0.0496146	descr = N_Gram_CTAAG
cnt = 160	feature = 635	correl = 0.0276344	descr = N_Gram_GGAAT
cnt = 161	feature = 426	correl = -0.0485803	descr = N_Gram_CCTGA
cnt = 162	feature = 7	correl = 0.127726	descr = Position_Specific_Bin_Base_2_Base_G
cnt = 163	feature = 622	correl = -0.0312551	descr = N_Gram_GCTGA
cnt = 164	feature = 743	correl = 0.0717689	descr = N_Gram_TACAA
cnt = 165	feature = 311	correl = 0.0720088	descr = N_Gram_ATTAT
cnt = 166	feature = 389	correl = -0.0861929	descr = N_Gram_CCCAT
cnt = 167	feature = 578	correl = -0.0387542	descr = N_Gram_GCACC
cnt = 168	feature = 711	correl = -0.0474406	descr = N_Gram_GTGGA
cnt = 169	feature = 405	correl = -0.047481	descr = N_Gram_CCGAG
cnt = 170	feature = 324	correl = 0.0869546	descr = N_Gram_CAACA
cnt = 171	feature = 387	correl = -0.0241872	descr = N_Gram_CCCAA
cnt = 172	feature = 808	correl = -0.0402623	descr = N_Gram_TCGGC
cnt = 173	feature = 498	correl = -0.0516603	descr = N_Gram_CTCAA
cnt = 174	feature = 911	correl = 0.025593	descr = N_Gram_TTGCA
cnt = 175	feature = 914	correl = 0.0488904	descr = N_Gram_TTGGA
cnt = 176	feature = 278	correl = 0.0411363	descr = N_Gram_ATAGG
cnt = 177	feature = 255	correl = -0.0373357	descr = N_Gram_AGCGG
cnt = 178	feature = 934	correl = 0.0400943	descr = N_Gram_TTTTA
cnt = 179	feature = 260	correl = -0.109919	descr = N_Gram_AGGGC
cnt = 180	feature = 767	correl = 0.0581326	descr = N_Gram_TATAA
cnt = 181	feature = 839	correl = 0.0228197	descr = N_Gram_TGATC
cnt = 182	feature = 822	correl = 0.0476833	descr = N_Gram_TCTCT
cnt = 183	feature = 749	correl = 0.0725806	descr = N_Gram_TACTA
cnt = 184	feature = 337	correl = -0.0321687	descr = N_Gram_CACGA
cnt = 185	feature = 538	correl = 0.0260177	descr = N_Gram_GACAC
cnt = 186	feature = 452	correl = -0.0332763	descr = N_Gram_CGCTC
cnt = 187	feature = 884	correl = 0.0602529	descr = N_Gram_TTACA
cnt = 188	feature = 256	correl = -0.0302573	descr = N_Gram_AGGAG
cnt = 189	feature = 313	correl = 0.0462856	descr = N_Gram_ATTCG
cnt = 190	feature = 725	correl = -0.0257479	descr = N_Gram_GTTGT
cnt = 191	feature = 757	correl = 0.0635819	descr = N_Gram_TAGCA
cnt = 192	feature = 667	correl = -0.0552972	descr = N_Gram_GGGGC
cnt = 193	feature = 268	correl = 0.0308568	descr = N_Gram_AGTCT
cnt = 194	feature = 9	correl = 0.0631342	descr = Position_Specific_Bin_Base_3_Base_G
cnt = 195	feature = 410	correl = -0.0253682	descr = N_Gram_CCGCT
cnt = 196	feature = 35	correl = 0.0357453	descr = Position_Specific_Bin_Base_13_Base_A
cnt = 197	feature = 862	correl = -0.0714716	descr = N_Gram_TGGGA
cnt = 198	feature = 213	correl = 0.0243783	descr = N_Gram_ACCAT
cnt = 199	feature = 606	correl = -0.0873103	descr = N_Gram_GCGCG
cnt = 200	feature = 584	correl = -0.0465042	descr = N_Gram_GCATA
cnt = 201	feature = 246	correl = -0.0376829	descr = N_Gram_AGATG
cnt = 202	feature = 406	correl = -0.0562891	descr = N_Gram_CCGAT
cnt = 203	feature = 771	correl = 0.0521988	descr = N_Gram_TATCG
cnt = 204	feature = 404	correl = -0.0527488	descr = N_Gram_CCGAC
cnt = 205	feature = 455	correl = -0.0219409	descr = N_Gram_CGGAG
cnt = 206	feature = 935	correl = 0.0220902	descr = N_Gram_TTTTG
cnt = 207	feature = 731	correl = 0.0546683	descr = N_Gram_TAAAC
cnt = 208	feature = 760	correl = 0.0328572	descr = N_Gram_TAGGC
cnt = 209	feature = 4	correl = -0.0932933	descr = Position_Specific_Bin_Base_1_Base_G
cnt = 210	feature = 604	correl = -0.0481387	descr = N_Gram_GCGCA
cnt = 211	feature = 228	correl = -0.0384462	descr = N_Gram_ACGTT
cnt = 212	feature = 344	correl = -0.0530625	descr = N_Gram_CAGAG
cnt = 213	feature = 633	correl = -0.0244738	descr = N_Gram_GGAAC
cnt = 214	feature = 48	correl = -0.0629963	descr = Position_Specific_Bin_Base_17_Base_G
cnt = 215	feature = 515	correl = 0.0342342	descr = N_Gram_CTGTT
cnt = 216	feature = 52	correl = -0.0646781	descr = Position_Specific_Bin_Base_18_Base_G
cnt = 217	feature = 609	correl = -0.0401119	descr = N_Gram_GCGGA
cnt = 218	feature = 687	correl = 0.0377278	descr = N_Gram_GTAAG
cnt = 219	feature = 821	correl = -0.0275832	descr = N_Gram_TCTCG
cnt = 220	feature = 645	correl = -0.0622834	descr = N_Gram_GGCAA
cnt = 221	feature = 160	correl = 0.0340305	descr = N_Gram_AAAGC
cnt = 222	feature = 262	correl = 0.099712	descr = N_Gram_AGGTA
cnt = 223	feature = 770	correl = 0.0695817	descr = N_Gram_TATCA
cnt = 224	feature = 309	correl = 0.0229929	descr = N_Gram_ATTAC
cnt = 225	feature = 815	correl = 0.0486551	descr = N_Gram_TCTAC
cnt = 226	feature = 423	correl = -0.0909262	descr = N_Gram_CCTCG
cnt = 227	feature = 709	correl = -0.0422962	descr = N_Gram_GTGCC
cnt = 228	feature = 592	correl = -0.0678338	descr = N_Gram_GCCCC
cnt = 229	feature = 528	correl = 0.0387224	descr = N_Gram_GAAAT
cnt = 230	feature = 5	correl = -0.033853	descr = Position_Specific_Bin_Base_2_Base_A
cnt = 231	feature = 801	correl = 0.0363371	descr = N_Gram_TCGAG
cnt = 232	feature = 530	correl = -0.0376417	descr = N_Gram_GAAGA
cnt = 233	feature = 301	correl = -0.0268484	descr = N_Gram_ATGGA
cnt = 234	feature = 628	correl = -0.0539655	descr = N_Gram_GCTTT
cnt = 235	feature = 854	correl = -0.0349602	descr = N_Gram_TGCTC
cnt = 236	feature = 233	correl = 0.0469254	descr = N_Gram_ACTCT
cnt = 237	feature = 841	correl = 0.0296435	descr = N_Gram_TGATT
cnt = 238	feature = 343	correl = -0.043346	descr = N_Gram_CAGAC
cnt = 239	feature = 764	correl = 0.0465128	descr = N_Gram_TAGTG
cnt = 240	feature = 794	correl = 0.0347577	descr = N_Gram_TCCGT
cnt = 241	feature = 683	correl = -0.0660711	descr = N_Gram_GGTTG
cnt = 242	feature = 374	correl = -0.0243989	descr = N_Gram_CCACA
cnt = 243	feature = 348	correl = -0.041599	descr = N_Gram_CAGCG
cnt = 244	feature = 666	correl = -0.054879	descr = N_Gram_GGGGA
cnt = 245	feature = 523	correl = 0.0571136	descr = N_Gram_CTTGT
cnt = 246	feature = 712	correl = -0.076553	descr = N_Gram_GTGGC
cnt = 247	feature = 694	correl = 0.0421195	descr = N_Gram_GTCAA
cnt = 248	feature = 57	correl = 0.0691677	descr = Position_Specific_Bin_Base_19_Base_T
cnt = 249	feature = 310	correl = 0.0252799	descr = N_Gram_ATTAG
cnt = 250	feature = 678	correl = -0.0274717	descr = N_Gram_GGTGA
cnt = 251	feature = 789	correl = 0.0507489	descr = N_Gram_TCCAT
cnt = 252	feature = 61	correl = 0.112999	descr = Position_Specific_Bin_Base_20_Base_T
cnt = 253	feature = 1	correl = 0.118807	descr = Position_Specific_Bin_Base_0_Base_C
cnt = 254	feature = 695	correl = -0.0216209	descr = N_Gram_GTCAC
cnt = 255	feature = 13	correl = 0.0242231	descr = Position_Specific_Bin_Base_4_Base_T
cnt = 256	feature = 663	correl = -0.110782	descr = N_Gram_GGGCC
cnt = 257	feature = 391	correl = -0.0469591	descr = N_Gram_CCCCA
cnt = 258	feature = 297	correl = 0.0438565	descr = N_Gram_ATGAG
cnt = 259	feature = 26	correl = 0.0310814	descr = Position_Specific_Bin_Base_9_Base_T
cnt = 260	feature = 912	correl = 0.027216	descr = N_Gram_TTGCC
cnt = 261	feature = 258	correl = 0.0239285	descr = N_Gram_AGGCT
cnt = 262	feature = 758	correl = 0.0591054	descr = N_Gram_TAGCT
cnt = 263	feature = 755	correl = 0.0701862	descr = N_Gram_TAGAG
cnt = 264	feature = 793	correl = -0.0323132	descr = N_Gram_TCCCG
cnt = 265	feature = 45	correl = -0.0630417	descr = Position_Specific_Bin_Base_16_Base_G
cnt = 266	feature = 449	correl = -0.0686803	descr = N_Gram_CGCGG
cnt = 267	feature = 284	correl = 0.0324905	descr = N_Gram_ATCAA
cnt = 268	feature = 660	correl = -0.0735485	descr = N_Gram_GGGAG
cnt = 269	feature = 393	correl = -0.0594172	descr = N_Gram_CCCCT
cnt = 270	feature = 797	correl = -0.0377002	descr = N_Gram_TCCTG
cnt = 271	feature = 293	correl = 0.0281473	descr = N_Gram_ATCTA
cnt = 272	feature = 835	correl = 0.0272134	descr = N_Gram_TGACT
cnt = 273	feature = 785	correl = -0.0457048	descr = N_Gram_TCAGA
cnt = 274	feature = 34	correl = 0.0348197	descr = Position_Specific_Bin_Base_12_Base_A
cnt = 275	feature = 367	correl = 0.0238903	descr = N_Gram_CATTG
cnt = 276	feature = 41	correl = 0.0669387	descr = Position_Specific_Bin_Base_15_Base_A
cnt = 277	feature = 302	correl = 0.0278271	descr = N_Gram_ATGGC
cnt = 278	feature = 31	correl = -0.0434022	descr = Position_Specific_Bin_Base_11_Base_A
cnt = 279	feature = 15	correl = 0.0804565	descr = Position_Specific_Bin_Base_5_Base_T
cnt = 280	feature = 833	correl = 0.0298044	descr = N_Gram_TGAAC
cnt = 281	feature = 27	correl = 0.0724355	descr = Position_Specific_Bin_Base_10_Base_A
cnt = 282	feature = 505	correl = -0.0462782	descr = N_Gram_CTGAG
cnt = 283	feature = 591	correl = -0.0886357	descr = N_Gram_GCCCA
cnt = 284	feature = 634	correl = -0.0438606	descr = N_Gram_GGAAG
cnt = 285	feature = 816	correl = 0.0318903	descr = N_Gram_TCTAG
cnt = 286	feature = 286	correl = 0.0606805	descr = N_Gram_ATCCA
cnt = 287	feature = 364	correl = 0.0325997	descr = N_Gram_CATGT
cnt = 288	feature = 472	correl = -0.0509511	descr = N_Gram_CGTCC
cnt = 289	feature = 795	correl = 0.0725556	descr = N_Gram_TCCTA
cnt = 290	feature = 21	correl = 0.0513243	descr = Position_Specific_Bin_Base_8_Base_A
cnt = 291	feature = 53	correl = 0.0476049	descr = Position_Specific_Bin_Base_18_Base_T
cnt = 292	feature = 290	correl = 0.0372664	descr = N_Gram_ATCGA
cnt = 293	feature = 913	correl = 0.0272054	descr = N_Gram_TTGCG
cnt = 294	feature = 263	correl = -0.0260562	descr = N_Gram_AGGTG
cnt = 295	feature = 826	correl = 0.0249409	descr = N_Gram_TCTGT
cnt = 296	feature = 332	correl = -0.0283233	descr = N_Gram_CACAT
cnt = 297	feature = 544	correl = -0.0333394	descr = N_Gram_GACGG
cnt = 298	feature = 554	correl = -0.051658	descr = N_Gram_GAGCC
cnt = 299	feature = 843	correl = 0.0323394	descr = N_Gram_TGCAA
cnt = 300	feature = 239	correl = 0.0290655	descr = N_Gram_ACTTC
cnt = 301	feature = 335	correl = -0.0468915	descr = N_Gram_CACCT
cnt = 302	feature = 607	correl = -0.0382649	descr = N_Gram_GCGCT
cnt = 303	feature = 267	correl = 0.120708	descr = N_Gram_AGTCG
cnt = 304	feature = 408	correl = -0.0381181	descr = N_Gram_CCGCA
cnt = 305	feature = 12	correl = -0.0793755	descr = Position_Specific_Bin_Base_4_Base_C
cnt = 306	feature = 919	correl = 0.0461891	descr = N_Gram_TTGTG
cnt = 307	feature = 237	correl = 0.0245719	descr = N_Gram_ACTGG
cnt = 308	feature = 433	correl = -0.0714986	descr = N_Gram_CGAAG
cnt = 309	feature = 869	correl = 0.0347163	descr = N_Gram_TGTAT
cnt = 310	feature = 0	correl = 0.0283659	descr = Position_Specific_Bin_Base_0_Base_A
cnt = 311	feature = 838	correl = 0.051822	descr = N_Gram_TGATA
cnt = 312	feature = 851	correl = -0.0302259	descr = N_Gram_TGCGG
cnt = 313	feature = 652	correl = -0.0883884	descr = N_Gram_GGCGG
cnt = 314	feature = 547	correl = -0.0234053	descr = N_Gram_GACTC
cnt = 315	feature = 304	correl = -0.0450599	descr = N_Gram_ATGGT
cnt = 316	feature = 488	correl = 0.0771677	descr = N_Gram_CTACT
cnt = 317	feature = 781	correl = 0.0485018	descr = N_Gram_TCAAC
cnt = 318	feature = 618	correl = 0.0289288	descr = N_Gram_GCTAT
cnt = 319	feature = 915	correl = 0.0221711	descr = N_Gram_TTGGT
cnt = 320	feature = 10	correl = -0.0843521	descr = Position_Specific_Bin_Base_3_Base_T
cnt = 321	feature = 819	correl = 0.0434306	descr = N_Gram_TCTCA
cnt = 322	feature = 896	correl = 0.022579	descr = N_Gram_TTCCA
cnt = 323	feature = 261	correl = 0.0221436	descr = N_Gram_AGGGT
cnt = 324	feature = 347	correl = -0.0507063	descr = N_Gram_CAGCC
cnt = 325	feature = 249	correl = -0.0228978	descr = N_Gram_AGCAC
cnt = 326	feature = 303	correl = -0.0337041	descr = N_Gram_ATGGG
cnt = 327	feature = 888	correl = 0.0692731	descr = N_Gram_TTAGA
cnt = 328	feature = 295	correl = 0.0437914	descr = N_Gram_ATCTG
cnt = 329	feature = 392	correl = -0.0715687	descr = N_Gram_CCCCG
cnt = 330	feature = 908	correl = 0.0574705	descr = N_Gram_TTGAA
cnt = 331	feature = 40	correl = 0.0748515	descr = Position_Specific_Bin_Base_14_Base_T
cnt = 332	feature = 662	correl = -0.0429675	descr = N_Gram_GGGCA
cnt = 333	feature = 47	correl = -0.030179	descr = Position_Specific_Bin_Base_17_Base_C
cnt = 334	feature = 641	correl = -0.0408911	descr = N_Gram_GGATG
cnt = 335	feature = 17	correl = -0.0358903	descr = Position_Specific_Bin_Base_6_Base_C
cnt = 336	feature = 270	correl = 0.0577441	descr = N_Gram_AGTGA
cnt = 337	feature = 600	correl = -0.0716418	descr = N_Gram_GCCTC
cnt = 338	feature = 319	correl = 0.0266239	descr = N_Gram_ATTTC
cnt = 339	feature = 653	correl = -0.0481587	descr = N_Gram_GGCGT
cnt = 340	feature = 696	correl = 0.0291531	descr = N_Gram_GTCAT
cnt = 341	feature = 55	correl = -0.115583	descr = Position_Specific_Bin_Base_19_Base_C
cnt = 342	feature = 238	correl = 0.0387343	descr = N_Gram_ACTGT
cnt = 343	feature = 809	correl = -0.0909592	descr = N_Gram_TCGGG
cnt = 344	feature = 886	correl = 0.0231611	descr = N_Gram_TTACT
cnt = 345	feature = 918	correl = 0.0304	descr = N_Gram_TTGTC
cnt = 346	feature = 219	correl = -0.026883	descr = N_Gram_ACGA
cnt = 347	feature = 513	correl = 0.0471091	descr = N_Gram_CTGGT
cnt = 348	feature = 299	correl = 0.0310145	descr = N_Gram_ATGCT
cnt = 349	feature = 357	correl = -0.049799	descr = N_Gram_CATAC
cnt = 350	feature = 271	correl = -0.0284809	descr = N_Gram_AGTTC
cnt = 351	feature = 557	correl = -0.0765313	descr = N_Gram_GAGGC
cnt = 352	feature = 509	correl = -0.0286497	descr = N_Gram_CTGCG
cnt = 353	feature = 51	correl = -0.035202	descr = Position_Specific_Bin_Base_18_Base_C
cnt = 354	feature = 19	correl = -0.128313	descr = Position_Specific_Bin_Base_7_Base_C
cnt = 355	feature = 811	correl = 0.0236185	descr = N_Gram_TCGTC
cnt = 356	feature = 510	correl = 0.042608	descr = N_Gram_CTGGA
cnt = 357	feature = 576	correl = -0.0815376	descr = N_Gram_GCAAT
cnt = 358	feature = 322	correl = -0.0271971	descr = N_Gram_CAAAC
cnt = 359	feature = 846	correl = 0.0295591	descr = N_Gram_TGCCA
cnt = 360	feature = 316	correl = 0.0467671	descr = N_Gram_ATTGG
cnt = 361	feature = 22	correl = -0.0939152	descr = Position_Specific_Bin_Base_8_Base_C
cnt = 362	feature = 338	correl = -0.0389467	descr = N_Gram_CACGG
cnt = 363	feature = 535	correl = 0.0424021	descr = N_Gram_GAATT
cnt = 364	feature = 427	correl = -0.0629004	descr = N_Gram_CCTGC
cnt = 365	feature = 30	correl = 0.0527164	descr = Position_Specific_Bin_Base_10_Base_T
cnt = 366	feature = 363	correl = -0.0248702	descr = N_Gram_CATGG
cnt = 367	feature = 874	correl = 0.0587346	descr = N_Gram_TGTGT
cnt = 368	feature = 690	correl = 0.0229713	descr = N_Gram_GTAGG
cnt = 369	feature = 380	correl = -0.0508492	descr = N_Gram_CCAGG
cnt = 370	feature = 586	correl = 0.028291	descr = N_Gram_GCATT
cnt = 371	feature = 902	correl = 0.0309009	descr = N_Gram_TTCTA
cnt = 372	feature = 288	correl = 0.0396252	descr = N_Gram_ATCCG
cnt = 373	feature = 504	correl = 0.0255483	descr = N_Gram_CTCTT
cnt = 374	feature = 480	correl = -0.0338722	descr = N_Gram_CGTTG
cnt = 375	feature = 382	correl = -0.0484153	descr = N_Gram_CCATA
cnt = 376	feature = 37	correl = 0.113844	descr = Position_Specific_Bin_Base_14_Base_A
cnt = 377	feature = 686	correl = 0.0576697	descr = N_Gram_GTAAA
cnt = 378	feature = 563	correl = 0.071997	descr = N_Gram_GATAT
cnt = 379	feature = 753	correl = 0.0441168	descr = N_Gram_TAGAA
cnt = 380	feature = 778	correl = 0.0415585	descr = N_Gram_TATTT
cnt = 381	feature = 49	correl = 0.0560255	descr = Position_Specific_Bin_Base_17_Base_T
cnt = 382	feature = 637	correl = 0.0251357	descr = N_Gram_GGACT
cnt = 383	feature = 422	correl = -0.0280523	descr = N_Gram_CCTCC
cnt = 384	feature = 567	correl = -0.0451339	descr = N_Gram_GATGT
cnt = 385	feature = 502	correl = -0.0695478	descr = N_Gram_CTCGG
cnt = 386	feature = 593	correl = -0.0960486	descr = N_Gram_GCCCG
cnt = 387	feature = 736	correl = 0.0427058	descr = N_Gram_TAAGA
cnt = 388	feature = 522	correl = -0.0296623	descr = N_Gram_CTTGG
cnt = 389	feature = 829	correl = 0.0632562	descr = N_Gram_TCTTT
cnt = 390	feature = 381	correl = -0.0268977	descr = N_Gram_CCAGT
cnt = 391	feature = 721	correl = -0.0229944	descr = N_Gram_GTTCC
cnt = 392	feature = 558	correl = -0.0316935	descr = N_Gram_GAGGG
cnt = 393	feature = 512	correl = -0.035533	descr = N_Gram_CTGGG
cnt = 394	feature = 529	correl = 0.0282904	descr = N_Gram_GAACA
cnt = 395	feature = 698	correl = -0.0707109	descr = N_Gram_GTCCC
cnt = 396	feature = 362	correl = 0.0420652	descr = N_Gram_CATGA
cnt = 397	feature = 350	correl = -0.0995072	descr = N_Gram_CAGGG
cnt = 398	feature = 54	correl = 0.166317	descr = Position_Specific_Bin_Base_19_Base_A
cnt = 399	feature = 217	correl = -0.0452744	descr = N_Gram_ACCGG
cnt = 400	feature = 244	correl = 0.0679813	descr = N_Gram_AGAGT
cnt = 401	feature = 836	correl = 0.0297586	descr = N_Gram_TGAGA
cnt = 402	feature = 448	correl = -0.0714268	descr = N_Gram_CGCGC
cnt = 403	feature = 783	correl = -0.046667	descr = N_Gram_TCACG
cnt = 404	feature = 582	correl = -0.0231262	descr = N_Gram_GCAGC
cnt = 405	feature = 744	correl = 0.0371727	descr = N_Gram_TACAT
cnt = 406	feature = 252	correl = -0.0220265	descr = N_Gram_AGCCA
cnt = 407	feature = 740	correl = 0.0403405	descr = N_Gram_TAATT
cnt = 408	feature = 596	correl = -0.0266243	descr = N_Gram_GCCGA
cnt = 409	feature = 668	correl = -0.0526492	descr = N_Gram_GGGGT
cnt = 410	feature = 639	correl = -0.0655608	descr = N_Gram_GGAGC
cnt = 411	feature = 872	correl = 0.030134	descr = N_Gram_TGTCT
cnt = 412	feature = 531	correl = -0.035482	descr = N_Gram_GAAGC
cnt = 413	feature = 241	correl = 0.0593643	descr = N_Gram_AGAAT
cnt = 414	feature = 14	correl = -0.0687039	descr = Position_Specific_Bin_Base_5_Base_C
cnt = 415	feature = 25	correl = -0.0220638	descr = Position_Specific_Bin_Base_9_Base_G
cnt = 416	feature = 23	correl = -0.0248625	descr = Position_Specific_Bin_Base_8_Base_G
cnt = 417	feature = 6	correl = 0.0324388	descr = Position_Specific_Bin_Base_2_Base_C
cnt = 418	feature = 33	correl = 0.119654	descr = Position_Specific_Bin_Base_11_Base_T
cnt = 419	feature = 776	correl = 0.0636942	descr = N_Gram_TATTC
cnt = 420	feature = 594	correl = -0.0798022	descr = N_Gram_GCCCT
cnt = 421	feature = 559	correl = -0.0238717	descr = N_Gram_GAGGT
cnt = 422	feature = 16	correl = 0.0302313	descr = Position_Specific_Bin_Base_6_Base_A
cnt = 423	feature = 208	correl = 0.025892	descr = N_Gram_ACATT
cnt = 424	feature = 792	correl = -0.0672724	descr = N_Gram_TCCCC
cnt = 425	feature = 754	correl = 0.0606775	descr = N_Gram_TAGAC
cnt = 426	feature = 43	correl = 0.0871198	descr = Position_Specific_Bin_Base_16_Base_A
cnt = 427	feature = 926	correl = 0.0320508	descr = N_Gram_TTTCC
cnt = 428	feature = 235	correl = 0.0651161	descr = N_Gram_ACTGA
cnt = 429	feature = 463	correl = -0.0686693	descr = N_Gram_CGGGC
cnt = 430	feature = 566	correl = -0.0611708	descr = N_Gram_GATGG
cnt = 431	feature = 424	correl = -0.0728493	descr = N_Gram_CCTCT
cnt = 432	feature = 611	correl = -0.031798	descr = N_Gram_GCGGG
cnt = 433	feature = 379	correl = -0.0689573	descr = N_Gram_CCAGC
cnt = 434	feature = 377	correl = 0.0246426	descr = N_Gram_CCACT
cnt = 435	feature = 376	correl = -0.0450262	descr = N_Gram_CCACG
cnt = 436	feature = 892	correl = 0.0486697	descr = N_Gram_TTATC
cnt = 437	feature = 930	correl = 0.0294108	descr = N_Gram_TTTGC
cnt = 438	feature = 58	correl = 0.367786	descr = Position_Specific_Bin_Base_20_Base_A
cnt = 439	feature = 903	correl = 0.0430972	descr = N_Gram_TTCTC
cnt = 440	feature = 834	correl = 0.0661462	descr = N_Gram_TGAAG
cnt = 441	feature = 614	correl = -0.0876613	descr = N_Gram_GCGTC
cnt = 442	feature = 508	correl = -0.0471142	descr = N_Gram_CTGCC
cnt = 443	feature = 371	correl = -0.0423595	descr = N_Gram_CCAAA
cnt = 444	feature = 458	correl = -0.0911562	descr = N_Gram_CGGCC
cnt = 445	feature = 276	correl = 0.0302582	descr = N_Gram_ATAGA
cnt = 446	feature = 670	correl = 0.0266863	descr = N_Gram_GGGTA
cnt = 447	feature = 924	correl = 0.0669765	descr = N_Gram_TTTAG
cnt = 448	feature = 876	correl = 0.0476538	descr = N_Gram_TGTTC
cnt = 449	feature = 679	correl = -0.0673788	descr = N_Gram_GGTGC
cnt = 450	feature = 624	correl = -0.0416481	descr = N_Gram_GCTGG
cnt = 451	feature = 877	correl = 0.0219339	descr = N_Gram_TGTTG
cnt = 452	feature = 782	correl = 0.0366252	descr = N_Gram_TCACC
cnt = 453	feature = 579	correl = -0.0358089	descr = N_Gram_GCACG
cnt = 454	feature = 798	correl = 0.0484091	descr = N_Gram_TCCTT
cnt = 455	feature = 738	correl = 0.0488993	descr = N_Gram_TAAGG
cnt = 456	feature = 460	correl = -0.0426257	descr = N_Gram_CGGCT
cnt = 457	feature = 864	correl = 0.022305	descr = N_Gram_TGGTC
cnt = 458	feature = 605	correl = -0.0488406	descr = N_Gram_GCGCC
cnt = 459	feature = 294	correl = 0.0698431	descr = N_Gram_ATCTC
cnt = 460	feature = 541	correl = -0.0565751	descr = N_Gram_GACCA
cnt = 461	feature = 50	correl = 0.0512968	descr = Position_Specific_Bin_Base_18_Base_A
cnt = 462	feature = 490	correl = 0.0368204	descr = N_Gram_CTAGA
cnt = 463	feature = 11	correl = 0.0728943	descr = Position_Specific_Bin_Base_4_Base_A
cnt = 464	feature = 8	correl = -0.12919	descr = Position_Specific_Bin_Base_2_Base_T
cnt = 465	feature = 384	correl = 0.026662	descr = N_Gram_CCATT
cnt = 466	feature = 29	correl = -0.0627604	descr = Position_Specific_Bin_Base_10_Base_G
cnt = 467	feature = 413	correl = 0.0220275	descr = N_Gram_CCGT
cnt = 468	feature = 400	correl = -0.0677729	descr = N_Gram_CCCTG
cnt = 469	feature = 399	correl = -0.0602963	descr = N_Gram_CCCTC
cnt = 470	feature = 46	correl = 0.0368955	descr = Position_Specific_Bin_Base_17_Base_A
cnt = 471	feature = 676	correl = -0.0769268	descr = N_Gram_GGTCC
cnt = 472	feature = 703	correl = 0.0726351	descr = N_Gram_GTCGT
cnt = 473	feature = 627	correl = 0.0300316	descr = N_Gram_GCTTG
cnt = 474	feature = 675	correl = 0.0377116	descr = N_Gram_GGTCA
cnt = 475	feature = 718	correl = -0.0233103	descr = N_Gram_GTTA
cnt = 476	feature = 18	correl = 0.0888821	descr = Position_Specific_Bin_Base_7_Base_A
cnt = 477	feature = 929	correl = 0.0693426	descr = N_Gram_TTTGA
cnt = 478	feature = 56	correl = -0.1249	descr = Position_Specific_Bin_Base_19_Base_G
cnt = 479	feature = 59	correl = -0.313429	descr = Position_Specific_Bin_Base_20_Base_C
cnt = 480	feature = 383	correl = -0.0251544	descr = N_Gram_CCATC
cnt = 481	feature = 867	correl = 0.0366246	descr = N_Gram_TGTAA
cnt = 482	feature = 840	correl = -0.022333	descr = N_Gram_TGATG
cnt = 483	feature = 691	correl = 0.0353646	descr = N_Gram_GTAT
cnt = 484	feature = 446	correl = -0.0453426	descr = N_Gram_CGCCT
cnt = 485	feature = 105	correl = -0.0553405	descr = Xue_Structure_Feature_A101
cnt = 486	feature = 787	correl = 0.0345052	descr = N_Gram_TCATC
cnt = 487	feature = 727	correl = 0.0559162	descr = N_Gram_GTTTG
cnt = 488	feature = 39	correl = -0.161317	descr = Position_Specific_Bin_Base_14_Base_G
cnt = 489	feature = 589	correl = -0.0582528	descr = N_Gram_GCCAG
cnt = 490	feature = 28	correl = -0.0600876	descr = Position_Specific_Bin_Base_10_Base_C
cnt = 491	feature = 791	correl = -0.0392554	descr = N_Gram_TCCCA
cnt = 492	feature = 24	correl = 0.0665274	descr = Position_Specific_Bin_Base_8_Base_T
cnt = 493	feature = 664	correl = -0.0751546	descr = N_Gram_GGGCG
cnt = 494	feature = 700	correl = -0.0470462	descr = N_Gram_GTCCT
cnt = 495	feature = 532	correl = 0.0463528	descr = N_Gram_GAAGG
cnt = 496	feature = 206	correl = 0.0463099	descr = N_Gram_ACATC
cnt = 497	feature = 581	correl = -0.0539486	descr = N_Gram_GCAGA
cnt = 498	feature = 511	correl = -0.0776314	descr = N_Gram_CTGGC
cnt = 499	feature = 32	correl = -0.0523976	descr = Position_Specific_Bin_Base_11_Base_G
cnt = 500	feature = 931	correl = 0.0360339	descr = N_Gram_TTTGG
cnt = 501	feature = 412	correl = -0.10947	descr = N_Gram_CCGGC
cnt = 502	feature = 824	correl = 0.0910989	descr = N_Gram_TCTGC
cnt = 503	feature = 44	correl = -0.042423	descr = Position_Specific_Bin_Base_16_Base_C
cnt = 504	feature = 506	correl = 0.0257408	descr = N_Gram_CTGAT
cnt = 505	feature = 282	correl = 0.064274	descr = N_Gram_ATATT
cnt = 506	feature = 724	correl = -0.0253358	descr = N_Gram_GTTGG
cnt = 507	feature = 36	correl = -0.0342438	descr = Position_Specific_Bin_Base_13_Base_G
cnt = 508	feature = 465	correl = -0.0401369	descr = N_Gram_CGGGT
cnt = 509	feature = 483	correl = 0.0349176	descr = N_Gram_CTAA
cnt = 510	feature = 500	correl = -0.0346469	descr = N_Gram_CTCCC
cnt = 511	feature = 526	correl = 0.0611148	descr = N_Gram_CTTTG
cnt = 512	feature = 521	correl = 0.0237394	descr = N_Gram_CTTGC
cnt = 513	feature = 42	correl = -0.0363079	descr = Position_Specific_Bin_Base_15_Base_G
cnt = 514	feature = 366	correl = 0.069522	descr = N_Gram_CATTA
cnt = 515	feature = 707	correl = 0.0269796	descr = N_Gram_GTGAA
cnt = 516	feature = 860	correl = -0.0316094	descr = N_Gram_TGGCT
cnt = 517	feature = 853	correl = 0.0520989	descr = N_Gram_TGCTA
cnt = 518	feature = 212	correl = -0.0857875	descr = N_Gram_ACCAC
cnt = 519	feature = 565	correl = -0.0260799	descr = N_Gram_GATGA
cnt = 520	feature = 762	correl = 0.0350674	descr = N_Gram_TAGT
cnt = 521	feature = 421	correl = -0.0320464	descr = N_Gram_CCTCA
cnt = 522	feature = 858	correl = -0.0534997	descr = N_Gram_TGGCC
cnt = 523	feature = 646	correl = -0.0414608	descr = N_Gram_GGCAG
cnt = 524	feature = 704	correl = 0.0232254	descr = N_Gram_GTCT
cnt = 525	feature = 800	correl = 0.0267633	descr = N_Gram_TCGA
cnt = 526	feature = 227	correl = -0.0386445	descr = N_Gram_ACGT
cnt = 527	feature = 486	correl = 0.0449973	descr = N_Gram_CTACA
cnt = 528	feature = 323	correl = 0.0599667	descr = N_Gram_CAAC
cnt = 529	feature = 640	correl = -0.0522015	descr = N_Gram_GGAGG
cnt = 530	feature = 388	correl = -0.0782015	descr = N_Gram_CCCAG
cnt = 531	feature = 756	correl = 0.0557141	descr = N_Gram_TAGC
cnt = 532	feature = 917	correl = 0.0465068	descr = N_Gram_TTGTA
cnt = 533	feature = 802	correl = 0.0473653	descr = N_Gram_TCGC
cnt = 534	feature = 475	correl = 0.0403415	descr = N_Gram_CGTG
cnt = 535	feature = 897	correl = 0.0343558	descr = N_Gram_TTCCT
cnt = 536	feature = 63	correl = 0.0846561	descr = Gibbs_of_Target_Sequence__Pos_0_Step_1
cnt = 537	feature = 81	correl = 0.424665	descr = Gibbs_of_Target_Sequence__Pos_20_Step_1
cnt = 538	feature = 863	correl = -0.0557982	descr = N_Gram_TGGGG
cnt = 539	feature = 320	correl = 0.0370029	descr = N_Gram_ATTTT
cnt = 540	feature = 428	correl = -0.0404424	descr = N_Gram_CCTGG
cnt = 541	feature = 904	correl = 0.0893662	descr = N_Gram_TTCTG
cnt = 542	feature = 708	correl = -0.0341191	descr = N_Gram_GTGC
cnt = 543	feature = 680	correl = -0.0846036	descr = N_Gram_GGTGG
cnt = 544	feature = 417	correl = 0.0571653	descr = N_Gram_CCTA
cnt = 545	feature = 434	correl = -0.0491038	descr = N_Gram_CGAC
cnt = 546	feature = 568	correl = 0.0480107	descr = N_Gram_GATT
cnt = 547	feature = 905	correl = 0.0588427	descr = N_Gram_TTCTT
cnt = 548	feature = 298	correl = 0.0285731	descr = N_Gram_ATGC
cnt = 549	feature = 242	correl = 0.0543035	descr = N_Gram_AGACA
cnt = 550	feature = 230	correl = 0.0473636	descr = N_Gram_ACTA
cnt = 551	feature = 395	correl = -0.108723	descr = N_Gram_CCCGA
cnt = 552	feature = 560	correl = 0.027203	descr = N_Gram_GAGT
cnt = 553	feature = 820	correl = 0.0297841	descr = N_Gram_TCTCC
cnt = 554	feature = 825	correl = 0.0395787	descr = N_Gram_TCTGG
cnt = 555	feature = 610	correl = -0.0917603	descr = N_Gram_GCGGC
cnt = 556	feature = 878	correl = 0.0547963	descr = N_Gram_TGTTT
cnt = 557	feature = 873	correl = 0.0403982	descr = N_Gram_TGTG
cnt = 558	feature = 346	correl = -0.0349867	descr = N_Gram_CAGCA
cnt = 559	feature = 766	correl = 0.0570675	descr = N_Gram_TATA
cnt = 560	feature = 289	correl = 0.0468138	descr = N_Gram_ATCG
cnt = 561	feature = 361	correl = 0.040169	descr = N_Gram_CATG
cnt = 562	feature = 331	correl = -0.0234165	descr = N_Gram_CACA
cnt = 563	feature = 772	correl = 0.0493613	descr = N_Gram_TATG
cnt = 564	feature = 432	correl = -0.0628694	descr = N_Gram_CGAA
cnt = 565	feature = 828	correl = 0.043111	descr = N_Gram_TCTTC
cnt = 566	feature = 927	correl = 0.0529527	descr = N_Gram_TTTCT
cnt = 567	feature = 269	correl = 0.0242411	descr = N_Gram_AGTG
cnt = 568	feature = 370	correl = -0.0296904	descr = N_Gram_CCAA
cnt = 569	feature = 545	correl = 0.0262974	descr = N_Gram_GACT
cnt = 570	feature = 891	correl = 0.0409982	descr = N_Gram_TTAT
cnt = 571	feature = 796	correl = -0.0351247	descr = N_Gram_TCCTC
cnt = 572	feature = 454	correl = -0.0260879	descr = N_Gram_CGGA
cnt = 573	feature = 715	correl = 0.0279721	descr = N_Gram_GTGT
cnt = 574	feature = 883	correl = 0.0442847	descr = N_Gram_TTAC
cnt = 575	feature = 441	correl = -0.0382339	descr = N_Gram_CGCA
cnt = 576	feature = 519	correl = 0.0262597	descr = N_Gram_CTTCT
cnt = 577	feature = 536	correl = 0.0387275	descr = N_Gram_GACA
cnt = 578	feature = 759	correl = 0.0263143	descr = N_Gram_TAGG
cnt = 579	feature = 577	correl = -0.0272692	descr = N_Gram_GCAC
cnt = 580	feature = 907	correl = 0.0542968	descr = N_Gram_TTGA
cnt = 581	feature = 693	correl = 0.0274394	descr = N_Gram_GTCA
cnt = 582	feature = 533	correl = 0.0524366	descr = N_Gram_GAAT
cnt = 583	feature = 623	correl = -0.0460892	descr = N_Gram_GCTGC
cnt = 584	feature = 492	correl = 0.0414854	descr = N_Gram_CTAT
cnt = 585	feature = 214	correl = -0.0321535	descr = N_Gram_ACCC
cnt = 586	feature = 355	correl = -0.0309241	descr = N_Gram_CATA
cnt = 587	feature = 898	correl = 0.0359993	descr = N_Gram_TTCG
cnt = 588	feature = 254	correl = -0.0565051	descr = N_Gram_AGCG
cnt = 589	feature = 842	correl = 0.0420359	descr = N_Gram_TGCA
cnt = 590	feature = 649	correl = -0.122882	descr = N_Gram_GGCCC
cnt = 591	feature = 315	correl = 0.062848	descr = N_Gram_ATTG
cnt = 592	feature = 234	correl = 0.0539748	descr = N_Gram_ACTG
cnt = 593	feature = 478	correl = -0.0589274	descr = N_Gram_CGTT
cnt = 594	feature = 447	correl = -0.0807359	descr = N_Gram_CGCG
cnt = 595	feature = 735	correl = 0.0637879	descr = N_Gram_TAAG
cnt = 596	feature = 595	correl = -0.0350742	descr = N_Gram_GCCG
cnt = 597	feature = 598	correl = -0.0521982	descr = N_Gram_GCCT
cnt = 598	feature = 285	correl = 0.0418074	descr = N_Gram_ATCC
cnt = 599	feature = 681	correl = -0.039932	descr = N_Gram_GGTT
cnt = 600	feature = 701	correl = 0.0529075	descr = N_Gram_GTCG
cnt = 601	feature = 64	correl = -0.0258802	descr = Gibbs_of_Target_Sequence__Pos_1_Step_1
cnt = 602	feature = 748	correl = 0.0582415	descr = N_Gram_TACT
cnt = 603	feature = 583	correl = 0.0326849	descr = N_Gram_GCAT
cnt = 604	feature = 223	correl = -0.0499671	descr = N_Gram_ACGG
cnt = 605	feature = 710	correl = -0.0889293	descr = N_Gram_GTGG
cnt = 606	feature = 514	correl = 0.0358022	descr = N_Gram_CTGT
cnt = 607	feature = 613	correl = -0.0684359	descr = N_Gram_GCGT
cnt = 608	feature = 275	correl = 0.0423922	descr = N_Gram_ATAG
cnt = 609	feature = 266	correl = 0.0520879	descr = N_Gram_AGTC
cnt = 610	feature = 501	correl = -0.0863572	descr = N_Gram_CTCG
cnt = 611	feature = 588	correl = -0.0423643	descr = N_Gram_GCCA
cnt = 612	feature = 631	correl = -0.031662	descr = N_Gram_GGAA
cnt = 613	feature = 616	correl = 0.040618	descr = N_Gram_GCTA
cnt = 614	feature = 553	correl = -0.0342933	descr = N_Gram_GAGC
cnt = 615	feature = 625	correl = -0.0278713	descr = N_Gram_GCTT
cnt = 616	feature = 314	correl = 0.0917193	descr = N_Gram_ATTCT
cnt = 617	feature = 259	correl = -0.0399149	descr = N_Gram_AGGG
cnt = 618	feature = 769	correl = 0.0658846	descr = N_Gram_TATC
cnt = 619	feature = 573	correl = -0.0522007	descr = N_Gram_GCAA
cnt = 620	feature = 489	correl = 0.0450226	descr = N_Gram_CTAG
cnt = 621	feature = 485	correl = 0.0616165	descr = N_Gram_CTAC
cnt = 622	feature = 210	correl = -0.0376992	descr = N_Gram_ACCA
cnt = 623	feature = 67	correl = 0.0596741	descr = Gibbs_of_Target_Sequence__Pos_5_Step_1
cnt = 624	feature = 342	correl = -0.0479334	descr = N_Gram_CAGA
cnt = 625	feature = 658	correl = -0.0963662	descr = N_Gram_GGGA
cnt = 626	feature = 866	correl = 0.0551553	descr = N_Gram_TGTA
cnt = 627	feature = 786	correl = 0.0451252	descr = N_Gram_TCAT
cnt = 628	feature = 810	correl = 0.0538516	descr = N_Gram_TCGT
cnt = 629	feature = 296	correl = 0.0340517	descr = N_Gram_ATGA
cnt = 630	feature = 845	correl = -0.033596	descr = N_Gram_TGCC
cnt = 631	feature = 411	correl = -0.0562739	descr = N_Gram_CCGG
cnt = 632	feature = 673	correl = 0.0447658	descr = N_Gram_GGTA
cnt = 633	feature = 349	correl = -0.0328782	descr = N_Gram_CAGG
cnt = 634	feature = 562	correl = 0.0307647	descr = N_Gram_GATA
cnt = 635	feature = 654	correl = -0.0422758	descr = N_Gram_GGCT
cnt = 636	feature = 300	correl = -0.0472108	descr = N_Gram_ATGG
cnt = 637	feature = 321	correl = -0.0216442	descr = N_Gram_CAAA
cnt = 638	feature = 706	correl = 0.0291887	descr = N_Gram_GTGA
cnt = 639	feature = 307	correl = 0.0591742	descr = N_Gram_ATTA
cnt = 640	feature = 251	correl = -0.0567077	descr = N_Gram_AGCC
cnt = 641	feature = 806	correl = -0.046046	descr = N_Gram_TCGG
cnt = 642	feature = 665	correl = -0.0859362	descr = N_Gram_GGGG
cnt = 643	feature = 540	correl = -0.077408	descr = N_Gram_GACC
cnt = 644	feature = 697	correl = -0.0827608	descr = N_Gram_GTCC
cnt = 645	feature = 407	correl = -0.048137	descr = N_Gram_CCGC
cnt = 646	feature = 685	correl = 0.0564951	descr = N_Gram_GTAA
cnt = 647	feature = 895	correl = 0.0320932	descr = N_Gram_TTCC
cnt = 648	feature = 852	correl = 0.0272503	descr = N_Gram_TGCT
cnt = 649	feature = 398	correl = -0.0798595	descr = N_Gram_CCCT
cnt = 650	feature = 671	correl = -0.0748457	descr = N_Gram_GGGTG
cnt = 651	feature = 644	correl = -0.0648244	descr = N_Gram_GGCA
cnt = 652	feature = 65	correl = -0.158524	descr = Gibbs_of_Target_Sequence__Pos_2_Step_1
cnt = 653	feature = 83	correl = 0.153415	descr = PF_RNAi_Fold_5'Free_Count
cnt = 654	feature = 520	correl = 0.0429478	descr = N_Gram_CTTG
cnt = 655	feature = 742	correl = 0.0451397	descr = N_Gram_TACA
cnt = 656	feature = 818	correl = 0.0616614	descr = N_Gram_TCTC
cnt = 657	feature = 390	correl = -0.102343	descr = N_Gram_CCCC
cnt = 658	feature = 814	correl = 0.0586032	descr = N_Gram_TCTA
cnt = 659	feature = 887	correl = 0.0598208	descr = N_Gram_TTAG
cnt = 660	feature = 621	correl = -0.0243254	descr = N_Gram_GCTG
cnt = 661	feature = 638	correl = -0.0550283	descr = N_Gram_GGAG
cnt = 662	feature = 788	correl = 0.0311511	descr = N_Gram_TCCA
cnt = 663	feature = 723	correl = -0.0426728	descr = N_Gram_GTTG
cnt = 664	feature = 922	correl = 0.0353912	descr = N_Gram_TTTA
cnt = 665	feature = 345	correl = -0.0475226	descr = N_Gram_CAGC
cnt = 666	feature = 425	correl = -0.0717611	descr = N_Gram_CCTG
cnt = 667	feature = 292	correl = 0.0627216	descr = N_Gram_ATCT
cnt = 668	feature = 910	correl = 0.046697	descr = N_Gram_TTGC
cnt = 669	feature = 444	correl = -0.021488	descr = N_Gram_CGCC
cnt = 670	feature = 386	correl = -0.0924812	descr = N_Gram_CCCA
cnt = 671	feature = 726	correl = 0.0495416	descr = N_Gram_GTTT
cnt = 672	feature = 556	correl = -0.0628523	descr = N_Gram_GAGG
cnt = 673	feature = 66	correl = 0.107959	descr = Gibbs_of_Target_Sequence__Pos_4_Step_1
cnt = 674	feature = 70	correl = 0.0905592	descr = Gibbs_of_Target_Sequence__Pos_8_Step_1
cnt = 675	feature = 279	correl = 0.0802666	descr = N_Gram_ATAT
cnt = 676	feature = 402	correl = -0.10105	descr = N_Gram_CCGA
cnt = 677	feature = 925	correl = 0.0465158	descr = N_Gram_TTTC
cnt = 678	feature = 518	correl = 0.029778	descr = N_Gram_CTTC
cnt = 679	feature = 603	correl = -0.0817647	descr = N_Gram_GCGC
cnt = 680	feature = 333	correl = -0.0296713	descr = N_Gram_CACC
cnt = 681	feature = 312	correl = 0.0770181	descr = N_Gram_ATTC
cnt = 682	feature = 837	correl = 0.0328339	descr = N_Gram_TGAT
cnt = 683	feature = 73	correl = 0.0596448	descr = Gibbs_of_Target_Sequence__Pos_11_Step_1
cnt = 684	feature = 857	correl = -0.0729079	descr = N_Gram_TGGC
cnt = 685	feature = 916	correl = 0.0836378	descr = N_Gram_TTGT
cnt = 686	feature = 229	correl = 0.0322388	descr = N_Gram_ACT
cnt = 687	feature = 79	correl = 0.210829	descr = Gibbs_of_Target_Sequence__Pos_18_Step_1
cnt = 688	feature = 823	correl = 0.087266	descr = N_Gram_TCTG
cnt = 689	feature = 359	correl = 0.050533	descr = N_Gram_CATC
cnt = 690	feature = 730	correl = 0.0516816	descr = N_Gram_TAAA
cnt = 691	feature = 775	correl = 0.0667392	descr = N_Gram_TATT
cnt = 692	feature = 861	correl = -0.0497948	descr = N_Gram_TGGG
cnt = 693	feature = 336	correl = -0.0739732	descr = N_Gram_CACG
cnt = 694	feature = 752	correl = 0.0833834	descr = N_Gram_TAGA
cnt = 695	feature = 790	correl = -0.066999	descr = N_Gram_TCCC
cnt = 696	feature = 378	correl = -0.0683927	descr = N_Gram_CCAG
cnt = 697	feature = 365	correl = 0.0487019	descr = N_Gram_CATT
cnt = 698	feature = 933	correl = 0.0312554	descr = N_Gram_TTTT
cnt = 699	feature = 74	correl = 0.122327	descr = Gibbs_of_Target_Sequence__Pos_13_Step_1
cnt = 700	feature = 580	correl = -0.0371849	descr = N_Gram_GCAG
cnt = 701	feature = 507	correl = -0.0242825	descr = N_Gram_CTGC
cnt = 702	feature = 647	correl = -0.129057	descr = N_Gram_GGCC
cnt = 703	feature = 677	correl = -0.0716679	descr = N_Gram_GGTG
cnt = 704	feature = 78	correl = 0.1174	descr = Gibbs_of_Target_Sequence__Pos_17_Step_1
cnt = 705	feature = 373	correl = -0.0490191	descr = N_Gram_CCAC
cnt = 706	feature = 394	correl = -0.127925	descr = N_Gram_CCCG
cnt = 707	feature = 264	correl = 0.03773	descr = N_Gram_AGT
cnt = 708	feature = 420	correl = -0.0937636	descr = N_Gram_CCTC
cnt = 709	feature = 75	correl = 0.15011	descr = Gibbs_of_Target_Sequence__Pos_14_Step_1
cnt = 710	feature = 77	correl = 0.122177	descr = Gibbs_of_Target_Sequence__Pos_16_Step_1
cnt = 711	feature = 71	correl = 0.100194	descr = Gibbs_of_Target_Sequence__Pos_9_Step_1
cnt = 712	feature = 650	correl = -0.111395	descr = N_Gram_GGCG
cnt = 713	feature = 684	correl = 0.0659038	descr = N_Gram_GTA
cnt = 714	feature = 741	correl = 0.0608787	descr = N_Gram_TAC
cnt = 715	feature = 461	correl = -0.0874776	descr = N_Gram_CGGG
cnt = 716	feature = 928	correl = 0.0930274	descr = N_Gram_TTTG
cnt = 717	feature = 875	correl = 0.075583	descr = N_Gram_TGTT
cnt = 718	feature = 827	correl = 0.0711407	descr = N_Gram_TCTT
cnt = 719	feature = 68	correl = 0.10118	descr = Gibbs_of_Target_Sequence__Pos_6_Step_1
cnt = 720	feature = 469	correl = -0.0257491	descr = N_Gram_CGT
cnt = 721	feature = 608	correl = -0.105517	descr = N_Gram_GCGG
cnt = 722	feature = 72	correl = 0.115181	descr = Gibbs_of_Target_Sequence__Pos_10_Step_1
cnt = 723	feature = 431	correl = -0.0581096	descr = N_Gram_CGA
cnt = 724	feature = 218	correl = -0.0702572	descr = N_Gram_ACG
cnt = 725	feature = 780	correl = 0.0332613	descr = N_Gram_TCA
cnt = 726	feature = 669	correl = -0.0436492	descr = N_Gram_GGGT
cnt = 727	feature = 901	correl = 0.0938253	descr = N_Gram_TTCT
cnt = 728	feature = 76	correl = 0.0982351	descr = Gibbs_of_Target_Sequence__Pos_15_Step_1
cnt = 729	feature = 590	correl = -0.166488	descr = N_Gram_GCCC
cnt = 730	feature = 799	correl = 0.0364495	descr = N_Gram_TCG
cnt = 731	feature = 69	correl = 0.161979	descr = Gibbs_of_Target_Sequence__Pos_7_Step_1
cnt = 732	feature = 283	correl = 0.0621084	descr = N_Gram_ATC
cnt = 733	feature = 831	correl = 0.0683218	descr = N_Gram_TGA
cnt = 734	feature = 240	correl = 0.0407819	descr = N_Gram_AGA
cnt = 735	feature = 456	correl = -0.130586	descr = N_Gram_CGGC
cnt = 736	feature = 318	correl = 0.0396416	descr = N_Gram_ATTT
cnt = 737	feature = 247	correl = -0.0326041	descr = N_Gram_AGC
cnt = 738	feature = 550	correl = -0.0370283	descr = N_Gram_GAG
cnt = 739	feature = 330	correl = -0.0403385	descr = N_Gram_CAC
cnt = 740	feature = 865	correl = 0.0847013	descr = N_Gram_TGT
cnt = 741	feature = 527	correl = 0.0214057	descr = N_Gram_GAA
cnt = 742	feature = 572	correl = -0.044366	descr = N_Gram_GCA
cnt = 743	feature = 630	correl = -0.0672977	descr = N_Gram_GGA
cnt = 744	feature = 830	correl = 0.0587206	descr = N_Gram_TG
cnt = 745	feature = 751	correl = 0.0979162	descr = N_Gram_TAG
cnt = 746	feature = 482	correl = 0.0927737	descr = N_Gram_CTA
cnt = 747	feature = 497	correl = -0.0325677	descr = N_Gram_CTC
cnt = 748	feature = 729	correl = 0.0704309	descr = N_Gram_TAA
cnt = 749	feature = 416	correl = -0.0622635	descr = N_Gram_CCT
cnt = 750	feature = 672	correl = -0.0341524	descr = N_Gram_GGT
cnt = 751	feature = 341	correl = -0.0365768	descr = N_Gram_CAG
cnt = 752	feature = 354	correl = 0.0820465	descr = N_Gram_CAT
cnt = 753	feature = 779	correl = 0.0452087	descr = N_Gram_TC
cnt = 754	feature = 516	correl = 0.0490834	descr = N_Gram_CTT
cnt = 755	feature = 880	correl = 0.0793423	descr = N_Gram_TTA
cnt = 756	feature = 856	correl = -0.0483815	descr = N_Gram_TGG
cnt = 757	feature = 273	correl = 0.0427411	descr = N_Gram_ATA
cnt = 758	feature = 440	correl = -0.0563363	descr = N_Gram_CGC
cnt = 759	feature = 906	correl = 0.114273	descr = N_Gram_TTG
cnt = 760	feature = 369	correl = -0.0725875	descr = N_Gram_CCA
cnt = 761	feature = 813	correl = 0.109779	descr = N_Gram_TCT
cnt = 762	feature = 765	correl = 0.119917	descr = N_Gram_TAT
cnt = 763	feature = 385	correl = -0.173345	descr = N_Gram_CCC
cnt = 764	feature = 657	correl = -0.133209	descr = N_Gram_GGG
cnt = 765	feature = 894	correl = 0.0813725	descr = N_Gram_TTC
cnt = 766	feature = 643	correl = -0.173773	descr = N_Gram_GGC
cnt = 767	feature = 401	correl = -0.0900051	descr = N_Gram_CCG
cnt = 768	feature = 453	correl = -0.122602	descr = N_Gram_CGG
cnt = 769	feature = 587	correl = -0.139571	descr = N_Gram_GCC
cnt = 770	feature = 921	correl = 0.0972465	descr = N_Gram_TTT
cnt = 771	feature = 629	correl = -0.106779	descr = N_Gram_GG
cnt = 772	feature = 306	correl = 0.12783	descr = N_Gram_ATT
cnt = 773	feature = 368	correl = -0.105231	descr = N_Gram_CC
cnt = 774	feature = 571	correl = -0.123804	descr = N_Gram_GC
cnt = 775	feature = 879	correl = 0.156132	descr = N_Gram_TT
cnt = 776	feature = 272	correl = 0.126172	descr = N_Gram_AT
cnt = 777	feature = 82	correl = 0.235364	descr = PF_RNAi_Fold_Energy
cnt = 778	feature = 728	correl = 0.17909	descr = N_Gram_TA
cnt = 779	feature = 430	correl = -0.08742	descr = N_Gram_CG
cnt = 780	feature = 62	correl = 0.291703	descr = Gibbs_of_Target_Sequence_
num rows = 2187
num_elements = 1708047
.*
optimization finished, #iter = 1950
nu = 0.168059
obj = -28.307725, rho = -0.732129
nSV = 980, nBSV = 56
num rows = 244
num_elements = 190564
*
optimization finished, #iter = 168
nu = 0.161247
obj = -3.874319, rho = -0.758617
nSV = 139, nBSV = 3
.*
optimization finished, #iter = 1950
nu = 0.168059
obj = -28.307725, rho = -0.732129
nSV = 980, nBSV = 56
CFS merit scores = 1.45497
CFS merit scores = 1.61614
CFS merit scores = 1.8503
CFS merit scores = 2.07507
CFS merit scores = 2.28155
CFS merit scores = 2.47178
CFS merit scores = 2.64241
CFS merit scores = 2.80193
CFS merit scores = 2.9509
CFS merit scores = 3.09155
CFS merit scores = 3.22525
CFS merit scores = 3.35336
CFS merit scores = 3.47624
CFS merit scores = 3.59436
CFS merit scores = 3.70706
CFS merit scores = 3.81562
CFS merit scores = 3.92047
CFS merit scores = 4.02067
CFS merit scores = 4.11772
CFS merit scores = 4.21137
CFS merit scores = 4.30145
CFS merit scores = 4.38897
CFS merit scores = 4.47318
CFS merit scores = 4.55337
CFS merit scores = 4.63116
CFS merit scores = 4.70669
CFS merit scores = 4.77987
CFS merit scores = 4.85127
CFS merit scores = 4.92078
CFS merit scores = 4.98852
CFS merit scores = 5.05389
CFS merit scores = 5.11712
CFS merit scores = 5.17831
CFS merit scores = 5.23796
CFS merit scores = 5.29591
CFS merit scores = 5.35138
CFS merit scores = 5.40497
CFS merit scores = 5.45635
CFS merit scores = 5.50645
CFS merit scores = 5.55541
CFS merit scores = 5.60273
CFS merit scores = 5.64549
CFS merit scores = 5.68699
CFS merit scores = 5.72618
CFS merit scores = 5.76464
CFS merit scores = 5.8019
CFS merit scores = 5.83753
CFS merit scores = 5.87231
CFS merit scores = 5.90629
CFS merit scores = 5.93965
CFS merit scores = 5.97212
CFS merit scores = 6.00347
CFS merit scores = 6.03433
CFS merit scores = 6.06418
CFS merit scores = 6.09065
CFS merit scores = 6.11622
CFS merit scores = 6.14022
CFS merit scores = 6.16305
CFS merit scores = 6.18551
CFS merit scores = 6.2076
CFS merit scores = 6.22961
CFS merit scores = 6.25059
CFS merit scores = 6.27092
CFS merit scores = 6.29008
CFS merit scores = 6.30876
CFS merit scores = 6.32677
CFS merit scores = 6.34445
CFS merit scores = 6.35985
CFS merit scores = 6.37505
CFS merit scores = 6.3901
CFS merit scores = 6.40497
CFS merit scores = 6.41952
CFS merit scores = 6.43267
CFS merit scores = 6.44551
CFS merit scores = 6.4577
CFS merit scores = 6.47029
CFS merit scores = 6.48262
CFS merit scores = 6.49403
CFS merit scores = 6.50513
CFS merit scores = 6.51498
CFS merit scores = 6.52487
CFS merit scores = 6.5348
CFS merit scores = 6.54458
CFS merit scores = 6.55426
CFS merit scores = 6.56355
CFS merit scores = 6.57218
CFS merit scores = 6.58062
CFS merit scores = 6.58862
CFS merit scores = 6.59653
CFS merit scores = 6.60408
CFS merit scores = 6.61155
CFS merit scores = 6.61913
CFS merit scores = 6.62676
CFS merit scores = 6.63425
CFS merit scores = 6.64046
CFS merit scores = 6.64679
CFS merit scores = 6.65307
CFS merit scores = 6.65913
CFS merit scores = 6.66493
CFS merit scores = 6.67088
CFS merit scores = 6.67657
CFS merit scores = 6.68178
CFS merit scores = 6.68694
CFS merit scores = 6.69203
CFS merit scores = 6.69696
CFS merit scores = 6.70179
CFS merit scores = 6.70671
CFS merit scores = 6.71148
CFS merit scores = 6.71609
CFS merit scores = 6.72034
CFS merit scores = 6.72443
CFS merit scores = 6.72843
CFS merit scores = 6.73235
CFS merit scores = 6.73621
CFS merit scores = 6.74009
CFS merit scores = 6.74365
CFS merit scores = 6.74728
CFS merit scores = 6.75052
CFS merit scores = 6.75405
CFS merit scores = 6.75772
CFS merit scores = 6.76114
CFS merit scores = 6.76424
CFS merit scores = 6.76732
CFS merit scores = 6.77013
CFS merit scores = 6.77294
CFS merit scores = 6.77581
CFS merit scores = 6.77846
CFS merit scores = 6.781
CFS merit scores = 6.78372
CFS merit scores = 6.7864
CFS merit scores = 6.78922
CFS merit scores = 6.79214
CFS merit scores = 6.7949
CFS merit scores = 6.79733
CFS merit scores = 6.79917
CFS merit scores = 6.80104
CFS merit scores = 6.80256
CFS merit scores = 6.80415
CFS merit scores = 6.80586
CFS merit scores = 6.80747
CFS merit scores = 6.80909
CFS merit scores = 6.81067
CFS merit scores = 6.8121
CFS merit scores = 6.81364
CFS merit scores = 6.81508
CFS merit scores = 6.81648
CFS merit scores = 6.81789
CFS merit scores = 6.81918
CFS merit scores = 6.82056
CFS merit scores = 6.822
CFS merit scores = 6.82337
CFS merit scores = 6.82466
CFS merit scores = 6.82599
CFS merit scores = 6.82743
CFS merit scores = 6.82879
CFS merit scores = 6.82967
CFS merit scores = 6.83055
CFS merit scores = 6.83149
CFS merit scores = 6.83227
CFS merit scores = 6.83304
CFS merit scores = 6.83389
CFS merit scores = 6.83478
CFS merit scores = 6.83557
CFS merit scores = 6.83634
CFS merit scores = 6.83722
CFS merit scores = 6.83773
CFS merit scores = 6.83835
CFS merit scores = 6.83903
CFS merit scores = 6.83941
CFS merit scores = 6.83985
CFS merit scores = 6.84028
CFS merit scores = 6.84079
CFS merit scores = 6.84108
CFS merit scores = 6.84136
CFS merit scores = 6.8415
CFS merit scores = 6.84175
CFS merit scores = 6.84197
CFS merit scores = 6.8421
CFS merit scores = 6.84215
CFS merit scores = 6.84218
CFS merit scores = 6.84206
CFS merit scores = 6.84183
CFS merit scores = 6.84168
CFS merit scores = 6.84138
CFS merit scores = 6.84103
CFS merit scores = 6.84079
CFS merit scores = 6.84047
CFS merit scores = 6.84006
CFS merit scores = 6.8396
CFS merit scores = 6.83921
CFS merit scores = 6.83872
CFS merit scores = 6.83827
CFS merit scores = 6.83771
CFS merit scores = 6.8371
CFS merit scores = 6.83667
CFS merit scores = 6.83604
CFS merit scores = 6.83541
CFS merit scores = 6.83489
CFS merit scores = 6.83444
CFS merit scores = 6.83387
CFS merit scores = 6.83309
CFS merit scores = 6.83237
CFS merit scores = 6.83163
CFS merit scores = 6.83081
CFS merit scores = 6.83002
CFS merit scores = 6.82925
CFS merit scores = 6.82837
CFS merit scores = 6.82749
CFS merit scores = 6.82661
CFS merit scores = 6.82576
CFS merit scores = 6.8248
CFS merit scores = 6.82386
CFS merit scores = 6.82278
CFS merit scores = 6.82173
CFS merit scores = 6.82063
CFS merit scores = 6.81959
CFS merit scores = 6.81862
CFS merit scores = 6.81766
CFS merit scores = 6.81674
CFS merit scores = 6.81579
CFS merit scores = 6.81487
CFS merit scores = 6.81398
CFS merit scores = 6.81313
CFS merit scores = 6.81234
CFS merit scores = 6.81155
CFS merit scores = 6.81067
CFS merit scores = 6.80939
CFS merit scores = 6.8082
CFS merit scores = 6.80693
CFS merit scores = 6.80573
CFS merit scores = 6.80448
CFS merit scores = 6.80327
CFS merit scores = 6.80211
CFS merit scores = 6.80101
CFS merit scores = 6.79996
CFS merit scores = 6.79896
CFS merit scores = 6.79795
CFS merit scores = 6.7969
CFS merit scores = 6.79581
CFS merit scores = 6.7948
CFS merit scores = 6.79371
CFS merit scores = 6.79261
CFS merit scores = 6.79153
CFS merit scores = 6.79048
CFS merit scores = 6.78944
CFS merit scores = 6.78845
CFS merit scores = 6.78736
CFS merit scores = 6.78628
CFS merit scores = 6.78515
CFS merit scores = 6.78403
CFS merit scores = 6.7829
CFS merit scores = 6.78178
CFS merit scores = 6.7807
CFS merit scores = 6.77961
CFS merit scores = 6.77846
CFS merit scores = 6.77734
CFS merit scores = 6.77622
CFS merit scores = 6.77509
CFS merit scores = 6.77395
CFS merit scores = 6.77274
CFS merit scores = 6.77153
CFS merit scores = 6.77037
CFS merit scores = 6.76919
CFS merit scores = 6.76803
CFS merit scores = 6.7669
CFS merit scores = 6.76578
CFS merit scores = 6.76472
CFS merit scores = 6.76364
CFS merit scores = 6.76257
CFS merit scores = 6.76144
CFS merit scores = 6.76041
CFS merit scores = 6.75931
CFS merit scores = 6.75825
CFS merit scores = 6.75713
CFS merit scores = 6.75599
CFS merit scores = 6.7549
CFS merit scores = 6.75381
CFS merit scores = 6.75276
CFS merit scores = 6.7516
CFS merit scores = 6.75049
CFS merit scores = 6.74929
CFS merit scores = 6.74812
CFS merit scores = 6.747
CFS merit scores = 6.74594
CFS merit scores = 6.74469
CFS merit scores = 6.74348
CFS merit scores = 6.74222
CFS merit scores = 6.74084
CFS merit scores = 6.73949
CFS merit scores = 6.73812
CFS merit scores = 6.73671
CFS merit scores = 6.7353
CFS merit scores = 6.73389
CFS merit scores = 6.73255
CFS merit scores = 6.73122
CFS merit scores = 6.72988
CFS merit scores = 6.72857
CFS merit scores = 6.72721
CFS merit scores = 6.72591
CFS merit scores = 6.72461
CFS merit scores = 6.72325
CFS merit scores = 6.72192
CFS merit scores = 6.72056
CFS merit scores = 6.71921
CFS merit scores = 6.71788
CFS merit scores = 6.71658
CFS merit scores = 6.71529
CFS merit scores = 6.71401
CFS merit scores = 6.71275
CFS merit scores = 6.71147
CFS merit scores = 6.71009
CFS merit scores = 6.70869
CFS merit scores = 6.70736
CFS merit scores = 6.70602
CFS merit scores = 6.70471
CFS merit scores = 6.7034
CFS merit scores = 6.70206
CFS merit scores = 6.70065
CFS merit scores = 6.69925
CFS merit scores = 6.69786
CFS merit scores = 6.69643
CFS merit scores = 6.69504
CFS merit scores = 6.69366
CFS merit scores = 6.69225
CFS merit scores = 6.69084
CFS merit scores = 6.68945
CFS merit scores = 6.68806
CFS merit scores = 6.68671
CFS merit scores = 6.68529
CFS merit scores = 6.68386
CFS merit scores = 6.68248
CFS merit scores = 6.68111
CFS merit scores = 6.67979
CFS merit scores = 6.67847
CFS merit scores = 6.67716
CFS merit scores = 6.67589
CFS merit scores = 6.67464
CFS merit scores = 6.67337
CFS merit scores = 6.67213
CFS merit scores = 6.67091
CFS merit scores = 6.66973
CFS merit scores = 6.66854
CFS merit scores = 6.66737
CFS merit scores = 6.66624
CFS merit scores = 6.66509
CFS merit scores = 6.66395
CFS merit scores = 6.66276
CFS merit scores = 6.66155
CFS merit scores = 6.66034
CFS merit scores = 6.65907
CFS merit scores = 6.65778
CFS merit scores = 6.65648
CFS merit scores = 6.65519
CFS merit scores = 6.65379
CFS merit scores = 6.65245
CFS merit scores = 6.65109
CFS merit scores = 6.64971
CFS merit scores = 6.64836
CFS merit scores = 6.64701
CFS merit scores = 6.64561
CFS merit scores = 6.64424
CFS merit scores = 6.64291
CFS merit scores = 6.64154
CFS merit scores = 6.64019
CFS merit scores = 6.63889
CFS merit scores = 6.63749
CFS merit scores = 6.63604
CFS merit scores = 6.6345
CFS merit scores = 6.63295
CFS merit scores = 6.63141
CFS merit scores = 6.62987
CFS merit scores = 6.62833
CFS merit scores = 6.62683
CFS merit scores = 6.62531
CFS merit scores = 6.62381
CFS merit scores = 6.62234
CFS merit scores = 6.62092
CFS merit scores = 6.61946
CFS merit scores = 6.61796
CFS merit scores = 6.61648
CFS merit scores = 6.61501
CFS merit scores = 6.61354
CFS merit scores = 6.61208
CFS merit scores = 6.61057
CFS merit scores = 6.60906
CFS merit scores = 6.60757
CFS merit scores = 6.6061
CFS merit scores = 6.60461
CFS merit scores = 6.60306
CFS merit scores = 6.60152
CFS merit scores = 6.6
CFS merit scores = 6.59844
CFS merit scores = 6.59688
CFS merit scores = 6.59534
CFS merit scores = 6.59379
CFS merit scores = 6.59225
CFS merit scores = 6.59071
CFS merit scores = 6.58921
CFS merit scores = 6.5877
CFS merit scores = 6.58618
CFS merit scores = 6.58462
CFS merit scores = 6.58304
CFS merit scores = 6.58145
CFS merit scores = 6.5799
CFS merit scores = 6.57838
CFS merit scores = 6.57686
CFS merit scores = 6.57535
CFS merit scores = 6.57383
CFS merit scores = 6.57235
CFS merit scores = 6.57083
CFS merit scores = 6.56933
CFS merit scores = 6.56783
CFS merit scores = 6.56631
CFS merit scores = 6.56475
CFS merit scores = 6.56319
CFS merit scores = 6.56162
CFS merit scores = 6.56005
CFS merit scores = 6.55847
CFS merit scores = 6.55689
CFS merit scores = 6.55524
CFS merit scores = 6.55361
CFS merit scores = 6.55194
CFS merit scores = 6.55025
CFS merit scores = 6.54861
CFS merit scores = 6.54694
CFS merit scores = 6.54525
CFS merit scores = 6.54357
CFS merit scores = 6.54193
CFS merit scores = 6.54028
CFS merit scores = 6.53859
CFS merit scores = 6.53692
CFS merit scores = 6.53524
CFS merit scores = 6.53354
CFS merit scores = 6.53186
CFS merit scores = 6.53019
CFS merit scores = 6.52852
CFS merit scores = 6.52685
CFS merit scores = 6.52517
CFS merit scores = 6.52349
CFS merit scores = 6.52181
CFS merit scores = 6.5201
CFS merit scores = 6.51838
CFS merit scores = 6.51671
CFS merit scores = 6.51501
CFS merit scores = 6.5133
CFS merit scores = 6.51163
CFS merit scores = 6.50993
CFS merit scores = 6.50826
CFS merit scores = 6.50658
CFS merit scores = 6.50493
CFS merit scores = 6.50324
CFS merit scores = 6.50152
CFS merit scores = 6.4998
CFS merit scores = 6.49809
CFS merit scores = 6.49635
CFS merit scores = 6.49464
CFS merit scores = 6.49292
CFS merit scores = 6.49118
CFS merit scores = 6.48945
CFS merit scores = 6.48773
CFS merit scores = 6.48598
CFS merit scores = 6.48424
CFS merit scores = 6.4825
CFS merit scores = 6.48081
CFS merit scores = 6.47911
CFS merit scores = 6.47742
CFS merit scores = 6.47572
CFS merit scores = 6.47395
CFS merit scores = 6.47218
CFS merit scores = 6.47042
CFS merit scores = 6.46869
CFS merit scores = 6.46697
CFS merit scores = 6.46521
CFS merit scores = 6.46348
CFS merit scores = 6.46175
CFS merit scores = 6.46006
CFS merit scores = 6.45836
CFS merit scores = 6.45669
CFS merit scores = 6.45498
CFS merit scores = 6.45328
CFS merit scores = 6.45155
CFS merit scores = 6.4498
CFS merit scores = 6.44808
CFS merit scores = 6.44638
CFS merit scores = 6.44469
CFS merit scores = 6.44293
CFS merit scores = 6.44118
CFS merit scores = 6.43944
CFS merit scores = 6.43769
CFS merit scores = 6.43595
CFS merit scores = 6.4342
CFS merit scores = 6.43245
CFS merit scores = 6.43072
CFS merit scores = 6.42886
CFS merit scores = 6.42699
CFS merit scores = 6.42515
CFS merit scores = 6.4233
CFS merit scores = 6.42147
CFS merit scores = 6.41956
CFS merit scores = 6.41766
CFS merit scores = 6.41576
CFS merit scores = 6.41388
CFS merit scores = 6.41193
CFS merit scores = 6.40999
CFS merit scores = 6.40807
CFS merit scores = 6.40613
CFS merit scores = 6.40421
CFS merit scores = 6.40232
CFS merit scores = 6.40044
CFS merit scores = 6.39855
CFS merit scores = 6.39662
CFS merit scores = 6.3947
CFS merit scores = 6.39275
CFS merit scores = 6.3908
CFS merit scores = 6.38884
CFS merit scores = 6.38688
CFS merit scores = 6.38493
CFS merit scores = 6.38295
CFS merit scores = 6.38097
CFS merit scores = 6.37902
CFS merit scores = 6.37705
CFS merit scores = 6.37509
CFS merit scores = 6.37309
CFS merit scores = 6.37107
CFS merit scores = 6.36902
CFS merit scores = 6.36698
CFS merit scores = 6.36496
CFS merit scores = 6.36292
CFS merit scores = 6.36084
CFS merit scores = 6.35874
CFS merit scores = 6.35664
CFS merit scores = 6.35455
CFS merit scores = 6.35235
CFS merit scores = 6.35016
CFS merit scores = 6.34796
CFS merit scores = 6.34568
CFS merit scores = 6.34341
CFS merit scores = 6.34113
CFS merit scores = 6.33888
CFS merit scores = 6.33661
CFS merit scores = 6.33429
CFS merit scores = 6.33199
CFS merit scores = 6.32967
CFS merit scores = 6.32733
CFS merit scores = 6.32499
CFS merit scores = 6.3226
CFS merit scores = 6.32025
CFS merit scores = 6.31785
CFS merit scores = 6.31546
CFS merit scores = 6.31308
CFS merit scores = 6.31069
CFS merit scores = 6.30829
CFS merit scores = 6.30588
CFS merit scores = 6.30347
CFS merit scores = 6.30107
CFS merit scores = 6.2987
CFS merit scores = 6.29632
CFS merit scores = 6.29396
CFS merit scores = 6.29159
CFS merit scores = 6.28918
CFS merit scores = 6.28675
CFS merit scores = 6.28432
CFS merit scores = 6.28188
CFS merit scores = 6.27948
CFS merit scores = 6.27709
CFS merit scores = 6.27469
CFS merit scores = 6.27227
CFS merit scores = 6.26985
CFS merit scores = 6.26743
CFS merit scores = 6.26493
CFS merit scores = 6.26235
CFS merit scores = 6.25979
CFS merit scores = 6.25722
CFS merit scores = 6.25468
CFS merit scores = 6.25214
CFS merit scores = 6.24952
CFS merit scores = 6.24691
CFS merit scores = 6.24425
CFS merit scores = 6.24158
CFS merit scores = 6.23889
CFS merit scores = 6.2362
CFS merit scores = 6.2335
CFS merit scores = 6.23082
CFS merit scores = 6.22814
CFS merit scores = 6.22546
CFS merit scores = 6.22278
CFS merit scores = 6.22011
CFS merit scores = 6.21745
CFS merit scores = 6.21475
CFS merit scores = 6.21206
CFS merit scores = 6.20937
CFS merit scores = 6.20671
CFS merit scores = 6.20405
CFS merit scores = 6.20136
CFS merit scores = 6.19865
CFS merit scores = 6.19596
CFS merit scores = 6.19322
CFS merit scores = 6.19052
CFS merit scores = 6.18782
CFS merit scores = 6.18515
CFS merit scores = 6.18246
CFS merit scores = 6.17978
CFS merit scores = 6.17712
CFS merit scores = 6.17445
CFS merit scores = 6.17181
CFS merit scores = 6.16917
CFS merit scores = 6.16652
CFS merit scores = 6.16385
CFS merit scores = 6.16117
CFS merit scores = 6.15853
CFS merit scores = 6.15587
CFS merit scores = 6.15323
CFS merit scores = 6.1506
CFS merit scores = 6.14791
CFS merit scores = 6.14523
CFS merit scores = 6.14247
CFS merit scores = 6.13968
CFS merit scores = 6.13683
CFS merit scores = 6.13397
CFS merit scores = 6.13112
CFS merit scores = 6.12827
CFS merit scores = 6.12544
CFS merit scores = 6.12259
CFS merit scores = 6.11977
CFS merit scores = 6.11697
CFS merit scores = 6.11415
CFS merit scores = 6.11134
CFS merit scores = 6.10854
CFS merit scores = 6.10576
CFS merit scores = 6.10299
CFS merit scores = 6.10016
CFS merit scores = 6.09733
CFS merit scores = 6.0945
CFS merit scores = 6.09161
CFS merit scores = 6.08874
CFS merit scores = 6.08585
CFS merit scores = 6.08293
CFS merit scores = 6.08
CFS merit scores = 6.07709
CFS merit scores = 6.07416
CFS merit scores = 6.07124
CFS merit scores = 6.06832
CFS merit scores = 6.06541
CFS merit scores = 6.06249
CFS merit scores = 6.0596
CFS merit scores = 6.05673
CFS merit scores = 6.05384
CFS merit scores = 6.05095
CFS merit scores = 6.04807
CFS merit scores = 6.04521
CFS merit scores = 6.04237
CFS merit scores = 6.03953
CFS merit scores = 6.03663
CFS merit scores = 6.03375
CFS merit scores = 6.03084
CFS merit scores = 6.02793
CFS merit scores = 6.02503
CFS merit scores = 6.02213
CFS merit scores = 6.01922
CFS merit scores = 6.01633
CFS merit scores = 6.01344
CFS merit scores = 6.01057
CFS merit scores = 6.00766
CFS merit scores = 6.00478
CFS merit scores = 6.00188
CFS merit scores = 5.99896
CFS merit scores = 5.99598
CFS merit scores = 5.993
CFS merit scores = 5.99002
CFS merit scores = 5.98703
CFS merit scores = 5.98406
CFS merit scores = 5.98108
CFS merit scores = 5.97806
CFS merit scores = 5.97506
CFS merit scores = 5.97207
CFS merit scores = 5.96898
CFS merit scores = 5.9659
CFS merit scores = 5.96281
CFS merit scores = 5.95969
CFS merit scores = 5.95658
CFS merit scores = 5.95349
CFS merit scores = 5.95036
CFS merit scores = 5.94716
CFS merit scores = 5.94396
CFS merit scores = 5.94078
CFS merit scores = 5.93757
CFS merit scores = 5.93437
CFS merit scores = 5.93113
CFS merit scores = 5.92787
CFS merit scores = 5.92458
CFS merit scores = 5.92128
CFS merit scores = 5.91799
CFS merit scores = 5.91469
CFS merit scores = 5.91138
CFS merit scores = 5.90806
CFS merit scores = 5.90471
CFS merit scores = 5.90135
CFS merit scores = 5.89795
CFS merit scores = 5.89456
CFS merit scores = 5.89114
CFS merit scores = 5.88768
CFS merit scores = 5.88419
CFS merit scores = 5.88068
CFS merit scores = 5.87716
CFS merit scores = 5.87366
CFS merit scores = 5.87014
CFS merit scores = 5.8666
CFS merit scores = 5.86307
CFS merit scores = 5.85954
CFS merit scores = 5.85595
CFS merit scores = 5.85231
CFS merit scores = 5.84866
CFS merit scores = 5.84497
CFS merit scores = 5.84119
CFS merit scores = 5.8374
CFS merit scores = 5.83361
CFS merit scores = 5.82979
CFS merit scores = 5.82593
CFS merit scores = 5.82205
CFS merit scores = 5.81814
CFS merit scores = 5.81413
CFS merit scores = 5.81012
CFS merit scores = 5.8061
CFS merit scores = 5.80208
CFS merit scores = 5.79807
CFS merit scores = 5.79405
CFS merit scores = 5.79004
CFS merit scores = 5.78601
CFS merit scores = 5.78194
CFS merit scores = 5.77786
CFS merit scores = 5.77378
CFS merit scores = 5.76972
CFS merit scores = 5.76555
CFS merit scores = 5.76137
CFS merit scores = 5.75709
CFS merit scores = 5.7528
CFS merit scores = 5.74826
CFS merit scores = 5.74374
CFS merit scores = 5.73915
CFS merit scores = 5.7344
CFS merit scores = 5.72962
CFS merit scores = 5.72485
CFS merit scores = 5.72008
CFS merit scores = 5.71531
CFS merit scores = 5.71044
CFS merit scores = 5.70555
CFS merit scores = 5.70064
CFS merit scores = 5.6957
CFS merit scores = 5.69072
CFS merit scores = 5.68565
CFS merit scores = 5.68045
CFS merit scores = 5.67512
CFS merit scores = 5.66973
CFS merit scores = 5.66437
CFS merit scores = 5.65891
CFS merit scores = 5.65344
CFS merit scores = 5.6479
CFS merit scores = 5.64235
CFS merit scores = 5.63663
CFS merit scores = 5.63074
CFS merit scores = 5.62482
CFS merit scores = 5.61891
CFS merit scores = 5.61301
CFS merit scores = 5.60709
CFS merit scores = 5.60089
CFS merit scores = 5.59436
CFS merit scores = 5.58726
CFS merit scores = 5.58002
CFS merit scores = 5.57267
CFS merit scores = 5.5649
CFS merit scores = 5.55685
CFS merit scores = 5.5485
CFS merit scores = 5.53991
CFS merit scores = 5.53119
CFS merit scores = 5.51431
cnt = 1	feature = 81	correl = 0.454969	descr = Gibbs_of_Target_Sequence__Pos_19_Step_1
cnt = 2	feature = 2	correl = -0.147063	descr = Position_Specific_Bin_Base_0_Base_G
cnt = 3	feature = 463	correl = 0.0686983	descr = N_Gram_CGTGA
cnt = 4	feature = 14	correl = -0.07136	descr = Position_Specific_Bin_Base_4_Base_C
cnt = 5	feature = 9	correl = 0.122208	descr = Position_Specific_Bin_Base_2_Base_G
cnt = 6	feature = 609	correl = -0.0330039	descr = N_Gram_GCTCA
cnt = 7	feature = 289	correl = 0.0319357	descr = N_Gram_ATCGC
cnt = 8	feature = 407	correl = 0.0280799	descr = N_Gram_CCTAG
cnt = 9	feature = 504	correl = -0.0370156	descr = N_Gram_CTTAA
cnt = 10	feature = 741	correl = -0.0312477	descr = N_Gram_TACG
cnt = 11	feature = 425	correl = -0.0330346	descr = N_Gram_CGACG
cnt = 12	feature = 877	correl = -0.0309092	descr = N_Gram_TTACC
cnt = 13	feature = 220	correl = -0.0375172	descr = N_Gram_ACGAC
cnt = 14	feature = 768	correl = 0.0247007	descr = N_Gram_TATGC
cnt = 15	feature = 426	correl = 0.0332861	descr = N_Gram_CGAGA
cnt = 16	feature = 440	correl = -0.0607077	descr = N_Gram_CGCTA
cnt = 17	feature = 885	correl = 0.0348614	descr = N_Gram_TTATG
cnt = 18	feature = 323	correl = 0.0274434	descr = N_Gram_CAACG
cnt = 19	feature = 427	correl = -0.0470609	descr = N_Gram_CGAGT
cnt = 20	feature = 558	correl = 0.0301534	descr = N_Gram_GATTA
cnt = 21	feature = 432	correl = -0.0323233	descr = N_Gram_CGCAA
cnt = 22	feature = 245	correl = 0.0411685	descr = N_Gram_AGATA
cnt = 23	feature = 604	correl = -0.0604055	descr = N_Gram_GCGTT
cnt = 24	feature = 464	correl = -0.0269725	descr = N_Gram_CGTGG
cnt = 25	feature = 480	correl = 0.0233565	descr = N_Gram_CTATC
cnt = 26	feature = 461	correl = 0.0293775	descr = N_Gram_CGTCT
cnt = 27	feature = 799	correl = 0.0389657	descr = N_Gram_TCGCA
cnt = 28	feature = 222	correl = 0.0409453	descr = N_Gram_ACGCT
cnt = 29	feature = 881	correl = 0.0339311	descr = N_Gram_TTAGC
cnt = 30	feature = 354	correl = 0.0319448	descr = N_Gram_CATAG
cnt = 31	feature = 882	correl = 0.0663025	descr = N_Gram_TTAGT
cnt = 32	feature = 460	correl = -0.0497426	descr = N_Gram_CGTCG
cnt = 33	feature = 559	correl = 0.0543765	descr = N_Gram_GATTG
cnt = 34	feature = 447	correl = -0.110785	descr = N_Gram_CGGCG
cnt = 35	feature = 403	correl = 0.0287297	descr = N_Gram_CCGTC
cnt = 36	feature = 683	correl = 0.0427867	descr = N_Gram_GTACC
cnt = 37	feature = 262	correl = 0.0308568	descr = N_Gram_AGTAA
cnt = 38	feature = 886	correl = 0.0215922	descr = N_Gram_TTATT
cnt = 39	feature = 916	correl = 0.0238285	descr = N_Gram_TTTAC
cnt = 40	feature = 601	correl = -0.0427984	descr = N_Gram_GCGGT
cnt = 41	feature = 697	correl = 0.0491873	descr = N_Gram_GTCTA
cnt = 42	feature = 284	correl = -0.024136	descr = N_Gram_ATCCC
cnt = 43	feature = 230	correl = 0.0728143	descr = N_Gram_ACTAC
cnt = 44	feature = 762	correl = 0.0256553	descr = N_Gram_TATAT
cnt = 45	feature = 739	correl = 0.0307677	descr = N_Gram_TACCG
cnt = 46	feature = 298	correl = 0.0220987	descr = N_Gram_ATGCA
cnt = 47	feature = 728	correl = 0.031336	descr = N_Gram_TAACT
cnt = 48	feature = 593	correl = -0.0437473	descr = N_Gram_GCGCA
cnt = 49	feature = 393	correl = -0.0618259	descr = N_Gram_CCGAA
cnt = 50	feature = 451	correl = -0.0582348	descr = N_Gram_CGGGG
cnt = 51	feature = 394	correl = -0.0423004	descr = N_Gram_CCGAC
cnt = 52	feature = 512	correl = -0.0381508	descr = N_Gram_CTTTA
cnt = 53	feature = 221	correl = -0.0215364	descr = N_Gram_ACGCA
cnt = 54	feature = 324	correl = 0.0443205	descr = N_Gram_CAAGC
cnt = 55	feature = 399	correl = -0.0232983	descr = N_Gram_CCGCG
cnt = 56	feature = 565	correl = -0.060193	descr = N_Gram_GCAAT
cnt = 57	feature = 732	correl = -0.0375029	descr = N_Gram_TAATC
cnt = 58	feature = 304	correl = -0.0221279	descr = N_Gram_ATGTA
cnt = 59	feature = 710	correl = 0.0266026	descr = N_Gram_GTGTG
cnt = 60	feature = 800	correl = -0.0270379	descr = N_Gram_TCGCG
cnt = 61	feature = 481	correl = 0.0352958	descr = N_Gram_CTATG
cnt = 62	feature = 531	correl = -0.0440433	descr = N_Gram_GACCC
cnt = 63	feature = 271	correl = -0.0218159	descr = N_Gram_ATACA
cnt = 64	feature = 505	correl = 0.0343976	descr = N_Gram_CTTAG
cnt = 65	feature = 702	correl = -0.0405987	descr = N_Gram_GTGCC
cnt = 66	feature = 637	correl = -0.0275243	descr = N_Gram_GGCAC
cnt = 67	feature = 709	correl = 0.0277266	descr = N_Gram_GTGTA
cnt = 68	feature = 325	correl = 0.0252918	descr = N_Gram_CAAGG
cnt = 69	feature = 406	correl = 0.0448209	descr = N_Gram_CCTAA
cnt = 70	feature = 760	correl = 0.023341	descr = N_Gram_TATAC
cnt = 71	feature = 387	correl = -0.0253282	descr = N_Gram_CCCGG
cnt = 72	feature = 523	correl = 0.0368735	descr = N_Gram_GAATA
cnt = 73	feature = 690	correl = -0.0431451	descr = N_Gram_GTCCG
cnt = 74	feature = 612	correl = 0.0368267	descr = N_Gram_GCTCT
cnt = 75	feature = 878	correl = -0.0364469	descr = N_Gram_TTACG
cnt = 76	feature = 761	correl = 0.0365244	descr = N_Gram_TATAG
cnt = 77	feature = 715	correl = 0.0341267	descr = N_Gram_GTTCG
cnt = 78	feature = 590	correl = -0.0557502	descr = N_Gram_GCCTT
cnt = 79	feature = 856	correl = -0.0524743	descr = N_Gram_TGGGA
cnt = 80	feature = 803	correl = 0.0344539	descr = N_Gram_TCGGA
cnt = 81	feature = 468	correl = 0.0285216	descr = N_Gram_CGTTT
cnt = 82	feature = 340	correl = -0.0402911	descr = N_Gram_CAGAC
cnt = 83	feature = 541	correl = -0.0333335	descr = N_Gram_GAGAT
cnt = 84	feature = 429	correl = -0.0263276	descr = N_Gram_CGATC
cnt = 85	feature = 265	correl = 0.0297085	descr = N_Gram_AGTCT
cnt = 86	feature = 912	correl = 0.0392873	descr = N_Gram_TTGTG
cnt = 87	feature = 515	correl = -0.0259974	descr = N_Gram_GAAAA
cnt = 88	feature = 928	correl = 0.027975	descr = N_Gram_TTTTG
cnt = 89	feature = 564	correl = 0.0497889	descr = N_Gram_GCAAC
cnt = 90	feature = 713	correl = -0.0498303	descr = N_Gram_GTTAG
cnt = 91	feature = 614	correl = -0.0372165	descr = N_Gram_GCTGA
cnt = 92	feature = 490	correl = 0.034106	descr = N_Gram_CTCTA
cnt = 93	feature = 423	correl = -0.0240213	descr = N_Gram_CGACA
cnt = 94	feature = 850	correl = 0.0228985	descr = N_Gram_TGGAC
cnt = 95	feature = 920	correl = -0.0222438	descr = N_Gram_TTTCG
cnt = 96	feature = 657	correl = -0.0872542	descr = N_Gram_GGGCC
cnt = 97	feature = 369	correl = -0.0485378	descr = N_Gram_CCACG
cnt = 98	feature = 681	correl = 0.0355165	descr = N_Gram_GTAAG
cnt = 99	feature = 906	correl = 0.0315896	descr = N_Gram_TTGCG
cnt = 100	feature = 231	correl = 0.0249798	descr = N_Gram_ACTAG
cnt = 101	feature = 770	correl = 0.0295953	descr = N_Gram_TATGT
cnt = 102	feature = 215	correl = -0.0248266	descr = N_Gram_ACCCC
cnt = 103	feature = 252	correl = -0.0462537	descr = N_Gram_AGCGG
cnt = 104	feature = 586	correl = -0.0232895	descr = N_Gram_GCCGG
cnt = 105	feature = 904	correl = 0.0376613	descr = N_Gram_TTGCA
cnt = 106	feature = 807	correl = 0.0941478	descr = N_Gram_TCGTG
cnt = 107	feature = 759	correl = 0.0693756	descr = N_Gram_TATAA
cnt = 108	feature = 331	correl = -0.0311591	descr = N_Gram_CACCG
cnt = 109	feature = 275	correl = 0.0456195	descr = N_Gram_ATAGG
cnt = 110	feature = 848	correl = 0.0305685	descr = N_Gram_TGCTT
cnt = 111	feature = 767	correl = 0.0683243	descr = N_Gram_TATGA
cnt = 112	feature = 736	correl = 0.0676049	descr = N_Gram_TACAA
cnt = 113	feature = 703	correl = -0.031064	descr = N_Gram_GTGCG
cnt = 114	feature = 854	correl = -0.0640165	descr = N_Gram_TGGCG
cnt = 115	feature = 540	correl = 0.0311124	descr = N_Gram_GAGAA
cnt = 116	feature = 545	correl = -0.0668399	descr = N_Gram_GAGGC
cnt = 117	feature = 439	correl = -0.0568474	descr = N_Gram_CGCGT
cnt = 118	feature = 742	correl = -0.0361995	descr = N_Gram_TACGT
cnt = 119	feature = 874	correl = -0.0363278	descr = N_Gram_TTAAT
cnt = 120	feature = 533	correl = 0.0268687	descr = N_Gram_GACGC
cnt = 121	feature = 361	correl = 0.0279467	descr = N_Gram_CATGT
cnt = 122	feature = 160	correl = 0.0467473	descr = N_Gram_AAACT
cnt = 123	feature = 745	correl = 0.041964	descr = N_Gram_TACTG
cnt = 124	feature = 253	correl = 0.0291247	descr = N_Gram_AGCTA
cnt = 125	feature = 588	correl = 0.0310278	descr = N_Gram_GCCTA
cnt = 126	feature = 414	correl = -0.0456249	descr = N_Gram_CCTGA
cnt = 127	feature = 310	correl = 0.0403076	descr = N_Gram_ATTCG
cnt = 128	feature = 765	correl = 0.0540482	descr = N_Gram_TATCG
cnt = 129	feature = 424	correl = -0.046731	descr = N_Gram_CGACC
cnt = 130	feature = 458	correl = 0.0292818	descr = N_Gram_CGTCA
cnt = 131	feature = 417	correl = 0.0247537	descr = N_Gram_CCTTA
cnt = 132	feature = 752	correl = 0.0510696	descr = N_Gram_TAGCA
cnt = 133	feature = 434	correl = -0.0576101	descr = N_Gram_CGCAT
cnt = 134	feature = 726	correl = 0.0529326	descr = N_Gram_TAAAC
cnt = 135	feature = 411	correl = -0.0833241	descr = N_Gram_CCTCG
cnt = 136	feature = 352	correl = -0.0495299	descr = N_Gram_CATAA
cnt = 137	feature = 242	correl = -0.0243207	descr = N_Gram_AGAGA
cnt = 138	feature = 580	correl = -0.0546407	descr = N_Gram_GCCCC
cnt = 139	feature = 438	correl = -0.0615769	descr = N_Gram_CGCGG
cnt = 140	feature = 623	correl = -0.0255637	descr = N_Gram_GGAAC
cnt = 141	feature = 528	correl = 0.0220709	descr = N_Gram_GACAT
cnt = 142	feature = 337	correl = 0.0445031	descr = N_Gram_CACTC
cnt = 143	feature = 892	correl = 0.0242208	descr = N_Gram_TTCGC
cnt = 144	feature = 633	correl = 0.0381689	descr = N_Gram_GGATT
cnt = 145	feature = 264	correl = 0.0892963	descr = N_Gram_AGTCG
cnt = 146	feature = 902	correl = 0.0356519	descr = N_Gram_TTGAC
cnt = 147	feature = 625	correl = 0.0372811	descr = N_Gram_GGAAT
cnt = 148	feature = 567	correl = -0.0456628	descr = N_Gram_GCACC
cnt = 149	feature = 466	correl = -0.0782121	descr = N_Gram_CGTTC
cnt = 150	feature = 225	correl = -0.036905	descr = N_Gram_ACGGG
cnt = 151	feature = 334	correl = -0.0307071	descr = N_Gram_CACGA
cnt = 152	feature = 206	correl = 0.0470174	descr = N_Gram_ACAGT
cnt = 153	feature = 400	correl = -0.0308155	descr = N_Gram_CCGCT
cnt = 154	feature = 327	correl = -0.0236347	descr = N_Gram_CAATT
cnt = 155	feature = 773	correl = 0.0228362	descr = N_Gram_TATTG
cnt = 156	feature = 39	correl = -0.0321778	descr = Position_Specific_Bin_Base_14_Base_C
cnt = 157	feature = 778	correl = 0.0466897	descr = N_Gram_TCAAC
cnt = 158	feature = 865	correl = 0.0359968	descr = N_Gram_TGTCG
cnt = 159	feature = 754	correl = 0.0224007	descr = N_Gram_TAGGC
cnt = 160	feature = 804	correl = -0.0388077	descr = N_Gram_TCGGC
cnt = 161	feature = 526	correl = 0.0558423	descr = N_Gram_GACAA
cnt = 162	feature = 764	correl = 0.0547172	descr = N_Gram_TATCA
cnt = 163	feature = 572	correl = -0.0430721	descr = N_Gram_GCATA
cnt = 164	feature = 876	correl = 0.0590329	descr = N_Gram_TTACA
cnt = 165	feature = 313	correl = -0.0231806	descr = N_Gram_ATTGA
cnt = 166	feature = 744	correl = 0.0706332	descr = N_Gram_TACTA
cnt = 167	feature = 454	correl = -0.0233526	descr = N_Gram_CGGTC
cnt = 168	feature = 740	correl = 0.0379983	descr = N_Gram_TACCT
cnt = 169	feature = 676	correl = -0.0503748	descr = N_Gram_GGTTA
cnt = 170	feature = 285	correl = 0.0367019	descr = N_Gram_ATCCG
cnt = 171	feature = 386	correl = -0.0471885	descr = N_Gram_CCCGC
cnt = 172	feature = 549	correl = -0.0236597	descr = N_Gram_GAGTT
cnt = 173	feature = 270	correl = 0.0221989	descr = N_Gram_ATAAG
cnt = 174	feature = 677	correl = -0.0531301	descr = N_Gram_GGTTG
cnt = 175	feature = 659	correl = -0.0254563	descr = N_Gram_GGGCT
cnt = 176	feature = 36	correl = 0.0517524	descr = Position_Specific_Bin_Base_13_Base_A
cnt = 177	feature = 527	correl = 0.0299855	descr = N_Gram_GACAC
cnt = 178	feature = 905	correl = 0.0241681	descr = N_Gram_TTGCC
cnt = 179	feature = 636	correl = -0.0652772	descr = N_Gram_GGCAA
cnt = 180	feature = 782	correl = -0.0349699	descr = N_Gram_TCAGA
cnt = 181	feature = 579	correl = -0.0830159	descr = N_Gram_GCCCA
cnt = 182	feature = 536	correl = 0.0689568	descr = N_Gram_GACTA
cnt = 183	feature = 627	correl = -0.0617935	descr = N_Gram_GGACC
cnt = 184	feature = 483	correl = -0.0503339	descr = N_Gram_CTCAA
cnt = 185	feature = 260	correl = 0.0904519	descr = N_Gram_AGGTA
cnt = 186	feature = 31	correl = -0.0421747	descr = Position_Specific_Bin_Base_11_Base_A
cnt = 187	feature = 642	correl = -0.0230663	descr = N_Gram_GGCCG
cnt = 188	feature = 329	correl = -0.0250619	descr = N_Gram_CACAT
cnt = 189	feature = 256	correl = -0.0297799	descr = N_Gram_AGGAG
cnt = 190	feature = 479	correl = 0.0647208	descr = N_Gram_CTATA
cnt = 191	feature = 11	correl = 0.0675327	descr = Position_Specific_Bin_Base_3_Base_G
cnt = 192	feature = 3	correl = 0.0792615	descr = Position_Specific_Bin_Base_1_Base_A
cnt = 193	feature = 396	correl = -0.0586538	descr = N_Gram_CCGAT
cnt = 194	feature = 707	correl = -0.0599098	descr = N_Gram_GTGGG
cnt = 195	feature = 672	correl = -0.0358006	descr = N_Gram_GGTGA
cnt = 196	feature = 519	correl = -0.0472587	descr = N_Gram_GAAGA
cnt = 197	feature = 816	correl = 0.0463044	descr = N_Gram_TCTCT
cnt = 198	feature = 60	correl = -0.181844	descr = Position_Specific_Bin_Base_20_Base_G
cnt = 199	feature = 810	correl = 0.0492256	descr = N_Gram_TCTAC
cnt = 200	feature = 925	correl = 0.0535236	descr = N_Gram_TTTGT
cnt = 201	feature = 484	correl = -0.0248896	descr = N_Gram_CTCAC
cnt = 202	feature = 646	correl = -0.0834023	descr = N_Gram_GGCGG
cnt = 203	feature = 366	correl = -0.0374787	descr = N_Gram_CCAAA
cnt = 204	feature = 296	correl = 0.0360713	descr = N_Gram_ATGAG
cnt = 205	feature = 266	correl = 0.0527795	descr = N_Gram_AGTGA
cnt = 206	feature = 435	correl = -0.0418346	descr = N_Gram_CGCCC
cnt = 207	feature = 687	correl = 0.0479308	descr = N_Gram_GTCAA
cnt = 208	feature = 820	correl = 0.0216317	descr = N_Gram_TCTGT
cnt = 209	feature = 335	correl = -0.044907	descr = N_Gram_CACGG
cnt = 210	feature = 838	correl = 0.0283487	descr = N_Gram_TGCAT
cnt = 211	feature = 17	correl = 0.0296634	descr = Position_Specific_Bin_Base_6_Base_A
cnt = 212	feature = 415	correl = -0.0556478	descr = N_Gram_CCTGC
cnt = 213	feature = 843	correl = -0.0297454	descr = N_Gram_TGCGC
cnt = 214	feature = 653	correl = -0.0684294	descr = N_Gram_GGGAA
cnt = 215	feature = 880	correl = 0.0609708	descr = N_Gram_TTAGA
cnt = 216	feature = 640	correl = -0.0861605	descr = N_Gram_GGCCA
cnt = 217	feature = 534	correl = -0.0230603	descr = N_Gram_GACGG
cnt = 218	feature = 714	correl = -0.0238204	descr = N_Gram_GTTCA
cnt = 219	feature = 314	correl = 0.023138	descr = N_Gram_ATTGC
cnt = 220	feature = 537	correl = -0.0320414	descr = N_Gram_GACTC
cnt = 221	feature = 721	correl = 0.0265224	descr = N_Gram_GTTTC
cnt = 222	feature = 797	correl = 0.0295178	descr = N_Gram_TCGAG
cnt = 223	feature = 49	correl = -0.0680719	descr = Position_Specific_Bin_Base_17_Base_G
cnt = 224	feature = 254	correl = -0.0214251	descr = N_Gram_AGCTC
cnt = 225	feature = 26	correl = 0.0277167	descr = Position_Specific_Bin_Base_9_Base_T
cnt = 226	feature = 626	correl = 0.0256932	descr = N_Gram_GGACA
cnt = 227	feature = 911	correl = 0.026349	descr = N_Gram_TTGTC
cnt = 228	feature = 52	correl = -0.0610258	descr = Position_Specific_Bin_Base_18_Base_G
cnt = 229	feature = 7	correl = -0.0489259	descr = Position_Specific_Bin_Base_2_Base_A
cnt = 230	feature = 0	correl = 0.0359073	descr = Position_Specific_Bin_Base_0_Base_A
cnt = 231	feature = 395	correl = -0.0425207	descr = N_Gram_CCGAG
cnt = 232	feature = 379	correl = -0.0805655	descr = N_Gram_CCCAT
cnt = 233	feature = 791	correl = 0.0684264	descr = N_Gram_TCCTA
cnt = 234	feature = 255	correl = 0.031047	descr = N_Gram_AGCTT
cnt = 235	feature = 348	correl = -0.100278	descr = N_Gram_CAGGG
cnt = 236	feature = 649	correl = -0.0550234	descr = N_Gram_GGCTG
cnt = 237	feature = 705	correl = -0.0567607	descr = N_Gram_GTGGA
cnt = 238	feature = 596	correl = -0.0353826	descr = N_Gram_GCGCT
cnt = 239	feature = 57	correl = 0.0629268	descr = Position_Specific_Bin_Base_19_Base_T
cnt = 240	feature = 781	correl = -0.0406757	descr = N_Gram_TCACG
cnt = 241	feature = 694	correl = -0.0287939	descr = N_Gram_GTCGG
cnt = 242	feature = 341	correl = -0.0593673	descr = N_Gram_CAGAG
cnt = 243	feature = 901	correl = 0.0652869	descr = N_Gram_TTGAA
cnt = 244	feature = 485	correl = 0.029988	descr = N_Gram_CTCAT
cnt = 245	feature = 326	correl = 0.0449991	descr = N_Gram_CAATC
cnt = 246	feature = 308	correl = 0.0786281	descr = N_Gram_ATTAT
cnt = 247	feature = 711	correl = 0.0349003	descr = N_Gram_GTGTT
cnt = 248	feature = 552	correl = 0.0639822	descr = N_Gram_GATAT
cnt = 249	feature = 927	correl = 0.0261996	descr = N_Gram_TTTTA
cnt = 250	feature = 345	correl = -0.0306485	descr = N_Gram_CAGCG
cnt = 251	feature = 261	correl = -0.023675	descr = N_Gram_AGGTG
cnt = 252	feature = 811	correl = 0.0460083	descr = N_Gram_TCTAG
cnt = 253	feature = 668	correl = 0.0568565	descr = N_Gram_GGTAA
cnt = 254	feature = 500	correl = 0.0267033	descr = N_Gram_CTGGT
cnt = 255	feature = 237	correl = 0.0220062	descr = N_Gram_ACTTC
cnt = 256	feature = 455	correl = -0.0294578	descr = N_Gram_CGGTT
cnt = 257	feature = 250	correl = -0.0450485	descr = N_Gram_AGCCC
cnt = 258	feature = 622	correl = -0.0386947	descr = N_Gram_GGAAA
cnt = 259	feature = 46	correl = -0.0594622	descr = Position_Specific_Bin_Base_16_Base_G
cnt = 260	feature = 433	correl = -0.023467	descr = N_Gram_CGCAC
cnt = 261	feature = 235	correl = -0.040718	descr = N_Gram_ACTGC
cnt = 262	feature = 61	correl = 0.122012	descr = Position_Specific_Bin_Base_20_Base_T
cnt = 263	feature = 835	correl = 0.0274955	descr = N_Gram_TGATT
cnt = 264	feature = 632	correl = -0.0420013	descr = N_Gram_GGATG
cnt = 265	feature = 42	correl = 0.069752	descr = Position_Specific_Bin_Base_15_Base_A
cnt = 266	feature = 546	correl = -0.0274715	descr = N_Gram_GAGGG
cnt = 267	feature = 786	correl = 0.0442409	descr = N_Gram_TCCAT
cnt = 268	feature = 239	correl = 0.0453497	descr = N_Gram_AGAAT
cnt = 269	feature = 538	correl = 0.0547328	descr = N_Gram_GACTG
cnt = 270	feature = 373	correl = -0.0250688	descr = N_Gram_CCAGT
cnt = 271	feature = 643	correl = -0.0317489	descr = N_Gram_GGCCT
cnt = 272	feature = 841	correl = -0.0344566	descr = N_Gram_TGCCG
cnt = 273	feature = 863	correl = 0.0335714	descr = N_Gram_TGTAT
cnt = 274	feature = 823	correl = 0.0238778	descr = N_Gram_TCTTG
cnt = 275	feature = 789	correl = -0.0514006	descr = N_Gram_TCCCC
cnt = 276	feature = 474	correl = 0.0690304	descr = N_Gram_CTACT
cnt = 277	feature = 281	correl = 0.0377747	descr = N_Gram_ATCAA
cnt = 278	feature = 53	correl = 0.0478389	descr = Position_Specific_Bin_Base_18_Base_T
cnt = 279	feature = 34	correl = 0.0261386	descr = Position_Specific_Bin_Base_12_Base_A
cnt = 280	feature = 717	correl = -0.0252039	descr = N_Gram_GTTGC
cnt = 281	feature = 530	correl = -0.0405223	descr = N_Gram_GACCA
cnt = 282	feature = 4	correl = -0.0262092	descr = Position_Specific_Bin_Base_1_Base_C
cnt = 283	feature = 23	correl = -0.088087	descr = Position_Specific_Bin_Base_8_Base_C
cnt = 284	feature = 489	correl = -0.0524161	descr = N_Gram_CTCGT
cnt = 285	feature = 37	correl = -0.0278338	descr = Position_Specific_Bin_Base_13_Base_T
cnt = 286	feature = 834	correl = 0.0368928	descr = N_Gram_TGATC
cnt = 287	feature = 20	correl = -0.141584	descr = Position_Specific_Bin_Base_7_Base_C
cnt = 288	feature = 555	correl = -0.0427739	descr = N_Gram_GATGG
cnt = 289	feature = 769	correl = 0.0347047	descr = N_Gram_TATGG
cnt = 290	feature = 316	correl = 0.0452548	descr = N_Gram_ATTGT
cnt = 291	feature = 600	correl = -0.0379972	descr = N_Gram_GCGGG
cnt = 292	feature = 47	correl = 0.0378871	descr = Position_Specific_Bin_Base_17_Base_A
cnt = 293	feature = 607	correl = 0.0279939	descr = N_Gram_GCTAT
cnt = 294	feature = 16	correl = 0.0503412	descr = Position_Specific_Bin_Base_5_Base_T
cnt = 295	feature = 662	correl = -0.0727692	descr = N_Gram_GGGGC
cnt = 296	feature = 288	correl = 0.0371642	descr = N_Gram_ATCGA
cnt = 297	feature = 286	correl = 0.0248526	descr = N_Gram_ATCCT
cnt = 298	feature = 360	correl = -0.0363209	descr = N_Gram_CATGG
cnt = 299	feature = 663	correl = -0.0470395	descr = N_Gram_GGGGT
cnt = 300	feature = 598	correl = -0.0327191	descr = N_Gram_GCGGA
cnt = 301	feature = 756	correl = 0.0398348	descr = N_Gram_TAGTG
cnt = 302	feature = 382	correl = -0.0567581	descr = N_Gram_CCCCG
cnt = 303	feature = 332	correl = -0.0353758	descr = N_Gram_CACCT
cnt = 304	feature = 618	correl = -0.0527888	descr = N_Gram_GCTTT
cnt = 305	feature = 445	correl = -0.0550954	descr = N_Gram_CGGCA
cnt = 306	feature = 730	correl = 0.055493	descr = N_Gram_TAAGA
cnt = 307	feature = 477	correl = 0.0726979	descr = N_Gram_CTAGC
cnt = 308	feature = 443	correl = -0.0242296	descr = N_Gram_CGGAG
cnt = 309	feature = 25	correl = -0.0234939	descr = Position_Specific_Bin_Base_9_Base_C
cnt = 310	feature = 719	correl = -0.0231086	descr = N_Gram_GTTGT
cnt = 311	feature = 790	correl = 0.033046	descr = N_Gram_TCCGT
cnt = 312	feature = 353	correl = -0.03647	descr = N_Gram_CATAC
cnt = 313	feature = 372	correl = -0.0491164	descr = N_Gram_CCAGG
cnt = 314	feature = 595	correl = -0.0866808	descr = N_Gram_GCGCG
cnt = 315	feature = 55	correl = -0.115831	descr = Position_Specific_Bin_Base_19_Base_C
cnt = 316	feature = 733	correl = 0.0387441	descr = N_Gram_TAATT
cnt = 317	feature = 307	correl = 0.0254628	descr = N_Gram_ATTAG
cnt = 318	feature = 493	correl = -0.0281384	descr = N_Gram_CTGAG
cnt = 319	feature = 749	correl = 0.0536343	descr = N_Gram_TAGAC
cnt = 320	feature = 257	correl = -0.0215444	descr = N_Gram_AGGCC
cnt = 321	feature = 227	correl = -0.0443249	descr = N_Gram_ACGTT
cnt = 322	feature = 243	correl = -0.0215737	descr = N_Gram_AGAGG
cnt = 323	feature = 1	correl = 0.102771	descr = Position_Specific_Bin_Base_0_Base_C
cnt = 324	feature = 654	correl = -0.0656479	descr = N_Gram_GGGAG
cnt = 325	feature = 283	correl = 0.0416714	descr = N_Gram_ATCCA
cnt = 326	feature = 321	correl = 0.0752536	descr = N_Gram_CAACA
cnt = 327	feature = 862	correl = 0.0229355	descr = N_Gram_TGTAC
cnt = 328	feature = 12	correl = -0.0800316	descr = Position_Specific_Bin_Base_3_Base_T
cnt = 329	feature = 299	correl = 0.0422294	descr = N_Gram_ATGCT
cnt = 330	feature = 543	correl = -0.0484369	descr = N_Gram_GAGCC
cnt = 331	feature = 828	correl = 0.0377702	descr = N_Gram_TGAAC
cnt = 332	feature = 748	correl = 0.03665	descr = N_Gram_TAGAA
cnt = 333	feature = 355	correl = 0.0268809	descr = N_Gram_CATAT
cnt = 334	feature = 611	correl = -0.0325144	descr = N_Gram_GCTCG
cnt = 335	feature = 647	correl = -0.058523	descr = N_Gram_GGCGT
cnt = 336	feature = 779	correl = 0.0242294	descr = N_Gram_TCAAG
cnt = 337	feature = 344	correl = -0.0413031	descr = N_Gram_CAGCC
cnt = 338	feature = 840	correl = -0.050016	descr = N_Gram_TGCCC
cnt = 339	feature = 685	correl = 0.0267	descr = N_Gram_GTATT
cnt = 340	feature = 402	correl = -0.110627	descr = N_Gram_CCGGC
cnt = 341	feature = 812	correl = 0.038798	descr = N_Gram_TCTAT
cnt = 342	feature = 350	correl = 0.0310385	descr = N_Gram_CAGTA
cnt = 343	feature = 814	correl = 0.0479459	descr = N_Gram_TCTCA
cnt = 344	feature = 497	correl = 0.0492686	descr = N_Gram_CTGGA
cnt = 345	feature = 689	correl = -0.0529817	descr = N_Gram_GTCCC
cnt = 346	feature = 610	correl = -0.0486845	descr = N_Gram_GCTCC
cnt = 347	feature = 830	correl = 0.0362351	descr = N_Gram_TGAAT
cnt = 348	feature = 924	correl = 0.0375515	descr = N_Gram_TTTGG
cnt = 349	feature = 410	correl = -0.0350383	descr = N_Gram_CCTCC
cnt = 350	feature = 793	correl = -0.038179	descr = N_Gram_TCCTG
cnt = 351	feature = 695	correl = 0.0709309	descr = N_Gram_GTCGT
cnt = 352	feature = 136	correl = -0.0224203	descr = Fold_of_Target_NoBeginbrace_noends_Pos_0
cnt = 353	feature = 30	correl = 0.0594293	descr = Position_Specific_Bin_Base_10_Base_T
cnt = 354	feature = 390	correl = -0.0575903	descr = N_Gram_CCCTG
cnt = 355	feature = 259	correl = -0.10128	descr = N_Gram_AGGGC
cnt = 356	feature = 315	correl = 0.0472432	descr = N_Gram_ATTGG
cnt = 357	feature = 381	correl = -0.0534932	descr = N_Gram_CCCCA
cnt = 358	feature = 219	correl = -0.0344082	descr = N_Gram_ACGA
cnt = 359	feature = 861	correl = 0.0340218	descr = N_Gram_TGTAA
cnt = 360	feature = 5	correl = -0.0825557	descr = Position_Specific_Bin_Base_1_Base_G
cnt = 361	feature = 8	correl = 0.0505531	descr = Position_Specific_Bin_Base_2_Base_C
cnt = 362	feature = 624	correl = -0.0588961	descr = N_Gram_GGAAG
cnt = 363	feature = 292	correl = 0.0468474	descr = N_Gram_ATCTG
cnt = 364	feature = 18	correl = -0.0391571	descr = Position_Specific_Bin_Base_6_Base_C
cnt = 365	feature = 38	correl = 0.11157	descr = Position_Specific_Bin_Base_14_Base_A
cnt = 366	feature = 277	correl = 0.0396822	descr = N_Gram_ATATA
cnt = 367	feature = 547	correl = -0.0226253	descr = N_Gram_GAGGT
cnt = 368	feature = 556	correl = -0.0435685	descr = N_Gram_GATGT
cnt = 369	feature = 577	correl = -0.0655626	descr = N_Gram_GCCAG
cnt = 370	feature = 267	correl = -0.0416897	descr = N_Gram_AGTTC
cnt = 371	feature = 349	correl = -0.0238635	descr = N_Gram_CAGGT
cnt = 372	feature = 476	correl = 0.0299688	descr = N_Gram_CTAGA
cnt = 373	feature = 412	correl = -0.0760356	descr = N_Gram_CCTCT
cnt = 374	feature = 548	correl = 0.0526425	descr = N_Gram_GAGTC
cnt = 375	feature = 603	correl = -0.0675003	descr = N_Gram_GCGTC
cnt = 376	feature = 831	correl = 0.0254329	descr = N_Gram_TGAGA
cnt = 377	feature = 656	correl = -0.0428141	descr = N_Gram_GGGCA
cnt = 378	feature = 217	correl = -0.0367822	descr = N_Gram_ACCGG
cnt = 379	feature = 375	correl = -0.0429772	descr = N_Gram_CCATC
cnt = 380	feature = 232	correl = 0.0489771	descr = N_Gram_ACTCT
cnt = 381	feature = 50	correl = 0.0575751	descr = Position_Specific_Bin_Base_17_Base_T
cnt = 382	feature = 847	correl = -0.0242133	descr = N_Gram_TGCTC
cnt = 383	feature = 919	correl = 0.0230962	descr = N_Gram_TTTCC
cnt = 384	feature = 374	correl = -0.0403571	descr = N_Gram_CCATA
cnt = 385	feature = 44	correl = 0.0745378	descr = Position_Specific_Bin_Base_16_Base_A
cnt = 386	feature = 516	correl = 0.0387238	descr = N_Gram_GAACA
cnt = 387	feature = 22	correl = 0.0356943	descr = Position_Specific_Bin_Base_8_Base_A
cnt = 388	feature = 35	correl = -0.0244617	descr = Position_Specific_Bin_Base_12_Base_C
cnt = 389	feature = 669	correl = 0.0290156	descr = N_Gram_GGTCA
cnt = 390	feature = 520	correl = -0.0448536	descr = N_Gram_GAAGC
cnt = 391	feature = 398	correl = -0.040361	descr = N_Gram_CCGCA
cnt = 392	feature = 680	correl = 0.0542346	descr = N_Gram_GTAAA
cnt = 393	feature = 706	correl = -0.0754493	descr = N_Gram_GTGGC
cnt = 394	feature = 383	correl = -0.0308051	descr = N_Gram_CCCCT
cnt = 395	feature = 33	correl = 0.11286	descr = Position_Specific_Bin_Base_11_Base_T
cnt = 396	feature = 630	correl = -0.0711645	descr = N_Gram_GGAGC
cnt = 397	feature = 866	correl = 0.036773	descr = N_Gram_TGTCT
cnt = 398	feature = 54	correl = 0.174779	descr = Position_Specific_Bin_Base_19_Base_A
cnt = 399	feature = 437	correl = -0.0721377	descr = N_Gram_CGCGC
cnt = 400	feature = 359	correl = 0.0400605	descr = N_Gram_CATGA
cnt = 401	feature = 907	correl = 0.0398937	descr = N_Gram_TTGGA
cnt = 402	feature = 805	correl = -0.0844879	descr = N_Gram_TCGGG
cnt = 403	feature = 6	correl = 0.0275521	descr = Position_Specific_Bin_Base_1_Base_T
cnt = 404	feature = 753	correl = 0.0822683	descr = N_Gram_TAGCT
cnt = 405	feature = 691	correl = -0.0523065	descr = N_Gram_GTCCT
cnt = 406	feature = 389	correl = -0.0479438	descr = N_Gram_CCCTC
cnt = 407	feature = 731	correl = 0.0521868	descr = N_Gram_TAAGG
cnt = 408	feature = 58	correl = 0.366173	descr = Position_Specific_Bin_Base_20_Base_A
cnt = 409	feature = 844	correl = -0.0327688	descr = N_Gram_TGCGG
cnt = 410	feature = 291	correl = 0.0768621	descr = N_Gram_ATCTC
cnt = 411	feature = 41	correl = 0.0728982	descr = Position_Specific_Bin_Base_14_Base_T
cnt = 412	feature = 499	correl = -0.0220526	descr = N_Gram_CTGGG
cnt = 413	feature = 21	correl = 0.0722772	descr = Position_Specific_Bin_Base_7_Base_T
cnt = 414	feature = 858	correl = 0.0280729	descr = N_Gram_TGGTC
cnt = 415	feature = 917	correl = 0.0544387	descr = N_Gram_TTTAG
cnt = 416	feature = 722	correl = 0.0528987	descr = N_Gram_GTTTG
cnt = 417	feature = 780	correl = 0.0322265	descr = N_Gram_TCACC
cnt = 418	feature = 448	correl = -0.0348402	descr = N_Gram_CGGCT
cnt = 419	feature = 868	correl = 0.059161	descr = N_Gram_TGTGT
cnt = 420	feature = 785	correl = 0.0389594	descr = N_Gram_TCATC
cnt = 421	feature = 788	correl = -0.0314907	descr = N_Gram_TCCCA
cnt = 422	feature = 521	correl = 0.0373907	descr = N_Gram_GAAGG
cnt = 423	feature = 574	correl = 0.0447432	descr = N_Gram_GCATT
cnt = 424	feature = 837	correl = 0.0394733	descr = N_Gram_TGCAA
cnt = 425	feature = 213	correl = -0.0817516	descr = N_Gram_ACCAC
cnt = 426	feature = 673	correl = -0.0532839	descr = N_Gram_GGTGC
cnt = 427	feature = 846	correl = 0.0417032	descr = N_Gram_TGCTA
cnt = 428	feature = 48	correl = -0.027326	descr = Position_Specific_Bin_Base_17_Base_C
cnt = 429	feature = 502	correl = 0.05581	descr = N_Gram_CTGTT
cnt = 430	feature = 459	correl = -0.0449861	descr = N_Gram_CGTCC
cnt = 431	feature = 774	correl = 0.0395249	descr = N_Gram_TATTT
cnt = 432	feature = 573	correl = 0.0367748	descr = N_Gram_GCATC
cnt = 433	feature = 589	correl = -0.0648497	descr = N_Gram_GCCTC
cnt = 434	feature = 585	correl = -0.0325005	descr = N_Gram_GCCGC
cnt = 435	feature = 371	correl = -0.0806214	descr = N_Gram_CCAGC
cnt = 436	feature = 750	correl = 0.0546156	descr = N_Gram_TAGAG
cnt = 437	feature = 24	correl = 0.0687671	descr = Position_Specific_Bin_Base_8_Base_T
cnt = 438	feature = 208	correl = 0.035461	descr = N_Gram_ACATC
cnt = 439	feature = 628	correl = 0.0410233	descr = N_Gram_GGACT
cnt = 440	feature = 712	correl = -0.0322892	descr = N_Gram_GTTA
cnt = 441	feature = 896	correl = 0.0321687	descr = N_Gram_TTCTC
cnt = 442	feature = 511	correl = 0.0460087	descr = N_Gram_CTTGT
cnt = 443	feature = 301	correl = 0.0260408	descr = N_Gram_ATGGC
cnt = 444	feature = 450	correl = -0.0646319	descr = N_Gram_CGGGC
cnt = 445	feature = 884	correl = 0.0423383	descr = N_Gram_TTATC
cnt = 446	feature = 670	correl = -0.0709451	descr = N_Gram_GGTCC
cnt = 447	feature = 517	correl = -0.0268498	descr = N_Gram_GAACT
cnt = 448	feature = 718	correl = -0.0294764	descr = N_Gram_GTTGG
cnt = 449	feature = 496	correl = -0.0452246	descr = N_Gram_CTGCC
cnt = 450	feature = 28	correl = -0.0796189	descr = Position_Specific_Bin_Base_10_Base_C
cnt = 451	feature = 210	correl = 0.0244277	descr = N_Gram_ACATT
cnt = 452	feature = 491	correl = -0.0220331	descr = N_Gram_CTCTC
cnt = 453	feature = 470	correl = 0.0241523	descr = N_Gram_CTAA
cnt = 454	feature = 56	correl = -0.124906	descr = Position_Specific_Bin_Base_19_Base_G
cnt = 455	feature = 784	correl = 0.0270108	descr = N_Gram_TCATA
cnt = 456	feature = 498	correl = -0.0751423	descr = N_Gram_CTGGC
cnt = 457	feature = 40	correl = -0.154096	descr = Position_Specific_Bin_Base_14_Base_G
cnt = 458	feature = 895	correl = 0.0489022	descr = N_Gram_TTCTA
cnt = 459	feature = 234	correl = 0.0742768	descr = N_Gram_ACTGA
cnt = 460	feature = 755	correl = 0.0315348	descr = N_Gram_TAGT
cnt = 461	feature = 420	correl = -0.0600838	descr = N_Gram_CGAA
cnt = 462	feature = 10	correl = -0.126621	descr = Position_Specific_Bin_Base_2_Base_T
cnt = 463	feature = 513	correl = 0.054124	descr = N_Gram_CTTTG
cnt = 464	feature = 568	correl = -0.0453997	descr = N_Gram_GCACG
cnt = 465	feature = 582	correl = -0.0605027	descr = N_Gram_GCCCT
cnt = 466	feature = 594	correl = -0.0288259	descr = N_Gram_GCGCC
cnt = 467	feature = 347	correl = -0.0358954	descr = N_Gram_CAGGA
cnt = 468	feature = 244	correl = 0.0591349	descr = N_Gram_AGAGT
cnt = 469	feature = 616	correl = -0.0358114	descr = N_Gram_GCTGG
cnt = 470	feature = 570	correl = -0.0443111	descr = N_Gram_GCAGA
cnt = 471	feature = 32	correl = -0.0530523	descr = Position_Specific_Bin_Base_11_Base_G
cnt = 472	feature = 510	correl = -0.0266417	descr = N_Gram_CTTGG
cnt = 473	feature = 59	correl = -0.314185	descr = Position_Specific_Bin_Base_20_Base_C
cnt = 474	feature = 524	correl = 0.0632586	descr = N_Gram_GAATT
cnt = 475	feature = 45	correl = -0.0356659	descr = Position_Specific_Bin_Base_16_Base_C
cnt = 476	feature = 509	correl = 0.0369322	descr = N_Gram_CTTGC
cnt = 477	feature = 368	correl = -0.0627022	descr = N_Gram_CCACC
cnt = 478	feature = 303	correl = -0.0316502	descr = N_Gram_ATGGT
cnt = 479	feature = 584	correl = -0.0323888	descr = N_Gram_GCCGA
cnt = 480	feature = 684	correl = 0.0252647	descr = N_Gram_GTAT
cnt = 481	feature = 452	correl = -0.0466502	descr = N_Gram_CGGGT
cnt = 482	feature = 798	correl = 0.0442783	descr = N_Gram_TCGC
cnt = 483	feature = 829	correl = 0.052515	descr = N_Gram_TGAAG
cnt = 484	feature = 446	correl = -0.0872732	descr = N_Gram_CGGCC
cnt = 485	feature = 794	correl = 0.045831	descr = N_Gram_TCCTT
cnt = 486	feature = 248	correl = 0.0560575	descr = N_Gram_AGCAT
cnt = 487	feature = 875	correl = 0.0290211	descr = N_Gram_TTAC
cnt = 488	feature = 43	correl = -0.0399275	descr = Position_Specific_Bin_Base_15_Base_G
cnt = 489	feature = 492	correl = 0.0355478	descr = N_Gram_CTCTT
cnt = 490	feature = 857	correl = -0.0563053	descr = N_Gram_TGGGG
cnt = 491	feature = 870	correl = 0.0590845	descr = N_Gram_TGTTC
cnt = 492	feature = 581	correl = -0.0929634	descr = N_Gram_GCCCG
cnt = 493	feature = 554	correl = -0.0282659	descr = N_Gram_GATGA
cnt = 494	feature = 19	correl = 0.0860003	descr = Position_Specific_Bin_Base_7_Base_A
cnt = 495	feature = 772	correl = 0.0594775	descr = N_Gram_TATTC
cnt = 496	feature = 278	correl = 0.047576	descr = N_Gram_ATATG
cnt = 497	feature = 15	correl = -0.0559338	descr = Position_Specific_Bin_Base_5_Base_C
cnt = 498	feature = 29	correl = -0.0531629	descr = Position_Specific_Bin_Base_10_Base_G
cnt = 499	feature = 488	correl = -0.0615042	descr = N_Gram_CTCGG
cnt = 500	feature = 638	correl = -0.0334298	descr = N_Gram_GGCAG
cnt = 501	feature = 409	correl = -0.0221631	descr = N_Gram_CCTCA
cnt = 502	feature = 658	correl = -0.0848546	descr = N_Gram_GGGCG
cnt = 503	feature = 796	correl = 0.0268411	descr = N_Gram_TCGA
cnt = 504	feature = 336	correl = -0.0434398	descr = N_Gram_CACGT
cnt = 505	feature = 473	correl = 0.0428774	descr = N_Gram_CTACA
cnt = 506	feature = 700	correl = 0.0374202	descr = N_Gram_GTGAA
cnt = 507	feature = 908	correl = 0.0281468	descr = N_Gram_TTGGT
cnt = 508	feature = 923	correl = 0.0800678	descr = N_Gram_TTTGA
cnt = 509	feature = 358	correl = 0.0292319	descr = N_Gram_CATG
cnt = 510	feature = 910	correl = 0.0497493	descr = N_Gram_TTGTA
cnt = 511	feature = 818	correl = 0.0928901	descr = N_Gram_TCTGC
cnt = 512	feature = 343	correl = -0.0305515	descr = N_Gram_CAGCA
cnt = 513	feature = 631	correl = -0.0497923	descr = N_Gram_GGAGG
cnt = 514	feature = 888	correl = 0.0368351	descr = N_Gram_TTCAT
cnt = 515	feature = 416	correl = -0.0338979	descr = N_Gram_CCTGG
cnt = 516	feature = 486	correl = -0.0336811	descr = N_Gram_CTCCC
cnt = 517	feature = 494	correl = 0.044157	descr = N_Gram_CTGAT
cnt = 518	feature = 320	correl = 0.056374	descr = N_Gram_CAAC
cnt = 519	feature = 738	correl = 0.038029	descr = N_Gram_TACC
cnt = 520	feature = 851	correl = 0.0215994	descr = N_Gram_TGGAT
cnt = 521	feature = 674	correl = -0.0974016	descr = N_Gram_GGTGG
cnt = 522	feature = 385	correl = -0.100048	descr = N_Gram_CCCGA
cnt = 523	feature = 467	correl = -0.0507398	descr = N_Gram_CGTTG
cnt = 524	feature = 913	correl = 0.0448265	descr = N_Gram_TTGTT
cnt = 525	feature = 462	correl = 0.0240301	descr = N_Gram_CGTG
cnt = 526	feature = 696	correl = 0.0279279	descr = N_Gram_GTCT
cnt = 527	feature = 617	correl = 0.0403194	descr = N_Gram_GCTTG
cnt = 528	feature = 853	correl = -0.0592985	descr = N_Gram_TGGCC
cnt = 529	feature = 229	correl = 0.0515418	descr = N_Gram_ACTA
cnt = 530	feature = 82	correl = 0.431022	descr = Gibbs_of_Target_Sequence__Pos_20_Step_1
cnt = 531	feature = 701	correl = -0.045058	descr = N_Gram_GTGC
cnt = 532	feature = 405	correl = 0.0673091	descr = N_Gram_CCTA
cnt = 533	feature = 241	correl = 0.0501374	descr = N_Gram_AGACA
cnt = 534	feature = 318	correl = 0.0301076	descr = N_Gram_ATTTT
cnt = 535	feature = 378	correl = -0.0884132	descr = N_Gram_CCCAG
cnt = 536	feature = 897	correl = 0.0892041	descr = N_Gram_TTCTG
cnt = 537	feature = 682	correl = 0.0226604	descr = N_Gram_GTAC
cnt = 538	feature = 279	correl = 0.0580187	descr = N_Gram_ATATT
cnt = 539	feature = 216	correl = -0.0281814	descr = N_Gram_ACCG
cnt = 540	feature = 822	correl = 0.0415391	descr = N_Gram_TCTTC
cnt = 541	feature = 815	correl = 0.0281054	descr = N_Gram_TCTCC
cnt = 542	feature = 650	correl = -0.0231776	descr = N_Gram_GGCTT
cnt = 543	feature = 576	correl = -0.0385323	descr = N_Gram_GCCA
cnt = 544	feature = 686	correl = 0.0222805	descr = N_Gram_GTCA
cnt = 545	feature = 751	correl = 0.0645506	descr = N_Gram_TAGC
cnt = 546	feature = 295	correl = 0.0244091	descr = N_Gram_ATGAA
cnt = 547	feature = 422	correl = -0.0526226	descr = N_Gram_CGAC
cnt = 548	feature = 223	correl = -0.0409543	descr = N_Gram_ACGG
cnt = 549	feature = 867	correl = 0.0309817	descr = N_Gram_TGTG
cnt = 550	feature = 871	correl = 0.0655921	descr = N_Gram_TGTTT
cnt = 551	feature = 557	correl = 0.0274378	descr = N_Gram_GATT
cnt = 552	feature = 898	correl = 0.0471651	descr = N_Gram_TTCTT
cnt = 553	feature = 792	correl = -0.0320976	descr = N_Gram_TCCTC
cnt = 554	feature = 273	correl = 0.0410528	descr = N_Gram_ATAG
cnt = 555	feature = 819	correl = 0.034591	descr = N_Gram_TCTGG
cnt = 556	feature = 63	correl = 0.0987351	descr = Gibbs_of_Target_Sequence__Pos_0_Step_1
cnt = 557	feature = 453	correl = -0.0376276	descr = N_Gram_CGGT
cnt = 558	feature = 599	correl = -0.0940944	descr = N_Gram_GCGGC
cnt = 559	feature = 297	correl = 0.038053	descr = N_Gram_ATGC
cnt = 560	feature = 212	correl = -0.0280331	descr = N_Gram_ACCA
cnt = 561	feature = 615	correl = -0.0495697	descr = N_Gram_GCTGC
cnt = 562	feature = 921	correl = 0.0413989	descr = N_Gram_TTTCT
cnt = 563	feature = 864	correl = 0.0309941	descr = N_Gram_TGTC
cnt = 564	feature = 806	correl = 0.0528287	descr = N_Gram_TCGT
cnt = 565	feature = 251	correl = -0.0500785	descr = N_Gram_AGCG
cnt = 566	feature = 263	correl = 0.03407	descr = N_Gram_AGTC
cnt = 567	feature = 357	correl = 0.0728662	descr = N_Gram_CATCT
cnt = 568	feature = 641	correl = -0.107252	descr = N_Gram_GGCCC
cnt = 569	feature = 226	correl = -0.0396966	descr = N_Gram_ACGT
cnt = 570	feature = 535	correl = 0.0375623	descr = N_Gram_GACT
cnt = 571	feature = 900	correl = 0.0581679	descr = N_Gram_TTGA
cnt = 572	feature = 645	correl = -0.0754111	descr = N_Gram_GGCGC
cnt = 573	feature = 306	correl = 0.0635065	descr = N_Gram_ATTA
cnt = 574	feature = 562	correl = -0.0427129	descr = N_Gram_GCAA
cnt = 575	feature = 729	correl = 0.071223	descr = N_Gram_TAAG
cnt = 576	feature = 763	correl = 0.0528137	descr = N_Gram_TATC
cnt = 577	feature = 258	correl = -0.0416937	descr = N_Gram_AGGG
cnt = 578	feature = 339	correl = -0.0523467	descr = N_Gram_CAGA
cnt = 579	feature = 777	correl = 0.0218792	descr = N_Gram_TCAA
cnt = 580	feature = 606	correl = 0.0341885	descr = N_Gram_GCTA
cnt = 581	feature = 566	correl = -0.0365648	descr = N_Gram_GCAC
cnt = 582	feature = 667	correl = 0.0287515	descr = N_Gram_GGTA
cnt = 583	feature = 891	correl = 0.0297107	descr = N_Gram_TTCG
cnt = 584	feature = 514	correl = -0.0222298	descr = N_Gram_GAAA
cnt = 585	feature = 214	correl = -0.0366295	descr = N_Gram_ACCC
cnt = 586	feature = 587	correl = -0.0427164	descr = N_Gram_GCCT
cnt = 587	feature = 442	correl = -0.021884	descr = N_Gram_CGGA
cnt = 588	feature = 602	correl = -0.0743567	descr = N_Gram_GCGT
cnt = 589	feature = 501	correl = 0.0429511	descr = N_Gram_CTGT
cnt = 590	feature = 889	correl = 0.0239942	descr = N_Gram_TTCC
cnt = 591	feature = 692	correl = 0.0389828	descr = N_Gram_GTCG
cnt = 592	feature = 282	correl = 0.0359167	descr = N_Gram_ATCC
cnt = 593	feature = 436	correl = -0.0758098	descr = N_Gram_CGCG
cnt = 594	feature = 708	correl = 0.0254118	descr = N_Gram_GTGT
cnt = 595	feature = 522	correl = 0.0583837	descr = N_Gram_GAAT
cnt = 596	feature = 608	correl = -0.0317935	descr = N_Gram_GCTC
cnt = 597	feature = 883	correl = 0.0470863	descr = N_Gram_TTAT
cnt = 598	feature = 550	correl = 0.0320538	descr = N_Gram_GATA
cnt = 599	feature = 312	correl = 0.0580451	descr = N_Gram_ATTG
cnt = 600	feature = 529	correl = -0.0693236	descr = N_Gram_GACC
cnt = 601	feature = 233	correl = 0.0484554	descr = N_Gram_ACTG
cnt = 602	feature = 431	correl = -0.0430882	descr = N_Gram_CGCA
cnt = 603	feature = 478	correl = 0.0514618	descr = N_Gram_CTAT
cnt = 604	feature = 660	correl = -0.0882218	descr = N_Gram_GGGG
cnt = 605	feature = 249	correl = -0.0444326	descr = N_Gram_AGCC
cnt = 606	feature = 679	correl = 0.0593341	descr = N_Gram_GTAA
cnt = 607	feature = 699	correl = 0.0234552	descr = N_Gram_GTGA
cnt = 608	feature = 525	correl = 0.0369199	descr = N_Gram_GACA
cnt = 609	feature = 704	correl = -0.0978076	descr = N_Gram_GTGG
cnt = 610	feature = 553	correl = -0.04007	descr = N_Gram_GATG
cnt = 611	feature = 743	correl = 0.0512363	descr = N_Gram_TACT
cnt = 612	feature = 735	correl = 0.040178	descr = N_Gram_TACA
cnt = 613	feature = 542	correl = -0.0379542	descr = N_Gram_GAGC
cnt = 614	feature = 675	correl = -0.03054	descr = N_Gram_GGTT
cnt = 615	feature = 836	correl = 0.0526209	descr = N_Gram_TGCA
cnt = 616	feature = 652	correl = -0.079287	descr = N_Gram_GGGA
cnt = 617	feature = 839	correl = -0.0303176	descr = N_Gram_TGCC
cnt = 618	feature = 629	correl = -0.0589352	descr = N_Gram_GGAG
cnt = 619	feature = 64	correl = -0.0314345	descr = Gibbs_of_Target_Sequence__Pos_1_Step_1
cnt = 620	feature = 300	correl = -0.0311618	descr = N_Gram_ATGG
cnt = 621	feature = 688	correl = -0.0819452	descr = N_Gram_GTCC
cnt = 622	feature = 475	correl = 0.0616943	descr = N_Gram_CTAG
cnt = 623	feature = 635	correl = -0.0584244	descr = N_Gram_GGCA
cnt = 624	feature = 465	correl = -0.0659819	descr = N_Gram_CGTT
cnt = 625	feature = 758	correl = 0.0801803	descr = N_Gram_TATA
cnt = 626	feature = 472	correl = 0.0568648	descr = N_Gram_CTAC
cnt = 627	feature = 311	correl = 0.0904501	descr = N_Gram_ATTCT
cnt = 628	feature = 915	correl = 0.0323899	descr = N_Gram_TTTA
cnt = 629	feature = 487	correl = -0.0787462	descr = N_Gram_CTCG
cnt = 630	feature = 621	correl = -0.0494522	descr = N_Gram_GGAA
cnt = 631	feature = 342	correl = -0.0451311	descr = N_Gram_CAGC
cnt = 632	feature = 457	correl = -0.0277017	descr = N_Gram_CGTC
cnt = 633	feature = 571	correl = 0.0327894	descr = N_Gram_GCAT
cnt = 634	feature = 665	correl = -0.0834309	descr = N_Gram_GGGTG
cnt = 635	feature = 613	correl = -0.0230936	descr = N_Gram_GCTG
cnt = 636	feature = 388	correl = -0.0563989	descr = N_Gram_CCCT
cnt = 637	feature = 401	correl = -0.0519092	descr = N_Gram_CCGG
cnt = 638	feature = 860	correl = 0.056141	descr = N_Gram_TGTA
cnt = 639	feature = 903	correl = 0.0463944	descr = N_Gram_TTGC
cnt = 640	feature = 105	correl = -0.0577757	descr = Xue_Structure_Feature_A100
cnt = 641	feature = 377	correl = -0.0949316	descr = N_Gram_CCCA
cnt = 642	feature = 65	correl = -0.160625	descr = Gibbs_of_Target_Sequence__Pos_2_Step_1
cnt = 643	feature = 240	correl = 0.0295576	descr = N_Gram_AGAC
cnt = 644	feature = 367	correl = -0.0507116	descr = N_Gram_CCAC
cnt = 645	feature = 413	correl = -0.0528325	descr = N_Gram_CCTG
cnt = 646	feature = 918	correl = 0.0265805	descr = N_Gram_TTTC
cnt = 647	feature = 544	correl = -0.0601757	descr = N_Gram_GAGG
cnt = 648	feature = 518	correl = -0.02915	descr = N_Gram_GAAG
cnt = 649	feature = 346	correl = -0.0562806	descr = N_Gram_CAGG
cnt = 650	feature = 648	correl = -0.0429735	descr = N_Gram_GGCT
cnt = 651	feature = 294	correl = 0.0409083	descr = N_Gram_ATGA
cnt = 652	feature = 879	correl = 0.0491662	descr = N_Gram_TTAG
cnt = 653	feature = 766	correl = 0.0727525	descr = N_Gram_TATG
cnt = 654	feature = 725	correl = 0.048755	descr = N_Gram_TAAA
cnt = 655	feature = 583	correl = -0.0462521	descr = N_Gram_GCCG
cnt = 656	feature = 330	correl = -0.028271	descr = N_Gram_CACC
cnt = 657	feature = 290	correl = 0.0636584	descr = N_Gram_ATCT
cnt = 658	feature = 66	correl = 0.0915453	descr = Gibbs_of_Target_Sequence__Pos_4_Step_1
cnt = 659	feature = 207	correl = 0.0738543	descr = N_Gram_ACAT
cnt = 660	feature = 845	correl = 0.027263	descr = N_Gram_TGCT
cnt = 661	feature = 747	correl = 0.0552652	descr = N_Gram_TAGA
cnt = 662	feature = 506	correl = 0.0240482	descr = N_Gram_CTTC
cnt = 663	feature = 508	correl = 0.0448195	descr = N_Gram_CTTG
cnt = 664	feature = 716	correl = -0.050425	descr = N_Gram_GTTG
cnt = 665	feature = 80	correl = 0.197882	descr = Gibbs_of_Target_Sequence__Pos_18_Step_1
cnt = 666	feature = 832	correl = 0.0459118	descr = N_Gram_TGAT
cnt = 667	feature = 720	correl = 0.056124	descr = N_Gram_GTTT
cnt = 668	feature = 380	correl = -0.0802871	descr = N_Gram_CCCC
cnt = 669	feature = 397	correl = -0.0499573	descr = N_Gram_CCGC
cnt = 670	feature = 362	correl = 0.0454865	descr = N_Gram_CATT
cnt = 671	feature = 802	correl = -0.05458	descr = N_Gram_TCGG
cnt = 672	feature = 67	correl = 0.0591781	descr = Gibbs_of_Target_Sequence__Pos_5_Step_1
cnt = 673	feature = 809	correl = 0.0676454	descr = N_Gram_TCTA
cnt = 674	feature = 813	correl = 0.0581741	descr = N_Gram_TCTC
cnt = 675	feature = 392	correl = -0.0985087	descr = N_Gram_CCGA
cnt = 676	feature = 79	correl = 0.105287	descr = Gibbs_of_Target_Sequence__Pos_17_Step_1
cnt = 677	feature = 74	correl = 0.0284121	descr = Gibbs_of_Target_Sequence__Pos_12_Step_1
cnt = 678	feature = 370	correl = -0.0842086	descr = N_Gram_CCAG
cnt = 679	feature = 852	correl = -0.0672022	descr = N_Gram_TGGC
cnt = 680	feature = 817	correl = 0.0835294	descr = N_Gram_TCTG
cnt = 681	feature = 771	correl = 0.0636899	descr = N_Gram_TATT
cnt = 682	feature = 592	correl = -0.0707492	descr = N_Gram_GCGC
cnt = 683	feature = 855	correl = -0.0422495	descr = N_Gram_TGGG
cnt = 684	feature = 787	correl = -0.046991	descr = N_Gram_TCCC
cnt = 685	feature = 356	correl = 0.0254356	descr = N_Gram_CATC
cnt = 686	feature = 909	correl = 0.0745535	descr = N_Gram_TTGT
cnt = 687	feature = 926	correl = 0.0328692	descr = N_Gram_TTTT
cnt = 688	feature = 70	correl = 0.0837438	descr = Gibbs_of_Target_Sequence__Pos_8_Step_1
cnt = 689	feature = 75	correl = 0.120245	descr = Gibbs_of_Target_Sequence__Pos_13_Step_1
cnt = 690	feature = 569	correl = -0.0347451	descr = N_Gram_GCAG
cnt = 691	feature = 827	correl = 0.0598898	descr = N_Gram_TGAA
cnt = 692	feature = 384	correl = -0.10853	descr = N_Gram_CCCG
cnt = 693	feature = 228	correl = 0.0333661	descr = N_Gram_ACT
cnt = 694	feature = 495	correl = -0.0220822	descr = N_Gram_CTGC
cnt = 695	feature = 449	correl = -0.0847652	descr = N_Gram_CGGG
cnt = 696	feature = 73	correl = 0.0562411	descr = Gibbs_of_Target_Sequence__Pos_11_Step_1
cnt = 697	feature = 671	correl = -0.0844447	descr = N_Gram_GGTG
cnt = 698	feature = 678	correl = 0.0558567	descr = N_Gram_GTA
cnt = 699	feature = 276	correl = 0.0905308	descr = N_Gram_ATAT
cnt = 700	feature = 655	correl = -0.123112	descr = N_Gram_GGGC
cnt = 701	feature = 408	correl = -0.0869418	descr = N_Gram_CCTC
cnt = 702	feature = 922	correl = 0.0920452	descr = N_Gram_TTTG
cnt = 703	feature = 664	correl = -0.0544589	descr = N_Gram_GGGT
cnt = 704	feature = 218	correl = -0.067058	descr = N_Gram_ACG
cnt = 705	feature = 72	correl = 0.116144	descr = Gibbs_of_Target_Sequence__Pos_10_Step_1
cnt = 706	feature = 78	correl = 0.11928	descr = Gibbs_of_Target_Sequence__Pos_16_Step_1
cnt = 707	feature = 639	correl = -0.124427	descr = N_Gram_GGCC
cnt = 708	feature = 821	correl = 0.0628177	descr = N_Gram_TCTT
cnt = 709	feature = 419	correl = -0.0617847	descr = N_Gram_CGA
cnt = 710	feature = 71	correl = 0.10921	descr = Gibbs_of_Target_Sequence__Pos_9_Step_1
cnt = 711	feature = 869	correl = 0.0800258	descr = N_Gram_TGTT
cnt = 712	feature = 68	correl = 0.117023	descr = Gibbs_of_Target_Sequence__Pos_6_Step_1
cnt = 713	feature = 76	correl = 0.157174	descr = Gibbs_of_Target_Sequence__Pos_14_Step_1
cnt = 714	feature = 456	correl = -0.0375947	descr = N_Gram_CGT
cnt = 715	feature = 734	correl = 0.0598829	descr = N_Gram_TAC
cnt = 716	feature = 597	correl = -0.106245	descr = N_Gram_GCGG
cnt = 717	feature = 894	correl = 0.0907275	descr = N_Gram_TTCT
cnt = 718	feature = 644	correl = -0.121008	descr = N_Gram_GGCG
cnt = 719	feature = 319	correl = 0.0327635	descr = N_Gram_CAA
cnt = 720	feature = 328	correl = -0.0398923	descr = N_Gram_CAC
cnt = 721	feature = 280	correl = 0.0553609	descr = N_Gram_ATC
cnt = 722	feature = 247	correl = -0.0305422	descr = N_Gram_AGC
cnt = 723	feature = 795	correl = 0.0281186	descr = N_Gram_TCG
cnt = 724	feature = 77	correl = 0.0973518	descr = Gibbs_of_Target_Sequence__Pos_15_Step_1
cnt = 725	feature = 293	correl = 0.0254968	descr = N_Gram_ATG
cnt = 726	feature = 211	correl = -0.0395392	descr = N_Gram_ACC
cnt = 727	feature = 578	correl = -0.144943	descr = N_Gram_GCCC
cnt = 728	feature = 238	correl = 0.0239513	descr = N_Gram_AGA
cnt = 729	feature = 317	correl = 0.0314722	descr = N_Gram_ATTT
cnt = 730	feature = 776	correl = 0.034535	descr = N_Gram_TCA
cnt = 731	feature = 444	correl = -0.127533	descr = N_Gram_CGGC
cnt = 732	feature = 539	correl = -0.0435251	descr = N_Gram_GAG
cnt = 733	feature = 698	correl = -0.027376	descr = N_Gram_GTG
cnt = 734	feature = 69	correl = 0.157663	descr = Gibbs_of_Target_Sequence__Pos_7_Step_1
cnt = 735	feature = 826	correl = 0.0759945	descr = N_Gram_TGA
cnt = 736	feature = 746	correl = 0.0826713	descr = N_Gram_TAG
cnt = 737	feature = 724	correl = 0.0776464	descr = N_Gram_TAA
cnt = 738	feature = 605	correl = -0.0230408	descr = N_Gram_GCT
cnt = 739	feature = 620	correl = -0.0635397	descr = N_Gram_GGA
cnt = 740	feature = 825	correl = 0.0604173	descr = N_Gram_TG
cnt = 741	feature = 365	correl = -0.0738736	descr = N_Gram_CCA
cnt = 742	feature = 469	correl = 0.102437	descr = N_Gram_CTA
cnt = 743	feature = 561	correl = -0.0415332	descr = N_Gram_GCA
cnt = 744	feature = 859	correl = 0.083386	descr = N_Gram_TGT
cnt = 745	feature = 351	correl = 0.0705554	descr = N_Gram_CAT
cnt = 746	feature = 404	correl = -0.0473881	descr = N_Gram_CCT
cnt = 747	feature = 338	correl = -0.0529857	descr = N_Gram_CAG
cnt = 748	feature = 503	correl = 0.0403158	descr = N_Gram_CTT
cnt = 749	feature = 666	correl = -0.0416612	descr = N_Gram_GGT
cnt = 750	feature = 775	correl = 0.0469245	descr = N_Gram_TC
cnt = 751	feature = 899	correl = 0.107937	descr = N_Gram_TTG
cnt = 752	feature = 269	correl = 0.0599518	descr = N_Gram_ATA
cnt = 753	feature = 808	correl = 0.105698	descr = N_Gram_TCT
cnt = 754	feature = 849	correl = -0.0399138	descr = N_Gram_TGG
cnt = 755	feature = 482	correl = -0.0299911	descr = N_Gram_CTC
cnt = 756	feature = 430	correl = -0.0503886	descr = N_Gram_CGC
cnt = 757	feature = 887	correl = 0.0674249	descr = N_Gram_TTC
cnt = 758	feature = 376	correl = -0.146775	descr = N_Gram_CCC
cnt = 759	feature = 591	correl = -0.109388	descr = N_Gram_GCG
cnt = 760	feature = 575	correl = -0.123215	descr = N_Gram_GCC
cnt = 761	feature = 757	correl = 0.127882	descr = N_Gram_TAT
cnt = 762	feature = 391	correl = -0.0888267	descr = N_Gram_CCG
cnt = 763	feature = 914	correl = 0.0850535	descr = N_Gram_TTT
cnt = 764	feature = 634	correl = -0.171471	descr = N_Gram_GGC
cnt = 765	feature = 441	correl = -0.127197	descr = N_Gram_CGG
cnt = 766	feature = 619	correl = -0.109858	descr = N_Gram_GG
cnt = 767	feature = 305	correl = 0.120715	descr = N_Gram_ATT
cnt = 768	feature = 364	correl = -0.0923198	descr = N_Gram_CC
cnt = 769	feature = 872	correl = 0.14467	descr = N_Gram_TT
cnt = 770	feature = 560	correl = -0.120091	descr = N_Gram_GC
cnt = 771	feature = 268	correl = 0.135911	descr = N_Gram_AT
cnt = 772	feature = 83	correl = 0.232997	descr = PF_RNAi_Fold_Energy
cnt = 773	feature = 723	correl = 0.179107	descr = N_Gram_TA
cnt = 774	feature = 418	correl = -0.0958946	descr = N_Gram_CG
cnt = 775	feature = 62	correl = 0.291789	descr = Gibbs_of_Target_Sequence_
num rows = 2188
num_elements = 1697888
.*
optimization finished, #iter = 1975
nu = 0.178567
obj = -30.638483, rho = -0.728138
nSV = 977, nBSV = 73
num rows = 243
num_elements = 188568
*
optimization finished, #iter = 157
nu = 0.146402
obj = -3.312932, rho = -0.673754
nSV = 139, nBSV = 2
.*
optimization finished, #iter = 1975
nu = 0.178567
obj = -30.638483, rho = -0.728138
nSV = 977, nBSV = 73
CFS merit scores = 1.44852
CFS merit scores = 1.62016
CFS merit scores = 1.85625
CFS merit scores = 2.08218
CFS merit scores = 2.29142
CFS merit scores = 2.4845
CFS merit scores = 2.65561
CFS merit scores = 2.81438
CFS merit scores = 2.96506
CFS merit scores = 3.1055
CFS merit scores = 3.23765
CFS merit scores = 3.36431
CFS merit scores = 3.48535
CFS merit scores = 3.59979
CFS merit scores = 3.7089
CFS merit scores = 3.81315
CFS merit scores = 3.91368
CFS merit scores = 4.01159
CFS merit scores = 4.10593
CFS merit scores = 4.19651
CFS merit scores = 4.28403
CFS merit scores = 4.36877
CFS merit scores = 4.45049
CFS merit scores = 4.52963
CFS merit scores = 4.6053
CFS merit scores = 4.67693
CFS merit scores = 4.74608
CFS merit scores = 4.81312
CFS merit scores = 4.87841
CFS merit scores = 4.94235
CFS merit scores = 5.00492
CFS merit scores = 5.06533
CFS merit scores = 5.1229
CFS merit scores = 5.17791
CFS merit scores = 5.23115
CFS merit scores = 5.28303
CFS merit scores = 5.33387
CFS merit scores = 5.38366
CFS merit scores = 5.43285
CFS merit scores = 5.48107
CFS merit scores = 5.5281
CFS merit scores = 5.57434
CFS merit scores = 5.61928
CFS merit scores = 5.66322
CFS merit scores = 5.7063
CFS merit scores = 5.7473
CFS merit scores = 5.78498
CFS merit scores = 5.82185
CFS merit scores = 5.85767
CFS merit scores = 5.89155
CFS merit scores = 5.92474
CFS merit scores = 5.95683
CFS merit scores = 5.98662
CFS merit scores = 6.0162
CFS merit scores = 6.04494
CFS merit scores = 6.07324
CFS merit scores = 6.10094
CFS merit scores = 6.12752
CFS merit scores = 6.1524
CFS merit scores = 6.1763
CFS merit scores = 6.19889
CFS merit scores = 6.21969
CFS merit scores = 6.23994
CFS merit scores = 6.25951
CFS merit scores = 6.27817
CFS merit scores = 6.29611
CFS merit scores = 6.31376
CFS merit scores = 6.33135
CFS merit scores = 6.34706
CFS merit scores = 6.36274
CFS merit scores = 6.37759
CFS merit scores = 6.39173
CFS merit scores = 6.40546
CFS merit scores = 6.419
CFS merit scores = 6.43194
CFS merit scores = 6.44321
CFS merit scores = 6.45451
CFS merit scores = 6.46534
CFS merit scores = 6.4756
CFS merit scores = 6.48564
CFS merit scores = 6.49578
CFS merit scores = 6.50626
CFS merit scores = 6.51613
CFS merit scores = 6.52598
CFS merit scores = 6.53582
CFS merit scores = 6.544
CFS merit scores = 6.55223
CFS merit scores = 6.56046
CFS merit scores = 6.56819
CFS merit scores = 6.57597
CFS merit scores = 6.58368
CFS merit scores = 6.59136
CFS merit scores = 6.59904
CFS merit scores = 6.60678
CFS merit scores = 6.61472
CFS merit scores = 6.62244
CFS merit scores = 6.63025
CFS merit scores = 6.63827
CFS merit scores = 6.64623
CFS merit scores = 6.65391
CFS merit scores = 6.66129
CFS merit scores = 6.66871
CFS merit scores = 6.67593
CFS merit scores = 6.68317
CFS merit scores = 6.69008
CFS merit scores = 6.69701
CFS merit scores = 6.7038
CFS merit scores = 6.71068
CFS merit scores = 6.71713
CFS merit scores = 6.72355
CFS merit scores = 6.72976
CFS merit scores = 6.73587
CFS merit scores = 6.74118
CFS merit scores = 6.74633
CFS merit scores = 6.75118
CFS merit scores = 6.75596
CFS merit scores = 6.76047
CFS merit scores = 6.76474
CFS merit scores = 6.76877
CFS merit scores = 6.77289
CFS merit scores = 6.77656
CFS merit scores = 6.78012
CFS merit scores = 6.78362
CFS merit scores = 6.78641
CFS merit scores = 6.78904
CFS merit scores = 6.79165
CFS merit scores = 6.79409
CFS merit scores = 6.79611
CFS merit scores = 6.79824
CFS merit scores = 6.80024
CFS merit scores = 6.80227
CFS merit scores = 6.80438
CFS merit scores = 6.80666
CFS merit scores = 6.80891
CFS merit scores = 6.81127
CFS merit scores = 6.81329
CFS merit scores = 6.81536
CFS merit scores = 6.81735
CFS merit scores = 6.81865
CFS merit scores = 6.82005
CFS merit scores = 6.8216
CFS merit scores = 6.82284
CFS merit scores = 6.82404
CFS merit scores = 6.8253
CFS merit scores = 6.82657
CFS merit scores = 6.82763
CFS merit scores = 6.82863
CFS merit scores = 6.82946
CFS merit scores = 6.83032
CFS merit scores = 6.83097
CFS merit scores = 6.83168
CFS merit scores = 6.83207
CFS merit scores = 6.83261
CFS merit scores = 6.83317
CFS merit scores = 6.83377
CFS merit scores = 6.83445
CFS merit scores = 6.83517
CFS merit scores = 6.83541
CFS merit scores = 6.8358
CFS merit scores = 6.83605
CFS merit scores = 6.83633
CFS merit scores = 6.83664
CFS merit scores = 6.83689
CFS merit scores = 6.83716
CFS merit scores = 6.8374
CFS merit scores = 6.8375
CFS merit scores = 6.83761
CFS merit scores = 6.83779
CFS merit scores = 6.83803
CFS merit scores = 6.83828
CFS merit scores = 6.83833
CFS merit scores = 6.83848
CFS merit scores = 6.83869
CFS merit scores = 6.83862
CFS merit scores = 6.83846
CFS merit scores = 6.83822
CFS merit scores = 6.83804
CFS merit scores = 6.8378
CFS merit scores = 6.83764
CFS merit scores = 6.8376
CFS merit scores = 6.8375
CFS merit scores = 6.83727
CFS merit scores = 6.83721
CFS merit scores = 6.83696
CFS merit scores = 6.83666
CFS merit scores = 6.83627
CFS merit scores = 6.83578
CFS merit scores = 6.83538
CFS merit scores = 6.83501
CFS merit scores = 6.8347
CFS merit scores = 6.83433
CFS merit scores = 6.83398
CFS merit scores = 6.83359
CFS merit scores = 6.83334
CFS merit scores = 6.8332
CFS merit scores = 6.83304
CFS merit scores = 6.83266
CFS merit scores = 6.83227
CFS merit scores = 6.83176
CFS merit scores = 6.83128
CFS merit scores = 6.83076
CFS merit scores = 6.83015
CFS merit scores = 6.82938
CFS merit scores = 6.82868
CFS merit scores = 6.82797
CFS merit scores = 6.82724
CFS merit scores = 6.82649
CFS merit scores = 6.82567
CFS merit scores = 6.82496
CFS merit scores = 6.82426
CFS merit scores = 6.82355
CFS merit scores = 6.82296
CFS merit scores = 6.82237
CFS merit scores = 6.82169
CFS merit scores = 6.82089
CFS merit scores = 6.8201
CFS merit scores = 6.81937
CFS merit scores = 6.81857
CFS merit scores = 6.81789
CFS merit scores = 6.8171
CFS merit scores = 6.81626
CFS merit scores = 6.81542
CFS merit scores = 6.81463
CFS merit scores = 6.81368
CFS merit scores = 6.81277
CFS merit scores = 6.81187
CFS merit scores = 6.81097
CFS merit scores = 6.80999
CFS merit scores = 6.80896
CFS merit scores = 6.80792
CFS merit scores = 6.80702
CFS merit scores = 6.80607
CFS merit scores = 6.80515
CFS merit scores = 6.8043
CFS merit scores = 6.80346
CFS merit scores = 6.80237
CFS merit scores = 6.80136
CFS merit scores = 6.8004
CFS merit scores = 6.79928
CFS merit scores = 6.79817
CFS merit scores = 6.79706
CFS merit scores = 6.79586
CFS merit scores = 6.79466
CFS merit scores = 6.7935
CFS merit scores = 6.79226
CFS merit scores = 6.79099
CFS merit scores = 6.78975
CFS merit scores = 6.78854
CFS merit scores = 6.78737
CFS merit scores = 6.78623
CFS merit scores = 6.78505
CFS merit scores = 6.78385
CFS merit scores = 6.78262
CFS merit scores = 6.78141
CFS merit scores = 6.78015
CFS merit scores = 6.77899
CFS merit scores = 6.77789
CFS merit scores = 6.77669
CFS merit scores = 6.77548
CFS merit scores = 6.77429
CFS merit scores = 6.77304
CFS merit scores = 6.77187
CFS merit scores = 6.77061
CFS merit scores = 6.76941
CFS merit scores = 6.76819
CFS merit scores = 6.76701
CFS merit scores = 6.76585
CFS merit scores = 6.76472
CFS merit scores = 6.76352
CFS merit scores = 6.76231
CFS merit scores = 6.76109
CFS merit scores = 6.75975
CFS merit scores = 6.75842
CFS merit scores = 6.7571
CFS merit scores = 6.75577
CFS merit scores = 6.75447
CFS merit scores = 6.75315
CFS merit scores = 6.75186
CFS merit scores = 6.75052
CFS merit scores = 6.74921
CFS merit scores = 6.74794
CFS merit scores = 6.74655
CFS merit scores = 6.74516
CFS merit scores = 6.7438
CFS merit scores = 6.74247
CFS merit scores = 6.74098
CFS merit scores = 6.73949
CFS merit scores = 6.73801
CFS merit scores = 6.73654
CFS merit scores = 6.73512
CFS merit scores = 6.73366
CFS merit scores = 6.73224
CFS merit scores = 6.73082
CFS merit scores = 6.72933
CFS merit scores = 6.72791
CFS merit scores = 6.72642
CFS merit scores = 6.72499
CFS merit scores = 6.72356
CFS merit scores = 6.72213
CFS merit scores = 6.72066
CFS merit scores = 6.71919
CFS merit scores = 6.71772
CFS merit scores = 6.71629
CFS merit scores = 6.71489
CFS merit scores = 6.71354
CFS merit scores = 6.71215
CFS merit scores = 6.71079
CFS merit scores = 6.70938
CFS merit scores = 6.70805
CFS merit scores = 6.70672
CFS merit scores = 6.70526
CFS merit scores = 6.70382
CFS merit scores = 6.70239
CFS merit scores = 6.70098
CFS merit scores = 6.69959
CFS merit scores = 6.69815
CFS merit scores = 6.6967
CFS merit scores = 6.69524
CFS merit scores = 6.69384
CFS merit scores = 6.69248
CFS merit scores = 6.69108
CFS merit scores = 6.68969
CFS merit scores = 6.68822
CFS merit scores = 6.68683
CFS merit scores = 6.68539
CFS merit scores = 6.68397
CFS merit scores = 6.68258
CFS merit scores = 6.68119
CFS merit scores = 6.67984
CFS merit scores = 6.67851
CFS merit scores = 6.6771
CFS merit scores = 6.67572
CFS merit scores = 6.67437
CFS merit scores = 6.673
CFS merit scores = 6.6717
CFS merit scores = 6.67036
CFS merit scores = 6.66902
CFS merit scores = 6.66758
CFS merit scores = 6.66621
CFS merit scores = 6.66482
CFS merit scores = 6.66338
CFS merit scores = 6.66198
CFS merit scores = 6.66057
CFS merit scores = 6.65915
CFS merit scores = 6.65769
CFS merit scores = 6.65623
CFS merit scores = 6.65481
CFS merit scores = 6.65332
CFS merit scores = 6.65184
CFS merit scores = 6.65039
CFS merit scores = 6.64898
CFS merit scores = 6.64762
CFS merit scores = 6.64626
CFS merit scores = 6.64478
CFS merit scores = 6.64334
CFS merit scores = 6.64189
CFS merit scores = 6.64044
CFS merit scores = 6.63895
CFS merit scores = 6.63746
CFS merit scores = 6.63597
CFS merit scores = 6.6345
CFS merit scores = 6.63306
CFS merit scores = 6.6316
CFS merit scores = 6.63011
CFS merit scores = 6.62863
CFS merit scores = 6.62716
CFS merit scores = 6.62572
CFS merit scores = 6.62423
CFS merit scores = 6.62278
CFS merit scores = 6.62131
CFS merit scores = 6.61985
CFS merit scores = 6.61843
CFS merit scores = 6.61682
CFS merit scores = 6.61523
CFS merit scores = 6.61367
CFS merit scores = 6.61211
CFS merit scores = 6.61056
CFS merit scores = 6.60901
CFS merit scores = 6.60747
CFS merit scores = 6.60599
CFS merit scores = 6.60444
CFS merit scores = 6.60293
CFS merit scores = 6.60143
CFS merit scores = 6.59991
CFS merit scores = 6.59835
CFS merit scores = 6.59677
CFS merit scores = 6.59522
CFS merit scores = 6.59371
CFS merit scores = 6.5922
CFS merit scores = 6.5907
CFS merit scores = 6.58919
CFS merit scores = 6.58768
CFS merit scores = 6.58618
CFS merit scores = 6.58469
CFS merit scores = 6.58312
CFS merit scores = 6.58157
CFS merit scores = 6.58004
CFS merit scores = 6.57844
CFS merit scores = 6.57682
CFS merit scores = 6.57523
CFS merit scores = 6.57364
CFS merit scores = 6.57205
CFS merit scores = 6.57048
CFS merit scores = 6.56892
CFS merit scores = 6.56739
CFS merit scores = 6.56584
CFS merit scores = 6.56427
CFS merit scores = 6.56269
CFS merit scores = 6.56111
CFS merit scores = 6.55954
CFS merit scores = 6.55796
CFS merit scores = 6.55637
CFS merit scores = 6.55477
CFS merit scores = 6.55317
CFS merit scores = 6.5516
CFS merit scores = 6.55002
CFS merit scores = 6.54842
CFS merit scores = 6.54685
CFS merit scores = 6.54533
CFS merit scores = 6.54378
CFS merit scores = 6.54224
CFS merit scores = 6.54064
CFS merit scores = 6.53906
CFS merit scores = 6.53749
CFS merit scores = 6.53593
CFS merit scores = 6.53436
CFS merit scores = 6.53281
CFS merit scores = 6.53126
CFS merit scores = 6.52968
CFS merit scores = 6.52813
CFS merit scores = 6.52657
CFS merit scores = 6.52495
CFS merit scores = 6.52332
CFS merit scores = 6.52172
CFS merit scores = 6.5201
CFS merit scores = 6.51848
CFS merit scores = 6.51687
CFS merit scores = 6.51524
CFS merit scores = 6.51364
CFS merit scores = 6.51203
CFS merit scores = 6.5104
CFS merit scores = 6.50876
CFS merit scores = 6.50711
CFS merit scores = 6.50547
CFS merit scores = 6.50378
CFS merit scores = 6.50207
CFS merit scores = 6.5003
CFS merit scores = 6.49856
CFS merit scores = 6.49682
CFS merit scores = 6.49501
CFS merit scores = 6.49325
CFS merit scores = 6.49139
CFS merit scores = 6.48955
CFS merit scores = 6.48768
CFS merit scores = 6.48583
CFS merit scores = 6.48397
CFS merit scores = 6.48205
CFS merit scores = 6.48014
CFS merit scores = 6.47824
CFS merit scores = 6.47636
CFS merit scores = 6.47449
CFS merit scores = 6.47258
CFS merit scores = 6.47069
CFS merit scores = 6.46885
CFS merit scores = 6.46699
CFS merit scores = 6.4651
CFS merit scores = 6.46321
CFS merit scores = 6.46126
CFS merit scores = 6.45932
CFS merit scores = 6.4574
CFS merit scores = 6.45547
CFS merit scores = 6.45354
CFS merit scores = 6.45158
CFS merit scores = 6.44963
CFS merit scores = 6.44769
CFS merit scores = 6.44576
CFS merit scores = 6.44384
CFS merit scores = 6.44191
CFS merit scores = 6.43999
CFS merit scores = 6.43807
CFS merit scores = 6.43613
CFS merit scores = 6.43418
CFS merit scores = 6.43225
CFS merit scores = 6.43035
CFS merit scores = 6.42838
CFS merit scores = 6.42643
CFS merit scores = 6.42445
CFS merit scores = 6.42241
CFS merit scores = 6.42036
CFS merit scores = 6.4183
CFS merit scores = 6.41627
CFS merit scores = 6.41423
CFS merit scores = 6.41221
CFS merit scores = 6.41014
CFS merit scores = 6.40809
CFS merit scores = 6.40603
CFS merit scores = 6.40397
CFS merit scores = 6.40187
CFS merit scores = 6.39972
CFS merit scores = 6.39762
CFS merit scores = 6.39542
CFS merit scores = 6.39323
CFS merit scores = 6.39101
CFS merit scores = 6.38879
CFS merit scores = 6.38658
CFS merit scores = 6.38436
CFS merit scores = 6.38202
CFS merit scores = 6.37969
CFS merit scores = 6.37738
CFS merit scores = 6.37506
CFS merit scores = 6.37277
CFS merit scores = 6.37045
CFS merit scores = 6.36813
CFS merit scores = 6.36581
CFS merit scores = 6.3635
CFS merit scores = 6.36117
CFS merit scores = 6.35883
CFS merit scores = 6.35652
CFS merit scores = 6.35419
CFS merit scores = 6.3519
CFS merit scores = 6.34957
CFS merit scores = 6.34724
CFS merit scores = 6.34488
CFS merit scores = 6.34255
CFS merit scores = 6.34022
CFS merit scores = 6.33786
CFS merit scores = 6.33551
CFS merit scores = 6.33316
CFS merit scores = 6.3308
CFS merit scores = 6.32842
CFS merit scores = 6.32604
CFS merit scores = 6.32366
CFS merit scores = 6.32128
CFS merit scores = 6.31889
CFS merit scores = 6.31647
CFS merit scores = 6.31405
CFS merit scores = 6.31163
CFS merit scores = 6.30923
CFS merit scores = 6.30685
CFS merit scores = 6.30449
CFS merit scores = 6.3021
CFS merit scores = 6.29964
CFS merit scores = 6.29717
CFS merit scores = 6.29469
CFS merit scores = 6.2922
CFS merit scores = 6.28973
CFS merit scores = 6.28725
CFS merit scores = 6.28474
CFS merit scores = 6.28224
CFS merit scores = 6.27975
CFS merit scores = 6.27728
CFS merit scores = 6.27476
CFS merit scores = 6.27221
CFS merit scores = 6.26966
CFS merit scores = 6.26709
CFS merit scores = 6.26454
CFS merit scores = 6.26199
CFS merit scores = 6.25947
CFS merit scores = 6.25691
CFS merit scores = 6.25437
CFS merit scores = 6.2518
CFS merit scores = 6.24921
CFS merit scores = 6.24664
CFS merit scores = 6.24398
CFS merit scores = 6.24131
CFS merit scores = 6.23864
CFS merit scores = 6.23598
CFS merit scores = 6.23332
CFS merit scores = 6.23066
CFS merit scores = 6.22801
CFS merit scores = 6.22536
CFS merit scores = 6.22275
CFS merit scores = 6.22002
CFS merit scores = 6.21732
CFS merit scores = 6.2146
CFS merit scores = 6.21189
CFS merit scores = 6.20914
CFS merit scores = 6.2064
CFS merit scores = 6.20367
CFS merit scores = 6.20091
CFS merit scores = 6.19817
CFS merit scores = 6.19533
CFS merit scores = 6.1925
CFS merit scores = 6.18962
CFS merit scores = 6.18676
CFS merit scores = 6.18393
CFS merit scores = 6.18107
CFS merit scores = 6.17818
CFS merit scores = 6.17527
CFS merit scores = 6.17233
CFS merit scores = 6.1694
CFS merit scores = 6.16647
CFS merit scores = 6.16354
CFS merit scores = 6.16062
CFS merit scores = 6.15766
CFS merit scores = 6.1547
CFS merit scores = 6.15173
CFS merit scores = 6.14879
CFS merit scores = 6.14584
CFS merit scores = 6.14291
CFS merit scores = 6.14001
CFS merit scores = 6.1371
CFS merit scores = 6.1342
CFS merit scores = 6.13133
CFS merit scores = 6.12845
CFS merit scores = 6.12556
CFS merit scores = 6.12269
CFS merit scores = 6.11982
CFS merit scores = 6.11694
CFS merit scores = 6.11405
CFS merit scores = 6.11115
CFS merit scores = 6.10823
CFS merit scores = 6.10531
CFS merit scores = 6.10239
CFS merit scores = 6.0995
CFS merit scores = 6.0966
CFS merit scores = 6.09372
CFS merit scores = 6.09085
CFS merit scores = 6.08796
CFS merit scores = 6.08509
CFS merit scores = 6.08221
CFS merit scores = 6.07932
CFS merit scores = 6.07645
CFS merit scores = 6.07359
CFS merit scores = 6.07073
CFS merit scores = 6.06779
CFS merit scores = 6.06488
CFS merit scores = 6.06196
CFS merit scores = 6.05906
CFS merit scores = 6.05617
CFS merit scores = 6.05328
CFS merit scores = 6.05037
CFS merit scores = 6.04747
CFS merit scores = 6.04459
CFS merit scores = 6.04173
CFS merit scores = 6.03887
CFS merit scores = 6.03603
CFS merit scores = 6.0332
CFS merit scores = 6.03034
CFS merit scores = 6.0275
CFS merit scores = 6.02462
CFS merit scores = 6.02176
CFS merit scores = 6.01885
CFS merit scores = 6.01593
CFS merit scores = 6.01303
CFS merit scores = 6.01011
CFS merit scores = 6.00717
CFS merit scores = 6.00424
CFS merit scores = 6.00121
CFS merit scores = 5.9982
CFS merit scores = 5.99516
CFS merit scores = 5.99212
CFS merit scores = 5.98902
CFS merit scores = 5.98593
CFS merit scores = 5.98286
CFS merit scores = 5.97973
CFS merit scores = 5.97659
CFS merit scores = 5.97347
CFS merit scores = 5.97033
CFS merit scores = 5.96719
CFS merit scores = 5.96404
CFS merit scores = 5.96092
CFS merit scores = 5.95778
CFS merit scores = 5.9546
CFS merit scores = 5.95143
CFS merit scores = 5.94827
CFS merit scores = 5.94508
CFS merit scores = 5.94185
CFS merit scores = 5.93864
CFS merit scores = 5.93542
CFS merit scores = 5.93221
CFS merit scores = 5.92899
CFS merit scores = 5.92574
CFS merit scores = 5.92244
CFS merit scores = 5.91917
CFS merit scores = 5.91591
CFS merit scores = 5.91265
CFS merit scores = 5.9094
CFS merit scores = 5.90608
CFS merit scores = 5.90274
CFS merit scores = 5.89936
CFS merit scores = 5.89602
CFS merit scores = 5.89266
CFS merit scores = 5.88933
CFS merit scores = 5.88594
CFS merit scores = 5.88251
CFS merit scores = 5.87906
CFS merit scores = 5.87552
CFS merit scores = 5.87199
CFS merit scores = 5.86842
CFS merit scores = 5.86485
CFS merit scores = 5.86127
CFS merit scores = 5.8576
CFS merit scores = 5.85391
CFS merit scores = 5.8502
CFS merit scores = 5.84642
CFS merit scores = 5.84254
CFS merit scores = 5.83858
CFS merit scores = 5.83463
CFS merit scores = 5.83068
CFS merit scores = 5.82674
CFS merit scores = 5.82281
CFS merit scores = 5.81889
CFS merit scores = 5.81494
CFS merit scores = 5.81083
CFS merit scores = 5.80669
CFS merit scores = 5.80244
CFS merit scores = 5.79819
CFS merit scores = 5.79388
CFS merit scores = 5.78957
CFS merit scores = 5.78524
CFS merit scores = 5.78048
CFS merit scores = 5.77566
CFS merit scores = 5.77078
CFS merit scores = 5.76581
CFS merit scores = 5.76082
CFS merit scores = 5.75572
CFS merit scores = 5.75063
CFS merit scores = 5.74554
CFS merit scores = 5.74046
CFS merit scores = 5.73535
CFS merit scores = 5.73017
CFS merit scores = 5.72502
CFS merit scores = 5.71979
CFS merit scores = 5.71449
CFS merit scores = 5.70905
CFS merit scores = 5.70366
CFS merit scores = 5.69815
CFS merit scores = 5.69259
CFS merit scores = 5.68699
CFS merit scores = 5.68141
CFS merit scores = 5.67575
CFS merit scores = 5.67013
CFS merit scores = 5.66441
CFS merit scores = 5.65862
CFS merit scores = 5.65278
CFS merit scores = 5.64696
CFS merit scores = 5.64108
CFS merit scores = 5.63513
CFS merit scores = 5.6286
CFS merit scores = 5.62202
CFS merit scores = 5.61481
CFS merit scores = 5.60756
CFS merit scores = 5.59993
CFS merit scores = 5.59186
CFS merit scores = 5.58373
CFS merit scores = 5.57552
CFS merit scores = 5.56712
CFS merit scores = 5.55872
CFS merit scores = 5.55021
CFS merit scores = 5.53309
cnt = 1	feature = 81	correl = 0.448525	descr = Gibbs_of_Target_Sequence__Pos_19_Step_1
cnt = 2	feature = 2	correl = -0.135476	descr = Position_Specific_Bin_Base_0_Base_G
cnt = 3	feature = 12	correl = -0.0705335	descr = Position_Specific_Bin_Base_4_Base_C
cnt = 4	feature = 515	correl = 0.0315945	descr = N_Gram_GACA
cnt = 5	feature = 621	correl = -0.0796593	descr = N_Gram_GGCAA
cnt = 6	feature = 810	correl = 0.047522	descr = N_Gram_TGAAG
cnt = 7	feature = 537	correl = -0.0275147	descr = N_Gram_GAGTT
cnt = 8	feature = 862	correl = -0.0316708	descr = N_Gram_TTACG
cnt = 9	feature = 861	correl = -0.030921	descr = N_Gram_TTACC
cnt = 10	feature = 211	correl = -0.0337909	descr = N_Gram_ACCAA
cnt = 11	feature = 322	correl = 0.0334008	descr = N_Gram_CAACG
cnt = 12	feature = 435	correl = -0.0221894	descr = N_Gram_CGCTC
cnt = 13	feature = 678	correl = -0.0352679	descr = N_Gram_GTCCG
cnt = 14	feature = 858	correl = -0.0334306	descr = N_Gram_TTAAT
cnt = 15	feature = 454	correl = -0.0364342	descr = N_Gram_CGTGG
cnt = 16	feature = 748	correl = 0.0486976	descr = N_Gram_TATCA
cnt = 17	feature = 220	correl = -0.0306588	descr = N_Gram_ACGCG
cnt = 18	feature = 423	correl = -0.0312276	descr = N_Gram_CGATA
cnt = 19	feature = 681	correl = 0.0488617	descr = N_Gram_GTCGC
cnt = 20	feature = 876	correl = 0.0348795	descr = N_Gram_TTCGC
cnt = 21	feature = 451	correl = -0.030851	descr = N_Gram_CGTCG
cnt = 22	feature = 683	correl = 0.0482207	descr = N_Gram_GTCTA
cnt = 23	feature = 399	correl = 0.0333985	descr = N_Gram_CCTAC
cnt = 24	feature = 458	correl = 0.0284994	descr = N_Gram_CGTTT
cnt = 25	feature = 262	correl = 0.0237777	descr = N_Gram_AGTAA
cnt = 26	feature = 823	correl = 0.0297931	descr = N_Gram_TGCGA
cnt = 27	feature = 446	correl = -0.0329931	descr = N_Gram_CGGTT
cnt = 28	feature = 398	correl = 0.0600261	descr = N_Gram_CCTAA
cnt = 29	feature = 866	correl = 0.068039	descr = N_Gram_TTAGT
cnt = 30	feature = 865	correl = 0.0310416	descr = N_Gram_TTAGC
cnt = 31	feature = 870	correl = 0.0218078	descr = N_Gram_TTATT
cnt = 32	feature = 452	correl = 0.0293553	descr = N_Gram_CGTCT
cnt = 33	feature = 656	correl = 0.0251142	descr = N_Gram_GGTAC
cnt = 34	feature = 670	correl = -0.0263355	descr = N_Gram_GTAAT
cnt = 35	feature = 521	correl = -0.0536781	descr = N_Gram_GACCG
cnt = 36	feature = 525	correl = 0.0680599	descr = N_Gram_GACTA
cnt = 37	feature = 724	correl = 0.0225329	descr = N_Gram_TACCG
cnt = 38	feature = 522	correl = -0.0231912	descr = N_Gram_GACGA
cnt = 39	feature = 420	correl = 0.0254833	descr = N_Gram_CGAGA
cnt = 40	feature = 546	correl = 0.0549907	descr = N_Gram_GATTG
cnt = 41	feature = 520	correl = -0.0369664	descr = N_Gram_GACCC
cnt = 42	feature = 419	correl = -0.047651	descr = N_Gram_CGACG
cnt = 43	feature = 849	correl = 0.0317789	descr = N_Gram_TGTCG
cnt = 44	feature = 427	correl = -0.0343501	descr = N_Gram_CGCAA
cnt = 45	feature = 414	correl = -0.0235527	descr = N_Gram_CGAAA
cnt = 46	feature = 440	correl = -0.0817769	descr = N_Gram_CGGCG
cnt = 47	feature = 469	correl = 0.0332261	descr = N_Gram_CTATG
cnt = 48	feature = 391	correl = -0.0317451	descr = N_Gram_CCGCG
cnt = 49	feature = 347	correl = 0.0338659	descr = N_Gram_CATAG
cnt = 50	feature = 513	correl = 0.052044	descr = N_Gram_GAATA
cnt = 51	feature = 864	correl = 0.0518956	descr = N_Gram_TTAGA
cnt = 52	feature = 428	correl = -0.0574712	descr = N_Gram_CGCAT
cnt = 53	feature = 289	correl = 0.0279479	descr = N_Gram_ATCGC
cnt = 54	feature = 713	correl = 0.0296505	descr = N_Gram_TAACT
cnt = 55	feature = 323	correl = 0.0332789	descr = N_Gram_CAAGC
cnt = 56	feature = 530	correl = -0.0335513	descr = N_Gram_GAGAT
cnt = 57	feature = 770	correl = -0.0267563	descr = N_Gram_TCCCG
cnt = 58	feature = 345	correl = -0.0478765	descr = N_Gram_CATAA
cnt = 59	feature = 468	correl = 0.0487895	descr = N_Gram_CTATA
cnt = 60	feature = 325	correl = -0.0318519	descr = N_Gram_CAATT
cnt = 61	feature = 285	correl = 0.0278986	descr = N_Gram_ATCCG
cnt = 62	feature = 622	correl = -0.0270102	descr = N_Gram_GGCAC
cnt = 63	feature = 730	correl = 0.0456542	descr = N_Gram_TACTG
cnt = 64	feature = 304	correl = -0.0250555	descr = N_Gram_ATTAA
cnt = 65	feature = 828	correl = 0.029846	descr = N_Gram_TGCTT
cnt = 66	feature = 526	correl = -0.0267162	descr = N_Gram_GACTC
cnt = 67	feature = 700	correl = 0.0540072	descr = N_Gram_GTTCG
cnt = 68	feature = 492	correl = -0.0447515	descr = N_Gram_CTTAA
cnt = 69	feature = 640	correl = -0.0276429	descr = N_Gram_GGGAT
cnt = 70	feature = 321	correl = 0.0220066	descr = N_Gram_CAACC
cnt = 71	feature = 846	correl = 0.0317287	descr = N_Gram_TGTAG
cnt = 72	feature = 226	correl = -0.0240609	descr = N_Gram_ACGTT
cnt = 73	feature = 669	correl = 0.0365787	descr = N_Gram_GTAAG
cnt = 74	feature = 598	correl = -0.0248023	descr = N_Gram_GCTGA
cnt = 75	feature = 596	correl = 0.0453121	descr = N_Gram_GCTCT
cnt = 76	feature = 651	correl = -0.0252922	descr = N_Gram_GGGTC
cnt = 77	feature = 752	correl = 0.0292382	descr = N_Gram_TATGT
cnt = 78	feature = 219	correl = -0.0375297	descr = N_Gram_ACGAC
cnt = 79	feature = 643	correl = -0.0887619	descr = N_Gram_GGGCC
cnt = 80	feature = 593	correl = -0.0278001	descr = N_Gram_GCTCA
cnt = 81	feature = 727	correl = -0.0362084	descr = N_Gram_TACGT
cnt = 82	feature = 590	correl = -0.0540768	descr = N_Gram_GCGTT
cnt = 83	feature = 587	correl = -0.0311351	descr = N_Gram_GCGGT
cnt = 84	feature = 664	correl = -0.0589472	descr = N_Gram_GGTTA
cnt = 85	feature = 638	correl = -0.0635924	descr = N_Gram_GGGAA
cnt = 86	feature = 545	correl = 0.0272731	descr = N_Gram_GATTA
cnt = 87	feature = 721	correl = 0.0782106	descr = N_Gram_TACAA
cnt = 88	feature = 688	correl = -0.0439571	descr = N_Gram_GTGCC
cnt = 89	feature = 671	correl = 0.0320969	descr = N_Gram_GTACC
cnt = 90	feature = 781	correl = -0.0270488	descr = N_Gram_TCGCG
cnt = 91	feature = 888	correl = 0.0375419	descr = N_Gram_TTGCA
cnt = 92	feature = 869	correl = 0.0306717	descr = N_Gram_TTATG
cnt = 93	feature = 717	correl = -0.0524465	descr = N_Gram_TAATC
cnt = 94	feature = 575	correl = 0.0263852	descr = N_Gram_GCCTA
cnt = 95	feature = 421	correl = -0.0471197	descr = N_Gram_CGAGT
cnt = 96	feature = 897	correl = 0.0528369	descr = N_Gram_TTGTG
cnt = 97	feature = 225	correl = 0.0223547	descr = N_Gram_ACGTC
cnt = 98	feature = 493	correl = 0.0275614	descr = N_Gram_CTTAG
cnt = 99	feature = 785	correl = -0.0269111	descr = N_Gram_TCGGC
cnt = 100	feature = 331	correl = -0.0413607	descr = N_Gram_CACGG
cnt = 101	feature = 373	correl = -0.0357021	descr = N_Gram_CCCCA
cnt = 102	feature = 218	correl = -0.052857	descr = N_Gram_ACGAA
cnt = 103	feature = 453	correl = 0.0637129	descr = N_Gram_CGTGA
cnt = 104	feature = 276	correl = 0.0253748	descr = N_Gram_ATAGG
cnt = 105	feature = 394	correl = 0.0223372	descr = N_Gram_CCGGA
cnt = 106	feature = 504	correl = -0.0225925	descr = N_Gram_GAAAA
cnt = 107	feature = 221	correl = 0.0381083	descr = N_Gram_ACGCT
cnt = 108	feature = 461	correl = 0.0648309	descr = N_Gram_CTAAG
cnt = 109	feature = 275	correl = 0.0364714	descr = N_Gram_ATAGC
cnt = 110	feature = 403	correl = -0.0821039	descr = N_Gram_CCTCG
cnt = 111	feature = 551	correl = 0.024863	descr = N_Gram_GCAAC
cnt = 112	feature = 308	correl = 0.0346323	descr = N_Gram_ATTCG
cnt = 113	feature = 762	correl = 0.021594	descr = N_Gram_TCAGT
cnt = 114	feature = 479	correl = 0.0289623	descr = N_Gram_CTCTA
cnt = 115	feature = 567	correl = -0.0810307	descr = N_Gram_GCCCA
cnt = 116	feature = 550	correl = -0.0728835	descr = N_Gram_GCAAA
cnt = 117	feature = 406	correl = -0.0567998	descr = N_Gram_CCTGA
cnt = 118	feature = 534	correl = -0.068618	descr = N_Gram_GAGGC
cnt = 119	feature = 729	correl = 0.0724479	descr = N_Gram_TACTA
cnt = 120	feature = 560	correl = -0.0503983	descr = N_Gram_GCATA
cnt = 121	feature = 886	correl = 0.0387673	descr = N_Gram_TTGAC
cnt = 122	feature = 577	correl = -0.0238206	descr = N_Gram_GCCTT
cnt = 123	feature = 449	correl = 0.0219318	descr = N_Gram_CGTCA
cnt = 124	feature = 501	correl = -0.0253875	descr = N_Gram_CTTTA
cnt = 125	feature = 392	correl = -0.0400248	descr = N_Gram_CCGCT
cnt = 126	feature = 691	correl = -0.0407727	descr = N_Gram_GTGGA
cnt = 127	feature = 385	correl = -0.0544023	descr = N_Gram_CCGAA
cnt = 128	feature = 782	correl = 0.0520529	descr = N_Gram_TCGCT
cnt = 129	feature = 295	correl = 0.0377042	descr = N_Gram_ATGAG
cnt = 130	feature = 612	correl = -0.0559705	descr = N_Gram_GGACC
cnt = 131	feature = 674	correl = 0.0505368	descr = N_Gram_GTCAA
cnt = 132	feature = 444	correl = -0.0620482	descr = N_Gram_CGGGG
cnt = 133	feature = 780	correl = 0.0400811	descr = N_Gram_TCGCA
cnt = 134	feature = 689	correl = -0.0317302	descr = N_Gram_GTGCG
cnt = 135	feature = 456	correl = -0.063598	descr = N_Gram_CGTTC
cnt = 136	feature = 39	correl = -0.0352653	descr = Position_Specific_Bin_Base_14_Base_C
cnt = 137	feature = 712	correl = 0.0220838	descr = N_Gram_TAAAG
cnt = 138	feature = 260	correl = -0.0343514	descr = N_Gram_AGGTG
cnt = 139	feature = 529	correl = 0.0218729	descr = N_Gram_GAGAA
cnt = 140	feature = 746	correl = 0.0301291	descr = N_Gram_TATAG
cnt = 141	feature = 284	correl = -0.0313814	descr = N_Gram_ATCCC
cnt = 142	feature = 379	correl = -0.0270243	descr = N_Gram_CCCGG
cnt = 143	feature = 711	correl = 0.0463699	descr = N_Gram_TAAAC
cnt = 144	feature = 278	correl = 0.0279739	descr = N_Gram_ATATA
cnt = 145	feature = 912	correl = 0.0241531	descr = N_Gram_TTTTG
cnt = 146	feature = 268	correl = -0.0269087	descr = N_Gram_AGTGG
cnt = 147	feature = 608	correl = -0.0242359	descr = N_Gram_GGAAC
cnt = 148	feature = 353	correl = 0.0455598	descr = N_Gram_CATGT
cnt = 149	feature = 581	correl = -0.0894896	descr = N_Gram_GCGCG
cnt = 150	feature = 417	correl = -0.0256624	descr = N_Gram_CGACA
cnt = 151	feature = 645	correl = -0.030693	descr = N_Gram_GGGCT
cnt = 152	feature = 672	correl = 0.0266662	descr = N_Gram_GTATT
cnt = 153	feature = 502	correl = 0.0223639	descr = N_Gram_CTTTC
cnt = 154	feature = 631	correl = -0.0645323	descr = N_Gram_GGCGG
cnt = 155	feature = 725	correl = 0.0303309	descr = N_Gram_TACCT
cnt = 156	feature = 288	correl = 0.0400925	descr = N_Gram_ATCGA
cnt = 157	feature = 789	correl = 0.0877673	descr = N_Gram_TCGTG
cnt = 158	feature = 472	correl = -0.0341552	descr = N_Gram_CTCAC
cnt = 159	feature = 5	correl = -0.0554173	descr = Position_Specific_Bin_Base_2_Base_A
cnt = 160	feature = 306	correl = 0.0761868	descr = N_Gram_ATTAT
cnt = 161	feature = 761	correl = -0.0435738	descr = N_Gram_TCAGA
cnt = 162	feature = 418	correl = -0.0397861	descr = N_Gram_CGACC
cnt = 163	feature = 580	correl = -0.053892	descr = N_Gram_GCGCA
cnt = 164	feature = 505	correl = -0.0259482	descr = N_Gram_GAAAG
cnt = 165	feature = 784	correl = 0.0481968	descr = N_Gram_TCGGA
cnt = 166	feature = 305	correl = 0.0217539	descr = N_Gram_ATTAG
cnt = 167	feature = 250	correl = -0.0264457	descr = N_Gram_AGCGG
cnt = 168	feature = 230	correl = 0.0234933	descr = N_Gram_ACTAG
cnt = 169	feature = 244	correl = 0.0673694	descr = N_Gram_AGATA
cnt = 170	feature = 429	correl = -0.0309912	descr = N_Gram_CGCCC
cnt = 171	feature = 610	correl = 0.0338232	descr = N_Gram_GGAAT
cnt = 172	feature = 299	correl = -0.0284855	descr = N_Gram_ATGGA
cnt = 173	feature = 58	correl = 0.0629845	descr = Position_Specific_Bin_Base_19_Base_T
cnt = 174	feature = 424	correl = -0.0305166	descr = N_Gram_CGATG
cnt = 175	feature = 798	correl = 0.0476545	descr = N_Gram_TCTCT
cnt = 176	feature = 297	correl = 0.0320677	descr = N_Gram_ATGCT
cnt = 177	feature = 532	correl = -0.0487042	descr = N_Gram_GAGCC
cnt = 178	feature = 554	correl = -0.0384744	descr = N_Gram_GCACC
cnt = 179	feature = 433	correl = -0.069847	descr = N_Gram_CGCGT
cnt = 180	feature = 860	correl = 0.0509286	descr = N_Gram_TTACA
cnt = 181	feature = 896	correl = 0.025383	descr = N_Gram_TTGTC
cnt = 182	feature = 702	correl = -0.0230247	descr = N_Gram_GTTGA
cnt = 183	feature = 50	correl = -0.0564386	descr = Position_Specific_Bin_Base_17_Base_G
cnt = 184	feature = 473	correl = 0.0235484	descr = N_Gram_CTCAT
cnt = 185	feature = 312	correl = 0.0656169	descr = N_Gram_ATTGG
cnt = 186	feature = 697	correl = 0.0358296	descr = N_Gram_GTGTT
cnt = 187	feature = 234	correl = -0.046044	descr = N_Gram_ACTGC
cnt = 188	feature = 751	correl = 0.0573999	descr = N_Gram_TATGA
cnt = 189	feature = 375	correl = -0.0259162	descr = N_Gram_CCCCT
cnt = 190	feature = 726	correl = -0.0322619	descr = N_Gram_TACG
cnt = 191	feature = 265	correl = 0.0240152	descr = N_Gram_AGTCT
cnt = 192	feature = 387	correl = -0.0523782	descr = N_Gram_CCGAG
cnt = 193	feature = 317	correl = -0.0264683	descr = N_Gram_CAAAA
cnt = 194	feature = 31	correl = -0.0299383	descr = Position_Specific_Bin_Base_11_Base_C
cnt = 195	feature = 703	correl = -0.0310764	descr = N_Gram_GTTGC
cnt = 196	feature = 311	correl = -0.0347685	descr = N_Gram_ATTGA
cnt = 197	feature = 506	correl = 0.0338124	descr = N_Gram_GAAAT
cnt = 198	feature = 324	correl = 0.0474564	descr = N_Gram_CAATC
cnt = 199	feature = 259	correl = 0.0801795	descr = N_Gram_AGGTA
cnt = 200	feature = 242	correl = -0.0313531	descr = N_Gram_AGAGA
cnt = 201	feature = 740	correl = 0.0276865	descr = N_Gram_TAGGC
cnt = 202	feature = 877	correl = 0.0639684	descr = N_Gram_TTCGT
cnt = 203	feature = 386	correl = -0.0463231	descr = N_Gram_CCGAC
cnt = 204	feature = 252	correl = 0.0325833	descr = N_Gram_AGCTT
cnt = 205	feature = 54	correl = 0.0226785	descr = Position_Specific_Bin_Base_18_Base_T
cnt = 206	feature = 639	correl = -0.0623955	descr = N_Gram_GGGAG
cnt = 207	feature = 699	correl = -0.050352	descr = N_Gram_GTTAG
cnt = 208	feature = 388	correl = -0.0592892	descr = N_Gram_CCGAT
cnt = 209	feature = 758	correl = 0.0605428	descr = N_Gram_TCAAC
cnt = 210	feature = 809	correl = 0.0432749	descr = N_Gram_TGAAC
cnt = 211	feature = 238	correl = 0.0334709	descr = N_Gram_ACTTC
cnt = 212	feature = 4	correl = -0.0922977	descr = Position_Specific_Bin_Base_1_Base_G
cnt = 213	feature = 42	correl = 0.0730093	descr = Position_Specific_Bin_Base_15_Base_A
cnt = 214	feature = 749	correl = 0.0461481	descr = N_Gram_TATCG
cnt = 215	feature = 371	correl = -0.0776718	descr = N_Gram_CCCAT
cnt = 216	feature = 466	correl = 0.0648584	descr = N_Gram_CTAGC
cnt = 217	feature = 407	correl = -0.0512736	descr = N_Gram_CCTGC
cnt = 218	feature = 634	correl = -0.0660524	descr = N_Gram_GGCTG
cnt = 219	feature = 625	correl = -0.0833224	descr = N_Gram_GGCCA
cnt = 220	feature = 618	correl = 0.044341	descr = N_Gram_GGATT
cnt = 221	feature = 509	correl = -0.0481628	descr = N_Gram_GAAGA
cnt = 222	feature = 16	correl = -0.046843	descr = Position_Specific_Bin_Base_6_Base_C
cnt = 223	feature = 911	correl = 0.0427167	descr = N_Gram_TTTTA
cnt = 224	feature = 241	correl = -0.0261966	descr = N_Gram_AGACC
cnt = 225	feature = 603	correl = -0.0626447	descr = N_Gram_GCTTT
cnt = 226	feature = 286	correl = 0.0307883	descr = N_Gram_ATCCT
cnt = 227	feature = 831	correl = 0.0332032	descr = N_Gram_TGGAC
cnt = 228	feature = 61	correl = -0.171585	descr = Position_Specific_Bin_Base_20_Base_G
cnt = 229	feature = 552	correl = -0.075261	descr = N_Gram_GCAAT
cnt = 230	feature = 675	correl = -0.0213989	descr = N_Gram_GTCAC
cnt = 231	feature = 660	correl = -0.0285706	descr = N_Gram_GGTGA
cnt = 232	feature = 655	correl = 0.038728	descr = N_Gram_GGTAA
cnt = 233	feature = 223	correl = -0.0265385	descr = N_Gram_ACGGA
cnt = 234	feature = 835	correl = -0.069533	descr = N_Gram_TGGCG
cnt = 235	feature = 343	correl = 0.0262846	descr = N_Gram_CAGTA
cnt = 236	feature = 0	correl = 0.036685	descr = Position_Specific_Bin_Base_0_Base_A
cnt = 237	feature = 160	correl = 0.0335635	descr = N_Gram_AAACT
cnt = 238	feature = 330	correl = -0.0381736	descr = N_Gram_CACGA
cnt = 239	feature = 908	correl = 0.0409129	descr = N_Gram_TTTGG
cnt = 240	feature = 696	correl = 0.0335047	descr = N_Gram_GTGTA
cnt = 241	feature = 694	correl = -0.0258399	descr = N_Gram_GTGGT
cnt = 242	feature = 47	correl = -0.0668364	descr = Position_Specific_Bin_Base_16_Base_G
cnt = 243	feature = 3	correl = 0.0909866	descr = Position_Specific_Bin_Base_1_Base_A
cnt = 244	feature = 705	correl = -0.0244854	descr = N_Gram_GTTGT
cnt = 245	feature = 627	correl = -0.0223575	descr = N_Gram_GGCCG
cnt = 246	feature = 693	correl = -0.0527898	descr = N_Gram_GTGGG
cnt = 247	feature = 270	correl = -0.0398074	descr = N_Gram_AGTTC
cnt = 248	feature = 584	correl = -0.0296614	descr = N_Gram_GCGGA
cnt = 249	feature = 628	correl = -0.0318356	descr = N_Gram_GGCCT
cnt = 250	feature = 346	correl = -0.0445524	descr = N_Gram_CATAC
cnt = 251	feature = 517	correl = 0.0222853	descr = N_Gram_GACAC
cnt = 252	feature = 34	correl = 0.0338767	descr = Position_Specific_Bin_Base_12_Base_A
cnt = 253	feature = 378	correl = -0.042964	descr = N_Gram_CCCGC
cnt = 254	feature = 254	correl = -0.0278931	descr = N_Gram_AGGCA
cnt = 255	feature = 37	correl = -0.0244803	descr = Position_Specific_Bin_Base_13_Base_T
cnt = 256	feature = 253	correl = -0.0246735	descr = N_Gram_AGGAG
cnt = 257	feature = 25	correl = 0.0282277	descr = Position_Specific_Bin_Base_9_Base_T
cnt = 258	feature = 415	correl = -0.0775018	descr = N_Gram_CGAAG
cnt = 259	feature = 889	correl = 0.0252326	descr = N_Gram_TTGCC
cnt = 260	feature = 292	correl = 0.0222453	descr = N_Gram_ATCTG
cnt = 261	feature = 9	correl = 0.0552538	descr = Position_Specific_Bin_Base_3_Base_G
cnt = 262	feature = 686	correl = 0.0291455	descr = N_Gram_GTGAG
cnt = 263	feature = 235	correl = 0.0225134	descr = N_Gram_ACTGG
cnt = 264	feature = 438	correl = -0.0379478	descr = N_Gram_CGGCA
cnt = 265	feature = 792	correl = 0.0526826	descr = N_Gram_TCTAC
cnt = 266	feature = 772	correl = 0.0695408	descr = N_Gram_TCCTA
cnt = 267	feature = 794	correl = 0.0367789	descr = N_Gram_TCTAT
cnt = 268	feature = 594	correl = -0.0429784	descr = N_Gram_GCTCC
cnt = 269	feature = 313	correl = 0.0470747	descr = N_Gram_ATTGT
cnt = 270	feature = 14	correl = 0.051592	descr = Position_Specific_Bin_Base_5_Base_T
cnt = 271	feature = 320	correl = 0.0544679	descr = N_Gram_CAACA
cnt = 272	feature = 44	correl = -0.0320721	descr = Position_Specific_Bin_Base_15_Base_T
cnt = 273	feature = 742	correl = 0.0487069	descr = N_Gram_TAGTG
cnt = 274	feature = 481	correl = -0.0387203	descr = N_Gram_CTGAG
cnt = 275	feature = 432	correl = -0.0667833	descr = N_Gram_CGCGG
cnt = 276	feature = 23	correl = -0.0911283	descr = Position_Specific_Bin_Base_8_Base_C
cnt = 277	feature = 516	correl = 0.0509282	descr = N_Gram_GACAA
cnt = 278	feature = 539	correl = 0.0694802	descr = N_Gram_GATAT
cnt = 279	feature = 48	correl = 0.0313336	descr = Position_Specific_Bin_Base_17_Base_A
cnt = 280	feature = 815	correl = 0.0251498	descr = N_Gram_TGATC
cnt = 281	feature = 20	correl = -0.126465	descr = Position_Specific_Bin_Base_7_Base_C
cnt = 282	feature = 845	correl = 0.021439	descr = N_Gram_TGTAC
cnt = 283	feature = 245	correl = -0.041883	descr = N_Gram_AGATG
cnt = 284	feature = 535	correl = -0.0343259	descr = N_Gram_GAGGG
cnt = 285	feature = 527	correl = 0.0491358	descr = N_Gram_GACTG
cnt = 286	feature = 264	correl = 0.0938962	descr = N_Gram_AGTCG
cnt = 287	feature = 487	correl = 0.0455799	descr = N_Gram_CTGGT
cnt = 288	feature = 774	correl = -0.0346714	descr = N_Gram_TCCTG
cnt = 289	feature = 207	correl = 0.0706706	descr = N_Gram_ACATG
cnt = 290	feature = 450	correl = -0.0393225	descr = N_Gram_CGTCC
cnt = 291	feature = 648	correl = -0.0727303	descr = N_Gram_GGGGC
cnt = 292	feature = 665	correl = -0.0709925	descr = N_Gram_GGTTG
cnt = 293	feature = 62	correl = 0.1139	descr = Position_Specific_Bin_Base_20_Base_T
cnt = 294	feature = 229	correl = 0.0763644	descr = N_Gram_ACTAC
cnt = 295	feature = 15	correl = 0.0363669	descr = Position_Specific_Bin_Base_6_Base_A
cnt = 296	feature = 30	correl = -0.0379586	descr = Position_Specific_Bin_Base_11_Base_A
cnt = 297	feature = 838	correl = -0.0521806	descr = N_Gram_TGGGA
cnt = 298	feature = 647	correl = -0.0438832	descr = N_Gram_GGGGA
cnt = 299	feature = 827	correl = -0.0232953	descr = N_Gram_TGCTC
cnt = 300	feature = 26	correl = 0.0648651	descr = Position_Specific_Bin_Base_10_Base_A
cnt = 301	feature = 359	correl = -0.0498281	descr = N_Gram_CCAAA
cnt = 302	feature = 822	correl = -0.0306426	descr = N_Gram_TGCCG
cnt = 303	feature = 759	correl = 0.0305702	descr = N_Gram_TCACC
cnt = 304	feature = 847	correl = 0.028239	descr = N_Gram_TGTAT
cnt = 305	feature = 582	correl = -0.0339419	descr = N_Gram_GCGCT
cnt = 306	feature = 327	correl = 0.0226396	descr = N_Gram_CACAG
cnt = 307	feature = 248	correl = -0.0483087	descr = N_Gram_AGCCC
cnt = 308	feature = 561	correl = 0.0354441	descr = N_Gram_GCATC
cnt = 309	feature = 404	correl = -0.0624927	descr = N_Gram_CCTCT
cnt = 310	feature = 239	correl = 0.030821	descr = N_Gram_AGAAT
cnt = 311	feature = 336	correl = -0.0509491	descr = N_Gram_CAGAG
cnt = 312	feature = 607	correl = -0.0399335	descr = N_Gram_GGAAA
cnt = 313	feature = 1	correl = 0.106362	descr = Position_Specific_Bin_Base_0_Base_C
cnt = 314	feature = 341	correl = -0.0860977	descr = N_Gram_CAGGG
cnt = 315	feature = 362	correl = -0.0288998	descr = N_Gram_CCACG
cnt = 316	feature = 443	correl = -0.05367	descr = N_Gram_CGGGC
cnt = 317	feature = 766	correl = 0.0529698	descr = N_Gram_TCCAT
cnt = 318	feature = 817	correl = 0.0301898	descr = N_Gram_TGATT
cnt = 319	feature = 7	correl = 0.135115	descr = Position_Specific_Bin_Base_2_Base_G
cnt = 320	feature = 543	correl = -0.0386404	descr = N_Gram_GATGT
cnt = 321	feature = 734	correl = 0.0586908	descr = N_Gram_TAGAC
cnt = 322	feature = 231	correl = 0.0349428	descr = N_Gram_ACTCT
cnt = 323	feature = 255	correl = -0.0236543	descr = N_Gram_AGGCC
cnt = 324	feature = 11	correl = 0.0768797	descr = Position_Specific_Bin_Base_4_Base_A
cnt = 325	feature = 733	correl = 0.028644	descr = N_Gram_TAGAA
cnt = 326	feature = 885	correl = 0.0551343	descr = N_Gram_TTGAA
cnt = 327	feature = 611	correl = 0.027781	descr = N_Gram_GGACA
cnt = 328	feature = 366	correl = -0.0437099	descr = N_Gram_CCATA
cnt = 329	feature = 267	correl = 0.0708033	descr = N_Gram_AGTGA
cnt = 330	feature = 852	correl = 0.0707239	descr = N_Gram_TGTGT
cnt = 331	feature = 441	correl = -0.0435455	descr = N_Gram_CGGCT
cnt = 332	feature = 738	correl = 0.0725618	descr = N_Gram_TAGCT
cnt = 333	feature = 595	correl = -0.0314762	descr = N_Gram_GCTCG
cnt = 334	feature = 328	correl = -0.0478117	descr = N_Gram_CACCT
cnt = 335	feature = 586	correl = -0.0241792	descr = N_Gram_GCGGG
cnt = 336	feature = 819	correl = 0.0348594	descr = N_Gram_TGCAT
cnt = 337	feature = 735	correl = 0.0520596	descr = N_Gram_TAGAG
cnt = 338	feature = 56	correl = -0.121187	descr = Position_Specific_Bin_Base_19_Base_C
cnt = 339	feature = 390	correl = -0.0312502	descr = N_Gram_CCGCA
cnt = 340	feature = 844	correl = 0.0307353	descr = N_Gram_TGTAA
cnt = 341	feature = 814	correl = 0.0555994	descr = N_Gram_TGATA
cnt = 342	feature = 283	correl = 0.0575154	descr = N_Gram_ATCCA
cnt = 343	feature = 760	correl = -0.0492495	descr = N_Gram_TCACG
cnt = 344	feature = 342	correl = -0.0231159	descr = N_Gram_CAGGT
cnt = 345	feature = 755	correl = 0.0454596	descr = N_Gram_TATTT
cnt = 346	feature = 565	correl = -0.0672957	descr = N_Gram_GCCAG
cnt = 347	feature = 51	correl = 0.0540533	descr = Position_Specific_Bin_Base_17_Base_T
cnt = 348	feature = 821	correl = -0.0643664	descr = N_Gram_TGCCC
cnt = 349	feature = 796	correl = 0.0567229	descr = N_Gram_TCTCA
cnt = 350	feature = 677	correl = -0.0433177	descr = N_Gram_GTCCC
cnt = 351	feature = 615	correl = -0.0516655	descr = N_Gram_GGAGC
cnt = 352	feature = 893	correl = 0.0333851	descr = N_Gram_TTGGT
cnt = 353	feature = 811	correl = 0.0287738	descr = N_Gram_TGAAT
cnt = 354	feature = 909	correl = 0.0695173	descr = N_Gram_TTTGT
cnt = 355	feature = 6	correl = 0.0587686	descr = Position_Specific_Bin_Base_2_Base_C
cnt = 356	feature = 812	correl = 0.0284045	descr = N_Gram_TGAGA
cnt = 357	feature = 464	correl = 0.0770369	descr = N_Gram_CTACT
cnt = 358	feature = 649	correl = -0.0569543	descr = N_Gram_GGGGT
cnt = 359	feature = 716	correl = 0.0481188	descr = N_Gram_TAAGG
cnt = 360	feature = 52	correl = 0.0468121	descr = Position_Specific_Bin_Base_18_Base_A
cnt = 361	feature = 351	correl = 0.036835	descr = N_Gram_CATGA
cnt = 362	feature = 490	correl = 0.0454272	descr = N_Gram_CTGTT
cnt = 363	feature = 788	correl = 0.0239388	descr = N_Gram_TCGTC
cnt = 364	feature = 692	correl = -0.0755841	descr = N_Gram_GTGGC
cnt = 365	feature = 786	correl = -0.0569499	descr = N_Gram_TCGGG
cnt = 366	feature = 410	correl = 0.040429	descr = N_Gram_CCTTG
cnt = 367	feature = 722	correl = 0.0306953	descr = N_Gram_TACAT
cnt = 368	feature = 600	correl = -0.0467015	descr = N_Gram_GCTGG
cnt = 369	feature = 10	correl = -0.082375	descr = Position_Specific_Bin_Base_3_Base_T
cnt = 370	feature = 536	correl = 0.0453478	descr = N_Gram_GAGTC
cnt = 371	feature = 361	correl = -0.0571804	descr = N_Gram_CCACC
cnt = 372	feature = 352	correl = -0.0406303	descr = N_Gram_CATGG
cnt = 373	feature = 892	correl = 0.0577896	descr = N_Gram_TTGGA
cnt = 374	feature = 29	correl = 0.0592604	descr = Position_Specific_Bin_Base_10_Base_T
cnt = 375	feature = 542	correl = -0.0680339	descr = N_Gram_GATGG
cnt = 376	feature = 868	correl = 0.0428584	descr = N_Gram_TTATC
cnt = 377	feature = 511	correl = 0.0253314	descr = N_Gram_GAAGG
cnt = 378	feature = 879	correl = 0.0535895	descr = N_Gram_TTCTA
cnt = 379	feature = 35	correl = -0.0269045	descr = Position_Specific_Bin_Base_12_Base_C
cnt = 380	feature = 215	correl = -0.0340257	descr = N_Gram_ACCGG
cnt = 381	feature = 364	correl = -0.073533	descr = N_Gram_CCAGC
cnt = 382	feature = 41	correl = 0.0738021	descr = Position_Specific_Bin_Base_14_Base_T
cnt = 383	feature = 279	correl = 0.033341	descr = N_Gram_ATATG
cnt = 384	feature = 903	correl = 0.0353306	descr = N_Gram_TTTCC
cnt = 385	feature = 642	correl = -0.0472828	descr = N_Gram_GGGCA
cnt = 386	feature = 718	correl = 0.0483371	descr = N_Gram_TAATT
cnt = 387	feature = 802	correl = 0.0259982	descr = N_Gram_TCTGT
cnt = 388	feature = 365	correl = -0.0476263	descr = N_Gram_CCAGG
cnt = 389	feature = 824	correl = -0.0341	descr = N_Gram_TGCGG
cnt = 390	feature = 431	correl = -0.0746664	descr = N_Gram_CGCGC
cnt = 391	feature = 510	correl = -0.0322745	descr = N_Gram_GAAGC
cnt = 392	feature = 568	correl = -0.0659391	descr = N_Gram_GCCCC
cnt = 393	feature = 257	correl = -0.0293817	descr = N_Gram_AGGGA
cnt = 394	feature = 558	correl = -0.0240421	descr = N_Gram_GCAGC
cnt = 395	feature = 17	correl = 0.032018	descr = Position_Specific_Bin_Base_6_Base_G
cnt = 396	feature = 907	correl = 0.0227908	descr = N_Gram_TTTGC
cnt = 397	feature = 335	correl = -0.0517138	descr = N_Gram_CAGAC
cnt = 398	feature = 485	correl = 0.0436059	descr = N_Gram_CTGGA
cnt = 399	feature = 208	correl = 0.0268325	descr = N_Gram_ACATT
cnt = 400	feature = 644	correl = -0.0591521	descr = N_Gram_GGGCG
cnt = 401	feature = 668	correl = 0.0371236	descr = N_Gram_GTAAA
cnt = 402	feature = 318	correl = -0.0303588	descr = N_Gram_CAAAC
cnt = 403	feature = 291	correl = 0.0685304	descr = N_Gram_ATCTC
cnt = 404	feature = 382	correl = -0.0692769	descr = N_Gram_CCCTG
cnt = 405	feature = 901	correl = 0.0500357	descr = N_Gram_TTTAG
cnt = 406	feature = 679	correl = -0.0519645	descr = N_Gram_GTCCT
cnt = 407	feature = 833	correl = -0.0229908	descr = N_Gram_TGGCA
cnt = 408	feature = 880	correl = 0.0462902	descr = N_Gram_TTCTC
cnt = 409	feature = 499	correl = 0.0566167	descr = N_Gram_CTTGT
cnt = 410	feature = 589	correl = -0.0717455	descr = N_Gram_GCGTC
cnt = 411	feature = 55	correl = 0.17796	descr = Position_Specific_Bin_Base_19_Base_A
cnt = 412	feature = 715	correl = 0.0517126	descr = N_Gram_TAAGA
cnt = 413	feature = 569	correl = -0.0844032	descr = N_Gram_GCCCG
cnt = 414	feature = 59	correl = 0.362755	descr = Position_Specific_Bin_Base_20_Base_A
cnt = 415	feature = 769	correl = -0.0327263	descr = N_Gram_TCCCC
cnt = 416	feature = 562	correl = 0.0331358	descr = N_Gram_GCATT
cnt = 417	feature = 617	correl = -0.0274308	descr = N_Gram_GGATG
cnt = 418	feature = 24	correl = 0.0623025	descr = Position_Specific_Bin_Base_8_Base_T
cnt = 419	feature = 519	correl = -0.043441	descr = N_Gram_GACCA
cnt = 420	feature = 793	correl = 0.0472095	descr = N_Gram_TCTAG
cnt = 421	feature = 489	correl = 0.0230164	descr = N_Gram_CTGTG
cnt = 422	feature = 498	correl = -0.0237655	descr = N_Gram_CTTGG
cnt = 423	feature = 49	correl = -0.0291772	descr = Position_Specific_Bin_Base_17_Base_C
cnt = 424	feature = 682	correl = 0.0742064	descr = N_Gram_GTCGT
cnt = 425	feature = 21	correl = 0.0484259	descr = Position_Specific_Bin_Base_7_Base_T
cnt = 426	feature = 573	correl = -0.0318732	descr = N_Gram_GCCGC
cnt = 427	feature = 401	correl = -0.0411479	descr = N_Gram_CCTCA
cnt = 428	feature = 246	correl = 0.0377427	descr = N_Gram_AGCAT
cnt = 429	feature = 33	correl = 0.122367	descr = Position_Specific_Bin_Base_11_Base_T
cnt = 430	feature = 367	correl = -0.0272801	descr = N_Gram_CCATC
cnt = 431	feature = 45	correl = 0.0941542	descr = Position_Specific_Bin_Base_16_Base_A
cnt = 432	feature = 274	correl = 0.0255538	descr = N_Gram_ATAGA
cnt = 433	feature = 613	correl = 0.0350723	descr = N_Gram_GGACT
cnt = 434	feature = 707	correl = 0.0564298	descr = N_Gram_GTTTG
cnt = 435	feature = 555	correl = -0.0412938	descr = N_Gram_GCACG
cnt = 436	feature = 243	correl = 0.0505172	descr = N_Gram_AGAGT
cnt = 437	feature = 507	correl = 0.0353001	descr = N_Gram_GAACA
cnt = 438	feature = 840	correl = 0.0341252	descr = N_Gram_TGGTC
cnt = 439	feature = 480	correl = 0.0226479	descr = N_Gram_CTCTT
cnt = 440	feature = 514	correl = 0.0347709	descr = N_Gram_GAATT
cnt = 441	feature = 632	correl = -0.0510936	descr = N_Gram_GGCGT
cnt = 442	feature = 850	correl = 0.0321664	descr = N_Gram_TGTCT
cnt = 443	feature = 854	correl = 0.0626535	descr = N_Gram_TGTTC
cnt = 444	feature = 408	correl = -0.0394744	descr = N_Gram_CCTGG
cnt = 445	feature = 258	correl = -0.096495	descr = N_Gram_AGGGC
cnt = 446	feature = 439	correl = -0.0808312	descr = N_Gram_CGGCC
cnt = 447	feature = 657	correl = 0.0331339	descr = N_Gram_GGTCA
cnt = 448	feature = 658	correl = -0.0599121	descr = N_Gram_GGTCC
cnt = 449	feature = 38	correl = 0.10963	descr = Position_Specific_Bin_Base_14_Base_A
cnt = 450	feature = 27	correl = -0.064215	descr = Position_Specific_Bin_Base_10_Base_C
cnt = 451	feature = 768	correl = -0.0315201	descr = N_Gram_TCCCA
cnt = 452	feature = 754	correl = 0.0572851	descr = N_Gram_TATTC
cnt = 453	feature = 355	correl = 0.0645142	descr = N_Gram_CATTA
cnt = 454	feature = 8	correl = -0.141526	descr = Position_Specific_Bin_Base_2_Base_T
cnt = 455	feature = 826	correl = 0.0417245	descr = N_Gram_TGCTA
cnt = 456	feature = 741	correl = 0.0296407	descr = N_Gram_TAGT
cnt = 457	feature = 704	correl = -0.0332756	descr = N_Gram_GTTGG
cnt = 458	feature = 212	correl = -0.0802951	descr = N_Gram_ACCAC
cnt = 459	feature = 906	correl = 0.058719	descr = N_Gram_TTTGA
cnt = 460	feature = 497	correl = 0.0421928	descr = N_Gram_CTTGC
cnt = 461	feature = 217	correl = -0.0418011	descr = N_Gram_ACGA
cnt = 462	feature = 775	correl = 0.06636	descr = N_Gram_TCCTT
cnt = 463	feature = 57	correl = -0.124988	descr = Position_Specific_Bin_Base_19_Base_G
cnt = 464	feature = 801	correl = 0.02717	descr = N_Gram_TCTGG
cnt = 465	feature = 572	correl = -0.0332641	descr = N_Gram_GCCGA
cnt = 466	feature = 233	correl = 0.06891	descr = N_Gram_ACTGA
cnt = 467	feature = 698	correl = -0.02971	descr = N_Gram_GTTA
cnt = 468	feature = 40	correl = -0.148796	descr = Position_Specific_Bin_Base_14_Base_G
cnt = 469	feature = 816	correl = -0.0332646	descr = N_Gram_TGATG
cnt = 470	feature = 777	correl = 0.0224347	descr = N_Gram_TCGA
cnt = 471	feature = 237	correl = 0.0227697	descr = N_Gram_ACTT
cnt = 472	feature = 19	correl = 0.0898424	descr = Position_Specific_Bin_Base_7_Base_A
cnt = 473	feature = 60	correl = -0.31334	descr = Position_Specific_Bin_Base_20_Base_C
cnt = 474	feature = 269	correl = -0.0264993	descr = N_Gram_AGTT
cnt = 475	feature = 773	correl = -0.0274226	descr = N_Gram_TCCTC
cnt = 476	feature = 46	correl = -0.044867	descr = Position_Specific_Bin_Base_16_Base_C
cnt = 477	feature = 332	correl = -0.0314008	descr = N_Gram_CACGT
cnt = 478	feature = 800	correl = 0.0744047	descr = N_Gram_TCTGC
cnt = 479	feature = 685	correl = 0.0374491	descr = N_Gram_GTGAA
cnt = 480	feature = 687	correl = -0.0444613	descr = N_Gram_GTGC
cnt = 481	feature = 32	correl = -0.0505673	descr = Position_Specific_Bin_Base_11_Base_G
cnt = 482	feature = 834	correl = -0.0582154	descr = N_Gram_TGGCC
cnt = 483	feature = 771	correl = -0.0229524	descr = N_Gram_TCCGC
cnt = 484	feature = 13	correl = -0.0692735	descr = Position_Specific_Bin_Base_5_Base_C
cnt = 485	feature = 43	correl = -0.0382515	descr = Position_Specific_Bin_Base_15_Base_G
cnt = 486	feature = 476	correl = -0.045701	descr = N_Gram_CTCGG
cnt = 487	feature = 301	correl = -0.0554264	descr = N_Gram_ATGGT
cnt = 488	feature = 635	correl = -0.0318123	descr = N_Gram_GGCTT
cnt = 489	feature = 764	correl = 0.0412408	descr = N_Gram_TCATC
cnt = 490	feature = 397	correl = 0.0712585	descr = N_Gram_CCTA
cnt = 491	feature = 557	correl = -0.0578714	descr = N_Gram_GCAGA
cnt = 492	feature = 296	correl = 0.0251239	descr = N_Gram_ATGC
cnt = 493	feature = 570	correl = -0.0737906	descr = N_Gram_GCCCT
cnt = 494	feature = 319	correl = 0.0504951	descr = N_Gram_CAAC
cnt = 495	feature = 723	correl = 0.0309177	descr = N_Gram_TACC
cnt = 496	feature = 805	correl = 0.0698236	descr = N_Gram_TCTTT
cnt = 497	feature = 474	correl = -0.0299737	descr = N_Gram_CTCCC
cnt = 498	feature = 839	correl = -0.0584988	descr = N_Gram_TGGGG
cnt = 499	feature = 616	correl = -0.0479156	descr = N_Gram_GGAGG
cnt = 500	feature = 82	correl = 0.421589	descr = Gibbs_of_Target_Sequence__Pos_20_Step_1
cnt = 501	feature = 377	correl = -0.101407	descr = N_Gram_CCCGA
cnt = 502	feature = 370	correl = -0.0731085	descr = N_Gram_CCCAG
cnt = 503	feature = 482	correl = 0.0379906	descr = N_Gram_CTGAT
cnt = 504	feature = 457	correl = -0.0462757	descr = N_Gram_CGTTG
cnt = 505	feature = 486	correl = -0.0930764	descr = N_Gram_CTGGC
cnt = 506	feature = 662	correl = -0.084978	descr = N_Gram_GGTGG
cnt = 507	feature = 859	correl = 0.024249	descr = N_Gram_TTAC
cnt = 508	feature = 460	correl = 0.0335279	descr = N_Gram_CTAA
cnt = 509	feature = 214	correl = -0.0230261	descr = N_Gram_ACCG
cnt = 510	feature = 28	correl = -0.0579378	descr = Position_Specific_Bin_Base_10_Base_G
cnt = 511	feature = 287	correl = 0.0488197	descr = N_Gram_ATCG
cnt = 512	feature = 467	correl = 0.0376553	descr = N_Gram_CTAT
cnt = 513	feature = 855	correl = 0.0669124	descr = N_Gram_TGTTT
cnt = 514	feature = 804	correl = 0.0293102	descr = N_Gram_TCTTC
cnt = 515	feature = 358	correl = -0.0295198	descr = N_Gram_CCAA
cnt = 516	feature = 294	correl = 0.0286774	descr = N_Gram_ATGAA
cnt = 517	feature = 422	correl = -0.0403129	descr = N_Gram_CGAT
cnt = 518	feature = 630	correl = -0.0552148	descr = N_Gram_GGCGC
cnt = 519	feature = 779	correl = 0.0490702	descr = N_Gram_TCGC
cnt = 520	feature = 736	correl = 0.07612	descr = N_Gram_TAGC
cnt = 521	feature = 445	correl = -0.0292961	descr = N_Gram_CGGT
cnt = 522	feature = 64	correl = 0.0898249	descr = Gibbs_of_Target_Sequence__Pos_0_Step_1
cnt = 523	feature = 350	correl = 0.0321286	descr = N_Gram_CATG
cnt = 524	feature = 315	correl = 0.0417597	descr = N_Gram_ATTTT
cnt = 525	feature = 602	correl = 0.0345229	descr = N_Gram_GCTTG
cnt = 526	feature = 574	correl = -0.0370531	descr = N_Gram_GCCT
cnt = 527	feature = 249	correl = -0.0349309	descr = N_Gram_AGCG
cnt = 528	feature = 797	correl = 0.034827	descr = N_Gram_TCTCC
cnt = 529	feature = 228	correl = 0.0456891	descr = N_Gram_ACTA
cnt = 530	feature = 898	correl = 0.0599068	descr = N_Gram_TTGTT
cnt = 531	feature = 240	correl = 0.0456574	descr = N_Gram_AGACA
cnt = 532	feature = 881	correl = 0.086888	descr = N_Gram_TTCTG
cnt = 533	feature = 836	correl = -0.0226931	descr = N_Gram_TGGCT
cnt = 534	feature = 251	correl = 0.0219816	descr = N_Gram_AGCT
cnt = 535	feature = 747	correl = 0.0487932	descr = N_Gram_TATC
cnt = 536	feature = 848	correl = 0.0343662	descr = N_Gram_TGTC
cnt = 537	feature = 541	correl = -0.0262477	descr = N_Gram_GATGA
cnt = 538	feature = 222	correl = -0.0472369	descr = N_Gram_ACGG
cnt = 539	feature = 739	correl = 0.0227476	descr = N_Gram_TAGG
cnt = 540	feature = 463	correl = 0.0484898	descr = N_Gram_CTACA
cnt = 541	feature = 623	correl = -0.0434358	descr = N_Gram_GGCAG
cnt = 542	feature = 553	correl = -0.0287776	descr = N_Gram_GCAC
cnt = 543	feature = 310	correl = 0.0616123	descr = N_Gram_ATTG
cnt = 544	feature = 349	correl = 0.0559601	descr = N_Gram_CATCT
cnt = 545	feature = 413	correl = -0.0711505	descr = N_Gram_CGAA
cnt = 546	feature = 564	correl = -0.0397265	descr = N_Gram_GCCA
cnt = 547	feature = 714	correl = 0.0652952	descr = N_Gram_TAAG
cnt = 548	feature = 263	correl = 0.0356373	descr = N_Gram_AGTC
cnt = 549	feature = 882	correl = 0.0629653	descr = N_Gram_TTCTT
cnt = 550	feature = 626	correl = -0.112088	descr = N_Gram_GGCCC
cnt = 551	feature = 266	correl = 0.0256483	descr = N_Gram_AGTG
cnt = 552	feature = 744	correl = 0.0598315	descr = N_Gram_TATA
cnt = 553	feature = 416	correl = -0.0510948	descr = N_Gram_CGAC
cnt = 554	feature = 213	correl = -0.0229433	descr = N_Gram_ACCC
cnt = 555	feature = 851	correl = 0.0484386	descr = N_Gram_TGTG
cnt = 556	feature = 818	correl = 0.0381273	descr = N_Gram_TGCA
cnt = 557	feature = 673	correl = 0.0250753	descr = N_Gram_GTCA
cnt = 558	feature = 531	correl = -0.027193	descr = N_Gram_GAGC
cnt = 559	feature = 904	correl = 0.0623761	descr = N_Gram_TTTCT
cnt = 560	feature = 599	correl = -0.0499054	descr = N_Gram_GCTGC
cnt = 561	feature = 867	correl = 0.0433302	descr = N_Gram_TTAT
cnt = 562	feature = 787	correl = 0.0528745	descr = N_Gram_TCGT
cnt = 563	feature = 524	correl = 0.0296437	descr = N_Gram_GACT
cnt = 564	feature = 884	correl = 0.0378238	descr = N_Gram_TTGA
cnt = 565	feature = 495	correl = 0.0412742	descr = N_Gram_CTTCT
cnt = 566	feature = 654	correl = 0.0310147	descr = N_Gram_GGTA
cnt = 567	feature = 544	correl = 0.0260014	descr = N_Gram_GATT
cnt = 568	feature = 695	correl = 0.0295919	descr = N_Gram_GTGT
cnt = 569	feature = 549	correl = -0.0695133	descr = N_Gram_GCAA
cnt = 570	feature = 426	correl = -0.0395642	descr = N_Gram_CGCA
cnt = 571	feature = 210	correl = -0.0378198	descr = N_Gram_ACCA
cnt = 572	feature = 591	correl = 0.0268516	descr = N_Gram_GCTA
cnt = 573	feature = 663	correl = -0.0441347	descr = N_Gram_GGTT
cnt = 574	feature = 652	correl = -0.0720848	descr = N_Gram_GGGTG
cnt = 575	feature = 430	correl = -0.0926276	descr = N_Gram_CGCG
cnt = 576	feature = 872	correl = 0.0383372	descr = N_Gram_TTCC
cnt = 577	feature = 680	correl = 0.0557464	descr = N_Gram_GTCG
cnt = 578	feature = 588	correl = -0.0682669	descr = N_Gram_GCGT
cnt = 579	feature = 606	correl = -0.0358128	descr = N_Gram_GGAA
cnt = 580	feature = 247	correl = -0.0562288	descr = N_Gram_AGCC
cnt = 581	feature = 820	correl = -0.0313923	descr = N_Gram_TGCC
cnt = 582	feature = 475	correl = -0.0731856	descr = N_Gram_CTCG
cnt = 583	feature = 667	correl = 0.0420306	descr = N_Gram_GTAA
cnt = 584	feature = 232	correl = 0.0593032	descr = N_Gram_ACTG
cnt = 585	feature = 282	correl = 0.0441532	descr = N_Gram_ATCC
cnt = 586	feature = 273	correl = 0.0425302	descr = N_Gram_ATAG
cnt = 587	feature = 533	correl = -0.0544504	descr = N_Gram_GAGG
cnt = 588	feature = 478	correl = 0.0251489	descr = N_Gram_CTCT
cnt = 589	feature = 512	correl = 0.0408771	descr = N_Gram_GAAT
cnt = 590	feature = 728	correl = 0.0579	descr = N_Gram_TACT
cnt = 591	feature = 455	correl = -0.0509868	descr = N_Gram_CGTT
cnt = 592	feature = 592	correl = -0.0253272	descr = N_Gram_GCTC
cnt = 593	feature = 67	correl = 0.0878724	descr = Gibbs_of_Target_Sequence__Pos_4_Step_1
cnt = 594	feature = 875	correl = 0.0393284	descr = N_Gram_TTCG
cnt = 595	feature = 309	correl = 0.0956845	descr = N_Gram_ATTCT
cnt = 596	feature = 256	correl = -0.0515914	descr = N_Gram_AGGG
cnt = 597	feature = 830	correl = 0.0229006	descr = N_Gram_TGGA
cnt = 598	feature = 303	correl = 0.0483675	descr = N_Gram_ATTA
cnt = 599	feature = 597	correl = -0.0260742	descr = N_Gram_GCTG
cnt = 600	feature = 277	correl = 0.0805155	descr = N_Gram_ATAT
cnt = 601	feature = 684	correl = 0.0356436	descr = N_Gram_GTGA
cnt = 602	feature = 334	correl = -0.059169	descr = N_Gram_CAGA
cnt = 603	feature = 409	correl = 0.0385306	descr = N_Gram_CCTT
cnt = 604	feature = 79	correl = 0.0955657	descr = Gibbs_of_Target_Sequence__Pos_17_Step_1
cnt = 605	feature = 65	correl = -0.0418686	descr = Gibbs_of_Target_Sequence__Pos_1_Step_1
cnt = 606	feature = 843	correl = 0.0607986	descr = N_Gram_TGTA
cnt = 607	feature = 559	correl = 0.0228082	descr = N_Gram_GCAT
cnt = 608	feature = 763	correl = 0.0357304	descr = N_Gram_TCAT
cnt = 609	feature = 690	correl = -0.0903433	descr = N_Gram_GTGG
cnt = 610	feature = 765	correl = 0.0284397	descr = N_Gram_TCCA
cnt = 611	feature = 71	correl = 0.0723653	descr = Gibbs_of_Target_Sequence__Pos_8_Step_1
cnt = 612	feature = 206	correl = 0.063513	descr = N_Gram_ACAT
cnt = 613	feature = 105	correl = -0.0709674	descr = Xue_Structure_Feature_A100
cnt = 614	feature = 298	correl = -0.0615913	descr = N_Gram_ATGG
cnt = 615	feature = 316	correl = -0.0262528	descr = N_Gram_CAAA
cnt = 616	feature = 646	correl = -0.0909727	descr = N_Gram_GGGG
cnt = 617	feature = 518	correl = -0.0662967	descr = N_Gram_GACC
cnt = 618	feature = 825	correl = 0.0341259	descr = N_Gram_TGCT
cnt = 619	feature = 448	correl = -0.0247978	descr = N_Gram_CGTC
cnt = 620	feature = 488	correl = 0.0440666	descr = N_Gram_CTGT
cnt = 621	feature = 732	correl = 0.0529332	descr = N_Gram_TAGA
cnt = 622	feature = 633	correl = -0.0572201	descr = N_Gram_GGCT
cnt = 623	feature = 706	correl = 0.0503992	descr = N_Gram_GTTT
cnt = 624	feature = 372	correl = -0.0717316	descr = N_Gram_CCCC
cnt = 625	feature = 783	correl = -0.0228062	descr = N_Gram_TCGG
cnt = 626	feature = 538	correl = 0.0376876	descr = N_Gram_GATA
cnt = 627	feature = 571	correl = -0.0422009	descr = N_Gram_GCCG
cnt = 628	feature = 720	correl = 0.0420291	descr = N_Gram_TACA
cnt = 629	feature = 405	correl = -0.061161	descr = N_Gram_CCTG
cnt = 630	feature = 900	correl = 0.0270261	descr = N_Gram_TTTA
cnt = 631	feature = 290	correl = 0.0445001	descr = N_Gram_ATCT
cnt = 632	feature = 887	correl = 0.0479449	descr = N_Gram_TTGC
cnt = 633	feature = 753	correl = 0.0641284	descr = N_Gram_TATT
cnt = 634	feature = 508	correl = -0.0274072	descr = N_Gram_GAAG
cnt = 635	feature = 614	correl = -0.0475863	descr = N_Gram_GGAG
cnt = 636	feature = 676	correl = -0.0726291	descr = N_Gram_GTCC
cnt = 637	feature = 540	correl = -0.053251	descr = N_Gram_GATG
cnt = 638	feature = 579	correl = -0.0545494	descr = N_Gram_GCGC
cnt = 639	feature = 337	correl = -0.0492767	descr = N_Gram_CAGC
cnt = 640	feature = 637	correl = -0.0864971	descr = N_Gram_GGGA
cnt = 641	feature = 66	correl = -0.172686	descr = Gibbs_of_Target_Sequence__Pos_2_Step_1
cnt = 642	feature = 80	correl = 0.1985	descr = Gibbs_of_Target_Sequence__Pos_18_Step_1
cnt = 643	feature = 360	correl = -0.0376436	descr = N_Gram_CCAC
cnt = 644	feature = 863	correl = 0.0442098	descr = N_Gram_TTAG
cnt = 645	feature = 500	correl = 0.0410404	descr = N_Gram_CTTT
cnt = 646	feature = 795	correl = 0.0697998	descr = N_Gram_TCTC
cnt = 647	feature = 369	correl = -0.0781941	descr = N_Gram_CCCA
cnt = 648	feature = 462	correl = 0.0682583	descr = N_Gram_CTAC
cnt = 649	feature = 496	correl = 0.056285	descr = N_Gram_CTTG
cnt = 650	feature = 68	correl = 0.0527539	descr = Gibbs_of_Target_Sequence__Pos_5_Step_1
cnt = 651	feature = 791	correl = 0.071727	descr = N_Gram_TCTA
cnt = 652	feature = 442	correl = -0.062397	descr = N_Gram_CGGG
cnt = 653	feature = 293	correl = 0.0357023	descr = N_Gram_ATGA
cnt = 654	feature = 701	correl = -0.0584296	descr = N_Gram_GTTG
cnt = 655	feature = 601	correl = -0.0233328	descr = N_Gram_GCTT
cnt = 656	feature = 400	correl = -0.0879548	descr = N_Gram_CCTC
cnt = 657	feature = 620	correl = -0.0768101	descr = N_Gram_GGCA
cnt = 658	feature = 710	correl = 0.0424963	descr = N_Gram_TAAA
cnt = 659	feature = 354	correl = 0.0410125	descr = N_Gram_CATT
cnt = 660	feature = 75	correl = 0.11726	descr = Gibbs_of_Target_Sequence__Pos_13_Step_1
cnt = 661	feature = 799	correl = 0.0739686	descr = N_Gram_TCTG
cnt = 662	feature = 813	correl = 0.0343589	descr = N_Gram_TGAT
cnt = 663	feature = 376	correl = -0.104662	descr = N_Gram_CCCG
cnt = 664	feature = 494	correl = 0.0316758	descr = N_Gram_CTTC
cnt = 665	feature = 329	correl = -0.0693195	descr = N_Gram_CACG
cnt = 666	feature = 902	correl = 0.0546466	descr = N_Gram_TTTC
cnt = 667	feature = 767	correl = -0.0361798	descr = N_Gram_TCCC
cnt = 668	feature = 659	correl = -0.0789446	descr = N_Gram_GGTG
cnt = 669	feature = 894	correl = 0.0882352	descr = N_Gram_TTGT
cnt = 670	feature = 483	correl = -0.0306642	descr = N_Gram_CTGC
cnt = 671	feature = 384	correl = -0.101758	descr = N_Gram_CCGA
cnt = 672	feature = 910	correl = 0.0455375	descr = N_Gram_TTTT
cnt = 673	feature = 389	correl = -0.0489153	descr = N_Gram_CCGC
cnt = 674	feature = 307	correl = 0.0810179	descr = N_Gram_ATTC
cnt = 675	feature = 666	correl = 0.0532153	descr = N_Gram_GTA
cnt = 676	feature = 808	correl = 0.0607381	descr = N_Gram_TGAA
cnt = 677	feature = 348	correl = 0.0241767	descr = N_Gram_CATC
cnt = 678	feature = 629	correl = -0.0916484	descr = N_Gram_GGCG
cnt = 679	feature = 837	correl = -0.0506454	descr = N_Gram_TGGG
cnt = 680	feature = 74	correl = 0.0566559	descr = Gibbs_of_Target_Sequence__Pos_11_Step_1
cnt = 681	feature = 227	correl = 0.0343784	descr = N_Gram_ACT
cnt = 682	feature = 832	correl = -0.0808029	descr = N_Gram_TGGC
cnt = 683	feature = 556	correl = -0.0416818	descr = N_Gram_GCAG
cnt = 684	feature = 583	correl = -0.0880488	descr = N_Gram_GCGG
cnt = 685	feature = 891	correl = 0.0233218	descr = N_Gram_TTGG
cnt = 686	feature = 72	correl = 0.090977	descr = Gibbs_of_Target_Sequence__Pos_9_Step_1
cnt = 687	feature = 641	correl = -0.115914	descr = N_Gram_GGGC
cnt = 688	feature = 78	correl = 0.124245	descr = Gibbs_of_Target_Sequence__Pos_16_Step_1
cnt = 689	feature = 650	correl = -0.0499848	descr = N_Gram_GGGT
cnt = 690	feature = 905	correl = 0.0909072	descr = N_Gram_TTTG
cnt = 691	feature = 624	correl = -0.122645	descr = N_Gram_GGCC
cnt = 692	feature = 447	correl = -0.0262716	descr = N_Gram_CGT
cnt = 693	feature = 437	correl = -0.111273	descr = N_Gram_CGGC
cnt = 694	feature = 76	correl = 0.144465	descr = Gibbs_of_Target_Sequence__Pos_14_Step_1
cnt = 695	feature = 853	correl = 0.0813509	descr = N_Gram_TGTT
cnt = 696	feature = 803	correl = 0.0676648	descr = N_Gram_TCTT
cnt = 697	feature = 70	correl = 0.1472	descr = Gibbs_of_Target_Sequence__Pos_7_Step_1
cnt = 698	feature = 326	correl = -0.0341112	descr = N_Gram_CAC
cnt = 699	feature = 757	correl = 0.0243164	descr = N_Gram_TCA
cnt = 700	feature = 77	correl = 0.0992392	descr = Gibbs_of_Target_Sequence__Pos_15_Step_1
cnt = 701	feature = 719	correl = 0.0622476	descr = N_Gram_TAC
cnt = 702	feature = 412	correl = -0.0749117	descr = N_Gram_CGA
cnt = 703	feature = 73	correl = 0.121598	descr = Gibbs_of_Target_Sequence__Pos_10_Step_1
cnt = 704	feature = 69	correl = 0.0944954	descr = Gibbs_of_Target_Sequence__Pos_6_Step_1
cnt = 705	feature = 566	correl = -0.15086	descr = N_Gram_GCCC
cnt = 706	feature = 776	correl = 0.049832	descr = N_Gram_TCG
cnt = 707	feature = 878	correl = 0.100381	descr = N_Gram_TTCT
cnt = 708	feature = 528	correl = -0.0439707	descr = N_Gram_GAG
cnt = 709	feature = 281	correl = 0.0429932	descr = N_Gram_ATC
cnt = 710	feature = 314	correl = 0.0291526	descr = N_Gram_ATTT
cnt = 711	feature = 731	correl = 0.0895606	descr = N_Gram_TAG
cnt = 712	feature = 842	correl = 0.0931631	descr = N_Gram_TGT
cnt = 713	feature = 709	correl = 0.0623506	descr = N_Gram_TAA
cnt = 714	feature = 807	correl = 0.0594993	descr = N_Gram_TGA
cnt = 715	feature = 459	correl = 0.101001	descr = N_Gram_CTA
cnt = 716	feature = 548	correl = -0.0516503	descr = N_Gram_GCA
cnt = 717	feature = 333	correl = -0.0429775	descr = N_Gram_CAG
cnt = 718	feature = 396	correl = -0.0402968	descr = N_Gram_CCT
cnt = 719	feature = 605	correl = -0.0506601	descr = N_Gram_GGA
cnt = 720	feature = 806	correl = 0.0541959	descr = N_Gram_TG
cnt = 721	feature = 743	correl = 0.109277	descr = N_Gram_TAT
cnt = 722	feature = 653	correl = -0.0389671	descr = N_Gram_GGT
cnt = 723	feature = 344	correl = 0.0624002	descr = N_Gram_CAT
cnt = 724	feature = 272	correl = 0.0498523	descr = N_Gram_ATA
cnt = 725	feature = 857	correl = 0.0622678	descr = N_Gram_TTA
cnt = 726	feature = 756	correl = 0.0424397	descr = N_Gram_TC
cnt = 727	feature = 425	correl = -0.041389	descr = N_Gram_CGC
cnt = 728	feature = 470	correl = -0.0306488	descr = N_Gram_CTC
cnt = 729	feature = 578	correl = -0.091515	descr = N_Gram_GCG
cnt = 730	feature = 883	correl = 0.112654	descr = N_Gram_TTG
cnt = 731	feature = 368	correl = -0.138935	descr = N_Gram_CCC
cnt = 732	feature = 491	correl = 0.0647841	descr = N_Gram_CTT
cnt = 733	feature = 436	correl = -0.0909114	descr = N_Gram_CGG
cnt = 734	feature = 790	correl = 0.109667	descr = N_Gram_TCT
cnt = 735	feature = 636	correl = -0.126353	descr = N_Gram_GGG
cnt = 736	feature = 563	correl = -0.125426	descr = N_Gram_GCC
cnt = 737	feature = 829	correl = -0.0566542	descr = N_Gram_TGG
cnt = 738	feature = 383	correl = -0.0817055	descr = N_Gram_CCG
cnt = 739	feature = 871	correl = 0.0897413	descr = N_Gram_TTC
cnt = 740	feature = 899	correl = 0.0993408	descr = N_Gram_TTT
cnt = 741	feature = 619	correl = -0.179037	descr = N_Gram_GGC
cnt = 742	feature = 604	correl = -0.120051	descr = N_Gram_GG
cnt = 743	feature = 356	correl = -0.0863614	descr = N_Gram_CC
cnt = 744	feature = 302	correl = 0.117246	descr = N_Gram_ATT
cnt = 745	feature = 856	correl = 0.155758	descr = N_Gram_TT
cnt = 746	feature = 547	correl = -0.118783	descr = N_Gram_GC
cnt = 747	feature = 271	correl = 0.104119	descr = N_Gram_AT
cnt = 748	feature = 708	correl = 0.169841	descr = N_Gram_TA
cnt = 749	feature = 411	correl = -0.0802939	descr = N_Gram_CG
cnt = 750	feature = 83	correl = 0.233596	descr = PF_RNAi_Fold_Energy
cnt = 751	feature = 63	correl = 0.273316	descr = Gibbs_of_Target_Sequence_
num rows = 2188
num_elements = 1645376
.*
optimization finished, #iter = 1980
nu = 0.178132
obj = -30.531248, rho = -0.684063
nSV = 1001, nBSV = 76
num rows = 243
num_elements = 182736
*
optimization finished, #iter = 157
nu = 0.143994
obj = -3.202656, rho = -0.726798
nSV = 129, nBSV = 2
.*
optimization finished, #iter = 1980
nu = 0.178132
obj = -30.531248, rho = -0.684063
nSV = 1001, nBSV = 76
CFS merit scores = 1.36338
CFS merit scores = 1.59554
CFS merit scores = 1.83956
CFS merit scores = 2.06846
CFS merit scores = 2.27819
CFS merit scores = 2.46383
CFS merit scores = 2.63617
CFS merit scores = 2.79776
CFS merit scores = 2.94776
CFS merit scores = 3.09035
CFS merit scores = 3.22639
CFS merit scores = 3.35556
CFS merit scores = 3.47969
CFS merit scores = 3.5984
CFS merit scores = 3.71267
CFS merit scores = 3.82281
CFS merit scores = 3.92853
CFS merit scores = 4.03097
CFS merit scores = 4.12938
CFS merit scores = 4.22433
CFS merit scores = 4.31554
CFS merit scores = 4.40327
CFS merit scores = 4.48796
CFS merit scores = 4.57002
CFS merit scores = 4.64961
CFS merit scores = 4.72721
CFS merit scores = 4.80278
CFS merit scores = 4.87598
CFS merit scores = 4.94686
CFS merit scores = 5.01589
CFS merit scores = 5.08331
CFS merit scores = 5.14906
CFS merit scores = 5.21333
CFS merit scores = 5.27493
CFS merit scores = 5.33475
CFS merit scores = 5.39333
CFS merit scores = 5.44982
CFS merit scores = 5.50421
CFS merit scores = 5.55369
CFS merit scores = 5.60112
CFS merit scores = 5.64708
CFS merit scores = 5.69031
CFS merit scores = 5.73178
CFS merit scores = 5.77178
CFS merit scores = 5.81041
CFS merit scores = 5.84756
CFS merit scores = 5.88449
CFS merit scores = 5.92048
CFS merit scores = 5.95498
CFS merit scores = 5.98838
CFS merit scores = 6.02133
CFS merit scores = 6.05324
CFS merit scores = 6.08327
CFS merit scores = 6.11272
CFS merit scores = 6.14119
CFS merit scores = 6.16828
CFS merit scores = 6.19491
CFS merit scores = 6.221
CFS merit scores = 6.24626
CFS merit scores = 6.27115
CFS merit scores = 6.29573
CFS merit scores = 6.31855
CFS merit scores = 6.34107
CFS merit scores = 6.36309
CFS merit scores = 6.38477
CFS merit scores = 6.40514
CFS merit scores = 6.42481
CFS merit scores = 6.44404
CFS merit scores = 6.46204
CFS merit scores = 6.47961
CFS merit scores = 6.49593
CFS merit scores = 6.51126
CFS merit scores = 6.5265
CFS merit scores = 6.54153
CFS merit scores = 6.55637
CFS merit scores = 6.57032
CFS merit scores = 6.58449
CFS merit scores = 6.59714
CFS merit scores = 6.60903
CFS merit scores = 6.61965
CFS merit scores = 6.62936
CFS merit scores = 6.63919
CFS merit scores = 6.64895
CFS merit scores = 6.65826
CFS merit scores = 6.66727
CFS merit scores = 6.67593
CFS merit scores = 6.6844
CFS merit scores = 6.69298
CFS merit scores = 6.70125
CFS merit scores = 6.70947
CFS merit scores = 6.718
CFS merit scores = 6.72666
CFS merit scores = 6.73448
CFS merit scores = 6.74229
CFS merit scores = 6.74933
CFS merit scores = 6.75592
CFS merit scores = 6.76232
CFS merit scores = 6.76841
CFS merit scores = 6.77408
CFS merit scores = 6.77949
CFS merit scores = 6.7848
CFS merit scores = 6.78978
CFS merit scores = 6.79417
CFS merit scores = 6.79866
CFS merit scores = 6.80324
CFS merit scores = 6.8073
CFS merit scores = 6.81118
CFS merit scores = 6.81489
CFS merit scores = 6.81835
CFS merit scores = 6.8216
CFS merit scores = 6.82498
CFS merit scores = 6.82849
CFS merit scores = 6.83139
CFS merit scores = 6.83442
CFS merit scores = 6.83757
CFS merit scores = 6.84094
CFS merit scores = 6.84447
CFS merit scores = 6.84807
CFS merit scores = 6.85169
CFS merit scores = 6.85511
CFS merit scores = 6.85861
CFS merit scores = 6.86205
CFS merit scores = 6.86534
CFS merit scores = 6.86834
CFS merit scores = 6.87097
CFS merit scores = 6.87363
CFS merit scores = 6.87608
CFS merit scores = 6.87849
CFS merit scores = 6.88096
CFS merit scores = 6.88341
CFS merit scores = 6.88611
CFS merit scores = 6.88853
CFS merit scores = 6.89062
CFS merit scores = 6.89265
CFS merit scores = 6.89431
CFS merit scores = 6.89587
CFS merit scores = 6.89748
CFS merit scores = 6.89863
CFS merit scores = 6.89982
CFS merit scores = 6.90089
CFS merit scores = 6.90196
CFS merit scores = 6.90296
CFS merit scores = 6.90392
CFS merit scores = 6.90458
CFS merit scores = 6.90536
CFS merit scores = 6.90607
CFS merit scores = 6.90689
CFS merit scores = 6.90762
CFS merit scores = 6.90832
CFS merit scores = 6.90886
CFS merit scores = 6.90952
CFS merit scores = 6.91021
CFS merit scores = 6.91084
CFS merit scores = 6.91143
CFS merit scores = 6.91174
CFS merit scores = 6.91151
CFS merit scores = 6.9113
CFS merit scores = 6.91101
CFS merit scores = 6.91048
CFS merit scores = 6.9101
CFS merit scores = 6.90983
CFS merit scores = 6.90962
CFS merit scores = 6.90917
CFS merit scores = 6.90885
CFS merit scores = 6.90857
CFS merit scores = 6.9083
CFS merit scores = 6.90803
CFS merit scores = 6.90785
CFS merit scores = 6.90756
CFS merit scores = 6.90741
CFS merit scores = 6.90728
CFS merit scores = 6.90717
CFS merit scores = 6.90716
CFS merit scores = 6.90677
CFS merit scores = 6.90648
CFS merit scores = 6.90616
CFS merit scores = 6.90574
CFS merit scores = 6.90538
CFS merit scores = 6.90503
CFS merit scores = 6.90445
CFS merit scores = 6.90366
CFS merit scores = 6.90282
CFS merit scores = 6.90206
CFS merit scores = 6.90102
CFS merit scores = 6.89992
CFS merit scores = 6.89889
CFS merit scores = 6.89795
CFS merit scores = 6.89689
CFS merit scores = 6.89583
CFS merit scores = 6.89465
CFS merit scores = 6.89351
CFS merit scores = 6.89244
CFS merit scores = 6.89149
CFS merit scores = 6.89061
CFS merit scores = 6.88984
CFS merit scores = 6.88904
CFS merit scores = 6.88826
CFS merit scores = 6.88752
CFS merit scores = 6.88683
CFS merit scores = 6.88604
CFS merit scores = 6.88508
CFS merit scores = 6.88413
CFS merit scores = 6.88324
CFS merit scores = 6.88236
CFS merit scores = 6.88146
CFS merit scores = 6.88054
CFS merit scores = 6.87963
CFS merit scores = 6.87875
CFS merit scores = 6.87785
CFS merit scores = 6.87687
CFS merit scores = 6.87602
CFS merit scores = 6.8752
CFS merit scores = 6.87434
CFS merit scores = 6.87328
CFS merit scores = 6.87221
CFS merit scores = 6.87113
CFS merit scores = 6.87006
CFS merit scores = 6.86907
CFS merit scores = 6.86799
CFS merit scores = 6.86691
CFS merit scores = 6.8659
CFS merit scores = 6.86487
CFS merit scores = 6.86387
CFS merit scores = 6.86287
CFS merit scores = 6.862
CFS merit scores = 6.86098
CFS merit scores = 6.85993
CFS merit scores = 6.85879
CFS merit scores = 6.85776
CFS merit scores = 6.85673
CFS merit scores = 6.85576
CFS merit scores = 6.85459
CFS merit scores = 6.85341
CFS merit scores = 6.85225
CFS merit scores = 6.85117
CFS merit scores = 6.85011
CFS merit scores = 6.84893
CFS merit scores = 6.84772
CFS merit scores = 6.84655
CFS merit scores = 6.84547
CFS merit scores = 6.84433
CFS merit scores = 6.84321
CFS merit scores = 6.84211
CFS merit scores = 6.84104
CFS merit scores = 6.83996
CFS merit scores = 6.83887
CFS merit scores = 6.83775
CFS merit scores = 6.83666
CFS merit scores = 6.83564
CFS merit scores = 6.83459
CFS merit scores = 6.8336
CFS merit scores = 6.83258
CFS merit scores = 6.83159
CFS merit scores = 6.83048
CFS merit scores = 6.82941
CFS merit scores = 6.82831
CFS merit scores = 6.82714
CFS merit scores = 6.82598
CFS merit scores = 6.82484
CFS merit scores = 6.82363
CFS merit scores = 6.82239
CFS merit scores = 6.8211
CFS merit scores = 6.8198
CFS merit scores = 6.8185
CFS merit scores = 6.81716
CFS merit scores = 6.81588
CFS merit scores = 6.81462
CFS merit scores = 6.81338
CFS merit scores = 6.81221
CFS merit scores = 6.81106
CFS merit scores = 6.80991
CFS merit scores = 6.80874
CFS merit scores = 6.80758
CFS merit scores = 6.80642
CFS merit scores = 6.8051
CFS merit scores = 6.8038
CFS merit scores = 6.80253
CFS merit scores = 6.80126
CFS merit scores = 6.80008
CFS merit scores = 6.79886
CFS merit scores = 6.79763
CFS merit scores = 6.79642
CFS merit scores = 6.79523
CFS merit scores = 6.79403
CFS merit scores = 6.79281
CFS merit scores = 6.79159
CFS merit scores = 6.79043
CFS merit scores = 6.78922
CFS merit scores = 6.78788
CFS merit scores = 6.78654
CFS merit scores = 6.78519
CFS merit scores = 6.78371
CFS merit scores = 6.78224
CFS merit scores = 6.78081
CFS merit scores = 6.77938
CFS merit scores = 6.7779
CFS merit scores = 6.77642
CFS merit scores = 6.77491
CFS merit scores = 6.77345
CFS merit scores = 6.77199
CFS merit scores = 6.77055
CFS merit scores = 6.76913
CFS merit scores = 6.76776
CFS merit scores = 6.76638
CFS merit scores = 6.76492
CFS merit scores = 6.76345
CFS merit scores = 6.76201
CFS merit scores = 6.76058
CFS merit scores = 6.75915
CFS merit scores = 6.75776
CFS merit scores = 6.75635
CFS merit scores = 6.75493
CFS merit scores = 6.75342
CFS merit scores = 6.75187
CFS merit scores = 6.75033
CFS merit scores = 6.74883
CFS merit scores = 6.74732
CFS merit scores = 6.74579
CFS merit scores = 6.7443
CFS merit scores = 6.74287
CFS merit scores = 6.74144
CFS merit scores = 6.73995
CFS merit scores = 6.73847
CFS merit scores = 6.73698
CFS merit scores = 6.73552
CFS merit scores = 6.73406
CFS merit scores = 6.7326
CFS merit scores = 6.73111
CFS merit scores = 6.72958
CFS merit scores = 6.72809
CFS merit scores = 6.72655
CFS merit scores = 6.72506
CFS merit scores = 6.72356
CFS merit scores = 6.72205
CFS merit scores = 6.72049
CFS merit scores = 6.71897
CFS merit scores = 6.71751
CFS merit scores = 6.71604
CFS merit scores = 6.71459
CFS merit scores = 6.71315
CFS merit scores = 6.71171
CFS merit scores = 6.71018
CFS merit scores = 6.70867
CFS merit scores = 6.70713
CFS merit scores = 6.70559
CFS merit scores = 6.70404
CFS merit scores = 6.70248
CFS merit scores = 6.70084
CFS merit scores = 6.69926
CFS merit scores = 6.69767
CFS merit scores = 6.69612
CFS merit scores = 6.69459
CFS merit scores = 6.69309
CFS merit scores = 6.69148
CFS merit scores = 6.68988
CFS merit scores = 6.68829
CFS merit scores = 6.6867
CFS merit scores = 6.68513
CFS merit scores = 6.68355
CFS merit scores = 6.68199
CFS merit scores = 6.68043
CFS merit scores = 6.67891
CFS merit scores = 6.67737
CFS merit scores = 6.67585
CFS merit scores = 6.67432
CFS merit scores = 6.67278
CFS merit scores = 6.67122
CFS merit scores = 6.66967
CFS merit scores = 6.66803
CFS merit scores = 6.6664
CFS merit scores = 6.66473
CFS merit scores = 6.66307
CFS merit scores = 6.66138
CFS merit scores = 6.65968
CFS merit scores = 6.65801
CFS merit scores = 6.65637
CFS merit scores = 6.65468
CFS merit scores = 6.653
CFS merit scores = 6.65136
CFS merit scores = 6.64967
CFS merit scores = 6.64792
CFS merit scores = 6.64619
CFS merit scores = 6.64449
CFS merit scores = 6.64278
CFS merit scores = 6.64109
CFS merit scores = 6.63941
CFS merit scores = 6.63776
CFS merit scores = 6.63609
CFS merit scores = 6.63444
CFS merit scores = 6.63276
CFS merit scores = 6.63108
CFS merit scores = 6.62941
CFS merit scores = 6.62774
CFS merit scores = 6.6261
CFS merit scores = 6.62449
CFS merit scores = 6.62283
CFS merit scores = 6.62118
CFS merit scores = 6.61956
CFS merit scores = 6.61795
CFS merit scores = 6.61635
CFS merit scores = 6.61472
CFS merit scores = 6.61304
CFS merit scores = 6.61138
CFS merit scores = 6.60972
CFS merit scores = 6.608
CFS merit scores = 6.60629
CFS merit scores = 6.60458
CFS merit scores = 6.60288
CFS merit scores = 6.60122
CFS merit scores = 6.59954
CFS merit scores = 6.59788
CFS merit scores = 6.59625
CFS merit scores = 6.59461
CFS merit scores = 6.59296
CFS merit scores = 6.59136
CFS merit scores = 6.58974
CFS merit scores = 6.58804
CFS merit scores = 6.58631
CFS merit scores = 6.58462
CFS merit scores = 6.5829
CFS merit scores = 6.58117
CFS merit scores = 6.57944
CFS merit scores = 6.57771
CFS merit scores = 6.57598
CFS merit scores = 6.57426
CFS merit scores = 6.57256
CFS merit scores = 6.57087
CFS merit scores = 6.5692
CFS merit scores = 6.56755
CFS merit scores = 6.56584
CFS merit scores = 6.56415
CFS merit scores = 6.56247
CFS merit scores = 6.56078
CFS merit scores = 6.55912
CFS merit scores = 6.55746
CFS merit scores = 6.5558
CFS merit scores = 6.55417
CFS merit scores = 6.55255
CFS merit scores = 6.55092
CFS merit scores = 6.54923
CFS merit scores = 6.54754
CFS merit scores = 6.5459
CFS merit scores = 6.54424
CFS merit scores = 6.54258
CFS merit scores = 6.54087
CFS merit scores = 6.53913
CFS merit scores = 6.53741
CFS merit scores = 6.53571
CFS merit scores = 6.53401
CFS merit scores = 6.53235
CFS merit scores = 6.53064
CFS merit scores = 6.52894
CFS merit scores = 6.52726
CFS merit scores = 6.52559
CFS merit scores = 6.5239
CFS merit scores = 6.52223
CFS merit scores = 6.52053
CFS merit scores = 6.51883
CFS merit scores = 6.51716
CFS merit scores = 6.51548
CFS merit scores = 6.51375
CFS merit scores = 6.512
CFS merit scores = 6.51026
CFS merit scores = 6.50853
CFS merit scores = 6.50676
CFS merit scores = 6.505
CFS merit scores = 6.5032
CFS merit scores = 6.50143
CFS merit scores = 6.49966
CFS merit scores = 6.49788
CFS merit scores = 6.49613
CFS merit scores = 6.49434
CFS merit scores = 6.49256
CFS merit scores = 6.49076
CFS merit scores = 6.48899
CFS merit scores = 6.48716
CFS merit scores = 6.48538
CFS merit scores = 6.48354
CFS merit scores = 6.48172
CFS merit scores = 6.47989
CFS merit scores = 6.47806
CFS merit scores = 6.47622
CFS merit scores = 6.47439
CFS merit scores = 6.47257
CFS merit scores = 6.4707
CFS merit scores = 6.46886
CFS merit scores = 6.46704
CFS merit scores = 6.46522
CFS merit scores = 6.46341
CFS merit scores = 6.46156
CFS merit scores = 6.45973
CFS merit scores = 6.45793
CFS merit scores = 6.45611
CFS merit scores = 6.45429
CFS merit scores = 6.45249
CFS merit scores = 6.45071
CFS merit scores = 6.44892
CFS merit scores = 6.44716
CFS merit scores = 6.44539
CFS merit scores = 6.44362
CFS merit scores = 6.44187
CFS merit scores = 6.44011
CFS merit scores = 6.43833
CFS merit scores = 6.43656
CFS merit scores = 6.43472
CFS merit scores = 6.43279
CFS merit scores = 6.43086
CFS merit scores = 6.42885
CFS merit scores = 6.42686
CFS merit scores = 6.42485
CFS merit scores = 6.42287
CFS merit scores = 6.4208
CFS merit scores = 6.41873
CFS merit scores = 6.41666
CFS merit scores = 6.4146
CFS merit scores = 6.41253
CFS merit scores = 6.41048
CFS merit scores = 6.40841
CFS merit scores = 6.40635
CFS merit scores = 6.40429
CFS merit scores = 6.40219
CFS merit scores = 6.40008
CFS merit scores = 6.39796
CFS merit scores = 6.39585
CFS merit scores = 6.39373
CFS merit scores = 6.3916
CFS merit scores = 6.3895
CFS merit scores = 6.38738
CFS merit scores = 6.38524
CFS merit scores = 6.3831
CFS merit scores = 6.38096
CFS merit scores = 6.37883
CFS merit scores = 6.37667
CFS merit scores = 6.37446
CFS merit scores = 6.3722
CFS merit scores = 6.36994
CFS merit scores = 6.3677
CFS merit scores = 6.36543
CFS merit scores = 6.36316
CFS merit scores = 6.36091
CFS merit scores = 6.35868
CFS merit scores = 6.35645
CFS merit scores = 6.35416
CFS merit scores = 6.35187
CFS merit scores = 6.34959
CFS merit scores = 6.34721
CFS merit scores = 6.34486
CFS merit scores = 6.34249
CFS merit scores = 6.34015
CFS merit scores = 6.33782
CFS merit scores = 6.33547
CFS merit scores = 6.33307
CFS merit scores = 6.33071
CFS merit scores = 6.32834
CFS merit scores = 6.32597
CFS merit scores = 6.32359
CFS merit scores = 6.32105
CFS merit scores = 6.31854
CFS merit scores = 6.31603
CFS merit scores = 6.3135
CFS merit scores = 6.311
CFS merit scores = 6.30848
CFS merit scores = 6.30597
CFS merit scores = 6.30346
CFS merit scores = 6.30095
CFS merit scores = 6.29844
CFS merit scores = 6.29595
CFS merit scores = 6.29347
CFS merit scores = 6.291
CFS merit scores = 6.28849
CFS merit scores = 6.286
CFS merit scores = 6.28352
CFS merit scores = 6.28103
CFS merit scores = 6.27842
CFS merit scores = 6.27582
CFS merit scores = 6.27325
CFS merit scores = 6.27068
CFS merit scores = 6.26815
CFS merit scores = 6.2656
CFS merit scores = 6.26304
CFS merit scores = 6.26044
CFS merit scores = 6.25783
CFS merit scores = 6.2552
CFS merit scores = 6.25258
CFS merit scores = 6.24993
CFS merit scores = 6.24729
CFS merit scores = 6.24467
CFS merit scores = 6.24208
CFS merit scores = 6.23946
CFS merit scores = 6.2368
CFS merit scores = 6.23413
CFS merit scores = 6.23149
CFS merit scores = 6.22886
CFS merit scores = 6.22621
CFS merit scores = 6.22353
CFS merit scores = 6.22085
CFS merit scores = 6.21814
CFS merit scores = 6.2154
CFS merit scores = 6.21264
CFS merit scores = 6.20991
CFS merit scores = 6.20714
CFS merit scores = 6.20438
CFS merit scores = 6.20164
CFS merit scores = 6.19889
CFS merit scores = 6.19611
CFS merit scores = 6.19336
CFS merit scores = 6.19061
CFS merit scores = 6.18786
CFS merit scores = 6.1851
CFS merit scores = 6.18236
CFS merit scores = 6.17963
CFS merit scores = 6.17691
CFS merit scores = 6.17421
CFS merit scores = 6.1715
CFS merit scores = 6.16879
CFS merit scores = 6.16611
CFS merit scores = 6.16336
CFS merit scores = 6.16064
CFS merit scores = 6.15788
CFS merit scores = 6.15512
CFS merit scores = 6.15231
CFS merit scores = 6.14945
CFS merit scores = 6.14659
CFS merit scores = 6.14372
CFS merit scores = 6.14088
CFS merit scores = 6.138
CFS merit scores = 6.13513
CFS merit scores = 6.13225
CFS merit scores = 6.12938
CFS merit scores = 6.12652
CFS merit scores = 6.12368
CFS merit scores = 6.12079
CFS merit scores = 6.11791
CFS merit scores = 6.11497
CFS merit scores = 6.11204
CFS merit scores = 6.10909
CFS merit scores = 6.10615
CFS merit scores = 6.10322
CFS merit scores = 6.10032
CFS merit scores = 6.09742
CFS merit scores = 6.09452
CFS merit scores = 6.09159
CFS merit scores = 6.08866
CFS merit scores = 6.08574
CFS merit scores = 6.08281
CFS merit scores = 6.07989
CFS merit scores = 6.077
CFS merit scores = 6.0741
CFS merit scores = 6.07121
CFS merit scores = 6.06832
CFS merit scores = 6.06544
CFS merit scores = 6.06257
CFS merit scores = 6.05972
CFS merit scores = 6.05686
CFS merit scores = 6.054
CFS merit scores = 6.05113
CFS merit scores = 6.04828
CFS merit scores = 6.04545
CFS merit scores = 6.04263
CFS merit scores = 6.03981
CFS merit scores = 6.03701
CFS merit scores = 6.0342
CFS merit scores = 6.03137
CFS merit scores = 6.02852
CFS merit scores = 6.02566
CFS merit scores = 6.02281
CFS merit scores = 6.01994
CFS merit scores = 6.01704
CFS merit scores = 6.01411
CFS merit scores = 6.01118
CFS merit scores = 6.00828
CFS merit scores = 6.00538
CFS merit scores = 6.00248
CFS merit scores = 5.99961
CFS merit scores = 5.99672
CFS merit scores = 5.99384
CFS merit scores = 5.99095
CFS merit scores = 5.98806
CFS merit scores = 5.98512
CFS merit scores = 5.98211
CFS merit scores = 5.97912
CFS merit scores = 5.97614
CFS merit scores = 5.97318
CFS merit scores = 5.9702
CFS merit scores = 5.96722
CFS merit scores = 5.96421
CFS merit scores = 5.96119
CFS merit scores = 5.95815
CFS merit scores = 5.95512
CFS merit scores = 5.95209
CFS merit scores = 5.94905
CFS merit scores = 5.94596
CFS merit scores = 5.94285
CFS merit scores = 5.93974
CFS merit scores = 5.93663
CFS merit scores = 5.93355
CFS merit scores = 5.93045
CFS merit scores = 5.92734
CFS merit scores = 5.92422
CFS merit scores = 5.92106
CFS merit scores = 5.91794
CFS merit scores = 5.91479
CFS merit scores = 5.91163
CFS merit scores = 5.90845
CFS merit scores = 5.90525
CFS merit scores = 5.90205
CFS merit scores = 5.89884
CFS merit scores = 5.89562
CFS merit scores = 5.89236
CFS merit scores = 5.88905
CFS merit scores = 5.88571
CFS merit scores = 5.88239
CFS merit scores = 5.87903
CFS merit scores = 5.87567
CFS merit scores = 5.87233
CFS merit scores = 5.86898
CFS merit scores = 5.86555
CFS merit scores = 5.86213
CFS merit scores = 5.85872
CFS merit scores = 5.85514
CFS merit scores = 5.85155
CFS merit scores = 5.8479
CFS merit scores = 5.84421
CFS merit scores = 5.84046
CFS merit scores = 5.83668
CFS merit scores = 5.83282
CFS merit scores = 5.82889
CFS merit scores = 5.82489
CFS merit scores = 5.8209
CFS merit scores = 5.81679
CFS merit scores = 5.81268
CFS merit scores = 5.8085
CFS merit scores = 5.8043
CFS merit scores = 5.80009
CFS merit scores = 5.79588
CFS merit scores = 5.7916
CFS merit scores = 5.78734
CFS merit scores = 5.78301
CFS merit scores = 5.77859
CFS merit scores = 5.77415
CFS merit scores = 5.76972
CFS merit scores = 5.76531
CFS merit scores = 5.76092
CFS merit scores = 5.75642
CFS merit scores = 5.75189
CFS merit scores = 5.74726
CFS merit scores = 5.74267
CFS merit scores = 5.73778
CFS merit scores = 5.7328
CFS merit scores = 5.7278
CFS merit scores = 5.72281
CFS merit scores = 5.71776
CFS merit scores = 5.71273
CFS merit scores = 5.70766
CFS merit scores = 5.70262
CFS merit scores = 5.69743
CFS merit scores = 5.69229
CFS merit scores = 5.68704
CFS merit scores = 5.68176
CFS merit scores = 5.67644
CFS merit scores = 5.67113
CFS merit scores = 5.66587
CFS merit scores = 5.66049
CFS merit scores = 5.65502
CFS merit scores = 5.64953
CFS merit scores = 5.64405
CFS merit scores = 5.63853
CFS merit scores = 5.63293
CFS merit scores = 5.62719
CFS merit scores = 5.62139
CFS merit scores = 5.61556
CFS merit scores = 5.60959
CFS merit scores = 5.60357
CFS merit scores = 5.59681
CFS merit scores = 5.59007
CFS merit scores = 5.58279
CFS merit scores = 5.57553
CFS merit scores = 5.56783
CFS merit scores = 5.55965
CFS merit scores = 5.55117
CFS merit scores = 5.54235
CFS merit scores = 5.52583
cnt = 1	feature = 64	correl = 0.363379	descr = Position_Specific_Bin_Base_20_Base_A
cnt = 2	feature = 652	correl = -0.179023	descr = N_Gram_GGC
cnt = 3	feature = 50	correl = -0.0638493	descr = Position_Specific_Bin_Base_16_Base_G
cnt = 4	feature = 442	correl = -0.0626833	descr = N_Gram_CGAA
cnt = 5	feature = 719	correl = -0.0516653	descr = N_Gram_GTGCC
cnt = 6	feature = 578	correl = 0.0453418	descr = N_Gram_GATTG
cnt = 7	feature = 449	correl = -0.0482257	descr = N_Gram_CGAGT
cnt = 8	feature = 231	correl = -0.0321312	descr = N_Gram_ACGCA
cnt = 9	feature = 889	correl = -0.0316776	descr = N_Gram_TTACG
cnt = 10	feature = 437	correl = 0.0261665	descr = N_Gram_CCTTA
cnt = 11	feature = 336	correl = 0.0274122	descr = N_Gram_CAACG
cnt = 12	feature = 451	correl = -0.0312372	descr = N_Gram_CGATA
cnt = 13	feature = 426	correl = 0.0263658	descr = N_Gram_CCTAT
cnt = 14	feature = 816	correl = -0.0442296	descr = N_Gram_TCGCG
cnt = 15	feature = 300	correl = 0.0297169	descr = N_Gram_ATCGC
cnt = 16	feature = 232	correl = 0.0265427	descr = N_Gram_ACGCT
cnt = 17	feature = 745	correl = 0.0261758	descr = N_Gram_TAAGC
cnt = 18	feature = 465	correl = -0.0607284	descr = N_Gram_CGCTA
cnt = 19	feature = 507	correl = -0.0248377	descr = N_Gram_CTATT
cnt = 20	feature = 577	correl = 0.0388849	descr = N_Gram_GATTA
cnt = 21	feature = 888	correl = -0.0309369	descr = N_Gram_TTACC
cnt = 22	feature = 505	correl = 0.0313429	descr = N_Gram_CTATC
cnt = 23	feature = 272	correl = 0.0330161	descr = N_Gram_AGTAA
cnt = 24	feature = 448	correl = 0.0332288	descr = N_Gram_CGAGA
cnt = 25	feature = 452	correl = -0.0230941	descr = N_Gram_CGATC
cnt = 26	feature = 225	correl = 0.0233433	descr = N_Gram_ACCGC
cnt = 27	feature = 492	correl = 0.0406581	descr = N_Gram_CGTTT
cnt = 28	feature = 424	correl = 0.0537419	descr = N_Gram_CCTAA
cnt = 29	feature = 283	correl = 0.0262498	descr = N_Gram_ATAGC
cnt = 30	feature = 230	correl = -0.0375461	descr = N_Gram_ACGAC
cnt = 31	feature = 892	correl = 0.0333516	descr = N_Gram_TTAGC
cnt = 32	feature = 702	correl = 0.0316502	descr = N_Gram_GTACC
cnt = 33	feature = 701	correl = -0.0263622	descr = N_Gram_GTAAT
cnt = 34	feature = 621	correl = -0.046508	descr = N_Gram_GCGGT
cnt = 35	feature = 755	correl = 0.0225324	descr = N_Gram_TACCG
cnt = 36	feature = 934	correl = -0.0215004	descr = N_Gram_TTTCG
cnt = 37	feature = 488	correl = -0.0377013	descr = N_Gram_CGTGG
cnt = 38	feature = 893	correl = 0.061137	descr = N_Gram_TTAGT
cnt = 39	feature = 550	correl = -0.0233977	descr = N_Gram_GACCC
cnt = 40	feature = 711	correl = 0.0526348	descr = N_Gram_GTCGC
cnt = 41	feature = 728	correl = 0.0369533	descr = N_Gram_GTGTG
cnt = 42	feature = 490	correl = -0.06787	descr = N_Gram_CGTTC
cnt = 43	feature = 476	correl = -0.0616535	descr = N_Gram_CGGGG
cnt = 44	feature = 506	correl = 0.0343333	descr = N_Gram_CTATG
cnt = 45	feature = 819	correl = 0.0385944	descr = N_Gram_TCGGA
cnt = 46	feature = 896	correl = 0.0312217	descr = N_Gram_TTATG
cnt = 47	feature = 447	correl = -0.0375461	descr = N_Gram_CGACG
cnt = 48	feature = 208	correl = 0.0296831	descr = N_Gram_ACAAG
cnt = 49	feature = 332	correl = -0.0341862	descr = N_Gram_CAAAA
cnt = 50	feature = 714	correl = 0.0478948	descr = N_Gram_GTCTA
cnt = 51	feature = 480	correl = -0.0250027	descr = N_Gram_CGGTG
cnt = 52	feature = 765	correl = 0.0458411	descr = N_Gram_TAGAG
cnt = 53	feature = 295	correl = -0.0217384	descr = N_Gram_ATCCC
cnt = 54	feature = 613	correl = -0.0393818	descr = N_Gram_GCGCA
cnt = 55	feature = 329	correl = 0.0258424	descr = N_Gram_ATTTA
cnt = 56	feature = 314	correl = -0.0221883	descr = N_Gram_ATGTA
cnt = 57	feature = 280	correl = -0.0240026	descr = N_Gram_ATACA
cnt = 58	feature = 708	correl = -0.0234628	descr = N_Gram_GTCCG
cnt = 59	feature = 760	correl = 0.0357127	descr = N_Gram_TACTG
cnt = 60	feature = 485	correl = -0.0511879	descr = N_Gram_CGTCG
cnt = 61	feature = 528	correl = -0.0404692	descr = N_Gram_CTTAA
cnt = 62	feature = 551	correl = -0.0546012	descr = N_Gram_GACCG
cnt = 63	feature = 671	correl = -0.0647601	descr = N_Gram_GGGAA
cnt = 64	feature = 624	correl = -0.0240268	descr = N_Gram_GCGTG
cnt = 65	feature = 510	correl = -0.029587	descr = N_Gram_CTCAC
cnt = 66	feature = 584	correl = -0.0731848	descr = N_Gram_GCAAT
cnt = 67	feature = 425	correl = 0.0357518	descr = N_Gram_CCTAC
cnt = 68	feature = 284	correl = 0.0347119	descr = N_Gram_ATAGG
cnt = 69	feature = 516	correl = 0.0284235	descr = N_Gram_CTCTA
cnt = 70	feature = 846	correl = 0.0215275	descr = N_Gram_TGACT
cnt = 71	feature = 700	correl = 0.0460699	descr = N_Gram_GTAAG
cnt = 72	feature = 221	correl = -0.0253543	descr = N_Gram_ACCAA
cnt = 73	feature = 620	correl = -0.0263238	descr = N_Gram_GCGGG
cnt = 74	feature = 774	correl = 0.0751151	descr = N_Gram_TATAA
cnt = 75	feature = 481	correl = -0.0311573	descr = N_Gram_CGGTT
cnt = 76	feature = 741	correl = 0.0242308	descr = N_Gram_TAACA
cnt = 77	feature = 529	correl = 0.0289254	descr = N_Gram_CTTAG
cnt = 78	feature = 926	correl = 0.04353	descr = N_Gram_TTGTG
cnt = 79	feature = 917	correl = 0.0404474	descr = N_Gram_TTGCA
cnt = 80	feature = 747	correl = -0.0581861	descr = N_Gram_TAATC
cnt = 81	feature = 831	correl = -0.0369611	descr = N_Gram_TCTCG
cnt = 82	feature = 784	correl = -0.0269872	descr = N_Gram_TATTA
cnt = 83	feature = 502	correl = -0.0255888	descr = N_Gram_CTAGG
cnt = 84	feature = 823	correl = 0.0879704	descr = N_Gram_TCGTG
cnt = 85	feature = 560	correl = -0.0396741	descr = N_Gram_GAGAT
cnt = 86	feature = 240	correl = 0.0710403	descr = N_Gram_ACTAC
cnt = 87	feature = 463	correl = -0.0385553	descr = N_Gram_CGCGT
cnt = 88	feature = 730	correl = 0.0395513	descr = N_Gram_GTTCG
cnt = 89	feature = 897	correl = 0.0231801	descr = N_Gram_TTATT
cnt = 90	feature = 445	correl = -0.0256825	descr = N_Gram_CGACA
cnt = 91	feature = 757	correl = -0.0234912	descr = N_Gram_TACG
cnt = 92	feature = 405	correl = -0.0566775	descr = N_Gram_CCCGC
cnt = 93	feature = 277	correl = -0.0227504	descr = N_Gram_AGTGG
cnt = 94	feature = 782	correl = 0.0365681	descr = N_Gram_TATGT
cnt = 95	feature = 406	correl = -0.0368185	descr = N_Gram_CCCGG
cnt = 96	feature = 655	correl = -0.0284488	descr = N_Gram_GGCAC
cnt = 97	feature = 544	correl = 0.0582196	descr = N_Gram_GAATA
cnt = 98	feature = 365	correl = 0.0379052	descr = N_Gram_CAGTT
cnt = 99	feature = 559	correl = 0.0256	descr = N_Gram_GAGAA
cnt = 100	feature = 235	correl = -0.0338588	descr = N_Gram_ACGGG
cnt = 101	feature = 275	correl = 0.0278558	descr = N_Gram_AGTCT
cnt = 102	feature = 337	correl = 0.0487995	descr = N_Gram_CAAGC
cnt = 103	feature = 495	correl = 0.064784	descr = N_Gram_CTAAG
cnt = 104	feature = 582	correl = -0.0702504	descr = N_Gram_GCAAA
cnt = 105	feature = 660	correl = -0.027018	descr = N_Gram_GGCCG
cnt = 106	feature = 904	correl = 0.0327375	descr = N_Gram_TTCGC
cnt = 107	feature = 446	correl = -0.039993	descr = N_Gram_CGACC
cnt = 108	feature = 779	correl = 0.0242657	descr = N_Gram_TATCT
cnt = 109	feature = 857	correl = -0.0227017	descr = N_Gram_TGCCT
cnt = 110	feature = 296	correl = 0.0219005	descr = N_Gram_ATCCG
cnt = 111	feature = 781	correl = 0.0577073	descr = N_Gram_TATGA
cnt = 112	feature = 748	correl = -0.0215768	descr = N_Gram_TAATG
cnt = 113	feature = 591	correl = -0.0465131	descr = N_Gram_GCATA
cnt = 114	feature = 615	correl = -0.0807286	descr = N_Gram_GCGCG
cnt = 115	feature = 756	correl = 0.0276855	descr = N_Gram_TACCT
cnt = 116	feature = 229	correl = -0.0393504	descr = N_Gram_ACGAA
cnt = 117	feature = 695	correl = -0.0472679	descr = N_Gram_GGTTA
cnt = 118	feature = 633	correl = -0.0363892	descr = N_Gram_GCTGA
cnt = 119	feature = 335	correl = 0.0261098	descr = N_Gram_CAACC
cnt = 120	feature = 645	correl = -0.0588814	descr = N_Gram_GGACC
cnt = 121	feature = 778	correl = 0.051745	descr = N_Gram_TATCG
cnt = 122	feature = 625	correl = -0.0494015	descr = N_Gram_GCGTT
cnt = 123	feature = 479	correl = -0.038447	descr = N_Gram_CGGTC
cnt = 124	feature = 767	correl = 0.0536372	descr = N_Gram_TAGCA
cnt = 125	feature = 509	correl = -0.0525979	descr = N_Gram_CTCAA
cnt = 126	feature = 266	correl = 0.0224497	descr = N_Gram_AGGCT
cnt = 127	feature = 458	correl = -0.0412945	descr = N_Gram_CGCCC
cnt = 128	feature = 906	correl = 0.0666436	descr = N_Gram_TTCGT
cnt = 129	feature = 877	correl = 0.0411835	descr = N_Gram_TGTCG
cnt = 130	feature = 3	correl = 0.0908252	descr = Position_Specific_Bin_Base_1_Base_A
cnt = 131	feature = 752	correl = 0.0835953	descr = N_Gram_TACAA
cnt = 132	feature = 466	correl = -0.0445736	descr = N_Gram_CGCTC
cnt = 133	feature = 211	correl = 0.027132	descr = N_Gram_ACACA
cnt = 134	feature = 618	correl = -0.0390051	descr = N_Gram_GCGGA
cnt = 135	feature = 398	correl = -0.0753719	descr = N_Gram_CCCAT
cnt = 136	feature = 350	correl = 0.0482254	descr = N_Gram_CACTC
cnt = 137	feature = 396	correl = -0.0214254	descr = N_Gram_CCCAA
cnt = 138	feature = 809	correl = -0.0345254	descr = N_Gram_TCCTG
cnt = 139	feature = 763	correl = 0.0351761	descr = N_Gram_TAGAA
cnt = 140	feature = 318	correl = -0.0352462	descr = N_Gram_ATTAA
cnt = 141	feature = 343	correl = -0.0228021	descr = N_Gram_CACCG
cnt = 142	feature = 325	correl = 0.024741	descr = N_Gram_ATTGC
cnt = 143	feature = 941	correl = 0.0405319	descr = N_Gram_TTTTA
cnt = 144	feature = 651	correl = 0.0366946	descr = N_Gram_GGATT
cnt = 145	feature = 0	correl = 0.0378899	descr = Position_Specific_Bin_Base_0_Base_A
cnt = 146	feature = 796	correl = 0.0335408	descr = N_Gram_TCAGT
cnt = 147	feature = 832	correl = 0.0456743	descr = N_Gram_TCTCT
cnt = 148	feature = 638	correl = -0.0601631	descr = N_Gram_GCTTT
cnt = 149	feature = 920	correl = 0.047674	descr = N_Gram_TTGGA
cnt = 150	feature = 843	correl = 0.0383422	descr = N_Gram_TGAAC
cnt = 151	feature = 402	correl = -0.040172	descr = N_Gram_CCCCT
cnt = 152	feature = 269	correl = 0.0828974	descr = N_Gram_AGGTA
cnt = 153	feature = 19	correl = -0.0328288	descr = Position_Specific_Bin_Base_6_Base_C
cnt = 154	feature = 430	correl = -0.0820678	descr = N_Gram_CCTCG
cnt = 155	feature = 547	correl = 0.0476164	descr = N_Gram_GACAA
cnt = 156	feature = 583	correl = 0.0556304	descr = N_Gram_GCAAC
cnt = 157	feature = 696	correl = -0.0593672	descr = N_Gram_GGTTG
cnt = 158	feature = 518	correl = -0.0535952	descr = N_Gram_CTGAG
cnt = 159	feature = 260	correl = -0.0315008	descr = N_Gram_AGCGT
cnt = 160	feature = 286	correl = 0.0294834	descr = N_Gram_ATATA
cnt = 161	feature = 569	correl = -0.0263588	descr = N_Gram_GAGTT
cnt = 162	feature = 472	correl = -0.109396	descr = N_Gram_CGGCG
cnt = 163	feature = 418	correl = -0.0412444	descr = N_Gram_CCGCT
cnt = 164	feature = 504	correl = 0.0575007	descr = N_Gram_CTATA
cnt = 165	feature = 540	correl = -0.0549028	descr = N_Gram_GAAGA
cnt = 166	feature = 347	correl = -0.0354675	descr = N_Gram_CACGG
cnt = 167	feature = 769	correl = 0.0280791	descr = N_Gram_TAGGC
cnt = 168	feature = 501	correl = 0.0721006	descr = N_Gram_CTAGC
cnt = 169	feature = 6	correl = -0.0394958	descr = Position_Specific_Bin_Base_2_Base_A
cnt = 170	feature = 327	correl = 0.0454373	descr = N_Gram_ATTGT
cnt = 171	feature = 817	correl = 0.0351598	descr = N_Gram_TCGCT
cnt = 172	feature = 34	correl = -0.0342594	descr = Position_Specific_Bin_Base_11_Base_C
cnt = 173	feature = 795	correl = -0.0453528	descr = N_Gram_TCAGA
cnt = 174	feature = 555	correl = 0.0702169	descr = N_Gram_GACTA
cnt = 175	feature = 727	correl = 0.0389719	descr = N_Gram_GTGTA
cnt = 176	feature = 609	correl = -0.0462326	descr = N_Gram_GCCTT
cnt = 177	feature = 815	correl = 0.0530325	descr = N_Gram_TCGCA
cnt = 178	feature = 400	correl = -0.0395225	descr = N_Gram_CCCCA
cnt = 179	feature = 586	correl = -0.0472726	descr = N_Gram_GCACC
cnt = 180	feature = 307	correl = 0.0564554	descr = N_Gram_ATGAG
cnt = 181	feature = 677	correl = -0.0235753	descr = N_Gram_GGGCT
cnt = 182	feature = 415	correl = -0.0672884	descr = N_Gram_CCGAT
cnt = 183	feature = 566	correl = -0.0384571	descr = N_Gram_GAGGG
cnt = 184	feature = 500	correl = 0.0258957	descr = N_Gram_CTAGA
cnt = 185	feature = 777	correl = 0.0665932	descr = N_Gram_TATCA
cnt = 186	feature = 553	correl = -0.0301663	descr = N_Gram_GACGG
cnt = 187	feature = 687	correl = 0.0273535	descr = N_Gram_GGTAC
cnt = 188	feature = 511	correl = 0.0278845	descr = N_Gram_CTCAT
cnt = 189	feature = 265	correl = -0.0266928	descr = N_Gram_AGGCA
cnt = 190	feature = 270	correl = -0.0227126	descr = N_Gram_AGGTG
cnt = 191	feature = 616	correl = -0.0555637	descr = N_Gram_GCGCT
cnt = 192	feature = 887	correl = 0.056557	descr = N_Gram_TTACA
cnt = 193	feature = 786	correl = 0.0221044	descr = N_Gram_TATTG
cnt = 194	feature = 729	correl = -0.0497275	descr = N_Gram_GTTAG
cnt = 195	feature = 858	correl = 0.0511987	descr = N_Gram_TGCGA
cnt = 196	feature = 915	correl = 0.0368866	descr = N_Gram_TTGAC
cnt = 197	feature = 384	correl = -0.0225413	descr = N_Gram_CCAAG
cnt = 198	feature = 759	correl = 0.068002	descr = N_Gram_TACTA
cnt = 199	feature = 820	correl = -0.0262676	descr = N_Gram_TCGGC
cnt = 200	feature = 412	correl = -0.0570658	descr = N_Gram_CCGAA
cnt = 201	feature = 642	correl = -0.0227463	descr = N_Gram_GGAAC
cnt = 202	feature = 294	correl = 0.0624627	descr = N_Gram_ATCCA
cnt = 203	feature = 244	correl = -0.0432176	descr = N_Gram_ACTGC
cnt = 204	feature = 484	correl = -0.0462418	descr = N_Gram_CGTCC
cnt = 205	feature = 414	correl = -0.050809	descr = N_Gram_CCGAG
cnt = 206	feature = 413	correl = -0.0467503	descr = N_Gram_CCGAC
cnt = 207	feature = 771	correl = 0.04072	descr = N_Gram_TAGTG
cnt = 208	feature = 875	correl = 0.029628	descr = N_Gram_TGTAT
cnt = 209	feature = 42	correl = -0.032372	descr = Position_Specific_Bin_Base_14_Base_C
cnt = 210	feature = 306	correl = -0.0227831	descr = N_Gram_ATGAC
cnt = 211	feature = 939	correl = 0.051637	descr = N_Gram_TTTGT
cnt = 212	feature = 813	correl = 0.0308208	descr = N_Gram_TCGAG
cnt = 213	feature = 214	correl = 0.0630837	descr = N_Gram_ACAGT
cnt = 214	feature = 359	correl = 0.0214134	descr = N_Gram_CAGCT
cnt = 215	feature = 914	correl = 0.0643269	descr = N_Gram_TTGAA
cnt = 216	feature = 250	correl = -0.0417226	descr = N_Gram_AGAGA
cnt = 217	feature = 598	correl = -0.0262613	descr = N_Gram_GCCAT
cnt = 218	feature = 67	correl = 0.107189	descr = Position_Specific_Bin_Base_20_Base_T
cnt = 219	feature = 850	correl = 0.028196	descr = N_Gram_TGATT
cnt = 220	feature = 680	correl = -0.0696925	descr = N_Gram_GGGGC
cnt = 221	feature = 686	correl = 0.040743	descr = N_Gram_GGTAA
cnt = 222	feature = 859	correl = -0.0313473	descr = N_Gram_TGCGC
cnt = 223	feature = 740	correl = 0.0220367	descr = N_Gram_TAAAG
cnt = 224	feature = 47	correl = -0.0268652	descr = Position_Specific_Bin_Base_15_Base_T
cnt = 225	feature = 54	correl = -0.045521	descr = Position_Specific_Bin_Base_17_Base_G
cnt = 226	feature = 593	correl = 0.0347099	descr = N_Gram_GCATT
cnt = 227	feature = 869	correl = -0.0405617	descr = N_Gram_TGGGA
cnt = 228	feature = 704	correl = 0.042001	descr = N_Gram_GTCAA
cnt = 229	feature = 11	correl = 0.0690295	descr = Position_Specific_Bin_Base_3_Base_G
cnt = 230	feature = 874	correl = 0.0222116	descr = N_Gram_TGTAG
cnt = 231	feature = 739	correl = 0.0563375	descr = N_Gram_TAAAC
cnt = 232	feature = 14	correl = -0.0774296	descr = Position_Specific_Bin_Base_4_Base_C
cnt = 233	feature = 631	correl = 0.0434217	descr = N_Gram_GCTCT
cnt = 234	feature = 775	correl = 0.0456487	descr = N_Gram_TATAG
cnt = 235	feature = 249	correl = -0.0220244	descr = N_Gram_AGACC
cnt = 236	feature = 61	correl = -0.124941	descr = Position_Specific_Bin_Base_19_Base_C
cnt = 237	feature = 855	correl = -0.0620522	descr = N_Gram_TGCCC
cnt = 238	feature = 58	correl = -0.0471093	descr = Position_Specific_Bin_Base_18_Base_G
cnt = 239	feature = 4	correl = -0.025699	descr = Position_Specific_Bin_Base_1_Base_C
cnt = 240	feature = 675	correl = -0.100407	descr = N_Gram_GGGCC
cnt = 241	feature = 320	correl = 0.0730422	descr = N_Gram_ATTAT
cnt = 242	feature = 679	correl = -0.0558781	descr = N_Gram_GGGGA
cnt = 243	feature = 487	correl = 0.0589496	descr = N_Gram_CGTGA
cnt = 244	feature = 377	correl = 0.037855	descr = N_Gram_CATGT
cnt = 245	feature = 722	correl = -0.0487883	descr = N_Gram_GTGGA
cnt = 246	feature = 557	correl = 0.044337	descr = N_Gram_GACTG
cnt = 247	feature = 39	correl = 0.0521174	descr = Position_Specific_Bin_Base_13_Base_A
cnt = 248	feature = 287	correl = 0.0245904	descr = N_Gram_ATATC
cnt = 249	feature = 338	correl = 0.0520559	descr = N_Gram_CAATC
cnt = 250	feature = 468	correl = -0.030131	descr = N_Gram_CGGAG
cnt = 251	feature = 264	correl = -0.0586054	descr = N_Gram_AGGAG
cnt = 252	feature = 368	correl = -0.0551569	descr = N_Gram_CATAA
cnt = 253	feature = 311	correl = -0.0253183	descr = N_Gram_ATGGA
cnt = 254	feature = 462	correl = -0.0671136	descr = N_Gram_CGCGG
cnt = 255	feature = 514	correl = -0.0519124	descr = N_Gram_CTCGT
cnt = 256	feature = 705	correl = 0.0312411	descr = N_Gram_GTCAT
cnt = 257	feature = 28	correl = 0.0276972	descr = Position_Specific_Bin_Base_9_Base_T
cnt = 258	feature = 1	correl = 0.115975	descr = Position_Specific_Bin_Base_0_Base_C
cnt = 259	feature = 938	correl = 0.0467413	descr = N_Gram_TTTGG
cnt = 260	feature = 734	correl = 0.0341291	descr = N_Gram_GTTTC
cnt = 261	feature = 25	correl = -0.0956516	descr = Position_Specific_Bin_Base_8_Base_C
cnt = 262	feature = 805	correl = -0.0301254	descr = N_Gram_TCCCG
cnt = 263	feature = 838	correl = 0.0223697	descr = N_Gram_TCTTG
cnt = 264	feature = 364	correl = 0.0297756	descr = N_Gram_CAGTA
cnt = 265	feature = 262	correl = 0.0321154	descr = N_Gram_AGCTT
cnt = 266	feature = 51	correl = 0.0300669	descr = Position_Specific_Bin_Base_16_Base_T
cnt = 267	feature = 346	correl = -0.0367661	descr = N_Gram_CACGA
cnt = 268	feature = 21	correl = -0.125311	descr = Position_Specific_Bin_Base_7_Base_C
cnt = 269	feature = 749	correl = 0.0655212	descr = N_Gram_TAATT
cnt = 270	feature = 623	correl = -0.0863611	descr = N_Gram_GCGTC
cnt = 271	feature = 341	correl = -0.0371897	descr = N_Gram_CACAT
cnt = 272	feature = 562	correl = -0.0540257	descr = N_Gram_GAGCC
cnt = 273	feature = 791	correl = 0.0510623	descr = N_Gram_TCAAC
cnt = 274	feature = 600	correl = -0.0819392	descr = N_Gram_GCCCA
cnt = 275	feature = 565	correl = -0.073255	descr = N_Gram_GAGGC
cnt = 276	feature = 434	correl = -0.0631522	descr = N_Gram_CCTGC
cnt = 277	feature = 498	correl = 0.080078	descr = N_Gram_CTACT
cnt = 278	feature = 556	correl = -0.0276736	descr = N_Gram_GACTC
cnt = 279	feature = 925	correl = 0.0239669	descr = N_Gram_TTGTC
cnt = 280	feature = 421	correl = -0.0295375	descr = N_Gram_CCGGT
cnt = 281	feature = 931	correl = 0.0269124	descr = N_Gram_TTTAT
cnt = 282	feature = 309	correl = 0.0270765	descr = N_Gram_ATGCT
cnt = 283	feature = 37	correl = 0.0359216	descr = Position_Specific_Bin_Base_12_Base_A
cnt = 284	feature = 597	correl = -0.0684797	descr = N_Gram_GCCAG
cnt = 285	feature = 18	correl = 0.0603946	descr = Position_Specific_Bin_Base_5_Base_T
cnt = 286	feature = 319	correl = 0.0301148	descr = N_Gram_ATTAG
cnt = 287	feature = 63	correl = 0.0544667	descr = Position_Specific_Bin_Base_19_Base_T
cnt = 288	feature = 563	correl = -0.0344792	descr = N_Gram_GAGCG
cnt = 289	feature = 160	correl = -0.0901814	descr = Fold_of_Target_NoBeginbrace_noends_Pos_20
cnt = 290	feature = 276	correl = 0.0468562	descr = N_Gram_AGTGA
cnt = 291	feature = 433	correl = -0.0592332	descr = N_Gram_CCTGA
cnt = 292	feature = 257	correl = -0.0523699	descr = N_Gram_AGCCC
cnt = 293	feature = 856	correl = -0.0304017	descr = N_Gram_TGCCG
cnt = 294	feature = 725	correl = -0.023903	descr = N_Gram_GTGGT
cnt = 295	feature = 596	correl = -0.0306873	descr = N_Gram_GCCAC
cnt = 296	feature = 943	correl = 0.0354029	descr = N_Gram_TTTTG
cnt = 297	feature = 654	correl = -0.0675656	descr = N_Gram_GGCAA
cnt = 298	feature = 315	correl = 0.0223458	descr = N_Gram_ATGTC
cnt = 299	feature = 891	correl = 0.0742495	descr = N_Gram_TTAGA
cnt = 300	feature = 724	correl = -0.0569172	descr = N_Gram_GTGGG
cnt = 301	feature = 59	correl = 0.0331232	descr = Position_Specific_Bin_Base_18_Base_T
cnt = 302	feature = 848	correl = 0.0590968	descr = N_Gram_TGATA
cnt = 303	feature = 807	correl = 0.0693504	descr = N_Gram_TCCTA
cnt = 304	feature = 431	correl = -0.0691111	descr = N_Gram_CCTCT
cnt = 305	feature = 866	correl = -0.0743113	descr = N_Gram_TGGCG
cnt = 306	feature = 643	correl = -0.0495624	descr = N_Gram_GGAAG
cnt = 307	feature = 254	correl = -0.0434407	descr = N_Gram_AGATG
cnt = 308	feature = 667	correl = -0.0591007	descr = N_Gram_GGCTG
cnt = 309	feature = 826	correl = 0.0585632	descr = N_Gram_TCTAC
cnt = 310	feature = 461	correl = -0.0744575	descr = N_Gram_CGCGC
cnt = 311	feature = 370	correl = 0.0250717	descr = N_Gram_CATAT
cnt = 312	feature = 303	correl = 0.0489401	descr = N_Gram_ATCTG
cnt = 313	feature = 66	correl = -0.166724	descr = Position_Specific_Bin_Base_20_Base_G
cnt = 314	feature = 29	correl = 0.0751094	descr = Position_Specific_Bin_Base_10_Base_A
cnt = 315	feature = 12	correl = -0.0905711	descr = Position_Specific_Bin_Base_3_Base_T
cnt = 316	feature = 794	correl = -0.0571914	descr = N_Gram_TCACG
cnt = 317	feature = 792	correl = 0.0238105	descr = N_Gram_TCAAG
cnt = 318	feature = 387	correl = -0.0311572	descr = N_Gram_CCACG
cnt = 319	feature = 33	correl = -0.0370236	descr = Position_Specific_Bin_Base_11_Base_A
cnt = 320	feature = 241	correl = 0.0424518	descr = N_Gram_ACTCT
cnt = 321	feature = 690	correl = -0.0753693	descr = N_Gram_GGTCC
cnt = 322	feature = 376	correl = -0.0467956	descr = N_Gram_CATGG
cnt = 323	feature = 860	correl = -0.0350527	descr = N_Gram_TGCGG
cnt = 324	feature = 628	correl = 0.029893	descr = N_Gram_GCTAT
cnt = 325	feature = 712	correl = -0.0257375	descr = N_Gram_GTCGG
cnt = 326	feature = 541	correl = -0.0349037	descr = N_Gram_GAAGC
cnt = 327	feature = 213	correl = 0.0466279	descr = N_Gram_ACAGC
cnt = 328	feature = 52	correl = 0.0467491	descr = Position_Specific_Bin_Base_17_Base_A
cnt = 329	feature = 16	correl = 0.0292485	descr = Position_Specific_Bin_Base_4_Base_T
cnt = 330	feature = 251	correl = -0.0296806	descr = N_Gram_AGAGG
cnt = 331	feature = 401	correl = -0.0644952	descr = N_Gram_CCCCG
cnt = 332	feature = 41	correl = 0.103117	descr = Position_Specific_Bin_Base_14_Base_A
cnt = 333	feature = 344	correl = -0.0424058	descr = N_Gram_CACCT
cnt = 334	feature = 299	correl = 0.0494741	descr = N_Gram_ATCGA
cnt = 335	feature = 312	correl = -0.0323597	descr = N_Gram_ATGGG
cnt = 336	feature = 713	correl = 0.0719565	descr = N_Gram_GTCGT
cnt = 337	feature = 522	correl = 0.0473386	descr = N_Gram_CTGGA
cnt = 338	feature = 2	correl = -0.149004	descr = Position_Specific_Bin_Base_0_Base_G
cnt = 339	feature = 852	correl = 0.0242315	descr = N_Gram_TGCAA
cnt = 340	feature = 629	correl = -0.0487211	descr = N_Gram_GCTCC
cnt = 341	feature = 853	correl = 0.0411271	descr = N_Gram_TGCAT
cnt = 342	feature = 909	correl = 0.0340897	descr = N_Gram_TTCTC
cnt = 343	feature = 362	correl = -0.0908184	descr = N_Gram_CAGGG
cnt = 344	feature = 297	correl = 0.0320139	descr = N_Gram_ATCCT
cnt = 345	feature = 524	correl = 0.0340354	descr = N_Gram_CTGGT
cnt = 346	feature = 292	correl = 0.045923	descr = N_Gram_ATCAA
cnt = 347	feature = 243	correl = 0.0668477	descr = N_Gram_ACTGA
cnt = 348	feature = 658	correl = -0.0849963	descr = N_Gram_GGCCA
cnt = 349	feature = 383	correl = -0.0355436	descr = N_Gram_CCAAA
cnt = 350	feature = 470	correl = -0.0442828	descr = N_Gram_CGGCA
cnt = 351	feature = 908	correl = 0.0481384	descr = N_Gram_TTCTA
cnt = 352	feature = 353	correl = -0.0484931	descr = N_Gram_CAGAC
cnt = 353	feature = 664	correl = -0.0784959	descr = N_Gram_GGCGG
cnt = 354	feature = 535	correl = 0.0520587	descr = N_Gram_CTTGT
cnt = 355	feature = 417	correl = -0.0374225	descr = N_Gram_CCGCA
cnt = 356	feature = 880	correl = 0.069089	descr = N_Gram_TGTGT
cnt = 357	feature = 217	correl = 0.0638831	descr = N_Gram_ACATG
cnt = 358	feature = 681	correl = -0.0474961	descr = N_Gram_GGGGT
cnt = 359	feature = 326	correl = 0.0417219	descr = N_Gram_ATTGG
cnt = 360	feature = 526	correl = 0.0387593	descr = N_Gram_CTGTT
cnt = 361	feature = 38	correl = -0.0305606	descr = Position_Specific_Bin_Base_12_Base_C
cnt = 362	feature = 226	correl = -0.0433375	descr = N_Gram_ACCGG
cnt = 363	feature = 787	correl = 0.0526529	descr = N_Gram_TATTT
cnt = 364	feature = 845	correl = 0.034042	descr = N_Gram_TGAAT
cnt = 365	feature = 5	correl = -0.087233	descr = Position_Specific_Bin_Base_1_Base_G
cnt = 366	feature = 575	correl = -0.0435612	descr = N_Gram_GATGT
cnt = 367	feature = 391	correl = -0.0474574	descr = N_Gram_CCAGG
cnt = 368	feature = 574	correl = -0.0551676	descr = N_Gram_GATGG
cnt = 369	feature = 429	correl = -0.0301082	descr = N_Gram_CCTCC
cnt = 370	feature = 57	correl = -0.0308477	descr = Position_Specific_Bin_Base_18_Base_C
cnt = 371	feature = 793	correl = 0.0363551	descr = N_Gram_TCACC
cnt = 372	feature = 821	correl = -0.089796	descr = N_Gram_TCGGG
cnt = 373	feature = 571	correl = 0.0790079	descr = N_Gram_GATAT
cnt = 374	feature = 746	correl = 0.0588583	descr = N_Gram_TAAGG
cnt = 375	feature = 340	correl = 0.0449867	descr = N_Gram_CACAG
cnt = 376	feature = 45	correl = 0.0726704	descr = Position_Specific_Bin_Base_15_Base_A
cnt = 377	feature = 334	correl = 0.0770712	descr = N_Gram_CAACA
cnt = 378	feature = 7	correl = 0.0485481	descr = Position_Specific_Bin_Base_2_Base_C
cnt = 379	feature = 358	correl = -0.0331896	descr = N_Gram_CAGCG
cnt = 380	feature = 55	correl = 0.0550749	descr = Position_Specific_Bin_Base_17_Base_T
cnt = 381	feature = 10	correl = 0.0264599	descr = Position_Specific_Bin_Base_3_Base_A
cnt = 382	feature = 443	correl = -0.0696777	descr = N_Gram_CGAAG
cnt = 383	feature = 24	correl = 0.0466216	descr = Position_Specific_Bin_Base_8_Base_A
cnt = 384	feature = 30	correl = -0.0643965	descr = Position_Specific_Bin_Base_10_Base_C
cnt = 385	feature = 246	correl = 0.0389174	descr = N_Gram_AGAAT
cnt = 386	feature = 768	correl = 0.0763828	descr = N_Gram_TAGCT
cnt = 387	feature = 105	correl = -0.0713483	descr = Fold_of_RNAi_Sequence_Pos_14
cnt = 388	feature = 723	correl = -0.0844981	descr = N_Gram_GTGGC
cnt = 389	feature = 348	correl = -0.0333731	descr = N_Gram_CACGT
cnt = 390	feature = 930	correl = 0.0632982	descr = N_Gram_TTTAG
cnt = 391	feature = 735	correl = 0.0448085	descr = N_Gram_GTTTG
cnt = 392	feature = 933	correl = 0.0420525	descr = N_Gram_TTTCC
cnt = 393	feature = 707	correl = -0.0546243	descr = N_Gram_GTCCC
cnt = 394	feature = 62	correl = -0.121985	descr = Position_Specific_Bin_Base_19_Base_G
cnt = 395	feature = 475	correl = -0.0574165	descr = N_Gram_CGGGC
cnt = 396	feature = 245	correl = 0.049208	descr = N_Gram_ACTGT
cnt = 397	feature = 672	correl = -0.0712699	descr = N_Gram_GGGAG
cnt = 398	feature = 830	correl = 0.0510677	descr = N_Gram_TCTCA
cnt = 399	feature = 538	correl = 0.0415734	descr = N_Gram_GAACA
cnt = 400	feature = 806	correl = -0.0223165	descr = N_Gram_TCCGC
cnt = 401	feature = 699	correl = 0.0440671	descr = N_Gram_GTAAA
cnt = 402	feature = 282	correl = 0.0279124	descr = N_Gram_ATAGA
cnt = 403	feature = 602	correl = -0.0975789	descr = N_Gram_GCCCG
cnt = 404	feature = 534	correl = -0.0303832	descr = N_Gram_CTTGG
cnt = 405	feature = 802	correl = 0.0463357	descr = N_Gram_TCCAT
cnt = 406	feature = 601	correl = -0.0672123	descr = N_Gram_GCCCC
cnt = 407	feature = 614	correl = -0.0323682	descr = N_Gram_GCGCC
cnt = 408	feature = 44	correl = 0.0800737	descr = Position_Specific_Bin_Base_14_Base_T
cnt = 409	feature = 878	correl = 0.0302164	descr = N_Gram_TGTCT
cnt = 410	feature = 390	correl = -0.0771291	descr = N_Gram_CCAGC
cnt = 411	feature = 592	correl = 0.0331446	descr = N_Gram_GCATC
cnt = 412	feature = 539	correl = -0.0257564	descr = N_Gram_GAACT
cnt = 413	feature = 785	correl = 0.0477788	descr = N_Gram_TATTC
cnt = 414	feature = 689	correl = 0.0294191	descr = N_Gram_GGTCA
cnt = 415	feature = 568	correl = 0.0652483	descr = N_Gram_GAGTC
cnt = 416	feature = 744	correl = 0.0525632	descr = N_Gram_TAAGA
cnt = 417	feature = 828	correl = 0.027499	descr = N_Gram_TCTAT
cnt = 418	feature = 354	correl = -0.0562179	descr = N_Gram_CAGAG
cnt = 419	feature = 216	correl = 0.0215491	descr = N_Gram_ACATC
cnt = 420	feature = 473	correl = -0.0387336	descr = N_Gram_CGGCT
cnt = 421	feature = 60	correl = 0.186379	descr = Position_Specific_Bin_Base_19_Base_A
cnt = 422	feature = 8	correl = 0.121431	descr = Position_Specific_Bin_Base_2_Base_G
cnt = 423	feature = 646	correl = 0.0343512	descr = N_Gram_GGACT
cnt = 424	feature = 375	correl = 0.050319	descr = N_Gram_CATGA
cnt = 425	feature = 919	correl = 0.0282072	descr = N_Gram_TTGCG
cnt = 426	feature = 313	correl = -0.0458542	descr = N_Gram_ATGGT
cnt = 427	feature = 13	correl = 0.074816	descr = Position_Specific_Bin_Base_4_Base_A
cnt = 428	feature = 23	correl = 0.0617399	descr = Position_Specific_Bin_Base_7_Base_T
cnt = 429	feature = 844	correl = 0.0540209	descr = N_Gram_TGAAG
cnt = 430	feature = 517	correl = 0.0332127	descr = N_Gram_CTCTT
cnt = 431	feature = 361	correl = -0.0254	descr = N_Gram_CAGGA
cnt = 432	feature = 709	correl = -0.0427077	descr = N_Gram_GTCCT
cnt = 433	feature = 665	correl = -0.0635887	descr = N_Gram_GGCGT
cnt = 434	feature = 587	correl = -0.0303984	descr = N_Gram_GCACG
cnt = 435	feature = 409	correl = -0.0689958	descr = N_Gram_CCCTG
cnt = 436	feature = 827	correl = 0.0505397	descr = N_Gram_TCTAG
cnt = 437	feature = 537	correl = 0.0478089	descr = N_Gram_CTTTG
cnt = 438	feature = 882	correl = 0.0473296	descr = N_Gram_TGTTC
cnt = 439	feature = 513	correl = -0.0627936	descr = N_Gram_CTCGG
cnt = 440	feature = 901	correl = 0.0285924	descr = N_Gram_TTCCA
cnt = 441	feature = 732	correl = -0.0280142	descr = N_Gram_GTTGG
cnt = 442	feature = 648	correl = -0.0673989	descr = N_Gram_GGAGC
cnt = 443	feature = 218	correl = 0.0228651	descr = N_Gram_ACATT
cnt = 444	feature = 35	correl = -0.0441961	descr = Position_Specific_Bin_Base_11_Base_G
cnt = 445	feature = 222	correl = -0.0801998	descr = N_Gram_ACCAC
cnt = 446	feature = 804	correl = -0.0483755	descr = N_Gram_TCCCC
cnt = 447	feature = 865	correl = -0.0745478	descr = N_Gram_TGGCC
cnt = 448	feature = 567	correl = -0.0273815	descr = N_Gram_GAGGT
cnt = 449	feature = 674	correl = -0.0436008	descr = N_Gram_GGGCA
cnt = 450	feature = 650	correl = -0.0375351	descr = N_Gram_GGATG
cnt = 451	feature = 288	correl = 0.0380449	descr = N_Gram_ATATG
cnt = 452	feature = 873	correl = 0.0434943	descr = N_Gram_TGTAA
cnt = 453	feature = 542	correl = 0.0379173	descr = N_Gram_GAAGG
cnt = 454	feature = 895	correl = 0.0567043	descr = N_Gram_TTATC
cnt = 455	feature = 32	correl = 0.0604756	descr = Position_Specific_Bin_Base_10_Base_T
cnt = 456	feature = 606	correl = -0.0284797	descr = N_Gram_GCCGC
cnt = 457	feature = 545	correl = 0.030455	descr = N_Gram_GAATT
cnt = 458	feature = 65	correl = -0.314465	descr = Position_Specific_Bin_Base_20_Base_C
cnt = 459	feature = 207	correl = 0.0592603	descr = N_Gram_ACAAA
cnt = 460	feature = 438	correl = 0.024213	descr = N_Gram_CCTTG
cnt = 461	feature = 608	correl = -0.0652143	descr = N_Gram_GCCTC
cnt = 462	feature = 692	correl = -0.0742009	descr = N_Gram_GGTGC
cnt = 463	feature = 48	correl = 0.072842	descr = Position_Specific_Bin_Base_16_Base_A
cnt = 464	feature = 408	correl = -0.0502475	descr = N_Gram_CCCTC
cnt = 465	feature = 420	correl = -0.105278	descr = N_Gram_CCGGC
cnt = 466	feature = 53	correl = -0.0567571	descr = Position_Specific_Bin_Base_17_Base_C
cnt = 467	feature = 770	correl = 0.0311814	descr = N_Gram_TAGT
cnt = 468	feature = 521	correl = -0.0463751	descr = N_Gram_CTGCC
cnt = 469	feature = 676	correl = -0.0685002	descr = N_Gram_GGGCG
cnt = 470	feature = 252	correl = 0.0513958	descr = N_Gram_AGAGT
cnt = 471	feature = 839	correl = 0.0490872	descr = N_Gram_TCTTT
cnt = 472	feature = 899	correl = 0.0384065	descr = N_Gram_TTCAT
cnt = 473	feature = 255	correl = 0.0544833	descr = N_Gram_AGCAT
cnt = 474	feature = 450	correl = -0.0317254	descr = N_Gram_CGAT
cnt = 475	feature = 549	correl = -0.0503747	descr = N_Gram_GACCA
cnt = 476	feature = 36	correl = 0.120371	descr = Position_Specific_Bin_Base_11_Base_T
cnt = 477	feature = 849	correl = -0.0272473	descr = N_Gram_TGATG
cnt = 478	feature = 43	correl = -0.150597	descr = Position_Specific_Bin_Base_14_Base_G
cnt = 479	feature = 552	correl = -0.026832	descr = N_Gram_GACG
cnt = 480	feature = 9	correl = -0.132636	descr = Position_Specific_Bin_Base_2_Base_T
cnt = 481	feature = 268	correl = -0.107954	descr = N_Gram_AGGGC
cnt = 482	feature = 210	correl = 0.0216829	descr = N_Gram_ACAC
cnt = 483	feature = 942	correl = 0.0258921	descr = N_Gram_TTTTC
cnt = 484	feature = 754	correl = 0.0224258	descr = N_Gram_TACC
cnt = 485	feature = 491	correl = -0.0344148	descr = N_Gram_CGTTG
cnt = 486	feature = 17	correl = -0.0698688	descr = Position_Specific_Bin_Base_5_Base_C
cnt = 487	feature = 56	correl = 0.0434344	descr = Position_Specific_Bin_Base_18_Base_A
cnt = 488	feature = 386	correl = -0.0682412	descr = N_Gram_CCACC
cnt = 489	feature = 519	correl = 0.036844	descr = N_Gram_CTGAT
cnt = 490	feature = 753	correl = 0.0331521	descr = N_Gram_TACAT
cnt = 491	feature = 397	correl = -0.0532631	descr = N_Gram_CCCAG
cnt = 492	feature = 798	correl = 0.0595063	descr = N_Gram_TCATC
cnt = 493	feature = 26	correl = 0.0674224	descr = Position_Specific_Bin_Base_8_Base_T
cnt = 494	feature = 533	correl = 0.0358303	descr = N_Gram_CTTGC
cnt = 495	feature = 922	correl = 0.0312987	descr = N_Gram_TTGGT
cnt = 496	feature = 861	correl = 0.0390068	descr = N_Gram_TGCTA
cnt = 497	feature = 902	correl = 0.0333016	descr = N_Gram_TTCCT
cnt = 498	feature = 717	correl = 0.0222469	descr = N_Gram_GTGAA
cnt = 499	feature = 924	correl = 0.0491223	descr = N_Gram_TTGTA
cnt = 500	feature = 228	correl = -0.0374129	descr = N_Gram_ACGA
cnt = 501	feature = 937	correl = 0.0667574	descr = N_Gram_TTTGA
cnt = 502	feature = 49	correl = -0.0375101	descr = Position_Specific_Bin_Base_16_Base_C
cnt = 503	feature = 379	correl = 0.0736468	descr = N_Gram_CATTA
cnt = 504	feature = 605	correl = -0.0426898	descr = N_Gram_GCCGA
cnt = 505	feature = 423	correl = 0.0676335	descr = N_Gram_CCTA
cnt = 506	feature = 372	correl = 0.0233323	descr = N_Gram_CATCC
cnt = 507	feature = 886	correl = 0.0275041	descr = N_Gram_TTAC
cnt = 508	feature = 834	correl = 0.0838988	descr = N_Gram_TCTGC
cnt = 509	feature = 870	correl = -0.0579999	descr = N_Gram_TGGGG
cnt = 510	feature = 40	correl = -0.0300238	descr = Position_Specific_Bin_Base_13_Base_G
cnt = 511	feature = 867	correl = -0.0242382	descr = N_Gram_TGGCT
cnt = 512	feature = 239	correl = 0.0458387	descr = N_Gram_ACTA
cnt = 513	feature = 289	correl = 0.0697248	descr = N_Gram_ATATT
cnt = 514	feature = 531	correl = 0.0342276	descr = N_Gram_CTTCT
cnt = 515	feature = 46	correl = -0.0396743	descr = Position_Specific_Bin_Base_15_Base_G
cnt = 516	feature = 812	correl = 0.0256743	descr = N_Gram_TCGA
cnt = 517	feature = 428	correl = -0.0345836	descr = N_Gram_CCTCA
cnt = 518	feature = 649	correl = -0.068136	descr = N_Gram_GGAGG
cnt = 519	feature = 927	correl = 0.0500436	descr = N_Gram_TTGTT
cnt = 520	feature = 248	correl = 0.0600727	descr = N_Gram_AGACA
cnt = 521	feature = 835	correl = 0.0462213	descr = N_Gram_TCTGG
cnt = 522	feature = 20	correl = 0.0895751	descr = Position_Specific_Bin_Base_7_Base_A
cnt = 523	feature = 589	correl = -0.0564918	descr = N_Gram_GCAGA
cnt = 524	feature = 814	correl = 0.0515517	descr = N_Gram_TCGC
cnt = 525	feature = 435	correl = -0.0397982	descr = N_Gram_CCTGG
cnt = 526	feature = 15	correl = -0.0248418	descr = Position_Specific_Bin_Base_4_Base_G
cnt = 527	feature = 810	correl = 0.0638713	descr = N_Gram_TCCTT
cnt = 528	feature = 611	correl = 0.0222167	descr = N_Gram_GCGA
cnt = 529	feature = 31	correl = -0.0680806	descr = Position_Specific_Bin_Base_10_Base_G
cnt = 530	feature = 637	correl = 0.0277467	descr = N_Gram_GCTTG
cnt = 531	feature = 718	correl = -0.0530371	descr = N_Gram_GTGC
cnt = 532	feature = 494	correl = 0.0362264	descr = N_Gram_CTAA
cnt = 533	feature = 349	correl = 0.0236393	descr = N_Gram_CACT
cnt = 534	feature = 573	correl = -0.0342133	descr = N_Gram_GATGA
cnt = 535	feature = 766	correl = 0.0691331	descr = N_Gram_TAGC
cnt = 536	feature = 298	correl = 0.0551585	descr = N_Gram_ATCG
cnt = 537	feature = 69	correl = 0.0957329	descr = Gibbs_of_Target_Sequence__Pos_0_Step_1
cnt = 538	feature = 808	correl = -0.0282311	descr = N_Gram_TCCTC
cnt = 539	feature = 404	correl = -0.102458	descr = N_Gram_CCCGA
cnt = 540	feature = 483	correl = -0.0419615	descr = N_Gram_CGTC
cnt = 541	feature = 356	correl = -0.0397722	descr = N_Gram_CAGCA
cnt = 542	feature = 883	correl = 0.0585108	descr = N_Gram_TGTTT
cnt = 543	feature = 333	correl = 0.0551268	descr = N_Gram_CAAC
cnt = 544	feature = 910	correl = 0.0886276	descr = N_Gram_TTCTG
cnt = 545	feature = 603	correl = -0.0766338	descr = N_Gram_GCCCT
cnt = 546	feature = 726	correl = 0.0353063	descr = N_Gram_GTGT
cnt = 547	feature = 22	correl = -0.0248271	descr = Position_Specific_Bin_Base_7_Base_G
cnt = 548	feature = 382	correl = -0.0242112	descr = N_Gram_CCAA
cnt = 549	feature = 693	correl = -0.100696	descr = N_Gram_GGTGG
cnt = 550	feature = 703	correl = 0.0219135	descr = N_Gram_GTCA
cnt = 551	feature = 460	correl = -0.0799099	descr = N_Gram_CGCG
cnt = 552	feature = 261	correl = 0.0317969	descr = N_Gram_AGCT
cnt = 553	feature = 911	correl = 0.0487574	descr = N_Gram_TTCTT
cnt = 554	feature = 233	correl = -0.0396127	descr = N_Gram_ACGG
cnt = 555	feature = 308	correl = 0.0222204	descr = N_Gram_ATGC
cnt = 556	feature = 305	correl = 0.0243452	descr = N_Gram_ATGAA
cnt = 557	feature = 876	correl = 0.0407919	descr = N_Gram_TGTC
cnt = 558	feature = 374	correl = 0.0389008	descr = N_Gram_CATG
cnt = 559	feature = 373	correl = 0.0689883	descr = N_Gram_CATCT
cnt = 560	feature = 363	correl = 0.0354459	descr = N_Gram_CAGT
cnt = 561	feature = 668	correl = -0.0269806	descr = N_Gram_GGCTT
cnt = 562	feature = 659	correl = -0.118317	descr = N_Gram_GGCCC
cnt = 563	feature = 913	correl = 0.0472392	descr = N_Gram_TTGA
cnt = 564	feature = 224	correl = -0.0297699	descr = N_Gram_ACCG
cnt = 565	feature = 935	correl = 0.0587185	descr = N_Gram_TTTCT
cnt = 566	feature = 478	correl = -0.0492675	descr = N_Gram_CGGT
cnt = 567	feature = 837	correl = 0.0416517	descr = N_Gram_TCTTC
cnt = 568	feature = 607	correl = -0.0511287	descr = N_Gram_GCCT
cnt = 569	feature = 758	correl = 0.0533932	descr = N_Gram_TACT
cnt = 570	feature = 497	correl = 0.0539479	descr = N_Gram_CTACA
cnt = 571	feature = 663	correl = -0.0692142	descr = N_Gram_GGCGC
cnt = 572	feature = 330	correl = 0.0485896	descr = N_Gram_ATTTT
cnt = 573	feature = 822	correl = 0.0502377	descr = N_Gram_TCGT
cnt = 574	feature = 546	correl = 0.0323123	descr = N_Gram_GACA
cnt = 575	feature = 634	correl = -0.052814	descr = N_Gram_GCTGC
cnt = 576	feature = 281	correl = 0.0420683	descr = N_Gram_ATAG
cnt = 577	feature = 879	correl = 0.0479098	descr = N_Gram_TGTG
cnt = 578	feature = 595	correl = -0.0541695	descr = N_Gram_GCCA
cnt = 579	feature = 554	correl = 0.0274279	descr = N_Gram_GACT
cnt = 580	feature = 258	correl = -0.0599502	descr = N_Gram_AGCG
cnt = 581	feature = 894	correl = 0.0632874	descr = N_Gram_TTAT
cnt = 582	feature = 743	correl = 0.0783267	descr = N_Gram_TAAG
cnt = 583	feature = 324	correl = 0.0582726	descr = N_Gram_ATTG
cnt = 584	feature = 619	correl = -0.0940545	descr = N_Gram_GCGGC
cnt = 585	feature = 581	correl = -0.0579534	descr = N_Gram_GCAA
cnt = 586	feature = 223	correl = -0.0214933	descr = N_Gram_ACCC
cnt = 587	feature = 444	correl = -0.0480589	descr = N_Gram_CGAC
cnt = 588	feature = 903	correl = 0.0305584	descr = N_Gram_TTCG
cnt = 589	feature = 685	correl = 0.0285067	descr = N_Gram_GGTA
cnt = 590	feature = 454	correl = -0.0333185	descr = N_Gram_CGCA
cnt = 591	feature = 273	correl = 0.0467547	descr = N_Gram_AGTC
cnt = 592	feature = 716	correl = 0.0246195	descr = N_Gram_GTGA
cnt = 593	feature = 525	correl = 0.0367983	descr = N_Gram_CTGT
cnt = 594	feature = 851	correl = 0.0399294	descr = N_Gram_TGCA
cnt = 595	feature = 489	correl = -0.0451464	descr = N_Gram_CGTT
cnt = 596	feature = 641	correl = -0.0309111	descr = N_Gram_GGAA
cnt = 597	feature = 392	correl = -0.0254181	descr = N_Gram_CCAT
cnt = 598	feature = 464	correl = -0.0376948	descr = N_Gram_CGCT
cnt = 599	feature = 694	correl = -0.0309818	descr = N_Gram_GGTT
cnt = 600	feature = 683	correl = -0.0765844	descr = N_Gram_GGGTG
cnt = 601	feature = 627	correl = 0.0242534	descr = N_Gram_GCTA
cnt = 602	feature = 536	correl = 0.034074	descr = N_Gram_CTTT
cnt = 603	feature = 790	correl = 0.0251601	descr = N_Gram_TCAA
cnt = 604	feature = 367	correl = -0.0277601	descr = N_Gram_CATA
cnt = 605	feature = 622	correl = -0.0789832	descr = N_Gram_GCGT
cnt = 606	feature = 267	correl = -0.0469918	descr = N_Gram_AGGG
cnt = 607	feature = 710	correl = 0.0443804	descr = N_Gram_GTCG
cnt = 608	feature = 512	correl = -0.0848819	descr = N_Gram_CTCG
cnt = 609	feature = 499	correl = 0.0474849	descr = N_Gram_CTAG
cnt = 610	feature = 256	correl = -0.0492856	descr = N_Gram_AGCC
cnt = 611	feature = 220	correl = -0.043601	descr = N_Gram_ACCA
cnt = 612	feature = 206	correl = 0.082947	descr = N_Gram_ACAA
cnt = 613	feature = 291	correl = 0.0265346	descr = N_Gram_ATCA
cnt = 614	feature = 515	correl = 0.0239029	descr = N_Gram_CTCT
cnt = 615	feature = 590	correl = 0.0316297	descr = N_Gram_GCAT
cnt = 616	feature = 73	correl = 0.055138	descr = Gibbs_of_Target_Sequence__Pos_5_Step_1
cnt = 617	feature = 242	correl = 0.0556019	descr = N_Gram_ACTG
cnt = 618	feature = 678	correl = -0.0914356	descr = N_Gram_GGGG
cnt = 619	feature = 872	correl = 0.0527287	descr = N_Gram_TGTA
cnt = 620	feature = 780	correl = 0.0603612	descr = N_Gram_TATG
cnt = 621	feature = 670	correl = -0.0749987	descr = N_Gram_GGGA
cnt = 622	feature = 293	correl = 0.0466218	descr = N_Gram_ATCC
cnt = 623	feature = 395	correl = -0.0673138	descr = N_Gram_CCCA
cnt = 624	feature = 773	correl = 0.0735248	descr = N_Gram_TATA
cnt = 625	feature = 323	correl = 0.0824691	descr = N_Gram_ATTCT
cnt = 626	feature = 688	correl = -0.0292576	descr = N_Gram_GGTC
cnt = 627	feature = 317	correl = 0.0534439	descr = N_Gram_ATTA
cnt = 628	feature = 647	correl = -0.0702057	descr = N_Gram_GGAG
cnt = 629	feature = 900	correl = 0.0417864	descr = N_Gram_TTCC
cnt = 630	feature = 698	correl = 0.0557043	descr = N_Gram_GTAA
cnt = 631	feature = 301	correl = 0.0599586	descr = N_Gram_ATCT
cnt = 632	feature = 212	correl = 0.0479911	descr = N_Gram_ACAG
cnt = 633	feature = 916	correl = 0.0424942	descr = N_Gram_TTGC
cnt = 634	feature = 70	correl = -0.0262017	descr = Gibbs_of_Target_Sequence__Pos_1_Step_1
cnt = 635	feature = 666	correl = -0.0431988	descr = N_Gram_GGCT
cnt = 636	feature = 776	correl = 0.0711812	descr = N_Gram_TATC
cnt = 637	feature = 310	correl = -0.0541684	descr = N_Gram_ATGG
cnt = 638	feature = 548	correl = -0.0716227	descr = N_Gram_GACC
cnt = 639	feature = 653	correl = -0.0718658	descr = N_Gram_GGCA
cnt = 640	feature = 407	correl = -0.0611175	descr = N_Gram_CCCT
cnt = 641	feature = 561	correl = -0.0371344	descr = N_Gram_GAGC
cnt = 642	feature = 929	correl = 0.0494664	descr = N_Gram_TTTA
cnt = 643	feature = 706	correl = -0.0684849	descr = N_Gram_GTCC
cnt = 644	feature = 829	correl = 0.0518712	descr = N_Gram_TCTC
cnt = 645	feature = 721	correl = -0.102581	descr = N_Gram_GTGG
cnt = 646	feature = 570	correl = 0.0460878	descr = N_Gram_GATA
cnt = 647	feature = 496	correl = 0.0703722	descr = N_Gram_CTAC
cnt = 648	feature = 731	correl = -0.0444937	descr = N_Gram_GTTG
cnt = 649	feature = 360	correl = -0.0363601	descr = N_Gram_CAGG
cnt = 650	feature = 436	correl = 0.0336197	descr = N_Gram_CCTT
cnt = 651	feature = 632	correl = -0.0300766	descr = N_Gram_GCTG
cnt = 652	feature = 503	correl = 0.0492877	descr = N_Gram_CTAT
cnt = 653	feature = 762	correl = 0.0626719	descr = N_Gram_TAGA
cnt = 654	feature = 399	correl = -0.0824228	descr = N_Gram_CCCC
cnt = 655	feature = 818	correl = -0.0474904	descr = N_Gram_TCGG
cnt = 656	feature = 572	correl = -0.0516235	descr = N_Gram_GATG
cnt = 657	feature = 342	correl = -0.0285997	descr = N_Gram_CACC
cnt = 658	feature = 345	correl = -0.0657349	descr = N_Gram_CACG
cnt = 659	feature = 352	correl = -0.0575825	descr = N_Gram_CAGA
cnt = 660	feature = 854	correl = -0.0416621	descr = N_Gram_TGCC
cnt = 661	feature = 419	correl = -0.0560018	descr = N_Gram_CCGG
cnt = 662	feature = 432	correl = -0.0641635	descr = N_Gram_CCTG
cnt = 663	feature = 890	correl = 0.0568171	descr = N_Gram_TTAG
cnt = 664	feature = 636	correl = -0.0234813	descr = N_Gram_GCTT
cnt = 665	feature = 247	correl = 0.021392	descr = N_Gram_AGAC
cnt = 666	feature = 733	correl = 0.0576585	descr = N_Gram_GTTT
cnt = 667	feature = 847	correl = 0.0362375	descr = N_Gram_TGAT
cnt = 668	feature = 355	correl = -0.0449203	descr = N_Gram_CAGC
cnt = 669	feature = 604	correl = -0.0473814	descr = N_Gram_GCCG
cnt = 670	feature = 842	correl = 0.0575139	descr = N_Gram_TGAA
cnt = 671	feature = 783	correl = 0.0613107	descr = N_Gram_TATT
cnt = 672	feature = 833	correl = 0.0884495	descr = N_Gram_TCTG
cnt = 673	feature = 215	correl = 0.0638247	descr = N_Gram_ACAT
cnt = 674	feature = 564	correl = -0.0728725	descr = N_Gram_GAGG
cnt = 675	feature = 800	correl = 0.0348487	descr = N_Gram_TCCA
cnt = 676	feature = 530	correl = 0.0230484	descr = N_Gram_CTTC
cnt = 677	feature = 797	correl = 0.0594381	descr = N_Gram_TCAT
cnt = 678	feature = 76	correl = 0.0868265	descr = Gibbs_of_Target_Sequence__Pos_8_Step_1
cnt = 679	feature = 803	correl = -0.0360973	descr = N_Gram_TCCC
cnt = 680	feature = 864	correl = -0.0891574	descr = N_Gram_TGGC
cnt = 681	feature = 457	correl = -0.0275808	descr = N_Gram_CGCC
cnt = 682	feature = 825	correl = 0.0705032	descr = N_Gram_TCTA
cnt = 683	feature = 385	correl = -0.044098	descr = N_Gram_CCAC
cnt = 684	feature = 923	correl = 0.076775	descr = N_Gram_TTGT
cnt = 685	feature = 474	correl = -0.0799489	descr = N_Gram_CGGG
cnt = 686	feature = 71	correl = -0.152	descr = Gibbs_of_Target_Sequence__Pos_2_Step_1
cnt = 687	feature = 751	correl = 0.0475776	descr = N_Gram_TACA
cnt = 688	feature = 321	correl = 0.0715683	descr = N_Gram_ATTC
cnt = 689	feature = 738	correl = 0.0466247	descr = N_Gram_TAAA
cnt = 690	feature = 389	correl = -0.0658559	descr = N_Gram_CCAG
cnt = 691	feature = 868	correl = -0.0406726	descr = N_Gram_TGGG
cnt = 692	feature = 416	correl = -0.0527149	descr = N_Gram_CCGC
cnt = 693	feature = 411	correl = -0.109209	descr = N_Gram_CCGA
cnt = 694	feature = 612	correl = -0.0716981	descr = N_Gram_GCGC
cnt = 695	feature = 238	correl = 0.0372582	descr = N_Gram_ACT
cnt = 696	feature = 304	correl = 0.0349646	descr = N_Gram_ATGA
cnt = 697	feature = 520	correl = -0.0337168	descr = N_Gram_CTGC
cnt = 698	feature = 940	correl = 0.0532314	descr = N_Gram_TTTT
cnt = 699	feature = 588	correl = -0.035098	descr = N_Gram_GCAG
cnt = 700	feature = 657	correl = -0.132991	descr = N_Gram_GGCC
cnt = 701	feature = 691	correl = -0.0875028	descr = N_Gram_GGTG
cnt = 702	feature = 881	correl = 0.066772	descr = N_Gram_TGTT
cnt = 703	feature = 932	correl = 0.0599314	descr = N_Gram_TTTC
cnt = 704	feature = 80	correl = 0.0299313	descr = Gibbs_of_Target_Sequence__Pos_12_Step_1
cnt = 705	feature = 697	correl = 0.0461802	descr = N_Gram_GTA
cnt = 706	feature = 72	correl = 0.112555	descr = Gibbs_of_Target_Sequence__Pos_4_Step_1
cnt = 707	feature = 285	correl = 0.0944682	descr = N_Gram_ATAT
cnt = 708	feature = 673	correl = -0.121544	descr = N_Gram_GGGC
cnt = 709	feature = 617	correl = -0.104864	descr = N_Gram_GCGG
cnt = 710	feature = 79	correl = 0.0592207	descr = Gibbs_of_Target_Sequence__Pos_11_Step_1
cnt = 711	feature = 482	correl = -0.0344455	descr = N_Gram_CGT
cnt = 712	feature = 403	correl = -0.118682	descr = N_Gram_CCCG
cnt = 713	feature = 427	correl = -0.0904648	descr = N_Gram_CCTC
cnt = 714	feature = 682	correl = -0.0551281	descr = N_Gram_GGGT
cnt = 715	feature = 227	correl = -0.0689623	descr = N_Gram_ACG
cnt = 716	feature = 371	correl = 0.0466801	descr = N_Gram_CATC
cnt = 717	feature = 82	correl = 0.144853	descr = Gibbs_of_Target_Sequence__Pos_14_Step_1
cnt = 718	feature = 74	correl = 0.100983	descr = Gibbs_of_Target_Sequence__Pos_6_Step_1
cnt = 719	feature = 77	correl = 0.103143	descr = Gibbs_of_Target_Sequence__Pos_9_Step_1
cnt = 720	feature = 81	correl = 0.130389	descr = Gibbs_of_Target_Sequence__Pos_13_Step_1
cnt = 721	feature = 836	correl = 0.0687954	descr = N_Gram_TCTT
cnt = 722	feature = 750	correl = 0.0584374	descr = N_Gram_TAC
cnt = 723	feature = 271	correl = 0.0428257	descr = N_Gram_AGT
cnt = 724	feature = 328	correl = 0.0423378	descr = N_Gram_ATTT
cnt = 725	feature = 78	correl = 0.127807	descr = Gibbs_of_Target_Sequence__Pos_10_Step_1
cnt = 726	feature = 907	correl = 0.0905695	descr = N_Gram_TTCT
cnt = 727	feature = 662	correl = -0.111253	descr = N_Gram_GGCG
cnt = 728	feature = 219	correl = -0.0521815	descr = N_Gram_ACC
cnt = 729	feature = 811	correl = 0.0334402	descr = N_Gram_TCG
cnt = 730	feature = 599	correl = -0.160816	descr = N_Gram_GCCC
cnt = 731	feature = 789	correl = 0.0376256	descr = N_Gram_TCA
cnt = 732	feature = 83	correl = 0.0950288	descr = Gibbs_of_Target_Sequence__Pos_15_Step_1
cnt = 733	feature = 469	correl = -0.120052	descr = N_Gram_CGGC
cnt = 734	feature = 841	correl = 0.0660654	descr = N_Gram_TGA
cnt = 735	feature = 339	correl = -0.0308729	descr = N_Gram_CAC
cnt = 736	feature = 75	correl = 0.162294	descr = Gibbs_of_Target_Sequence__Pos_7_Step_1
cnt = 737	feature = 290	correl = 0.0604277	descr = N_Gram_ATC
cnt = 738	feature = 715	correl = -0.0296755	descr = N_Gram_GTG
cnt = 739	feature = 871	correl = 0.0852761	descr = N_Gram_TGT
cnt = 740	feature = 761	correl = 0.0867433	descr = N_Gram_TAG
cnt = 741	feature = 580	correl = -0.0506229	descr = N_Gram_GCA
cnt = 742	feature = 558	correl = -0.0516736	descr = N_Gram_GAG
cnt = 743	feature = 331	correl = 0.0254871	descr = N_Gram_CAA
cnt = 744	feature = 626	correl = -0.0248261	descr = N_Gram_GCT
cnt = 745	feature = 640	correl = -0.0636014	descr = N_Gram_GGA
cnt = 746	feature = 263	correl = -0.0243319	descr = N_Gram_AGG
cnt = 747	feature = 737	correl = 0.0783113	descr = N_Gram_TAA
cnt = 748	feature = 493	correl = 0.100781	descr = N_Gram_CTA
cnt = 749	feature = 912	correl = 0.105127	descr = N_Gram_TTG
cnt = 750	feature = 381	correl = -0.0647711	descr = N_Gram_CCA
cnt = 751	feature = 508	correl = -0.0304837	descr = N_Gram_CTC
cnt = 752	feature = 885	correl = 0.0887028	descr = N_Gram_TTA
cnt = 753	feature = 684	correl = -0.0535603	descr = N_Gram_GGT
cnt = 754	feature = 422	correl = -0.049025	descr = N_Gram_CCT
cnt = 755	feature = 840	correl = 0.0420974	descr = N_Gram_TG
cnt = 756	feature = 527	correl = 0.0614366	descr = N_Gram_CTT
cnt = 757	feature = 366	correl = 0.0744898	descr = N_Gram_CAT
cnt = 758	feature = 351	correl = -0.0328724	descr = N_Gram_CAG
cnt = 759	feature = 394	correl = -0.138568	descr = N_Gram_CCC
cnt = 760	feature = 279	correl = 0.0589813	descr = N_Gram_ATA
cnt = 761	feature = 863	correl = -0.0642514	descr = N_Gram_TGG
cnt = 762	feature = 824	correl = 0.10801	descr = N_Gram_TCT
cnt = 763	feature = 669	correl = -0.123415	descr = N_Gram_GGG
cnt = 764	feature = 788	correl = 0.0515367	descr = N_Gram_TC
cnt = 765	feature = 610	correl = -0.107375	descr = N_Gram_GCG
cnt = 766	feature = 772	correl = 0.133517	descr = N_Gram_TAT
cnt = 767	feature = 898	correl = 0.0844651	descr = N_Gram_TTC
cnt = 768	feature = 453	correl = -0.0593016	descr = N_Gram_CGC
cnt = 769	feature = 799	correl = 0.0230676	descr = N_Gram_TCC
cnt = 770	feature = 594	correl = -0.14343	descr = N_Gram_GCC
cnt = 771	feature = 467	correl = -0.120069	descr = N_Gram_CGG
cnt = 772	feature = 928	correl = 0.110707	descr = N_Gram_TTT
cnt = 773	feature = 410	correl = -0.095464	descr = N_Gram_CCG
cnt = 774	feature = 316	correl = 0.11887	descr = N_Gram_ATT
cnt = 775	feature = 639	correl = -0.128601	descr = N_Gram_GG
cnt = 776	feature = 884	correl = 0.167019	descr = N_Gram_TT
cnt = 777	feature = 380	correl = -0.0865305	descr = N_Gram_CC
cnt = 778	feature = 579	correl = -0.140383	descr = N_Gram_GC
cnt = 779	feature = 278	correl = 0.124512	descr = N_Gram_AT
cnt = 780	feature = 736	correl = 0.180171	descr = N_Gram_TA
cnt = 781	feature = 440	correl = -0.0977326	descr = N_Gram_CG
cnt = 782	feature = 68	correl = 0.296357	descr = Gibbs_of_Target_Sequence_
num rows = 2188
num_elements = 1713204
.*
optimization finished, #iter = 1965
nu = 0.172264
obj = -29.440779, rho = -0.716455
nSV = 977, nBSV = 65
num rows = 243
num_elements = 190269
*
optimization finished, #iter = 153
nu = 0.139096
obj = -3.111427, rho = -0.705818
nSV = 133, nBSV = 1
.*
optimization finished, #iter = 1965
nu = 0.172264
obj = -29.440779, rho = -0.716455
nSV = 977, nBSV = 65
CFS merit scores = 1.35248
CFS merit scores = 1.58469
CFS merit scores = 1.83315
CFS merit scores = 2.06529
CFS merit scores = 2.27564
CFS merit scores = 2.46476
CFS merit scores = 2.64057
CFS merit scores = 2.80541
CFS merit scores = 2.95982
CFS merit scores = 3.1049
CFS merit scores = 3.24311
CFS merit scores = 3.37437
CFS merit scores = 3.49948
CFS merit scores = 3.61844
CFS merit scores = 3.73243
CFS merit scores = 3.8409
CFS merit scores = 3.94424
CFS merit scores = 4.04333
CFS merit scores = 4.13982
CFS merit scores = 4.23186
CFS merit scores = 4.32122
CFS merit scores = 4.40691
CFS merit scores = 4.48978
CFS merit scores = 4.57024
CFS merit scores = 4.64748
CFS merit scores = 4.72251
CFS merit scores = 4.79491
CFS merit scores = 4.8646
CFS merit scores = 4.93163
CFS merit scores = 4.99656
CFS merit scores = 5.05917
CFS merit scores = 5.12024
CFS merit scores = 5.17964
CFS merit scores = 5.23694
CFS merit scores = 5.29212
CFS merit scores = 5.34582
CFS merit scores = 5.39736
CFS merit scores = 5.44765
CFS merit scores = 5.49615
CFS merit scores = 5.54368
CFS merit scores = 5.58996
CFS merit scores = 5.63341
CFS merit scores = 5.67527
CFS merit scores = 5.71658
CFS merit scores = 5.757
CFS merit scores = 5.79372
CFS merit scores = 5.82903
CFS merit scores = 5.86296
CFS merit scores = 5.89605
CFS merit scores = 5.92871
CFS merit scores = 5.96071
CFS merit scores = 5.99165
CFS merit scores = 6.02228
CFS merit scores = 6.05026
CFS merit scores = 6.0776
CFS merit scores = 6.10483
CFS merit scores = 6.13195
CFS merit scores = 6.15845
CFS merit scores = 6.18418
CFS merit scores = 6.20913
CFS merit scores = 6.23311
CFS merit scores = 6.25712
CFS merit scores = 6.28055
CFS merit scores = 6.30359
CFS merit scores = 6.32507
CFS merit scores = 6.3464
CFS merit scores = 6.36709
CFS merit scores = 6.38693
CFS merit scores = 6.40605
CFS merit scores = 6.4241
CFS merit scores = 6.44107
CFS merit scores = 6.45782
CFS merit scores = 6.4746
CFS merit scores = 6.49018
CFS merit scores = 6.50546
CFS merit scores = 6.52057
CFS merit scores = 6.53554
CFS merit scores = 6.55037
CFS merit scores = 6.56521
CFS merit scores = 6.57973
CFS merit scores = 6.59399
CFS merit scores = 6.60796
CFS merit scores = 6.62093
CFS merit scores = 6.63291
CFS merit scores = 6.6448
CFS merit scores = 6.65659
CFS merit scores = 6.66762
CFS merit scores = 6.67862
CFS merit scores = 6.68915
CFS merit scores = 6.69963
CFS merit scores = 6.70981
CFS merit scores = 6.71832
CFS merit scores = 6.72621
CFS merit scores = 6.73411
CFS merit scores = 6.7408
CFS merit scores = 6.74769
CFS merit scores = 6.75435
CFS merit scores = 6.761
CFS merit scores = 6.76771
CFS merit scores = 6.77413
CFS merit scores = 6.78036
CFS merit scores = 6.78584
CFS merit scores = 6.79027
CFS merit scores = 6.79515
CFS merit scores = 6.79952
CFS merit scores = 6.80402
CFS merit scores = 6.80783
CFS merit scores = 6.81162
CFS merit scores = 6.81545
CFS merit scores = 6.81927
CFS merit scores = 6.8227
CFS merit scores = 6.82569
CFS merit scores = 6.82864
CFS merit scores = 6.83164
CFS merit scores = 6.83344
CFS merit scores = 6.83547
CFS merit scores = 6.83775
CFS merit scores = 6.84016
CFS merit scores = 6.84267
CFS merit scores = 6.84533
CFS merit scores = 6.84757
CFS merit scores = 6.84982
CFS merit scores = 6.85215
CFS merit scores = 6.85404
CFS merit scores = 6.85562
CFS merit scores = 6.85732
CFS merit scores = 6.8592
CFS merit scores = 6.86119
CFS merit scores = 6.86319
CFS merit scores = 6.86532
CFS merit scores = 6.8673
CFS merit scores = 6.86894
CFS merit scores = 6.8705
CFS merit scores = 6.87208
CFS merit scores = 6.87372
CFS merit scores = 6.87518
CFS merit scores = 6.87677
CFS merit scores = 6.8783
CFS merit scores = 6.87893
CFS merit scores = 6.87961
CFS merit scores = 6.88017
CFS merit scores = 6.88081
CFS merit scores = 6.88158
CFS merit scores = 6.88243
CFS merit scores = 6.88337
CFS merit scores = 6.88433
CFS merit scores = 6.88525
CFS merit scores = 6.8863
CFS merit scores = 6.88731
CFS merit scores = 6.88814
CFS merit scores = 6.88907
CFS merit scores = 6.89006
CFS merit scores = 6.89109
CFS merit scores = 6.89175
CFS merit scores = 6.89214
CFS merit scores = 6.89242
CFS merit scores = 6.89256
CFS merit scores = 6.89289
CFS merit scores = 6.89331
CFS merit scores = 6.89364
CFS merit scores = 6.89366
CFS merit scores = 6.89378
CFS merit scores = 6.89388
CFS merit scores = 6.89397
CFS merit scores = 6.89412
CFS merit scores = 6.89429
CFS merit scores = 6.89425
CFS merit scores = 6.89402
CFS merit scores = 6.89389
CFS merit scores = 6.89362
CFS merit scores = 6.89338
CFS merit scores = 6.89314
CFS merit scores = 6.89292
CFS merit scores = 6.89262
CFS merit scores = 6.89235
CFS merit scores = 6.89203
CFS merit scores = 6.89179
CFS merit scores = 6.89131
CFS merit scores = 6.89081
CFS merit scores = 6.89036
CFS merit scores = 6.89004
CFS merit scores = 6.88974
CFS merit scores = 6.88934
CFS merit scores = 6.889
CFS merit scores = 6.88873
CFS merit scores = 6.8884
CFS merit scores = 6.88783
CFS merit scores = 6.8872
CFS merit scores = 6.88653
CFS merit scores = 6.88596
CFS merit scores = 6.88549
CFS merit scores = 6.88514
CFS merit scores = 6.8849
CFS merit scores = 6.88463
CFS merit scores = 6.88442
CFS merit scores = 6.88392
CFS merit scores = 6.88334
CFS merit scores = 6.88274
CFS merit scores = 6.88211
CFS merit scores = 6.88155
CFS merit scores = 6.88108
CFS merit scores = 6.88054
CFS merit scores = 6.88005
CFS merit scores = 6.87961
CFS merit scores = 6.87914
CFS merit scores = 6.87846
CFS merit scores = 6.87763
CFS merit scores = 6.87684
CFS merit scores = 6.876
CFS merit scores = 6.87521
CFS merit scores = 6.87431
CFS merit scores = 6.87355
CFS merit scores = 6.87259
CFS merit scores = 6.87172
CFS merit scores = 6.87089
CFS merit scores = 6.87007
CFS merit scores = 6.86911
CFS merit scores = 6.86818
CFS merit scores = 6.86721
CFS merit scores = 6.86624
CFS merit scores = 6.86528
CFS merit scores = 6.86435
CFS merit scores = 6.86346
CFS merit scores = 6.86248
CFS merit scores = 6.86152
CFS merit scores = 6.86051
CFS merit scores = 6.85952
CFS merit scores = 6.85854
CFS merit scores = 6.85752
CFS merit scores = 6.85655
CFS merit scores = 6.85564
CFS merit scores = 6.85461
CFS merit scores = 6.85351
CFS merit scores = 6.85238
CFS merit scores = 6.85121
CFS merit scores = 6.85005
CFS merit scores = 6.84881
CFS merit scores = 6.84761
CFS merit scores = 6.84648
CFS merit scores = 6.84532
CFS merit scores = 6.84419
CFS merit scores = 6.84311
CFS merit scores = 6.84192
CFS merit scores = 6.84074
CFS merit scores = 6.83958
CFS merit scores = 6.83852
CFS merit scores = 6.83726
CFS merit scores = 6.83595
CFS merit scores = 6.83463
CFS merit scores = 6.83331
CFS merit scores = 6.83189
CFS merit scores = 6.83054
CFS merit scores = 6.82918
CFS merit scores = 6.82788
CFS merit scores = 6.82659
CFS merit scores = 6.82536
CFS merit scores = 6.82411
CFS merit scores = 6.82288
CFS merit scores = 6.82163
CFS merit scores = 6.82033
CFS merit scores = 6.81903
CFS merit scores = 6.81759
CFS merit scores = 6.8162
CFS merit scores = 6.81485
CFS merit scores = 6.81344
CFS merit scores = 6.81207
CFS merit scores = 6.81068
CFS merit scores = 6.80932
CFS merit scores = 6.80791
CFS merit scores = 6.80654
CFS merit scores = 6.80514
CFS merit scores = 6.80378
CFS merit scores = 6.80243
CFS merit scores = 6.80108
CFS merit scores = 6.79971
CFS merit scores = 6.79838
CFS merit scores = 6.79712
CFS merit scores = 6.79566
CFS merit scores = 6.79427
CFS merit scores = 6.79294
CFS merit scores = 6.79159
CFS merit scores = 6.79024
CFS merit scores = 6.7889
CFS merit scores = 6.78754
CFS merit scores = 6.7862
CFS merit scores = 6.78476
CFS merit scores = 6.78334
CFS merit scores = 6.78195
CFS merit scores = 6.78053
CFS merit scores = 6.779
CFS merit scores = 6.77747
CFS merit scores = 6.77594
CFS merit scores = 6.77446
CFS merit scores = 6.77301
CFS merit scores = 6.77159
CFS merit scores = 6.77016
CFS merit scores = 6.76876
CFS merit scores = 6.76743
CFS merit scores = 6.76605
CFS merit scores = 6.7646
CFS merit scores = 6.76309
CFS merit scores = 6.76161
CFS merit scores = 6.76012
CFS merit scores = 6.75866
CFS merit scores = 6.75721
CFS merit scores = 6.75576
CFS merit scores = 6.75432
CFS merit scores = 6.75291
CFS merit scores = 6.75151
CFS merit scores = 6.75012
CFS merit scores = 6.74876
CFS merit scores = 6.74734
CFS merit scores = 6.74595
CFS merit scores = 6.74453
CFS merit scores = 6.74314
CFS merit scores = 6.74173
CFS merit scores = 6.74036
CFS merit scores = 6.73899
CFS merit scores = 6.73769
CFS merit scores = 6.7364
CFS merit scores = 6.73492
CFS merit scores = 6.73348
CFS merit scores = 6.73205
CFS merit scores = 6.73064
CFS merit scores = 6.72923
CFS merit scores = 6.72787
CFS merit scores = 6.72649
CFS merit scores = 6.72511
CFS merit scores = 6.72374
CFS merit scores = 6.72239
CFS merit scores = 6.72102
CFS merit scores = 6.71967
CFS merit scores = 6.7183
CFS merit scores = 6.71698
CFS merit scores = 6.71557
CFS merit scores = 6.71418
CFS merit scores = 6.71281
CFS merit scores = 6.71142
CFS merit scores = 6.71007
CFS merit scores = 6.70874
CFS merit scores = 6.70737
CFS merit scores = 6.70594
CFS merit scores = 6.70453
CFS merit scores = 6.70313
CFS merit scores = 6.70175
CFS merit scores = 6.70039
CFS merit scores = 6.69904
CFS merit scores = 6.69764
CFS merit scores = 6.69617
CFS merit scores = 6.69473
CFS merit scores = 6.6933
CFS merit scores = 6.69184
CFS merit scores = 6.69042
CFS merit scores = 6.68905
CFS merit scores = 6.68763
CFS merit scores = 6.68624
CFS merit scores = 6.68481
CFS merit scores = 6.68336
CFS merit scores = 6.68189
CFS merit scores = 6.68045
CFS merit scores = 6.67903
CFS merit scores = 6.67763
CFS merit scores = 6.67621
CFS merit scores = 6.67478
CFS merit scores = 6.67333
CFS merit scores = 6.6719
CFS merit scores = 6.67048
CFS merit scores = 6.66906
CFS merit scores = 6.66766
CFS merit scores = 6.6662
CFS merit scores = 6.66475
CFS merit scores = 6.6633
CFS merit scores = 6.66181
CFS merit scores = 6.66031
CFS merit scores = 6.65886
CFS merit scores = 6.65739
CFS merit scores = 6.65594
CFS merit scores = 6.65444
CFS merit scores = 6.65297
CFS merit scores = 6.65148
CFS merit scores = 6.65002
CFS merit scores = 6.64857
CFS merit scores = 6.64708
CFS merit scores = 6.64561
CFS merit scores = 6.64409
CFS merit scores = 6.64251
CFS merit scores = 6.64093
CFS merit scores = 6.63938
CFS merit scores = 6.63782
CFS merit scores = 6.63627
CFS merit scores = 6.63475
CFS merit scores = 6.63324
CFS merit scores = 6.63171
CFS merit scores = 6.63013
CFS merit scores = 6.6285
CFS merit scores = 6.62689
CFS merit scores = 6.62527
CFS merit scores = 6.62364
CFS merit scores = 6.62203
CFS merit scores = 6.62036
CFS merit scores = 6.61871
CFS merit scores = 6.61706
CFS merit scores = 6.61546
CFS merit scores = 6.61385
CFS merit scores = 6.61225
CFS merit scores = 6.61067
CFS merit scores = 6.60903
CFS merit scores = 6.6074
CFS merit scores = 6.60575
CFS merit scores = 6.6041
CFS merit scores = 6.60245
CFS merit scores = 6.60082
CFS merit scores = 6.59921
CFS merit scores = 6.59757
CFS merit scores = 6.59594
CFS merit scores = 6.59432
CFS merit scores = 6.59265
CFS merit scores = 6.591
CFS merit scores = 6.58935
CFS merit scores = 6.5877
CFS merit scores = 6.58603
CFS merit scores = 6.58436
CFS merit scores = 6.58271
CFS merit scores = 6.58104
CFS merit scores = 6.5794
CFS merit scores = 6.57775
CFS merit scores = 6.57609
CFS merit scores = 6.57441
CFS merit scores = 6.57272
CFS merit scores = 6.57103
CFS merit scores = 6.56935
CFS merit scores = 6.56771
CFS merit scores = 6.56606
CFS merit scores = 6.56438
CFS merit scores = 6.56271
CFS merit scores = 6.56106
CFS merit scores = 6.55941
CFS merit scores = 6.55777
CFS merit scores = 6.55614
CFS merit scores = 6.55448
CFS merit scores = 6.55284
CFS merit scores = 6.5512
CFS merit scores = 6.54951
CFS merit scores = 6.54782
CFS merit scores = 6.54609
CFS merit scores = 6.54437
CFS merit scores = 6.54264
CFS merit scores = 6.54092
CFS merit scores = 6.5392
CFS merit scores = 6.53748
CFS merit scores = 6.53573
CFS merit scores = 6.53399
CFS merit scores = 6.53223
CFS merit scores = 6.53046
CFS merit scores = 6.52871
CFS merit scores = 6.52696
CFS merit scores = 6.52521
CFS merit scores = 6.52349
CFS merit scores = 6.52176
CFS merit scores = 6.52006
CFS merit scores = 6.51833
CFS merit scores = 6.51663
CFS merit scores = 6.51493
CFS merit scores = 6.51314
CFS merit scores = 6.51139
CFS merit scores = 6.50963
CFS merit scores = 6.50788
CFS merit scores = 6.50616
CFS merit scores = 6.50438
CFS merit scores = 6.50259
CFS merit scores = 6.50081
CFS merit scores = 6.49906
CFS merit scores = 6.49731
CFS merit scores = 6.49558
CFS merit scores = 6.49378
CFS merit scores = 6.49195
CFS merit scores = 6.49013
CFS merit scores = 6.48834
CFS merit scores = 6.48653
CFS merit scores = 6.48477
CFS merit scores = 6.48298
CFS merit scores = 6.48116
CFS merit scores = 6.47934
CFS merit scores = 6.47751
CFS merit scores = 6.47566
CFS merit scores = 6.4738
CFS merit scores = 6.47193
CFS merit scores = 6.47004
CFS merit scores = 6.46813
CFS merit scores = 6.4662
CFS merit scores = 6.4643
CFS merit scores = 6.46236
CFS merit scores = 6.46041
CFS merit scores = 6.45843
CFS merit scores = 6.45644
CFS merit scores = 6.45443
CFS merit scores = 6.45241
CFS merit scores = 6.45039
CFS merit scores = 6.44842
CFS merit scores = 6.44643
CFS merit scores = 6.44444
CFS merit scores = 6.44246
CFS merit scores = 6.44049
CFS merit scores = 6.43853
CFS merit scores = 6.43659
CFS merit scores = 6.43463
CFS merit scores = 6.4327
CFS merit scores = 6.43075
CFS merit scores = 6.42879
CFS merit scores = 6.42683
CFS merit scores = 6.42489
CFS merit scores = 6.42298
CFS merit scores = 6.42103
CFS merit scores = 6.41906
CFS merit scores = 6.41709
CFS merit scores = 6.41512
CFS merit scores = 6.41307
CFS merit scores = 6.411
CFS merit scores = 6.40891
CFS merit scores = 6.40682
CFS merit scores = 6.40472
CFS merit scores = 6.40263
CFS merit scores = 6.40052
CFS merit scores = 6.39839
CFS merit scores = 6.39627
CFS merit scores = 6.39413
CFS merit scores = 6.39199
CFS merit scores = 6.38983
CFS merit scores = 6.3877
CFS merit scores = 6.38555
CFS merit scores = 6.38339
CFS merit scores = 6.38116
CFS merit scores = 6.37895
CFS merit scores = 6.37674
CFS merit scores = 6.37454
CFS merit scores = 6.37235
CFS merit scores = 6.37018
CFS merit scores = 6.36802
CFS merit scores = 6.36584
CFS merit scores = 6.36368
CFS merit scores = 6.36151
CFS merit scores = 6.35928
CFS merit scores = 6.35704
CFS merit scores = 6.35481
CFS merit scores = 6.35256
CFS merit scores = 6.35032
CFS merit scores = 6.348
CFS merit scores = 6.34568
CFS merit scores = 6.34336
CFS merit scores = 6.34106
CFS merit scores = 6.33873
CFS merit scores = 6.3364
CFS merit scores = 6.33411
CFS merit scores = 6.33182
CFS merit scores = 6.32957
CFS merit scores = 6.32728
CFS merit scores = 6.32502
CFS merit scores = 6.32276
CFS merit scores = 6.32047
CFS merit scores = 6.31817
CFS merit scores = 6.31587
CFS merit scores = 6.31352
CFS merit scores = 6.31115
CFS merit scores = 6.30872
CFS merit scores = 6.30624
CFS merit scores = 6.30376
CFS merit scores = 6.3013
CFS merit scores = 6.29883
CFS merit scores = 6.29638
CFS merit scores = 6.29391
CFS merit scores = 6.29144
CFS merit scores = 6.28899
CFS merit scores = 6.28656
CFS merit scores = 6.28411
CFS merit scores = 6.28161
CFS merit scores = 6.27914
CFS merit scores = 6.27658
CFS merit scores = 6.27403
CFS merit scores = 6.27149
CFS merit scores = 6.26897
CFS merit scores = 6.26643
CFS merit scores = 6.2639
CFS merit scores = 6.26132
CFS merit scores = 6.25876
CFS merit scores = 6.25619
CFS merit scores = 6.25363
CFS merit scores = 6.25105
CFS merit scores = 6.24846
CFS merit scores = 6.24587
CFS merit scores = 6.24326
CFS merit scores = 6.24066
CFS merit scores = 6.23807
CFS merit scores = 6.23544
CFS merit scores = 6.23281
CFS merit scores = 6.23011
CFS merit scores = 6.22743
CFS merit scores = 6.22475
CFS merit scores = 6.22211
CFS merit scores = 6.21939
CFS merit scores = 6.21665
CFS merit scores = 6.21392
CFS merit scores = 6.21122
CFS merit scores = 6.20853
CFS merit scores = 6.20578
CFS merit scores = 6.20305
CFS merit scores = 6.20028
CFS merit scores = 6.19755
CFS merit scores = 6.19481
CFS merit scores = 6.19207
CFS merit scores = 6.1893
CFS merit scores = 6.18655
CFS merit scores = 6.18379
CFS merit scores = 6.18105
CFS merit scores = 6.17832
CFS merit scores = 6.1756
CFS merit scores = 6.17288
CFS merit scores = 6.17019
CFS merit scores = 6.16747
CFS merit scores = 6.16478
CFS merit scores = 6.16206
CFS merit scores = 6.15934
CFS merit scores = 6.15663
CFS merit scores = 6.15387
CFS merit scores = 6.15104
CFS merit scores = 6.14822
CFS merit scores = 6.1454
CFS merit scores = 6.14257
CFS merit scores = 6.13973
CFS merit scores = 6.13691
CFS merit scores = 6.13406
CFS merit scores = 6.13121
CFS merit scores = 6.12835
CFS merit scores = 6.1255
CFS merit scores = 6.12262
CFS merit scores = 6.11978
CFS merit scores = 6.11692
CFS merit scores = 6.11407
CFS merit scores = 6.11123
CFS merit scores = 6.10838
CFS merit scores = 6.10553
CFS merit scores = 6.10268
CFS merit scores = 6.09985
CFS merit scores = 6.09699
CFS merit scores = 6.09414
CFS merit scores = 6.09131
CFS merit scores = 6.08845
CFS merit scores = 6.08561
CFS merit scores = 6.08278
CFS merit scores = 6.07995
CFS merit scores = 6.0771
CFS merit scores = 6.07421
CFS merit scores = 6.07134
CFS merit scores = 6.06843
CFS merit scores = 6.06549
CFS merit scores = 6.06251
CFS merit scores = 6.05954
CFS merit scores = 6.05659
CFS merit scores = 6.05362
CFS merit scores = 6.05067
CFS merit scores = 6.04772
CFS merit scores = 6.04479
CFS merit scores = 6.04185
CFS merit scores = 6.03895
CFS merit scores = 6.03602
CFS merit scores = 6.03308
CFS merit scores = 6.03015
CFS merit scores = 6.0272
CFS merit scores = 6.02427
CFS merit scores = 6.02131
CFS merit scores = 6.01836
CFS merit scores = 6.01541
CFS merit scores = 6.01247
CFS merit scores = 6.00953
CFS merit scores = 6.00657
CFS merit scores = 6.00363
CFS merit scores = 6.00071
CFS merit scores = 5.99777
CFS merit scores = 5.99484
CFS merit scores = 5.99186
CFS merit scores = 5.98888
CFS merit scores = 5.98591
CFS merit scores = 5.98292
CFS merit scores = 5.97991
CFS merit scores = 5.97688
CFS merit scores = 5.97387
CFS merit scores = 5.97085
CFS merit scores = 5.96778
CFS merit scores = 5.96464
CFS merit scores = 5.96146
CFS merit scores = 5.9583
CFS merit scores = 5.95514
CFS merit scores = 5.95198
CFS merit scores = 5.94884
CFS merit scores = 5.94566
CFS merit scores = 5.9425
CFS merit scores = 5.93932
CFS merit scores = 5.93615
CFS merit scores = 5.93296
CFS merit scores = 5.92974
CFS merit scores = 5.92654
CFS merit scores = 5.9233
CFS merit scores = 5.92002
CFS merit scores = 5.91665
CFS merit scores = 5.91328
CFS merit scores = 5.90991
CFS merit scores = 5.90654
CFS merit scores = 5.90314
CFS merit scores = 5.89975
CFS merit scores = 5.89628
CFS merit scores = 5.89282
CFS merit scores = 5.88933
CFS merit scores = 5.88587
CFS merit scores = 5.88236
CFS merit scores = 5.8788
CFS merit scores = 5.87519
CFS merit scores = 5.87154
CFS merit scores = 5.86785
CFS merit scores = 5.86421
CFS merit scores = 5.86053
CFS merit scores = 5.85688
CFS merit scores = 5.85312
CFS merit scores = 5.8493
CFS merit scores = 5.84547
CFS merit scores = 5.84166
CFS merit scores = 5.83786
CFS merit scores = 5.83405
CFS merit scores = 5.83023
CFS merit scores = 5.82638
CFS merit scores = 5.82248
CFS merit scores = 5.81855
CFS merit scores = 5.81455
CFS merit scores = 5.81049
CFS merit scores = 5.80635
CFS merit scores = 5.80209
CFS merit scores = 5.79779
CFS merit scores = 5.7935
CFS merit scores = 5.78903
CFS merit scores = 5.78452
CFS merit scores = 5.78
CFS merit scores = 5.77546
CFS merit scores = 5.77083
CFS merit scores = 5.76618
CFS merit scores = 5.76145
CFS merit scores = 5.75663
CFS merit scores = 5.75174
CFS merit scores = 5.74672
CFS merit scores = 5.74162
CFS merit scores = 5.73636
CFS merit scores = 5.73108
CFS merit scores = 5.72573
CFS merit scores = 5.72034
CFS merit scores = 5.71497
CFS merit scores = 5.70962
CFS merit scores = 5.70421
CFS merit scores = 5.69882
CFS merit scores = 5.69344
CFS merit scores = 5.68796
CFS merit scores = 5.68235
CFS merit scores = 5.67677
CFS merit scores = 5.67119
CFS merit scores = 5.66556
CFS merit scores = 5.6598
CFS merit scores = 5.65401
CFS merit scores = 5.6482
CFS merit scores = 5.64188
CFS merit scores = 5.63509
CFS merit scores = 5.62787
CFS merit scores = 5.62067
CFS merit scores = 5.61315
CFS merit scores = 5.60517
CFS merit scores = 5.59674
CFS merit scores = 5.58824
CFS merit scores = 5.57185
cnt = 1	feature = 62	correl = 0.352484	descr = Position_Specific_Bin_Base_20_Base_A
cnt = 2	feature = 640	correl = -0.163394	descr = N_Gram_GGC
cnt = 3	feature = 371	correl = -0.0655534	descr = N_Gram_CCA
cnt = 4	feature = 668	correl = -0.0840267	descr = N_Gram_GGGTG
cnt = 5	feature = 411	correl = -0.0335754	descr = N_Gram_CCGTT
cnt = 6	feature = 519	correl = 0.0328851	descr = N_Gram_CTTAG
cnt = 7	feature = 752	correl = -0.0357203	descr = N_Gram_TACGT
cnt = 8	feature = 739	correl = 0.0320582	descr = N_Gram_TAAGC
cnt = 9	feature = 434	correl = -0.0256987	descr = N_Gram_CGACA
cnt = 10	feature = 807	correl = -0.0225876	descr = N_Gram_TCGCG
cnt = 11	feature = 444	correl = -0.0506162	descr = N_Gram_CGCAA
cnt = 12	feature = 719	correl = 0.0300303	descr = N_Gram_GTGTG
cnt = 13	feature = 453	correl = -0.0572803	descr = N_Gram_CGCTA
cnt = 14	feature = 407	correl = -0.0233458	descr = N_Gram_CCGCG
cnt = 15	feature = 438	correl = -0.0323005	descr = N_Gram_CGAGT
cnt = 16	feature = 268	correl = 0.0259723	descr = N_Gram_AGTAA
cnt = 17	feature = 849	correl = -0.0276523	descr = N_Gram_TGCCT
cnt = 18	feature = 440	correl = -0.0312466	descr = N_Gram_CGATA
cnt = 19	feature = 884	correl = -0.040421	descr = N_Gram_TTACC
cnt = 20	feature = 702	correl = 0.060305	descr = N_Gram_GTCGC
cnt = 21	feature = 569	correl = 0.0258769	descr = N_Gram_GATTA
cnt = 22	feature = 746	correl = -0.0229132	descr = N_Gram_TACAG
cnt = 23	feature = 892	correl = 0.0312004	descr = N_Gram_TTATG
cnt = 24	feature = 899	correl = 0.0358779	descr = N_Gram_TTCGC
cnt = 25	feature = 455	correl = -0.0301984	descr = N_Gram_CGCTT
cnt = 26	feature = 722	correl = -0.0451201	descr = N_Gram_GTTAG
cnt = 27	feature = 502	correl = 0.0313357	descr = N_Gram_CTCTA
cnt = 28	feature = 901	correl = 0.0600922	descr = N_Gram_TTCGT
cnt = 29	feature = 446	correl = -0.0512826	descr = N_Gram_CGCAT
cnt = 30	feature = 518	correl = -0.0447954	descr = N_Gram_CTTAA
cnt = 31	feature = 476	correl = -0.0370564	descr = N_Gram_CGTGG
cnt = 32	feature = 414	correl = 0.0579146	descr = N_Gram_CCTAA
cnt = 33	feature = 689	correl = 0.0285704	descr = N_Gram_GTACC
cnt = 34	feature = 264	correl = 0.0317756	descr = N_Gram_AGGGG
cnt = 35	feature = 475	correl = 0.0643693	descr = N_Gram_CGTGA
cnt = 36	feature = 773	correl = 0.0365127	descr = N_Gram_TATAG
cnt = 37	feature = 467	correl = -0.0256692	descr = N_Gram_CGGTC
cnt = 38	feature = 432	correl = -0.0328284	descr = N_Gram_CGAAT
cnt = 39	feature = 437	correl = 0.0242983	descr = N_Gram_CGAGA
cnt = 40	feature = 889	correl = 0.066214	descr = N_Gram_TTAGT
cnt = 41	feature = 415	correl = 0.0214829	descr = N_Gram_CCTAG
cnt = 42	feature = 621	correl = -0.0258793	descr = N_Gram_GCTGA
cnt = 43	feature = 493	correl = 0.0263994	descr = N_Gram_CTATC
cnt = 44	feature = 436	correl = -0.0415313	descr = N_Gram_CGACG
cnt = 45	feature = 745	correl = 0.0674233	descr = N_Gram_TACAA
cnt = 46	feature = 473	correl = 0.0287544	descr = N_Gram_CGTCT
cnt = 47	feature = 542	correl = 0.0473106	descr = N_Gram_GACAA
cnt = 48	feature = 667	correl = -0.0336006	descr = N_Gram_GGGTC
cnt = 49	feature = 311	correl = -0.0251014	descr = N_Gram_ATTAA
cnt = 50	feature = 888	correl = 0.0314569	descr = N_Gram_TTAGC
cnt = 51	feature = 296	correl = 0.0241397	descr = N_Gram_ATCGT
cnt = 52	feature = 554	correl = -0.0373336	descr = N_Gram_GAGAT
cnt = 53	feature = 885	correl = -0.0316851	descr = N_Gram_TTACG
cnt = 54	feature = 920	correl = 0.0389181	descr = N_Gram_TTGTG
cnt = 55	feature = 881	correl = 0.0214829	descr = N_Gram_TTAAG
cnt = 56	feature = 483	correl = -0.022232	descr = N_Gram_CTAAC
cnt = 57	feature = 230	correl = 0.0355494	descr = N_Gram_ACGCT
cnt = 58	feature = 574	correl = -0.0780012	descr = N_Gram_GCAAA
cnt = 59	feature = 460	correl = -0.109625	descr = N_Gram_CGGCG
cnt = 60	feature = 222	correl = -0.0270535	descr = N_Gram_ACCCC
cnt = 61	feature = 910	correl = 0.040327	descr = N_Gram_TTGAC
cnt = 62	feature = 596	correl = -0.0220895	descr = N_Gram_GCCGT
cnt = 63	feature = 857	correl = 0.0295216	descr = N_Gram_TGGAC
cnt = 64	feature = 602	correl = 0.0377958	descr = N_Gram_GCGAT
cnt = 65	feature = 741	correl = -0.0482141	descr = N_Gram_TAATC
cnt = 66	feature = 754	correl = 0.0658148	descr = N_Gram_TACTA
cnt = 67	feature = 547	correl = -0.0515994	descr = N_Gram_GACCG
cnt = 68	feature = 441	correl = -0.026391	descr = N_Gram_CGATC
cnt = 69	feature = 472	correl = -0.040052	descr = N_Gram_CGTCG
cnt = 70	feature = 749	correl = 0.0306888	descr = N_Gram_TACCG
cnt = 71	feature = 863	correl = -0.0494111	descr = N_Gram_TGGGA
cnt = 72	feature = 330	correl = 0.0498768	descr = N_Gram_CAAGC
cnt = 73	feature = 228	correl = -0.042296	descr = N_Gram_ACGAA
cnt = 74	feature = 576	correl = -0.0772468	descr = N_Gram_GCAAT
cnt = 75	feature = 705	correl = 0.0424223	descr = N_Gram_GTCTA
cnt = 76	feature = 539	correl = 0.0482697	descr = N_Gram_GAATA
cnt = 77	feature = 772	correl = 0.0314875	descr = N_Gram_TATAC
cnt = 78	feature = 796	correl = -0.0223042	descr = N_Gram_TCCGA
cnt = 79	feature = 615	correl = -0.0482416	descr = N_Gram_GCGTT
cnt = 80	feature = 527	correl = -0.027751	descr = N_Gram_CTTTA
cnt = 81	feature = 468	correl = -0.0298711	descr = N_Gram_CGGTT
cnt = 82	feature = 575	correl = 0.0639473	descr = N_Gram_GCAAC
cnt = 83	feature = 341	correl = -0.0262903	descr = N_Gram_CACGG
cnt = 84	feature = 771	correl = 0.0690565	descr = N_Gram_TATAA
cnt = 85	feature = 290	correl = -0.0317745	descr = N_Gram_ATCCC
cnt = 86	feature = 583	correl = -0.0400772	descr = N_Gram_GCATA
cnt = 87	feature = 766	correl = 0.0386119	descr = N_Gram_TAGGG
cnt = 88	feature = 629	correl = -0.0232822	descr = N_Gram_GGAAA
cnt = 89	feature = 295	correl = 0.0319058	descr = N_Gram_ATCGC
cnt = 90	feature = 229	correl = -0.0375609	descr = N_Gram_ACGAC
cnt = 91	feature = 494	correl = 0.0281054	descr = N_Gram_CTATG
cnt = 92	feature = 347	correl = -0.0451545	descr = N_Gram_CAGAG
cnt = 93	feature = 445	correl = -0.0269191	descr = N_Gram_CGCAC
cnt = 94	feature = 484	correl = 0.0657883	descr = N_Gram_CTAAG
cnt = 95	feature = 778	correl = 0.0553329	descr = N_Gram_TATGA
cnt = 96	feature = 337	correl = -0.0263497	descr = N_Gram_CACCG
cnt = 97	feature = 612	correl = -0.0493191	descr = N_Gram_GCGGT
cnt = 98	feature = 735	correl = -0.0291976	descr = N_Gram_TAACC
cnt = 99	feature = 591	correl = -0.0533626	descr = N_Gram_GCCCC
cnt = 100	feature = 478	correl = -0.068221	descr = N_Gram_CGTTC
cnt = 101	feature = 639	correl = 0.032473	descr = N_Gram_GGATT
cnt = 102	feature = 663	correl = -0.0394371	descr = N_Gram_GGGGA
cnt = 103	feature = 694	correl = 0.0436617	descr = N_Gram_GTCAA
cnt = 104	feature = 422	correl = -0.0444001	descr = N_Gram_CCTGA
cnt = 105	feature = 327	correl = 0.0264516	descr = N_Gram_CAACC
cnt = 106	feature = 401	correl = -0.0513924	descr = N_Gram_CCGAA
cnt = 107	feature = 318	correl = -0.0237533	descr = N_Gram_ATTGA
cnt = 108	feature = 699	correl = -0.0501653	descr = N_Gram_GTCCG
cnt = 109	feature = 563	correl = 0.075348	descr = N_Gram_GATAT
cnt = 110	feature = 609	correl = -0.0480558	descr = N_Gram_GCGGA
cnt = 111	feature = 855	correl = 0.0289077	descr = N_Gram_TGCTT
cnt = 112	feature = 723	correl = 0.0242967	descr = N_Gram_GTTCG
cnt = 113	feature = 395	correl = -0.0503419	descr = N_Gram_CCCGC
cnt = 114	feature = 755	correl = 0.0442694	descr = N_Gram_TACTG
cnt = 115	feature = 480	correl = 0.0250084	descr = N_Gram_CGTTT
cnt = 116	feature = 219	correl = -0.0253784	descr = N_Gram_ACCAA
cnt = 117	feature = 872	correl = 0.0399933	descr = N_Gram_TGTCG
cnt = 118	feature = 850	correl = 0.0478088	descr = N_Gram_TGCGA
cnt = 119	feature = 682	correl = -0.044783	descr = N_Gram_GGTTA
cnt = 120	feature = 303	correl = 0.024049	descr = N_Gram_ATGCA
cnt = 121	feature = 599	correl = -0.0414454	descr = N_Gram_GCCTT
cnt = 122	feature = 660	correl = -0.0924826	descr = N_Gram_GGGCC
cnt = 123	feature = 319	correl = 0.0466368	descr = N_Gram_ATTGG
cnt = 124	feature = 343	correl = 0.037841	descr = N_Gram_CACTC
cnt = 125	feature = 789	correl = 0.0225458	descr = N_Gram_TCAGT
cnt = 126	feature = 492	correl = 0.0570097	descr = N_Gram_CTATA
cnt = 127	feature = 452	correl = -0.0568818	descr = N_Gram_CGCGT
cnt = 128	feature = 550	correl = 0.0690122	descr = N_Gram_GACTA
cnt = 129	feature = 760	correl = 0.0487441	descr = N_Gram_TAGAG
cnt = 130	feature = 882	correl = -0.0313677	descr = N_Gram_TTAAT
cnt = 131	feature = 291	correl = 0.0269613	descr = N_Gram_ATCCG
cnt = 132	feature = 736	correl = 0.031246	descr = N_Gram_TAACT
cnt = 133	feature = 851	correl = -0.0290152	descr = N_Gram_TGCGC
cnt = 134	feature = 359	correl = -0.0621025	descr = N_Gram_CATAA
cnt = 135	feature = 687	correl = 0.0275186	descr = N_Gram_GTAAG
cnt = 136	feature = 759	correl = 0.0573345	descr = N_Gram_TAGAC
cnt = 137	feature = 548	correl = -0.0232789	descr = N_Gram_GACGG
cnt = 138	feature = 692	correl = 0.0269029	descr = N_Gram_GTATT
cnt = 139	feature = 464	correl = -0.0544843	descr = N_Gram_CGGGG
cnt = 140	feature = 535	correl = -0.0467934	descr = N_Gram_GAAGA
cnt = 141	feature = 869	correl = 0.0233143	descr = N_Gram_TGTAG
cnt = 142	feature = 426	correl = 0.024668	descr = N_Gram_CCTTA
cnt = 143	feature = 260	correl = -0.028311	descr = N_Gram_AGGCA
cnt = 144	feature = 805	correl = 0.0420641	descr = N_Gram_TCGCA
cnt = 145	feature = 553	correl = 0.0336224	descr = N_Gram_GAGAA
cnt = 146	feature = 386	correl = -0.0330289	descr = N_Gram_CCCAA
cnt = 147	feature = 803	correl = 0.0283897	descr = N_Gram_TCGAG
cnt = 148	feature = 435	correl = -0.0531478	descr = N_Gram_CGACC
cnt = 149	feature = 806	correl = 0.0228636	descr = N_Gram_TCGCC
cnt = 150	feature = 543	correl = 0.0367219	descr = N_Gram_GACAC
cnt = 151	feature = 281	correl = 0.03421	descr = N_Gram_ATAGG
cnt = 152	feature = 496	correl = -0.0586196	descr = N_Gram_CTCAA
cnt = 153	feature = 934	correl = 0.0274647	descr = N_Gram_TTTTG
cnt = 154	feature = 458	correl = -0.0437744	descr = N_Gram_CGGCA
cnt = 155	feature = 514	correl = 0.0462674	descr = N_Gram_CTGGT
cnt = 156	feature = 306	correl = -0.0222159	descr = N_Gram_ATGGA
cnt = 157	feature = 31	correl = -0.0337109	descr = Position_Specific_Bin_Base_11_Base_C
cnt = 158	feature = 788	correl = -0.0380561	descr = N_Gram_TCAGA
cnt = 159	feature = 813	correl = 0.0954929	descr = N_Gram_TCGTG
cnt = 160	feature = 351	correl = 0.0264415	descr = N_Gram_CAGCT
cnt = 161	feature = 335	correl = -0.0225012	descr = N_Gram_CACAT
cnt = 162	feature = 808	correl = 0.0436756	descr = N_Gram_TCGCT
cnt = 163	feature = 451	correl = -0.0607184	descr = N_Gram_CGCGG
cnt = 164	feature = 312	correl = 0.0307777	descr = N_Gram_ATTAG
cnt = 165	feature = 751	correl = -0.0305078	descr = N_Gram_TACG
cnt = 166	feature = 656	correl = -0.0576845	descr = N_Gram_GGGAA
cnt = 167	feature = 734	correl = 0.0509591	descr = N_Gram_TAAAC
cnt = 168	feature = 207	correl = 0.0471417	descr = N_Gram_ACAAT
cnt = 169	feature = 5	correl = -0.0433715	descr = Position_Specific_Bin_Base_2_Base_A
cnt = 170	feature = 903	correl = 0.032209	descr = N_Gram_TTCTA
cnt = 171	feature = 822	correl = 0.0541968	descr = N_Gram_TCTCT
cnt = 172	feature = 254	correl = -0.0475344	descr = N_Gram_AGCCC
cnt = 173	feature = 324	correl = -0.024809	descr = N_Gram_CAAAA
cnt = 174	feature = 896	correl = 0.0265105	descr = N_Gram_TTCCC
cnt = 175	feature = 367	correl = 0.0283966	descr = N_Gram_CATGT
cnt = 176	feature = 403	correl = -0.0215648	descr = N_Gram_CCGAG
cnt = 177	feature = 750	correl = 0.0305344	descr = N_Gram_TACCT
cnt = 178	feature = 57	correl = 0.0281368	descr = Position_Specific_Bin_Base_18_Base_T
cnt = 179	feature = 775	correl = 0.052282	descr = N_Gram_TATCA
cnt = 180	feature = 271	correl = 0.0372431	descr = N_Gram_AGTCT
cnt = 181	feature = 320	correl = 0.0454763	descr = N_Gram_ATTGT
cnt = 182	feature = 0	correl = 0.0308315	descr = Position_Specific_Bin_Base_0_Base_A
cnt = 183	feature = 531	correl = -0.0216293	descr = N_Gram_GAAAG
cnt = 184	feature = 315	correl = 0.0344103	descr = N_Gram_ATTCG
cnt = 185	feature = 234	correl = -0.0387119	descr = N_Gram_ACGTT
cnt = 186	feature = 683	correl = -0.0804803	descr = N_Gram_GGTTG
cnt = 187	feature = 500	correl = -0.0489815	descr = N_Gram_CTCGT
cnt = 188	feature = 833	correl = 0.0333023	descr = N_Gram_TGAAC
cnt = 189	feature = 212	correl = 0.0550919	descr = N_Gram_ACAGT
cnt = 190	feature = 883	correl = 0.0465747	descr = N_Gram_TTACA
cnt = 191	feature = 332	correl = -0.033299	descr = N_Gram_CAATT
cnt = 192	feature = 454	correl = -0.0222314	descr = N_Gram_CGCTC
cnt = 193	feature = 671	correl = 0.0528192	descr = N_Gram_GGTAA
cnt = 194	feature = 487	correl = 0.0656799	descr = N_Gram_CTACT
cnt = 195	feature = 391	correl = -0.0404093	descr = N_Gram_CCCCG
cnt = 196	feature = 860	correl = -0.0763132	descr = N_Gram_TGGCG
cnt = 197	feature = 652	correl = -0.0452872	descr = N_Gram_GGCTG
cnt = 198	feature = 346	correl = -0.0404712	descr = N_Gram_CAGAC
cnt = 199	feature = 763	correl = 0.0656789	descr = N_Gram_TAGCT
cnt = 200	feature = 408	correl = -0.0317377	descr = N_Gram_CCGCT
cnt = 201	feature = 497	correl = -0.0454707	descr = N_Gram_CTCAC
cnt = 202	feature = 604	correl = -0.0536892	descr = N_Gram_GCGCA
cnt = 203	feature = 374	correl = -0.0223205	descr = N_Gram_CCAAG
cnt = 204	feature = 810	correl = 0.0373008	descr = N_Gram_TCGGA
cnt = 205	feature = 388	correl = -0.0618493	descr = N_Gram_CCCAT
cnt = 206	feature = 711	correl = -0.0388454	descr = N_Gram_GTGCG
cnt = 207	feature = 631	correl = 0.0371057	descr = N_Gram_GGAAT
cnt = 208	feature = 61	correl = 0.0587162	descr = Position_Specific_Bin_Base_19_Base_T
cnt = 209	feature = 720	correl = 0.0252912	descr = N_Gram_GTGTT
cnt = 210	feature = 645	correl = -0.0766553	descr = N_Gram_GGCCA
cnt = 211	feature = 633	correl = -0.0562755	descr = N_Gram_GGACC
cnt = 212	feature = 65	correl = 0.117019	descr = Position_Specific_Bin_Base_20_Base_T
cnt = 213	feature = 578	correl = -0.0465076	descr = N_Gram_GCACC
cnt = 214	feature = 3	correl = 0.0827512	descr = Position_Specific_Bin_Base_1_Base_A
cnt = 215	feature = 632	correl = 0.0277723	descr = N_Gram_GGACA
cnt = 216	feature = 16	correl = -0.0363219	descr = Position_Specific_Bin_Base_6_Base_C
cnt = 217	feature = 710	correl = -0.0401789	descr = N_Gram_GTGCC
cnt = 218	feature = 361	correl = 0.0222038	descr = N_Gram_CATAT
cnt = 219	feature = 620	correl = 0.0553425	descr = N_Gram_GCTCT
cnt = 220	feature = 839	correl = 0.0257812	descr = N_Gram_TGATC
cnt = 221	feature = 294	correl = 0.0302793	descr = N_Gram_ATCGA
cnt = 222	feature = 718	correl = 0.030938	descr = N_Gram_GTGTA
cnt = 223	feature = 232	correl = -0.0408817	descr = N_Gram_ACGGG
cnt = 224	feature = 52	correl = -0.0600576	descr = Position_Specific_Bin_Base_17_Base_G
cnt = 225	feature = 423	correl = -0.0594841	descr = N_Gram_CCTGC
cnt = 226	feature = 34	correl = 0.0371555	descr = Position_Specific_Bin_Base_12_Base_A
cnt = 227	feature = 313	correl = 0.0778123	descr = N_Gram_ATTAT
cnt = 228	feature = 611	correl = -0.0311308	descr = N_Gram_GCGGG
cnt = 229	feature = 265	correl = 0.0846066	descr = N_Gram_AGGTA
cnt = 230	feature = 46	correl = -0.0392544	descr = Position_Specific_Bin_Base_15_Base_T
cnt = 231	feature = 273	correl = 0.0661502	descr = N_Gram_AGTGA
cnt = 232	feature = 785	correl = 0.0506771	descr = N_Gram_TCAAC
cnt = 233	feature = 402	correl = -0.0489525	descr = N_Gram_CCGAC
cnt = 234	feature = 241	correl = -0.0447259	descr = N_Gram_ACTGC
cnt = 235	feature = 292	correl = 0.0245719	descr = N_Gram_ATCCT
cnt = 236	feature = 787	correl = -0.0405416	descr = N_Gram_TCACG
cnt = 237	feature = 765	correl = 0.0279371	descr = N_Gram_TAGGC
cnt = 238	feature = 247	correl = -0.0259641	descr = N_Gram_AGAGA
cnt = 239	feature = 2	correl = -0.131046	descr = Position_Specific_Bin_Base_0_Base_G
cnt = 240	feature = 841	correl = 0.0258247	descr = N_Gram_TGATT
cnt = 241	feature = 419	correl = -0.0896182	descr = N_Gram_CCTCG
cnt = 242	feature = 816	correl = 0.0384689	descr = N_Gram_TCTAC
cnt = 243	feature = 529	correl = -0.0315903	descr = N_Gram_CTTTT
cnt = 244	feature = 243	correl = 0.0235298	descr = N_Gram_ACTTC
cnt = 245	feature = 716	correl = -0.0304433	descr = N_Gram_GTGGT
cnt = 246	feature = 304	correl = 0.0318875	descr = N_Gram_ATGCT
cnt = 247	feature = 250	correl = 0.0602192	descr = N_Gram_AGATA
cnt = 248	feature = 356	correl = 0.024697	descr = N_Gram_CAGTT
cnt = 249	feature = 672	correl = 0.0282457	descr = N_Gram_GGTAC
cnt = 250	feature = 924	correl = 0.0514726	descr = N_Gram_TTTAG
cnt = 251	feature = 931	correl = 0.033715	descr = N_Gram_TTTGG
cnt = 252	feature = 558	correl = -0.0587707	descr = N_Gram_GAGGC
cnt = 253	feature = 776	correl = 0.0456133	descr = N_Gram_TATCG
cnt = 254	feature = 215	correl = 0.0566082	descr = N_Gram_ACATG
cnt = 255	feature = 404	correl = -0.0674243	descr = N_Gram_CCGAT
cnt = 256	feature = 50	correl = 0.0342317	descr = Position_Specific_Bin_Base_16_Base_T
cnt = 257	feature = 546	correl = -0.0406262	descr = N_Gram_GACCC
cnt = 258	feature = 266	correl = -0.0290642	descr = N_Gram_AGGTG
cnt = 259	feature = 56	correl = -0.0409098	descr = Position_Specific_Bin_Base_18_Base_G
cnt = 260	feature = 277	correl = 0.0291037	descr = N_Gram_ATACC
cnt = 261	feature = 21	correl = 0.0370049	descr = Position_Specific_Bin_Base_8_Base_A
cnt = 262	feature = 636	correl = -0.0656813	descr = N_Gram_GGAGC
cnt = 263	feature = 14	correl = 0.0622375	descr = Position_Specific_Bin_Base_5_Base_T
cnt = 264	feature = 299	correl = 0.0437174	descr = N_Gram_ATCTG
cnt = 265	feature = 909	correl = 0.0509812	descr = N_Gram_TTGAA
cnt = 266	feature = 585	correl = 0.0389818	descr = N_Gram_GCATT
cnt = 267	feature = 913	correl = 0.0322428	descr = N_Gram_TTGCC
cnt = 268	feature = 606	correl = -0.0881889	descr = N_Gram_GCGCG
cnt = 269	feature = 630	correl = -0.0518438	descr = N_Gram_GGAAG
cnt = 270	feature = 490	correl = 0.058939	descr = N_Gram_CTAGC
cnt = 271	feature = 340	correl = -0.0377479	descr = N_Gram_CACGA
cnt = 272	feature = 698	correl = -0.0480959	descr = N_Gram_GTCCC
cnt = 273	feature = 289	correl = 0.0529283	descr = N_Gram_ATCCA
cnt = 274	feature = 664	correl = -0.0704033	descr = N_Gram_GGGGC
cnt = 275	feature = 758	correl = 0.0383533	descr = N_Gram_TAGAA
cnt = 276	feature = 506	correl = -0.0361951	descr = N_Gram_CTGAG
cnt = 277	feature = 41	correl = -0.0326769	descr = Position_Specific_Bin_Base_14_Base_C
cnt = 278	feature = 24	correl = -0.0274771	descr = Position_Specific_Bin_Base_9_Base_C
cnt = 279	feature = 64	correl = -0.178266	descr = Position_Specific_Bin_Base_20_Base_G
cnt = 280	feature = 695	correl = 0.0284034	descr = N_Gram_GTCAT
cnt = 281	feature = 38	correl = 0.044306	descr = Position_Specific_Bin_Base_13_Base_A
cnt = 282	feature = 642	correl = -0.0737884	descr = N_Gram_GGCAA
cnt = 283	feature = 559	correl = -0.0416069	descr = N_Gram_GAGGG
cnt = 284	feature = 726	correl = -0.0264955	descr = N_Gram_GTTGT
cnt = 285	feature = 728	correl = 0.0245106	descr = N_Gram_GTTTC
cnt = 286	feature = 676	correl = -0.0244916	descr = N_Gram_GGTCT
cnt = 287	feature = 820	correl = 0.038406	descr = N_Gram_TCTCA
cnt = 288	feature = 649	correl = -0.086043	descr = N_Gram_GGCGG
cnt = 289	feature = 251	correl = -0.049925	descr = N_Gram_AGATG
cnt = 290	feature = 617	correl = 0.0215204	descr = N_Gram_GCTAT
cnt = 291	feature = 870	correl = 0.040821	descr = N_Gram_TGTAT
cnt = 292	feature = 1	correl = 0.108951	descr = Position_Specific_Bin_Base_0_Base_C
cnt = 293	feature = 270	correl = 0.095024	descr = N_Gram_AGTCG
cnt = 294	feature = 431	correl = -0.0628765	descr = N_Gram_CGAAG
cnt = 295	feature = 353	correl = -0.0925162	descr = N_Gram_CAGGG
cnt = 296	feature = 625	correl = -0.053387	descr = N_Gram_GCTTT
cnt = 297	feature = 634	correl = 0.0373567	descr = N_Gram_GGACT
cnt = 298	feature = 9	correl = 0.0705455	descr = Position_Specific_Bin_Base_3_Base_G
cnt = 299	feature = 768	correl = 0.0452054	descr = N_Gram_TAGTG
cnt = 300	feature = 331	correl = 0.0438472	descr = N_Gram_CAATC
cnt = 301	feature = 329	correl = -0.0244684	descr = N_Gram_CAAGA
cnt = 302	feature = 44	correl = 0.0793026	descr = Position_Specific_Bin_Base_15_Base_A
cnt = 303	feature = 30	correl = -0.0405823	descr = Position_Specific_Bin_Base_11_Base_A
cnt = 304	feature = 847	correl = -0.0626809	descr = N_Gram_TGCCC
cnt = 305	feature = 900	correl = -0.0231576	descr = N_Gram_TTCGG
cnt = 306	feature = 287	correl = 0.0299205	descr = N_Gram_ATCAA
cnt = 307	feature = 17	correl = 0.021539	descr = Position_Specific_Bin_Base_6_Base_G
cnt = 308	feature = 838	correl = 0.0521338	descr = N_Gram_TGATA
cnt = 309	feature = 607	correl = -0.0479633	descr = N_Gram_GCGCT
cnt = 310	feature = 556	correl = -0.0496013	descr = N_Gram_GAGCC
cnt = 311	feature = 818	correl = 0.0331207	descr = N_Gram_TCTAT
cnt = 312	feature = 588	correl = -0.0530373	descr = N_Gram_GCCAG
cnt = 313	feature = 19	correl = -0.136715	descr = Position_Specific_Bin_Base_7_Base_C
cnt = 314	feature = 338	correl = -0.0445029	descr = N_Gram_CACCT
cnt = 315	feature = 919	correl = 0.0266206	descr = N_Gram_TTGTC
cnt = 316	feature = 360	correl = -0.0402248	descr = N_Gram_CATAC
cnt = 317	feature = 875	correl = 0.0596723	descr = N_Gram_TGTGT
cnt = 318	feature = 237	correl = 0.0666014	descr = N_Gram_ACTAC
cnt = 319	feature = 105	correl = -0.0264646	descr = Fold_of_RNAi_Sequence_Pos_19
cnt = 320	feature = 489	correl = 0.0337004	descr = N_Gram_CTAGA
cnt = 321	feature = 614	correl = -0.0752282	descr = N_Gram_GCGTC
cnt = 322	feature = 730	correl = 0.0219872	descr = N_Gram_GTTTT
cnt = 323	feature = 598	correl = -0.0655951	descr = N_Gram_GCCTC
cnt = 324	feature = 211	correl = 0.0463823	descr = N_Gram_ACAGC
cnt = 325	feature = 238	correl = 0.0393929	descr = N_Gram_ACTCT
cnt = 326	feature = 782	correl = 0.0369317	descr = N_Gram_TATTT
cnt = 327	feature = 516	correl = 0.0519715	descr = N_Gram_CTGTT
cnt = 328	feature = 373	correl = -0.0376381	descr = N_Gram_CCAAA
cnt = 329	feature = 258	correl = 0.0358429	descr = N_Gram_AGCTT
cnt = 330	feature = 53	correl = 0.0523096	descr = Position_Specific_Bin_Base_17_Base_T
cnt = 331	feature = 160	correl = -0.0831405	descr = Fold_of_Target_NoBeginbrace_noends_Pos_19
cnt = 332	feature = 811	correl = -0.0904293	descr = N_Gram_TCGGG
cnt = 333	feature = 848	correl = -0.036566	descr = N_Gram_TGCCG
cnt = 334	feature = 248	correl = -0.0235714	descr = N_Gram_AGAGG
cnt = 335	feature = 392	correl = -0.0364186	descr = N_Gram_CCCCT
cnt = 336	feature = 382	correl = -0.04976	descr = N_Gram_CCATA
cnt = 337	feature = 852	correl = -0.038562	descr = N_Gram_TGCGG
cnt = 338	feature = 12	correl = -0.0693015	descr = Position_Specific_Bin_Base_4_Base_C
cnt = 339	feature = 930	correl = 0.0347058	descr = N_Gram_TTTGC
cnt = 340	feature = 274	correl = -0.0247083	descr = N_Gram_AGTTC
cnt = 341	feature = 244	correl = 0.0338913	descr = N_Gram_AGAAT
cnt = 342	feature = 366	correl = -0.0384779	descr = N_Gram_CATGG
cnt = 343	feature = 567	correl = -0.0395628	descr = N_Gram_GATGT
cnt = 344	feature = 835	correl = 0.029936	descr = N_Gram_TGAAT
cnt = 345	feature = 326	correl = 0.0891476	descr = N_Gram_CAACA
cnt = 346	feature = 703	correl = 0.0615456	descr = N_Gram_GTCGT
cnt = 347	feature = 365	correl = 0.0236878	descr = N_Gram_CATGA
cnt = 348	feature = 618	correl = -0.0409194	descr = N_Gram_GCTCC
cnt = 349	feature = 206	correl = 0.0583651	descr = N_Gram_ACAAA
cnt = 350	feature = 10	correl = -0.0988791	descr = Position_Specific_Bin_Base_3_Base_T
cnt = 351	feature = 566	correl = -0.0584905	descr = N_Gram_GATGG
cnt = 352	feature = 298	correl = 0.0736626	descr = N_Gram_ATCTC
cnt = 353	feature = 4	correl = -0.0989067	descr = Position_Specific_Bin_Base_1_Base_G
cnt = 354	feature = 377	correl = -0.0393523	descr = N_Gram_CCACG
cnt = 355	feature = 657	correl = -0.0615164	descr = N_Gram_GGGAG
cnt = 356	feature = 742	correl = 0.0493998	descr = N_Gram_TAATT
cnt = 357	feature = 390	correl = -0.0435035	descr = N_Gram_CCCCA
cnt = 358	feature = 525	correl = 0.0481221	descr = N_Gram_CTTGT
cnt = 359	feature = 800	correl = -0.0341754	descr = N_Gram_TCCTG
cnt = 360	feature = 49	correl = -0.059363	descr = Position_Specific_Bin_Base_16_Base_G
cnt = 361	feature = 42	correl = -0.14531	descr = Position_Specific_Bin_Base_14_Base_G
cnt = 362	feature = 619	correl = -0.0220218	descr = N_Gram_GCTCG
cnt = 363	feature = 7	correl = 0.134288	descr = Position_Specific_Bin_Base_2_Base_G
cnt = 364	feature = 58	correl = 0.178008	descr = Position_Specific_Bin_Base_19_Base_A
cnt = 365	feature = 844	correl = 0.0353459	descr = N_Gram_TGCAT
cnt = 366	feature = 35	correl = -0.0281148	descr = Position_Specific_Bin_Base_12_Base_C
cnt = 367	feature = 240	correl = 0.07055	descr = N_Gram_ACTGA
cnt = 368	feature = 225	correl = 0.0220141	descr = N_Gram_ACCTG
cnt = 369	feature = 51	correl = 0.0238451	descr = Position_Specific_Bin_Base_17_Base_A
cnt = 370	feature = 678	correl = -0.0295	descr = N_Gram_GGTGA
cnt = 371	feature = 792	correl = 0.0383018	descr = N_Gram_TCCAT
cnt = 372	feature = 25	correl = 0.031505	descr = Position_Specific_Bin_Base_9_Base_T
cnt = 373	feature = 242	correl = 0.0482069	descr = N_Gram_ACTGT
cnt = 374	feature = 256	correl = -0.0411751	descr = N_Gram_AGCGG
cnt = 375	feature = 29	correl = 0.051879	descr = Position_Specific_Bin_Base_10_Base_T
cnt = 376	feature = 798	correl = 0.0772501	descr = N_Gram_TCCTA
cnt = 377	feature = 836	correl = 0.034398	descr = N_Gram_TGAGA
cnt = 378	feature = 410	correl = -0.104407	descr = N_Gram_CCGGC
cnt = 379	feature = 55	correl = -0.0312726	descr = Position_Specific_Bin_Base_18_Base_C
cnt = 380	feature = 786	correl = 0.0304417	descr = N_Gram_TCACC
cnt = 381	feature = 590	correl = -0.0787345	descr = N_Gram_GCCCA
cnt = 382	feature = 779	correl = 0.0230856	descr = N_Gram_TATGG
cnt = 383	feature = 406	correl = -0.0411399	descr = N_Gram_CCGCA
cnt = 384	feature = 427	correl = 0.0307808	descr = N_Gram_CCTTG
cnt = 385	feature = 350	correl = -0.0584443	descr = N_Gram_CAGCC
cnt = 386	feature = 843	correl = 0.0314087	descr = N_Gram_TGCAA
cnt = 387	feature = 22	correl = -0.0776495	descr = Position_Specific_Bin_Base_8_Base_C
cnt = 388	feature = 381	correl = -0.0573555	descr = N_Gram_CCAGG
cnt = 389	feature = 916	correl = 0.0481604	descr = N_Gram_TTGGA
cnt = 390	feature = 914	correl = 0.0357462	descr = N_Gram_TTGCG
cnt = 391	feature = 283	correl = 0.0401178	descr = N_Gram_ATATA
cnt = 392	feature = 650	correl = -0.0582752	descr = N_Gram_GGCGT
cnt = 393	feature = 37	correl = -0.0393936	descr = Position_Specific_Bin_Base_12_Base_T
cnt = 394	feature = 686	correl = 0.0493707	descr = N_Gram_GTAAA
cnt = 395	feature = 846	correl = 0.0307228	descr = N_Gram_TGCCA
cnt = 396	feature = 15	correl = 0.0232815	descr = Position_Specific_Bin_Base_6_Base_A
cnt = 397	feature = 665	correl = -0.0477275	descr = N_Gram_GGGGT
cnt = 398	feature = 584	correl = 0.0395065	descr = N_Gram_GCATC
cnt = 399	feature = 420	correl = -0.0625906	descr = N_Gram_CCTCT
cnt = 400	feature = 40	correl = 0.100553	descr = Position_Specific_Bin_Base_14_Base_A
cnt = 401	feature = 54	correl = 0.042764	descr = Position_Specific_Bin_Base_18_Base_A
cnt = 402	feature = 714	correl = -0.0845509	descr = N_Gram_GTGGC
cnt = 403	feature = 511	correl = 0.0393811	descr = N_Gram_CTGGA
cnt = 404	feature = 738	correl = 0.0448696	descr = N_Gram_TAAGA
cnt = 405	feature = 249	correl = 0.0617804	descr = N_Gram_AGAGT
cnt = 406	feature = 26	correl = 0.0774627	descr = Position_Specific_Bin_Base_10_Base_A
cnt = 407	feature = 595	correl = -0.0290442	descr = N_Gram_GCCGC
cnt = 408	feature = 740	correl = 0.0483461	descr = N_Gram_TAAGG
cnt = 409	feature = 536	correl = -0.0342264	descr = N_Gram_GAAGC
cnt = 410	feature = 904	correl = 0.0449649	descr = N_Gram_TTCTC
cnt = 411	feature = 690	correl = 0.0217633	descr = N_Gram_GTAGG
cnt = 412	feature = 11	correl = 0.0828221	descr = Position_Specific_Bin_Base_4_Base_A
cnt = 413	feature = 499	correl = -0.0516572	descr = N_Gram_CTCGG
cnt = 414	feature = 533	correl = -0.024297	descr = N_Gram_GAACT
cnt = 415	feature = 220	correl = -0.0800083	descr = N_Gram_ACCAC
cnt = 416	feature = 638	correl = -0.047487	descr = N_Gram_GGATG
cnt = 417	feature = 418	correl = -0.0320366	descr = N_Gram_CCTCC
cnt = 418	feature = 284	correl = 0.0304308	descr = N_Gram_ATATG
cnt = 419	feature = 873	correl = 0.0289623	descr = N_Gram_TGTCT
cnt = 420	feature = 354	correl = -0.0269935	descr = N_Gram_CAGGT
cnt = 421	feature = 214	correl = 0.0534925	descr = N_Gram_ACATC
cnt = 422	feature = 6	correl = 0.0358121	descr = Position_Specific_Bin_Base_2_Base_C
cnt = 423	feature = 828	correl = 0.022068	descr = N_Gram_TCTTG
cnt = 424	feature = 59	correl = -0.11964	descr = Position_Specific_Bin_Base_19_Base_C
cnt = 425	feature = 592	correl = -0.0874701	descr = N_Gram_GCCCG
cnt = 426	feature = 262	correl = -0.0220516	descr = N_Gram_AGGGA
cnt = 427	feature = 729	correl = 0.0534377	descr = N_Gram_GTTTG
cnt = 428	feature = 894	correl = 0.0306235	descr = N_Gram_TTCAT
cnt = 429	feature = 383	correl = 0.0228432	descr = N_Gram_CCATT
cnt = 430	feature = 450	correl = -0.0762828	descr = N_Gram_CGCGC
cnt = 431	feature = 659	correl = -0.0544737	descr = N_Gram_GGGCA
cnt = 432	feature = 623	correl = -0.0314296	descr = N_Gram_GCTGG
cnt = 433	feature = 700	correl = -0.0481375	descr = N_Gram_GTCCT
cnt = 434	feature = 398	correl = -0.0639163	descr = N_Gram_CCCTG
cnt = 435	feature = 63	correl = -0.30054	descr = Position_Specific_Bin_Base_20_Base_C
cnt = 436	feature = 537	correl = 0.0315382	descr = N_Gram_GAAGG
cnt = 437	feature = 697	correl = -0.0291296	descr = N_Gram_GTCCA
cnt = 438	feature = 721	correl = -0.0336784	descr = N_Gram_GTTA
cnt = 439	feature = 829	correl = 0.0699818	descr = N_Gram_TCTTT
cnt = 440	feature = 334	correl = 0.0281661	descr = N_Gram_CACAG
cnt = 441	feature = 307	correl = -0.0332439	descr = N_Gram_ATGGG
cnt = 442	feature = 252	correl = 0.0582992	descr = N_Gram_AGCAT
cnt = 443	feature = 20	correl = 0.0686459	descr = Position_Specific_Bin_Base_7_Base_T
cnt = 444	feature = 579	correl = -0.0299787	descr = N_Gram_GCACG
cnt = 445	feature = 691	correl = 0.0219125	descr = N_Gram_GTAT
cnt = 446	feature = 461	correl = -0.0340151	descr = N_Gram_CGGCT
cnt = 447	feature = 279	correl = 0.0221987	descr = N_Gram_ATAGA
cnt = 448	feature = 380	correl = -0.0541045	descr = N_Gram_CCAGC
cnt = 449	feature = 510	correl = -0.0216582	descr = N_Gram_CTGCT
cnt = 450	feature = 605	correl = -0.0301475	descr = N_Gram_GCGCC
cnt = 451	feature = 868	correl = 0.0252878	descr = N_Gram_TGTAA
cnt = 452	feature = 791	correl = 0.0346826	descr = N_Gram_TCATC
cnt = 453	feature = 593	correl = -0.0767287	descr = N_Gram_GCCCT
cnt = 454	feature = 926	correl = 0.0468884	descr = N_Gram_TTTCC
cnt = 455	feature = 47	correl = 0.0692978	descr = Position_Specific_Bin_Base_16_Base_A
cnt = 456	feature = 794	correl = -0.0352329	descr = N_Gram_TCCCC
cnt = 457	feature = 834	correl = 0.0417058	descr = N_Gram_TGAAG
cnt = 458	feature = 891	correl = 0.0439393	descr = N_Gram_TTATC
cnt = 459	feature = 725	correl = -0.036576	descr = N_Gram_GTTGG
cnt = 460	feature = 308	correl = -0.0596461	descr = N_Gram_ATGGT
cnt = 461	feature = 60	correl = -0.12104	descr = Position_Specific_Bin_Base_19_Base_G
cnt = 462	feature = 263	correl = -0.104866	descr = N_Gram_AGGGC
cnt = 463	feature = 23	correl = 0.0608711	descr = Position_Specific_Bin_Base_8_Base_T
cnt = 464	feature = 513	correl = -0.0236954	descr = N_Gram_CTGGG
cnt = 465	feature = 674	correl = 0.0287207	descr = N_Gram_GGTCA
cnt = 466	feature = 8	correl = -0.128634	descr = Position_Specific_Bin_Base_2_Base_T
cnt = 467	feature = 528	correl = 0.0737476	descr = N_Gram_CTTTG
cnt = 468	feature = 679	correl = -0.0572812	descr = N_Gram_GGTGC
cnt = 469	feature = 32	correl = -0.0429348	descr = Position_Specific_Bin_Base_11_Base_G
cnt = 470	feature = 859	correl = -0.0470241	descr = N_Gram_TGGCC
cnt = 471	feature = 524	correl = -0.0348655	descr = N_Gram_CTTGG
cnt = 472	feature = 540	correl = 0.0436862	descr = N_Gram_GAATT
cnt = 473	feature = 915	correl = 0.0223257	descr = N_Gram_TTGCT
cnt = 474	feature = 285	correl = 0.0563329	descr = N_Gram_ATATT
cnt = 475	feature = 369	correl = 0.0790526	descr = N_Gram_CATTA
cnt = 476	feature = 43	correl = 0.0764463	descr = Position_Specific_Bin_Base_14_Base_T
cnt = 477	feature = 637	correl = -0.0498912	descr = N_Gram_GGAGG
cnt = 478	feature = 227	correl = -0.0417074	descr = N_Gram_ACGA
cnt = 479	feature = 378	correl = 0.0246773	descr = N_Gram_CCACT
cnt = 480	feature = 877	correl = 0.054743	descr = N_Gram_TGTTC
cnt = 481	feature = 342	correl = -0.0394086	descr = N_Gram_CACGT
cnt = 482	feature = 523	correl = 0.0515339	descr = N_Gram_CTTGC
cnt = 483	feature = 246	correl = 0.0647663	descr = N_Gram_AGACA
cnt = 484	feature = 840	correl = -0.02909	descr = N_Gram_TGATG
cnt = 485	feature = 509	correl = -0.0526053	descr = N_Gram_CTGCC
cnt = 486	feature = 767	correl = 0.032939	descr = N_Gram_TAGT
cnt = 487	feature = 708	correl = 0.0302877	descr = N_Gram_GTGAA
cnt = 488	feature = 545	correl = -0.0513701	descr = N_Gram_GACCA
cnt = 489	feature = 376	correl = -0.0641738	descr = N_Gram_CCACC
cnt = 490	feature = 394	correl = -0.0988263	descr = N_Gram_CCCGA
cnt = 491	feature = 581	correl = -0.0583591	descr = N_Gram_GCAGA
cnt = 492	feature = 601	correl = 0.021844	descr = N_Gram_GCGA
cnt = 493	feature = 28	correl = -0.0530427	descr = Position_Specific_Bin_Base_10_Base_G
cnt = 494	feature = 854	correl = 0.046848	descr = N_Gram_TGCTA
cnt = 495	feature = 39	correl = -0.0233484	descr = Position_Specific_Bin_Base_13_Base_G
cnt = 496	feature = 231	correl = -0.0278581	descr = N_Gram_ACGG
cnt = 497	feature = 33	correl = 0.120783	descr = Position_Specific_Bin_Base_11_Base_T
cnt = 498	feature = 565	correl = -0.0477365	descr = N_Gram_GATGA
cnt = 499	feature = 18	correl = 0.0763174	descr = Position_Specific_Bin_Base_7_Base_A
cnt = 500	feature = 397	correl = -0.0612966	descr = N_Gram_CCCTC
cnt = 501	feature = 929	correl = 0.0672933	descr = N_Gram_TTTGA
cnt = 502	feature = 610	correl = -0.0874832	descr = N_Gram_GCGGC
cnt = 503	feature = 781	correl = 0.0575569	descr = N_Gram_TATTC
cnt = 504	feature = 507	correl = 0.0414267	descr = N_Gram_CTGAT
cnt = 505	feature = 208	correl = 0.0318115	descr = N_Gram_ACAC
cnt = 506	feature = 761	correl = 0.0655023	descr = N_Gram_TAGC
cnt = 507	feature = 13	correl = -0.0750878	descr = Position_Specific_Bin_Base_5_Base_C
cnt = 508	feature = 675	correl = -0.0830346	descr = N_Gram_GGTCC
cnt = 509	feature = 474	correl = 0.0249587	descr = N_Gram_CGTG
cnt = 510	feature = 465	correl = -0.0523216	descr = N_Gram_CGGGT
cnt = 511	feature = 688	correl = 0.0217089	descr = N_Gram_GTAC
cnt = 512	feature = 486	correl = 0.0349636	descr = N_Gram_CTACA
cnt = 513	feature = 36	correl = 0.0285982	descr = Position_Specific_Bin_Base_12_Base_G
cnt = 514	feature = 512	correl = -0.0535483	descr = N_Gram_CTGGC
cnt = 515	feature = 799	correl = -0.023119	descr = N_Gram_TCCTC
cnt = 516	feature = 865	correl = -0.0255245	descr = N_Gram_TGGTG
cnt = 517	feature = 439	correl = -0.0235164	descr = N_Gram_CGAT
cnt = 518	feature = 45	correl = -0.039882	descr = Position_Specific_Bin_Base_15_Base_G
cnt = 519	feature = 549	correl = 0.0388935	descr = N_Gram_GACT
cnt = 520	feature = 448	correl = -0.033842	descr = N_Gram_CGCCT
cnt = 521	feature = 48	correl = -0.0423938	descr = Position_Specific_Bin_Base_16_Base_C
cnt = 522	feature = 878	correl = 0.0602261	descr = N_Gram_TGTTT
cnt = 523	feature = 27	correl = -0.0748921	descr = Position_Specific_Bin_Base_10_Base_C
cnt = 524	feature = 801	correl = 0.0649469	descr = N_Gram_TCCTT
cnt = 525	feature = 568	correl = 0.0246075	descr = N_Gram_GATT
cnt = 526	feature = 413	correl = 0.0661509	descr = N_Gram_CCTA
cnt = 527	feature = 349	correl = -0.0318841	descr = N_Gram_CAGCA
cnt = 528	feature = 825	correl = 0.0521461	descr = N_Gram_TCTGG
cnt = 529	feature = 624	correl = 0.0323114	descr = N_Gram_GCTTG
cnt = 530	feature = 827	correl = 0.043762	descr = N_Gram_TCTTC
cnt = 531	feature = 479	correl = -0.0481427	descr = N_Gram_CGTTG
cnt = 532	feature = 918	correl = 0.0493756	descr = N_Gram_TTGTA
cnt = 533	feature = 387	correl = -0.0755359	descr = N_Gram_CCCAG
cnt = 534	feature = 821	correl = 0.0330799	descr = N_Gram_TCTCC
cnt = 535	feature = 560	correl = 0.0307647	descr = N_Gram_GAGT
cnt = 536	feature = 417	correl = -0.0404434	descr = N_Gram_CCTCA
cnt = 537	feature = 709	correl = -0.0374707	descr = N_Gram_GTGC
cnt = 538	feature = 861	correl = -0.0223013	descr = N_Gram_TGGCT
cnt = 539	feature = 927	correl = 0.0467442	descr = N_Gram_TTTCT
cnt = 540	feature = 864	correl = -0.0639342	descr = N_Gram_TGGGG
cnt = 541	feature = 871	correl = 0.0318175	descr = N_Gram_TGTC
cnt = 542	feature = 753	correl = 0.0509136	descr = N_Gram_TACT
cnt = 543	feature = 293	correl = 0.0499896	descr = N_Gram_ATCG
cnt = 544	feature = 646	correl = -0.100394	descr = N_Gram_GGCCC
cnt = 545	feature = 482	correl = 0.0314082	descr = N_Gram_CTAA
cnt = 546	feature = 824	correl = 0.0900852	descr = N_Gram_TCTGC
cnt = 547	feature = 364	correl = 0.0251682	descr = N_Gram_CATG
cnt = 548	feature = 466	correl = -0.029542	descr = N_Gram_CGGT
cnt = 549	feature = 325	correl = 0.0633894	descr = N_Gram_CAAC
cnt = 550	feature = 257	correl = 0.025029	descr = N_Gram_AGCT
cnt = 551	feature = 355	correl = 0.0230627	descr = N_Gram_CAGT
cnt = 552	feature = 317	correl = 0.0540589	descr = N_Gram_ATTG
cnt = 553	feature = 67	correl = 0.0748455	descr = Gibbs_of_Target_Sequence__Pos_0_Step_1
cnt = 554	feature = 470	correl = -0.0425225	descr = N_Gram_CGTC
cnt = 555	feature = 363	correl = 0.0670602	descr = N_Gram_CATCT
cnt = 556	feature = 302	correl = 0.0297335	descr = N_Gram_ATGC
cnt = 557	feature = 804	correl = 0.0528436	descr = N_Gram_TCGC
cnt = 558	feature = 748	correl = 0.0331979	descr = N_Gram_TACC
cnt = 559	feature = 424	correl = -0.0228434	descr = N_Gram_CCTGG
cnt = 560	feature = 693	correl = 0.0240583	descr = N_Gram_GTCA
cnt = 561	feature = 430	correl = -0.0621223	descr = N_Gram_CGAA
cnt = 562	feature = 643	correl = -0.0400765	descr = N_Gram_GGCAG
cnt = 563	feature = 521	correl = 0.0358971	descr = N_Gram_CTTCT
cnt = 564	feature = 897	correl = 0.0499051	descr = N_Gram_TTCCT
cnt = 565	feature = 648	correl = -0.0744633	descr = N_Gram_GGCGC
cnt = 566	feature = 680	correl = -0.110398	descr = N_Gram_GGTGG
cnt = 567	feature = 255	correl = -0.0337181	descr = N_Gram_AGCG
cnt = 568	feature = 653	correl = -0.0267822	descr = N_Gram_GGCTT
cnt = 569	feature = 433	correl = -0.0564089	descr = N_Gram_CGAC
cnt = 570	feature = 372	correl = -0.0251251	descr = N_Gram_CCAA
cnt = 571	feature = 704	correl = 0.0221769	descr = N_Gram_GTCT
cnt = 572	feature = 764	correl = 0.0257402	descr = N_Gram_TAGG
cnt = 573	feature = 233	correl = -0.0351332	descr = N_Gram_ACGT
cnt = 574	feature = 272	correl = 0.0266298	descr = N_Gram_AGTG
cnt = 575	feature = 908	correl = 0.0428782	descr = N_Gram_TTGA
cnt = 576	feature = 587	correl = -0.0294489	descr = N_Gram_GCCA
cnt = 577	feature = 443	correl = -0.0470895	descr = N_Gram_CGCA
cnt = 578	feature = 530	correl = -0.0240252	descr = N_Gram_GAAA
cnt = 579	feature = 491	correl = 0.0434427	descr = N_Gram_CTAT
cnt = 580	feature = 905	correl = 0.0932087	descr = N_Gram_TTCTG
cnt = 581	feature = 898	correl = 0.0312134	descr = N_Gram_TTCG
cnt = 582	feature = 488	correl = 0.0519248	descr = N_Gram_CTAG
cnt = 583	feature = 577	correl = -0.0321028	descr = N_Gram_GCAC
cnt = 584	feature = 774	correl = 0.05219	descr = N_Gram_TATC
cnt = 585	feature = 701	correl = 0.0429804	descr = N_Gram_GTCG
cnt = 586	feature = 717	correl = 0.0269038	descr = N_Gram_GTGT
cnt = 587	feature = 278	correl = 0.0425579	descr = N_Gram_ATAG
cnt = 588	feature = 906	correl = 0.0572511	descr = N_Gram_TTCTT
cnt = 589	feature = 628	correl = -0.0349981	descr = N_Gram_GGAA
cnt = 590	feature = 269	correl = 0.0430632	descr = N_Gram_AGTC
cnt = 591	feature = 613	correl = -0.0663165	descr = N_Gram_GCGT
cnt = 592	feature = 541	correl = 0.0475443	descr = N_Gram_GACA
cnt = 593	feature = 622	correl = -0.0534765	descr = N_Gram_GCTGC
cnt = 594	feature = 239	correl = 0.0584316	descr = N_Gram_ACTG
cnt = 595	feature = 555	correl = -0.0349995	descr = N_Gram_GAGC
cnt = 596	feature = 597	correl = -0.0454353	descr = N_Gram_GCCT
cnt = 597	feature = 358	correl = -0.0290682	descr = N_Gram_CATA
cnt = 598	feature = 842	correl = 0.0551783	descr = N_Gram_TGCA
cnt = 599	feature = 288	correl = 0.0379406	descr = N_Gram_ATCC
cnt = 600	feature = 498	correl = -0.0724833	descr = N_Gram_CTCG
cnt = 601	feature = 670	correl = 0.0261272	descr = N_Gram_GGTA
cnt = 602	feature = 635	correl = -0.0497633	descr = N_Gram_GGAG
cnt = 603	feature = 616	correl = 0.028023	descr = N_Gram_GCTA
cnt = 604	feature = 923	correl = 0.0219053	descr = N_Gram_TTTA
cnt = 605	feature = 449	correl = -0.0790805	descr = N_Gram_CGCG
cnt = 606	feature = 707	correl = 0.0274442	descr = N_Gram_GTGA
cnt = 607	feature = 777	correl = 0.0519143	descr = N_Gram_TATG
cnt = 608	feature = 515	correl = 0.0500185	descr = N_Gram_CTGT
cnt = 609	feature = 409	correl = -0.0325953	descr = N_Gram_CCGG
cnt = 610	feature = 485	correl = 0.0454309	descr = N_Gram_CTAC
cnt = 611	feature = 573	correl = -0.0553891	descr = N_Gram_GCAA
cnt = 612	feature = 310	correl = 0.0585599	descr = N_Gram_ATTA
cnt = 613	feature = 221	correl = -0.0337361	descr = N_Gram_ACCC
cnt = 614	feature = 685	correl = 0.0480748	descr = N_Gram_GTAA
cnt = 615	feature = 261	correl = -0.0462561	descr = N_Gram_AGGG
cnt = 616	feature = 218	correl = -0.0369843	descr = N_Gram_ACCA
cnt = 617	feature = 538	correl = 0.0405499	descr = N_Gram_GAAT
cnt = 618	feature = 812	correl = 0.049568	descr = N_Gram_TCGT
cnt = 619	feature = 245	correl = 0.0218233	descr = N_Gram_AGAC
cnt = 620	feature = 681	correl = -0.0421881	descr = N_Gram_GGTT
cnt = 621	feature = 582	correl = 0.0318757	descr = N_Gram_GCAT
cnt = 622	feature = 712	correl = -0.110595	descr = N_Gram_GTGG
cnt = 623	feature = 501	correl = 0.0347217	descr = N_Gram_CTCT
cnt = 624	feature = 69	correl = -0.164326	descr = Gibbs_of_Target_Sequence__Pos_2_Step_1
cnt = 625	feature = 425	correl = 0.0310087	descr = N_Gram_CCTT
cnt = 626	feature = 495	correl = -0.0228307	descr = N_Gram_CTCA
cnt = 627	feature = 316	correl = 0.098624	descr = N_Gram_ATTCT
cnt = 628	feature = 323	correl = -0.0222501	descr = N_Gram_CAAA
cnt = 629	feature = 815	correl = 0.0554438	descr = N_Gram_TCTA
cnt = 630	feature = 253	correl = -0.0536532	descr = N_Gram_AGCC
cnt = 631	feature = 352	correl = -0.0476007	descr = N_Gram_CAGG
cnt = 632	feature = 594	correl = -0.0386714	descr = N_Gram_GCCG
cnt = 633	feature = 557	correl = -0.0589185	descr = N_Gram_GAGG
cnt = 634	feature = 544	correl = -0.073187	descr = N_Gram_GACC
cnt = 635	feature = 770	correl = 0.073316	descr = N_Gram_TATA
cnt = 636	feature = 809	correl = -0.0367765	descr = N_Gram_TCGG
cnt = 637	feature = 655	correl = -0.0715836	descr = N_Gram_GGGA
cnt = 638	feature = 297	correl = 0.0558173	descr = N_Gram_ATCT
cnt = 639	feature = 867	correl = 0.0571181	descr = N_Gram_TGTA
cnt = 640	feature = 790	correl = 0.0430973	descr = N_Gram_TCAT
cnt = 641	feature = 911	correl = 0.0575987	descr = N_Gram_TTGC
cnt = 642	feature = 562	correl = 0.0390506	descr = N_Gram_GATA
cnt = 643	feature = 886	correl = 0.0559879	descr = N_Gram_TTAG
cnt = 644	feature = 345	correl = -0.0556652	descr = N_Gram_CAGA
cnt = 645	feature = 70	correl = 0.0974435	descr = Gibbs_of_Target_Sequence__Pos_4_Step_1
cnt = 646	feature = 68	correl = -0.0311902	descr = Gibbs_of_Target_Sequence__Pos_1_Step_1
cnt = 647	feature = 82	correl = 0.0908647	descr = Gibbs_of_Target_Sequence__Pos_17_Step_1
cnt = 648	feature = 305	correl = -0.0571582	descr = N_Gram_ATGG
cnt = 649	feature = 396	correl = -0.0663415	descr = N_Gram_CCCT
cnt = 650	feature = 213	correl = 0.076974	descr = N_Gram_ACAT
cnt = 651	feature = 662	correl = -0.0803188	descr = N_Gram_GGGG
cnt = 652	feature = 651	correl = -0.0361911	descr = N_Gram_GGCT
cnt = 653	feature = 526	correl = 0.0319992	descr = N_Gram_CTTT
cnt = 654	feature = 210	correl = 0.0372712	descr = N_Gram_ACAG
cnt = 655	feature = 757	correl = 0.0590417	descr = N_Gram_TAGA
cnt = 656	feature = 393	correl = -0.0956687	descr = N_Gram_CCCG
cnt = 657	feature = 845	correl = -0.0362606	descr = N_Gram_TGCC
cnt = 658	feature = 385	correl = -0.0759331	descr = N_Gram_CCCA
cnt = 659	feature = 534	correl = -0.0219551	descr = N_Gram_GAAG
cnt = 660	feature = 780	correl = 0.0603293	descr = N_Gram_TATT
cnt = 661	feature = 819	correl = 0.0627403	descr = N_Gram_TCTC
cnt = 662	feature = 696	correl = -0.0878383	descr = N_Gram_GTCC
cnt = 663	feature = 853	correl = 0.0287509	descr = N_Gram_TGCT
cnt = 664	feature = 74	correl = 0.0796804	descr = Gibbs_of_Target_Sequence__Pos_8_Step_1
cnt = 665	feature = 744	correl = 0.0376802	descr = N_Gram_TACA
cnt = 666	feature = 917	correl = 0.0789745	descr = N_Gram_TTGT
cnt = 667	feature = 837	correl = 0.0293079	descr = N_Gram_TGAT
cnt = 668	feature = 405	correl = -0.0472083	descr = N_Gram_CCGC
cnt = 669	feature = 727	correl = 0.0569844	descr = N_Gram_GTTT
cnt = 670	feature = 641	correl = -0.0697207	descr = N_Gram_GGCA
cnt = 671	feature = 724	correl = -0.0573461	descr = N_Gram_GTTG
cnt = 672	feature = 71	correl = 0.0569771	descr = Gibbs_of_Target_Sequence__Pos_5_Step_1
cnt = 673	feature = 379	correl = -0.0655315	descr = N_Gram_CCAG
cnt = 674	feature = 644	correl = -0.1065	descr = N_Gram_GGCC
cnt = 675	feature = 733	correl = 0.0352263	descr = N_Gram_TAAA
cnt = 676	feature = 522	correl = 0.0478298	descr = N_Gram_CTTG
cnt = 677	feature = 336	correl = -0.0303814	descr = N_Gram_CACC
cnt = 678	feature = 933	correl = 0.0357502	descr = N_Gram_TTTT
cnt = 679	feature = 520	correl = 0.0346656	descr = N_Gram_CTTC
cnt = 680	feature = 389	correl = -0.0696929	descr = N_Gram_CCCC
cnt = 681	feature = 832	correl = 0.0384186	descr = N_Gram_TGAA
cnt = 682	feature = 673	correl = -0.0332785	descr = N_Gram_GGTC
cnt = 683	feature = 421	correl = -0.0470583	descr = N_Gram_CCTG
cnt = 684	feature = 348	correl = -0.0333134	descr = N_Gram_CAGC
cnt = 685	feature = 925	correl = 0.0549777	descr = N_Gram_TTTC
cnt = 686	feature = 400	correl = -0.088246	descr = N_Gram_CCGA
cnt = 687	feature = 368	correl = 0.0476185	descr = N_Gram_CATT
cnt = 688	feature = 235	correl = 0.0347987	descr = N_Gram_ACT
cnt = 689	feature = 83	correl = 0.191507	descr = Gibbs_of_Target_Sequence__Pos_18_Step_1
cnt = 690	feature = 823	correl = 0.0909983	descr = N_Gram_TCTG
cnt = 691	feature = 603	correl = -0.0719225	descr = N_Gram_GCGC
cnt = 692	feature = 362	correl = 0.0447057	descr = N_Gram_CATC
cnt = 693	feature = 81	correl = 0.108369	descr = Gibbs_of_Target_Sequence__Pos_16_Step_1
cnt = 694	feature = 375	correl = -0.0424749	descr = N_Gram_CCAC
cnt = 695	feature = 580	correl = -0.0357849	descr = N_Gram_GCAG
cnt = 696	feature = 282	correl = 0.0815364	descr = N_Gram_ATAT
cnt = 697	feature = 658	correl = -0.120309	descr = N_Gram_GGGC
cnt = 698	feature = 858	correl = -0.0650961	descr = N_Gram_TGGC
cnt = 699	feature = 677	correl = -0.0911569	descr = N_Gram_GGTG
cnt = 700	feature = 314	correl = 0.0794414	descr = N_Gram_ATTC
cnt = 701	feature = 462	correl = -0.0848855	descr = N_Gram_CGGG
cnt = 702	feature = 862	correl = -0.0510309	descr = N_Gram_TGGG
cnt = 703	feature = 684	correl = 0.050383	descr = N_Gram_GTA
cnt = 704	feature = 79	correl = 0.137209	descr = Gibbs_of_Target_Sequence__Pos_14_Step_1
cnt = 705	feature = 226	correl = -0.0662536	descr = N_Gram_ACG
cnt = 706	feature = 75	correl = 0.10244	descr = Gibbs_of_Target_Sequence__Pos_9_Step_1
cnt = 707	feature = 77	correl = 0.0449207	descr = Gibbs_of_Target_Sequence__Pos_11_Step_1
cnt = 708	feature = 508	correl = -0.0263274	descr = N_Gram_CTGC
cnt = 709	feature = 797	correl = 0.0288054	descr = N_Gram_TCCT
cnt = 710	feature = 73	correl = 0.14357	descr = Gibbs_of_Target_Sequence__Pos_7_Step_1
cnt = 711	feature = 78	correl = 0.123291	descr = Gibbs_of_Target_Sequence__Pos_13_Step_1
cnt = 712	feature = 876	correl = 0.075099	descr = N_Gram_TGTT
cnt = 713	feature = 608	correl = -0.107343	descr = N_Gram_GCGG
cnt = 714	feature = 416	correl = -0.0911009	descr = N_Gram_CCTC
cnt = 715	feature = 72	correl = 0.098718	descr = Gibbs_of_Target_Sequence__Pos_6_Step_1
cnt = 716	feature = 928	correl = 0.0970385	descr = N_Gram_TTTG
cnt = 717	feature = 469	correl = -0.0396282	descr = N_Gram_CGT
cnt = 718	feature = 267	correl = 0.0424251	descr = N_Gram_AGT
cnt = 719	feature = 826	correl = 0.0786965	descr = N_Gram_TCTT
cnt = 720	feature = 743	correl = 0.0561012	descr = N_Gram_TAC
cnt = 721	feature = 457	correl = -0.109296	descr = N_Gram_CGGC
cnt = 722	feature = 321	correl = 0.0297441	descr = N_Gram_ATTT
cnt = 723	feature = 647	correl = -0.117614	descr = N_Gram_GGCG
cnt = 724	feature = 784	correl = 0.0226082	descr = N_Gram_TCA
cnt = 725	feature = 666	correl = -0.0665317	descr = N_Gram_GGGT
cnt = 726	feature = 589	correl = -0.147057	descr = N_Gram_GCCC
cnt = 727	feature = 429	correl = -0.0597405	descr = N_Gram_CGA
cnt = 728	feature = 286	correl = 0.0523711	descr = N_Gram_ATC
cnt = 729	feature = 76	correl = 0.123093	descr = Gibbs_of_Target_Sequence__Pos_10_Step_1
cnt = 730	feature = 802	correl = 0.0359057	descr = N_Gram_TCG
cnt = 731	feature = 80	correl = 0.0943335	descr = Gibbs_of_Target_Sequence__Pos_15_Step_1
cnt = 732	feature = 552	correl = -0.034912	descr = N_Gram_GAG
cnt = 733	feature = 333	correl = -0.0325895	descr = N_Gram_CAC
cnt = 734	feature = 902	correl = 0.0968842	descr = N_Gram_TTCT
cnt = 735	feature = 866	correl = 0.085678	descr = N_Gram_TGT
cnt = 736	feature = 831	correl = 0.0544367	descr = N_Gram_TGA
cnt = 737	feature = 217	correl = -0.0485741	descr = N_Gram_ACC
cnt = 738	feature = 756	correl = 0.0899515	descr = N_Gram_TAG
cnt = 739	feature = 627	correl = -0.0527193	descr = N_Gram_GGA
cnt = 740	feature = 706	correl = -0.0261667	descr = N_Gram_GTG
cnt = 741	feature = 572	correl = -0.0495681	descr = N_Gram_GCA
cnt = 742	feature = 481	correl = 0.0918965	descr = N_Gram_CTA
cnt = 743	feature = 505	correl = 0.029142	descr = N_Gram_CTG
cnt = 744	feature = 880	correl = 0.0708976	descr = N_Gram_TTA
cnt = 745	feature = 732	correl = 0.0581905	descr = N_Gram_TAA
cnt = 746	feature = 830	correl = 0.0536551	descr = N_Gram_TG
cnt = 747	feature = 357	correl = 0.065107	descr = N_Gram_CAT
cnt = 748	feature = 783	correl = 0.0453065	descr = N_Gram_TC
cnt = 749	feature = 384	correl = -0.137294	descr = N_Gram_CCC
cnt = 750	feature = 517	correl = 0.0574521	descr = N_Gram_CTT
cnt = 751	feature = 907	correl = 0.100045	descr = N_Gram_TTG
cnt = 752	feature = 669	correl = -0.061428	descr = N_Gram_GGT
cnt = 753	feature = 442	correl = -0.053579	descr = N_Gram_CGC
cnt = 754	feature = 344	correl = -0.0373424	descr = N_Gram_CAG
cnt = 755	feature = 412	correl = -0.0364196	descr = N_Gram_CCT
cnt = 756	feature = 769	correl = 0.119523	descr = N_Gram_TAT
cnt = 757	feature = 856	correl = -0.0513591	descr = N_Gram_TGG
cnt = 758	feature = 276	correl = 0.0518938	descr = N_Gram_ATA
cnt = 759	feature = 893	correl = 0.0906947	descr = N_Gram_TTC
cnt = 760	feature = 399	correl = -0.0822413	descr = N_Gram_CCG
cnt = 761	feature = 814	correl = 0.117407	descr = N_Gram_TCT
cnt = 762	feature = 654	correl = -0.12725	descr = N_Gram_GGG
cnt = 763	feature = 600	correl = -0.101869	descr = N_Gram_GCG
cnt = 764	feature = 586	correl = -0.125961	descr = N_Gram_GCC
cnt = 765	feature = 922	correl = 0.100708	descr = N_Gram_TTT
cnt = 766	feature = 626	correl = -0.117365	descr = N_Gram_GG
cnt = 767	feature = 370	correl = -0.0783144	descr = N_Gram_CC
cnt = 768	feature = 309	correl = 0.115417	descr = N_Gram_ATT
cnt = 769	feature = 879	correl = 0.15646	descr = N_Gram_TT
cnt = 770	feature = 275	correl = 0.10515	descr = N_Gram_AT
cnt = 771	feature = 731	correl = 0.162796	descr = N_Gram_TA
cnt = 772	feature = 428	correl = -0.0885423	descr = N_Gram_CG
cnt = 773	feature = 66	correl = 0.269063	descr = Gibbs_of_Target_Sequence_
num rows = 2188
num_elements = 1693512
..*
optimization finished, #iter = 2012
nu = 0.176137
obj = -30.304638, rho = -0.802363
nSV = 1002, nBSV = 71
num rows = 243
num_elements = 188082
*
optimization finished, #iter = 144
nu = 0.125973
obj = -2.862187, rho = -0.664989
nSV = 122, nBSV = 1
..*
optimization finished, #iter = 2012
nu = 0.176137
obj = -30.304638, rho = -0.802363
nSV = 1002, nBSV = 71
CFS merit scores = 1.45212
CFS merit scores = 1.62001
CFS merit scores = 1.85325
CFS merit scores = 2.07984
CFS merit scores = 2.28537
CFS merit scores = 2.47236
CFS merit scores = 2.64537
CFS merit scores = 2.80636
CFS merit scores = 2.95739
CFS merit scores = 3.1002
CFS merit scores = 3.23394
CFS merit scores = 3.36169
CFS merit scores = 3.48384
CFS merit scores = 3.60099
CFS merit scores = 3.71301
CFS merit scores = 3.82025
CFS merit scores = 3.92328
CFS merit scores = 4.02319
CFS merit scores = 4.11878
CFS merit scores = 4.2116
CFS merit scores = 4.30137
CFS merit scores = 4.38816
CFS merit scores = 4.47146
CFS merit scores = 4.55231
CFS merit scores = 4.63112
CFS merit scores = 4.70738
CFS merit scores = 4.78184
CFS merit scores = 4.85426
CFS merit scores = 4.92373
CFS merit scores = 4.99096
CFS merit scores = 5.0563
CFS merit scores = 5.12001
CFS merit scores = 5.18113
CFS merit scores = 5.24037
CFS merit scores = 5.29759
CFS merit scores = 5.35238
CFS merit scores = 5.40576
CFS merit scores = 5.45666
CFS merit scores = 5.50686
CFS merit scores = 5.55493
CFS merit scores = 5.60159
CFS merit scores = 5.64737
CFS merit scores = 5.6913
CFS merit scores = 5.73416
CFS merit scores = 5.77651
CFS merit scores = 5.81684
CFS merit scores = 5.85649
CFS merit scores = 5.89461
CFS merit scores = 5.93104
CFS merit scores = 5.96617
CFS merit scores = 6.00086
CFS merit scores = 6.03483
CFS merit scores = 6.06462
CFS merit scores = 6.09365
CFS merit scores = 6.1221
CFS merit scores = 6.15002
CFS merit scores = 6.17661
CFS merit scores = 6.20188
CFS merit scores = 6.22665
CFS merit scores = 6.25064
CFS merit scores = 6.27331
CFS merit scores = 6.2953
CFS merit scores = 6.31613
CFS merit scores = 6.3365
CFS merit scores = 6.35623
CFS merit scores = 6.37411
CFS merit scores = 6.39157
CFS merit scores = 6.40837
CFS merit scores = 6.42489
CFS merit scores = 6.44082
CFS merit scores = 6.4548
CFS merit scores = 6.46871
CFS merit scores = 6.48242
CFS merit scores = 6.49468
CFS merit scores = 6.50688
CFS merit scores = 6.51899
CFS merit scores = 6.53058
CFS merit scores = 6.5414
CFS merit scores = 6.55191
CFS merit scores = 6.5624
CFS merit scores = 6.57228
CFS merit scores = 6.58224
CFS merit scores = 6.59243
CFS merit scores = 6.60175
CFS merit scores = 6.61066
CFS merit scores = 6.61957
CFS merit scores = 6.62819
CFS merit scores = 6.63709
CFS merit scores = 6.64539
CFS merit scores = 6.65377
CFS merit scores = 6.66181
CFS merit scores = 6.66909
CFS merit scores = 6.67624
CFS merit scores = 6.68309
CFS merit scores = 6.69005
CFS merit scores = 6.69682
CFS merit scores = 6.7036
CFS merit scores = 6.71056
CFS merit scores = 6.71736
CFS merit scores = 6.72401
CFS merit scores = 6.72899
CFS merit scores = 6.7339
CFS merit scores = 6.73904
CFS merit scores = 6.74418
CFS merit scores = 6.74917
CFS merit scores = 6.75417
CFS merit scores = 6.75926
CFS merit scores = 6.76422
CFS merit scores = 6.76936
CFS merit scores = 6.77434
CFS merit scores = 6.77929
CFS merit scores = 6.78439
CFS merit scores = 6.78977
CFS merit scores = 6.79528
CFS merit scores = 6.80023
CFS merit scores = 6.8044
CFS merit scores = 6.80861
CFS merit scores = 6.81278
CFS merit scores = 6.81702
CFS merit scores = 6.82128
CFS merit scores = 6.82541
CFS merit scores = 6.82951
CFS merit scores = 6.83367
CFS merit scores = 6.83748
CFS merit scores = 6.84072
CFS merit scores = 6.84399
CFS merit scores = 6.84732
CFS merit scores = 6.85044
CFS merit scores = 6.85327
CFS merit scores = 6.85636
CFS merit scores = 6.85886
CFS merit scores = 6.86153
CFS merit scores = 6.86386
CFS merit scores = 6.86627
CFS merit scores = 6.86833
CFS merit scores = 6.87056
CFS merit scores = 6.87284
CFS merit scores = 6.87523
CFS merit scores = 6.8777
CFS merit scores = 6.88013
CFS merit scores = 6.88213
CFS merit scores = 6.88398
CFS merit scores = 6.88587
CFS merit scores = 6.88761
CFS merit scores = 6.88911
CFS merit scores = 6.89061
CFS merit scores = 6.89193
CFS merit scores = 6.89323
CFS merit scores = 6.89433
CFS merit scores = 6.89531
CFS merit scores = 6.89635
CFS merit scores = 6.89713
CFS merit scores = 6.8977
CFS merit scores = 6.89823
CFS merit scores = 6.8988
CFS merit scores = 6.89927
CFS merit scores = 6.89953
CFS merit scores = 6.89963
CFS merit scores = 6.89976
CFS merit scores = 6.8997
CFS merit scores = 6.89968
CFS merit scores = 6.89987
CFS merit scores = 6.89995
CFS merit scores = 6.90014
CFS merit scores = 6.90039
CFS merit scores = 6.90068
CFS merit scores = 6.90092
CFS merit scores = 6.90115
CFS merit scores = 6.90129
CFS merit scores = 6.90149
CFS merit scores = 6.90154
CFS merit scores = 6.90157
CFS merit scores = 6.90152
CFS merit scores = 6.90125
CFS merit scores = 6.901
CFS merit scores = 6.90073
CFS merit scores = 6.90031
CFS merit scores = 6.89999
CFS merit scores = 6.89967
CFS merit scores = 6.89938
CFS merit scores = 6.89898
CFS merit scores = 6.8986
CFS merit scores = 6.89827
CFS merit scores = 6.89792
CFS merit scores = 6.89762
CFS merit scores = 6.89704
CFS merit scores = 6.8962
CFS merit scores = 6.89549
CFS merit scores = 6.89462
CFS merit scores = 6.8938
CFS merit scores = 6.89292
CFS merit scores = 6.8921
CFS merit scores = 6.89128
CFS merit scores = 6.89045
CFS merit scores = 6.88962
CFS merit scores = 6.88886
CFS merit scores = 6.88814
CFS merit scores = 6.88742
CFS merit scores = 6.88677
CFS merit scores = 6.88609
CFS merit scores = 6.88532
CFS merit scores = 6.88446
CFS merit scores = 6.88358
CFS merit scores = 6.88248
CFS merit scores = 6.88133
CFS merit scores = 6.88014
CFS merit scores = 6.87894
CFS merit scores = 6.87783
CFS merit scores = 6.87684
CFS merit scores = 6.87577
CFS merit scores = 6.87475
CFS merit scores = 6.87379
CFS merit scores = 6.87268
CFS merit scores = 6.87163
CFS merit scores = 6.87053
CFS merit scores = 6.86939
CFS merit scores = 6.86833
CFS merit scores = 6.86734
CFS merit scores = 6.86631
CFS merit scores = 6.86524
CFS merit scores = 6.86421
CFS merit scores = 6.86316
CFS merit scores = 6.86216
CFS merit scores = 6.86117
CFS merit scores = 6.86019
CFS merit scores = 6.85918
CFS merit scores = 6.85825
CFS merit scores = 6.85721
CFS merit scores = 6.85622
CFS merit scores = 6.85508
CFS merit scores = 6.85395
CFS merit scores = 6.85288
CFS merit scores = 6.85183
CFS merit scores = 6.85075
CFS merit scores = 6.84973
CFS merit scores = 6.84881
CFS merit scores = 6.84786
CFS merit scores = 6.84674
CFS merit scores = 6.84558
CFS merit scores = 6.84453
CFS merit scores = 6.84344
CFS merit scores = 6.84235
CFS merit scores = 6.84125
CFS merit scores = 6.84016
CFS merit scores = 6.83905
CFS merit scores = 6.83791
CFS merit scores = 6.83669
CFS merit scores = 6.83553
CFS merit scores = 6.83424
CFS merit scores = 6.83295
CFS merit scores = 6.83161
CFS merit scores = 6.83029
CFS merit scores = 6.82899
CFS merit scores = 6.82771
CFS merit scores = 6.82637
CFS merit scores = 6.82507
CFS merit scores = 6.82386
CFS merit scores = 6.82267
CFS merit scores = 6.8214
CFS merit scores = 6.82017
CFS merit scores = 6.81875
CFS merit scores = 6.81729
CFS merit scores = 6.81592
CFS merit scores = 6.81464
CFS merit scores = 6.81332
CFS merit scores = 6.81207
CFS merit scores = 6.81085
CFS merit scores = 6.80943
CFS merit scores = 6.80796
CFS merit scores = 6.8065
CFS merit scores = 6.80512
CFS merit scores = 6.80373
CFS merit scores = 6.80242
CFS merit scores = 6.80105
CFS merit scores = 6.79959
CFS merit scores = 6.79818
CFS merit scores = 6.79678
CFS merit scores = 6.79537
CFS merit scores = 6.79399
CFS merit scores = 6.79265
CFS merit scores = 6.79131
CFS merit scores = 6.78996
CFS merit scores = 6.78861
CFS merit scores = 6.78726
CFS merit scores = 6.78594
CFS merit scores = 6.78454
CFS merit scores = 6.78312
CFS merit scores = 6.78169
CFS merit scores = 6.78028
CFS merit scores = 6.7789
CFS merit scores = 6.77757
CFS merit scores = 6.7763
CFS merit scores = 6.77495
CFS merit scores = 6.77359
CFS merit scores = 6.77223
CFS merit scores = 6.77091
CFS merit scores = 6.76958
CFS merit scores = 6.76827
CFS merit scores = 6.76701
CFS merit scores = 6.76575
CFS merit scores = 6.76447
CFS merit scores = 6.7631
CFS merit scores = 6.76174
CFS merit scores = 6.7604
CFS merit scores = 6.75907
CFS merit scores = 6.75769
CFS merit scores = 6.75639
CFS merit scores = 6.75504
CFS merit scores = 6.75368
CFS merit scores = 6.75227
CFS merit scores = 6.75087
CFS merit scores = 6.74942
CFS merit scores = 6.74799
CFS merit scores = 6.74658
CFS merit scores = 6.74516
CFS merit scores = 6.74372
CFS merit scores = 6.74219
CFS merit scores = 6.74069
CFS merit scores = 6.73919
CFS merit scores = 6.73769
CFS merit scores = 6.73625
CFS merit scores = 6.73472
CFS merit scores = 6.73323
CFS merit scores = 6.73174
CFS merit scores = 6.73021
CFS merit scores = 6.72865
CFS merit scores = 6.72703
CFS merit scores = 6.72543
CFS merit scores = 6.72385
CFS merit scores = 6.7222
CFS merit scores = 6.72058
CFS merit scores = 6.719
CFS merit scores = 6.71741
CFS merit scores = 6.71584
CFS merit scores = 6.71429
CFS merit scores = 6.71277
CFS merit scores = 6.71125
CFS merit scores = 6.70974
CFS merit scores = 6.70822
CFS merit scores = 6.70671
CFS merit scores = 6.7052
CFS merit scores = 6.70367
CFS merit scores = 6.70216
CFS merit scores = 6.70064
CFS merit scores = 6.69918
CFS merit scores = 6.69765
CFS merit scores = 6.69608
CFS merit scores = 6.69456
CFS merit scores = 6.69307
CFS merit scores = 6.69159
CFS merit scores = 6.6901
CFS merit scores = 6.68862
CFS merit scores = 6.68718
CFS merit scores = 6.68572
CFS merit scores = 6.68424
CFS merit scores = 6.68276
CFS merit scores = 6.6812
CFS merit scores = 6.67961
CFS merit scores = 6.67803
CFS merit scores = 6.6765
CFS merit scores = 6.67498
CFS merit scores = 6.67347
CFS merit scores = 6.67196
CFS merit scores = 6.67045
CFS merit scores = 6.66892
CFS merit scores = 6.66739
CFS merit scores = 6.66586
CFS merit scores = 6.66434
CFS merit scores = 6.66279
CFS merit scores = 6.66123
CFS merit scores = 6.65969
CFS merit scores = 6.65816
CFS merit scores = 6.65657
CFS merit scores = 6.65497
CFS merit scores = 6.65336
CFS merit scores = 6.65174
CFS merit scores = 6.65017
CFS merit scores = 6.64859
CFS merit scores = 6.64697
CFS merit scores = 6.64539
CFS merit scores = 6.64385
CFS merit scores = 6.64232
CFS merit scores = 6.64068
CFS merit scores = 6.63906
CFS merit scores = 6.63747
CFS merit scores = 6.63592
CFS merit scores = 6.63425
CFS merit scores = 6.63257
CFS merit scores = 6.63087
CFS merit scores = 6.62918
CFS merit scores = 6.62749
CFS merit scores = 6.62583
CFS merit scores = 6.6242
CFS merit scores = 6.62254
CFS merit scores = 6.62091
CFS merit scores = 6.61929
CFS merit scores = 6.61764
CFS merit scores = 6.616
CFS merit scores = 6.61438
CFS merit scores = 6.61277
CFS merit scores = 6.61118
CFS merit scores = 6.60954
CFS merit scores = 6.60791
CFS merit scores = 6.6063
CFS merit scores = 6.60469
CFS merit scores = 6.6031
CFS merit scores = 6.60151
CFS merit scores = 6.59993
CFS merit scores = 6.59835
CFS merit scores = 6.5968
CFS merit scores = 6.59522
CFS merit scores = 6.59365
CFS merit scores = 6.59204
CFS merit scores = 6.59045
CFS merit scores = 6.58885
CFS merit scores = 6.58727
CFS merit scores = 6.58571
CFS merit scores = 6.58412
CFS merit scores = 6.58245
CFS merit scores = 6.58082
CFS merit scores = 6.57919
CFS merit scores = 6.57755
CFS merit scores = 6.57589
CFS merit scores = 6.57422
CFS merit scores = 6.57258
CFS merit scores = 6.57091
CFS merit scores = 6.56927
CFS merit scores = 6.56753
CFS merit scores = 6.56577
CFS merit scores = 6.56403
CFS merit scores = 6.56229
CFS merit scores = 6.56055
CFS merit scores = 6.55883
CFS merit scores = 6.55707
CFS merit scores = 6.55531
CFS merit scores = 6.5535
CFS merit scores = 6.55171
CFS merit scores = 6.54992
CFS merit scores = 6.54814
CFS merit scores = 6.54639
CFS merit scores = 6.54461
CFS merit scores = 6.54285
CFS merit scores = 6.54107
CFS merit scores = 6.53934
CFS merit scores = 6.53761
CFS merit scores = 6.53586
CFS merit scores = 6.53412
CFS merit scores = 6.53241
CFS merit scores = 6.53074
CFS merit scores = 6.52906
CFS merit scores = 6.52739
CFS merit scores = 6.52573
CFS merit scores = 6.52412
CFS merit scores = 6.52248
CFS merit scores = 6.52083
CFS merit scores = 6.51917
CFS merit scores = 6.5175
CFS merit scores = 6.51585
CFS merit scores = 6.51416
CFS merit scores = 6.5125
CFS merit scores = 6.51085
CFS merit scores = 6.50917
CFS merit scores = 6.50751
CFS merit scores = 6.50589
CFS merit scores = 6.50423
CFS merit scores = 6.50255
CFS merit scores = 6.5008
CFS merit scores = 6.499
CFS merit scores = 6.49719
CFS merit scores = 6.49542
CFS merit scores = 6.49363
CFS merit scores = 6.49187
CFS merit scores = 6.49009
CFS merit scores = 6.48828
CFS merit scores = 6.48646
CFS merit scores = 6.48463
CFS merit scores = 6.48279
CFS merit scores = 6.48096
CFS merit scores = 6.47911
CFS merit scores = 6.47727
CFS merit scores = 6.47542
CFS merit scores = 6.47361
CFS merit scores = 6.47176
CFS merit scores = 6.4699
CFS merit scores = 6.46803
CFS merit scores = 6.46616
CFS merit scores = 6.46428
CFS merit scores = 6.46241
CFS merit scores = 6.46055
CFS merit scores = 6.45871
CFS merit scores = 6.45689
CFS merit scores = 6.45508
CFS merit scores = 6.45327
CFS merit scores = 6.45138
CFS merit scores = 6.4495
CFS merit scores = 6.44763
CFS merit scores = 6.44572
CFS merit scores = 6.4438
CFS merit scores = 6.44188
CFS merit scores = 6.43997
CFS merit scores = 6.43806
CFS merit scores = 6.43618
CFS merit scores = 6.4343
CFS merit scores = 6.43236
CFS merit scores = 6.43042
CFS merit scores = 6.42844
CFS merit scores = 6.4265
CFS merit scores = 6.42456
CFS merit scores = 6.42262
CFS merit scores = 6.42065
CFS merit scores = 6.41869
CFS merit scores = 6.41672
CFS merit scores = 6.41475
CFS merit scores = 6.41276
CFS merit scores = 6.41078
CFS merit scores = 6.40879
CFS merit scores = 6.40678
CFS merit scores = 6.40479
CFS merit scores = 6.40278
CFS merit scores = 6.40069
CFS merit scores = 6.3986
CFS merit scores = 6.39651
CFS merit scores = 6.39444
CFS merit scores = 6.39235
CFS merit scores = 6.39027
CFS merit scores = 6.3882
CFS merit scores = 6.38613
CFS merit scores = 6.38405
CFS merit scores = 6.38188
CFS merit scores = 6.37971
CFS merit scores = 6.37756
CFS merit scores = 6.37541
CFS merit scores = 6.37323
CFS merit scores = 6.37106
CFS merit scores = 6.36892
CFS merit scores = 6.36678
CFS merit scores = 6.36464
CFS merit scores = 6.36252
CFS merit scores = 6.36036
CFS merit scores = 6.3582
CFS merit scores = 6.356
CFS merit scores = 6.35382
CFS merit scores = 6.35162
CFS merit scores = 6.34943
CFS merit scores = 6.34726
CFS merit scores = 6.34508
CFS merit scores = 6.34285
CFS merit scores = 6.34059
CFS merit scores = 6.33832
CFS merit scores = 6.33608
CFS merit scores = 6.33382
CFS merit scores = 6.3315
CFS merit scores = 6.32917
CFS merit scores = 6.32684
CFS merit scores = 6.32453
CFS merit scores = 6.32221
CFS merit scores = 6.31985
CFS merit scores = 6.3175
CFS merit scores = 6.31509
CFS merit scores = 6.31267
CFS merit scores = 6.31021
CFS merit scores = 6.30775
CFS merit scores = 6.30528
CFS merit scores = 6.30282
CFS merit scores = 6.30035
CFS merit scores = 6.29789
CFS merit scores = 6.29543
CFS merit scores = 6.29295
CFS merit scores = 6.29049
CFS merit scores = 6.28804
CFS merit scores = 6.28559
CFS merit scores = 6.28316
CFS merit scores = 6.2807
CFS merit scores = 6.27824
CFS merit scores = 6.27574
CFS merit scores = 6.27325
CFS merit scores = 6.27077
CFS merit scores = 6.26827
CFS merit scores = 6.26578
CFS merit scores = 6.26328
CFS merit scores = 6.2608
CFS merit scores = 6.25831
CFS merit scores = 6.25582
CFS merit scores = 6.25335
CFS merit scores = 6.25084
CFS merit scores = 6.24836
CFS merit scores = 6.24582
CFS merit scores = 6.24326
CFS merit scores = 6.24071
CFS merit scores = 6.23819
CFS merit scores = 6.23565
CFS merit scores = 6.23312
CFS merit scores = 6.23057
CFS merit scores = 6.22801
CFS merit scores = 6.22536
CFS merit scores = 6.22271
CFS merit scores = 6.22006
CFS merit scores = 6.21739
CFS merit scores = 6.21472
CFS merit scores = 6.21205
CFS merit scores = 6.2094
CFS merit scores = 6.20673
CFS merit scores = 6.204
CFS merit scores = 6.20127
CFS merit scores = 6.19854
CFS merit scores = 6.19579
CFS merit scores = 6.19302
CFS merit scores = 6.19025
CFS merit scores = 6.1875
CFS merit scores = 6.18477
CFS merit scores = 6.18205
CFS merit scores = 6.17933
CFS merit scores = 6.17661
CFS merit scores = 6.17388
CFS merit scores = 6.17117
CFS merit scores = 6.16846
CFS merit scores = 6.16575
CFS merit scores = 6.16299
CFS merit scores = 6.1602
CFS merit scores = 6.15743
CFS merit scores = 6.15464
CFS merit scores = 6.15187
CFS merit scores = 6.14908
CFS merit scores = 6.14633
CFS merit scores = 6.14358
CFS merit scores = 6.14086
CFS merit scores = 6.13812
CFS merit scores = 6.13532
CFS merit scores = 6.13255
CFS merit scores = 6.12975
CFS merit scores = 6.12696
CFS merit scores = 6.12415
CFS merit scores = 6.12136
CFS merit scores = 6.11857
CFS merit scores = 6.11579
CFS merit scores = 6.11303
CFS merit scores = 6.11024
CFS merit scores = 6.10743
CFS merit scores = 6.10463
CFS merit scores = 6.10177
CFS merit scores = 6.0989
CFS merit scores = 6.09605
CFS merit scores = 6.0932
CFS merit scores = 6.09038
CFS merit scores = 6.08753
CFS merit scores = 6.0847
CFS merit scores = 6.08188
CFS merit scores = 6.07909
CFS merit scores = 6.0762
CFS merit scores = 6.07329
CFS merit scores = 6.07035
CFS merit scores = 6.06738
CFS merit scores = 6.06441
CFS merit scores = 6.06147
CFS merit scores = 6.05853
CFS merit scores = 6.05557
CFS merit scores = 6.0526
CFS merit scores = 6.04959
CFS merit scores = 6.0466
CFS merit scores = 6.04359
CFS merit scores = 6.04057
CFS merit scores = 6.03754
CFS merit scores = 6.03454
CFS merit scores = 6.03153
CFS merit scores = 6.02849
CFS merit scores = 6.02543
CFS merit scores = 6.02239
CFS merit scores = 6.01933
CFS merit scores = 6.01628
CFS merit scores = 6.01322
CFS merit scores = 6.01016
CFS merit scores = 6.00711
CFS merit scores = 6.00407
CFS merit scores = 6.00102
CFS merit scores = 5.99791
CFS merit scores = 5.99481
CFS merit scores = 5.99169
CFS merit scores = 5.98859
CFS merit scores = 5.98546
CFS merit scores = 5.9823
CFS merit scores = 5.97917
CFS merit scores = 5.97603
CFS merit scores = 5.97286
CFS merit scores = 5.96962
CFS merit scores = 5.96637
CFS merit scores = 5.96314
CFS merit scores = 5.9599
CFS merit scores = 5.95663
CFS merit scores = 5.95336
CFS merit scores = 5.9501
CFS merit scores = 5.94684
CFS merit scores = 5.94358
CFS merit scores = 5.94032
CFS merit scores = 5.93706
CFS merit scores = 5.93381
CFS merit scores = 5.93053
CFS merit scores = 5.92727
CFS merit scores = 5.92401
CFS merit scores = 5.92075
CFS merit scores = 5.9175
CFS merit scores = 5.91424
CFS merit scores = 5.91096
CFS merit scores = 5.90766
CFS merit scores = 5.90438
CFS merit scores = 5.901
CFS merit scores = 5.89759
CFS merit scores = 5.8942
CFS merit scores = 5.89066
CFS merit scores = 5.88708
CFS merit scores = 5.88345
CFS merit scores = 5.87979
CFS merit scores = 5.87614
CFS merit scores = 5.87249
CFS merit scores = 5.86886
CFS merit scores = 5.86519
CFS merit scores = 5.86149
CFS merit scores = 5.85779
CFS merit scores = 5.85404
CFS merit scores = 5.85018
CFS merit scores = 5.84634
CFS merit scores = 5.84241
CFS merit scores = 5.83841
CFS merit scores = 5.83434
CFS merit scores = 5.83015
CFS merit scores = 5.82595
CFS merit scores = 5.82168
CFS merit scores = 5.81743
CFS merit scores = 5.81314
CFS merit scores = 5.80885
CFS merit scores = 5.80452
CFS merit scores = 5.80006
CFS merit scores = 5.79541
CFS merit scores = 5.79073
CFS merit scores = 5.78599
CFS merit scores = 5.78126
CFS merit scores = 5.77635
CFS merit scores = 5.77147
CFS merit scores = 5.76648
CFS merit scores = 5.76141
CFS merit scores = 5.75637
CFS merit scores = 5.75126
CFS merit scores = 5.74615
CFS merit scores = 5.74094
CFS merit scores = 5.73566
CFS merit scores = 5.73036
CFS merit scores = 5.72502
CFS merit scores = 5.71968
CFS merit scores = 5.71431
CFS merit scores = 5.70895
CFS merit scores = 5.70352
CFS merit scores = 5.69805
CFS merit scores = 5.69258
CFS merit scores = 5.68709
CFS merit scores = 5.68154
CFS merit scores = 5.67587
CFS merit scores = 5.67019
CFS merit scores = 5.66444
CFS merit scores = 5.65868
CFS merit scores = 5.65288
CFS merit scores = 5.64707
CFS merit scores = 5.64121
CFS merit scores = 5.63527
CFS merit scores = 5.62927
CFS merit scores = 5.62231
CFS merit scores = 5.61499
CFS merit scores = 5.60764
CFS merit scores = 5.60023
CFS merit scores = 5.59217
CFS merit scores = 5.58399
CFS merit scores = 5.57536
CFS merit scores = 5.56662
CFS merit scores = 5.55776
CFS merit scores = 5.54099
cnt = 1	feature = 79	correl = 0.452118	descr = Gibbs_of_Target_Sequence__Pos_19_Step_1
cnt = 2	feature = 1	correl = -0.133802	descr = Position_Specific_Bin_Base_0_Base_G
cnt = 3	feature = 852	correl = -0.0635745	descr = N_Gram_TGGC
cnt = 4	feature = 278	correl = -0.0338617	descr = N_Gram_ATCCC
cnt = 5	feature = 315	correl = 0.0654476	descr = N_Gram_CAAC
cnt = 6	feature = 665	correl = 0.0264541	descr = N_Gram_GGTAC
cnt = 7	feature = 560	correl = 0.0284489	descr = N_Gram_GATTA
cnt = 8	feature = 215	correl = 0.0268843	descr = N_Gram_ACGCT
cnt = 9	feature = 877	correl = -0.035219	descr = N_Gram_TTACC
cnt = 10	feature = 801	correl = -0.0270967	descr = N_Gram_TCGCG
cnt = 11	feature = 214	correl = -0.0398644	descr = N_Gram_ACGAC
cnt = 12	feature = 434	correl = -0.0460013	descr = N_Gram_CGCAA
cnt = 13	feature = 547	correl = -0.031476	descr = N_Gram_GAGTA
cnt = 14	feature = 744	correl = -0.0362508	descr = N_Gram_TACGT
cnt = 15	feature = 255	correl = 0.0310798	descr = N_Gram_AGTAA
cnt = 16	feature = 690	correl = -0.044245	descr = N_Gram_GTCCG
cnt = 17	feature = 732	correl = 0.0261495	descr = N_Gram_TAAGC
cnt = 18	feature = 443	correl = -0.0641458	descr = N_Gram_CGCTA
cnt = 19	feature = 403	correl = 0.0222623	descr = N_Gram_CCGTA
cnt = 20	feature = 507	correl = -0.0472242	descr = N_Gram_CTTAA
cnt = 21	feature = 680	correl = -0.0297985	descr = N_Gram_GTAAT
cnt = 22	feature = 406	correl = 0.0564974	descr = N_Gram_CCTAA
cnt = 23	feature = 428	correl = -0.0471387	descr = N_Gram_CGAGT
cnt = 24	feature = 407	correl = 0.0280059	descr = N_Gram_CCTAG
cnt = 25	feature = 408	correl = 0.0435482	descr = N_Gram_CCTAT
cnt = 26	feature = 508	correl = 0.051143	descr = N_Gram_CTTAG
cnt = 27	feature = 430	correl = -0.0312643	descr = N_Gram_CGATA
cnt = 28	feature = 464	correl = 0.0352542	descr = N_Gram_CGTCT
cnt = 29	feature = 561	correl = 0.0608818	descr = N_Gram_GATTG
cnt = 30	feature = 891	correl = 0.0528036	descr = N_Gram_TTCGT
cnt = 31	feature = 884	correl = 0.0300207	descr = N_Gram_TTATA
cnt = 32	feature = 467	correl = -0.0382217	descr = N_Gram_CGTGG
cnt = 33	feature = 602	correl = -0.0361587	descr = N_Gram_GCGGT
cnt = 34	feature = 484	correl = -0.0272982	descr = N_Gram_CTATT
cnt = 35	feature = 713	correl = -0.0462779	descr = N_Gram_GTTAG
cnt = 36	feature = 830	correl = -0.0309002	descr = N_Gram_TGACA
cnt = 37	feature = 802	correl = 0.0368401	descr = N_Gram_TCGCT
cnt = 38	feature = 318	correl = 0.0273927	descr = N_Gram_CAACG
cnt = 39	feature = 741	correl = 0.0421344	descr = N_Gram_TACCG
cnt = 40	feature = 770	correl = 0.0516154	descr = N_Gram_TATGA
cnt = 41	feature = 298	correl = -0.0495995	descr = N_Gram_ATGTA
cnt = 42	feature = 218	correl = -0.0222088	descr = N_Gram_ACGGC
cnt = 43	feature = 583	correl = -0.0679373	descr = N_Gram_GCCCG
cnt = 44	feature = 445	correl = -0.0224591	descr = N_Gram_CGCTT
cnt = 45	feature = 882	correl = 0.0625759	descr = N_Gram_TTAGT
cnt = 46	feature = 435	correl = -0.058812	descr = N_Gram_CGCAT
cnt = 47	feature = 912	correl = 0.0229124	descr = N_Gram_TTTAC
cnt = 48	feature = 729	correl = 0.0308685	descr = N_Gram_TAACT
cnt = 49	feature = 268	correl = 0.0277647	descr = N_Gram_ATAGC
cnt = 50	feature = 213	correl = -0.0348781	descr = N_Gram_ACGAA
cnt = 51	feature = 477	correl = 0.0707408	descr = N_Gram_CTACT
cnt = 52	feature = 431	correl = -0.0274027	descr = N_Gram_CGATC
cnt = 53	feature = 351	correl = -0.0618131	descr = N_Gram_CATAA
cnt = 54	feature = 240	correl = -0.0247819	descr = N_Gram_AGCAA
cnt = 55	feature = 808	correl = 0.0999453	descr = N_Gram_TCGTG
cnt = 56	feature = 805	correl = -0.03229	descr = N_Gram_TCGGC
cnt = 57	feature = 697	correl = 0.0576054	descr = N_Gram_GTCTA
cnt = 58	feature = 774	correl = 0.0246995	descr = N_Gram_TATTG
cnt = 59	feature = 160	correl = 0.0406389	descr = N_Gram_AACAC
cnt = 60	feature = 526	correl = 0.058166	descr = N_Gram_GAATA
cnt = 61	feature = 412	correl = -0.0903767	descr = N_Gram_CCTCG
cnt = 62	feature = 441	correl = -0.0569089	descr = N_Gram_CGCGT
cnt = 63	feature = 516	correl = -0.0220571	descr = N_Gram_CTTTA
cnt = 64	feature = 495	correl = 0.0386741	descr = N_Gram_CTCTA
cnt = 65	feature = 540	correl = -0.0392255	descr = N_Gram_GAGAT
cnt = 66	feature = 302	correl = -0.0313368	descr = N_Gram_ATTAA
cnt = 67	feature = 800	correl = 0.0294782	descr = N_Gram_TCGCA
cnt = 68	feature = 758	correl = 0.0223135	descr = N_Gram_TAGGG
cnt = 69	feature = 327	correl = -0.0265024	descr = N_Gram_CACCG
cnt = 70	feature = 624	correl = -0.0620533	descr = N_Gram_GGACC
cnt = 71	feature = 878	correl = -0.0317006	descr = N_Gram_TTACG
cnt = 72	feature = 387	correl = -0.0311852	descr = N_Gram_CCCGG
cnt = 73	feature = 394	correl = -0.037927	descr = N_Gram_CCGAC
cnt = 74	feature = 601	correl = -0.0244702	descr = N_Gram_GCGGG
cnt = 75	feature = 225	correl = 0.0233611	descr = N_Gram_ACTAG
cnt = 76	feature = 768	correl = 0.0494733	descr = N_Gram_TATCG
cnt = 77	feature = 843	correl = 0.0447548	descr = N_Gram_TGCGA
cnt = 78	feature = 522	correl = -0.0587717	descr = N_Gram_GAAGA
cnt = 79	feature = 612	correl = -0.0350659	descr = N_Gram_GCTGA
cnt = 80	feature = 605	correl = -0.0604135	descr = N_Gram_GCGTT
cnt = 81	feature = 920	correl = 0.0692884	descr = N_Gram_TTTGT
cnt = 82	feature = 881	correl = 0.0445495	descr = N_Gram_TTAGC
cnt = 83	feature = 734	correl = -0.0495427	descr = N_Gram_TAATC
cnt = 84	feature = 279	correl = 0.0277255	descr = N_Gram_ATCCG
cnt = 85	feature = 862	correl = 0.0216608	descr = N_Gram_TGTAT
cnt = 86	feature = 587	correl = -0.026776	descr = N_Gram_GCCGG
cnt = 87	feature = 319	correl = 0.0487447	descr = N_Gram_CAAGC
cnt = 88	feature = 399	correl = -0.0238174	descr = N_Gram_CCGCG
cnt = 89	feature = 393	correl = -0.0448858	descr = N_Gram_CCGAA
cnt = 90	feature = 900	correl = 0.0421149	descr = N_Gram_TTGAC
cnt = 91	feature = 291	correl = 0.0287575	descr = N_Gram_ATGCA
cnt = 92	feature = 234	correl = -0.0277674	descr = N_Gram_AGACC
cnt = 93	feature = 473	correl = 0.0647375	descr = N_Gram_CTAAG
cnt = 94	feature = 875	correl = -0.0488385	descr = N_Gram_TTAAT
cnt = 95	feature = 539	correl = 0.0313667	descr = N_Gram_GAGAA
cnt = 96	feature = 454	correl = -0.0611688	descr = N_Gram_CGGGG
cnt = 97	feature = 463	correl = -0.0547196	descr = N_Gram_CGTCG
cnt = 98	feature = 712	correl = -0.0264374	descr = N_Gram_GTTAC
cnt = 99	feature = 518	correl = -0.0286833	descr = N_Gram_GAAAA
cnt = 100	feature = 544	correl = -0.0734755	descr = N_Gram_GAGGC
cnt = 101	feature = 611	correl = 0.051882	descr = N_Gram_GCTCT
cnt = 102	feature = 849	correl = 0.0377437	descr = N_Gram_TGCTT
cnt = 103	feature = 426	correl = -0.041393	descr = N_Gram_CGACG
cnt = 104	feature = 575	correl = -0.0366934	descr = N_Gram_GCATA
cnt = 105	feature = 681	correl = 0.0324777	descr = N_Gram_GTACC
cnt = 106	feature = 728	correl = -0.0222984	descr = N_Gram_TAACC
cnt = 107	feature = 565	correl = -0.0678262	descr = N_Gram_GCAAA
cnt = 108	feature = 630	correl = 0.0259415	descr = N_Gram_GGATT
cnt = 109	feature = 427	correl = 0.033187	descr = N_Gram_CGAGA
cnt = 110	feature = 707	correl = -0.0227754	descr = N_Gram_GTGGT
cnt = 111	feature = 765	correl = 0.0295984	descr = N_Gram_TATAT
cnt = 112	feature = 425	correl = -0.0305832	descr = N_Gram_CGACA
cnt = 113	feature = 459	correl = -0.0238202	descr = N_Gram_CGTAT
cnt = 114	feature = 623	correl = 0.0364161	descr = N_Gram_GGACA
cnt = 115	feature = 710	correl = 0.0368552	descr = N_Gram_GTGTT
cnt = 116	feature = 649	correl = -0.073723	descr = N_Gram_GGGAA
cnt = 117	feature = 727	correl = 0.0241342	descr = N_Gram_TAAAG
cnt = 118	feature = 747	correl = 0.040367	descr = N_Gram_TACTG
cnt = 119	feature = 440	correl = -0.0575406	descr = N_Gram_CGCGG
cnt = 120	feature = 767	correl = 0.0500814	descr = N_Gram_TATCA
cnt = 121	feature = 739	correl = 0.0751969	descr = N_Gram_TACAA
cnt = 122	feature = 864	correl = 0.0274746	descr = N_Gram_TGTCG
cnt = 123	feature = 466	correl = 0.0704295	descr = N_Gram_CGTGA
cnt = 124	feature = 469	correl = -0.0783395	descr = N_Gram_CGTTC
cnt = 125	feature = 348	correl = 0.0225536	descr = N_Gram_CAGTT
cnt = 126	feature = 763	correl = 0.0769555	descr = N_Gram_TATAA
cnt = 127	feature = 589	correl = 0.0519615	descr = N_Gram_GCCTA
cnt = 128	feature = 347	correl = -0.0274262	descr = N_Gram_CAGTG
cnt = 129	feature = 334	correl = 0.0385934	descr = N_Gram_CACTC
cnt = 130	feature = 415	correl = -0.0493875	descr = N_Gram_CCTGA
cnt = 131	feature = 536	correl = 0.0680236	descr = N_Gram_GACTA
cnt = 132	feature = 735	correl = -0.0314003	descr = N_Gram_TAATG
cnt = 133	feature = 379	correl = -0.0706441	descr = N_Gram_CCCAT
cnt = 134	feature = 804	correl = 0.0462787	descr = N_Gram_TCGGA
cnt = 135	feature = 674	correl = -0.0458904	descr = N_Gram_GGTTA
cnt = 136	feature = 653	correl = -0.0925878	descr = N_Gram_GGGCC
cnt = 137	feature = 418	correl = 0.0286726	descr = N_Gram_CCTTA
cnt = 138	feature = 283	correl = 0.0318871	descr = N_Gram_ATCGC
cnt = 139	feature = 256	correl = -0.0305867	descr = N_Gram_AGTAG
cnt = 140	feature = 679	correl = 0.0450778	descr = N_Gram_GTAAG
cnt = 141	feature = 569	correl = -0.0404446	descr = N_Gram_GCACC
cnt = 142	feature = 217	correl = -0.0236615	descr = N_Gram_ACGGA
cnt = 143	feature = 235	correl = -0.0252014	descr = N_Gram_AGAGA
cnt = 144	feature = 660	correl = -0.0285733	descr = N_Gram_GGGTC
cnt = 145	feature = 461	correl = 0.0232146	descr = N_Gram_CGTCA
cnt = 146	feature = 219	correl = -0.0340496	descr = N_Gram_ACGGG
cnt = 147	feature = 675	correl = -0.0602351	descr = N_Gram_GGTTG
cnt = 148	feature = 851	correl = 0.032925	descr = N_Gram_TGGAC
cnt = 149	feature = 567	correl = -0.0826543	descr = N_Gram_GCAAT
cnt = 150	feature = 269	correl = 0.040822	descr = N_Gram_ATAGG
cnt = 151	feature = 591	correl = -0.0512681	descr = N_Gram_GCCTT
cnt = 152	feature = 377	correl = -0.0271691	descr = N_Gram_CCCAA
cnt = 153	feature = 553	correl = 0.0664122	descr = N_Gram_GATAT
cnt = 154	feature = 402	correl = -0.0971801	descr = N_Gram_CCGGC
cnt = 155	feature = 483	correl = 0.0515864	descr = N_Gram_CTATG
cnt = 156	feature = 923	correl = 0.0454061	descr = N_Gram_TTTTG
cnt = 157	feature = 702	correl = -0.0486413	descr = N_Gram_GTGCC
cnt = 158	feature = 622	correl = 0.0424406	descr = N_Gram_GGAAT
cnt = 159	feature = 317	correl = 0.0339073	descr = N_Gram_CAACC
cnt = 160	feature = 782	correl = -0.0576811	descr = N_Gram_TCAGA
cnt = 161	feature = 312	correl = 0.0217166	descr = N_Gram_ATTTA
cnt = 162	feature = 31	correl = -0.0223653	descr = Position_Specific_Bin_Base_11_Base_C
cnt = 163	feature = 709	correl = 0.0336769	descr = N_Gram_GTGTA
cnt = 164	feature = 3	correl = -0.0358957	descr = Position_Specific_Bin_Base_1_Base_C
cnt = 165	feature = 582	correl = -0.0654074	descr = N_Gram_GCCCC
cnt = 166	feature = 457	correl = -0.0252175	descr = N_Gram_CGGTC
cnt = 167	feature = 594	correl = -0.0540065	descr = N_Gram_GCGCA
cnt = 168	feature = 353	correl = 0.0236212	descr = N_Gram_CATAG
cnt = 169	feature = 529	correl = 0.0547936	descr = N_Gram_GACAA
cnt = 170	feature = 608	correl = -0.0221719	descr = N_Gram_GCTCA
cnt = 171	feature = 294	correl = -0.0235703	descr = N_Gram_ATGGA
cnt = 172	feature = 299	correl = 0.024525	descr = N_Gram_ATGTC
cnt = 173	feature = 922	correl = 0.02411	descr = N_Gram_TTTTA
cnt = 174	feature = 52	correl = -0.0494663	descr = Position_Specific_Bin_Base_18_Base_G
cnt = 175	feature = 5	correl = -0.0414922	descr = Position_Specific_Bin_Base_2_Base_A
cnt = 176	feature = 18	correl = -0.0313939	descr = Position_Specific_Bin_Base_6_Base_C
cnt = 177	feature = 304	correl = 0.0683448	descr = N_Gram_ATTAT
cnt = 178	feature = 306	correl = 0.0249931	descr = N_Gram_ATTCG
cnt = 179	feature = 396	correl = -0.0681331	descr = N_Gram_CCGAT
cnt = 180	feature = 908	correl = 0.0432777	descr = N_Gram_TTGTG
cnt = 181	feature = 720	correl = 0.040829	descr = N_Gram_GTTTC
cnt = 182	feature = 265	correl = 0.0280655	descr = N_Gram_ATACC
cnt = 183	feature = 221	correl = -0.0335311	descr = N_Gram_ACGTT
cnt = 184	feature = 638	correl = -0.0214148	descr = N_Gram_GGCCG
cnt = 185	feature = 726	correl = 0.0574613	descr = N_Gram_TAAAC
cnt = 186	feature = 303	correl = 0.0432425	descr = N_Gram_ATTAG
cnt = 187	feature = 37	correl = -0.029077	descr = Position_Specific_Bin_Base_14_Base_C
cnt = 188	feature = 60	correl = -0.183525	descr = Position_Specific_Bin_Base_20_Base_G
cnt = 189	feature = 764	correl = 0.0381523	descr = N_Gram_TATAG
cnt = 190	feature = 309	correl = -0.0249214	descr = N_Gram_ATTGA
cnt = 191	feature = 386	correl = -0.044705	descr = N_Gram_CCCGC
cnt = 192	feature = 229	correl = -0.0430603	descr = N_Gram_ACTGC
cnt = 193	feature = 876	correl = 0.0250838	descr = N_Gram_TTACA
cnt = 194	feature = 706	correl = -0.0694966	descr = N_Gram_GTGGG
cnt = 195	feature = 596	correl = -0.0823181	descr = N_Gram_GCGCG
cnt = 196	feature = 474	correl = -0.0262346	descr = N_Gram_CTAAT
cnt = 197	feature = 238	correl = 0.0765228	descr = N_Gram_AGATA
cnt = 198	feature = 620	correl = -0.0353733	descr = N_Gram_GGAAA
cnt = 199	feature = 798	correl = 0.0221681	descr = N_Gram_TCGAG
cnt = 200	feature = 48	correl = -0.0545511	descr = Position_Specific_Bin_Base_17_Base_G
cnt = 201	feature = 548	correl = 0.0663796	descr = N_Gram_GAGTC
cnt = 202	feature = 609	correl = -0.0417385	descr = N_Gram_GCTCC
cnt = 203	feature = 754	correl = 0.0593361	descr = N_Gram_TAGCA
cnt = 204	feature = 364	correl = -0.0460316	descr = N_Gram_CCAAA
cnt = 205	feature = 815	correl = 0.0388587	descr = N_Gram_TCTCA
cnt = 206	feature = 919	correl = 0.0422131	descr = N_Gram_TTTGG
cnt = 207	feature = 746	correl = 0.0698209	descr = N_Gram_TACTA
cnt = 208	feature = 636	correl = -0.0838951	descr = N_Gram_GGCCA
cnt = 209	feature = 289	correl = 0.0319373	descr = N_Gram_ATGAG
cnt = 210	feature = 645	correl = -0.0475364	descr = N_Gram_GGCTG
cnt = 211	feature = 320	correl = 0.0528904	descr = N_Gram_CAATC
cnt = 212	feature = 444	correl = -0.0289955	descr = N_Gram_CGCTC
cnt = 213	feature = 416	correl = -0.0613491	descr = N_Gram_CCTGC
cnt = 214	feature = 23	correl = 0.0341228	descr = Position_Specific_Bin_Base_8_Base_A
cnt = 215	feature = 493	correl = -0.0508929	descr = N_Gram_CTCGT
cnt = 216	feature = 757	correl = 0.0385183	descr = N_Gram_TAGGC
cnt = 217	feature = 482	correl = 0.0676329	descr = N_Gram_CTATA
cnt = 218	feature = 599	correl = -0.0279306	descr = N_Gram_GCGGA
cnt = 219	feature = 448	correl = -0.0527074	descr = N_Gram_CGGCA
cnt = 220	feature = 395	correl = -0.0435575	descr = N_Gram_CCGAG
cnt = 221	feature = 684	correl = 0.0545595	descr = N_Gram_GTCAA
cnt = 222	feature = 835	correl = 0.0288859	descr = N_Gram_TGATC
cnt = 223	feature = 542	correl = -0.0568693	descr = N_Gram_GAGCC
cnt = 224	feature = 817	correl = 0.0539657	descr = N_Gram_TCTCT
cnt = 225	feature = 252	correl = 0.0953295	descr = N_Gram_AGGTA
cnt = 226	feature = 743	correl = -0.0323264	descr = N_Gram_TACG
cnt = 227	feature = 450	correl = -0.0989221	descr = N_Gram_CGGCG
cnt = 228	feature = 831	correl = 0.0302215	descr = N_Gram_TGACT
cnt = 229	feature = 44	correl = -0.0582835	descr = Position_Specific_Bin_Base_16_Base_G
cnt = 230	feature = 479	correl = 0.0336076	descr = N_Gram_CTAGA
cnt = 231	feature = 842	correl = -0.0353031	descr = N_Gram_TGCCG
cnt = 232	feature = 311	correl = 0.0464448	descr = N_Gram_ATTGT
cnt = 233	feature = 253	correl = -0.0257153	descr = N_Gram_AGGTG
cnt = 234	feature = 742	correl = 0.0303315	descr = N_Gram_TACCT
cnt = 235	feature = 14	correl = 0.0269293	descr = Position_Specific_Bin_Base_4_Base_T
cnt = 236	feature = 260	correl = 0.0499802	descr = N_Gram_AGTGA
cnt = 237	feature = 836	correl = 0.0345368	descr = N_Gram_TGATT
cnt = 238	feature = 321	correl = -0.030367	descr = N_Gram_CAATG
cnt = 239	feature = 514	correl = 0.0462024	descr = N_Gram_CTTGT
cnt = 240	feature = 616	correl = -0.059808	descr = N_Gram_GCTTT
cnt = 241	feature = 581	correl = -0.0821194	descr = N_Gram_GCCCA
cnt = 242	feature = 258	correl = 0.0970899	descr = N_Gram_AGTCG
cnt = 243	feature = 781	correl = -0.0481144	descr = N_Gram_TCACG
cnt = 244	feature = 704	correl = -0.0511571	descr = N_Gram_GTGGA
cnt = 245	feature = 791	correl = 0.0284689	descr = N_Gram_TCCGT
cnt = 246	feature = 358	correl = 0.0235135	descr = N_Gram_CATGT
cnt = 247	feature = 2	correl = 0.113364	descr = Position_Specific_Bin_Base_1_Base_A
cnt = 248	feature = 652	correl = -0.0412764	descr = N_Gram_GGGCA
cnt = 249	feature = 656	correl = -0.0453951	descr = N_Gram_GGGGA
cnt = 250	feature = 34	correl = 0.0222793	descr = Position_Specific_Bin_Base_12_Base_A
cnt = 251	feature = 899	correl = 0.0565915	descr = N_Gram_TTGAA
cnt = 252	feature = 714	correl = -0.0217646	descr = N_Gram_GTTCT
cnt = 253	feature = 53	correl = 0.0441154	descr = Position_Specific_Bin_Base_18_Base_T
cnt = 254	feature = 423	correl = -0.062161	descr = N_Gram_CGAAG
cnt = 255	feature = 249	correl = -0.0307892	descr = N_Gram_AGGAG
cnt = 256	feature = 280	correl = 0.0249234	descr = N_Gram_ATCCT
cnt = 257	feature = 316	correl = 0.0810536	descr = N_Gram_CAACA
cnt = 258	feature = 9	correl = 0.0582267	descr = Position_Specific_Bin_Base_3_Base_G
cnt = 259	feature = 325	correl = -0.0409397	descr = N_Gram_CACAT
cnt = 260	feature = 271	correl = 0.0288191	descr = N_Gram_ATATA
cnt = 261	feature = 343	correl = -0.0326041	descr = N_Gram_CAGCG
cnt = 262	feature = 40	correl = 0.0771991	descr = Position_Specific_Bin_Base_15_Base_A
cnt = 263	feature = 30	correl = -0.0565195	descr = Position_Specific_Bin_Base_11_Base_A
cnt = 264	feature = 383	correl = -0.0401982	descr = N_Gram_CCCCT
cnt = 265	feature = 239	correl = -0.0456384	descr = N_Gram_AGATG
cnt = 266	feature = 17	correl = 0.0451114	descr = Position_Specific_Bin_Base_5_Base_T
[truncated: 320,968 more chars]
