# Supplementary material for: Improving model predictions for RNA interference activities that use support vector machine regression by combining and filtering features
Source: BMC Bioinformatics. 2007 Jun 6;8:182. doi: 10.1186/1471-2105-8-182 (PMC1906837; doi:10.1186/1471-2105-8-182)
Supplement: Additional file 5 — tr_2431_cfsfilters. The features found to be useful by Correlation based Feature in training and testing the 2431 dataset by cross validation, at t-test values from 0 to 90. [file 1471-2105-8-182-S5.gz › tr_2431_file_10]

10
ave count = 450

CFS merit scores = 1.45362
CFS merit scores = 1.61763
CFS merit scores = 1.84867
CFS merit scores = 2.0733
CFS merit scores = 2.28063
CFS merit scores = 2.46878
CFS merit scores = 2.642
CFS merit scores = 2.80343
CFS merit scores = 2.95459
CFS merit scores = 3.09709
CFS merit scores = 3.23193
CFS merit scores = 3.36079
CFS merit scores = 3.48396
CFS merit scores = 3.60052
CFS merit scores = 3.71171
CFS merit scores = 3.81757
CFS merit scores = 3.91926
CFS merit scores = 4.01661
CFS merit scores = 4.11014
CFS merit scores = 4.1998
CFS merit scores = 4.28666
CFS merit scores = 4.36987
CFS merit scores = 4.44856
CFS merit scores = 4.52418
CFS merit scores = 4.5968
CFS merit scores = 4.66738
CFS merit scores = 4.73558
CFS merit scores = 4.801
CFS merit scores = 4.86377
CFS merit scores = 4.92425
CFS merit scores = 4.9836
CFS merit scores = 5.04044
CFS merit scores = 5.09572
CFS merit scores = 5.14854
CFS merit scores = 5.19962
CFS merit scores = 5.24583
CFS merit scores = 5.29124
CFS merit scores = 5.33498
CFS merit scores = 5.37519
CFS merit scores = 5.41455
CFS merit scores = 5.45264
CFS merit scores = 5.48847
CFS merit scores = 5.5239
CFS merit scores = 5.55836
CFS merit scores = 5.59204
CFS merit scores = 5.62383
CFS merit scores = 5.65444
CFS merit scores = 5.68392
CFS merit scores = 5.7122
CFS merit scores = 5.73997
CFS merit scores = 5.76592
CFS merit scores = 5.7909
CFS merit scores = 5.81535
CFS merit scores = 5.83909
CFS merit scores = 5.86198
CFS merit scores = 5.88313
CFS merit scores = 5.90376
CFS merit scores = 5.92311
CFS merit scores = 5.94177
CFS merit scores = 5.96047
CFS merit scores = 5.97881
CFS merit scores = 5.99558
CFS merit scores = 6.01182
CFS merit scores = 6.02778
CFS merit scores = 6.04372
CFS merit scores = 6.05859
CFS merit scores = 6.07248
CFS merit scores = 6.08566
CFS merit scores = 6.09802
CFS merit scores = 6.11053
CFS merit scores = 6.12262
CFS merit scores = 6.13389
CFS merit scores = 6.14516
CFS merit scores = 6.15617
CFS merit scores = 6.1672
CFS merit scores = 6.1783
CFS merit scores = 6.18949
CFS merit scores = 6.19901
CFS merit scores = 6.20777
CFS merit scores = 6.21646
CFS merit scores = 6.22448
CFS merit scores = 6.23245
CFS merit scores = 6.2401
CFS merit scores = 6.24768
CFS merit scores = 6.25511
CFS merit scores = 6.26266
CFS merit scores = 6.26975
CFS merit scores = 6.27683
CFS merit scores = 6.28325
CFS merit scores = 6.28967
CFS merit scores = 6.29634
CFS merit scores = 6.30309
CFS merit scores = 6.30936
CFS merit scores = 6.31556
CFS merit scores = 6.32165
CFS merit scores = 6.32721
CFS merit scores = 6.3328
CFS merit scores = 6.33864
CFS merit scores = 6.34414
CFS merit scores = 6.34963
CFS merit scores = 6.355
CFS merit scores = 6.36038
CFS merit scores = 6.36545
CFS merit scores = 6.36979
CFS merit scores = 6.37363
CFS merit scores = 6.37732
CFS merit scores = 6.38126
CFS merit scores = 6.38537
CFS merit scores = 6.38903
CFS merit scores = 6.39259
CFS merit scores = 6.39544
CFS merit scores = 6.39822
CFS merit scores = 6.40082
CFS merit scores = 6.40352
CFS merit scores = 6.40548
CFS merit scores = 6.40733
CFS merit scores = 6.40928
CFS merit scores = 6.41111
CFS merit scores = 6.41285
CFS merit scores = 6.41458
CFS merit scores = 6.41609
CFS merit scores = 6.41774
CFS merit scores = 6.41908
CFS merit scores = 6.42027
CFS merit scores = 6.4216
CFS merit scores = 6.42291
CFS merit scores = 6.42346
CFS merit scores = 6.42422
CFS merit scores = 6.42507
CFS merit scores = 6.42556
CFS merit scores = 6.42598
CFS merit scores = 6.42648
CFS merit scores = 6.42692
CFS merit scores = 6.42735
CFS merit scores = 6.42806
CFS merit scores = 6.42877
CFS merit scores = 6.42926
CFS merit scores = 6.42967
CFS merit scores = 6.43014
CFS merit scores = 6.43035
CFS merit scores = 6.4307
CFS merit scores = 6.431
CFS merit scores = 6.43131
CFS merit scores = 6.43177
CFS merit scores = 6.43221
CFS merit scores = 6.43252
CFS merit scores = 6.43294
CFS merit scores = 6.43324
CFS merit scores = 6.43342
CFS merit scores = 6.43356
CFS merit scores = 6.43367
CFS merit scores = 6.43388
CFS merit scores = 6.43405
CFS merit scores = 6.43426
CFS merit scores = 6.43446
CFS merit scores = 6.43417
CFS merit scores = 6.43379
CFS merit scores = 6.4333
CFS merit scores = 6.43275
CFS merit scores = 6.43233
CFS merit scores = 6.43175
CFS merit scores = 6.43118
CFS merit scores = 6.43056
CFS merit scores = 6.42986
CFS merit scores = 6.42907
CFS merit scores = 6.42811
CFS merit scores = 6.42717
CFS merit scores = 6.42612
CFS merit scores = 6.42506
CFS merit scores = 6.42396
CFS merit scores = 6.42288
CFS merit scores = 6.4218
CFS merit scores = 6.42073
CFS merit scores = 6.4197
CFS merit scores = 6.41881
CFS merit scores = 6.41778
CFS merit scores = 6.41675
CFS merit scores = 6.41575
CFS merit scores = 6.41483
CFS merit scores = 6.41374
CFS merit scores = 6.41269
CFS merit scores = 6.41164
CFS merit scores = 6.41055
CFS merit scores = 6.40932
CFS merit scores = 6.40826
CFS merit scores = 6.40718
CFS merit scores = 6.40598
CFS merit scores = 6.40467
CFS merit scores = 6.40333
CFS merit scores = 6.40187
CFS merit scores = 6.40046
CFS merit scores = 6.39895
CFS merit scores = 6.39742
CFS merit scores = 6.39593
CFS merit scores = 6.39451
CFS merit scores = 6.39278
CFS merit scores = 6.39114
CFS merit scores = 6.38962
CFS merit scores = 6.38792
CFS merit scores = 6.38636
CFS merit scores = 6.38471
CFS merit scores = 6.38319
CFS merit scores = 6.38178
CFS merit scores = 6.38039
CFS merit scores = 6.37892
CFS merit scores = 6.37762
CFS merit scores = 6.37603
CFS merit scores = 6.37446
CFS merit scores = 6.37287
CFS merit scores = 6.37128
CFS merit scores = 6.36964
CFS merit scores = 6.36808
CFS merit scores = 6.36642
CFS merit scores = 6.36472
CFS merit scores = 6.36298
CFS merit scores = 6.36133
CFS merit scores = 6.35959
CFS merit scores = 6.35794
CFS merit scores = 6.3563
CFS merit scores = 6.3546
CFS merit scores = 6.35295
CFS merit scores = 6.35111
CFS merit scores = 6.3493
CFS merit scores = 6.3474
CFS merit scores = 6.34561
CFS merit scores = 6.34385
CFS merit scores = 6.34217
CFS merit scores = 6.3404
CFS merit scores = 6.33871
CFS merit scores = 6.337
CFS merit scores = 6.33525
CFS merit scores = 6.33353
CFS merit scores = 6.33188
CFS merit scores = 6.33007
CFS merit scores = 6.3283
CFS merit scores = 6.32633
CFS merit scores = 6.32447
CFS merit scores = 6.32247
CFS merit scores = 6.32053
CFS merit scores = 6.31861
CFS merit scores = 6.31667
CFS merit scores = 6.31465
CFS merit scores = 6.31263
CFS merit scores = 6.31073
CFS merit scores = 6.30877
CFS merit scores = 6.30681
CFS merit scores = 6.30487
CFS merit scores = 6.30298
CFS merit scores = 6.30107
CFS merit scores = 6.29919
CFS merit scores = 6.29726
CFS merit scores = 6.2954
CFS merit scores = 6.29366
CFS merit scores = 6.29187
CFS merit scores = 6.28995
CFS merit scores = 6.28804
CFS merit scores = 6.28601
CFS merit scores = 6.28383
CFS merit scores = 6.2817
CFS merit scores = 6.27969
CFS merit scores = 6.27766
CFS merit scores = 6.27569
CFS merit scores = 6.27363
CFS merit scores = 6.27145
CFS merit scores = 6.26932
CFS merit scores = 6.26722
CFS merit scores = 6.26501
CFS merit scores = 6.26281
CFS merit scores = 6.26064
CFS merit scores = 6.25849
CFS merit scores = 6.25633
CFS merit scores = 6.25407
CFS merit scores = 6.25186
CFS merit scores = 6.24955
CFS merit scores = 6.24729
CFS merit scores = 6.24504
CFS merit scores = 6.24283
CFS merit scores = 6.24064
CFS merit scores = 6.2385
CFS merit scores = 6.23628
CFS merit scores = 6.2341
CFS merit scores = 6.23184
CFS merit scores = 6.22956
CFS merit scores = 6.22726
CFS merit scores = 6.22479
CFS merit scores = 6.22232
CFS merit scores = 6.21987
CFS merit scores = 6.21745
CFS merit scores = 6.21503
CFS merit scores = 6.21262
CFS merit scores = 6.21022
CFS merit scores = 6.20786
CFS merit scores = 6.20551
CFS merit scores = 6.2031
CFS merit scores = 6.20056
CFS merit scores = 6.19808
CFS merit scores = 6.19559
CFS merit scores = 6.19309
CFS merit scores = 6.19062
CFS merit scores = 6.18813
CFS merit scores = 6.18562
CFS merit scores = 6.18312
CFS merit scores = 6.18057
CFS merit scores = 6.17803
CFS merit scores = 6.17534
CFS merit scores = 6.17268
CFS merit scores = 6.17008
CFS merit scores = 6.16747
CFS merit scores = 6.16484
CFS merit scores = 6.16219
CFS merit scores = 6.15955
CFS merit scores = 6.15676
CFS merit scores = 6.15392
CFS merit scores = 6.1511
CFS merit scores = 6.14819
CFS merit scores = 6.14529
CFS merit scores = 6.14243
CFS merit scores = 6.13955
CFS merit scores = 6.13641
CFS merit scores = 6.13325
CFS merit scores = 6.13011
CFS merit scores = 6.12693
CFS merit scores = 6.12375
CFS merit scores = 6.12038
CFS merit scores = 6.117
CFS merit scores = 6.11362
CFS merit scores = 6.11024
CFS merit scores = 6.10685
CFS merit scores = 6.10342
CFS merit scores = 6.1
CFS merit scores = 6.0966
CFS merit scores = 6.09288
CFS merit scores = 6.08896
CFS merit scores = 6.08512
CFS merit scores = 6.08122
CFS merit scores = 6.07726
CFS merit scores = 6.07327
CFS merit scores = 6.06931
CFS merit scores = 6.06532
CFS merit scores = 6.06129
CFS merit scores = 6.05723
CFS merit scores = 6.05327
CFS merit scores = 6.0493
CFS merit scores = 6.0452
CFS merit scores = 6.041
CFS merit scores = 6.03688
CFS merit scores = 6.0328
CFS merit scores = 6.02866
CFS merit scores = 6.02458
CFS merit scores = 6.02053
CFS merit scores = 6.01652
CFS merit scores = 6.01244
CFS merit scores = 6.00844
CFS merit scores = 6.00444
CFS merit scores = 6.00037
CFS merit scores = 5.99627
CFS merit scores = 5.99208
CFS merit scores = 5.98795
CFS merit scores = 5.9837
CFS merit scores = 5.97938
CFS merit scores = 5.97509
CFS merit scores = 5.97083
CFS merit scores = 5.96664
CFS merit scores = 5.96239
CFS merit scores = 5.95816
CFS merit scores = 5.95395
CFS merit scores = 5.94979
CFS merit scores = 5.94556
CFS merit scores = 5.94135
CFS merit scores = 5.9371
CFS merit scores = 5.93289
CFS merit scores = 5.92866
CFS merit scores = 5.92443
CFS merit scores = 5.92023
CFS merit scores = 5.91604
CFS merit scores = 5.91187
CFS merit scores = 5.90772
CFS merit scores = 5.90362
CFS merit scores = 5.89949
CFS merit scores = 5.89536
CFS merit scores = 5.89126
CFS merit scores = 5.88717
CFS merit scores = 5.88307
CFS merit scores = 5.87882
CFS merit scores = 5.87456
CFS merit scores = 5.87027
CFS merit scores = 5.86597
CFS merit scores = 5.8617
CFS merit scores = 5.85745
CFS merit scores = 5.85315
CFS merit scores = 5.84878
CFS merit scores = 5.84447
CFS merit scores = 5.84015
CFS merit scores = 5.83584
CFS merit scores = 5.8315
CFS merit scores = 5.82716
CFS merit scores = 5.82281
CFS merit scores = 5.8184
CFS merit scores = 5.81402
CFS merit scores = 5.80968
CFS merit scores = 5.80534
CFS merit scores = 5.80096
CFS merit scores = 5.79656
CFS merit scores = 5.79219
CFS merit scores = 5.78772
CFS merit scores = 5.78326
CFS merit scores = 5.77887
CFS merit scores = 5.77433
CFS merit scores = 5.76971
CFS merit scores = 5.76508
CFS merit scores = 5.76042
CFS merit scores = 5.75577
CFS merit scores = 5.75105
CFS merit scores = 5.7463
CFS merit scores = 5.74158
CFS merit scores = 5.73675
CFS merit scores = 5.73175
CFS merit scores = 5.72676
CFS merit scores = 5.72179
CFS merit scores = 5.71675
CFS merit scores = 5.71164
CFS merit scores = 5.70654
CFS merit scores = 5.70141
CFS merit scores = 5.69627
CFS merit scores = 5.69115
CFS merit scores = 5.68586
CFS merit scores = 5.6805
CFS merit scores = 5.67509
CFS merit scores = 5.66962
CFS merit scores = 5.66395
CFS merit scores = 5.65818
CFS merit scores = 5.65244
CFS merit scores = 5.64666
CFS merit scores = 5.64079
CFS merit scores = 5.63498
CFS merit scores = 5.62901
CFS merit scores = 5.62301
CFS merit scores = 5.61681
CFS merit scores = 5.61051
CFS merit scores = 5.60422
CFS merit scores = 5.59787
CFS merit scores = 5.59163
CFS merit scores = 5.58519
CFS merit scores = 5.5788
CFS merit scores = 5.57203
CFS merit scores = 5.56515
CFS merit scores = 5.55815
CFS merit scores = 5.55103
CFS merit scores = 5.54396
CFS merit scores = 5.5369
CFS merit scores = 5.52979
CFS merit scores = 5.52248
CFS merit scores = 5.51521
CFS merit scores = 5.50797
CFS merit scores = 5.50055
CFS merit scores = 5.49298
CFS merit scores = 5.48536
CFS merit scores = 5.47759
CFS merit scores = 5.4695
CFS merit scores = 5.46119
CFS merit scores = 5.45278
CFS merit scores = 5.4443
CFS merit scores = 5.43569
CFS merit scores = 5.42661
CFS merit scores = 5.41749
CFS merit scores = 5.40829
CFS merit scores = 5.39853
CFS merit scores = 5.38789
CFS merit scores = 5.37577
CFS merit scores = 5.36357
CFS merit scores = 5.35054
CFS merit scores = 5.33724
CFS merit scores = 5.31107
cnt = 1	feature = 80	correl = 0.453617	descr = Gibbs_of_Target_Sequence__Pos_19_Step_1
cnt = 2	feature = 2	correl = -0.147904	descr = Position_Specific_Bin_Base_0_Base_G
cnt = 3	feature = 857	correl = -0.0729079	descr = N_Gram_TGGC
cnt = 4	feature = 569	correl = 0.0539531	descr = N_Gram_GATTA
cnt = 5	feature = 721	correl = -0.0229944	descr = N_Gram_GTTCC
cnt = 6	feature = 462	correl = -0.0257219	descr = N_Gram_CGGGA
cnt = 7	feature = 451	correl = -0.0424322	descr = N_Gram_CGCTA
cnt = 8	feature = 716	correl = 0.0359878	descr = N_Gram_GTGTA
cnt = 9	feature = 221	correl = -0.0287155	descr = N_Gram_ACGAC
cnt = 10	feature = 452	correl = -0.0332763	descr = N_Gram_CGCTC
cnt = 11	feature = 326	correl = 0.0274796	descr = N_Gram_CAACG
cnt = 12	feature = 848	correl = -0.0301185	descr = N_Gram_TGCCG
cnt = 13	feature = 442	correl = -0.0461412	descr = N_Gram_CGCAA
cnt = 14	feature = 429	correl = 0.0247248	descr = N_Gram_CCTTA
cnt = 15	feature = 358	correl = 0.0257711	descr = N_Gram_CATAG
cnt = 16	feature = 699	correl = -0.0374493	descr = N_Gram_GTCCG
cnt = 17	feature = 899	correl = 0.0378361	descr = N_Gram_TTCGC
cnt = 18	feature = 612	correl = -0.0478163	descr = N_Gram_GCGGT
cnt = 19	feature = 473	correl = -0.0476661	descr = N_Gram_CGTCG
cnt = 20	feature = 494	correl = 0.0341375	descr = N_Gram_CTATC
cnt = 21	feature = 474	correl = 0.0252689	descr = N_Gram_CGTCT
cnt = 22	feature = 773	correl = 0.0451554	descr = N_Gram_TATGA
cnt = 23	feature = 525	correl = -0.0249477	descr = N_Gram_CTTTA
cnt = 24	feature = 768	correl = 0.0246684	descr = N_Gram_TATAG
cnt = 25	feature = 885	correl = -0.0234617	descr = N_Gram_TTACC
cnt = 26	feature = 232	correl = 0.0234841	descr = N_Gram_ACTAG
cnt = 27	feature = 705	correl = 0.0373441	descr = N_Gram_GTCTA
cnt = 28	feature = 626	correl = -0.0242688	descr = N_Gram_GCTTA
cnt = 29	feature = 674	correl = 0.0527852	descr = N_Gram_GGTAA
cnt = 30	feature = 481	correl = 0.024576	descr = N_Gram_CGTTT
cnt = 31	feature = 543	correl = -0.0548216	descr = N_Gram_GACCG
cnt = 32	feature = 436	correl = -0.0448707	descr = N_Gram_CGACG
cnt = 33	feature = 308	correl = -0.0223571	descr = N_Gram_ATTAA
cnt = 34	feature = 534	correl = 0.0598361	descr = N_Gram_GAATA
cnt = 35	feature = 632	correl = -0.0221328	descr = N_Gram_GGAAA
cnt = 36	feature = 220	correl = -0.039904	descr = N_Gram_ACGAA
cnt = 37	feature = 403	correl = -0.0549371	descr = N_Gram_CCGAA
cnt = 38	feature = 881	correl = 0.0236873	descr = N_Gram_TTAAG
cnt = 39	feature = 767	correl = 0.0581326	descr = N_Gram_TATAA
cnt = 40	feature = 231	correl = 0.0698253	descr = N_Gram_ACTAC
cnt = 41	feature = 732	correl = 0.0331241	descr = N_Gram_TAAAG
cnt = 42	feature = 278	correl = 0.0411363	descr = N_Gram_ATAGG
cnt = 43	feature = 871	correl = 0.0306426	descr = N_Gram_TGTCG
cnt = 44	feature = 552	correl = -0.0336336	descr = N_Gram_GAGAT
cnt = 45	feature = 722	correl = 0.0395766	descr = N_Gram_GTTCG
cnt = 46	feature = 849	correl = 0.0498577	descr = N_Gram_TGCGA
cnt = 47	feature = 499	correl = -0.0244129	descr = N_Gram_CTCAC
cnt = 48	feature = 327	correl = 0.047436	descr = N_Gram_CAAGC
cnt = 49	feature = 490	correl = 0.0368204	descr = N_Gram_CTAGA
cnt = 50	feature = 305	correl = -0.0245907	descr = N_Gram_ATGTA
cnt = 51	feature = 739	correl = -0.0526932	descr = N_Gram_TAATC
cnt = 52	feature = 438	correl = -0.0404627	descr = N_Gram_CGAGT
cnt = 53	feature = 491	correl = 0.0445938	descr = N_Gram_CTAGC
cnt = 54	feature = 270	correl = 0.0577441	descr = N_Gram_AGTGA
cnt = 55	feature = 35	correl = 0.0357453	descr = Position_Specific_Bin_Base_13_Base_A
cnt = 56	feature = 228	correl = -0.0384462	descr = N_Gram_ACGTT
cnt = 57	feature = 409	correl = -0.0234382	descr = N_Gram_CCGCG
cnt = 58	feature = 356	correl = -0.0466348	descr = N_Gram_CATAA
cnt = 59	feature = 702	correl = 0.0527624	descr = N_Gram_GTCGC
cnt = 60	feature = 243	correl = -0.0217215	descr = N_Gram_AGAGG
cnt = 61	feature = 574	correl = -0.065077	descr = N_Gram_GCAAA
cnt = 62	feature = 771	correl = 0.0521988	descr = N_Gram_TATCG
cnt = 63	feature = 539	correl = 0.0264282	descr = N_Gram_GACAT
cnt = 64	feature = 667	correl = -0.0552972	descr = N_Gram_GGGGC
cnt = 65	feature = 683	correl = -0.0660711	descr = N_Gram_GGTTG
cnt = 66	feature = 777	correl = 0.0246111	descr = N_Gram_TATTG
cnt = 67	feature = 555	correl = -0.0223482	descr = N_Gram_GAGCG
cnt = 68	feature = 746	correl = 0.0284083	descr = N_Gram_TACCT
cnt = 69	feature = 774	correl = 0.0258228	descr = N_Gram_TATGT
cnt = 70	feature = 663	correl = -0.110782	descr = N_Gram_GGGCC
cnt = 71	feature = 821	correl = -0.0275832	descr = N_Gram_TCTCG
cnt = 72	feature = 495	correl = 0.0309476	descr = N_Gram_CTATG
cnt = 73	feature = 633	correl = -0.0244738	descr = N_Gram_GGAAC
cnt = 74	feature = 743	correl = 0.0717689	descr = N_Gram_TACAA
cnt = 75	feature = 794	correl = 0.0347577	descr = N_Gram_TCCGT
cnt = 76	feature = 733	correl = -0.02224	descr = N_Gram_TAACC
cnt = 77	feature = 909	correl = 0.0324734	descr = N_Gram_TTGAC
cnt = 78	feature = 41	correl = 0.0669387	descr = Position_Specific_Bin_Base_15_Base_A
cnt = 79	feature = 620	correl = 0.0276344	descr = N_Gram_GCTCT
cnt = 80	feature = 850	correl = -0.0356862	descr = N_Gram_TGCGC
cnt = 81	feature = 263	correl = -0.0260562	descr = N_Gram_AGGTG
cnt = 82	feature = 406	correl = -0.0562891	descr = N_Gram_CCGAT
cnt = 83	feature = 695	correl = -0.0216209	descr = N_Gram_GTCAC
cnt = 84	feature = 934	correl = 0.0400943	descr = N_Gram_TTTTA
cnt = 85	feature = 367	correl = 0.0238903	descr = N_Gram_CATTG
cnt = 86	feature = 914	correl = 0.0488904	descr = N_Gram_TTGGA
cnt = 87	feature = 597	correl = -0.0217657	descr = N_Gram_GCCGG
cnt = 88	feature = 660	correl = -0.0735485	descr = N_Gram_GGGAG
cnt = 89	feature = 310	correl = 0.0252799	descr = N_Gram_ATTAG
cnt = 90	feature = 423	correl = -0.0909262	descr = N_Gram_CCTCG
cnt = 91	feature = 450	correl = -0.0570825	descr = N_Gram_CGCGT
cnt = 92	feature = 592	correl = -0.0678338	descr = N_Gram_GCCCC
cnt = 93	feature = 262	correl = 0.099712	descr = N_Gram_AGGTA
cnt = 94	feature = 311	correl = 0.0720088	descr = N_Gram_ATTAT
cnt = 95	feature = 808	correl = -0.0402623	descr = N_Gram_TCGGC
cnt = 96	feature = 792	correl = -0.0672724	descr = N_Gram_TCCCC
cnt = 97	feature = 334	correl = -0.0231227	descr = N_Gram_CACCG
cnt = 98	feature = 517	correl = -0.0524492	descr = N_Gram_CTTAA
cnt = 99	feature = 324	correl = 0.0869546	descr = N_Gram_CAACA
cnt = 100	feature = 313	correl = 0.0462856	descr = N_Gram_ATTCG
cnt = 101	feature = 884	correl = 0.0602529	descr = N_Gram_TTACA
cnt = 102	feature = 622	correl = -0.0312551	descr = N_Gram_GCTGA
cnt = 103	feature = 238	correl = 0.0387343	descr = N_Gram_ACTGT
cnt = 104	feature = 496	correl = -0.0225342	descr = N_Gram_CTATT
cnt = 105	feature = 48	correl = -0.0629963	descr = Position_Specific_Bin_Base_17_Base_G
cnt = 106	feature = 299	correl = 0.0310145	descr = N_Gram_ATGCT
cnt = 107	feature = 4	correl = -0.0932933	descr = Position_Specific_Bin_Base_1_Base_G
cnt = 108	feature = 6	correl = 0.0324388	descr = Position_Specific_Bin_Base_2_Base_C
cnt = 109	feature = 31	correl = -0.0434022	descr = Position_Specific_Bin_Base_11_Base_A
cnt = 110	feature = 760	correl = 0.0328572	descr = N_Gram_TAGGC
cnt = 111	feature = 348	correl = -0.041599	descr = N_Gram_CAGCG
cnt = 112	feature = 666	correl = -0.054879	descr = N_Gram_GGGGA
cnt = 113	feature = 353	correl = 0.0214679	descr = N_Gram_CAGTT
cnt = 114	feature = 277	correl = 0.0226856	descr = N_Gram_ATAGC
cnt = 115	feature = 426	correl = -0.0485803	descr = N_Gram_CCTGA
cnt = 116	feature = 335	correl = -0.0468915	descr = N_Gram_CACCT
cnt = 117	feature = 404	correl = -0.0527488	descr = N_Gram_CCGAC
cnt = 118	feature = 787	correl = 0.0345052	descr = N_Gram_TCATC
cnt = 119	feature = 344	correl = -0.0530625	descr = N_Gram_CAGAG
cnt = 120	feature = 911	correl = 0.025593	descr = N_Gram_TTGCA
cnt = 121	feature = 826	correl = 0.0249409	descr = N_Gram_TCTGT
cnt = 122	feature = 337	correl = -0.0321687	descr = N_Gram_CACGA
cnt = 123	feature = 389	correl = -0.0861929	descr = N_Gram_CCCAT
cnt = 124	feature = 687	correl = 0.0377278	descr = N_Gram_GTAAG
cnt = 125	feature = 645	correl = -0.0622834	descr = N_Gram_GGCAA
cnt = 126	feature = 38	correl = -0.0285777	descr = Position_Specific_Bin_Base_14_Base_C
cnt = 127	feature = 900	correl = 0.0595792	descr = N_Gram_TTCGT
cnt = 128	feature = 812	correl = 0.0999798	descr = N_Gram_TCGTG
cnt = 129	feature = 935	correl = 0.0220902	descr = N_Gram_TTTTG
cnt = 130	feature = 510	correl = 0.042608	descr = N_Gram_CTGGA
cnt = 131	feature = 653	correl = -0.0481587	descr = N_Gram_GGCGT
cnt = 132	feature = 52	correl = -0.0646781	descr = Position_Specific_Bin_Base_18_Base_G
cnt = 133	feature = 541	correl = -0.0565751	descr = N_Gram_GACCA
cnt = 134	feature = 717	correl = 0.0348174	descr = N_Gram_GTGTT
cnt = 135	feature = 15	correl = 0.0804565	descr = Position_Specific_Bin_Base_5_Base_T
cnt = 136	feature = 803	correl = 0.049434	descr = N_Gram_TCGCA
cnt = 137	feature = 822	correl = 0.0476833	descr = N_Gram_TCTCT
cnt = 138	feature = 753	correl = 0.0441168	descr = N_Gram_TAGAA
cnt = 139	feature = 21	correl = 0.0513243	descr = Position_Specific_Bin_Base_8_Base_A
cnt = 140	feature = 60	correl = -0.175435	descr = Position_Specific_Bin_Base_20_Base_G
cnt = 141	feature = 641	correl = -0.0408911	descr = N_Gram_GGATG
cnt = 142	feature = 405	correl = -0.047481	descr = N_Gram_CCGAG
cnt = 143	feature = 396	correl = -0.0647516	descr = N_Gram_CCCGC
cnt = 144	feature = 692	correl = 0.0400494	descr = N_Gram_GTATT
cnt = 145	feature = 233	correl = 0.0469254	descr = N_Gram_ACTCT
cnt = 146	feature = 634	correl = -0.0438606	descr = N_Gram_GGAAG
cnt = 147	feature = 725	correl = -0.0257479	descr = N_Gram_GTTGT
cnt = 148	feature = 694	correl = 0.0421195	descr = N_Gram_GTCAA
cnt = 149	feature = 749	correl = 0.0725806	descr = N_Gram_TACTA
cnt = 150	feature = 714	correl = -0.0220984	descr = N_Gram_GTGGT
cnt = 151	feature = 286	correl = 0.0606805	descr = N_Gram_ATCCA
cnt = 152	feature = 606	correl = -0.0873103	descr = N_Gram_GCGCG
cnt = 153	feature = 293	correl = 0.0281473	descr = N_Gram_ATCTA
cnt = 154	feature = 655	correl = -0.0504997	descr = N_Gram_GGCTG
cnt = 155	feature = 284	correl = 0.0324905	descr = N_Gram_ATCAA
cnt = 156	feature = 0	correl = 0.0283659	descr = Position_Specific_Bin_Base_0_Base_A
cnt = 157	feature = 652	correl = -0.0883884	descr = N_Gram_GGCGG
cnt = 158	feature = 213	correl = 0.0243783	descr = N_Gram_ACCAT
cnt = 159	feature = 347	correl = -0.0507063	descr = N_Gram_CAGCC
cnt = 160	feature = 554	correl = -0.051658	descr = N_Gram_GAGCC
cnt = 161	feature = 740	correl = 0.0403405	descr = N_Gram_TAATT
cnt = 162	feature = 578	correl = -0.0387542	descr = N_Gram_GCACC
cnt = 163	feature = 260	correl = -0.109919	descr = N_Gram_AGGGC
cnt = 164	feature = 586	correl = 0.028291	descr = N_Gram_GCATT
cnt = 165	feature = 709	correl = -0.0422962	descr = N_Gram_GTGCC
cnt = 166	feature = 303	correl = -0.0337041	descr = N_Gram_ATGGG
cnt = 167	feature = 529	correl = 0.0282904	descr = N_Gram_GAACA
cnt = 168	feature = 526	correl = 0.0611148	descr = N_Gram_CTTTG
cnt = 169	feature = 789	correl = 0.0507489	descr = N_Gram_TCCAT
cnt = 170	feature = 54	correl = 0.166317	descr = Position_Specific_Bin_Base_19_Base_A
cnt = 171	feature = 256	correl = -0.0302573	descr = N_Gram_AGGAG
cnt = 172	feature = 678	correl = -0.0274717	descr = N_Gram_GGTGA
cnt = 173	feature = 770	correl = 0.0695817	descr = N_Gram_TATCA
cnt = 174	feature = 819	correl = 0.0434306	descr = N_Gram_TCTCA
cnt = 175	feature = 9	correl = 0.0631342	descr = Position_Specific_Bin_Base_3_Base_G
cnt = 176	feature = 843	correl = 0.0323394	descr = N_Gram_TGCAA
cnt = 177	feature = 207	correl = 0.063002	descr = N_Gram_ACATG
cnt = 178	feature = 483	correl = 0.0349176	descr = N_Gram_CTAA
cnt = 179	feature = 34	correl = 0.0348197	descr = Position_Specific_Bin_Base_12_Base_A
cnt = 180	feature = 258	correl = 0.0239285	descr = N_Gram_AGGCT
cnt = 181	feature = 530	correl = -0.0376417	descr = N_Gram_GAAGA
cnt = 182	feature = 316	correl = 0.0467671	descr = N_Gram_ATTGG
cnt = 183	feature = 217	correl = -0.0452744	descr = N_Gram_ACCGG
cnt = 184	feature = 288	correl = 0.0396252	descr = N_Gram_ATCCG
cnt = 185	feature = 319	correl = 0.0266239	descr = N_Gram_ATTTC
cnt = 186	feature = 515	correl = 0.0342342	descr = N_Gram_CTGTT
cnt = 187	feature = 809	correl = -0.0909592	descr = N_Gram_TCGGG
cnt = 188	feature = 249	correl = -0.0228978	descr = N_Gram_AGCAC
cnt = 189	feature = 28	correl = -0.0600876	descr = Position_Specific_Bin_Base_10_Base_C
cnt = 190	feature = 589	correl = -0.0582528	descr = N_Gram_GCCAG
cnt = 191	feature = 449	correl = -0.0686803	descr = N_Gram_CGCGG
cnt = 192	feature = 864	correl = 0.022305	descr = N_Gram_TGGTC
cnt = 193	feature = 505	correl = -0.0462782	descr = N_Gram_CTGAG
cnt = 194	feature = 611	correl = -0.031798	descr = N_Gram_GCGGG
cnt = 195	feature = 23	correl = -0.0248625	descr = Position_Specific_Bin_Base_8_Base_G
cnt = 196	feature = 1	correl = 0.118807	descr = Position_Specific_Bin_Base_0_Base_C
cnt = 197	feature = 627	correl = 0.0300316	descr = N_Gram_GCTTG
cnt = 198	feature = 47	correl = -0.030179	descr = Position_Specific_Bin_Base_17_Base_C
cnt = 199	feature = 57	correl = 0.0691677	descr = Position_Specific_Bin_Base_19_Base_T
cnt = 200	feature = 435	correl = -0.0468832	descr = N_Gram_CGACC
cnt = 201	feature = 40	correl = 0.0748515	descr = Position_Specific_Bin_Base_14_Base_T
cnt = 202	feature = 476	correl = 0.067383	descr = N_Gram_CGTGA
cnt = 203	feature = 815	correl = 0.0486551	descr = N_Gram_TCTAC
cnt = 204	feature = 392	correl = -0.0715687	descr = N_Gram_CCCCG
cnt = 205	feature = 10	correl = -0.0843521	descr = Position_Specific_Bin_Base_3_Base_T
cnt = 206	feature = 662	correl = -0.0429675	descr = N_Gram_GGGCA
cnt = 207	feature = 17	correl = -0.0358903	descr = Position_Specific_Bin_Base_6_Base_C
cnt = 208	feature = 838	correl = 0.051822	descr = N_Gram_TGATA
cnt = 209	feature = 917	correl = 0.0465068	descr = N_Gram_TTGTA
cnt = 210	feature = 480	correl = -0.0338722	descr = N_Gram_CGTTG
cnt = 211	feature = 535	correl = 0.0424021	descr = N_Gram_GAATT
cnt = 212	feature = 859	correl = -0.0586283	descr = N_Gram_TGGCG
cnt = 213	feature = 271	correl = -0.0284809	descr = N_Gram_AGTTC
cnt = 214	feature = 25	correl = -0.0220638	descr = Position_Specific_Bin_Base_9_Base_G
cnt = 215	feature = 798	correl = 0.0484091	descr = N_Gram_TCCTT
cnt = 216	feature = 502	correl = -0.0695478	descr = N_Gram_CTCGG
cnt = 217	feature = 618	correl = 0.0289288	descr = N_Gram_GCTAT
cnt = 218	feature = 545	correl = 0.0262974	descr = N_Gram_GACT
cnt = 219	feature = 755	correl = 0.0701862	descr = N_Gram_TAGAG
cnt = 220	feature = 579	correl = -0.0358089	descr = N_Gram_GCACG
cnt = 221	feature = 424	correl = -0.0728493	descr = N_Gram_CCTCT
cnt = 222	feature = 913	correl = 0.0272054	descr = N_Gram_TTGCG
cnt = 223	feature = 811	correl = 0.0236185	descr = N_Gram_TCGTC
cnt = 224	feature = 834	correl = 0.0661462	descr = N_Gram_TGAAG
cnt = 225	feature = 791	correl = -0.0392554	descr = N_Gram_TCCCA
cnt = 226	feature = 690	correl = 0.0229713	descr = N_Gram_GTAGG
cnt = 227	feature = 11	correl = 0.0728943	descr = Position_Specific_Bin_Base_4_Base_A
cnt = 228	feature = 400	correl = -0.0677729	descr = N_Gram_CCCTG
cnt = 229	feature = 297	correl = 0.0438565	descr = N_Gram_ATGAG
cnt = 230	feature = 8	correl = -0.12919	descr = Position_Specific_Bin_Base_2_Base_T
cnt = 231	feature = 718	correl = -0.0233103	descr = N_Gram_GTTA
cnt = 232	feature = 206	correl = 0.0463099	descr = N_Gram_ACATC
cnt = 233	feature = 712	correl = -0.076553	descr = N_Gram_GTGGC
cnt = 234	feature = 43	correl = 0.0871198	descr = Position_Specific_Bin_Base_16_Base_A
cnt = 235	feature = 659	correl = -0.0782113	descr = N_Gram_GGGAA
cnt = 236	feature = 872	correl = 0.030134	descr = N_Gram_TGTCT
cnt = 237	feature = 929	correl = 0.0693426	descr = N_Gram_TTTGA
cnt = 238	feature = 223	correl = -0.0499671	descr = N_Gram_ACGG
cnt = 239	feature = 679	correl = -0.0673788	descr = N_Gram_GGTGC
cnt = 240	feature = 508	correl = -0.0471142	descr = N_Gram_CTGCC
cnt = 241	feature = 294	correl = 0.0698431	descr = N_Gram_ATCTC
cnt = 242	feature = 350	correl = -0.0995072	descr = N_Gram_CAGGG
cnt = 243	feature = 624	correl = -0.0416481	descr = N_Gram_GCTGG
cnt = 244	feature = 924	correl = 0.0669765	descr = N_Gram_TTTAG
cnt = 245	feature = 903	correl = 0.0430972	descr = N_Gram_TTCTC
cnt = 246	feature = 696	correl = 0.0291531	descr = N_Gram_GTCAT
cnt = 247	feature = 56	correl = -0.1249	descr = Position_Specific_Bin_Base_19_Base_G
cnt = 248	feature = 531	correl = -0.035482	descr = N_Gram_GAAGC
cnt = 249	feature = 16	correl = 0.0302313	descr = Position_Specific_Bin_Base_6_Base_A
cnt = 250	feature = 370	correl = -0.0296904	descr = N_Gram_CCAA
cnt = 251	feature = 639	correl = -0.0655608	descr = N_Gram_GGAGC
cnt = 252	feature = 33	correl = 0.119654	descr = Position_Specific_Bin_Base_11_Base_T
cnt = 253	feature = 840	correl = -0.022333	descr = N_Gram_TGATG
cnt = 254	feature = 676	correl = -0.0769268	descr = N_Gram_GGTCC
cnt = 255	feature = 377	correl = 0.0246426	descr = N_Gram_CCACT
cnt = 256	feature = 458	correl = -0.0911562	descr = N_Gram_CGGCC
cnt = 257	feature = 446	correl = -0.0453426	descr = N_Gram_CGCCT
cnt = 258	feature = 376	correl = -0.0450262	descr = N_Gram_CCACG
cnt = 259	feature = 29	correl = -0.0627604	descr = Position_Specific_Bin_Base_10_Base_G
cnt = 260	feature = 19	correl = -0.128313	descr = Position_Specific_Bin_Base_7_Base_C
cnt = 261	feature = 738	correl = 0.0488993	descr = N_Gram_TAAGG
cnt = 262	feature = 568	correl = 0.0480107	descr = N_Gram_GATT
cnt = 263	feature = 614	correl = -0.0876613	descr = N_Gram_GCGTC
cnt = 264	feature = 59	correl = -0.313429	descr = Position_Specific_Bin_Base_20_Base_C
cnt = 265	feature = 915	correl = 0.0221711	descr = N_Gram_TTGGT
cnt = 266	feature = 596	correl = -0.0266243	descr = N_Gram_GCCGA
cnt = 267	feature = 384	correl = 0.026662	descr = N_Gram_CCATT
cnt = 268	feature = 382	correl = -0.0484153	descr = N_Gram_CCATA
cnt = 269	feature = 867	correl = 0.0366246	descr = N_Gram_TGTAA
cnt = 270	feature = 691	correl = 0.0353646	descr = N_Gram_GTAT
cnt = 271	feature = 500	correl = -0.0346469	descr = N_Gram_CTCCC
cnt = 272	feature = 46	correl = 0.0368955	descr = Position_Specific_Bin_Base_17_Base_A
cnt = 273	feature = 567	correl = -0.0451339	descr = N_Gram_GATGT
cnt = 274	feature = 582	correl = -0.0231262	descr = N_Gram_GCAGC
cnt = 275	feature = 521	correl = 0.0237394	descr = N_Gram_CTTGC
cnt = 276	feature = 707	correl = 0.0269796	descr = N_Gram_GTGAA
cnt = 277	feature = 242	correl = 0.0543035	descr = N_Gram_AGACA
cnt = 278	feature = 593	correl = -0.0960486	descr = N_Gram_GCCCG
cnt = 279	feature = 892	correl = 0.0486697	descr = N_Gram_TTATC
cnt = 280	feature = 744	correl = 0.0371727	descr = N_Gram_TACAT
cnt = 281	feature = 897	correl = 0.0343558	descr = N_Gram_TTCCT
cnt = 282	feature = 640	correl = -0.0522015	descr = N_Gram_GGAGG
cnt = 283	feature = 600	correl = -0.0716418	descr = N_Gram_GCCTC
cnt = 284	feature = 853	correl = 0.0520989	descr = N_Gram_TGCTA
cnt = 285	feature = 664	correl = -0.0751546	descr = N_Gram_GGGCG
cnt = 286	feature = 519	correl = 0.0262597	descr = N_Gram_CTTCT
cnt = 287	feature = 39	correl = -0.161317	descr = Position_Specific_Bin_Base_14_Base_G
cnt = 288	feature = 756	correl = 0.0557141	descr = N_Gram_TAGC
cnt = 289	feature = 876	correl = 0.0476538	descr = N_Gram_TGTTC
cnt = 290	feature = 703	correl = 0.0726351	descr = N_Gram_GTCGT
cnt = 291	feature = 782	correl = 0.0366252	descr = N_Gram_TCACC
cnt = 292	feature = 675	correl = 0.0377116	descr = N_Gram_GGTCA
cnt = 293	feature = 105	correl = -0.0553405	descr = Xue_Structure_Feature_A101
cnt = 294	feature = 858	correl = -0.0534997	descr = N_Gram_TGGCC
cnt = 295	feature = 800	correl = 0.0267633	descr = N_Gram_TCGA
cnt = 296	feature = 58	correl = 0.367786	descr = Position_Specific_Bin_Base_20_Base_A
cnt = 297	feature = 825	correl = 0.0395787	descr = N_Gram_TCTGG
cnt = 298	feature = 14	correl = -0.0687039	descr = Position_Specific_Bin_Base_5_Base_C
cnt = 299	feature = 42	correl = -0.0363079	descr = Position_Specific_Bin_Base_15_Base_G
cnt = 300	feature = 44	correl = -0.042423	descr = Position_Specific_Bin_Base_16_Base_C
cnt = 301	feature = 646	correl = -0.0414608	descr = N_Gram_GGCAG
cnt = 302	feature = 24	correl = 0.0665274	descr = Position_Specific_Bin_Base_8_Base_T
cnt = 303	feature = 802	correl = 0.0473653	descr = N_Gram_TCGC
cnt = 304	feature = 412	correl = -0.10947	descr = N_Gram_CCGGC
cnt = 305	feature = 927	correl = 0.0529527	descr = N_Gram_TTTCT
cnt = 306	feature = 931	correl = 0.0360339	descr = N_Gram_TTTGG
cnt = 307	feature = 704	correl = 0.0232254	descr = N_Gram_GTCT
cnt = 308	feature = 366	correl = 0.069522	descr = N_Gram_CATTA
cnt = 309	feature = 214	correl = -0.0321535	descr = N_Gram_ACCC
cnt = 310	feature = 32	correl = -0.0523976	descr = Position_Specific_Bin_Base_11_Base_G
cnt = 311	feature = 708	correl = -0.0341191	descr = N_Gram_GTGC
cnt = 312	feature = 346	correl = -0.0349867	descr = N_Gram_CAGCA
cnt = 313	feature = 227	correl = -0.0386445	descr = N_Gram_ACGT
cnt = 314	feature = 860	correl = -0.0316094	descr = N_Gram_TGGCT
cnt = 315	feature = 560	correl = 0.027203	descr = N_Gram_GAGT
cnt = 316	feature = 748	correl = 0.0582415	descr = N_Gram_TACT
cnt = 317	feature = 565	correl = -0.0260799	descr = N_Gram_GATGA
cnt = 318	feature = 610	correl = -0.0917603	descr = N_Gram_GCGGC
cnt = 319	feature = 766	correl = 0.0570675	descr = N_Gram_TATA
cnt = 320	feature = 536	correl = 0.0387275	descr = N_Gram_GACA
cnt = 321	feature = 904	correl = 0.0893662	descr = N_Gram_TTCTG
cnt = 322	feature = 583	correl = 0.0326849	descr = N_Gram_GCAT
cnt = 323	feature = 680	correl = -0.0846036	descr = N_Gram_GGTGG
cnt = 324	feature = 796	correl = -0.0351247	descr = N_Gram_TCCTC
cnt = 325	feature = 883	correl = 0.0442847	descr = N_Gram_TTAC
cnt = 326	feature = 820	correl = 0.0297841	descr = N_Gram_TCTCC
cnt = 327	feature = 489	correl = 0.0450226	descr = N_Gram_CTAG
cnt = 328	feature = 432	correl = -0.0628694	descr = N_Gram_CGAA
cnt = 329	feature = 907	correl = 0.0542968	descr = N_Gram_TTGA
cnt = 330	feature = 81	correl = 0.424665	descr = Gibbs_of_Target_Sequence__Pos_20_Step_1
cnt = 331	feature = 772	correl = 0.0493613	descr = N_Gram_TATG
cnt = 332	feature = 475	correl = 0.0403415	descr = N_Gram_CGTG
cnt = 333	feature = 355	correl = -0.0309241	descr = N_Gram_CATA
cnt = 334	feature = 511	correl = -0.0776314	descr = N_Gram_CTGGC
cnt = 335	feature = 434	correl = -0.0491038	descr = N_Gram_CGAC
cnt = 336	feature = 314	correl = 0.0917193	descr = N_Gram_ATTCT
cnt = 337	feature = 681	correl = -0.039932	descr = N_Gram_GGTT
cnt = 338	feature = 735	correl = 0.0637879	descr = N_Gram_TAAG
cnt = 339	feature = 275	correl = 0.0423922	descr = N_Gram_ATAG
cnt = 340	feature = 697	correl = -0.0827608	descr = N_Gram_GTCC
cnt = 341	feature = 254	correl = -0.0565051	descr = N_Gram_AGCG
cnt = 342	feature = 577	correl = -0.0272692	descr = N_Gram_GCAC
cnt = 343	feature = 573	correl = -0.0522007	descr = N_Gram_GCAA
cnt = 344	feature = 852	correl = 0.0272503	descr = N_Gram_TGCT
cnt = 345	feature = 806	correl = -0.046046	descr = N_Gram_TCGG
cnt = 346	feature = 598	correl = -0.0521982	descr = N_Gram_GCCT
cnt = 347	feature = 485	correl = 0.0616165	descr = N_Gram_CTAC
cnt = 348	feature = 649	correl = -0.122882	descr = N_Gram_GGCCC
cnt = 349	feature = 625	correl = -0.0278713	descr = N_Gram_GCTT
cnt = 350	feature = 315	correl = 0.062848	descr = N_Gram_ATTG
cnt = 351	feature = 540	correl = -0.077408	descr = N_Gram_GACC
cnt = 352	feature = 891	correl = 0.0409982	descr = N_Gram_TTAT
cnt = 353	feature = 321	correl = -0.0216442	descr = N_Gram_CAAA
cnt = 354	feature = 478	correl = -0.0589274	descr = N_Gram_CGTT
cnt = 355	feature = 398	correl = -0.0798595	descr = N_Gram_CCCT
cnt = 356	feature = 665	correl = -0.0859362	descr = N_Gram_GGGG
cnt = 357	feature = 64	correl = -0.0258802	descr = Gibbs_of_Target_Sequence__Pos_1_Step_1
cnt = 358	feature = 759	correl = 0.0263143	descr = N_Gram_TAGG
cnt = 359	feature = 631	correl = -0.031662	descr = N_Gram_GGAA
cnt = 360	feature = 916	correl = 0.0836378	descr = N_Gram_TTGT
cnt = 361	feature = 925	correl = 0.0465158	descr = N_Gram_TTTC
cnt = 362	feature = 514	correl = 0.0358022	descr = N_Gram_CTGT
cnt = 363	feature = 788	correl = 0.0311511	descr = N_Gram_TCCA
cnt = 364	feature = 701	correl = 0.0529075	descr = N_Gram_GTCG
cnt = 365	feature = 492	correl = 0.0414854	descr = N_Gram_CTAT
cnt = 366	feature = 279	correl = 0.0802666	descr = N_Gram_ATAT
cnt = 367	feature = 296	correl = 0.0340517	descr = N_Gram_ATGA
cnt = 368	feature = 685	correl = 0.0564951	descr = N_Gram_GTAA
cnt = 369	feature = 501	correl = -0.0863572	descr = N_Gram_CTCG
cnt = 370	feature = 595	correl = -0.0350742	descr = N_Gram_GCCG
cnt = 371	feature = 706	correl = 0.0291887	descr = N_Gram_GTGA
cnt = 372	feature = 210	correl = -0.0376992	descr = N_Gram_ACCA
cnt = 373	feature = 553	correl = -0.0342933	descr = N_Gram_GAGC
cnt = 374	feature = 769	correl = 0.0658846	descr = N_Gram_TATC
cnt = 375	feature = 658	correl = -0.0963662	descr = N_Gram_GGGA
cnt = 376	feature = 887	correl = 0.0598208	descr = N_Gram_TTAG
cnt = 377	feature = 613	correl = -0.0684359	descr = N_Gram_GCGT
cnt = 378	feature = 786	correl = 0.0451252	descr = N_Gram_TCAT
cnt = 379	feature = 671	correl = -0.0748457	descr = N_Gram_GGGTG
cnt = 380	feature = 251	correl = -0.0567077	descr = N_Gram_AGCC
cnt = 381	feature = 616	correl = 0.040618	descr = N_Gram_GCTA
cnt = 382	feature = 603	correl = -0.0817647	descr = N_Gram_GCGC
cnt = 383	feature = 518	correl = 0.029778	descr = N_Gram_CTTC
cnt = 384	feature = 726	correl = 0.0495416	descr = N_Gram_GTTT
cnt = 385	feature = 292	correl = 0.0627216	descr = N_Gram_ATCT
cnt = 386	feature = 654	correl = -0.0422758	descr = N_Gram_GGCT
cnt = 387	feature = 229	correl = 0.0322388	descr = N_Gram_ACT
cnt = 388	feature = 790	correl = -0.066999	descr = N_Gram_TCCC
cnt = 389	feature = 638	correl = -0.0550283	descr = N_Gram_GGAG
cnt = 390	feature = 345	correl = -0.0475226	descr = N_Gram_CAGC
cnt = 391	feature = 83	correl = 0.153415	descr = PF_RNAi_Fold_5'Free_Count
cnt = 392	feature = 837	correl = 0.0328339	descr = N_Gram_TGAT
cnt = 393	feature = 65	correl = -0.158524	descr = Gibbs_of_Target_Sequence__Pos_2_Step_1
cnt = 394	feature = 910	correl = 0.046697	descr = N_Gram_TTGC
cnt = 395	feature = 307	correl = 0.0591742	descr = N_Gram_ATTA
cnt = 396	feature = 264	correl = 0.03773	descr = N_Gram_AGT
cnt = 397	feature = 621	correl = -0.0243254	descr = N_Gram_GCTG
cnt = 398	feature = 814	correl = 0.0586032	descr = N_Gram_TCTA
cnt = 399	feature = 723	correl = -0.0426728	descr = N_Gram_GTTG
cnt = 400	feature = 752	correl = 0.0833834	descr = N_Gram_TAGA
cnt = 401	feature = 775	correl = 0.0667392	descr = N_Gram_TATT
cnt = 402	feature = 823	correl = 0.087266	descr = N_Gram_TCTG
cnt = 403	feature = 556	correl = -0.0628523	descr = N_Gram_GAGG
cnt = 404	feature = 922	correl = 0.0353912	descr = N_Gram_TTTA
cnt = 405	feature = 79	correl = 0.210829	descr = Gibbs_of_Target_Sequence__Pos_18_Step_1
cnt = 406	feature = 818	correl = 0.0616614	descr = N_Gram_TCTC
cnt = 407	feature = 66	correl = 0.107959	descr = Gibbs_of_Target_Sequence__Pos_4_Step_1
cnt = 408	feature = 580	correl = -0.0371849	descr = N_Gram_GCAG
cnt = 409	feature = 70	correl = 0.0905592	descr = Gibbs_of_Target_Sequence__Pos_8_Step_1
cnt = 410	feature = 336	correl = -0.0739732	descr = N_Gram_CACG
cnt = 411	feature = 74	correl = 0.122327	descr = Gibbs_of_Target_Sequence__Pos_13_Step_1
cnt = 412	feature = 359	correl = 0.050533	descr = N_Gram_CATC
cnt = 413	feature = 73	correl = 0.0596448	descr = Gibbs_of_Target_Sequence__Pos_11_Step_1
cnt = 414	feature = 394	correl = -0.127925	descr = N_Gram_CCCG
cnt = 415	feature = 373	correl = -0.0490191	descr = N_Gram_CCAC
cnt = 416	feature = 312	correl = 0.0770181	descr = N_Gram_ATTC
cnt = 417	feature = 77	correl = 0.122177	descr = Gibbs_of_Target_Sequence__Pos_16_Step_1
cnt = 418	feature = 71	correl = 0.100194	descr = Gibbs_of_Target_Sequence__Pos_9_Step_1
cnt = 419	feature = 669	correl = -0.0436492	descr = N_Gram_GGGT
cnt = 420	feature = 684	correl = 0.0659038	descr = N_Gram_GTA
cnt = 421	feature = 608	correl = -0.105517	descr = N_Gram_GCGG
cnt = 422	feature = 365	correl = 0.0487019	descr = N_Gram_CATT
cnt = 423	feature = 928	correl = 0.0930274	descr = N_Gram_TTTG
cnt = 424	feature = 78	correl = 0.1174	descr = Gibbs_of_Target_Sequence__Pos_17_Step_1
cnt = 425	feature = 677	correl = -0.0716679	descr = N_Gram_GGTG
cnt = 426	feature = 647	correl = -0.129057	descr = N_Gram_GGCC
cnt = 427	feature = 240	correl = 0.0407819	descr = N_Gram_AGA
cnt = 428	feature = 68	correl = 0.10118	descr = Gibbs_of_Target_Sequence__Pos_6_Step_1
cnt = 429	feature = 75	correl = 0.15011	descr = Gibbs_of_Target_Sequence__Pos_14_Step_1
cnt = 430	feature = 461	correl = -0.0874776	descr = N_Gram_CGGG
cnt = 431	feature = 799	correl = 0.0364495	descr = N_Gram_TCG
cnt = 432	feature = 650	correl = -0.111395	descr = N_Gram_GGCG
cnt = 433	feature = 590	correl = -0.166488	descr = N_Gram_GCCC
cnt = 434	feature = 780	correl = 0.0332613	descr = N_Gram_TCA
cnt = 435	feature = 72	correl = 0.115181	descr = Gibbs_of_Target_Sequence__Pos_10_Step_1
cnt = 436	feature = 469	correl = -0.0257491	descr = N_Gram_CGT
cnt = 437	feature = 901	correl = 0.0938253	descr = N_Gram_TTCT
cnt = 438	feature = 318	correl = 0.0396416	descr = N_Gram_ATTT
cnt = 439	feature = 831	correl = 0.0683218	descr = N_Gram_TGA
cnt = 440	feature = 865	correl = 0.0847013	descr = N_Gram_TGT
cnt = 441	feature = 283	correl = 0.0621084	descr = N_Gram_ATC
cnt = 442	feature = 572	correl = -0.044366	descr = N_Gram_GCA
cnt = 443	feature = 69	correl = 0.161979	descr = Gibbs_of_Target_Sequence__Pos_7_Step_1
cnt = 444	feature = 76	correl = 0.0982351	descr = Gibbs_of_Target_Sequence__Pos_15_Step_1
cnt = 445	feature = 751	correl = 0.0979162	descr = N_Gram_TAG
cnt = 446	feature = 527	correl = 0.0214057	descr = N_Gram_GAA
cnt = 447	feature = 516	correl = 0.0490834	descr = N_Gram_CTT
cnt = 448	feature = 482	correl = 0.0927737	descr = N_Gram_CTA
cnt = 449	feature = 856	correl = -0.0483815	descr = N_Gram_TGG
cnt = 450	feature = 550	correl = -0.0370283	descr = N_Gram_GAG
cnt = 451	feature = 369	correl = -0.0725875	descr = N_Gram_CCA
cnt = 452	feature = 341	correl = -0.0365768	descr = N_Gram_CAG
cnt = 453	feature = 779	correl = 0.0452087	descr = N_Gram_TC
cnt = 454	feature = 672	correl = -0.0341524	descr = N_Gram_GGT
cnt = 455	feature = 729	correl = 0.0704309	descr = N_Gram_TAA
cnt = 456	feature = 273	correl = 0.0427411	descr = N_Gram_ATA
cnt = 457	feature = 440	correl = -0.0563363	descr = N_Gram_CGC
cnt = 458	feature = 354	correl = 0.0820465	descr = N_Gram_CAT
cnt = 459	feature = 657	correl = -0.133209	descr = N_Gram_GGG
cnt = 460	feature = 813	correl = 0.109779	descr = N_Gram_TCT
cnt = 461	feature = 401	correl = -0.0900051	descr = N_Gram_CCG
cnt = 462	feature = 880	correl = 0.0793423	descr = N_Gram_TTA
cnt = 463	feature = 894	correl = 0.0813725	descr = N_Gram_TTC
cnt = 464	feature = 587	correl = -0.139571	descr = N_Gram_GCC
cnt = 465	feature = 643	correl = -0.173773	descr = N_Gram_GGC
cnt = 466	feature = 765	correl = 0.119917	descr = N_Gram_TAT
cnt = 467	feature = 629	correl = -0.106779	descr = N_Gram_GG
cnt = 468	feature = 368	correl = -0.105231	descr = N_Gram_CC
cnt = 469	feature = 879	correl = 0.156132	descr = N_Gram_TT
cnt = 470	feature = 306	correl = 0.12783	descr = N_Gram_ATT
cnt = 471	feature = 430	correl = -0.08742	descr = N_Gram_CG
cnt = 472	feature = 82	correl = 0.235364	descr = PF_RNAi_Fold_Energy
cnt = 473	feature = 62	correl = 0.291703	descr = Gibbs_of_Target_Sequence_
num rows = 2187
num_elements = 1036638
..*
optimization finished, #iter = 2241
nu = 0.242161
obj = -41.045775, rho = -0.833248
nSV = 981, nBSV = 233
num rows = 244
num_elements = 115656
*
optimization finished, #iter = 205
nu = 0.229028
obj = -5.258143, rho = -0.769027
nSV = 136, nBSV = 11
..*
optimization finished, #iter = 2241
nu = 0.242161
obj = -41.045775, rho = -0.833248
nSV = 981, nBSV = 233
CFS merit scores = 1.45497
CFS merit scores = 1.61614
CFS merit scores = 1.8489
CFS merit scores = 2.07403
CFS merit scores = 2.28019
CFS merit scores = 2.46199
CFS merit scores = 2.62998
CFS merit scores = 2.7864
CFS merit scores = 2.93198
CFS merit scores = 3.06966
CFS merit scores = 3.20043
CFS merit scores = 3.32365
CFS merit scores = 3.4395
CFS merit scores = 3.55092
CFS merit scores = 3.65748
CFS merit scores = 3.75907
CFS merit scores = 3.85711
CFS merit scores = 3.95149
CFS merit scores = 4.0428
CFS merit scores = 4.13104
CFS merit scores = 4.21599
CFS merit scores = 4.29729
CFS merit scores = 4.37579
CFS merit scores = 4.45133
CFS merit scores = 4.52328
CFS merit scores = 4.5932
CFS merit scores = 4.66091
CFS merit scores = 4.7267
CFS merit scores = 4.78992
CFS merit scores = 4.85111
CFS merit scores = 4.90999
CFS merit scores = 4.96676
CFS merit scores = 5.02056
CFS merit scores = 5.07286
CFS merit scores = 5.12323
CFS merit scores = 5.17186
CFS merit scores = 5.21591
CFS merit scores = 5.25788
CFS merit scores = 5.29859
CFS merit scores = 5.33858
CFS merit scores = 5.37645
CFS merit scores = 5.41305
CFS merit scores = 5.44799
CFS merit scores = 5.48208
CFS merit scores = 5.51503
CFS merit scores = 5.54711
CFS merit scores = 5.57788
CFS merit scores = 5.6073
CFS merit scores = 5.63598
CFS merit scores = 5.66415
CFS merit scores = 5.69122
CFS merit scores = 5.71816
CFS merit scores = 5.74235
CFS merit scores = 5.7662
CFS merit scores = 5.78985
CFS merit scores = 5.81312
CFS merit scores = 5.83576
CFS merit scores = 5.8581
CFS merit scores = 5.87935
CFS merit scores = 5.90009
CFS merit scores = 5.91827
CFS merit scores = 5.93557
CFS merit scores = 5.95313
CFS merit scores = 5.96941
CFS merit scores = 5.98509
CFS merit scores = 6.00031
CFS merit scores = 6.01458
CFS merit scores = 6.02852
CFS merit scores = 6.04172
CFS merit scores = 6.0531
CFS merit scores = 6.06426
CFS merit scores = 6.07535
CFS merit scores = 6.08612
CFS merit scores = 6.09612
CFS merit scores = 6.10502
CFS merit scores = 6.11378
CFS merit scores = 6.12292
CFS merit scores = 6.13168
CFS merit scores = 6.13944
CFS merit scores = 6.14735
CFS merit scores = 6.15551
CFS merit scores = 6.16399
CFS merit scores = 6.17168
CFS merit scores = 6.1791
CFS merit scores = 6.18604
CFS merit scores = 6.19289
CFS merit scores = 6.19972
CFS merit scores = 6.20577
CFS merit scores = 6.21192
CFS merit scores = 6.21816
CFS merit scores = 6.2244
CFS merit scores = 6.22998
CFS merit scores = 6.23525
CFS merit scores = 6.24055
CFS merit scores = 6.24595
CFS merit scores = 6.25081
CFS merit scores = 6.25602
CFS merit scores = 6.26113
CFS merit scores = 6.26616
CFS merit scores = 6.27139
CFS merit scores = 6.27611
CFS merit scores = 6.28036
CFS merit scores = 6.28476
CFS merit scores = 6.28913
CFS merit scores = 6.29365
CFS merit scores = 6.29788
CFS merit scores = 6.30189
CFS merit scores = 6.30597
CFS merit scores = 6.30994
CFS merit scores = 6.31359
CFS merit scores = 6.31709
CFS merit scores = 6.32025
CFS merit scores = 6.32345
CFS merit scores = 6.32648
CFS merit scores = 6.3294
CFS merit scores = 6.33232
CFS merit scores = 6.33534
CFS merit scores = 6.33777
CFS merit scores = 6.34017
CFS merit scores = 6.34277
CFS merit scores = 6.34515
CFS merit scores = 6.34732
CFS merit scores = 6.34948
CFS merit scores = 6.3515
CFS merit scores = 6.35325
CFS merit scores = 6.35505
CFS merit scores = 6.35666
CFS merit scores = 6.35845
CFS merit scores = 6.36021
CFS merit scores = 6.3619
CFS merit scores = 6.36366
CFS merit scores = 6.36465
CFS merit scores = 6.36573
CFS merit scores = 6.36668
CFS merit scores = 6.36782
CFS merit scores = 6.369
CFS merit scores = 6.3699
CFS merit scores = 6.37076
CFS merit scores = 6.37168
CFS merit scores = 6.37252
CFS merit scores = 6.37341
CFS merit scores = 6.3745
CFS merit scores = 6.37549
CFS merit scores = 6.37638
CFS merit scores = 6.37677
CFS merit scores = 6.3769
CFS merit scores = 6.37709
CFS merit scores = 6.37715
CFS merit scores = 6.3773
CFS merit scores = 6.37725
CFS merit scores = 6.37724
CFS merit scores = 6.37723
CFS merit scores = 6.37729
CFS merit scores = 6.37718
CFS merit scores = 6.37723
CFS merit scores = 6.37701
CFS merit scores = 6.37675
CFS merit scores = 6.37654
CFS merit scores = 6.37641
CFS merit scores = 6.37639
CFS merit scores = 6.37624
CFS merit scores = 6.37622
CFS merit scores = 6.37628
CFS merit scores = 6.37637
CFS merit scores = 6.37627
CFS merit scores = 6.37586
CFS merit scores = 6.37545
CFS merit scores = 6.37492
CFS merit scores = 6.37438
CFS merit scores = 6.37396
CFS merit scores = 6.37356
CFS merit scores = 6.37293
CFS merit scores = 6.37231
CFS merit scores = 6.37154
CFS merit scores = 6.37079
CFS merit scores = 6.37006
CFS merit scores = 6.36937
CFS merit scores = 6.36864
CFS merit scores = 6.36791
CFS merit scores = 6.3672
CFS merit scores = 6.3665
CFS merit scores = 6.36581
CFS merit scores = 6.36516
CFS merit scores = 6.36451
CFS merit scores = 6.36369
CFS merit scores = 6.36283
CFS merit scores = 6.36202
CFS merit scores = 6.36095
CFS merit scores = 6.35988
CFS merit scores = 6.3589
CFS merit scores = 6.35801
CFS merit scores = 6.35707
CFS merit scores = 6.35599
CFS merit scores = 6.3549
CFS merit scores = 6.35381
CFS merit scores = 6.35272
CFS merit scores = 6.35164
CFS merit scores = 6.35039
CFS merit scores = 6.34909
CFS merit scores = 6.34781
CFS merit scores = 6.34657
CFS merit scores = 6.34536
CFS merit scores = 6.34407
CFS merit scores = 6.34285
CFS merit scores = 6.34163
CFS merit scores = 6.34035
CFS merit scores = 6.33905
CFS merit scores = 6.33767
CFS merit scores = 6.33633
CFS merit scores = 6.33508
CFS merit scores = 6.33386
CFS merit scores = 6.33257
CFS merit scores = 6.33142
CFS merit scores = 6.33018
CFS merit scores = 6.32889
CFS merit scores = 6.32767
CFS merit scores = 6.32654
CFS merit scores = 6.32539
CFS merit scores = 6.3241
CFS merit scores = 6.3229
CFS merit scores = 6.32139
CFS merit scores = 6.31996
CFS merit scores = 6.3185
CFS merit scores = 6.31692
CFS merit scores = 6.3154
CFS merit scores = 6.31377
CFS merit scores = 6.31219
CFS merit scores = 6.31046
CFS merit scores = 6.30872
CFS merit scores = 6.30712
CFS merit scores = 6.30549
CFS merit scores = 6.30393
CFS merit scores = 6.30236
CFS merit scores = 6.30083
CFS merit scores = 6.29918
CFS merit scores = 6.29757
CFS merit scores = 6.29593
CFS merit scores = 6.29421
CFS merit scores = 6.29244
CFS merit scores = 6.29067
CFS merit scores = 6.28895
CFS merit scores = 6.28723
CFS merit scores = 6.2855
CFS merit scores = 6.28384
CFS merit scores = 6.28223
CFS merit scores = 6.28032
CFS merit scores = 6.27848
CFS merit scores = 6.27666
CFS merit scores = 6.27483
CFS merit scores = 6.27299
CFS merit scores = 6.27118
CFS merit scores = 6.26927
CFS merit scores = 6.2674
CFS merit scores = 6.26553
CFS merit scores = 6.26363
CFS merit scores = 6.26166
CFS merit scores = 6.25976
CFS merit scores = 6.25788
CFS merit scores = 6.25598
CFS merit scores = 6.25414
CFS merit scores = 6.25224
CFS merit scores = 6.25024
CFS merit scores = 6.24827
CFS merit scores = 6.24622
CFS merit scores = 6.2442
CFS merit scores = 6.24209
CFS merit scores = 6.24001
CFS merit scores = 6.23786
CFS merit scores = 6.23575
CFS merit scores = 6.23366
CFS merit scores = 6.23162
CFS merit scores = 6.22956
CFS merit scores = 6.22749
CFS merit scores = 6.22538
CFS merit scores = 6.22332
CFS merit scores = 6.22125
CFS merit scores = 6.21923
CFS merit scores = 6.21714
CFS merit scores = 6.21505
CFS merit scores = 6.2128
CFS merit scores = 6.21055
CFS merit scores = 6.20836
CFS merit scores = 6.20595
CFS merit scores = 6.20355
CFS merit scores = 6.20117
CFS merit scores = 6.19862
CFS merit scores = 6.19609
CFS merit scores = 6.19338
CFS merit scores = 6.19069
CFS merit scores = 6.18807
CFS merit scores = 6.18535
CFS merit scores = 6.18257
CFS merit scores = 6.17978
CFS merit scores = 6.177
CFS merit scores = 6.17433
CFS merit scores = 6.17161
CFS merit scores = 6.16886
CFS merit scores = 6.16614
CFS merit scores = 6.16344
CFS merit scores = 6.16081
CFS merit scores = 6.15802
CFS merit scores = 6.15519
CFS merit scores = 6.15226
CFS merit scores = 6.14935
CFS merit scores = 6.14652
CFS merit scores = 6.14369
CFS merit scores = 6.14086
CFS merit scores = 6.13806
CFS merit scores = 6.13522
CFS merit scores = 6.13243
CFS merit scores = 6.12957
CFS merit scores = 6.12659
CFS merit scores = 6.12363
CFS merit scores = 6.12067
CFS merit scores = 6.11771
CFS merit scores = 6.11462
CFS merit scores = 6.11145
CFS merit scores = 6.10832
CFS merit scores = 6.10522
CFS merit scores = 6.10196
CFS merit scores = 6.0987
CFS merit scores = 6.09549
CFS merit scores = 6.09223
CFS merit scores = 6.08897
CFS merit scores = 6.0856
CFS merit scores = 6.08218
CFS merit scores = 6.07874
CFS merit scores = 6.07531
CFS merit scores = 6.07189
CFS merit scores = 6.0683
CFS merit scores = 6.06478
CFS merit scores = 6.06131
CFS merit scores = 6.05791
CFS merit scores = 6.05449
CFS merit scores = 6.05096
CFS merit scores = 6.0475
CFS merit scores = 6.04409
CFS merit scores = 6.04057
CFS merit scores = 6.03704
CFS merit scores = 6.03341
CFS merit scores = 6.02981
CFS merit scores = 6.02623
CFS merit scores = 6.02256
CFS merit scores = 6.0189
CFS merit scores = 6.01502
CFS merit scores = 6.01118
CFS merit scores = 6.0074
CFS merit scores = 6.00367
CFS merit scores = 5.9998
CFS merit scores = 5.99593
CFS merit scores = 5.99206
CFS merit scores = 5.98821
CFS merit scores = 5.98439
CFS merit scores = 5.98044
CFS merit scores = 5.97646
CFS merit scores = 5.97252
CFS merit scores = 5.96844
CFS merit scores = 5.96437
CFS merit scores = 5.96029
CFS merit scores = 5.9562
CFS merit scores = 5.95208
CFS merit scores = 5.94793
CFS merit scores = 5.94379
CFS merit scores = 5.93957
CFS merit scores = 5.93535
CFS merit scores = 5.93122
CFS merit scores = 5.92711
CFS merit scores = 5.92263
CFS merit scores = 5.91818
CFS merit scores = 5.91381
CFS merit scores = 5.9094
CFS merit scores = 5.90494
CFS merit scores = 5.90048
CFS merit scores = 5.89601
CFS merit scores = 5.89159
CFS merit scores = 5.88713
CFS merit scores = 5.88259
CFS merit scores = 5.87809
CFS merit scores = 5.87355
CFS merit scores = 5.86906
CFS merit scores = 5.86449
CFS merit scores = 5.86
CFS merit scores = 5.8554
CFS merit scores = 5.85082
CFS merit scores = 5.84632
CFS merit scores = 5.84152
CFS merit scores = 5.83678
CFS merit scores = 5.83209
CFS merit scores = 5.82739
CFS merit scores = 5.82268
CFS merit scores = 5.81794
CFS merit scores = 5.81319
CFS merit scores = 5.80848
CFS merit scores = 5.80384
CFS merit scores = 5.79923
CFS merit scores = 5.79469
CFS merit scores = 5.79014
CFS merit scores = 5.78555
CFS merit scores = 5.78101
CFS merit scores = 5.77642
CFS merit scores = 5.77169
CFS merit scores = 5.76678
CFS merit scores = 5.7619
CFS merit scores = 5.75697
CFS merit scores = 5.7519
CFS merit scores = 5.74672
CFS merit scores = 5.74147
CFS merit scores = 5.73628
CFS merit scores = 5.73101
CFS merit scores = 5.72572
CFS merit scores = 5.72038
CFS merit scores = 5.71501
CFS merit scores = 5.70962
CFS merit scores = 5.70428
CFS merit scores = 5.69882
CFS merit scores = 5.69328
CFS merit scores = 5.68776
CFS merit scores = 5.68221
CFS merit scores = 5.67646
CFS merit scores = 5.67066
CFS merit scores = 5.6648
CFS merit scores = 5.65886
CFS merit scores = 5.65291
CFS merit scores = 5.6469
CFS merit scores = 5.64083
CFS merit scores = 5.63471
CFS merit scores = 5.62846
CFS merit scores = 5.6222
CFS merit scores = 5.61585
CFS merit scores = 5.6094
CFS merit scores = 5.60286
CFS merit scores = 5.59636
CFS merit scores = 5.58967
CFS merit scores = 5.58298
CFS merit scores = 5.57603
CFS merit scores = 5.56902
CFS merit scores = 5.56204
CFS merit scores = 5.55471
CFS merit scores = 5.54745
CFS merit scores = 5.5401
CFS merit scores = 5.5324
CFS merit scores = 5.5247
CFS merit scores = 5.51691
CFS merit scores = 5.50914
CFS merit scores = 5.50105
CFS merit scores = 5.49299
CFS merit scores = 5.48491
CFS merit scores = 5.47652
CFS merit scores = 5.46779
CFS merit scores = 5.45908
CFS merit scores = 5.44982
CFS merit scores = 5.43869
CFS merit scores = 5.42675
CFS merit scores = 5.41428
CFS merit scores = 5.4007
CFS merit scores = 5.38603
CFS merit scores = 5.35852
cnt = 1	feature = 81	correl = 0.454969	descr = Gibbs_of_Target_Sequence__Pos_19_Step_1
cnt = 2	feature = 2	correl = -0.147063	descr = Position_Specific_Bin_Base_0_Base_G
cnt = 3	feature = 852	correl = -0.0672022	descr = N_Gram_TGGC
cnt = 4	feature = 228	correl = 0.0333661	descr = N_Gram_ACT
cnt = 5	feature = 694	correl = -0.0287939	descr = N_Gram_GTCGG
cnt = 6	feature = 702	correl = -0.0405987	descr = N_Gram_GTGCC
cnt = 7	feature = 31	correl = -0.0421747	descr = Position_Specific_Bin_Base_11_Base_A
cnt = 8	feature = 504	correl = -0.0370156	descr = N_Gram_CTTAA
cnt = 9	feature = 878	correl = -0.0364469	descr = N_Gram_TTACG
cnt = 10	feature = 483	correl = -0.0503339	descr = N_Gram_CTCAA
cnt = 11	feature = 800	correl = -0.0270379	descr = N_Gram_TCGCG
cnt = 12	feature = 676	correl = -0.0503748	descr = N_Gram_GGTTA
cnt = 13	feature = 423	correl = -0.0240213	descr = N_Gram_CGACA
cnt = 14	feature = 739	correl = 0.0307677	descr = N_Gram_TACCG
cnt = 15	feature = 461	correl = 0.0293775	descr = N_Gram_CGTCT
cnt = 16	feature = 432	correl = -0.0323233	descr = N_Gram_CGCAA
cnt = 17	feature = 768	correl = 0.0247007	descr = N_Gram_TATGC
cnt = 18	feature = 799	correl = 0.0389657	descr = N_Gram_TCGCA
cnt = 19	feature = 427	correl = -0.0470609	descr = N_Gram_CGAGT
cnt = 20	feature = 534	correl = -0.0230603	descr = N_Gram_GACGG
cnt = 21	feature = 262	correl = 0.0308568	descr = N_Gram_AGTAA
cnt = 22	feature = 284	correl = -0.024136	descr = N_Gram_ATCCC
cnt = 23	feature = 697	correl = 0.0491873	descr = N_Gram_GTCTA
cnt = 24	feature = 505	correl = 0.0343976	descr = N_Gram_CTTAG
cnt = 25	feature = 559	correl = 0.0543765	descr = N_Gram_GATTG
cnt = 26	feature = 683	correl = 0.0427867	descr = N_Gram_GTACC
cnt = 27	feature = 767	correl = 0.0683243	descr = N_Gram_TATGA
cnt = 28	feature = 558	correl = 0.0301534	descr = N_Gram_GATTA
cnt = 29	feature = 882	correl = 0.0663025	descr = N_Gram_TTAGT
cnt = 30	feature = 865	correl = 0.0359968	descr = N_Gram_TGTCG
cnt = 31	feature = 354	correl = 0.0319448	descr = N_Gram_CATAG
cnt = 32	feature = 403	correl = 0.0287297	descr = N_Gram_CCGTC
cnt = 33	feature = 843	correl = -0.0297454	descr = N_Gram_TGCGC
cnt = 34	feature = 221	correl = -0.0215364	descr = N_Gram_ACGCA
cnt = 35	feature = 600	correl = -0.0379972	descr = N_Gram_GCGGG
cnt = 36	feature = 770	correl = 0.0295953	descr = N_Gram_TATGT
cnt = 37	feature = 707	correl = -0.0599098	descr = N_Gram_GTGGG
cnt = 38	feature = 531	correl = -0.0440433	descr = N_Gram_GACCC
cnt = 39	feature = 791	correl = 0.0684264	descr = N_Gram_TCCTA
cnt = 40	feature = 490	correl = 0.034106	descr = N_Gram_CTCTA
cnt = 41	feature = 604	correl = -0.0604055	descr = N_Gram_GCGTT
cnt = 42	feature = 565	correl = -0.060193	descr = N_Gram_GCAAT
cnt = 43	feature = 435	correl = -0.0418346	descr = N_Gram_CGCCC
cnt = 44	feature = 614	correl = -0.0372165	descr = N_Gram_GCTGA
cnt = 45	feature = 335	correl = -0.044907	descr = N_Gram_CACGG
cnt = 46	feature = 625	correl = 0.0372811	descr = N_Gram_GGAAT
cnt = 47	feature = 314	correl = 0.023138	descr = N_Gram_ATTGC
cnt = 48	feature = 732	correl = -0.0375029	descr = N_Gram_TAATC
cnt = 49	feature = 334	correl = -0.0307071	descr = N_Gram_CACGA
cnt = 50	feature = 541	correl = -0.0333335	descr = N_Gram_GAGAT
cnt = 51	feature = 304	correl = -0.0221279	descr = N_Gram_ATGTA
cnt = 52	feature = 536	correl = 0.0689568	descr = N_Gram_GACTA
cnt = 53	feature = 916	correl = 0.0238285	descr = N_Gram_TTTAC
cnt = 54	feature = 601	correl = -0.0427984	descr = N_Gram_GCGGT
cnt = 55	feature = 324	correl = 0.0443205	descr = N_Gram_CAAGC
cnt = 56	feature = 271	correl = -0.0218159	descr = N_Gram_ATACA
cnt = 57	feature = 880	correl = 0.0609708	descr = N_Gram_TTAGA
cnt = 58	feature = 310	correl = 0.0403076	descr = N_Gram_ATTCG
cnt = 59	feature = 709	correl = 0.0277266	descr = N_Gram_GTGTA
cnt = 60	feature = 206	correl = 0.0470174	descr = N_Gram_ACAGT
cnt = 61	feature = 298	correl = 0.0220987	descr = N_Gram_ATGCA
cnt = 62	feature = 681	correl = 0.0355165	descr = N_Gram_GTAAG
cnt = 63	feature = 47	correl = 0.0378871	descr = Position_Specific_Bin_Base_17_Base_A
cnt = 64	feature = 526	correl = 0.0558423	descr = N_Gram_GACAA
cnt = 65	feature = 451	correl = -0.0582348	descr = N_Gram_CGGGG
cnt = 66	feature = 687	correl = 0.0479308	descr = N_Gram_GTCAA
cnt = 67	feature = 580	correl = -0.0546407	descr = N_Gram_GCCCC
cnt = 68	feature = 657	correl = -0.0872542	descr = N_Gram_GGGCC
cnt = 69	feature = 515	correl = -0.0259974	descr = N_Gram_GAAAA
cnt = 70	feature = 610	correl = -0.0486845	descr = N_Gram_GCTCC
cnt = 71	feature = 752	correl = 0.0510696	descr = N_Gram_TAGCA
cnt = 72	feature = 759	correl = 0.0693756	descr = N_Gram_TATAA
cnt = 73	feature = 396	correl = -0.0586538	descr = N_Gram_CCGAT
cnt = 74	feature = 540	correl = 0.0311124	descr = N_Gram_GAGAA
cnt = 75	feature = 590	correl = -0.0557502	descr = N_Gram_GCCTT
cnt = 76	feature = 848	correl = 0.0305685	descr = N_Gram_TGCTT
cnt = 77	feature = 4	correl = -0.0262092	descr = Position_Specific_Bin_Base_1_Base_C
cnt = 78	feature = 626	correl = 0.0256932	descr = N_Gram_GGACA
cnt = 79	feature = 264	correl = 0.0892963	descr = N_Gram_AGTCG
cnt = 80	feature = 466	correl = -0.0782121	descr = N_Gram_CGTTC
cnt = 81	feature = 231	correl = 0.0249798	descr = N_Gram_ACTAG
cnt = 82	feature = 406	correl = 0.0448209	descr = N_Gram_CCTAA
cnt = 83	feature = 595	correl = -0.0866808	descr = N_Gram_GCGCG
cnt = 84	feature = 288	correl = 0.0371642	descr = N_Gram_ATCGA
cnt = 85	feature = 394	correl = -0.0423004	descr = N_Gram_CCGAC
cnt = 86	feature = 892	correl = 0.0242208	descr = N_Gram_TTCGC
cnt = 87	feature = 17	correl = 0.0296634	descr = Position_Specific_Bin_Base_6_Base_A
cnt = 88	feature = 547	correl = -0.0226253	descr = N_Gram_GAGGT
cnt = 89	feature = 220	correl = -0.0375172	descr = N_Gram_ACGAC
cnt = 90	feature = 545	correl = -0.0668399	descr = N_Gram_GAGGC
cnt = 91	feature = 476	correl = 0.0299688	descr = N_Gram_CTAGA
cnt = 92	feature = 820	correl = 0.0216317	descr = N_Gram_TCTGT
cnt = 93	feature = 740	correl = 0.0379983	descr = N_Gram_TACCT
cnt = 94	feature = 327	correl = -0.0236347	descr = N_Gram_CAATT
cnt = 95	feature = 586	correl = -0.0232895	descr = N_Gram_GCCGG
cnt = 96	feature = 653	correl = -0.0684294	descr = N_Gram_GGGAA
cnt = 97	feature = 769	correl = 0.0347047	descr = N_Gram_TATGG
cnt = 98	feature = 705	correl = -0.0567607	descr = N_Gram_GTGGA
cnt = 99	feature = 627	correl = -0.0617935	descr = N_Gram_GGACC
cnt = 100	feature = 741	correl = -0.0312477	descr = N_Gram_TACG
cnt = 101	feature = 773	correl = 0.0228362	descr = N_Gram_TATTG
cnt = 102	feature = 733	correl = 0.0387441	descr = N_Gram_TAATT
cnt = 103	feature = 593	correl = -0.0437473	descr = N_Gram_GCGCA
cnt = 104	feature = 790	correl = 0.033046	descr = N_Gram_TCCGT
cnt = 105	feature = 7	correl = -0.0489259	descr = Position_Specific_Bin_Base_2_Base_A
cnt = 106	feature = 479	correl = 0.0647208	descr = N_Gram_CTATA
cnt = 107	feature = 485	correl = 0.029988	descr = N_Gram_CTCAT
cnt = 108	feature = 717	correl = -0.0252039	descr = N_Gram_GTTGC
cnt = 109	feature = 337	correl = 0.0445031	descr = N_Gram_CACTC
cnt = 110	feature = 341	correl = -0.0593673	descr = N_Gram_CAGAG
cnt = 111	feature = 838	correl = 0.0283487	descr = N_Gram_TGCAT
cnt = 112	feature = 925	correl = 0.0535236	descr = N_Gram_TTTGT
cnt = 113	feature = 876	correl = 0.0590329	descr = N_Gram_TTACA
cnt = 114	feature = 598	correl = -0.0327191	descr = N_Gram_GCGGA
cnt = 115	feature = 366	correl = -0.0374787	descr = N_Gram_CCAAA
cnt = 116	feature = 489	correl = -0.0524161	descr = N_Gram_CTCGT
cnt = 117	feature = 313	correl = -0.0231806	descr = N_Gram_ATTGA
cnt = 118	feature = 672	correl = -0.0358006	descr = N_Gram_GGTGA
cnt = 119	feature = 321	correl = 0.0752536	descr = N_Gram_CAACA
cnt = 120	feature = 415	correl = -0.0556478	descr = N_Gram_CCTGC
cnt = 121	feature = 458	correl = 0.0292818	descr = N_Gram_CGTCA
cnt = 122	feature = 721	correl = 0.0265224	descr = N_Gram_GTTTC
cnt = 123	feature = 260	correl = 0.0904519	descr = N_Gram_AGGTA
cnt = 124	feature = 713	correl = -0.0498303	descr = N_Gram_GTTAG
cnt = 125	feature = 60	correl = -0.181844	descr = Position_Specific_Bin_Base_20_Base_G
cnt = 126	feature = 11	correl = 0.0675327	descr = Position_Specific_Bin_Base_3_Base_G
cnt = 127	feature = 765	correl = 0.0540482	descr = N_Gram_TATCG
cnt = 128	feature = 270	correl = 0.0221989	descr = N_Gram_ATAAG
cnt = 129	feature = 726	correl = 0.0529326	descr = N_Gram_TAAAC
cnt = 130	feature = 519	correl = -0.0472587	descr = N_Gram_GAAGA
cnt = 131	feature = 14	correl = -0.07136	descr = Position_Specific_Bin_Base_4_Base_C
cnt = 132	feature = 382	correl = -0.0567581	descr = N_Gram_CCCCG
cnt = 133	feature = 307	correl = 0.0254628	descr = N_Gram_ATTAG
cnt = 134	feature = 612	correl = 0.0368267	descr = N_Gram_GCTCT
cnt = 135	feature = 52	correl = -0.0610258	descr = Position_Specific_Bin_Base_18_Base_G
cnt = 136	feature = 316	correl = 0.0452548	descr = N_Gram_ATTGT
cnt = 137	feature = 348	correl = -0.100278	descr = N_Gram_CAGGG
cnt = 138	feature = 286	correl = 0.0248526	descr = N_Gram_ATCCT
cnt = 139	feature = 714	correl = -0.0238204	descr = N_Gram_GTTCA
cnt = 140	feature = 438	correl = -0.0615769	descr = N_Gram_CGCGG
cnt = 141	feature = 46	correl = -0.0594622	descr = Position_Specific_Bin_Base_16_Base_G
cnt = 142	feature = 308	correl = 0.0786281	descr = N_Gram_ATTAT
cnt = 143	feature = 275	correl = 0.0456195	descr = N_Gram_ATAGG
cnt = 144	feature = 828	correl = 0.0377702	descr = N_Gram_TGAAC
cnt = 145	feature = 703	correl = -0.031064	descr = N_Gram_GTGCG
cnt = 146	feature = 242	correl = -0.0243207	descr = N_Gram_AGAGA
cnt = 147	feature = 840	correl = -0.050016	descr = N_Gram_TGCCC
cnt = 148	feature = 42	correl = 0.069752	descr = Position_Specific_Bin_Base_15_Base_A
cnt = 149	feature = 499	correl = -0.0220526	descr = N_Gram_CTGGG
cnt = 150	feature = 49	correl = -0.0680719	descr = Position_Specific_Bin_Base_17_Base_G
cnt = 151	feature = 596	correl = -0.0353826	descr = N_Gram_GCGCT
cnt = 152	feature = 786	correl = 0.0442409	descr = N_Gram_TCCAT
cnt = 153	feature = 57	correl = 0.0629268	descr = Position_Specific_Bin_Base_19_Base_T
cnt = 154	feature = 677	correl = -0.0531301	descr = N_Gram_GGTTG
cnt = 155	feature = 473	correl = 0.0428774	descr = N_Gram_CTACA
cnt = 156	feature = 277	correl = 0.0396822	descr = N_Gram_ATATA
cnt = 157	feature = 647	correl = -0.058523	descr = N_Gram_GGCGT
cnt = 158	feature = 927	correl = 0.0261996	descr = N_Gram_TTTTA
cnt = 159	feature = 850	correl = 0.0228985	descr = N_Gram_TGGAC
cnt = 160	feature = 37	correl = -0.0278338	descr = Position_Specific_Bin_Base_13_Base_T
cnt = 161	feature = 779	correl = 0.0242294	descr = N_Gram_TCAAG
cnt = 162	feature = 481	correl = 0.0352958	descr = N_Gram_CTATG
cnt = 163	feature = 383	correl = -0.0308051	descr = N_Gram_CCCCT
cnt = 164	feature = 0	correl = 0.0359073	descr = Position_Specific_Bin_Base_0_Base_A
cnt = 165	feature = 493	correl = -0.0281384	descr = N_Gram_CTGAG
cnt = 166	feature = 924	correl = 0.0375515	descr = N_Gram_TTTGG
cnt = 167	feature = 649	correl = -0.0550234	descr = N_Gram_GGCTG
cnt = 168	feature = 910	correl = 0.0497493	descr = N_Gram_TTGTA
cnt = 169	feature = 530	correl = -0.0405223	descr = N_Gram_GACCA
cnt = 170	feature = 814	correl = 0.0479459	descr = N_Gram_TCTCA
cnt = 171	feature = 668	correl = 0.0568565	descr = N_Gram_GGTAA
cnt = 172	feature = 640	correl = -0.0861605	descr = N_Gram_GGCCA
cnt = 173	feature = 39	correl = -0.0321778	descr = Position_Specific_Bin_Base_14_Base_C
cnt = 174	feature = 780	correl = 0.0322265	descr = N_Gram_TCACC
cnt = 175	feature = 856	correl = -0.0524743	descr = N_Gram_TGGGA
cnt = 176	feature = 25	correl = -0.0234939	descr = Position_Specific_Bin_Base_9_Base_C
cnt = 177	feature = 662	correl = -0.0727692	descr = N_Gram_GGGGC
cnt = 178	feature = 345	correl = -0.0306485	descr = N_Gram_CAGCG
cnt = 179	feature = 643	correl = -0.0317489	descr = N_Gram_GGCCT
cnt = 180	feature = 901	correl = 0.0652869	descr = N_Gram_TTGAA
cnt = 181	feature = 16	correl = 0.0503412	descr = Position_Specific_Bin_Base_5_Base_T
cnt = 182	feature = 217	correl = -0.0367822	descr = N_Gram_ACCGG
cnt = 183	feature = 537	correl = -0.0320414	descr = N_Gram_GACTC
cnt = 184	feature = 753	correl = 0.0822683	descr = N_Gram_TAGCT
cnt = 185	feature = 904	correl = 0.0376613	descr = N_Gram_TTGCA
cnt = 186	feature = 332	correl = -0.0353758	descr = N_Gram_CACCT
cnt = 187	feature = 355	correl = 0.0268809	descr = N_Gram_CATAT
cnt = 188	feature = 788	correl = -0.0314907	descr = N_Gram_TCCCA
cnt = 189	feature = 398	correl = -0.040361	descr = N_Gram_CCGCA
cnt = 190	feature = 579	correl = -0.0830159	descr = N_Gram_GCCCA
cnt = 191	feature = 23	correl = -0.088087	descr = Position_Specific_Bin_Base_8_Base_C
cnt = 192	feature = 344	correl = -0.0413031	descr = N_Gram_CAGCC
cnt = 193	feature = 291	correl = 0.0768621	descr = N_Gram_ATCTC
cnt = 194	feature = 8	correl = 0.0505531	descr = Position_Specific_Bin_Base_2_Base_C
cnt = 195	feature = 6	correl = 0.0275521	descr = Position_Specific_Bin_Base_1_Base_T
cnt = 196	feature = 632	correl = -0.0420013	descr = N_Gram_GGATG
cnt = 197	feature = 624	correl = -0.0588961	descr = N_Gram_GGAAG
cnt = 198	feature = 749	correl = 0.0536343	descr = N_Gram_TAGAC
cnt = 199	feature = 685	correl = 0.0267	descr = N_Gram_GTATT
cnt = 200	feature = 552	correl = 0.0639822	descr = N_Gram_GATAT
cnt = 201	feature = 256	correl = -0.0297799	descr = N_Gram_AGGAG
cnt = 202	feature = 695	correl = 0.0709309	descr = N_Gram_GTCGT
cnt = 203	feature = 359	correl = 0.0400605	descr = N_Gram_CATGA
cnt = 204	feature = 350	correl = 0.0310385	descr = N_Gram_CAGTA
cnt = 205	feature = 299	correl = 0.0422294	descr = N_Gram_ATGCT
cnt = 206	feature = 538	correl = 0.0547328	descr = N_Gram_GACTG
cnt = 207	feature = 622	correl = -0.0386947	descr = N_Gram_GGAAA
cnt = 208	feature = 646	correl = -0.0834023	descr = N_Gram_GGCGG
cnt = 209	feature = 663	correl = -0.0470395	descr = N_Gram_GGGGT
cnt = 210	feature = 389	correl = -0.0479438	descr = N_Gram_CCCTC
cnt = 211	feature = 911	correl = 0.026349	descr = N_Gram_TTGTC
cnt = 212	feature = 283	correl = 0.0416714	descr = N_Gram_ATCCA
cnt = 213	feature = 254	correl = -0.0214251	descr = N_Gram_AGCTC
cnt = 214	feature = 834	correl = 0.0368928	descr = N_Gram_TGATC
cnt = 215	feature = 669	correl = 0.0290156	descr = N_Gram_GGTCA
cnt = 216	feature = 292	correl = 0.0468474	descr = N_Gram_ATCTG
cnt = 217	feature = 555	correl = -0.0427739	descr = N_Gram_GATGG
cnt = 218	feature = 55	correl = -0.115831	descr = Position_Specific_Bin_Base_19_Base_C
cnt = 219	feature = 823	correl = 0.0238778	descr = N_Gram_TCTTG
cnt = 220	feature = 35	correl = -0.0244617	descr = Position_Specific_Bin_Base_12_Base_C
cnt = 221	feature = 659	correl = -0.0254563	descr = N_Gram_GGGCT
cnt = 222	feature = 5	correl = -0.0825557	descr = Position_Specific_Bin_Base_1_Base_G
cnt = 223	feature = 831	correl = 0.0254329	descr = N_Gram_TGAGA
cnt = 224	feature = 32	correl = -0.0530523	descr = Position_Specific_Bin_Base_11_Base_G
cnt = 225	feature = 654	correl = -0.0656479	descr = N_Gram_GGGAG
cnt = 226	feature = 577	correl = -0.0655626	descr = N_Gram_GCCAG
cnt = 227	feature = 21	correl = 0.0722772	descr = Position_Specific_Bin_Base_7_Base_T
cnt = 228	feature = 38	correl = 0.11157	descr = Position_Specific_Bin_Base_14_Base_A
cnt = 229	feature = 755	correl = 0.0315348	descr = N_Gram_TAGT
cnt = 230	feature = 573	correl = 0.0367748	descr = N_Gram_GCATC
cnt = 231	feature = 556	correl = -0.0435685	descr = N_Gram_GATGT
cnt = 232	feature = 491	correl = -0.0220331	descr = N_Gram_CTCTC
cnt = 233	feature = 517	correl = -0.0268498	descr = N_Gram_GAACT
cnt = 234	feature = 568	correl = -0.0453997	descr = N_Gram_GCACG
cnt = 235	feature = 1	correl = 0.102771	descr = Position_Specific_Bin_Base_0_Base_C
cnt = 236	feature = 680	correl = 0.0542346	descr = N_Gram_GTAAA
cnt = 237	feature = 794	correl = 0.045831	descr = N_Gram_TCCTT
cnt = 238	feature = 603	correl = -0.0675003	descr = N_Gram_GCGTC
cnt = 239	feature = 243	correl = -0.0215737	descr = N_Gram_AGAGG
cnt = 240	feature = 213	correl = -0.0817516	descr = N_Gram_ACCAC
cnt = 241	feature = 812	correl = 0.038798	descr = N_Gram_TCTAT
cnt = 242	feature = 450	correl = -0.0646319	descr = N_Gram_CGGGC
cnt = 243	feature = 718	correl = -0.0294764	descr = N_Gram_GTTGG
cnt = 244	feature = 638	correl = -0.0334298	descr = N_Gram_GGCAG
cnt = 245	feature = 582	correl = -0.0605027	descr = N_Gram_GCCCT
cnt = 246	feature = 446	correl = -0.0872732	descr = N_Gram_CGGCC
cnt = 247	feature = 917	correl = 0.0544387	descr = N_Gram_TTTAG
cnt = 248	feature = 811	correl = 0.0460083	descr = N_Gram_TCTAG
cnt = 249	feature = 789	correl = -0.0514006	descr = N_Gram_TCCCC
cnt = 250	feature = 210	correl = 0.0244277	descr = N_Gram_ACATT
cnt = 251	feature = 574	correl = 0.0447432	descr = N_Gram_GCATT
cnt = 252	feature = 496	correl = -0.0452246	descr = N_Gram_CTGCC
cnt = 253	feature = 44	correl = 0.0745378	descr = Position_Specific_Bin_Base_16_Base_A
cnt = 254	feature = 452	correl = -0.0466502	descr = N_Gram_CGGGT
cnt = 255	feature = 774	correl = 0.0395249	descr = N_Gram_TATTT
cnt = 256	feature = 589	correl = -0.0648497	descr = N_Gram_GCCTC
cnt = 257	feature = 502	correl = 0.05581	descr = N_Gram_CTGTT
cnt = 258	feature = 837	correl = 0.0394733	descr = N_Gram_TGCAA
cnt = 259	feature = 521	correl = 0.0373907	descr = N_Gram_GAAGG
cnt = 260	feature = 33	correl = 0.11286	descr = Position_Specific_Bin_Base_11_Base_T
cnt = 261	feature = 706	correl = -0.0754493	descr = N_Gram_GTGGC
cnt = 262	feature = 48	correl = -0.027326	descr = Position_Specific_Bin_Base_17_Base_C
cnt = 263	feature = 28	correl = -0.0796189	descr = Position_Specific_Bin_Base_10_Base_C
cnt = 264	feature = 24	correl = 0.0687671	descr = Position_Specific_Bin_Base_8_Base_T
cnt = 265	feature = 884	correl = 0.0423383	descr = N_Gram_TTATC
cnt = 266	feature = 696	correl = 0.0279279	descr = N_Gram_GTCT
cnt = 267	feature = 798	correl = 0.0442783	descr = N_Gram_TCGC
cnt = 268	feature = 796	correl = 0.0268411	descr = N_Gram_TCGA
cnt = 269	feature = 700	correl = 0.0374202	descr = N_Gram_GTGAA
cnt = 270	feature = 470	correl = 0.0241523	descr = N_Gram_CTAA
cnt = 271	feature = 56	correl = -0.124906	descr = Position_Specific_Bin_Base_19_Base_G
cnt = 272	feature = 41	correl = 0.0728982	descr = Position_Specific_Bin_Base_14_Base_T
cnt = 273	feature = 368	correl = -0.0627022	descr = N_Gram_CCACC
cnt = 274	feature = 875	correl = 0.0290211	descr = N_Gram_TTAC
cnt = 275	feature = 907	correl = 0.0398937	descr = N_Gram_TTGGA
cnt = 276	feature = 492	correl = 0.0355478	descr = N_Gram_CTCTT
cnt = 277	feature = 9	correl = 0.122208	descr = Position_Specific_Bin_Base_2_Base_G
cnt = 278	feature = 358	correl = 0.0292319	descr = N_Gram_CATG
cnt = 279	feature = 708	correl = 0.0254118	descr = N_Gram_GTGT
cnt = 280	feature = 650	correl = -0.0231776	descr = N_Gram_GGCTT
cnt = 281	feature = 712	correl = -0.0322892	descr = N_Gram_GTTA
cnt = 282	feature = 58	correl = 0.366173	descr = Position_Specific_Bin_Base_20_Base_A
cnt = 283	feature = 684	correl = 0.0252647	descr = N_Gram_GTAT
cnt = 284	feature = 278	correl = 0.047576	descr = N_Gram_ATATG
cnt = 285	feature = 43	correl = -0.0399275	descr = Position_Specific_Bin_Base_15_Base_G
cnt = 286	feature = 616	correl = -0.0358114	descr = N_Gram_GCTGG
cnt = 287	feature = 229	correl = 0.0515418	descr = N_Gram_ACTA
cnt = 288	feature = 511	correl = 0.0460087	descr = N_Gram_CTTGT
cnt = 289	feature = 897	correl = 0.0892041	descr = N_Gram_TTCTG
cnt = 290	feature = 462	correl = 0.0240301	descr = N_Gram_CGTG
cnt = 291	feature = 15	correl = -0.0559338	descr = Position_Specific_Bin_Base_5_Base_C
cnt = 292	feature = 263	correl = 0.03407	descr = N_Gram_AGTC
cnt = 293	feature = 29	correl = -0.0531629	descr = Position_Specific_Bin_Base_10_Base_G
cnt = 294	feature = 40	correl = -0.154096	descr = Position_Specific_Bin_Base_14_Base_G
cnt = 295	feature = 494	correl = 0.044157	descr = N_Gram_CTGAT
cnt = 296	feature = 510	correl = -0.0266417	descr = N_Gram_CTTGG
cnt = 297	feature = 10	correl = -0.126621	descr = Position_Specific_Bin_Base_2_Base_T
cnt = 298	feature = 867	correl = 0.0309817	descr = N_Gram_TGTG
cnt = 299	feature = 738	correl = 0.038029	descr = N_Gram_TACC
cnt = 300	feature = 606	correl = 0.0341885	descr = N_Gram_GCTA
cnt = 301	feature = 241	correl = 0.0501374	descr = N_Gram_AGACA
cnt = 302	feature = 819	correl = 0.034591	descr = N_Gram_TCTGG
cnt = 303	feature = 59	correl = -0.314185	descr = Position_Specific_Bin_Base_20_Base_C
cnt = 304	feature = 554	correl = -0.0282659	descr = N_Gram_GATGA
cnt = 305	feature = 674	correl = -0.0974016	descr = N_Gram_GGTGG
cnt = 306	feature = 772	correl = 0.0594775	descr = N_Gram_TATTC
cnt = 307	feature = 658	correl = -0.0848546	descr = N_Gram_GGGCG
cnt = 308	feature = 871	correl = 0.0655921	descr = N_Gram_TGTTT
cnt = 309	feature = 409	correl = -0.0221631	descr = N_Gram_CCTCA
cnt = 310	feature = 641	correl = -0.107252	descr = N_Gram_GGCCC
cnt = 311	feature = 815	correl = 0.0281054	descr = N_Gram_TCTCC
cnt = 312	feature = 818	correl = 0.0928901	descr = N_Gram_TCTGC
cnt = 313	feature = 701	correl = -0.045058	descr = N_Gram_GTGC
cnt = 314	feature = 631	correl = -0.0497923	descr = N_Gram_GGAGG
cnt = 315	feature = 857	correl = -0.0563053	descr = N_Gram_TGGGG
cnt = 316	feature = 913	correl = 0.0448265	descr = N_Gram_TTGTT
cnt = 317	feature = 921	correl = 0.0413989	descr = N_Gram_TTTCT
cnt = 318	feature = 743	correl = 0.0512363	descr = N_Gram_TACT
cnt = 319	feature = 792	correl = -0.0320976	descr = N_Gram_TCCTC
cnt = 320	feature = 645	correl = -0.0754111	descr = N_Gram_GGCGC
cnt = 321	feature = 751	correl = 0.0645506	descr = N_Gram_TAGC
cnt = 322	feature = 522	correl = 0.0583837	descr = N_Gram_GAAT
cnt = 323	feature = 442	correl = -0.021884	descr = N_Gram_CGGA
cnt = 324	feature = 822	correl = 0.0415391	descr = N_Gram_TCTTC
cnt = 325	feature = 806	correl = 0.0528287	descr = N_Gram_TCGT
cnt = 326	feature = 900	correl = 0.0581679	descr = N_Gram_TTGA
cnt = 327	feature = 729	correl = 0.071223	descr = N_Gram_TAAG
cnt = 328	feature = 777	correl = 0.0218792	descr = N_Gram_TCAA
cnt = 329	feature = 412	correl = -0.0760356	descr = N_Gram_CCTCT
cnt = 330	feature = 251	correl = -0.0500785	descr = N_Gram_AGCG
cnt = 331	feature = 249	correl = -0.0444326	descr = N_Gram_AGCC
cnt = 332	feature = 273	correl = 0.0410528	descr = N_Gram_ATAG
cnt = 333	feature = 735	correl = 0.040178	descr = N_Gram_TACA
cnt = 334	feature = 258	correl = -0.0416937	descr = N_Gram_AGGG
cnt = 335	feature = 883	correl = 0.0470863	descr = N_Gram_TTAT
cnt = 336	feature = 864	correl = 0.0309941	descr = N_Gram_TGTC
cnt = 337	feature = 436	correl = -0.0758098	descr = N_Gram_CGCG
cnt = 338	feature = 615	correl = -0.0495697	descr = N_Gram_GCTGC
cnt = 339	feature = 392	correl = -0.0985087	descr = N_Gram_CCGA
cnt = 340	feature = 233	correl = 0.0484554	descr = N_Gram_ACTG
cnt = 341	feature = 889	correl = 0.0239942	descr = N_Gram_TTCC
cnt = 342	feature = 82	correl = 0.431022	descr = Gibbs_of_Target_Sequence__Pos_20_Step_1
cnt = 343	feature = 802	correl = -0.05458	descr = N_Gram_TCGG
cnt = 344	feature = 529	correl = -0.0693236	descr = N_Gram_GACC
cnt = 345	feature = 898	correl = 0.0471651	descr = N_Gram_TTCTT
cnt = 346	feature = 525	correl = 0.0369199	descr = N_Gram_GACA
cnt = 347	feature = 297	correl = 0.038053	descr = N_Gram_ATGC
cnt = 348	feature = 514	correl = -0.0222298	descr = N_Gram_GAAA
cnt = 349	feature = 346	correl = -0.0562806	descr = N_Gram_CAGG
cnt = 350	feature = 214	correl = -0.0366295	descr = N_Gram_ACCC
cnt = 351	feature = 903	correl = 0.0463944	descr = N_Gram_TTGC
cnt = 352	feature = 675	correl = -0.03054	descr = N_Gram_GGTT
cnt = 353	feature = 478	correl = 0.0514618	descr = N_Gram_CTAT
cnt = 354	feature = 667	correl = 0.0287515	descr = N_Gram_GGTA
cnt = 355	feature = 583	correl = -0.0462521	descr = N_Gram_GCCG
cnt = 356	feature = 535	correl = 0.0375623	descr = N_Gram_GACT
cnt = 357	feature = 475	correl = 0.0616943	descr = N_Gram_CTAG
cnt = 358	feature = 306	correl = 0.0635065	descr = N_Gram_ATTA
cnt = 359	feature = 501	correl = 0.0429511	descr = N_Gram_CTGT
cnt = 360	feature = 692	correl = 0.0389828	descr = N_Gram_GTCG
cnt = 361	feature = 518	correl = -0.02915	descr = N_Gram_GAAG
cnt = 362	feature = 763	correl = 0.0528137	descr = N_Gram_TATC
cnt = 363	feature = 699	correl = 0.0234552	descr = N_Gram_GTGA
cnt = 364	feature = 679	correl = 0.0593341	descr = N_Gram_GTAA
cnt = 365	feature = 384	correl = -0.10853	descr = N_Gram_CCCG
cnt = 366	feature = 367	correl = -0.0507116	descr = N_Gram_CCAC
cnt = 367	feature = 370	correl = -0.0842086	descr = N_Gram_CCAG
cnt = 368	feature = 67	correl = 0.0591781	descr = Gibbs_of_Target_Sequence__Pos_5_Step_1
cnt = 369	feature = 105	correl = -0.0577757	descr = Xue_Structure_Feature_A100
cnt = 370	feature = 704	correl = -0.0978076	descr = N_Gram_GTGG
cnt = 371	feature = 356	correl = 0.0254356	descr = N_Gram_CATC
cnt = 372	feature = 860	correl = 0.056141	descr = N_Gram_TGTA
cnt = 373	feature = 915	correl = 0.0323899	descr = N_Gram_TTTA
cnt = 374	feature = 922	correl = 0.0920452	descr = N_Gram_TTTG
cnt = 375	feature = 716	correl = -0.050425	descr = N_Gram_GTTG
cnt = 376	feature = 787	correl = -0.046991	descr = N_Gram_TCCC
cnt = 377	feature = 553	correl = -0.04007	descr = N_Gram_GATG
cnt = 378	feature = 74	correl = 0.0284121	descr = Gibbs_of_Target_Sequence__Pos_12_Step_1
cnt = 379	feature = 660	correl = -0.0882218	descr = N_Gram_GGGG
cnt = 380	feature = 64	correl = -0.0314345	descr = Gibbs_of_Target_Sequence__Pos_1_Step_1
cnt = 381	feature = 311	correl = 0.0904501	descr = N_Gram_ATTCT
cnt = 382	feature = 207	correl = 0.0738543	descr = N_Gram_ACAT
cnt = 383	feature = 240	correl = 0.0295576	descr = N_Gram_AGAC
cnt = 384	feature = 79	correl = 0.105287	descr = Gibbs_of_Target_Sequence__Pos_17_Step_1
cnt = 385	feature = 665	correl = -0.0834309	descr = N_Gram_GGGTG
cnt = 386	feature = 621	correl = -0.0494522	descr = N_Gram_GGAA
cnt = 387	feature = 508	correl = 0.0448195	descr = N_Gram_CTTG
cnt = 388	feature = 66	correl = 0.0915453	descr = Gibbs_of_Target_Sequence__Pos_4_Step_1
cnt = 389	feature = 65	correl = -0.160625	descr = Gibbs_of_Target_Sequence__Pos_2_Step_1
cnt = 390	feature = 506	correl = 0.0240482	descr = N_Gram_CTTC
cnt = 391	feature = 70	correl = 0.0837438	descr = Gibbs_of_Target_Sequence__Pos_8_Step_1
cnt = 392	feature = 294	correl = 0.0409083	descr = N_Gram_ATGA
cnt = 393	feature = 879	correl = 0.0491662	descr = N_Gram_TTAG
cnt = 394	feature = 613	correl = -0.0230936	descr = N_Gram_GCTG
cnt = 395	feature = 766	correl = 0.0727525	descr = N_Gram_TATG
cnt = 396	feature = 544	correl = -0.0601757	descr = N_Gram_GAGG
cnt = 397	feature = 926	correl = 0.0328692	descr = N_Gram_TTTT
cnt = 398	feature = 813	correl = 0.0581741	descr = N_Gram_TCTC
cnt = 399	feature = 592	correl = -0.0707492	descr = N_Gram_GCGC
cnt = 400	feature = 80	correl = 0.197882	descr = Gibbs_of_Target_Sequence__Pos_18_Step_1
cnt = 401	feature = 809	correl = 0.0676454	descr = N_Gram_TCTA
cnt = 402	feature = 419	correl = -0.0617847	descr = N_Gram_CGA
cnt = 403	feature = 725	correl = 0.048755	descr = N_Gram_TAAA
cnt = 404	feature = 456	correl = -0.0375947	descr = N_Gram_CGT
cnt = 405	feature = 449	correl = -0.0847652	descr = N_Gram_CGGG
cnt = 406	feature = 68	correl = 0.117023	descr = Gibbs_of_Target_Sequence__Pos_6_Step_1
cnt = 407	feature = 73	correl = 0.0562411	descr = Gibbs_of_Target_Sequence__Pos_11_Step_1
cnt = 408	feature = 71	correl = 0.10921	descr = Gibbs_of_Target_Sequence__Pos_9_Step_1
cnt = 409	feature = 495	correl = -0.0220822	descr = N_Gram_CTGC
cnt = 410	feature = 771	correl = 0.0636899	descr = N_Gram_TATT
cnt = 411	feature = 655	correl = -0.123112	descr = N_Gram_GGGC
cnt = 412	feature = 75	correl = 0.120245	descr = Gibbs_of_Target_Sequence__Pos_13_Step_1
cnt = 413	feature = 909	correl = 0.0745535	descr = N_Gram_TTGT
cnt = 414	feature = 78	correl = 0.11928	descr = Gibbs_of_Target_Sequence__Pos_16_Step_1
cnt = 415	feature = 319	correl = 0.0327635	descr = N_Gram_CAA
cnt = 416	feature = 276	correl = 0.0905308	descr = N_Gram_ATAT
cnt = 417	feature = 734	correl = 0.0598829	descr = N_Gram_TAC
cnt = 418	feature = 671	correl = -0.0844447	descr = N_Gram_GGTG
cnt = 419	feature = 869	correl = 0.0800258	descr = N_Gram_TGTT
cnt = 420	feature = 238	correl = 0.0239513	descr = N_Gram_AGA
cnt = 421	feature = 561	correl = -0.0415332	descr = N_Gram_GCA
cnt = 422	feature = 678	correl = 0.0558567	descr = N_Gram_GTA
cnt = 423	feature = 578	correl = -0.144943	descr = N_Gram_GCCC
cnt = 424	feature = 597	correl = -0.106245	descr = N_Gram_GCGG
cnt = 425	feature = 72	correl = 0.116144	descr = Gibbs_of_Target_Sequence__Pos_10_Step_1
cnt = 426	feature = 77	correl = 0.0973518	descr = Gibbs_of_Target_Sequence__Pos_15_Step_1
cnt = 427	feature = 539	correl = -0.0435251	descr = N_Gram_GAG
cnt = 428	feature = 664	correl = -0.0544589	descr = N_Gram_GGGT
cnt = 429	feature = 821	correl = 0.0628177	descr = N_Gram_TCTT
cnt = 430	feature = 69	correl = 0.157663	descr = Gibbs_of_Target_Sequence__Pos_7_Step_1
cnt = 431	feature = 76	correl = 0.157174	descr = Gibbs_of_Target_Sequence__Pos_14_Step_1
cnt = 432	feature = 826	correl = 0.0759945	descr = N_Gram_TGA
cnt = 433	feature = 293	correl = 0.0254968	descr = N_Gram_ATG
cnt = 434	feature = 894	correl = 0.0907275	descr = N_Gram_TTCT
cnt = 435	feature = 620	correl = -0.0635397	descr = N_Gram_GGA
cnt = 436	feature = 746	correl = 0.0826713	descr = N_Gram_TAG
cnt = 437	feature = 365	correl = -0.0738736	descr = N_Gram_CCA
cnt = 438	feature = 825	correl = 0.0604173	descr = N_Gram_TG
cnt = 439	feature = 404	correl = -0.0473881	descr = N_Gram_CCT
cnt = 440	feature = 469	correl = 0.102437	descr = N_Gram_CTA
cnt = 441	feature = 724	correl = 0.0776464	descr = N_Gram_TAA
cnt = 442	feature = 775	correl = 0.0469245	descr = N_Gram_TC
cnt = 443	feature = 859	correl = 0.083386	descr = N_Gram_TGT
cnt = 444	feature = 849	correl = -0.0399138	descr = N_Gram_TGG
cnt = 445	feature = 430	correl = -0.0503886	descr = N_Gram_CGC
cnt = 446	feature = 899	correl = 0.107937	descr = N_Gram_TTG
cnt = 447	feature = 666	correl = -0.0416612	descr = N_Gram_GGT
cnt = 448	feature = 634	correl = -0.171471	descr = N_Gram_GGC
cnt = 449	feature = 482	correl = -0.0299911	descr = N_Gram_CTC
cnt = 450	feature = 914	correl = 0.0850535	descr = N_Gram_TTT
cnt = 451	feature = 808	correl = 0.105698	descr = N_Gram_TCT
cnt = 452	feature = 305	correl = 0.120715	descr = N_Gram_ATT
cnt = 453	feature = 560	correl = -0.120091	descr = N_Gram_GC
cnt = 454	feature = 418	correl = -0.0958946	descr = N_Gram_CG
cnt = 455	feature = 83	correl = 0.232997	descr = PF_RNAi_Fold_Energy
cnt = 456	feature = 723	correl = 0.179107	descr = N_Gram_TA
cnt = 457	feature = 62	correl = 0.291789	descr = Gibbs_of_Target_Sequence_
num rows = 2188
num_elements = 1002104
..*
optimization finished, #iter = 2273
nu = 0.248788
obj = -42.973622, rho = -0.824096
nSV = 986, nBSV = 244
num rows = 243
num_elements = 111294
*
optimization finished, #iter = 205
nu = 0.214641
obj = -4.526053, rho = -0.714303
nSV = 140, nBSV = 8
..*
optimization finished, #iter = 2273
nu = 0.248788
obj = -42.973622, rho = -0.824096
nSV = 986, nBSV = 244
CFS merit scores = 1.44852
CFS merit scores = 1.62016
CFS merit scores = 1.85202
CFS merit scores = 2.07775
CFS merit scores = 2.28316
CFS merit scores = 2.47237
CFS merit scores = 2.6421
CFS merit scores = 2.79751
CFS merit scores = 2.94524
CFS merit scores = 3.0836
CFS merit scores = 3.21525
CFS merit scores = 3.3406
CFS merit scores = 3.45995
CFS merit scores = 3.57432
CFS merit scores = 3.6843
CFS merit scores = 3.79038
CFS merit scores = 3.89272
CFS merit scores = 3.99125
CFS merit scores = 4.08637
CFS merit scores = 4.17687
CFS merit scores = 4.26455
CFS merit scores = 4.34952
CFS merit scores = 4.43107
CFS merit scores = 4.50952
CFS merit scores = 4.58504
CFS merit scores = 4.65625
CFS merit scores = 4.72469
CFS merit scores = 4.79066
CFS merit scores = 4.85315
CFS merit scores = 4.91226
CFS merit scores = 4.96894
CFS merit scores = 5.02341
CFS merit scores = 5.07543
CFS merit scores = 5.12472
CFS merit scores = 5.17183
CFS merit scores = 5.21734
CFS merit scores = 5.26108
CFS merit scores = 5.3031
CFS merit scores = 5.34335
CFS merit scores = 5.38184
CFS merit scores = 5.41961
CFS merit scores = 5.45446
CFS merit scores = 5.4887
CFS merit scores = 5.52143
CFS merit scores = 5.55354
CFS merit scores = 5.58414
CFS merit scores = 5.61416
CFS merit scores = 5.64285
CFS merit scores = 5.671
CFS merit scores = 5.69813
CFS merit scores = 5.72407
CFS merit scores = 5.74839
CFS merit scores = 5.77186
CFS merit scores = 5.7944
CFS merit scores = 5.81646
CFS merit scores = 5.83811
CFS merit scores = 5.8593
CFS merit scores = 5.88033
CFS merit scores = 5.90102
CFS merit scores = 5.92079
CFS merit scores = 5.93977
CFS merit scores = 5.95613
CFS merit scores = 5.97221
CFS merit scores = 5.98714
CFS merit scores = 6.0018
CFS merit scores = 6.01596
CFS merit scores = 6.02886
CFS merit scores = 6.04175
CFS merit scores = 6.05462
CFS merit scores = 6.06734
CFS merit scores = 6.08011
CFS merit scores = 6.09189
CFS merit scores = 6.1031
CFS merit scores = 6.11396
CFS merit scores = 6.1242
CFS merit scores = 6.1348
CFS merit scores = 6.14455
CFS merit scores = 6.15359
CFS merit scores = 6.16218
CFS merit scores = 6.17056
CFS merit scores = 6.17819
CFS merit scores = 6.18556
CFS merit scores = 6.19298
CFS merit scores = 6.20053
CFS merit scores = 6.20822
CFS merit scores = 6.21612
CFS merit scores = 6.22392
CFS merit scores = 6.23171
CFS merit scores = 6.23941
CFS merit scores = 6.24706
CFS merit scores = 6.25422
CFS merit scores = 6.26144
CFS merit scores = 6.26787
CFS merit scores = 6.27391
CFS merit scores = 6.2798
CFS merit scores = 6.2854
CFS merit scores = 6.29096
CFS merit scores = 6.29623
CFS merit scores = 6.30119
CFS merit scores = 6.3059
CFS merit scores = 6.31072
CFS merit scores = 6.31551
CFS merit scores = 6.32044
CFS merit scores = 6.32539
CFS merit scores = 6.32945
CFS merit scores = 6.33355
CFS merit scores = 6.3378
CFS merit scores = 6.3418
CFS merit scores = 6.34586
CFS merit scores = 6.34981
CFS merit scores = 6.35394
CFS merit scores = 6.35784
CFS merit scores = 6.36194
CFS merit scores = 6.36507
CFS merit scores = 6.36801
CFS merit scores = 6.37095
CFS merit scores = 6.3738
CFS merit scores = 6.37651
CFS merit scores = 6.37903
CFS merit scores = 6.38163
CFS merit scores = 6.3842
CFS merit scores = 6.38693
CFS merit scores = 6.38962
CFS merit scores = 6.39171
CFS merit scores = 6.39363
CFS merit scores = 6.39551
CFS merit scores = 6.39739
CFS merit scores = 6.39948
CFS merit scores = 6.40159
CFS merit scores = 6.40353
CFS merit scores = 6.40507
CFS merit scores = 6.40665
CFS merit scores = 6.40829
CFS merit scores = 6.40945
CFS merit scores = 6.41046
CFS merit scores = 6.41133
CFS merit scores = 6.41207
CFS merit scores = 6.41276
CFS merit scores = 6.41356
CFS merit scores = 6.41453
CFS merit scores = 6.41538
CFS merit scores = 6.41629
CFS merit scores = 6.41708
CFS merit scores = 6.41783
CFS merit scores = 6.41846
CFS merit scores = 6.41889
CFS merit scores = 6.41932
CFS merit scores = 6.41951
CFS merit scores = 6.41957
CFS merit scores = 6.4198
CFS merit scores = 6.41988
CFS merit scores = 6.42002
CFS merit scores = 6.42028
CFS merit scores = 6.42065
CFS merit scores = 6.42084
CFS merit scores = 6.42094
CFS merit scores = 6.42073
CFS merit scores = 6.42063
CFS merit scores = 6.42036
CFS merit scores = 6.42001
CFS merit scores = 6.41975
CFS merit scores = 6.41946
CFS merit scores = 6.41886
CFS merit scores = 6.4184
CFS merit scores = 6.41798
CFS merit scores = 6.41725
CFS merit scores = 6.41664
CFS merit scores = 6.41586
CFS merit scores = 6.41504
CFS merit scores = 6.41425
CFS merit scores = 6.41326
CFS merit scores = 6.41243
CFS merit scores = 6.41163
CFS merit scores = 6.41066
CFS merit scores = 6.40974
CFS merit scores = 6.40871
CFS merit scores = 6.40778
CFS merit scores = 6.40673
CFS merit scores = 6.40574
CFS merit scores = 6.40476
CFS merit scores = 6.4039
CFS merit scores = 6.40289
CFS merit scores = 6.40189
CFS merit scores = 6.40087
CFS merit scores = 6.39982
CFS merit scores = 6.3987
CFS merit scores = 6.39767
CFS merit scores = 6.39658
CFS merit scores = 6.39557
CFS merit scores = 6.39453
CFS merit scores = 6.39342
CFS merit scores = 6.39239
CFS merit scores = 6.39136
CFS merit scores = 6.39034
CFS merit scores = 6.38937
CFS merit scores = 6.38835
CFS merit scores = 6.3873
CFS merit scores = 6.38619
CFS merit scores = 6.38506
CFS merit scores = 6.38392
CFS merit scores = 6.38279
CFS merit scores = 6.38151
CFS merit scores = 6.38025
CFS merit scores = 6.37896
CFS merit scores = 6.37771
CFS merit scores = 6.37632
CFS merit scores = 6.375
CFS merit scores = 6.37375
CFS merit scores = 6.37234
CFS merit scores = 6.37098
CFS merit scores = 6.36967
CFS merit scores = 6.36834
CFS merit scores = 6.36689
CFS merit scores = 6.36541
CFS merit scores = 6.36385
CFS merit scores = 6.36229
CFS merit scores = 6.36072
CFS merit scores = 6.35913
CFS merit scores = 6.35727
CFS merit scores = 6.35546
CFS merit scores = 6.35365
CFS merit scores = 6.35194
CFS merit scores = 6.35024
CFS merit scores = 6.34845
CFS merit scores = 6.34672
CFS merit scores = 6.34504
CFS merit scores = 6.34328
CFS merit scores = 6.3414
CFS merit scores = 6.33944
CFS merit scores = 6.33755
CFS merit scores = 6.33563
CFS merit scores = 6.33367
CFS merit scores = 6.3318
CFS merit scores = 6.33
CFS merit scores = 6.32824
CFS merit scores = 6.32652
CFS merit scores = 6.32474
CFS merit scores = 6.32287
CFS merit scores = 6.32104
CFS merit scores = 6.31919
CFS merit scores = 6.31738
CFS merit scores = 6.31547
CFS merit scores = 6.31358
CFS merit scores = 6.31168
CFS merit scores = 6.30978
CFS merit scores = 6.3077
CFS merit scores = 6.3057
CFS merit scores = 6.30375
CFS merit scores = 6.30186
CFS merit scores = 6.29988
CFS merit scores = 6.29801
CFS merit scores = 6.29616
CFS merit scores = 6.29423
CFS merit scores = 6.29236
CFS merit scores = 6.29055
CFS merit scores = 6.28867
CFS merit scores = 6.28681
CFS merit scores = 6.28499
CFS merit scores = 6.28322
CFS merit scores = 6.28105
CFS merit scores = 6.27897
CFS merit scores = 6.2768
CFS merit scores = 6.2746
CFS merit scores = 6.27239
CFS merit scores = 6.27013
CFS merit scores = 6.26795
CFS merit scores = 6.26564
CFS merit scores = 6.26318
CFS merit scores = 6.26065
CFS merit scores = 6.25817
CFS merit scores = 6.25561
CFS merit scores = 6.25304
CFS merit scores = 6.25043
CFS merit scores = 6.24783
CFS merit scores = 6.24529
CFS merit scores = 6.24277
CFS merit scores = 6.24027
CFS merit scores = 6.2378
CFS merit scores = 6.23542
CFS merit scores = 6.23299
CFS merit scores = 6.23042
CFS merit scores = 6.2277
CFS merit scores = 6.22488
CFS merit scores = 6.22208
CFS merit scores = 6.21927
CFS merit scores = 6.21642
CFS merit scores = 6.21356
CFS merit scores = 6.21065
CFS merit scores = 6.20773
CFS merit scores = 6.20481
CFS merit scores = 6.2018
CFS merit scores = 6.19884
CFS merit scores = 6.19581
CFS merit scores = 6.1928
CFS merit scores = 6.18961
CFS merit scores = 6.18647
CFS merit scores = 6.18323
CFS merit scores = 6.17985
CFS merit scores = 6.1764
CFS merit scores = 6.17298
CFS merit scores = 6.16957
CFS merit scores = 6.16622
CFS merit scores = 6.1629
CFS merit scores = 6.15966
CFS merit scores = 6.15642
CFS merit scores = 6.15315
CFS merit scores = 6.14988
CFS merit scores = 6.14649
CFS merit scores = 6.14302
CFS merit scores = 6.13962
CFS merit scores = 6.13621
CFS merit scores = 6.13277
CFS merit scores = 6.12938
CFS merit scores = 6.1259
CFS merit scores = 6.12242
CFS merit scores = 6.11897
CFS merit scores = 6.11555
CFS merit scores = 6.11213
CFS merit scores = 6.10869
CFS merit scores = 6.10508
CFS merit scores = 6.10152
CFS merit scores = 6.09799
CFS merit scores = 6.09443
CFS merit scores = 6.09068
CFS merit scores = 6.08696
CFS merit scores = 6.0832
CFS merit scores = 6.07938
CFS merit scores = 6.07559
CFS merit scores = 6.0718
CFS merit scores = 6.06808
CFS merit scores = 6.06442
CFS merit scores = 6.06064
CFS merit scores = 6.05687
CFS merit scores = 6.05307
CFS merit scores = 6.04922
CFS merit scores = 6.04544
CFS merit scores = 6.04166
CFS merit scores = 6.03773
CFS merit scores = 6.03386
CFS merit scores = 6.02981
CFS merit scores = 6.02585
CFS merit scores = 6.02188
CFS merit scores = 6.01793
CFS merit scores = 6.01393
CFS merit scores = 6.00995
CFS merit scores = 6.00595
CFS merit scores = 6.00201
CFS merit scores = 5.99812
CFS merit scores = 5.99382
CFS merit scores = 5.98951
CFS merit scores = 5.98521
CFS merit scores = 5.98089
CFS merit scores = 5.97663
CFS merit scores = 5.97227
CFS merit scores = 5.96796
CFS merit scores = 5.96372
CFS merit scores = 5.95933
CFS merit scores = 5.9549
CFS merit scores = 5.95054
CFS merit scores = 5.94615
CFS merit scores = 5.94158
CFS merit scores = 5.93691
CFS merit scores = 5.93218
CFS merit scores = 5.92756
CFS merit scores = 5.92295
CFS merit scores = 5.91841
CFS merit scores = 5.91388
CFS merit scores = 5.90927
CFS merit scores = 5.90466
CFS merit scores = 5.90005
CFS merit scores = 5.89546
CFS merit scores = 5.89094
CFS merit scores = 5.88626
CFS merit scores = 5.88145
CFS merit scores = 5.87666
CFS merit scores = 5.87189
CFS merit scores = 5.86695
CFS merit scores = 5.86198
CFS merit scores = 5.85706
CFS merit scores = 5.85209
CFS merit scores = 5.8472
CFS merit scores = 5.84228
CFS merit scores = 5.83738
CFS merit scores = 5.83256
CFS merit scores = 5.82762
CFS merit scores = 5.82265
CFS merit scores = 5.81771
CFS merit scores = 5.81279
CFS merit scores = 5.80787
CFS merit scores = 5.80298
CFS merit scores = 5.79813
CFS merit scores = 5.79328
CFS merit scores = 5.78844
CFS merit scores = 5.78353
CFS merit scores = 5.77868
CFS merit scores = 5.77381
CFS merit scores = 5.76904
CFS merit scores = 5.76424
CFS merit scores = 5.75933
CFS merit scores = 5.75442
CFS merit scores = 5.74958
CFS merit scores = 5.74473
CFS merit scores = 5.73973
CFS merit scores = 5.73478
CFS merit scores = 5.72963
CFS merit scores = 5.72449
CFS merit scores = 5.71886
CFS merit scores = 5.71315
CFS merit scores = 5.7074
CFS merit scores = 5.70157
CFS merit scores = 5.69569
CFS merit scores = 5.6898
CFS merit scores = 5.68349
CFS merit scores = 5.67674
CFS merit scores = 5.67005
CFS merit scores = 5.6633
CFS merit scores = 5.65649
CFS merit scores = 5.64958
CFS merit scores = 5.64207
CFS merit scores = 5.63451
CFS merit scores = 5.6269
CFS merit scores = 5.6193
CFS merit scores = 5.61139
CFS merit scores = 5.60344
CFS merit scores = 5.59541
CFS merit scores = 5.58724
CFS merit scores = 5.57879
CFS merit scores = 5.57032
CFS merit scores = 5.56193
CFS merit scores = 5.55331
CFS merit scores = 5.54475
CFS merit scores = 5.53594
CFS merit scores = 5.52652
CFS merit scores = 5.51725
CFS merit scores = 5.50714
CFS merit scores = 5.49578
CFS merit scores = 5.48452
CFS merit scores = 5.47294
CFS merit scores = 5.46022
CFS merit scores = 5.44663
CFS merit scores = 5.43266
CFS merit scores = 5.41851
CFS merit scores = 5.39
cnt = 1	feature = 81	correl = 0.448525	descr = Gibbs_of_Target_Sequence__Pos_19_Step_1
cnt = 2	feature = 2	correl = -0.135476	descr = Position_Specific_Bin_Base_0_Base_G
cnt = 3	feature = 232	correl = 0.0593032	descr = N_Gram_ACTG
cnt = 4	feature = 284	correl = -0.0313814	descr = N_Gram_ATCCC
cnt = 5	feature = 687	correl = -0.0444613	descr = N_Gram_GTGC
cnt = 6	feature = 537	correl = -0.0275147	descr = N_Gram_GAGTT
cnt = 7	feature = 596	correl = 0.0453121	descr = N_Gram_GCTCT
cnt = 8	feature = 220	correl = -0.0306588	descr = N_Gram_ACGCG
cnt = 9	feature = 427	correl = -0.0343501	descr = N_Gram_CGCAA
cnt = 10	feature = 678	correl = -0.0352679	descr = N_Gram_GTCCG
cnt = 11	feature = 726	correl = -0.0322619	descr = N_Gram_TACG
cnt = 12	feature = 419	correl = -0.047651	descr = N_Gram_CGACG
cnt = 13	feature = 423	correl = -0.0312276	descr = N_Gram_CGATA
cnt = 14	feature = 492	correl = -0.0447515	descr = N_Gram_CTTAA
cnt = 15	feature = 545	correl = 0.0272731	descr = N_Gram_GATTA
cnt = 16	feature = 219	correl = -0.0375297	descr = N_Gram_ACGAC
cnt = 17	feature = 525	correl = 0.0680599	descr = N_Gram_GACTA
cnt = 18	feature = 458	correl = 0.0284994	descr = N_Gram_CGTTT
cnt = 19	feature = 289	correl = 0.0279479	descr = N_Gram_ATCGC
cnt = 20	feature = 681	correl = 0.0488617	descr = N_Gram_GTCGC
cnt = 21	feature = 664	correl = -0.0589472	descr = N_Gram_GGTTA
cnt = 22	feature = 451	correl = -0.030851	descr = N_Gram_CGTCG
cnt = 23	feature = 876	correl = 0.0348795	descr = N_Gram_TTCGC
cnt = 24	feature = 454	correl = -0.0364342	descr = N_Gram_CGTGG
cnt = 25	feature = 452	correl = 0.0293553	descr = N_Gram_CGTCT
cnt = 26	feature = 631	correl = -0.0645323	descr = N_Gram_GGCGG
cnt = 27	feature = 724	correl = 0.0225329	descr = N_Gram_TACCG
cnt = 28	feature = 655	correl = 0.038728	descr = N_Gram_GGTAA
cnt = 29	feature = 493	correl = 0.0275614	descr = N_Gram_CTTAG
cnt = 30	feature = 671	correl = 0.0320969	descr = N_Gram_GTACC
cnt = 31	feature = 324	correl = 0.0474564	descr = N_Gram_CAATC
cnt = 32	feature = 823	correl = 0.0297931	descr = N_Gram_TGCGA
cnt = 33	feature = 711	correl = 0.0463699	descr = N_Gram_TAAAC
cnt = 34	feature = 449	correl = 0.0219318	descr = N_Gram_CGTCA
cnt = 35	feature = 643	correl = -0.0887619	descr = N_Gram_GGGCC
cnt = 36	feature = 501	correl = -0.0253875	descr = N_Gram_CTTTA
cnt = 37	feature = 385	correl = -0.0544023	descr = N_Gram_CCGAA
cnt = 38	feature = 530	correl = -0.0335513	descr = N_Gram_GAGAT
cnt = 39	feature = 345	correl = -0.0478765	descr = N_Gram_CATAA
cnt = 40	feature = 752	correl = 0.0292382	descr = N_Gram_TATGT
cnt = 41	feature = 640	correl = -0.0276429	descr = N_Gram_GGGAT
cnt = 42	feature = 347	correl = 0.0338659	descr = N_Gram_CATAG
cnt = 43	feature = 516	correl = 0.0509282	descr = N_Gram_GACAA
cnt = 44	feature = 446	correl = -0.0329931	descr = N_Gram_CGGTT
cnt = 45	feature = 751	correl = 0.0573999	descr = N_Gram_TATGA
cnt = 46	feature = 612	correl = -0.0559705	descr = N_Gram_GGACC
cnt = 47	feature = 593	correl = -0.0278001	descr = N_Gram_GCTCA
cnt = 48	feature = 772	correl = 0.0695408	descr = N_Gram_TCCTA
cnt = 49	feature = 697	correl = 0.0358296	descr = N_Gram_GTGTT
cnt = 50	feature = 683	correl = 0.0482207	descr = N_Gram_GTCTA
cnt = 51	feature = 865	correl = 0.0310416	descr = N_Gram_TTAGC
cnt = 52	feature = 610	correl = 0.0338232	descr = N_Gram_GGAAT
cnt = 53	feature = 254	correl = -0.0278931	descr = N_Gram_AGGCA
cnt = 54	feature = 580	correl = -0.053892	descr = N_Gram_GCGCA
cnt = 55	feature = 479	correl = 0.0289623	descr = N_Gram_CTCTA
cnt = 56	feature = 526	correl = -0.0267162	descr = N_Gram_GACTC
cnt = 57	feature = 392	correl = -0.0400248	descr = N_Gram_CCGCT
cnt = 58	feature = 849	correl = 0.0317789	descr = N_Gram_TGTCG
cnt = 59	feature = 223	correl = -0.0265385	descr = N_Gram_ACGGA
cnt = 60	feature = 645	correl = -0.030693	descr = N_Gram_GGGCT
cnt = 61	feature = 304	correl = -0.0250555	descr = N_Gram_ATTAA
cnt = 62	feature = 225	correl = 0.0223547	descr = N_Gram_ACGTC
cnt = 63	feature = 819	correl = 0.0348594	descr = N_Gram_TGCAT
cnt = 64	feature = 729	correl = 0.0724479	descr = N_Gram_TACTA
cnt = 65	feature = 550	correl = -0.0728835	descr = N_Gram_GCAAA
cnt = 66	feature = 674	correl = 0.0505368	descr = N_Gram_GTCAA
cnt = 67	feature = 435	correl = -0.0221894	descr = N_Gram_CGCTC
cnt = 68	feature = 590	correl = -0.0540768	descr = N_Gram_GCGTT
cnt = 69	feature = 717	correl = -0.0524465	descr = N_Gram_TAATC
cnt = 70	feature = 694	correl = -0.0258399	descr = N_Gram_GTGGT
cnt = 71	feature = 48	correl = 0.0313336	descr = Position_Specific_Bin_Base_17_Base_A
cnt = 72	feature = 432	correl = -0.0667833	descr = N_Gram_CGCGG
cnt = 73	feature = 403	correl = -0.0821039	descr = N_Gram_CCTCG
cnt = 74	feature = 238	correl = 0.0334709	descr = N_Gram_ACTTC
cnt = 75	feature = 598	correl = -0.0248023	descr = N_Gram_GCTGA
cnt = 76	feature = 31	correl = -0.0299383	descr = Position_Specific_Bin_Base_11_Base_C
cnt = 77	feature = 336	correl = -0.0509491	descr = N_Gram_CAGAG
cnt = 78	feature = 622	correl = -0.0270102	descr = N_Gram_GGCAC
cnt = 79	feature = 42	correl = 0.0730093	descr = Position_Specific_Bin_Base_15_Base_A
cnt = 80	feature = 406	correl = -0.0567998	descr = N_Gram_CCTGA
cnt = 81	feature = 270	correl = -0.0398074	descr = N_Gram_AGTTC
cnt = 82	feature = 394	correl = 0.0223372	descr = N_Gram_CCGGA
cnt = 83	feature = 869	correl = 0.0306717	descr = N_Gram_TTATG
cnt = 84	feature = 696	correl = 0.0335047	descr = N_Gram_GTGTA
cnt = 85	feature = 461	correl = 0.0648309	descr = N_Gram_CTAAG
cnt = 86	feature = 860	correl = 0.0509286	descr = N_Gram_TTACA
cnt = 87	feature = 672	correl = 0.0266662	descr = N_Gram_GTATT
cnt = 88	feature = 275	correl = 0.0364714	descr = N_Gram_ATAGC
cnt = 89	feature = 812	correl = 0.0284045	descr = N_Gram_TGAGA
cnt = 90	feature = 418	correl = -0.0397861	descr = N_Gram_CGACC
cnt = 91	feature = 313	correl = 0.0470747	descr = N_Gram_ATTGT
cnt = 92	feature = 567	correl = -0.0810307	descr = N_Gram_GCCCA
cnt = 93	feature = 278	correl = 0.0279739	descr = N_Gram_ATATA
cnt = 94	feature = 627	correl = -0.0223575	descr = N_Gram_GGCCG
cnt = 95	feature = 473	correl = 0.0235484	descr = N_Gram_CTCAT
cnt = 96	feature = 911	correl = 0.0427167	descr = N_Gram_TTTTA
cnt = 97	feature = 725	correl = 0.0303309	descr = N_Gram_TACCT
cnt = 98	feature = 502	correl = 0.0223639	descr = N_Gram_CTTTC
cnt = 99	feature = 552	correl = -0.075261	descr = N_Gram_GCAAT
cnt = 100	feature = 456	correl = -0.063598	descr = N_Gram_CGTTC
cnt = 101	feature = 297	correl = 0.0320677	descr = N_Gram_ATGCT
cnt = 102	feature = 373	correl = -0.0357021	descr = N_Gram_CCCCA
cnt = 103	feature = 782	correl = 0.0520529	descr = N_Gram_TCGCT
cnt = 104	feature = 587	correl = -0.0311351	descr = N_Gram_GCGGT
cnt = 105	feature = 702	correl = -0.0230247	descr = N_Gram_GTTGA
cnt = 106	feature = 343	correl = 0.0262846	descr = N_Gram_CAGTA
cnt = 107	feature = 14	correl = 0.051592	descr = Position_Specific_Bin_Base_5_Base_T
cnt = 108	feature = 311	correl = -0.0347685	descr = N_Gram_ATTGA
cnt = 109	feature = 47	correl = -0.0668364	descr = Position_Specific_Bin_Base_16_Base_G
cnt = 110	feature = 4	correl = -0.0922977	descr = Position_Specific_Bin_Base_1_Base_G
cnt = 111	feature = 25	correl = 0.0282277	descr = Position_Specific_Bin_Base_9_Base_T
cnt = 112	feature = 6	correl = 0.0587686	descr = Position_Specific_Bin_Base_2_Base_C
cnt = 113	feature = 308	correl = 0.0346323	descr = N_Gram_ATTCG
cnt = 114	feature = 638	correl = -0.0635924	descr = N_Gram_GGGAA
cnt = 115	feature = 789	correl = 0.0877673	descr = N_Gram_TCGTG
cnt = 116	feature = 305	correl = 0.0217539	descr = N_Gram_ATTAG
cnt = 117	feature = 746	correl = 0.0301291	descr = N_Gram_TATAG
cnt = 118	feature = 335	correl = -0.0517138	descr = N_Gram_CAGAC
cnt = 119	feature = 207	correl = 0.0706706	descr = N_Gram_ACATG
cnt = 120	feature = 560	correl = -0.0503983	descr = N_Gram_GCATA
cnt = 121	feature = 260	correl = -0.0343514	descr = N_Gram_AGGTG
cnt = 122	feature = 749	correl = 0.0461481	descr = N_Gram_TATCG
cnt = 123	feature = 16	correl = -0.046843	descr = Position_Specific_Bin_Base_6_Base_C
cnt = 124	feature = 892	correl = 0.0577896	descr = N_Gram_TTGGA
cnt = 125	feature = 438	correl = -0.0379478	descr = N_Gram_CGGCA
cnt = 126	feature = 879	correl = 0.0535895	descr = N_Gram_TTCTA
cnt = 127	feature = 58	correl = 0.0629845	descr = Position_Specific_Bin_Base_19_Base_T
cnt = 128	feature = 327	correl = 0.0226396	descr = N_Gram_CACAG
cnt = 129	feature = 649	correl = -0.0569543	descr = N_Gram_GGGGT
cnt = 130	feature = 359	correl = -0.0498281	descr = N_Gram_CCAAA
cnt = 131	feature = 798	correl = 0.0476545	descr = N_Gram_TCTCT
cnt = 132	feature = 554	correl = -0.0384744	descr = N_Gram_GCACC
cnt = 133	feature = 603	correl = -0.0626447	descr = N_Gram_GCTTT
cnt = 134	feature = 705	correl = -0.0244854	descr = N_Gram_GTTGT
cnt = 135	feature = 292	correl = 0.0222453	descr = N_Gram_ATCTG
cnt = 136	feature = 759	correl = 0.0305702	descr = N_Gram_TCACC
cnt = 137	feature = 775	correl = 0.06636	descr = N_Gram_TCCTT
cnt = 138	feature = 505	correl = -0.0259482	descr = N_Gram_GAAAG
cnt = 139	feature = 721	correl = 0.0782106	descr = N_Gram_TACAA
cnt = 140	feature = 780	correl = 0.0400811	descr = N_Gram_TCGCA
cnt = 141	feature = 669	correl = 0.0365787	descr = N_Gram_GTAAG
cnt = 142	feature = 740	correl = 0.0276865	descr = N_Gram_TAGGC
cnt = 143	feature = 299	correl = -0.0284855	descr = N_Gram_ATGGA
cnt = 144	feature = 248	correl = -0.0483087	descr = N_Gram_AGCCC
cnt = 145	feature = 703	correl = -0.0310764	descr = N_Gram_GTTGC
cnt = 146	feature = 217	correl = -0.0418011	descr = N_Gram_ACGA
cnt = 147	feature = 506	correl = 0.0338124	descr = N_Gram_GAAAT
cnt = 148	feature = 809	correl = 0.0432749	descr = N_Gram_TGAAC
cnt = 149	feature = 450	correl = -0.0393225	descr = N_Gram_CGTCC
cnt = 150	feature = 0	correl = 0.036685	descr = Position_Specific_Bin_Base_0_Base_A
cnt = 151	feature = 312	correl = 0.0656169	descr = N_Gram_ATTGG
cnt = 152	feature = 625	correl = -0.0833224	descr = N_Gram_GGCCA
cnt = 153	feature = 39	correl = -0.0352653	descr = Position_Specific_Bin_Base_14_Base_C
cnt = 154	feature = 244	correl = 0.0673694	descr = N_Gram_AGATA
cnt = 155	feature = 909	correl = 0.0695173	descr = N_Gram_TTTGT
cnt = 156	feature = 595	correl = -0.0314762	descr = N_Gram_GCTCG
cnt = 157	feature = 534	correl = -0.068618	descr = N_Gram_GAGGC
cnt = 158	feature = 62	correl = 0.1139	descr = Position_Specific_Bin_Base_20_Base_T
cnt = 159	feature = 658	correl = -0.0599121	descr = N_Gram_GGTCC
cnt = 160	feature = 815	correl = 0.0251498	descr = N_Gram_TGATC
cnt = 161	feature = 231	correl = 0.0349428	descr = N_Gram_ACTCT
cnt = 162	feature = 9	correl = 0.0552538	descr = Position_Specific_Bin_Base_3_Base_G
cnt = 163	feature = 822	correl = -0.0306426	descr = N_Gram_TGCCG
cnt = 164	feature = 52	correl = 0.0468121	descr = Position_Specific_Bin_Base_18_Base_A
cnt = 165	feature = 634	correl = -0.0660524	descr = N_Gram_GGCTG
cnt = 166	feature = 243	correl = 0.0505172	descr = N_Gram_AGAGT
cnt = 167	feature = 517	correl = 0.0222853	descr = N_Gram_GACAC
cnt = 168	feature = 23	correl = -0.0911283	descr = Position_Specific_Bin_Base_8_Base_C
cnt = 169	feature = 838	correl = -0.0521806	descr = N_Gram_TGGGA
cnt = 170	feature = 771	correl = -0.0229524	descr = N_Gram_TCCGC
cnt = 171	feature = 657	correl = 0.0331339	descr = N_Gram_GGTCA
cnt = 172	feature = 464	correl = 0.0770369	descr = N_Gram_CTACT
cnt = 173	feature = 770	correl = -0.0267563	descr = N_Gram_TCCCG
cnt = 174	feature = 514	correl = 0.0347709	descr = N_Gram_GAATT
cnt = 175	feature = 831	correl = 0.0332032	descr = N_Gram_TGGAC
cnt = 176	feature = 794	correl = 0.0367789	descr = N_Gram_TCTAT
cnt = 177	feature = 431	correl = -0.0746664	descr = N_Gram_CGCGC
cnt = 178	feature = 889	correl = 0.0252326	descr = N_Gram_TTGCC
cnt = 179	feature = 864	correl = 0.0518956	descr = N_Gram_TTAGA
cnt = 180	feature = 621	correl = -0.0796593	descr = N_Gram_GGCAA
cnt = 181	feature = 35	correl = -0.0269045	descr = Position_Specific_Bin_Base_12_Base_C
cnt = 182	feature = 499	correl = 0.0566167	descr = N_Gram_CTTGT
cnt = 183	feature = 341	correl = -0.0860977	descr = N_Gram_CAGGG
cnt = 184	feature = 786	correl = -0.0569499	descr = N_Gram_TCGGG
cnt = 185	feature = 738	correl = 0.0725618	descr = N_Gram_TAGCT
cnt = 186	feature = 11	correl = 0.0768797	descr = Position_Specific_Bin_Base_4_Base_A
cnt = 187	feature = 283	correl = 0.0575154	descr = N_Gram_ATCCA
cnt = 188	feature = 569	correl = -0.0844032	descr = N_Gram_GCCCG
cnt = 189	feature = 535	correl = -0.0343259	descr = N_Gram_GAGGG
cnt = 190	feature = 279	correl = 0.033341	descr = N_Gram_ATATG
cnt = 191	feature = 755	correl = 0.0454596	descr = N_Gram_TATTT
cnt = 192	feature = 734	correl = 0.0586908	descr = N_Gram_TAGAC
cnt = 193	feature = 366	correl = -0.0437099	descr = N_Gram_CCATA
cnt = 194	feature = 796	correl = 0.0567229	descr = N_Gram_TCTCA
cnt = 195	feature = 382	correl = -0.0692769	descr = N_Gram_CCCTG
cnt = 196	feature = 802	correl = 0.0259982	descr = N_Gram_TCTGT
cnt = 197	feature = 235	correl = 0.0225134	descr = N_Gram_ACTGG
cnt = 198	feature = 32	correl = -0.0505673	descr = Position_Specific_Bin_Base_11_Base_G
cnt = 199	feature = 21	correl = 0.0484259	descr = Position_Specific_Bin_Base_7_Base_T
cnt = 200	feature = 481	correl = -0.0387203	descr = N_Gram_CTGAG
cnt = 201	feature = 288	correl = 0.0400925	descr = N_Gram_ATCGA
cnt = 202	feature = 404	correl = -0.0624927	descr = N_Gram_CCTCT
cnt = 203	feature = 242	correl = -0.0313531	descr = N_Gram_AGAGA
cnt = 204	feature = 264	correl = 0.0938962	descr = N_Gram_AGTCG
cnt = 205	feature = 286	correl = 0.0307883	descr = N_Gram_ATCCT
cnt = 206	feature = 582	correl = -0.0339419	descr = N_Gram_GCGCT
cnt = 207	feature = 55	correl = 0.17796	descr = Position_Specific_Bin_Base_19_Base_A
cnt = 208	feature = 568	correl = -0.0659391	descr = N_Gram_GCCCC
cnt = 209	feature = 365	correl = -0.0476263	descr = N_Gram_CCAGG
cnt = 210	feature = 660	correl = -0.0285706	descr = N_Gram_GGTGA
cnt = 211	feature = 44	correl = -0.0320721	descr = Position_Specific_Bin_Base_15_Base_T
cnt = 212	feature = 675	correl = -0.0213989	descr = N_Gram_GTCAC
cnt = 213	feature = 510	correl = -0.0322745	descr = N_Gram_GAAGC
cnt = 214	feature = 647	correl = -0.0438832	descr = N_Gram_GGGGA
cnt = 215	feature = 665	correl = -0.0709925	descr = N_Gram_GGTTG
cnt = 216	feature = 907	correl = 0.0227908	descr = N_Gram_TTTGC
cnt = 217	feature = 718	correl = 0.0483371	descr = N_Gram_TAATT
cnt = 218	feature = 214	correl = -0.0230261	descr = N_Gram_ACCG
cnt = 219	feature = 17	correl = 0.032018	descr = Position_Specific_Bin_Base_6_Base_G
cnt = 220	feature = 59	correl = 0.362755	descr = Position_Specific_Bin_Base_20_Base_A
cnt = 221	feature = 20	correl = -0.126465	descr = Position_Specific_Bin_Base_7_Base_C
cnt = 222	feature = 1	correl = 0.106362	descr = Position_Specific_Bin_Base_0_Base_C
cnt = 223	feature = 850	correl = 0.0321664	descr = N_Gram_TGTCT
cnt = 224	feature = 41	correl = 0.0738021	descr = Position_Specific_Bin_Base_14_Base_T
cnt = 225	feature = 49	correl = -0.0291772	descr = Position_Specific_Bin_Base_17_Base_C
cnt = 226	feature = 555	correl = -0.0412938	descr = N_Gram_GCACG
cnt = 227	feature = 28	correl = -0.0579378	descr = Position_Specific_Bin_Base_10_Base_G
cnt = 228	feature = 10	correl = -0.082375	descr = Position_Specific_Bin_Base_3_Base_T
cnt = 229	feature = 490	correl = 0.0454272	descr = N_Gram_CTGTT
cnt = 230	feature = 840	correl = 0.0341252	descr = N_Gram_TGGTC
cnt = 231	feature = 632	correl = -0.0510936	descr = N_Gram_GGCGT
cnt = 232	feature = 346	correl = -0.0445524	descr = N_Gram_CATAC
cnt = 233	feature = 769	correl = -0.0327263	descr = N_Gram_TCCCC
cnt = 234	feature = 903	correl = 0.0353306	descr = N_Gram_TTTCC
cnt = 235	feature = 536	correl = 0.0453478	descr = N_Gram_GAGTC
cnt = 236	feature = 600	correl = -0.0467015	descr = N_Gram_GCTGG
cnt = 237	feature = 788	correl = 0.0239388	descr = N_Gram_TCGTC
cnt = 238	feature = 489	correl = 0.0230164	descr = N_Gram_CTGTG
cnt = 239	feature = 56	correl = -0.121187	descr = Position_Specific_Bin_Base_19_Base_C
cnt = 240	feature = 821	correl = -0.0643664	descr = N_Gram_TGCCC
cnt = 241	feature = 539	correl = 0.0694802	descr = N_Gram_GATAT
cnt = 242	feature = 355	correl = 0.0645142	descr = N_Gram_CATTA
cnt = 243	feature = 572	correl = -0.0332641	descr = N_Gram_GCCGA
cnt = 244	feature = 8	correl = -0.141526	descr = Position_Specific_Bin_Base_2_Base_T
cnt = 245	feature = 707	correl = 0.0564298	descr = N_Gram_GTTTG
cnt = 246	feature = 733	correl = 0.028644	descr = N_Gram_TAGAA
cnt = 247	feature = 15	correl = 0.0363669	descr = Position_Specific_Bin_Base_6_Base_A
cnt = 248	feature = 768	correl = -0.0315201	descr = N_Gram_TCCCA
cnt = 249	feature = 716	correl = 0.0481188	descr = N_Gram_TAAGG
cnt = 250	feature = 722	correl = 0.0306953	descr = N_Gram_TACAT
cnt = 251	feature = 541	correl = -0.0262477	descr = N_Gram_GATGA
cnt = 252	feature = 352	correl = -0.0406303	descr = N_Gram_CATGG
cnt = 253	feature = 811	correl = 0.0287738	descr = N_Gram_TGAAT
cnt = 254	feature = 24	correl = 0.0623025	descr = Position_Specific_Bin_Base_8_Base_T
cnt = 255	feature = 565	correl = -0.0672957	descr = N_Gram_GCCAG
cnt = 256	feature = 45	correl = 0.0941542	descr = Position_Specific_Bin_Base_16_Base_A
cnt = 257	feature = 589	correl = -0.0717455	descr = N_Gram_GCGTC
cnt = 258	feature = 29	correl = 0.0592604	descr = Position_Specific_Bin_Base_10_Base_T
cnt = 259	feature = 367	correl = -0.0272801	descr = N_Gram_CCATC
cnt = 260	feature = 33	correl = 0.122367	descr = Position_Specific_Bin_Base_11_Base_T
cnt = 261	feature = 229	correl = 0.0763644	descr = N_Gram_ACTAC
cnt = 262	feature = 880	correl = 0.0462902	descr = N_Gram_TTCTC
cnt = 263	feature = 834	correl = -0.0582154	descr = N_Gram_TGGCC
cnt = 264	feature = 519	correl = -0.043441	descr = N_Gram_GACCA
cnt = 265	feature = 679	correl = -0.0519645	descr = N_Gram_GTCCT
cnt = 266	feature = 852	correl = 0.0707239	descr = N_Gram_TGTGT
cnt = 267	feature = 233	correl = 0.06891	descr = N_Gram_ACTGA
cnt = 268	feature = 685	correl = 0.0374491	descr = N_Gram_GTGAA
cnt = 269	feature = 476	correl = -0.045701	descr = N_Gram_CTCGG
cnt = 270	feature = 792	correl = 0.0526826	descr = N_Gram_TCTAC
cnt = 271	feature = 26	correl = 0.0648651	descr = Position_Specific_Bin_Base_10_Base_A
cnt = 272	feature = 677	correl = -0.0433177	descr = N_Gram_GTCCC
cnt = 273	feature = 40	correl = -0.148796	descr = Position_Specific_Bin_Base_14_Base_G
cnt = 274	feature = 766	correl = 0.0529698	descr = N_Gram_TCCAT
cnt = 275	feature = 662	correl = -0.084978	descr = N_Gram_GGTGG
cnt = 276	feature = 800	correl = 0.0744047	descr = N_Gram_TCTGC
cnt = 277	feature = 613	correl = 0.0350723	descr = N_Gram_GGACT
cnt = 278	feature = 698	correl = -0.02971	descr = N_Gram_GTTA
cnt = 279	feature = 901	correl = 0.0500357	descr = N_Gram_TTTAG
cnt = 280	feature = 258	correl = -0.096495	descr = N_Gram_AGGGC
cnt = 281	feature = 46	correl = -0.044867	descr = Position_Specific_Bin_Base_16_Base_C
cnt = 282	feature = 826	correl = 0.0417245	descr = N_Gram_TGCTA
cnt = 283	feature = 251	correl = 0.0219816	descr = N_Gram_AGCT
cnt = 284	feature = 867	correl = 0.0433302	descr = N_Gram_TTAT
cnt = 285	feature = 43	correl = -0.0382515	descr = Position_Specific_Bin_Base_15_Base_G
cnt = 286	feature = 60	correl = -0.31334	descr = Position_Specific_Bin_Base_20_Base_C
cnt = 287	feature = 57	correl = -0.124988	descr = Position_Specific_Bin_Base_19_Base_G
cnt = 288	feature = 859	correl = 0.024249	descr = N_Gram_TTAC
cnt = 289	feature = 315	correl = 0.0417597	descr = N_Gram_ATTTT
cnt = 290	feature = 249	correl = -0.0349309	descr = N_Gram_AGCG
cnt = 291	feature = 839	correl = -0.0584988	descr = N_Gram_TGGGG
cnt = 292	feature = 527	correl = 0.0491358	descr = N_Gram_GACTG
cnt = 293	feature = 350	correl = 0.0321286	descr = N_Gram_CATG
cnt = 294	feature = 358	correl = -0.0295198	descr = N_Gram_CCAA
cnt = 295	feature = 474	correl = -0.0299737	descr = N_Gram_CTCCC
cnt = 296	feature = 616	correl = -0.0479156	descr = N_Gram_GGAGG
cnt = 297	feature = 704	correl = -0.0332756	descr = N_Gram_GTTGG
cnt = 298	feature = 482	correl = 0.0379906	descr = N_Gram_CTGAT
cnt = 299	feature = 294	correl = 0.0286774	descr = N_Gram_ATGAA
cnt = 300	feature = 898	correl = 0.0599068	descr = N_Gram_TTGTT
cnt = 301	feature = 736	correl = 0.07612	descr = N_Gram_TAGC
cnt = 302	feature = 723	correl = 0.0309177	descr = N_Gram_TACC
cnt = 303	feature = 818	correl = 0.0381273	descr = N_Gram_TGCA
cnt = 304	feature = 773	correl = -0.0274226	descr = N_Gram_TCCTC
cnt = 305	feature = 370	correl = -0.0731085	descr = N_Gram_CCCAG
cnt = 306	feature = 495	correl = 0.0412742	descr = N_Gram_CTTCT
cnt = 307	feature = 64	correl = 0.0898249	descr = Gibbs_of_Target_Sequence__Pos_0_Step_1
cnt = 308	feature = 884	correl = 0.0378238	descr = N_Gram_TTGA
cnt = 309	feature = 240	correl = 0.0456574	descr = N_Gram_AGACA
cnt = 310	feature = 531	correl = -0.027193	descr = N_Gram_GAGC
cnt = 311	feature = 82	correl = 0.421589	descr = Gibbs_of_Target_Sequence__Pos_20_Step_1
cnt = 312	feature = 626	correl = -0.112088	descr = N_Gram_GGCCC
cnt = 313	feature = 430	correl = -0.0926276	descr = N_Gram_CGCG
cnt = 314	feature = 855	correl = 0.0669124	descr = N_Gram_TGTTT
cnt = 315	feature = 667	correl = 0.0420306	descr = N_Gram_GTAA
cnt = 316	feature = 739	correl = 0.0227476	descr = N_Gram_TAGG
cnt = 317	feature = 606	correl = -0.0358128	descr = N_Gram_GGAA
cnt = 318	feature = 426	correl = -0.0395642	descr = N_Gram_CGCA
cnt = 319	feature = 263	correl = 0.0356373	descr = N_Gram_AGTC
cnt = 320	feature = 633	correl = -0.0572201	descr = N_Gram_GGCT
cnt = 321	feature = 695	correl = 0.0295919	descr = N_Gram_GTGT
cnt = 322	feature = 904	correl = 0.0623761	descr = N_Gram_TTTCT
cnt = 323	feature = 549	correl = -0.0695133	descr = N_Gram_GCAA
cnt = 324	feature = 540	correl = -0.053251	descr = N_Gram_GATG
cnt = 325	feature = 213	correl = -0.0229433	descr = N_Gram_ACCC
cnt = 326	feature = 334	correl = -0.059169	descr = N_Gram_CAGA
cnt = 327	feature = 210	correl = -0.0378198	descr = N_Gram_ACCA
cnt = 328	feature = 881	correl = 0.086888	descr = N_Gram_TTCTG
cnt = 329	feature = 228	correl = 0.0456891	descr = N_Gram_ACTA
cnt = 330	feature = 875	correl = 0.0393284	descr = N_Gram_TTCG
cnt = 331	feature = 553	correl = -0.0287776	descr = N_Gram_GCAC
cnt = 332	feature = 684	correl = 0.0356436	descr = N_Gram_GTGA
cnt = 333	feature = 882	correl = 0.0629653	descr = N_Gram_TTCTT
cnt = 334	feature = 442	correl = -0.062397	descr = N_Gram_CGGG
cnt = 335	feature = 654	correl = 0.0310147	descr = N_Gram_GGTA
cnt = 336	feature = 79	correl = 0.0955657	descr = Gibbs_of_Target_Sequence__Pos_17_Step_1
cnt = 337	feature = 779	correl = 0.0490702	descr = N_Gram_TCGC
cnt = 338	feature = 273	correl = 0.0425302	descr = N_Gram_ATAG
cnt = 339	feature = 843	correl = 0.0607986	descr = N_Gram_TGTA
cnt = 340	feature = 825	correl = 0.0341259	descr = N_Gram_TGCT
cnt = 341	feature = 848	correl = 0.0343662	descr = N_Gram_TGTC
cnt = 342	feature = 787	correl = 0.0528745	descr = N_Gram_TCGT
cnt = 343	feature = 337	correl = -0.0492767	descr = N_Gram_CAGC
cnt = 344	feature = 714	correl = 0.0652952	descr = N_Gram_TAAG
cnt = 345	feature = 409	correl = 0.0385306	descr = N_Gram_CCTT
cnt = 346	feature = 663	correl = -0.0441347	descr = N_Gram_GGTT
cnt = 347	feature = 614	correl = -0.0475863	descr = N_Gram_GGAG
cnt = 348	feature = 508	correl = -0.0274072	descr = N_Gram_GAAG
cnt = 349	feature = 66	correl = -0.172686	descr = Gibbs_of_Target_Sequence__Pos_2_Step_1
cnt = 350	feature = 478	correl = 0.0251489	descr = N_Gram_CTCT
cnt = 351	feature = 753	correl = 0.0641284	descr = N_Gram_TATT
cnt = 352	feature = 496	correl = 0.056285	descr = N_Gram_CTTG
cnt = 353	feature = 680	correl = 0.0557464	descr = N_Gram_GTCG
cnt = 354	feature = 579	correl = -0.0545494	descr = N_Gram_GCGC
cnt = 355	feature = 592	correl = -0.0253272	descr = N_Gram_GCTC
cnt = 356	feature = 298	correl = -0.0615913	descr = N_Gram_ATGG
cnt = 357	feature = 646	correl = -0.0909727	descr = N_Gram_GGGG
cnt = 358	feature = 765	correl = 0.0284397	descr = N_Gram_TCCA
cnt = 359	feature = 515	correl = 0.0315945	descr = N_Gram_GACA
cnt = 360	feature = 65	correl = -0.0418686	descr = Gibbs_of_Target_Sequence__Pos_1_Step_1
cnt = 361	feature = 384	correl = -0.101758	descr = N_Gram_CCGA
cnt = 362	feature = 620	correl = -0.0768101	descr = N_Gram_GGCA
cnt = 363	feature = 518	correl = -0.0662967	descr = N_Gram_GACC
cnt = 364	feature = 475	correl = -0.0731856	descr = N_Gram_CTCG
cnt = 365	feature = 303	correl = 0.0483675	descr = N_Gram_ATTA
cnt = 366	feature = 316	correl = -0.0262528	descr = N_Gram_CAAA
cnt = 367	feature = 256	correl = -0.0515914	descr = N_Gram_AGGG
cnt = 368	feature = 206	correl = 0.063513	descr = N_Gram_ACAT
cnt = 369	feature = 597	correl = -0.0260742	descr = N_Gram_GCTG
cnt = 370	feature = 277	correl = 0.0805155	descr = N_Gram_ATAT
cnt = 371	feature = 105	correl = -0.0709674	descr = Xue_Structure_Feature_A100
cnt = 372	feature = 583	correl = -0.0880488	descr = N_Gram_GCGG
cnt = 373	feature = 389	correl = -0.0489153	descr = N_Gram_CCGC
cnt = 374	feature = 68	correl = 0.0527539	descr = Gibbs_of_Target_Sequence__Pos_5_Step_1
cnt = 375	feature = 706	correl = 0.0503992	descr = N_Gram_GTTT
cnt = 376	feature = 293	correl = 0.0357023	descr = N_Gram_ATGA
cnt = 377	feature = 348	correl = 0.0241767	descr = N_Gram_CATC
cnt = 378	feature = 732	correl = 0.0529332	descr = N_Gram_TAGA
cnt = 379	feature = 659	correl = -0.0789446	descr = N_Gram_GGTG
cnt = 380	feature = 71	correl = 0.0723653	descr = Gibbs_of_Target_Sequence__Pos_8_Step_1
cnt = 381	feature = 494	correl = 0.0316758	descr = N_Gram_CTTC
cnt = 382	feature = 80	correl = 0.1985	descr = Gibbs_of_Target_Sequence__Pos_18_Step_1
cnt = 383	feature = 891	correl = 0.0233218	descr = N_Gram_TTGG
cnt = 384	feature = 791	correl = 0.071727	descr = N_Gram_TCTA
cnt = 385	feature = 75	correl = 0.11726	descr = Gibbs_of_Target_Sequence__Pos_13_Step_1
cnt = 386	feature = 676	correl = -0.0726291	descr = N_Gram_GTCC
cnt = 387	feature = 666	correl = 0.0532153	descr = N_Gram_GTA
cnt = 388	feature = 900	correl = 0.0270261	descr = N_Gram_TTTA
cnt = 389	feature = 799	correl = 0.0739686	descr = N_Gram_TCTG
cnt = 390	feature = 813	correl = 0.0343589	descr = N_Gram_TGAT
cnt = 391	feature = 462	correl = 0.0682583	descr = N_Gram_CTAC
cnt = 392	feature = 641	correl = -0.115914	descr = N_Gram_GGGC
cnt = 393	feature = 767	correl = -0.0361798	descr = N_Gram_TCCC
cnt = 394	feature = 894	correl = 0.0882352	descr = N_Gram_TTGT
cnt = 395	feature = 307	correl = 0.0810179	descr = N_Gram_ATTC
cnt = 396	feature = 483	correl = -0.0306642	descr = N_Gram_CTGC
cnt = 397	feature = 863	correl = 0.0442098	descr = N_Gram_TTAG
cnt = 398	feature = 412	correl = -0.0749117	descr = N_Gram_CGA
cnt = 399	feature = 624	correl = -0.122645	descr = N_Gram_GGCC
cnt = 400	feature = 910	correl = 0.0455375	descr = N_Gram_TTTT
cnt = 401	feature = 227	correl = 0.0343784	descr = N_Gram_ACT
cnt = 402	feature = 556	correl = -0.0416818	descr = N_Gram_GCAG
cnt = 403	feature = 701	correl = -0.0584296	descr = N_Gram_GTTG
cnt = 404	feature = 74	correl = 0.0566559	descr = Gibbs_of_Target_Sequence__Pos_11_Step_1
cnt = 405	feature = 837	correl = -0.0506454	descr = N_Gram_TGGG
cnt = 406	feature = 808	correl = 0.0607381	descr = N_Gram_TGAA
cnt = 407	feature = 78	correl = 0.124245	descr = Gibbs_of_Target_Sequence__Pos_16_Step_1
cnt = 408	feature = 72	correl = 0.090977	descr = Gibbs_of_Target_Sequence__Pos_9_Step_1
cnt = 409	feature = 326	correl = -0.0341112	descr = N_Gram_CAC
cnt = 410	feature = 803	correl = 0.0676648	descr = N_Gram_TCTT
cnt = 411	feature = 650	correl = -0.0499848	descr = N_Gram_GGGT
cnt = 412	feature = 70	correl = 0.1472	descr = Gibbs_of_Target_Sequence__Pos_7_Step_1
cnt = 413	feature = 76	correl = 0.144465	descr = Gibbs_of_Target_Sequence__Pos_14_Step_1
cnt = 414	feature = 77	correl = 0.0992392	descr = Gibbs_of_Target_Sequence__Pos_15_Step_1
cnt = 415	feature = 719	correl = 0.0622476	descr = N_Gram_TAC
cnt = 416	feature = 73	correl = 0.121598	descr = Gibbs_of_Target_Sequence__Pos_10_Step_1
cnt = 417	feature = 69	correl = 0.0944954	descr = Gibbs_of_Target_Sequence__Pos_6_Step_1
cnt = 418	feature = 314	correl = 0.0291526	descr = N_Gram_ATTT
cnt = 419	feature = 396	correl = -0.0402968	descr = N_Gram_CCT
cnt = 420	feature = 878	correl = 0.100381	descr = N_Gram_TTCT
cnt = 421	feature = 806	correl = 0.0541959	descr = N_Gram_TG
cnt = 422	feature = 548	correl = -0.0516503	descr = N_Gram_GCA
cnt = 423	feature = 344	correl = 0.0624002	descr = N_Gram_CAT
cnt = 424	feature = 436	correl = -0.0909114	descr = N_Gram_CGG
cnt = 425	feature = 743	correl = 0.109277	descr = N_Gram_TAT
cnt = 426	feature = 709	correl = 0.0623506	descr = N_Gram_TAA
cnt = 427	feature = 883	correl = 0.112654	descr = N_Gram_TTG
cnt = 428	feature = 653	correl = -0.0389671	descr = N_Gram_GGT
cnt = 429	feature = 578	correl = -0.091515	descr = N_Gram_GCG
cnt = 430	feature = 368	correl = -0.138935	descr = N_Gram_CCC
cnt = 431	feature = 491	correl = 0.0647841	descr = N_Gram_CTT
cnt = 432	feature = 470	correl = -0.0306488	descr = N_Gram_CTC
cnt = 433	feature = 857	correl = 0.0622678	descr = N_Gram_TTA
cnt = 434	feature = 790	correl = 0.109667	descr = N_Gram_TCT
cnt = 435	feature = 871	correl = 0.0897413	descr = N_Gram_TTC
cnt = 436	feature = 604	correl = -0.120051	descr = N_Gram_GG
cnt = 437	feature = 899	correl = 0.0993408	descr = N_Gram_TTT
cnt = 438	feature = 356	correl = -0.0863614	descr = N_Gram_CC
cnt = 439	feature = 271	correl = 0.104119	descr = N_Gram_AT
cnt = 440	feature = 856	correl = 0.155758	descr = N_Gram_TT
cnt = 441	feature = 83	correl = 0.233596	descr = PF_RNAi_Fold_Energy
cnt = 442	feature = 708	correl = 0.169841	descr = N_Gram_TA
cnt = 443	feature = 63	correl = 0.273316	descr = Gibbs_of_Target_Sequence_
num rows = 2188
num_elements = 971472
..*
optimization finished, #iter = 2310
nu = 0.253806
obj = -43.872620, rho = -0.748398
nSV = 993, nBSV = 241
num rows = 243
num_elements = 107892
*
optimization finished, #iter = 210
nu = 0.211185
obj = -4.191757, rho = -0.763957
nSV = 133, nBSV = 5
..*
optimization finished, #iter = 2310
nu = 0.253806
obj = -43.872620, rho = -0.748398
nSV = 993, nBSV = 241
CFS merit scores = 1.36338
CFS merit scores = 1.58308
CFS merit scores = 1.83035
CFS merit scores = 2.05936
CFS merit scores = 2.26794
CFS merit scores = 2.46162
CFS merit scores = 2.63678
CFS merit scores = 2.79297
CFS merit scores = 2.93913
CFS merit scores = 3.07777
CFS merit scores = 3.20939
CFS merit scores = 3.33435
CFS merit scores = 3.45387
CFS merit scores = 3.56837
CFS merit scores = 3.67793
CFS merit scores = 3.78194
CFS merit scores = 3.88261
CFS merit scores = 3.9782
CFS merit scores = 4.07046
CFS merit scores = 4.15956
CFS merit scores = 4.2451
CFS merit scores = 4.32689
CFS merit scores = 4.40564
CFS merit scores = 4.48214
CFS merit scores = 4.5567
CFS merit scores = 4.62939
CFS merit scores = 4.69972
CFS merit scores = 4.76787
CFS merit scores = 4.83416
CFS merit scores = 4.89846
CFS merit scores = 4.96031
CFS merit scores = 5.01708
CFS merit scores = 5.07202
CFS merit scores = 5.12342
CFS merit scores = 5.17217
CFS merit scores = 5.22003
CFS merit scores = 5.26651
CFS merit scores = 5.31155
CFS merit scores = 5.35548
CFS merit scores = 5.39501
CFS merit scores = 5.43322
CFS merit scores = 5.47087
CFS merit scores = 5.50804
CFS merit scores = 5.54396
CFS merit scores = 5.57884
CFS merit scores = 5.61256
CFS merit scores = 5.64549
CFS merit scores = 5.67731
CFS merit scores = 5.70672
CFS merit scores = 5.73524
CFS merit scores = 5.76287
CFS merit scores = 5.78982
CFS merit scores = 5.81569
CFS merit scores = 5.84058
CFS merit scores = 5.86472
CFS merit scores = 5.88859
CFS merit scores = 5.91223
CFS merit scores = 5.93489
CFS merit scores = 5.95648
CFS merit scores = 5.97717
CFS merit scores = 5.99708
CFS merit scores = 6.01571
CFS merit scores = 6.03338
CFS merit scores = 6.05073
CFS merit scores = 6.06702
CFS merit scores = 6.08249
CFS merit scores = 6.09736
CFS merit scores = 6.11201
CFS merit scores = 6.12675
CFS merit scores = 6.14103
CFS merit scores = 6.15513
CFS merit scores = 6.16851
CFS merit scores = 6.18091
CFS merit scores = 6.19311
CFS merit scores = 6.20496
CFS merit scores = 6.2166
CFS merit scores = 6.22807
CFS merit scores = 6.23872
CFS merit scores = 6.24905
CFS merit scores = 6.25886
CFS merit scores = 6.26864
CFS merit scores = 6.27762
CFS merit scores = 6.28591
CFS merit scores = 6.29289
CFS merit scores = 6.29979
CFS merit scores = 6.30647
CFS merit scores = 6.31304
CFS merit scores = 6.31971
CFS merit scores = 6.32628
CFS merit scores = 6.33307
CFS merit scores = 6.33915
CFS merit scores = 6.34502
CFS merit scores = 6.3507
CFS merit scores = 6.35589
CFS merit scores = 6.3608
CFS merit scores = 6.36551
CFS merit scores = 6.36992
CFS merit scores = 6.37421
CFS merit scores = 6.37873
CFS merit scores = 6.38326
CFS merit scores = 6.3878
CFS merit scores = 6.39189
CFS merit scores = 6.39619
CFS merit scores = 6.4005
CFS merit scores = 6.40469
CFS merit scores = 6.40828
CFS merit scores = 6.41192
CFS merit scores = 6.41557
CFS merit scores = 6.41927
CFS merit scores = 6.42294
CFS merit scores = 6.42659
CFS merit scores = 6.42971
CFS merit scores = 6.43287
CFS merit scores = 6.43589
CFS merit scores = 6.43913
CFS merit scores = 6.4421
CFS merit scores = 6.44482
CFS merit scores = 6.44762
CFS merit scores = 6.45022
CFS merit scores = 6.45298
CFS merit scores = 6.45578
CFS merit scores = 6.45801
CFS merit scores = 6.45974
CFS merit scores = 6.46147
CFS merit scores = 6.46332
CFS merit scores = 6.46533
CFS merit scores = 6.46685
CFS merit scores = 6.46816
CFS merit scores = 6.46962
CFS merit scores = 6.47114
CFS merit scores = 6.47235
CFS merit scores = 6.47363
CFS merit scores = 6.47472
CFS merit scores = 6.47582
CFS merit scores = 6.47669
CFS merit scores = 6.47765
CFS merit scores = 6.47838
CFS merit scores = 6.47924
CFS merit scores = 6.48006
CFS merit scores = 6.48074
CFS merit scores = 6.48142
CFS merit scores = 6.48201
CFS merit scores = 6.48259
CFS merit scores = 6.48339
CFS merit scores = 6.48398
CFS merit scores = 6.4844
CFS merit scores = 6.48488
CFS merit scores = 6.48562
CFS merit scores = 6.4864
CFS merit scores = 6.48687
CFS merit scores = 6.4874
CFS merit scores = 6.48802
CFS merit scores = 6.48871
CFS merit scores = 6.48951
CFS merit scores = 6.49028
CFS merit scores = 6.49079
CFS merit scores = 6.49104
CFS merit scores = 6.49133
CFS merit scores = 6.49173
CFS merit scores = 6.49174
CFS merit scores = 6.49136
CFS merit scores = 6.49104
CFS merit scores = 6.4908
CFS merit scores = 6.49063
CFS merit scores = 6.49048
CFS merit scores = 6.49026
CFS merit scores = 6.49019
CFS merit scores = 6.49017
CFS merit scores = 6.48982
CFS merit scores = 6.48945
CFS merit scores = 6.48914
CFS merit scores = 6.48876
CFS merit scores = 6.48841
CFS merit scores = 6.48816
CFS merit scores = 6.48781
CFS merit scores = 6.48748
CFS merit scores = 6.48709
CFS merit scores = 6.4867
CFS merit scores = 6.48614
CFS merit scores = 6.4855
CFS merit scores = 6.48492
CFS merit scores = 6.48446
CFS merit scores = 6.48373
CFS merit scores = 6.48304
CFS merit scores = 6.48237
CFS merit scores = 6.48174
CFS merit scores = 6.48105
CFS merit scores = 6.48053
CFS merit scores = 6.47984
CFS merit scores = 6.47904
CFS merit scores = 6.47828
CFS merit scores = 6.47742
CFS merit scores = 6.47656
CFS merit scores = 6.4757
CFS merit scores = 6.47482
CFS merit scores = 6.47394
CFS merit scores = 6.47309
CFS merit scores = 6.47226
CFS merit scores = 6.47143
CFS merit scores = 6.47048
CFS merit scores = 6.46938
CFS merit scores = 6.46837
CFS merit scores = 6.46737
CFS merit scores = 6.4662
CFS merit scores = 6.4651
CFS merit scores = 6.46395
CFS merit scores = 6.46278
CFS merit scores = 6.46164
CFS merit scores = 6.46054
CFS merit scores = 6.45942
CFS merit scores = 6.45842
CFS merit scores = 6.45727
CFS merit scores = 6.45612
CFS merit scores = 6.45503
CFS merit scores = 6.45392
CFS merit scores = 6.45281
CFS merit scores = 6.45158
CFS merit scores = 6.4503
CFS merit scores = 6.4491
CFS merit scores = 6.44785
CFS merit scores = 6.44663
CFS merit scores = 6.4453
CFS merit scores = 6.44403
CFS merit scores = 6.44268
CFS merit scores = 6.44135
CFS merit scores = 6.44009
CFS merit scores = 6.43878
CFS merit scores = 6.43734
CFS merit scores = 6.43604
CFS merit scores = 6.4347
CFS merit scores = 6.43346
CFS merit scores = 6.43226
CFS merit scores = 6.43107
CFS merit scores = 6.42981
CFS merit scores = 6.42856
CFS merit scores = 6.42733
CFS merit scores = 6.42608
CFS merit scores = 6.42468
CFS merit scores = 6.42331
CFS merit scores = 6.42192
CFS merit scores = 6.42051
CFS merit scores = 6.41913
CFS merit scores = 6.41776
CFS merit scores = 6.41624
CFS merit scores = 6.41477
CFS merit scores = 6.41334
CFS merit scores = 6.41179
CFS merit scores = 6.41013
CFS merit scores = 6.40842
CFS merit scores = 6.40664
CFS merit scores = 6.40481
CFS merit scores = 6.40299
CFS merit scores = 6.4012
CFS merit scores = 6.39939
CFS merit scores = 6.39762
CFS merit scores = 6.39587
CFS merit scores = 6.3941
CFS merit scores = 6.39238
CFS merit scores = 6.39069
CFS merit scores = 6.38903
CFS merit scores = 6.38726
CFS merit scores = 6.38551
CFS merit scores = 6.3837
CFS merit scores = 6.38192
CFS merit scores = 6.38019
CFS merit scores = 6.37848
CFS merit scores = 6.37682
CFS merit scores = 6.37501
CFS merit scores = 6.37325
CFS merit scores = 6.37156
CFS merit scores = 6.36994
CFS merit scores = 6.36829
CFS merit scores = 6.36656
CFS merit scores = 6.36485
CFS merit scores = 6.36306
CFS merit scores = 6.36128
CFS merit scores = 6.35953
CFS merit scores = 6.35767
CFS merit scores = 6.35577
CFS merit scores = 6.35385
CFS merit scores = 6.35198
CFS merit scores = 6.35011
CFS merit scores = 6.34811
CFS merit scores = 6.34616
CFS merit scores = 6.3441
CFS merit scores = 6.34211
CFS merit scores = 6.34014
CFS merit scores = 6.33813
CFS merit scores = 6.33611
CFS merit scores = 6.3341
CFS merit scores = 6.33213
CFS merit scores = 6.33015
CFS merit scores = 6.32816
CFS merit scores = 6.3262
CFS merit scores = 6.3243
CFS merit scores = 6.32226
CFS merit scores = 6.32012
CFS merit scores = 6.31786
CFS merit scores = 6.31565
CFS merit scores = 6.31339
CFS merit scores = 6.31113
CFS merit scores = 6.30888
CFS merit scores = 6.30659
CFS merit scores = 6.30431
CFS merit scores = 6.30205
CFS merit scores = 6.29985
CFS merit scores = 6.29771
CFS merit scores = 6.29557
CFS merit scores = 6.29342
CFS merit scores = 6.29136
CFS merit scores = 6.2892
CFS merit scores = 6.28705
CFS merit scores = 6.2849
CFS merit scores = 6.28272
CFS merit scores = 6.28059
CFS merit scores = 6.27843
CFS merit scores = 6.27626
CFS merit scores = 6.27415
CFS merit scores = 6.2719
CFS merit scores = 6.26967
CFS merit scores = 6.26733
CFS merit scores = 6.26492
CFS merit scores = 6.26255
CFS merit scores = 6.26017
CFS merit scores = 6.25778
CFS merit scores = 6.25539
CFS merit scores = 6.25295
CFS merit scores = 6.25045
CFS merit scores = 6.24796
CFS merit scores = 6.24546
CFS merit scores = 6.24301
CFS merit scores = 6.24048
CFS merit scores = 6.23799
CFS merit scores = 6.23546
CFS merit scores = 6.23288
CFS merit scores = 6.23023
CFS merit scores = 6.22748
CFS merit scores = 6.22481
CFS merit scores = 6.22215
CFS merit scores = 6.21953
CFS merit scores = 6.21689
CFS merit scores = 6.21428
CFS merit scores = 6.21167
CFS merit scores = 6.20906
CFS merit scores = 6.20651
CFS merit scores = 6.2039
CFS merit scores = 6.20116
CFS merit scores = 6.19834
CFS merit scores = 6.19532
CFS merit scores = 6.19237
CFS merit scores = 6.18943
CFS merit scores = 6.18642
CFS merit scores = 6.18345
CFS merit scores = 6.18042
CFS merit scores = 6.17725
CFS merit scores = 6.1738
CFS merit scores = 6.17038
CFS merit scores = 6.16701
CFS merit scores = 6.16359
CFS merit scores = 6.1602
CFS merit scores = 6.15665
CFS merit scores = 6.1531
CFS merit scores = 6.14957
CFS merit scores = 6.14602
CFS merit scores = 6.14253
CFS merit scores = 6.13905
CFS merit scores = 6.13558
CFS merit scores = 6.13211
CFS merit scores = 6.12862
CFS merit scores = 6.1251
CFS merit scores = 6.12161
CFS merit scores = 6.118
CFS merit scores = 6.11436
CFS merit scores = 6.11077
CFS merit scores = 6.10718
CFS merit scores = 6.10348
CFS merit scores = 6.09977
CFS merit scores = 6.09603
CFS merit scores = 6.09223
CFS merit scores = 6.0884
CFS merit scores = 6.08466
CFS merit scores = 6.0808
CFS merit scores = 6.07692
CFS merit scores = 6.07311
CFS merit scores = 6.06929
CFS merit scores = 6.06524
CFS merit scores = 6.06122
CFS merit scores = 6.05726
CFS merit scores = 6.05331
CFS merit scores = 6.04935
CFS merit scores = 6.04539
CFS merit scores = 6.04146
CFS merit scores = 6.03749
CFS merit scores = 6.03354
CFS merit scores = 6.02962
CFS merit scores = 6.02573
CFS merit scores = 6.02186
CFS merit scores = 6.01802
CFS merit scores = 6.01418
CFS merit scores = 6.01026
CFS merit scores = 6.00639
CFS merit scores = 6.00252
CFS merit scores = 5.99857
CFS merit scores = 5.99464
CFS merit scores = 5.99068
CFS merit scores = 5.98671
CFS merit scores = 5.98273
CFS merit scores = 5.97878
CFS merit scores = 5.9748
CFS merit scores = 5.97079
CFS merit scores = 5.96678
CFS merit scores = 5.96277
CFS merit scores = 5.95878
CFS merit scores = 5.95466
CFS merit scores = 5.95046
CFS merit scores = 5.94631
CFS merit scores = 5.94217
CFS merit scores = 5.938
CFS merit scores = 5.9338
CFS merit scores = 5.92956
CFS merit scores = 5.92504
CFS merit scores = 5.92057
CFS merit scores = 5.91607
CFS merit scores = 5.9116
CFS merit scores = 5.90703
CFS merit scores = 5.90237
CFS merit scores = 5.89761
CFS merit scores = 5.89289
CFS merit scores = 5.88818
CFS merit scores = 5.88341
CFS merit scores = 5.87864
CFS merit scores = 5.87391
CFS merit scores = 5.86917
CFS merit scores = 5.86436
CFS merit scores = 5.85958
CFS merit scores = 5.85468
CFS merit scores = 5.84974
CFS merit scores = 5.84477
CFS merit scores = 5.83954
CFS merit scores = 5.83433
CFS merit scores = 5.82896
CFS merit scores = 5.82354
CFS merit scores = 5.81796
CFS merit scores = 5.8123
CFS merit scores = 5.80654
CFS merit scores = 5.80082
CFS merit scores = 5.79515
CFS merit scores = 5.78941
CFS merit scores = 5.78348
CFS merit scores = 5.77724
CFS merit scores = 5.77082
CFS merit scores = 5.76437
CFS merit scores = 5.75785
CFS merit scores = 5.75133
CFS merit scores = 5.74484
CFS merit scores = 5.73826
CFS merit scores = 5.73151
CFS merit scores = 5.72479
CFS merit scores = 5.71791
CFS merit scores = 5.71076
CFS merit scores = 5.70349
CFS merit scores = 5.69622
CFS merit scores = 5.68878
CFS merit scores = 5.68132
CFS merit scores = 5.67358
CFS merit scores = 5.66584
CFS merit scores = 5.65816
CFS merit scores = 5.65017
CFS merit scores = 5.64203
CFS merit scores = 5.63361
CFS merit scores = 5.62485
CFS merit scores = 5.61581
CFS merit scores = 5.60624
CFS merit scores = 5.59645
CFS merit scores = 5.5864
CFS merit scores = 5.57579
CFS merit scores = 5.56437
CFS merit scores = 5.55142
CFS merit scores = 5.53797
CFS merit scores = 5.52333
CFS merit scores = 5.49721
cnt = 1	feature = 64	correl = 0.363379	descr = Position_Specific_Bin_Base_20_Base_A
cnt = 2	feature = 60	correl = 0.186379	descr = Position_Specific_Bin_Base_19_Base_A
cnt = 3	feature = 8	correl = 0.121431	descr = Position_Specific_Bin_Base_2_Base_G
cnt = 4	feature = 2	correl = -0.149004	descr = Position_Specific_Bin_Base_0_Base_G
cnt = 5	feature = 14	correl = -0.0774296	descr = Position_Specific_Bin_Base_4_Base_C
cnt = 6	feature = 796	correl = 0.0335408	descr = N_Gram_TCAGT
cnt = 7	feature = 232	correl = 0.0265427	descr = N_Gram_ACGCT
cnt = 8	feature = 582	correl = -0.0702504	descr = N_Gram_GCAAA
cnt = 9	feature = 892	correl = 0.0333516	descr = N_Gram_TTAGC
cnt = 10	feature = 577	correl = 0.0388849	descr = N_Gram_GATTA
cnt = 11	feature = 231	correl = -0.0321312	descr = N_Gram_ACGCA
cnt = 12	feature = 857	correl = -0.0227017	descr = N_Gram_TGCCT
cnt = 13	feature = 816	correl = -0.0442296	descr = N_Gram_TCGCG
cnt = 14	feature = 815	correl = 0.0530325	descr = N_Gram_TCGCA
cnt = 15	feature = 625	correl = -0.0494015	descr = N_Gram_GCGTT
cnt = 16	feature = 336	correl = 0.0274122	descr = N_Gram_CAACG
cnt = 17	feature = 756	correl = 0.0276855	descr = N_Gram_TACCT
cnt = 18	feature = 778	correl = 0.051745	descr = N_Gram_TATCG
cnt = 19	feature = 708	correl = -0.0234628	descr = N_Gram_GTCCG
cnt = 20	feature = 449	correl = -0.0482257	descr = N_Gram_CGAGT
cnt = 21	feature = 505	correl = 0.0313429	descr = N_Gram_CTATC
cnt = 22	feature = 714	correl = 0.0478948	descr = N_Gram_GTCTA
cnt = 23	feature = 426	correl = 0.0263658	descr = N_Gram_CCTAT
cnt = 24	feature = 485	correl = -0.0511879	descr = N_Gram_CGTCG
cnt = 25	feature = 624	correl = -0.0240268	descr = N_Gram_GCGTG
cnt = 26	feature = 578	correl = 0.0453418	descr = N_Gram_GATTG
cnt = 27	feature = 283	correl = 0.0262498	descr = N_Gram_ATAGC
cnt = 28	feature = 755	correl = 0.0225324	descr = N_Gram_TACCG
cnt = 29	feature = 782	correl = 0.0365681	descr = N_Gram_TATGT
cnt = 30	feature = 229	correl = -0.0393504	descr = N_Gram_ACGAA
cnt = 31	feature = 502	correl = -0.0255888	descr = N_Gram_CTAGG
cnt = 32	feature = 748	correl = -0.0215768	descr = N_Gram_TAATG
cnt = 33	feature = 286	correl = 0.0294834	descr = N_Gram_ATATA
cnt = 34	feature = 919	correl = 0.0282072	descr = N_Gram_TTGCG
cnt = 35	feature = 476	correl = -0.0616535	descr = N_Gram_CGGGG
cnt = 36	feature = 480	correl = -0.0250027	descr = N_Gram_CGGTG
cnt = 37	feature = 529	correl = 0.0289254	descr = N_Gram_CTTAG
cnt = 38	feature = 284	correl = 0.0347119	descr = N_Gram_ATAGG
cnt = 39	feature = 823	correl = 0.0879704	descr = N_Gram_TCGTG
cnt = 40	feature = 655	correl = -0.0284488	descr = N_Gram_GGCAC
cnt = 41	feature = 645	correl = -0.0588814	descr = N_Gram_GGACC
cnt = 42	feature = 451	correl = -0.0312372	descr = N_Gram_CGATA
cnt = 43	feature = 481	correl = -0.0311573	descr = N_Gram_CGGTT
cnt = 44	feature = 484	correl = -0.0462418	descr = N_Gram_CGTCC
cnt = 45	feature = 516	correl = 0.0284235	descr = N_Gram_CTCTA
cnt = 46	feature = 739	correl = 0.0563375	descr = N_Gram_TAAAC
cnt = 47	feature = 418	correl = -0.0412444	descr = N_Gram_CCGCT
cnt = 48	feature = 613	correl = -0.0393818	descr = N_Gram_GCGCA
cnt = 49	feature = 500	correl = 0.0258957	descr = N_Gram_CTAGA
cnt = 50	feature = 553	correl = -0.0301663	descr = N_Gram_GACGG
cnt = 51	feature = 412	correl = -0.0570658	descr = N_Gram_CCGAA
cnt = 52	feature = 452	correl = -0.0230941	descr = N_Gram_CGATC
cnt = 53	feature = 560	correl = -0.0396741	descr = N_Gram_GAGAT
cnt = 54	feature = 584	correl = -0.0731848	descr = N_Gram_GCAAT
cnt = 55	feature = 314	correl = -0.0221883	descr = N_Gram_ATGTA
cnt = 56	feature = 752	correl = 0.0835953	descr = N_Gram_TACAA
cnt = 57	feature = 277	correl = -0.0227504	descr = N_Gram_AGTGG
cnt = 58	feature = 677	correl = -0.0235753	descr = N_Gram_GGGCT
cnt = 59	feature = 413	correl = -0.0467503	descr = N_Gram_CCGAC
cnt = 60	feature = 759	correl = 0.068002	descr = N_Gram_TACTA
cnt = 61	feature = 621	correl = -0.046508	descr = N_Gram_GCGGT
cnt = 62	feature = 335	correl = 0.0261098	descr = N_Gram_CAACC
cnt = 63	feature = 695	correl = -0.0472679	descr = N_Gram_GGTTA
cnt = 64	feature = 700	correl = 0.0460699	descr = N_Gram_GTAAG
cnt = 65	feature = 620	correl = -0.0263238	descr = N_Gram_GCGGG
cnt = 66	feature = 843	correl = 0.0383422	descr = N_Gram_TGAAC
cnt = 67	feature = 711	correl = 0.0526348	descr = N_Gram_GTCGC
cnt = 68	feature = 701	correl = -0.0263622	descr = N_Gram_GTAAT
cnt = 69	feature = 495	correl = 0.064784	descr = N_Gram_CTAAG
cnt = 70	feature = 368	correl = -0.0551569	descr = N_Gram_CATAA
cnt = 71	feature = 490	correl = -0.06787	descr = N_Gram_CGTTC
cnt = 72	feature = 671	correl = -0.0647601	descr = N_Gram_GGGAA
cnt = 73	feature = 337	correl = 0.0487995	descr = N_Gram_CAAGC
cnt = 74	feature = 917	correl = 0.0404474	descr = N_Gram_TTGCA
cnt = 75	feature = 510	correl = -0.029587	descr = N_Gram_CTCAC
cnt = 76	feature = 897	correl = 0.0231801	descr = N_Gram_TTATT
cnt = 77	feature = 819	correl = 0.0385944	descr = N_Gram_TCGGA
cnt = 78	feature = 702	correl = 0.0316502	descr = N_Gram_GTACC
cnt = 79	feature = 820	correl = -0.0262676	descr = N_Gram_TCGGC
cnt = 80	feature = 249	correl = -0.0220244	descr = N_Gram_AGACC
cnt = 81	feature = 915	correl = 0.0368866	descr = N_Gram_TTGAC
cnt = 82	feature = 675	correl = -0.100407	descr = N_Gram_GGGCC
cnt = 83	feature = 270	correl = -0.0227126	descr = N_Gram_AGGTG
cnt = 84	feature = 514	correl = -0.0519124	descr = N_Gram_CTCGT
cnt = 85	feature = 396	correl = -0.0214254	descr = N_Gram_CCCAA
cnt = 86	feature = 598	correl = -0.0262613	descr = N_Gram_GCCAT
cnt = 87	feature = 583	correl = 0.0556304	descr = N_Gram_GCAAC
cnt = 88	feature = 616	correl = -0.0555637	descr = N_Gram_GCGCT
cnt = 89	feature = 54	correl = -0.045521	descr = Position_Specific_Bin_Base_17_Base_G
cnt = 90	feature = 926	correl = 0.04353	descr = N_Gram_TTGTG
cnt = 91	feature = 934	correl = -0.0215004	descr = N_Gram_TTTCG
cnt = 92	feature = 763	correl = 0.0351761	descr = N_Gram_TAGAA
cnt = 93	feature = 365	correl = 0.0379052	descr = N_Gram_CAGTT
cnt = 94	feature = 631	correl = 0.0434217	descr = N_Gram_GCTCT
cnt = 95	feature = 609	correl = -0.0462326	descr = N_Gram_GCCTT
cnt = 96	feature = 446	correl = -0.039993	descr = N_Gram_CGACC
cnt = 97	feature = 600	correl = -0.0819392	descr = N_Gram_GCCCA
cnt = 98	feature = 618	correl = -0.0390051	descr = N_Gram_GCGGA
cnt = 99	feature = 555	correl = 0.0702169	descr = N_Gram_GACTA
cnt = 100	feature = 660	correl = -0.027018	descr = N_Gram_GGCCG
cnt = 101	feature = 774	correl = 0.0751151	descr = N_Gram_TATAA
cnt = 102	feature = 506	correl = 0.0343333	descr = N_Gram_CTATG
cnt = 103	feature = 638	correl = -0.0601631	descr = N_Gram_GCTTT
cnt = 104	feature = 406	correl = -0.0368185	descr = N_Gram_CCCGG
cnt = 105	feature = 875	correl = 0.029628	descr = N_Gram_TGTAT
cnt = 106	feature = 547	correl = 0.0476164	descr = N_Gram_GACAA
cnt = 107	feature = 341	correl = -0.0371897	descr = N_Gram_CACAT
cnt = 108	feature = 540	correl = -0.0549028	descr = N_Gram_GAAGA
cnt = 109	feature = 461	correl = -0.0744575	descr = N_Gram_CGCGC
cnt = 110	feature = 518	correl = -0.0535952	descr = N_Gram_CTGAG
cnt = 111	feature = 705	correl = 0.0312411	descr = N_Gram_GTCAT
cnt = 112	feature = 350	correl = 0.0482254	descr = N_Gram_CACTC
cnt = 113	feature = 786	correl = 0.0221044	descr = N_Gram_TATTG
cnt = 114	feature = 45	correl = 0.0726704	descr = Position_Specific_Bin_Base_15_Base_A
cnt = 115	feature = 11	correl = 0.0690295	descr = Position_Specific_Bin_Base_3_Base_G
cnt = 116	feature = 479	correl = -0.038447	descr = N_Gram_CGGTC
cnt = 117	feature = 769	correl = 0.0280791	descr = N_Gram_TAGGC
cnt = 118	feature = 680	correl = -0.0696925	descr = N_Gram_GGGGC
cnt = 119	feature = 384	correl = -0.0225413	descr = N_Gram_CCAAG
cnt = 120	feature = 511	correl = 0.0278845	descr = N_Gram_CTCAT
cnt = 121	feature = 779	correl = 0.0242657	descr = N_Gram_TATCT
cnt = 122	feature = 545	correl = 0.030455	descr = N_Gram_GAATT
cnt = 123	feature = 809	correl = -0.0345254	descr = N_Gram_TCCTG
cnt = 124	feature = 42	correl = -0.032372	descr = Position_Specific_Bin_Base_14_Base_C
cnt = 125	feature = 556	correl = -0.0276736	descr = N_Gram_GACTC
cnt = 126	feature = 925	correl = 0.0239669	descr = N_Gram_TTGTC
cnt = 127	feature = 777	correl = 0.0665932	descr = N_Gram_TATCA
cnt = 128	feature = 275	correl = 0.0278558	descr = N_Gram_AGTCT
cnt = 129	feature = 29	correl = 0.0751094	descr = Position_Specific_Bin_Base_10_Base_A
cnt = 130	feature = 0	correl = 0.0378899	descr = Position_Specific_Bin_Base_0_Base_A
cnt = 131	feature = 813	correl = 0.0308208	descr = N_Gram_TCGAG
cnt = 132	feature = 565	correl = -0.073255	descr = N_Gram_GAGGC
cnt = 133	feature = 849	correl = -0.0272473	descr = N_Gram_TGATG
cnt = 134	feature = 775	correl = 0.0456487	descr = N_Gram_TATAG
cnt = 135	feature = 740	correl = 0.0220367	descr = N_Gram_TAAAG
cnt = 136	feature = 767	correl = 0.0536372	descr = N_Gram_TAGCA
cnt = 137	feature = 39	correl = 0.0521174	descr = Position_Specific_Bin_Base_13_Base_A
cnt = 138	feature = 307	correl = 0.0564554	descr = N_Gram_ATGAG
cnt = 139	feature = 765	correl = 0.0458411	descr = N_Gram_TAGAG
cnt = 140	feature = 315	correl = 0.0223458	descr = N_Gram_ATGTC
cnt = 141	feature = 722	correl = -0.0487883	descr = N_Gram_GTGGA
cnt = 142	feature = 642	correl = -0.0227463	descr = N_Gram_GGAAC
cnt = 143	feature = 311	correl = -0.0253183	descr = N_Gram_ATGGA
cnt = 144	feature = 264	correl = -0.0586054	descr = N_Gram_AGGAG
cnt = 145	feature = 904	correl = 0.0327375	descr = N_Gram_TTCGC
cnt = 146	feature = 260	correl = -0.0315008	descr = N_Gram_AGCGT
cnt = 147	feature = 914	correl = 0.0643269	descr = N_Gram_TTGAA
cnt = 148	feature = 262	correl = 0.0321154	descr = N_Gram_AGCTT
cnt = 149	feature = 66	correl = -0.166724	descr = Position_Specific_Bin_Base_20_Base_G
cnt = 150	feature = 593	correl = 0.0347099	descr = N_Gram_GCATT
cnt = 151	feature = 850	correl = 0.028196	descr = N_Gram_TGATT
cnt = 152	feature = 687	correl = 0.0273535	descr = N_Gram_GGTAC
cnt = 153	feature = 346	correl = -0.0367661	descr = N_Gram_CACGA
cnt = 154	feature = 880	correl = 0.069089	descr = N_Gram_TGTGT
cnt = 155	feature = 214	correl = 0.0630837	descr = N_Gram_ACAGT
cnt = 156	feature = 5	correl = -0.087233	descr = Position_Specific_Bin_Base_1_Base_G
cnt = 157	feature = 25	correl = -0.0956516	descr = Position_Specific_Bin_Base_8_Base_C
cnt = 158	feature = 37	correl = 0.0359216	descr = Position_Specific_Bin_Base_12_Base_A
cnt = 159	feature = 409	correl = -0.0689958	descr = N_Gram_CCCTG
cnt = 160	feature = 28	correl = 0.0276972	descr = Position_Specific_Bin_Base_9_Base_T
cnt = 161	feature = 257	correl = -0.0523699	descr = N_Gram_AGCCC
cnt = 162	feature = 414	correl = -0.050809	descr = N_Gram_CCGAG
cnt = 163	feature = 707	correl = -0.0546243	descr = N_Gram_GTCCC
cnt = 164	feature = 18	correl = 0.0603946	descr = Position_Specific_Bin_Base_5_Base_T
cnt = 165	feature = 501	correl = 0.0721006	descr = N_Gram_CTAGC
cnt = 166	feature = 586	correl = -0.0472726	descr = N_Gram_GCACC
cnt = 167	feature = 105	correl = -0.0713483	descr = Fold_of_RNAi_Sequence_Pos_14
cnt = 168	feature = 254	correl = -0.0434407	descr = N_Gram_AGATG
cnt = 169	feature = 296	correl = 0.0219005	descr = N_Gram_ATCCG
cnt = 170	feature = 522	correl = 0.0473386	descr = N_Gram_CTGGA
cnt = 171	feature = 596	correl = -0.0306873	descr = N_Gram_GCCAC
cnt = 172	feature = 856	correl = -0.0304017	descr = N_Gram_TGCCG
cnt = 173	feature = 787	correl = 0.0526529	descr = N_Gram_TATTT
cnt = 174	feature = 749	correl = 0.0655212	descr = N_Gram_TAATT
cnt = 175	feature = 838	correl = 0.0223697	descr = N_Gram_TCTTG
cnt = 176	feature = 869	correl = -0.0405617	descr = N_Gram_TGGGA
cnt = 177	feature = 58	correl = -0.0471093	descr = Position_Specific_Bin_Base_18_Base_G
cnt = 178	feature = 729	correl = -0.0497275	descr = N_Gram_GTTAG
cnt = 179	feature = 704	correl = 0.042001	descr = N_Gram_GTCAA
cnt = 180	feature = 213	correl = 0.0466279	descr = N_Gram_ACAGC
cnt = 181	feature = 696	correl = -0.0593672	descr = N_Gram_GGTTG
cnt = 182	feature = 294	correl = 0.0624627	descr = N_Gram_ATCCA
cnt = 183	feature = 16	correl = 0.0292485	descr = Position_Specific_Bin_Base_4_Base_T
cnt = 184	feature = 348	correl = -0.0333731	descr = N_Gram_CACGT
cnt = 185	feature = 541	correl = -0.0349037	descr = N_Gram_GAAGC
cnt = 186	feature = 723	correl = -0.0844981	descr = N_Gram_GTGGC
cnt = 187	feature = 943	correl = 0.0354029	descr = N_Gram_TTTTG
cnt = 188	feature = 848	correl = 0.0590968	descr = N_Gram_TGATA
cnt = 189	feature = 6	correl = -0.0394958	descr = Position_Specific_Bin_Base_2_Base_A
cnt = 190	feature = 667	correl = -0.0591007	descr = N_Gram_GGCTG
cnt = 191	feature = 931	correl = 0.0269124	descr = N_Gram_TTTAT
cnt = 192	feature = 792	correl = 0.0238105	descr = N_Gram_TCAAG
cnt = 193	feature = 734	correl = 0.0341291	descr = N_Gram_GTTTC
cnt = 194	feature = 33	correl = -0.0370236	descr = Position_Specific_Bin_Base_11_Base_A
cnt = 195	feature = 299	correl = 0.0494741	descr = N_Gram_ATCGA
cnt = 196	feature = 679	correl = -0.0558781	descr = N_Gram_GGGGA
cnt = 197	feature = 370	correl = 0.0250717	descr = N_Gram_CATAT
cnt = 198	feature = 462	correl = -0.0671136	descr = N_Gram_CGCGG
cnt = 199	feature = 597	correl = -0.0684797	descr = N_Gram_GCCAG
cnt = 200	feature = 47	correl = -0.0268652	descr = Position_Specific_Bin_Base_15_Base_T
cnt = 201	feature = 21	correl = -0.125311	descr = Position_Specific_Bin_Base_7_Base_C
cnt = 202	feature = 542	correl = 0.0379173	descr = N_Gram_GAAGG
cnt = 203	feature = 4	correl = -0.025699	descr = Position_Specific_Bin_Base_1_Base_C
cnt = 204	feature = 67	correl = 0.107189	descr = Position_Specific_Bin_Base_20_Base_T
cnt = 205	feature = 430	correl = -0.0820678	descr = N_Gram_CCTCG
cnt = 206	feature = 41	correl = 0.103117	descr = Position_Specific_Bin_Base_14_Base_A
cnt = 207	feature = 791	correl = 0.0510623	descr = N_Gram_TCAAC
cnt = 208	feature = 240	correl = 0.0710403	descr = N_Gram_ACTAC
cnt = 209	feature = 475	correl = -0.0574165	descr = N_Gram_CGGGC
cnt = 210	feature = 826	correl = 0.0585632	descr = N_Gram_TCTAC
cnt = 211	feature = 62	correl = -0.121985	descr = Position_Specific_Bin_Base_19_Base_G
cnt = 212	feature = 744	correl = 0.0525632	descr = N_Gram_TAAGA
cnt = 213	feature = 852	correl = 0.0242315	descr = N_Gram_TGCAA
cnt = 214	feature = 654	correl = -0.0675656	descr = N_Gram_GGCAA
cnt = 215	feature = 724	correl = -0.0569172	descr = N_Gram_GTGGG
cnt = 216	feature = 10	correl = 0.0264599	descr = Position_Specific_Bin_Base_3_Base_A
cnt = 217	feature = 568	correl = 0.0652483	descr = N_Gram_GAGTC
cnt = 218	feature = 725	correl = -0.023903	descr = N_Gram_GTGGT
cnt = 219	feature = 251	correl = -0.0296806	descr = N_Gram_AGAGG
cnt = 220	feature = 344	correl = -0.0424058	descr = N_Gram_CACCT
cnt = 221	feature = 327	correl = 0.0454373	descr = N_Gram_ATTGT
cnt = 222	feature = 420	correl = -0.105278	descr = N_Gram_CCGGC
cnt = 223	feature = 401	correl = -0.0644952	descr = N_Gram_CCCCG
cnt = 224	feature = 901	correl = 0.0285924	descr = N_Gram_TTCCA
cnt = 225	feature = 665	correl = -0.0635887	descr = N_Gram_GGCGT
cnt = 226	feature = 770	correl = 0.0311814	descr = N_Gram_TAGT
cnt = 227	feature = 297	correl = 0.0320139	descr = N_Gram_ATCCT
cnt = 228	feature = 217	correl = 0.0638831	descr = N_Gram_ACATG
cnt = 229	feature = 19	correl = -0.0328288	descr = Position_Specific_Bin_Base_6_Base_C
cnt = 230	feature = 52	correl = 0.0467491	descr = Position_Specific_Bin_Base_17_Base_A
cnt = 231	feature = 1	correl = 0.115975	descr = Position_Specific_Bin_Base_0_Base_C
cnt = 232	feature = 59	correl = 0.0331232	descr = Position_Specific_Bin_Base_18_Base_T
cnt = 233	feature = 391	correl = -0.0474574	descr = N_Gram_CCAGG
cnt = 234	feature = 909	correl = 0.0340897	descr = N_Gram_TTCTC
cnt = 235	feature = 313	correl = -0.0458542	descr = N_Gram_ATGGT
cnt = 236	feature = 326	correl = 0.0417219	descr = N_Gram_ATTGG
cnt = 237	feature = 608	correl = -0.0652143	descr = N_Gram_GCCTC
cnt = 238	feature = 303	correl = 0.0489401	descr = N_Gram_ATCTG
cnt = 239	feature = 243	correl = 0.0668477	descr = N_Gram_ACTGA
cnt = 240	feature = 383	correl = -0.0355436	descr = N_Gram_CCAAA
cnt = 241	feature = 717	correl = 0.0222469	descr = N_Gram_GTGAA
cnt = 242	feature = 806	correl = -0.0223165	descr = N_Gram_TCCGC
cnt = 243	feature = 526	correl = 0.0387593	descr = N_Gram_CTGTT
cnt = 244	feature = 537	correl = 0.0478089	descr = N_Gram_CTTTG
cnt = 245	feature = 712	correl = -0.0257375	descr = N_Gram_GTCGG
cnt = 246	feature = 794	correl = -0.0571914	descr = N_Gram_TCACG
cnt = 247	feature = 535	correl = 0.0520587	descr = N_Gram_CTTGT
cnt = 248	feature = 49	correl = -0.0375101	descr = Position_Specific_Bin_Base_16_Base_C
cnt = 249	feature = 709	correl = -0.0427077	descr = N_Gram_GTCCT
cnt = 250	feature = 63	correl = 0.0544667	descr = Position_Specific_Bin_Base_19_Base_T
cnt = 251	feature = 521	correl = -0.0463751	descr = N_Gram_CTGCC
cnt = 252	feature = 860	correl = -0.0350527	descr = N_Gram_TGCGG
cnt = 253	feature = 664	correl = -0.0784959	descr = N_Gram_GGCGG
cnt = 254	feature = 538	correl = 0.0415734	descr = N_Gram_GAACA
cnt = 255	feature = 358	correl = -0.0331896	descr = N_Gram_CAGCG
cnt = 256	feature = 735	correl = 0.0448085	descr = N_Gram_GTTTG
cnt = 257	feature = 828	correl = 0.027499	descr = N_Gram_TCTAT
cnt = 258	feature = 746	correl = 0.0588583	descr = N_Gram_TAAGG
cnt = 259	feature = 30	correl = -0.0643965	descr = Position_Specific_Bin_Base_10_Base_C
cnt = 260	feature = 288	correl = 0.0380449	descr = N_Gram_ATATG
cnt = 261	feature = 23	correl = 0.0617399	descr = Position_Specific_Bin_Base_7_Base_T
cnt = 262	feature = 423	correl = 0.0676335	descr = N_Gram_CCTA
cnt = 263	feature = 255	correl = 0.0544833	descr = N_Gram_AGCAT
cnt = 264	feature = 587	correl = -0.0303984	descr = N_Gram_GCACG
cnt = 265	feature = 793	correl = 0.0363551	descr = N_Gram_TCACC
cnt = 266	feature = 859	correl = -0.0313473	descr = N_Gram_TGCGC
cnt = 267	feature = 658	correl = -0.0849963	descr = N_Gram_GGCCA
cnt = 268	feature = 601	correl = -0.0672123	descr = N_Gram_GCCCC
cnt = 269	feature = 672	correl = -0.0712699	descr = N_Gram_GGGAG
cnt = 270	feature = 44	correl = 0.0800737	descr = Position_Specific_Bin_Base_14_Base_T
cnt = 271	feature = 12	correl = -0.0905711	descr = Position_Specific_Bin_Base_3_Base_T
cnt = 272	feature = 674	correl = -0.0436008	descr = N_Gram_GGGCA
cnt = 273	feature = 438	correl = 0.024213	descr = N_Gram_CCTTG
cnt = 274	feature = 646	correl = 0.0343512	descr = N_Gram_GGACT
cnt = 275	feature = 802	correl = 0.0463357	descr = N_Gram_TCCAT
cnt = 276	feature = 768	correl = 0.0763828	descr = N_Gram_TAGCT
cnt = 277	feature = 252	correl = 0.0513958	descr = N_Gram_AGAGT
cnt = 278	feature = 878	correl = 0.0302164	descr = N_Gram_TGTCT
cnt = 279	feature = 643	correl = -0.0495624	descr = N_Gram_GGAAG
cnt = 280	feature = 56	correl = 0.0434344	descr = Position_Specific_Bin_Base_18_Base_A
cnt = 281	feature = 292	correl = 0.045923	descr = N_Gram_ATCAA
cnt = 282	feature = 753	correl = 0.0331521	descr = N_Gram_TACAT
cnt = 283	feature = 450	correl = -0.0317254	descr = N_Gram_CGAT
cnt = 284	feature = 681	correl = -0.0474961	descr = N_Gram_GGGGT
cnt = 285	feature = 334	correl = 0.0770712	descr = N_Gram_CAACA
cnt = 286	feature = 210	correl = 0.0216829	descr = N_Gram_ACAC
cnt = 287	feature = 924	correl = 0.0491223	descr = N_Gram_TTGTA
cnt = 288	feature = 689	correl = 0.0294191	descr = N_Gram_GGTCA
cnt = 289	feature = 552	correl = -0.026832	descr = N_Gram_GACG
cnt = 290	feature = 35	correl = -0.0441961	descr = Position_Specific_Bin_Base_11_Base_G
cnt = 291	feature = 549	correl = -0.0503747	descr = N_Gram_GACCA
cnt = 292	feature = 539	correl = -0.0257564	descr = N_Gram_GAACT
cnt = 293	feature = 648	correl = -0.0673989	descr = N_Gram_GGAGC
cnt = 294	feature = 574	correl = -0.0551676	descr = N_Gram_GATGG
cnt = 295	feature = 942	correl = 0.0258921	descr = N_Gram_TTTTC
cnt = 296	feature = 534	correl = -0.0303832	descr = N_Gram_CTTGG
cnt = 297	feature = 938	correl = 0.0467413	descr = N_Gram_TTTGG
cnt = 298	feature = 589	correl = -0.0564918	descr = N_Gram_GCAGA
cnt = 299	feature = 821	correl = -0.089796	descr = N_Gram_TCGGG
cnt = 300	feature = 798	correl = 0.0595063	descr = N_Gram_TCATC
cnt = 301	feature = 718	correl = -0.0530371	descr = N_Gram_GTGC
cnt = 302	feature = 473	correl = -0.0387336	descr = N_Gram_CGGCT
cnt = 303	feature = 606	correl = -0.0284797	descr = N_Gram_GCCGC
cnt = 304	feature = 48	correl = 0.072842	descr = Position_Specific_Bin_Base_16_Base_A
cnt = 305	feature = 9	correl = -0.132636	descr = Position_Specific_Bin_Base_2_Base_T
cnt = 306	feature = 834	correl = 0.0838988	descr = N_Gram_TCTGC
cnt = 307	feature = 32	correl = 0.0604756	descr = Position_Specific_Bin_Base_10_Base_T
cnt = 308	feature = 732	correl = -0.0280142	descr = N_Gram_GTTGG
cnt = 309	feature = 65	correl = -0.314465	descr = Position_Specific_Bin_Base_20_Base_C
cnt = 310	feature = 611	correl = 0.0222167	descr = N_Gram_GCGA
cnt = 311	feature = 754	correl = 0.0224258	descr = N_Gram_TACC
cnt = 312	feature = 57	correl = -0.0308477	descr = Position_Specific_Bin_Base_18_Base_C
cnt = 313	feature = 289	correl = 0.0697248	descr = N_Gram_ATATT
cnt = 314	feature = 40	correl = -0.0300238	descr = Position_Specific_Bin_Base_13_Base_G
cnt = 315	feature = 519	correl = 0.036844	descr = N_Gram_CTGAT
cnt = 316	feature = 899	correl = 0.0384065	descr = N_Gram_TTCAT
cnt = 317	feature = 676	correl = -0.0685002	descr = N_Gram_GGGCG
cnt = 318	feature = 43	correl = -0.150597	descr = Position_Specific_Bin_Base_14_Base_G
cnt = 319	feature = 865	correl = -0.0745478	descr = N_Gram_TGGCC
cnt = 320	feature = 592	correl = 0.0331446	descr = N_Gram_GCATC
cnt = 321	feature = 15	correl = -0.0248418	descr = Position_Specific_Bin_Base_4_Base_G
cnt = 322	feature = 305	correl = 0.0243452	descr = N_Gram_ATGAA
cnt = 323	feature = 927	correl = 0.0500436	descr = N_Gram_TTGTT
cnt = 324	feature = 442	correl = -0.0626833	descr = N_Gram_CGAA
cnt = 325	feature = 531	correl = 0.0342276	descr = N_Gram_CTTCT
cnt = 326	feature = 494	correl = 0.0362264	descr = N_Gram_CTAA
cnt = 327	feature = 808	correl = -0.0282311	descr = N_Gram_TCCTC
cnt = 328	feature = 491	correl = -0.0344148	descr = N_Gram_CGTTG
cnt = 329	feature = 207	correl = 0.0592603	descr = N_Gram_ACAAA
cnt = 330	feature = 17	correl = -0.0698688	descr = Position_Specific_Bin_Base_5_Base_C
cnt = 331	feature = 812	correl = 0.0256743	descr = N_Gram_TCGA
cnt = 332	feature = 937	correl = 0.0667574	descr = N_Gram_TTTGA
cnt = 333	feature = 603	correl = -0.0766338	descr = N_Gram_GCCCT
cnt = 334	feature = 20	correl = 0.0895751	descr = Position_Specific_Bin_Base_7_Base_A
cnt = 335	feature = 228	correl = -0.0374129	descr = N_Gram_ACGA
cnt = 336	feature = 404	correl = -0.102458	descr = N_Gram_CCCGA
cnt = 337	feature = 814	correl = 0.0515517	descr = N_Gram_TCGC
cnt = 338	feature = 605	correl = -0.0426898	descr = N_Gram_GCCGA
cnt = 339	feature = 649	correl = -0.068136	descr = N_Gram_GGAGG
cnt = 340	feature = 483	correl = -0.0419615	descr = N_Gram_CGTC
cnt = 341	feature = 867	correl = -0.0242382	descr = N_Gram_TGGCT
cnt = 342	feature = 308	correl = 0.0222204	descr = N_Gram_ATGC
cnt = 343	feature = 31	correl = -0.0680806	descr = Position_Specific_Bin_Base_10_Base_G
cnt = 344	feature = 233	correl = -0.0396127	descr = N_Gram_ACGG
cnt = 345	feature = 573	correl = -0.0342133	descr = N_Gram_GATGA
cnt = 346	feature = 46	correl = -0.0396743	descr = Position_Specific_Bin_Base_15_Base_G
cnt = 347	feature = 726	correl = 0.0353063	descr = N_Gram_GTGT
cnt = 348	feature = 356	correl = -0.0397722	descr = N_Gram_CAGCA
cnt = 349	feature = 837	correl = 0.0416517	descr = N_Gram_TCTTC
cnt = 350	feature = 382	correl = -0.0242112	descr = N_Gram_CCAA
cnt = 351	feature = 663	correl = -0.0692142	descr = N_Gram_GGCGC
cnt = 352	feature = 922	correl = 0.0312987	descr = N_Gram_TTGGT
cnt = 353	feature = 822	correl = 0.0502377	descr = N_Gram_TCGT
cnt = 354	feature = 242	correl = 0.0556019	descr = N_Gram_ACTG
cnt = 355	feature = 910	correl = 0.0886276	descr = N_Gram_TTCTG
cnt = 356	feature = 659	correl = -0.118317	descr = N_Gram_GGCCC
cnt = 357	feature = 716	correl = 0.0246195	descr = N_Gram_GTGA
cnt = 358	feature = 935	correl = 0.0587185	descr = N_Gram_TTTCT
cnt = 359	feature = 590	correl = 0.0316297	descr = N_Gram_GCAT
cnt = 360	feature = 627	correl = 0.0242534	descr = N_Gram_GCTA
cnt = 361	feature = 883	correl = 0.0585108	descr = N_Gram_TGTTT
cnt = 362	feature = 894	correl = 0.0632874	descr = N_Gram_TTAT
cnt = 363	feature = 515	correl = 0.0239029	descr = N_Gram_CTCT
cnt = 364	feature = 766	correl = 0.0691331	descr = N_Gram_TAGC
cnt = 365	feature = 392	correl = -0.0254181	descr = N_Gram_CCAT
cnt = 366	feature = 703	correl = 0.0219135	descr = N_Gram_GTCA
cnt = 367	feature = 554	correl = 0.0274279	descr = N_Gram_GACT
cnt = 368	feature = 536	correl = 0.034074	descr = N_Gram_CTTT
cnt = 369	feature = 685	correl = 0.0285067	descr = N_Gram_GGTA
cnt = 370	feature = 903	correl = 0.0305584	descr = N_Gram_TTCG
cnt = 371	feature = 69	correl = 0.0957329	descr = Gibbs_of_Target_Sequence__Pos_0_Step_1
cnt = 372	feature = 803	correl = -0.0360973	descr = N_Gram_TCCC
cnt = 373	feature = 634	correl = -0.052814	descr = N_Gram_GCTGC
cnt = 374	feature = 698	correl = 0.0557043	descr = N_Gram_GTAA
cnt = 375	feature = 247	correl = 0.021392	descr = N_Gram_AGAC
cnt = 376	feature = 525	correl = 0.0367983	descr = N_Gram_CTGT
cnt = 377	feature = 929	correl = 0.0494664	descr = N_Gram_TTTA
cnt = 378	feature = 790	correl = 0.0251601	descr = N_Gram_TCAA
cnt = 379	feature = 478	correl = -0.0492675	descr = N_Gram_CGGT
cnt = 380	feature = 496	correl = 0.0703722	descr = N_Gram_CTAC
cnt = 381	feature = 622	correl = -0.0789832	descr = N_Gram_GCGT
cnt = 382	feature = 256	correl = -0.0492856	descr = N_Gram_AGCC
cnt = 383	feature = 324	correl = 0.0582726	descr = N_Gram_ATTG
cnt = 384	feature = 273	correl = 0.0467547	descr = N_Gram_AGTC
cnt = 385	feature = 876	correl = 0.0407919	descr = N_Gram_TGTC
cnt = 386	feature = 212	correl = 0.0479911	descr = N_Gram_ACAG
cnt = 387	feature = 916	correl = 0.0424942	descr = N_Gram_TTGC
cnt = 388	feature = 73	correl = 0.055138	descr = Gibbs_of_Target_Sequence__Pos_5_Step_1
cnt = 389	feature = 499	correl = 0.0474849	descr = N_Gram_CTAG
cnt = 390	feature = 595	correl = -0.0541695	descr = N_Gram_GCCA
cnt = 391	feature = 678	correl = -0.0914356	descr = N_Gram_GGGG
cnt = 392	feature = 879	correl = 0.0479098	descr = N_Gram_TGTG
cnt = 393	feature = 773	correl = 0.0735248	descr = N_Gram_TATA
cnt = 394	feature = 666	correl = -0.0431988	descr = N_Gram_GGCT
cnt = 395	feature = 454	correl = -0.0333185	descr = N_Gram_CGCA
cnt = 396	feature = 220	correl = -0.043601	descr = N_Gram_ACCA
cnt = 397	feature = 489	correl = -0.0451464	descr = N_Gram_CGTT
cnt = 398	feature = 743	correl = 0.0783267	descr = N_Gram_TAAG
cnt = 399	feature = 780	correl = 0.0603612	descr = N_Gram_TATG
cnt = 400	feature = 258	correl = -0.0599502	descr = N_Gram_AGCG
cnt = 401	feature = 900	correl = 0.0417864	descr = N_Gram_TTCC
cnt = 402	feature = 206	correl = 0.082947	descr = N_Gram_ACAA
cnt = 403	feature = 293	correl = 0.0466218	descr = N_Gram_ATCC
cnt = 404	feature = 70	correl = -0.0262017	descr = Gibbs_of_Target_Sequence__Pos_1_Step_1
cnt = 405	feature = 367	correl = -0.0277601	descr = N_Gram_CATA
cnt = 406	feature = 432	correl = -0.0641635	descr = N_Gram_CCTG
cnt = 407	feature = 653	correl = -0.0718658	descr = N_Gram_GGCA
cnt = 408	feature = 385	correl = -0.044098	descr = N_Gram_CCAC
cnt = 409	feature = 310	correl = -0.0541684	descr = N_Gram_ATGG
cnt = 410	feature = 751	correl = 0.0475776	descr = N_Gram_TACA
cnt = 411	feature = 436	correl = 0.0336197	descr = N_Gram_CCTT
cnt = 412	feature = 641	correl = -0.0309111	descr = N_Gram_GGAA
cnt = 413	feature = 76	correl = 0.0868265	descr = Gibbs_of_Target_Sequence__Pos_8_Step_1
cnt = 414	feature = 419	correl = -0.0560018	descr = N_Gram_CCGG
cnt = 415	feature = 238	correl = 0.0372582	descr = N_Gram_ACT
cnt = 416	feature = 818	correl = -0.0474904	descr = N_Gram_TCGG
cnt = 417	feature = 572	correl = -0.0516235	descr = N_Gram_GATG
cnt = 418	feature = 389	correl = -0.0658559	descr = N_Gram_CCAG
cnt = 419	feature = 721	correl = -0.102581	descr = N_Gram_GTGG
cnt = 420	feature = 738	correl = 0.0466247	descr = N_Gram_TAAA
cnt = 421	feature = 345	correl = -0.0657349	descr = N_Gram_CACG
cnt = 422	feature = 632	correl = -0.0300766	descr = N_Gram_GCTG
cnt = 423	feature = 530	correl = 0.0230484	descr = N_Gram_CTTC
cnt = 424	feature = 79	correl = 0.0592207	descr = Gibbs_of_Target_Sequence__Pos_11_Step_1
cnt = 425	feature = 706	correl = -0.0684849	descr = N_Gram_GTCC
cnt = 426	feature = 825	correl = 0.0705032	descr = N_Gram_TCTA
cnt = 427	feature = 697	correl = 0.0461802	descr = N_Gram_GTA
cnt = 428	feature = 72	correl = 0.112555	descr = Gibbs_of_Target_Sequence__Pos_4_Step_1
cnt = 429	feature = 800	correl = 0.0348487	descr = N_Gram_TCCA
cnt = 430	feature = 733	correl = 0.0576585	descr = N_Gram_GTTT
cnt = 431	feature = 355	correl = -0.0449203	descr = N_Gram_CAGC
cnt = 432	feature = 403	correl = -0.118682	descr = N_Gram_CCCG
cnt = 433	feature = 612	correl = -0.0716981	descr = N_Gram_GCGC
cnt = 434	feature = 71	correl = -0.152	descr = Gibbs_of_Target_Sequence__Pos_2_Step_1
cnt = 435	feature = 80	correl = 0.0299313	descr = Gibbs_of_Target_Sequence__Pos_12_Step_1
cnt = 436	feature = 864	correl = -0.0891574	descr = N_Gram_TGGC
cnt = 437	feature = 940	correl = 0.0532314	descr = N_Gram_TTTT
cnt = 438	feature = 474	correl = -0.0799489	descr = N_Gram_CGGG
cnt = 439	feature = 74	correl = 0.100983	descr = Gibbs_of_Target_Sequence__Pos_6_Step_1
cnt = 440	feature = 881	correl = 0.066772	descr = N_Gram_TGTT
cnt = 441	feature = 82	correl = 0.144853	descr = Gibbs_of_Target_Sequence__Pos_14_Step_1
cnt = 442	feature = 77	correl = 0.103143	descr = Gibbs_of_Target_Sequence__Pos_9_Step_1
cnt = 443	feature = 907	correl = 0.0905695	descr = N_Gram_TTCT
cnt = 444	feature = 81	correl = 0.130389	descr = Gibbs_of_Target_Sequence__Pos_13_Step_1
cnt = 445	feature = 78	correl = 0.127807	descr = Gibbs_of_Target_Sequence__Pos_10_Step_1
cnt = 446	feature = 271	correl = 0.0428257	descr = N_Gram_AGT
cnt = 447	feature = 657	correl = -0.132991	descr = N_Gram_GGCC
cnt = 448	feature = 482	correl = -0.0344455	descr = N_Gram_CGT
cnt = 449	feature = 290	correl = 0.0604277	descr = N_Gram_ATC
cnt = 450	feature = 75	correl = 0.162294	descr = Gibbs_of_Target_Sequence__Pos_7_Step_1
cnt = 451	feature = 789	correl = 0.0376256	descr = N_Gram_TCA
cnt = 452	feature = 626	correl = -0.0248261	descr = N_Gram_GCT
cnt = 453	feature = 83	correl = 0.0950288	descr = Gibbs_of_Target_Sequence__Pos_15_Step_1
cnt = 454	feature = 662	correl = -0.111253	descr = N_Gram_GGCG
cnt = 455	feature = 599	correl = -0.160816	descr = N_Gram_GCCC
cnt = 456	feature = 558	correl = -0.0516736	descr = N_Gram_GAG
cnt = 457	feature = 263	correl = -0.0243319	descr = N_Gram_AGG
cnt = 458	feature = 469	correl = -0.120052	descr = N_Gram_CGGC
cnt = 459	feature = 580	correl = -0.0506229	descr = N_Gram_GCA
cnt = 460	feature = 508	correl = -0.0304837	descr = N_Gram_CTC
cnt = 461	feature = 871	correl = 0.0852761	descr = N_Gram_TGT
cnt = 462	feature = 684	correl = -0.0535603	descr = N_Gram_GGT
cnt = 463	feature = 640	correl = -0.0636014	descr = N_Gram_GGA
cnt = 464	feature = 493	correl = 0.100781	descr = N_Gram_CTA
cnt = 465	feature = 366	correl = 0.0744898	descr = N_Gram_CAT
cnt = 466	feature = 840	correl = 0.0420974	descr = N_Gram_TG
cnt = 467	feature = 394	correl = -0.138568	descr = N_Gram_CCC
cnt = 468	feature = 527	correl = 0.0614366	descr = N_Gram_CTT
cnt = 469	feature = 669	correl = -0.123415	descr = N_Gram_GGG
cnt = 470	feature = 279	correl = 0.0589813	descr = N_Gram_ATA
cnt = 471	feature = 788	correl = 0.0515367	descr = N_Gram_TC
cnt = 472	feature = 772	correl = 0.133517	descr = N_Gram_TAT
cnt = 473	feature = 799	correl = 0.0230676	descr = N_Gram_TCC
cnt = 474	feature = 610	correl = -0.107375	descr = N_Gram_GCG
cnt = 475	feature = 316	correl = 0.11887	descr = N_Gram_ATT
cnt = 476	feature = 639	correl = -0.128601	descr = N_Gram_GG
cnt = 477	feature = 884	correl = 0.167019	descr = N_Gram_TT
cnt = 478	feature = 579	correl = -0.140383	descr = N_Gram_GC
cnt = 479	feature = 278	correl = 0.124512	descr = N_Gram_AT
cnt = 480	feature = 440	correl = -0.0977326	descr = N_Gram_CG
cnt = 481	feature = 68	correl = 0.296357	descr = Gibbs_of_Target_Sequence_
num rows = 2188
num_elements = 1054616
..*
optimization finished, #iter = 2322
nu = 0.236980
obj = -40.601869, rho = -0.826878
nSV = 989, nBSV = 197
num rows = 243
num_elements = 117126
*
optimization finished, #iter = 174
nu = 0.183352
obj = -3.884327, rho = -0.748575
nSV = 129, nBSV = 5
..*
optimization finished, #iter = 2322
nu = 0.236980
obj = -40.601869, rho = -0.826878
nSV = 989, nBSV = 197
CFS merit scores = 1.35248
CFS merit scores = 1.58469
CFS merit scores = 1.83245
CFS merit scores = 2.06381
CFS merit scores = 2.27507
CFS merit scores = 2.4673
CFS merit scores = 2.64563
CFS merit scores = 2.81232
CFS merit scores = 2.9696
CFS merit scores = 3.11834
CFS merit scores = 3.25881
CFS merit scores = 3.38986
CFS merit scores = 3.51529
CFS merit scores = 3.63441
CFS merit scores = 3.7479
CFS merit scores = 3.85563
CFS merit scores = 3.95961
CFS merit scores = 4.05968
CFS merit scores = 4.15606
CFS merit scores = 4.2473
CFS merit scores = 4.33547
CFS merit scores = 4.42088
CFS merit scores = 4.50237
CFS merit scores = 4.58101
CFS merit scores = 4.65746
CFS merit scores = 4.73184
CFS merit scores = 4.80348
CFS merit scores = 4.87217
CFS merit scores = 4.93863
CFS merit scores = 5.00038
CFS merit scores = 5.0602
CFS merit scores = 5.11688
CFS merit scores = 5.17005
CFS merit scores = 5.22222
CFS merit scores = 5.27284
CFS merit scores = 5.32213
CFS merit scores = 5.36931
CFS merit scores = 5.41415
CFS merit scores = 5.45684
CFS merit scores = 5.49854
CFS merit scores = 5.53699
CFS merit scores = 5.57472
CFS merit scores = 5.61155
CFS merit scores = 5.64784
CFS merit scores = 5.683
CFS merit scores = 5.71696
CFS merit scores = 5.74906
CFS merit scores = 5.77987
CFS merit scores = 5.81044
CFS merit scores = 5.83813
CFS merit scores = 5.86535
CFS merit scores = 5.88981
CFS merit scores = 5.91305
CFS merit scores = 5.93578
CFS merit scores = 5.95809
CFS merit scores = 5.97881
CFS merit scores = 5.99925
CFS merit scores = 6.01945
CFS merit scores = 6.0393
CFS merit scores = 6.05734
CFS merit scores = 6.07497
CFS merit scores = 6.09236
CFS merit scores = 6.10881
CFS merit scores = 6.12468
CFS merit scores = 6.13938
CFS merit scores = 6.153
CFS merit scores = 6.16649
CFS merit scores = 6.1795
CFS merit scores = 6.19122
CFS merit scores = 6.20267
CFS merit scores = 6.21259
CFS merit scores = 6.22268
CFS merit scores = 6.2324
CFS merit scores = 6.24228
CFS merit scores = 6.25156
CFS merit scores = 6.26064
CFS merit scores = 6.26952
CFS merit scores = 6.27802
CFS merit scores = 6.28626
CFS merit scores = 6.29406
CFS merit scores = 6.30175
CFS merit scores = 6.30889
CFS merit scores = 6.31577
CFS merit scores = 6.3226
CFS merit scores = 6.32908
CFS merit scores = 6.33575
CFS merit scores = 6.34239
CFS merit scores = 6.34897
CFS merit scores = 6.3555
CFS merit scores = 6.3614
CFS merit scores = 6.36704
CFS merit scores = 6.37268
CFS merit scores = 6.37797
CFS merit scores = 6.38282
CFS merit scores = 6.38778
CFS merit scores = 6.39259
CFS merit scores = 6.39742
CFS merit scores = 6.40222
CFS merit scores = 6.40696
CFS merit scores = 6.41186
CFS merit scores = 6.41691
CFS merit scores = 6.42141
CFS merit scores = 6.42544
CFS merit scores = 6.42888
CFS merit scores = 6.43239
CFS merit scores = 6.43581
CFS merit scores = 6.43872
CFS merit scores = 6.44147
CFS merit scores = 6.44405
CFS merit scores = 6.44658
CFS merit scores = 6.4491
CFS merit scores = 6.45165
CFS merit scores = 6.45389
CFS merit scores = 6.45609
CFS merit scores = 6.45836
CFS merit scores = 6.46029
CFS merit scores = 6.46244
CFS merit scores = 6.46476
CFS merit scores = 6.46696
CFS merit scores = 6.46851
CFS merit scores = 6.47004
CFS merit scores = 6.47163
CFS merit scores = 6.47307
CFS merit scores = 6.47432
CFS merit scores = 6.47564
CFS merit scores = 6.47708
CFS merit scores = 6.47866
CFS merit scores = 6.47995
CFS merit scores = 6.481
CFS merit scores = 6.48217
CFS merit scores = 6.48313
CFS merit scores = 6.4841
CFS merit scores = 6.48516
CFS merit scores = 6.48605
CFS merit scores = 6.48699
CFS merit scores = 6.48794
CFS merit scores = 6.48906
CFS merit scores = 6.49024
CFS merit scores = 6.49148
CFS merit scores = 6.49247
CFS merit scores = 6.49355
CFS merit scores = 6.49445
CFS merit scores = 6.49531
CFS merit scores = 6.49625
CFS merit scores = 6.49708
CFS merit scores = 6.4977
CFS merit scores = 6.49852
CFS merit scores = 6.49914
CFS merit scores = 6.49953
CFS merit scores = 6.49997
CFS merit scores = 6.50045
CFS merit scores = 6.50103
CFS merit scores = 6.50132
CFS merit scores = 6.50149
CFS merit scores = 6.50158
CFS merit scores = 6.50157
CFS merit scores = 6.50167
CFS merit scores = 6.50159
CFS merit scores = 6.50139
CFS merit scores = 6.50099
CFS merit scores = 6.50064
CFS merit scores = 6.50031
CFS merit scores = 6.50013
CFS merit scores = 6.50004
CFS merit scores = 6.49949
CFS merit scores = 6.49904
CFS merit scores = 6.49871
CFS merit scores = 6.49831
CFS merit scores = 6.49794
CFS merit scores = 6.49754
CFS merit scores = 6.49729
CFS merit scores = 6.497
CFS merit scores = 6.49663
CFS merit scores = 6.49621
CFS merit scores = 6.49583
CFS merit scores = 6.49547
CFS merit scores = 6.495
CFS merit scores = 6.49431
CFS merit scores = 6.49357
CFS merit scores = 6.49267
CFS merit scores = 6.49178
CFS merit scores = 6.49088
CFS merit scores = 6.49007
CFS merit scores = 6.48919
CFS merit scores = 6.48824
CFS merit scores = 6.48747
CFS merit scores = 6.48663
CFS merit scores = 6.48557
CFS merit scores = 6.48455
CFS merit scores = 6.48365
CFS merit scores = 6.48253
CFS merit scores = 6.48137
CFS merit scores = 6.48035
CFS merit scores = 6.47951
CFS merit scores = 6.47852
CFS merit scores = 6.47754
CFS merit scores = 6.47631
CFS merit scores = 6.47512
CFS merit scores = 6.47381
CFS merit scores = 6.4726
CFS merit scores = 6.47123
CFS merit scores = 6.46994
CFS merit scores = 6.4685
CFS merit scores = 6.46709
CFS merit scores = 6.46584
CFS merit scores = 6.46462
CFS merit scores = 6.46318
CFS merit scores = 6.46182
CFS merit scores = 6.46045
CFS merit scores = 6.45907
CFS merit scores = 6.45763
CFS merit scores = 6.45619
CFS merit scores = 6.45487
CFS merit scores = 6.45349
CFS merit scores = 6.452
CFS merit scores = 6.45055
CFS merit scores = 6.44908
CFS merit scores = 6.44758
CFS merit scores = 6.44606
CFS merit scores = 6.44446
CFS merit scores = 6.4429
CFS merit scores = 6.44129
CFS merit scores = 6.43974
CFS merit scores = 6.43823
CFS merit scores = 6.43671
CFS merit scores = 6.43517
CFS merit scores = 6.43368
CFS merit scores = 6.43225
CFS merit scores = 6.43071
CFS merit scores = 6.42918
CFS merit scores = 6.42756
CFS merit scores = 6.42593
CFS merit scores = 6.42425
CFS merit scores = 6.4225
CFS merit scores = 6.42077
CFS merit scores = 6.41911
CFS merit scores = 6.41738
CFS merit scores = 6.41561
CFS merit scores = 6.41393
CFS merit scores = 6.4121
CFS merit scores = 6.41027
CFS merit scores = 6.40854
CFS merit scores = 6.40672
CFS merit scores = 6.40488
CFS merit scores = 6.40308
CFS merit scores = 6.40125
CFS merit scores = 6.39947
CFS merit scores = 6.39764
CFS merit scores = 6.39583
CFS merit scores = 6.39395
CFS merit scores = 6.39201
CFS merit scores = 6.39004
CFS merit scores = 6.38808
CFS merit scores = 6.38612
CFS merit scores = 6.38405
CFS merit scores = 6.38209
CFS merit scores = 6.38011
CFS merit scores = 6.37805
CFS merit scores = 6.37601
CFS merit scores = 6.37404
CFS merit scores = 6.37214
CFS merit scores = 6.37021
CFS merit scores = 6.36827
CFS merit scores = 6.36629
CFS merit scores = 6.3644
CFS merit scores = 6.36254
CFS merit scores = 6.36065
CFS merit scores = 6.35879
CFS merit scores = 6.35687
CFS merit scores = 6.35499
CFS merit scores = 6.35302
CFS merit scores = 6.35108
CFS merit scores = 6.349
CFS merit scores = 6.34692
CFS merit scores = 6.34485
CFS merit scores = 6.34281
CFS merit scores = 6.3408
CFS merit scores = 6.33868
CFS merit scores = 6.33648
CFS merit scores = 6.33436
CFS merit scores = 6.33229
CFS merit scores = 6.33018
CFS merit scores = 6.32811
CFS merit scores = 6.32597
CFS merit scores = 6.32383
CFS merit scores = 6.32174
CFS merit scores = 6.31947
CFS merit scores = 6.31716
CFS merit scores = 6.31485
CFS merit scores = 6.31241
CFS merit scores = 6.30995
CFS merit scores = 6.30748
CFS merit scores = 6.305
CFS merit scores = 6.30246
CFS merit scores = 6.29994
CFS merit scores = 6.2973
CFS merit scores = 6.29471
CFS merit scores = 6.29214
CFS merit scores = 6.28954
CFS merit scores = 6.28686
CFS merit scores = 6.2842
CFS merit scores = 6.28152
CFS merit scores = 6.27875
CFS merit scores = 6.27585
CFS merit scores = 6.27297
CFS merit scores = 6.27006
CFS merit scores = 6.26709
CFS merit scores = 6.26411
CFS merit scores = 6.2611
CFS merit scores = 6.25815
CFS merit scores = 6.25522
CFS merit scores = 6.25228
CFS merit scores = 6.24935
CFS merit scores = 6.24645
CFS merit scores = 6.24355
CFS merit scores = 6.24069
CFS merit scores = 6.23769
CFS merit scores = 6.23472
CFS merit scores = 6.2317
CFS merit scores = 6.2287
CFS merit scores = 6.22567
CFS merit scores = 6.22267
CFS merit scores = 6.21968
CFS merit scores = 6.21673
CFS merit scores = 6.21382
CFS merit scores = 6.21094
CFS merit scores = 6.20806
CFS merit scores = 6.20521
CFS merit scores = 6.20229
CFS merit scores = 6.19919
CFS merit scores = 6.19618
CFS merit scores = 6.19298
CFS merit scores = 6.18986
CFS merit scores = 6.18647
CFS merit scores = 6.18311
CFS merit scores = 6.1798
CFS merit scores = 6.17659
CFS merit scores = 6.17322
CFS merit scores = 6.16989
CFS merit scores = 6.16653
CFS merit scores = 6.16319
CFS merit scores = 6.15986
CFS merit scores = 6.15653
CFS merit scores = 6.1532
CFS merit scores = 6.14988
CFS merit scores = 6.14657
CFS merit scores = 6.14329
CFS merit scores = 6.14004
CFS merit scores = 6.13676
CFS merit scores = 6.13343
CFS merit scores = 6.12999
CFS merit scores = 6.12636
CFS merit scores = 6.12267
CFS merit scores = 6.11905
CFS merit scores = 6.11546
CFS merit scores = 6.11173
CFS merit scores = 6.10801
CFS merit scores = 6.10432
CFS merit scores = 6.10058
CFS merit scores = 6.09679
CFS merit scores = 6.09298
CFS merit scores = 6.08921
CFS merit scores = 6.08547
CFS merit scores = 6.08165
CFS merit scores = 6.07771
CFS merit scores = 6.07359
CFS merit scores = 6.06948
CFS merit scores = 6.0654
CFS merit scores = 6.06132
CFS merit scores = 6.05722
CFS merit scores = 6.05317
CFS merit scores = 6.04913
CFS merit scores = 6.04505
CFS merit scores = 6.041
CFS merit scores = 6.03683
CFS merit scores = 6.03264
CFS merit scores = 6.02839
CFS merit scores = 6.02418
CFS merit scores = 6.01996
CFS merit scores = 6.01577
CFS merit scores = 6.01159
CFS merit scores = 6.0074
CFS merit scores = 6.00325
CFS merit scores = 5.99891
CFS merit scores = 5.99465
CFS merit scores = 5.99039
CFS merit scores = 5.98612
CFS merit scores = 5.98191
CFS merit scores = 5.9776
CFS merit scores = 5.97323
CFS merit scores = 5.96874
CFS merit scores = 5.96418
CFS merit scores = 5.95961
CFS merit scores = 5.95489
CFS merit scores = 5.95022
CFS merit scores = 5.94555
CFS merit scores = 5.94081
CFS merit scores = 5.93611
CFS merit scores = 5.93138
CFS merit scores = 5.9267
CFS merit scores = 5.92204
CFS merit scores = 5.91734
CFS merit scores = 5.91254
CFS merit scores = 5.90774
CFS merit scores = 5.90287
CFS merit scores = 5.89798
CFS merit scores = 5.89293
CFS merit scores = 5.88789
CFS merit scores = 5.88279
CFS merit scores = 5.87776
CFS merit scores = 5.87278
CFS merit scores = 5.86781
CFS merit scores = 5.86287
CFS merit scores = 5.85774
CFS merit scores = 5.85258
CFS merit scores = 5.84729
CFS merit scores = 5.84194
CFS merit scores = 5.83646
CFS merit scores = 5.83079
CFS merit scores = 5.82505
CFS merit scores = 5.81927
CFS merit scores = 5.81351
CFS merit scores = 5.80783
CFS merit scores = 5.80213
CFS merit scores = 5.79634
CFS merit scores = 5.79053
CFS merit scores = 5.78469
CFS merit scores = 5.77882
CFS merit scores = 5.77299
CFS merit scores = 5.76702
CFS merit scores = 5.76102
CFS merit scores = 5.75495
CFS merit scores = 5.74885
CFS merit scores = 5.74262
CFS merit scores = 5.73642
CFS merit scores = 5.73012
CFS merit scores = 5.72378
CFS merit scores = 5.71707
CFS merit scores = 5.71039
CFS merit scores = 5.70373
CFS merit scores = 5.69699
CFS merit scores = 5.69002
CFS merit scores = 5.68286
CFS merit scores = 5.67536
CFS merit scores = 5.6679
CFS merit scores = 5.66023
CFS merit scores = 5.65202
CFS merit scores = 5.6436
CFS merit scores = 5.63524
CFS merit scores = 5.62679
CFS merit scores = 5.6183
CFS merit scores = 5.60946
CFS merit scores = 5.60068
CFS merit scores = 5.59147
CFS merit scores = 5.58233
CFS merit scores = 5.57319
CFS merit scores = 5.56365
CFS merit scores = 5.55401
CFS merit scores = 5.54397
CFS merit scores = 5.53385
CFS merit scores = 5.52312
CFS merit scores = 5.51224
CFS merit scores = 5.50046
CFS merit scores = 5.48706
CFS merit scores = 5.45957
cnt = 1	feature = 62	correl = 0.352484	descr = Position_Specific_Bin_Base_20_Base_A
cnt = 2	feature = 640	correl = -0.163394	descr = N_Gram_GGC
cnt = 3	feature = 702	correl = 0.060305	descr = N_Gram_GTCGC
cnt = 4	feature = 452	correl = -0.0568818	descr = N_Gram_CGCGT
cnt = 5	feature = 849	correl = -0.0276523	descr = N_Gram_TGCCT
cnt = 6	feature = 519	correl = 0.0328851	descr = N_Gram_CTTAG
cnt = 7	feature = 884	correl = -0.040421	descr = N_Gram_TTACC
cnt = 8	feature = 596	correl = -0.0220895	descr = N_Gram_GCCGT
cnt = 9	feature = 752	correl = -0.0357203	descr = N_Gram_TACGT
cnt = 10	feature = 739	correl = 0.0320582	descr = N_Gram_TAAGC
cnt = 11	feature = 440	correl = -0.0312466	descr = N_Gram_CGATA
cnt = 12	feature = 229	correl = -0.0375609	descr = N_Gram_ACGAC
cnt = 13	feature = 438	correl = -0.0323005	descr = N_Gram_CGAGT
cnt = 14	feature = 493	correl = 0.0263994	descr = N_Gram_CTATC
cnt = 15	feature = 671	correl = 0.0528192	descr = N_Gram_GGTAA
cnt = 16	feature = 741	correl = -0.0482141	descr = N_Gram_TAATC
cnt = 17	feature = 483	correl = -0.022232	descr = N_Gram_CTAAC
cnt = 18	feature = 899	correl = 0.0358779	descr = N_Gram_TTCGC
cnt = 19	feature = 722	correl = -0.0451201	descr = N_Gram_GTTAG
cnt = 20	feature = 612	correl = -0.0493191	descr = N_Gram_GCGGT
cnt = 21	feature = 473	correl = 0.0287544	descr = N_Gram_CGTCT
cnt = 22	feature = 311	correl = -0.0251014	descr = N_Gram_ATTAA
cnt = 23	feature = 914	correl = 0.0357462	descr = N_Gram_TTGCG
cnt = 24	feature = 705	correl = 0.0424223	descr = N_Gram_GTCTA
cnt = 25	feature = 796	correl = -0.0223042	descr = N_Gram_TCCGA
cnt = 26	feature = 749	correl = 0.0306888	descr = N_Gram_TACCG
cnt = 27	feature = 901	correl = 0.0600922	descr = N_Gram_TTCGT
cnt = 28	feature = 476	correl = -0.0370564	descr = N_Gram_CGTGG
cnt = 29	feature = 881	correl = 0.0214829	descr = N_Gram_TTAAG
cnt = 30	feature = 772	correl = 0.0314875	descr = N_Gram_TATAC
cnt = 31	feature = 773	correl = 0.0365127	descr = N_Gram_TATAG
cnt = 32	feature = 436	correl = -0.0415313	descr = N_Gram_CGACG
cnt = 33	feature = 574	correl = -0.0780012	descr = N_Gram_GCAAA
cnt = 34	feature = 432	correl = -0.0328284	descr = N_Gram_CGAAT
cnt = 35	feature = 313	correl = 0.0778123	descr = N_Gram_ATTAT
cnt = 36	feature = 446	correl = -0.0512826	descr = N_Gram_CGCAT
cnt = 37	feature = 857	correl = 0.0295216	descr = N_Gram_TGGAC
cnt = 38	feature = 592	correl = -0.0874701	descr = N_Gram_GCCCG
cnt = 39	feature = 766	correl = 0.0386119	descr = N_Gram_TAGGG
cnt = 40	feature = 621	correl = -0.0258793	descr = N_Gram_GCTGA
cnt = 41	feature = 554	correl = -0.0373336	descr = N_Gram_GAGAT
cnt = 42	feature = 888	correl = 0.0314569	descr = N_Gram_TTAGC
cnt = 43	feature = 539	correl = 0.0482697	descr = N_Gram_GAATA
cnt = 44	feature = 414	correl = 0.0579146	descr = N_Gram_CCTAA
cnt = 45	feature = 882	correl = -0.0313677	descr = N_Gram_TTAAT
cnt = 46	feature = 869	correl = 0.0233143	descr = N_Gram_TGTAG
cnt = 47	feature = 885	correl = -0.0316851	descr = N_Gram_TTACG
cnt = 48	feature = 451	correl = -0.0607184	descr = N_Gram_CGCGG
cnt = 49	feature = 230	correl = 0.0355494	descr = N_Gram_ACGCT
cnt = 50	feature = 746	correl = -0.0229132	descr = N_Gram_TACAG
cnt = 51	feature = 553	correl = 0.0336224	descr = N_Gram_GAGAA
cnt = 52	feature = 514	correl = 0.0462674	descr = N_Gram_CTGGT
cnt = 53	feature = 419	correl = -0.0896182	descr = N_Gram_CCTCG
cnt = 54	feature = 910	correl = 0.040327	descr = N_Gram_TTGAC
cnt = 55	feature = 924	correl = 0.0514726	descr = N_Gram_TTTAG
cnt = 56	feature = 683	correl = -0.0804803	descr = N_Gram_GGTTG
cnt = 57	feature = 307	correl = -0.0332439	descr = N_Gram_ATGGG
cnt = 58	feature = 426	correl = 0.024668	descr = N_Gram_CCTTA
cnt = 59	feature = 337	correl = -0.0263497	descr = N_Gram_CACCG
cnt = 60	feature = 583	correl = -0.0400772	descr = N_Gram_GCATA
cnt = 61	feature = 490	correl = 0.058939	descr = N_Gram_CTAGC
cnt = 62	feature = 735	correl = -0.0291976	descr = N_Gram_TAACC
cnt = 63	feature = 489	correl = 0.0337004	descr = N_Gram_CTAGA
cnt = 64	feature = 900	correl = -0.0231576	descr = N_Gram_TTCGG
cnt = 65	feature = 875	correl = 0.0596723	descr = N_Gram_TGTGT
cnt = 66	feature = 492	correl = 0.0570097	descr = N_Gram_CTATA
cnt = 67	feature = 694	correl = 0.0436617	descr = N_Gram_GTCAA
cnt = 68	feature = 206	correl = 0.0583651	descr = N_Gram_ACAAA
cnt = 69	feature = 264	correl = 0.0317756	descr = N_Gram_AGGGG
cnt = 70	feature = 531	correl = -0.0216293	descr = N_Gram_GAAAG
cnt = 71	feature = 494	correl = 0.0281054	descr = N_Gram_CTATG
cnt = 72	feature = 341	correl = -0.0262903	descr = N_Gram_CACGG
cnt = 73	feature = 794	correl = -0.0352329	descr = N_Gram_TCCCC
cnt = 74	feature = 228	correl = -0.042296	descr = N_Gram_ACGAA
cnt = 75	feature = 16	correl = -0.0363219	descr = Position_Specific_Bin_Base_6_Base_C
cnt = 76	feature = 332	correl = -0.033299	descr = N_Gram_CAATT
cnt = 77	feature = 788	correl = -0.0380561	descr = N_Gram_TCAGA
cnt = 78	feature = 755	correl = 0.0442694	descr = N_Gram_TACTG
cnt = 79	feature = 31	correl = -0.0337109	descr = Position_Specific_Bin_Base_11_Base_C
cnt = 80	feature = 813	correl = 0.0954929	descr = N_Gram_TCGTG
cnt = 81	feature = 335	correl = -0.0225012	descr = N_Gram_CACAT
cnt = 82	feature = 806	correl = 0.0228636	descr = N_Gram_TCGCC
cnt = 83	feature = 808	correl = 0.0436756	descr = N_Gram_TCGCT
cnt = 84	feature = 294	correl = 0.0302793	descr = N_Gram_ATCGA
cnt = 85	feature = 212	correl = 0.0550919	descr = N_Gram_ACAGT
cnt = 86	feature = 478	correl = -0.068221	descr = N_Gram_CGTTC
cnt = 87	feature = 734	correl = 0.0509591	descr = N_Gram_TAAAC
cnt = 88	feature = 9	correl = 0.0705455	descr = Position_Specific_Bin_Base_3_Base_G
cnt = 89	feature = 822	correl = 0.0541968	descr = N_Gram_TCTCT
cnt = 90	feature = 556	correl = -0.0496013	descr = N_Gram_GAGCC
cnt = 91	feature = 260	correl = -0.028311	descr = N_Gram_AGGCA
cnt = 92	feature = 382	correl = -0.04976	descr = N_Gram_CCATA
cnt = 93	feature = 934	correl = 0.0274647	descr = N_Gram_TTTTG
cnt = 94	feature = 609	correl = -0.0480558	descr = N_Gram_GCGGA
cnt = 95	feature = 219	correl = -0.0253784	descr = N_Gram_ACCAA
cnt = 96	feature = 518	correl = -0.0447954	descr = N_Gram_CTTAA
cnt = 97	feature = 273	correl = 0.0661502	descr = N_Gram_AGTGA
cnt = 98	feature = 207	correl = 0.0471417	descr = N_Gram_ACAAT
cnt = 99	feature = 327	correl = 0.0264516	descr = N_Gram_CAACC
cnt = 100	feature = 883	correl = 0.0465747	descr = N_Gram_TTACA
cnt = 101	feature = 595	correl = -0.0290442	descr = N_Gram_GCCGC
cnt = 102	feature = 496	correl = -0.0586196	descr = N_Gram_CTCAA
cnt = 103	feature = 403	correl = -0.0215648	descr = N_Gram_CCGAG
cnt = 104	feature = 404	correl = -0.0674243	descr = N_Gram_CCGAT
cnt = 105	feature = 645	correl = -0.0766553	descr = N_Gram_GGCCA
cnt = 106	feature = 672	correl = 0.0282457	descr = N_Gram_GGTAC
cnt = 107	feature = 238	correl = 0.0393929	descr = N_Gram_ACTCT
cnt = 108	feature = 775	correl = 0.052282	descr = N_Gram_TATCA
cnt = 109	feature = 535	correl = -0.0467934	descr = N_Gram_GAAGA
cnt = 110	feature = 805	correl = 0.0420641	descr = N_Gram_TCGCA
cnt = 111	feature = 599	correl = -0.0414454	descr = N_Gram_GCCTT
cnt = 112	feature = 841	correl = 0.0258247	descr = N_Gram_TGATT
cnt = 113	feature = 611	correl = -0.0311308	descr = N_Gram_GCGGG
cnt = 114	feature = 632	correl = 0.0277723	descr = N_Gram_GGACA
cnt = 115	feature = 475	correl = 0.0643693	descr = N_Gram_CGTGA
cnt = 116	feature = 232	correl = -0.0408817	descr = N_Gram_ACGGG
cnt = 117	feature = 687	correl = 0.0275186	descr = N_Gram_GTAAG
cnt = 118	feature = 0	correl = 0.0308315	descr = Position_Specific_Bin_Base_0_Base_A
cnt = 119	feature = 620	correl = 0.0553425	descr = N_Gram_GCTCT
cnt = 120	feature = 510	correl = -0.0216582	descr = N_Gram_CTGCT
cnt = 121	feature = 803	correl = 0.0283897	descr = N_Gram_TCGAG
cnt = 122	feature = 527	correl = -0.027751	descr = N_Gram_CTTTA
cnt = 123	feature = 578	correl = -0.0465076	descr = N_Gram_GCACC
cnt = 124	feature = 247	correl = -0.0259641	descr = N_Gram_AGAGA
cnt = 125	feature = 860	correl = -0.0763132	descr = N_Gram_TGGCG
cnt = 126	feature = 56	correl = -0.0409098	descr = Position_Specific_Bin_Base_18_Base_G
cnt = 127	feature = 697	correl = -0.0291296	descr = N_Gram_GTCCA
cnt = 128	feature = 52	correl = -0.0600576	descr = Position_Specific_Bin_Base_17_Base_G
cnt = 129	feature = 315	correl = 0.0344103	descr = N_Gram_ATTCG
cnt = 130	feature = 4	correl = -0.0989067	descr = Position_Specific_Bin_Base_1_Base_G
cnt = 131	feature = 292	correl = 0.0245719	descr = N_Gram_ATCCT
cnt = 132	feature = 303	correl = 0.024049	descr = N_Gram_ATGCA
cnt = 133	feature = 324	correl = -0.024809	descr = N_Gram_CAAAA
cnt = 134	feature = 820	correl = 0.038406	descr = N_Gram_TCTCA
cnt = 135	feature = 850	correl = 0.0478088	descr = N_Gram_TGCGA
cnt = 136	feature = 604	correl = -0.0536892	descr = N_Gram_GCGCA
cnt = 137	feature = 751	correl = -0.0305078	descr = N_Gram_TACG
cnt = 138	feature = 909	correl = 0.0509812	descr = N_Gram_TTGAA
cnt = 139	feature = 676	correl = -0.0244916	descr = N_Gram_GGTCT
cnt = 140	feature = 458	correl = -0.0437744	descr = N_Gram_CGGCA
cnt = 141	feature = 663	correl = -0.0394371	descr = N_Gram_GGGGA
cnt = 142	feature = 258	correl = 0.0358429	descr = N_Gram_AGCTT
cnt = 143	feature = 903	correl = 0.032209	descr = N_Gram_TTCTA
cnt = 144	feature = 711	correl = -0.0388454	descr = N_Gram_GTGCG
cnt = 145	feature = 700	correl = -0.0481375	descr = N_Gram_GTCCT
cnt = 146	feature = 254	correl = -0.0475344	descr = N_Gram_AGCCC
cnt = 147	feature = 306	correl = -0.0222159	descr = N_Gram_ATGGA
cnt = 148	feature = 789	correl = 0.0225458	descr = N_Gram_TCAGT
cnt = 149	feature = 319	correl = 0.0466368	descr = N_Gram_ATTGG
cnt = 150	feature = 65	correl = 0.117019	descr = Position_Specific_Bin_Base_20_Base_T
cnt = 151	feature = 312	correl = 0.0307777	descr = N_Gram_ATTAG
cnt = 152	feature = 2	correl = -0.131046	descr = Position_Specific_Bin_Base_0_Base_G
cnt = 153	feature = 367	correl = 0.0283966	descr = N_Gram_CATGT
cnt = 154	feature = 529	correl = -0.0315903	descr = N_Gram_CTTTT
cnt = 155	feature = 631	correl = 0.0371057	descr = N_Gram_GGAAT
cnt = 156	feature = 525	correl = 0.0481221	descr = N_Gram_CTTGT
cnt = 157	feature = 678	correl = -0.0295	descr = N_Gram_GGTGA
cnt = 158	feature = 29	correl = 0.051879	descr = Position_Specific_Bin_Base_10_Base_T
cnt = 159	feature = 263	correl = -0.104866	descr = N_Gram_AGGGC
cnt = 160	feature = 913	correl = 0.0322428	descr = N_Gram_TTGCC
cnt = 161	feature = 605	correl = -0.0301475	descr = N_Gram_GCGCC
cnt = 162	feature = 657	correl = -0.0615164	descr = N_Gram_GGGAG
cnt = 163	feature = 49	correl = -0.059363	descr = Position_Specific_Bin_Base_16_Base_G
cnt = 164	feature = 365	correl = 0.0236878	descr = N_Gram_CATGA
cnt = 165	feature = 723	correl = 0.0242967	descr = N_Gram_GTTCG
cnt = 166	feature = 35	correl = -0.0281148	descr = Position_Specific_Bin_Base_12_Base_C
cnt = 167	feature = 502	correl = 0.0313357	descr = N_Gram_CTCTA
cnt = 168	feature = 765	correl = 0.0279371	descr = N_Gram_TAGGC
cnt = 169	feature = 356	correl = 0.024697	descr = N_Gram_CAGTT
cnt = 170	feature = 284	correl = 0.0304308	descr = N_Gram_ATATG
cnt = 171	feature = 105	correl = -0.0264646	descr = Fold_of_RNAi_Sequence_Pos_19
cnt = 172	feature = 423	correl = -0.0594841	descr = N_Gram_CCTGC
cnt = 173	feature = 725	correl = -0.036576	descr = N_Gram_GTTGG
cnt = 174	feature = 718	correl = 0.030938	descr = N_Gram_GTGTA
cnt = 175	feature = 768	correl = 0.0452054	descr = N_Gram_TAGTG
cnt = 176	feature = 652	correl = -0.0452872	descr = N_Gram_GGCTG
cnt = 177	feature = 21	correl = 0.0370049	descr = Position_Specific_Bin_Base_8_Base_A
cnt = 178	feature = 786	correl = 0.0304417	descr = N_Gram_TCACC
cnt = 179	feature = 649	correl = -0.086043	descr = N_Gram_GGCGG
cnt = 180	feature = 758	correl = 0.0383533	descr = N_Gram_TAGAA
cnt = 181	feature = 44	correl = 0.0793026	descr = Position_Specific_Bin_Base_15_Base_A
cnt = 182	feature = 844	correl = 0.0353459	descr = N_Gram_TGCAT
cnt = 183	feature = 58	correl = 0.178008	descr = Position_Specific_Bin_Base_19_Base_A
cnt = 184	feature = 839	correl = 0.0257812	descr = N_Gram_TGATC
cnt = 185	feature = 695	correl = 0.0284034	descr = N_Gram_GTCAT
cnt = 186	feature = 41	correl = -0.0326769	descr = Position_Specific_Bin_Base_14_Base_C
cnt = 187	feature = 664	correl = -0.0704033	descr = N_Gram_GGGGC
cnt = 188	feature = 499	correl = -0.0516572	descr = N_Gram_CTCGG
cnt = 189	feature = 11	correl = 0.0828221	descr = Position_Specific_Bin_Base_4_Base_A
cnt = 190	feature = 17	correl = 0.021539	descr = Position_Specific_Bin_Base_6_Base_G
cnt = 191	feature = 24	correl = -0.0274771	descr = Position_Specific_Bin_Base_9_Base_C
cnt = 192	feature = 590	correl = -0.0787345	descr = N_Gram_GCCCA
cnt = 193	feature = 240	correl = 0.07055	descr = N_Gram_ACTGA
cnt = 194	feature = 64	correl = -0.178266	descr = Position_Specific_Bin_Base_20_Base_G
cnt = 195	feature = 450	correl = -0.0762828	descr = N_Gram_CGCGC
cnt = 196	feature = 567	correl = -0.0395628	descr = N_Gram_GATGT
cnt = 197	feature = 759	correl = 0.0573345	descr = N_Gram_TAGAC
cnt = 198	feature = 249	correl = 0.0617804	descr = N_Gram_AGAGT
cnt = 199	feature = 350	correl = -0.0584443	descr = N_Gram_CAGCC
cnt = 200	feature = 931	correl = 0.033715	descr = N_Gram_TTTGG
cnt = 201	feature = 251	correl = -0.049925	descr = N_Gram_AGATG
cnt = 202	feature = 283	correl = 0.0401178	descr = N_Gram_ATATA
cnt = 203	feature = 299	correl = 0.0437174	descr = N_Gram_ATCTG
cnt = 204	feature = 6	correl = 0.0358121	descr = Position_Specific_Bin_Base_2_Base_C
cnt = 205	feature = 406	correl = -0.0411399	descr = N_Gram_CCGCA
cnt = 206	feature = 262	correl = -0.0220516	descr = N_Gram_AGGGA
cnt = 207	feature = 392	correl = -0.0364186	descr = N_Gram_CCCCT
cnt = 208	feature = 800	correl = -0.0341754	descr = N_Gram_TCCTG
cnt = 209	feature = 848	correl = -0.036566	descr = N_Gram_TGCCG
cnt = 210	feature = 691	correl = 0.0219125	descr = N_Gram_GTAT
cnt = 211	feature = 703	correl = 0.0615456	descr = N_Gram_GTCGT
cnt = 212	feature = 915	correl = 0.0223257	descr = N_Gram_TTGCT
cnt = 213	feature = 14	correl = 0.0622375	descr = Position_Specific_Bin_Base_5_Base_T
cnt = 214	feature = 843	correl = 0.0314087	descr = N_Gram_TGCAA
cnt = 215	feature = 536	correl = -0.0342264	descr = N_Gram_GAAGC
cnt = 216	feature = 716	correl = -0.0304433	descr = N_Gram_GTGGT
cnt = 217	feature = 625	correl = -0.053387	descr = N_Gram_GCTTT
cnt = 218	feature = 545	correl = -0.0513701	descr = N_Gram_GACCA
cnt = 219	feature = 57	correl = 0.0281368	descr = Position_Specific_Bin_Base_18_Base_T
cnt = 220	feature = 798	correl = 0.0772501	descr = N_Gram_TCCTA
cnt = 221	feature = 811	correl = -0.0904293	descr = N_Gram_TCGGG
cnt = 222	feature = 277	correl = 0.0291037	descr = N_Gram_ATACC
cnt = 223	feature = 650	correl = -0.0582752	descr = N_Gram_GGCGT
cnt = 224	feature = 51	correl = 0.0238451	descr = Position_Specific_Bin_Base_17_Base_A
cnt = 225	feature = 660	correl = -0.0924826	descr = N_Gram_GGGCC
cnt = 226	feature = 726	correl = -0.0264955	descr = N_Gram_GTTGT
cnt = 227	feature = 818	correl = 0.0331207	descr = N_Gram_TCTAT
cnt = 228	feature = 37	correl = -0.0393936	descr = Position_Specific_Bin_Base_12_Base_T
cnt = 229	feature = 334	correl = 0.0281661	descr = N_Gram_CACAG
cnt = 230	feature = 46	correl = -0.0392544	descr = Position_Specific_Bin_Base_15_Base_T
cnt = 231	feature = 242	correl = 0.0482069	descr = N_Gram_ACTGT
cnt = 232	feature = 32	correl = -0.0429348	descr = Position_Specific_Bin_Base_11_Base_G
cnt = 233	feature = 598	correl = -0.0655951	descr = N_Gram_GCCTC
cnt = 234	feature = 1	correl = 0.108951	descr = Position_Specific_Bin_Base_0_Base_C
cnt = 235	feature = 461	correl = -0.0340151	descr = N_Gram_CGGCT
cnt = 236	feature = 50	correl = 0.0342317	descr = Position_Specific_Bin_Base_16_Base_T
cnt = 237	feature = 838	correl = 0.0521338	descr = N_Gram_TGATA
cnt = 238	feature = 60	correl = -0.12104	descr = Position_Specific_Bin_Base_19_Base_G
cnt = 239	feature = 714	correl = -0.0845509	descr = N_Gram_GTGGC
cnt = 240	feature = 298	correl = 0.0736626	descr = N_Gram_ATCTC
cnt = 241	feature = 42	correl = -0.14531	descr = Position_Specific_Bin_Base_14_Base_G
cnt = 242	feature = 256	correl = -0.0411751	descr = N_Gram_AGCGG
cnt = 243	feature = 308	correl = -0.0596461	descr = N_Gram_ATGGT
cnt = 244	feature = 270	correl = 0.095024	descr = N_Gram_AGTCG
cnt = 245	feature = 634	correl = 0.0373567	descr = N_Gram_GGACT
cnt = 246	feature = 540	correl = 0.0436862	descr = N_Gram_GAATT
cnt = 247	feature = 383	correl = 0.0228432	descr = N_Gram_CCATT
cnt = 248	feature = 511	correl = 0.0393811	descr = N_Gram_CTGGA
cnt = 249	feature = 852	correl = -0.038562	descr = N_Gram_TGCGG
cnt = 250	feature = 25	correl = 0.031505	descr = Position_Specific_Bin_Base_9_Base_T
cnt = 251	feature = 354	correl = -0.0269935	descr = N_Gram_CAGGT
cnt = 252	feature = 904	correl = 0.0449649	descr = N_Gram_TTCTC
cnt = 253	feature = 738	correl = 0.0448696	descr = N_Gram_TAAGA
cnt = 254	feature = 516	correl = 0.0519715	descr = N_Gram_CTGTT
cnt = 255	feature = 659	correl = -0.0544737	descr = N_Gram_GGGCA
cnt = 256	feature = 10	correl = -0.0988791	descr = Position_Specific_Bin_Base_3_Base_T
cnt = 257	feature = 638	correl = -0.047487	descr = N_Gram_GGATG
cnt = 258	feature = 593	correl = -0.0767287	descr = N_Gram_GCCCT
cnt = 259	feature = 665	correl = -0.0477275	descr = N_Gram_GGGGT
cnt = 260	feature = 366	correl = -0.0384779	descr = N_Gram_CATGG
cnt = 261	feature = 15	correl = 0.0232815	descr = Position_Specific_Bin_Base_6_Base_A
cnt = 262	feature = 559	correl = -0.0416069	descr = N_Gram_GAGGG
cnt = 263	feature = 214	correl = 0.0534925	descr = N_Gram_ACATC
cnt = 264	feature = 579	correl = -0.0299787	descr = N_Gram_GCACG
cnt = 265	feature = 26	correl = 0.0774627	descr = Position_Specific_Bin_Base_10_Base_A
cnt = 266	feature = 891	correl = 0.0439393	descr = N_Gram_TTATC
cnt = 267	feature = 791	correl = 0.0346826	descr = N_Gram_TCATC
cnt = 268	feature = 34	correl = 0.0371555	descr = Position_Specific_Bin_Base_12_Base_A
cnt = 269	feature = 851	correl = -0.0290152	descr = N_Gram_TGCGC
cnt = 270	feature = 485	correl = 0.0454309	descr = N_Gram_CTAC
cnt = 271	feature = 729	correl = 0.0534377	descr = N_Gram_GTTTG
cnt = 272	feature = 740	correl = 0.0483461	descr = N_Gram_TAAGG
cnt = 273	feature = 20	correl = 0.0686459	descr = Position_Specific_Bin_Base_7_Base_T
cnt = 274	feature = 59	correl = -0.11964	descr = Position_Specific_Bin_Base_19_Base_C
cnt = 275	feature = 721	correl = -0.0336784	descr = N_Gram_GTTA
cnt = 276	feature = 859	correl = -0.0470241	descr = N_Gram_TGGCC
cnt = 277	feature = 394	correl = -0.0988263	descr = N_Gram_CCCGA
cnt = 278	feature = 40	correl = 0.100553	descr = Position_Specific_Bin_Base_14_Base_A
cnt = 279	feature = 8	correl = -0.128634	descr = Position_Specific_Bin_Base_2_Base_T
cnt = 280	feature = 679	correl = -0.0572812	descr = N_Gram_GGTGC
cnt = 281	feature = 54	correl = 0.042764	descr = Position_Specific_Bin_Base_18_Base_A
cnt = 282	feature = 840	correl = -0.02909	descr = N_Gram_TGATG
cnt = 283	feature = 537	correl = 0.0315382	descr = N_Gram_GAAGG
cnt = 284	feature = 624	correl = 0.0323114	descr = N_Gram_GCTTG
cnt = 285	feature = 854	correl = 0.046848	descr = N_Gram_TGCTA
cnt = 286	feature = 894	correl = 0.0306235	descr = N_Gram_TTCAT
cnt = 287	feature = 220	correl = -0.0800083	descr = N_Gram_ACCAC
cnt = 288	feature = 767	correl = 0.032939	descr = N_Gram_TAGT
cnt = 289	feature = 792	correl = 0.0383018	descr = N_Gram_TCCAT
cnt = 290	feature = 23	correl = 0.0608711	descr = Position_Specific_Bin_Base_8_Base_T
cnt = 291	feature = 63	correl = -0.30054	descr = Position_Specific_Bin_Base_20_Base_C
cnt = 292	feature = 479	correl = -0.0481427	descr = N_Gram_CGTTG
cnt = 293	feature = 916	correl = 0.0481604	descr = N_Gram_TTGGA
cnt = 294	feature = 897	correl = 0.0499051	descr = N_Gram_TTCCT
cnt = 295	feature = 674	correl = 0.0287207	descr = N_Gram_GGTCA
cnt = 296	feature = 47	correl = 0.0692978	descr = Position_Specific_Bin_Base_16_Base_A
cnt = 297	feature = 293	correl = 0.0499896	descr = N_Gram_ATCG
cnt = 298	feature = 708	correl = 0.0302877	descr = N_Gram_GTGAA
cnt = 299	feature = 418	correl = -0.0320366	descr = N_Gram_CCTCC
cnt = 300	feature = 675	correl = -0.0830346	descr = N_Gram_GGTCC
cnt = 301	feature = 33	correl = 0.120783	descr = Position_Specific_Bin_Base_11_Base_T
cnt = 302	feature = 824	correl = 0.0900852	descr = N_Gram_TCTGC
cnt = 303	feature = 317	correl = 0.0540589	descr = N_Gram_ATTG
cnt = 304	feature = 376	correl = -0.0641738	descr = N_Gram_CCACC
cnt = 305	feature = 233	correl = -0.0351332	descr = N_Gram_ACGT
cnt = 306	feature = 779	correl = 0.0230856	descr = N_Gram_TATGG
cnt = 307	feature = 482	correl = 0.0314082	descr = N_Gram_CTAA
cnt = 308	feature = 39	correl = -0.0233484	descr = Position_Specific_Bin_Base_13_Base_G
cnt = 309	feature = 231	correl = -0.0278581	descr = N_Gram_ACGG
cnt = 310	feature = 717	correl = 0.0269038	descr = N_Gram_GTGT
cnt = 311	feature = 929	correl = 0.0672933	descr = N_Gram_TTTGA
cnt = 312	feature = 753	correl = 0.0509136	descr = N_Gram_TACT
cnt = 313	feature = 28	correl = -0.0530427	descr = Position_Specific_Bin_Base_10_Base_G
cnt = 314	feature = 433	correl = -0.0564089	descr = N_Gram_CGAC
cnt = 315	feature = 587	correl = -0.0294489	descr = N_Gram_GCCA
cnt = 316	feature = 43	correl = 0.0764463	descr = Position_Specific_Bin_Base_14_Base_T
cnt = 317	feature = 748	correl = 0.0331979	descr = N_Gram_TACC
cnt = 318	feature = 560	correl = 0.0307647	descr = N_Gram_GAGT
cnt = 319	feature = 470	correl = -0.0425225	descr = N_Gram_CGTC
cnt = 320	feature = 709	correl = -0.0374707	descr = N_Gram_GTGC
cnt = 321	feature = 568	correl = 0.0246075	descr = N_Gram_GATT
cnt = 322	feature = 646	correl = -0.100394	descr = N_Gram_GGCCC
cnt = 323	feature = 821	correl = 0.0330799	descr = N_Gram_TCTCC
cnt = 324	feature = 834	correl = 0.0417058	descr = N_Gram_TGAAG
cnt = 325	feature = 878	correl = 0.0602261	descr = N_Gram_TGTTT
cnt = 326	feature = 825	correl = 0.0521461	descr = N_Gram_TCTGG
cnt = 327	feature = 430	correl = -0.0621223	descr = N_Gram_CGAA
cnt = 328	feature = 871	correl = 0.0318175	descr = N_Gram_TGTC
cnt = 329	feature = 549	correl = 0.0388935	descr = N_Gram_GACT
cnt = 330	feature = 565	correl = -0.0477365	descr = N_Gram_GATGA
cnt = 331	feature = 864	correl = -0.0639342	descr = N_Gram_TGGGG
cnt = 332	feature = 45	correl = -0.039882	descr = Position_Specific_Bin_Base_15_Base_G
cnt = 333	feature = 48	correl = -0.0423938	descr = Position_Specific_Bin_Base_16_Base_C
cnt = 334	feature = 643	correl = -0.0400765	descr = N_Gram_GGCAG
cnt = 335	feature = 255	correl = -0.0337181	descr = N_Gram_AGCG
cnt = 336	feature = 288	correl = 0.0379406	descr = N_Gram_ATCC
cnt = 337	feature = 704	correl = 0.0221769	descr = N_Gram_GTCT
cnt = 338	feature = 582	correl = 0.0318757	descr = N_Gram_GCAT
cnt = 339	feature = 616	correl = 0.028023	descr = N_Gram_GCTA
cnt = 340	feature = 653	correl = -0.0267822	descr = N_Gram_GGCTT
cnt = 341	feature = 865	correl = -0.0255245	descr = N_Gram_TGGTG
cnt = 342	feature = 610	correl = -0.0874832	descr = N_Gram_GCGGC
cnt = 343	feature = 541	correl = 0.0475443	descr = N_Gram_GACA
cnt = 344	feature = 355	correl = 0.0230627	descr = N_Gram_CAGT
cnt = 345	feature = 507	correl = 0.0414267	descr = N_Gram_CTGAT
cnt = 346	feature = 799	correl = -0.023119	descr = N_Gram_TCCTC
cnt = 347	feature = 927	correl = 0.0467442	descr = N_Gram_TTTCT
cnt = 348	feature = 358	correl = -0.0290682	descr = N_Gram_CATA
cnt = 349	feature = 577	correl = -0.0321028	descr = N_Gram_GCAC
cnt = 350	feature = 555	correl = -0.0349995	descr = N_Gram_GAGC
cnt = 351	feature = 67	correl = 0.0748455	descr = Gibbs_of_Target_Sequence__Pos_0_Step_1
cnt = 352	feature = 409	correl = -0.0325953	descr = N_Gram_CCGG
cnt = 353	feature = 701	correl = 0.0429804	descr = N_Gram_GTCG
cnt = 354	feature = 498	correl = -0.0724833	descr = N_Gram_CTCG
cnt = 355	feature = 316	correl = 0.098624	descr = N_Gram_ATTCT
cnt = 356	feature = 389	correl = -0.0696929	descr = N_Gram_CCCC
cnt = 357	feature = 449	correl = -0.0790805	descr = N_Gram_CGCG
cnt = 358	feature = 774	correl = 0.05219	descr = N_Gram_TATC
cnt = 359	feature = 655	correl = -0.0715836	descr = N_Gram_GGGA
cnt = 360	feature = 278	correl = 0.0425579	descr = N_Gram_ATAG
cnt = 361	feature = 530	correl = -0.0240252	descr = N_Gram_GAAA
cnt = 362	feature = 685	correl = 0.0480748	descr = N_Gram_GTAA
cnt = 363	feature = 680	correl = -0.110398	descr = N_Gram_GGTGG
cnt = 364	feature = 613	correl = -0.0663165	descr = N_Gram_GCGT
cnt = 365	feature = 744	correl = 0.0376802	descr = N_Gram_TACA
cnt = 366	feature = 272	correl = 0.0266298	descr = N_Gram_AGTG
cnt = 367	feature = 310	correl = 0.0585599	descr = N_Gram_ATTA
cnt = 368	feature = 597	correl = -0.0454353	descr = N_Gram_GCCT
cnt = 369	feature = 867	correl = 0.0571181	descr = N_Gram_TGTA
cnt = 370	feature = 348	correl = -0.0333134	descr = N_Gram_CAGC
cnt = 371	feature = 495	correl = -0.0228307	descr = N_Gram_CTCA
cnt = 372	feature = 345	correl = -0.0556652	descr = N_Gram_CAGA
cnt = 373	feature = 911	correl = 0.0575987	descr = N_Gram_TTGC
cnt = 374	feature = 70	correl = 0.0974435	descr = Gibbs_of_Target_Sequence__Pos_4_Step_1
cnt = 375	feature = 898	correl = 0.0312134	descr = N_Gram_TTCG
cnt = 376	feature = 491	correl = 0.0434427	descr = N_Gram_CTAT
cnt = 377	feature = 515	correl = 0.0500185	descr = N_Gram_CTGT
cnt = 378	feature = 68	correl = -0.0311902	descr = Gibbs_of_Target_Sequence__Pos_1_Step_1
cnt = 379	feature = 396	correl = -0.0663415	descr = N_Gram_CCCT
cnt = 380	feature = 917	correl = 0.0789745	descr = N_Gram_TTGT
cnt = 381	feature = 812	correl = 0.049568	descr = N_Gram_TCGT
cnt = 382	feature = 780	correl = 0.0603293	descr = N_Gram_TATT
cnt = 383	feature = 681	correl = -0.0421881	descr = N_Gram_GGTT
cnt = 384	feature = 777	correl = 0.0519143	descr = N_Gram_TATG
cnt = 385	feature = 501	correl = 0.0347217	descr = N_Gram_CTCT
cnt = 386	feature = 809	correl = -0.0367765	descr = N_Gram_TCGG
cnt = 387	feature = 526	correl = 0.0319992	descr = N_Gram_CTTT
cnt = 388	feature = 707	correl = 0.0274442	descr = N_Gram_GTGA
cnt = 389	feature = 770	correl = 0.073316	descr = N_Gram_TATA
cnt = 390	feature = 815	correl = 0.0554438	descr = N_Gram_TCTA
cnt = 391	feature = 336	correl = -0.0303814	descr = N_Gram_CACC
cnt = 392	feature = 712	correl = -0.110595	descr = N_Gram_GTGG
cnt = 393	feature = 213	correl = 0.076974	descr = N_Gram_ACAT
cnt = 394	feature = 210	correl = 0.0372712	descr = N_Gram_ACAG
cnt = 395	feature = 297	correl = 0.0558173	descr = N_Gram_ATCT
cnt = 396	feature = 534	correl = -0.0219551	descr = N_Gram_GAAG
cnt = 397	feature = 508	correl = -0.0263274	descr = N_Gram_CTGC
cnt = 398	feature = 696	correl = -0.0878383	descr = N_Gram_GTCC
cnt = 399	feature = 74	correl = 0.0796804	descr = Gibbs_of_Target_Sequence__Pos_8_Step_1
cnt = 400	feature = 641	correl = -0.0697207	descr = N_Gram_GGCA
cnt = 401	feature = 305	correl = -0.0571582	descr = N_Gram_ATGG
cnt = 402	feature = 82	correl = 0.0908647	descr = Gibbs_of_Target_Sequence__Pos_17_Step_1
cnt = 403	feature = 662	correl = -0.0803188	descr = N_Gram_GGGG
cnt = 404	feature = 790	correl = 0.0430973	descr = N_Gram_TCAT
cnt = 405	feature = 925	correl = 0.0549777	descr = N_Gram_TTTC
cnt = 406	feature = 684	correl = 0.050383	descr = N_Gram_GTA
cnt = 407	feature = 368	correl = 0.0476185	descr = N_Gram_CATT
cnt = 408	feature = 71	correl = 0.0569771	descr = Gibbs_of_Target_Sequence__Pos_5_Step_1
cnt = 409	feature = 724	correl = -0.0573461	descr = N_Gram_GTTG
cnt = 410	feature = 580	correl = -0.0357849	descr = N_Gram_GCAG
cnt = 411	feature = 603	correl = -0.0719225	descr = N_Gram_GCGC
cnt = 412	feature = 819	correl = 0.0627403	descr = N_Gram_TCTC
cnt = 413	feature = 733	correl = 0.0352263	descr = N_Gram_TAAA
cnt = 414	feature = 837	correl = 0.0293079	descr = N_Gram_TGAT
cnt = 415	feature = 314	correl = 0.0794414	descr = N_Gram_ATTC
cnt = 416	feature = 73	correl = 0.14357	descr = Gibbs_of_Target_Sequence__Pos_7_Step_1
cnt = 417	feature = 658	correl = -0.120309	descr = N_Gram_GGGC
cnt = 418	feature = 826	correl = 0.0786965	descr = N_Gram_TCTT
cnt = 419	feature = 75	correl = 0.10244	descr = Gibbs_of_Target_Sequence__Pos_9_Step_1
cnt = 420	feature = 462	correl = -0.0848855	descr = N_Gram_CGGG
cnt = 421	feature = 743	correl = 0.0561012	descr = N_Gram_TAC
cnt = 422	feature = 77	correl = 0.0449207	descr = Gibbs_of_Target_Sequence__Pos_11_Step_1
cnt = 423	feature = 83	correl = 0.191507	descr = Gibbs_of_Target_Sequence__Pos_18_Step_1
cnt = 424	feature = 81	correl = 0.108369	descr = Gibbs_of_Target_Sequence__Pos_16_Step_1
cnt = 425	feature = 876	correl = 0.075099	descr = N_Gram_TGTT
cnt = 426	feature = 589	correl = -0.147057	descr = N_Gram_GCCC
cnt = 427	feature = 78	correl = 0.123291	descr = Gibbs_of_Target_Sequence__Pos_13_Step_1
cnt = 428	feature = 666	correl = -0.0665317	descr = N_Gram_GGGT
cnt = 429	feature = 552	correl = -0.034912	descr = N_Gram_GAG
cnt = 430	feature = 321	correl = 0.0297441	descr = N_Gram_ATTT
cnt = 431	feature = 647	correl = -0.117614	descr = N_Gram_GGCG
cnt = 432	feature = 469	correl = -0.0396282	descr = N_Gram_CGT
cnt = 433	feature = 217	correl = -0.0485741	descr = N_Gram_ACC
cnt = 434	feature = 677	correl = -0.0911569	descr = N_Gram_GGTG
cnt = 435	feature = 79	correl = 0.137209	descr = Gibbs_of_Target_Sequence__Pos_14_Step_1
cnt = 436	feature = 72	correl = 0.098718	descr = Gibbs_of_Target_Sequence__Pos_6_Step_1
cnt = 437	feature = 286	correl = 0.0523711	descr = N_Gram_ATC
cnt = 438	feature = 627	correl = -0.0527193	descr = N_Gram_GGA
cnt = 439	feature = 76	correl = 0.123093	descr = Gibbs_of_Target_Sequence__Pos_10_Step_1
cnt = 440	feature = 802	correl = 0.0359057	descr = N_Gram_TCG
cnt = 441	feature = 831	correl = 0.0544367	descr = N_Gram_TGA
cnt = 442	feature = 481	correl = 0.0918965	descr = N_Gram_CTA
cnt = 443	feature = 384	correl = -0.137294	descr = N_Gram_CCC
cnt = 444	feature = 80	correl = 0.0943335	descr = Gibbs_of_Target_Sequence__Pos_15_Step_1
cnt = 445	feature = 572	correl = -0.0495681	descr = N_Gram_GCA
cnt = 446	feature = 907	correl = 0.100045	descr = N_Gram_TTG
cnt = 447	feature = 706	correl = -0.0261667	descr = N_Gram_GTG
cnt = 448	feature = 344	correl = -0.0373424	descr = N_Gram_CAG
cnt = 449	feature = 412	correl = -0.0364196	descr = N_Gram_CCT
cnt = 450	feature = 442	correl = -0.053579	descr = N_Gram_CGC
cnt = 451	feature = 880	correl = 0.0708976	descr = N_Gram_TTA
cnt = 452	feature = 732	correl = 0.0581905	descr = N_Gram_TAA
cnt = 453	feature = 856	correl = -0.0513591	descr = N_Gram_TGG
cnt = 454	feature = 669	correl = -0.061428	descr = N_Gram_GGT
cnt = 455	feature = 769	correl = 0.119523	descr = N_Gram_TAT
cnt = 456	feature = 814	correl = 0.117407	descr = N_Gram_TCT
cnt = 457	feature = 586	correl = -0.125961	descr = N_Gram_GCC
cnt = 458	feature = 654	correl = -0.12725	descr = N_Gram_GGG
cnt = 459	feature = 922	correl = 0.100708	descr = N_Gram_TTT
cnt = 460	feature = 600	correl = -0.101869	descr = N_Gram_GCG
cnt = 461	feature = 370	correl = -0.0783144	descr = N_Gram_CC
cnt = 462	feature = 626	correl = -0.117365	descr = N_Gram_GG
cnt = 463	feature = 879	correl = 0.15646	descr = N_Gram_TT
cnt = 464	feature = 275	correl = 0.10515	descr = N_Gram_AT
cnt = 465	feature = 66	correl = 0.269063	descr = Gibbs_of_Target_Sequence_
num rows = 2188
num_elements = 1019608
..*
optimization finished, #iter = 2389
nu = 0.247038
obj = -42.187842, rho = -0.825618
nSV = 1022, nBSV = 221
num rows = 243
num_elements = 113238
*
optimization finished, #iter = 155
nu = 0.169688
obj = -3.660372, rho = -0.653445
nSV = 112, nBSV = 6
..*
optimization finished, #iter = 2389
nu = 0.247038
obj = -42.187842, rho = -0.825618
nSV = 1022, nBSV = 221
CFS merit scores = 1.45212
CFS merit scores = 1.62001
CFS merit scores = 1.85325
CFS merit scores = 2.07984
CFS merit scores = 2.28537
CFS merit scores = 2.47236
CFS merit scores = 2.64537
CFS merit scores = 2.80138
CFS merit scores = 2.94844
CFS merit scores = 3.08612
CFS merit scores = 3.21504
CFS merit scores = 3.33827
CFS merit scores = 3.45652
CFS merit scores = 3.56967
CFS merit scores = 3.67837
CFS merit scores = 3.78336
CFS merit scores = 3.88402
CFS merit scores = 3.98073
CFS merit scores = 4.07339
CFS merit scores = 4.16281
CFS merit scores = 4.24941
CFS merit scores = 4.33321
CFS merit scores = 4.41479
CFS merit scores = 4.49324
CFS merit scores = 4.5675
CFS merit scores = 4.63526
CFS merit scores = 4.70118
CFS merit scores = 4.76389
CFS merit scores = 4.8227
CFS merit scores = 4.87847
CFS merit scores = 4.93255
CFS merit scores = 4.98395
CFS merit scores = 5.03396
CFS merit scores = 5.08202
CFS merit scores = 5.12778
CFS merit scores = 5.17169
CFS merit scores = 5.21363
CFS merit scores = 5.25375
CFS merit scores = 5.29245
CFS merit scores = 5.33008
CFS merit scores = 5.3648
CFS merit scores = 5.39885
CFS merit scores = 5.43199
CFS merit scores = 5.46454
CFS merit scores = 5.49606
CFS merit scores = 5.52511
CFS merit scores = 5.55355
CFS merit scores = 5.58076
CFS merit scores = 5.6062
CFS merit scores = 5.63105
CFS merit scores = 5.65536
CFS merit scores = 5.67934
CFS merit scores = 5.70278
CFS merit scores = 5.7256
CFS merit scores = 5.74656
CFS merit scores = 5.76667
CFS merit scores = 5.78543
CFS merit scores = 5.80329
CFS merit scores = 5.82054
CFS merit scores = 5.83719
CFS merit scores = 5.85369
CFS merit scores = 5.86894
CFS merit scores = 5.88405
CFS merit scores = 5.89885
CFS merit scores = 5.91369
CFS merit scores = 5.92832
CFS merit scores = 5.94277
CFS merit scores = 5.95663
CFS merit scores = 5.96967
CFS merit scores = 5.98236
CFS merit scores = 5.99407
CFS merit scores = 6.00585
CFS merit scores = 6.0179
CFS merit scores = 6.02964
CFS merit scores = 6.04129
CFS merit scores = 6.05277
CFS merit scores = 6.0644
CFS merit scores = 6.07586
CFS merit scores = 6.08645
CFS merit scores = 6.09689
CFS merit scores = 6.10742
CFS merit scores = 6.11739
CFS merit scores = 6.12652
CFS merit scores = 6.13566
CFS merit scores = 6.14409
CFS merit scores = 6.15257
CFS merit scores = 6.16128
CFS merit scores = 6.16913
CFS merit scores = 6.1766
CFS merit scores = 6.18409
CFS merit scores = 6.19163
CFS merit scores = 6.19885
CFS merit scores = 6.20604
CFS merit scores = 6.21317
CFS merit scores = 6.21992
CFS merit scores = 6.22626
CFS merit scores = 6.23269
CFS merit scores = 6.2389
CFS merit scores = 6.24456
CFS merit scores = 6.2501
CFS merit scores = 6.25509
CFS merit scores = 6.26026
CFS merit scores = 6.2647
CFS merit scores = 6.26912
CFS merit scores = 6.2736
CFS merit scores = 6.27808
CFS merit scores = 6.2822
CFS merit scores = 6.28662
CFS merit scores = 6.29051
CFS merit scores = 6.29372
CFS merit scores = 6.29693
CFS merit scores = 6.30029
CFS merit scores = 6.30378
CFS merit scores = 6.30722
CFS merit scores = 6.31066
CFS merit scores = 6.31397
CFS merit scores = 6.31715
CFS merit scores = 6.32025
CFS merit scores = 6.32342
CFS merit scores = 6.32631
CFS merit scores = 6.32919
CFS merit scores = 6.33137
CFS merit scores = 6.33376
CFS merit scores = 6.33537
CFS merit scores = 6.33694
CFS merit scores = 6.33842
CFS merit scores = 6.33998
CFS merit scores = 6.34152
CFS merit scores = 6.34306
CFS merit scores = 6.34431
CFS merit scores = 6.34548
CFS merit scores = 6.34632
CFS merit scores = 6.34727
CFS merit scores = 6.34837
CFS merit scores = 6.34946
CFS merit scores = 6.35023
CFS merit scores = 6.35113
CFS merit scores = 6.35215
CFS merit scores = 6.35319
CFS merit scores = 6.35413
CFS merit scores = 6.35519
CFS merit scores = 6.35631
CFS merit scores = 6.3576
CFS merit scores = 6.35827
CFS merit scores = 6.35909
CFS merit scores = 6.36002
CFS merit scores = 6.36083
CFS merit scores = 6.36167
CFS merit scores = 6.36264
CFS merit scores = 6.36323
CFS merit scores = 6.36364
CFS merit scores = 6.36401
CFS merit scores = 6.36436
CFS merit scores = 6.36479
CFS merit scores = 6.36506
CFS merit scores = 6.36543
CFS merit scores = 6.36583
CFS merit scores = 6.36635
CFS merit scores = 6.36687
CFS merit scores = 6.36729
CFS merit scores = 6.36767
CFS merit scores = 6.36804
CFS merit scores = 6.36847
CFS merit scores = 6.36884
CFS merit scores = 6.36931
CFS merit scores = 6.3696
CFS merit scores = 6.36993
CFS merit scores = 6.36999
CFS merit scores = 6.37013
CFS merit scores = 6.37038
CFS merit scores = 6.37046
CFS merit scores = 6.37035
CFS merit scores = 6.37022
CFS merit scores = 6.36998
CFS merit scores = 6.36972
CFS merit scores = 6.36947
CFS merit scores = 6.36933
CFS merit scores = 6.36923
CFS merit scores = 6.36919
CFS merit scores = 6.36902
CFS merit scores = 6.3688
CFS merit scores = 6.36872
CFS merit scores = 6.3687
CFS merit scores = 6.3682
CFS merit scores = 6.36774
CFS merit scores = 6.36729
CFS merit scores = 6.36694
CFS merit scores = 6.3665
CFS merit scores = 6.36582
CFS merit scores = 6.36525
CFS merit scores = 6.36475
CFS merit scores = 6.36395
CFS merit scores = 6.36314
CFS merit scores = 6.36223
CFS merit scores = 6.36134
CFS merit scores = 6.36044
CFS merit scores = 6.35954
CFS merit scores = 6.35863
CFS merit scores = 6.35767
CFS merit scores = 6.35671
CFS merit scores = 6.35556
CFS merit scores = 6.35447
CFS merit scores = 6.35347
CFS merit scores = 6.35235
CFS merit scores = 6.35131
CFS merit scores = 6.35032
CFS merit scores = 6.34925
CFS merit scores = 6.34817
CFS merit scores = 6.34716
CFS merit scores = 6.34621
CFS merit scores = 6.34523
CFS merit scores = 6.34419
CFS merit scores = 6.34312
CFS merit scores = 6.34197
CFS merit scores = 6.3409
CFS merit scores = 6.3399
CFS merit scores = 6.33879
CFS merit scores = 6.33771
CFS merit scores = 6.33677
CFS merit scores = 6.33587
CFS merit scores = 6.33485
CFS merit scores = 6.3337
CFS merit scores = 6.33253
CFS merit scores = 6.33143
CFS merit scores = 6.33018
CFS merit scores = 6.3288
CFS merit scores = 6.32736
CFS merit scores = 6.3259
CFS merit scores = 6.3243
CFS merit scores = 6.32265
CFS merit scores = 6.32099
CFS merit scores = 6.31936
CFS merit scores = 6.31775
CFS merit scores = 6.31613
CFS merit scores = 6.31449
CFS merit scores = 6.31289
CFS merit scores = 6.31139
CFS merit scores = 6.30979
CFS merit scores = 6.30819
CFS merit scores = 6.30663
CFS merit scores = 6.30505
CFS merit scores = 6.30352
CFS merit scores = 6.30208
CFS merit scores = 6.30063
CFS merit scores = 6.29911
CFS merit scores = 6.29745
CFS merit scores = 6.2957
CFS merit scores = 6.29403
CFS merit scores = 6.29238
CFS merit scores = 6.29068
CFS merit scores = 6.28867
CFS merit scores = 6.28672
CFS merit scores = 6.2848
CFS merit scores = 6.28285
CFS merit scores = 6.28087
CFS merit scores = 6.27886
CFS merit scores = 6.27683
CFS merit scores = 6.27483
CFS merit scores = 6.2729
CFS merit scores = 6.2709
CFS merit scores = 6.26897
CFS merit scores = 6.26702
CFS merit scores = 6.26501
CFS merit scores = 6.26301
CFS merit scores = 6.26104
CFS merit scores = 6.25888
CFS merit scores = 6.25665
CFS merit scores = 6.25443
CFS merit scores = 6.25229
CFS merit scores = 6.2501
CFS merit scores = 6.24793
CFS merit scores = 6.24574
CFS merit scores = 6.24363
CFS merit scores = 6.24158
CFS merit scores = 6.23932
CFS merit scores = 6.23707
CFS merit scores = 6.23487
CFS merit scores = 6.23256
CFS merit scores = 6.23031
CFS merit scores = 6.22805
CFS merit scores = 6.22582
CFS merit scores = 6.22358
CFS merit scores = 6.22131
CFS merit scores = 6.21902
CFS merit scores = 6.21677
CFS merit scores = 6.21453
CFS merit scores = 6.21224
CFS merit scores = 6.20993
CFS merit scores = 6.20767
CFS merit scores = 6.20529
CFS merit scores = 6.20285
CFS merit scores = 6.20046
CFS merit scores = 6.19812
CFS merit scores = 6.19589
CFS merit scores = 6.19357
CFS merit scores = 6.19105
CFS merit scores = 6.18857
CFS merit scores = 6.18609
CFS merit scores = 6.18355
CFS merit scores = 6.18096
CFS merit scores = 6.17825
CFS merit scores = 6.17558
CFS merit scores = 6.17296
CFS merit scores = 6.17029
CFS merit scores = 6.16765
CFS merit scores = 6.16495
CFS merit scores = 6.16227
CFS merit scores = 6.15959
CFS merit scores = 6.15681
CFS merit scores = 6.15408
CFS merit scores = 6.15135
CFS merit scores = 6.14866
CFS merit scores = 6.14594
CFS merit scores = 6.14324
CFS merit scores = 6.14054
CFS merit scores = 6.13787
CFS merit scores = 6.13522
CFS merit scores = 6.13258
CFS merit scores = 6.12987
CFS merit scores = 6.12694
CFS merit scores = 6.12387
CFS merit scores = 6.12073
CFS merit scores = 6.11762
CFS merit scores = 6.11448
CFS merit scores = 6.11123
CFS merit scores = 6.10794
CFS merit scores = 6.10472
CFS merit scores = 6.10147
CFS merit scores = 6.09824
CFS merit scores = 6.09502
CFS merit scores = 6.09177
CFS merit scores = 6.08845
CFS merit scores = 6.08518
CFS merit scores = 6.08194
CFS merit scores = 6.07869
CFS merit scores = 6.07541
CFS merit scores = 6.07213
CFS merit scores = 6.06883
CFS merit scores = 6.06545
CFS merit scores = 6.06208
CFS merit scores = 6.05867
CFS merit scores = 6.05531
CFS merit scores = 6.05193
CFS merit scores = 6.04847
CFS merit scores = 6.045
CFS merit scores = 6.04139
CFS merit scores = 6.0378
CFS merit scores = 6.03423
CFS merit scores = 6.03033
CFS merit scores = 6.0264
CFS merit scores = 6.0225
CFS merit scores = 6.01861
CFS merit scores = 6.01469
CFS merit scores = 6.01083
CFS merit scores = 6.00697
CFS merit scores = 6.0032
CFS merit scores = 5.9993
CFS merit scores = 5.99541
CFS merit scores = 5.99161
CFS merit scores = 5.98771
CFS merit scores = 5.98377
CFS merit scores = 5.97979
CFS merit scores = 5.9759
CFS merit scores = 5.97197
CFS merit scores = 5.96805
CFS merit scores = 5.96404
CFS merit scores = 5.95999
CFS merit scores = 5.95591
CFS merit scores = 5.95185
CFS merit scores = 5.94768
CFS merit scores = 5.94351
CFS merit scores = 5.93923
CFS merit scores = 5.93493
CFS merit scores = 5.93071
CFS merit scores = 5.92642
CFS merit scores = 5.92207
CFS merit scores = 5.91768
CFS merit scores = 5.91328
CFS merit scores = 5.90891
CFS merit scores = 5.90453
CFS merit scores = 5.90014
CFS merit scores = 5.89578
CFS merit scores = 5.89144
CFS merit scores = 5.88712
CFS merit scores = 5.88277
CFS merit scores = 5.87847
CFS merit scores = 5.87405
CFS merit scores = 5.86969
CFS merit scores = 5.8653
CFS merit scores = 5.86093
CFS merit scores = 5.85661
CFS merit scores = 5.85223
CFS merit scores = 5.84791
CFS merit scores = 5.84325
CFS merit scores = 5.83858
CFS merit scores = 5.8339
CFS merit scores = 5.82918
CFS merit scores = 5.82452
CFS merit scores = 5.81989
CFS merit scores = 5.81526
CFS merit scores = 5.81054
CFS merit scores = 5.80591
CFS merit scores = 5.80119
CFS merit scores = 5.79639
CFS merit scores = 5.79164
CFS merit scores = 5.78695
CFS merit scores = 5.78227
CFS merit scores = 5.77757
CFS merit scores = 5.77294
CFS merit scores = 5.76812
CFS merit scores = 5.7633
CFS merit scores = 5.75852
CFS merit scores = 5.75371
CFS merit scores = 5.74888
CFS merit scores = 5.74406
CFS merit scores = 5.73927
CFS merit scores = 5.73446
CFS merit scores = 5.7296
CFS merit scores = 5.72468
CFS merit scores = 5.71964
CFS merit scores = 5.71457
CFS merit scores = 5.70933
CFS merit scores = 5.70398
CFS merit scores = 5.69848
CFS merit scores = 5.69293
CFS merit scores = 5.68725
CFS merit scores = 5.68164
CFS merit scores = 5.67578
CFS merit scores = 5.66997
CFS merit scores = 5.6642
CFS merit scores = 5.65849
CFS merit scores = 5.65255
CFS merit scores = 5.64657
CFS merit scores = 5.64027
CFS merit scores = 5.63383
CFS merit scores = 5.6272
CFS merit scores = 5.62041
CFS merit scores = 5.61351
CFS merit scores = 5.60665
CFS merit scores = 5.59971
CFS merit scores = 5.59267
CFS merit scores = 5.58514
CFS merit scores = 5.57757
CFS merit scores = 5.57006
CFS merit scores = 5.5625
CFS merit scores = 5.5548
CFS merit scores = 5.54688
CFS merit scores = 5.53898
CFS merit scores = 5.53083
CFS merit scores = 5.52241
CFS merit scores = 5.51397
CFS merit scores = 5.50505
CFS merit scores = 5.49602
CFS merit scores = 5.48702
CFS merit scores = 5.47814
CFS merit scores = 5.46893
CFS merit scores = 5.45958
CFS merit scores = 5.45017
CFS merit scores = 5.44059
CFS merit scores = 5.42933
CFS merit scores = 5.41722
CFS merit scores = 5.40366
CFS merit scores = 5.38963
CFS merit scores = 5.37503
CFS merit scores = 5.34776
cnt = 1	feature = 79	correl = 0.452118	descr = Gibbs_of_Target_Sequence__Pos_19_Step_1
cnt = 2	feature = 1	correl = -0.133802	descr = Position_Specific_Bin_Base_0_Base_G
cnt = 3	feature = 852	correl = -0.0635745	descr = N_Gram_TGGC
cnt = 4	feature = 278	correl = -0.0338617	descr = N_Gram_ATCCC
cnt = 5	feature = 315	correl = 0.0654476	descr = N_Gram_CAAC
cnt = 6	feature = 665	correl = 0.0264541	descr = N_Gram_GGTAC
cnt = 7	feature = 560	correl = 0.0284489	descr = N_Gram_GATTA
cnt = 8	feature = 255	correl = 0.0310798	descr = N_Gram_AGTAA
cnt = 9	feature = 214	correl = -0.0398644	descr = N_Gram_ACGAC
cnt = 10	feature = 406	correl = 0.0564974	descr = N_Gram_CCTAA
cnt = 11	feature = 444	correl = -0.0289955	descr = N_Gram_CGCTC
cnt = 12	feature = 732	correl = 0.0261495	descr = N_Gram_TAAGC
cnt = 13	feature = 864	correl = 0.0274746	descr = N_Gram_TGTCG
cnt = 14	feature = 680	correl = -0.0297985	descr = N_Gram_GTAAT
cnt = 15	feature = 403	correl = 0.0222623	descr = N_Gram_CCGTA
cnt = 16	feature = 878	correl = -0.0317006	descr = N_Gram_TTACG
cnt = 17	feature = 729	correl = 0.0308685	descr = N_Gram_TAACT
cnt = 18	feature = 536	correl = 0.0680236	descr = N_Gram_GACTA
cnt = 19	feature = 327	correl = -0.0265024	descr = N_Gram_CACCG
cnt = 20	feature = 674	correl = -0.0458904	descr = N_Gram_GGTTA
cnt = 21	feature = 298	correl = -0.0495995	descr = N_Gram_ATGTA
cnt = 22	feature = 464	correl = 0.0352542	descr = N_Gram_CGTCT
cnt = 23	feature = 430	correl = -0.0312643	descr = N_Gram_CGATA
cnt = 24	feature = 891	correl = 0.0528036	descr = N_Gram_TTCGT
cnt = 25	feature = 418	correl = 0.0286726	descr = N_Gram_CCTTA
cnt = 26	feature = 697	correl = 0.0576054	descr = N_Gram_GTCTA
cnt = 27	feature = 851	correl = 0.032925	descr = N_Gram_TGGAC
cnt = 28	feature = 583	correl = -0.0679373	descr = N_Gram_GCCCG
cnt = 29	feature = 348	correl = 0.0225536	descr = N_Gram_CAGTT
cnt = 30	feature = 849	correl = 0.0377437	descr = N_Gram_TGCTT
cnt = 31	feature = 213	correl = -0.0348781	descr = N_Gram_ACGAA
cnt = 32	feature = 880	correl = 0.0884473	descr = N_Gram_TTAGA
cnt = 33	feature = 240	correl = -0.0247819	descr = N_Gram_AGCAA
cnt = 34	feature = 765	correl = 0.0295984	descr = N_Gram_TATAT
cnt = 35	feature = 660	correl = -0.0285733	descr = N_Gram_GGGTC
cnt = 36	feature = 876	correl = 0.0250838	descr = N_Gram_TTACA
cnt = 37	feature = 649	correl = -0.073723	descr = N_Gram_GGGAA
cnt = 38	feature = 539	correl = 0.0313667	descr = N_Gram_GAGAA
cnt = 39	feature = 540	correl = -0.0392255	descr = N_Gram_GAGAT
cnt = 40	feature = 589	correl = 0.0519615	descr = N_Gram_GCCTA
cnt = 41	feature = 529	correl = 0.0547936	descr = N_Gram_GACAA
cnt = 42	feature = 791	correl = 0.0284689	descr = N_Gram_TCCGT
cnt = 43	feature = 596	correl = -0.0823181	descr = N_Gram_GCGCG
cnt = 44	feature = 754	correl = 0.0593361	descr = N_Gram_TAGCA
cnt = 45	feature = 734	correl = -0.0495427	descr = N_Gram_TAATC
cnt = 46	feature = 582	correl = -0.0654074	descr = N_Gram_GCCCC
cnt = 47	feature = 802	correl = 0.0368401	descr = N_Gram_TCGCT
cnt = 48	feature = 518	correl = -0.0286833	descr = N_Gram_GAAAA
cnt = 49	feature = 394	correl = -0.037927	descr = N_Gram_CCGAC
cnt = 50	feature = 412	correl = -0.0903767	descr = N_Gram_CCTCG
cnt = 51	feature = 843	correl = 0.0447548	descr = N_Gram_TGCGA
cnt = 52	feature = 758	correl = 0.0223135	descr = N_Gram_TAGGG
cnt = 53	feature = 526	correl = 0.058166	descr = N_Gram_GAATA
cnt = 54	feature = 774	correl = 0.0246995	descr = N_Gram_TATTG
cnt = 55	feature = 884	correl = 0.0300207	descr = N_Gram_TTATA
cnt = 56	feature = 706	correl = -0.0694966	descr = N_Gram_GTGGG
cnt = 57	feature = 612	correl = -0.0350659	descr = N_Gram_GCTGA
cnt = 58	feature = 848	correl = -0.0241757	descr = N_Gram_TGCTC
cnt = 59	feature = 217	correl = -0.0236615	descr = N_Gram_ACGGA
cnt = 60	feature = 304	correl = 0.0683448	descr = N_Gram_ATTAT
cnt = 61	feature = 5	correl = -0.0414922	descr = Position_Specific_Bin_Base_2_Base_A
cnt = 62	feature = 798	correl = 0.0221681	descr = N_Gram_TCGAG
cnt = 63	feature = 900	correl = 0.0421149	descr = N_Gram_TTGAC
cnt = 64	feature = 638	correl = -0.0214148	descr = N_Gram_GGCCG
cnt = 65	feature = 735	correl = -0.0314003	descr = N_Gram_TAATG
cnt = 66	feature = 746	correl = 0.0698209	descr = N_Gram_TACTA
cnt = 67	feature = 573	correl = -0.0277905	descr = N_Gram_GCAGT
cnt = 68	feature = 451	correl = -0.0287022	descr = N_Gram_CGGCT
cnt = 69	feature = 522	correl = -0.0587717	descr = N_Gram_GAAGA
cnt = 70	feature = 739	correl = 0.0751969	descr = N_Gram_TACAA
cnt = 71	feature = 808	correl = 0.0999453	descr = N_Gram_TCGTG
cnt = 72	feature = 283	correl = 0.0318871	descr = N_Gram_ATCGC
cnt = 73	feature = 881	correl = 0.0445495	descr = N_Gram_TTAGC
cnt = 74	feature = 679	correl = 0.0450778	descr = N_Gram_GTAAG
cnt = 75	feature = 495	correl = 0.0386741	descr = N_Gram_CTCTA
cnt = 76	feature = 565	correl = -0.0678262	descr = N_Gram_GCAAA
cnt = 77	feature = 482	correl = 0.0676329	descr = N_Gram_CTATA
cnt = 78	feature = 479	correl = 0.0336076	descr = N_Gram_CTAGA
cnt = 79	feature = 396	correl = -0.0681331	descr = N_Gram_CCGAT
cnt = 80	feature = 516	correl = -0.0220571	descr = N_Gram_CTTTA
cnt = 81	feature = 681	correl = 0.0324777	descr = N_Gram_GTACC
cnt = 82	feature = 707	correl = -0.0227754	descr = N_Gram_GTGGT
cnt = 83	feature = 450	correl = -0.0989221	descr = N_Gram_CGGCG
cnt = 84	feature = 685	correl = -0.0213982	descr = N_Gram_GTCAC
cnt = 85	feature = 712	correl = -0.0264374	descr = N_Gram_GTTAC
cnt = 86	feature = 334	correl = 0.0385934	descr = N_Gram_CACTC
cnt = 87	feature = 31	correl = -0.0223653	descr = Position_Specific_Bin_Base_11_Base_C
cnt = 88	feature = 52	correl = -0.0494663	descr = Position_Specific_Bin_Base_18_Base_G
cnt = 89	feature = 299	correl = 0.024525	descr = N_Gram_ATGTC
cnt = 90	feature = 508	correl = 0.051143	descr = N_Gram_CTTAG
cnt = 91	feature = 473	correl = 0.0647375	descr = N_Gram_CTAAG
cnt = 92	feature = 624	correl = -0.0620533	descr = N_Gram_GGACC
cnt = 93	feature = 483	correl = 0.0515864	descr = N_Gram_CTATG
cnt = 94	feature = 726	correl = 0.0574613	descr = N_Gram_TAAAC
cnt = 95	feature = 311	correl = 0.0464448	descr = N_Gram_ATTGT
cnt = 96	feature = 256	correl = -0.0305867	descr = N_Gram_AGTAG
cnt = 97	feature = 610	correl = -0.0304821	descr = N_Gram_GCTCG
cnt = 98	feature = 899	correl = 0.0565915	descr = N_Gram_TTGAA
cnt = 99	feature = 714	correl = -0.0217646	descr = N_Gram_GTTCT
cnt = 100	feature = 2	correl = 0.113364	descr = Position_Specific_Bin_Base_1_Base_A
cnt = 101	feature = 423	correl = -0.062161	descr = N_Gram_CGAAG
cnt = 102	feature = 572	correl = -0.0477728	descr = N_Gram_GCAGA
cnt = 103	feature = 922	correl = 0.02411	descr = N_Gram_TTTTA
cnt = 104	feature = 702	correl = -0.0486413	descr = N_Gram_GTGCC
cnt = 105	feature = 367	correl = -0.0367214	descr = N_Gram_CCACG
cnt = 106	feature = 567	correl = -0.0826543	descr = N_Gram_GCAAT
cnt = 107	feature = 700	correl = 0.0234459	descr = N_Gram_GTGAG
cnt = 108	feature = 704	correl = -0.0511571	descr = N_Gram_GTGGA
cnt = 109	feature = 616	correl = -0.059808	descr = N_Gram_GCTTT
cnt = 110	feature = 675	correl = -0.0602351	descr = N_Gram_GGTTG
cnt = 111	feature = 474	correl = -0.0262346	descr = N_Gram_CTAAT
cnt = 112	feature = 271	correl = 0.0288191	descr = N_Gram_ATATA
cnt = 113	feature = 653	correl = -0.0925878	descr = N_Gram_GGGCC
cnt = 114	feature = 449	correl = -0.0835138	descr = N_Gram_CGGCC
cnt = 115	feature = 537	correl = 0.0549695	descr = N_Gram_GACTG
cnt = 116	feature = 569	correl = -0.0404446	descr = N_Gram_GCACC
cnt = 117	feature = 782	correl = -0.0576811	descr = N_Gram_TCAGA
cnt = 118	feature = 684	correl = 0.0545595	descr = N_Gram_GTCAA
cnt = 119	feature = 15	correl = 0.0263811	descr = Position_Specific_Bin_Base_5_Base_A
cnt = 120	feature = 767	correl = 0.0500814	descr = N_Gram_TATCA
cnt = 121	feature = 867	correl = 0.0608867	descr = N_Gram_TGTGT
cnt = 122	feature = 790	correl = -0.0252058	descr = N_Gram_TCCGC
cnt = 123	feature = 60	correl = -0.183525	descr = Position_Specific_Bin_Base_20_Base_G
cnt = 124	feature = 46	correl = 0.0317539	descr = Position_Specific_Bin_Base_17_Base_A
cnt = 125	feature = 11	correl = 0.071972	descr = Position_Specific_Bin_Base_4_Base_A
cnt = 126	feature = 622	correl = 0.0424406	descr = N_Gram_GGAAT
cnt = 127	feature = 608	correl = -0.0221719	descr = N_Gram_GCTCA
cnt = 128	feature = 377	correl = -0.0271691	descr = N_Gram_CCCAA
cnt = 129	feature = 18	correl = -0.0313939	descr = Position_Specific_Bin_Base_6_Base_C
cnt = 130	feature = 743	correl = -0.0323264	descr = N_Gram_TACG
cnt = 131	feature = 23	correl = 0.0341228	descr = Position_Specific_Bin_Base_8_Base_A
cnt = 132	feature = 654	correl = -0.0794294	descr = N_Gram_GGGCG
cnt = 133	feature = 713	correl = -0.0462779	descr = N_Gram_GTTAG
cnt = 134	feature = 844	correl = -0.0303224	descr = N_Gram_TGCGC
cnt = 135	feature = 627	correl = -0.0654851	descr = N_Gram_GGAGC
cnt = 136	feature = 312	correl = 0.0217166	descr = N_Gram_ATTTA
cnt = 137	feature = 258	correl = 0.0970899	descr = N_Gram_AGTCG
cnt = 138	feature = 40	correl = 0.0771991	descr = Position_Specific_Bin_Base_15_Base_A
cnt = 139	feature = 319	correl = 0.0487447	descr = N_Gram_CAAGC
cnt = 140	feature = 210	correl = -0.0275854	descr = N_Gram_ACCGG
cnt = 141	feature = 645	correl = -0.0475364	descr = N_Gram_GGCTG
cnt = 142	feature = 657	correl = -0.0805273	descr = N_Gram_GGGGC
cnt = 143	feature = 691	correl = -0.0481368	descr = N_Gram_GTCCT
cnt = 144	feature = 839	correl = 0.0235608	descr = N_Gram_TGCAT
cnt = 145	feature = 44	correl = -0.0582835	descr = Position_Specific_Bin_Base_16_Base_G
cnt = 146	feature = 461	correl = 0.0232146	descr = N_Gram_CGTCA
cnt = 147	feature = 831	correl = 0.0302215	descr = N_Gram_TGACT
cnt = 148	feature = 294	correl = -0.0235703	descr = N_Gram_ATGGA
cnt = 149	feature = 620	correl = -0.0353733	descr = N_Gram_GGAAA
cnt = 150	feature = 903	correl = 0.0420939	descr = N_Gram_TTGGA
cnt = 151	feature = 815	correl = 0.0388587	descr = N_Gram_TCTCA
cnt = 152	feature = 9	correl = 0.0582267	descr = Position_Specific_Bin_Base_3_Base_G
cnt = 153	feature = 303	correl = 0.0432425	descr = N_Gram_ATTAG
cnt = 154	feature = 709	correl = 0.0336769	descr = N_Gram_GTGTA
cnt = 155	feature = 611	correl = 0.051882	descr = N_Gram_GCTCT
cnt = 156	feature = 768	correl = 0.0494733	descr = N_Gram_TATCG
cnt = 157	feature = 436	correl = -0.0344078	descr = N_Gram_CGCCC
cnt = 158	feature = 664	correl = 0.0612734	descr = N_Gram_GGTAA
cnt = 159	feature = 314	correl = -0.0242649	descr = N_Gram_CAAAC
cnt = 160	feature = 770	correl = 0.0516154	descr = N_Gram_TATGA
cnt = 161	feature = 552	correl = 0.0360678	descr = N_Gram_GATAG
cnt = 162	feature = 440	correl = -0.0575406	descr = N_Gram_CGCGG
cnt = 163	feature = 358	correl = 0.0235135	descr = N_Gram_CATGT
cnt = 164	feature = 514	correl = 0.0462024	descr = N_Gram_CTTGT
cnt = 165	feature = 35	correl = 0.0459414	descr = Position_Specific_Bin_Base_13_Base_A
cnt = 166	feature = 519	correl = 0.0381018	descr = N_Gram_GAACA
cnt = 167	feature = 462	correl = -0.0527921	descr = N_Gram_CGTCC
cnt = 168	feature = 705	correl = -0.0839608	descr = N_Gram_GTGGC
cnt = 169	feature = 609	correl = -0.0417385	descr = N_Gram_GCTCC
cnt = 170	feature = 789	correl = -0.0296939	descr = N_Gram_TCCCG
cnt = 171	feature = 587	correl = -0.026776	descr = N_Gram_GCCGG
cnt = 172	feature = 545	correl = -0.0269124	descr = N_Gram_GAGGG
cnt = 173	feature = 721	correl = 0.0536516	descr = N_Gram_GTTTG
cnt = 174	feature = 229	correl = -0.0430603	descr = N_Gram_ACTGC
cnt = 175	feature = 597	correl = -0.0388435	descr = N_Gram_GCGCT
cnt = 176	feature = 566	correl = 0.055482	descr = N_Gram_GCAAC
cnt = 177	feature = 382	correl = -0.0662473	descr = N_Gram_CCCCG
cnt = 178	feature = 716	correl = -0.0216363	descr = N_Gram_GTTGC
cnt = 179	feature = 856	correl = -0.0564903	descr = N_Gram_TGGGA
cnt = 180	feature = 321	correl = -0.030367	descr = N_Gram_CAATG
cnt = 181	feature = 915	correl = 0.0407155	descr = N_Gram_TTTCC
cnt = 182	feature = 806	correl = -0.0901295	descr = N_Gram_TCGGG
cnt = 183	feature = 28	correl = -0.066724	descr = Position_Specific_Bin_Base_10_Base_G
cnt = 184	feature = 813	correl = 0.0324741	descr = N_Gram_TCTAT
cnt = 185	feature = 347	correl = -0.0274262	descr = N_Gram_CAGTG
cnt = 186	feature = 264	correl = 0.0214151	descr = N_Gram_ATAAA
cnt = 187	feature = 20	correl = -0.128227	descr = Position_Specific_Bin_Base_7_Base_C
cnt = 188	feature = 779	correl = 0.0482784	descr = N_Gram_TCAAC
cnt = 189	feature = 57	correl = 0.0431927	descr = Position_Specific_Bin_Base_19_Base_T
cnt = 190	feature = 904	correl = 0.0303447	descr = N_Gram_TTGGT
cnt = 191	feature = 785	correl = 0.0354519	descr = N_Gram_TCCAT
cnt = 192	feature = 493	correl = -0.0508929	descr = N_Gram_CTCGT
cnt = 193	feature = 554	correl = 0.0217997	descr = N_Gram_GATCT
cnt = 194	feature = 520	correl = -0.0217594	descr = N_Gram_GAACT
cnt = 195	feature = 553	correl = 0.0664122	descr = N_Gram_GATAT
cnt = 196	feature = 310	correl = 0.0529267	descr = N_Gram_ATTGG
cnt = 197	feature = 437	correl = -0.0242027	descr = N_Gram_CGCCT
cnt = 198	feature = 356	correl = 0.0289246	descr = N_Gram_CATGA
cnt = 199	feature = 249	correl = -0.0307892	descr = N_Gram_AGGAG
cnt = 200	feature = 296	correl = -0.037273	descr = N_Gram_ATGGG
cnt = 201	feature = 751	correl = 0.0529712	descr = N_Gram_TAGAC
cnt = 202	feature = 4	correl = -0.101252	descr = Position_Specific_Bin_Base_1_Base_G
cnt = 203	feature = 47	correl = -0.0318497	descr = Position_Specific_Bin_Base_17_Base_C
cnt = 204	feature = 733	correl = 0.049423	descr = N_Gram_TAAGG
cnt = 205	feature = 775	correl = 0.0400533	descr = N_Gram_TATTT
cnt = 206	feature = 718	correl = -0.0219824	descr = N_Gram_GTTGT
cnt = 207	feature = 345	correl = -0.0864514	descr = N_Gram_CAGGG
cnt = 208	feature = 277	correl = 0.0553638	descr = N_Gram_ATCCA
cnt = 209	feature = 243	correl = -0.0482964	descr = N_Gram_AGCCC
cnt = 210	feature = 238	correl = 0.0765228	descr = N_Gram_AGATA
cnt = 211	feature = 496	correl = 0.0386129	descr = N_Gram_CTCTT
cnt = 212	feature = 292	correl = 0.0378329	descr = N_Gram_ATGCT
cnt = 213	feature = 39	correl = 0.0802998	descr = Position_Specific_Bin_Base_14_Base_T
cnt = 214	feature = 811	correl = 0.060562	descr = N_Gram_TCTAC
cnt = 215	feature = 275	correl = 0.036738	descr = N_Gram_ATCAA
cnt = 216	feature = 752	correl = 0.0697863	descr = N_Gram_TAGAG
cnt = 217	feature = 14	correl = 0.0269293	descr = Position_Specific_Bin_Base_4_Base_T
cnt = 218	feature = 604	correl = -0.0845725	descr = N_Gram_GCGTC
cnt = 219	feature = 370	correl = -0.0704247	descr = N_Gram_CCAGC
cnt = 220	feature = 346	correl = 0.0241604	descr = N_Gram_CAGTA
cnt = 221	feature = 260	correl = 0.0499802	descr = N_Gram_AGTGA
cnt = 222	feature = 228	correl = 0.0714999	descr = N_Gram_ACTGA
cnt = 223	feature = 10	correl = -0.0940207	descr = Position_Specific_Bin_Base_3_Base_T
cnt = 224	feature = 755	correl = 0.0836456	descr = N_Gram_TAGCT
cnt = 225	feature = 773	correl = 0.0486286	descr = N_Gram_TATTC
cnt = 226	feature = 17	correl = 0.0451114	descr = Position_Specific_Bin_Base_5_Base_T
cnt = 227	feature = 633	correl = -0.0717949	descr = N_Gram_GGCAA
cnt = 228	feature = 286	correl = 0.0433919	descr = N_Gram_ATCTG
cnt = 229	feature = 531	correl = -0.0462745	descr = N_Gram_GACCA
cnt = 230	feature = 56	correl = -0.111241	descr = Position_Specific_Bin_Base_19_Base_G
cnt = 231	feature = 829	correl = 0.0249388	descr = N_Gram_TGAAT
cnt = 232	feature = 6	correl = 0.0261779	descr = Position_Specific_Bin_Base_2_Base_C
cnt = 233	feature = 788	correl = -0.0534229	descr = N_Gram_TCCCC
cnt = 234	feature = 787	correl = -0.0311744	descr = N_Gram_TCCCA
cnt = 235	feature = 279	correl = 0.0277255	descr = N_Gram_ATCCG
cnt = 236	feature = 667	correl = 0.0321701	descr = N_Gram_GGTCA
cnt = 237	feature = 33	correl = 0.125549	descr = Position_Specific_Bin_Base_11_Base_T
cnt = 238	feature = 650	correl = -0.0767707	descr = N_Gram_GGGAG
cnt = 239	feature = 492	correl = -0.0575399	descr = N_Gram_CTCGG
cnt = 240	feature = 366	correl = -0.0705889	descr = N_Gram_CCACC
cnt = 241	feature = 579	correl = -0.0746547	descr = N_Gram_GCCAG
cnt = 242	feature = 501	correl = 0.0516952	descr = N_Gram_CTGGA
cnt = 243	feature = 29	correl = 0.0526608	descr = Position_Specific_Bin_Base_10_Base_T
cnt = 244	feature = 671	correl = -0.0620562	descr = N_Gram_GGTGC
cnt = 245	feature = 695	correl = 0.0705204	descr = N_Gram_GTCGT
cnt = 246	feature = 297	correl = -0.0530757	descr = N_Gram_ATGGT
cnt = 247	feature = 42	correl = 0.0619724	descr = Position_Specific_Bin_Base_16_Base_A
cnt = 248	feature = 368	correl = 0.0226343	descr = N_Gram_CCACT
cnt = 249	feature = 24	correl = -0.0980671	descr = Position_Specific_Bin_Base_8_Base_C
cnt = 250	feature = 907	correl = 0.0265107	descr = N_Gram_TTGTC
cnt = 251	feature = 350	correl = -0.0283908	descr = N_Gram_CATA
cnt = 252	feature = 759	correl = 0.0318364	descr = N_Gram_TAGT
cnt = 253	feature = 502	correl = -0.0635471	descr = N_Gram_CTGGC
cnt = 254	feature = 823	correl = 0.0535944	descr = N_Gram_TCTTT
cnt = 255	feature = 556	correl = -0.0280543	descr = N_Gram_GATGA
cnt = 256	feature = 232	correl = 0.0500818	descr = N_Gram_AGAAT
cnt = 257	feature = 812	correl = 0.0354446	descr = N_Gram_TCTAG
cnt = 258	feature = 625	correl = 0.0403357	descr = N_Gram_GGACT
cnt = 259	feature = 590	correl = -0.0607341	descr = N_Gram_GCCTC
cnt = 260	feature = 869	correl = 0.0559031	descr = N_Gram_TGTTC
cnt = 261	feature = 586	correl = -0.0313493	descr = N_Gram_GCCGA
cnt = 262	feature = 54	correl = 0.187441	descr = Position_Specific_Bin_Base_19_Base_A
cnt = 263	feature = 658	correl = -0.0480916	descr = N_Gram_GGGGT
cnt = 264	feature = 58	correl = 0.374637	descr = Position_Specific_Bin_Base_20_Base_A
cnt = 265	feature = 740	correl = 0.0361755	descr = N_Gram_TACC
cnt = 266	feature = 780	correl = 0.043961	descr = N_Gram_TCACC
cnt = 267	feature = 771	correl = 0.0225599	descr = N_Gram_TATGG
cnt = 268	feature = 614	correl = -0.0248432	descr = N_Gram_GCTGG
cnt = 269	feature = 559	correl = 0.026592	descr = N_Gram_GATT
cnt = 270	feature = 643	correl = -0.0637144	descr = N_Gram_GGCGT
cnt = 271	feature = 419	correl = 0.0230058	descr = N_Gram_CCTTG
cnt = 272	feature = 316	correl = 0.0810536	descr = N_Gram_CAACA
cnt = 273	feature = 894	correl = 0.0251036	descr = N_Gram_TTCTC
cnt = 274	feature = 865	correl = 0.0462317	descr = N_Gram_TGTCT
cnt = 275	feature = 794	correl = -0.0306613	descr = N_Gram_TCCTC
cnt = 276	feature = 678	correl = 0.0611889	descr = N_Gram_GTAAA
cnt = 277	feature = 799	correl = 0.0380748	descr = N_Gram_TCGC
cnt = 278	feature = 385	correl = -0.0942412	descr = N_Gram_CCCGA
cnt = 279	feature = 517	correl = 0.0625503	descr = N_Gram_CTTTG
cnt = 280	feature = 389	correl = -0.0651615	descr = N_Gram_CCCTC
cnt = 281	feature = 220	correl = -0.0282203	descr = N_Gram_ACGT
cnt = 282	feature = 505	correl = 0.0469594	descr = N_Gram_CTGTT
cnt = 283	feature = 847	correl = 0.040464	descr = N_Gram_TGCTA
cnt = 284	feature = 313	correl = 0.0403571	descr = N_Gram_ATTTT
cnt = 285	feature = 834	correl = 0.0651591	descr = N_Gram_TGATA
cnt = 286	feature = 233	correl = 0.0466349	descr = N_Gram_AGACA
cnt = 287	feature = 43	correl = -0.0339412	descr = Position_Specific_Bin_Base_16_Base_C
cnt = 288	feature = 341	correl = -0.0373382	descr = N_Gram_CAGCA
cnt = 289	feature = 838	correl = 0.0365219	descr = N_Gram_TGCAA
cnt = 290	feature = 41	correl = -0.0373747	descr = Position_Specific_Bin_Base_15_Base_G
cnt = 291	feature = 248	correl = 0.025977	descr = N_Gram_AGGAA
cnt = 292	feature = 335	correl = 0.0274049	descr = N_Gram_CACTG
cnt = 293	feature = 840	correl = -0.0430162	descr = N_Gram_TGCC
cnt = 294	feature = 59	correl = -0.310922	descr = Position_Specific_Bin_Base_20_Base_C
cnt = 295	feature = 32	correl = -0.0412887	descr = Position_Specific_Bin_Base_11_Base_G
cnt = 296	feature = 717	correl = -0.0302309	descr = N_Gram_GTTGG
cnt = 297	feature = 634	correl = -0.0389395	descr = N_Gram_GGCAG
cnt = 298	feature = 711	correl = -0.0376003	descr = N_Gram_GTTA
cnt = 299	feature = 595	correl = -0.0249762	descr = N_Gram_GCGCC
cnt = 300	feature = 19	correl = 0.0880214	descr = Position_Specific_Bin_Base_7_Base_A
cnt = 301	feature = 251	correl = -0.0915177	descr = N_Gram_AGGGC
cnt = 302	feature = 646	correl = -0.0223377	descr = N_Gram_GGCTT
cnt = 303	feature = 600	correl = -0.0915357	descr = N_Gram_GCGGC
cnt = 304	feature = 490	correl = -0.0321888	descr = N_Gram_CTCCC
cnt = 305	feature = 568	correl = -0.026943	descr = N_Gram_GCAC
cnt = 306	feature = 574	correl = 0.0317587	descr = N_Gram_GCAT
cnt = 307	feature = 796	correl = 0.0555009	descr = N_Gram_TCCTT
cnt = 308	feature = 584	correl = -0.077145	descr = N_Gram_GCCCT
cnt = 309	feature = 207	correl = -0.0746685	descr = N_Gram_ACCAC
cnt = 310	feature = 8	correl = -0.126501	descr = Position_Specific_Bin_Base_2_Base_T
cnt = 311	feature = 701	correl = -0.0425686	descr = N_Gram_GTGC
cnt = 312	feature = 819	correl = 0.0956212	descr = N_Gram_TCTGC
cnt = 313	feature = 355	correl = 0.0752175	descr = N_Gram_CATCT
cnt = 314	feature = 45	correl = 0.0320055	descr = Position_Specific_Bin_Base_16_Base_T
cnt = 315	feature = 25	correl = 0.0792651	descr = Position_Specific_Bin_Base_8_Base_T
cnt = 316	feature = 16	correl = -0.0739791	descr = Position_Specific_Bin_Base_5_Base_C
cnt = 317	feature = 871	correl = 0.0778949	descr = N_Gram_TGTTT
cnt = 318	feature = 308	correl = 0.0590393	descr = N_Gram_ATTG
cnt = 319	feature = 257	correl = 0.0473472	descr = N_Gram_AGTC
cnt = 320	feature = 470	correl = -0.0442462	descr = N_Gram_CGTTG
cnt = 321	feature = 476	correl = 0.0507008	descr = N_Gram_CTACA
cnt = 322	feature = 909	correl = 0.0643331	descr = N_Gram_TTGTT
cnt = 323	feature = 822	correl = 0.0405987	descr = N_Gram_TCTTC
cnt = 324	feature = 414	correl = -0.0556194	descr = N_Gram_CCTG
cnt = 325	feature = 672	correl = -0.112457	descr = N_Gram_GGTGG
cnt = 326	feature = 708	correl = 0.0305987	descr = N_Gram_GTGT
cnt = 327	feature = 527	correl = 0.0417848	descr = N_Gram_GAATT
cnt = 328	feature = 80	correl = 0.430862	descr = Gibbs_of_Target_Sequence__Pos_20_Step_1
cnt = 329	feature = 898	correl = 0.0571601	descr = N_Gram_TTGA
cnt = 330	feature = 641	correl = -0.0648508	descr = N_Gram_GGCGC
cnt = 331	feature = 916	correl = 0.0363783	descr = N_Gram_TTTCT
cnt = 332	feature = 756	correl = 0.0269653	descr = N_Gram_TAGG
cnt = 333	feature = 696	correl = 0.0276739	descr = N_Gram_GTCT
cnt = 334	feature = 273	correl = 0.0649649	descr = N_Gram_ATATT
cnt = 335	feature = 613	correl = -0.0496045	descr = N_Gram_GCTGC
cnt = 336	feature = 21	correl = -0.0248255	descr = Position_Specific_Bin_Base_7_Base_G
cnt = 337	feature = 803	correl = -0.0443693	descr = N_Gram_TCGG
cnt = 338	feature = 510	correl = 0.0260176	descr = N_Gram_CTTCT
cnt = 339	feature = 860	correl = 0.0507185	descr = N_Gram_TGTA
cnt = 340	feature = 766	correl = 0.0428019	descr = N_Gram_TATC
cnt = 341	feature = 578	correl = -0.0460055	descr = N_Gram_GCCA
cnt = 342	feature = 857	correl = -0.0607168	descr = N_Gram_TGGGG
cnt = 343	feature = 606	correl = 0.0253308	descr = N_Gram_GCTA
cnt = 344	feature = 555	correl = -0.0421195	descr = N_Gram_GATG
cnt = 345	feature = 438	correl = -0.0769906	descr = N_Gram_CGCG
cnt = 346	feature = 603	correl = -0.0778013	descr = N_Gram_GCGT
cnt = 347	feature = 837	correl = 0.04298	descr = N_Gram_TGCA
cnt = 348	feature = 753	correl = 0.0690397	descr = N_Gram_TAGC
cnt = 349	feature = 530	correl = -0.0686799	descr = N_Gram_GACC
cnt = 350	feature = 481	correl = 0.0503753	descr = N_Gram_CTAT
cnt = 351	feature = 535	correl = 0.0381797	descr = N_Gram_GACT
cnt = 352	feature = 663	correl = 0.0405566	descr = N_Gram_GGTA
cnt = 353	feature = 494	correl = 0.0315222	descr = N_Gram_CTCT
cnt = 354	feature = 699	correl = 0.0322037	descr = N_Gram_GTGA
cnt = 355	feature = 807	correl = 0.0495756	descr = N_Gram_TCGT
cnt = 356	feature = 683	correl = 0.0267945	descr = N_Gram_GTCA
cnt = 357	feature = 442	correl = -0.0284531	descr = N_Gram_CGCT
cnt = 358	feature = 307	correl = 0.0909909	descr = N_Gram_ATTCT
cnt = 359	feature = 889	correl = 0.0390787	descr = N_Gram_TTCC
cnt = 360	feature = 242	correl = -0.0527127	descr = N_Gram_AGCC
cnt = 361	feature = 77	correl = 0.0985553	descr = Gibbs_of_Target_Sequence__Pos_17_Step_1
cnt = 362	feature = 337	correl = -0.0700463	descr = N_Gram_CAGA
cnt = 363	feature = 288	correl = 0.0267202	descr = N_Gram_ATGAA
cnt = 364	feature = 344	correl = -0.041315	descr = N_Gram_CAGG
cnt = 365	feature = 738	correl = 0.0321199	descr = N_Gram_TACA
cnt = 366	feature = 83	correl = 0.0456307	descr = PF_RNAi_Fold_3'Free_Count
cnt = 367	feature = 478	correl = 0.0502916	descr = N_Gram_CTAG
cnt = 368	feature = 359	correl = 0.0342742	descr = N_Gram_CATT
cnt = 369	feature = 521	correl = -0.0293837	descr = N_Gram_GAAG
cnt = 370	feature = 626	correl = -0.059998	descr = N_Gram_GGAG
cnt = 371	feature = 901	correl = 0.0370863	descr = N_Gram_TTGC
cnt = 372	feature = 677	correl = 0.0592286	descr = N_Gram_GTAA
cnt = 373	feature = 206	correl = -0.0280486	descr = N_Gram_ACCA
cnt = 374	feature = 769	correl = 0.0585878	descr = N_Gram_TATG
cnt = 375	feature = 452	correl = -0.0826267	descr = N_Gram_CGGG
cnt = 376	feature = 64	correl = -0.162348	descr = Gibbs_of_Target_Sequence__Pos_2_Step_1
cnt = 377	feature = 687	correl = -0.0880168	descr = N_Gram_GTCC
cnt = 378	feature = 475	correl = 0.0638576	descr = N_Gram_CTAC
cnt = 379	feature = 703	correl = -0.10626	descr = N_Gram_GTGG
cnt = 380	feature = 814	correl = 0.0591341	descr = N_Gram_TCTC
cnt = 381	feature = 293	correl = -0.0506632	descr = N_Gram_ATGG
cnt = 382	feature = 511	correl = 0.0421487	descr = N_Gram_CTTG
cnt = 383	feature = 392	correl = -0.0923478	descr = N_Gram_CCGA
cnt = 384	feature = 460	correl = -0.0414429	descr = N_Gram_CGTC
cnt = 385	feature = 632	correl = -0.0608001	descr = N_Gram_GGCA
cnt = 386	feature = 354	correl = 0.0423256	descr = N_Gram_CATC
cnt = 387	feature = 70	correl = 0.0959342	descr = Gibbs_of_Target_Sequence__Pos_9_Step_1
cnt = 388	feature = 72	correl = 0.0402614	descr = Gibbs_of_Target_Sequence__Pos_11_Step_1
cnt = 389	feature = 74	correl = 0.158818	descr = Gibbs_of_Target_Sequence__Pos_14_Step_1
cnt = 390	feature = 749	correl = 0.0872808	descr = N_Gram_TAGA
cnt = 391	feature = 515	correl = 0.0311694	descr = N_Gram_CTTT
cnt = 392	feature = 818	correl = 0.0868074	descr = N_Gram_TCTG
cnt = 393	feature = 666	correl = -0.0311098	descr = N_Gram_GGTC
cnt = 394	feature = 655	correl = -0.091913	descr = N_Gram_GGGG
cnt = 395	feature = 69	correl = 0.0803218	descr = Gibbs_of_Target_Sequence__Pos_8_Step_1
cnt = 396	feature = 421	correl = -0.0549568	descr = N_Gram_CGA
cnt = 397	feature = 66	correl = 0.0525732	descr = Gibbs_of_Target_Sequence__Pos_5_Step_1
cnt = 398	feature = 73	correl = 0.126441	descr = Gibbs_of_Target_Sequence__Pos_13_Step_1
cnt = 399	feature = 792	correl = 0.021833	descr = N_Gram_TCCT
cnt = 400	feature = 525	correl = 0.0591745	descr = N_Gram_GAAT
cnt = 401	feature = 284	correl = 0.0591216	descr = N_Gram_ATCT
cnt = 402	feature = 786	correl = -0.0521712	descr = N_Gram_TCCC
cnt = 403	feature = 879	correl = 0.0775143	descr = N_Gram_TTAG
cnt = 404	feature = 598	correl = -0.0925456	descr = N_Gram_GCGG
cnt = 405	feature = 772	correl = 0.057144	descr = N_Gram_TATT
cnt = 406	feature = 491	correl = -0.0811512	descr = N_Gram_CTCG
cnt = 407	feature = 499	correl = -0.0238428	descr = N_Gram_CTGC
cnt = 408	feature = 550	correl = 0.0633058	descr = N_Gram_GATA
cnt = 409	feature = 78	correl = 0.195875	descr = Gibbs_of_Target_Sequence__Pos_18_Step_1
cnt = 410	feature = 365	correl = -0.0423727	descr = N_Gram_CCAC
cnt = 411	feature = 254	correl = 0.0276032	descr = N_Gram_AGT
cnt = 412	feature = 917	correl = 0.0937012	descr = N_Gram_TTTG
cnt = 413	feature = 914	correl = 0.0384197	descr = N_Gram_TTTC
cnt = 414	feature = 82	correl = 0.153355	descr = PF_RNAi_Fold_5'Free_Count
cnt = 415	feature = 305	correl = 0.0662273	descr = N_Gram_ATTC
cnt = 416	feature = 826	correl = 0.0483365	descr = N_Gram_TGAA
cnt = 417	feature = 384	correl = -0.102216	descr = N_Gram_CCCG
cnt = 418	feature = 669	correl = -0.0919511	descr = N_Gram_GGTG
cnt = 419	feature = 489	correl = -0.0240441	descr = N_Gram_CTCC
cnt = 420	feature = 593	correl = -0.0673645	descr = N_Gram_GCGC
cnt = 421	feature = 676	correl = 0.0534429	descr = N_Gram_GTA
cnt = 422	feature = 65	correl = 0.106127	descr = Gibbs_of_Target_Sequence__Pos_4_Step_1
cnt = 423	feature = 580	correl = -0.148294	descr = N_Gram_GCCC
cnt = 424	feature = 67	correl = 0.104679	descr = Gibbs_of_Target_Sequence__Pos_6_Step_1
cnt = 425	feature = 76	correl = 0.112769	descr = Gibbs_of_Target_Sequence__Pos_16_Step_1
cnt = 426	feature = 409	correl = -0.0942408	descr = N_Gram_CCTC
cnt = 427	feature = 270	correl = 0.0827018	descr = N_Gram_ATAT
cnt = 428	feature = 659	correl = -0.0630928	descr = N_Gram_GGGT
cnt = 429	feature = 821	correl = 0.0708567	descr = N_Gram_TCTT
cnt = 430	feature = 777	correl = 0.0280123	descr = N_Gram_TCA
cnt = 431	feature = 458	correl = -0.0385491	descr = N_Gram_CGT
cnt = 432	feature = 71	correl = 0.116004	descr = Gibbs_of_Target_Sequence__Pos_10_Step_1
cnt = 433	feature = 549	correl = 0.0296781	descr = N_Gram_GAT
cnt = 434	feature = 231	correl = 0.0293789	descr = N_Gram_AGA
cnt = 435	feature = 859	correl = 0.0896825	descr = N_Gram_TGT
cnt = 436	feature = 640	correl = -0.109521	descr = N_Gram_GGCG
cnt = 437	feature = 825	correl = 0.0753879	descr = N_Gram_TGA
cnt = 438	feature = 75	correl = 0.0956093	descr = Gibbs_of_Target_Sequence__Pos_15_Step_1
cnt = 439	feature = 336	correl = -0.05649	descr = N_Gram_CAG
cnt = 440	feature = 892	correl = 0.0843066	descr = N_Gram_TTCT
cnt = 441	feature = 68	correl = 0.163568	descr = Gibbs_of_Target_Sequence__Pos_7_Step_1
cnt = 442	feature = 748	correl = 0.109407	descr = N_Gram_TAG
cnt = 443	feature = 404	correl = -0.0503061	descr = N_Gram_CCT
cnt = 444	feature = 897	correl = 0.10811	descr = N_Gram_TTG
cnt = 445	feature = 724	correl = 0.07553	descr = N_Gram_TAA
cnt = 446	feature = 446	correl = -0.105638	descr = N_Gram_CGG
cnt = 447	feature = 662	correl = -0.0634051	descr = N_Gram_GGT
cnt = 448	feature = 506	correl = 0.0578053	descr = N_Gram_CTT
cnt = 449	feature = 850	correl = -0.0554369	descr = N_Gram_TGG
cnt = 450	feature = 432	correl = -0.0562981	descr = N_Gram_CGC
cnt = 451	feature = 263	correl = 0.0720167	descr = N_Gram_ATA
cnt = 452	feature = 485	correl = -0.0290007	descr = N_Gram_CTC
cnt = 453	feature = 592	correl = -0.0988647	descr = N_Gram_GCG
cnt = 454	feature = 577	correl = -0.126816	descr = N_Gram_GCC
cnt = 455	feature = 647	correl = -0.135639	descr = N_Gram_GGG
cnt = 456	feature = 631	correl = -0.163487	descr = N_Gram_GGC
cnt = 457	feature = 391	correl = -0.087372	descr = N_Gram_CCG
cnt = 458	feature = 809	correl = 0.109088	descr = N_Gram_TCT
cnt = 459	feature = 910	correl = 0.0953429	descr = N_Gram_TTT
cnt = 460	feature = 872	correl = 0.15276	descr = N_Gram_TT
cnt = 461	feature = 262	correl = 0.113552	descr = N_Gram_AT
cnt = 462	feature = 105	correl = 0.0738896	descr = Xue_Structure_Feature_A000
cnt = 463	feature = 723	correl = 0.1805	descr = N_Gram_TA
cnt = 464	feature = 81	correl = 0.227962	descr = PF_RNAi_Fold_Energy
cnt = 465	feature = 62	correl = 0.287026	descr = Gibbs_of_Target_Sequence_
num rows = 2188
num_elements = 1019608
..*
optimization finished, #iter = 2286
nu = 0.243898
obj = -41.566065, rho = -0.778924
nSV = 974, nBSV = 227
num rows = 243
num_elements = 113238
*
optimization finished, #iter = 201
nu = 0.222742
obj = -4.748582, rho = -0.693397
nSV = 132, nBSV = 7
..*
optimization finished, #iter = 2286
nu = 0.243898
obj = -41.566065, rho = -0.778924
nSV = 974, nBSV = 227
CFS merit scores = 1.45094
CFS merit scores = 1.61677
CFS merit scores = 1.84661
CFS merit scores = 2.07028
CFS merit scores = 2.27558
CFS merit scores = 2.46258
CFS merit scores = 2.63465
CFS merit scores = 2.79605
CFS merit scores = 2.94545
CFS merit scores = 3.08624
CFS merit scores = 3.21933
CFS merit scores = 3.34549
CFS merit scores = 3.46664
CFS merit scores = 3.58358
CFS merit scores = 3.69612
CFS merit scores = 3.80392
CFS merit scores = 3.90772
CFS merit scores = 4.00645
CFS merit scores = 4.10068
CFS merit scores = 4.19089
CFS merit scores = 4.27798
CFS merit scores = 4.36261
CFS merit scores = 4.445
CFS merit scores = 4.52351
CFS merit scores = 4.59942
CFS merit scores = 4.67177
CFS merit scores = 4.74244
CFS merit scores = 4.81037
CFS merit scores = 4.8757
CFS merit scores = 4.93629
CFS merit scores = 4.99561
CFS merit scores = 5.05331
CFS merit scores = 5.10869
CFS merit scores = 5.16285
CFS merit scores = 5.21552
CFS merit scores = 5.26414
CFS merit scores = 5.31133
CFS merit scores = 5.35723
CFS merit scores = 5.40212
CFS merit scores = 5.44433
CFS merit scores = 5.48518
CFS merit scores = 5.52473
CFS merit scores = 5.56361
CFS merit scores = 5.59951
CFS merit scores = 5.63237
CFS merit scores = 5.66374
CFS merit scores = 5.69442
CFS merit scores = 5.72396
CFS merit scores = 5.75253
CFS merit scores = 5.78039
CFS merit scores = 5.80777
CFS merit scores = 5.83437
CFS merit scores = 5.85966
CFS merit scores = 5.88361
CFS merit scores = 5.90519
CFS merit scores = 5.92568
CFS merit scores = 5.9457
CFS merit scores = 5.96494
CFS merit scores = 5.98308
CFS merit scores = 6.00085
CFS merit scores = 6.01781
CFS merit scores = 6.03436
CFS merit scores = 6.05024
CFS merit scores = 6.06567
CFS merit scores = 6.08092
CFS merit scores = 6.09508
CFS merit scores = 6.10838
CFS merit scores = 6.12149
CFS merit scores = 6.13425
CFS merit scores = 6.14674
CFS merit scores = 6.15912
CFS merit scores = 6.17104
CFS merit scores = 6.1823
CFS merit scores = 6.19352
CFS merit scores = 6.20387
CFS merit scores = 6.21333
CFS merit scores = 6.22212
CFS merit scores = 6.23066
CFS merit scores = 6.23906
CFS merit scores = 6.24727
CFS merit scores = 6.25462
CFS merit scores = 6.26148
CFS merit scores = 6.26847
CFS merit scores = 6.27544
CFS merit scores = 6.28201
CFS merit scores = 6.28826
CFS merit scores = 6.29434
CFS merit scores = 6.29957
CFS merit scores = 6.30481
CFS merit scores = 6.31001
CFS merit scores = 6.31505
CFS merit scores = 6.31951
CFS merit scores = 6.32391
CFS merit scores = 6.32802
CFS merit scores = 6.33193
CFS merit scores = 6.33553
CFS merit scores = 6.33912
CFS merit scores = 6.34295
CFS merit scores = 6.34623
CFS merit scores = 6.34957
CFS merit scores = 6.35274
CFS merit scores = 6.35585
CFS merit scores = 6.35916
CFS merit scores = 6.36263
CFS merit scores = 6.36524
CFS merit scores = 6.36804
CFS merit scores = 6.37092
CFS merit scores = 6.37381
CFS merit scores = 6.3765
CFS merit scores = 6.37935
CFS merit scores = 6.38186
CFS merit scores = 6.38446
CFS merit scores = 6.38647
CFS merit scores = 6.38834
CFS merit scores = 6.39039
CFS merit scores = 6.39243
CFS merit scores = 6.39462
CFS merit scores = 6.39671
CFS merit scores = 6.39866
CFS merit scores = 6.40037
CFS merit scores = 6.40212
CFS merit scores = 6.40391
CFS merit scores = 6.4056
CFS merit scores = 6.40736
CFS merit scores = 6.40905
CFS merit scores = 6.41077
CFS merit scores = 6.4125
CFS merit scores = 6.4139
CFS merit scores = 6.41503
CFS merit scores = 6.41619
CFS merit scores = 6.41709
CFS merit scores = 6.41806
CFS merit scores = 6.41897
CFS merit scores = 6.41975
CFS merit scores = 6.42047
CFS merit scores = 6.42082
CFS merit scores = 6.42127
CFS merit scores = 6.42166
CFS merit scores = 6.42187
CFS merit scores = 6.42231
CFS merit scores = 6.42262
CFS merit scores = 6.42304
CFS merit scores = 6.42374
CFS merit scores = 6.42445
CFS merit scores = 6.42475
CFS merit scores = 6.42498
CFS merit scores = 6.42519
CFS merit scores = 6.42546
CFS merit scores = 6.4258
CFS merit scores = 6.42609
CFS merit scores = 6.42647
CFS merit scores = 6.42664
CFS merit scores = 6.42676
CFS merit scores = 6.42681
CFS merit scores = 6.42689
CFS merit scores = 6.42705
CFS merit scores = 6.42722
CFS merit scores = 6.42737
CFS merit scores = 6.42721
CFS merit scores = 6.42709
CFS merit scores = 6.42708
CFS merit scores = 6.42713
CFS merit scores = 6.42673
CFS merit scores = 6.42623
CFS merit scores = 6.42587
CFS merit scores = 6.42556
CFS merit scores = 6.42529
CFS merit scores = 6.425
CFS merit scores = 6.42463
CFS merit scores = 6.4242
CFS merit scores = 6.42386
CFS merit scores = 6.42355
CFS merit scores = 6.42321
CFS merit scores = 6.42294
CFS merit scores = 6.42272
CFS merit scores = 6.42253
CFS merit scores = 6.42243
CFS merit scores = 6.42208
CFS merit scores = 6.42164
CFS merit scores = 6.42122
CFS merit scores = 6.4207
CFS merit scores = 6.42011
CFS merit scores = 6.41952
CFS merit scores = 6.41891
CFS merit scores = 6.41833
CFS merit scores = 6.41781
CFS merit scores = 6.41726
CFS merit scores = 6.41647
CFS merit scores = 6.41583
CFS merit scores = 6.41524
CFS merit scores = 6.41454
CFS merit scores = 6.41376
CFS merit scores = 6.41297
CFS merit scores = 6.41223
CFS merit scores = 6.41149
CFS merit scores = 6.41075
CFS merit scores = 6.40992
CFS merit scores = 6.4092
CFS merit scores = 6.40858
CFS merit scores = 6.40774
CFS merit scores = 6.40653
CFS merit scores = 6.40532
CFS merit scores = 6.40414
CFS merit scores = 6.403
CFS merit scores = 6.40186
CFS merit scores = 6.40071
CFS merit scores = 6.39963
CFS merit scores = 6.39857
CFS merit scores = 6.39746
CFS merit scores = 6.39639
CFS merit scores = 6.39518
CFS merit scores = 6.39402
CFS merit scores = 6.39291
CFS merit scores = 6.39168
CFS merit scores = 6.39051
CFS merit scores = 6.38923
CFS merit scores = 6.38799
CFS merit scores = 6.38676
CFS merit scores = 6.3855
CFS merit scores = 6.38418
CFS merit scores = 6.38291
CFS merit scores = 6.38165
CFS merit scores = 6.38021
CFS merit scores = 6.37886
CFS merit scores = 6.37747
CFS merit scores = 6.37605
CFS merit scores = 6.37462
CFS merit scores = 6.37313
CFS merit scores = 6.37159
CFS merit scores = 6.37017
CFS merit scores = 6.36856
CFS merit scores = 6.36699
CFS merit scores = 6.36541
CFS merit scores = 6.3638
CFS merit scores = 6.36223
CFS merit scores = 6.36062
CFS merit scores = 6.35901
CFS merit scores = 6.35743
CFS merit scores = 6.35583
CFS merit scores = 6.35421
CFS merit scores = 6.35259
CFS merit scores = 6.35093
CFS merit scores = 6.34927
CFS merit scores = 6.34762
CFS merit scores = 6.34602
CFS merit scores = 6.34436
CFS merit scores = 6.34279
CFS merit scores = 6.34116
CFS merit scores = 6.33947
CFS merit scores = 6.33779
CFS merit scores = 6.33622
CFS merit scores = 6.33456
CFS merit scores = 6.33291
CFS merit scores = 6.3312
CFS merit scores = 6.32939
CFS merit scores = 6.32747
CFS merit scores = 6.32563
CFS merit scores = 6.32363
CFS merit scores = 6.32154
CFS merit scores = 6.31947
CFS merit scores = 6.31738
CFS merit scores = 6.31528
CFS merit scores = 6.31328
CFS merit scores = 6.31109
CFS merit scores = 6.30886
CFS merit scores = 6.30669
CFS merit scores = 6.30461
CFS merit scores = 6.30244
CFS merit scores = 6.30034
CFS merit scores = 6.29817
CFS merit scores = 6.29596
CFS merit scores = 6.29377
CFS merit scores = 6.29155
CFS merit scores = 6.28935
CFS merit scores = 6.28694
CFS merit scores = 6.28461
CFS merit scores = 6.28227
CFS merit scores = 6.27993
CFS merit scores = 6.27753
CFS merit scores = 6.27516
CFS merit scores = 6.27271
CFS merit scores = 6.27011
CFS merit scores = 6.26759
CFS merit scores = 6.26504
CFS merit scores = 6.26245
CFS merit scores = 6.25994
CFS merit scores = 6.2574
CFS merit scores = 6.25474
CFS merit scores = 6.25204
CFS merit scores = 6.2494
CFS merit scores = 6.24672
CFS merit scores = 6.24396
CFS merit scores = 6.24124
CFS merit scores = 6.23841
CFS merit scores = 6.23561
CFS merit scores = 6.23279
CFS merit scores = 6.23006
CFS merit scores = 6.22729
CFS merit scores = 6.22451
CFS merit scores = 6.22172
CFS merit scores = 6.21901
CFS merit scores = 6.21629
CFS merit scores = 6.21362
CFS merit scores = 6.21097
CFS merit scores = 6.20816
CFS merit scores = 6.20534
CFS merit scores = 6.20246
CFS merit scores = 6.19959
CFS merit scores = 6.19662
CFS merit scores = 6.19366
CFS merit scores = 6.19073
CFS merit scores = 6.18776
CFS merit scores = 6.18482
CFS merit scores = 6.18181
CFS merit scores = 6.1788
CFS merit scores = 6.1758
CFS merit scores = 6.17268
CFS merit scores = 6.16958
CFS merit scores = 6.16648
CFS merit scores = 6.16327
CFS merit scores = 6.15997
CFS merit scores = 6.15673
CFS merit scores = 6.15335
CFS merit scores = 6.14988
CFS merit scores = 6.14642
CFS merit scores = 6.14293
CFS merit scores = 6.13946
CFS merit scores = 6.13597
CFS merit scores = 6.13255
CFS merit scores = 6.1292
CFS merit scores = 6.12573
CFS merit scores = 6.12226
CFS merit scores = 6.11879
CFS merit scores = 6.1153
CFS merit scores = 6.11185
CFS merit scores = 6.10822
CFS merit scores = 6.10445
CFS merit scores = 6.10052
CFS merit scores = 6.09655
CFS merit scores = 6.09264
CFS merit scores = 6.08862
CFS merit scores = 6.0846
CFS merit scores = 6.0806
CFS merit scores = 6.0766
CFS merit scores = 6.07259
CFS merit scores = 6.0686
CFS merit scores = 6.06463
CFS merit scores = 6.06037
CFS merit scores = 6.05601
CFS merit scores = 6.05165
CFS merit scores = 6.04732
CFS merit scores = 6.04301
CFS merit scores = 6.03871
CFS merit scores = 6.03437
CFS merit scores = 6.03005
CFS merit scores = 6.02572
CFS merit scores = 6.02145
CFS merit scores = 6.01707
CFS merit scores = 6.01276
CFS merit scores = 6.00837
CFS merit scores = 6.00392
CFS merit scores = 5.99947
CFS merit scores = 5.99497
CFS merit scores = 5.99046
CFS merit scores = 5.98591
CFS merit scores = 5.98136
CFS merit scores = 5.97682
CFS merit scores = 5.97222
CFS merit scores = 5.96764
CFS merit scores = 5.96313
CFS merit scores = 5.9586
CFS merit scores = 5.95395
CFS merit scores = 5.94907
CFS merit scores = 5.94419
CFS merit scores = 5.93935
CFS merit scores = 5.93444
CFS merit scores = 5.92938
CFS merit scores = 5.92433
CFS merit scores = 5.91916
CFS merit scores = 5.914
CFS merit scores = 5.90875
CFS merit scores = 5.90353
CFS merit scores = 5.89837
CFS merit scores = 5.89314
CFS merit scores = 5.88799
CFS merit scores = 5.88264
CFS merit scores = 5.87731
CFS merit scores = 5.87194
CFS merit scores = 5.86646
CFS merit scores = 5.86104
CFS merit scores = 5.85565
CFS merit scores = 5.85032
CFS merit scores = 5.84488
CFS merit scores = 5.83935
CFS merit scores = 5.8339
CFS merit scores = 5.82838
CFS merit scores = 5.82285
CFS merit scores = 5.81728
CFS merit scores = 5.81171
CFS merit scores = 5.80618
CFS merit scores = 5.80046
CFS merit scores = 5.79454
CFS merit scores = 5.78853
CFS merit scores = 5.78241
CFS merit scores = 5.77629
CFS merit scores = 5.77021
CFS merit scores = 5.76394
CFS merit scores = 5.75749
CFS merit scores = 5.75099
CFS merit scores = 5.74395
CFS merit scores = 5.7369
CFS merit scores = 5.7298
CFS merit scores = 5.72257
CFS merit scores = 5.71527
CFS merit scores = 5.70782
CFS merit scores = 5.70022
CFS merit scores = 5.69267
CFS merit scores = 5.68509
CFS merit scores = 5.67695
CFS merit scores = 5.66851
CFS merit scores = 5.6589
CFS merit scores = 5.6493
CFS merit scores = 5.63978
CFS merit scores = 5.62988
CFS merit scores = 5.61992
CFS merit scores = 5.60785
CFS merit scores = 5.59503
CFS merit scores = 5.58173
CFS merit scores = 5.56811
CFS merit scores = 5.55432
CFS merit scores = 5.54055
CFS merit scores = 5.52491
CFS merit scores = 5.5091
CFS merit scores = 5.47907
cnt = 1	feature = 76	correl = 0.450938	descr = Gibbs_of_Target_Sequence__Pos_19_Step_1
cnt = 2	feature = 2	correl = -0.137997	descr = Position_Specific_Bin_Base_0_Base_G
cnt = 3	feature = 228	correl = 0.0623367	descr = N_Gram_ACTGA
cnt = 4	feature = 238	correl = -0.0458098	descr = N_Gram_AGATG
cnt = 5	feature = 763	correl = -0.0227456	descr = N_Gram_TCCCA
cnt = 6	feature = 676	correl = -0.0284707	descr = N_Gram_GTGCC
cnt = 7	feature = 217	correl = 0.0283332	descr = N_Gram_ACGCT
cnt = 8	feature = 537	correl = 0.0388262	descr = N_Gram_GATTA
cnt = 9	feature = 311	correl = 0.0273825	descr = N_Gram_CAACG
cnt = 10	feature = 721	correl = -0.0362622	descr = N_Gram_TACGT
cnt = 11	feature = 649	correl = -0.0582683	descr = N_Gram_GGTTA
cnt = 12	feature = 426	correl = -0.0527588	descr = N_Gram_CGCTA
cnt = 13	feature = 414	correl = -0.0312743	descr = N_Gram_CGATA
cnt = 14	feature = 708	correl = 0.0261363	descr = N_Gram_TAAGC
cnt = 15	feature = 412	correl = -0.047156	descr = N_Gram_CGAGT
cnt = 16	feature = 515	correl = 0.0574578	descr = N_Gram_GACTA
cnt = 17	feature = 867	correl = 0.0540183	descr = N_Gram_TTCGC
cnt = 18	feature = 210	correl = -0.0337939	descr = N_Gram_ACCCC
cnt = 19	feature = 220	correl = -0.0486584	descr = N_Gram_ACGGG
cnt = 20	feature = 449	correl = 0.0707703	descr = N_Gram_CGTGA
cnt = 21	feature = 207	correl = -0.0261735	descr = N_Gram_ACCAA
cnt = 22	feature = 418	correl = -0.0549509	descr = N_Gram_CGCAA
cnt = 23	feature = 655	correl = -0.0271049	descr = N_Gram_GTAAT
cnt = 24	feature = 446	correl = -0.0606964	descr = N_Gram_CGTCG
cnt = 25	feature = 391	correl = 0.0282604	descr = N_Gram_CCTAG
cnt = 26	feature = 667	correl = 0.0472921	descr = N_Gram_GTCGC
cnt = 27	feature = 746	correl = 0.0332894	descr = N_Gram_TATGT
cnt = 28	feature = 640	correl = 0.0382001	descr = N_Gram_GGTAC
cnt = 29	feature = 859	correl = 0.0661793	descr = N_Gram_TTAGT
cnt = 30	feature = 819	correl = -0.0241082	descr = N_Gram_TGCCT
cnt = 31	feature = 485	correl = -0.0312879	descr = N_Gram_CTTAA
cnt = 32	feature = 473	correl = 0.0339124	descr = N_Gram_CTCTA
cnt = 33	feature = 743	correl = 0.0345485	descr = N_Gram_TATCG
cnt = 34	feature = 409	correl = -0.034412	descr = N_Gram_CGACC
cnt = 35	feature = 219	correl = -0.0230859	descr = N_Gram_ACGGC
cnt = 36	feature = 538	correl = 0.042103	descr = N_Gram_GATTG
cnt = 37	feature = 765	correl = -0.0240237	descr = N_Gram_TCCCG
cnt = 38	feature = 572	correl = -0.0903286	descr = N_Gram_GCGCG
cnt = 39	feature = 314	correl = -0.0330173	descr = N_Gram_CAATT
cnt = 40	feature = 808	correl = 0.0238659	descr = N_Gram_TGAGT
cnt = 41	feature = 596	correl = -0.0356487	descr = N_Gram_GGAAA
cnt = 42	feature = 297	correl = 0.0461047	descr = N_Gram_ATTCG
cnt = 43	feature = 493	correl = -0.0304046	descr = N_Gram_CTTTA
cnt = 44	feature = 685	correl = 0.0262805	descr = N_Gram_GTGTG
cnt = 45	feature = 452	correl = -0.0725966	descr = N_Gram_CGTTC
cnt = 46	feature = 718	correl = 0.0262447	descr = N_Gram_TACCG
cnt = 47	feature = 598	correl = 0.0358023	descr = N_Gram_GGAAT
cnt = 48	feature = 278	correl = 0.0352818	descr = N_Gram_ATCCG
cnt = 49	feature = 337	correl = -0.0476645	descr = N_Gram_CATAA
cnt = 50	feature = 664	correl = -0.0483411	descr = N_Gram_GTCCG
cnt = 51	feature = 749	correl = 0.0245014	descr = N_Gram_TATTG
cnt = 52	feature = 826	correl = 0.0364871	descr = N_Gram_TGCTT
cnt = 53	feature = 681	correl = -0.0674689	descr = N_Gram_GTGGG
cnt = 54	feature = 732	correl = 0.0626948	descr = N_Gram_TAGCA
cnt = 55	feature = 312	correl = 0.0487176	descr = N_Gram_CAAGC
cnt = 56	feature = 723	correl = 0.0524649	descr = N_Gram_TACTA
cnt = 57	feature = 313	correl = 0.0471463	descr = N_Gram_CAATC
cnt = 58	feature = 705	correl = 0.0252696	descr = N_Gram_TAACT
cnt = 59	feature = 578	correl = -0.0400858	descr = N_Gram_GCGGT
cnt = 60	feature = 780	correl = -0.0245614	descr = N_Gram_TCGGC
cnt = 61	feature = 542	correl = -0.0588009	descr = N_Gram_GCAAA
cnt = 62	feature = 613	correl = -0.0260016	descr = N_Gram_GGCCG
cnt = 63	feature = 258	correl = -0.0226238	descr = N_Gram_AGTAG
cnt = 64	feature = 511	correl = -0.0361517	descr = N_Gram_GACCC
cnt = 65	feature = 650	correl = -0.0613444	descr = N_Gram_GGTTG
cnt = 66	feature = 740	correl = 0.0364679	descr = N_Gram_TATAG
cnt = 67	feature = 786	correl = 0.0445304	descr = N_Gram_TCTAC
cnt = 68	feature = 508	correl = 0.0338609	descr = N_Gram_GACAC
cnt = 69	feature = 277	correl = -0.0218767	descr = N_Gram_ATCCC
cnt = 70	feature = 250	correl = -0.0222821	descr = N_Gram_AGGCA
cnt = 71	feature = 735	correl = 0.0309658	descr = N_Gram_TAGGG
cnt = 72	feature = 406	correl = -0.0681621	descr = N_Gram_CGAAG
cnt = 73	feature = 899	correl = 0.0589993	descr = N_Gram_TTTGT
cnt = 74	feature = 286	correl = 0.0307469	descr = N_Gram_ATGAG
cnt = 75	feature = 518	correl = 0.0290792	descr = N_Gram_GAGAA
cnt = 76	feature = 305	correl = 0.0254132	descr = N_Gram_ATTTA
cnt = 77	feature = 653	correl = 0.0437153	descr = N_Gram_GTAAA
cnt = 78	feature = 483	correl = 0.0402565	descr = N_Gram_CTGTT
cnt = 79	feature = 777	correl = 0.0524375	descr = N_Gram_TCGCT
cnt = 80	feature = 519	correl = -0.0291547	descr = N_Gram_GAGAT
cnt = 81	feature = 496	correl = -0.0281951	descr = N_Gram_GAAAA
cnt = 82	feature = 624	correl = -0.0677176	descr = N_Gram_GGGAA
cnt = 83	feature = 427	correl = -0.0222763	descr = N_Gram_CGCTC
cnt = 84	feature = 702	correl = 0.0477323	descr = N_Gram_TAAAC
cnt = 85	feature = 214	correl = -0.038975	descr = N_Gram_ACGA
cnt = 86	feature = 775	correl = 0.0631116	descr = N_Gram_TCGCA
cnt = 87	feature = 901	correl = 0.0265976	descr = N_Gram_TTTTG
cnt = 88	feature = 256	correl = -0.024361	descr = N_Gram_AGGTG
cnt = 89	feature = 559	correl = -0.0660526	descr = N_Gram_GCCCC
cnt = 90	feature = 567	correl = -0.0478701	descr = N_Gram_GCCTT
cnt = 91	feature = 815	correl = 0.0289929	descr = N_Gram_TGCAT
cnt = 92	feature = 779	correl = 0.0267475	descr = N_Gram_TCGGA
cnt = 93	feature = 620	correl = -0.0601871	descr = N_Gram_GGCTG
cnt = 94	feature = 611	correl = -0.074642	descr = N_Gram_GGCCA
cnt = 95	feature = 324	correl = 0.0453329	descr = N_Gram_CACTC
cnt = 96	feature = 15	correl = -0.0270439	descr = Position_Specific_Bin_Base_6_Base_C
cnt = 97	feature = 28	correl = -0.0499986	descr = Position_Specific_Bin_Base_11_Base_A
cnt = 98	feature = 773	correl = 0.0231513	descr = N_Gram_TCGAG
cnt = 99	feature = 474	correl = -0.0245294	descr = N_Gram_CTCTC
cnt = 100	feature = 660	correl = -0.0231317	descr = N_Gram_GTCAC
cnt = 101	feature = 882	correl = -0.0251135	descr = N_Gram_TTGGC
cnt = 102	feature = 788	correl = 0.0303404	descr = N_Gram_TCTAT
cnt = 103	feature = 654	correl = 0.0381043	descr = N_Gram_GTAAG
cnt = 104	feature = 658	correl = 0.0276513	descr = N_Gram_GTATT
cnt = 105	feature = 739	correl = 0.0500736	descr = N_Gram_TATAA
cnt = 106	feature = 560	correl = -0.0949899	descr = N_Gram_GCCCG
cnt = 107	feature = 703	correl = 0.0252813	descr = N_Gram_TAAAG
cnt = 108	feature = 32	correl = 0.0337897	descr = Position_Specific_Bin_Base_13_Base_A
cnt = 109	feature = 766	correl = -0.0216382	descr = N_Gram_TCCGA
cnt = 110	feature = 852	correl = -0.0327427	descr = N_Gram_TTAAT
cnt = 111	feature = 821	correl = -0.0270537	descr = N_Gram_TGCGC
cnt = 112	feature = 820	correl = 0.0354348	descr = N_Gram_TGCGA
cnt = 113	feature = 879	correl = 0.0344463	descr = N_Gram_TTGCA
cnt = 114	feature = 876	correl = 0.0567331	descr = N_Gram_TTGAA
cnt = 115	feature = 57	correl = 0.113128	descr = Position_Specific_Bin_Base_20_Base_T
cnt = 116	feature = 440	correl = -0.0250008	descr = N_Gram_CGGTT
cnt = 117	feature = 734	correl = 0.0316458	descr = N_Gram_TAGGC
cnt = 118	feature = 365	correl = -0.0413641	descr = N_Gram_CCCCA
cnt = 119	feature = 725	correl = 0.0380596	descr = N_Gram_TACTG
cnt = 120	feature = 495	correl = -0.031	descr = N_Gram_CTTTT
cnt = 121	feature = 23	correl = 0.0391819	descr = Position_Specific_Bin_Base_9_Base_T
cnt = 122	feature = 580	correl = -0.0739606	descr = N_Gram_GCGTC
cnt = 123	feature = 288	correl = 0.022028	descr = N_Gram_ATGCT
cnt = 124	feature = 521	correl = -0.0521598	descr = N_Gram_GAGCC
cnt = 125	feature = 753	correl = 0.0305522	descr = N_Gram_TCAAC
cnt = 126	feature = 679	correl = -0.0498723	descr = N_Gram_GTGGA
cnt = 127	feature = 645	correl = -0.0319899	descr = N_Gram_GGTGA
cnt = 128	feature = 834	correl = -0.0512731	descr = N_Gram_TGGGA
cnt = 129	feature = 857	correl = 0.0616052	descr = N_Gram_TTAGA
cnt = 130	feature = 308	correl = -0.0273231	descr = N_Gram_CAAAA
cnt = 131	feature = 818	correl = -0.0250473	descr = N_Gram_TGCCG
cnt = 132	feature = 529	correl = -0.0292869	descr = N_Gram_GAGTT
cnt = 133	feature = 47	correl = 0.0369171	descr = Position_Specific_Bin_Base_18_Base_A
cnt = 134	feature = 231	correl = 0.0272791	descr = N_Gram_ACTTC
cnt = 135	feature = 327	correl = -0.0469777	descr = N_Gram_CAGAC
cnt = 136	feature = 44	correl = 0.0308567	descr = Position_Specific_Bin_Base_17_Base_A
cnt = 137	feature = 707	correl = 0.0379811	descr = N_Gram_TAAGA
cnt = 138	feature = 303	correl = 0.0449235	descr = N_Gram_ATTGT
cnt = 139	feature = 229	correl = -0.0360249	descr = N_Gram_ACTGC
cnt = 140	feature = 334	correl = -0.079993	descr = N_Gram_CAGGG
cnt = 141	feature = 733	correl = 0.0709125	descr = N_Gram_TAGCT
cnt = 142	feature = 17	correl = -0.128655	descr = Position_Specific_Bin_Base_7_Base_C
cnt = 143	feature = 684	correl = 0.0295215	descr = N_Gram_GTGTA
cnt = 144	feature = 669	correl = 0.063468	descr = N_Gram_GTCGT
cnt = 145	feature = 344	correl = 0.0422547	descr = N_Gram_CATGT
cnt = 146	feature = 535	correl = -0.0452482	descr = N_Gram_GATGT
cnt = 147	feature = 632	correl = -0.0498211	descr = N_Gram_GGGGA
cnt = 148	feature = 9	correl = 0.0721052	descr = Position_Specific_Bin_Base_3_Base_G
cnt = 149	feature = 583	correl = -0.0236276	descr = N_Gram_GCTCA
cnt = 150	feature = 677	correl = -0.0329052	descr = N_Gram_GTGCG
cnt = 151	feature = 1	correl = 0.108712	descr = Position_Specific_Bin_Base_0_Base_C
cnt = 152	feature = 633	correl = -0.073367	descr = N_Gram_GGGGC
cnt = 153	feature = 790	correl = 0.0366826	descr = N_Gram_TCTCA
cnt = 154	feature = 768	correl = 0.0681631	descr = N_Gram_TCCTA
cnt = 155	feature = 384	correl = -0.0237343	descr = N_Gram_CCGCT
cnt = 156	feature = 531	correl = 0.0665676	descr = N_Gram_GATAT
cnt = 157	feature = 249	correl = -0.0332244	descr = N_Gram_AGGAG
cnt = 158	feature = 770	correl = -0.0327785	descr = N_Gram_TCCTG
cnt = 159	feature = 696	correl = 0.022864	descr = N_Gram_GTTTC
cnt = 160	feature = 251	correl = -0.0221605	descr = N_Gram_AGGCC
cnt = 161	feature = 634	correl = -0.0639388	descr = N_Gram_GGGGT
cnt = 162	feature = 319	correl = -0.0484806	descr = N_Gram_CACCT
cnt = 163	feature = 436	correl = -0.065111	descr = N_Gram_CGGGC
cnt = 164	feature = 663	correl = -0.0529097	descr = N_Gram_GTCCC
cnt = 165	feature = 56	correl = -0.178563	descr = Position_Specific_Bin_Base_20_Base_G
cnt = 166	feature = 310	correl = 0.0768919	descr = N_Gram_CAACA
cnt = 167	feature = 792	correl = 0.0388201	descr = N_Gram_TCTCT
cnt = 168	feature = 262	correl = 0.0864098	descr = N_Gram_AGTGA
cnt = 169	feature = 321	correl = -0.029281	descr = N_Gram_CACGA
cnt = 170	feature = 880	correl = 0.0286628	descr = N_Gram_TTGCC
cnt = 171	feature = 767	correl = 0.0218517	descr = N_Gram_TCCGT
cnt = 172	feature = 714	correl = 0.0666415	descr = N_Gram_TACAA
cnt = 173	feature = 255	correl = 0.0820862	descr = N_Gram_AGGTA
cnt = 174	feature = 544	correl = -0.0766421	descr = N_Gram_GCAAT
cnt = 175	feature = 812	correl = 0.0224263	descr = N_Gram_TGATT
cnt = 176	feature = 212	correl = -0.0293335	descr = N_Gram_ACCGG
cnt = 177	feature = 4	correl = -0.0736756	descr = Position_Specific_Bin_Base_1_Base_G
cnt = 178	feature = 14	correl = 0.0619095	descr = Position_Specific_Bin_Base_5_Base_T
cnt = 179	feature = 81	correl = -0.175953	descr = Fold_of_RNAi_Sequence_Pos_0
cnt = 180	feature = 6	correl = 0.0451797	descr = Position_Specific_Bin_Base_2_Base_C
cnt = 181	feature = 350	correl = -0.044286	descr = N_Gram_CCAAA
cnt = 182	feature = 556	correl = -0.0683343	descr = N_Gram_GCCAG
cnt = 183	feature = 694	correl = -0.0301529	descr = N_Gram_GTTGT
cnt = 184	feature = 597	correl = -0.0354175	descr = N_Gram_GGAAG
cnt = 185	feature = 803	correl = 0.0520282	descr = N_Gram_TGAAC
cnt = 186	feature = 584	correl = -0.0300753	descr = N_Gram_GCTCC
cnt = 187	feature = 373	correl = -0.0505667	descr = N_Gram_CCCTC
cnt = 188	feature = 600	correl = 0.0499019	descr = N_Gram_GGACT
cnt = 189	feature = 35	correl = -0.0271304	descr = Position_Specific_Bin_Base_14_Base_C
cnt = 190	feature = 370	correl = -0.0586484	descr = N_Gram_CCCGC
cnt = 191	feature = 843	correl = 0.0276697	descr = N_Gram_TGTCT
cnt = 192	feature = 680	correl = -0.0550143	descr = N_Gram_GTGGC
cnt = 193	feature = 755	correl = -0.0530254	descr = N_Gram_TCACG
cnt = 194	feature = 659	correl = 0.0287936	descr = N_Gram_GTCAA
cnt = 195	feature = 461	correl = 0.0380315	descr = N_Gram_CTAGA
cnt = 196	feature = 592	correl = -0.070775	descr = N_Gram_GCTTT
cnt = 197	feature = 586	correl = 0.0433297	descr = N_Gram_GCTCT
cnt = 198	feature = 24	correl = 0.0776857	descr = Position_Specific_Bin_Base_10_Base_A
cnt = 199	feature = 573	correl = -0.0388737	descr = N_Gram_GCGCT
cnt = 200	feature = 840	correl = 0.0355316	descr = N_Gram_TGTAT
cnt = 201	feature = 898	correl = 0.0339334	descr = N_Gram_TTTGG
cnt = 202	feature = 294	correl = 0.0312804	descr = N_Gram_ATTAG
cnt = 203	feature = 0	correl = 0.0321101	descr = Position_Specific_Bin_Base_0_Base_A
cnt = 204	feature = 534	correl = -0.0563059	descr = N_Gram_GATGG
cnt = 205	feature = 399	correl = -0.0535293	descr = N_Gram_CCTGC
cnt = 206	feature = 254	correl = 0.0266377	descr = N_Gram_AGGGT
cnt = 207	feature = 724	correl = 0.0218461	descr = N_Gram_TACTC
cnt = 208	feature = 230	correl = 0.0332862	descr = N_Gram_ACTGT
cnt = 209	feature = 758	correl = 0.0349003	descr = N_Gram_TCATC
cnt = 210	feature = 40	correl = 0.0738764	descr = Position_Specific_Bin_Base_16_Base_A
cnt = 211	feature = 49	correl = 0.0250464	descr = Position_Specific_Bin_Base_18_Base_T
cnt = 212	feature = 394	correl = -0.030955	descr = N_Gram_CCTCC
cnt = 213	feature = 625	correl = -0.070203	descr = N_Gram_GGGAG
cnt = 214	feature = 358	correl = -0.0429017	descr = N_Gram_CCATA
cnt = 215	feature = 10	correl = -0.0925996	descr = Position_Specific_Bin_Base_3_Base_T
cnt = 216	feature = 501	correl = -0.0358564	descr = N_Gram_GAAGC
cnt = 217	feature = 31	correl = -0.0264337	descr = Position_Specific_Bin_Base_12_Base_C
cnt = 218	feature = 366	correl = -0.0773879	descr = N_Gram_CCCCG
cnt = 219	feature = 665	correl = -0.0514814	descr = N_Gram_GTCCT
cnt = 220	feature = 492	correl = 0.054546	descr = N_Gram_CTTGT
cnt = 221	feature = 423	correl = -0.0758841	descr = N_Gram_CGCGC
cnt = 222	feature = 240	correl = 0.0730334	descr = N_Gram_AGCAT
cnt = 223	feature = 21	correl = 0.0738078	descr = Position_Specific_Bin_Base_8_Base_T
cnt = 224	feature = 604	correl = -0.0428668	descr = N_Gram_GGATG
cnt = 225	feature = 52	correl = -0.113771	descr = Position_Specific_Bin_Base_19_Base_G
cnt = 226	feature = 434	correl = -0.0352572	descr = N_Gram_CGGCT
cnt = 227	feature = 525	correl = -0.0292709	descr = N_Gram_GAGGT
cnt = 228	feature = 697	correl = 0.0413673	descr = N_Gram_GTTTG
cnt = 229	feature = 263	correl = -0.0370678	descr = N_Gram_AGTTC
cnt = 230	feature = 614	correl = -0.0289474	descr = N_Gram_GGCCT
cnt = 231	feature = 822	correl = -0.0354538	descr = N_Gram_TGCGG
cnt = 232	feature = 627	correl = -0.0451483	descr = N_Gram_GGGCA
cnt = 233	feature = 729	correl = 0.0540171	descr = N_Gram_TAGAC
cnt = 234	feature = 717	correl = 0.0325477	descr = N_Gram_TACC
cnt = 235	feature = 46	correl = 0.0519117	descr = Position_Specific_Bin_Base_17_Base_T
cnt = 236	feature = 438	correl = -0.0496368	descr = N_Gram_CGGGT
cnt = 237	feature = 421	correl = -0.0220477	descr = N_Gram_CGCCT
cnt = 238	feature = 491	correl = -0.0313611	descr = N_Gram_CTTGG
cnt = 239	feature = 43	correl = 0.0229297	descr = Position_Specific_Bin_Base_16_Base_T
cnt = 240	feature = 260	correl = 0.0970388	descr = N_Gram_AGTCG
cnt = 241	feature = 462	correl = 0.0679877	descr = N_Gram_CTAGC
cnt = 242	feature = 481	correl = 0.0249039	descr = N_Gram_CTGGT
cnt = 243	feature = 291	correl = -0.054984	descr = N_Gram_ATGGT
cnt = 244	feature = 674	correl = 0.0371997	descr = N_Gram_GTGAG
cnt = 245	feature = 704	correl = 0.0216735	descr = N_Gram_TAAAT
cnt = 246	feature = 356	correl = -0.0870526	descr = N_Gram_CCAGC
cnt = 247	feature = 367	correl = -0.040755	descr = N_Gram_CCCCT
cnt = 248	feature = 671	correl = -0.0267708	descr = N_Gram_GTCTG
cnt = 249	feature = 799	correl = 0.0467952	descr = N_Gram_TCTTT
cnt = 250	feature = 502	correl = 0.0329927	descr = N_Gram_GAAGG
cnt = 251	feature = 316	correl = 0.0359959	descr = N_Gram_CACAG
cnt = 252	feature = 553	correl = 0.0359613	descr = N_Gram_GCATT
cnt = 253	feature = 510	correl = -0.0450903	descr = N_Gram_GACCA
cnt = 254	feature = 476	correl = -0.0258986	descr = N_Gram_CTGAG
cnt = 255	feature = 11	correl = 0.0856056	descr = Position_Specific_Bin_Base_4_Base_A
cnt = 256	feature = 687	correl = -0.0296454	descr = N_Gram_GTTA
cnt = 257	feature = 18	correl = 0.054215	descr = Position_Specific_Bin_Base_7_Base_T
cnt = 258	feature = 814	correl = 0.0444768	descr = N_Gram_TGCAA
cnt = 259	feature = 271	correl = 0.0267239	descr = N_Gram_ATATG
cnt = 260	feature = 37	correl = 0.0755201	descr = Position_Specific_Bin_Base_14_Base_T
cnt = 261	feature = 709	correl = 0.0518918	descr = N_Gram_TAAGG
cnt = 262	feature = 590	correl = -0.0362818	descr = N_Gram_GCTGG
cnt = 263	feature = 891	correl = 0.0519864	descr = N_Gram_TTTAG
cnt = 264	feature = 716	correl = 0.0382601	descr = N_Gram_TACAT
cnt = 265	feature = 478	correl = -0.04527	descr = N_Gram_CTGCC
cnt = 266	feature = 612	correl = -0.106905	descr = N_Gram_GGCCC
cnt = 267	feature = 284	correl = 0.0784501	descr = N_Gram_ATCTC
cnt = 268	feature = 825	correl = -0.0270136	descr = N_Gram_TGCTC
cnt = 269	feature = 232	correl = 0.035273	descr = N_Gram_AGAAT
cnt = 270	feature = 811	correl = -0.0296312	descr = N_Gram_TGATG
cnt = 271	feature = 382	correl = -0.0337205	descr = N_Gram_CCGCA
cnt = 272	feature = 8	correl = -0.126216	descr = Position_Specific_Bin_Base_2_Base_T
cnt = 273	feature = 475	correl = 0.0322491	descr = N_Gram_CTCTT
cnt = 274	feature = 432	correl = -0.0709036	descr = N_Gram_CGGCC
cnt = 275	feature = 354	correl = 0.0252239	descr = N_Gram_CCACT
cnt = 276	feature = 25	correl = -0.0872777	descr = Position_Specific_Bin_Base_10_Base_C
cnt = 277	feature = 39	correl = -0.0278389	descr = Position_Specific_Bin_Base_15_Base_G
cnt = 278	feature = 642	correl = 0.0225407	descr = N_Gram_GGTCA
cnt = 279	feature = 389	correl = 0.0665219	descr = N_Gram_CCTA
cnt = 280	feature = 54	correl = 0.375773	descr = Position_Specific_Bin_Base_20_Base_A
cnt = 281	feature = 848	correl = 0.0520712	descr = N_Gram_TGTTC
cnt = 282	feature = 42	correl = -0.0609349	descr = Position_Specific_Bin_Base_16_Base_G
cnt = 283	feature = 787	correl = 0.0420808	descr = N_Gram_TCTAG
cnt = 284	feature = 883	correl = 0.0298269	descr = N_Gram_TTGGT
cnt = 285	feature = 451	correl = -0.0613534	descr = N_Gram_CGTT
cnt = 286	feature = 860	correl = 0.0424541	descr = N_Gram_TTAT
cnt = 287	feature = 865	correl = 0.0255919	descr = N_Gram_TTCCT
cnt = 288	feature = 29	correl = -0.0485509	descr = Position_Specific_Bin_Base_11_Base_G
cnt = 289	feature = 243	correl = -0.0402406	descr = N_Gram_AGCG
cnt = 290	feature = 871	correl = 0.0301413	descr = N_Gram_TTCTC
cnt = 291	feature = 549	correl = -0.0521743	descr = N_Gram_GCAGA
cnt = 292	feature = 33	correl = -0.0216303	descr = Position_Specific_Bin_Base_13_Base_G
cnt = 293	feature = 839	correl = 0.03129	descr = N_Gram_TGTAA
cnt = 294	feature = 233	correl = 0.0508068	descr = N_Gram_AGACA
cnt = 295	feature = 657	correl = 0.026593	descr = N_Gram_GTAT
cnt = 296	feature = 603	correl = -0.0638674	descr = N_Gram_GGAGG
cnt = 297	feature = 404	correl = -0.0638268	descr = N_Gram_CGAA
cnt = 298	feature = 307	correl = 0.0377698	descr = N_Gram_ATTTT
cnt = 299	feature = 514	correl = 0.0327685	descr = N_Gram_GACT
cnt = 300	feature = 794	correl = 0.0907502	descr = N_Gram_TCTGC
cnt = 301	feature = 582	correl = 0.0271029	descr = N_Gram_GCTA
cnt = 302	feature = 621	correl = -0.0224691	descr = N_Gram_GGCTT
cnt = 303	feature = 646	correl = -0.0658381	descr = N_Gram_GGTGC
cnt = 304	feature = 82	correl = -0.178464	descr = Fold_of_RNAi_Sequence_Pos_1
cnt = 305	feature = 401	correl = -0.0236935	descr = N_Gram_CCTTC
cnt = 306	feature = 616	correl = -0.0707659	descr = N_Gram_GGCGC
cnt = 307	feature = 798	correl = 0.0232808	descr = N_Gram_TCTTG
cnt = 308	feature = 643	correl = -0.0777598	descr = N_Gram_GGTCC
cnt = 309	feature = 396	correl = -0.0701382	descr = N_Gram_CCTCT
cnt = 310	feature = 782	correl = 0.0451132	descr = N_Gram_TCGT
cnt = 311	feature = 494	correl = 0.0610292	descr = N_Gram_CTTTG
cnt = 312	feature = 536	correl = 0.0261485	descr = N_Gram_GATT
cnt = 313	feature = 41	correl = -0.0344943	descr = Position_Specific_Bin_Base_16_Base_C
cnt = 314	feature = 774	correl = 0.0619045	descr = N_Gram_TCGC
cnt = 315	feature = 16	correl = 0.0870943	descr = Position_Specific_Bin_Base_7_Base_A
cnt = 316	feature = 579	correl = -0.0781752	descr = N_Gram_GCGT
cnt = 317	feature = 831	correl = -0.0563823	descr = N_Gram_TGGCC
cnt = 318	feature = 545	correl = -0.033297	descr = N_Gram_GCAC
cnt = 319	feature = 647	correl = -0.0925312	descr = N_Gram_GGTGG
cnt = 320	feature = 458	correl = 0.0529948	descr = N_Gram_CTACA
cnt = 321	feature = 872	correl = 0.0776283	descr = N_Gram_TTCTG
cnt = 322	feature = 738	correl = 0.0521952	descr = N_Gram_TATA
cnt = 323	feature = 885	correl = 0.0477267	descr = N_Gram_TTGTA
cnt = 324	feature = 59	correl = 0.0784524	descr = Gibbs_of_Target_Sequence__Pos_0_Step_1
cnt = 325	feature = 490	correl = 0.03577	descr = N_Gram_CTTGC
cnt = 326	feature = 206	correl = -0.0350097	descr = N_Gram_ACCA
cnt = 327	feature = 849	correl = 0.0615652	descr = N_Gram_TGTTT
cnt = 328	feature = 83	correl = -0.116579	descr = Fold_of_RNAi_Sequence_Pos_2
cnt = 329	feature = 769	correl = -0.0343626	descr = N_Gram_TCCTC
cnt = 330	feature = 336	correl = -0.02747	descr = N_Gram_CATA
cnt = 331	feature = 299	correl = 0.0545221	descr = N_Gram_ATTG
cnt = 332	feature = 894	correl = 0.0415111	descr = N_Gram_TTTCT
cnt = 333	feature = 683	correl = 0.0370518	descr = N_Gram_GTGT
cnt = 334	feature = 675	correl = -0.0387612	descr = N_Gram_GTGC
cnt = 335	feature = 791	correl = 0.0339808	descr = N_Gram_TCTCC
cnt = 336	feature = 275	correl = 0.043981	descr = N_Gram_ATCC
cnt = 337	feature = 806	correl = 0.0307746	descr = N_Gram_TGAG
cnt = 338	feature = 77	correl = 0.432143	descr = Gibbs_of_Target_Sequence__Pos_20_Step_1
cnt = 339	feature = 530	correl = 0.0346179	descr = N_Gram_GATA
cnt = 340	feature = 722	correl = 0.047163	descr = N_Gram_TACT
cnt = 341	feature = 293	correl = 0.0633875	descr = N_Gram_ATTA
cnt = 342	feature = 526	correl = 0.0226334	descr = N_Gram_GAGT
cnt = 343	feature = 589	correl = -0.0510308	descr = N_Gram_GCTGC
cnt = 344	feature = 638	correl = 0.0349811	descr = N_Gram_GGTA
cnt = 345	feature = 385	correl = -0.0472509	descr = N_Gram_CCGG
cnt = 346	feature = 283	correl = 0.0587036	descr = N_Gram_ATCT
cnt = 347	feature = 759	correl = 0.0215083	descr = N_Gram_TCCA
cnt = 348	feature = 541	correl = -0.0435638	descr = N_Gram_GCAA
cnt = 349	feature = 326	correl = -0.0521789	descr = N_Gram_CAGA
cnt = 350	feature = 678	correl = -0.0909185	descr = N_Gram_GTGG
cnt = 351	feature = 298	correl = 0.0792331	descr = N_Gram_ATTCT
cnt = 352	feature = 482	correl = 0.0291935	descr = N_Gram_CTGT
cnt = 353	feature = 666	correl = 0.0307729	descr = N_Gram_GTCG
cnt = 354	feature = 289	correl = -0.0474757	descr = N_Gram_ATGG
cnt = 355	feature = 802	correl = 0.0434073	descr = N_Gram_TGAA
cnt = 356	feature = 813	correl = 0.0509538	descr = N_Gram_TGCA
cnt = 357	feature = 631	correl = -0.101467	descr = N_Gram_GGGG
cnt = 358	feature = 565	correl = -0.0439732	descr = N_Gram_GCCT
cnt = 359	feature = 355	correl = -0.0825844	descr = N_Gram_CCAG
cnt = 360	feature = 648	correl = -0.0456138	descr = N_Gram_GGTT
cnt = 361	feature = 71	correl = 0.148593	descr = Gibbs_of_Target_Sequence__Pos_14_Step_1
cnt = 362	feature = 706	correl = 0.0618041	descr = N_Gram_TAAG
cnt = 363	feature = 595	correl = -0.030638	descr = N_Gram_GGAA
cnt = 364	feature = 80	correl = 0.0336633	descr = PF_RNAi_Fold_3'Free_Count
cnt = 365	feature = 809	correl = 0.0315951	descr = N_Gram_TGAT
cnt = 366	feature = 66	correl = 0.0779394	descr = Gibbs_of_Target_Sequence__Pos_8_Step_1
cnt = 367	feature = 713	correl = 0.0575552	descr = N_Gram_TACA
cnt = 368	feature = 60	correl = -0.0494378	descr = Gibbs_of_Target_Sequence__Pos_1_Step_1
cnt = 369	feature = 227	correl = 0.0514723	descr = N_Gram_ACTG
cnt = 370	feature = 864	correl = 0.0311897	descr = N_Gram_TTCC
cnt = 371	feature = 62	correl = 0.0998017	descr = Gibbs_of_Target_Sequence__Pos_4_Step_1
cnt = 372	feature = 672	correl = 0.0382495	descr = N_Gram_GTGA
cnt = 373	feature = 785	correl = 0.058753	descr = N_Gram_TCTA
cnt = 374	feature = 626	correl = -0.124077	descr = N_Gram_GGGC
cnt = 375	feature = 345	correl = 0.0474411	descr = N_Gram_CATT
cnt = 376	feature = 75	correl = 0.184985	descr = Gibbs_of_Target_Sequence__Pos_18_Step_1
cnt = 377	feature = 270	correl = 0.0866991	descr = N_Gram_ATAT
cnt = 378	feature = 856	correl = 0.0495059	descr = N_Gram_TTAG
cnt = 379	feature = 213	correl = -0.0663698	descr = N_Gram_ACG
cnt = 380	feature = 878	correl = 0.0431088	descr = N_Gram_TTGC
cnt = 381	feature = 695	correl = 0.051002	descr = N_Gram_GTTT
cnt = 382	feature = 368	correl = -0.120011	descr = N_Gram_CCCG
cnt = 383	feature = 838	correl = 0.0482438	descr = N_Gram_TGTA
cnt = 384	feature = 499	correl = -0.0243254	descr = N_Gram_GAAG
cnt = 385	feature = 662	correl = -0.0863963	descr = N_Gram_GTCC
cnt = 386	feature = 74	correl = 0.0884278	descr = Gibbs_of_Target_Sequence__Pos_17_Step_1
cnt = 387	feature = 789	correl = 0.0557312	descr = N_Gram_TCTC
cnt = 388	feature = 889	correl = 0.0282011	descr = N_Gram_TTTA
cnt = 389	feature = 403	correl = -0.0763047	descr = N_Gram_CGA
cnt = 390	feature = 641	correl = -0.0292806	descr = N_Gram_GGTC
cnt = 391	feature = 68	correl = 0.120959	descr = Gibbs_of_Target_Sequence__Pos_10_Step_1
cnt = 392	feature = 489	correl = 0.0446923	descr = N_Gram_CTTG
cnt = 393	feature = 574	correl = -0.0909487	descr = N_Gram_GCGG
cnt = 394	feature = 296	correl = 0.0658872	descr = N_Gram_ATTC
cnt = 395	feature = 892	correl = 0.0397946	descr = N_Gram_TTTC
cnt = 396	feature = 884	correl = 0.0791701	descr = N_Gram_TTGT
cnt = 397	feature = 392	correl = -0.0861333	descr = N_Gram_CCTC
cnt = 398	feature = 70	correl = 0.119637	descr = Gibbs_of_Target_Sequence__Pos_13_Step_1
cnt = 399	feature = 64	correl = 0.094957	descr = Gibbs_of_Target_Sequence__Pos_6_Step_1
cnt = 400	feature = 772	correl = 0.0340438	descr = N_Gram_TCG
cnt = 401	feature = 273	correl = 0.0612591	descr = N_Gram_ATC
cnt = 402	feature = 610	correl = -0.117565	descr = N_Gram_GGCC
cnt = 403	feature = 900	correl = 0.0302285	descr = N_Gram_TTTT
cnt = 404	feature = 752	correl = 0.0248642	descr = N_Gram_TCA
cnt = 405	feature = 315	correl = -0.0285481	descr = N_Gram_CAC
cnt = 406	feature = 701	correl = 0.0505537	descr = N_Gram_TAAA
cnt = 407	feature = 67	correl = 0.108697	descr = Gibbs_of_Target_Sequence__Pos_9_Step_1
cnt = 408	feature = 430	correl = -0.112306	descr = N_Gram_CGGC
cnt = 409	feature = 72	correl = 0.08735	descr = Gibbs_of_Target_Sequence__Pos_15_Step_1
cnt = 410	feature = 796	correl = 0.0659382	descr = N_Gram_TCTT
cnt = 411	feature = 105	correl = -0.100756	descr = Xue_Structure_Feature_C110
cnt = 412	feature = 726	correl = 0.0848074	descr = N_Gram_TAG
cnt = 413	feature = 79	correl = 0.146489	descr = PF_RNAi_Fold_5'Free_Count
cnt = 414	feature = 65	correl = 0.150243	descr = Gibbs_of_Target_Sequence__Pos_7_Step_1
cnt = 415	feature = 348	correl = -0.0676288	descr = N_Gram_CCA
cnt = 416	feature = 869	correl = 0.0810552	descr = N_Gram_TTCT
cnt = 417	feature = 335	correl = 0.0681319	descr = N_Gram_CAT
cnt = 418	feature = 540	correl = -0.030844	descr = N_Gram_GCA
cnt = 419	feature = 800	correl = 0.0610216	descr = N_Gram_TG
cnt = 420	feature = 837	correl = 0.0839728	descr = N_Gram_TGT
cnt = 421	feature = 568	correl = -0.10152	descr = N_Gram_GCG
cnt = 422	feature = 751	correl = 0.0404066	descr = N_Gram_TC
cnt = 423	feature = 851	correl = 0.0785422	descr = N_Gram_TTA
cnt = 424	feature = 700	correl = 0.0650873	descr = N_Gram_TAA
cnt = 425	feature = 554	correl = -0.119762	descr = N_Gram_GCC
cnt = 426	feature = 593	correl = -0.111876	descr = N_Gram_GG
cnt = 427	feature = 347	correl = -0.083211	descr = N_Gram_CC
cnt = 428	feature = 292	correl = 0.118434	descr = N_Gram_ATT
cnt = 429	feature = 850	correl = 0.143093	descr = N_Gram_TT
cnt = 430	feature = 264	correl = 0.114081	descr = N_Gram_AT
cnt = 431	feature = 539	correl = -0.104996	descr = N_Gram_GC
cnt = 432	feature = 699	correl = 0.168814	descr = N_Gram_TA
cnt = 433	feature = 78	correl = 0.214226	descr = PF_RNAi_Fold_Energy
cnt = 434	feature = 58	correl = 0.271228	descr = Gibbs_of_Target_Sequence_
num rows = 2188
num_elements = 951780
..*
optimization finished, #iter = 2362
nu = 0.264834
obj = -44.924338, rho = -0.764375
nSV = 1018, nBSV = 284
num rows = 243
num_elements = 105705
*
optimization finished, #iter = 205
nu = 0.228029
obj = -5.164222, rho = -0.715271
nSV = 132, nBSV = 13
..*
optimization finished, #iter = 2362
nu = 0.264834
obj = -44.924338, rho = -0.764375
nSV = 1018, nBSV = 284
CFS merit scores = 1.44541
CFS merit scores = 1.61707
CFS merit scores = 1.85383
CFS merit scores = 2.07923
CFS merit scores = 2.28362
CFS merit scores = 2.47348
CFS merit scores = 2.64674
CFS merit scores = 2.80646
CFS merit scores = 2.95794
CFS merit scores = 3.09871
CFS merit scores = 3.23139
CFS merit scores = 3.35626
CFS merit scores = 3.4735
CFS merit scores = 3.58473
CFS merit scores = 3.69114
CFS merit scores = 3.79394
CFS merit scores = 3.89273
CFS merit scores = 3.98767
CFS merit scores = 4.07896
CFS merit scores = 4.16725
CFS merit scores = 4.25222
CFS merit scores = 4.3342
CFS merit scores = 4.41313
CFS merit scores = 4.48888
CFS merit scores = 4.56212
CFS merit scores = 4.63338
CFS merit scores = 4.70261
CFS merit scores = 4.76861
CFS merit scores = 4.82857
CFS merit scores = 4.88512
CFS merit scores = 4.93986
CFS merit scores = 4.99157
CFS merit scores = 5.03923
CFS merit scores = 5.08541
CFS merit scores = 5.13038
CFS merit scores = 5.17319
CFS merit scores = 5.21485
CFS merit scores = 5.25561
CFS merit scores = 5.29439
CFS merit scores = 5.33115
CFS merit scores = 5.36723
CFS merit scores = 5.40315
CFS merit scores = 5.43756
CFS merit scores = 5.47102
CFS merit scores = 5.50309
CFS merit scores = 5.53378
CFS merit scores = 5.56399
CFS merit scores = 5.59362
CFS merit scores = 5.6215
CFS merit scores = 5.64773
CFS merit scores = 5.67019
CFS merit scores = 5.69242
CFS merit scores = 5.71438
CFS merit scores = 5.73625
CFS merit scores = 5.75716
CFS merit scores = 5.77779
CFS merit scores = 5.79804
CFS merit scores = 5.81817
CFS merit scores = 5.83708
CFS merit scores = 5.85591
CFS merit scores = 5.87378
CFS merit scores = 5.89091
CFS merit scores = 5.90768
CFS merit scores = 5.92257
CFS merit scores = 5.93778
CFS merit scores = 5.95297
CFS merit scores = 5.96725
CFS merit scores = 5.98099
CFS merit scores = 5.99485
CFS merit scores = 6.00839
CFS merit scores = 6.02152
CFS merit scores = 6.03335
CFS merit scores = 6.04555
CFS merit scores = 6.0578
CFS merit scores = 6.06945
CFS merit scores = 6.08098
CFS merit scores = 6.09231
CFS merit scores = 6.10264
CFS merit scores = 6.1127
CFS merit scores = 6.12286
CFS merit scores = 6.13276
CFS merit scores = 6.14201
CFS merit scores = 6.15071
CFS merit scores = 6.15877
CFS merit scores = 6.16695
CFS merit scores = 6.17428
CFS merit scores = 6.18178
CFS merit scores = 6.18904
CFS merit scores = 6.19596
CFS merit scores = 6.20273
CFS merit scores = 6.20949
CFS merit scores = 6.21608
CFS merit scores = 6.22247
CFS merit scores = 6.2287
CFS merit scores = 6.23471
CFS merit scores = 6.24066
CFS merit scores = 6.24667
CFS merit scores = 6.2524
CFS merit scores = 6.2581
CFS merit scores = 6.26352
CFS merit scores = 6.26903
CFS merit scores = 6.27466
CFS merit scores = 6.28039
CFS merit scores = 6.28594
CFS merit scores = 6.29128
CFS merit scores = 6.29613
CFS merit scores = 6.30037
CFS merit scores = 6.30446
CFS merit scores = 6.30849
CFS merit scores = 6.3126
CFS merit scores = 6.31624
CFS merit scores = 6.31985
CFS merit scores = 6.32339
CFS merit scores = 6.32701
CFS merit scores = 6.33052
CFS merit scores = 6.33407
CFS merit scores = 6.33774
CFS merit scores = 6.34123
CFS merit scores = 6.34484
CFS merit scores = 6.34822
CFS merit scores = 6.3514
CFS merit scores = 6.35457
CFS merit scores = 6.3578
CFS merit scores = 6.36085
CFS merit scores = 6.36353
CFS merit scores = 6.36618
CFS merit scores = 6.36889
CFS merit scores = 6.37141
CFS merit scores = 6.37328
CFS merit scores = 6.37513
CFS merit scores = 6.37703
CFS merit scores = 6.37871
CFS merit scores = 6.38034
CFS merit scores = 6.38223
CFS merit scores = 6.38397
CFS merit scores = 6.38567
CFS merit scores = 6.38723
CFS merit scores = 6.38866
CFS merit scores = 6.38992
CFS merit scores = 6.39118
CFS merit scores = 6.39249
CFS merit scores = 6.39394
CFS merit scores = 6.39545
CFS merit scores = 6.39699
CFS merit scores = 6.39811
CFS merit scores = 6.39928
CFS merit scores = 6.40044
CFS merit scores = 6.40125
CFS merit scores = 6.402
CFS merit scores = 6.40274
CFS merit scores = 6.4036
CFS merit scores = 6.4043
CFS merit scores = 6.40505
CFS merit scores = 6.40593
CFS merit scores = 6.40693
CFS merit scores = 6.40775
CFS merit scores = 6.40864
CFS merit scores = 6.40943
CFS merit scores = 6.41018
CFS merit scores = 6.41076
CFS merit scores = 6.41097
CFS merit scores = 6.41121
CFS merit scores = 6.41141
CFS merit scores = 6.41157
CFS merit scores = 6.41175
CFS merit scores = 6.41177
CFS merit scores = 6.41197
CFS merit scores = 6.41195
CFS merit scores = 6.41199
CFS merit scores = 6.41193
CFS merit scores = 6.41176
CFS merit scores = 6.41158
CFS merit scores = 6.41137
CFS merit scores = 6.41099
CFS merit scores = 6.41075
CFS merit scores = 6.41065
CFS merit scores = 6.41047
CFS merit scores = 6.4102
CFS merit scores = 6.40996
CFS merit scores = 6.40957
CFS merit scores = 6.40915
CFS merit scores = 6.40869
CFS merit scores = 6.40833
CFS merit scores = 6.40804
CFS merit scores = 6.4077
CFS merit scores = 6.40729
CFS merit scores = 6.4068
CFS merit scores = 6.4061
CFS merit scores = 6.40548
CFS merit scores = 6.40495
CFS merit scores = 6.40445
CFS merit scores = 6.40383
CFS merit scores = 6.4032
CFS merit scores = 6.40241
CFS merit scores = 6.40164
CFS merit scores = 6.40089
CFS merit scores = 6.40018
CFS merit scores = 6.39948
CFS merit scores = 6.39879
CFS merit scores = 6.39815
CFS merit scores = 6.39754
CFS merit scores = 6.39693
CFS merit scores = 6.39637
CFS merit scores = 6.39559
CFS merit scores = 6.39484
CFS merit scores = 6.39417
CFS merit scores = 6.39348
CFS merit scores = 6.39274
CFS merit scores = 6.39196
CFS merit scores = 6.39122
CFS merit scores = 6.39054
CFS merit scores = 6.38993
CFS merit scores = 6.38924
CFS merit scores = 6.38856
CFS merit scores = 6.3876
CFS merit scores = 6.3866
CFS merit scores = 6.38536
CFS merit scores = 6.38418
CFS merit scores = 6.38303
CFS merit scores = 6.38178
CFS merit scores = 6.38052
CFS merit scores = 6.37912
CFS merit scores = 6.37772
CFS merit scores = 6.37632
CFS merit scores = 6.37501
CFS merit scores = 6.37369
CFS merit scores = 6.37206
CFS merit scores = 6.37048
CFS merit scores = 6.36892
CFS merit scores = 6.36726
CFS merit scores = 6.36561
CFS merit scores = 6.36399
CFS merit scores = 6.36231
CFS merit scores = 6.36054
CFS merit scores = 6.35879
CFS merit scores = 6.35696
CFS merit scores = 6.35516
CFS merit scores = 6.35334
CFS merit scores = 6.35154
CFS merit scores = 6.34978
CFS merit scores = 6.34811
CFS merit scores = 6.34653
CFS merit scores = 6.34497
CFS merit scores = 6.34342
CFS merit scores = 6.34189
CFS merit scores = 6.34035
CFS merit scores = 6.33869
CFS merit scores = 6.33708
CFS merit scores = 6.33547
CFS merit scores = 6.3339
CFS merit scores = 6.33235
CFS merit scores = 6.33072
CFS merit scores = 6.32912
CFS merit scores = 6.3276
CFS merit scores = 6.32605
CFS merit scores = 6.32442
CFS merit scores = 6.32275
CFS merit scores = 6.32108
CFS merit scores = 6.31935
CFS merit scores = 6.31754
CFS merit scores = 6.31563
CFS merit scores = 6.31375
CFS merit scores = 6.31189
CFS merit scores = 6.30996
CFS merit scores = 6.30804
CFS merit scores = 6.30619
CFS merit scores = 6.30437
CFS merit scores = 6.30257
CFS merit scores = 6.30085
CFS merit scores = 6.29888
CFS merit scores = 6.29694
CFS merit scores = 6.29496
CFS merit scores = 6.29302
CFS merit scores = 6.29113
CFS merit scores = 6.28917
CFS merit scores = 6.28727
CFS merit scores = 6.28538
CFS merit scores = 6.28347
CFS merit scores = 6.28158
CFS merit scores = 6.27965
CFS merit scores = 6.27773
CFS merit scores = 6.27561
CFS merit scores = 6.27357
CFS merit scores = 6.27153
CFS merit scores = 6.2694
CFS merit scores = 6.26732
CFS merit scores = 6.26524
CFS merit scores = 6.26315
CFS merit scores = 6.26106
CFS merit scores = 6.25898
CFS merit scores = 6.2569
CFS merit scores = 6.25485
CFS merit scores = 6.25278
CFS merit scores = 6.2507
CFS merit scores = 6.24859
CFS merit scores = 6.24642
CFS merit scores = 6.24433
CFS merit scores = 6.24221
CFS merit scores = 6.24007
CFS merit scores = 6.23791
CFS merit scores = 6.23565
CFS merit scores = 6.23341
CFS merit scores = 6.23109
CFS merit scores = 6.2288
CFS merit scores = 6.22652
CFS merit scores = 6.22418
CFS merit scores = 6.22187
CFS merit scores = 6.21953
CFS merit scores = 6.21705
CFS merit scores = 6.2145
CFS merit scores = 6.21197
CFS merit scores = 6.20947
CFS merit scores = 6.20701
CFS merit scores = 6.20454
CFS merit scores = 6.20199
CFS merit scores = 6.19946
CFS merit scores = 6.19694
CFS merit scores = 6.19437
CFS merit scores = 6.19168
CFS merit scores = 6.18901
CFS merit scores = 6.18633
CFS merit scores = 6.18366
CFS merit scores = 6.18076
CFS merit scores = 6.17784
CFS merit scores = 6.17495
CFS merit scores = 6.17213
CFS merit scores = 6.16931
CFS merit scores = 6.16648
CFS merit scores = 6.16362
CFS merit scores = 6.16058
CFS merit scores = 6.15744
CFS merit scores = 6.15429
CFS merit scores = 6.15112
CFS merit scores = 6.14788
CFS merit scores = 6.14469
CFS merit scores = 6.14146
CFS merit scores = 6.13819
CFS merit scores = 6.13488
CFS merit scores = 6.13149
CFS merit scores = 6.12809
CFS merit scores = 6.12473
CFS merit scores = 6.12127
CFS merit scores = 6.11767
CFS merit scores = 6.11405
CFS merit scores = 6.11038
CFS merit scores = 6.10667
CFS merit scores = 6.10282
CFS merit scores = 6.09889
CFS merit scores = 6.09497
CFS merit scores = 6.09101
CFS merit scores = 6.08715
CFS merit scores = 6.08322
CFS merit scores = 6.07926
CFS merit scores = 6.0753
CFS merit scores = 6.07142
CFS merit scores = 6.06754
CFS merit scores = 6.06361
CFS merit scores = 6.05956
CFS merit scores = 6.05553
CFS merit scores = 6.05146
CFS merit scores = 6.04747
CFS merit scores = 6.04344
CFS merit scores = 6.03944
CFS merit scores = 6.03547
CFS merit scores = 6.0314
CFS merit scores = 6.02732
CFS merit scores = 6.02326
CFS merit scores = 6.01922
CFS merit scores = 6.01505
CFS merit scores = 6.01094
CFS merit scores = 6.00667
CFS merit scores = 6.00244
CFS merit scores = 5.99823
CFS merit scores = 5.99397
CFS merit scores = 5.98966
CFS merit scores = 5.98539
CFS merit scores = 5.98109
CFS merit scores = 5.97677
CFS merit scores = 5.97244
CFS merit scores = 5.96809
CFS merit scores = 5.96362
CFS merit scores = 5.95914
CFS merit scores = 5.9547
CFS merit scores = 5.95019
CFS merit scores = 5.94575
CFS merit scores = 5.94134
CFS merit scores = 5.937
CFS merit scores = 5.93264
CFS merit scores = 5.92817
CFS merit scores = 5.9237
CFS merit scores = 5.91919
CFS merit scores = 5.91468
CFS merit scores = 5.91008
CFS merit scores = 5.90549
CFS merit scores = 5.9009
CFS merit scores = 5.89634
CFS merit scores = 5.89177
CFS merit scores = 5.88723
CFS merit scores = 5.88278
CFS merit scores = 5.87828
CFS merit scores = 5.87385
CFS merit scores = 5.86938
CFS merit scores = 5.86486
CFS merit scores = 5.86023
CFS merit scores = 5.85551
CFS merit scores = 5.85082
CFS merit scores = 5.84615
CFS merit scores = 5.84146
CFS merit scores = 5.83681
CFS merit scores = 5.83212
CFS merit scores = 5.82739
CFS merit scores = 5.8227
CFS merit scores = 5.81807
CFS merit scores = 5.81344
CFS merit scores = 5.80866
CFS merit scores = 5.80368
CFS merit scores = 5.79872
CFS merit scores = 5.79382
CFS merit scores = 5.78884
CFS merit scores = 5.78389
CFS merit scores = 5.77894
CFS merit scores = 5.77392
CFS merit scores = 5.76885
CFS merit scores = 5.76381
CFS merit scores = 5.75871
CFS merit scores = 5.75346
CFS merit scores = 5.74821
CFS merit scores = 5.74298
CFS merit scores = 5.73777
CFS merit scores = 5.73257
CFS merit scores = 5.72736
CFS merit scores = 5.72187
CFS merit scores = 5.7164
CFS merit scores = 5.71079
CFS merit scores = 5.70524
CFS merit scores = 5.69923
CFS merit scores = 5.69307
CFS merit scores = 5.68682
CFS merit scores = 5.68056
CFS merit scores = 5.67427
CFS merit scores = 5.66772
CFS merit scores = 5.66116
CFS merit scores = 5.65423
CFS merit scores = 5.64685
CFS merit scores = 5.63925
CFS merit scores = 5.63132
CFS merit scores = 5.62267
CFS merit scores = 5.61406
CFS merit scores = 5.60499
CFS merit scores = 5.59572
CFS merit scores = 5.58542
CFS merit scores = 5.57521
CFS merit scores = 5.56499
CFS merit scores = 5.55434
CFS merit scores = 5.54285
CFS merit scores = 5.53125
CFS merit scores = 5.51962
CFS merit scores = 5.50752
CFS merit scores = 5.49391
CFS merit scores = 5.47934
CFS merit scores = 5.45226
cnt = 1	feature = 83	correl = 0.445412	descr = Gibbs_of_Target_Sequence__Pos_19_Step_1
cnt = 2	feature = 2	correl = -0.134318	descr = Position_Specific_Bin_Base_0_Base_G
cnt = 3	feature = 502	correl = -0.0730174	descr = N_Gram_CTGGC
cnt = 4	feature = 14	correl = -0.0832759	descr = Position_Specific_Bin_Base_4_Base_C
cnt = 5	feature = 848	correl = -0.034037	descr = N_Gram_TGCCG
cnt = 6	feature = 684	correl = 0.0432445	descr = N_Gram_GTAA
cnt = 7	feature = 774	correl = 0.0599442	descr = N_Gram_TATCA
cnt = 8	feature = 883	correl = -0.0317338	descr = N_Gram_TTACG
cnt = 9	feature = 809	correl = -0.0271389	descr = N_Gram_TCGCG
cnt = 10	feature = 356	correl = 0.0256986	descr = N_Gram_CATAG
cnt = 11	feature = 631	correl = -0.0275775	descr = N_Gram_GGACG
cnt = 12	feature = 592	correl = 0.0218472	descr = N_Gram_GCCTA
cnt = 13	feature = 228	correl = -0.0519931	descr = N_Gram_ACGGG
cnt = 14	feature = 880	correl = -0.0287172	descr = N_Gram_TTAAT
cnt = 15	feature = 327	correl = 0.0221769	descr = N_Gram_CAACG
cnt = 16	feature = 704	correl = 0.0481177	descr = N_Gram_GTCTA
cnt = 17	feature = 212	correl = -0.0215485	descr = N_Gram_ACCAA
cnt = 18	feature = 808	correl = 0.0459006	descr = N_Gram_TCGCA
cnt = 19	feature = 217	correl = -0.0216748	descr = N_Gram_ACCGA
cnt = 20	feature = 681	correl = -0.0247891	descr = N_Gram_GGTTA
cnt = 21	feature = 406	correl = 0.021735	descr = N_Gram_CCGGA
cnt = 22	feature = 554	correl = -0.0256454	descr = N_Gram_GAGTA
cnt = 23	feature = 734	correl = 0.0263948	descr = N_Gram_TAACT
cnt = 24	feature = 901	correl = 0.0593651	descr = N_Gram_TTCGT
cnt = 25	feature = 777	correl = 0.0497981	descr = N_Gram_TATGA
cnt = 26	feature = 806	correl = 0.0300373	descr = N_Gram_TCGAG
cnt = 27	feature = 604	correl = -0.0273659	descr = N_Gram_GCGGT
cnt = 28	feature = 700	correl = 0.0516985	descr = N_Gram_GTCGC
cnt = 29	feature = 431	correl = -0.0472494	descr = N_Gram_CGACC
cnt = 30	feature = 291	correl = 0.029885	descr = N_Gram_ATCCG
cnt = 31	feature = 770	correl = 0.02339	descr = N_Gram_TATAC
cnt = 32	feature = 548	correl = -0.040055	descr = N_Gram_GAGAT
cnt = 33	feature = 915	correl = -0.0261694	descr = N_Gram_TTGGC
cnt = 34	feature = 910	correl = 0.0313427	descr = N_Gram_TTGAC
cnt = 35	feature = 436	correl = -0.0308214	descr = N_Gram_CGATC
cnt = 36	feature = 440	correl = -0.0582785	descr = N_Gram_CGCAT
cnt = 37	feature = 705	correl = 0.0255253	descr = N_Gram_GTCTC
cnt = 38	feature = 432	correl = -0.0414496	descr = N_Gram_CGACG
cnt = 39	feature = 813	correl = -0.0333191	descr = N_Gram_TCGGC
cnt = 40	feature = 812	correl = 0.0409726	descr = N_Gram_TCGGA
cnt = 41	feature = 233	correl = 0.069752	descr = N_Gram_ACTAC
cnt = 42	feature = 403	correl = -0.0265512	descr = N_Gram_CCGCG
cnt = 43	feature = 569	correl = 0.0562634	descr = N_Gram_GCAAC
cnt = 44	feature = 493	correl = -0.0497037	descr = N_Gram_CTCGT
cnt = 45	feature = 586	correl = -0.0753699	descr = N_Gram_GCCCC
cnt = 46	feature = 800	correl = 0.079682	descr = N_Gram_TCCTA
cnt = 47	feature = 530	correl = 0.0698073	descr = N_Gram_GAATA
cnt = 48	feature = 763	correl = 0.0330395	descr = N_Gram_TAGGC
cnt = 49	feature = 355	correl = -0.0515854	descr = N_Gram_CATAA
cnt = 50	feature = 765	correl = 0.0298168	descr = N_Gram_TAGTC
cnt = 51	feature = 732	correl = 0.0498621	descr = N_Gram_TAAAC
cnt = 52	feature = 290	correl = -0.0225334	descr = N_Gram_ATCCC
cnt = 53	feature = 535	correl = 0.0296377	descr = N_Gram_GACAT
cnt = 54	feature = 470	correl = -0.0803136	descr = N_Gram_CGTTC
cnt = 55	feature = 495	correl = 0.0333681	descr = N_Gram_CTCTA
cnt = 56	feature = 869	correl = 0.0326234	descr = N_Gram_TGTAT
cnt = 57	feature = 739	correl = -0.0573986	descr = N_Gram_TAATC
cnt = 58	feature = 603	correl = -0.0299975	descr = N_Gram_GCGGG
cnt = 59	feature = 461	correl = -0.0276819	descr = N_Gram_CGGTT
cnt = 60	feature = 485	correl = 0.0322285	descr = N_Gram_CTATC
cnt = 61	feature = 488	correl = -0.0368551	descr = N_Gram_CTCAA
cnt = 62	feature = 850	correl = -0.0246167	descr = N_Gram_TGCGC
cnt = 63	feature = 716	correl = -0.0577597	descr = N_Gram_GTGGG
cnt = 64	feature = 308	correl = -0.021528	descr = N_Gram_ATTAA
cnt = 65	feature = 721	correl = 0.0353547	descr = N_Gram_GTTAC
cnt = 66	feature = 697	correl = -0.0524763	descr = N_Gram_GTCCG
cnt = 67	feature = 555	correl = 0.0597419	descr = N_Gram_GAGTC
cnt = 68	feature = 857	correl = 0.0299642	descr = N_Gram_TGGAC
cnt = 69	feature = 7	correl = -0.0410637	descr = Position_Specific_Bin_Base_2_Base_A
cnt = 70	feature = 43	correl = 0.0764144	descr = Position_Specific_Bin_Base_15_Base_A
cnt = 71	feature = 238	correl = -0.0381083	descr = N_Gram_ACTGC
cnt = 72	feature = 430	correl = -0.025773	descr = N_Gram_CGACA
cnt = 73	feature = 35	correl = 0.0305708	descr = Position_Specific_Bin_Base_12_Base_A
cnt = 74	feature = 508	correl = -0.0368954	descr = N_Gram_CTTAA
cnt = 75	feature = 659	correl = -0.0928826	descr = N_Gram_GGGCC
cnt = 76	feature = 849	correl = 0.0456329	descr = N_Gram_TGCGA
cnt = 77	feature = 476	correl = 0.0626781	descr = N_Gram_CTAAG
cnt = 78	feature = 722	correl = -0.0408146	descr = N_Gram_GTTAG
cnt = 79	feature = 316	correl = 0.0315011	descr = N_Gram_ATTGT
cnt = 80	feature = 871	correl = 0.0287283	descr = N_Gram_TGTCG
cnt = 81	feature = 572	correl = -0.0353289	descr = N_Gram_GCACC
cnt = 82	feature = 687	correl = -0.0251885	descr = N_Gram_GTAAT
cnt = 83	feature = 341	correl = 0.0435461	descr = N_Gram_CACTC
cnt = 84	feature = 262	correl = -0.0287022	descr = N_Gram_AGGCA
cnt = 85	feature = 37	correl = 0.0445971	descr = Position_Specific_Bin_Base_13_Base_A
cnt = 86	feature = 326	correl = 0.0260248	descr = N_Gram_CAACC
cnt = 87	feature = 766	correl = 0.0325944	descr = N_Gram_TAGTG
cnt = 88	feature = 712	correl = -0.0238473	descr = N_Gram_GTGCG
cnt = 89	feature = 645	correl = -0.0253824	descr = N_Gram_GGCCG
cnt = 90	feature = 518	correl = -0.0389601	descr = N_Gram_CTTTA
cnt = 91	feature = 714	correl = -0.0579684	descr = N_Gram_GTGGA
cnt = 92	feature = 753	correl = 0.0355871	descr = N_Gram_TACTG
cnt = 93	feature = 446	correl = -0.0569674	descr = N_Gram_CGCGT
cnt = 94	feature = 612	correl = -0.0279923	descr = N_Gram_GCTCA
cnt = 95	feature = 717	correl = -0.0239231	descr = N_Gram_GTGGT
cnt = 96	feature = 775	correl = 0.0522945	descr = N_Gram_TATCG
cnt = 97	feature = 258	correl = 0.0227648	descr = N_Gram_AGCTA
cnt = 98	feature = 696	correl = -0.059595	descr = N_Gram_GTCCC
cnt = 99	feature = 31	correl = -0.0413951	descr = Position_Specific_Bin_Base_11_Base_A
cnt = 100	feature = 315	correl = 0.0605634	descr = N_Gram_ATTGG
cnt = 101	feature = 539	correl = -0.0600909	descr = N_Gram_GACCG
cnt = 102	feature = 404	correl = -0.0356677	descr = N_Gram_CCGCT
cnt = 103	feature = 337	correl = -0.0217312	descr = N_Gram_CACGA
cnt = 104	feature = 334	correl = -0.0253653	descr = N_Gram_CACAT
cnt = 105	feature = 299	correl = 0.0476163	descr = N_Gram_ATGAG
cnt = 106	feature = 649	correl = -0.0653284	descr = N_Gram_GGCGT
cnt = 107	feature = 534	correl = 0.0227091	descr = N_Gram_GACAC
cnt = 108	feature = 752	correl = 0.0723271	descr = N_Gram_TACTA
cnt = 109	feature = 418	correl = -0.0442395	descr = N_Gram_CCTGA
cnt = 110	feature = 56	correl = 0.0342793	descr = Position_Specific_Bin_Base_18_Base_T
cnt = 111	feature = 825	correl = 0.0490515	descr = N_Gram_TCTCT
cnt = 112	feature = 667	correl = 0.025048	descr = N_Gram_GGGTA
cnt = 113	feature = 709	correl = 0.044263	descr = N_Gram_GTGAA
cnt = 114	feature = 346	correl = -0.0530198	descr = N_Gram_CAGAG
cnt = 115	feature = 484	correl = 0.0520086	descr = N_Gram_CTATA
cnt = 116	feature = 391	correl = -0.0307271	descr = N_Gram_CCCGG
cnt = 117	feature = 819	correl = 0.0499949	descr = N_Gram_TCTAC
cnt = 118	feature = 900	correl = 0.0347613	descr = N_Gram_TTCGC
cnt = 119	feature = 458	correl = -0.056815	descr = N_Gram_CGGGG
cnt = 120	feature = 711	correl = -0.0449049	descr = N_Gram_GTGCC
cnt = 121	feature = 593	correl = -0.0546191	descr = N_Gram_GCCTC
cnt = 122	feature = 749	correl = -0.0288557	descr = N_Gram_TACG
cnt = 123	feature = 934	correl = 0.0333976	descr = N_Gram_TTTTA
cnt = 124	feature = 314	correl = -0.0219584	descr = N_Gram_ATTGA
cnt = 125	feature = 626	correl = -0.0243792	descr = N_Gram_GGAAC
cnt = 126	feature = 481	correl = 0.0230737	descr = N_Gram_CTAGA
cnt = 127	feature = 625	correl = -0.0312403	descr = N_Gram_GGAAA
cnt = 128	feature = 298	correl = 0.0464203	descr = N_Gram_ATCTG
cnt = 129	feature = 482	correl = 0.0653408	descr = N_Gram_CTAGC
cnt = 130	feature = 273	correl = -0.0298605	descr = N_Gram_AGTTC
cnt = 131	feature = 25	correl = 0.0315956	descr = Position_Specific_Bin_Base_9_Base_A
cnt = 132	feature = 544	correl = -0.0226081	descr = N_Gram_GACTC
cnt = 133	feature = 560	correl = -0.0412813	descr = N_Gram_GATGG
cnt = 134	feature = 640	correl = -0.0616316	descr = N_Gram_GGCAA
cnt = 135	feature = 311	correl = 0.0401423	descr = N_Gram_ATTCG
cnt = 136	feature = 1	correl = 0.10639	descr = Position_Specific_Bin_Base_0_Base_C
cnt = 137	feature = 60	correl = 0.0675692	descr = Position_Specific_Bin_Base_19_Base_T
cnt = 138	feature = 254	correl = -0.0361483	descr = N_Gram_AGCCC
cnt = 139	feature = 613	correl = -0.0493297	descr = N_Gram_GCTCC
cnt = 140	feature = 740	correl = -0.0224546	descr = N_Gram_TAATG
cnt = 141	feature = 52	correl = -0.0598637	descr = Position_Specific_Bin_Base_17_Base_G
cnt = 142	feature = 694	correl = 0.0270312	descr = N_Gram_GTCAT
cnt = 143	feature = 643	correl = -0.0814625	descr = N_Gram_GGCCA
cnt = 144	feature = 227	correl = -0.0349596	descr = N_Gram_ACGGC
cnt = 145	feature = 64	correl = 0.115046	descr = Position_Specific_Bin_Base_20_Base_T
cnt = 146	feature = 786	correl = 0.040975	descr = N_Gram_TCAAC
cnt = 147	feature = 40	correl = -0.0337954	descr = Position_Specific_Bin_Base_14_Base_C
cnt = 148	feature = 4	correl = -0.0290785	descr = Position_Specific_Bin_Base_1_Base_C
cnt = 149	feature = 702	correl = 0.0614707	descr = N_Gram_GTCGT
cnt = 150	feature = 32	correl = -0.0333632	descr = Position_Specific_Bin_Base_11_Base_C
cnt = 151	feature = 399	correl = -0.0401998	descr = N_Gram_CCGAG
cnt = 152	feature = 718	correl = 0.0284015	descr = N_Gram_GTGTA
cnt = 153	feature = 350	correl = -0.0304052	descr = N_Gram_CAGCG
cnt = 154	feature = 790	correl = -0.0516014	descr = N_Gram_TCAGA
cnt = 155	feature = 698	correl = -0.0452472	descr = N_Gram_GTCCT
cnt = 156	feature = 769	correl = 0.0568551	descr = N_Gram_TATAA
cnt = 157	feature = 545	correl = 0.046208	descr = N_Gram_GACTG
cnt = 158	feature = 598	correl = -0.0891962	descr = N_Gram_GCGCG
cnt = 159	feature = 723	correl = 0.0375933	descr = N_Gram_GTTCG
cnt = 160	feature = 677	correl = -0.0295549	descr = N_Gram_GGTGA
cnt = 161	feature = 387	correl = -0.0525796	descr = N_Gram_CCCCT
cnt = 162	feature = 840	correl = 0.0232885	descr = N_Gram_TGAGA
cnt = 163	feature = 11	correl = 0.0705931	descr = Position_Specific_Bin_Base_3_Base_G
cnt = 164	feature = 549	correl = -0.0394879	descr = N_Gram_GAGCC
cnt = 165	feature = 726	correl = -0.0258337	descr = N_Gram_GTTGT
cnt = 166	feature = 663	correl = -0.0460106	descr = N_Gram_GGGGA
cnt = 167	feature = 519	correl = 0.0249463	descr = N_Gram_CTTTC
cnt = 168	feature = 16	correl = 0.0569384	descr = Position_Specific_Bin_Base_5_Base_T
cnt = 169	feature = 909	correl = 0.0682971	descr = N_Gram_TTGAA
cnt = 170	feature = 240	correl = 0.0242662	descr = N_Gram_ACTTC
cnt = 171	feature = 292	correl = 0.0314177	descr = N_Gram_ATCCT
cnt = 172	feature = 264	correl = -0.0251786	descr = N_Gram_AGGGA
cnt = 173	feature = 271	correl = 0.033487	descr = N_Gram_AGTCT
cnt = 174	feature = 45	correl = -0.0341925	descr = Position_Specific_Bin_Base_15_Base_T
cnt = 175	feature = 691	correl = 0.0361564	descr = N_Gram_GTATT
cnt = 176	feature = 17	correl = -0.0411288	descr = Position_Specific_Bin_Base_6_Base_C
cnt = 177	feature = 931	correl = 0.0330098	descr = N_Gram_TTTGG
cnt = 178	feature = 63	correl = -0.179226	descr = Position_Specific_Bin_Base_20_Base_G
cnt = 179	feature = 20	correl = -0.13199	descr = Position_Specific_Bin_Base_7_Base_C
cnt = 180	feature = 903	correl = 0.0574173	descr = N_Gram_TTCTA
cnt = 181	feature = 345	correl = -0.042937	descr = N_Gram_CAGAC
cnt = 182	feature = 772	correl = 0.0326001	descr = N_Gram_TATAT
cnt = 183	feature = 799	correl = -0.0221485	descr = N_Gram_TCCCG
cnt = 184	feature = 597	correl = -0.0518267	descr = N_Gram_GCGCA
cnt = 185	feature = 664	correl = -0.0781102	descr = N_Gram_GGGGC
cnt = 186	feature = 823	correl = 0.0469441	descr = N_Gram_TCTCA
cnt = 187	feature = 297	correl = 0.072704	descr = N_Gram_ATCTC
cnt = 188	feature = 627	correl = -0.0483494	descr = N_Gram_GGAAG
cnt = 189	feature = 452	correl = -0.0470947	descr = N_Gram_CGGCA
cnt = 190	feature = 701	correl = -0.0257734	descr = N_Gram_GTCGG
cnt = 191	feature = 0	correl = 0.0267728	descr = Position_Specific_Bin_Base_0_Base_A
cnt = 192	feature = 514	correl = 0.0244243	descr = N_Gram_CTTGC
cnt = 193	feature = 286	correl = 0.0357376	descr = N_Gram_ATCAA
cnt = 194	feature = 706	correl = 0.023864	descr = N_Gram_GTCTT
cnt = 195	feature = 370	correl = -0.0216426	descr = N_Gram_CCACA
cnt = 196	feature = 882	correl = 0.0612764	descr = N_Gram_TTACA
cnt = 197	feature = 160	correl = 0.0461245	descr = N_Gram_AAACA
cnt = 198	feature = 672	correl = 0.0395921	descr = N_Gram_GGTAA
cnt = 199	feature = 621	correl = -0.0496581	descr = N_Gram_GCTTT
cnt = 200	feature = 278	correl = 0.0240922	descr = N_Gram_ATAGA
cnt = 201	feature = 788	correl = 0.0514998	descr = N_Gram_TCACC
cnt = 202	feature = 251	correl = -0.0228779	descr = N_Gram_AGCAC
cnt = 203	feature = 501	correl = 0.0556723	descr = N_Gram_CTGGA
cnt = 204	feature = 860	correl = -0.0744991	descr = N_Gram_TGGCG
cnt = 205	feature = 368	correl = -0.0513613	descr = N_Gram_CCAAA
cnt = 206	feature = 746	correl = 0.0444974	descr = N_Gram_TACC
cnt = 207	feature = 789	correl = -0.0437661	descr = N_Gram_TCACG
cnt = 208	feature = 376	correl = -0.0550201	descr = N_Gram_CCAGG
cnt = 209	feature = 665	correl = -0.0569768	descr = N_Gram_GGGGT
cnt = 210	feature = 294	correl = 0.042422	descr = N_Gram_ATCGA
cnt = 211	feature = 614	correl = -0.0228996	descr = N_Gram_GCTCG
cnt = 212	feature = 526	correl = -0.0505836	descr = N_Gram_GAAGA
cnt = 213	feature = 48	correl = -0.0698873	descr = Position_Specific_Bin_Base_16_Base_G
cnt = 214	feature = 6	correl = 0.0227163	descr = Position_Specific_Bin_Base_1_Base_T
cnt = 215	feature = 792	correl = 0.0238637	descr = N_Gram_TCATA
cnt = 216	feature = 925	correl = 0.0653805	descr = N_Gram_TTTAG
cnt = 217	feature = 914	correl = 0.0477703	descr = N_Gram_TTGGA
cnt = 218	feature = 897	correl = 0.0262162	descr = N_Gram_TTCCA
cnt = 219	feature = 552	correl = -0.0336391	descr = N_Gram_GAGGG
cnt = 220	feature = 522	correl = 0.0453496	descr = N_Gram_GAAAT
cnt = 221	feature = 479	correl = 0.0790068	descr = N_Gram_CTACT
cnt = 222	feature = 634	correl = -0.0603391	descr = N_Gram_GGAGC
cnt = 223	feature = 553	correl = -0.02656	descr = N_Gram_GAGGT
cnt = 224	feature = 325	correl = 0.0790275	descr = N_Gram_CAACA
cnt = 225	feature = 620	correl = 0.0228653	descr = N_Gram_GCTGT
cnt = 226	feature = 29	correl = -0.0520621	descr = Position_Specific_Bin_Base_10_Base_G
cnt = 227	feature = 582	correl = -0.0247798	descr = N_Gram_GCCAC
cnt = 228	feature = 579	correl = 0.0345371	descr = N_Gram_GCATT
cnt = 229	feature = 511	correl = 0.0348344	descr = N_Gram_CTTCA
cnt = 230	feature = 496	correl = 0.0559306	descr = N_Gram_CTCTT
cnt = 231	feature = 219	correl = -0.0399955	descr = N_Gram_ACCGG
cnt = 232	feature = 821	correl = 0.0338482	descr = N_Gram_TCTAT
cnt = 233	feature = 583	correl = -0.0614779	descr = N_Gram_GCCAG
cnt = 234	feature = 889	correl = 0.0474258	descr = N_Gram_TTATC
cnt = 235	feature = 802	correl = -0.0354371	descr = N_Gram_TCCTG
cnt = 236	feature = 8	correl = 0.046204	descr = Position_Specific_Bin_Base_2_Base_C
cnt = 237	feature = 51	correl = -0.0438178	descr = Position_Specific_Bin_Base_17_Base_C
cnt = 238	feature = 42	correl = 0.0758564	descr = Position_Specific_Bin_Base_14_Base_T
cnt = 239	feature = 541	correl = -0.0386102	descr = N_Gram_GACGG
cnt = 240	feature = 256	correl = -0.0452271	descr = N_Gram_AGCGG
cnt = 241	feature = 5	correl = -0.074695	descr = Position_Specific_Bin_Base_1_Base_G
cnt = 242	feature = 660	correl = -0.0761013	descr = N_Gram_GGGCG
cnt = 243	feature = 105	correl = -0.0226742	descr = Xue_Structure_Feature_A111
cnt = 244	feature = 57	correl = 0.174308	descr = Position_Specific_Bin_Base_19_Base_A
cnt = 245	feature = 685	correl = 0.0552742	descr = N_Gram_GTAAA
cnt = 246	feature = 207	correl = 0.0436854	descr = N_Gram_ACATC
cnt = 247	feature = 917	correl = 0.0352431	descr = N_Gram_TTGGT
cnt = 248	feature = 876	correl = 0.0571965	descr = N_Gram_TGTTC
cnt = 249	feature = 359	correl = 0.0291931	descr = N_Gram_CATG
cnt = 250	feature = 838	correl = 0.0299158	descr = N_Gram_TGAAT
cnt = 251	feature = 21	correl = 0.063079	descr = Position_Specific_Bin_Base_7_Base_T
cnt = 252	feature = 738	correl = 0.057749	descr = N_Gram_TAAGG
cnt = 253	feature = 537	correl = -0.0498026	descr = N_Gram_GACCA
cnt = 254	feature = 489	correl = -0.0350947	descr = N_Gram_CTCAC
cnt = 255	feature = 26	correl = -0.0361316	descr = Position_Specific_Bin_Base_9_Base_C
cnt = 256	feature = 798	correl = -0.0499878	descr = N_Gram_TCCCC
cnt = 257	feature = 270	correl = 0.0978037	descr = N_Gram_AGTCG
cnt = 258	feature = 859	correl = -0.061096	descr = N_Gram_TGGCC
cnt = 259	feature = 344	correl = -0.0215215	descr = N_Gram_CAGAA
cnt = 260	feature = 450	correl = -0.0240313	descr = N_Gram_CGGAG
cnt = 261	feature = 41	correl = -0.153466	descr = Position_Specific_Bin_Base_14_Base_G
cnt = 262	feature = 852	correl = 0.0263852	descr = N_Gram_TGCTA
cnt = 263	feature = 590	correl = -0.0346526	descr = N_Gram_GCCGA
cnt = 264	feature = 913	correl = 0.0300282	descr = N_Gram_TTGCG
cnt = 265	feature = 904	correl = 0.0391527	descr = N_Gram_TTCTC
cnt = 266	feature = 919	correl = 0.0377791	descr = N_Gram_TTGTA
cnt = 267	feature = 872	correl = 0.0333081	descr = N_Gram_TGTCT
cnt = 268	feature = 23	correl = -0.0937995	descr = Position_Specific_Bin_Base_8_Base_C
cnt = 269	feature = 58	correl = -0.127886	descr = Position_Specific_Bin_Base_19_Base_C
cnt = 270	feature = 927	correl = 0.0437377	descr = N_Gram_TTTCC
cnt = 271	feature = 782	correl = 0.0432955	descr = N_Gram_TATTT
cnt = 272	feature = 36	correl = -0.0307966	descr = Position_Specific_Bin_Base_12_Base_T
cnt = 273	feature = 229	correl = -0.0365522	descr = N_Gram_ACGT
cnt = 274	feature = 249	correl = -0.0458809	descr = N_Gram_AGATG
cnt = 275	feature = 814	correl = -0.0838533	descr = N_Gram_TCGGG
cnt = 276	feature = 54	correl = 0.0423629	descr = Position_Specific_Bin_Base_18_Base_A
cnt = 277	feature = 578	correl = 0.0450214	descr = N_Gram_GCATC
cnt = 278	feature = 394	correl = -0.0802951	descr = N_Gram_CCCTG
cnt = 279	feature = 658	correl = -0.046249	descr = N_Gram_GGGCA
cnt = 280	feature = 382	correl = -0.0778246	descr = N_Gram_CCCAG
cnt = 281	feature = 423	correl = 0.0268605	descr = N_Gram_CCTTG
cnt = 282	feature = 33	correl = -0.0478523	descr = Position_Specific_Bin_Base_11_Base_G
cnt = 283	feature = 820	correl = 0.0600472	descr = N_Gram_TCTAG
cnt = 284	feature = 675	correl = -0.0716173	descr = N_Gram_GGTCC
cnt = 285	feature = 281	correl = 0.0393153	descr = N_Gram_ATATA
cnt = 286	feature = 678	correl = -0.0697012	descr = N_Gram_GGTGC
cnt = 287	feature = 618	correl = -0.0499261	descr = N_Gram_GCTGC
cnt = 288	feature = 837	correl = 0.0485925	descr = N_Gram_TGAAG
cnt = 289	feature = 780	correl = 0.0635508	descr = N_Gram_TATTC
cnt = 290	feature = 632	correl = 0.0457683	descr = N_Gram_GGACT
cnt = 291	feature = 9	correl = 0.119112	descr = Position_Specific_Bin_Base_2_Base_G
cnt = 292	feature = 674	correl = 0.0296051	descr = N_Gram_GGTCA
cnt = 293	feature = 15	correl = -0.0752273	descr = Position_Specific_Bin_Base_5_Base_C
cnt = 294	feature = 28	correl = -0.0840068	descr = Position_Specific_Bin_Base_10_Base_C
cnt = 295	feature = 319	correl = 0.0231255	descr = N_Gram_ATTTG
cnt = 296	feature = 46	correl = 0.0796893	descr = Position_Specific_Bin_Base_16_Base_A
cnt = 297	feature = 573	correl = -0.0344326	descr = N_Gram_GCACG
cnt = 298	feature = 610	correl = 0.022858	descr = N_Gram_GCTAT
cnt = 299	feature = 515	correl = -0.0225347	descr = N_Gram_CTTGG
cnt = 300	feature = 426	correl = -0.0686309	descr = N_Gram_CGAA
cnt = 301	feature = 305	correl = -0.0392433	descr = N_Gram_ATGGT
cnt = 302	feature = 62	correl = -0.300589	descr = Position_Specific_Bin_Base_20_Base_C
cnt = 303	feature = 725	correl = -0.0424462	descr = N_Gram_GTTGG
cnt = 304	feature = 492	correl = -0.055585	descr = N_Gram_CTCGG
cnt = 305	feature = 213	correl = -0.082548	descr = N_Gram_ACCAC
cnt = 306	feature = 260	correl = 0.0261891	descr = N_Gram_AGGAA
cnt = 307	feature = 44	correl = -0.0384858	descr = Position_Specific_Bin_Base_15_Base_G
cnt = 308	feature = 59	correl = -0.119212	descr = Position_Specific_Bin_Base_19_Base_G
cnt = 309	feature = 243	correl = 0.0374875	descr = N_Gram_AGACA
cnt = 310	feature = 409	correl = 0.0774527	descr = N_Gram_CCTA
cnt = 311	feature = 881	correl = 0.0275365	descr = N_Gram_TTAC
cnt = 312	feature = 10	correl = -0.128026	descr = Position_Specific_Bin_Base_2_Base_T
cnt = 313	feature = 894	correl = 0.0317185	descr = N_Gram_TTCAC
cnt = 314	feature = 803	correl = 0.0504281	descr = N_Gram_TCCTT
cnt = 315	feature = 759	correl = 0.067802	descr = N_Gram_TAGC
cnt = 316	feature = 831	correl = 0.0329457	descr = N_Gram_TCTTG
cnt = 317	feature = 843	correl = 0.0429714	descr = N_Gram_TGCA
cnt = 318	feature = 478	correl = 0.0388374	descr = N_Gram_CTACA
cnt = 319	feature = 293	correl = 0.0460203	descr = N_Gram_ATCG
cnt = 320	feature = 47	correl = -0.0464534	descr = Position_Specific_Bin_Base_16_Base_C
cnt = 321	feature = 531	correl = 0.0398536	descr = N_Gram_GAATT
cnt = 322	feature = 389	correl = -0.0999543	descr = N_Gram_CCCGA
cnt = 323	feature = 232	correl = 0.0497207	descr = N_Gram_ACTA
cnt = 324	feature = 367	correl = -0.0278045	descr = N_Gram_CCAA
cnt = 325	feature = 922	correl = 0.0548778	descr = N_Gram_TTGTT
cnt = 326	feature = 865	correl = 0.0321869	descr = N_Gram_TGGTC
cnt = 327	feature = 540	correl = -0.0300144	descr = N_Gram_GACG
cnt = 328	feature = 490	correl = -0.0416983	descr = N_Gram_CTCCC
cnt = 329	feature = 348	correl = -0.032593	descr = N_Gram_CAGCA
cnt = 330	feature = 898	correl = 0.0312327	descr = N_Gram_TTCCT
cnt = 331	feature = 556	correl = 0.0325716	descr = N_Gram_GATA
cnt = 332	feature = 641	correl = -0.0525538	descr = N_Gram_GGCAG
cnt = 333	feature = 839	correl = 0.0279418	descr = N_Gram_TGAG
cnt = 334	feature = 214	correl = -0.0291744	descr = N_Gram_ACCC
cnt = 335	feature = 307	correl = 0.0516734	descr = N_Gram_ATTA
cnt = 336	feature = 283	correl = 0.0700084	descr = N_Gram_ATATT
cnt = 337	feature = 679	correl = -0.107502	descr = N_Gram_GGTGG
cnt = 338	feature = 815	correl = 0.0441174	descr = N_Gram_TCGT
cnt = 339	feature = 277	correl = 0.0459221	descr = N_Gram_ATAG
cnt = 340	feature = 864	correl = -0.0686388	descr = N_Gram_TGGGG
cnt = 341	feature = 438	correl = -0.0355033	descr = N_Gram_CGCA
cnt = 342	feature = 567	correl = -0.0462401	descr = N_Gram_GCAA
cnt = 343	feature = 494	correl = 0.0386658	descr = N_Gram_CTCT
cnt = 344	feature = 358	correl = 0.0754686	descr = N_Gram_CATCT
cnt = 345	feature = 505	correl = 0.0439419	descr = N_Gram_CTGT
cnt = 346	feature = 313	correl = 0.0518266	descr = N_Gram_ATTG
cnt = 347	feature = 916	correl = -0.0249317	descr = N_Gram_TTGGG
cnt = 348	feature = 558	correl = -0.0513082	descr = N_Gram_GATG
cnt = 349	feature = 401	correl = -0.0409677	descr = N_Gram_CCGC
cnt = 350	feature = 703	correl = 0.0295497	descr = N_Gram_GTCT
cnt = 351	feature = 911	correl = 0.0286243	descr = N_Gram_TTGC
cnt = 352	feature = 735	correl = 0.0681045	descr = N_Gram_TAAG
cnt = 353	feature = 616	correl = -0.0360442	descr = N_Gram_GCTG
cnt = 354	feature = 324	correl = 0.0618926	descr = N_Gram_CAAC
cnt = 355	feature = 794	correl = 0.0293761	descr = N_Gram_TCCA
cnt = 356	feature = 708	correl = 0.0352974	descr = N_Gram_GTGA
cnt = 357	feature = 70	correl = 0.0559657	descr = Gibbs_of_Target_Sequence__Pos_5_Step_1
cnt = 358	feature = 680	correl = -0.0357018	descr = N_Gram_GGTT
cnt = 359	feature = 491	correl = -0.0715788	descr = N_Gram_CTCG
cnt = 360	feature = 867	correl = 0.0517352	descr = N_Gram_TGTA
cnt = 361	feature = 288	correl = 0.0528521	descr = N_Gram_ATCC
cnt = 362	feature = 884	correl = 0.0590672	descr = N_Gram_TTAG
cnt = 363	feature = 650	correl = -0.0584427	descr = N_Gram_GGCT
cnt = 364	feature = 542	correl = 0.027543	descr = N_Gram_GACT
cnt = 365	feature = 263	correl = -0.0448993	descr = N_Gram_AGGG
cnt = 366	feature = 250	correl = 0.0233902	descr = N_Gram_AGCA
cnt = 367	feature = 536	correl = -0.0758617	descr = N_Gram_GACC
cnt = 368	feature = 66	correl = 0.0882252	descr = Gibbs_of_Target_Sequence__Pos_0_Step_1
cnt = 369	feature = 899	correl = 0.0311282	descr = N_Gram_TTCG
cnt = 370	feature = 671	correl = 0.0314753	descr = N_Gram_GGTA
cnt = 371	feature = 654	correl = -0.0850223	descr = N_Gram_GGGA
cnt = 372	feature = 751	correl = 0.0496689	descr = N_Gram_TACT
cnt = 373	feature = 773	correl = 0.0602763	descr = N_Gram_TATC
cnt = 374	feature = 69	correl = 0.104712	descr = Gibbs_of_Target_Sequence__Pos_4_Step_1
cnt = 375	feature = 303	correl = -0.0476658	descr = N_Gram_ATGG
cnt = 376	feature = 589	correl = -0.0317639	descr = N_Gram_GCCG
cnt = 377	feature = 68	correl = -0.154217	descr = Gibbs_of_Target_Sequence__Pos_2_Step_1
cnt = 378	feature = 633	correl = -0.0585402	descr = N_Gram_GGAG
cnt = 379	feature = 81	correl = 0.110592	descr = Gibbs_of_Target_Sequence__Pos_17_Step_1
cnt = 380	feature = 826	correl = 0.0809043	descr = N_Gram_TCTG
cnt = 381	feature = 743	correl = 0.0578635	descr = N_Gram_TACA
cnt = 382	feature = 336	correl = -0.0676452	descr = N_Gram_CACG
cnt = 383	feature = 525	correl = -0.0305174	descr = N_Gram_GAAG
cnt = 384	feature = 384	correl = -0.09069	descr = N_Gram_CCCC
cnt = 385	feature = 791	correl = 0.0558295	descr = N_Gram_TCAT
cnt = 386	feature = 755	correl = 0.0542345	descr = N_Gram_TAGA
cnt = 387	feature = 483	correl = 0.0476722	descr = N_Gram_CTAT
cnt = 388	feature = 856	correl = 0.0218742	descr = N_Gram_TGGA
cnt = 389	feature = 412	correl = -0.0882423	descr = N_Gram_CCTC
cnt = 390	feature = 347	correl = -0.0475995	descr = N_Gram_CAGC
cnt = 391	feature = 499	correl = -0.0326022	descr = N_Gram_CTGC
cnt = 392	feature = 421	correl = 0.025562	descr = N_Gram_CCTT
cnt = 393	feature = 929	correl = 0.0827832	descr = N_Gram_TTTG
cnt = 394	feature = 924	correl = 0.0383309	descr = N_Gram_TTTA
cnt = 395	feature = 596	correl = -0.0651235	descr = N_Gram_GCGC
cnt = 396	feature = 669	correl = -0.0935417	descr = N_Gram_GGGTG
cnt = 397	feature = 624	correl = -0.0317003	descr = N_Gram_GGAA
cnt = 398	feature = 206	correl = 0.073167	descr = N_Gram_ACAT
cnt = 399	feature = 768	correl = 0.0705929	descr = N_Gram_TATA
cnt = 400	feature = 724	correl = -0.0541058	descr = N_Gram_GTTG
cnt = 401	feature = 67	correl = -0.0287526	descr = Gibbs_of_Target_Sequence__Pos_1_Step_1
cnt = 402	feature = 392	correl = -0.0694441	descr = N_Gram_CCCT
cnt = 403	feature = 462	correl = -0.0492925	descr = N_Gram_CGT
cnt = 404	feature = 639	correl = -0.0743972	descr = N_Gram_GGCA
cnt = 405	feature = 77	correl = 0.13154	descr = Gibbs_of_Target_Sequence__Pos_13_Step_1
cnt = 406	feature = 510	correl = 0.0491667	descr = N_Gram_CTTC
cnt = 407	feature = 642	correl = -0.122103	descr = N_Gram_GGCC
cnt = 408	feature = 822	correl = 0.0672263	descr = N_Gram_TCTC
cnt = 409	feature = 310	correl = 0.0804628	descr = N_Gram_ATTC
cnt = 410	feature = 695	correl = -0.0830447	descr = N_Gram_GTCC
cnt = 411	feature = 811	correl = -0.0453513	descr = N_Gram_TCGG
cnt = 412	feature = 600	correl = -0.102743	descr = N_Gram_GCGG
cnt = 413	feature = 268	correl = 0.0352694	descr = N_Gram_AGT
cnt = 414	feature = 396	correl = -0.100816	descr = N_Gram_CCGA
cnt = 415	feature = 875	correl = 0.076972	descr = N_Gram_TGTT
cnt = 416	feature = 76	correl = 0.0481381	descr = Gibbs_of_Target_Sequence__Pos_11_Step_1
cnt = 417	feature = 71	correl = 0.101006	descr = Gibbs_of_Target_Sequence__Pos_6_Step_1
cnt = 418	feature = 78	correl = 0.148402	descr = Gibbs_of_Target_Sequence__Pos_14_Step_1
cnt = 419	feature = 818	correl = 0.0748774	descr = N_Gram_TCTA
cnt = 420	feature = 662	correl = -0.0947679	descr = N_Gram_GGGG
cnt = 421	feature = 74	correl = 0.110939	descr = Gibbs_of_Target_Sequence__Pos_9_Step_1
cnt = 422	feature = 80	correl = 0.139503	descr = Gibbs_of_Target_Sequence__Pos_16_Step_1
cnt = 423	feature = 231	correl = 0.035948	descr = N_Gram_ACT
cnt = 424	feature = 683	correl = 0.0464486	descr = N_Gram_GTA
cnt = 425	feature = 646	correl = -0.11501	descr = N_Gram_GGCG
cnt = 426	feature = 779	correl = 0.0742429	descr = N_Gram_TATT
cnt = 427	feature = 82	correl = 0.201542	descr = Gibbs_of_Target_Sequence__Pos_18_Step_1
cnt = 428	feature = 796	correl = -0.0527372	descr = N_Gram_TCCC
cnt = 429	feature = 210	correl = -0.0371794	descr = N_Gram_ACC
cnt = 430	feature = 220	correl = -0.0728226	descr = N_Gram_ACG
cnt = 431	feature = 584	correl = -0.151281	descr = N_Gram_GCCC
cnt = 432	feature = 834	correl = 0.06505	descr = N_Gram_TGA
cnt = 433	feature = 72	correl = 0.155333	descr = Gibbs_of_Target_Sequence__Pos_7_Step_1
cnt = 434	feature = 676	correl = -0.0979986	descr = N_Gram_GGTG
cnt = 435	feature = 657	correl = -0.126764	descr = N_Gram_GGGC
cnt = 436	feature = 75	correl = 0.130166	descr = Gibbs_of_Target_Sequence__Pos_10_Step_1
cnt = 437	feature = 284	correl = 0.0678223	descr = N_Gram_ATC
cnt = 438	feature = 707	correl = -0.0326722	descr = N_Gram_GTG
cnt = 439	feature = 451	correl = -0.12991	descr = N_Gram_CGGC
cnt = 440	feature = 79	correl = 0.103722	descr = Gibbs_of_Target_Sequence__Pos_15_Step_1
cnt = 441	feature = 666	correl = -0.0628313	descr = N_Gram_GGGT
cnt = 442	feature = 321	correl = 0.0230287	descr = N_Gram_CAA
cnt = 443	feature = 366	correl = -0.0722358	descr = N_Gram_CCA
cnt = 444	feature = 354	correl = 0.0701502	descr = N_Gram_CAT
cnt = 445	feature = 566	correl = -0.0475758	descr = N_Gram_GCA
cnt = 446	feature = 907	correl = 0.094325	descr = N_Gram_TTG
cnt = 447	feature = 473	correl = 0.102908	descr = N_Gram_CTA
cnt = 448	feature = 275	correl = 0.0611281	descr = N_Gram_ATA
cnt = 449	feature = 892	correl = 0.097904	descr = N_Gram_TTC
cnt = 450	feature = 595	correl = -0.105737	descr = N_Gram_GCG
cnt = 451	feature = 653	correl = -0.138931	descr = N_Gram_GGG
cnt = 452	feature = 767	correl = 0.124041	descr = N_Gram_TAT
cnt = 453	feature = 449	correl = -0.116375	descr = N_Gram_CGG
cnt = 454	feature = 638	correl = -0.181392	descr = N_Gram_GGC
cnt = 455	feature = 622	correl = -0.113565	descr = N_Gram_GG
cnt = 456	feature = 878	correl = 0.155564	descr = N_Gram_TT
cnt = 457	feature = 365	correl = -0.0852732	descr = N_Gram_CC
cnt = 458	feature = 565	correl = -0.127803	descr = N_Gram_GC
cnt = 459	feature = 424	correl = -0.0976667	descr = N_Gram_CG
cnt = 460	feature = 729	correl = 0.176941	descr = N_Gram_TA
cnt = 461	feature = 65	correl = 0.293816	descr = Gibbs_of_Target_Sequence_
num rows = 2188
num_elements = 1010856
..*
optimization finished, #iter = 2278
nu = 0.246563
obj = -42.187091, rho = -0.757136
nSV = 1006, nBSV = 232
num rows = 243
num_elements = 112266
*
optimization finished, #iter = 180
nu = 0.202778
obj = -4.592461, rho = -0.748270
nSV = 127, nBSV = 9
..*
optimization finished, #iter = 2278
nu = 0.246563
obj = -42.187091, rho = -0.757136
nSV = 1006, nBSV = 232
CFS merit scores = 1.35829
CFS merit scores = 1.59756
CFS merit scores = 1.85335
CFS merit scores = 2.08062
CFS merit scores = 2.29189
CFS merit scores = 2.47653
CFS merit scores = 2.64704
CFS merit scores = 2.80407
CFS merit scores = 2.95031
CFS merit scores = 3.08675
CFS merit scores = 3.21515
CFS merit scores = 3.33681
CFS merit scores = 3.45348
CFS merit scores = 3.56359
CFS merit scores = 3.66954
CFS merit scores = 3.77001
CFS merit scores = 3.86604
CFS merit scores = 3.95931
CFS merit scores = 4.04915
CFS merit scores = 4.13584
CFS merit scores = 4.21911
CFS merit scores = 4.29951
CFS merit scores = 4.37713
CFS merit scores = 4.45269
CFS merit scores = 4.52621
CFS merit scores = 4.59663
CFS merit scores = 4.66511
CFS merit scores = 4.73083
CFS merit scores = 4.79204
CFS merit scores = 4.85181
CFS merit scores = 4.90978
CFS merit scores = 4.96703
CFS merit scores = 5.02185
CFS merit scores = 5.07492
CFS merit scores = 5.12549
CFS merit scores = 5.17436
CFS merit scores = 5.22253
CFS merit scores = 5.26875
CFS merit scores = 5.31333
CFS merit scores = 5.35645
CFS merit scores = 5.39841
CFS merit scores = 5.43727
CFS merit scores = 5.47478
CFS merit scores = 5.51054
CFS merit scores = 5.54425
CFS merit scores = 5.57656
CFS merit scores = 5.60766
CFS merit scores = 5.6375
CFS merit scores = 5.66583
CFS merit scores = 5.6937
CFS merit scores = 5.72076
CFS merit scores = 5.74715
CFS merit scores = 5.77218
CFS merit scores = 5.79671
CFS merit scores = 5.8202
CFS merit scores = 5.8424
CFS merit scores = 5.86443
CFS merit scores = 5.8859
CFS merit scores = 5.90646
CFS merit scores = 5.92633
CFS merit scores = 5.9458
CFS merit scores = 5.96494
CFS merit scores = 5.98311
CFS merit scores = 6.00092
CFS merit scores = 6.01863
CFS merit scores = 6.03584
CFS merit scores = 6.0517
CFS merit scores = 6.06773
CFS merit scores = 6.0822
CFS merit scores = 6.09692
CFS merit scores = 6.11167
CFS merit scores = 6.1254
CFS merit scores = 6.13747
CFS merit scores = 6.14934
CFS merit scores = 6.16107
CFS merit scores = 6.17279
CFS merit scores = 6.18442
CFS merit scores = 6.19418
CFS merit scores = 6.20369
CFS merit scores = 6.21161
CFS merit scores = 6.21946
CFS merit scores = 6.22736
CFS merit scores = 6.23527
CFS merit scores = 6.24333
CFS merit scores = 6.25153
CFS merit scores = 6.259
CFS merit scores = 6.26667
CFS merit scores = 6.27313
CFS merit scores = 6.27959
CFS merit scores = 6.28531
CFS merit scores = 6.291
CFS merit scores = 6.29662
CFS merit scores = 6.30235
CFS merit scores = 6.30766
CFS merit scores = 6.31299
CFS merit scores = 6.31814
CFS merit scores = 6.32318
CFS merit scores = 6.32821
CFS merit scores = 6.33315
CFS merit scores = 6.33772
CFS merit scores = 6.34213
CFS merit scores = 6.34619
CFS merit scores = 6.35037
CFS merit scores = 6.35442
CFS merit scores = 6.35798
CFS merit scores = 6.36163
CFS merit scores = 6.36498
CFS merit scores = 6.36825
CFS merit scores = 6.37164
CFS merit scores = 6.37484
CFS merit scores = 6.37784
CFS merit scores = 6.38055
CFS merit scores = 6.38325
CFS merit scores = 6.38599
CFS merit scores = 6.38901
CFS merit scores = 6.39147
CFS merit scores = 6.39375
CFS merit scores = 6.39571
CFS merit scores = 6.39776
CFS merit scores = 6.39984
CFS merit scores = 6.40186
CFS merit scores = 6.40379
CFS merit scores = 6.40554
CFS merit scores = 6.40684
CFS merit scores = 6.40828
CFS merit scores = 6.40942
CFS merit scores = 6.41058
CFS merit scores = 6.4118
CFS merit scores = 6.41298
CFS merit scores = 6.41424
CFS merit scores = 6.4156
CFS merit scores = 6.417
CFS merit scores = 6.41807
CFS merit scores = 6.41883
CFS merit scores = 6.4196
CFS merit scores = 6.42029
CFS merit scores = 6.42082
CFS merit scores = 6.42125
CFS merit scores = 6.42181
CFS merit scores = 6.42215
CFS merit scores = 6.42237
CFS merit scores = 6.42265
CFS merit scores = 6.42285
CFS merit scores = 6.42311
CFS merit scores = 6.42359
CFS merit scores = 6.42399
CFS merit scores = 6.42434
CFS merit scores = 6.42466
CFS merit scores = 6.42509
CFS merit scores = 6.42559
CFS merit scores = 6.42588
CFS merit scores = 6.42611
CFS merit scores = 6.42611
CFS merit scores = 6.42616
CFS merit scores = 6.42628
CFS merit scores = 6.42609
CFS merit scores = 6.42571
CFS merit scores = 6.42539
CFS merit scores = 6.42504
CFS merit scores = 6.42434
CFS merit scores = 6.42367
CFS merit scores = 6.42308
CFS merit scores = 6.42257
CFS merit scores = 6.4222
CFS merit scores = 6.4217
CFS merit scores = 6.42135
CFS merit scores = 6.42061
CFS merit scores = 6.41979
CFS merit scores = 6.41912
CFS merit scores = 6.41822
CFS merit scores = 6.41737
CFS merit scores = 6.4166
CFS merit scores = 6.41588
CFS merit scores = 6.41523
CFS merit scores = 6.41434
CFS merit scores = 6.41351
CFS merit scores = 6.41275
CFS merit scores = 6.41175
CFS merit scores = 6.41073
CFS merit scores = 6.40986
CFS merit scores = 6.40889
CFS merit scores = 6.40778
CFS merit scores = 6.40675
CFS merit scores = 6.40547
CFS merit scores = 6.40428
CFS merit scores = 6.40312
CFS merit scores = 6.40207
CFS merit scores = 6.40099
CFS merit scores = 6.40001
CFS merit scores = 6.39898
CFS merit scores = 6.39801
CFS merit scores = 6.39679
CFS merit scores = 6.39564
CFS merit scores = 6.39455
CFS merit scores = 6.39347
CFS merit scores = 6.39246
CFS merit scores = 6.39145
CFS merit scores = 6.39043
CFS merit scores = 6.38941
CFS merit scores = 6.38841
CFS merit scores = 6.38732
CFS merit scores = 6.38607
CFS merit scores = 6.38464
CFS merit scores = 6.38327
CFS merit scores = 6.38175
CFS merit scores = 6.38026
CFS merit scores = 6.37878
CFS merit scores = 6.37736
CFS merit scores = 6.37597
CFS merit scores = 6.37458
CFS merit scores = 6.37325
CFS merit scores = 6.37194
CFS merit scores = 6.37056
CFS merit scores = 6.36913
CFS merit scores = 6.36754
CFS merit scores = 6.36591
CFS merit scores = 6.3643
CFS merit scores = 6.36267
CFS merit scores = 6.36114
CFS merit scores = 6.35971
CFS merit scores = 6.35792
CFS merit scores = 6.35624
CFS merit scores = 6.35458
CFS merit scores = 6.35296
CFS merit scores = 6.35129
CFS merit scores = 6.34974
CFS merit scores = 6.34801
CFS merit scores = 6.34629
CFS merit scores = 6.34448
CFS merit scores = 6.34271
CFS merit scores = 6.34094
CFS merit scores = 6.33916
CFS merit scores = 6.33743
CFS merit scores = 6.33573
CFS merit scores = 6.33404
CFS merit scores = 6.33234
CFS merit scores = 6.33069
CFS merit scores = 6.32913
CFS merit scores = 6.32758
CFS merit scores = 6.32604
CFS merit scores = 6.32454
CFS merit scores = 6.323
CFS merit scores = 6.32146
CFS merit scores = 6.31997
CFS merit scores = 6.3184
CFS merit scores = 6.31655
CFS merit scores = 6.31474
CFS merit scores = 6.31287
CFS merit scores = 6.31105
CFS merit scores = 6.3092
CFS merit scores = 6.30732
CFS merit scores = 6.30551
CFS merit scores = 6.30353
CFS merit scores = 6.30151
CFS merit scores = 6.29951
CFS merit scores = 6.29751
CFS merit scores = 6.29557
CFS merit scores = 6.29354
CFS merit scores = 6.29147
CFS merit scores = 6.28932
CFS merit scores = 6.2872
CFS merit scores = 6.28511
CFS merit scores = 6.28308
CFS merit scores = 6.28105
CFS merit scores = 6.27877
CFS merit scores = 6.27648
CFS merit scores = 6.27421
CFS merit scores = 6.2719
CFS merit scores = 6.26964
CFS merit scores = 6.26741
CFS merit scores = 6.26513
CFS merit scores = 6.26283
CFS merit scores = 6.26049
CFS merit scores = 6.25822
CFS merit scores = 6.25597
CFS merit scores = 6.25341
CFS merit scores = 6.25082
CFS merit scores = 6.24815
CFS merit scores = 6.24556
CFS merit scores = 6.24296
CFS merit scores = 6.2404
CFS merit scores = 6.23783
CFS merit scores = 6.23518
CFS merit scores = 6.23251
CFS merit scores = 6.22992
CFS merit scores = 6.22734
CFS merit scores = 6.22472
CFS merit scores = 6.22215
CFS merit scores = 6.21958
CFS merit scores = 6.21709
CFS merit scores = 6.21441
CFS merit scores = 6.21173
CFS merit scores = 6.20909
CFS merit scores = 6.20641
CFS merit scores = 6.20376
CFS merit scores = 6.20117
CFS merit scores = 6.19865
CFS merit scores = 6.1961
CFS merit scores = 6.19323
CFS merit scores = 6.19041
CFS merit scores = 6.1876
CFS merit scores = 6.1848
CFS merit scores = 6.18198
CFS merit scores = 6.17913
CFS merit scores = 6.17603
CFS merit scores = 6.17299
CFS merit scores = 6.16997
CFS merit scores = 6.16692
CFS merit scores = 6.16387
CFS merit scores = 6.16081
CFS merit scores = 6.15776
CFS merit scores = 6.15475
CFS merit scores = 6.15177
CFS merit scores = 6.1488
CFS merit scores = 6.14578
CFS merit scores = 6.1426
CFS merit scores = 6.13922
CFS merit scores = 6.13583
CFS merit scores = 6.1324
CFS merit scores = 6.12899
CFS merit scores = 6.12554
CFS merit scores = 6.12207
CFS merit scores = 6.11844
CFS merit scores = 6.11486
CFS merit scores = 6.11127
CFS merit scores = 6.10771
CFS merit scores = 6.10409
CFS merit scores = 6.1004
CFS merit scores = 6.09661
CFS merit scores = 6.09291
CFS merit scores = 6.08923
CFS merit scores = 6.08558
CFS merit scores = 6.08194
CFS merit scores = 6.07829
CFS merit scores = 6.0746
CFS merit scores = 6.07087
CFS merit scores = 6.06713
CFS merit scores = 6.0634
CFS merit scores = 6.05966
CFS merit scores = 6.05592
CFS merit scores = 6.05214
CFS merit scores = 6.0482
CFS merit scores = 6.04421
CFS merit scores = 6.04024
CFS merit scores = 6.03624
CFS merit scores = 6.03227
CFS merit scores = 6.02834
CFS merit scores = 6.02431
CFS merit scores = 6.02026
CFS merit scores = 6.01618
CFS merit scores = 6.012
CFS merit scores = 6.00784
CFS merit scores = 6.00374
CFS merit scores = 5.99965
CFS merit scores = 5.99542
CFS merit scores = 5.9912
CFS merit scores = 5.98704
CFS merit scores = 5.98293
CFS merit scores = 5.97887
CFS merit scores = 5.97473
CFS merit scores = 5.9706
CFS merit scores = 5.96651
CFS merit scores = 5.9624
CFS merit scores = 5.95833
CFS merit scores = 5.95432
CFS merit scores = 5.95024
CFS merit scores = 5.94619
CFS merit scores = 5.94214
CFS merit scores = 5.93811
CFS merit scores = 5.93407
CFS merit scores = 5.93002
CFS merit scores = 5.92598
CFS merit scores = 5.92198
CFS merit scores = 5.91799
CFS merit scores = 5.91398
CFS merit scores = 5.91
CFS merit scores = 5.9058
CFS merit scores = 5.90159
CFS merit scores = 5.89741
CFS merit scores = 5.89315
CFS merit scores = 5.88886
CFS merit scores = 5.88459
CFS merit scores = 5.88034
CFS merit scores = 5.87601
CFS merit scores = 5.87165
CFS merit scores = 5.86724
CFS merit scores = 5.86284
CFS merit scores = 5.85846
CFS merit scores = 5.85409
CFS merit scores = 5.84963
CFS merit scores = 5.84523
CFS merit scores = 5.8407
CFS merit scores = 5.83616
CFS merit scores = 5.83169
CFS merit scores = 5.82725
CFS merit scores = 5.82283
CFS merit scores = 5.81838
CFS merit scores = 5.81382
CFS merit scores = 5.80915
CFS merit scores = 5.80433
CFS merit scores = 5.79937
CFS merit scores = 5.7944
CFS merit scores = 5.78938
CFS merit scores = 5.78426
CFS merit scores = 5.7791
CFS merit scores = 5.77396
CFS merit scores = 5.76873
CFS merit scores = 5.76345
CFS merit scores = 5.75807
CFS merit scores = 5.75268
CFS merit scores = 5.74724
CFS merit scores = 5.74182
CFS merit scores = 5.73616
CFS merit scores = 5.73042
CFS merit scores = 5.72465
CFS merit scores = 5.71891
CFS merit scores = 5.71315
CFS merit scores = 5.70733
CFS merit scores = 5.70159
CFS merit scores = 5.69573
CFS merit scores = 5.68988
CFS merit scores = 5.68394
CFS merit scores = 5.67799
CFS merit scores = 5.67198
CFS merit scores = 5.66596
CFS merit scores = 5.66
CFS merit scores = 5.65397
CFS merit scores = 5.64789
CFS merit scores = 5.64178
CFS merit scores = 5.63568
CFS merit scores = 5.6294
CFS merit scores = 5.62285
CFS merit scores = 5.61635
CFS merit scores = 5.60974
CFS merit scores = 5.60323
CFS merit scores = 5.59647
CFS merit scores = 5.58954
CFS merit scores = 5.58237
CFS merit scores = 5.57521
CFS merit scores = 5.5681
CFS merit scores = 5.56081
CFS merit scores = 5.55348
CFS merit scores = 5.54593
CFS merit scores = 5.53809
CFS merit scores = 5.53013
CFS merit scores = 5.52222
CFS merit scores = 5.51402
CFS merit scores = 5.50581
CFS merit scores = 5.49743
CFS merit scores = 5.48885
CFS merit scores = 5.47986
CFS merit scores = 5.47016
CFS merit scores = 5.45838
CFS merit scores = 5.44662
CFS merit scores = 5.43369
CFS merit scores = 5.40636
cnt = 1	feature = 64	correl = 0.358287	descr = Position_Specific_Bin_Base_20_Base_A
cnt = 2	feature = 60	correl = 0.178366	descr = Position_Specific_Bin_Base_19_Base_A
cnt = 3	feature = 2	correl = -0.146576	descr = Position_Specific_Bin_Base_0_Base_G
cnt = 4	feature = 14	correl = -0.0712411	descr = Position_Specific_Bin_Base_4_Base_C
cnt = 5	feature = 8	correl = 0.126725	descr = Position_Specific_Bin_Base_2_Base_G
cnt = 6	feature = 663	correl = 0.0620852	descr = N_Gram_GGTAA
cnt = 7	feature = 904	correl = 0.0286517	descr = N_Gram_TTTAC
cnt = 8	feature = 592	correl = -0.0235706	descr = N_Gram_GCGAA
cnt = 9	feature = 414	correl = 0.0260575	descr = N_Gram_CCTAG
cnt = 10	feature = 39	correl = -0.0232311	descr = Position_Specific_Bin_Base_12_Base_C
cnt = 11	feature = 432	correl = -0.029736	descr = N_Gram_CGAGT
cnt = 12	feature = 337	correl = -0.0329156	descr = N_Gram_CACGG
cnt = 13	feature = 794	correl = -0.0271513	descr = N_Gram_TCGCG
cnt = 14	feature = 436	correl = -0.0333836	descr = N_Gram_CGCAA
cnt = 15	feature = 505	correl = 0.0293623	descr = N_Gram_CTTAG
cnt = 16	feature = 336	correl = -0.0293546	descr = N_Gram_CACGA
cnt = 17	feature = 734	correl = 0.0294449	descr = N_Gram_TACCG
cnt = 18	feature = 871	correl = 0.0535966	descr = N_Gram_TTAGT
cnt = 19	feature = 536	correl = 0.0757219	descr = N_Gram_GACTA
cnt = 20	feature = 462	correl = 0.0291085	descr = N_Gram_CGTCT
cnt = 21	feature = 461	correl = -0.0509989	descr = N_Gram_CGTCG
cnt = 22	feature = 605	correl = -0.0725996	descr = N_Gram_GCGTT
cnt = 23	feature = 557	correl = 0.0533124	descr = N_Gram_GATTG
cnt = 24	feature = 449	correl = -0.103508	descr = N_Gram_CGGCG
cnt = 25	feature = 672	correl = -0.0457738	descr = N_Gram_GGTTA
cnt = 26	feature = 529	correl = 0.0239801	descr = N_Gram_GACAT
cnt = 27	feature = 881	correl = 0.0229055	descr = N_Gram_TTCGC
cnt = 28	feature = 217	correl = -0.0281603	descr = N_Gram_ACCCC
cnt = 29	feature = 723	correl = 0.0299884	descr = N_Gram_TAACT
cnt = 30	feature = 755	correl = 0.0277192	descr = N_Gram_TATAC
cnt = 31	feature = 736	correl = -0.0518536	descr = N_Gram_TACGT
cnt = 32	feature = 413	correl = 0.0718275	descr = N_Gram_CCTAA
cnt = 33	feature = 482	correl = -0.0229229	descr = N_Gram_CTATT
cnt = 34	feature = 772	correl = 0.0275011	descr = N_Gram_TCACT
cnt = 35	feature = 618	correl = -0.0253449	descr = N_Gram_GGAAA
cnt = 36	feature = 678	correl = -0.0406309	descr = N_Gram_GTAAT
cnt = 37	feature = 214	correl = -0.0244272	descr = N_Gram_ACCAA
cnt = 38	feature = 540	correl = -0.0254665	descr = N_Gram_GAGAT
cnt = 39	feature = 313	correl = 0.0377887	descr = N_Gram_ATTCG
cnt = 40	feature = 430	correl = -0.0414653	descr = N_Gram_CGACG
cnt = 41	feature = 707	correl = 0.0267682	descr = N_Gram_GTGTG
cnt = 42	feature = 562	correl = 0.0473434	descr = N_Gram_GCAAC
cnt = 43	feature = 769	correl = 0.0410459	descr = N_Gram_TCAAC
cnt = 44	feature = 479	correl = 0.0522265	descr = N_Gram_CTATA
cnt = 45	feature = 311	correl = 0.0785075	descr = N_Gram_ATTAT
cnt = 46	feature = 622	correl = -0.0527056	descr = N_Gram_GGACC
cnt = 47	feature = 572	correl = -0.0408481	descr = N_Gram_GCATA
cnt = 48	feature = 481	correl = 0.0361821	descr = N_Gram_CTATG
cnt = 49	feature = 746	correl = 0.0513087	descr = N_Gram_TAGCA
cnt = 50	feature = 438	correl = -0.0305706	descr = N_Gram_CGCCC
cnt = 51	feature = 433	correl = -0.0313113	descr = N_Gram_CGATA
cnt = 52	feature = 345	correl = -0.0475207	descr = N_Gram_CAGAG
cnt = 53	feature = 586	correl = -0.0222845	descr = N_Gram_GCCGG
cnt = 54	feature = 565	correl = -0.0520765	descr = N_Gram_GCACC
cnt = 55	feature = 518	correl = 0.0349127	descr = N_Gram_GAACA
cnt = 56	feature = 805	correl = 0.0485753	descr = N_Gram_TCTAC
cnt = 57	feature = 264	correl = 0.0231256	descr = N_Gram_AGGGG
cnt = 58	feature = 288	correl = -0.026094	descr = N_Gram_ATCCC
cnt = 59	feature = 396	correl = -0.0350515	descr = N_Gram_CCCGG
cnt = 60	feature = 774	correl = 0.0310575	descr = N_Gram_TCAGT
cnt = 61	feature = 442	correl = -0.0548557	descr = N_Gram_CGCGT
cnt = 62	feature = 802	correl = 0.0984104	descr = N_Gram_TCGTG
cnt = 63	feature = 771	correl = -0.02882	descr = N_Gram_TCACG
cnt = 64	feature = 689	correl = -0.0240666	descr = N_Gram_GTCGA
cnt = 65	feature = 537	correl = -0.03471	descr = N_Gram_GACTC
cnt = 66	feature = 527	correl = 0.0483509	descr = N_Gram_GACAA
cnt = 67	feature = 610	correl = -0.0304918	descr = N_Gram_GCTGA
cnt = 68	feature = 867	correl = -0.0317417	descr = N_Gram_TTACG
cnt = 69	feature = 293	correl = 0.0357411	descr = N_Gram_ATCGC
cnt = 70	feature = 491	correl = 0.0339955	descr = N_Gram_CTCTA
cnt = 71	feature = 232	correl = 0.0254921	descr = N_Gram_ACTAG
cnt = 72	feature = 355	correl = -0.0527381	descr = N_Gram_CATAA
cnt = 73	feature = 263	correl = -0.100463	descr = N_Gram_AGGGC
cnt = 74	feature = 749	correl = 0.0289965	descr = N_Gram_TAGGC
cnt = 75	feature = 739	correl = 0.0390892	descr = N_Gram_TACTG
cnt = 76	feature = 327	correl = 0.0393847	descr = N_Gram_CAAGC
cnt = 77	feature = 620	correl = 0.0329454	descr = N_Gram_GGAAT
cnt = 78	feature = 677	correl = 0.0303263	descr = N_Gram_GTAAG
cnt = 79	feature = 207	correl = 0.0577334	descr = N_Gram_ACAGT
cnt = 80	feature = 404	correl = -0.0482677	descr = N_Gram_CCGAG
cnt = 81	feature = 228	correl = -0.0322178	descr = N_Gram_ACGTT
cnt = 82	feature = 316	correl = -0.0343752	descr = N_Gram_ATTGA
cnt = 83	feature = 699	correl = -0.0319129	descr = N_Gram_GTGCG
cnt = 84	feature = 852	correl = 0.035643	descr = N_Gram_TGTAT
cnt = 85	feature = 256	correl = -0.0225655	descr = N_Gram_AGCGT
cnt = 86	feature = 221	correl = -0.0403145	descr = N_Gram_ACGAA
cnt = 87	feature = 703	correl = -0.0502878	descr = N_Gram_GTGGG
cnt = 88	feature = 514	correl = -0.0293864	descr = N_Gram_CTTTA
cnt = 89	feature = 403	correl = -0.0492996	descr = N_Gram_CCGAC
cnt = 90	feature = 370	correl = -0.0248538	descr = N_Gram_CCAAG
cnt = 91	feature = 900	correl = 0.0392185	descr = N_Gram_TTGTG
cnt = 92	feature = 765	correl = 0.0230802	descr = N_Gram_TATTG
cnt = 93	feature = 284	correl = 0.0227366	descr = N_Gram_ATCAC
cnt = 94	feature = 489	correl = -0.0385007	descr = N_Gram_CTCGT
cnt = 95	feature = 759	correl = 0.0522734	descr = N_Gram_TATCG
cnt = 96	feature = 718	correl = 0.0237608	descr = N_Gram_GTTTT
cnt = 97	feature = 597	correl = -0.0892689	descr = N_Gram_GCGCG
cnt = 98	feature = 593	correl = 0.0306313	descr = N_Gram_GCGAG
cnt = 99	feature = 798	correl = -0.0289937	descr = N_Gram_TCGGC
cnt = 100	feature = 516	correl = -0.0214701	descr = N_Gram_GAAAA
cnt = 101	feature = 426	correl = -0.0717836	descr = N_Gram_CGAAG
cnt = 102	feature = 54	correl = -0.0514707	descr = Position_Specific_Bin_Base_17_Base_G
cnt = 103	feature = 865	correl = 0.0627583	descr = N_Gram_TTACA
cnt = 104	feature = 534	correl = -0.0321858	descr = N_Gram_GACGG
cnt = 105	feature = 277	correl = 0.0399101	descr = N_Gram_ATAGG
cnt = 106	feature = 882	correl = 0.0638163	descr = N_Gram_TTCGT
cnt = 107	feature = 299	correl = 0.0408196	descr = N_Gram_ATGAG
cnt = 108	feature = 275	correl = 0.0280858	descr = N_Gram_ATAGA
cnt = 109	feature = 240	correl = 0.0347361	descr = N_Gram_AGAAT
cnt = 110	feature = 580	correl = -0.0812698	descr = N_Gram_GCCCA
cnt = 111	feature = 493	correl = -0.0256357	descr = N_Gram_CTGAA
cnt = 112	feature = 851	correl = 0.0232739	descr = N_Gram_TGTAG
cnt = 113	feature = 631	correl = -0.0642513	descr = N_Gram_GGCAA
cnt = 114	feature = 811	correl = 0.0473143	descr = N_Gram_TCTCT
cnt = 115	feature = 348	correl = -0.0446723	descr = N_Gram_CAGCC
cnt = 116	feature = 621	correl = 0.028568	descr = N_Gram_GGACA
cnt = 117	feature = 770	correl = 0.0226629	descr = N_Gram_TCACC
cnt = 118	feature = 791	correl = 0.0307283	descr = N_Gram_TCGAG
cnt = 119	feature = 43	correl = -0.0360016	descr = Position_Specific_Bin_Base_14_Base_C
cnt = 120	feature = 714	correl = -0.0324251	descr = N_Gram_GTTGT
cnt = 121	feature = 270	correl = 0.0419811	descr = N_Gram_AGTGA
cnt = 122	feature = 35	correl = -0.0260274	descr = Position_Specific_Bin_Base_11_Base_C
cnt = 123	feature = 17	correl = 0.025947	descr = Position_Specific_Bin_Base_6_Base_A
cnt = 124	feature = 305	correl = -0.0428955	descr = N_Gram_ATGGG
cnt = 125	feature = 766	correl = 0.0421281	descr = N_Gram_TATTT
cnt = 126	feature = 58	correl = -0.0554315	descr = Position_Specific_Bin_Base_18_Base_G
cnt = 127	feature = 641	correl = -0.0794484	descr = N_Gram_GGCGG
cnt = 128	feature = 67	correl = 0.116276	descr = Position_Specific_Bin_Base_20_Base_T
cnt = 129	feature = 373	correl = -0.0278913	descr = N_Gram_CCACA
cnt = 130	feature = 738	correl = 0.0697023	descr = N_Gram_TACTA
cnt = 131	feature = 708	correl = 0.0442011	descr = N_Gram_GTGTT
cnt = 132	feature = 702	correl = -0.097727	descr = N_Gram_GTGGC
cnt = 133	feature = 685	correl = -0.0515067	descr = N_Gram_GTCCC
cnt = 134	feature = 625	correl = -0.0715398	descr = N_Gram_GGAGC
cnt = 135	feature = 578	correl = -0.022042	descr = N_Gram_GCCAT
cnt = 136	feature = 21	correl = -0.128692	descr = Position_Specific_Bin_Base_7_Base_C
cnt = 137	feature = 614	correl = -0.0537076	descr = N_Gram_GCTTT
cnt = 138	feature = 676	correl = 0.0532631	descr = N_Gram_GTAAA
cnt = 139	feature = 590	correl = -0.0376121	descr = N_Gram_GCCTT
cnt = 140	feature = 248	correl = -0.0495905	descr = N_Gram_AGATG
cnt = 141	feature = 310	correl = 0.0368814	descr = N_Gram_ATTAG
cnt = 142	feature = 0	correl = 0.0408875	descr = Position_Specific_Bin_Base_0_Base_A
cnt = 143	feature = 6	correl = -0.0487253	descr = Position_Specific_Bin_Base_2_Base_A
cnt = 144	feature = 28	correl = -0.0219214	descr = Position_Specific_Bin_Base_9_Base_C
cnt = 145	feature = 632	correl = -0.0245577	descr = N_Gram_GGCAC
cnt = 146	feature = 502	correl = 0.0557513	descr = N_Gram_CTGTT
cnt = 147	feature = 244	correl = -0.027904	descr = N_Gram_AGAGA
cnt = 148	feature = 706	correl = 0.0236165	descr = N_Gram_GTGTA
cnt = 149	feature = 25	correl = -0.0805312	descr = Position_Specific_Bin_Base_8_Base_C
cnt = 150	feature = 238	correl = 0.0410098	descr = N_Gram_ACTTC
cnt = 151	feature = 595	correl = -0.0541316	descr = N_Gram_GCGCA
cnt = 152	feature = 914	correl = 0.0308527	descr = N_Gram_TTTTA
cnt = 153	feature = 233	correl = 0.0403478	descr = N_Gram_ACTCT
cnt = 154	feature = 11	correl = 0.0660375	descr = Position_Specific_Bin_Base_3_Base_G
cnt = 155	feature = 657	correl = -0.0685156	descr = N_Gram_GGGGC
cnt = 156	feature = 589	correl = -0.0658581	descr = N_Gram_GCCTC
cnt = 157	feature = 743	correl = 0.0579814	descr = N_Gram_TAGAC
cnt = 158	feature = 834	correl = 0.044933	descr = N_Gram_TGCGA
cnt = 159	feature = 613	correl = 0.0299603	descr = N_Gram_GCTTG
cnt = 160	feature = 4	correl = -0.095692	descr = Position_Specific_Bin_Base_1_Base_G
cnt = 161	feature = 809	correl = 0.0354456	descr = N_Gram_TCTCA
cnt = 162	feature = 321	correl = 0.0294269	descr = N_Gram_ATTTG
cnt = 163	feature = 494	correl = -0.0446519	descr = N_Gram_CTGAG
cnt = 164	feature = 62	correl = -0.113957	descr = Position_Specific_Bin_Base_19_Base_G
cnt = 165	feature = 16	correl = 0.0521204	descr = Position_Specific_Bin_Base_5_Base_T
cnt = 166	feature = 665	correl = 0.0242077	descr = N_Gram_GGTCA
cnt = 167	feature = 33	correl = 0.056225	descr = Position_Specific_Bin_Base_10_Base_T
cnt = 168	feature = 725	correl = 0.065277	descr = N_Gram_TAAGA
cnt = 169	feature = 826	correl = -0.0274227	descr = N_Gram_TGATG
cnt = 170	feature = 825	correl = 0.0589411	descr = N_Gram_TGATA
cnt = 171	feature = 210	correl = 0.0617391	descr = N_Gram_ACATG
cnt = 172	feature = 648	correl = -0.0660071	descr = N_Gram_GGGAA
cnt = 173	feature = 421	correl = -0.0683737	descr = N_Gram_CCTGC
cnt = 174	feature = 773	correl = -0.0389115	descr = N_Gram_TCAGA
cnt = 175	feature = 573	correl = 0.0383425	descr = N_Gram_GCATC
cnt = 176	feature = 716	correl = 0.0230667	descr = N_Gram_GTTTC
cnt = 177	feature = 713	correl = -0.0239188	descr = N_Gram_GTTGC
cnt = 178	feature = 704	correl = -0.0270476	descr = N_Gram_GTGGT
cnt = 179	feature = 66	correl = -0.175743	descr = Position_Specific_Bin_Base_20_Base_G
cnt = 180	feature = 271	correl = -0.0292667	descr = N_Gram_AGTTC
cnt = 181	feature = 701	correl = -0.0496444	descr = N_Gram_GTGGA
cnt = 182	feature = 351	correl = -0.0866829	descr = N_Gram_CAGGG
cnt = 183	feature = 57	correl = -0.0222686	descr = Position_Specific_Bin_Base_18_Base_C
cnt = 184	feature = 231	correl = 0.0774614	descr = N_Gram_ACTAC
cnt = 185	feature = 544	correl = -0.0778229	descr = N_Gram_GAGGC
cnt = 186	feature = 283	correl = 0.025831	descr = N_Gram_ATCAA
cnt = 187	feature = 751	correl = 0.0229892	descr = N_Gram_TAGTG
cnt = 188	feature = 542	correl = -0.0568663	descr = N_Gram_GAGCC
cnt = 189	feature = 356	correl = -0.0393785	descr = N_Gram_CATAC
cnt = 190	feature = 799	correl = -0.0820415	descr = N_Gram_TCGGG
cnt = 191	feature = 857	correl = 0.059711	descr = N_Gram_TGTGT
cnt = 192	feature = 681	correl = 0.0244792	descr = N_Gram_GTATT
cnt = 193	feature = 344	correl = -0.0494381	descr = N_Gram_CAGAC
cnt = 194	feature = 24	correl = 0.0361848	descr = Position_Specific_Bin_Base_8_Base_A
cnt = 195	feature = 726	correl = 0.0527422	descr = N_Gram_TAAGG
cnt = 196	feature = 48	correl = 0.0660836	descr = Position_Specific_Bin_Base_16_Base_A
cnt = 197	feature = 669	correl = -0.0846378	descr = N_Gram_GGTGC
cnt = 198	feature = 41	correl = -0.0292418	descr = Position_Specific_Bin_Base_13_Base_G
cnt = 199	feature = 499	correl = -0.0261698	descr = N_Gram_CTGGG
cnt = 200	feature = 388	correl = -0.0798883	descr = N_Gram_CCCAT
cnt = 201	feature = 687	correl = -0.0426177	descr = N_Gram_GTCCT
cnt = 202	feature = 292	correl = 0.0411099	descr = N_Gram_ATCGA
cnt = 203	feature = 46	correl = 0.0709021	descr = Position_Specific_Bin_Base_15_Base_A
cnt = 204	feature = 12	correl = -0.0898853	descr = Position_Specific_Bin_Base_3_Base_T
cnt = 205	feature = 485	correl = -0.0326861	descr = N_Gram_CTCAC
cnt = 206	feature = 476	correl = 0.0309271	descr = N_Gram_CTAGA
cnt = 207	feature = 511	correl = -0.02935	descr = N_Gram_CTTGG
cnt = 208	feature = 440	correl = -0.0742234	descr = N_Gram_CGCGC
cnt = 209	feature = 821	correl = 0.0333067	descr = N_Gram_TGAAC
cnt = 210	feature = 869	correl = 0.0670349	descr = N_Gram_TTAGA
cnt = 211	feature = 574	correl = 0.0370079	descr = N_Gram_GCATT
cnt = 212	feature = 392	correl = -0.051413	descr = N_Gram_CCCCT
cnt = 213	feature = 44	correl = -0.157148	descr = Position_Specific_Bin_Base_14_Base_G
cnt = 214	feature = 34	correl = -0.0443754	descr = Position_Specific_Bin_Base_11_Base_A
cnt = 215	feature = 732	correl = 0.0394002	descr = N_Gram_TACAT
cnt = 216	feature = 52	correl = 0.0257648	descr = Position_Specific_Bin_Base_17_Base_A
cnt = 217	feature = 492	correl = 0.0336054	descr = N_Gram_CTCTT
cnt = 218	feature = 779	correl = 0.0430131	descr = N_Gram_TCCAT
cnt = 219	feature = 206	correl = 0.0348917	descr = N_Gram_ACAGC
cnt = 220	feature = 334	correl = -0.0457092	descr = N_Gram_CACCT
cnt = 221	feature = 394	correl = -0.107535	descr = N_Gram_CCCGA
cnt = 222	feature = 627	correl = -0.0354776	descr = N_Gram_GGATG
cnt = 223	feature = 7	correl = 0.0587075	descr = Position_Specific_Bin_Base_2_Base_C
cnt = 224	feature = 649	correl = -0.066296	descr = N_Gram_GGGAG
cnt = 225	feature = 654	correl = -0.0328268	descr = N_Gram_GGGCT
cnt = 226	feature = 717	correl = 0.0434794	descr = N_Gram_GTTTG
cnt = 227	feature = 23	correl = 0.0675076	descr = Position_Specific_Bin_Base_7_Base_T
cnt = 228	feature = 40	correl = 0.062245	descr = Position_Specific_Bin_Base_13_Base_A
cnt = 229	feature = 1	correl = 0.10883	descr = Position_Specific_Bin_Base_0_Base_C
cnt = 230	feature = 29	correl = 0.0436148	descr = Position_Specific_Bin_Base_9_Base_T
cnt = 231	feature = 522	correl = 0.0272713	descr = N_Gram_GAAGG
cnt = 232	feature = 105	correl = -0.0810077	descr = Fold_of_RNAi_Sequence_Pos_14
cnt = 233	feature = 220	correl = -0.0336555	descr = N_Gram_ACGA
cnt = 234	feature = 545	correl = -0.0261425	descr = N_Gram_GAGGT
cnt = 235	feature = 596	correl = -0.02334	descr = N_Gram_GCGCC
cnt = 236	feature = 382	correl = -0.0531348	descr = N_Gram_CCATA
cnt = 237	feature = 709	correl = -0.0266704	descr = N_Gram_GTTA
cnt = 238	feature = 907	correl = 0.0383848	descr = N_Gram_TTTCC
cnt = 239	feature = 474	correl = 0.0744846	descr = N_Gram_CTACT
cnt = 240	feature = 604	correl = -0.0813466	descr = N_Gram_GCGTC
cnt = 241	feature = 496	correl = -0.0553003	descr = N_Gram_CTGCC
cnt = 242	feature = 31	correl = -0.0681223	descr = Position_Specific_Bin_Base_10_Base_C
cnt = 243	feature = 38	correl = 0.032358	descr = Position_Specific_Bin_Base_12_Base_A
cnt = 244	feature = 679	correl = 0.0267852	descr = N_Gram_GTAGG
cnt = 245	feature = 806	correl = 0.0486878	descr = N_Gram_TCTAG
cnt = 246	feature = 554	correl = -0.0443482	descr = N_Gram_GATGT
cnt = 247	feature = 59	correl = 0.0387945	descr = Position_Specific_Bin_Base_18_Base_T
cnt = 248	feature = 638	correl = -0.0287459	descr = N_Gram_GGCCT
cnt = 249	feature = 583	correl = -0.0676653	descr = N_Gram_GCCCT
cnt = 250	feature = 521	correl = -0.0496818	descr = N_Gram_GAAGC
cnt = 251	feature = 531	correl = -0.0563381	descr = N_Gram_GACCA
cnt = 252	feature = 553	correl = -0.0549827	descr = N_Gram_GATGG
cnt = 253	feature = 42	correl = 0.109371	descr = Position_Specific_Bin_Base_14_Base_A
cnt = 254	feature = 876	correl = 0.0285159	descr = N_Gram_TTCAC
cnt = 255	feature = 495	correl = 0.0438076	descr = N_Gram_CTGAT
cnt = 256	feature = 658	correl = -0.0475021	descr = N_Gram_GGGGT
cnt = 257	feature = 37	correl = 0.122067	descr = Position_Specific_Bin_Base_11_Base_T
cnt = 258	feature = 49	correl = -0.0325903	descr = Position_Specific_Bin_Base_16_Base_C
cnt = 259	feature = 696	correl = 0.0324222	descr = N_Gram_GTGAA
cnt = 260	feature = 525	correl = 0.0399057	descr = N_Gram_GAATT
cnt = 261	feature = 65	correl = -0.303306	descr = Position_Specific_Bin_Base_20_Base_C
cnt = 262	feature = 10	correl = 0.0232199	descr = Position_Specific_Bin_Base_3_Base_A
cnt = 263	feature = 26	correl = -0.0269014	descr = Position_Specific_Bin_Base_8_Base_G
cnt = 264	feature = 612	correl = -0.0411458	descr = N_Gram_GCTGG
cnt = 265	feature = 582	correl = -0.0937802	descr = N_Gram_GCCCG
cnt = 266	feature = 859	correl = 0.0520892	descr = N_Gram_TGTTC
cnt = 267	feature = 786	correl = -0.0222608	descr = N_Gram_TCCTC
cnt = 268	feature = 515	correl = 0.0643418	descr = N_Gram_CTTTG
cnt = 269	feature = 251	correl = 0.0506023	descr = N_Gram_AGCAT
cnt = 270	feature = 894	correl = 0.0222721	descr = N_Gram_TTGCG
cnt = 271	feature = 814	correl = 0.0423424	descr = N_Gram_TCTGG
cnt = 272	feature = 470	correl = 0.0423839	descr = N_Gram_CTAA
cnt = 273	feature = 398	correl = -0.0436972	descr = N_Gram_CCCTC
cnt = 274	feature = 452	correl = -0.0661885	descr = N_Gram_CGGGC
cnt = 275	feature = 899	correl = 0.0386719	descr = N_Gram_TTGTA
cnt = 276	feature = 911	correl = 0.0441559	descr = N_Gram_TTTGG
cnt = 277	feature = 843	correl = -0.0602187	descr = N_Gram_TGGCC
cnt = 278	feature = 300	correl = 0.0363036	descr = N_Gram_ATGC
cnt = 279	feature = 555	correl = 0.0278653	descr = N_Gram_GATT
cnt = 280	feature = 680	correl = 0.0214391	descr = N_Gram_GTAT
cnt = 281	feature = 510	correl = 0.0248593	descr = N_Gram_CTTGC
cnt = 282	feature = 286	correl = 0.0446456	descr = N_Gram_ATCC
cnt = 283	feature = 9	correl = -0.138678	descr = Position_Specific_Bin_Base_2_Base_T
cnt = 284	feature = 822	correl = 0.0436253	descr = N_Gram_TGAAG
cnt = 285	feature = 258	correl = 0.0263574	descr = N_Gram_AGGAA
cnt = 286	feature = 47	correl = -0.0324619	descr = Position_Specific_Bin_Base_15_Base_G
cnt = 287	feature = 792	correl = 0.0483028	descr = N_Gram_TCGC
cnt = 288	feature = 884	correl = 0.0444576	descr = N_Gram_TTCTA
cnt = 289	feature = 788	correl = 0.0520647	descr = N_Gram_TCCTT
cnt = 290	feature = 633	correl = -0.0418088	descr = N_Gram_GGCAG
cnt = 291	feature = 418	correl = -0.077527	descr = N_Gram_CCTCT
cnt = 292	feature = 626	correl = -0.0433624	descr = N_Gram_GGAGG
cnt = 293	feature = 666	correl = -0.0708143	descr = N_Gram_GGTCC
cnt = 294	feature = 600	correl = -0.100305	descr = N_Gram_GCGGC
cnt = 295	feature = 56	correl = 0.0371989	descr = Position_Specific_Bin_Base_18_Base_A
cnt = 296	feature = 473	correl = 0.04717	descr = N_Gram_CTACA
cnt = 297	feature = 368	correl = -0.0295912	descr = N_Gram_CCAA
cnt = 298	feature = 560	correl = -0.0524111	descr = N_Gram_GCAA
cnt = 299	feature = 45	correl = 0.084364	descr = Position_Specific_Bin_Base_14_Base_T
cnt = 300	feature = 813	correl = 0.0919454	descr = N_Gram_TCTGC
cnt = 301	feature = 697	correl = -0.0544785	descr = N_Gram_GTGC
cnt = 302	feature = 535	correl = 0.0327094	descr = N_Gram_GACT
cnt = 303	feature = 412	correl = 0.0756104	descr = N_Gram_CCTA
cnt = 304	feature = 864	correl = 0.0294999	descr = N_Gram_TTAC
cnt = 305	feature = 365	correl = 0.0645752	descr = N_Gram_CATTA
cnt = 306	feature = 611	correl = -0.0521146	descr = N_Gram_GCTGC
cnt = 307	feature = 838	correl = 0.0396114	descr = N_Gram_TGCTA
cnt = 308	feature = 15	correl = -0.0587711	descr = Position_Specific_Bin_Base_5_Base_C
cnt = 309	feature = 910	correl = 0.0675055	descr = N_Gram_TTTGA
cnt = 310	feature = 32	correl = -0.0614011	descr = Position_Specific_Bin_Base_10_Base_G
cnt = 311	feature = 347	correl = -0.0472707	descr = N_Gram_CAGCA
cnt = 312	feature = 653	correl = -0.0805885	descr = N_Gram_GGGCG
cnt = 313	feature = 298	correl = 0.0218882	descr = N_Gram_ATGAA
cnt = 314	feature = 501	correl = 0.0444681	descr = N_Gram_CTGT
cnt = 315	feature = 901	correl = 0.046854	descr = N_Gram_TTGTT
cnt = 316	feature = 845	correl = -0.0266146	descr = N_Gram_TGGCT
cnt = 317	feature = 753	correl = 0.072643	descr = N_Gram_TATA
cnt = 318	feature = 359	correl = 0.0715717	descr = N_Gram_CATCT
cnt = 319	feature = 800	correl = 0.071618	descr = N_Gram_TCGT
cnt = 320	feature = 377	correl = -0.0766391	descr = N_Gram_CCAG
cnt = 321	feature = 260	correl = -0.0279198	descr = N_Gram_AGGC
cnt = 322	feature = 790	correl = 0.0335294	descr = N_Gram_TCGA
cnt = 323	feature = 552	correl = -0.0288326	descr = N_Gram_GATGA
cnt = 324	feature = 848	correl = -0.0503508	descr = N_Gram_TGGGG
cnt = 325	feature = 254	correl = -0.0455553	descr = N_Gram_AGCG
cnt = 326	feature = 315	correl = 0.0444452	descr = N_Gram_ATTG
cnt = 327	feature = 645	correl = -0.028764	descr = N_Gram_GGCTT
cnt = 328	feature = 724	correl = 0.0770106	descr = N_Gram_TAAG
cnt = 329	feature = 69	correl = 0.0957043	descr = Gibbs_of_Target_Sequence__Pos_0_Step_1
cnt = 330	feature = 425	correl = -0.0583554	descr = N_Gram_CGAA
cnt = 331	feature = 879	correl = 0.0338876	descr = N_Gram_TTCCT
cnt = 332	feature = 775	correl = 0.0415823	descr = N_Gram_TCAT
cnt = 333	feature = 872	correl = 0.0443729	descr = N_Gram_TTAT
cnt = 334	feature = 508	correl = 0.0325908	descr = N_Gram_CTTCT
cnt = 335	feature = 291	correl = 0.04929	descr = N_Gram_ATCG
cnt = 336	feature = 530	correl = -0.0776776	descr = N_Gram_GACC
cnt = 337	feature = 526	correl = 0.0382797	descr = N_Gram_GACA
cnt = 338	feature = 406	correl = -0.0326925	descr = N_Gram_CCGC
cnt = 339	feature = 549	correl = 0.0379661	descr = N_Gram_GATA
cnt = 340	feature = 796	correl = -0.0437282	descr = N_Gram_TCGG
cnt = 341	feature = 705	correl = 0.0377741	descr = N_Gram_GTGT
cnt = 342	feature = 243	correl = 0.0273417	descr = N_Gram_AGAG
cnt = 343	feature = 640	correl = -0.0652173	descr = N_Gram_GGCGC
cnt = 344	feature = 478	correl = 0.0406079	descr = N_Gram_CTAT
cnt = 345	feature = 662	correl = 0.0418976	descr = N_Gram_GGTA
cnt = 346	feature = 409	correl = -0.0436792	descr = N_Gram_CCGG
cnt = 347	feature = 671	correl = -0.0420794	descr = N_Gram_GGTT
cnt = 348	feature = 230	correl = 0.0539464	descr = N_Gram_ACTA
cnt = 349	feature = 603	correl = -0.0843941	descr = N_Gram_GCGT
cnt = 350	feature = 303	correl = -0.0637035	descr = N_Gram_ATGG
cnt = 351	feature = 314	correl = 0.0891307	descr = N_Gram_ATTCT
cnt = 352	feature = 660	correl = -0.0777255	descr = N_Gram_GGGTG
cnt = 353	feature = 213	correl = -0.0327663	descr = N_Gram_ACCA
cnt = 354	feature = 354	correl = -0.026203	descr = N_Gram_CATA
cnt = 355	feature = 856	correl = 0.0424666	descr = N_Gram_TGTG
cnt = 356	feature = 808	correl = 0.0507935	descr = N_Gram_TCTC
cnt = 357	feature = 860	correl = 0.0676111	descr = N_Gram_TGTTT
cnt = 358	feature = 389	correl = -0.0950584	descr = N_Gram_CCCC
cnt = 359	feature = 647	correl = -0.0679356	descr = N_Gram_GGGA
cnt = 360	feature = 541	correl = -0.0264315	descr = N_Gram_GAGC
cnt = 361	feature = 664	correl = -0.0230042	descr = N_Gram_GGTC
cnt = 362	feature = 837	correl = 0.0288322	descr = N_Gram_TGCT
cnt = 363	feature = 880	correl = 0.0319384	descr = N_Gram_TTCG
cnt = 364	feature = 831	correl = -0.0498201	descr = N_Gram_TGCC
cnt = 365	feature = 475	correl = 0.0596581	descr = N_Gram_CTAG
cnt = 366	feature = 587	correl = -0.038831	descr = N_Gram_GCCT
cnt = 367	feature = 385	correl = -0.0881046	descr = N_Gram_CCCA
cnt = 368	feature = 760	correl = 0.0560385	descr = N_Gram_TATG
cnt = 369	feature = 675	correl = 0.0433913	descr = N_Gram_GTAA
cnt = 370	feature = 73	correl = 0.0492998	descr = Gibbs_of_Target_Sequence__Pos_5_Step_1
cnt = 371	feature = 777	correl = 0.0293435	descr = N_Gram_TCCA
cnt = 372	feature = 335	correl = -0.0523495	descr = N_Gram_CACG
cnt = 373	feature = 308	correl = 0.0586631	descr = N_Gram_ATTA
cnt = 374	feature = 695	correl = 0.0251789	descr = N_Gram_GTGA
cnt = 375	feature = 294	correl = 0.0577272	descr = N_Gram_ATCT
cnt = 376	feature = 490	correl = 0.0218385	descr = N_Gram_CTCT
cnt = 377	feature = 624	correl = -0.0522865	descr = N_Gram_GGAG
cnt = 378	feature = 568	correl = -0.0503294	descr = N_Gram_GCAG
cnt = 379	feature = 584	correl = -0.0366335	descr = N_Gram_GCCG
cnt = 380	feature = 643	correl = -0.0596644	descr = N_Gram_GGCT
cnt = 381	feature = 72	correl = 0.0819912	descr = Gibbs_of_Target_Sequence__Pos_4_Step_1
cnt = 382	feature = 850	correl = 0.0472286	descr = N_Gram_TGTA
cnt = 383	feature = 913	correl = 0.0361062	descr = N_Gram_TTTT
cnt = 384	feature = 684	correl = -0.0656281	descr = N_Gram_GTCC
cnt = 385	feature = 892	correl = 0.0347947	descr = N_Gram_TTGC
cnt = 386	feature = 903	correl = 0.0312798	descr = N_Gram_TTTA
cnt = 387	feature = 519	correl = -0.0295681	descr = N_Gram_GAAG
cnt = 388	feature = 878	correl = 0.032447	descr = N_Gram_TTCC
cnt = 389	feature = 70	correl = -0.0362326	descr = Gibbs_of_Target_Sequence__Pos_1_Step_1
cnt = 390	feature = 278	correl = 0.0911245	descr = N_Gram_ATAT
cnt = 391	feature = 350	correl = -0.0380443	descr = N_Gram_CAGG
cnt = 392	feature = 609	correl = -0.0315141	descr = N_Gram_GCTG
cnt = 393	feature = 297	correl = 0.0298498	descr = N_Gram_ATGA
cnt = 394	feature = 721	correl = 0.0388412	descr = N_Gram_TAAA
cnt = 395	feature = 780	correl = -0.056889	descr = N_Gram_TCCC
cnt = 396	feature = 812	correl = 0.0824549	descr = N_Gram_TCTG
cnt = 397	feature = 458	correl = -0.0373267	descr = N_Gram_CGT
cnt = 398	feature = 898	correl = 0.0659799	descr = N_Gram_TTGT
cnt = 399	feature = 655	correl = -0.078152	descr = N_Gram_GGGG
cnt = 400	feature = 634	correl = -0.125607	descr = N_Gram_GGCC
cnt = 401	feature = 219	correl = -0.0636741	descr = N_Gram_ACG
cnt = 402	feature = 80	correl = 0.0262231	descr = Gibbs_of_Target_Sequence__Pos_12_Step_1
cnt = 403	feature = 358	correl = 0.0421472	descr = N_Gram_CATC
cnt = 404	feature = 312	correl = 0.0741719	descr = N_Gram_ATTC
cnt = 405	feature = 229	correl = 0.0389079	descr = N_Gram_ACT
cnt = 406	feature = 598	correl = -0.105405	descr = N_Gram_GCGG
cnt = 407	feature = 71	correl = -0.161942	descr = Gibbs_of_Target_Sequence__Pos_2_Step_1
cnt = 408	feature = 667	correl = -0.0883982	descr = N_Gram_GGTG
cnt = 409	feature = 729	correl = 0.0596028	descr = N_Gram_TAC
cnt = 410	feature = 76	correl = 0.0851445	descr = Gibbs_of_Target_Sequence__Pos_8_Step_1
cnt = 411	feature = 815	correl = 0.0651993	descr = N_Gram_TCTT
cnt = 412	feature = 768	correl = 0.0284493	descr = N_Gram_TCA
cnt = 413	feature = 451	correl = -0.0824809	descr = N_Gram_CGGG
cnt = 414	feature = 82	correl = 0.155462	descr = Gibbs_of_Target_Sequence__Pos_14_Step_1
cnt = 415	feature = 674	correl = 0.050949	descr = N_Gram_GTA
cnt = 416	feature = 820	correl = 0.0461984	descr = N_Gram_TGAA
cnt = 417	feature = 446	correl = -0.115212	descr = N_Gram_CGGC
cnt = 418	feature = 846	correl = -0.0447063	descr = N_Gram_TGGG
cnt = 419	feature = 909	correl = 0.0952919	descr = N_Gram_TTTG
cnt = 420	feature = 79	correl = 0.0510236	descr = Gibbs_of_Target_Sequence__Pos_11_Step_1
cnt = 421	feature = 789	correl = 0.0472824	descr = N_Gram_TCG
cnt = 422	feature = 77	correl = 0.105195	descr = Gibbs_of_Target_Sequence__Pos_9_Step_1
cnt = 423	feature = 579	correl = -0.15241	descr = N_Gram_GCCC
cnt = 424	feature = 81	correl = 0.136849	descr = Gibbs_of_Target_Sequence__Pos_13_Step_1
cnt = 425	feature = 249	correl = -0.0316751	descr = N_Gram_AGC
cnt = 426	feature = 650	correl = -0.125725	descr = N_Gram_GGGC
cnt = 427	feature = 319	correl = 0.036214	descr = N_Gram_ATTT
cnt = 428	feature = 639	correl = -0.119129	descr = N_Gram_GGCG
cnt = 429	feature = 83	correl = 0.093925	descr = Gibbs_of_Target_Sequence__Pos_15_Step_1
cnt = 430	feature = 659	correl = -0.0534267	descr = N_Gram_GGGT
cnt = 431	feature = 74	correl = 0.105693	descr = Gibbs_of_Target_Sequence__Pos_6_Step_1
cnt = 432	feature = 75	correl = 0.156647	descr = Gibbs_of_Target_Sequence__Pos_7_Step_1
cnt = 433	feature = 740	correl = 0.0980358	descr = N_Gram_TAG
cnt = 434	feature = 616	correl = -0.0507196	descr = N_Gram_GGA
cnt = 435	feature = 78	correl = 0.121833	descr = Gibbs_of_Target_Sequence__Pos_10_Step_1
cnt = 436	feature = 819	correl = 0.0517797	descr = N_Gram_TGA
cnt = 437	feature = 849	correl = 0.0813398	descr = N_Gram_TGT
cnt = 438	feature = 483	correl = -0.0214124	descr = N_Gram_CTC
cnt = 439	feature = 539	correl = -0.0290841	descr = N_Gram_GAG
cnt = 440	feature = 818	correl = 0.0442776	descr = N_Gram_TG
cnt = 441	feature = 694	correl = -0.0266075	descr = N_Gram_GTG
cnt = 442	feature = 353	correl = 0.0617543	descr = N_Gram_CAT
cnt = 443	feature = 367	correl = -0.0762401	descr = N_Gram_CCA
cnt = 444	feature = 767	correl = 0.0498243	descr = N_Gram_TC
cnt = 445	feature = 273	correl = 0.0557446	descr = N_Gram_ATA
cnt = 446	feature = 400	correl = -0.0833588	descr = N_Gram_CCG
cnt = 447	feature = 803	correl = 0.105728	descr = N_Gram_TCT
cnt = 448	feature = 384	correl = -0.158535	descr = N_Gram_CCC
cnt = 449	feature = 840	correl = -0.061425	descr = N_Gram_TGG
cnt = 450	feature = 752	correl = 0.121629	descr = N_Gram_TAT
cnt = 451	feature = 875	correl = 0.0823044	descr = N_Gram_TTC
cnt = 452	feature = 646	correl = -0.119216	descr = N_Gram_GGG
cnt = 453	feature = 307	correl = 0.115103	descr = N_Gram_ATT
cnt = 454	feature = 366	correl = -0.0976346	descr = N_Gram_CC
cnt = 455	feature = 423	correl = -0.0802253	descr = N_Gram_CG
cnt = 456	feature = 68	correl = 0.281896	descr = Gibbs_of_Target_Sequence_
num rows = 2188
num_elements = 999916
..*
optimization finished, #iter = 2264
nu = 0.244885
obj = -41.237733, rho = -0.790273
nSV = 980, nBSV = 230
num rows = 243
num_elements = 111051
*
optimization finished, #iter = 194
nu = 0.212113
obj = -4.750859, rho = -0.638123
nSV = 131, nBSV = 11
..*
optimization finished, #iter = 2264
nu = 0.244885
obj = -41.237733, rho = -0.790273
nSV = 980, nBSV = 230
CFS merit scores = 1.35653
CFS merit scores = 1.5886
CFS merit scores = 1.83815
CFS merit scores = 2.06811
CFS merit scores = 2.27373
CFS merit scores = 2.46122
CFS merit scores = 2.63553
CFS merit scores = 2.79585
CFS merit scores = 2.94607
CFS merit scores = 3.0884
CFS merit scores = 3.22387
CFS merit scores = 3.35282
CFS merit scores = 3.4759
CFS merit scores = 3.5938
CFS merit scores = 3.70636
CFS merit scores = 3.81514
CFS merit scores = 3.92007
CFS merit scores = 4.02012
CFS merit scores = 4.11632
CFS merit scores = 4.20806
CFS merit scores = 4.2964
CFS merit scores = 4.38126
CFS merit scores = 4.46313
CFS merit scores = 4.54261
CFS merit scores = 4.61972
CFS merit scores = 4.69383
CFS merit scores = 4.76557
CFS merit scores = 4.83512
CFS merit scores = 4.90158
CFS merit scores = 4.96562
CFS merit scores = 5.02652
CFS merit scores = 5.08482
CFS merit scores = 5.14213
CFS merit scores = 5.19657
CFS merit scores = 5.2477
CFS merit scores = 5.29703
CFS merit scores = 5.34459
CFS merit scores = 5.39067
CFS merit scores = 5.43577
CFS merit scores = 5.47984
CFS merit scores = 5.52186
CFS merit scores = 5.55983
CFS merit scores = 5.59693
CFS merit scores = 5.63163
CFS merit scores = 5.66534
CFS merit scores = 5.6983
CFS merit scores = 5.72742
CFS merit scores = 5.75573
CFS merit scores = 5.78348
CFS merit scores = 5.81092
CFS merit scores = 5.83723
CFS merit scores = 5.86267
CFS merit scores = 5.88715
CFS merit scores = 5.91104
CFS merit scores = 5.93426
CFS merit scores = 5.95615
CFS merit scores = 5.97661
CFS merit scores = 5.99712
CFS merit scores = 6.01752
CFS merit scores = 6.03615
CFS merit scores = 6.05465
CFS merit scores = 6.07339
CFS merit scores = 6.09176
CFS merit scores = 6.11012
CFS merit scores = 6.1278
CFS merit scores = 6.14374
CFS merit scores = 6.15947
CFS merit scores = 6.17486
CFS merit scores = 6.18874
CFS merit scores = 6.20254
CFS merit scores = 6.21605
CFS merit scores = 6.22886
CFS merit scores = 6.24156
CFS merit scores = 6.25401
CFS merit scores = 6.26558
CFS merit scores = 6.27681
CFS merit scores = 6.28779
CFS merit scores = 6.29849
CFS merit scores = 6.30906
CFS merit scores = 6.31902
CFS merit scores = 6.32819
CFS merit scores = 6.33711
CFS merit scores = 6.34593
CFS merit scores = 6.35391
CFS merit scores = 6.36156
CFS merit scores = 6.369
CFS merit scores = 6.37615
CFS merit scores = 6.38293
CFS merit scores = 6.38958
CFS merit scores = 6.3955
CFS merit scores = 6.4016
CFS merit scores = 6.40704
CFS merit scores = 6.41211
CFS merit scores = 6.41667
CFS merit scores = 6.42139
CFS merit scores = 6.42584
CFS merit scores = 6.42995
CFS merit scores = 6.434
CFS merit scores = 6.43802
CFS merit scores = 6.44198
CFS merit scores = 6.44606
CFS merit scores = 6.45023
CFS merit scores = 6.4542
CFS merit scores = 6.45823
CFS merit scores = 6.46234
CFS merit scores = 6.46609
CFS merit scores = 6.46967
CFS merit scores = 6.47307
CFS merit scores = 6.47651
CFS merit scores = 6.47972
CFS merit scores = 6.48276
CFS merit scores = 6.48584
CFS merit scores = 6.48888
CFS merit scores = 6.49187
CFS merit scores = 6.49423
CFS merit scores = 6.49666
CFS merit scores = 6.49885
CFS merit scores = 6.50087
CFS merit scores = 6.50281
CFS merit scores = 6.50477
CFS merit scores = 6.50682
CFS merit scores = 6.50885
CFS merit scores = 6.51085
CFS merit scores = 6.51272
CFS merit scores = 6.51448
CFS merit scores = 6.51622
CFS merit scores = 6.51795
CFS merit scores = 6.51924
CFS merit scores = 6.52075
CFS merit scores = 6.52222
CFS merit scores = 6.52385
CFS merit scores = 6.52536
CFS merit scores = 6.52703
CFS merit scores = 6.5283
CFS merit scores = 6.52934
CFS merit scores = 6.53007
CFS merit scores = 6.53087
CFS merit scores = 6.5317
CFS merit scores = 6.53264
CFS merit scores = 6.53369
CFS merit scores = 6.53469
CFS merit scores = 6.53564
CFS merit scores = 6.53683
CFS merit scores = 6.53734
CFS merit scores = 6.53797
CFS merit scores = 6.53856
CFS merit scores = 6.53919
CFS merit scores = 6.53971
CFS merit scores = 6.5402
CFS merit scores = 6.54078
CFS merit scores = 6.54131
CFS merit scores = 6.54165
CFS merit scores = 6.54192
CFS merit scores = 6.54222
CFS merit scores = 6.54211
CFS merit scores = 6.54206
CFS merit scores = 6.54212
CFS merit scores = 6.54226
CFS merit scores = 6.54238
CFS merit scores = 6.54269
CFS merit scores = 6.54267
CFS merit scores = 6.54259
CFS merit scores = 6.54244
CFS merit scores = 6.54228
CFS merit scores = 6.54211
CFS merit scores = 6.54196
CFS merit scores = 6.54183
CFS merit scores = 6.54141
CFS merit scores = 6.54094
CFS merit scores = 6.54057
CFS merit scores = 6.54014
CFS merit scores = 6.53963
CFS merit scores = 6.53914
CFS merit scores = 6.53864
CFS merit scores = 6.53821
CFS merit scores = 6.53762
CFS merit scores = 6.53684
CFS merit scores = 6.53603
CFS merit scores = 6.53524
CFS merit scores = 6.53451
CFS merit scores = 6.53378
CFS merit scores = 6.53305
CFS merit scores = 6.5323
CFS merit scores = 6.53147
CFS merit scores = 6.53075
CFS merit scores = 6.53008
CFS merit scores = 6.52909
CFS merit scores = 6.52802
CFS merit scores = 6.52695
CFS merit scores = 6.526
CFS merit scores = 6.52509
CFS merit scores = 6.52419
CFS merit scores = 6.52343
CFS merit scores = 6.52261
CFS merit scores = 6.52173
CFS merit scores = 6.52087
CFS merit scores = 6.52009
CFS merit scores = 6.51937
CFS merit scores = 6.5187
CFS merit scores = 6.51792
CFS merit scores = 6.5168
CFS merit scores = 6.51556
CFS merit scores = 6.51431
CFS merit scores = 6.51302
CFS merit scores = 6.51184
CFS merit scores = 6.51072
CFS merit scores = 6.50963
CFS merit scores = 6.50832
CFS merit scores = 6.50709
CFS merit scores = 6.50571
CFS merit scores = 6.50431
CFS merit scores = 6.5029
CFS merit scores = 6.50156
CFS merit scores = 6.50017
CFS merit scores = 6.49886
CFS merit scores = 6.49739
CFS merit scores = 6.49591
CFS merit scores = 6.49447
CFS merit scores = 6.49305
CFS merit scores = 6.49166
CFS merit scores = 6.49026
CFS merit scores = 6.48884
CFS merit scores = 6.48726
CFS merit scores = 6.48573
CFS merit scores = 6.48419
CFS merit scores = 6.48254
CFS merit scores = 6.48076
CFS merit scores = 6.47902
CFS merit scores = 6.47738
CFS merit scores = 6.47562
CFS merit scores = 6.4738
CFS merit scores = 6.472
CFS merit scores = 6.47019
CFS merit scores = 6.46837
CFS merit scores = 6.46656
CFS merit scores = 6.46463
CFS merit scores = 6.46275
CFS merit scores = 6.46082
CFS merit scores = 6.45892
CFS merit scores = 6.45705
CFS merit scores = 6.45523
CFS merit scores = 6.4534
CFS merit scores = 6.45162
CFS merit scores = 6.44988
CFS merit scores = 6.44803
CFS merit scores = 6.44619
CFS merit scores = 6.44434
CFS merit scores = 6.44243
CFS merit scores = 6.44061
CFS merit scores = 6.43886
CFS merit scores = 6.43699
CFS merit scores = 6.43512
CFS merit scores = 6.43327
CFS merit scores = 6.43137
CFS merit scores = 6.42942
CFS merit scores = 6.42738
CFS merit scores = 6.42529
CFS merit scores = 6.4232
CFS merit scores = 6.42109
CFS merit scores = 6.41897
CFS merit scores = 6.41676
CFS merit scores = 6.41457
CFS merit scores = 6.4123
CFS merit scores = 6.41008
CFS merit scores = 6.40792
CFS merit scores = 6.4057
CFS merit scores = 6.40353
CFS merit scores = 6.40141
CFS merit scores = 6.39926
CFS merit scores = 6.39715
CFS merit scores = 6.39502
CFS merit scores = 6.39285
CFS merit scores = 6.39068
CFS merit scores = 6.38861
CFS merit scores = 6.38654
CFS merit scores = 6.38449
CFS merit scores = 6.38232
CFS merit scores = 6.38016
CFS merit scores = 6.37798
CFS merit scores = 6.37582
CFS merit scores = 6.3737
CFS merit scores = 6.3716
CFS merit scores = 6.36949
CFS merit scores = 6.36731
CFS merit scores = 6.36508
CFS merit scores = 6.36291
CFS merit scores = 6.36069
CFS merit scores = 6.35844
CFS merit scores = 6.35623
CFS merit scores = 6.35384
CFS merit scores = 6.35142
CFS merit scores = 6.34904
CFS merit scores = 6.34671
CFS merit scores = 6.34436
CFS merit scores = 6.34199
CFS merit scores = 6.33963
CFS merit scores = 6.33728
CFS merit scores = 6.33495
CFS merit scores = 6.33256
CFS merit scores = 6.3301
CFS merit scores = 6.32764
CFS merit scores = 6.32523
CFS merit scores = 6.32277
CFS merit scores = 6.32028
CFS merit scores = 6.31784
CFS merit scores = 6.31547
CFS merit scores = 6.31308
CFS merit scores = 6.31064
CFS merit scores = 6.30824
CFS merit scores = 6.30586
CFS merit scores = 6.30343
[truncated: 37,018 more chars]
