# Supplementary material for: Improving model predictions for RNA interference activities that use support vector machine regression by combining and filtering features
Source: BMC Bioinformatics. 2007 Jun 6;8:182. doi: 10.1186/1471-2105-8-182 (PMC1906837; doi:10.1186/1471-2105-8-182)
Supplement: Additional file 5 — tr_2431_cfsfilters. The features found to be useful by Correlation based Feature in training and testing the 2431 dataset by cross validation, at t-test values from 0 to 90. [file 1471-2105-8-182-S5.gz › tr_2431_file_11]

11
ave count = 461.4

CFS merit scores = 1.45362
CFS merit scores = 1.61763
CFS merit scores = 1.84867
CFS merit scores = 2.0733
CFS merit scores = 2.28063
CFS merit scores = 2.46878
CFS merit scores = 2.642
CFS merit scores = 2.80343
CFS merit scores = 2.95459
CFS merit scores = 3.09709
CFS merit scores = 3.2317
CFS merit scores = 3.35971
CFS merit scores = 3.48095
CFS merit scores = 3.5949
CFS merit scores = 3.70373
CFS merit scores = 3.80765
CFS merit scores = 3.90756
CFS merit scores = 4.00317
CFS merit scores = 4.09531
CFS merit scores = 4.18373
CFS merit scores = 4.26754
CFS merit scores = 4.34742
CFS merit scores = 4.42347
CFS merit scores = 4.49644
CFS merit scores = 4.56624
CFS merit scores = 4.63358
CFS merit scores = 4.69824
CFS merit scores = 4.75938
CFS merit scores = 4.81903
CFS merit scores = 4.87633
CFS merit scores = 4.93198
CFS merit scores = 4.98207
CFS merit scores = 5.03087
CFS merit scores = 5.07889
CFS merit scores = 5.12532
CFS merit scores = 5.17121
CFS merit scores = 5.21387
CFS merit scores = 5.25534
CFS merit scores = 5.29573
CFS merit scores = 5.33449
CFS merit scores = 5.3725
CFS merit scores = 5.40894
CFS merit scores = 5.44387
CFS merit scores = 5.47573
CFS merit scores = 5.50749
CFS merit scores = 5.53862
CFS merit scores = 5.56921
CFS merit scores = 5.59847
CFS merit scores = 5.62631
CFS merit scores = 5.65286
CFS merit scores = 5.67888
CFS merit scores = 5.70418
CFS merit scores = 5.72739
CFS merit scores = 5.74934
CFS merit scores = 5.77072
CFS merit scores = 5.79067
CFS merit scores = 5.81015
CFS merit scores = 5.82805
CFS merit scores = 5.84557
CFS merit scores = 5.86293
CFS merit scores = 5.8798
CFS merit scores = 5.89685
CFS merit scores = 5.91389
CFS merit scores = 5.93087
CFS merit scores = 5.94734
CFS merit scores = 5.96208
CFS merit scores = 5.97658
CFS merit scores = 5.99068
CFS merit scores = 6.00456
CFS merit scores = 6.0175
CFS merit scores = 6.03028
CFS merit scores = 6.04235
CFS merit scores = 6.05401
CFS merit scores = 6.06501
CFS merit scores = 6.07571
CFS merit scores = 6.08571
CFS merit scores = 6.09581
CFS merit scores = 6.10573
CFS merit scores = 6.1154
CFS merit scores = 6.12521
CFS merit scores = 6.13525
CFS merit scores = 6.14481
CFS merit scores = 6.15406
CFS merit scores = 6.16213
CFS merit scores = 6.16985
CFS merit scores = 6.17743
CFS merit scores = 6.18507
CFS merit scores = 6.19258
CFS merit scores = 6.19867
CFS merit scores = 6.20464
CFS merit scores = 6.21049
CFS merit scores = 6.2162
CFS merit scores = 6.22151
CFS merit scores = 6.22666
CFS merit scores = 6.23186
CFS merit scores = 6.23697
CFS merit scores = 6.242
CFS merit scores = 6.24677
CFS merit scores = 6.25138
CFS merit scores = 6.25626
CFS merit scores = 6.26117
CFS merit scores = 6.26568
CFS merit scores = 6.2702
CFS merit scores = 6.27483
CFS merit scores = 6.27912
CFS merit scores = 6.28365
CFS merit scores = 6.28781
CFS merit scores = 6.29139
CFS merit scores = 6.2946
CFS merit scores = 6.29785
CFS merit scores = 6.30101
CFS merit scores = 6.30392
CFS merit scores = 6.30682
CFS merit scores = 6.30973
CFS merit scores = 6.31286
CFS merit scores = 6.31593
CFS merit scores = 6.31903
CFS merit scores = 6.3221
CFS merit scores = 6.325
CFS merit scores = 6.32792
CFS merit scores = 6.33053
CFS merit scores = 6.33287
CFS merit scores = 6.33524
CFS merit scores = 6.33696
CFS merit scores = 6.33841
CFS merit scores = 6.33995
CFS merit scores = 6.34076
CFS merit scores = 6.34168
CFS merit scores = 6.34269
CFS merit scores = 6.34387
CFS merit scores = 6.3451
CFS merit scores = 6.34626
CFS merit scores = 6.34758
CFS merit scores = 6.3489
CFS merit scores = 6.34989
CFS merit scores = 6.35068
CFS merit scores = 6.35148
CFS merit scores = 6.35242
CFS merit scores = 6.35302
CFS merit scores = 6.35351
CFS merit scores = 6.35393
CFS merit scores = 6.35444
CFS merit scores = 6.35485
CFS merit scores = 6.35512
CFS merit scores = 6.3553
CFS merit scores = 6.35553
CFS merit scores = 6.35559
CFS merit scores = 6.35579
CFS merit scores = 6.35544
CFS merit scores = 6.35493
CFS merit scores = 6.35452
CFS merit scores = 6.35413
CFS merit scores = 6.35347
CFS merit scores = 6.353
CFS merit scores = 6.35238
CFS merit scores = 6.35183
CFS merit scores = 6.3511
CFS merit scores = 6.35033
CFS merit scores = 6.34952
CFS merit scores = 6.3487
CFS merit scores = 6.34792
CFS merit scores = 6.34727
CFS merit scores = 6.34665
CFS merit scores = 6.34586
CFS merit scores = 6.34519
CFS merit scores = 6.3444
CFS merit scores = 6.34361
CFS merit scores = 6.3429
CFS merit scores = 6.3421
CFS merit scores = 6.34133
CFS merit scores = 6.34057
CFS merit scores = 6.33967
CFS merit scores = 6.33871
CFS merit scores = 6.33772
CFS merit scores = 6.33663
CFS merit scores = 6.33549
CFS merit scores = 6.33433
CFS merit scores = 6.3331
CFS merit scores = 6.33195
CFS merit scores = 6.33047
CFS merit scores = 6.32901
CFS merit scores = 6.32758
CFS merit scores = 6.32607
CFS merit scores = 6.3247
CFS merit scores = 6.32337
CFS merit scores = 6.32183
CFS merit scores = 6.32029
CFS merit scores = 6.31887
CFS merit scores = 6.31747
CFS merit scores = 6.31608
CFS merit scores = 6.31474
CFS merit scores = 6.31352
CFS merit scores = 6.31232
CFS merit scores = 6.31107
CFS merit scores = 6.30968
CFS merit scores = 6.30828
CFS merit scores = 6.30701
CFS merit scores = 6.30563
CFS merit scores = 6.30426
CFS merit scores = 6.30287
CFS merit scores = 6.30135
CFS merit scores = 6.29983
CFS merit scores = 6.29831
CFS merit scores = 6.29674
CFS merit scores = 6.29521
CFS merit scores = 6.29378
CFS merit scores = 6.29219
CFS merit scores = 6.29052
CFS merit scores = 6.28891
CFS merit scores = 6.28742
CFS merit scores = 6.28584
CFS merit scores = 6.28423
CFS merit scores = 6.2826
CFS merit scores = 6.28106
CFS merit scores = 6.27951
CFS merit scores = 6.27792
CFS merit scores = 6.27637
CFS merit scores = 6.27482
CFS merit scores = 6.27321
CFS merit scores = 6.27154
CFS merit scores = 6.2699
CFS merit scores = 6.26811
CFS merit scores = 6.26636
CFS merit scores = 6.26469
CFS merit scores = 6.26293
CFS merit scores = 6.26118
CFS merit scores = 6.25945
CFS merit scores = 6.2576
CFS merit scores = 6.25586
CFS merit scores = 6.25405
CFS merit scores = 6.25234
CFS merit scores = 6.25064
CFS merit scores = 6.24882
CFS merit scores = 6.24703
CFS merit scores = 6.24517
CFS merit scores = 6.24332
CFS merit scores = 6.24138
CFS merit scores = 6.23938
CFS merit scores = 6.23743
CFS merit scores = 6.23548
CFS merit scores = 6.23358
CFS merit scores = 6.23164
CFS merit scores = 6.22981
CFS merit scores = 6.22804
CFS merit scores = 6.22622
CFS merit scores = 6.22439
CFS merit scores = 6.22257
CFS merit scores = 6.22077
CFS merit scores = 6.21893
CFS merit scores = 6.21703
CFS merit scores = 6.21515
CFS merit scores = 6.21322
CFS merit scores = 6.21136
CFS merit scores = 6.20952
CFS merit scores = 6.20726
CFS merit scores = 6.20501
CFS merit scores = 6.20285
CFS merit scores = 6.20069
CFS merit scores = 6.19846
CFS merit scores = 6.19619
CFS merit scores = 6.1939
CFS merit scores = 6.19166
CFS merit scores = 6.18939
CFS merit scores = 6.18714
CFS merit scores = 6.18485
CFS merit scores = 6.18261
CFS merit scores = 6.18032
CFS merit scores = 6.17798
CFS merit scores = 6.17545
CFS merit scores = 6.17295
CFS merit scores = 6.17051
CFS merit scores = 6.16808
CFS merit scores = 6.1656
CFS merit scores = 6.16312
CFS merit scores = 6.16069
CFS merit scores = 6.15822
CFS merit scores = 6.15579
CFS merit scores = 6.1534
CFS merit scores = 6.15101
CFS merit scores = 6.14864
CFS merit scores = 6.14631
CFS merit scores = 6.14398
CFS merit scores = 6.14149
CFS merit scores = 6.13895
CFS merit scores = 6.13639
CFS merit scores = 6.13377
CFS merit scores = 6.13122
CFS merit scores = 6.12857
CFS merit scores = 6.12592
CFS merit scores = 6.1232
CFS merit scores = 6.12058
CFS merit scores = 6.11783
CFS merit scores = 6.11511
CFS merit scores = 6.11225
CFS merit scores = 6.10948
CFS merit scores = 6.10671
CFS merit scores = 6.10392
CFS merit scores = 6.10117
CFS merit scores = 6.09829
CFS merit scores = 6.09535
CFS merit scores = 6.09212
CFS merit scores = 6.08868
CFS merit scores = 6.0853
CFS merit scores = 6.08192
CFS merit scores = 6.07857
CFS merit scores = 6.07522
CFS merit scores = 6.07189
CFS merit scores = 6.06852
CFS merit scores = 6.06525
CFS merit scores = 6.06171
CFS merit scores = 6.05808
CFS merit scores = 6.05444
CFS merit scores = 6.05082
CFS merit scores = 6.04722
CFS merit scores = 6.04336
CFS merit scores = 6.03942
CFS merit scores = 6.0354
CFS merit scores = 6.03116
CFS merit scores = 6.02692
CFS merit scores = 6.02268
CFS merit scores = 6.01853
CFS merit scores = 6.01442
CFS merit scores = 6.01029
CFS merit scores = 6.00624
CFS merit scores = 6.00216
CFS merit scores = 5.99808
CFS merit scores = 5.99392
CFS merit scores = 5.98979
CFS merit scores = 5.98571
CFS merit scores = 5.9816
CFS merit scores = 5.97755
CFS merit scores = 5.97352
CFS merit scores = 5.96934
CFS merit scores = 5.96521
CFS merit scores = 5.96106
CFS merit scores = 5.9569
CFS merit scores = 5.95281
CFS merit scores = 5.9487
CFS merit scores = 5.94445
CFS merit scores = 5.94021
CFS merit scores = 5.93596
CFS merit scores = 5.93173
CFS merit scores = 5.92755
CFS merit scores = 5.92335
CFS merit scores = 5.91903
CFS merit scores = 5.91469
CFS merit scores = 5.9104
CFS merit scores = 5.90615
CFS merit scores = 5.90191
CFS merit scores = 5.8977
CFS merit scores = 5.8935
CFS merit scores = 5.88917
CFS merit scores = 5.88493
CFS merit scores = 5.8807
CFS merit scores = 5.87641
CFS merit scores = 5.87211
CFS merit scores = 5.86784
CFS merit scores = 5.86361
CFS merit scores = 5.85946
CFS merit scores = 5.8552
CFS merit scores = 5.85091
CFS merit scores = 5.84664
CFS merit scores = 5.84242
CFS merit scores = 5.83808
CFS merit scores = 5.83377
CFS merit scores = 5.82944
CFS merit scores = 5.82504
CFS merit scores = 5.82066
CFS merit scores = 5.81636
CFS merit scores = 5.81201
CFS merit scores = 5.80765
CFS merit scores = 5.80335
CFS merit scores = 5.79905
CFS merit scores = 5.79469
CFS merit scores = 5.79029
CFS merit scores = 5.78584
CFS merit scores = 5.78141
CFS merit scores = 5.77702
CFS merit scores = 5.77264
CFS merit scores = 5.7683
CFS merit scores = 5.76395
CFS merit scores = 5.75945
CFS merit scores = 5.75484
CFS merit scores = 5.75022
CFS merit scores = 5.74555
CFS merit scores = 5.74091
CFS merit scores = 5.73636
CFS merit scores = 5.73179
CFS merit scores = 5.72712
CFS merit scores = 5.72234
CFS merit scores = 5.71742
CFS merit scores = 5.71251
CFS merit scores = 5.70752
CFS merit scores = 5.70262
CFS merit scores = 5.69751
CFS merit scores = 5.69247
CFS merit scores = 5.68738
CFS merit scores = 5.68217
CFS merit scores = 5.67704
CFS merit scores = 5.67178
CFS merit scores = 5.66656
CFS merit scores = 5.66116
CFS merit scores = 5.65579
CFS merit scores = 5.65039
CFS merit scores = 5.64477
CFS merit scores = 5.63914
CFS merit scores = 5.63352
CFS merit scores = 5.62779
CFS merit scores = 5.62191
CFS merit scores = 5.61593
CFS merit scores = 5.60988
CFS merit scores = 5.60376
CFS merit scores = 5.59759
CFS merit scores = 5.59142
CFS merit scores = 5.5849
CFS merit scores = 5.5784
CFS merit scores = 5.57182
CFS merit scores = 5.56513
CFS merit scores = 5.55845
CFS merit scores = 5.55182
CFS merit scores = 5.5452
CFS merit scores = 5.53861
CFS merit scores = 5.53136
CFS merit scores = 5.52415
CFS merit scores = 5.51701
CFS merit scores = 5.50971
CFS merit scores = 5.50226
CFS merit scores = 5.49487
CFS merit scores = 5.48754
CFS merit scores = 5.48018
CFS merit scores = 5.47257
CFS merit scores = 5.46489
CFS merit scores = 5.45717
CFS merit scores = 5.44922
CFS merit scores = 5.44123
CFS merit scores = 5.43286
CFS merit scores = 5.42441
CFS merit scores = 5.41597
CFS merit scores = 5.40738
CFS merit scores = 5.39874
CFS merit scores = 5.3896
CFS merit scores = 5.38004
CFS merit scores = 5.36912
CFS merit scores = 5.35657
CFS merit scores = 5.34393
CFS merit scores = 5.33021
CFS merit scores = 5.31641
CFS merit scores = 5.28888
cnt = 1	feature = 80	correl = 0.453617	descr = Gibbs_of_Target_Sequence__Pos_19_Step_1
cnt = 2	feature = 2	correl = -0.147904	descr = Position_Specific_Bin_Base_0_Base_G
cnt = 3	feature = 857	correl = -0.0729079	descr = N_Gram_TGGC
cnt = 4	feature = 569	correl = 0.0539531	descr = N_Gram_GATTA
cnt = 5	feature = 721	correl = -0.0229944	descr = N_Gram_GTTCC
cnt = 6	feature = 462	correl = -0.0257219	descr = N_Gram_CGGGA
cnt = 7	feature = 451	correl = -0.0424322	descr = N_Gram_CGCTA
cnt = 8	feature = 716	correl = 0.0359878	descr = N_Gram_GTGTA
cnt = 9	feature = 221	correl = -0.0287155	descr = N_Gram_ACGAC
cnt = 10	feature = 452	correl = -0.0332763	descr = N_Gram_CGCTC
cnt = 11	feature = 848	correl = -0.0301185	descr = N_Gram_TGCCG
cnt = 12	feature = 442	correl = -0.0461412	descr = N_Gram_CGCAA
cnt = 13	feature = 358	correl = 0.0257711	descr = N_Gram_CATAG
cnt = 14	feature = 899	correl = 0.0378361	descr = N_Gram_TTCGC
cnt = 15	feature = 612	correl = -0.0478163	descr = N_Gram_GCGGT
cnt = 16	feature = 473	correl = -0.0476661	descr = N_Gram_CGTCG
cnt = 17	feature = 626	correl = -0.0242688	descr = N_Gram_GCTTA
cnt = 18	feature = 494	correl = 0.0341375	descr = N_Gram_CTATC
cnt = 19	feature = 474	correl = 0.0252689	descr = N_Gram_CGTCT
cnt = 20	feature = 773	correl = 0.0451554	descr = N_Gram_TATGA
cnt = 21	feature = 525	correl = -0.0249477	descr = N_Gram_CTTTA
cnt = 22	feature = 768	correl = 0.0246684	descr = N_Gram_TATAG
cnt = 23	feature = 232	correl = 0.0234841	descr = N_Gram_ACTAG
cnt = 24	feature = 705	correl = 0.0373441	descr = N_Gram_GTCTA
cnt = 25	feature = 674	correl = 0.0527852	descr = N_Gram_GGTAA
cnt = 26	feature = 774	correl = 0.0258228	descr = N_Gram_TATGT
cnt = 27	feature = 543	correl = -0.0548216	descr = N_Gram_GACCG
cnt = 28	feature = 436	correl = -0.0448707	descr = N_Gram_CGACG
cnt = 29	feature = 632	correl = -0.0221328	descr = N_Gram_GGAAA
cnt = 30	feature = 403	correl = -0.0549371	descr = N_Gram_CCGAA
cnt = 31	feature = 534	correl = 0.0598361	descr = N_Gram_GAATA
cnt = 32	feature = 228	correl = -0.0384462	descr = N_Gram_ACGTT
cnt = 33	feature = 732	correl = 0.0331241	descr = N_Gram_TAAAG
cnt = 34	feature = 220	correl = -0.039904	descr = N_Gram_ACGAA
cnt = 35	feature = 881	correl = 0.0236873	descr = N_Gram_TTAAG
cnt = 36	feature = 308	correl = -0.0223571	descr = N_Gram_ATTAA
cnt = 37	feature = 552	correl = -0.0336336	descr = N_Gram_GAGAT
cnt = 38	feature = 767	correl = 0.0581326	descr = N_Gram_TATAA
cnt = 39	feature = 231	correl = 0.0698253	descr = N_Gram_ACTAC
cnt = 40	feature = 409	correl = -0.0234382	descr = N_Gram_CCGCG
cnt = 41	feature = 554	correl = -0.051658	descr = N_Gram_GAGCC
cnt = 42	feature = 794	correl = 0.0347577	descr = N_Gram_TCCGT
cnt = 43	feature = 481	correl = 0.024576	descr = N_Gram_CGTTT
cnt = 44	feature = 849	correl = 0.0498577	descr = N_Gram_TGCGA
cnt = 45	feature = 438	correl = -0.0404627	descr = N_Gram_CGAGT
cnt = 46	feature = 702	correl = 0.0527624	descr = N_Gram_GTCGC
cnt = 47	feature = 490	correl = 0.0368204	descr = N_Gram_CTAGA
cnt = 48	feature = 327	correl = 0.047436	descr = N_Gram_CAAGC
cnt = 49	feature = 739	correl = -0.0526932	descr = N_Gram_TAATC
cnt = 50	feature = 620	correl = 0.0276344	descr = N_Gram_GCTCT
cnt = 51	feature = 278	correl = 0.0411363	descr = N_Gram_ATAGG
cnt = 52	feature = 270	correl = 0.0577441	descr = N_Gram_AGTGA
cnt = 53	feature = 35	correl = 0.0357453	descr = Position_Specific_Bin_Base_13_Base_A
cnt = 54	feature = 356	correl = -0.0466348	descr = N_Gram_CATAA
cnt = 55	feature = 777	correl = 0.0246111	descr = N_Gram_TATTG
cnt = 56	feature = 260	correl = -0.109919	descr = N_Gram_AGGGC
cnt = 57	feature = 666	correl = -0.054879	descr = N_Gram_GGGGA
cnt = 58	feature = 426	correl = -0.0485803	descr = N_Gram_CCTGA
cnt = 59	feature = 821	correl = -0.0275832	descr = N_Gram_TCTCG
cnt = 60	feature = 771	correl = 0.0521988	descr = N_Gram_TATCG
cnt = 61	feature = 517	correl = -0.0524492	descr = N_Gram_CTTAA
cnt = 62	feature = 574	correl = -0.065077	descr = N_Gram_GCAAA
cnt = 63	feature = 305	correl = -0.0245907	descr = N_Gram_ATGTA
cnt = 64	feature = 495	correl = 0.0309476	descr = N_Gram_CTATG
cnt = 65	feature = 622	correl = -0.0312551	descr = N_Gram_GCTGA
cnt = 66	feature = 667	correl = -0.0552972	descr = N_Gram_GGGGC
cnt = 67	feature = 746	correl = 0.0284083	descr = N_Gram_TACCT
cnt = 68	feature = 555	correl = -0.0223482	descr = N_Gram_GAGCG
cnt = 69	feature = 310	correl = 0.0252799	descr = N_Gram_ATTAG
cnt = 70	feature = 884	correl = 0.0602529	descr = N_Gram_TTACA
cnt = 71	feature = 286	correl = 0.0606805	descr = N_Gram_ATCCA
cnt = 72	feature = 48	correl = -0.0629963	descr = Position_Specific_Bin_Base_17_Base_G
cnt = 73	feature = 597	correl = -0.0217657	descr = N_Gram_GCCGG
cnt = 74	feature = 909	correl = 0.0324734	descr = N_Gram_TTGAC
cnt = 75	feature = 808	correl = -0.0402623	descr = N_Gram_TCGGC
cnt = 76	feature = 243	correl = -0.0217215	descr = N_Gram_AGAGG
cnt = 77	feature = 367	correl = 0.0238903	descr = N_Gram_CATTG
cnt = 78	feature = 263	correl = -0.0260562	descr = N_Gram_AGGTG
cnt = 79	feature = 812	correl = 0.0999798	descr = N_Gram_TCGTG
cnt = 80	feature = 450	correl = -0.0570825	descr = N_Gram_CGCGT
cnt = 81	feature = 449	correl = -0.0686803	descr = N_Gram_CGCGG
cnt = 82	feature = 826	correl = 0.0249409	descr = N_Gram_TCTGT
cnt = 83	feature = 914	correl = 0.0488904	descr = N_Gram_TTGGA
cnt = 84	feature = 725	correl = -0.0257479	descr = N_Gram_GTTGT
cnt = 85	feature = 743	correl = 0.0717689	descr = N_Gram_TACAA
cnt = 86	feature = 423	correl = -0.0909262	descr = N_Gram_CCTCG
cnt = 87	feature = 491	correl = 0.0445938	descr = N_Gram_CTAGC
cnt = 88	feature = 792	correl = -0.0672724	descr = N_Gram_TCCCC
cnt = 89	feature = 539	correl = 0.0264282	descr = N_Gram_GACAT
cnt = 90	feature = 695	correl = -0.0216209	descr = N_Gram_GTCAC
cnt = 91	feature = 313	correl = 0.0462856	descr = N_Gram_ATTCG
cnt = 92	feature = 334	correl = -0.0231227	descr = N_Gram_CACCG
cnt = 93	feature = 634	correl = -0.0438606	descr = N_Gram_GGAAG
cnt = 94	feature = 213	correl = 0.0243783	descr = N_Gram_ACCAT
cnt = 95	feature = 694	correl = 0.0421195	descr = N_Gram_GTCAA
cnt = 96	feature = 871	correl = 0.0306426	descr = N_Gram_TGTCG
cnt = 97	feature = 311	correl = 0.0720088	descr = N_Gram_ATTAT
cnt = 98	feature = 850	correl = -0.0356862	descr = N_Gram_TGCGC
cnt = 99	feature = 4	correl = -0.0932933	descr = Position_Specific_Bin_Base_1_Base_G
cnt = 100	feature = 934	correl = 0.0400943	descr = N_Gram_TTTTA
cnt = 101	feature = 6	correl = 0.0324388	descr = Position_Specific_Bin_Base_2_Base_C
cnt = 102	feature = 299	correl = 0.0310145	descr = N_Gram_ATGCT
cnt = 103	feature = 324	correl = 0.0869546	descr = N_Gram_CAACA
cnt = 104	feature = 406	correl = -0.0562891	descr = N_Gram_CCGAT
cnt = 105	feature = 510	correl = 0.042608	descr = N_Gram_CTGGA
cnt = 106	feature = 238	correl = 0.0387343	descr = N_Gram_ACTGT
cnt = 107	feature = 592	correl = -0.0678338	descr = N_Gram_GCCCC
cnt = 108	feature = 935	correl = 0.0220902	descr = N_Gram_TTTTG
cnt = 109	feature = 38	correl = -0.0285777	descr = Position_Specific_Bin_Base_14_Base_C
cnt = 110	feature = 660	correl = -0.0735485	descr = N_Gram_GGGAG
cnt = 111	feature = 335	correl = -0.0468915	descr = N_Gram_CACCT
cnt = 112	feature = 714	correl = -0.0220984	descr = N_Gram_GTGGT
cnt = 113	feature = 717	correl = 0.0348174	descr = N_Gram_GTGTT
cnt = 114	feature = 277	correl = 0.0226856	descr = N_Gram_ATAGC
cnt = 115	feature = 404	correl = -0.0527488	descr = N_Gram_CCGAC
cnt = 116	feature = 911	correl = 0.025593	descr = N_Gram_TTGCA
cnt = 117	feature = 262	correl = 0.099712	descr = N_Gram_AGGTA
cnt = 118	feature = 348	correl = -0.041599	descr = N_Gram_CAGCG
cnt = 119	feature = 337	correl = -0.0321687	descr = N_Gram_CACGA
cnt = 120	feature = 633	correl = -0.0244738	descr = N_Gram_GGAAC
cnt = 121	feature = 900	correl = 0.0595792	descr = N_Gram_TTCGT
cnt = 122	feature = 819	correl = 0.0434306	descr = N_Gram_TCTCA
cnt = 123	feature = 822	correl = 0.0476833	descr = N_Gram_TCTCT
cnt = 124	feature = 803	correl = 0.049434	descr = N_Gram_TCGCA
cnt = 125	feature = 344	correl = -0.0530625	descr = N_Gram_CAGAG
cnt = 126	feature = 687	correl = 0.0377278	descr = N_Gram_GTAAG
cnt = 127	feature = 645	correl = -0.0622834	descr = N_Gram_GGCAA
cnt = 128	feature = 663	correl = -0.110782	descr = N_Gram_GGGCC
cnt = 129	feature = 653	correl = -0.0481587	descr = N_Gram_GGCGT
cnt = 130	feature = 15	correl = 0.0804565	descr = Position_Specific_Bin_Base_5_Base_T
cnt = 131	feature = 258	correl = 0.0239285	descr = N_Gram_AGGCT
cnt = 132	feature = 749	correl = 0.0725806	descr = N_Gram_TACTA
cnt = 133	feature = 692	correl = 0.0400494	descr = N_Gram_GTATT
cnt = 134	feature = 396	correl = -0.0647516	descr = N_Gram_CCCGC
cnt = 135	feature = 526	correl = 0.0611148	descr = N_Gram_CTTTG
cnt = 136	feature = 770	correl = 0.0695817	descr = N_Gram_TATCA
cnt = 137	feature = 293	correl = 0.0281473	descr = N_Gram_ATCTA
cnt = 138	feature = 60	correl = -0.175435	descr = Position_Specific_Bin_Base_20_Base_G
cnt = 139	feature = 809	correl = -0.0909592	descr = N_Gram_TCGGG
cnt = 140	feature = 753	correl = 0.0441168	descr = N_Gram_TAGAA
cnt = 141	feature = 641	correl = -0.0408911	descr = N_Gram_GGATG
cnt = 142	feature = 233	correl = 0.0469254	descr = N_Gram_ACTCT
cnt = 143	feature = 740	correl = 0.0403405	descr = N_Gram_TAATT
cnt = 144	feature = 249	correl = -0.0228978	descr = N_Gram_AGCAC
cnt = 145	feature = 52	correl = -0.0646781	descr = Position_Specific_Bin_Base_18_Base_G
cnt = 146	feature = 611	correl = -0.031798	descr = N_Gram_GCGGG
cnt = 147	feature = 23	correl = -0.0248625	descr = Position_Specific_Bin_Base_8_Base_G
cnt = 148	feature = 207	correl = 0.063002	descr = N_Gram_ACATG
cnt = 149	feature = 29	correl = -0.0627604	descr = Position_Specific_Bin_Base_10_Base_G
cnt = 150	feature = 0	correl = 0.0283659	descr = Position_Specific_Bin_Base_0_Base_A
cnt = 151	feature = 347	correl = -0.0507063	descr = N_Gram_CAGCC
cnt = 152	feature = 709	correl = -0.0422962	descr = N_Gram_GTGCC
cnt = 153	feature = 10	correl = -0.0843521	descr = Position_Specific_Bin_Base_3_Base_T
cnt = 154	feature = 435	correl = -0.0468832	descr = N_Gram_CGACC
cnt = 155	feature = 864	correl = 0.022305	descr = N_Gram_TGGTC
cnt = 156	feature = 586	correl = 0.028291	descr = N_Gram_GCATT
cnt = 157	feature = 316	correl = 0.0467671	descr = N_Gram_ATTGG
cnt = 158	feature = 303	correl = -0.0337041	descr = N_Gram_ATGGG
cnt = 159	feature = 843	correl = 0.0323394	descr = N_Gram_TGCAA
cnt = 160	feature = 271	correl = -0.0284809	descr = N_Gram_AGTTC
cnt = 161	feature = 54	correl = 0.166317	descr = Position_Specific_Bin_Base_19_Base_A
cnt = 162	feature = 791	correl = -0.0392554	descr = N_Gram_TCCCA
cnt = 163	feature = 34	correl = 0.0348197	descr = Position_Specific_Bin_Base_12_Base_A
cnt = 164	feature = 319	correl = 0.0266239	descr = N_Gram_ATTTC
cnt = 165	feature = 789	correl = 0.0507489	descr = N_Gram_TCCAT
cnt = 166	feature = 505	correl = -0.0462782	descr = N_Gram_CTGAG
cnt = 167	feature = 530	correl = -0.0376417	descr = N_Gram_GAAGA
cnt = 168	feature = 223	correl = -0.0499671	descr = N_Gram_ACGG
cnt = 169	feature = 284	correl = 0.0324905	descr = N_Gram_ATCAA
cnt = 170	feature = 288	correl = 0.0396252	descr = N_Gram_ATCCG
cnt = 171	feature = 515	correl = 0.0342342	descr = N_Gram_CTGTT
cnt = 172	feature = 529	correl = 0.0282904	descr = N_Gram_GAACA
cnt = 173	feature = 655	correl = -0.0504997	descr = N_Gram_GGCTG
cnt = 174	feature = 483	correl = 0.0349176	descr = N_Gram_CTAA
cnt = 175	feature = 41	correl = 0.0669387	descr = Position_Specific_Bin_Base_15_Base_A
cnt = 176	feature = 859	correl = -0.0586283	descr = N_Gram_TGGCG
cnt = 177	feature = 690	correl = 0.0229713	descr = N_Gram_GTAGG
cnt = 178	feature = 678	correl = -0.0274717	descr = N_Gram_GGTGA
cnt = 179	feature = 31	correl = -0.0434022	descr = Position_Specific_Bin_Base_11_Base_A
cnt = 180	feature = 578	correl = -0.0387542	descr = N_Gram_GCACC
cnt = 181	feature = 696	correl = 0.0291531	descr = N_Gram_GTCAT
cnt = 182	feature = 1	correl = 0.118807	descr = Position_Specific_Bin_Base_0_Base_C
cnt = 183	feature = 589	correl = -0.0582528	descr = N_Gram_GCCAG
cnt = 184	feature = 17	correl = -0.0358903	descr = Position_Specific_Bin_Base_6_Base_C
cnt = 185	feature = 47	correl = -0.030179	descr = Position_Specific_Bin_Base_17_Base_C
cnt = 186	feature = 57	correl = 0.0691677	descr = Position_Specific_Bin_Base_19_Base_T
cnt = 187	feature = 913	correl = 0.0272054	descr = N_Gram_TTGCG
cnt = 188	feature = 618	correl = 0.0289288	descr = N_Gram_GCTAT
cnt = 189	feature = 25	correl = -0.0220638	descr = Position_Specific_Bin_Base_9_Base_G
cnt = 190	feature = 917	correl = 0.0465068	descr = N_Gram_TTGTA
cnt = 191	feature = 502	correl = -0.0695478	descr = N_Gram_CTCGG
cnt = 192	feature = 798	correl = 0.0484091	descr = N_Gram_TCCTT
cnt = 193	feature = 499	correl = -0.0244129	descr = N_Gram_CTCAC
cnt = 194	feature = 834	correl = 0.0661462	descr = N_Gram_TGAAG
cnt = 195	feature = 815	correl = 0.0486551	descr = N_Gram_TCTAC
cnt = 196	feature = 639	correl = -0.0655608	descr = N_Gram_GGAGC
cnt = 197	feature = 40	correl = 0.0748515	descr = Position_Specific_Bin_Base_14_Base_T
cnt = 198	feature = 9	correl = 0.0631342	descr = Position_Specific_Bin_Base_3_Base_G
cnt = 199	feature = 627	correl = 0.0300316	descr = N_Gram_GCTTG
cnt = 200	feature = 662	correl = -0.0429675	descr = N_Gram_GGGCA
cnt = 201	feature = 652	correl = -0.0883884	descr = N_Gram_GGCGG
cnt = 202	feature = 424	correl = -0.0728493	descr = N_Gram_CCTCT
cnt = 203	feature = 545	correl = 0.0262974	descr = N_Gram_GACT
cnt = 204	feature = 256	correl = -0.0302573	descr = N_Gram_AGGAG
cnt = 205	feature = 476	correl = 0.067383	descr = N_Gram_CGTGA
cnt = 206	feature = 838	correl = 0.051822	descr = N_Gram_TGATA
cnt = 207	feature = 392	correl = -0.0715687	descr = N_Gram_CCCCG
cnt = 208	feature = 535	correl = 0.0424021	descr = N_Gram_GAATT
cnt = 209	feature = 718	correl = -0.0233103	descr = N_Gram_GTTA
cnt = 210	feature = 297	correl = 0.0438565	descr = N_Gram_ATGAG
cnt = 211	feature = 624	correl = -0.0416481	descr = N_Gram_GCTGG
cnt = 212	feature = 217	correl = -0.0452744	descr = N_Gram_ACCGG
cnt = 213	feature = 400	correl = -0.0677729	descr = N_Gram_CCCTG
cnt = 214	feature = 480	correl = -0.0338722	descr = N_Gram_CGTTG
cnt = 215	feature = 206	correl = 0.0463099	descr = N_Gram_ACATC
cnt = 216	feature = 755	correl = 0.0701862	descr = N_Gram_TAGAG
cnt = 217	feature = 43	correl = 0.0871198	descr = Position_Specific_Bin_Base_16_Base_A
cnt = 218	feature = 21	correl = 0.0513243	descr = Position_Specific_Bin_Base_8_Base_A
cnt = 219	feature = 579	correl = -0.0358089	descr = N_Gram_GCACG
cnt = 220	feature = 382	correl = -0.0484153	descr = N_Gram_CCATA
cnt = 221	feature = 659	correl = -0.0782113	descr = N_Gram_GGGAA
cnt = 222	feature = 541	correl = -0.0565751	descr = N_Gram_GACCA
cnt = 223	feature = 811	correl = 0.0236185	descr = N_Gram_TCGTC
cnt = 224	feature = 679	correl = -0.0673788	descr = N_Gram_GGTGC
cnt = 225	feature = 840	correl = -0.022333	descr = N_Gram_TGATG
cnt = 226	feature = 508	correl = -0.0471142	descr = N_Gram_CTGCC
cnt = 227	feature = 370	correl = -0.0296904	descr = N_Gram_CCAA
cnt = 228	feature = 903	correl = 0.0430972	descr = N_Gram_TTCTC
cnt = 229	feature = 872	correl = 0.030134	descr = N_Gram_TGTCT
cnt = 230	feature = 676	correl = -0.0769268	descr = N_Gram_GGTCC
cnt = 231	feature = 294	correl = 0.0698431	descr = N_Gram_ATCTC
cnt = 232	feature = 56	correl = -0.1249	descr = Position_Specific_Bin_Base_19_Base_G
cnt = 233	feature = 8	correl = -0.12919	descr = Position_Specific_Bin_Base_2_Base_T
cnt = 234	feature = 929	correl = 0.0693426	descr = N_Gram_TTTGA
cnt = 235	feature = 11	correl = 0.0728943	descr = Position_Specific_Bin_Base_4_Base_A
cnt = 236	feature = 28	correl = -0.0600876	descr = Position_Specific_Bin_Base_10_Base_C
cnt = 237	feature = 596	correl = -0.0266243	descr = N_Gram_GCCGA
cnt = 238	feature = 614	correl = -0.0876613	descr = N_Gram_GCGTC
cnt = 239	feature = 16	correl = 0.0302313	descr = Position_Specific_Bin_Base_6_Base_A
cnt = 240	feature = 531	correl = -0.035482	descr = N_Gram_GAAGC
cnt = 241	feature = 377	correl = 0.0246426	descr = N_Gram_CCACT
cnt = 242	feature = 33	correl = 0.119654	descr = Position_Specific_Bin_Base_11_Base_T
cnt = 243	feature = 19	correl = -0.128313	descr = Position_Specific_Bin_Base_7_Base_C
cnt = 244	feature = 350	correl = -0.0995072	descr = N_Gram_CAGGG
cnt = 245	feature = 458	correl = -0.0911562	descr = N_Gram_CGGCC
cnt = 246	feature = 521	correl = 0.0237394	descr = N_Gram_CTTGC
cnt = 247	feature = 915	correl = 0.0221711	descr = N_Gram_TTGGT
cnt = 248	feature = 384	correl = 0.026662	descr = N_Gram_CCATT
cnt = 249	feature = 568	correl = 0.0480107	descr = N_Gram_GATT
cnt = 250	feature = 46	correl = 0.0368955	descr = Position_Specific_Bin_Base_17_Base_A
cnt = 251	feature = 867	correl = 0.0366246	descr = N_Gram_TGTAA
cnt = 252	feature = 376	correl = -0.0450262	descr = N_Gram_CCACG
cnt = 253	feature = 446	correl = -0.0453426	descr = N_Gram_CGCCT
cnt = 254	feature = 59	correl = -0.313429	descr = Position_Specific_Bin_Base_20_Base_C
cnt = 255	feature = 738	correl = 0.0488993	descr = N_Gram_TAAGG
cnt = 256	feature = 242	correl = 0.0543035	descr = N_Gram_AGACA
cnt = 257	feature = 500	correl = -0.0346469	descr = N_Gram_CTCCC
cnt = 258	feature = 876	correl = 0.0476538	descr = N_Gram_TGTTC
cnt = 259	feature = 567	correl = -0.0451339	descr = N_Gram_GATGT
cnt = 260	feature = 691	correl = 0.0353646	descr = N_Gram_GTAT
cnt = 261	feature = 892	correl = 0.0486697	descr = N_Gram_TTATC
cnt = 262	feature = 593	correl = -0.0960486	descr = N_Gram_GCCCG
cnt = 263	feature = 707	correl = 0.0269796	descr = N_Gram_GTGAA
cnt = 264	feature = 858	correl = -0.0534997	descr = N_Gram_TGGCC
cnt = 265	feature = 582	correl = -0.0231262	descr = N_Gram_GCAGC
cnt = 266	feature = 675	correl = 0.0377116	descr = N_Gram_GGTCA
cnt = 267	feature = 782	correl = 0.0366252	descr = N_Gram_TCACC
cnt = 268	feature = 44	correl = -0.042423	descr = Position_Specific_Bin_Base_16_Base_C
cnt = 269	feature = 640	correl = -0.0522015	descr = N_Gram_GGAGG
cnt = 270	feature = 853	correl = 0.0520989	descr = N_Gram_TGCTA
cnt = 271	feature = 664	correl = -0.0751546	descr = N_Gram_GGGCG
cnt = 272	feature = 883	correl = 0.0442847	descr = N_Gram_TTAC
cnt = 273	feature = 825	correl = 0.0395787	descr = N_Gram_TCTGG
cnt = 274	feature = 703	correl = 0.0726351	descr = N_Gram_GTCGT
cnt = 275	feature = 39	correl = -0.161317	descr = Position_Specific_Bin_Base_14_Base_G
cnt = 276	feature = 600	correl = -0.0716418	descr = N_Gram_GCCTC
cnt = 277	feature = 800	correl = 0.0267633	descr = N_Gram_TCGA
cnt = 278	feature = 519	correl = 0.0262597	descr = N_Gram_CTTCT
cnt = 279	feature = 14	correl = -0.0687039	descr = Position_Specific_Bin_Base_5_Base_C
cnt = 280	feature = 105	correl = -0.0553405	descr = Xue_Structure_Feature_A101
cnt = 281	feature = 756	correl = 0.0557141	descr = N_Gram_TAGC
cnt = 282	feature = 42	correl = -0.0363079	descr = Position_Specific_Bin_Base_15_Base_G
cnt = 283	feature = 58	correl = 0.367786	descr = Position_Specific_Bin_Base_20_Base_A
cnt = 284	feature = 214	correl = -0.0321535	descr = N_Gram_ACCC
cnt = 285	feature = 646	correl = -0.0414608	descr = N_Gram_GGCAG
cnt = 286	feature = 366	correl = 0.069522	descr = N_Gram_CATTA
cnt = 287	feature = 24	correl = 0.0665274	descr = Position_Specific_Bin_Base_8_Base_T
cnt = 288	feature = 802	correl = 0.0473653	descr = N_Gram_TCGC
cnt = 289	feature = 860	correl = -0.0316094	descr = N_Gram_TGGCT
cnt = 290	feature = 704	correl = 0.0232254	descr = N_Gram_GTCT
cnt = 291	feature = 32	correl = -0.0523976	descr = Position_Specific_Bin_Base_11_Base_G
cnt = 292	feature = 927	correl = 0.0529527	descr = N_Gram_TTTCT
cnt = 293	feature = 412	correl = -0.10947	descr = N_Gram_CCGGC
cnt = 294	feature = 680	correl = -0.0846036	descr = N_Gram_GGTGG
cnt = 295	feature = 565	correl = -0.0260799	descr = N_Gram_GATGA
cnt = 296	feature = 560	correl = 0.027203	descr = N_Gram_GAGT
cnt = 297	feature = 708	correl = -0.0341191	descr = N_Gram_GTGC
cnt = 298	feature = 610	correl = -0.0917603	descr = N_Gram_GCGGC
cnt = 299	feature = 931	correl = 0.0360339	descr = N_Gram_TTTGG
cnt = 300	feature = 346	correl = -0.0349867	descr = N_Gram_CAGCA
cnt = 301	feature = 796	correl = -0.0351247	descr = N_Gram_TCCTC
cnt = 302	feature = 583	correl = 0.0326849	descr = N_Gram_GCAT
cnt = 303	feature = 748	correl = 0.0582415	descr = N_Gram_TACT
cnt = 304	feature = 536	correl = 0.0387275	descr = N_Gram_GACA
cnt = 305	feature = 766	correl = 0.0570675	descr = N_Gram_TATA
cnt = 306	feature = 904	correl = 0.0893662	descr = N_Gram_TTCTG
cnt = 307	feature = 681	correl = -0.039932	descr = N_Gram_GGTT
cnt = 308	feature = 820	correl = 0.0297841	descr = N_Gram_TCTCC
cnt = 309	feature = 432	correl = -0.0628694	descr = N_Gram_CGAA
cnt = 310	feature = 489	correl = 0.0450226	descr = N_Gram_CTAG
cnt = 311	feature = 355	correl = -0.0309241	descr = N_Gram_CATA
cnt = 312	feature = 475	correl = 0.0403415	descr = N_Gram_CGTG
cnt = 313	feature = 81	correl = 0.424665	descr = Gibbs_of_Target_Sequence__Pos_20_Step_1
cnt = 314	feature = 907	correl = 0.0542968	descr = N_Gram_TTGA
cnt = 315	feature = 772	correl = 0.0493613	descr = N_Gram_TATG
cnt = 316	feature = 697	correl = -0.0827608	descr = N_Gram_GTCC
cnt = 317	feature = 649	correl = -0.122882	descr = N_Gram_GGCCC
cnt = 318	feature = 852	correl = 0.0272503	descr = N_Gram_TGCT
cnt = 319	feature = 314	correl = 0.0917193	descr = N_Gram_ATTCT
cnt = 320	feature = 735	correl = 0.0637879	descr = N_Gram_TAAG
cnt = 321	feature = 577	correl = -0.0272692	descr = N_Gram_GCAC
cnt = 322	feature = 759	correl = 0.0263143	descr = N_Gram_TAGG
cnt = 323	feature = 434	correl = -0.0491038	descr = N_Gram_CGAC
cnt = 324	feature = 478	correl = -0.0589274	descr = N_Gram_CGTT
cnt = 325	feature = 806	correl = -0.046046	descr = N_Gram_TCGG
cnt = 326	feature = 573	correl = -0.0522007	descr = N_Gram_GCAA
cnt = 327	feature = 625	correl = -0.0278713	descr = N_Gram_GCTT
cnt = 328	feature = 254	correl = -0.0565051	descr = N_Gram_AGCG
cnt = 329	feature = 275	correl = 0.0423922	descr = N_Gram_ATAG
cnt = 330	feature = 485	correl = 0.0616165	descr = N_Gram_CTAC
cnt = 331	feature = 598	correl = -0.0521982	descr = N_Gram_GCCT
cnt = 332	feature = 315	correl = 0.062848	descr = N_Gram_ATTG
cnt = 333	feature = 891	correl = 0.0409982	descr = N_Gram_TTAT
cnt = 334	feature = 321	correl = -0.0216442	descr = N_Gram_CAAA
cnt = 335	feature = 540	correl = -0.077408	descr = N_Gram_GACC
cnt = 336	feature = 492	correl = 0.0414854	descr = N_Gram_CTAT
cnt = 337	feature = 786	correl = 0.0451252	descr = N_Gram_TCAT
cnt = 338	feature = 398	correl = -0.0798595	descr = N_Gram_CCCT
cnt = 339	feature = 665	correl = -0.0859362	descr = N_Gram_GGGG
cnt = 340	feature = 553	correl = -0.0342933	descr = N_Gram_GAGC
cnt = 341	feature = 925	correl = 0.0465158	descr = N_Gram_TTTC
cnt = 342	feature = 916	correl = 0.0836378	descr = N_Gram_TTGT
cnt = 343	feature = 788	correl = 0.0311511	descr = N_Gram_TCCA
cnt = 344	feature = 64	correl = -0.0258802	descr = Gibbs_of_Target_Sequence__Pos_1_Step_1
cnt = 345	feature = 514	correl = 0.0358022	descr = N_Gram_CTGT
cnt = 346	feature = 631	correl = -0.031662	descr = N_Gram_GGAA
cnt = 347	feature = 296	correl = 0.0340517	descr = N_Gram_ATGA
cnt = 348	feature = 685	correl = 0.0564951	descr = N_Gram_GTAA
cnt = 349	feature = 603	correl = -0.0817647	descr = N_Gram_GCGC
cnt = 350	feature = 701	correl = 0.0529075	descr = N_Gram_GTCG
cnt = 351	feature = 671	correl = -0.0748457	descr = N_Gram_GGGTG
cnt = 352	feature = 501	correl = -0.0863572	descr = N_Gram_CTCG
cnt = 353	feature = 279	correl = 0.0802666	descr = N_Gram_ATAT
cnt = 354	feature = 210	correl = -0.0376992	descr = N_Gram_ACCA
cnt = 355	feature = 595	correl = -0.0350742	descr = N_Gram_GCCG
cnt = 356	feature = 613	correl = -0.0684359	descr = N_Gram_GCGT
cnt = 357	feature = 706	correl = 0.0291887	descr = N_Gram_GTGA
cnt = 358	feature = 922	correl = 0.0353912	descr = N_Gram_TTTA
cnt = 359	feature = 292	correl = 0.0627216	descr = N_Gram_ATCT
cnt = 360	feature = 518	correl = 0.029778	descr = N_Gram_CTTC
cnt = 361	feature = 616	correl = 0.040618	descr = N_Gram_GCTA
cnt = 362	feature = 658	correl = -0.0963662	descr = N_Gram_GGGA
cnt = 363	feature = 654	correl = -0.0422758	descr = N_Gram_GGCT
cnt = 364	feature = 251	correl = -0.0567077	descr = N_Gram_AGCC
cnt = 365	feature = 307	correl = 0.0591742	descr = N_Gram_ATTA
cnt = 366	feature = 723	correl = -0.0426728	descr = N_Gram_GTTG
cnt = 367	feature = 769	correl = 0.0658846	descr = N_Gram_TATC
cnt = 368	feature = 790	correl = -0.066999	descr = N_Gram_TCCC
cnt = 369	feature = 264	correl = 0.03773	descr = N_Gram_AGT
cnt = 370	feature = 638	correl = -0.0550283	descr = N_Gram_GGAG
cnt = 371	feature = 726	correl = 0.0495416	descr = N_Gram_GTTT
cnt = 372	feature = 229	correl = 0.0322388	descr = N_Gram_ACT
cnt = 373	feature = 621	correl = -0.0243254	descr = N_Gram_GCTG
cnt = 374	feature = 775	correl = 0.0667392	descr = N_Gram_TATT
cnt = 375	feature = 814	correl = 0.0586032	descr = N_Gram_TCTA
cnt = 376	feature = 837	correl = 0.0328339	descr = N_Gram_TGAT
cnt = 377	feature = 752	correl = 0.0833834	descr = N_Gram_TAGA
cnt = 378	feature = 910	correl = 0.046697	descr = N_Gram_TTGC
cnt = 379	feature = 345	correl = -0.0475226	descr = N_Gram_CAGC
cnt = 380	feature = 65	correl = -0.158524	descr = Gibbs_of_Target_Sequence__Pos_2_Step_1
cnt = 381	feature = 83	correl = 0.153415	descr = PF_RNAi_Fold_5'Free_Count
cnt = 382	feature = 823	correl = 0.087266	descr = N_Gram_TCTG
cnt = 383	feature = 556	correl = -0.0628523	descr = N_Gram_GAGG
cnt = 384	feature = 336	correl = -0.0739732	descr = N_Gram_CACG
cnt = 385	feature = 818	correl = 0.0616614	descr = N_Gram_TCTC
cnt = 386	feature = 79	correl = 0.210829	descr = Gibbs_of_Target_Sequence__Pos_18_Step_1
cnt = 387	feature = 359	correl = 0.050533	descr = N_Gram_CATC
cnt = 388	feature = 66	correl = 0.107959	descr = Gibbs_of_Target_Sequence__Pos_4_Step_1
cnt = 389	feature = 70	correl = 0.0905592	descr = Gibbs_of_Target_Sequence__Pos_8_Step_1
cnt = 390	feature = 580	correl = -0.0371849	descr = N_Gram_GCAG
cnt = 391	feature = 74	correl = 0.122327	descr = Gibbs_of_Target_Sequence__Pos_13_Step_1
cnt = 392	feature = 73	correl = 0.0596448	descr = Gibbs_of_Target_Sequence__Pos_11_Step_1
cnt = 393	feature = 373	correl = -0.0490191	descr = N_Gram_CCAC
cnt = 394	feature = 394	correl = -0.127925	descr = N_Gram_CCCG
cnt = 395	feature = 365	correl = 0.0487019	descr = N_Gram_CATT
cnt = 396	feature = 669	correl = -0.0436492	descr = N_Gram_GGGT
cnt = 397	feature = 77	correl = 0.122177	descr = Gibbs_of_Target_Sequence__Pos_16_Step_1
cnt = 398	feature = 71	correl = 0.100194	descr = Gibbs_of_Target_Sequence__Pos_9_Step_1
cnt = 399	feature = 684	correl = 0.0659038	descr = N_Gram_GTA
cnt = 400	feature = 647	correl = -0.129057	descr = N_Gram_GGCC
cnt = 401	feature = 677	correl = -0.0716679	descr = N_Gram_GGTG
cnt = 402	feature = 78	correl = 0.1174	descr = Gibbs_of_Target_Sequence__Pos_17_Step_1
cnt = 403	feature = 608	correl = -0.105517	descr = N_Gram_GCGG
cnt = 404	feature = 928	correl = 0.0930274	descr = N_Gram_TTTG
cnt = 405	feature = 68	correl = 0.10118	descr = Gibbs_of_Target_Sequence__Pos_6_Step_1
cnt = 406	feature = 240	correl = 0.0407819	descr = N_Gram_AGA
cnt = 407	feature = 650	correl = -0.111395	descr = N_Gram_GGCG
cnt = 408	feature = 75	correl = 0.15011	descr = Gibbs_of_Target_Sequence__Pos_14_Step_1
cnt = 409	feature = 799	correl = 0.0364495	descr = N_Gram_TCG
cnt = 410	feature = 590	correl = -0.166488	descr = N_Gram_GCCC
cnt = 411	feature = 461	correl = -0.0874776	descr = N_Gram_CGGG
cnt = 412	feature = 469	correl = -0.0257491	descr = N_Gram_CGT
cnt = 413	feature = 901	correl = 0.0938253	descr = N_Gram_TTCT
cnt = 414	feature = 72	correl = 0.115181	descr = Gibbs_of_Target_Sequence__Pos_10_Step_1
cnt = 415	feature = 283	correl = 0.0621084	descr = N_Gram_ATC
cnt = 416	feature = 318	correl = 0.0396416	descr = N_Gram_ATTT
cnt = 417	feature = 831	correl = 0.0683218	descr = N_Gram_TGA
cnt = 418	feature = 865	correl = 0.0847013	descr = N_Gram_TGT
cnt = 419	feature = 76	correl = 0.0982351	descr = Gibbs_of_Target_Sequence__Pos_15_Step_1
cnt = 420	feature = 69	correl = 0.161979	descr = Gibbs_of_Target_Sequence__Pos_7_Step_1
cnt = 421	feature = 751	correl = 0.0979162	descr = N_Gram_TAG
cnt = 422	feature = 572	correl = -0.044366	descr = N_Gram_GCA
cnt = 423	feature = 856	correl = -0.0483815	descr = N_Gram_TGG
cnt = 424	feature = 527	correl = 0.0214057	descr = N_Gram_GAA
cnt = 425	feature = 516	correl = 0.0490834	descr = N_Gram_CTT
cnt = 426	feature = 482	correl = 0.0927737	descr = N_Gram_CTA
cnt = 427	feature = 779	correl = 0.0452087	descr = N_Gram_TC
cnt = 428	feature = 369	correl = -0.0725875	descr = N_Gram_CCA
cnt = 429	feature = 550	correl = -0.0370283	descr = N_Gram_GAG
cnt = 430	feature = 341	correl = -0.0365768	descr = N_Gram_CAG
cnt = 431	feature = 672	correl = -0.0341524	descr = N_Gram_GGT
cnt = 432	feature = 729	correl = 0.0704309	descr = N_Gram_TAA
cnt = 433	feature = 354	correl = 0.0820465	descr = N_Gram_CAT
cnt = 434	feature = 440	correl = -0.0563363	descr = N_Gram_CGC
cnt = 435	feature = 273	correl = 0.0427411	descr = N_Gram_ATA
cnt = 436	feature = 880	correl = 0.0793423	descr = N_Gram_TTA
cnt = 437	feature = 657	correl = -0.133209	descr = N_Gram_GGG
cnt = 438	feature = 894	correl = 0.0813725	descr = N_Gram_TTC
cnt = 439	feature = 401	correl = -0.0900051	descr = N_Gram_CCG
cnt = 440	feature = 813	correl = 0.109779	descr = N_Gram_TCT
cnt = 441	feature = 643	correl = -0.173773	descr = N_Gram_GGC
cnt = 442	feature = 765	correl = 0.119917	descr = N_Gram_TAT
cnt = 443	feature = 368	correl = -0.105231	descr = N_Gram_CC
cnt = 444	feature = 306	correl = 0.12783	descr = N_Gram_ATT
cnt = 445	feature = 879	correl = 0.156132	descr = N_Gram_TT
cnt = 446	feature = 430	correl = -0.08742	descr = N_Gram_CG
cnt = 447	feature = 82	correl = 0.235364	descr = PF_RNAi_Fold_Energy
cnt = 448	feature = 62	correl = 0.291703	descr = Gibbs_of_Target_Sequence_
num rows = 2187
num_elements = 981963
..*
optimization finished, #iter = 2202
nu = 0.247819
obj = -42.126357, rho = -0.827648
nSV = 982, nBSV = 248
num rows = 244
num_elements = 109556
*
optimization finished, #iter = 200
nu = 0.232563
obj = -5.390188, rho = -0.759820
nSV = 137, nBSV = 15
..*
optimization finished, #iter = 2202
nu = 0.247819
obj = -42.126357, rho = -0.827648
nSV = 982, nBSV = 248
CFS merit scores = 1.45497
CFS merit scores = 1.61614
CFS merit scores = 1.8489
CFS merit scores = 2.07403
CFS merit scores = 2.28019
CFS merit scores = 2.46199
CFS merit scores = 2.62998
CFS merit scores = 2.7864
CFS merit scores = 2.93198
CFS merit scores = 3.06966
CFS merit scores = 3.20043
CFS merit scores = 3.32365
CFS merit scores = 3.4395
CFS merit scores = 3.55092
CFS merit scores = 3.65748
CFS merit scores = 3.75907
CFS merit scores = 3.85711
CFS merit scores = 3.95149
CFS merit scores = 4.0428
CFS merit scores = 4.13104
CFS merit scores = 4.21599
CFS merit scores = 4.29729
CFS merit scores = 4.37579
CFS merit scores = 4.45133
CFS merit scores = 4.52243
CFS merit scores = 4.59109
CFS merit scores = 4.65715
CFS merit scores = 4.7212
CFS merit scores = 4.78305
CFS merit scores = 4.84229
CFS merit scores = 4.89901
CFS merit scores = 4.95337
CFS merit scores = 5.00651
CFS merit scores = 5.05745
CFS merit scores = 5.10689
CFS merit scores = 5.15466
CFS merit scores = 5.19783
CFS merit scores = 5.23963
CFS merit scores = 5.28026
CFS merit scores = 5.31917
CFS merit scores = 5.35694
CFS merit scores = 5.3923
CFS merit scores = 5.42542
CFS merit scores = 5.45793
CFS merit scores = 5.48879
CFS merit scores = 5.51896
CFS merit scores = 5.54855
CFS merit scores = 5.57769
CFS merit scores = 5.60603
CFS merit scores = 5.63358
CFS merit scores = 5.66051
CFS merit scores = 5.68637
CFS merit scores = 5.7111
CFS merit scores = 5.73542
CFS merit scores = 5.75923
CFS merit scores = 5.78248
CFS merit scores = 5.80529
CFS merit scores = 5.82703
CFS merit scores = 5.84866
CFS merit scores = 5.86762
CFS merit scores = 5.88685
CFS merit scores = 5.90481
CFS merit scores = 5.9221
CFS merit scores = 5.93816
CFS merit scores = 5.95395
CFS merit scores = 5.96845
CFS merit scores = 5.98269
CFS merit scores = 5.99648
CFS merit scores = 6.0086
CFS merit scores = 6.02067
CFS merit scores = 6.03271
CFS merit scores = 6.04451
CFS merit scores = 6.05617
CFS merit scores = 6.06786
CFS merit scores = 6.07873
CFS merit scores = 6.08897
CFS merit scores = 6.09937
CFS merit scores = 6.10974
CFS merit scores = 6.11952
CFS merit scores = 6.1287
CFS merit scores = 6.13676
CFS merit scores = 6.14452
CFS merit scores = 6.15233
CFS merit scores = 6.15963
CFS merit scores = 6.16693
CFS merit scores = 6.17298
CFS merit scores = 6.1791
CFS merit scores = 6.18479
CFS merit scores = 6.19038
CFS merit scores = 6.19564
CFS merit scores = 6.20039
CFS merit scores = 6.20504
CFS merit scores = 6.20979
CFS merit scores = 6.2148
CFS merit scores = 6.22006
CFS merit scores = 6.22471
CFS merit scores = 6.229
CFS merit scores = 6.23355
CFS merit scores = 6.23775
CFS merit scores = 6.24161
CFS merit scores = 6.24564
CFS merit scores = 6.24948
CFS merit scores = 6.25333
CFS merit scores = 6.25723
CFS merit scores = 6.26076
CFS merit scores = 6.26417
CFS merit scores = 6.26765
CFS merit scores = 6.27126
CFS merit scores = 6.27471
CFS merit scores = 6.27807
CFS merit scores = 6.28136
CFS merit scores = 6.28445
CFS merit scores = 6.2876
CFS merit scores = 6.291
CFS merit scores = 6.29427
CFS merit scores = 6.29742
CFS merit scores = 6.3002
CFS merit scores = 6.30282
CFS merit scores = 6.30516
CFS merit scores = 6.3075
CFS merit scores = 6.30974
CFS merit scores = 6.31194
CFS merit scores = 6.31376
CFS merit scores = 6.31566
CFS merit scores = 6.31759
CFS merit scores = 6.31936
CFS merit scores = 6.32142
CFS merit scores = 6.32293
CFS merit scores = 6.32474
CFS merit scores = 6.32646
CFS merit scores = 6.3282
CFS merit scores = 6.3294
CFS merit scores = 6.33068
CFS merit scores = 6.33148
CFS merit scores = 6.33193
CFS merit scores = 6.33237
CFS merit scores = 6.33231
CFS merit scores = 6.33227
CFS merit scores = 6.33191
CFS merit scores = 6.33169
CFS merit scores = 6.33147
CFS merit scores = 6.33126
CFS merit scores = 6.33111
CFS merit scores = 6.33081
CFS merit scores = 6.33031
CFS merit scores = 6.32973
CFS merit scores = 6.3292
CFS merit scores = 6.32861
CFS merit scores = 6.32804
CFS merit scores = 6.32762
CFS merit scores = 6.32689
CFS merit scores = 6.3263
CFS merit scores = 6.3256
CFS merit scores = 6.32486
CFS merit scores = 6.32421
CFS merit scores = 6.32361
CFS merit scores = 6.32304
CFS merit scores = 6.32239
CFS merit scores = 6.32177
CFS merit scores = 6.3213
CFS merit scores = 6.32061
CFS merit scores = 6.31989
CFS merit scores = 6.31913
CFS merit scores = 6.31859
CFS merit scores = 6.31787
CFS merit scores = 6.31699
CFS merit scores = 6.31617
CFS merit scores = 6.31546
CFS merit scores = 6.31475
CFS merit scores = 6.31409
CFS merit scores = 6.31357
CFS merit scores = 6.31303
CFS merit scores = 6.3122
CFS merit scores = 6.31132
CFS merit scores = 6.31044
CFS merit scores = 6.3096
CFS merit scores = 6.30896
CFS merit scores = 6.30795
CFS merit scores = 6.30697
CFS merit scores = 6.30609
CFS merit scores = 6.305
CFS merit scores = 6.30395
CFS merit scores = 6.3029
CFS merit scores = 6.30169
CFS merit scores = 6.30054
CFS merit scores = 6.29945
CFS merit scores = 6.29838
CFS merit scores = 6.29725
CFS merit scores = 6.29599
CFS merit scores = 6.29469
CFS merit scores = 6.29345
CFS merit scores = 6.29235
CFS merit scores = 6.29125
CFS merit scores = 6.29015
CFS merit scores = 6.28898
CFS merit scores = 6.28784
CFS merit scores = 6.28652
CFS merit scores = 6.28515
CFS merit scores = 6.28385
CFS merit scores = 6.28244
CFS merit scores = 6.28091
CFS merit scores = 6.27949
CFS merit scores = 6.27814
CFS merit scores = 6.27681
CFS merit scores = 6.27543
CFS merit scores = 6.27404
CFS merit scores = 6.2727
CFS merit scores = 6.27128
CFS merit scores = 6.26988
CFS merit scores = 6.26858
CFS merit scores = 6.26721
CFS merit scores = 6.26576
CFS merit scores = 6.26433
CFS merit scores = 6.26306
CFS merit scores = 6.26168
CFS merit scores = 6.26023
CFS merit scores = 6.25862
CFS merit scores = 6.25695
CFS merit scores = 6.25524
CFS merit scores = 6.25359
CFS merit scores = 6.25181
CFS merit scores = 6.25005
CFS merit scores = 6.24827
CFS merit scores = 6.24657
CFS merit scores = 6.24479
CFS merit scores = 6.24293
CFS merit scores = 6.24108
CFS merit scores = 6.23922
CFS merit scores = 6.23746
CFS merit scores = 6.23567
CFS merit scores = 6.23388
CFS merit scores = 6.23213
CFS merit scores = 6.23017
CFS merit scores = 6.2283
CFS merit scores = 6.22638
CFS merit scores = 6.2245
CFS merit scores = 6.22263
CFS merit scores = 6.22062
CFS merit scores = 6.2187
CFS merit scores = 6.21686
CFS merit scores = 6.21501
CFS merit scores = 6.21324
CFS merit scores = 6.2115
CFS merit scores = 6.20965
CFS merit scores = 6.20785
CFS merit scores = 6.20608
CFS merit scores = 6.2043
CFS merit scores = 6.20235
CFS merit scores = 6.20036
CFS merit scores = 6.19835
CFS merit scores = 6.19629
CFS merit scores = 6.19426
CFS merit scores = 6.19229
CFS merit scores = 6.19034
CFS merit scores = 6.18829
CFS merit scores = 6.18625
CFS merit scores = 6.18422
CFS merit scores = 6.18228
CFS merit scores = 6.1802
CFS merit scores = 6.17804
CFS merit scores = 6.17584
CFS merit scores = 6.17365
CFS merit scores = 6.17145
CFS merit scores = 6.16917
CFS merit scores = 6.16693
CFS merit scores = 6.16475
CFS merit scores = 6.16232
CFS merit scores = 6.15993
CFS merit scores = 6.15743
CFS merit scores = 6.15486
CFS merit scores = 6.15235
CFS merit scores = 6.14964
CFS merit scores = 6.14685
CFS merit scores = 6.14415
CFS merit scores = 6.14142
CFS merit scores = 6.13876
CFS merit scores = 6.13602
CFS merit scores = 6.13336
CFS merit scores = 6.13057
CFS merit scores = 6.12781
CFS merit scores = 6.12503
CFS merit scores = 6.12226
CFS merit scores = 6.11952
CFS merit scores = 6.11672
CFS merit scores = 6.11375
CFS merit scores = 6.11067
CFS merit scores = 6.1075
CFS merit scores = 6.1043
CFS merit scores = 6.10109
CFS merit scores = 6.09789
CFS merit scores = 6.09473
CFS merit scores = 6.09165
CFS merit scores = 6.08855
CFS merit scores = 6.08549
CFS merit scores = 6.08229
CFS merit scores = 6.07915
CFS merit scores = 6.07606
CFS merit scores = 6.07294
CFS merit scores = 6.06978
CFS merit scores = 6.06647
CFS merit scores = 6.06305
CFS merit scores = 6.05967
CFS merit scores = 6.05635
CFS merit scores = 6.05299
CFS merit scores = 6.04968
CFS merit scores = 6.04645
CFS merit scores = 6.04302
CFS merit scores = 6.0395
CFS merit scores = 6.03602
CFS merit scores = 6.0325
CFS merit scores = 6.02887
CFS merit scores = 6.02526
CFS merit scores = 6.02167
CFS merit scores = 6.01808
CFS merit scores = 6.01448
CFS merit scores = 6.01098
CFS merit scores = 6.00725
CFS merit scores = 6.00361
CFS merit scores = 6
CFS merit scores = 5.99639
CFS merit scores = 5.99281
CFS merit scores = 5.98911
CFS merit scores = 5.98537
CFS merit scores = 5.98158
CFS merit scores = 5.97779
CFS merit scores = 5.97399
CFS merit scores = 5.97023
CFS merit scores = 5.96652
CFS merit scores = 5.96279
CFS merit scores = 5.95871
CFS merit scores = 5.95467
CFS merit scores = 5.95067
CFS merit scores = 5.94666
CFS merit scores = 5.94263
CFS merit scores = 5.9385
CFS merit scores = 5.93437
CFS merit scores = 5.93016
CFS merit scores = 5.92584
CFS merit scores = 5.92144
CFS merit scores = 5.91709
CFS merit scores = 5.91275
CFS merit scores = 5.90841
CFS merit scores = 5.90415
CFS merit scores = 5.89973
CFS merit scores = 5.89516
CFS merit scores = 5.89068
CFS merit scores = 5.88619
CFS merit scores = 5.88168
CFS merit scores = 5.8772
CFS merit scores = 5.8726
CFS merit scores = 5.86785
CFS merit scores = 5.86312
CFS merit scores = 5.85845
CFS merit scores = 5.85373
CFS merit scores = 5.84893
CFS merit scores = 5.84422
CFS merit scores = 5.83947
CFS merit scores = 5.83479
CFS merit scores = 5.83006
CFS merit scores = 5.82529
CFS merit scores = 5.82057
CFS merit scores = 5.81582
CFS merit scores = 5.81112
CFS merit scores = 5.80638
CFS merit scores = 5.80173
CFS merit scores = 5.79706
CFS merit scores = 5.79217
CFS merit scores = 5.78719
CFS merit scores = 5.7823
CFS merit scores = 5.77734
CFS merit scores = 5.77237
CFS merit scores = 5.76744
CFS merit scores = 5.76251
CFS merit scores = 5.75751
CFS merit scores = 5.75253
CFS merit scores = 5.74727
CFS merit scores = 5.74203
CFS merit scores = 5.73657
CFS merit scores = 5.7311
CFS merit scores = 5.72562
CFS merit scores = 5.72011
CFS merit scores = 5.71458
CFS merit scores = 5.70907
CFS merit scores = 5.70349
CFS merit scores = 5.69755
CFS merit scores = 5.69159
CFS merit scores = 5.68568
CFS merit scores = 5.67967
CFS merit scores = 5.67364
CFS merit scores = 5.66744
CFS merit scores = 5.66116
CFS merit scores = 5.65485
CFS merit scores = 5.64865
CFS merit scores = 5.64244
CFS merit scores = 5.63595
CFS merit scores = 5.62946
CFS merit scores = 5.62295
CFS merit scores = 5.61623
CFS merit scores = 5.60949
CFS merit scores = 5.60246
CFS merit scores = 5.59544
CFS merit scores = 5.58841
CFS merit scores = 5.58115
CFS merit scores = 5.57386
CFS merit scores = 5.56635
CFS merit scores = 5.55843
CFS merit scores = 5.55041
CFS merit scores = 5.54243
CFS merit scores = 5.53443
CFS merit scores = 5.52642
CFS merit scores = 5.51842
CFS merit scores = 5.50986
CFS merit scores = 5.50124
CFS merit scores = 5.4927
CFS merit scores = 5.48375
CFS merit scores = 5.47472
CFS merit scores = 5.46576
CFS merit scores = 5.4565
CFS merit scores = 5.44722
CFS merit scores = 5.43776
CFS merit scores = 5.42621
CFS merit scores = 5.41374
CFS merit scores = 5.40066
CFS merit scores = 5.38626
CFS merit scores = 5.37105
CFS merit scores = 5.34193
cnt = 1	feature = 81	correl = 0.454969	descr = Gibbs_of_Target_Sequence__Pos_19_Step_1
cnt = 2	feature = 2	correl = -0.147063	descr = Position_Specific_Bin_Base_0_Base_G
cnt = 3	feature = 852	correl = -0.0672022	descr = N_Gram_TGGC
cnt = 4	feature = 228	correl = 0.0333661	descr = N_Gram_ACT
cnt = 5	feature = 694	correl = -0.0287939	descr = N_Gram_GTCGG
cnt = 6	feature = 702	correl = -0.0405987	descr = N_Gram_GTGCC
cnt = 7	feature = 31	correl = -0.0421747	descr = Position_Specific_Bin_Base_11_Base_A
cnt = 8	feature = 504	correl = -0.0370156	descr = N_Gram_CTTAA
cnt = 9	feature = 878	correl = -0.0364469	descr = N_Gram_TTACG
cnt = 10	feature = 483	correl = -0.0503339	descr = N_Gram_CTCAA
cnt = 11	feature = 800	correl = -0.0270379	descr = N_Gram_TCGCG
cnt = 12	feature = 676	correl = -0.0503748	descr = N_Gram_GGTTA
cnt = 13	feature = 423	correl = -0.0240213	descr = N_Gram_CGACA
cnt = 14	feature = 739	correl = 0.0307677	descr = N_Gram_TACCG
cnt = 15	feature = 461	correl = 0.0293775	descr = N_Gram_CGTCT
cnt = 16	feature = 432	correl = -0.0323233	descr = N_Gram_CGCAA
cnt = 17	feature = 768	correl = 0.0247007	descr = N_Gram_TATGC
cnt = 18	feature = 799	correl = 0.0389657	descr = N_Gram_TCGCA
cnt = 19	feature = 427	correl = -0.0470609	descr = N_Gram_CGAGT
cnt = 20	feature = 534	correl = -0.0230603	descr = N_Gram_GACGG
cnt = 21	feature = 262	correl = 0.0308568	descr = N_Gram_AGTAA
cnt = 22	feature = 284	correl = -0.024136	descr = N_Gram_ATCCC
cnt = 23	feature = 697	correl = 0.0491873	descr = N_Gram_GTCTA
cnt = 24	feature = 505	correl = 0.0343976	descr = N_Gram_CTTAG
cnt = 25	feature = 767	correl = 0.0683243	descr = N_Gram_TATGA
cnt = 26	feature = 558	correl = 0.0301534	descr = N_Gram_GATTA
cnt = 27	feature = 882	correl = 0.0663025	descr = N_Gram_TTAGT
cnt = 28	feature = 865	correl = 0.0359968	descr = N_Gram_TGTCG
cnt = 29	feature = 354	correl = 0.0319448	descr = N_Gram_CATAG
cnt = 30	feature = 403	correl = 0.0287297	descr = N_Gram_CCGTC
cnt = 31	feature = 843	correl = -0.0297454	descr = N_Gram_TGCGC
cnt = 32	feature = 221	correl = -0.0215364	descr = N_Gram_ACGCA
cnt = 33	feature = 600	correl = -0.0379972	descr = N_Gram_GCGGG
cnt = 34	feature = 707	correl = -0.0599098	descr = N_Gram_GTGGG
cnt = 35	feature = 770	correl = 0.0295953	descr = N_Gram_TATGT
cnt = 36	feature = 260	correl = 0.0904519	descr = N_Gram_AGGTA
cnt = 37	feature = 526	correl = 0.0558423	descr = N_Gram_GACAA
cnt = 38	feature = 531	correl = -0.0440433	descr = N_Gram_GACCC
cnt = 39	feature = 490	correl = 0.034106	descr = N_Gram_CTCTA
cnt = 40	feature = 625	correl = 0.0372811	descr = N_Gram_GGAAT
cnt = 41	feature = 604	correl = -0.0604055	descr = N_Gram_GCGTT
cnt = 42	feature = 614	correl = -0.0372165	descr = N_Gram_GCTGA
cnt = 43	feature = 335	correl = -0.044907	descr = N_Gram_CACGG
cnt = 44	feature = 314	correl = 0.023138	descr = N_Gram_ATTGC
cnt = 45	feature = 541	correl = -0.0333335	descr = N_Gram_GAGAT
cnt = 46	feature = 732	correl = -0.0375029	descr = N_Gram_TAATC
cnt = 47	feature = 334	correl = -0.0307071	descr = N_Gram_CACGA
cnt = 48	feature = 681	correl = 0.0355165	descr = N_Gram_GTAAG
cnt = 49	feature = 565	correl = -0.060193	descr = N_Gram_GCAAT
cnt = 50	feature = 536	correl = 0.0689568	descr = N_Gram_GACTA
cnt = 51	feature = 406	correl = 0.0448209	descr = N_Gram_CCTAA
cnt = 52	feature = 304	correl = -0.0221279	descr = N_Gram_ATGTA
cnt = 53	feature = 916	correl = 0.0238285	descr = N_Gram_TTTAC
cnt = 54	feature = 601	correl = -0.0427984	descr = N_Gram_GCGGT
cnt = 55	feature = 271	correl = -0.0218159	descr = N_Gram_ATACA
cnt = 56	feature = 206	correl = 0.0470174	descr = N_Gram_ACAGT
cnt = 57	feature = 310	correl = 0.0403076	descr = N_Gram_ATTCG
cnt = 58	feature = 740	correl = 0.0379983	descr = N_Gram_TACCT
cnt = 59	feature = 709	correl = 0.0277266	descr = N_Gram_GTGTA
cnt = 60	feature = 47	correl = 0.0378871	descr = Position_Specific_Bin_Base_17_Base_A
cnt = 61	feature = 298	correl = 0.0220987	descr = N_Gram_ATGCA
cnt = 62	feature = 451	correl = -0.0582348	descr = N_Gram_CGGGG
cnt = 63	feature = 324	correl = 0.0443205	descr = N_Gram_CAAGC
cnt = 64	feature = 687	correl = 0.0479308	descr = N_Gram_GTCAA
cnt = 65	feature = 580	correl = -0.0546407	descr = N_Gram_GCCCC
cnt = 66	feature = 657	correl = -0.0872542	descr = N_Gram_GGGCC
cnt = 67	feature = 880	correl = 0.0609708	descr = N_Gram_TTAGA
cnt = 68	feature = 515	correl = -0.0259974	descr = N_Gram_GAAAA
cnt = 69	feature = 479	correl = 0.0647208	descr = N_Gram_CTATA
cnt = 70	feature = 476	correl = 0.0299688	descr = N_Gram_CTAGA
cnt = 71	feature = 752	correl = 0.0510696	descr = N_Gram_TAGCA
cnt = 72	feature = 590	correl = -0.0557502	descr = N_Gram_GCCTT
cnt = 73	feature = 394	correl = -0.0423004	descr = N_Gram_CCGAC
cnt = 74	feature = 396	correl = -0.0586538	descr = N_Gram_CCGAT
cnt = 75	feature = 540	correl = 0.0311124	descr = N_Gram_GAGAA
cnt = 76	feature = 231	correl = 0.0249798	descr = N_Gram_ACTAG
cnt = 77	feature = 313	correl = -0.0231806	descr = N_Gram_ATTGA
cnt = 78	feature = 820	correl = 0.0216317	descr = N_Gram_TCTGT
cnt = 79	feature = 489	correl = -0.0524161	descr = N_Gram_CTCGT
cnt = 80	feature = 848	correl = 0.0305685	descr = N_Gram_TGCTT
cnt = 81	feature = 586	correl = -0.0232895	descr = N_Gram_GCCGG
cnt = 82	feature = 545	correl = -0.0668399	descr = N_Gram_GAGGC
cnt = 83	feature = 277	correl = 0.0396822	descr = N_Gram_ATATA
cnt = 84	feature = 519	correl = -0.0472587	descr = N_Gram_GAAGA
cnt = 85	feature = 626	correl = 0.0256932	descr = N_Gram_GGACA
cnt = 86	feature = 39	correl = -0.0321778	descr = Position_Specific_Bin_Base_14_Base_C
cnt = 87	feature = 530	correl = -0.0405223	descr = N_Gram_GACCA
cnt = 88	feature = 7	correl = -0.0489259	descr = Position_Specific_Bin_Base_2_Base_A
cnt = 89	feature = 610	correl = -0.0486845	descr = N_Gram_GCTCC
cnt = 90	feature = 593	correl = -0.0437473	descr = N_Gram_GCGCA
cnt = 91	feature = 321	correl = 0.0752536	descr = N_Gram_CAACA
cnt = 92	feature = 288	correl = 0.0371642	descr = N_Gram_ATCGA
cnt = 93	feature = 876	correl = 0.0590329	descr = N_Gram_TTACA
cnt = 94	feature = 327	correl = -0.0236347	descr = N_Gram_CAATT
cnt = 95	feature = 438	correl = -0.0615769	descr = N_Gram_CGCGG
cnt = 96	feature = 612	correl = 0.0368267	descr = N_Gram_GCTCT
cnt = 97	feature = 4	correl = -0.0262092	descr = Position_Specific_Bin_Base_1_Base_C
cnt = 98	feature = 726	correl = 0.0529326	descr = N_Gram_TAAAC
cnt = 99	feature = 547	correl = -0.0226253	descr = N_Gram_GAGGT
cnt = 100	feature = 485	correl = 0.029988	descr = N_Gram_CTCAT
cnt = 101	feature = 705	correl = -0.0567607	descr = N_Gram_GTGGA
cnt = 102	feature = 481	correl = 0.0352958	descr = N_Gram_CTATG
cnt = 103	feature = 264	correl = 0.0892963	descr = N_Gram_AGTCG
cnt = 104	feature = 458	correl = 0.0292818	descr = N_Gram_CGTCA
cnt = 105	feature = 838	correl = 0.0283487	descr = N_Gram_TGCAT
cnt = 106	feature = 60	correl = -0.181844	descr = Position_Specific_Bin_Base_20_Base_G
cnt = 107	feature = 925	correl = 0.0535236	descr = N_Gram_TTTGT
cnt = 108	feature = 11	correl = 0.0675327	descr = Position_Specific_Bin_Base_3_Base_G
cnt = 109	feature = 270	correl = 0.0221989	descr = N_Gram_ATAAG
cnt = 110	feature = 316	correl = 0.0452548	descr = N_Gram_ATTGT
cnt = 111	feature = 337	correl = 0.0445031	descr = N_Gram_CACTC
cnt = 112	feature = 366	correl = -0.0374787	descr = N_Gram_CCAAA
cnt = 113	feature = 717	correl = -0.0252039	descr = N_Gram_GTTGC
cnt = 114	feature = 52	correl = -0.0610258	descr = Position_Specific_Bin_Base_18_Base_G
cnt = 115	feature = 856	correl = -0.0524743	descr = N_Gram_TGGGA
cnt = 116	feature = 220	correl = -0.0375172	descr = N_Gram_ACGAC
cnt = 117	feature = 703	correl = -0.031064	descr = N_Gram_GTGCG
cnt = 118	feature = 14	correl = -0.07136	descr = Position_Specific_Bin_Base_4_Base_C
cnt = 119	feature = 773	correl = 0.0228362	descr = N_Gram_TATTG
cnt = 120	feature = 714	correl = -0.0238204	descr = N_Gram_GTTCA
cnt = 121	feature = 17	correl = 0.0296634	descr = Position_Specific_Bin_Base_6_Base_A
cnt = 122	feature = 382	correl = -0.0567581	descr = N_Gram_CCCCG
cnt = 123	feature = 596	correl = -0.0353826	descr = N_Gram_GCGCT
cnt = 124	feature = 790	correl = 0.033046	descr = N_Gram_TCCGT
cnt = 125	feature = 341	correl = -0.0593673	descr = N_Gram_CAGAG
cnt = 126	feature = 579	correl = -0.0830159	descr = N_Gram_GCCCA
cnt = 127	feature = 828	correl = 0.0377702	descr = N_Gram_TGAAC
cnt = 128	feature = 348	correl = -0.100278	descr = N_Gram_CAGGG
cnt = 129	feature = 286	correl = 0.0248526	descr = N_Gram_ATCCT
cnt = 130	feature = 415	correl = -0.0556478	descr = N_Gram_CCTGC
cnt = 131	feature = 275	correl = 0.0456195	descr = N_Gram_ATAGG
cnt = 132	feature = 786	correl = 0.0442409	descr = N_Gram_TCCAT
cnt = 133	feature = 765	correl = 0.0540482	descr = N_Gram_TATCG
cnt = 134	feature = 659	correl = -0.0254563	descr = N_Gram_GGGCT
cnt = 135	feature = 57	correl = 0.0629268	descr = Position_Specific_Bin_Base_19_Base_T
cnt = 136	feature = 307	correl = 0.0254628	descr = N_Gram_ATTAG
cnt = 137	feature = 46	correl = -0.0594622	descr = Position_Specific_Bin_Base_16_Base_G
cnt = 138	feature = 907	correl = 0.0398937	descr = N_Gram_TTGGA
cnt = 139	feature = 721	correl = 0.0265224	descr = N_Gram_GTTTC
cnt = 140	feature = 779	correl = 0.0242294	descr = N_Gram_TCAAG
cnt = 141	feature = 646	correl = -0.0834023	descr = N_Gram_GGCGG
cnt = 142	feature = 640	correl = -0.0861605	descr = N_Gram_GGCCA
cnt = 143	feature = 663	correl = -0.0470395	descr = N_Gram_GGGGT
cnt = 144	feature = 345	correl = -0.0306485	descr = N_Gram_CAGCG
cnt = 145	feature = 0	correl = 0.0359073	descr = Position_Specific_Bin_Base_0_Base_A
cnt = 146	feature = 355	correl = 0.0268809	descr = N_Gram_CATAT
cnt = 147	feature = 389	correl = -0.0479438	descr = N_Gram_CCCTC
cnt = 148	feature = 791	correl = 0.0684264	descr = N_Gram_TCCTA
cnt = 149	feature = 511	correl = 0.0460087	descr = N_Gram_CTTGT
cnt = 150	feature = 49	correl = -0.0680719	descr = Position_Specific_Bin_Base_17_Base_G
cnt = 151	feature = 647	correl = -0.058523	descr = N_Gram_GGCGT
cnt = 152	feature = 493	correl = -0.0281384	descr = N_Gram_CTGAG
cnt = 153	feature = 814	correl = 0.0479459	descr = N_Gram_TCTCA
cnt = 154	feature = 927	correl = 0.0261996	descr = N_Gram_TTTTA
cnt = 155	feature = 308	correl = 0.0786281	descr = N_Gram_ATTAT
cnt = 156	feature = 653	correl = -0.0684294	descr = N_Gram_GGGAA
cnt = 157	feature = 627	correl = -0.0617935	descr = N_Gram_GGACC
cnt = 158	feature = 759	correl = 0.0693756	descr = N_Gram_TATAA
cnt = 159	feature = 537	correl = -0.0320414	descr = N_Gram_GACTC
cnt = 160	feature = 672	correl = -0.0358006	descr = N_Gram_GGTGA
cnt = 161	feature = 649	correl = -0.0550234	descr = N_Gram_GGCTG
cnt = 162	feature = 595	correl = -0.0866808	descr = N_Gram_GCGCG
cnt = 163	feature = 677	correl = -0.0531301	descr = N_Gram_GGTTG
cnt = 164	feature = 473	correl = 0.0428774	descr = N_Gram_CTACA
cnt = 165	feature = 383	correl = -0.0308051	descr = N_Gram_CCCCT
cnt = 166	feature = 904	correl = 0.0376613	descr = N_Gram_TTGCA
cnt = 167	feature = 598	correl = -0.0327191	descr = N_Gram_GCGGA
cnt = 168	feature = 42	correl = 0.069752	descr = Position_Specific_Bin_Base_15_Base_A
cnt = 169	feature = 350	correl = 0.0310385	descr = N_Gram_CAGTA
cnt = 170	feature = 16	correl = 0.0503412	descr = Position_Specific_Bin_Base_5_Base_T
cnt = 171	feature = 668	correl = 0.0568565	descr = N_Gram_GGTAA
cnt = 172	feature = 788	correl = -0.0314907	descr = N_Gram_TCCCA
cnt = 173	feature = 901	correl = 0.0652869	descr = N_Gram_TTGAA
cnt = 174	feature = 398	correl = -0.040361	descr = N_Gram_CCGCA
cnt = 175	feature = 589	correl = -0.0648497	descr = N_Gram_GCCTC
cnt = 176	feature = 753	correl = 0.0822683	descr = N_Gram_TAGCT
cnt = 177	feature = 8	correl = 0.0505531	descr = Position_Specific_Bin_Base_2_Base_C
cnt = 178	feature = 555	correl = -0.0427739	descr = N_Gram_GATGG
cnt = 179	feature = 217	correl = -0.0367822	descr = N_Gram_ACCGG
cnt = 180	feature = 5	correl = -0.0825557	descr = Position_Specific_Bin_Base_1_Base_G
cnt = 181	feature = 25	correl = -0.0234939	descr = Position_Specific_Bin_Base_9_Base_C
cnt = 182	feature = 669	correl = 0.0290156	descr = N_Gram_GGTCA
cnt = 183	feature = 695	correl = 0.0709309	descr = N_Gram_GTCGT
cnt = 184	feature = 685	correl = 0.0267	descr = N_Gram_GTATT
cnt = 185	feature = 831	correl = 0.0254329	descr = N_Gram_TGAGA
cnt = 186	feature = 834	correl = 0.0368928	descr = N_Gram_TGATC
cnt = 187	feature = 573	correl = 0.0367748	descr = N_Gram_GCATC
cnt = 188	feature = 624	correl = -0.0588961	descr = N_Gram_GGAAG
cnt = 189	feature = 582	correl = -0.0605027	descr = N_Gram_GCCCT
cnt = 190	feature = 662	correl = -0.0727692	descr = N_Gram_GGGGC
cnt = 191	feature = 283	correl = 0.0416714	descr = N_Gram_ATCCA
cnt = 192	feature = 344	correl = -0.0413031	descr = N_Gram_CAGCC
cnt = 193	feature = 556	correl = -0.0435685	descr = N_Gram_GATGT
cnt = 194	feature = 299	correl = 0.0422294	descr = N_Gram_ATGCT
cnt = 195	feature = 924	correl = 0.0375515	descr = N_Gram_TTTGG
cnt = 196	feature = 622	correl = -0.0386947	descr = N_Gram_GGAAA
cnt = 197	feature = 256	correl = -0.0297799	descr = N_Gram_AGGAG
cnt = 198	feature = 749	correl = 0.0536343	descr = N_Gram_TAGAC
cnt = 199	feature = 780	correl = 0.0322265	descr = N_Gram_TCACC
cnt = 200	feature = 254	correl = -0.0214251	descr = N_Gram_AGCTC
cnt = 201	feature = 23	correl = -0.088087	descr = Position_Specific_Bin_Base_8_Base_C
cnt = 202	feature = 502	correl = 0.05581	descr = N_Gram_CTGTT
cnt = 203	feature = 359	correl = 0.0400605	descr = N_Gram_CATGA
cnt = 204	feature = 55	correl = -0.115831	descr = Position_Specific_Bin_Base_19_Base_C
cnt = 205	feature = 292	correl = 0.0468474	descr = N_Gram_ATCTG
cnt = 206	feature = 38	correl = 0.11157	descr = Position_Specific_Bin_Base_14_Base_A
cnt = 207	feature = 35	correl = -0.0244617	descr = Position_Specific_Bin_Base_12_Base_C
cnt = 208	feature = 643	correl = -0.0317489	descr = N_Gram_GGCCT
cnt = 209	feature = 496	correl = -0.0452246	descr = N_Gram_CTGCC
cnt = 210	feature = 6	correl = 0.0275521	descr = Position_Specific_Bin_Base_1_Base_T
cnt = 211	feature = 654	correl = -0.0656479	descr = N_Gram_GGGAG
cnt = 212	feature = 21	correl = 0.0722772	descr = Position_Specific_Bin_Base_7_Base_T
cnt = 213	feature = 32	correl = -0.0530523	descr = Position_Specific_Bin_Base_11_Base_G
cnt = 214	feature = 812	correl = 0.038798	descr = N_Gram_TCTAT
cnt = 215	feature = 517	correl = -0.0268498	descr = N_Gram_GAACT
cnt = 216	feature = 568	correl = -0.0453997	descr = N_Gram_GCACG
cnt = 217	feature = 910	correl = 0.0497493	descr = N_Gram_TTGTA
cnt = 218	feature = 798	correl = 0.0442783	descr = N_Gram_TCGC
cnt = 219	feature = 577	correl = -0.0655626	descr = N_Gram_GCCAG
cnt = 220	feature = 1	correl = 0.102771	descr = Position_Specific_Bin_Base_0_Base_C
cnt = 221	feature = 706	correl = -0.0754493	descr = N_Gram_GTGGC
cnt = 222	feature = 911	correl = 0.026349	descr = N_Gram_TTGTC
cnt = 223	feature = 368	correl = -0.0627022	descr = N_Gram_CCACC
cnt = 224	feature = 243	correl = -0.0215737	descr = N_Gram_AGAGG
cnt = 225	feature = 789	correl = -0.0514006	descr = N_Gram_TCCCC
cnt = 226	feature = 755	correl = 0.0315348	descr = N_Gram_TAGT
cnt = 227	feature = 603	correl = -0.0675003	descr = N_Gram_GCGTC
cnt = 228	feature = 491	correl = -0.0220331	descr = N_Gram_CTCTC
cnt = 229	feature = 499	correl = -0.0220526	descr = N_Gram_CTGGG
cnt = 230	feature = 278	correl = 0.047576	descr = N_Gram_ATATG
cnt = 231	feature = 680	correl = 0.0542346	descr = N_Gram_GTAAA
cnt = 232	feature = 44	correl = 0.0745378	descr = Position_Specific_Bin_Base_16_Base_A
cnt = 233	feature = 794	correl = 0.045831	descr = N_Gram_TCCTT
cnt = 234	feature = 28	correl = -0.0796189	descr = Position_Specific_Bin_Base_10_Base_C
cnt = 235	feature = 574	correl = 0.0447432	descr = N_Gram_GCATT
cnt = 236	feature = 450	correl = -0.0646319	descr = N_Gram_CGGGC
cnt = 237	feature = 718	correl = -0.0294764	descr = N_Gram_GTTGG
cnt = 238	feature = 840	correl = -0.050016	descr = N_Gram_TGCCC
cnt = 239	feature = 774	correl = 0.0395249	descr = N_Gram_TATTT
cnt = 240	feature = 210	correl = 0.0244277	descr = N_Gram_ACATT
cnt = 241	feature = 470	correl = 0.0241523	descr = N_Gram_CTAA
cnt = 242	feature = 700	correl = 0.0374202	descr = N_Gram_GTGAA
cnt = 243	feature = 638	correl = -0.0334298	descr = N_Gram_GGCAG
cnt = 244	feature = 884	correl = 0.0423383	descr = N_Gram_TTATC
cnt = 245	feature = 837	correl = 0.0394733	descr = N_Gram_TGCAA
cnt = 246	feature = 446	correl = -0.0872732	descr = N_Gram_CGGCC
cnt = 247	feature = 510	correl = -0.0266417	descr = N_Gram_CTTGG
cnt = 248	feature = 492	correl = 0.0355478	descr = N_Gram_CTCTT
cnt = 249	feature = 875	correl = 0.0290211	descr = N_Gram_TTAC
cnt = 250	feature = 24	correl = 0.0687671	descr = Position_Specific_Bin_Base_8_Base_T
cnt = 251	feature = 452	correl = -0.0466502	descr = N_Gram_CGGGT
cnt = 252	feature = 917	correl = 0.0544387	descr = N_Gram_TTTAG
cnt = 253	feature = 33	correl = 0.11286	descr = Position_Specific_Bin_Base_11_Base_T
cnt = 254	feature = 708	correl = 0.0254118	descr = N_Gram_GTGT
cnt = 255	feature = 521	correl = 0.0373907	descr = N_Gram_GAAGG
cnt = 256	feature = 632	correl = -0.0420013	descr = N_Gram_GGATG
cnt = 257	feature = 56	correl = -0.124906	descr = Position_Specific_Bin_Base_19_Base_G
cnt = 258	feature = 213	correl = -0.0817516	descr = N_Gram_ACCAC
cnt = 259	feature = 796	correl = 0.0268411	descr = N_Gram_TCGA
cnt = 260	feature = 41	correl = 0.0728982	descr = Position_Specific_Bin_Base_14_Base_T
cnt = 261	feature = 9	correl = 0.122208	descr = Position_Specific_Bin_Base_2_Base_G
cnt = 262	feature = 58	correl = 0.366173	descr = Position_Specific_Bin_Base_20_Base_A
cnt = 263	feature = 696	correl = 0.0279279	descr = N_Gram_GTCT
cnt = 264	feature = 494	correl = 0.044157	descr = N_Gram_CTGAT
cnt = 265	feature = 358	correl = 0.0292319	descr = N_Gram_CATG
cnt = 266	feature = 650	correl = -0.0231776	descr = N_Gram_GGCTT
cnt = 267	feature = 815	correl = 0.0281054	descr = N_Gram_TCTCC
cnt = 268	feature = 738	correl = 0.038029	descr = N_Gram_TACC
cnt = 269	feature = 897	correl = 0.0892041	descr = N_Gram_TTCTG
cnt = 270	feature = 43	correl = -0.0399275	descr = Position_Specific_Bin_Base_15_Base_G
cnt = 271	feature = 616	correl = -0.0358114	descr = N_Gram_GCTGG
cnt = 272	feature = 772	correl = 0.0594775	descr = N_Gram_TATTC
cnt = 273	feature = 462	correl = 0.0240301	descr = N_Gram_CGTG
cnt = 274	feature = 229	correl = 0.0515418	descr = N_Gram_ACTA
cnt = 275	feature = 40	correl = -0.154096	descr = Position_Specific_Bin_Base_14_Base_G
cnt = 276	feature = 29	correl = -0.0531629	descr = Position_Specific_Bin_Base_10_Base_G
cnt = 277	feature = 823	correl = 0.0238778	descr = N_Gram_TCTTG
cnt = 278	feature = 15	correl = -0.0559338	descr = Position_Specific_Bin_Base_5_Base_C
cnt = 279	feature = 769	correl = 0.0347047	descr = N_Gram_TATGG
cnt = 280	feature = 263	correl = 0.03407	descr = N_Gram_AGTC
cnt = 281	feature = 819	correl = 0.034591	descr = N_Gram_TCTGG
cnt = 282	feature = 10	correl = -0.126621	descr = Position_Specific_Bin_Base_2_Base_T
cnt = 283	feature = 867	correl = 0.0309817	descr = N_Gram_TGTG
cnt = 284	feature = 606	correl = 0.0341885	descr = N_Gram_GCTA
cnt = 285	feature = 913	correl = 0.0448265	descr = N_Gram_TTGTT
cnt = 286	feature = 59	correl = -0.314185	descr = Position_Specific_Bin_Base_20_Base_C
cnt = 287	feature = 674	correl = -0.0974016	descr = N_Gram_GGTGG
cnt = 288	feature = 684	correl = 0.0252647	descr = N_Gram_GTAT
cnt = 289	feature = 554	correl = -0.0282659	descr = N_Gram_GATGA
cnt = 290	feature = 409	correl = -0.0221631	descr = N_Gram_CCTCA
cnt = 291	feature = 412	correl = -0.0760356	descr = N_Gram_CCTCT
cnt = 292	feature = 921	correl = 0.0413989	descr = N_Gram_TTTCT
cnt = 293	feature = 641	correl = -0.107252	descr = N_Gram_GGCCC
cnt = 294	feature = 658	correl = -0.0848546	descr = N_Gram_GGGCG
cnt = 295	feature = 631	correl = -0.0497923	descr = N_Gram_GGAGG
cnt = 296	feature = 701	correl = -0.045058	descr = N_Gram_GTGC
cnt = 297	feature = 857	correl = -0.0563053	descr = N_Gram_TGGGG
cnt = 298	feature = 818	correl = 0.0928901	descr = N_Gram_TCTGC
cnt = 299	feature = 751	correl = 0.0645506	descr = N_Gram_TAGC
cnt = 300	feature = 743	correl = 0.0512363	descr = N_Gram_TACT
cnt = 301	feature = 442	correl = -0.021884	descr = N_Gram_CGGA
cnt = 302	feature = 806	correl = 0.0528287	descr = N_Gram_TCGT
cnt = 303	feature = 645	correl = -0.0754111	descr = N_Gram_GGCGC
cnt = 304	feature = 522	correl = 0.0583837	descr = N_Gram_GAAT
cnt = 305	feature = 871	correl = 0.0655921	descr = N_Gram_TGTTT
cnt = 306	feature = 535	correl = 0.0375623	descr = N_Gram_GACT
cnt = 307	feature = 251	correl = -0.0500785	descr = N_Gram_AGCG
cnt = 308	feature = 729	correl = 0.071223	descr = N_Gram_TAAG
cnt = 309	feature = 525	correl = 0.0369199	descr = N_Gram_GACA
cnt = 310	feature = 273	correl = 0.0410528	descr = N_Gram_ATAG
cnt = 311	feature = 900	correl = 0.0581679	descr = N_Gram_TTGA
cnt = 312	feature = 735	correl = 0.040178	descr = N_Gram_TACA
cnt = 313	feature = 233	correl = 0.0484554	descr = N_Gram_ACTG
cnt = 314	feature = 258	correl = -0.0416937	descr = N_Gram_AGGG
cnt = 315	feature = 777	correl = 0.0218792	descr = N_Gram_TCAA
cnt = 316	feature = 889	correl = 0.0239942	descr = N_Gram_TTCC
cnt = 317	feature = 392	correl = -0.0985087	descr = N_Gram_CCGA
cnt = 318	feature = 436	correl = -0.0758098	descr = N_Gram_CGCG
cnt = 319	feature = 864	correl = 0.0309941	descr = N_Gram_TGTC
cnt = 320	feature = 792	correl = -0.0320976	descr = N_Gram_TCCTC
cnt = 321	feature = 249	correl = -0.0444326	descr = N_Gram_AGCC
cnt = 322	feature = 898	correl = 0.0471651	descr = N_Gram_TTCTT
cnt = 323	feature = 675	correl = -0.03054	descr = N_Gram_GGTT
cnt = 324	feature = 82	correl = 0.431022	descr = Gibbs_of_Target_Sequence__Pos_20_Step_1
cnt = 325	feature = 475	correl = 0.0616943	descr = N_Gram_CTAG
cnt = 326	feature = 514	correl = -0.0222298	descr = N_Gram_GAAA
cnt = 327	feature = 529	correl = -0.0693236	descr = N_Gram_GACC
cnt = 328	feature = 802	correl = -0.05458	descr = N_Gram_TCGG
cnt = 329	feature = 297	correl = 0.038053	descr = N_Gram_ATGC
cnt = 330	feature = 214	correl = -0.0366295	descr = N_Gram_ACCC
cnt = 331	feature = 583	correl = -0.0462521	descr = N_Gram_GCCG
cnt = 332	feature = 903	correl = 0.0463944	descr = N_Gram_TTGC
cnt = 333	feature = 346	correl = -0.0562806	descr = N_Gram_CAGG
cnt = 334	feature = 667	correl = 0.0287515	descr = N_Gram_GGTA
cnt = 335	feature = 306	correl = 0.0635065	descr = N_Gram_ATTA
cnt = 336	feature = 501	correl = 0.0429511	descr = N_Gram_CTGT
cnt = 337	feature = 478	correl = 0.0514618	descr = N_Gram_CTAT
cnt = 338	feature = 384	correl = -0.10853	descr = N_Gram_CCCG
cnt = 339	feature = 699	correl = 0.0234552	descr = N_Gram_GTGA
cnt = 340	feature = 692	correl = 0.0389828	descr = N_Gram_GTCG
cnt = 341	feature = 240	correl = 0.0295576	descr = N_Gram_AGAC
cnt = 342	feature = 518	correl = -0.02915	descr = N_Gram_GAAG
cnt = 343	feature = 74	correl = 0.0284121	descr = Gibbs_of_Target_Sequence__Pos_12_Step_1
cnt = 344	feature = 367	correl = -0.0507116	descr = N_Gram_CCAC
cnt = 345	feature = 679	correl = 0.0593341	descr = N_Gram_GTAA
cnt = 346	feature = 356	correl = 0.0254356	descr = N_Gram_CATC
cnt = 347	feature = 370	correl = -0.0842086	descr = N_Gram_CCAG
cnt = 348	feature = 704	correl = -0.0978076	descr = N_Gram_GTGG
cnt = 349	feature = 105	correl = -0.0577757	descr = Xue_Structure_Feature_A100
cnt = 350	feature = 79	correl = 0.105287	descr = Gibbs_of_Target_Sequence__Pos_17_Step_1
cnt = 351	feature = 915	correl = 0.0323899	descr = N_Gram_TTTA
cnt = 352	feature = 716	correl = -0.050425	descr = N_Gram_GTTG
cnt = 353	feature = 860	correl = 0.056141	descr = N_Gram_TGTA
cnt = 354	feature = 64	correl = -0.0314345	descr = Gibbs_of_Target_Sequence__Pos_1_Step_1
cnt = 355	feature = 311	correl = 0.0904501	descr = N_Gram_ATTCT
cnt = 356	feature = 922	correl = 0.0920452	descr = N_Gram_TTTG
cnt = 357	feature = 787	correl = -0.046991	descr = N_Gram_TCCC
cnt = 358	feature = 553	correl = -0.04007	descr = N_Gram_GATG
cnt = 359	feature = 660	correl = -0.0882218	descr = N_Gram_GGGG
cnt = 360	feature = 207	correl = 0.0738543	descr = N_Gram_ACAT
cnt = 361	feature = 613	correl = -0.0230936	descr = N_Gram_GCTG
cnt = 362	feature = 879	correl = 0.0491662	descr = N_Gram_TTAG
cnt = 363	feature = 665	correl = -0.0834309	descr = N_Gram_GGGTG
cnt = 364	feature = 813	correl = 0.0581741	descr = N_Gram_TCTC
cnt = 365	feature = 66	correl = 0.0915453	descr = Gibbs_of_Target_Sequence__Pos_4_Step_1
cnt = 366	feature = 809	correl = 0.0676454	descr = N_Gram_TCTA
cnt = 367	feature = 621	correl = -0.0494522	descr = N_Gram_GGAA
cnt = 368	feature = 926	correl = 0.0328692	descr = N_Gram_TTTT
cnt = 369	feature = 592	correl = -0.0707492	descr = N_Gram_GCGC
cnt = 370	feature = 508	correl = 0.0448195	descr = N_Gram_CTTG
cnt = 371	feature = 294	correl = 0.0409083	descr = N_Gram_ATGA
cnt = 372	feature = 65	correl = -0.160625	descr = Gibbs_of_Target_Sequence__Pos_2_Step_1
cnt = 373	feature = 766	correl = 0.0727525	descr = N_Gram_TATG
cnt = 374	feature = 70	correl = 0.0837438	descr = Gibbs_of_Target_Sequence__Pos_8_Step_1
cnt = 375	feature = 80	correl = 0.197882	descr = Gibbs_of_Target_Sequence__Pos_18_Step_1
cnt = 376	feature = 78	correl = 0.11928	descr = Gibbs_of_Target_Sequence__Pos_16_Step_1
cnt = 377	feature = 68	correl = 0.117023	descr = Gibbs_of_Target_Sequence__Pos_6_Step_1
cnt = 378	feature = 419	correl = -0.0617847	descr = N_Gram_CGA
cnt = 379	feature = 725	correl = 0.048755	descr = N_Gram_TAAA
cnt = 380	feature = 495	correl = -0.0220822	descr = N_Gram_CTGC
cnt = 381	feature = 71	correl = 0.10921	descr = Gibbs_of_Target_Sequence__Pos_9_Step_1
cnt = 382	feature = 75	correl = 0.120245	descr = Gibbs_of_Target_Sequence__Pos_13_Step_1
cnt = 383	feature = 73	correl = 0.0562411	descr = Gibbs_of_Target_Sequence__Pos_11_Step_1
cnt = 384	feature = 449	correl = -0.0847652	descr = N_Gram_CGGG
cnt = 385	feature = 655	correl = -0.123112	descr = N_Gram_GGGC
cnt = 386	feature = 319	correl = 0.0327635	descr = N_Gram_CAA
cnt = 387	feature = 909	correl = 0.0745535	descr = N_Gram_TTGT
cnt = 388	feature = 238	correl = 0.0239513	descr = N_Gram_AGA
cnt = 389	feature = 734	correl = 0.0598829	descr = N_Gram_TAC
cnt = 390	feature = 671	correl = -0.0844447	descr = N_Gram_GGTG
cnt = 391	feature = 869	correl = 0.0800258	descr = N_Gram_TGTT
cnt = 392	feature = 578	correl = -0.144943	descr = N_Gram_GCCC
cnt = 393	feature = 821	correl = 0.0628177	descr = N_Gram_TCTT
cnt = 394	feature = 678	correl = 0.0558567	descr = N_Gram_GTA
cnt = 395	feature = 539	correl = -0.0435251	descr = N_Gram_GAG
cnt = 396	feature = 77	correl = 0.0973518	descr = Gibbs_of_Target_Sequence__Pos_15_Step_1
cnt = 397	feature = 72	correl = 0.116144	descr = Gibbs_of_Target_Sequence__Pos_10_Step_1
cnt = 398	feature = 597	correl = -0.106245	descr = N_Gram_GCGG
cnt = 399	feature = 664	correl = -0.0544589	descr = N_Gram_GGGT
cnt = 400	feature = 894	correl = 0.0907275	descr = N_Gram_TTCT
cnt = 401	feature = 76	correl = 0.157174	descr = Gibbs_of_Target_Sequence__Pos_14_Step_1
cnt = 402	feature = 826	correl = 0.0759945	descr = N_Gram_TGA
cnt = 403	feature = 620	correl = -0.0635397	descr = N_Gram_GGA
cnt = 404	feature = 293	correl = 0.0254968	descr = N_Gram_ATG
cnt = 405	feature = 746	correl = 0.0826713	descr = N_Gram_TAG
cnt = 406	feature = 404	correl = -0.0473881	descr = N_Gram_CCT
cnt = 407	feature = 365	correl = -0.0738736	descr = N_Gram_CCA
cnt = 408	feature = 469	correl = 0.102437	descr = N_Gram_CTA
cnt = 409	feature = 775	correl = 0.0469245	descr = N_Gram_TC
cnt = 410	feature = 825	correl = 0.0604173	descr = N_Gram_TG
cnt = 411	feature = 724	correl = 0.0776464	descr = N_Gram_TAA
cnt = 412	feature = 430	correl = -0.0503886	descr = N_Gram_CGC
cnt = 413	feature = 859	correl = 0.083386	descr = N_Gram_TGT
cnt = 414	feature = 849	correl = -0.0399138	descr = N_Gram_TGG
cnt = 415	feature = 666	correl = -0.0416612	descr = N_Gram_GGT
cnt = 416	feature = 899	correl = 0.107937	descr = N_Gram_TTG
cnt = 417	feature = 634	correl = -0.171471	descr = N_Gram_GGC
cnt = 418	feature = 914	correl = 0.0850535	descr = N_Gram_TTT
cnt = 419	feature = 482	correl = -0.0299911	descr = N_Gram_CTC
cnt = 420	feature = 808	correl = 0.105698	descr = N_Gram_TCT
cnt = 421	feature = 305	correl = 0.120715	descr = N_Gram_ATT
cnt = 422	feature = 560	correl = -0.120091	descr = N_Gram_GC
cnt = 423	feature = 418	correl = -0.0958946	descr = N_Gram_CG
cnt = 424	feature = 83	correl = 0.232997	descr = PF_RNAi_Fold_Energy
cnt = 425	feature = 723	correl = 0.179107	descr = N_Gram_TA
cnt = 426	feature = 62	correl = 0.291789	descr = Gibbs_of_Target_Sequence_
num rows = 2188
num_elements = 934276
..*
optimization finished, #iter = 2353
nu = 0.260830
obj = -45.319594, rho = -0.851834
nSV = 993, nBSV = 274
num rows = 243
num_elements = 103761
*
optimization finished, #iter = 208
nu = 0.229123
obj = -4.758279, rho = -0.739605
nSV = 137, nBSV = 9
..*
optimization finished, #iter = 2353
nu = 0.260830
obj = -45.319594, rho = -0.851834
nSV = 993, nBSV = 274
CFS merit scores = 1.44852
CFS merit scores = 1.62016
CFS merit scores = 1.85202
CFS merit scores = 2.07775
CFS merit scores = 2.28316
CFS merit scores = 2.47237
CFS merit scores = 2.6421
CFS merit scores = 2.79751
CFS merit scores = 2.94524
CFS merit scores = 3.0836
CFS merit scores = 3.21525
CFS merit scores = 3.3406
CFS merit scores = 3.45995
CFS merit scores = 3.57432
CFS merit scores = 3.6843
CFS merit scores = 3.79016
CFS merit scores = 3.89194
CFS merit scores = 3.98996
CFS merit scores = 4.08315
CFS merit scores = 4.1734
CFS merit scores = 4.26077
CFS merit scores = 4.34458
CFS merit scores = 4.42513
CFS merit scores = 4.50259
CFS merit scores = 4.57575
CFS merit scores = 4.64579
CFS merit scores = 4.71351
CFS merit scores = 4.77749
CFS merit scores = 4.83799
CFS merit scores = 4.89522
CFS merit scores = 4.95012
CFS merit scores = 5.00192
CFS merit scores = 5.05183
CFS merit scores = 5.10032
CFS merit scores = 5.14631
CFS merit scores = 5.19056
CFS merit scores = 5.23268
CFS merit scores = 5.27322
CFS merit scores = 5.3125
CFS merit scores = 5.35052
CFS merit scores = 5.38518
CFS merit scores = 5.41935
CFS merit scores = 5.45271
CFS merit scores = 5.48518
CFS merit scores = 5.51663
CFS merit scores = 5.54665
CFS merit scores = 5.5759
CFS merit scores = 5.60433
CFS merit scores = 5.63183
CFS merit scores = 5.65842
CFS merit scores = 5.68428
CFS merit scores = 5.70901
CFS merit scores = 5.73217
CFS merit scores = 5.75492
CFS merit scores = 5.77654
CFS merit scores = 5.79728
CFS merit scores = 5.81742
CFS merit scores = 5.837
CFS merit scores = 5.85625
CFS merit scores = 5.87495
CFS merit scores = 5.89172
CFS merit scores = 5.90768
CFS merit scores = 5.92297
CFS merit scores = 5.9383
CFS merit scores = 5.95362
CFS merit scores = 5.96858
CFS merit scores = 5.98201
CFS merit scores = 5.99528
CFS merit scores = 6.00866
CFS merit scores = 6.02104
CFS merit scores = 6.0324
CFS merit scores = 6.04366
CFS merit scores = 6.0542
CFS merit scores = 6.06423
CFS merit scores = 6.07375
CFS merit scores = 6.08255
CFS merit scores = 6.09132
CFS merit scores = 6.09945
CFS merit scores = 6.10757
CFS merit scores = 6.11517
CFS merit scores = 6.12309
CFS merit scores = 6.13123
CFS merit scores = 6.13919
CFS merit scores = 6.14721
CFS merit scores = 6.15496
CFS merit scores = 6.16295
CFS merit scores = 6.17054
CFS merit scores = 6.1784
CFS merit scores = 6.18506
CFS merit scores = 6.19174
CFS merit scores = 6.19819
CFS merit scores = 6.2046
CFS merit scores = 6.21108
CFS merit scores = 6.21748
CFS merit scores = 6.22389
CFS merit scores = 6.22981
CFS merit scores = 6.23591
CFS merit scores = 6.24183
CFS merit scores = 6.24739
CFS merit scores = 6.253
CFS merit scores = 6.25845
CFS merit scores = 6.26406
CFS merit scores = 6.26905
CFS merit scores = 6.27409
CFS merit scores = 6.27918
CFS merit scores = 6.28443
CFS merit scores = 6.2893
CFS merit scores = 6.29403
CFS merit scores = 6.2985
CFS merit scores = 6.30275
CFS merit scores = 6.30717
CFS merit scores = 6.31122
CFS merit scores = 6.31514
CFS merit scores = 6.31847
CFS merit scores = 6.32093
CFS merit scores = 6.32344
CFS merit scores = 6.32586
CFS merit scores = 6.32842
CFS merit scores = 6.33071
CFS merit scores = 6.33334
CFS merit scores = 6.33586
CFS merit scores = 6.33846
CFS merit scores = 6.341
CFS merit scores = 6.34293
CFS merit scores = 6.34469
CFS merit scores = 6.34662
CFS merit scores = 6.34853
CFS merit scores = 6.35018
CFS merit scores = 6.35188
CFS merit scores = 6.35338
CFS merit scores = 6.355
CFS merit scores = 6.35628
CFS merit scores = 6.35757
CFS merit scores = 6.35888
CFS merit scores = 6.36011
CFS merit scores = 6.36135
CFS merit scores = 6.36207
CFS merit scores = 6.36261
CFS merit scores = 6.36323
CFS merit scores = 6.36402
CFS merit scores = 6.3649
CFS merit scores = 6.36538
CFS merit scores = 6.36562
CFS merit scores = 6.36551
CFS merit scores = 6.36549
CFS merit scores = 6.36562
CFS merit scores = 6.36574
CFS merit scores = 6.36572
CFS merit scores = 6.36576
CFS merit scores = 6.36565
CFS merit scores = 6.36539
CFS merit scores = 6.36502
CFS merit scores = 6.36469
CFS merit scores = 6.36431
CFS merit scores = 6.36389
CFS merit scores = 6.36334
CFS merit scores = 6.3627
CFS merit scores = 6.36221
CFS merit scores = 6.36169
CFS merit scores = 6.36091
CFS merit scores = 6.36027
CFS merit scores = 6.35962
CFS merit scores = 6.35889
CFS merit scores = 6.35794
CFS merit scores = 6.35709
CFS merit scores = 6.35607
CFS merit scores = 6.35501
CFS merit scores = 6.35399
CFS merit scores = 6.35287
CFS merit scores = 6.35176
CFS merit scores = 6.35066
CFS merit scores = 6.34954
CFS merit scores = 6.34844
CFS merit scores = 6.34728
CFS merit scores = 6.3461
CFS merit scores = 6.34488
CFS merit scores = 6.34374
CFS merit scores = 6.34272
CFS merit scores = 6.34172
CFS merit scores = 6.34074
CFS merit scores = 6.33974
CFS merit scores = 6.33843
CFS merit scores = 6.33716
CFS merit scores = 6.33593
CFS merit scores = 6.33465
CFS merit scores = 6.33328
CFS merit scores = 6.33183
CFS merit scores = 6.33031
CFS merit scores = 6.32874
CFS merit scores = 6.32711
CFS merit scores = 6.32552
CFS merit scores = 6.32397
CFS merit scores = 6.32247
CFS merit scores = 6.32106
CFS merit scores = 6.3194
CFS merit scores = 6.31766
CFS merit scores = 6.3159
CFS merit scores = 6.3142
CFS merit scores = 6.31245
CFS merit scores = 6.31078
CFS merit scores = 6.30904
CFS merit scores = 6.30737
CFS merit scores = 6.30571
CFS merit scores = 6.30384
CFS merit scores = 6.30204
CFS merit scores = 6.30026
CFS merit scores = 6.29844
CFS merit scores = 6.29674
CFS merit scores = 6.29497
CFS merit scores = 6.29324
CFS merit scores = 6.29157
CFS merit scores = 6.28993
CFS merit scores = 6.28825
CFS merit scores = 6.28659
CFS merit scores = 6.28493
CFS merit scores = 6.28322
CFS merit scores = 6.28147
CFS merit scores = 6.27975
CFS merit scores = 6.27814
CFS merit scores = 6.27643
CFS merit scores = 6.27474
CFS merit scores = 6.27307
CFS merit scores = 6.2714
CFS merit scores = 6.26962
CFS merit scores = 6.26775
CFS merit scores = 6.26592
CFS merit scores = 6.26389
CFS merit scores = 6.26188
CFS merit scores = 6.25995
CFS merit scores = 6.25811
CFS merit scores = 6.25626
CFS merit scores = 6.2542
CFS merit scores = 6.25218
CFS merit scores = 6.25001
CFS merit scores = 6.24785
CFS merit scores = 6.2457
CFS merit scores = 6.24358
CFS merit scores = 6.24148
CFS merit scores = 6.23942
CFS merit scores = 6.23735
CFS merit scores = 6.23517
CFS merit scores = 6.23301
CFS merit scores = 6.23086
CFS merit scores = 6.22865
CFS merit scores = 6.22628
CFS merit scores = 6.22405
CFS merit scores = 6.2216
CFS merit scores = 6.21924
CFS merit scores = 6.21698
CFS merit scores = 6.21458
CFS merit scores = 6.21224
CFS merit scores = 6.20959
CFS merit scores = 6.20694
CFS merit scores = 6.20426
CFS merit scores = 6.20161
CFS merit scores = 6.19902
CFS merit scores = 6.19644
CFS merit scores = 6.19387
CFS merit scores = 6.19116
CFS merit scores = 6.18847
CFS merit scores = 6.18576
CFS merit scores = 6.18291
CFS merit scores = 6.18004
CFS merit scores = 6.17706
CFS merit scores = 6.17399
CFS merit scores = 6.17096
CFS merit scores = 6.168
CFS merit scores = 6.16504
CFS merit scores = 6.16197
CFS merit scores = 6.15899
CFS merit scores = 6.15605
CFS merit scores = 6.153
CFS merit scores = 6.14982
CFS merit scores = 6.14661
CFS merit scores = 6.14311
CFS merit scores = 6.13966
CFS merit scores = 6.13615
CFS merit scores = 6.13249
CFS merit scores = 6.12883
CFS merit scores = 6.12519
CFS merit scores = 6.12152
CFS merit scores = 6.1179
CFS merit scores = 6.11434
CFS merit scores = 6.11078
CFS merit scores = 6.10722
CFS merit scores = 6.10374
CFS merit scores = 6.09999
CFS merit scores = 6.09593
CFS merit scores = 6.09194
CFS merit scores = 6.08797
CFS merit scores = 6.08393
CFS merit scores = 6.0799
CFS merit scores = 6.07599
CFS merit scores = 6.07201
CFS merit scores = 6.06811
CFS merit scores = 6.06422
CFS merit scores = 6.06034
CFS merit scores = 6.05648
CFS merit scores = 6.05272
CFS merit scores = 6.0488
CFS merit scores = 6.04494
CFS merit scores = 6.0411
CFS merit scores = 6.0371
CFS merit scores = 6.03312
CFS merit scores = 6.02907
CFS merit scores = 6.02507
CFS merit scores = 6.02102
CFS merit scores = 6.01704
CFS merit scores = 6.01306
CFS merit scores = 6.00907
CFS merit scores = 6.00503
CFS merit scores = 6.00094
CFS merit scores = 5.99681
CFS merit scores = 5.99255
CFS merit scores = 5.9883
CFS merit scores = 5.98405
CFS merit scores = 5.97977
CFS merit scores = 5.97551
CFS merit scores = 5.97131
CFS merit scores = 5.96717
CFS merit scores = 5.96301
CFS merit scores = 5.95889
CFS merit scores = 5.95467
CFS merit scores = 5.95042
CFS merit scores = 5.94607
CFS merit scores = 5.94169
CFS merit scores = 5.93733
CFS merit scores = 5.93283
CFS merit scores = 5.92835
CFS merit scores = 5.92383
CFS merit scores = 5.91934
CFS merit scores = 5.91482
CFS merit scores = 5.90995
CFS merit scores = 5.90505
CFS merit scores = 5.90016
CFS merit scores = 5.8953
CFS merit scores = 5.89043
CFS merit scores = 5.88556
CFS merit scores = 5.88069
CFS merit scores = 5.87582
CFS merit scores = 5.87079
CFS merit scores = 5.86578
CFS merit scores = 5.86085
CFS merit scores = 5.85595
CFS merit scores = 5.85099
CFS merit scores = 5.84601
CFS merit scores = 5.84105
CFS merit scores = 5.83605
CFS merit scores = 5.83108
CFS merit scores = 5.82615
CFS merit scores = 5.82112
CFS merit scores = 5.81618
CFS merit scores = 5.81122
CFS merit scores = 5.80624
CFS merit scores = 5.80127
CFS merit scores = 5.79618
CFS merit scores = 5.79106
CFS merit scores = 5.78583
CFS merit scores = 5.7806
CFS merit scores = 5.77538
CFS merit scores = 5.77021
CFS merit scores = 5.76497
CFS merit scores = 5.75972
CFS merit scores = 5.75449
CFS merit scores = 5.74931
CFS merit scores = 5.7442
CFS merit scores = 5.73911
CFS merit scores = 5.73398
CFS merit scores = 5.72877
CFS merit scores = 5.72357
CFS merit scores = 5.71837
CFS merit scores = 5.7132
CFS merit scores = 5.70807
CFS merit scores = 5.70284
CFS merit scores = 5.69759
CFS merit scores = 5.69227
CFS merit scores = 5.6868
CFS merit scores = 5.68131
CFS merit scores = 5.6754
CFS merit scores = 5.66944
CFS merit scores = 5.66335
CFS merit scores = 5.65721
CFS merit scores = 5.65095
CFS merit scores = 5.6443
CFS merit scores = 5.6375
CFS merit scores = 5.63038
CFS merit scores = 5.6232
CFS merit scores = 5.61584
CFS merit scores = 5.60842
CFS merit scores = 5.60065
CFS merit scores = 5.59279
CFS merit scores = 5.58487
CFS merit scores = 5.57704
CFS merit scores = 5.56883
CFS merit scores = 5.56
CFS merit scores = 5.55109
CFS merit scores = 5.54219
CFS merit scores = 5.5332
CFS merit scores = 5.52422
CFS merit scores = 5.51515
CFS merit scores = 5.506
CFS merit scores = 5.49697
CFS merit scores = 5.4871
CFS merit scores = 5.47686
CFS merit scores = 5.46632
CFS merit scores = 5.4545
CFS merit scores = 5.44263
CFS merit scores = 5.43051
CFS merit scores = 5.41733
CFS merit scores = 5.40288
CFS merit scores = 5.38766
CFS merit scores = 5.37229
CFS merit scores = 5.34174
cnt = 1	feature = 81	correl = 0.448525	descr = Gibbs_of_Target_Sequence__Pos_19_Step_1
cnt = 2	feature = 2	correl = -0.135476	descr = Position_Specific_Bin_Base_0_Base_G
cnt = 3	feature = 232	correl = 0.0593032	descr = N_Gram_ACTG
cnt = 4	feature = 284	correl = -0.0313814	descr = N_Gram_ATCCC
cnt = 5	feature = 687	correl = -0.0444613	descr = N_Gram_GTGC
cnt = 6	feature = 537	correl = -0.0275147	descr = N_Gram_GAGTT
cnt = 7	feature = 596	correl = 0.0453121	descr = N_Gram_GCTCT
cnt = 8	feature = 220	correl = -0.0306588	descr = N_Gram_ACGCG
cnt = 9	feature = 427	correl = -0.0343501	descr = N_Gram_CGCAA
cnt = 10	feature = 678	correl = -0.0352679	descr = N_Gram_GTCCG
cnt = 11	feature = 726	correl = -0.0322619	descr = N_Gram_TACG
cnt = 12	feature = 419	correl = -0.047651	descr = N_Gram_CGACG
cnt = 13	feature = 423	correl = -0.0312276	descr = N_Gram_CGATA
cnt = 14	feature = 492	correl = -0.0447515	descr = N_Gram_CTTAA
cnt = 15	feature = 545	correl = 0.0272731	descr = N_Gram_GATTA
cnt = 16	feature = 525	correl = 0.0680599	descr = N_Gram_GACTA
cnt = 17	feature = 458	correl = 0.0284994	descr = N_Gram_CGTTT
cnt = 18	feature = 289	correl = 0.0279479	descr = N_Gram_ATCGC
cnt = 19	feature = 681	correl = 0.0488617	descr = N_Gram_GTCGC
cnt = 20	feature = 664	correl = -0.0589472	descr = N_Gram_GGTTA
cnt = 21	feature = 451	correl = -0.030851	descr = N_Gram_CGTCG
cnt = 22	feature = 876	correl = 0.0348795	descr = N_Gram_TTCGC
cnt = 23	feature = 454	correl = -0.0364342	descr = N_Gram_CGTGG
cnt = 24	feature = 452	correl = 0.0293553	descr = N_Gram_CGTCT
cnt = 25	feature = 631	correl = -0.0645323	descr = N_Gram_GGCGG
cnt = 26	feature = 724	correl = 0.0225329	descr = N_Gram_TACCG
cnt = 27	feature = 655	correl = 0.038728	descr = N_Gram_GGTAA
cnt = 28	feature = 493	correl = 0.0275614	descr = N_Gram_CTTAG
cnt = 29	feature = 671	correl = 0.0320969	descr = N_Gram_GTACC
cnt = 30	feature = 823	correl = 0.0297931	descr = N_Gram_TGCGA
cnt = 31	feature = 711	correl = 0.0463699	descr = N_Gram_TAAAC
cnt = 32	feature = 449	correl = 0.0219318	descr = N_Gram_CGTCA
cnt = 33	feature = 721	correl = 0.0782106	descr = N_Gram_TACAA
cnt = 34	feature = 643	correl = -0.0887619	descr = N_Gram_GGGCC
cnt = 35	feature = 385	correl = -0.0544023	descr = N_Gram_CCGAA
cnt = 36	feature = 530	correl = -0.0335513	descr = N_Gram_GAGAT
cnt = 37	feature = 640	correl = -0.0276429	descr = N_Gram_GGGAT
cnt = 38	feature = 345	correl = -0.0478765	descr = N_Gram_CATAA
cnt = 39	feature = 752	correl = 0.0292382	descr = N_Gram_TATGT
cnt = 40	feature = 516	correl = 0.0509282	descr = N_Gram_GACAA
cnt = 41	feature = 501	correl = -0.0253875	descr = N_Gram_CTTTA
cnt = 42	feature = 446	correl = -0.0329931	descr = N_Gram_CGGTT
cnt = 43	feature = 751	correl = 0.0573999	descr = N_Gram_TATGA
cnt = 44	feature = 697	correl = 0.0358296	descr = N_Gram_GTGTT
cnt = 45	feature = 612	correl = -0.0559705	descr = N_Gram_GGACC
cnt = 46	feature = 772	correl = 0.0695408	descr = N_Gram_TCCTA
cnt = 47	feature = 622	correl = -0.0270102	descr = N_Gram_GGCAC
cnt = 48	feature = 593	correl = -0.0278001	descr = N_Gram_GCTCA
cnt = 49	feature = 683	correl = 0.0482207	descr = N_Gram_GTCTA
cnt = 50	feature = 865	correl = 0.0310416	descr = N_Gram_TTAGC
cnt = 51	feature = 275	correl = 0.0364714	descr = N_Gram_ATAGC
cnt = 52	feature = 610	correl = 0.0338232	descr = N_Gram_GGAAT
cnt = 53	feature = 580	correl = -0.053892	descr = N_Gram_GCGCA
cnt = 54	feature = 392	correl = -0.0400248	descr = N_Gram_CCGCT
cnt = 55	feature = 645	correl = -0.030693	descr = N_Gram_GGGCT
cnt = 56	feature = 526	correl = -0.0267162	descr = N_Gram_GACTC
cnt = 57	feature = 849	correl = 0.0317789	descr = N_Gram_TGTCG
cnt = 58	feature = 304	correl = -0.0250555	descr = N_Gram_ATTAA
cnt = 59	feature = 621	correl = -0.0796593	descr = N_Gram_GGCAA
cnt = 60	feature = 638	correl = -0.0635924	descr = N_Gram_GGGAA
cnt = 61	feature = 819	correl = 0.0348594	descr = N_Gram_TGCAT
cnt = 62	feature = 502	correl = 0.0223639	descr = N_Gram_CTTTC
cnt = 63	feature = 717	correl = -0.0524465	descr = N_Gram_TAATC
cnt = 64	feature = 729	correl = 0.0724479	descr = N_Gram_TACTA
cnt = 65	feature = 674	correl = 0.0505368	descr = N_Gram_GTCAA
cnt = 66	feature = 217	correl = -0.0418011	descr = N_Gram_ACGA
cnt = 67	feature = 435	correl = -0.0221894	descr = N_Gram_CGCTC
cnt = 68	feature = 590	correl = -0.0540768	descr = N_Gram_GCGTT
cnt = 69	feature = 48	correl = 0.0313336	descr = Position_Specific_Bin_Base_17_Base_A
cnt = 70	feature = 694	correl = -0.0258399	descr = N_Gram_GTGGT
cnt = 71	feature = 270	correl = -0.0398074	descr = N_Gram_AGTTC
cnt = 72	feature = 42	correl = 0.0730093	descr = Position_Specific_Bin_Base_15_Base_A
cnt = 73	feature = 238	correl = 0.0334709	descr = N_Gram_ACTTC
cnt = 74	feature = 343	correl = 0.0262846	descr = N_Gram_CAGTA
cnt = 75	feature = 406	correl = -0.0567998	descr = N_Gram_CCTGA
cnt = 76	feature = 432	correl = -0.0667833	descr = N_Gram_CGCGG
cnt = 77	feature = 336	correl = -0.0509491	descr = N_Gram_CAGAG
cnt = 78	feature = 418	correl = -0.0397861	descr = N_Gram_CGACC
cnt = 79	feature = 812	correl = 0.0284045	descr = N_Gram_TGAGA
cnt = 80	feature = 869	correl = 0.0306717	descr = N_Gram_TTATG
cnt = 81	feature = 394	correl = 0.0223372	descr = N_Gram_CCGGA
cnt = 82	feature = 311	correl = -0.0347685	descr = N_Gram_ATTGA
cnt = 83	feature = 672	correl = 0.0266662	descr = N_Gram_GTATT
cnt = 84	feature = 14	correl = 0.051592	descr = Position_Specific_Bin_Base_5_Base_T
cnt = 85	feature = 461	correl = 0.0648309	descr = N_Gram_CTAAG
cnt = 86	feature = 725	correl = 0.0303309	descr = N_Gram_TACCT
cnt = 87	feature = 31	correl = -0.0299383	descr = Position_Specific_Bin_Base_11_Base_C
cnt = 88	feature = 313	correl = 0.0470747	descr = N_Gram_ATTGT
cnt = 89	feature = 456	correl = -0.063598	descr = N_Gram_CGTTC
cnt = 90	feature = 403	correl = -0.0821039	descr = N_Gram_CCTCG
cnt = 91	feature = 789	correl = 0.0877673	descr = N_Gram_TCGTG
cnt = 92	feature = 231	correl = 0.0349428	descr = N_Gram_ACTCT
cnt = 93	feature = 308	correl = 0.0346323	descr = N_Gram_ATTCG
cnt = 94	feature = 702	correl = -0.0230247	descr = N_Gram_GTTGA
cnt = 95	feature = 534	correl = -0.068618	descr = N_Gram_GAGGC
cnt = 96	feature = 47	correl = -0.0668364	descr = Position_Specific_Bin_Base_16_Base_G
cnt = 97	feature = 860	correl = 0.0509286	descr = N_Gram_TTACA
cnt = 98	feature = 297	correl = 0.0320677	descr = N_Gram_ATGCT
cnt = 99	feature = 598	correl = -0.0248023	descr = N_Gram_GCTGA
cnt = 100	feature = 373	correl = -0.0357021	descr = N_Gram_CCCCA
cnt = 101	feature = 552	correl = -0.075261	descr = N_Gram_GCAAT
cnt = 102	feature = 25	correl = 0.0282277	descr = Position_Specific_Bin_Base_9_Base_T
cnt = 103	feature = 782	correl = 0.0520529	descr = N_Gram_TCGCT
cnt = 104	feature = 6	correl = 0.0587686	descr = Position_Specific_Bin_Base_2_Base_C
cnt = 105	feature = 4	correl = -0.0922977	descr = Position_Specific_Bin_Base_1_Base_G
cnt = 106	feature = 560	correl = -0.0503983	descr = N_Gram_GCATA
cnt = 107	feature = 587	correl = -0.0311351	descr = N_Gram_GCGGT
cnt = 108	feature = 550	correl = -0.0728835	descr = N_Gram_GCAAA
cnt = 109	feature = 278	correl = 0.0279739	descr = N_Gram_ATATA
cnt = 110	feature = 746	correl = 0.0301291	descr = N_Gram_TATAG
cnt = 111	feature = 627	correl = -0.0223575	descr = N_Gram_GGCCG
cnt = 112	feature = 909	correl = 0.0695173	descr = N_Gram_TTTGT
cnt = 113	feature = 740	correl = 0.0276865	descr = N_Gram_TAGGC
cnt = 114	feature = 260	correl = -0.0343514	descr = N_Gram_AGGTG
cnt = 115	feature = 798	correl = 0.0476545	descr = N_Gram_TCTCT
cnt = 116	feature = 567	correl = -0.0810307	descr = N_Gram_GCCCA
cnt = 117	feature = 58	correl = 0.0629845	descr = Position_Specific_Bin_Base_19_Base_T
cnt = 118	feature = 207	correl = 0.0706706	descr = N_Gram_ACATG
cnt = 119	feature = 879	correl = 0.0535895	descr = N_Gram_TTCTA
cnt = 120	feature = 16	correl = -0.046843	descr = Position_Specific_Bin_Base_6_Base_C
cnt = 121	feature = 292	correl = 0.0222453	descr = N_Gram_ATCTG
cnt = 122	feature = 749	correl = 0.0461481	descr = N_Gram_TATCG
cnt = 123	feature = 327	correl = 0.0226396	descr = N_Gram_CACAG
cnt = 124	feature = 305	correl = 0.0217539	descr = N_Gram_ATTAG
cnt = 125	feature = 335	correl = -0.0517138	descr = N_Gram_CAGAC
cnt = 126	feature = 649	correl = -0.0569543	descr = N_Gram_GGGGT
cnt = 127	feature = 705	correl = -0.0244854	descr = N_Gram_GTTGT
cnt = 128	feature = 696	correl = 0.0335047	descr = N_Gram_GTGTA
cnt = 129	feature = 733	correl = 0.028644	descr = N_Gram_TAGAA
cnt = 130	feature = 505	correl = -0.0259482	descr = N_Gram_GAAAG
cnt = 131	feature = 892	correl = 0.0577896	descr = N_Gram_TTGGA
cnt = 132	feature = 911	correl = 0.0427167	descr = N_Gram_TTTTA
cnt = 133	feature = 759	correl = 0.0305702	descr = N_Gram_TCACC
cnt = 134	feature = 554	correl = -0.0384744	descr = N_Gram_GCACC
cnt = 135	feature = 603	correl = -0.0626447	descr = N_Gram_GCTTT
cnt = 136	feature = 248	correl = -0.0483087	descr = N_Gram_AGCCC
cnt = 137	feature = 595	correl = -0.0314762	descr = N_Gram_GCTCG
cnt = 138	feature = 0	correl = 0.036685	descr = Position_Specific_Bin_Base_0_Base_A
cnt = 139	feature = 39	correl = -0.0352653	descr = Position_Specific_Bin_Base_14_Base_C
cnt = 140	feature = 359	correl = -0.0498281	descr = N_Gram_CCAAA
cnt = 141	feature = 809	correl = 0.0432749	descr = N_Gram_TGAAC
cnt = 142	feature = 770	correl = -0.0267563	descr = N_Gram_TCCCG
cnt = 143	feature = 62	correl = 0.1139	descr = Position_Specific_Bin_Base_20_Base_T
cnt = 144	feature = 669	correl = 0.0365787	descr = N_Gram_GTAAG
cnt = 145	feature = 625	correl = -0.0833224	descr = N_Gram_GGCCA
cnt = 146	feature = 254	correl = -0.0278931	descr = N_Gram_AGGCA
cnt = 147	feature = 703	correl = -0.0310764	descr = N_Gram_GTTGC
cnt = 148	feature = 286	correl = 0.0307883	descr = N_Gram_ATCCT
cnt = 149	feature = 796	correl = 0.0567229	descr = N_Gram_TCTCA
cnt = 150	feature = 815	correl = 0.0251498	descr = N_Gram_TGATC
cnt = 151	feature = 438	correl = -0.0379478	descr = N_Gram_CGGCA
cnt = 152	feature = 738	correl = 0.0725618	descr = N_Gram_TAGCT
cnt = 153	feature = 831	correl = 0.0332032	descr = N_Gram_TGGAC
cnt = 154	feature = 536	correl = 0.0453478	descr = N_Gram_GAGTC
cnt = 155	feature = 21	correl = 0.0484259	descr = Position_Specific_Bin_Base_7_Base_T
cnt = 156	feature = 23	correl = -0.0911283	descr = Position_Specific_Bin_Base_8_Base_C
cnt = 157	feature = 907	correl = 0.0227908	descr = N_Gram_TTTGC
cnt = 158	feature = 766	correl = 0.0529698	descr = N_Gram_TCCAT
cnt = 159	feature = 569	correl = -0.0844032	descr = N_Gram_GCCCG
cnt = 160	feature = 634	correl = -0.0660524	descr = N_Gram_GGCTG
cnt = 161	feature = 499	correl = 0.0566167	descr = N_Gram_CTTGT
cnt = 162	feature = 9	correl = 0.0552538	descr = Position_Specific_Bin_Base_3_Base_G
cnt = 163	feature = 838	correl = -0.0521806	descr = N_Gram_TGGGA
cnt = 164	feature = 341	correl = -0.0860977	descr = N_Gram_CAGGG
cnt = 165	feature = 52	correl = 0.0468121	descr = Position_Specific_Bin_Base_18_Base_A
cnt = 166	feature = 734	correl = 0.0586908	descr = N_Gram_TAGAC
cnt = 167	feature = 32	correl = -0.0505673	descr = Position_Specific_Bin_Base_11_Base_G
cnt = 168	feature = 718	correl = 0.0483371	descr = N_Gram_TAATT
cnt = 169	feature = 794	correl = 0.0367789	descr = N_Gram_TCTAT
cnt = 170	feature = 755	correl = 0.0454596	descr = N_Gram_TATTT
cnt = 171	feature = 802	correl = 0.0259982	descr = N_Gram_TCTGT
cnt = 172	feature = 786	correl = -0.0569499	descr = N_Gram_TCGGG
cnt = 173	feature = 657	correl = 0.0331339	descr = N_Gram_GGTCA
cnt = 174	feature = 535	correl = -0.0343259	descr = N_Gram_GAGGG
cnt = 175	feature = 431	correl = -0.0746664	descr = N_Gram_CGCGC
cnt = 176	feature = 264	correl = 0.0938962	descr = N_Gram_AGTCG
cnt = 177	feature = 821	correl = -0.0643664	descr = N_Gram_TGCCC
cnt = 178	feature = 283	correl = 0.0575154	descr = N_Gram_ATCCA
cnt = 179	feature = 11	correl = 0.0768797	descr = Position_Specific_Bin_Base_4_Base_A
cnt = 180	feature = 366	correl = -0.0437099	descr = N_Gram_CCATA
cnt = 181	feature = 35	correl = -0.0269045	descr = Position_Specific_Bin_Base_12_Base_C
cnt = 182	feature = 235	correl = 0.0225134	descr = N_Gram_ACTGG
cnt = 183	feature = 514	correl = 0.0347709	descr = N_Gram_GAATT
cnt = 184	feature = 506	correl = 0.0338124	descr = N_Gram_GAAAT
cnt = 185	feature = 539	correl = 0.0694802	descr = N_Gram_GATAT
cnt = 186	feature = 464	correl = 0.0770369	descr = N_Gram_CTACT
cnt = 187	feature = 28	correl = -0.0579378	descr = Position_Specific_Bin_Base_10_Base_G
cnt = 188	feature = 589	correl = -0.0717455	descr = N_Gram_GCGTC
cnt = 189	feature = 44	correl = -0.0320721	descr = Position_Specific_Bin_Base_15_Base_T
cnt = 190	feature = 55	correl = 0.17796	descr = Position_Specific_Bin_Base_19_Base_A
cnt = 191	feature = 679	correl = -0.0519645	descr = N_Gram_GTCCT
cnt = 192	feature = 555	correl = -0.0412938	descr = N_Gram_GCACG
cnt = 193	feature = 572	correl = -0.0332641	descr = N_Gram_GCCGA
cnt = 194	feature = 647	correl = -0.0438832	descr = N_Gram_GGGGA
cnt = 195	feature = 660	correl = -0.0285706	descr = N_Gram_GGTGA
cnt = 196	feature = 382	correl = -0.0692769	descr = N_Gram_CCCTG
cnt = 197	feature = 677	correl = -0.0433177	descr = N_Gram_GTCCC
cnt = 198	feature = 365	correl = -0.0476263	descr = N_Gram_CCAGG
cnt = 199	feature = 473	correl = 0.0235484	descr = N_Gram_CTCAT
cnt = 200	feature = 404	correl = -0.0624927	descr = N_Gram_CCTCT
cnt = 201	feature = 788	correl = 0.0239388	descr = N_Gram_TCGTC
cnt = 202	feature = 243	correl = 0.0505172	descr = N_Gram_AGAGT
cnt = 203	feature = 214	correl = -0.0230261	descr = N_Gram_ACCG
cnt = 204	feature = 510	correl = -0.0322745	descr = N_Gram_GAAGC
cnt = 205	feature = 288	correl = 0.0400925	descr = N_Gram_ATCGA
cnt = 206	feature = 17	correl = 0.032018	descr = Position_Specific_Bin_Base_6_Base_G
cnt = 207	feature = 840	correl = 0.0341252	descr = N_Gram_TGGTC
cnt = 208	feature = 1	correl = 0.106362	descr = Position_Specific_Bin_Base_0_Base_C
cnt = 209	feature = 850	correl = 0.0321664	descr = N_Gram_TGTCT
cnt = 210	feature = 675	correl = -0.0213989	descr = N_Gram_GTCAC
cnt = 211	feature = 41	correl = 0.0738021	descr = Position_Specific_Bin_Base_14_Base_T
cnt = 212	feature = 903	correl = 0.0353306	descr = N_Gram_TTTCC
cnt = 213	feature = 49	correl = -0.0291772	descr = Position_Specific_Bin_Base_17_Base_C
cnt = 214	feature = 582	correl = -0.0339419	descr = N_Gram_GCGCT
cnt = 215	feature = 665	correl = -0.0709925	descr = N_Gram_GGTTG
cnt = 216	feature = 490	correl = 0.0454272	descr = N_Gram_CTGTT
cnt = 217	feature = 489	correl = 0.0230164	descr = N_Gram_CTGTG
cnt = 218	feature = 10	correl = -0.082375	descr = Position_Specific_Bin_Base_3_Base_T
cnt = 219	feature = 481	correl = -0.0387203	descr = N_Gram_CTGAG
cnt = 220	feature = 24	correl = 0.0623025	descr = Position_Specific_Bin_Base_8_Base_T
cnt = 221	feature = 568	correl = -0.0659391	descr = N_Gram_GCCCC
cnt = 222	feature = 20	correl = -0.126465	descr = Position_Specific_Bin_Base_7_Base_C
cnt = 223	feature = 279	correl = 0.033341	descr = N_Gram_ATATG
cnt = 224	feature = 56	correl = -0.121187	descr = Position_Specific_Bin_Base_19_Base_C
cnt = 225	feature = 59	correl = 0.362755	descr = Position_Specific_Bin_Base_20_Base_A
cnt = 226	feature = 346	correl = -0.0445524	descr = N_Gram_CATAC
cnt = 227	feature = 707	correl = 0.0564298	descr = N_Gram_GTTTG
cnt = 228	feature = 29	correl = 0.0592604	descr = Position_Specific_Bin_Base_10_Base_T
cnt = 229	feature = 8	correl = -0.141526	descr = Position_Specific_Bin_Base_2_Base_T
cnt = 230	feature = 355	correl = 0.0645142	descr = N_Gram_CATTA
cnt = 231	feature = 541	correl = -0.0262477	descr = N_Gram_GATGA
cnt = 232	feature = 769	correl = -0.0327263	descr = N_Gram_TCCCC
cnt = 233	feature = 632	correl = -0.0510936	descr = N_Gram_GGCGT
cnt = 234	feature = 46	correl = -0.044867	descr = Position_Specific_Bin_Base_16_Base_C
cnt = 235	feature = 716	correl = 0.0481188	descr = N_Gram_TAAGG
cnt = 236	feature = 519	correl = -0.043441	descr = N_Gram_GACCA
cnt = 237	feature = 15	correl = 0.0363669	descr = Position_Specific_Bin_Base_6_Base_A
cnt = 238	feature = 792	correl = 0.0526826	descr = N_Gram_TCTAC
cnt = 239	feature = 600	correl = -0.0467015	descr = N_Gram_GCTGG
cnt = 240	feature = 565	correl = -0.0672957	descr = N_Gram_GCCAG
cnt = 241	feature = 901	correl = 0.0500357	descr = N_Gram_TTTAG
cnt = 242	feature = 33	correl = 0.122367	descr = Position_Specific_Bin_Base_11_Base_T
cnt = 243	feature = 768	correl = -0.0315201	descr = N_Gram_TCCCA
cnt = 244	feature = 233	correl = 0.06891	descr = N_Gram_ACTGA
cnt = 245	feature = 834	correl = -0.0582154	descr = N_Gram_TGGCC
cnt = 246	feature = 367	correl = -0.0272801	descr = N_Gram_CCATC
cnt = 247	feature = 685	correl = 0.0374491	descr = N_Gram_GTGAA
cnt = 248	feature = 775	correl = 0.06636	descr = N_Gram_TCCTT
cnt = 249	feature = 698	correl = -0.02971	descr = N_Gram_GTTA
cnt = 250	feature = 880	correl = 0.0462902	descr = N_Gram_TTCTC
cnt = 251	feature = 826	correl = 0.0417245	descr = N_Gram_TGCTA
cnt = 252	feature = 800	correl = 0.0744047	descr = N_Gram_TCTGC
cnt = 253	feature = 852	correl = 0.0707239	descr = N_Gram_TGTGT
cnt = 254	feature = 40	correl = -0.148796	descr = Position_Specific_Bin_Base_14_Base_G
cnt = 255	feature = 658	correl = -0.0599121	descr = N_Gram_GGTCC
cnt = 256	feature = 26	correl = 0.0648651	descr = Position_Specific_Bin_Base_10_Base_A
cnt = 257	feature = 229	correl = 0.0763644	descr = N_Gram_ACTAC
cnt = 258	feature = 613	correl = 0.0350723	descr = N_Gram_GGACT
cnt = 259	feature = 251	correl = 0.0219816	descr = N_Gram_AGCT
cnt = 260	feature = 662	correl = -0.084978	descr = N_Gram_GGTGG
cnt = 261	feature = 43	correl = -0.0382515	descr = Position_Specific_Bin_Base_15_Base_G
cnt = 262	feature = 859	correl = 0.024249	descr = N_Gram_TTAC
cnt = 263	feature = 45	correl = 0.0941542	descr = Position_Specific_Bin_Base_16_Base_A
cnt = 264	feature = 258	correl = -0.096495	descr = N_Gram_AGGGC
cnt = 265	feature = 57	correl = -0.124988	descr = Position_Specific_Bin_Base_19_Base_G
cnt = 266	feature = 294	correl = 0.0286774	descr = N_Gram_ATGAA
cnt = 267	feature = 358	correl = -0.0295198	descr = N_Gram_CCAA
cnt = 268	feature = 864	correl = 0.0518956	descr = N_Gram_TTAGA
cnt = 269	feature = 736	correl = 0.07612	descr = N_Gram_TAGC
cnt = 270	feature = 60	correl = -0.31334	descr = Position_Specific_Bin_Base_20_Base_C
cnt = 271	feature = 867	correl = 0.0433302	descr = N_Gram_TTAT
cnt = 272	feature = 426	correl = -0.0395642	descr = N_Gram_CGCA
cnt = 273	feature = 527	correl = 0.0491358	descr = N_Gram_GACTG
cnt = 274	feature = 315	correl = 0.0417597	descr = N_Gram_ATTTT
cnt = 275	feature = 884	correl = 0.0378238	descr = N_Gram_TTGA
cnt = 276	feature = 531	correl = -0.027193	descr = N_Gram_GAGC
cnt = 277	feature = 704	correl = -0.0332756	descr = N_Gram_GTTGG
cnt = 278	feature = 495	correl = 0.0412742	descr = N_Gram_CTTCT
cnt = 279	feature = 370	correl = -0.0731085	descr = N_Gram_CCCAG
cnt = 280	feature = 482	correl = 0.0379906	descr = N_Gram_CTGAT
cnt = 281	feature = 818	correl = 0.0381273	descr = N_Gram_TGCA
cnt = 282	feature = 723	correl = 0.0309177	descr = N_Gram_TACC
cnt = 283	feature = 898	correl = 0.0599068	descr = N_Gram_TTGTT
cnt = 284	feature = 240	correl = 0.0456574	descr = N_Gram_AGACA
cnt = 285	feature = 64	correl = 0.0898249	descr = Gibbs_of_Target_Sequence__Pos_0_Step_1
cnt = 286	feature = 773	correl = -0.0274226	descr = N_Gram_TCCTC
cnt = 287	feature = 249	correl = -0.0349309	descr = N_Gram_AGCG
cnt = 288	feature = 273	correl = 0.0425302	descr = N_Gram_ATAG
cnt = 289	feature = 626	correl = -0.112088	descr = N_Gram_GGCCC
cnt = 290	feature = 779	correl = 0.0490702	descr = N_Gram_TCGC
cnt = 291	feature = 843	correl = 0.0607986	descr = N_Gram_TGTA
cnt = 292	feature = 540	correl = -0.053251	descr = N_Gram_GATG
cnt = 293	feature = 881	correl = 0.086888	descr = N_Gram_TTCTG
cnt = 294	feature = 430	correl = -0.0926276	descr = N_Gram_CGCG
cnt = 295	feature = 606	correl = -0.0358128	descr = N_Gram_GGAA
cnt = 296	feature = 82	correl = 0.421589	descr = Gibbs_of_Target_Sequence__Pos_20_Step_1
cnt = 297	feature = 334	correl = -0.059169	descr = N_Gram_CAGA
cnt = 298	feature = 549	correl = -0.0695133	descr = N_Gram_GCAA
cnt = 299	feature = 263	correl = 0.0356373	descr = N_Gram_AGTC
cnt = 300	feature = 654	correl = 0.0310147	descr = N_Gram_GGTA
cnt = 301	feature = 614	correl = -0.0475863	descr = N_Gram_GGAG
cnt = 302	feature = 904	correl = 0.0623761	descr = N_Gram_TTTCT
cnt = 303	feature = 633	correl = -0.0572201	descr = N_Gram_GGCT
cnt = 304	feature = 739	correl = 0.0227476	descr = N_Gram_TAGG
cnt = 305	feature = 875	correl = 0.0393284	descr = N_Gram_TTCG
cnt = 306	feature = 695	correl = 0.0295919	descr = N_Gram_GTGT
cnt = 307	feature = 210	correl = -0.0378198	descr = N_Gram_ACCA
cnt = 308	feature = 228	correl = 0.0456891	descr = N_Gram_ACTA
cnt = 309	feature = 553	correl = -0.0287776	descr = N_Gram_GCAC
cnt = 310	feature = 714	correl = 0.0652952	descr = N_Gram_TAAG
cnt = 311	feature = 442	correl = -0.062397	descr = N_Gram_CGGG
cnt = 312	feature = 475	correl = -0.0731856	descr = N_Gram_CTCG
cnt = 313	feature = 684	correl = 0.0356436	descr = N_Gram_GTGA
cnt = 314	feature = 337	correl = -0.0492767	descr = N_Gram_CAGC
cnt = 315	feature = 646	correl = -0.0909727	descr = N_Gram_GGGG
cnt = 316	feature = 825	correl = 0.0341259	descr = N_Gram_TGCT
cnt = 317	feature = 848	correl = 0.0343662	descr = N_Gram_TGTC
cnt = 318	feature = 515	correl = 0.0315945	descr = N_Gram_GACA
cnt = 319	feature = 508	correl = -0.0274072	descr = N_Gram_GAAG
cnt = 320	feature = 79	correl = 0.0955657	descr = Gibbs_of_Target_Sequence__Pos_17_Step_1
cnt = 321	feature = 667	correl = 0.0420306	descr = N_Gram_GTAA
cnt = 322	feature = 496	correl = 0.056285	descr = N_Gram_CTTG
cnt = 323	feature = 663	correl = -0.0441347	descr = N_Gram_GGTT
cnt = 324	feature = 680	correl = 0.0557464	descr = N_Gram_GTCG
cnt = 325	feature = 753	correl = 0.0641284	descr = N_Gram_TATT
cnt = 326	feature = 409	correl = 0.0385306	descr = N_Gram_CCTT
cnt = 327	feature = 478	correl = 0.0251489	descr = N_Gram_CTCT
cnt = 328	feature = 389	correl = -0.0489153	descr = N_Gram_CCGC
cnt = 329	feature = 765	correl = 0.0284397	descr = N_Gram_TCCA
cnt = 330	feature = 65	correl = -0.0418686	descr = Gibbs_of_Target_Sequence__Pos_1_Step_1
cnt = 331	feature = 206	correl = 0.063513	descr = N_Gram_ACAT
cnt = 332	feature = 787	correl = 0.0528745	descr = N_Gram_TCGT
cnt = 333	feature = 384	correl = -0.101758	descr = N_Gram_CCGA
cnt = 334	feature = 579	correl = -0.0545494	descr = N_Gram_GCGC
cnt = 335	feature = 518	correl = -0.0662967	descr = N_Gram_GACC
cnt = 336	feature = 592	correl = -0.0253272	descr = N_Gram_GCTC
cnt = 337	feature = 256	correl = -0.0515914	descr = N_Gram_AGGG
cnt = 338	feature = 706	correl = 0.0503992	descr = N_Gram_GTTT
cnt = 339	feature = 316	correl = -0.0262528	descr = N_Gram_CAAA
cnt = 340	feature = 620	correl = -0.0768101	descr = N_Gram_GGCA
cnt = 341	feature = 293	correl = 0.0357023	descr = N_Gram_ATGA
cnt = 342	feature = 105	correl = -0.0709674	descr = Xue_Structure_Feature_A100
cnt = 343	feature = 303	correl = 0.0483675	descr = N_Gram_ATTA
cnt = 344	feature = 277	correl = 0.0805155	descr = N_Gram_ATAT
cnt = 345	feature = 583	correl = -0.0880488	descr = N_Gram_GCGG
cnt = 346	feature = 597	correl = -0.0260742	descr = N_Gram_GCTG
cnt = 347	feature = 732	correl = 0.0529332	descr = N_Gram_TAGA
cnt = 348	feature = 66	correl = -0.172686	descr = Gibbs_of_Target_Sequence__Pos_2_Step_1
cnt = 349	feature = 891	correl = 0.0233218	descr = N_Gram_TTGG
cnt = 350	feature = 348	correl = 0.0241767	descr = N_Gram_CATC
cnt = 351	feature = 71	correl = 0.0723653	descr = Gibbs_of_Target_Sequence__Pos_8_Step_1
cnt = 352	feature = 791	correl = 0.071727	descr = N_Gram_TCTA
cnt = 353	feature = 767	correl = -0.0361798	descr = N_Gram_TCCC
cnt = 354	feature = 494	correl = 0.0316758	descr = N_Gram_CTTC
cnt = 355	feature = 307	correl = 0.0810179	descr = N_Gram_ATTC
cnt = 356	feature = 68	correl = 0.0527539	descr = Gibbs_of_Target_Sequence__Pos_5_Step_1
cnt = 357	feature = 659	correl = -0.0789446	descr = N_Gram_GGTG
cnt = 358	feature = 676	correl = -0.0726291	descr = N_Gram_GTCC
cnt = 359	feature = 837	correl = -0.0506454	descr = N_Gram_TGGG
cnt = 360	feature = 462	correl = 0.0682583	descr = N_Gram_CTAC
cnt = 361	feature = 813	correl = 0.0343589	descr = N_Gram_TGAT
cnt = 362	feature = 556	correl = -0.0416818	descr = N_Gram_GCAG
cnt = 363	feature = 75	correl = 0.11726	descr = Gibbs_of_Target_Sequence__Pos_13_Step_1
cnt = 364	feature = 412	correl = -0.0749117	descr = N_Gram_CGA
cnt = 365	feature = 799	correl = 0.0739686	descr = N_Gram_TCTG
cnt = 366	feature = 910	correl = 0.0455375	descr = N_Gram_TTTT
cnt = 367	feature = 666	correl = 0.0532153	descr = N_Gram_GTA
cnt = 368	feature = 80	correl = 0.1985	descr = Gibbs_of_Target_Sequence__Pos_18_Step_1
cnt = 369	feature = 894	correl = 0.0882352	descr = N_Gram_TTGT
cnt = 370	feature = 863	correl = 0.0442098	descr = N_Gram_TTAG
cnt = 371	feature = 227	correl = 0.0343784	descr = N_Gram_ACT
cnt = 372	feature = 624	correl = -0.122645	descr = N_Gram_GGCC
cnt = 373	feature = 483	correl = -0.0306642	descr = N_Gram_CTGC
cnt = 374	feature = 808	correl = 0.0607381	descr = N_Gram_TGAA
cnt = 375	feature = 74	correl = 0.0566559	descr = Gibbs_of_Target_Sequence__Pos_11_Step_1
cnt = 376	feature = 900	correl = 0.0270261	descr = N_Gram_TTTA
cnt = 377	feature = 641	correl = -0.115914	descr = N_Gram_GGGC
cnt = 378	feature = 701	correl = -0.0584296	descr = N_Gram_GTTG
cnt = 379	feature = 803	correl = 0.0676648	descr = N_Gram_TCTT
cnt = 380	feature = 72	correl = 0.090977	descr = Gibbs_of_Target_Sequence__Pos_9_Step_1
cnt = 381	feature = 78	correl = 0.124245	descr = Gibbs_of_Target_Sequence__Pos_16_Step_1
cnt = 382	feature = 70	correl = 0.1472	descr = Gibbs_of_Target_Sequence__Pos_7_Step_1
cnt = 383	feature = 650	correl = -0.0499848	descr = N_Gram_GGGT
cnt = 384	feature = 76	correl = 0.144465	descr = Gibbs_of_Target_Sequence__Pos_14_Step_1
cnt = 385	feature = 719	correl = 0.0622476	descr = N_Gram_TAC
cnt = 386	feature = 77	correl = 0.0992392	descr = Gibbs_of_Target_Sequence__Pos_15_Step_1
cnt = 387	feature = 73	correl = 0.121598	descr = Gibbs_of_Target_Sequence__Pos_10_Step_1
cnt = 388	feature = 69	correl = 0.0944954	descr = Gibbs_of_Target_Sequence__Pos_6_Step_1
cnt = 389	feature = 314	correl = 0.0291526	descr = N_Gram_ATTT
cnt = 390	feature = 878	correl = 0.100381	descr = N_Gram_TTCT
cnt = 391	feature = 396	correl = -0.0402968	descr = N_Gram_CCT
cnt = 392	feature = 806	correl = 0.0541959	descr = N_Gram_TG
cnt = 393	feature = 344	correl = 0.0624002	descr = N_Gram_CAT
cnt = 394	feature = 436	correl = -0.0909114	descr = N_Gram_CGG
cnt = 395	feature = 743	correl = 0.109277	descr = N_Gram_TAT
cnt = 396	feature = 709	correl = 0.0623506	descr = N_Gram_TAA
cnt = 397	feature = 883	correl = 0.112654	descr = N_Gram_TTG
cnt = 398	feature = 653	correl = -0.0389671	descr = N_Gram_GGT
cnt = 399	feature = 368	correl = -0.138935	descr = N_Gram_CCC
cnt = 400	feature = 491	correl = 0.0647841	descr = N_Gram_CTT
cnt = 401	feature = 578	correl = -0.091515	descr = N_Gram_GCG
cnt = 402	feature = 470	correl = -0.0306488	descr = N_Gram_CTC
cnt = 403	feature = 790	correl = 0.109667	descr = N_Gram_TCT
cnt = 404	feature = 857	correl = 0.0622678	descr = N_Gram_TTA
cnt = 405	feature = 871	correl = 0.0897413	descr = N_Gram_TTC
cnt = 406	feature = 604	correl = -0.120051	descr = N_Gram_GG
cnt = 407	feature = 899	correl = 0.0993408	descr = N_Gram_TTT
cnt = 408	feature = 356	correl = -0.0863614	descr = N_Gram_CC
cnt = 409	feature = 271	correl = 0.104119	descr = N_Gram_AT
cnt = 410	feature = 856	correl = 0.155758	descr = N_Gram_TT
cnt = 411	feature = 83	correl = 0.233596	descr = PF_RNAi_Fold_Energy
cnt = 412	feature = 708	correl = 0.169841	descr = N_Gram_TA
cnt = 413	feature = 63	correl = 0.273316	descr = Gibbs_of_Target_Sequence_
num rows = 2188
num_elements = 905832
..*
optimization finished, #iter = 2294
nu = 0.261883
obj = -45.411607, rho = -0.769469
nSV = 993, nBSV = 269
num rows = 243
num_elements = 100602
*
optimization finished, #iter = 207
nu = 0.220841
obj = -4.449482, rho = -0.738584
nSV = 133, nBSV = 10
..*
optimization finished, #iter = 2294
nu = 0.261883
obj = -45.411607, rho = -0.769469
nSV = 993, nBSV = 269
CFS merit scores = 1.36338
CFS merit scores = 1.58308
CFS merit scores = 1.83035
CFS merit scores = 2.05936
CFS merit scores = 2.26794
CFS merit scores = 2.46162
CFS merit scores = 2.63678
CFS merit scores = 2.79297
CFS merit scores = 2.93905
CFS merit scores = 3.07724
CFS merit scores = 3.20856
CFS merit scores = 3.33312
CFS merit scores = 3.45254
CFS merit scores = 3.56675
CFS merit scores = 3.67485
CFS merit scores = 3.77886
CFS merit scores = 3.87866
CFS merit scores = 3.9741
CFS merit scores = 4.0659
CFS merit scores = 4.15444
CFS merit scores = 4.23897
CFS merit scores = 4.32062
CFS merit scores = 4.39935
CFS merit scores = 4.47568
CFS merit scores = 4.55015
CFS merit scores = 4.62271
CFS merit scores = 4.69248
CFS merit scores = 4.76066
CFS merit scores = 4.827
CFS merit scores = 4.89137
CFS merit scores = 4.95326
CFS merit scores = 5.01005
CFS merit scores = 5.06515
CFS merit scores = 5.11675
CFS merit scores = 5.1656
CFS merit scores = 5.21184
CFS merit scores = 5.25623
CFS merit scores = 5.29978
CFS merit scores = 5.34185
CFS merit scores = 5.38044
CFS merit scores = 5.41835
CFS merit scores = 5.45586
CFS merit scores = 5.49208
CFS merit scores = 5.52726
CFS merit scores = 5.56129
CFS merit scores = 5.5948
CFS merit scores = 5.62786
CFS merit scores = 5.65976
CFS merit scores = 5.69047
CFS merit scores = 5.72063
CFS merit scores = 5.74971
CFS merit scores = 5.77814
CFS merit scores = 5.80572
CFS merit scores = 5.83132
CFS merit scores = 5.8555
CFS merit scores = 5.87766
CFS merit scores = 5.89972
CFS merit scores = 5.92096
CFS merit scores = 5.94162
CFS merit scores = 5.96154
CFS merit scores = 5.98109
CFS merit scores = 5.99972
CFS merit scores = 6.01751
CFS merit scores = 6.03486
CFS merit scores = 6.05167
CFS merit scores = 6.06733
CFS merit scores = 6.0827
CFS merit scores = 6.09804
CFS merit scores = 6.11163
CFS merit scores = 6.12463
CFS merit scores = 6.13744
CFS merit scores = 6.15
CFS merit scores = 6.16244
CFS merit scores = 6.1749
CFS merit scores = 6.18717
CFS merit scores = 6.19925
CFS merit scores = 6.21057
CFS merit scores = 6.22136
CFS merit scores = 6.23213
CFS merit scores = 6.24218
CFS merit scores = 6.25184
CFS merit scores = 6.26083
CFS merit scores = 6.26985
CFS merit scores = 6.27793
CFS merit scores = 6.28498
CFS merit scores = 6.29173
CFS merit scores = 6.29849
CFS merit scores = 6.30521
CFS merit scores = 6.31205
CFS merit scores = 6.3189
CFS merit scores = 6.32556
CFS merit scores = 6.33143
CFS merit scores = 6.33729
CFS merit scores = 6.34254
CFS merit scores = 6.34778
CFS merit scores = 6.35307
CFS merit scores = 6.35848
CFS merit scores = 6.36378
CFS merit scores = 6.36866
CFS merit scores = 6.37303
CFS merit scores = 6.37734
CFS merit scores = 6.38157
CFS merit scores = 6.38524
CFS merit scores = 6.38871
CFS merit scores = 6.39216
CFS merit scores = 6.39519
CFS merit scores = 6.39827
CFS merit scores = 6.4014
CFS merit scores = 6.40474
CFS merit scores = 6.40809
CFS merit scores = 6.41134
CFS merit scores = 6.41446
CFS merit scores = 6.41741
CFS merit scores = 6.42017
CFS merit scores = 6.42305
CFS merit scores = 6.42568
CFS merit scores = 6.42834
CFS merit scores = 6.43037
CFS merit scores = 6.43206
CFS merit scores = 6.43371
CFS merit scores = 6.43551
CFS merit scores = 6.43747
CFS merit scores = 6.43928
CFS merit scores = 6.44144
CFS merit scores = 6.44349
CFS merit scores = 6.44545
CFS merit scores = 6.44732
CFS merit scores = 6.44923
CFS merit scores = 6.45087
CFS merit scores = 6.45248
CFS merit scores = 6.45396
CFS merit scores = 6.45533
CFS merit scores = 6.45677
CFS merit scores = 6.45802
CFS merit scores = 6.45932
CFS merit scores = 6.46045
CFS merit scores = 6.46137
CFS merit scores = 6.46233
CFS merit scores = 6.46321
CFS merit scores = 6.464
CFS merit scores = 6.46469
CFS merit scores = 6.46542
CFS merit scores = 6.46628
CFS merit scores = 6.46712
CFS merit scores = 6.46755
CFS merit scores = 6.46795
CFS merit scores = 6.46842
CFS merit scores = 6.46893
CFS merit scores = 6.46925
CFS merit scores = 6.46943
CFS merit scores = 6.4697
CFS merit scores = 6.4699
CFS merit scores = 6.47012
CFS merit scores = 6.47
CFS merit scores = 6.46998
CFS merit scores = 6.46999
CFS merit scores = 6.47003
CFS merit scores = 6.47013
CFS merit scores = 6.4703
CFS merit scores = 6.4704
CFS merit scores = 6.4706
CFS merit scores = 6.47074
CFS merit scores = 6.47055
CFS merit scores = 6.47024
CFS merit scores = 6.46995
CFS merit scores = 6.46965
CFS merit scores = 6.46914
CFS merit scores = 6.46872
CFS merit scores = 6.46812
CFS merit scores = 6.46763
CFS merit scores = 6.46709
CFS merit scores = 6.46623
CFS merit scores = 6.46536
CFS merit scores = 6.46452
CFS merit scores = 6.46368
CFS merit scores = 6.46282
CFS merit scores = 6.4619
CFS merit scores = 6.46108
CFS merit scores = 6.46032
CFS merit scores = 6.45964
CFS merit scores = 6.45886
CFS merit scores = 6.4579
CFS merit scores = 6.45681
CFS merit scores = 6.45578
CFS merit scores = 6.45481
CFS merit scores = 6.45386
CFS merit scores = 6.45297
CFS merit scores = 6.45208
CFS merit scores = 6.45112
CFS merit scores = 6.45009
CFS merit scores = 6.4489
CFS merit scores = 6.44775
CFS merit scores = 6.44674
CFS merit scores = 6.44567
CFS merit scores = 6.44457
CFS merit scores = 6.44334
CFS merit scores = 6.44217
CFS merit scores = 6.44102
CFS merit scores = 6.43994
CFS merit scores = 6.43884
CFS merit scores = 6.43786
CFS merit scores = 6.43667
CFS merit scores = 6.4356
CFS merit scores = 6.43441
CFS merit scores = 6.43319
CFS merit scores = 6.43201
CFS merit scores = 6.43087
CFS merit scores = 6.42974
CFS merit scores = 6.42858
CFS merit scores = 6.42744
CFS merit scores = 6.42637
CFS merit scores = 6.42536
CFS merit scores = 6.4241
CFS merit scores = 6.42287
CFS merit scores = 6.42162
CFS merit scores = 6.42047
CFS merit scores = 6.41926
CFS merit scores = 6.41798
CFS merit scores = 6.41678
CFS merit scores = 6.41539
CFS merit scores = 6.41405
CFS merit scores = 6.41274
CFS merit scores = 6.41142
CFS merit scores = 6.41004
CFS merit scores = 6.40877
CFS merit scores = 6.40745
CFS merit scores = 6.40617
CFS merit scores = 6.40482
CFS merit scores = 6.40351
CFS merit scores = 6.40219
CFS merit scores = 6.4009
CFS merit scores = 6.39968
CFS merit scores = 6.3984
CFS merit scores = 6.39713
CFS merit scores = 6.39571
CFS merit scores = 6.39425
CFS merit scores = 6.39286
CFS merit scores = 6.39132
CFS merit scores = 6.38978
CFS merit scores = 6.38824
CFS merit scores = 6.38668
CFS merit scores = 6.38513
CFS merit scores = 6.38362
CFS merit scores = 6.3822
CFS merit scores = 6.38061
CFS merit scores = 6.37888
CFS merit scores = 6.37719
CFS merit scores = 6.37551
CFS merit scores = 6.37387
CFS merit scores = 6.37223
CFS merit scores = 6.37052
CFS merit scores = 6.36881
CFS merit scores = 6.36713
CFS merit scores = 6.36542
CFS merit scores = 6.36372
CFS merit scores = 6.36203
CFS merit scores = 6.36038
CFS merit scores = 6.35879
CFS merit scores = 6.35705
CFS merit scores = 6.35533
CFS merit scores = 6.35363
CFS merit scores = 6.35191
CFS merit scores = 6.35018
CFS merit scores = 6.34844
CFS merit scores = 6.3467
CFS merit scores = 6.34486
CFS merit scores = 6.343
CFS merit scores = 6.34124
CFS merit scores = 6.33944
CFS merit scores = 6.33766
CFS merit scores = 6.33581
CFS merit scores = 6.33391
CFS merit scores = 6.33208
CFS merit scores = 6.33021
CFS merit scores = 6.32827
CFS merit scores = 6.32626
CFS merit scores = 6.32425
CFS merit scores = 6.32216
CFS merit scores = 6.32002
CFS merit scores = 6.31788
CFS merit scores = 6.31568
CFS merit scores = 6.31331
CFS merit scores = 6.31089
CFS merit scores = 6.30853
CFS merit scores = 6.30617
CFS merit scores = 6.30367
CFS merit scores = 6.30122
CFS merit scores = 6.29877
CFS merit scores = 6.29639
CFS merit scores = 6.294
CFS merit scores = 6.29162
CFS merit scores = 6.28926
CFS merit scores = 6.28689
CFS merit scores = 6.28456
CFS merit scores = 6.28228
CFS merit scores = 6.27983
CFS merit scores = 6.27743
CFS merit scores = 6.27505
CFS merit scores = 6.27264
CFS merit scores = 6.27026
CFS merit scores = 6.26784
CFS merit scores = 6.26543
CFS merit scores = 6.26301
CFS merit scores = 6.26059
CFS merit scores = 6.25821
CFS merit scores = 6.25579
CFS merit scores = 6.25321
CFS merit scores = 6.25049
CFS merit scores = 6.24781
CFS merit scores = 6.24514
CFS merit scores = 6.24248
CFS merit scores = 6.23982
CFS merit scores = 6.23713
CFS merit scores = 6.2344
CFS merit scores = 6.23168
CFS merit scores = 6.22899
CFS merit scores = 6.22635
CFS merit scores = 6.22352
CFS merit scores = 6.2207
CFS merit scores = 6.21776
CFS merit scores = 6.21486
CFS merit scores = 6.21196
CFS merit scores = 6.20907
CFS merit scores = 6.20622
CFS merit scores = 6.20336
CFS merit scores = 6.20055
CFS merit scores = 6.19776
CFS merit scores = 6.19487
CFS merit scores = 6.19197
CFS merit scores = 6.18876
CFS merit scores = 6.18555
CFS merit scores = 6.18233
CFS merit scores = 6.17915
CFS merit scores = 6.17594
CFS merit scores = 6.17262
CFS merit scores = 6.16933
CFS merit scores = 6.16588
CFS merit scores = 6.16242
CFS merit scores = 6.15871
CFS merit scores = 6.15504
CFS merit scores = 6.15137
CFS merit scores = 6.14768
CFS merit scores = 6.14405
CFS merit scores = 6.14046
CFS merit scores = 6.13692
CFS merit scores = 6.13317
CFS merit scores = 6.12946
CFS merit scores = 6.12573
CFS merit scores = 6.12198
CFS merit scores = 6.11823
CFS merit scores = 6.11449
CFS merit scores = 6.11074
CFS merit scores = 6.10706
CFS merit scores = 6.10337
CFS merit scores = 6.09969
CFS merit scores = 6.09588
CFS merit scores = 6.09208
CFS merit scores = 6.0883
CFS merit scores = 6.08451
CFS merit scores = 6.08081
CFS merit scores = 6.07694
CFS merit scores = 6.07313
CFS merit scores = 6.06913
CFS merit scores = 6.06508
CFS merit scores = 6.06107
CFS merit scores = 6.05705
CFS merit scores = 6.05295
CFS merit scores = 6.04888
CFS merit scores = 6.04484
CFS merit scores = 6.0407
CFS merit scores = 6.03662
CFS merit scores = 6.03251
CFS merit scores = 6.0284
CFS merit scores = 6.02433
CFS merit scores = 6.02026
CFS merit scores = 6.01621
CFS merit scores = 6.01216
CFS merit scores = 6.00816
CFS merit scores = 6.00417
CFS merit scores = 6.0001
CFS merit scores = 5.99603
CFS merit scores = 5.99193
CFS merit scores = 5.9878
CFS merit scores = 5.98371
CFS merit scores = 5.97945
CFS merit scores = 5.97517
CFS merit scores = 5.97091
CFS merit scores = 5.9667
CFS merit scores = 5.96248
CFS merit scores = 5.95826
CFS merit scores = 5.95407
CFS merit scores = 5.94986
CFS merit scores = 5.9456
CFS merit scores = 5.94131
CFS merit scores = 5.93708
CFS merit scores = 5.93262
CFS merit scores = 5.92814
CFS merit scores = 5.92362
CFS merit scores = 5.919
CFS merit scores = 5.91436
CFS merit scores = 5.90979
CFS merit scores = 5.90504
CFS merit scores = 5.90025
CFS merit scores = 5.89553
CFS merit scores = 5.89085
CFS merit scores = 5.88606
CFS merit scores = 5.88134
CFS merit scores = 5.87629
CFS merit scores = 5.87126
CFS merit scores = 5.86627
CFS merit scores = 5.86123
CFS merit scores = 5.85613
CFS merit scores = 5.85102
CFS merit scores = 5.84593
CFS merit scores = 5.84084
CFS merit scores = 5.83571
CFS merit scores = 5.83057
CFS merit scores = 5.82539
CFS merit scores = 5.82004
CFS merit scores = 5.81446
CFS merit scores = 5.80876
CFS merit scores = 5.80297
CFS merit scores = 5.79683
CFS merit scores = 5.79062
CFS merit scores = 5.78448
CFS merit scores = 5.77842
CFS merit scores = 5.77202
CFS merit scores = 5.76536
CFS merit scores = 5.75845
CFS merit scores = 5.75145
CFS merit scores = 5.74451
CFS merit scores = 5.73753
CFS merit scores = 5.73011
CFS merit scores = 5.72247
CFS merit scores = 5.71486
CFS merit scores = 5.70728
CFS merit scores = 5.69968
CFS merit scores = 5.69183
CFS merit scores = 5.68405
CFS merit scores = 5.67629
CFS merit scores = 5.66831
CFS merit scores = 5.66013
CFS merit scores = 5.65155
CFS merit scores = 5.6428
CFS merit scores = 5.6336
CFS merit scores = 5.62443
CFS merit scores = 5.615
CFS merit scores = 5.60465
CFS merit scores = 5.59439
CFS merit scores = 5.58385
CFS merit scores = 5.57192
CFS merit scores = 5.5579
CFS merit scores = 5.54355
CFS merit scores = 5.52776
CFS merit scores = 5.50009
cnt = 1	feature = 64	correl = 0.363379	descr = Position_Specific_Bin_Base_20_Base_A
cnt = 2	feature = 60	correl = 0.186379	descr = Position_Specific_Bin_Base_19_Base_A
cnt = 3	feature = 8	correl = 0.121431	descr = Position_Specific_Bin_Base_2_Base_G
cnt = 4	feature = 2	correl = -0.149004	descr = Position_Specific_Bin_Base_0_Base_G
cnt = 5	feature = 14	correl = -0.0774296	descr = Position_Specific_Bin_Base_4_Base_C
cnt = 6	feature = 796	correl = 0.0335408	descr = N_Gram_TCAGT
cnt = 7	feature = 232	correl = 0.0265427	descr = N_Gram_ACGCT
cnt = 8	feature = 582	correl = -0.0702504	descr = N_Gram_GCAAA
cnt = 9	feature = 577	correl = 0.0388849	descr = N_Gram_GATTA
cnt = 10	feature = 857	correl = -0.0227017	descr = N_Gram_TGCCT
cnt = 11	feature = 231	correl = -0.0321312	descr = N_Gram_ACGCA
cnt = 12	feature = 815	correl = 0.0530325	descr = N_Gram_TCGCA
cnt = 13	feature = 816	correl = -0.0442296	descr = N_Gram_TCGCG
cnt = 14	feature = 625	correl = -0.0494015	descr = N_Gram_GCGTT
cnt = 15	feature = 756	correl = 0.0276855	descr = N_Gram_TACCT
cnt = 16	feature = 336	correl = 0.0274122	descr = N_Gram_CAACG
cnt = 17	feature = 529	correl = 0.0289254	descr = N_Gram_CTTAG
cnt = 18	feature = 708	correl = -0.0234628	descr = N_Gram_GTCCG
cnt = 19	feature = 449	correl = -0.0482257	descr = N_Gram_CGAGT
cnt = 20	feature = 555	correl = 0.0702169	descr = N_Gram_GACTA
cnt = 21	feature = 700	correl = 0.0460699	descr = N_Gram_GTAAG
cnt = 22	feature = 714	correl = 0.0478948	descr = N_Gram_GTCTA
cnt = 23	feature = 426	correl = 0.0263658	descr = N_Gram_CCTAT
cnt = 24	feature = 485	correl = -0.0511879	descr = N_Gram_CGTCG
cnt = 25	feature = 624	correl = -0.0240268	descr = N_Gram_GCGTG
cnt = 26	feature = 578	correl = 0.0453418	descr = N_Gram_GATTG
cnt = 27	feature = 755	correl = 0.0225324	descr = N_Gram_TACCG
cnt = 28	feature = 695	correl = -0.0472679	descr = N_Gram_GGTTA
cnt = 29	feature = 782	correl = 0.0365681	descr = N_Gram_TATGT
cnt = 30	feature = 229	correl = -0.0393504	descr = N_Gram_ACGAA
cnt = 31	feature = 502	correl = -0.0255888	descr = N_Gram_CTAGG
cnt = 32	feature = 748	correl = -0.0215768	descr = N_Gram_TAATG
cnt = 33	feature = 823	correl = 0.0879704	descr = N_Gram_TCGTG
cnt = 34	feature = 919	correl = 0.0282072	descr = N_Gram_TTGCG
cnt = 35	feature = 480	correl = -0.0250027	descr = N_Gram_CGGTG
cnt = 36	feature = 767	correl = 0.0536372	descr = N_Gram_TAGCA
cnt = 37	feature = 739	correl = 0.0563375	descr = N_Gram_TAAAC
cnt = 38	feature = 516	correl = 0.0284235	descr = N_Gram_CTCTA
cnt = 39	feature = 677	correl = -0.0235753	descr = N_Gram_GGGCT
cnt = 40	feature = 481	correl = -0.0311573	descr = N_Gram_CGGTT
cnt = 41	feature = 451	correl = -0.0312372	descr = N_Gram_CGATA
cnt = 42	feature = 620	correl = -0.0263238	descr = N_Gram_GCGGG
cnt = 43	feature = 510	correl = -0.029587	descr = N_Gram_CTCAC
cnt = 44	feature = 645	correl = -0.0588814	descr = N_Gram_GGACC
cnt = 45	feature = 452	correl = -0.0230941	descr = N_Gram_CGATC
cnt = 46	feature = 418	correl = -0.0412444	descr = N_Gram_CCGCT
cnt = 47	feature = 335	correl = 0.0261098	descr = N_Gram_CAACC
cnt = 48	feature = 286	correl = 0.0294834	descr = N_Gram_ATATA
cnt = 49	feature = 277	correl = -0.0227504	descr = N_Gram_AGTGG
cnt = 50	feature = 446	correl = -0.039993	descr = N_Gram_CGACC
cnt = 51	feature = 613	correl = -0.0393818	descr = N_Gram_GCGCA
cnt = 52	feature = 284	correl = 0.0347119	descr = N_Gram_ATAGG
cnt = 53	feature = 655	correl = -0.0284488	descr = N_Gram_GGCAC
cnt = 54	feature = 560	correl = -0.0396741	descr = N_Gram_GAGAT
cnt = 55	feature = 584	correl = -0.0731848	descr = N_Gram_GCAAT
cnt = 56	feature = 752	correl = 0.0835953	descr = N_Gram_TACAA
cnt = 57	feature = 314	correl = -0.0221883	descr = N_Gram_ATGTA
cnt = 58	feature = 514	correl = -0.0519124	descr = N_Gram_CTCGT
cnt = 59	feature = 553	correl = -0.0301663	descr = N_Gram_GACGG
cnt = 60	feature = 505	correl = 0.0313429	descr = N_Gram_CTATC
cnt = 61	feature = 412	correl = -0.0570658	descr = N_Gram_CCGAA
cnt = 62	feature = 621	correl = -0.046508	descr = N_Gram_GCGGT
cnt = 63	feature = 249	correl = -0.0220244	descr = N_Gram_AGACC
cnt = 64	feature = 778	correl = 0.051745	descr = N_Gram_TATCG
cnt = 65	feature = 368	correl = -0.0551569	descr = N_Gram_CATAA
cnt = 66	feature = 476	correl = -0.0616535	descr = N_Gram_CGGGG
cnt = 67	feature = 701	correl = -0.0263622	descr = N_Gram_GTAAT
cnt = 68	feature = 711	correl = 0.0526348	descr = N_Gram_GTCGC
cnt = 69	feature = 819	correl = 0.0385944	descr = N_Gram_TCGGA
cnt = 70	feature = 820	correl = -0.0262676	descr = N_Gram_TCGGC
cnt = 71	feature = 917	correl = 0.0404474	descr = N_Gram_TTGCA
cnt = 72	feature = 495	correl = 0.064784	descr = N_Gram_CTAAG
cnt = 73	feature = 384	correl = -0.0225413	descr = N_Gram_CCAAG
cnt = 74	feature = 702	correl = 0.0316502	descr = N_Gram_GTACC
cnt = 75	feature = 897	correl = 0.0231801	descr = N_Gram_TTATT
cnt = 76	feature = 490	correl = -0.06787	descr = N_Gram_CGTTC
cnt = 77	feature = 484	correl = -0.0462418	descr = N_Gram_CGTCC
cnt = 78	feature = 270	correl = -0.0227126	descr = N_Gram_AGGTG
cnt = 79	feature = 759	correl = 0.068002	descr = N_Gram_TACTA
cnt = 80	feature = 734	correl = 0.0341291	descr = N_Gram_GTTTC
cnt = 81	feature = 675	correl = -0.100407	descr = N_Gram_GGGCC
cnt = 82	feature = 671	correl = -0.0647601	descr = N_Gram_GGGAA
cnt = 83	feature = 545	correl = 0.030455	descr = N_Gram_GAATT
cnt = 84	feature = 763	correl = 0.0351761	descr = N_Gram_TAGAA
cnt = 85	feature = 609	correl = -0.0462326	descr = N_Gram_GCCTT
cnt = 86	feature = 598	correl = -0.0262613	descr = N_Gram_GCCAT
cnt = 87	feature = 283	correl = 0.0262498	descr = N_Gram_ATAGC
cnt = 88	feature = 616	correl = -0.0555637	descr = N_Gram_GCGCT
cnt = 89	feature = 337	correl = 0.0487995	descr = N_Gram_CAAGC
cnt = 90	feature = 934	correl = -0.0215004	descr = N_Gram_TTTCG
cnt = 91	feature = 365	correl = 0.0379052	descr = N_Gram_CAGTT
cnt = 92	feature = 660	correl = -0.027018	descr = N_Gram_GGCCG
cnt = 93	feature = 926	correl = 0.04353	descr = N_Gram_TTGTG
cnt = 94	feature = 556	correl = -0.0276736	descr = N_Gram_GACTC
cnt = 95	feature = 583	correl = 0.0556304	descr = N_Gram_GCAAC
cnt = 96	feature = 600	correl = -0.0819392	descr = N_Gram_GCCCA
cnt = 97	feature = 705	correl = 0.0312411	descr = N_Gram_GTCAT
cnt = 98	feature = 779	correl = 0.0242657	descr = N_Gram_TATCT
cnt = 99	feature = 774	correl = 0.0751151	descr = N_Gram_TATAA
cnt = 100	feature = 406	correl = -0.0368185	descr = N_Gram_CCCGG
cnt = 101	feature = 638	correl = -0.0601631	descr = N_Gram_GCTTT
cnt = 102	feature = 914	correl = 0.0643269	descr = N_Gram_TTGAA
cnt = 103	feature = 396	correl = -0.0214254	descr = N_Gram_CCCAA
cnt = 104	feature = 11	correl = 0.0690295	descr = Position_Specific_Bin_Base_3_Base_G
cnt = 105	feature = 54	correl = -0.045521	descr = Position_Specific_Bin_Base_17_Base_G
cnt = 106	feature = 680	correl = -0.0696925	descr = N_Gram_GGGGC
cnt = 107	feature = 518	correl = -0.0535952	descr = N_Gram_CTGAG
cnt = 108	feature = 915	correl = 0.0368866	descr = N_Gram_TTGAC
cnt = 109	feature = 461	correl = -0.0744575	descr = N_Gram_CGCGC
cnt = 110	feature = 618	correl = -0.0390051	descr = N_Gram_GCGGA
cnt = 111	feature = 925	correl = 0.0239669	descr = N_Gram_TTGTC
cnt = 112	feature = 350	correl = 0.0482254	descr = N_Gram_CACTC
cnt = 113	feature = 251	correl = -0.0296806	descr = N_Gram_AGAGG
cnt = 114	feature = 875	correl = 0.029628	descr = N_Gram_TGTAT
cnt = 115	feature = 47	correl = -0.0268652	descr = Position_Specific_Bin_Base_15_Base_T
cnt = 116	feature = 769	correl = 0.0280791	descr = N_Gram_TAGGC
cnt = 117	feature = 479	correl = -0.038447	descr = N_Gram_CGGTC
cnt = 118	feature = 5	correl = -0.087233	descr = Position_Specific_Bin_Base_1_Base_G
cnt = 119	feature = 511	correl = 0.0278845	descr = N_Gram_CTCAT
cnt = 120	feature = 765	correl = 0.0458411	descr = N_Gram_TAGAG
cnt = 121	feature = 39	correl = 0.0521174	descr = Position_Specific_Bin_Base_13_Base_A
cnt = 122	feature = 275	correl = 0.0278558	descr = N_Gram_AGTCT
cnt = 123	feature = 307	correl = 0.0564554	descr = N_Gram_ATGAG
cnt = 124	feature = 28	correl = 0.0276972	descr = Position_Specific_Bin_Base_9_Base_T
cnt = 125	feature = 786	correl = 0.0221044	descr = N_Gram_TATTG
cnt = 126	feature = 341	correl = -0.0371897	descr = N_Gram_CACAT
cnt = 127	feature = 813	correl = 0.0308208	descr = N_Gram_TCGAG
cnt = 128	feature = 574	correl = -0.0551676	descr = N_Gram_GATGG
cnt = 129	feature = 413	correl = -0.0467503	descr = N_Gram_CCGAC
cnt = 130	feature = 931	correl = 0.0269124	descr = N_Gram_TTTAT
cnt = 131	feature = 262	correl = 0.0321154	descr = N_Gram_AGCTT
cnt = 132	feature = 740	correl = 0.0220367	descr = N_Gram_TAAAG
cnt = 133	feature = 869	correl = -0.0405617	descr = N_Gram_TGGGA
cnt = 134	feature = 631	correl = 0.0434217	descr = N_Gram_GCTCT
cnt = 135	feature = 414	correl = -0.050809	descr = N_Gram_CCGAG
cnt = 136	feature = 42	correl = -0.032372	descr = Position_Specific_Bin_Base_14_Base_C
cnt = 137	feature = 850	correl = 0.028196	descr = N_Gram_TGATT
cnt = 138	feature = 391	correl = -0.0474574	descr = N_Gram_CCAGG
cnt = 139	feature = 0	correl = 0.0378899	descr = Position_Specific_Bin_Base_0_Base_A
cnt = 140	feature = 67	correl = 0.107189	descr = Position_Specific_Bin_Base_20_Base_T
cnt = 141	feature = 346	correl = -0.0367661	descr = N_Gram_CACGA
cnt = 142	feature = 904	correl = 0.0327375	descr = N_Gram_TTCGC
cnt = 143	feature = 260	correl = -0.0315008	descr = N_Gram_AGCGT
cnt = 144	feature = 880	correl = 0.069089	descr = N_Gram_TGTGT
cnt = 145	feature = 593	correl = 0.0347099	descr = N_Gram_GCATT
cnt = 146	feature = 687	correl = 0.0273535	descr = N_Gram_GGTAC
cnt = 147	feature = 729	correl = -0.0497275	descr = N_Gram_GTTAG
cnt = 148	feature = 943	correl = 0.0354029	descr = N_Gram_TTTTG
cnt = 149	feature = 534	correl = -0.0303832	descr = N_Gram_CTTGG
cnt = 150	feature = 19	correl = -0.0328288	descr = Position_Specific_Bin_Base_6_Base_C
cnt = 151	feature = 409	correl = -0.0689958	descr = N_Gram_CCCTG
cnt = 152	feature = 809	correl = -0.0345254	descr = N_Gram_TCCTG
cnt = 153	feature = 777	correl = 0.0665932	descr = N_Gram_TATCA
cnt = 154	feature = 501	correl = 0.0721006	descr = N_Gram_CTAGC
cnt = 155	feature = 540	correl = -0.0549028	descr = N_Gram_GAAGA
cnt = 156	feature = 775	correl = 0.0456487	descr = N_Gram_TATAG
cnt = 157	feature = 315	correl = 0.0223458	descr = N_Gram_ATGTC
cnt = 158	feature = 541	correl = -0.0349037	descr = N_Gram_GAAGC
cnt = 159	feature = 214	correl = 0.0630837	descr = N_Gram_ACAGT
cnt = 160	feature = 749	correl = 0.0655212	descr = N_Gram_TAATT
cnt = 161	feature = 25	correl = -0.0956516	descr = Position_Specific_Bin_Base_8_Base_C
cnt = 162	feature = 538	correl = 0.0415734	descr = N_Gram_GAACA
cnt = 163	feature = 586	correl = -0.0472726	descr = N_Gram_GCACC
cnt = 164	feature = 370	correl = 0.0250717	descr = N_Gram_CATAT
cnt = 165	feature = 264	correl = -0.0586054	descr = N_Gram_AGGAG
cnt = 166	feature = 475	correl = -0.0574165	descr = N_Gram_CGGGC
cnt = 167	feature = 596	correl = -0.0306873	descr = N_Gram_GCCAC
cnt = 168	feature = 522	correl = 0.0473386	descr = N_Gram_CTGGA
cnt = 169	feature = 704	correl = 0.042001	descr = N_Gram_GTCAA
cnt = 170	feature = 32	correl = 0.0604756	descr = Position_Specific_Bin_Base_10_Base_T
cnt = 171	feature = 565	correl = -0.073255	descr = N_Gram_GAGGC
cnt = 172	feature = 37	correl = 0.0359216	descr = Position_Specific_Bin_Base_12_Base_A
cnt = 173	feature = 296	correl = 0.0219005	descr = N_Gram_ATCCG
cnt = 174	feature = 707	correl = -0.0546243	descr = N_Gram_GTCCC
cnt = 175	feature = 66	correl = -0.166724	descr = Position_Specific_Bin_Base_20_Base_G
cnt = 176	feature = 57	correl = -0.0308477	descr = Position_Specific_Bin_Base_18_Base_C
cnt = 177	feature = 856	correl = -0.0304017	descr = N_Gram_TGCCG
cnt = 178	feature = 240	correl = 0.0710403	descr = N_Gram_ACTAC
cnt = 179	feature = 18	correl = 0.0603946	descr = Position_Specific_Bin_Base_5_Base_T
cnt = 180	feature = 848	correl = 0.0590968	descr = N_Gram_TGATA
cnt = 181	feature = 294	correl = 0.0624627	descr = N_Gram_ATCCA
cnt = 182	feature = 311	correl = -0.0253183	descr = N_Gram_ATGGA
cnt = 183	feature = 849	correl = -0.0272473	descr = N_Gram_TGATG
cnt = 184	feature = 348	correl = -0.0333731	descr = N_Gram_CACGT
cnt = 185	feature = 23	correl = 0.0617399	descr = Position_Specific_Bin_Base_7_Base_T
cnt = 186	feature = 6	correl = -0.0394958	descr = Position_Specific_Bin_Base_2_Base_A
cnt = 187	feature = 16	correl = 0.0292485	descr = Position_Specific_Bin_Base_4_Base_T
cnt = 188	feature = 792	correl = 0.0238105	descr = N_Gram_TCAAG
cnt = 189	feature = 679	correl = -0.0558781	descr = N_Gram_GGGGA
cnt = 190	feature = 44	correl = 0.0800737	descr = Position_Specific_Bin_Base_14_Base_T
cnt = 191	feature = 601	correl = -0.0672123	descr = N_Gram_GCCCC
cnt = 192	feature = 535	correl = 0.0520587	descr = N_Gram_CTTGT
cnt = 193	feature = 667	correl = -0.0591007	descr = N_Gram_GGCTG
cnt = 194	feature = 462	correl = -0.0671136	descr = N_Gram_CGCGG
cnt = 195	feature = 299	correl = 0.0494741	descr = N_Gram_ATCGA
cnt = 196	feature = 4	correl = -0.025699	descr = Position_Specific_Bin_Base_1_Base_C
cnt = 197	feature = 537	correl = 0.0478089	descr = N_Gram_CTTTG
cnt = 198	feature = 770	correl = 0.0311814	descr = N_Gram_TAGT
cnt = 199	feature = 297	correl = 0.0320139	descr = N_Gram_ATCCT
cnt = 200	feature = 654	correl = -0.0675656	descr = N_Gram_GGCAA
cnt = 201	feature = 735	correl = 0.0448085	descr = N_Gram_GTTTG
cnt = 202	feature = 430	correl = -0.0820678	descr = N_Gram_CCTCG
cnt = 203	feature = 696	correl = -0.0593672	descr = N_Gram_GGTTG
cnt = 204	feature = 724	correl = -0.0569172	descr = N_Gram_GTGGG
cnt = 205	feature = 568	correl = 0.0652483	descr = N_Gram_GAGTC
cnt = 206	feature = 744	correl = 0.0525632	descr = N_Gram_TAAGA
cnt = 207	feature = 665	correl = -0.0635887	descr = N_Gram_GGCGT
cnt = 208	feature = 33	correl = -0.0370236	descr = Position_Specific_Bin_Base_11_Base_A
cnt = 209	feature = 828	correl = 0.027499	descr = N_Gram_TCTAT
cnt = 210	feature = 303	correl = 0.0489401	descr = N_Gram_ATCTG
cnt = 211	feature = 213	correl = 0.0466279	descr = N_Gram_ACAGC
cnt = 212	feature = 597	correl = -0.0684797	descr = N_Gram_GCCAG
cnt = 213	feature = 254	correl = -0.0434407	descr = N_Gram_AGATG
cnt = 214	feature = 29	correl = 0.0751094	descr = Position_Specific_Bin_Base_10_Base_A
cnt = 215	feature = 843	correl = 0.0383422	descr = N_Gram_TGAAC
cnt = 216	feature = 59	correl = 0.0331232	descr = Position_Specific_Bin_Base_18_Base_T
cnt = 217	feature = 826	correl = 0.0585632	descr = N_Gram_TCTAC
cnt = 218	feature = 327	correl = 0.0454373	descr = N_Gram_ATTGT
cnt = 219	feature = 643	correl = -0.0495624	descr = N_Gram_GGAAG
cnt = 220	feature = 1	correl = 0.115975	descr = Position_Specific_Bin_Base_0_Base_C
cnt = 221	feature = 63	correl = 0.0544667	descr = Position_Specific_Bin_Base_19_Base_T
cnt = 222	feature = 217	correl = 0.0638831	descr = N_Gram_ACATG
cnt = 223	feature = 243	correl = 0.0668477	descr = N_Gram_ACTGA
cnt = 224	feature = 852	correl = 0.0242315	descr = N_Gram_TGCAA
cnt = 225	feature = 52	correl = 0.0467491	descr = Position_Specific_Bin_Base_17_Base_A
cnt = 226	feature = 10	correl = 0.0264599	descr = Position_Specific_Bin_Base_3_Base_A
cnt = 227	feature = 725	correl = -0.023903	descr = N_Gram_GTGGT
cnt = 228	feature = 909	correl = 0.0340897	descr = N_Gram_TTCTC
cnt = 229	feature = 292	correl = 0.045923	descr = N_Gram_ATCAA
cnt = 230	feature = 326	correl = 0.0417219	descr = N_Gram_ATTGG
cnt = 231	feature = 723	correl = -0.0844981	descr = N_Gram_GTGGC
cnt = 232	feature = 901	correl = 0.0285924	descr = N_Gram_TTCCA
cnt = 233	feature = 423	correl = 0.0676335	descr = N_Gram_CCTA
cnt = 234	feature = 420	correl = -0.105278	descr = N_Gram_CCGGC
cnt = 235	feature = 717	correl = 0.0222469	descr = N_Gram_GTGAA
cnt = 236	feature = 48	correl = 0.072842	descr = Position_Specific_Bin_Base_16_Base_A
cnt = 237	feature = 794	correl = -0.0571914	descr = N_Gram_TCACG
cnt = 238	feature = 664	correl = -0.0784959	descr = N_Gram_GGCGG
cnt = 239	feature = 806	correl = -0.0223165	descr = N_Gram_TCCGC
cnt = 240	feature = 41	correl = 0.103117	descr = Position_Specific_Bin_Base_14_Base_A
cnt = 241	feature = 768	correl = 0.0763828	descr = N_Gram_TAGCT
cnt = 242	feature = 712	correl = -0.0257375	descr = N_Gram_GTCGG
cnt = 243	feature = 105	correl = -0.0713483	descr = Fold_of_RNAi_Sequence_Pos_14
cnt = 244	feature = 45	correl = 0.0726704	descr = Position_Specific_Bin_Base_15_Base_A
cnt = 245	feature = 252	correl = 0.0513958	descr = N_Gram_AGAGT
cnt = 246	feature = 289	correl = 0.0697248	descr = N_Gram_ATATT
cnt = 247	feature = 859	correl = -0.0313473	descr = N_Gram_TGCGC
cnt = 248	feature = 383	correl = -0.0355436	descr = N_Gram_CCAAA
cnt = 249	feature = 709	correl = -0.0427077	descr = N_Gram_GTCCT
cnt = 250	feature = 539	correl = -0.0257564	descr = N_Gram_GAACT
cnt = 251	feature = 288	correl = 0.0380449	descr = N_Gram_ATATG
cnt = 252	feature = 646	correl = 0.0343512	descr = N_Gram_GGACT
cnt = 253	feature = 672	correl = -0.0712699	descr = N_Gram_GGGAG
cnt = 254	feature = 587	correl = -0.0303984	descr = N_Gram_GCACG
cnt = 255	feature = 658	correl = -0.0849963	descr = N_Gram_GGCCA
cnt = 256	feature = 334	correl = 0.0770712	descr = N_Gram_CAACA
cnt = 257	feature = 358	correl = -0.0331896	descr = N_Gram_CAGCG
cnt = 258	feature = 521	correl = -0.0463751	descr = N_Gram_CTGCC
cnt = 259	feature = 526	correl = 0.0387593	descr = N_Gram_CTGTT
cnt = 260	feature = 860	correl = -0.0350527	descr = N_Gram_TGCGG
cnt = 261	feature = 21	correl = -0.125311	descr = Position_Specific_Bin_Base_7_Base_C
cnt = 262	feature = 674	correl = -0.0436008	descr = N_Gram_GGGCA
cnt = 263	feature = 802	correl = 0.0463357	descr = N_Gram_TCCAT
cnt = 264	feature = 12	correl = -0.0905711	descr = Position_Specific_Bin_Base_3_Base_T
cnt = 265	feature = 56	correl = 0.0434344	descr = Position_Specific_Bin_Base_18_Base_A
cnt = 266	feature = 35	correl = -0.0441961	descr = Position_Specific_Bin_Base_11_Base_G
cnt = 267	feature = 838	correl = 0.0223697	descr = N_Gram_TCTTG
cnt = 268	feature = 753	correl = 0.0331521	descr = N_Gram_TACAT
cnt = 269	feature = 255	correl = 0.0544833	descr = N_Gram_AGCAT
cnt = 270	feature = 438	correl = 0.024213	descr = N_Gram_CCTTG
cnt = 271	feature = 62	correl = -0.121985	descr = Position_Specific_Bin_Base_19_Base_G
cnt = 272	feature = 313	correl = -0.0458542	descr = N_Gram_ATGGT
cnt = 273	feature = 210	correl = 0.0216829	descr = N_Gram_ACAC
cnt = 274	feature = 681	correl = -0.0474961	descr = N_Gram_GGGGT
cnt = 275	feature = 689	correl = 0.0294191	descr = N_Gram_GGTCA
cnt = 276	feature = 746	correl = 0.0588583	descr = N_Gram_TAAGG
cnt = 277	feature = 552	correl = -0.026832	descr = N_Gram_GACG
cnt = 278	feature = 942	correl = 0.0258921	descr = N_Gram_TTTTC
cnt = 279	feature = 878	correl = 0.0302164	descr = N_Gram_TGTCT
cnt = 280	feature = 450	correl = -0.0317254	descr = N_Gram_CGAT
cnt = 281	feature = 549	correl = -0.0503747	descr = N_Gram_GACCA
cnt = 282	feature = 924	correl = 0.0491223	descr = N_Gram_TTGTA
cnt = 283	feature = 49	correl = -0.0375101	descr = Position_Specific_Bin_Base_16_Base_C
cnt = 284	feature = 938	correl = 0.0467413	descr = N_Gram_TTTGG
cnt = 285	feature = 718	correl = -0.0530371	descr = N_Gram_GTGC
cnt = 286	feature = 589	correl = -0.0564918	descr = N_Gram_GCAGA
cnt = 287	feature = 899	correl = 0.0384065	descr = N_Gram_TTCAT
cnt = 288	feature = 58	correl = -0.0471093	descr = Position_Specific_Bin_Base_18_Base_G
cnt = 289	feature = 40	correl = -0.0300238	descr = Position_Specific_Bin_Base_13_Base_G
cnt = 290	feature = 676	correl = -0.0685002	descr = N_Gram_GGGCG
cnt = 291	feature = 592	correl = 0.0331446	descr = N_Gram_GCATC
cnt = 292	feature = 207	correl = 0.0592603	descr = N_Gram_ACAAA
cnt = 293	feature = 834	correl = 0.0838988	descr = N_Gram_TCTGC
cnt = 294	feature = 9	correl = -0.132636	descr = Position_Specific_Bin_Base_2_Base_T
cnt = 295	feature = 31	correl = -0.0680806	descr = Position_Specific_Bin_Base_10_Base_G
cnt = 296	feature = 865	correl = -0.0745478	descr = N_Gram_TGGCC
cnt = 297	feature = 65	correl = -0.314465	descr = Position_Specific_Bin_Base_20_Base_C
cnt = 298	feature = 473	correl = -0.0387336	descr = N_Gram_CGGCT
cnt = 299	feature = 732	correl = -0.0280142	descr = N_Gram_GTTGG
cnt = 300	feature = 754	correl = 0.0224258	descr = N_Gram_TACC
cnt = 301	feature = 798	correl = 0.0595063	descr = N_Gram_TCATC
cnt = 302	feature = 43	correl = -0.150597	descr = Position_Specific_Bin_Base_14_Base_G
cnt = 303	feature = 519	correl = 0.036844	descr = N_Gram_CTGAT
cnt = 304	feature = 442	correl = -0.0626833	descr = N_Gram_CGAA
cnt = 305	feature = 821	correl = -0.089796	descr = N_Gram_TCGGG
cnt = 306	feature = 603	correl = -0.0766338	descr = N_Gram_GCCCT
cnt = 307	feature = 15	correl = -0.0248418	descr = Position_Specific_Bin_Base_4_Base_G
cnt = 308	feature = 494	correl = 0.0362264	descr = N_Gram_CTAA
cnt = 309	feature = 606	correl = -0.0284797	descr = N_Gram_GCCGC
cnt = 310	feature = 808	correl = -0.0282311	descr = N_Gram_TCCTC
cnt = 311	feature = 531	correl = 0.0342276	descr = N_Gram_CTTCT
cnt = 312	feature = 927	correl = 0.0500436	descr = N_Gram_TTGTT
cnt = 313	feature = 573	correl = -0.0342133	descr = N_Gram_GATGA
cnt = 314	feature = 17	correl = -0.0698688	descr = Position_Specific_Bin_Base_5_Base_C
cnt = 315	feature = 404	correl = -0.102458	descr = N_Gram_CCCGA
cnt = 316	feature = 812	correl = 0.0256743	descr = N_Gram_TCGA
cnt = 317	feature = 308	correl = 0.0222204	descr = N_Gram_ATGC
cnt = 318	feature = 20	correl = 0.0895751	descr = Position_Specific_Bin_Base_7_Base_A
cnt = 319	feature = 937	correl = 0.0667574	descr = N_Gram_TTTGA
cnt = 320	feature = 867	correl = -0.0242382	descr = N_Gram_TGGCT
cnt = 321	feature = 46	correl = -0.0396743	descr = Position_Specific_Bin_Base_15_Base_G
cnt = 322	feature = 814	correl = 0.0515517	descr = N_Gram_TCGC
cnt = 323	feature = 233	correl = -0.0396127	descr = N_Gram_ACGG
cnt = 324	feature = 605	correl = -0.0426898	descr = N_Gram_GCCGA
cnt = 325	feature = 305	correl = 0.0243452	descr = N_Gram_ATGAA
cnt = 326	feature = 649	correl = -0.068136	descr = N_Gram_GGAGG
cnt = 327	feature = 483	correl = -0.0419615	descr = N_Gram_CGTC
cnt = 328	feature = 726	correl = 0.0353063	descr = N_Gram_GTGT
cnt = 329	feature = 228	correl = -0.0374129	descr = N_Gram_ACGA
cnt = 330	feature = 356	correl = -0.0397722	descr = N_Gram_CAGCA
cnt = 331	feature = 935	correl = 0.0587185	descr = N_Gram_TTTCT
cnt = 332	feature = 822	correl = 0.0502377	descr = N_Gram_TCGT
cnt = 333	feature = 663	correl = -0.0692142	descr = N_Gram_GGCGC
cnt = 334	feature = 766	correl = 0.0691331	descr = N_Gram_TAGC
cnt = 335	feature = 837	correl = 0.0416517	descr = N_Gram_TCTTC
cnt = 336	feature = 382	correl = -0.0242112	descr = N_Gram_CCAA
cnt = 337	feature = 922	correl = 0.0312987	descr = N_Gram_TTGGT
cnt = 338	feature = 627	correl = 0.0242534	descr = N_Gram_GCTA
cnt = 339	feature = 790	correl = 0.0251601	descr = N_Gram_TCAA
cnt = 340	feature = 716	correl = 0.0246195	descr = N_Gram_GTGA
cnt = 341	feature = 910	correl = 0.0886276	descr = N_Gram_TTCTG
cnt = 342	feature = 590	correl = 0.0316297	descr = N_Gram_GCAT
cnt = 343	feature = 659	correl = -0.118317	descr = N_Gram_GGCCC
cnt = 344	feature = 392	correl = -0.0254181	descr = N_Gram_CCAT
cnt = 345	feature = 247	correl = 0.021392	descr = N_Gram_AGAC
cnt = 346	feature = 929	correl = 0.0494664	descr = N_Gram_TTTA
cnt = 347	feature = 256	correl = -0.0492856	descr = N_Gram_AGCC
cnt = 348	feature = 685	correl = 0.0285067	descr = N_Gram_GGTA
cnt = 349	feature = 515	correl = 0.0239029	descr = N_Gram_CTCT
cnt = 350	feature = 525	correl = 0.0367983	descr = N_Gram_CTGT
cnt = 351	feature = 703	correl = 0.0219135	descr = N_Gram_GTCA
cnt = 352	feature = 894	correl = 0.0632874	descr = N_Gram_TTAT
cnt = 353	feature = 554	correl = 0.0274279	descr = N_Gram_GACT
cnt = 354	feature = 803	correl = -0.0360973	descr = N_Gram_TCCC
cnt = 355	feature = 489	correl = -0.0451464	descr = N_Gram_CGTT
cnt = 356	feature = 536	correl = 0.034074	descr = N_Gram_CTTT
cnt = 357	feature = 903	correl = 0.0305584	descr = N_Gram_TTCG
cnt = 358	feature = 698	correl = 0.0557043	descr = N_Gram_GTAA
cnt = 359	feature = 499	correl = 0.0474849	descr = N_Gram_CTAG
cnt = 360	feature = 69	correl = 0.0957329	descr = Gibbs_of_Target_Sequence__Pos_0_Step_1
cnt = 361	feature = 634	correl = -0.052814	descr = N_Gram_GCTGC
cnt = 362	feature = 478	correl = -0.0492675	descr = N_Gram_CGGT
cnt = 363	feature = 258	correl = -0.0599502	descr = N_Gram_AGCG
cnt = 364	feature = 496	correl = 0.0703722	descr = N_Gram_CTAC
cnt = 365	feature = 780	correl = 0.0603612	descr = N_Gram_TATG
cnt = 366	feature = 220	correl = -0.043601	descr = N_Gram_ACCA
cnt = 367	feature = 273	correl = 0.0467547	descr = N_Gram_AGTC
cnt = 368	feature = 916	correl = 0.0424942	descr = N_Gram_TTGC
cnt = 369	feature = 206	correl = 0.082947	descr = N_Gram_ACAA
cnt = 370	feature = 73	correl = 0.055138	descr = Gibbs_of_Target_Sequence__Pos_5_Step_1
cnt = 371	feature = 876	correl = 0.0407919	descr = N_Gram_TGTC
cnt = 372	feature = 879	correl = 0.0479098	descr = N_Gram_TGTG
cnt = 373	feature = 641	correl = -0.0309111	descr = N_Gram_GGAA
cnt = 374	feature = 324	correl = 0.0582726	descr = N_Gram_ATTG
cnt = 375	feature = 238	correl = 0.0372582	descr = N_Gram_ACT
cnt = 376	feature = 595	correl = -0.0541695	descr = N_Gram_GCCA
cnt = 377	feature = 622	correl = -0.0789832	descr = N_Gram_GCGT
cnt = 378	feature = 212	correl = 0.0479911	descr = N_Gram_ACAG
cnt = 379	feature = 678	correl = -0.0914356	descr = N_Gram_GGGG
cnt = 380	feature = 666	correl = -0.0431988	descr = N_Gram_GGCT
cnt = 381	feature = 454	correl = -0.0333185	descr = N_Gram_CGCA
cnt = 382	feature = 743	correl = 0.0783267	descr = N_Gram_TAAG
cnt = 383	feature = 900	correl = 0.0417864	descr = N_Gram_TTCC
cnt = 384	feature = 773	correl = 0.0735248	descr = N_Gram_TATA
cnt = 385	feature = 367	correl = -0.0277601	descr = N_Gram_CATA
cnt = 386	feature = 436	correl = 0.0336197	descr = N_Gram_CCTT
cnt = 387	feature = 293	correl = 0.0466218	descr = N_Gram_ATCC
cnt = 388	feature = 70	correl = -0.0262017	descr = Gibbs_of_Target_Sequence__Pos_1_Step_1
cnt = 389	feature = 310	correl = -0.0541684	descr = N_Gram_ATGG
cnt = 390	feature = 653	correl = -0.0718658	descr = N_Gram_GGCA
cnt = 391	feature = 432	correl = -0.0641635	descr = N_Gram_CCTG
cnt = 392	feature = 419	correl = -0.0560018	descr = N_Gram_CCGG
cnt = 393	feature = 76	correl = 0.0868265	descr = Gibbs_of_Target_Sequence__Pos_8_Step_1
cnt = 394	feature = 721	correl = -0.102581	descr = N_Gram_GTGG
cnt = 395	feature = 751	correl = 0.0475776	descr = N_Gram_TACA
cnt = 396	feature = 818	correl = -0.0474904	descr = N_Gram_TCGG
cnt = 397	feature = 389	correl = -0.0658559	descr = N_Gram_CCAG
cnt = 398	feature = 572	correl = -0.0516235	descr = N_Gram_GATG
cnt = 399	feature = 79	correl = 0.0592207	descr = Gibbs_of_Target_Sequence__Pos_11_Step_1
cnt = 400	feature = 632	correl = -0.0300766	descr = N_Gram_GCTG
cnt = 401	feature = 345	correl = -0.0657349	descr = N_Gram_CACG
cnt = 402	feature = 738	correl = 0.0466247	descr = N_Gram_TAAA
cnt = 403	feature = 800	correl = 0.0348487	descr = N_Gram_TCCA
cnt = 404	feature = 733	correl = 0.0576585	descr = N_Gram_GTTT
cnt = 405	feature = 825	correl = 0.0705032	descr = N_Gram_TCTA
cnt = 406	feature = 530	correl = 0.0230484	descr = N_Gram_CTTC
cnt = 407	feature = 403	correl = -0.118682	descr = N_Gram_CCCG
cnt = 408	feature = 706	correl = -0.0684849	descr = N_Gram_GTCC
cnt = 409	feature = 697	correl = 0.0461802	descr = N_Gram_GTA
cnt = 410	feature = 72	correl = 0.112555	descr = Gibbs_of_Target_Sequence__Pos_4_Step_1
cnt = 411	feature = 80	correl = 0.0299313	descr = Gibbs_of_Target_Sequence__Pos_12_Step_1
cnt = 412	feature = 71	correl = -0.152	descr = Gibbs_of_Target_Sequence__Pos_2_Step_1
cnt = 413	feature = 355	correl = -0.0449203	descr = N_Gram_CAGC
cnt = 414	feature = 612	correl = -0.0716981	descr = N_Gram_GCGC
cnt = 415	feature = 940	correl = 0.0532314	descr = N_Gram_TTTT
cnt = 416	feature = 864	correl = -0.0891574	descr = N_Gram_TGGC
cnt = 417	feature = 881	correl = 0.066772	descr = N_Gram_TGTT
cnt = 418	feature = 77	correl = 0.103143	descr = Gibbs_of_Target_Sequence__Pos_9_Step_1
cnt = 419	feature = 474	correl = -0.0799489	descr = N_Gram_CGGG
cnt = 420	feature = 74	correl = 0.100983	descr = Gibbs_of_Target_Sequence__Pos_6_Step_1
cnt = 421	feature = 82	correl = 0.144853	descr = Gibbs_of_Target_Sequence__Pos_14_Step_1
cnt = 422	feature = 78	correl = 0.127807	descr = Gibbs_of_Target_Sequence__Pos_10_Step_1
cnt = 423	feature = 657	correl = -0.132991	descr = N_Gram_GGCC
cnt = 424	feature = 482	correl = -0.0344455	descr = N_Gram_CGT
cnt = 425	feature = 271	correl = 0.0428257	descr = N_Gram_AGT
cnt = 426	feature = 81	correl = 0.130389	descr = Gibbs_of_Target_Sequence__Pos_13_Step_1
cnt = 427	feature = 789	correl = 0.0376256	descr = N_Gram_TCA
cnt = 428	feature = 75	correl = 0.162294	descr = Gibbs_of_Target_Sequence__Pos_7_Step_1
cnt = 429	feature = 83	correl = 0.0950288	descr = Gibbs_of_Target_Sequence__Pos_15_Step_1
cnt = 430	feature = 626	correl = -0.0248261	descr = N_Gram_GCT
cnt = 431	feature = 662	correl = -0.111253	descr = N_Gram_GGCG
cnt = 432	feature = 263	correl = -0.0243319	descr = N_Gram_AGG
cnt = 433	feature = 469	correl = -0.120052	descr = N_Gram_CGGC
cnt = 434	feature = 580	correl = -0.0506229	descr = N_Gram_GCA
cnt = 435	feature = 640	correl = -0.0636014	descr = N_Gram_GGA
cnt = 436	feature = 508	correl = -0.0304837	descr = N_Gram_CTC
cnt = 437	feature = 871	correl = 0.0852761	descr = N_Gram_TGT
cnt = 438	feature = 493	correl = 0.100781	descr = N_Gram_CTA
cnt = 439	feature = 394	correl = -0.138568	descr = N_Gram_CCC
cnt = 440	feature = 684	correl = -0.0535603	descr = N_Gram_GGT
cnt = 441	feature = 366	correl = 0.0744898	descr = N_Gram_CAT
cnt = 442	feature = 840	correl = 0.0420974	descr = N_Gram_TG
cnt = 443	feature = 527	correl = 0.0614366	descr = N_Gram_CTT
cnt = 444	feature = 669	correl = -0.123415	descr = N_Gram_GGG
cnt = 445	feature = 279	correl = 0.0589813	descr = N_Gram_ATA
cnt = 446	feature = 788	correl = 0.0515367	descr = N_Gram_TC
cnt = 447	feature = 772	correl = 0.133517	descr = N_Gram_TAT
cnt = 448	feature = 799	correl = 0.0230676	descr = N_Gram_TCC
cnt = 449	feature = 610	correl = -0.107375	descr = N_Gram_GCG
cnt = 450	feature = 316	correl = 0.11887	descr = N_Gram_ATT
cnt = 451	feature = 884	correl = 0.167019	descr = N_Gram_TT
cnt = 452	feature = 579	correl = -0.140383	descr = N_Gram_GC
cnt = 453	feature = 278	correl = 0.124512	descr = N_Gram_AT
cnt = 454	feature = 440	correl = -0.0977326	descr = N_Gram_CG
cnt = 455	feature = 68	correl = 0.296357	descr = Gibbs_of_Target_Sequence_
num rows = 2188
num_elements = 997728
..*
optimization finished, #iter = 2335
nu = 0.243708
obj = -41.855820, rho = -0.833358
nSV = 994, nBSV = 216
num rows = 243
num_elements = 110808
*
optimization finished, #iter = 183
nu = 0.188867
obj = -3.976883, rho = -0.742585
nSV = 128, nBSV = 6
..*
optimization finished, #iter = 2335
nu = 0.243708
obj = -41.855820, rho = -0.833358
nSV = 994, nBSV = 216
CFS merit scores = 1.35248
CFS merit scores = 1.58469
CFS merit scores = 1.83245
CFS merit scores = 2.06381
CFS merit scores = 2.27507
CFS merit scores = 2.4673
CFS merit scores = 2.64563
CFS merit scores = 2.81232
CFS merit scores = 2.9696
CFS merit scores = 3.11834
CFS merit scores = 3.25881
CFS merit scores = 3.38986
CFS merit scores = 3.51529
CFS merit scores = 3.63441
CFS merit scores = 3.7479
CFS merit scores = 3.85563
CFS merit scores = 3.95961
CFS merit scores = 4.05968
CFS merit scores = 4.15606
CFS merit scores = 4.2473
CFS merit scores = 4.33547
CFS merit scores = 4.42088
CFS merit scores = 4.50237
CFS merit scores = 4.58101
CFS merit scores = 4.65746
CFS merit scores = 4.73184
CFS merit scores = 4.80348
CFS merit scores = 4.87217
CFS merit scores = 4.93863
CFS merit scores = 5.00038
CFS merit scores = 5.0602
CFS merit scores = 5.11688
CFS merit scores = 5.17005
CFS merit scores = 5.22222
CFS merit scores = 5.27284
CFS merit scores = 5.32213
CFS merit scores = 5.36931
CFS merit scores = 5.41415
CFS merit scores = 5.45684
CFS merit scores = 5.49809
CFS merit scores = 5.53802
CFS merit scores = 5.57589
CFS merit scores = 5.61179
CFS merit scores = 5.64667
CFS merit scores = 5.68027
CFS merit scores = 5.71105
CFS merit scores = 5.74055
CFS merit scores = 5.76802
CFS merit scores = 5.79327
CFS merit scores = 5.81702
CFS merit scores = 5.83975
CFS merit scores = 5.86211
CFS merit scores = 5.88349
CFS merit scores = 5.90347
CFS merit scores = 5.92324
CFS merit scores = 5.94303
CFS merit scores = 5.96214
CFS merit scores = 5.97963
CFS merit scores = 5.99679
CFS merit scores = 6.01339
CFS merit scores = 6.02969
CFS merit scores = 6.04498
CFS merit scores = 6.05954
CFS merit scores = 6.07383
CFS merit scores = 6.08795
CFS merit scores = 6.10136
CFS merit scores = 6.11445
CFS merit scores = 6.12748
CFS merit scores = 6.13979
CFS merit scores = 6.15136
CFS merit scores = 6.16207
CFS merit scores = 6.1729
CFS merit scores = 6.1832
CFS merit scores = 6.19333
CFS merit scores = 6.20324
CFS merit scores = 6.21249
CFS merit scores = 6.22182
CFS merit scores = 6.23029
CFS merit scores = 6.2386
CFS merit scores = 6.24638
CFS merit scores = 6.25392
CFS merit scores = 6.2612
CFS merit scores = 6.26847
CFS merit scores = 6.27577
CFS merit scores = 6.28293
CFS merit scores = 6.29019
CFS merit scores = 6.29748
CFS merit scores = 6.30451
CFS merit scores = 6.31085
CFS merit scores = 6.31695
CFS merit scores = 6.32322
CFS merit scores = 6.32941
CFS merit scores = 6.33532
CFS merit scores = 6.34071
CFS merit scores = 6.34624
CFS merit scores = 6.35001
CFS merit scores = 6.35381
CFS merit scores = 6.35726
CFS merit scores = 6.36053
CFS merit scores = 6.36375
CFS merit scores = 6.3672
CFS merit scores = 6.3703
CFS merit scores = 6.37353
CFS merit scores = 6.37648
CFS merit scores = 6.37907
CFS merit scores = 6.38186
CFS merit scores = 6.38396
CFS merit scores = 6.38598
CFS merit scores = 6.38793
CFS merit scores = 6.38996
CFS merit scores = 6.39193
CFS merit scores = 6.39398
CFS merit scores = 6.396
CFS merit scores = 6.39754
CFS merit scores = 6.39908
CFS merit scores = 6.40055
CFS merit scores = 6.40205
CFS merit scores = 6.40374
CFS merit scores = 6.40565
CFS merit scores = 6.40742
CFS merit scores = 6.409
CFS merit scores = 6.41096
CFS merit scores = 6.41284
CFS merit scores = 6.41482
CFS merit scores = 6.41665
CFS merit scores = 6.41804
CFS merit scores = 6.41945
CFS merit scores = 6.42115
CFS merit scores = 6.42258
CFS merit scores = 6.42392
CFS merit scores = 6.42531
CFS merit scores = 6.4261
CFS merit scores = 6.42709
CFS merit scores = 6.42813
CFS merit scores = 6.42897
CFS merit scores = 6.42983
CFS merit scores = 6.43068
CFS merit scores = 6.43152
CFS merit scores = 6.43233
CFS merit scores = 6.43315
CFS merit scores = 6.43374
CFS merit scores = 6.43445
CFS merit scores = 6.43495
CFS merit scores = 6.43552
CFS merit scores = 6.43596
CFS merit scores = 6.43661
CFS merit scores = 6.43673
CFS merit scores = 6.43692
CFS merit scores = 6.43725
CFS merit scores = 6.43732
CFS merit scores = 6.43737
CFS merit scores = 6.43727
CFS merit scores = 6.43729
CFS merit scores = 6.43731
CFS merit scores = 6.43735
CFS merit scores = 6.43724
CFS merit scores = 6.4373
CFS merit scores = 6.43726
CFS merit scores = 6.43723
CFS merit scores = 6.4372
CFS merit scores = 6.43702
CFS merit scores = 6.43661
CFS merit scores = 6.4362
CFS merit scores = 6.43572
CFS merit scores = 6.43534
CFS merit scores = 6.4351
CFS merit scores = 6.43467
CFS merit scores = 6.43432
CFS merit scores = 6.43376
CFS merit scores = 6.43314
CFS merit scores = 6.43253
CFS merit scores = 6.432
CFS merit scores = 6.4315
CFS merit scores = 6.43116
CFS merit scores = 6.43066
CFS merit scores = 6.43013
CFS merit scores = 6.42957
CFS merit scores = 6.42906
CFS merit scores = 6.42854
CFS merit scores = 6.42778
CFS merit scores = 6.42717
CFS merit scores = 6.42652
CFS merit scores = 6.42583
CFS merit scores = 6.42507
CFS merit scores = 6.42425
CFS merit scores = 6.42336
CFS merit scores = 6.42241
CFS merit scores = 6.42147
CFS merit scores = 6.42065
CFS merit scores = 6.41996
CFS merit scores = 6.41925
CFS merit scores = 6.41844
CFS merit scores = 6.41767
CFS merit scores = 6.41678
CFS merit scores = 6.41594
CFS merit scores = 6.41509
CFS merit scores = 6.41419
CFS merit scores = 6.41306
CFS merit scores = 6.41205
CFS merit scores = 6.41088
CFS merit scores = 6.40972
CFS merit scores = 6.40872
CFS merit scores = 6.4077
CFS merit scores = 6.40664
CFS merit scores = 6.40555
CFS merit scores = 6.40447
CFS merit scores = 6.40345
CFS merit scores = 6.40245
CFS merit scores = 6.40143
CFS merit scores = 6.4004
CFS merit scores = 6.39934
CFS merit scores = 6.39828
CFS merit scores = 6.39728
CFS merit scores = 6.39615
CFS merit scores = 6.3949
CFS merit scores = 6.39368
CFS merit scores = 6.39234
CFS merit scores = 6.39068
CFS merit scores = 6.38906
CFS merit scores = 6.38753
CFS merit scores = 6.3859
CFS merit scores = 6.38431
CFS merit scores = 6.38257
CFS merit scores = 6.38069
CFS merit scores = 6.37883
CFS merit scores = 6.37704
CFS merit scores = 6.3753
CFS merit scores = 6.37364
CFS merit scores = 6.37195
CFS merit scores = 6.37013
CFS merit scores = 6.36837
CFS merit scores = 6.36666
CFS merit scores = 6.36484
CFS merit scores = 6.36306
CFS merit scores = 6.36129
CFS merit scores = 6.35944
CFS merit scores = 6.35765
CFS merit scores = 6.35577
CFS merit scores = 6.354
CFS merit scores = 6.35221
CFS merit scores = 6.3504
CFS merit scores = 6.34858
CFS merit scores = 6.34664
CFS merit scores = 6.34469
CFS merit scores = 6.34268
CFS merit scores = 6.34067
CFS merit scores = 6.33866
CFS merit scores = 6.33654
CFS merit scores = 6.33445
CFS merit scores = 6.33221
CFS merit scores = 6.32997
CFS merit scores = 6.3277
CFS merit scores = 6.3255
CFS merit scores = 6.3233
CFS merit scores = 6.32106
CFS merit scores = 6.31889
CFS merit scores = 6.31664
CFS merit scores = 6.31437
CFS merit scores = 6.31205
CFS merit scores = 6.30972
CFS merit scores = 6.30747
CFS merit scores = 6.30522
CFS merit scores = 6.30302
CFS merit scores = 6.30074
CFS merit scores = 6.29849
CFS merit scores = 6.2962
CFS merit scores = 6.29391
CFS merit scores = 6.29162
CFS merit scores = 6.2893
CFS merit scores = 6.28701
CFS merit scores = 6.28467
CFS merit scores = 6.28234
CFS merit scores = 6.28
CFS merit scores = 6.27751
CFS merit scores = 6.27507
CFS merit scores = 6.27264
CFS merit scores = 6.27007
CFS merit scores = 6.26759
CFS merit scores = 6.26516
CFS merit scores = 6.26259
CFS merit scores = 6.26001
CFS merit scores = 6.25751
CFS merit scores = 6.25483
CFS merit scores = 6.25226
CFS merit scores = 6.2496
CFS merit scores = 6.24672
CFS merit scores = 6.24384
CFS merit scores = 6.241
CFS merit scores = 6.23824
CFS merit scores = 6.23526
CFS merit scores = 6.23228
CFS merit scores = 6.22931
CFS merit scores = 6.2263
CFS merit scores = 6.22327
CFS merit scores = 6.22032
CFS merit scores = 6.21733
CFS merit scores = 6.21416
CFS merit scores = 6.21101
CFS merit scores = 6.2078
CFS merit scores = 6.20464
CFS merit scores = 6.20141
CFS merit scores = 6.1982
CFS merit scores = 6.19502
CFS merit scores = 6.19193
CFS merit scores = 6.18875
CFS merit scores = 6.1855
CFS merit scores = 6.18224
CFS merit scores = 6.17896
CFS merit scores = 6.17577
CFS merit scores = 6.17256
CFS merit scores = 6.16926
CFS merit scores = 6.16598
CFS merit scores = 6.16269
CFS merit scores = 6.1593
CFS merit scores = 6.15586
CFS merit scores = 6.15241
CFS merit scores = 6.14902
CFS merit scores = 6.14557
CFS merit scores = 6.14215
CFS merit scores = 6.13868
CFS merit scores = 6.13521
CFS merit scores = 6.13181
CFS merit scores = 6.12846
CFS merit scores = 6.1249
CFS merit scores = 6.12137
CFS merit scores = 6.1178
CFS merit scores = 6.11418
CFS merit scores = 6.11055
CFS merit scores = 6.10686
CFS merit scores = 6.10321
CFS merit scores = 6.09959
CFS merit scores = 6.09594
CFS merit scores = 6.09224
CFS merit scores = 6.08863
CFS merit scores = 6.08493
CFS merit scores = 6.08098
CFS merit scores = 6.07704
CFS merit scores = 6.0731
CFS merit scores = 6.06909
CFS merit scores = 6.06516
CFS merit scores = 6.06125
CFS merit scores = 6.05727
CFS merit scores = 6.05336
CFS merit scores = 6.04946
CFS merit scores = 6.04557
CFS merit scores = 6.04175
CFS merit scores = 6.03781
CFS merit scores = 6.03395
CFS merit scores = 6.02994
CFS merit scores = 6.02588
CFS merit scores = 6.02179
CFS merit scores = 6.01767
CFS merit scores = 6.01361
CFS merit scores = 6.00958
CFS merit scores = 6.00547
CFS merit scores = 6.00132
CFS merit scores = 5.99719
CFS merit scores = 5.99288
CFS merit scores = 5.98854
CFS merit scores = 5.98405
CFS merit scores = 5.97956
CFS merit scores = 5.97511
CFS merit scores = 5.97068
CFS merit scores = 5.96628
CFS merit scores = 5.96181
CFS merit scores = 5.95725
CFS merit scores = 5.95273
CFS merit scores = 5.94789
CFS merit scores = 5.94307
CFS merit scores = 5.93816
CFS merit scores = 5.93322
CFS merit scores = 5.92834
CFS merit scores = 5.92347
CFS merit scores = 5.91855
CFS merit scores = 5.91364
CFS merit scores = 5.90857
CFS merit scores = 5.90356
CFS merit scores = 5.89854
CFS merit scores = 5.89352
CFS merit scores = 5.88853
CFS merit scores = 5.8836
CFS merit scores = 5.8787
CFS merit scores = 5.87385
CFS merit scores = 5.869
CFS merit scores = 5.86399
CFS merit scores = 5.85893
CFS merit scores = 5.85385
CFS merit scores = 5.84875
CFS merit scores = 5.84353
CFS merit scores = 5.83831
CFS merit scores = 5.83312
CFS merit scores = 5.82782
CFS merit scores = 5.82243
CFS merit scores = 5.81711
CFS merit scores = 5.81166
CFS merit scores = 5.80603
CFS merit scores = 5.8003
CFS merit scores = 5.79436
CFS merit scores = 5.78844
CFS merit scores = 5.78243
CFS merit scores = 5.77643
CFS merit scores = 5.77047
CFS merit scores = 5.76455
CFS merit scores = 5.75855
CFS merit scores = 5.75263
CFS merit scores = 5.74664
CFS merit scores = 5.74068
CFS merit scores = 5.73461
CFS merit scores = 5.72847
CFS merit scores = 5.72211
CFS merit scores = 5.71569
CFS merit scores = 5.70914
CFS merit scores = 5.70253
CFS merit scores = 5.69578
CFS merit scores = 5.68888
CFS merit scores = 5.68188
CFS merit scores = 5.67488
CFS merit scores = 5.66698
CFS merit scores = 5.65891
CFS merit scores = 5.65071
CFS merit scores = 5.64258
CFS merit scores = 5.63437
CFS merit scores = 5.62551
CFS merit scores = 5.61669
CFS merit scores = 5.6079
CFS merit scores = 5.59907
CFS merit scores = 5.58992
CFS merit scores = 5.58059
CFS merit scores = 5.5711
CFS merit scores = 5.56137
CFS merit scores = 5.55168
CFS merit scores = 5.54184
CFS merit scores = 5.53171
CFS merit scores = 5.52133
CFS merit scores = 5.5108
CFS merit scores = 5.49954
CFS merit scores = 5.48806
CFS merit scores = 5.47565
CFS merit scores = 5.46161
CFS merit scores = 5.43269
cnt = 1	feature = 62	correl = 0.352484	descr = Position_Specific_Bin_Base_20_Base_A
cnt = 2	feature = 640	correl = -0.163394	descr = N_Gram_GGC
cnt = 3	feature = 702	correl = 0.060305	descr = N_Gram_GTCGC
cnt = 4	feature = 452	correl = -0.0568818	descr = N_Gram_CGCGT
cnt = 5	feature = 849	correl = -0.0276523	descr = N_Gram_TGCCT
cnt = 6	feature = 519	correl = 0.0328851	descr = N_Gram_CTTAG
cnt = 7	feature = 884	correl = -0.040421	descr = N_Gram_TTACC
cnt = 8	feature = 596	correl = -0.0220895	descr = N_Gram_GCCGT
cnt = 9	feature = 752	correl = -0.0357203	descr = N_Gram_TACGT
cnt = 10	feature = 739	correl = 0.0320582	descr = N_Gram_TAAGC
cnt = 11	feature = 440	correl = -0.0312466	descr = N_Gram_CGATA
cnt = 12	feature = 229	correl = -0.0375609	descr = N_Gram_ACGAC
cnt = 13	feature = 438	correl = -0.0323005	descr = N_Gram_CGAGT
cnt = 14	feature = 493	correl = 0.0263994	descr = N_Gram_CTATC
cnt = 15	feature = 671	correl = 0.0528192	descr = N_Gram_GGTAA
cnt = 16	feature = 741	correl = -0.0482141	descr = N_Gram_TAATC
cnt = 17	feature = 483	correl = -0.022232	descr = N_Gram_CTAAC
cnt = 18	feature = 899	correl = 0.0358779	descr = N_Gram_TTCGC
cnt = 19	feature = 722	correl = -0.0451201	descr = N_Gram_GTTAG
cnt = 20	feature = 612	correl = -0.0493191	descr = N_Gram_GCGGT
cnt = 21	feature = 473	correl = 0.0287544	descr = N_Gram_CGTCT
cnt = 22	feature = 311	correl = -0.0251014	descr = N_Gram_ATTAA
cnt = 23	feature = 914	correl = 0.0357462	descr = N_Gram_TTGCG
cnt = 24	feature = 705	correl = 0.0424223	descr = N_Gram_GTCTA
cnt = 25	feature = 796	correl = -0.0223042	descr = N_Gram_TCCGA
cnt = 26	feature = 749	correl = 0.0306888	descr = N_Gram_TACCG
cnt = 27	feature = 901	correl = 0.0600922	descr = N_Gram_TTCGT
cnt = 28	feature = 476	correl = -0.0370564	descr = N_Gram_CGTGG
cnt = 29	feature = 881	correl = 0.0214829	descr = N_Gram_TTAAG
cnt = 30	feature = 772	correl = 0.0314875	descr = N_Gram_TATAC
cnt = 31	feature = 773	correl = 0.0365127	descr = N_Gram_TATAG
cnt = 32	feature = 436	correl = -0.0415313	descr = N_Gram_CGACG
cnt = 33	feature = 574	correl = -0.0780012	descr = N_Gram_GCAAA
cnt = 34	feature = 432	correl = -0.0328284	descr = N_Gram_CGAAT
cnt = 35	feature = 313	correl = 0.0778123	descr = N_Gram_ATTAT
cnt = 36	feature = 446	correl = -0.0512826	descr = N_Gram_CGCAT
cnt = 37	feature = 857	correl = 0.0295216	descr = N_Gram_TGGAC
cnt = 38	feature = 592	correl = -0.0874701	descr = N_Gram_GCCCG
cnt = 39	feature = 766	correl = 0.0386119	descr = N_Gram_TAGGG
cnt = 40	feature = 539	correl = 0.0482697	descr = N_Gram_GAATA
cnt = 41	feature = 553	correl = 0.0336224	descr = N_Gram_GAGAA
cnt = 42	feature = 554	correl = -0.0373336	descr = N_Gram_GAGAT
cnt = 43	feature = 869	correl = 0.0233143	descr = N_Gram_TGTAG
cnt = 44	feature = 882	correl = -0.0313677	descr = N_Gram_TTAAT
cnt = 45	feature = 327	correl = 0.0264516	descr = N_Gram_CAACC
cnt = 46	feature = 451	correl = -0.0607184	descr = N_Gram_CGCGG
cnt = 47	feature = 746	correl = -0.0229132	descr = N_Gram_TACAG
cnt = 48	feature = 924	correl = 0.0514726	descr = N_Gram_TTTAG
cnt = 49	feature = 514	correl = 0.0462674	descr = N_Gram_CTGGT
cnt = 50	feature = 556	correl = -0.0496013	descr = N_Gram_GAGCC
cnt = 51	feature = 910	correl = 0.040327	descr = N_Gram_TTGAC
cnt = 52	feature = 735	correl = -0.0291976	descr = N_Gram_TAACC
cnt = 53	feature = 583	correl = -0.0400772	descr = N_Gram_GCATA
cnt = 54	feature = 694	correl = 0.0436617	descr = N_Gram_GTCAA
cnt = 55	feature = 885	correl = -0.0316851	descr = N_Gram_TTACG
cnt = 56	feature = 490	correl = 0.058939	descr = N_Gram_CTAGC
cnt = 57	feature = 206	correl = 0.0583651	descr = N_Gram_ACAAA
cnt = 58	feature = 900	correl = -0.0231576	descr = N_Gram_TTCGG
cnt = 59	feature = 489	correl = 0.0337004	descr = N_Gram_CTAGA
cnt = 60	feature = 419	correl = -0.0896182	descr = N_Gram_CCTCG
cnt = 61	feature = 663	correl = -0.0394371	descr = N_Gram_GGGGA
cnt = 62	feature = 337	correl = -0.0263497	descr = N_Gram_CACCG
cnt = 63	feature = 875	correl = 0.0596723	descr = N_Gram_TGTGT
cnt = 64	feature = 392	correl = -0.0364186	descr = N_Gram_CCCCT
cnt = 65	feature = 492	correl = 0.0570097	descr = N_Gram_CTATA
cnt = 66	feature = 788	correl = -0.0380561	descr = N_Gram_TCAGA
cnt = 67	feature = 494	correl = 0.0281054	descr = N_Gram_CTATG
cnt = 68	feature = 531	correl = -0.0216293	descr = N_Gram_GAAAG
cnt = 69	feature = 228	correl = -0.042296	descr = N_Gram_ACGAA
cnt = 70	feature = 672	correl = 0.0282457	descr = N_Gram_GGTAC
cnt = 71	feature = 356	correl = 0.024697	descr = N_Gram_CAGTT
cnt = 72	feature = 518	correl = -0.0447954	descr = N_Gram_CTTAA
cnt = 73	feature = 341	correl = -0.0262903	descr = N_Gram_CACGG
cnt = 74	feature = 16	correl = -0.0363219	descr = Position_Specific_Bin_Base_6_Base_C
cnt = 75	feature = 319	correl = 0.0466368	descr = N_Gram_ATTGG
cnt = 76	feature = 294	correl = 0.0302793	descr = N_Gram_ATCGA
cnt = 77	feature = 755	correl = 0.0442694	descr = N_Gram_TACTG
cnt = 78	feature = 510	correl = -0.0216582	descr = N_Gram_CTGCT
cnt = 79	feature = 931	correl = 0.033715	descr = N_Gram_TTTGG
cnt = 80	feature = 332	correl = -0.033299	descr = N_Gram_CAATT
cnt = 81	feature = 264	correl = 0.0317756	descr = N_Gram_AGGGG
cnt = 82	feature = 595	correl = -0.0290442	descr = N_Gram_GCCGC
cnt = 83	feature = 775	correl = 0.052282	descr = N_Gram_TATCA
cnt = 84	feature = 632	correl = 0.0277723	descr = N_Gram_GGACA
cnt = 85	feature = 806	correl = 0.0228636	descr = N_Gram_TCGCC
cnt = 86	feature = 734	correl = 0.0509591	descr = N_Gram_TAAAC
cnt = 87	feature = 382	correl = -0.04976	descr = N_Gram_CCATA
cnt = 88	feature = 256	correl = -0.0411751	descr = N_Gram_AGCGG
cnt = 89	feature = 813	correl = 0.0954929	descr = N_Gram_TCGTG
cnt = 90	feature = 478	correl = -0.068221	descr = N_Gram_CGTTC
cnt = 91	feature = 496	correl = -0.0586196	descr = N_Gram_CTCAA
cnt = 92	feature = 822	correl = 0.0541968	descr = N_Gram_TCTCT
cnt = 93	feature = 609	correl = -0.0480558	descr = N_Gram_GCGGA
cnt = 94	feature = 805	correl = 0.0420641	descr = N_Gram_TCGCA
cnt = 95	feature = 207	correl = 0.0471417	descr = N_Gram_ACAAT
cnt = 96	feature = 803	correl = 0.0283897	descr = N_Gram_TCGAG
cnt = 97	feature = 578	correl = -0.0465076	descr = N_Gram_GCACC
cnt = 98	feature = 404	correl = -0.0674243	descr = N_Gram_CCGAT
cnt = 99	feature = 660	correl = -0.0924826	descr = N_Gram_GGGCC
cnt = 100	feature = 273	correl = 0.0661502	descr = N_Gram_AGTGA
cnt = 101	feature = 820	correl = 0.038406	descr = N_Gram_TCTCA
cnt = 102	feature = 800	correl = -0.0341754	descr = N_Gram_TCCTG
cnt = 103	feature = 909	correl = 0.0509812	descr = N_Gram_TTGAA
cnt = 104	feature = 883	correl = 0.0465747	descr = N_Gram_TTACA
cnt = 105	feature = 260	correl = -0.028311	descr = N_Gram_AGGCA
cnt = 106	feature = 0	correl = 0.0308315	descr = Position_Specific_Bin_Base_0_Base_A
cnt = 107	feature = 535	correl = -0.0467934	descr = N_Gram_GAAGA
cnt = 108	feature = 303	correl = 0.024049	descr = N_Gram_ATGCA
cnt = 109	feature = 808	correl = 0.0436756	descr = N_Gram_TCGCT
cnt = 110	feature = 665	correl = -0.0477275	descr = N_Gram_GGGGT
cnt = 111	feature = 599	correl = -0.0414454	descr = N_Gram_GCCTT
cnt = 112	feature = 604	correl = -0.0536892	descr = N_Gram_GCGCA
cnt = 113	feature = 527	correl = -0.027751	descr = N_Gram_CTTTA
cnt = 114	feature = 315	correl = 0.0344103	descr = N_Gram_ATTCG
cnt = 115	feature = 649	correl = -0.086043	descr = N_Gram_GGCGG
cnt = 116	feature = 258	correl = 0.0358429	descr = N_Gram_AGCTT
cnt = 117	feature = 4	correl = -0.0989067	descr = Position_Specific_Bin_Base_1_Base_G
cnt = 118	feature = 850	correl = 0.0478088	descr = N_Gram_TGCGA
cnt = 119	feature = 687	correl = 0.0275186	descr = N_Gram_GTAAG
cnt = 120	feature = 502	correl = 0.0313357	descr = N_Gram_CTCTA
cnt = 121	feature = 56	correl = -0.0409098	descr = Position_Specific_Bin_Base_18_Base_G
cnt = 122	feature = 324	correl = -0.024809	descr = N_Gram_CAAAA
cnt = 123	feature = 232	correl = -0.0408817	descr = N_Gram_ACGGG
cnt = 124	feature = 529	correl = -0.0315903	descr = N_Gram_CTTTT
cnt = 125	feature = 426	correl = 0.024668	descr = N_Gram_CCTTA
cnt = 126	feature = 9	correl = 0.0705455	descr = Position_Specific_Bin_Base_3_Base_G
cnt = 127	feature = 31	correl = -0.0337109	descr = Position_Specific_Bin_Base_11_Base_C
cnt = 128	feature = 475	correl = 0.0643693	descr = N_Gram_CGTGA
cnt = 129	feature = 65	correl = 0.117019	descr = Position_Specific_Bin_Base_20_Base_T
cnt = 130	feature = 367	correl = 0.0283966	descr = N_Gram_CATGT
cnt = 131	feature = 52	correl = -0.0600576	descr = Position_Specific_Bin_Base_17_Base_G
cnt = 132	feature = 860	correl = -0.0763132	descr = N_Gram_TGGCG
cnt = 133	feature = 751	correl = -0.0305078	descr = N_Gram_TACG
cnt = 134	feature = 620	correl = 0.0553425	descr = N_Gram_GCTCT
cnt = 135	feature = 403	correl = -0.0215648	descr = N_Gram_CCGAG
cnt = 136	feature = 645	correl = -0.0766553	descr = N_Gram_GGCCA
cnt = 137	feature = 307	correl = -0.0332439	descr = N_Gram_ATGGG
cnt = 138	feature = 676	correl = -0.0244916	descr = N_Gram_GGTCT
cnt = 139	feature = 711	correl = -0.0388454	descr = N_Gram_GTGCG
cnt = 140	feature = 786	correl = 0.0304417	descr = N_Gram_TCACC
cnt = 141	feature = 525	correl = 0.0481221	descr = N_Gram_CTTGT
cnt = 142	feature = 49	correl = -0.059363	descr = Position_Specific_Bin_Base_16_Base_G
cnt = 143	feature = 789	correl = 0.0225458	descr = N_Gram_TCAGT
cnt = 144	feature = 657	correl = -0.0615164	descr = N_Gram_GGGAG
cnt = 145	feature = 631	correl = 0.0371057	descr = N_Gram_GGAAT
cnt = 146	feature = 306	correl = -0.0222159	descr = N_Gram_ATGGA
cnt = 147	feature = 29	correl = 0.051879	descr = Position_Specific_Bin_Base_10_Base_T
cnt = 148	feature = 903	correl = 0.032209	descr = N_Gram_TTCTA
cnt = 149	feature = 2	correl = -0.131046	descr = Position_Specific_Bin_Base_0_Base_G
cnt = 150	feature = 934	correl = 0.0274647	descr = N_Gram_TTTTG
cnt = 151	feature = 765	correl = 0.0279371	descr = N_Gram_TAGGC
cnt = 152	feature = 365	correl = 0.0236878	descr = N_Gram_CATGA
cnt = 153	feature = 254	correl = -0.0475344	descr = N_Gram_AGCCC
cnt = 154	feature = 458	correl = -0.0437744	descr = N_Gram_CGGCA
cnt = 155	feature = 212	correl = 0.0550919	descr = N_Gram_ACAGT
cnt = 156	feature = 292	correl = 0.0245719	descr = N_Gram_ATCCT
cnt = 157	feature = 768	correl = 0.0452054	descr = N_Gram_TAGTG
cnt = 158	feature = 913	correl = 0.0322428	descr = N_Gram_TTGCC
cnt = 159	feature = 41	correl = -0.0326769	descr = Position_Specific_Bin_Base_14_Base_C
cnt = 160	feature = 723	correl = 0.0242967	descr = N_Gram_GTTCG
cnt = 161	feature = 545	correl = -0.0513701	descr = N_Gram_GACCA
cnt = 162	feature = 697	correl = -0.0291296	descr = N_Gram_GTCCA
cnt = 163	feature = 718	correl = 0.030938	descr = N_Gram_GTGTA
cnt = 164	feature = 839	correl = 0.0257812	descr = N_Gram_TGATC
cnt = 165	feature = 21	correl = 0.0370049	descr = Position_Specific_Bin_Base_8_Base_A
cnt = 166	feature = 284	correl = 0.0304308	descr = N_Gram_ATATG
cnt = 167	feature = 725	correl = -0.036576	descr = N_Gram_GTTGG
cnt = 168	feature = 35	correl = -0.0281148	descr = Position_Specific_Bin_Base_12_Base_C
cnt = 169	feature = 851	correl = -0.0290152	descr = N_Gram_TGCGC
cnt = 170	feature = 695	correl = 0.0284034	descr = N_Gram_GTCAT
cnt = 171	feature = 240	correl = 0.07055	descr = N_Gram_ACTGA
cnt = 172	feature = 58	correl = 0.178008	descr = Position_Specific_Bin_Base_19_Base_A
cnt = 173	feature = 726	correl = -0.0264955	descr = N_Gram_GTTGT
cnt = 174	feature = 238	correl = 0.0393929	descr = N_Gram_ACTCT
cnt = 175	feature = 758	correl = 0.0383533	descr = N_Gram_TAGAA
cnt = 176	feature = 14	correl = 0.0622375	descr = Position_Specific_Bin_Base_5_Base_T
cnt = 177	feature = 24	correl = -0.0274771	descr = Position_Specific_Bin_Base_9_Base_C
cnt = 178	feature = 691	correl = 0.0219125	descr = N_Gram_GTAT
cnt = 179	feature = 590	correl = -0.0787345	descr = N_Gram_GCCCA
cnt = 180	feature = 105	correl = -0.0264646	descr = Fold_of_RNAi_Sequence_Pos_19
cnt = 181	feature = 700	correl = -0.0481375	descr = N_Gram_GTCCT
cnt = 182	feature = 335	correl = -0.0225012	descr = N_Gram_CACAT
cnt = 183	feature = 915	correl = 0.0223257	descr = N_Gram_TTGCT
cnt = 184	feature = 406	correl = -0.0411399	descr = N_Gram_CCGCA
cnt = 185	feature = 299	correl = 0.0437174	descr = N_Gram_ATCTG
cnt = 186	feature = 536	correl = -0.0342264	descr = N_Gram_GAAGC
cnt = 187	feature = 64	correl = -0.178266	descr = Position_Specific_Bin_Base_20_Base_G
cnt = 188	feature = 567	correl = -0.0395628	descr = N_Gram_GATGT
cnt = 189	feature = 249	correl = 0.0617804	descr = N_Gram_AGAGT
cnt = 190	feature = 44	correl = 0.0793026	descr = Position_Specific_Bin_Base_15_Base_A
cnt = 191	feature = 11	correl = 0.0828221	descr = Position_Specific_Bin_Base_4_Base_A
cnt = 192	feature = 17	correl = 0.021539	descr = Position_Specific_Bin_Base_6_Base_G
cnt = 193	feature = 664	correl = -0.0704033	descr = N_Gram_GGGGC
cnt = 194	feature = 598	correl = -0.0655951	descr = N_Gram_GCCTC
cnt = 195	feature = 798	correl = 0.0772501	descr = N_Gram_TCCTA
cnt = 196	feature = 283	correl = 0.0401178	descr = N_Gram_ATATA
cnt = 197	feature = 6	correl = 0.0358121	descr = Position_Specific_Bin_Base_2_Base_C
cnt = 198	feature = 450	correl = -0.0762828	descr = N_Gram_CGCGC
cnt = 199	feature = 759	correl = 0.0573345	descr = N_Gram_TAGAC
cnt = 200	feature = 794	correl = -0.0352329	descr = N_Gram_TCCCC
cnt = 201	feature = 843	correl = 0.0314087	descr = N_Gram_TGCAA
cnt = 202	feature = 251	correl = -0.049925	descr = N_Gram_AGATG
cnt = 203	feature = 499	correl = -0.0516572	descr = N_Gram_CTCGG
cnt = 204	feature = 559	correl = -0.0416069	descr = N_Gram_GAGGG
cnt = 205	feature = 423	correl = -0.0594841	descr = N_Gram_CCTGC
cnt = 206	feature = 703	correl = 0.0615456	descr = N_Gram_GTCGT
cnt = 207	feature = 57	correl = 0.0281368	descr = Position_Specific_Bin_Base_18_Base_T
cnt = 208	feature = 37	correl = -0.0393936	descr = Position_Specific_Bin_Base_12_Base_T
cnt = 209	feature = 714	correl = -0.0845509	descr = N_Gram_GTGGC
cnt = 210	feature = 844	correl = 0.0353459	descr = N_Gram_TGCAT
cnt = 211	feature = 848	correl = -0.036566	descr = N_Gram_TGCCG
cnt = 212	feature = 277	correl = 0.0291037	descr = N_Gram_ATACC
cnt = 213	feature = 350	correl = -0.0584443	descr = N_Gram_CAGCC
cnt = 214	feature = 716	correl = -0.0304433	descr = N_Gram_GTGGT
cnt = 215	feature = 625	correl = -0.053387	descr = N_Gram_GCTTT
cnt = 216	feature = 334	correl = 0.0281661	descr = N_Gram_CACAG
cnt = 217	feature = 50	correl = 0.0342317	descr = Position_Specific_Bin_Base_16_Base_T
cnt = 218	feature = 738	correl = 0.0448696	descr = N_Gram_TAAGA
cnt = 219	feature = 838	correl = 0.0521338	descr = N_Gram_TGATA
cnt = 220	feature = 634	correl = 0.0373567	descr = N_Gram_GGACT
cnt = 221	feature = 818	correl = 0.0331207	descr = N_Gram_TCTAT
cnt = 222	feature = 354	correl = -0.0269935	descr = N_Gram_CAGGT
cnt = 223	feature = 46	correl = -0.0392544	descr = Position_Specific_Bin_Base_15_Base_T
cnt = 224	feature = 366	correl = -0.0384779	descr = N_Gram_CATGG
cnt = 225	feature = 51	correl = 0.0238451	descr = Position_Specific_Bin_Base_17_Base_A
cnt = 226	feature = 25	correl = 0.031505	descr = Position_Specific_Bin_Base_9_Base_T
cnt = 227	feature = 1	correl = 0.108951	descr = Position_Specific_Bin_Base_0_Base_C
cnt = 228	feature = 42	correl = -0.14531	descr = Position_Specific_Bin_Base_14_Base_G
cnt = 229	feature = 516	correl = 0.0519715	descr = N_Gram_CTGTT
cnt = 230	feature = 611	correl = -0.0311308	descr = N_Gram_GCGGG
cnt = 231	feature = 461	correl = -0.0340151	descr = N_Gram_CGGCT
cnt = 232	feature = 60	correl = -0.12104	descr = Position_Specific_Bin_Base_19_Base_G
cnt = 233	feature = 298	correl = 0.0736626	descr = N_Gram_ATCTC
cnt = 234	feature = 383	correl = 0.0228432	descr = N_Gram_CCATT
cnt = 235	feature = 540	correl = 0.0436862	descr = N_Gram_GAATT
cnt = 236	feature = 270	correl = 0.095024	descr = N_Gram_AGTCG
cnt = 237	feature = 659	correl = -0.0544737	descr = N_Gram_GGGCA
cnt = 238	feature = 262	correl = -0.0220516	descr = N_Gram_AGGGA
cnt = 239	feature = 511	correl = 0.0393811	descr = N_Gram_CTGGA
cnt = 240	feature = 904	correl = 0.0449649	descr = N_Gram_TTCTC
cnt = 241	feature = 638	correl = -0.047487	descr = N_Gram_GGATG
cnt = 242	feature = 485	correl = 0.0454309	descr = N_Gram_CTAC
cnt = 243	feature = 852	correl = -0.038562	descr = N_Gram_TGCGG
cnt = 244	feature = 840	correl = -0.02909	descr = N_Gram_TGATG
cnt = 245	feature = 10	correl = -0.0988791	descr = Position_Specific_Bin_Base_3_Base_T
cnt = 246	feature = 729	correl = 0.0534377	descr = N_Gram_GTTTG
cnt = 247	feature = 740	correl = 0.0483461	descr = N_Gram_TAAGG
cnt = 248	feature = 15	correl = 0.0232815	descr = Position_Specific_Bin_Base_6_Base_A
cnt = 249	feature = 894	correl = 0.0306235	descr = N_Gram_TTCAT
cnt = 250	feature = 263	correl = -0.104866	descr = N_Gram_AGGGC
cnt = 251	feature = 482	correl = 0.0314082	descr = N_Gram_CTAA
cnt = 252	feature = 579	correl = -0.0299787	descr = N_Gram_GCACG
cnt = 253	feature = 568	correl = 0.0246075	descr = N_Gram_GATT
cnt = 254	feature = 214	correl = 0.0534925	descr = N_Gram_ACATC
cnt = 255	feature = 32	correl = -0.0429348	descr = Position_Specific_Bin_Base_11_Base_G
cnt = 256	feature = 791	correl = 0.0346826	descr = N_Gram_TCATC
cnt = 257	feature = 859	correl = -0.0470241	descr = N_Gram_TGGCC
cnt = 258	feature = 891	correl = 0.0439393	descr = N_Gram_TTATC
cnt = 259	feature = 54	correl = 0.042764	descr = Position_Specific_Bin_Base_18_Base_A
cnt = 260	feature = 308	correl = -0.0596461	descr = N_Gram_ATGGT
cnt = 261	feature = 593	correl = -0.0767287	descr = N_Gram_GCCCT
cnt = 262	feature = 59	correl = -0.11964	descr = Position_Specific_Bin_Base_19_Base_C
cnt = 263	feature = 721	correl = -0.0336784	descr = N_Gram_GTTA
cnt = 264	feature = 394	correl = -0.0988263	descr = N_Gram_CCCGA
cnt = 265	feature = 479	correl = -0.0481427	descr = N_Gram_CGTTG
cnt = 266	feature = 8	correl = -0.128634	descr = Position_Specific_Bin_Base_2_Base_T
cnt = 267	feature = 624	correl = 0.0323114	descr = N_Gram_GCTTG
cnt = 268	feature = 28	correl = -0.0530427	descr = Position_Specific_Bin_Base_10_Base_G
cnt = 269	feature = 679	correl = -0.0572812	descr = N_Gram_GGTGC
cnt = 270	feature = 40	correl = 0.100553	descr = Position_Specific_Bin_Base_14_Base_A
cnt = 271	feature = 767	correl = 0.032939	descr = N_Gram_TAGT
cnt = 272	feature = 897	correl = 0.0499051	descr = N_Gram_TTCCT
cnt = 273	feature = 63	correl = -0.30054	descr = Position_Specific_Bin_Base_20_Base_C
cnt = 274	feature = 537	correl = 0.0315382	descr = N_Gram_GAAGG
cnt = 275	feature = 293	correl = 0.0499896	descr = N_Gram_ATCG
cnt = 276	feature = 220	correl = -0.0800083	descr = N_Gram_ACCAC
cnt = 277	feature = 47	correl = 0.0692978	descr = Position_Specific_Bin_Base_16_Base_A
cnt = 278	feature = 23	correl = 0.0608711	descr = Position_Specific_Bin_Base_8_Base_T
cnt = 279	feature = 708	correl = 0.0302877	descr = N_Gram_GTGAA
cnt = 280	feature = 792	correl = 0.0383018	descr = N_Gram_TCCAT
cnt = 281	feature = 824	correl = 0.0900852	descr = N_Gram_TCTGC
cnt = 282	feature = 33	correl = 0.120783	descr = Position_Specific_Bin_Base_11_Base_T
cnt = 283	feature = 916	correl = 0.0481604	descr = N_Gram_TTGGA
cnt = 284	feature = 674	correl = 0.0287207	descr = N_Gram_GGTCA
cnt = 285	feature = 871	correl = 0.0318175	descr = N_Gram_TGTC
cnt = 286	feature = 675	correl = -0.0830346	descr = N_Gram_GGTCC
cnt = 287	feature = 317	correl = 0.0540589	descr = N_Gram_ATTG
cnt = 288	feature = 233	correl = -0.0351332	descr = N_Gram_ACGT
cnt = 289	feature = 39	correl = -0.0233484	descr = Position_Specific_Bin_Base_13_Base_G
cnt = 290	feature = 376	correl = -0.0641738	descr = N_Gram_CCACC
cnt = 291	feature = 753	correl = 0.0509136	descr = N_Gram_TACT
cnt = 292	feature = 43	correl = 0.0764463	descr = Position_Specific_Bin_Base_14_Base_T
cnt = 293	feature = 231	correl = -0.0278581	descr = N_Gram_ACGG
cnt = 294	feature = 779	correl = 0.0230856	descr = N_Gram_TATGG
cnt = 295	feature = 560	correl = 0.0307647	descr = N_Gram_GAGT
cnt = 296	feature = 418	correl = -0.0320366	descr = N_Gram_CCTCC
cnt = 297	feature = 616	correl = 0.028023	descr = N_Gram_GCTA
cnt = 298	feature = 929	correl = 0.0672933	descr = N_Gram_TTTGA
cnt = 299	feature = 748	correl = 0.0331979	descr = N_Gram_TACC
cnt = 300	feature = 433	correl = -0.0564089	descr = N_Gram_CGAC
cnt = 301	feature = 470	correl = -0.0425225	descr = N_Gram_CGTC
cnt = 302	feature = 825	correl = 0.0521461	descr = N_Gram_TCTGG
cnt = 303	feature = 878	correl = 0.0602261	descr = N_Gram_TGTTT
cnt = 304	feature = 709	correl = -0.0374707	descr = N_Gram_GTGC
cnt = 305	feature = 565	correl = -0.0477365	descr = N_Gram_GATGA
cnt = 306	feature = 430	correl = -0.0621223	descr = N_Gram_CGAA
cnt = 307	feature = 821	correl = 0.0330799	descr = N_Gram_TCTCC
cnt = 308	feature = 549	correl = 0.0388935	descr = N_Gram_GACT
cnt = 309	feature = 834	correl = 0.0417058	descr = N_Gram_TGAAG
cnt = 310	feature = 48	correl = -0.0423938	descr = Position_Specific_Bin_Base_16_Base_C
cnt = 311	feature = 717	correl = 0.0269038	descr = N_Gram_GTGT
cnt = 312	feature = 45	correl = -0.039882	descr = Position_Specific_Bin_Base_15_Base_G
cnt = 313	feature = 864	correl = -0.0639342	descr = N_Gram_TGGGG
cnt = 314	feature = 646	correl = -0.100394	descr = N_Gram_GGCCC
cnt = 315	feature = 610	correl = -0.0874832	descr = N_Gram_GCGGC
cnt = 316	feature = 555	correl = -0.0349995	descr = N_Gram_GAGC
cnt = 317	feature = 704	correl = 0.0221769	descr = N_Gram_GTCT
cnt = 318	feature = 643	correl = -0.0400765	descr = N_Gram_GGCAG
cnt = 319	feature = 865	correl = -0.0255245	descr = N_Gram_TGGTG
cnt = 320	feature = 613	correl = -0.0663165	descr = N_Gram_GCGT
cnt = 321	feature = 582	correl = 0.0318757	descr = N_Gram_GCAT
cnt = 322	feature = 288	correl = 0.0379406	descr = N_Gram_ATCC
cnt = 323	feature = 541	correl = 0.0475443	descr = N_Gram_GACA
cnt = 324	feature = 799	correl = -0.023119	descr = N_Gram_TCCTC
cnt = 325	feature = 927	correl = 0.0467442	descr = N_Gram_TTTCT
cnt = 326	feature = 358	correl = -0.0290682	descr = N_Gram_CATA
cnt = 327	feature = 653	correl = -0.0267822	descr = N_Gram_GGCTT
cnt = 328	feature = 355	correl = 0.0230627	descr = N_Gram_CAGT
cnt = 329	feature = 577	correl = -0.0321028	descr = N_Gram_GCAC
cnt = 330	feature = 67	correl = 0.0748455	descr = Gibbs_of_Target_Sequence__Pos_0_Step_1
cnt = 331	feature = 701	correl = 0.0429804	descr = N_Gram_GTCG
cnt = 332	feature = 310	correl = 0.0585599	descr = N_Gram_ATTA
cnt = 333	feature = 316	correl = 0.098624	descr = N_Gram_ATTCT
cnt = 334	feature = 409	correl = -0.0325953	descr = N_Gram_CCGG
cnt = 335	feature = 255	correl = -0.0337181	descr = N_Gram_AGCG
cnt = 336	feature = 809	correl = -0.0367765	descr = N_Gram_TCGG
cnt = 337	feature = 449	correl = -0.0790805	descr = N_Gram_CGCG
cnt = 338	feature = 515	correl = 0.0500185	descr = N_Gram_CTGT
cnt = 339	feature = 530	correl = -0.0240252	descr = N_Gram_GAAA
cnt = 340	feature = 680	correl = -0.110398	descr = N_Gram_GGTGG
cnt = 341	feature = 685	correl = 0.0480748	descr = N_Gram_GTAA
cnt = 342	feature = 597	correl = -0.0454353	descr = N_Gram_GCCT
cnt = 343	feature = 655	correl = -0.0715836	descr = N_Gram_GGGA
cnt = 344	feature = 774	correl = 0.05219	descr = N_Gram_TATC
cnt = 345	feature = 911	correl = 0.0575987	descr = N_Gram_TTGC
cnt = 346	feature = 389	correl = -0.0696929	descr = N_Gram_CCCC
cnt = 347	feature = 744	correl = 0.0376802	descr = N_Gram_TACA
cnt = 348	feature = 278	correl = 0.0425579	descr = N_Gram_ATAG
cnt = 349	feature = 917	correl = 0.0789745	descr = N_Gram_TTGT
cnt = 350	feature = 681	correl = -0.0421881	descr = N_Gram_GGTT
cnt = 351	feature = 707	correl = 0.0274442	descr = N_Gram_GTGA
cnt = 352	feature = 345	correl = -0.0556652	descr = N_Gram_CAGA
cnt = 353	feature = 348	correl = -0.0333134	descr = N_Gram_CAGC
cnt = 354	feature = 780	correl = 0.0603293	descr = N_Gram_TATT
cnt = 355	feature = 495	correl = -0.0228307	descr = N_Gram_CTCA
cnt = 356	feature = 70	correl = 0.0974435	descr = Gibbs_of_Target_Sequence__Pos_4_Step_1
cnt = 357	feature = 812	correl = 0.049568	descr = N_Gram_TCGT
cnt = 358	feature = 272	correl = 0.0266298	descr = N_Gram_AGTG
cnt = 359	feature = 777	correl = 0.0519143	descr = N_Gram_TATG
cnt = 360	feature = 68	correl = -0.0311902	descr = Gibbs_of_Target_Sequence__Pos_1_Step_1
cnt = 361	feature = 396	correl = -0.0663415	descr = N_Gram_CCCT
cnt = 362	feature = 867	correl = 0.0571181	descr = N_Gram_TGTA
cnt = 363	feature = 526	correl = 0.0319992	descr = N_Gram_CTTT
cnt = 364	feature = 770	correl = 0.073316	descr = N_Gram_TATA
cnt = 365	feature = 815	correl = 0.0554438	descr = N_Gram_TCTA
cnt = 366	feature = 898	correl = 0.0312134	descr = N_Gram_TTCG
cnt = 367	feature = 501	correl = 0.0347217	descr = N_Gram_CTCT
cnt = 368	feature = 837	correl = 0.0293079	descr = N_Gram_TGAT
cnt = 369	feature = 491	correl = 0.0434427	descr = N_Gram_CTAT
cnt = 370	feature = 74	correl = 0.0796804	descr = Gibbs_of_Target_Sequence__Pos_8_Step_1
cnt = 371	feature = 213	correl = 0.076974	descr = N_Gram_ACAT
cnt = 372	feature = 336	correl = -0.0303814	descr = N_Gram_CACC
cnt = 373	feature = 508	correl = -0.0263274	descr = N_Gram_CTGC
cnt = 374	feature = 534	correl = -0.0219551	descr = N_Gram_GAAG
cnt = 375	feature = 210	correl = 0.0372712	descr = N_Gram_ACAG
cnt = 376	feature = 297	correl = 0.0558173	descr = N_Gram_ATCT
cnt = 377	feature = 662	correl = -0.0803188	descr = N_Gram_GGGG
cnt = 378	feature = 368	correl = 0.0476185	descr = N_Gram_CATT
cnt = 379	feature = 696	correl = -0.0878383	descr = N_Gram_GTCC
cnt = 380	feature = 641	correl = -0.0697207	descr = N_Gram_GGCA
cnt = 381	feature = 305	correl = -0.0571582	descr = N_Gram_ATGG
cnt = 382	feature = 925	correl = 0.0549777	descr = N_Gram_TTTC
cnt = 383	feature = 603	correl = -0.0719225	descr = N_Gram_GCGC
cnt = 384	feature = 724	correl = -0.0573461	descr = N_Gram_GTTG
cnt = 385	feature = 790	correl = 0.0430973	descr = N_Gram_TCAT
cnt = 386	feature = 733	correl = 0.0352263	descr = N_Gram_TAAA
cnt = 387	feature = 580	correl = -0.0357849	descr = N_Gram_GCAG
cnt = 388	feature = 82	correl = 0.0908647	descr = Gibbs_of_Target_Sequence__Pos_17_Step_1
cnt = 389	feature = 819	correl = 0.0627403	descr = N_Gram_TCTC
cnt = 390	feature = 684	correl = 0.050383	descr = N_Gram_GTA
cnt = 391	feature = 462	correl = -0.0848855	descr = N_Gram_CGGG
cnt = 392	feature = 71	correl = 0.0569771	descr = Gibbs_of_Target_Sequence__Pos_5_Step_1
cnt = 393	feature = 75	correl = 0.10244	descr = Gibbs_of_Target_Sequence__Pos_9_Step_1
cnt = 394	feature = 73	correl = 0.14357	descr = Gibbs_of_Target_Sequence__Pos_7_Step_1
cnt = 395	feature = 314	correl = 0.0794414	descr = N_Gram_ATTC
cnt = 396	feature = 826	correl = 0.0786965	descr = N_Gram_TCTT
cnt = 397	feature = 647	correl = -0.117614	descr = N_Gram_GGCG
cnt = 398	feature = 77	correl = 0.0449207	descr = Gibbs_of_Target_Sequence__Pos_11_Step_1
cnt = 399	feature = 666	correl = -0.0665317	descr = N_Gram_GGGT
cnt = 400	feature = 658	correl = -0.120309	descr = N_Gram_GGGC
cnt = 401	feature = 743	correl = 0.0561012	descr = N_Gram_TAC
cnt = 402	feature = 876	correl = 0.075099	descr = N_Gram_TGTT
cnt = 403	feature = 321	correl = 0.0297441	descr = N_Gram_ATTT
cnt = 404	feature = 589	correl = -0.147057	descr = N_Gram_GCCC
cnt = 405	feature = 552	correl = -0.034912	descr = N_Gram_GAG
cnt = 406	feature = 83	correl = 0.191507	descr = Gibbs_of_Target_Sequence__Pos_18_Step_1
cnt = 407	feature = 78	correl = 0.123291	descr = Gibbs_of_Target_Sequence__Pos_13_Step_1
cnt = 408	feature = 677	correl = -0.0911569	descr = N_Gram_GGTG
cnt = 409	feature = 81	correl = 0.108369	descr = Gibbs_of_Target_Sequence__Pos_16_Step_1
cnt = 410	feature = 217	correl = -0.0485741	descr = N_Gram_ACC
cnt = 411	feature = 72	correl = 0.098718	descr = Gibbs_of_Target_Sequence__Pos_6_Step_1
cnt = 412	feature = 802	correl = 0.0359057	descr = N_Gram_TCG
cnt = 413	feature = 79	correl = 0.137209	descr = Gibbs_of_Target_Sequence__Pos_14_Step_1
cnt = 414	feature = 76	correl = 0.123093	descr = Gibbs_of_Target_Sequence__Pos_10_Step_1
cnt = 415	feature = 286	correl = 0.0523711	descr = N_Gram_ATC
cnt = 416	feature = 481	correl = 0.0918965	descr = N_Gram_CTA
cnt = 417	feature = 627	correl = -0.0527193	descr = N_Gram_GGA
cnt = 418	feature = 384	correl = -0.137294	descr = N_Gram_CCC
cnt = 419	feature = 80	correl = 0.0943335	descr = Gibbs_of_Target_Sequence__Pos_15_Step_1
cnt = 420	feature = 907	correl = 0.100045	descr = N_Gram_TTG
cnt = 421	feature = 572	correl = -0.0495681	descr = N_Gram_GCA
cnt = 422	feature = 706	correl = -0.0261667	descr = N_Gram_GTG
cnt = 423	feature = 412	correl = -0.0364196	descr = N_Gram_CCT
cnt = 424	feature = 442	correl = -0.053579	descr = N_Gram_CGC
cnt = 425	feature = 344	correl = -0.0373424	descr = N_Gram_CAG
cnt = 426	feature = 880	correl = 0.0708976	descr = N_Gram_TTA
cnt = 427	feature = 856	correl = -0.0513591	descr = N_Gram_TGG
cnt = 428	feature = 732	correl = 0.0581905	descr = N_Gram_TAA
cnt = 429	feature = 669	correl = -0.061428	descr = N_Gram_GGT
cnt = 430	feature = 769	correl = 0.119523	descr = N_Gram_TAT
cnt = 431	feature = 814	correl = 0.117407	descr = N_Gram_TCT
cnt = 432	feature = 586	correl = -0.125961	descr = N_Gram_GCC
cnt = 433	feature = 654	correl = -0.12725	descr = N_Gram_GGG
cnt = 434	feature = 600	correl = -0.101869	descr = N_Gram_GCG
cnt = 435	feature = 922	correl = 0.100708	descr = N_Gram_TTT
cnt = 436	feature = 370	correl = -0.0783144	descr = N_Gram_CC
cnt = 437	feature = 626	correl = -0.117365	descr = N_Gram_GG
cnt = 438	feature = 879	correl = 0.15646	descr = N_Gram_TT
cnt = 439	feature = 275	correl = 0.10515	descr = N_Gram_AT
cnt = 440	feature = 66	correl = 0.269063	descr = Gibbs_of_Target_Sequence_
num rows = 2188
num_elements = 964908
..*
optimization finished, #iter = 2392
nu = 0.256471
obj = -43.920125, rho = -0.827932
nSV = 1024, nBSV = 241
num rows = 243
num_elements = 107163
*
optimization finished, #iter = 173
nu = 0.179801
obj = -3.823369, rho = -0.643440
nSV = 112, nBSV = 8
..*
optimization finished, #iter = 2392
nu = 0.256471
obj = -43.920125, rho = -0.827932
nSV = 1024, nBSV = 241
CFS merit scores = 1.45212
CFS merit scores = 1.62001
CFS merit scores = 1.85325
CFS merit scores = 2.07984
CFS merit scores = 2.28537
CFS merit scores = 2.47236
CFS merit scores = 2.64537
CFS merit scores = 2.80138
CFS merit scores = 2.94844
CFS merit scores = 3.08612
CFS merit scores = 3.21504
CFS merit scores = 3.33827
CFS merit scores = 3.45652
CFS merit scores = 3.56967
CFS merit scores = 3.67837
CFS merit scores = 3.78336
CFS merit scores = 3.88402
CFS merit scores = 3.98073
CFS merit scores = 4.07339
CFS merit scores = 4.16281
CFS merit scores = 4.24941
CFS merit scores = 4.33321
CFS merit scores = 4.41479
CFS merit scores = 4.4911
CFS merit scores = 4.56119
CFS merit scores = 4.62886
CFS merit scores = 4.69352
CFS merit scores = 4.7551
CFS merit scores = 4.81455
CFS merit scores = 4.87081
CFS merit scores = 4.92526
CFS merit scores = 4.97766
CFS merit scores = 5.02798
CFS merit scores = 5.07709
CFS merit scores = 5.12473
CFS merit scores = 5.16913
CFS merit scores = 5.21241
CFS merit scores = 5.25354
CFS merit scores = 5.29278
CFS merit scores = 5.33054
CFS merit scores = 5.36704
CFS merit scores = 5.40278
CFS merit scores = 5.43788
CFS merit scores = 5.47118
CFS merit scores = 5.50272
CFS merit scores = 5.53035
CFS merit scores = 5.55686
CFS merit scores = 5.58245
CFS merit scores = 5.60778
CFS merit scores = 5.63216
CFS merit scores = 5.65528
CFS merit scores = 5.67815
CFS merit scores = 5.70006
CFS merit scores = 5.72134
CFS merit scores = 5.74196
CFS merit scores = 5.76165
CFS merit scores = 5.78075
CFS merit scores = 5.79926
CFS merit scores = 5.81709
CFS merit scores = 5.83436
CFS merit scores = 5.85132
CFS merit scores = 5.86693
CFS merit scores = 5.88254
CFS merit scores = 5.89835
CFS merit scores = 5.9135
CFS merit scores = 5.92835
CFS merit scores = 5.94251
CFS merit scores = 5.956
CFS merit scores = 5.9694
CFS merit scores = 5.98231
CFS merit scores = 5.99524
CFS merit scores = 6.00711
CFS merit scores = 6.0187
CFS merit scores = 6.03012
CFS merit scores = 6.04161
CFS merit scores = 6.05312
CFS merit scores = 6.06361
CFS merit scores = 6.07399
CFS merit scores = 6.08432
CFS merit scores = 6.09432
CFS merit scores = 6.10424
CFS merit scores = 6.11394
CFS merit scores = 6.1237
CFS merit scores = 6.13305
CFS merit scores = 6.14161
CFS merit scores = 6.14991
CFS merit scores = 6.15821
CFS merit scores = 6.16656
CFS merit scores = 6.17479
CFS merit scores = 6.18301
CFS merit scores = 6.19105
CFS merit scores = 6.1989
CFS merit scores = 6.20594
CFS merit scores = 6.21276
CFS merit scores = 6.21886
CFS merit scores = 6.22515
CFS merit scores = 6.2314
CFS merit scores = 6.23734
CFS merit scores = 6.24335
CFS merit scores = 6.24826
CFS merit scores = 6.25325
CFS merit scores = 6.25837
CFS merit scores = 6.26264
CFS merit scores = 6.26722
CFS merit scores = 6.27104
CFS merit scores = 6.2745
CFS merit scores = 6.27802
CFS merit scores = 6.28172
CFS merit scores = 6.28515
CFS merit scores = 6.28846
CFS merit scores = 6.2918
CFS merit scores = 6.29522
CFS merit scores = 6.29874
CFS merit scores = 6.30228
CFS merit scores = 6.30577
CFS merit scores = 6.30912
CFS merit scores = 6.31179
CFS merit scores = 6.3147
CFS merit scores = 6.3173
CFS merit scores = 6.31978
CFS merit scores = 6.32217
CFS merit scores = 6.32451
CFS merit scores = 6.32666
CFS merit scores = 6.32883
CFS merit scores = 6.33076
CFS merit scores = 6.3328
CFS merit scores = 6.33458
CFS merit scores = 6.33596
CFS merit scores = 6.33718
CFS merit scores = 6.3386
CFS merit scores = 6.33972
CFS merit scores = 6.34079
CFS merit scores = 6.34196
CFS merit scores = 6.34282
CFS merit scores = 6.34374
CFS merit scores = 6.34475
CFS merit scores = 6.34568
CFS merit scores = 6.34665
CFS merit scores = 6.34762
CFS merit scores = 6.34861
CFS merit scores = 6.34963
CFS merit scores = 6.35065
CFS merit scores = 6.35095
CFS merit scores = 6.3515
CFS merit scores = 6.35208
CFS merit scores = 6.35252
CFS merit scores = 6.35302
CFS merit scores = 6.3536
CFS merit scores = 6.35423
CFS merit scores = 6.35494
CFS merit scores = 6.35571
CFS merit scores = 6.3563
CFS merit scores = 6.35698
CFS merit scores = 6.35735
CFS merit scores = 6.35775
CFS merit scores = 6.35823
CFS merit scores = 6.35858
CFS merit scores = 6.35895
CFS merit scores = 6.35921
CFS merit scores = 6.35943
CFS merit scores = 6.35968
CFS merit scores = 6.35999
CFS merit scores = 6.36036
CFS merit scores = 6.36064
CFS merit scores = 6.361
CFS merit scores = 6.36106
CFS merit scores = 6.36095
CFS merit scores = 6.36096
CFS merit scores = 6.36085
CFS merit scores = 6.36078
CFS merit scores = 6.36069
CFS merit scores = 6.36058
CFS merit scores = 6.36033
CFS merit scores = 6.36005
CFS merit scores = 6.35973
CFS merit scores = 6.35946
CFS merit scores = 6.35918
CFS merit scores = 6.35899
CFS merit scores = 6.35869
CFS merit scores = 6.35824
CFS merit scores = 6.35793
CFS merit scores = 6.35752
CFS merit scores = 6.35725
CFS merit scores = 6.35689
CFS merit scores = 6.35629
CFS merit scores = 6.35564
CFS merit scores = 6.35506
CFS merit scores = 6.35444
CFS merit scores = 6.35386
CFS merit scores = 6.35336
CFS merit scores = 6.35287
CFS merit scores = 6.35223
CFS merit scores = 6.35139
CFS merit scores = 6.35065
CFS merit scores = 6.34994
CFS merit scores = 6.34904
CFS merit scores = 6.34807
CFS merit scores = 6.34717
CFS merit scores = 6.3463
CFS merit scores = 6.34554
CFS merit scores = 6.34469
CFS merit scores = 6.34377
CFS merit scores = 6.3427
CFS merit scores = 6.34164
CFS merit scores = 6.34057
CFS merit scores = 6.33954
CFS merit scores = 6.33831
CFS merit scores = 6.33712
CFS merit scores = 6.33584
CFS merit scores = 6.33465
CFS merit scores = 6.33349
CFS merit scores = 6.33222
CFS merit scores = 6.33086
CFS merit scores = 6.32943
CFS merit scores = 6.32797
CFS merit scores = 6.32648
CFS merit scores = 6.32477
CFS merit scores = 6.3231
CFS merit scores = 6.32131
CFS merit scores = 6.31958
CFS merit scores = 6.31778
CFS merit scores = 6.31599
CFS merit scores = 6.31432
CFS merit scores = 6.31252
CFS merit scores = 6.31078
CFS merit scores = 6.30905
CFS merit scores = 6.3072
CFS merit scores = 6.30543
CFS merit scores = 6.30379
CFS merit scores = 6.30203
CFS merit scores = 6.30034
CFS merit scores = 6.2986
CFS merit scores = 6.29692
CFS merit scores = 6.29527
CFS merit scores = 6.29358
CFS merit scores = 6.29186
CFS merit scores = 6.29002
CFS merit scores = 6.28828
CFS merit scores = 6.28663
CFS merit scores = 6.28487
CFS merit scores = 6.28316
CFS merit scores = 6.28146
CFS merit scores = 6.27967
CFS merit scores = 6.27791
CFS merit scores = 6.27611
CFS merit scores = 6.27426
CFS merit scores = 6.27234
CFS merit scores = 6.27034
CFS merit scores = 6.26841
CFS merit scores = 6.26638
CFS merit scores = 6.26438
CFS merit scores = 6.26238
CFS merit scores = 6.26027
CFS merit scores = 6.25817
CFS merit scores = 6.25619
CFS merit scores = 6.25427
CFS merit scores = 6.25205
CFS merit scores = 6.24981
CFS merit scores = 6.24759
CFS merit scores = 6.24535
CFS merit scores = 6.24309
CFS merit scores = 6.24074
CFS merit scores = 6.23838
CFS merit scores = 6.23603
CFS merit scores = 6.23356
CFS merit scores = 6.23108
CFS merit scores = 6.22862
CFS merit scores = 6.22623
CFS merit scores = 6.22378
CFS merit scores = 6.22136
CFS merit scores = 6.21903
CFS merit scores = 6.21673
CFS merit scores = 6.21436
CFS merit scores = 6.21194
CFS merit scores = 6.20954
CFS merit scores = 6.20712
CFS merit scores = 6.20467
CFS merit scores = 6.20208
CFS merit scores = 6.19952
CFS merit scores = 6.197
CFS merit scores = 6.1945
CFS merit scores = 6.19196
CFS merit scores = 6.18951
CFS merit scores = 6.18694
CFS merit scores = 6.18441
CFS merit scores = 6.18184
CFS merit scores = 6.17932
CFS merit scores = 6.17677
CFS merit scores = 6.17422
CFS merit scores = 6.17163
CFS merit scores = 6.16909
CFS merit scores = 6.16659
CFS merit scores = 6.164
CFS merit scores = 6.16139
CFS merit scores = 6.15872
CFS merit scores = 6.15608
CFS merit scores = 6.15326
CFS merit scores = 6.15038
CFS merit scores = 6.14748
CFS merit scores = 6.14462
CFS merit scores = 6.14181
CFS merit scores = 6.13899
CFS merit scores = 6.13607
CFS merit scores = 6.13324
CFS merit scores = 6.13034
CFS merit scores = 6.12742
CFS merit scores = 6.12453
CFS merit scores = 6.12154
CFS merit scores = 6.11828
CFS merit scores = 6.11507
CFS merit scores = 6.11187
CFS merit scores = 6.10866
CFS merit scores = 6.10537
CFS merit scores = 6.10199
CFS merit scores = 6.09866
CFS merit scores = 6.09543
CFS merit scores = 6.09221
CFS merit scores = 6.08875
CFS merit scores = 6.0853
CFS merit scores = 6.08178
CFS merit scores = 6.07829
CFS merit scores = 6.07488
CFS merit scores = 6.07145
CFS merit scores = 6.06795
CFS merit scores = 6.06448
CFS merit scores = 6.06095
CFS merit scores = 6.05727
CFS merit scores = 6.05357
CFS merit scores = 6.0498
CFS merit scores = 6.04611
CFS merit scores = 6.04242
CFS merit scores = 6.03877
CFS merit scores = 6.03502
CFS merit scores = 6.03126
CFS merit scores = 6.02756
CFS merit scores = 6.0238
CFS merit scores = 6.02003
CFS merit scores = 6.0163
CFS merit scores = 6.01228
CFS merit scores = 6.00831
CFS merit scores = 6.00439
CFS merit scores = 6.00049
CFS merit scores = 5.99657
CFS merit scores = 5.99248
CFS merit scores = 5.98837
CFS merit scores = 5.98434
CFS merit scores = 5.98023
CFS merit scores = 5.97609
CFS merit scores = 5.97191
CFS merit scores = 5.96774
CFS merit scores = 5.96354
CFS merit scores = 5.9593
CFS merit scores = 5.95511
CFS merit scores = 5.95083
CFS merit scores = 5.94663
CFS merit scores = 5.94249
CFS merit scores = 5.93812
CFS merit scores = 5.93368
CFS merit scores = 5.92928
CFS merit scores = 5.92478
CFS merit scores = 5.92026
CFS merit scores = 5.91569
CFS merit scores = 5.91119
CFS merit scores = 5.90668
CFS merit scores = 5.9021
CFS merit scores = 5.89749
CFS merit scores = 5.89291
CFS merit scores = 5.88837
CFS merit scores = 5.8837
CFS merit scores = 5.8791
CFS merit scores = 5.87447
CFS merit scores = 5.86989
CFS merit scores = 5.86525
CFS merit scores = 5.86066
CFS merit scores = 5.856
CFS merit scores = 5.85126
CFS merit scores = 5.84644
CFS merit scores = 5.84151
CFS merit scores = 5.83656
CFS merit scores = 5.83163
CFS merit scores = 5.82673
CFS merit scores = 5.82177
CFS merit scores = 5.81685
CFS merit scores = 5.812
CFS merit scores = 5.80707
CFS merit scores = 5.8022
CFS merit scores = 5.79727
CFS merit scores = 5.79231
CFS merit scores = 5.78739
CFS merit scores = 5.78241
CFS merit scores = 5.77747
CFS merit scores = 5.77251
CFS merit scores = 5.76751
CFS merit scores = 5.76237
CFS merit scores = 5.75724
CFS merit scores = 5.75211
CFS merit scores = 5.74701
CFS merit scores = 5.74197
CFS merit scores = 5.73688
CFS merit scores = 5.73178
CFS merit scores = 5.72663
CFS merit scores = 5.72124
CFS merit scores = 5.71575
CFS merit scores = 5.71025
CFS merit scores = 5.70455
CFS merit scores = 5.69872
CFS merit scores = 5.69289
CFS merit scores = 5.68705
CFS merit scores = 5.68108
CFS merit scores = 5.67515
CFS merit scores = 5.6691
CFS merit scores = 5.66303
CFS merit scores = 5.65702
CFS merit scores = 5.65064
CFS merit scores = 5.64423
CFS merit scores = 5.63743
CFS merit scores = 5.63046
CFS merit scores = 5.62348
CFS merit scores = 5.61634
CFS merit scores = 5.60922
CFS merit scores = 5.60209
CFS merit scores = 5.59499
CFS merit scores = 5.58696
CFS merit scores = 5.5788
CFS merit scores = 5.5706
CFS merit scores = 5.56218
CFS merit scores = 5.55378
CFS merit scores = 5.54543
CFS merit scores = 5.53686
CFS merit scores = 5.52811
CFS merit scores = 5.51923
CFS merit scores = 5.50987
CFS merit scores = 5.50049
CFS merit scores = 5.49117
CFS merit scores = 5.48164
CFS merit scores = 5.47191
CFS merit scores = 5.46216
CFS merit scores = 5.45246
CFS merit scores = 5.44239
CFS merit scores = 5.4307
CFS merit scores = 5.41616
CFS merit scores = 5.40155
CFS merit scores = 5.38596
CFS merit scores = 5.35711
cnt = 1	feature = 79	correl = 0.452118	descr = Gibbs_of_Target_Sequence__Pos_19_Step_1
cnt = 2	feature = 1	correl = -0.133802	descr = Position_Specific_Bin_Base_0_Base_G
cnt = 3	feature = 852	correl = -0.0635745	descr = N_Gram_TGGC
cnt = 4	feature = 278	correl = -0.0338617	descr = N_Gram_ATCCC
cnt = 5	feature = 315	correl = 0.0654476	descr = N_Gram_CAAC
cnt = 6	feature = 665	correl = 0.0264541	descr = N_Gram_GGTAC
cnt = 7	feature = 560	correl = 0.0284489	descr = N_Gram_GATTA
cnt = 8	feature = 255	correl = 0.0310798	descr = N_Gram_AGTAA
cnt = 9	feature = 214	correl = -0.0398644	descr = N_Gram_ACGAC
cnt = 10	feature = 406	correl = 0.0564974	descr = N_Gram_CCTAA
cnt = 11	feature = 444	correl = -0.0289955	descr = N_Gram_CGCTC
cnt = 12	feature = 732	correl = 0.0261495	descr = N_Gram_TAAGC
cnt = 13	feature = 864	correl = 0.0274746	descr = N_Gram_TGTCG
cnt = 14	feature = 680	correl = -0.0297985	descr = N_Gram_GTAAT
cnt = 15	feature = 403	correl = 0.0222623	descr = N_Gram_CCGTA
cnt = 16	feature = 878	correl = -0.0317006	descr = N_Gram_TTACG
cnt = 17	feature = 729	correl = 0.0308685	descr = N_Gram_TAACT
cnt = 18	feature = 536	correl = 0.0680236	descr = N_Gram_GACTA
cnt = 19	feature = 327	correl = -0.0265024	descr = N_Gram_CACCG
cnt = 20	feature = 674	correl = -0.0458904	descr = N_Gram_GGTTA
cnt = 21	feature = 298	correl = -0.0495995	descr = N_Gram_ATGTA
cnt = 22	feature = 464	correl = 0.0352542	descr = N_Gram_CGTCT
cnt = 23	feature = 430	correl = -0.0312643	descr = N_Gram_CGATA
cnt = 24	feature = 418	correl = 0.0286726	descr = N_Gram_CCTTA
cnt = 25	feature = 851	correl = 0.032925	descr = N_Gram_TGGAC
cnt = 26	feature = 697	correl = 0.0576054	descr = N_Gram_GTCTA
cnt = 27	feature = 583	correl = -0.0679373	descr = N_Gram_GCCCG
cnt = 28	feature = 479	correl = 0.0336076	descr = N_Gram_CTAGA
cnt = 29	feature = 765	correl = 0.0295984	descr = N_Gram_TATAT
cnt = 30	feature = 849	correl = 0.0377437	descr = N_Gram_TGCTT
cnt = 31	feature = 213	correl = -0.0348781	descr = N_Gram_ACGAA
cnt = 32	feature = 612	correl = -0.0350659	descr = N_Gram_GCTGA
cnt = 33	feature = 240	correl = -0.0247819	descr = N_Gram_AGCAA
cnt = 34	feature = 880	correl = 0.0884473	descr = N_Gram_TTAGA
cnt = 35	feature = 843	correl = 0.0447548	descr = N_Gram_TGCGA
cnt = 36	feature = 596	correl = -0.0823181	descr = N_Gram_GCGCG
cnt = 37	feature = 660	correl = -0.0285733	descr = N_Gram_GGGTC
cnt = 38	feature = 582	correl = -0.0654074	descr = N_Gram_GCCCC
cnt = 39	feature = 876	correl = 0.0250838	descr = N_Gram_TTACA
cnt = 40	feature = 495	correl = 0.0386741	descr = N_Gram_CTCTA
cnt = 41	feature = 540	correl = -0.0392255	descr = N_Gram_GAGAT
cnt = 42	feature = 283	correl = 0.0318871	descr = N_Gram_ATCGC
cnt = 43	feature = 529	correl = 0.0547936	descr = N_Gram_GACAA
cnt = 44	feature = 260	correl = 0.0499802	descr = N_Gram_AGTGA
cnt = 45	feature = 734	correl = -0.0495427	descr = N_Gram_TAATC
cnt = 46	feature = 791	correl = 0.0284689	descr = N_Gram_TCCGT
cnt = 47	feature = 754	correl = 0.0593361	descr = N_Gram_TAGCA
cnt = 48	feature = 394	correl = -0.037927	descr = N_Gram_CCGAC
cnt = 49	feature = 526	correl = 0.058166	descr = N_Gram_GAATA
cnt = 50	feature = 758	correl = 0.0223135	descr = N_Gram_TAGGG
cnt = 51	feature = 774	correl = 0.0246995	descr = N_Gram_TATTG
cnt = 52	feature = 412	correl = -0.0903767	descr = N_Gram_CCTCG
cnt = 53	feature = 518	correl = -0.0286833	descr = N_Gram_GAAAA
cnt = 54	feature = 483	correl = 0.0515864	descr = N_Gram_CTATG
cnt = 55	feature = 217	correl = -0.0236615	descr = N_Gram_ACGGA
cnt = 56	feature = 706	correl = -0.0694966	descr = N_Gram_GTGGG
cnt = 57	feature = 451	correl = -0.0287022	descr = N_Gram_CGGCT
cnt = 58	feature = 304	correl = 0.0683448	descr = N_Gram_ATTAT
cnt = 59	feature = 735	correl = -0.0314003	descr = N_Gram_TAATG
cnt = 60	feature = 900	correl = 0.0421149	descr = N_Gram_TTGAC
cnt = 61	feature = 808	correl = 0.0999453	descr = N_Gram_TCGTG
cnt = 62	feature = 746	correl = 0.0698209	descr = N_Gram_TACTA
cnt = 63	feature = 5	correl = -0.0414922	descr = Position_Specific_Bin_Base_2_Base_A
cnt = 64	feature = 798	correl = 0.0221681	descr = N_Gram_TCGAG
cnt = 65	feature = 638	correl = -0.0214148	descr = N_Gram_GGCCG
cnt = 66	feature = 522	correl = -0.0587717	descr = N_Gram_GAAGA
cnt = 67	feature = 884	correl = 0.0300207	descr = N_Gram_TTATA
cnt = 68	feature = 516	correl = -0.0220571	descr = N_Gram_CTTTA
cnt = 69	feature = 334	correl = 0.0385934	descr = N_Gram_CACTC
cnt = 70	feature = 482	correl = 0.0676329	descr = N_Gram_CTATA
cnt = 71	feature = 881	correl = 0.0445495	descr = N_Gram_TTAGC
cnt = 72	feature = 679	correl = 0.0450778	descr = N_Gram_GTAAG
cnt = 73	feature = 565	correl = -0.0678262	descr = N_Gram_GCAAA
cnt = 74	feature = 299	correl = 0.024525	descr = N_Gram_ATGTC
cnt = 75	feature = 802	correl = 0.0368401	descr = N_Gram_TCGCT
cnt = 76	feature = 450	correl = -0.0989221	descr = N_Gram_CGGCG
cnt = 77	feature = 714	correl = -0.0217646	descr = N_Gram_GTTCT
cnt = 78	feature = 624	correl = -0.0620533	descr = N_Gram_GGACC
cnt = 79	feature = 589	correl = 0.0519615	descr = N_Gram_GCCTA
cnt = 80	feature = 716	correl = -0.0216363	descr = N_Gram_GTTGC
cnt = 81	feature = 31	correl = -0.0223653	descr = Position_Specific_Bin_Base_11_Base_C
cnt = 82	feature = 712	correl = -0.0264374	descr = N_Gram_GTTAC
cnt = 83	feature = 681	correl = 0.0324777	descr = N_Gram_GTACC
cnt = 84	feature = 899	correl = 0.0565915	descr = N_Gram_TTGAA
cnt = 85	feature = 539	correl = 0.0313667	descr = N_Gram_GAGAA
cnt = 86	feature = 396	correl = -0.0681331	descr = N_Gram_CCGAT
cnt = 87	feature = 508	correl = 0.051143	descr = N_Gram_CTTAG
cnt = 88	feature = 256	correl = -0.0305867	descr = N_Gram_AGTAG
cnt = 89	feature = 608	correl = -0.0221719	descr = N_Gram_GCTCA
cnt = 90	feature = 685	correl = -0.0213982	descr = N_Gram_GTCAC
cnt = 91	feature = 609	correl = -0.0417385	descr = N_Gram_GCTCC
cnt = 92	feature = 473	correl = 0.0647375	descr = N_Gram_CTAAG
cnt = 93	feature = 52	correl = -0.0494663	descr = Position_Specific_Bin_Base_18_Base_G
cnt = 94	feature = 739	correl = 0.0751969	descr = N_Gram_TACAA
cnt = 95	feature = 610	correl = -0.0304821	descr = N_Gram_GCTCG
cnt = 96	feature = 572	correl = -0.0477728	descr = N_Gram_GCAGA
cnt = 97	feature = 311	correl = 0.0464448	descr = N_Gram_ATTGT
cnt = 98	feature = 367	correl = -0.0367214	descr = N_Gram_CCACG
cnt = 99	feature = 2	correl = 0.113364	descr = Position_Specific_Bin_Base_1_Base_A
cnt = 100	feature = 567	correl = -0.0826543	descr = N_Gram_GCAAT
cnt = 101	feature = 726	correl = 0.0574613	descr = N_Gram_TAAAC
cnt = 102	feature = 271	correl = 0.0288191	descr = N_Gram_ATATA
cnt = 103	feature = 702	correl = -0.0486413	descr = N_Gram_GTGCC
cnt = 104	feature = 46	correl = 0.0317539	descr = Position_Specific_Bin_Base_17_Base_A
cnt = 105	feature = 423	correl = -0.062161	descr = N_Gram_CGAAG
cnt = 106	feature = 649	correl = -0.073723	descr = N_Gram_GGGAA
cnt = 107	feature = 718	correl = -0.0219824	descr = N_Gram_GTTGT
cnt = 108	feature = 704	correl = -0.0511571	descr = N_Gram_GTGGA
cnt = 109	feature = 537	correl = 0.0549695	descr = N_Gram_GACTG
cnt = 110	feature = 616	correl = -0.059808	descr = N_Gram_GCTTT
cnt = 111	feature = 474	correl = -0.0262346	descr = N_Gram_CTAAT
cnt = 112	feature = 684	correl = 0.0545595	descr = N_Gram_GTCAA
cnt = 113	feature = 707	correl = -0.0227754	descr = N_Gram_GTGGT
cnt = 114	feature = 653	correl = -0.0925878	descr = N_Gram_GGGCC
cnt = 115	feature = 449	correl = -0.0835138	descr = N_Gram_CGGCC
cnt = 116	feature = 569	correl = -0.0404446	descr = N_Gram_GCACC
cnt = 117	feature = 461	correl = 0.0232146	descr = N_Gram_CGTCA
cnt = 118	feature = 44	correl = -0.0582835	descr = Position_Specific_Bin_Base_16_Base_G
cnt = 119	feature = 767	correl = 0.0500814	descr = N_Gram_TATCA
cnt = 120	feature = 60	correl = -0.183525	descr = Position_Specific_Bin_Base_20_Base_G
cnt = 121	feature = 743	correl = -0.0323264	descr = N_Gram_TACG
cnt = 122	feature = 709	correl = 0.0336769	descr = N_Gram_GTGTA
cnt = 123	feature = 622	correl = 0.0424406	descr = N_Gram_GGAAT
cnt = 124	feature = 348	correl = 0.0225536	descr = N_Gram_CAGTT
cnt = 125	feature = 40	correl = 0.0771991	descr = Position_Specific_Bin_Base_15_Base_A
cnt = 126	feature = 258	correl = 0.0970899	descr = N_Gram_AGTCG
cnt = 127	feature = 9	correl = 0.0582267	descr = Position_Specific_Bin_Base_3_Base_G
cnt = 128	feature = 627	correl = -0.0654851	descr = N_Gram_GGAGC
cnt = 129	feature = 782	correl = -0.0576811	descr = N_Gram_TCAGA
cnt = 130	feature = 15	correl = 0.0263811	descr = Position_Specific_Bin_Base_5_Base_A
cnt = 131	feature = 654	correl = -0.0794294	descr = N_Gram_GGGCG
cnt = 132	feature = 713	correl = -0.0462779	descr = N_Gram_GTTAG
cnt = 133	feature = 11	correl = 0.071972	descr = Position_Specific_Bin_Base_4_Base_A
cnt = 134	feature = 377	correl = -0.0271691	descr = N_Gram_CCCAA
cnt = 135	feature = 18	correl = -0.0313939	descr = Position_Specific_Bin_Base_6_Base_C
cnt = 136	feature = 691	correl = -0.0481368	descr = N_Gram_GTCCT
cnt = 137	feature = 839	correl = 0.0235608	descr = N_Gram_TGCAT
cnt = 138	feature = 210	correl = -0.0275854	descr = N_Gram_ACCGG
cnt = 139	feature = 657	correl = -0.0805273	descr = N_Gram_GGGGC
cnt = 140	feature = 312	correl = 0.0217166	descr = N_Gram_ATTTA
cnt = 141	feature = 319	correl = 0.0487447	descr = N_Gram_CAAGC
cnt = 142	feature = 545	correl = -0.0269124	descr = N_Gram_GAGGG
cnt = 143	feature = 815	correl = 0.0388587	descr = N_Gram_TCTCA
cnt = 144	feature = 904	correl = 0.0303447	descr = N_Gram_TTGGT
cnt = 145	feature = 831	correl = 0.0302215	descr = N_Gram_TGACT
cnt = 146	feature = 238	correl = 0.0765228	descr = N_Gram_AGATA
cnt = 147	feature = 620	correl = -0.0353733	descr = N_Gram_GGAAA
cnt = 148	feature = 303	correl = 0.0432425	descr = N_Gram_ATTAG
cnt = 149	feature = 436	correl = -0.0344078	descr = N_Gram_CGCCC
cnt = 150	feature = 903	correl = 0.0420939	descr = N_Gram_TTGGA
cnt = 151	feature = 440	correl = -0.0575406	descr = N_Gram_CGCGG
cnt = 152	feature = 20	correl = -0.128227	descr = Position_Specific_Bin_Base_7_Base_C
cnt = 153	feature = 358	correl = 0.0235135	descr = N_Gram_CATGT
cnt = 154	feature = 314	correl = -0.0242649	descr = N_Gram_CAAAC
cnt = 155	feature = 294	correl = -0.0235703	descr = N_Gram_ATGGA
cnt = 156	feature = 645	correl = -0.0475364	descr = N_Gram_GGCTG
cnt = 157	feature = 768	correl = 0.0494733	descr = N_Gram_TATCG
cnt = 158	feature = 789	correl = -0.0296939	descr = N_Gram_TCCCG
cnt = 159	feature = 28	correl = -0.066724	descr = Position_Specific_Bin_Base_10_Base_G
cnt = 160	feature = 664	correl = 0.0612734	descr = N_Gram_GGTAA
cnt = 161	feature = 770	correl = 0.0516154	descr = N_Gram_TATGA
cnt = 162	feature = 229	correl = -0.0430603	descr = N_Gram_ACTGC
cnt = 163	feature = 35	correl = 0.0459414	descr = Position_Specific_Bin_Base_13_Base_A
cnt = 164	feature = 279	correl = 0.0277255	descr = N_Gram_ATCCG
cnt = 165	feature = 573	correl = -0.0277905	descr = N_Gram_GCAGT
cnt = 166	feature = 597	correl = -0.0388435	descr = N_Gram_GCGCT
cnt = 167	feature = 23	correl = 0.0341228	descr = Position_Specific_Bin_Base_8_Base_A
cnt = 168	feature = 813	correl = 0.0324741	descr = N_Gram_TCTAT
cnt = 169	feature = 700	correl = 0.0234459	descr = N_Gram_GTGAG
cnt = 170	feature = 519	correl = 0.0381018	descr = N_Gram_GAACA
cnt = 171	feature = 587	correl = -0.026776	descr = N_Gram_GCCGG
cnt = 172	feature = 867	correl = 0.0608867	descr = N_Gram_TGTGT
cnt = 173	feature = 705	correl = -0.0839608	descr = N_Gram_GTGGC
cnt = 174	feature = 514	correl = 0.0462024	descr = N_Gram_CTTGT
cnt = 175	feature = 848	correl = -0.0241757	descr = N_Gram_TGCTC
cnt = 176	feature = 382	correl = -0.0662473	descr = N_Gram_CCCCG
cnt = 177	feature = 493	correl = -0.0508929	descr = N_Gram_CTCGT
cnt = 178	feature = 721	correl = 0.0536516	descr = N_Gram_GTTTG
cnt = 179	feature = 321	correl = -0.030367	descr = N_Gram_CAATG
cnt = 180	feature = 806	correl = -0.0901295	descr = N_Gram_TCGGG
cnt = 181	feature = 437	correl = -0.0242027	descr = N_Gram_CGCCT
cnt = 182	feature = 275	correl = 0.036738	descr = N_Gram_ATCAA
cnt = 183	feature = 834	correl = 0.0651591	descr = N_Gram_TGATA
cnt = 184	feature = 566	correl = 0.055482	descr = N_Gram_GCAAC
cnt = 185	feature = 751	correl = 0.0529712	descr = N_Gram_TAGAC
cnt = 186	feature = 785	correl = 0.0354519	descr = N_Gram_TCCAT
cnt = 187	feature = 296	correl = -0.037273	descr = N_Gram_ATGGG
cnt = 188	feature = 356	correl = 0.0289246	descr = N_Gram_CATGA
cnt = 189	feature = 57	correl = 0.0431927	descr = Position_Specific_Bin_Base_19_Base_T
cnt = 190	feature = 554	correl = 0.0217997	descr = N_Gram_GATCT
cnt = 191	feature = 462	correl = -0.0527921	descr = N_Gram_CGTCC
cnt = 192	feature = 915	correl = 0.0407155	descr = N_Gram_TTTCC
cnt = 193	feature = 249	correl = -0.0307892	descr = N_Gram_AGGAG
cnt = 194	feature = 775	correl = 0.0400533	descr = N_Gram_TATTT
cnt = 195	feature = 496	correl = 0.0386129	descr = N_Gram_CTCTT
cnt = 196	feature = 345	correl = -0.0864514	descr = N_Gram_CAGGG
cnt = 197	feature = 310	correl = 0.0529267	descr = N_Gram_ATTGG
cnt = 198	feature = 277	correl = 0.0553638	descr = N_Gram_ATCCA
cnt = 199	feature = 243	correl = -0.0482964	descr = N_Gram_AGCCC
cnt = 200	feature = 752	correl = 0.0697863	descr = N_Gram_TAGAG
cnt = 201	feature = 14	correl = 0.0269293	descr = Position_Specific_Bin_Base_4_Base_T
cnt = 202	feature = 773	correl = 0.0486286	descr = N_Gram_TATTC
cnt = 203	feature = 733	correl = 0.049423	descr = N_Gram_TAAGG
cnt = 204	feature = 755	correl = 0.0836456	descr = N_Gram_TAGCT
cnt = 205	feature = 675	correl = -0.0602351	descr = N_Gram_GGTTG
cnt = 206	feature = 520	correl = -0.0217594	descr = N_Gram_GAACT
cnt = 207	feature = 579	correl = -0.0746547	descr = N_Gram_GCCAG
cnt = 208	feature = 292	correl = 0.0378329	descr = N_Gram_ATGCT
cnt = 209	feature = 604	correl = -0.0845725	descr = N_Gram_GCGTC
cnt = 210	feature = 856	correl = -0.0564903	descr = N_Gram_TGGGA
cnt = 211	feature = 4	correl = -0.101252	descr = Position_Specific_Bin_Base_1_Base_G
cnt = 212	feature = 10	correl = -0.0940207	descr = Position_Specific_Bin_Base_3_Base_T
cnt = 213	feature = 17	correl = 0.0451114	descr = Position_Specific_Bin_Base_5_Base_T
cnt = 214	feature = 228	correl = 0.0714999	descr = N_Gram_ACTGA
cnt = 215	feature = 47	correl = -0.0318497	descr = Position_Specific_Bin_Base_17_Base_C
cnt = 216	feature = 501	correl = 0.0516952	descr = N_Gram_CTGGA
cnt = 217	feature = 531	correl = -0.0462745	descr = N_Gram_GACCA
cnt = 218	feature = 29	correl = 0.0526608	descr = Position_Specific_Bin_Base_10_Base_T
cnt = 219	feature = 346	correl = 0.0241604	descr = N_Gram_CAGTA
cnt = 220	feature = 350	correl = -0.0283908	descr = N_Gram_CATA
cnt = 221	feature = 633	correl = -0.0717949	descr = N_Gram_GGCAA
cnt = 222	feature = 829	correl = 0.0249388	descr = N_Gram_TGAAT
cnt = 223	feature = 286	correl = 0.0433919	descr = N_Gram_ATCTG
cnt = 224	feature = 33	correl = 0.125549	descr = Position_Specific_Bin_Base_11_Base_T
cnt = 225	feature = 586	correl = -0.0313493	descr = N_Gram_GCCGA
cnt = 226	feature = 667	correl = 0.0321701	descr = N_Gram_GGTCA
cnt = 227	feature = 865	correl = 0.0462317	descr = N_Gram_TGTCT
cnt = 228	feature = 56	correl = -0.111241	descr = Position_Specific_Bin_Base_19_Base_G
cnt = 229	feature = 6	correl = 0.0261779	descr = Position_Specific_Bin_Base_2_Base_C
cnt = 230	feature = 788	correl = -0.0534229	descr = N_Gram_TCCCC
cnt = 231	feature = 787	correl = -0.0311744	descr = N_Gram_TCCCA
cnt = 232	feature = 695	correl = 0.0705204	descr = N_Gram_GTCGT
cnt = 233	feature = 812	correl = 0.0354446	descr = N_Gram_TCTAG
cnt = 234	feature = 264	correl = 0.0214151	descr = N_Gram_ATAAA
cnt = 235	feature = 671	correl = -0.0620562	descr = N_Gram_GGTGC
cnt = 236	feature = 650	correl = -0.0767707	descr = N_Gram_GGGAG
cnt = 237	feature = 823	correl = 0.0535944	descr = N_Gram_TCTTT
cnt = 238	feature = 492	correl = -0.0575399	descr = N_Gram_CTCGG
cnt = 239	feature = 366	correl = -0.0705889	descr = N_Gram_CCACC
cnt = 240	feature = 297	correl = -0.0530757	descr = N_Gram_ATGGT
cnt = 241	feature = 370	correl = -0.0704247	descr = N_Gram_CCAGC
cnt = 242	feature = 316	correl = 0.0810536	descr = N_Gram_CAACA
cnt = 243	feature = 505	correl = 0.0469594	descr = N_Gram_CTGTT
cnt = 244	feature = 790	correl = -0.0252058	descr = N_Gram_TCCGC
cnt = 245	feature = 759	correl = 0.0318364	descr = N_Gram_TAGT
cnt = 246	feature = 368	correl = 0.0226343	descr = N_Gram_CCACT
cnt = 247	feature = 894	correl = 0.0251036	descr = N_Gram_TTCTC
cnt = 248	feature = 45	correl = 0.0320055	descr = Position_Specific_Bin_Base_16_Base_T
cnt = 249	feature = 58	correl = 0.374637	descr = Position_Specific_Bin_Base_20_Base_A
cnt = 250	feature = 556	correl = -0.0280543	descr = N_Gram_GATGA
cnt = 251	feature = 614	correl = -0.0248432	descr = N_Gram_GCTGG
cnt = 252	feature = 658	correl = -0.0480916	descr = N_Gram_GGGGT
cnt = 253	feature = 313	correl = 0.0403571	descr = N_Gram_ATTTT
cnt = 254	feature = 625	correl = 0.0403357	descr = N_Gram_GGACT
cnt = 255	feature = 590	correl = -0.0607341	descr = N_Gram_GCCTC
cnt = 256	feature = 907	correl = 0.0265107	descr = N_Gram_TTGTC
cnt = 257	feature = 796	correl = 0.0555009	descr = N_Gram_TCCTT
cnt = 258	feature = 553	correl = 0.0664122	descr = N_Gram_GATAT
cnt = 259	feature = 780	correl = 0.043961	descr = N_Gram_TCACC
cnt = 260	feature = 740	correl = 0.0361755	descr = N_Gram_TACC
cnt = 261	feature = 232	correl = 0.0500818	descr = N_Gram_AGAAT
cnt = 262	feature = 643	correl = -0.0637144	descr = N_Gram_GGCGT
cnt = 263	feature = 517	correl = 0.0625503	descr = N_Gram_CTTTG
cnt = 264	feature = 502	correl = -0.0635471	descr = N_Gram_CTGGC
cnt = 265	feature = 25	correl = 0.0792651	descr = Position_Specific_Bin_Base_8_Base_T
cnt = 266	feature = 220	correl = -0.0282203	descr = N_Gram_ACGT
cnt = 267	feature = 869	correl = 0.0559031	descr = N_Gram_TGTTC
cnt = 268	feature = 799	correl = 0.0380748	descr = N_Gram_TCGC
cnt = 269	feature = 559	correl = 0.026592	descr = N_Gram_GATT
cnt = 270	feature = 678	correl = 0.0611889	descr = N_Gram_GTAAA
cnt = 271	feature = 42	correl = 0.0619724	descr = Position_Specific_Bin_Base_16_Base_A
cnt = 272	feature = 794	correl = -0.0306613	descr = N_Gram_TCCTC
cnt = 273	feature = 584	correl = -0.077145	descr = N_Gram_GCCCT
cnt = 274	feature = 595	correl = -0.0249762	descr = N_Gram_GCGCC
cnt = 275	feature = 476	correl = 0.0507008	descr = N_Gram_CTACA
cnt = 276	feature = 385	correl = -0.0942412	descr = N_Gram_CCCGA
cnt = 277	feature = 341	correl = -0.0373382	descr = N_Gram_CAGCA
cnt = 278	feature = 838	correl = 0.0365219	descr = N_Gram_TGCAA
cnt = 279	feature = 717	correl = -0.0302309	descr = N_Gram_GTTGG
cnt = 280	feature = 233	correl = 0.0466349	descr = N_Gram_AGACA
cnt = 281	feature = 59	correl = -0.310922	descr = Position_Specific_Bin_Base_20_Base_C
cnt = 282	feature = 19	correl = 0.0880214	descr = Position_Specific_Bin_Base_7_Base_A
cnt = 283	feature = 32	correl = -0.0412887	descr = Position_Specific_Bin_Base_11_Base_G
cnt = 284	feature = 41	correl = -0.0373747	descr = Position_Specific_Bin_Base_15_Base_G
cnt = 285	feature = 335	correl = 0.0274049	descr = N_Gram_CACTG
cnt = 286	feature = 248	correl = 0.025977	descr = N_Gram_AGGAA
cnt = 287	feature = 646	correl = -0.0223377	descr = N_Gram_GGCTT
cnt = 288	feature = 634	correl = -0.0389395	descr = N_Gram_GGCAG
cnt = 289	feature = 711	correl = -0.0376003	descr = N_Gram_GTTA
cnt = 290	feature = 355	correl = 0.0752175	descr = N_Gram_CATCT
cnt = 291	feature = 840	correl = -0.0430162	descr = N_Gram_TGCC
cnt = 292	feature = 600	correl = -0.0915357	descr = N_Gram_GCGGC
cnt = 293	feature = 419	correl = 0.0230058	descr = N_Gram_CCTTG
cnt = 294	feature = 251	correl = -0.0915177	descr = N_Gram_AGGGC
cnt = 295	feature = 490	correl = -0.0321888	descr = N_Gram_CTCCC
cnt = 296	feature = 871	correl = 0.0778949	descr = N_Gram_TGTTT
cnt = 297	feature = 819	correl = 0.0956212	descr = N_Gram_TCTGC
cnt = 298	feature = 701	correl = -0.0425686	descr = N_Gram_GTGC
cnt = 299	feature = 568	correl = -0.026943	descr = N_Gram_GCAC
cnt = 300	feature = 389	correl = -0.0651615	descr = N_Gram_CCCTC
cnt = 301	feature = 574	correl = 0.0317587	descr = N_Gram_GCAT
cnt = 302	feature = 8	correl = -0.126501	descr = Position_Specific_Bin_Base_2_Base_T
cnt = 303	feature = 207	correl = -0.0746685	descr = N_Gram_ACCAC
cnt = 304	feature = 43	correl = -0.0339412	descr = Position_Specific_Bin_Base_16_Base_C
cnt = 305	feature = 16	correl = -0.0739791	descr = Position_Specific_Bin_Base_5_Base_C
cnt = 306	feature = 470	correl = -0.0442462	descr = N_Gram_CGTTG
cnt = 307	feature = 696	correl = 0.0276739	descr = N_Gram_GTCT
cnt = 308	feature = 308	correl = 0.0590393	descr = N_Gram_ATTG
cnt = 309	feature = 909	correl = 0.0643331	descr = N_Gram_TTGTT
cnt = 310	feature = 414	correl = -0.0556194	descr = N_Gram_CCTG
cnt = 311	feature = 606	correl = 0.0253308	descr = N_Gram_GCTA
cnt = 312	feature = 510	correl = 0.0260176	descr = N_Gram_CTTCT
cnt = 313	feature = 672	correl = -0.112457	descr = N_Gram_GGTGG
cnt = 314	feature = 613	correl = -0.0496045	descr = N_Gram_GCTGC
cnt = 315	feature = 916	correl = 0.0363783	descr = N_Gram_TTTCT
cnt = 316	feature = 756	correl = 0.0269653	descr = N_Gram_TAGG
cnt = 317	feature = 708	correl = 0.0305987	descr = N_Gram_GTGT
cnt = 318	feature = 80	correl = 0.430862	descr = Gibbs_of_Target_Sequence__Pos_20_Step_1
cnt = 319	feature = 527	correl = 0.0417848	descr = N_Gram_GAATT
cnt = 320	feature = 822	correl = 0.0405987	descr = N_Gram_TCTTC
cnt = 321	feature = 898	correl = 0.0571601	descr = N_Gram_TTGA
cnt = 322	feature = 438	correl = -0.0769906	descr = N_Gram_CGCG
cnt = 323	feature = 273	correl = 0.0649649	descr = N_Gram_ATATT
cnt = 324	feature = 21	correl = -0.0248255	descr = Position_Specific_Bin_Base_7_Base_G
cnt = 325	feature = 857	correl = -0.0607168	descr = N_Gram_TGGGG
cnt = 326	feature = 803	correl = -0.0443693	descr = N_Gram_TCGG
cnt = 327	feature = 766	correl = 0.0428019	descr = N_Gram_TATC
cnt = 328	feature = 860	correl = 0.0507185	descr = N_Gram_TGTA
cnt = 329	feature = 578	correl = -0.0460055	descr = N_Gram_GCCA
cnt = 330	feature = 641	correl = -0.0648508	descr = N_Gram_GGCGC
cnt = 331	feature = 555	correl = -0.0421195	descr = N_Gram_GATG
cnt = 332	feature = 481	correl = 0.0503753	descr = N_Gram_CTAT
cnt = 333	feature = 494	correl = 0.0315222	descr = N_Gram_CTCT
cnt = 334	feature = 837	correl = 0.04298	descr = N_Gram_TGCA
cnt = 335	feature = 753	correl = 0.0690397	descr = N_Gram_TAGC
cnt = 336	feature = 699	correl = 0.0322037	descr = N_Gram_GTGA
cnt = 337	feature = 603	correl = -0.0778013	descr = N_Gram_GCGT
cnt = 338	feature = 807	correl = 0.0495756	descr = N_Gram_TCGT
cnt = 339	feature = 535	correl = 0.0381797	descr = N_Gram_GACT
cnt = 340	feature = 307	correl = 0.0909909	descr = N_Gram_ATTCT
cnt = 341	feature = 738	correl = 0.0321199	descr = N_Gram_TACA
cnt = 342	feature = 769	correl = 0.0585878	descr = N_Gram_TATG
cnt = 343	feature = 530	correl = -0.0686799	descr = N_Gram_GACC
cnt = 344	feature = 663	correl = 0.0405566	descr = N_Gram_GGTA
cnt = 345	feature = 442	correl = -0.0284531	descr = N_Gram_CGCT
cnt = 346	feature = 889	correl = 0.0390787	descr = N_Gram_TTCC
cnt = 347	feature = 478	correl = 0.0502916	descr = N_Gram_CTAG
cnt = 348	feature = 77	correl = 0.0985553	descr = Gibbs_of_Target_Sequence__Pos_17_Step_1
cnt = 349	feature = 288	correl = 0.0267202	descr = N_Gram_ATGAA
cnt = 350	feature = 359	correl = 0.0342742	descr = N_Gram_CATT
cnt = 351	feature = 475	correl = 0.0638576	descr = N_Gram_CTAC
cnt = 352	feature = 344	correl = -0.041315	descr = N_Gram_CAGG
cnt = 353	feature = 521	correl = -0.0293837	descr = N_Gram_GAAG
cnt = 354	feature = 337	correl = -0.0700463	descr = N_Gram_CAGA
cnt = 355	feature = 83	correl = 0.0456307	descr = PF_RNAi_Fold_3'Free_Count
cnt = 356	feature = 901	correl = 0.0370863	descr = N_Gram_TTGC
cnt = 357	feature = 626	correl = -0.059998	descr = N_Gram_GGAG
cnt = 358	feature = 293	correl = -0.0506632	descr = N_Gram_ATGG
cnt = 359	feature = 206	correl = -0.0280486	descr = N_Gram_ACCA
cnt = 360	feature = 677	correl = 0.0592286	descr = N_Gram_GTAA
cnt = 361	feature = 69	correl = 0.0803218	descr = Gibbs_of_Target_Sequence__Pos_8_Step_1
cnt = 362	feature = 703	correl = -0.10626	descr = N_Gram_GTGG
cnt = 363	feature = 687	correl = -0.0880168	descr = N_Gram_GTCC
cnt = 364	feature = 354	correl = 0.0423256	descr = N_Gram_CATC
cnt = 365	feature = 452	correl = -0.0826267	descr = N_Gram_CGGG
cnt = 366	feature = 814	correl = 0.0591341	descr = N_Gram_TCTC
cnt = 367	feature = 74	correl = 0.158818	descr = Gibbs_of_Target_Sequence__Pos_14_Step_1
cnt = 368	feature = 511	correl = 0.0421487	descr = N_Gram_CTTG
cnt = 369	feature = 392	correl = -0.0923478	descr = N_Gram_CCGA
cnt = 370	feature = 632	correl = -0.0608001	descr = N_Gram_GGCA
cnt = 371	feature = 64	correl = -0.162348	descr = Gibbs_of_Target_Sequence__Pos_2_Step_1
cnt = 372	feature = 666	correl = -0.0311098	descr = N_Gram_GGTC
cnt = 373	feature = 515	correl = 0.0311694	descr = N_Gram_CTTT
cnt = 374	feature = 749	correl = 0.0872808	descr = N_Gram_TAGA
cnt = 375	feature = 818	correl = 0.0868074	descr = N_Gram_TCTG
cnt = 376	feature = 73	correl = 0.126441	descr = Gibbs_of_Target_Sequence__Pos_13_Step_1
cnt = 377	feature = 72	correl = 0.0402614	descr = Gibbs_of_Target_Sequence__Pos_11_Step_1
cnt = 378	feature = 655	correl = -0.091913	descr = N_Gram_GGGG
cnt = 379	feature = 70	correl = 0.0959342	descr = Gibbs_of_Target_Sequence__Pos_9_Step_1
cnt = 380	feature = 254	correl = 0.0276032	descr = N_Gram_AGT
cnt = 381	feature = 550	correl = 0.0633058	descr = N_Gram_GATA
cnt = 382	feature = 792	correl = 0.021833	descr = N_Gram_TCCT
cnt = 383	feature = 66	correl = 0.0525732	descr = Gibbs_of_Target_Sequence__Pos_5_Step_1
cnt = 384	feature = 78	correl = 0.195875	descr = Gibbs_of_Target_Sequence__Pos_18_Step_1
cnt = 385	feature = 879	correl = 0.0775143	descr = N_Gram_TTAG
cnt = 386	feature = 284	correl = 0.0591216	descr = N_Gram_ATCT
cnt = 387	feature = 598	correl = -0.0925456	descr = N_Gram_GCGG
cnt = 388	feature = 786	correl = -0.0521712	descr = N_Gram_TCCC
cnt = 389	feature = 525	correl = 0.0591745	descr = N_Gram_GAAT
cnt = 390	feature = 772	correl = 0.057144	descr = N_Gram_TATT
cnt = 391	feature = 491	correl = -0.0811512	descr = N_Gram_CTCG
cnt = 392	feature = 917	correl = 0.0937012	descr = N_Gram_TTTG
cnt = 393	feature = 499	correl = -0.0238428	descr = N_Gram_CTGC
cnt = 394	feature = 365	correl = -0.0423727	descr = N_Gram_CCAC
cnt = 395	feature = 914	correl = 0.0384197	descr = N_Gram_TTTC
cnt = 396	feature = 305	correl = 0.0662273	descr = N_Gram_ATTC
cnt = 397	feature = 593	correl = -0.0673645	descr = N_Gram_GCGC
cnt = 398	feature = 384	correl = -0.102216	descr = N_Gram_CCCG
cnt = 399	feature = 82	correl = 0.153355	descr = PF_RNAi_Fold_5'Free_Count
cnt = 400	feature = 826	correl = 0.0483365	descr = N_Gram_TGAA
cnt = 401	feature = 669	correl = -0.0919511	descr = N_Gram_GGTG
cnt = 402	feature = 489	correl = -0.0240441	descr = N_Gram_CTCC
cnt = 403	feature = 676	correl = 0.0534429	descr = N_Gram_GTA
cnt = 404	feature = 580	correl = -0.148294	descr = N_Gram_GCCC
cnt = 405	feature = 65	correl = 0.106127	descr = Gibbs_of_Target_Sequence__Pos_4_Step_1
cnt = 406	feature = 270	correl = 0.0827018	descr = N_Gram_ATAT
cnt = 407	feature = 777	correl = 0.0280123	descr = N_Gram_TCA
cnt = 408	feature = 458	correl = -0.0385491	descr = N_Gram_CGT
cnt = 409	feature = 409	correl = -0.0942408	descr = N_Gram_CCTC
cnt = 410	feature = 67	correl = 0.104679	descr = Gibbs_of_Target_Sequence__Pos_6_Step_1
cnt = 411	feature = 76	correl = 0.112769	descr = Gibbs_of_Target_Sequence__Pos_16_Step_1
cnt = 412	feature = 659	correl = -0.0630928	descr = N_Gram_GGGT
cnt = 413	feature = 821	correl = 0.0708567	descr = N_Gram_TCTT
cnt = 414	feature = 549	correl = 0.0296781	descr = N_Gram_GAT
cnt = 415	feature = 71	correl = 0.116004	descr = Gibbs_of_Target_Sequence__Pos_10_Step_1
cnt = 416	feature = 231	correl = 0.0293789	descr = N_Gram_AGA
cnt = 417	feature = 859	correl = 0.0896825	descr = N_Gram_TGT
cnt = 418	feature = 640	correl = -0.109521	descr = N_Gram_GGCG
cnt = 419	feature = 336	correl = -0.05649	descr = N_Gram_CAG
cnt = 420	feature = 825	correl = 0.0753879	descr = N_Gram_TGA
cnt = 421	feature = 68	correl = 0.163568	descr = Gibbs_of_Target_Sequence__Pos_7_Step_1
cnt = 422	feature = 75	correl = 0.0956093	descr = Gibbs_of_Target_Sequence__Pos_15_Step_1
cnt = 423	feature = 404	correl = -0.0503061	descr = N_Gram_CCT
cnt = 424	feature = 897	correl = 0.10811	descr = N_Gram_TTG
cnt = 425	feature = 724	correl = 0.07553	descr = N_Gram_TAA
cnt = 426	feature = 446	correl = -0.105638	descr = N_Gram_CGG
cnt = 427	feature = 506	correl = 0.0578053	descr = N_Gram_CTT
cnt = 428	feature = 850	correl = -0.0554369	descr = N_Gram_TGG
cnt = 429	feature = 662	correl = -0.0634051	descr = N_Gram_GGT
cnt = 430	feature = 263	correl = 0.0720167	descr = N_Gram_ATA
cnt = 431	feature = 432	correl = -0.0562981	descr = N_Gram_CGC
cnt = 432	feature = 485	correl = -0.0290007	descr = N_Gram_CTC
cnt = 433	feature = 592	correl = -0.0988647	descr = N_Gram_GCG
cnt = 434	feature = 577	correl = -0.126816	descr = N_Gram_GCC
cnt = 435	feature = 647	correl = -0.135639	descr = N_Gram_GGG
cnt = 436	feature = 631	correl = -0.163487	descr = N_Gram_GGC
cnt = 437	feature = 809	correl = 0.109088	descr = N_Gram_TCT
cnt = 438	feature = 391	correl = -0.087372	descr = N_Gram_CCG
cnt = 439	feature = 910	correl = 0.0953429	descr = N_Gram_TTT
cnt = 440	feature = 872	correl = 0.15276	descr = N_Gram_TT
cnt = 441	feature = 105	correl = 0.0738896	descr = Xue_Structure_Feature_A000
cnt = 442	feature = 723	correl = 0.1805	descr = N_Gram_TA
cnt = 443	feature = 81	correl = 0.227962	descr = PF_RNAi_Fold_Energy
cnt = 444	feature = 62	correl = 0.287026	descr = Gibbs_of_Target_Sequence_
num rows = 2188
num_elements = 973660
..*
optimization finished, #iter = 2309
nu = 0.251859
obj = -42.999241, rho = -0.796035
nSV = 987, nBSV = 252
num rows = 243
num_elements = 108135
*
optimization finished, #iter = 216
nu = 0.228852
obj = -4.907440, rho = -0.682937
nSV = 134, nBSV = 8
..*
optimization finished, #iter = 2309
nu = 0.251859
obj = -42.999241, rho = -0.796035
nSV = 987, nBSV = 252
CFS merit scores = 1.45094
CFS merit scores = 1.61677
CFS merit scores = 1.84661
CFS merit scores = 2.07028
CFS merit scores = 2.27558
CFS merit scores = 2.46258
CFS merit scores = 2.63465
CFS merit scores = 2.79605
CFS merit scores = 2.94545
CFS merit scores = 3.08624
CFS merit scores = 3.21933
CFS merit scores = 3.34549
CFS merit scores = 3.4666
CFS merit scores = 3.5831
CFS merit scores = 3.69459
CFS merit scores = 3.80177
CFS merit scores = 3.90373
CFS merit scores = 4.00084
CFS merit scores = 4.09379
CFS merit scores = 4.1833
CFS merit scores = 4.26994
CFS merit scores = 4.35441
CFS merit scores = 4.43492
CFS merit scores = 4.51275
CFS merit scores = 4.58677
CFS merit scores = 4.65904
CFS merit scores = 4.72863
CFS merit scores = 4.79539
CFS merit scores = 4.85736
CFS merit scores = 4.91755
CFS merit scores = 4.9751
CFS merit scores = 5.03139
CFS merit scores = 5.08613
CFS merit scores = 5.13608
CFS merit scores = 5.18481
CFS merit scores = 5.23216
CFS merit scores = 5.27698
CFS merit scores = 5.32049
CFS merit scores = 5.3621
CFS merit scores = 5.4029
CFS merit scores = 5.44116
CFS merit scores = 5.4783
CFS merit scores = 5.51274
CFS merit scores = 5.5451
CFS merit scores = 5.57711
CFS merit scores = 5.60815
CFS merit scores = 5.6378
CFS merit scores = 5.66648
CFS merit scores = 5.69477
CFS merit scores = 5.72263
CFS merit scores = 5.74996
CFS merit scores = 5.77403
CFS merit scores = 5.79677
CFS merit scores = 5.81909
CFS merit scores = 5.84058
CFS merit scores = 5.86156
CFS merit scores = 5.88044
CFS merit scores = 5.89904
CFS merit scores = 5.91605
CFS merit scores = 5.93237
CFS merit scores = 5.94769
CFS merit scores = 5.96207
CFS merit scores = 5.97641
CFS merit scores = 5.99046
CFS merit scores = 6.00372
CFS merit scores = 6.01713
CFS merit scores = 6.03018
CFS merit scores = 6.04291
CFS merit scores = 6.05555
CFS merit scores = 6.06782
CFS merit scores = 6.0801
CFS merit scores = 6.09089
CFS merit scores = 6.10017
CFS merit scores = 6.10917
CFS merit scores = 6.11796
CFS merit scores = 6.12684
CFS merit scores = 6.13546
CFS merit scores = 6.14432
CFS merit scores = 6.1522
CFS merit scores = 6.15985
CFS merit scores = 6.16775
CFS merit scores = 6.17562
CFS merit scores = 6.18342
CFS merit scores = 6.19128
CFS merit scores = 6.19875
CFS merit scores = 6.20564
CFS merit scores = 6.2121
CFS merit scores = 6.2185
CFS merit scores = 6.22485
CFS merit scores = 6.23084
CFS merit scores = 6.23677
CFS merit scores = 6.24287
CFS merit scores = 6.24756
CFS merit scores = 6.25238
CFS merit scores = 6.25701
CFS merit scores = 6.2616
CFS merit scores = 6.26616
CFS merit scores = 6.27079
CFS merit scores = 6.27519
CFS merit scores = 6.27913
CFS merit scores = 6.28308
CFS merit scores = 6.28746
CFS merit scores = 6.29134
CFS merit scores = 6.29525
CFS merit scores = 6.29922
CFS merit scores = 6.30321
CFS merit scores = 6.30656
CFS merit scores = 6.30972
CFS merit scores = 6.31263
CFS merit scores = 6.31559
CFS merit scores = 6.31857
CFS merit scores = 6.32117
CFS merit scores = 6.3237
CFS merit scores = 6.32626
CFS merit scores = 6.32853
CFS merit scores = 6.33098
CFS merit scores = 6.33335
CFS merit scores = 6.33562
CFS merit scores = 6.33732
CFS merit scores = 6.33889
CFS merit scores = 6.34062
CFS merit scores = 6.34247
CFS merit scores = 6.34431
CFS merit scores = 6.34597
CFS merit scores = 6.34783
CFS merit scores = 6.34908
CFS merit scores = 6.35038
CFS merit scores = 6.35175
CFS merit scores = 6.35324
CFS merit scores = 6.35433
CFS merit scores = 6.35522
CFS merit scores = 6.35585
CFS merit scores = 6.35663
CFS merit scores = 6.35736
CFS merit scores = 6.35745
CFS merit scores = 6.35777
CFS merit scores = 6.3579
CFS merit scores = 6.35819
CFS merit scores = 6.35838
CFS merit scores = 6.35853
CFS merit scores = 6.35877
CFS merit scores = 6.35892
CFS merit scores = 6.35892
CFS merit scores = 6.35893
CFS merit scores = 6.35903
CFS merit scores = 6.35922
CFS merit scores = 6.3594
CFS merit scores = 6.35966
CFS merit scores = 6.35996
CFS merit scores = 6.36032
CFS merit scores = 6.36035
CFS merit scores = 6.36058
CFS merit scores = 6.36072
CFS merit scores = 6.36083
CFS merit scores = 6.36109
CFS merit scores = 6.36126
CFS merit scores = 6.36136
CFS merit scores = 6.36157
CFS merit scores = 6.36182
CFS merit scores = 6.36193
CFS merit scores = 6.36205
CFS merit scores = 6.36204
CFS merit scores = 6.36206
CFS merit scores = 6.36217
CFS merit scores = 6.36242
CFS merit scores = 6.36242
CFS merit scores = 6.36251
CFS merit scores = 6.36271
CFS merit scores = 6.36281
CFS merit scores = 6.36278
CFS merit scores = 6.36266
CFS merit scores = 6.36202
CFS merit scores = 6.36149
CFS merit scores = 6.36096
CFS merit scores = 6.36036
CFS merit scores = 6.35977
CFS merit scores = 6.35925
CFS merit scores = 6.35855
CFS merit scores = 6.35749
CFS merit scores = 6.35651
CFS merit scores = 6.35563
CFS merit scores = 6.35469
CFS merit scores = 6.35391
CFS merit scores = 6.35293
CFS merit scores = 6.35203
CFS merit scores = 6.35103
CFS merit scores = 6.34999
CFS merit scores = 6.34905
CFS merit scores = 6.34811
CFS merit scores = 6.34722
CFS merit scores = 6.34638
CFS merit scores = 6.34566
CFS merit scores = 6.34493
CFS merit scores = 6.34412
CFS merit scores = 6.34308
CFS merit scores = 6.34217
CFS merit scores = 6.34124
CFS merit scores = 6.34034
CFS merit scores = 6.33937
CFS merit scores = 6.33841
CFS merit scores = 6.33733
CFS merit scores = 6.33631
CFS merit scores = 6.33494
CFS merit scores = 6.33365
CFS merit scores = 6.33224
CFS merit scores = 6.33094
CFS merit scores = 6.32966
CFS merit scores = 6.32836
CFS merit scores = 6.32706
CFS merit scores = 6.32574
CFS merit scores = 6.32437
CFS merit scores = 6.32302
CFS merit scores = 6.32177
CFS merit scores = 6.32047
CFS merit scores = 6.319
CFS merit scores = 6.31759
CFS merit scores = 6.31622
CFS merit scores = 6.31481
CFS merit scores = 6.3134
CFS merit scores = 6.31206
CFS merit scores = 6.31071
CFS merit scores = 6.30912
CFS merit scores = 6.30761
CFS merit scores = 6.30612
CFS merit scores = 6.30453
CFS merit scores = 6.30293
CFS merit scores = 6.30136
CFS merit scores = 6.2999
CFS merit scores = 6.29847
CFS merit scores = 6.29686
CFS merit scores = 6.29527
CFS merit scores = 6.29373
CFS merit scores = 6.29206
CFS merit scores = 6.29027
CFS merit scores = 6.28856
CFS merit scores = 6.28675
CFS merit scores = 6.28498
CFS merit scores = 6.28319
CFS merit scores = 6.28127
CFS merit scores = 6.2795
CFS merit scores = 6.27768
CFS merit scores = 6.27576
CFS merit scores = 6.27388
CFS merit scores = 6.27195
CFS merit scores = 6.26996
CFS merit scores = 6.26792
CFS merit scores = 6.26594
CFS merit scores = 6.26395
CFS merit scores = 6.26196
CFS merit scores = 6.26
CFS merit scores = 6.25801
CFS merit scores = 6.25582
CFS merit scores = 6.25369
CFS merit scores = 6.25158
CFS merit scores = 6.24949
CFS merit scores = 6.24734
CFS merit scores = 6.24522
CFS merit scores = 6.24319
CFS merit scores = 6.24104
CFS merit scores = 6.23893
CFS merit scores = 6.23668
CFS merit scores = 6.23421
CFS merit scores = 6.23163
CFS merit scores = 6.22908
CFS merit scores = 6.22662
CFS merit scores = 6.224
CFS merit scores = 6.22146
CFS merit scores = 6.21893
CFS merit scores = 6.21635
CFS merit scores = 6.21375
CFS merit scores = 6.21106
CFS merit scores = 6.20835
CFS merit scores = 6.2055
CFS merit scores = 6.20267
CFS merit scores = 6.19985
CFS merit scores = 6.19706
CFS merit scores = 6.19401
CFS merit scores = 6.19097
CFS merit scores = 6.18799
CFS merit scores = 6.18505
CFS merit scores = 6.18212
CFS merit scores = 6.17912
CFS merit scores = 6.17619
CFS merit scores = 6.17323
CFS merit scores = 6.17032
CFS merit scores = 6.16727
CFS merit scores = 6.16423
CFS merit scores = 6.16119
CFS merit scores = 6.15816
CFS merit scores = 6.15513
CFS merit scores = 6.15211
CFS merit scores = 6.14905
CFS merit scores = 6.14601
CFS merit scores = 6.14291
CFS merit scores = 6.13972
CFS merit scores = 6.13649
CFS merit scores = 6.13308
CFS merit scores = 6.12967
CFS merit scores = 6.12598
CFS merit scores = 6.1223
CFS merit scores = 6.11865
CFS merit scores = 6.11505
CFS merit scores = 6.1113
CFS merit scores = 6.1076
CFS merit scores = 6.10378
CFS merit scores = 6.10002
CFS merit scores = 6.09632
CFS merit scores = 6.09262
CFS merit scores = 6.08895
CFS merit scores = 6.08526
CFS merit scores = 6.0815
CFS merit scores = 6.07767
CFS merit scores = 6.07391
CFS merit scores = 6.06997
CFS merit scores = 6.06582
CFS merit scores = 6.06167
CFS merit scores = 6.05754
CFS merit scores = 6.05338
CFS merit scores = 6.0492
CFS merit scores = 6.04507
CFS merit scores = 6.04103
CFS merit scores = 6.03677
CFS merit scores = 6.03254
CFS merit scores = 6.02826
CFS merit scores = 6.02403
CFS merit scores = 6.01954
CFS merit scores = 6.01492
CFS merit scores = 6.01029
CFS merit scores = 6.00564
CFS merit scores = 6.00107
CFS merit scores = 5.99639
CFS merit scores = 5.99169
CFS merit scores = 5.98702
CFS merit scores = 5.98239
CFS merit scores = 5.97774
CFS merit scores = 5.97301
CFS merit scores = 5.96831
CFS merit scores = 5.96353
CFS merit scores = 5.9588
CFS merit scores = 5.95403
CFS merit scores = 5.94924
CFS merit scores = 5.94447
CFS merit scores = 5.93937
CFS merit scores = 5.93424
CFS merit scores = 5.92909
CFS merit scores = 5.92377
CFS merit scores = 5.91849
CFS merit scores = 5.91323
CFS merit scores = 5.90798
CFS merit scores = 5.90261
CFS merit scores = 5.89722
CFS merit scores = 5.89172
CFS merit scores = 5.88634
CFS merit scores = 5.88103
CFS merit scores = 5.87555
CFS merit scores = 5.87012
CFS merit scores = 5.86474
CFS merit scores = 5.85935
CFS merit scores = 5.85399
CFS merit scores = 5.84858
CFS merit scores = 5.84317
CFS merit scores = 5.83771
CFS merit scores = 5.83215
CFS merit scores = 5.82654
CFS merit scores = 5.82096
CFS merit scores = 5.81533
CFS merit scores = 5.80977
CFS merit scores = 5.80419
CFS merit scores = 5.79856
CFS merit scores = 5.79294
CFS merit scores = 5.78735
CFS merit scores = 5.78165
CFS merit scores = 5.77595
CFS merit scores = 5.77022
CFS merit scores = 5.76449
CFS merit scores = 5.75839
CFS merit scores = 5.75229
CFS merit scores = 5.74614
CFS merit scores = 5.73987
CFS merit scores = 5.7335
CFS merit scores = 5.72701
CFS merit scores = 5.72025
CFS merit scores = 5.71319
CFS merit scores = 5.70594
CFS merit scores = 5.69854
CFS merit scores = 5.69091
CFS merit scores = 5.68333
CFS merit scores = 5.67565
CFS merit scores = 5.66802
CFS merit scores = 5.66021
CFS merit scores = 5.65227
CFS merit scores = 5.64437
CFS merit scores = 5.636
CFS merit scores = 5.6271
CFS merit scores = 5.61779
CFS merit scores = 5.6081
CFS merit scores = 5.59815
CFS merit scores = 5.58808
CFS merit scores = 5.5776
CFS merit scores = 5.56463
CFS merit scores = 5.55093
CFS merit scores = 5.53701
CFS merit scores = 5.52274
CFS merit scores = 5.50829
CFS merit scores = 5.49377
CFS merit scores = 5.47757
CFS merit scores = 5.46075
CFS merit scores = 5.42898
cnt = 1	feature = 76	correl = 0.450938	descr = Gibbs_of_Target_Sequence__Pos_19_Step_1
cnt = 2	feature = 2	correl = -0.137997	descr = Position_Specific_Bin_Base_0_Base_G
cnt = 3	feature = 228	correl = 0.0623367	descr = N_Gram_ACTGA
cnt = 4	feature = 238	correl = -0.0458098	descr = N_Gram_AGATG
cnt = 5	feature = 763	correl = -0.0227456	descr = N_Gram_TCCCA
cnt = 6	feature = 676	correl = -0.0284707	descr = N_Gram_GTGCC
cnt = 7	feature = 217	correl = 0.0283332	descr = N_Gram_ACGCT
cnt = 8	feature = 537	correl = 0.0388262	descr = N_Gram_GATTA
cnt = 9	feature = 311	correl = 0.0273825	descr = N_Gram_CAACG
cnt = 10	feature = 721	correl = -0.0362622	descr = N_Gram_TACGT
cnt = 11	feature = 649	correl = -0.0582683	descr = N_Gram_GGTTA
cnt = 12	feature = 426	correl = -0.0527588	descr = N_Gram_CGCTA
cnt = 13	feature = 708	correl = 0.0261363	descr = N_Gram_TAAGC
cnt = 14	feature = 412	correl = -0.047156	descr = N_Gram_CGAGT
cnt = 15	feature = 515	correl = 0.0574578	descr = N_Gram_GACTA
cnt = 16	feature = 867	correl = 0.0540183	descr = N_Gram_TTCGC
cnt = 17	feature = 210	correl = -0.0337939	descr = N_Gram_ACCCC
cnt = 18	feature = 220	correl = -0.0486584	descr = N_Gram_ACGGG
cnt = 19	feature = 449	correl = 0.0707703	descr = N_Gram_CGTGA
cnt = 20	feature = 207	correl = -0.0261735	descr = N_Gram_ACCAA
cnt = 21	feature = 418	correl = -0.0549509	descr = N_Gram_CGCAA
cnt = 22	feature = 655	correl = -0.0271049	descr = N_Gram_GTAAT
cnt = 23	feature = 446	correl = -0.0606964	descr = N_Gram_CGTCG
cnt = 24	feature = 391	correl = 0.0282604	descr = N_Gram_CCTAG
cnt = 25	feature = 667	correl = 0.0472921	descr = N_Gram_GTCGC
cnt = 26	feature = 746	correl = 0.0332894	descr = N_Gram_TATGT
cnt = 27	feature = 640	correl = 0.0382001	descr = N_Gram_GGTAC
cnt = 28	feature = 859	correl = 0.0661793	descr = N_Gram_TTAGT
cnt = 29	feature = 819	correl = -0.0241082	descr = N_Gram_TGCCT
cnt = 30	feature = 473	correl = 0.0339124	descr = N_Gram_CTCTA
cnt = 31	feature = 409	correl = -0.034412	descr = N_Gram_CGACC
cnt = 32	feature = 743	correl = 0.0345485	descr = N_Gram_TATCG
cnt = 33	feature = 219	correl = -0.0230859	descr = N_Gram_ACGGC
cnt = 34	feature = 314	correl = -0.0330173	descr = N_Gram_CAATT
cnt = 35	feature = 765	correl = -0.0240237	descr = N_Gram_TCCCG
cnt = 36	feature = 572	correl = -0.0903286	descr = N_Gram_GCGCG
cnt = 37	feature = 596	correl = -0.0356487	descr = N_Gram_GGAAA
cnt = 38	feature = 808	correl = 0.0238659	descr = N_Gram_TGAGT
cnt = 39	feature = 493	correl = -0.0304046	descr = N_Gram_CTTTA
cnt = 40	feature = 297	correl = 0.0461047	descr = N_Gram_ATTCG
cnt = 41	feature = 598	correl = 0.0358023	descr = N_Gram_GGAAT
cnt = 42	feature = 685	correl = 0.0262805	descr = N_Gram_GTGTG
cnt = 43	feature = 681	correl = -0.0674689	descr = N_Gram_GTGGG
cnt = 44	feature = 452	correl = -0.0725966	descr = N_Gram_CGTTC
cnt = 45	feature = 718	correl = 0.0262447	descr = N_Gram_TACCG
cnt = 46	feature = 337	correl = -0.0476645	descr = N_Gram_CATAA
cnt = 47	feature = 278	correl = 0.0352818	descr = N_Gram_ATCCG
cnt = 48	feature = 664	correl = -0.0483411	descr = N_Gram_GTCCG
cnt = 49	feature = 749	correl = 0.0245014	descr = N_Gram_TATTG
cnt = 50	feature = 705	correl = 0.0252696	descr = N_Gram_TAACT
cnt = 51	feature = 826	correl = 0.0364871	descr = N_Gram_TGCTT
cnt = 52	feature = 703	correl = 0.0252813	descr = N_Gram_TAAAG
cnt = 53	feature = 312	correl = 0.0487176	descr = N_Gram_CAAGC
cnt = 54	feature = 732	correl = 0.0626948	descr = N_Gram_TAGCA
cnt = 55	feature = 723	correl = 0.0524649	descr = N_Gram_TACTA
cnt = 56	feature = 313	correl = 0.0471463	descr = N_Gram_CAATC
cnt = 57	feature = 578	correl = -0.0400858	descr = N_Gram_GCGGT
cnt = 58	feature = 780	correl = -0.0245614	descr = N_Gram_TCGGC
cnt = 59	feature = 650	correl = -0.0613444	descr = N_Gram_GGTTG
cnt = 60	feature = 258	correl = -0.0226238	descr = N_Gram_AGTAG
cnt = 61	feature = 406	correl = -0.0681621	descr = N_Gram_CGAAG
cnt = 62	feature = 740	correl = 0.0364679	descr = N_Gram_TATAG
cnt = 63	feature = 852	correl = -0.0327427	descr = N_Gram_TTAAT
cnt = 64	feature = 613	correl = -0.0260016	descr = N_Gram_GGCCG
cnt = 65	feature = 779	correl = 0.0267475	descr = N_Gram_TCGGA
cnt = 66	feature = 277	correl = -0.0218767	descr = N_Gram_ATCCC
cnt = 67	feature = 735	correl = 0.0309658	descr = N_Gram_TAGGG
cnt = 68	feature = 250	correl = -0.0222821	descr = N_Gram_AGGCA
cnt = 69	feature = 786	correl = 0.0445304	descr = N_Gram_TCTAC
cnt = 70	feature = 899	correl = 0.0589993	descr = N_Gram_TTTGT
cnt = 71	feature = 286	correl = 0.0307469	descr = N_Gram_ATGAG
cnt = 72	feature = 214	correl = -0.038975	descr = N_Gram_ACGA
cnt = 73	feature = 882	correl = -0.0251135	descr = N_Gram_TTGGC
cnt = 74	feature = 519	correl = -0.0291547	descr = N_Gram_GAGAT
cnt = 75	feature = 496	correl = -0.0281951	descr = N_Gram_GAAAA
cnt = 76	feature = 427	correl = -0.0222763	descr = N_Gram_CGCTC
cnt = 77	feature = 815	correl = 0.0289929	descr = N_Gram_TGCAT
cnt = 78	feature = 834	correl = -0.0512731	descr = N_Gram_TGGGA
cnt = 79	feature = 818	correl = -0.0250473	descr = N_Gram_TGCCG
cnt = 80	feature = 32	correl = 0.0337897	descr = Position_Specific_Bin_Base_13_Base_A
cnt = 81	feature = 305	correl = 0.0254132	descr = N_Gram_ATTTA
cnt = 82	feature = 775	correl = 0.0631116	descr = N_Gram_TCGCA
cnt = 83	feature = 702	correl = 0.0477323	descr = N_Gram_TAAAC
cnt = 84	feature = 365	correl = -0.0413641	descr = N_Gram_CCCCA
cnt = 85	feature = 518	correl = 0.0290792	descr = N_Gram_GAGAA
cnt = 86	feature = 876	correl = 0.0567331	descr = N_Gram_TTGAA
cnt = 87	feature = 611	correl = -0.074642	descr = N_Gram_GGCCA
cnt = 88	feature = 707	correl = 0.0379811	descr = N_Gram_TAAGA
cnt = 89	feature = 660	correl = -0.0231317	descr = N_Gram_GTCAC
cnt = 90	feature = 567	correl = -0.0478701	descr = N_Gram_GCCTT
cnt = 91	feature = 620	correl = -0.0601871	descr = N_Gram_GGCTG
cnt = 92	feature = 28	correl = -0.0499986	descr = Position_Specific_Bin_Base_11_Base_A
cnt = 93	feature = 766	correl = -0.0216382	descr = N_Gram_TCCGA
cnt = 94	feature = 508	correl = 0.0338609	descr = N_Gram_GACAC
cnt = 95	feature = 308	correl = -0.0273231	descr = N_Gram_CAAAA
cnt = 96	feature = 788	correl = 0.0303404	descr = N_Gram_TCTAT
cnt = 97	feature = 773	correl = 0.0231513	descr = N_Gram_TCGAG
cnt = 98	feature = 821	correl = -0.0270537	descr = N_Gram_TGCGC
cnt = 99	feature = 440	correl = -0.0250008	descr = N_Gram_CGGTT
cnt = 100	feature = 653	correl = 0.0437153	descr = N_Gram_GTAAA
cnt = 101	feature = 879	correl = 0.0344463	descr = N_Gram_TTGCA
cnt = 102	feature = 495	correl = -0.031	descr = N_Gram_CTTTT
cnt = 103	feature = 645	correl = -0.0319899	descr = N_Gram_GGTGA
cnt = 104	feature = 725	correl = 0.0380596	descr = N_Gram_TACTG
cnt = 105	feature = 739	correl = 0.0500736	descr = N_Gram_TATAA
cnt = 106	feature = 632	correl = -0.0498211	descr = N_Gram_GGGGA
cnt = 107	feature = 47	correl = 0.0369171	descr = Position_Specific_Bin_Base_18_Base_A
cnt = 108	feature = 586	correl = 0.0433297	descr = N_Gram_GCTCT
cnt = 109	feature = 310	correl = 0.0768919	descr = N_Gram_CAACA
cnt = 110	feature = 303	correl = 0.0449235	descr = N_Gram_ATTGT
cnt = 111	feature = 366	correl = -0.0773879	descr = N_Gram_CCCCG
cnt = 112	feature = 820	correl = 0.0354348	descr = N_Gram_TGCGA
cnt = 113	feature = 658	correl = 0.0276513	descr = N_Gram_GTATT
cnt = 114	feature = 679	correl = -0.0498723	descr = N_Gram_GTGGA
cnt = 115	feature = 23	correl = 0.0391819	descr = Position_Specific_Bin_Base_9_Base_T
cnt = 116	feature = 249	correl = -0.0332244	descr = N_Gram_AGGAG
cnt = 117	feature = 334	correl = -0.079993	descr = N_Gram_CAGGG
cnt = 118	feature = 288	correl = 0.022028	descr = N_Gram_ATGCT
cnt = 119	feature = 56	correl = -0.178563	descr = Position_Specific_Bin_Base_20_Base_G
cnt = 120	feature = 529	correl = -0.0292869	descr = N_Gram_GAGTT
cnt = 121	feature = 857	correl = 0.0616052	descr = N_Gram_TTAGA
cnt = 122	feature = 580	correl = -0.0739606	descr = N_Gram_GCGTC
cnt = 123	feature = 231	correl = 0.0272791	descr = N_Gram_ACTTC
cnt = 124	feature = 44	correl = 0.0308567	descr = Position_Specific_Bin_Base_17_Base_A
cnt = 125	feature = 790	correl = 0.0366826	descr = N_Gram_TCTCA
cnt = 126	feature = 792	correl = 0.0388201	descr = N_Gram_TCTCT
cnt = 127	feature = 9	correl = 0.0721052	descr = Position_Specific_Bin_Base_3_Base_G
cnt = 128	feature = 1	correl = 0.108712	descr = Position_Specific_Bin_Base_0_Base_C
cnt = 129	feature = 734	correl = 0.0316458	descr = N_Gram_TAGGC
cnt = 130	feature = 521	correl = -0.0521598	descr = N_Gram_GAGCC
cnt = 131	feature = 327	correl = -0.0469777	descr = N_Gram_CAGAC
cnt = 132	feature = 370	correl = -0.0586484	descr = N_Gram_CCCGC
cnt = 133	feature = 684	correl = 0.0295215	descr = N_Gram_GTGTA
cnt = 134	feature = 583	correl = -0.0236276	descr = N_Gram_GCTCA
cnt = 135	feature = 17	correl = -0.128655	descr = Position_Specific_Bin_Base_7_Base_C
cnt = 136	feature = 733	correl = 0.0709125	descr = N_Gram_TAGCT
cnt = 137	feature = 669	correl = 0.063468	descr = N_Gram_GTCGT
cnt = 138	feature = 770	correl = -0.0327785	descr = N_Gram_TCCTG
cnt = 139	feature = 344	correl = 0.0422547	descr = N_Gram_CATGT
cnt = 140	feature = 15	correl = -0.0270439	descr = Position_Specific_Bin_Base_6_Base_C
cnt = 141	feature = 654	correl = 0.0381043	descr = N_Gram_GTAAG
cnt = 142	feature = 812	correl = 0.0224263	descr = N_Gram_TGATT
cnt = 143	feature = 256	correl = -0.024361	descr = N_Gram_AGGTG
cnt = 144	feature = 633	correl = -0.073367	descr = N_Gram_GGGGC
cnt = 145	feature = 880	correl = 0.0286628	descr = N_Gram_TTGCC
cnt = 146	feature = 436	correl = -0.065111	descr = N_Gram_CGGGC
cnt = 147	feature = 356	correl = -0.0870526	descr = N_Gram_CCAGC
cnt = 148	feature = 350	correl = -0.044286	descr = N_Gram_CCAAA
cnt = 149	feature = 677	correl = -0.0329052	descr = N_Gram_GTGCG
cnt = 150	feature = 531	correl = 0.0665676	descr = N_Gram_GATAT
cnt = 151	feature = 535	correl = -0.0452482	descr = N_Gram_GATGT
cnt = 152	feature = 597	correl = -0.0354175	descr = N_Gram_GGAAG
cnt = 153	feature = 384	correl = -0.0237343	descr = N_Gram_CCGCT
cnt = 154	feature = 251	correl = -0.0221605	descr = N_Gram_AGGCC
cnt = 155	feature = 634	correl = -0.0639388	descr = N_Gram_GGGGT
cnt = 156	feature = 768	correl = 0.0681631	descr = N_Gram_TCCTA
cnt = 157	feature = 696	correl = 0.022864	descr = N_Gram_GTTTC
cnt = 158	feature = 212	correl = -0.0293335	descr = N_Gram_ACCGG
cnt = 159	feature = 753	correl = 0.0305522	descr = N_Gram_TCAAC
cnt = 160	feature = 4	correl = -0.0736756	descr = Position_Specific_Bin_Base_1_Base_G
cnt = 161	feature = 803	correl = 0.0520282	descr = N_Gram_TGAAC
cnt = 162	feature = 57	correl = 0.113128	descr = Position_Specific_Bin_Base_20_Base_T
cnt = 163	feature = 35	correl = -0.0271304	descr = Position_Specific_Bin_Base_14_Base_C
cnt = 164	feature = 898	correl = 0.0339334	descr = N_Gram_TTTGG
cnt = 165	feature = 367	correl = -0.040755	descr = N_Gram_CCCCT
cnt = 166	feature = 729	correl = 0.0540171	descr = N_Gram_TAGAC
cnt = 167	feature = 321	correl = -0.029281	descr = N_Gram_CACGA
cnt = 168	feature = 255	correl = 0.0820862	descr = N_Gram_AGGTA
cnt = 169	feature = 230	correl = 0.0332862	descr = N_Gram_ACTGT
cnt = 170	feature = 544	correl = -0.0766421	descr = N_Gram_GCAAT
cnt = 171	feature = 769	correl = -0.0343626	descr = N_Gram_TCCTC
cnt = 172	feature = 49	correl = 0.0250464	descr = Position_Specific_Bin_Base_18_Base_T
cnt = 173	feature = 262	correl = 0.0864098	descr = N_Gram_AGTGA
cnt = 174	feature = 14	correl = 0.0619095	descr = Position_Specific_Bin_Base_5_Base_T
cnt = 175	feature = 600	correl = 0.0499019	descr = N_Gram_GGACT
cnt = 176	feature = 492	correl = 0.054546	descr = N_Gram_CTTGT
cnt = 177	feature = 6	correl = 0.0451797	descr = Position_Specific_Bin_Base_2_Base_C
cnt = 178	feature = 767	correl = 0.0218517	descr = N_Gram_TCCGT
cnt = 179	feature = 755	correl = -0.0530254	descr = N_Gram_TCACG
cnt = 180	feature = 659	correl = 0.0287936	descr = N_Gram_GTCAA
cnt = 181	feature = 714	correl = 0.0666415	descr = N_Gram_TACAA
cnt = 182	feature = 40	correl = 0.0738764	descr = Position_Specific_Bin_Base_16_Base_A
cnt = 183	feature = 680	correl = -0.0550143	descr = N_Gram_GTGGC
cnt = 184	feature = 573	correl = -0.0388737	descr = N_Gram_GCGCT
cnt = 185	feature = 663	correl = -0.0529097	descr = N_Gram_GTCCC
cnt = 186	feature = 229	correl = -0.0360249	descr = N_Gram_ACTGC
cnt = 187	feature = 560	correl = -0.0949899	descr = N_Gram_GCCCG
cnt = 188	feature = 592	correl = -0.070775	descr = N_Gram_GCTTT
cnt = 189	feature = 671	correl = -0.0267708	descr = N_Gram_GTCTG
cnt = 190	feature = 625	correl = -0.070203	descr = N_Gram_GGGAG
cnt = 191	feature = 624	correl = -0.0677176	descr = N_Gram_GGGAA
cnt = 192	feature = 724	correl = 0.0218461	descr = N_Gram_TACTC
cnt = 193	feature = 694	correl = -0.0301529	descr = N_Gram_GTTGT
cnt = 194	feature = 254	correl = 0.0266377	descr = N_Gram_AGGGT
cnt = 195	feature = 534	correl = -0.0563059	descr = N_Gram_GATGG
cnt = 196	feature = 81	correl = -0.175953	descr = Fold_of_RNAi_Sequence_Pos_0
cnt = 197	feature = 697	correl = 0.0413673	descr = N_Gram_GTTTG
cnt = 198	feature = 294	correl = 0.0312804	descr = N_Gram_ATTAG
cnt = 199	feature = 0	correl = 0.0321101	descr = Position_Specific_Bin_Base_0_Base_A
cnt = 200	feature = 10	correl = -0.0925996	descr = Position_Specific_Bin_Base_3_Base_T
cnt = 201	feature = 399	correl = -0.0535293	descr = N_Gram_CCTGC
cnt = 202	feature = 840	correl = 0.0355316	descr = N_Gram_TGTAT
cnt = 203	feature = 423	correl = -0.0758841	descr = N_Gram_CGCGC
cnt = 204	feature = 614	correl = -0.0289474	descr = N_Gram_GGCCT
cnt = 205	feature = 501	correl = -0.0358564	descr = N_Gram_GAAGC
cnt = 206	feature = 52	correl = -0.113771	descr = Position_Specific_Bin_Base_19_Base_G
cnt = 207	feature = 358	correl = -0.0429017	descr = N_Gram_CCATA
cnt = 208	feature = 21	correl = 0.0738078	descr = Position_Specific_Bin_Base_8_Base_T
cnt = 209	feature = 232	correl = 0.035273	descr = N_Gram_AGAAT
cnt = 210	feature = 901	correl = 0.0265976	descr = N_Gram_TTTTG
cnt = 211	feature = 31	correl = -0.0264337	descr = Position_Specific_Bin_Base_12_Base_C
cnt = 212	feature = 481	correl = 0.0249039	descr = N_Gram_CTGGT
cnt = 213	feature = 240	correl = 0.0730334	descr = N_Gram_AGCAT
cnt = 214	feature = 260	correl = 0.0970388	descr = N_Gram_AGTCG
cnt = 215	feature = 476	correl = -0.0258986	descr = N_Gram_CTGAG
cnt = 216	feature = 461	correl = 0.0380315	descr = N_Gram_CTAGA
cnt = 217	feature = 604	correl = -0.0428668	descr = N_Gram_GGATG
cnt = 218	feature = 43	correl = 0.0229297	descr = Position_Specific_Bin_Base_16_Base_T
cnt = 219	feature = 434	correl = -0.0352572	descr = N_Gram_CGGCT
cnt = 220	feature = 462	correl = 0.0679877	descr = N_Gram_CTAGC
cnt = 221	feature = 316	correl = 0.0359959	descr = N_Gram_CACAG
cnt = 222	feature = 717	correl = 0.0325477	descr = N_Gram_TACC
cnt = 223	feature = 46	correl = 0.0519117	descr = Position_Specific_Bin_Base_17_Base_T
cnt = 224	feature = 556	correl = -0.0683343	descr = N_Gram_GCCAG
cnt = 225	feature = 438	correl = -0.0496368	descr = N_Gram_CGGGT
cnt = 226	feature = 525	correl = -0.0292709	descr = N_Gram_GAGGT
cnt = 227	feature = 627	correl = -0.0451483	descr = N_Gram_GGGCA
cnt = 228	feature = 491	correl = -0.0313611	descr = N_Gram_CTTGG
cnt = 229	feature = 612	correl = -0.106905	descr = N_Gram_GGCCC
cnt = 230	feature = 799	correl = 0.0467952	descr = N_Gram_TCTTT
cnt = 231	feature = 814	correl = 0.0444768	descr = N_Gram_TGCAA
cnt = 232	feature = 553	correl = 0.0359613	descr = N_Gram_GCATT
cnt = 233	feature = 263	correl = -0.0370678	descr = N_Gram_AGTTC
cnt = 234	feature = 483	correl = 0.0402565	descr = N_Gram_CTGTT
cnt = 235	feature = 590	correl = -0.0362818	descr = N_Gram_GCTGG
cnt = 236	feature = 396	correl = -0.0701382	descr = N_Gram_CCTCT
cnt = 237	feature = 502	correl = 0.0329927	descr = N_Gram_GAAGG
cnt = 238	feature = 704	correl = 0.0216735	descr = N_Gram_TAAAT
cnt = 239	feature = 291	correl = -0.054984	descr = N_Gram_ATGGT
cnt = 240	feature = 11	correl = 0.0856056	descr = Position_Specific_Bin_Base_4_Base_A
cnt = 241	feature = 394	correl = -0.030955	descr = N_Gram_CCTCC
cnt = 242	feature = 674	correl = 0.0371997	descr = N_Gram_GTGAG
cnt = 243	feature = 510	correl = -0.0450903	descr = N_Gram_GACCA
cnt = 244	feature = 25	correl = -0.0872777	descr = Position_Specific_Bin_Base_10_Base_C
cnt = 245	feature = 478	correl = -0.04527	descr = N_Gram_CTGCC
cnt = 246	feature = 825	correl = -0.0270136	descr = N_Gram_TGCTC
cnt = 247	feature = 271	correl = 0.0267239	descr = N_Gram_ATATG
cnt = 248	feature = 39	correl = -0.0278389	descr = Position_Specific_Bin_Base_15_Base_G
cnt = 249	feature = 432	correl = -0.0709036	descr = N_Gram_CGGCC
cnt = 250	feature = 843	correl = 0.0276697	descr = N_Gram_TGTCT
cnt = 251	feature = 687	correl = -0.0296454	descr = N_Gram_GTTA
cnt = 252	feature = 665	correl = -0.0514814	descr = N_Gram_GTCCT
cnt = 253	feature = 709	correl = 0.0518918	descr = N_Gram_TAAGG
cnt = 254	feature = 891	correl = 0.0519864	descr = N_Gram_TTTAG
cnt = 255	feature = 8	correl = -0.126216	descr = Position_Specific_Bin_Base_2_Base_T
cnt = 256	feature = 382	correl = -0.0337205	descr = N_Gram_CCGCA
cnt = 257	feature = 37	correl = 0.0755201	descr = Position_Specific_Bin_Base_14_Base_T
cnt = 258	feature = 354	correl = 0.0252239	descr = N_Gram_CCACT
cnt = 259	feature = 716	correl = 0.0382601	descr = N_Gram_TACAT
cnt = 260	feature = 284	correl = 0.0784501	descr = N_Gram_ATCTC
cnt = 261	feature = 848	correl = 0.0520712	descr = N_Gram_TGTTC
cnt = 262	feature = 16	correl = 0.0870943	descr = Position_Specific_Bin_Base_7_Base_A
cnt = 263	feature = 42	correl = -0.0609349	descr = Position_Specific_Bin_Base_16_Base_G
cnt = 264	feature = 787	correl = 0.0420808	descr = N_Gram_TCTAG
cnt = 265	feature = 389	correl = 0.0665219	descr = N_Gram_CCTA
cnt = 266	feature = 33	correl = -0.0216303	descr = Position_Specific_Bin_Base_13_Base_G
cnt = 267	feature = 29	correl = -0.0485509	descr = Position_Specific_Bin_Base_11_Base_G
cnt = 268	feature = 451	correl = -0.0613534	descr = N_Gram_CGTT
cnt = 269	feature = 883	correl = 0.0298269	descr = N_Gram_TTGGT
cnt = 270	feature = 536	correl = 0.0261485	descr = N_Gram_GATT
cnt = 271	feature = 646	correl = -0.0658381	descr = N_Gram_GGTGC
cnt = 272	feature = 233	correl = 0.0508068	descr = N_Gram_AGACA
cnt = 273	feature = 860	correl = 0.0424541	descr = N_Gram_TTAT
cnt = 274	feature = 401	correl = -0.0236935	descr = N_Gram_CCTTC
cnt = 275	feature = 774	correl = 0.0619045	descr = N_Gram_TCGC
cnt = 276	feature = 798	correl = 0.0232808	descr = N_Gram_TCTTG
cnt = 277	feature = 549	correl = -0.0521743	descr = N_Gram_GCAGA
cnt = 278	feature = 545	correl = -0.033297	descr = N_Gram_GCAC
cnt = 279	feature = 582	correl = 0.0271029	descr = N_Gram_GCTA
cnt = 280	feature = 871	correl = 0.0301413	descr = N_Gram_TTCTC
cnt = 281	feature = 404	correl = -0.0638268	descr = N_Gram_CGAA
cnt = 282	feature = 82	correl = -0.178464	descr = Fold_of_RNAi_Sequence_Pos_1
cnt = 283	feature = 794	correl = 0.0907502	descr = N_Gram_TCTGC
cnt = 284	feature = 603	correl = -0.0638674	descr = N_Gram_GGAGG
cnt = 285	feature = 657	correl = 0.026593	descr = N_Gram_GTAT
cnt = 286	feature = 307	correl = 0.0377698	descr = N_Gram_ATTTT
cnt = 287	feature = 579	correl = -0.0781752	descr = N_Gram_GCGT
cnt = 288	feature = 643	correl = -0.0777598	descr = N_Gram_GGTCC
cnt = 289	feature = 616	correl = -0.0707659	descr = N_Gram_GGCGC
cnt = 290	feature = 475	correl = 0.0322491	descr = N_Gram_CTCTT
cnt = 291	feature = 494	correl = 0.0610292	descr = N_Gram_CTTTG
cnt = 292	feature = 831	correl = -0.0563823	descr = N_Gram_TGGCC
cnt = 293	feature = 782	correl = 0.0451132	descr = N_Gram_TCGT
cnt = 294	feature = 885	correl = 0.0477267	descr = N_Gram_TTGTA
cnt = 295	feature = 621	correl = -0.0224691	descr = N_Gram_GGCTT
cnt = 296	feature = 41	correl = -0.0344943	descr = Position_Specific_Bin_Base_16_Base_C
cnt = 297	feature = 647	correl = -0.0925312	descr = N_Gram_GGTGG
cnt = 298	feature = 458	correl = 0.0529948	descr = N_Gram_CTACA
cnt = 299	feature = 865	correl = 0.0255919	descr = N_Gram_TTCCT
cnt = 300	feature = 299	correl = 0.0545221	descr = N_Gram_ATTG
cnt = 301	feature = 336	correl = -0.02747	descr = N_Gram_CATA
cnt = 302	feature = 894	correl = 0.0415111	descr = N_Gram_TTTCT
cnt = 303	feature = 490	correl = 0.03577	descr = N_Gram_CTTGC
cnt = 304	feature = 206	correl = -0.0350097	descr = N_Gram_ACCA
cnt = 305	feature = 675	correl = -0.0387612	descr = N_Gram_GTGC
cnt = 306	feature = 77	correl = 0.432143	descr = Gibbs_of_Target_Sequence__Pos_20_Step_1
cnt = 307	feature = 791	correl = 0.0339808	descr = N_Gram_TCTCC
cnt = 308	feature = 738	correl = 0.0521952	descr = N_Gram_TATA
cnt = 309	feature = 59	correl = 0.0784524	descr = Gibbs_of_Target_Sequence__Pos_0_Step_1
cnt = 310	feature = 849	correl = 0.0615652	descr = N_Gram_TGTTT
cnt = 311	feature = 683	correl = 0.0370518	descr = N_Gram_GTGT
cnt = 312	feature = 275	correl = 0.043981	descr = N_Gram_ATCC
cnt = 313	feature = 83	correl = -0.116579	descr = Fold_of_RNAi_Sequence_Pos_2
cnt = 314	feature = 809	correl = 0.0315951	descr = N_Gram_TGAT
cnt = 315	feature = 759	correl = 0.0215083	descr = N_Gram_TCCA
cnt = 316	feature = 385	correl = -0.0472509	descr = N_Gram_CCGG
cnt = 317	feature = 541	correl = -0.0435638	descr = N_Gram_GCAA
cnt = 318	feature = 298	correl = 0.0792331	descr = N_Gram_ATTCT
cnt = 319	feature = 589	correl = -0.0510308	descr = N_Gram_GCTGC
cnt = 320	feature = 526	correl = 0.0226334	descr = N_Gram_GAGT
cnt = 321	feature = 293	correl = 0.0633875	descr = N_Gram_ATTA
cnt = 322	feature = 283	correl = 0.0587036	descr = N_Gram_ATCT
cnt = 323	feature = 806	correl = 0.0307746	descr = N_Gram_TGAG
cnt = 324	feature = 530	correl = 0.0346179	descr = N_Gram_GATA
cnt = 325	feature = 638	correl = 0.0349811	descr = N_Gram_GGTA
cnt = 326	feature = 565	correl = -0.0439732	descr = N_Gram_GCCT
cnt = 327	feature = 355	correl = -0.0825844	descr = N_Gram_CCAG
cnt = 328	feature = 482	correl = 0.0291935	descr = N_Gram_CTGT
cnt = 329	feature = 666	correl = 0.0307729	descr = N_Gram_GTCG
cnt = 330	feature = 678	correl = -0.0909185	descr = N_Gram_GTGG
cnt = 331	feature = 813	correl = 0.0509538	descr = N_Gram_TGCA
cnt = 332	feature = 80	correl = 0.0336633	descr = PF_RNAi_Fold_3'Free_Count
cnt = 333	feature = 648	correl = -0.0456138	descr = N_Gram_GGTT
cnt = 334	feature = 706	correl = 0.0618041	descr = N_Gram_TAAG
cnt = 335	feature = 802	correl = 0.0434073	descr = N_Gram_TGAA
cnt = 336	feature = 289	correl = -0.0474757	descr = N_Gram_ATGG
cnt = 337	feature = 66	correl = 0.0779394	descr = Gibbs_of_Target_Sequence__Pos_8_Step_1
cnt = 338	feature = 595	correl = -0.030638	descr = N_Gram_GGAA
cnt = 339	feature = 71	correl = 0.148593	descr = Gibbs_of_Target_Sequence__Pos_14_Step_1
cnt = 340	feature = 227	correl = 0.0514723	descr = N_Gram_ACTG
cnt = 341	feature = 631	correl = -0.101467	descr = N_Gram_GGGG
cnt = 342	feature = 62	correl = 0.0998017	descr = Gibbs_of_Target_Sequence__Pos_4_Step_1
cnt = 343	feature = 713	correl = 0.0575552	descr = N_Gram_TACA
cnt = 344	feature = 864	correl = 0.0311897	descr = N_Gram_TTCC
cnt = 345	feature = 60	correl = -0.0494378	descr = Gibbs_of_Target_Sequence__Pos_1_Step_1
cnt = 346	feature = 672	correl = 0.0382495	descr = N_Gram_GTGA
cnt = 347	feature = 785	correl = 0.058753	descr = N_Gram_TCTA
cnt = 348	feature = 626	correl = -0.124077	descr = N_Gram_GGGC
cnt = 349	feature = 574	correl = -0.0909487	descr = N_Gram_GCGG
cnt = 350	feature = 75	correl = 0.184985	descr = Gibbs_of_Target_Sequence__Pos_18_Step_1
cnt = 351	feature = 856	correl = 0.0495059	descr = N_Gram_TTAG
cnt = 352	feature = 838	correl = 0.0482438	descr = N_Gram_TGTA
cnt = 353	feature = 213	correl = -0.0663698	descr = N_Gram_ACG
cnt = 354	feature = 878	correl = 0.0431088	descr = N_Gram_TTGC
cnt = 355	feature = 345	correl = 0.0474411	descr = N_Gram_CATT
cnt = 356	feature = 270	correl = 0.0866991	descr = N_Gram_ATAT
cnt = 357	feature = 641	correl = -0.0292806	descr = N_Gram_GGTC
cnt = 358	feature = 368	correl = -0.120011	descr = N_Gram_CCCG
cnt = 359	feature = 789	correl = 0.0557312	descr = N_Gram_TCTC
cnt = 360	feature = 889	correl = 0.0282011	descr = N_Gram_TTTA
cnt = 361	feature = 392	correl = -0.0861333	descr = N_Gram_CCTC
cnt = 362	feature = 68	correl = 0.120959	descr = Gibbs_of_Target_Sequence__Pos_10_Step_1
cnt = 363	feature = 403	correl = -0.0763047	descr = N_Gram_CGA
cnt = 364	feature = 499	correl = -0.0243254	descr = N_Gram_GAAG
cnt = 365	feature = 695	correl = 0.051002	descr = N_Gram_GTTT
cnt = 366	feature = 489	correl = 0.0446923	descr = N_Gram_CTTG
cnt = 367	feature = 296	correl = 0.0658872	descr = N_Gram_ATTC
cnt = 368	feature = 662	correl = -0.0863963	descr = N_Gram_GTCC
cnt = 369	feature = 64	correl = 0.094957	descr = Gibbs_of_Target_Sequence__Pos_6_Step_1
cnt = 370	feature = 74	correl = 0.0884278	descr = Gibbs_of_Target_Sequence__Pos_17_Step_1
cnt = 371	feature = 752	correl = 0.0248642	descr = N_Gram_TCA
cnt = 372	feature = 884	correl = 0.0791701	descr = N_Gram_TTGT
cnt = 373	feature = 892	correl = 0.0397946	descr = N_Gram_TTTC
cnt = 374	feature = 772	correl = 0.0340438	descr = N_Gram_TCG
cnt = 375	feature = 70	correl = 0.119637	descr = Gibbs_of_Target_Sequence__Pos_13_Step_1
cnt = 376	feature = 315	correl = -0.0285481	descr = N_Gram_CAC
cnt = 377	feature = 273	correl = 0.0612591	descr = N_Gram_ATC
cnt = 378	feature = 610	correl = -0.117565	descr = N_Gram_GGCC
cnt = 379	feature = 701	correl = 0.0505537	descr = N_Gram_TAAA
cnt = 380	feature = 900	correl = 0.0302285	descr = N_Gram_TTTT
cnt = 381	feature = 67	correl = 0.108697	descr = Gibbs_of_Target_Sequence__Pos_9_Step_1
cnt = 382	feature = 430	correl = -0.112306	descr = N_Gram_CGGC
cnt = 383	feature = 72	correl = 0.08735	descr = Gibbs_of_Target_Sequence__Pos_15_Step_1
cnt = 384	feature = 796	correl = 0.0659382	descr = N_Gram_TCTT
cnt = 385	feature = 65	correl = 0.150243	descr = Gibbs_of_Target_Sequence__Pos_7_Step_1
cnt = 386	feature = 105	correl = -0.100756	descr = Xue_Structure_Feature_C110
cnt = 387	feature = 726	correl = 0.0848074	descr = N_Gram_TAG
cnt = 388	feature = 869	correl = 0.0810552	descr = N_Gram_TTCT
cnt = 389	feature = 79	correl = 0.146489	descr = PF_RNAi_Fold_5'Free_Count
cnt = 390	feature = 335	correl = 0.0681319	descr = N_Gram_CAT
cnt = 391	feature = 348	correl = -0.0676288	descr = N_Gram_CCA
cnt = 392	feature = 540	correl = -0.030844	descr = N_Gram_GCA
cnt = 393	feature = 800	correl = 0.0610216	descr = N_Gram_TG
cnt = 394	feature = 837	correl = 0.0839728	descr = N_Gram_TGT
cnt = 395	feature = 568	correl = -0.10152	descr = N_Gram_GCG
cnt = 396	feature = 751	correl = 0.0404066	descr = N_Gram_TC
cnt = 397	feature = 851	correl = 0.0785422	descr = N_Gram_TTA
cnt = 398	feature = 700	correl = 0.0650873	descr = N_Gram_TAA
cnt = 399	feature = 554	correl = -0.119762	descr = N_Gram_GCC
cnt = 400	feature = 593	correl = -0.111876	descr = N_Gram_GG
cnt = 401	feature = 347	correl = -0.083211	descr = N_Gram_CC
cnt = 402	feature = 850	correl = 0.143093	descr = N_Gram_TT
cnt = 403	feature = 292	correl = 0.118434	descr = N_Gram_ATT
cnt = 404	feature = 264	correl = 0.114081	descr = N_Gram_AT
cnt = 405	feature = 539	correl = -0.104996	descr = N_Gram_GC
cnt = 406	feature = 699	correl = 0.168814	descr = N_Gram_TA
cnt = 407	feature = 78	correl = 0.214226	descr = PF_RNAi_Fold_Energy
cnt = 408	feature = 58	correl = 0.271228	descr = Gibbs_of_Target_Sequence_
num rows = 2188
num_elements = 894892
..*
optimization finished, #iter = 2301
nu = 0.272878
obj = -46.814378, rho = -0.740427
nSV = 1004, nBSV = 311
num rows = 243
num_elements = 99387
*
optimization finished, #iter = 202
nu = 0.236141
obj = -5.275183, rho = -0.700036
nSV = 130, nBSV = 14
..*
optimization finished, #iter = 2301
nu = 0.272878
obj = -46.814378, rho = -0.740427
nSV = 1004, nBSV = 311
CFS merit scores = 1.44541
CFS merit scores = 1.61707
CFS merit scores = 1.85383
CFS merit scores = 2.07923
CFS merit scores = 2.28362
CFS merit scores = 2.47348
CFS merit scores = 2.64674
CFS merit scores = 2.80606
CFS merit scores = 2.95412
CFS merit scores = 3.0929
CFS merit scores = 3.2251
CFS merit scores = 3.34751
CFS merit scores = 3.46326
CFS merit scores = 3.57368
CFS merit scores = 3.68023
CFS merit scores = 3.78216
CFS merit scores = 3.88004
CFS merit scores = 3.97392
CFS merit scores = 4.06467
CFS merit scores = 4.15197
CFS merit scores = 4.23507
CFS merit scores = 4.31488
CFS merit scores = 4.39185
CFS merit scores = 4.46664
CFS merit scores = 4.53925
CFS merit scores = 4.60816
CFS merit scores = 4.67433
CFS merit scores = 4.7343
CFS merit scores = 4.79211
CFS merit scores = 4.84807
CFS merit scores = 4.90161
CFS merit scores = 4.95048
CFS merit scores = 4.99741
CFS merit scores = 5.0432
CFS merit scores = 5.08841
CFS merit scores = 5.13213
CFS merit scores = 5.17496
CFS merit scores = 5.21648
CFS merit scores = 5.25767
CFS merit scores = 5.29581
CFS merit scores = 5.3325
CFS merit scores = 5.36793
CFS merit scores = 5.40257
CFS merit scores = 5.43655
CFS merit scores = 5.46921
CFS merit scores = 5.50021
CFS merit scores = 5.52967
CFS merit scores = 5.55656
CFS merit scores = 5.58336
CFS merit scores = 5.60981
CFS merit scores = 5.63573
CFS merit scores = 5.65994
CFS merit scores = 5.68263
CFS merit scores = 5.70469
CFS merit scores = 5.7264
CFS merit scores = 5.74731
CFS merit scores = 5.76808
CFS merit scores = 5.78883
CFS merit scores = 5.80862
CFS merit scores = 5.8283
CFS merit scores = 5.84805
CFS merit scores = 5.86635
CFS merit scores = 5.88413
CFS merit scores = 5.90158
CFS merit scores = 5.91806
CFS merit scores = 5.93341
CFS merit scores = 5.94771
CFS merit scores = 5.96141
CFS merit scores = 5.97384
CFS merit scores = 5.98615
CFS merit scores = 5.99843
CFS merit scores = 6.01081
CFS merit scores = 6.02334
CFS merit scores = 6.03474
CFS merit scores = 6.04572
CFS merit scores = 6.05635
CFS merit scores = 6.06676
CFS merit scores = 6.07688
CFS merit scores = 6.08667
CFS merit scores = 6.09635
CFS merit scores = 6.10566
CFS merit scores = 6.11444
CFS merit scores = 6.12334
CFS merit scores = 6.13183
CFS merit scores = 6.14031
CFS merit scores = 6.14843
CFS merit scores = 6.15662
CFS merit scores = 6.16446
CFS merit scores = 6.17173
CFS merit scores = 6.17832
CFS merit scores = 6.18487
CFS merit scores = 6.19147
CFS merit scores = 6.19788
CFS merit scores = 6.20425
CFS merit scores = 6.21067
CFS merit scores = 6.21703
CFS merit scores = 6.22322
CFS merit scores = 6.22931
CFS merit scores = 6.23543
CFS merit scores = 6.24097
CFS merit scores = 6.24663
CFS merit scores = 6.25214
CFS merit scores = 6.25682
CFS merit scores = 6.26117
CFS merit scores = 6.26528
CFS merit scores = 6.26949
CFS merit scores = 6.27343
CFS merit scores = 6.2777
CFS merit scores = 6.28173
CFS merit scores = 6.28577
CFS merit scores = 6.2896
CFS merit scores = 6.29312
CFS merit scores = 6.29609
CFS merit scores = 6.29881
CFS merit scores = 6.30161
CFS merit scores = 6.30443
CFS merit scores = 6.30718
CFS merit scores = 6.30999
CFS merit scores = 6.31284
CFS merit scores = 6.31572
CFS merit scores = 6.31871
CFS merit scores = 6.32174
CFS merit scores = 6.32443
CFS merit scores = 6.32708
CFS merit scores = 6.3298
CFS merit scores = 6.33253
CFS merit scores = 6.33501
CFS merit scores = 6.33723
CFS merit scores = 6.33935
CFS merit scores = 6.34134
CFS merit scores = 6.34335
CFS merit scores = 6.34533
CFS merit scores = 6.34715
CFS merit scores = 6.34887
CFS merit scores = 6.35059
CFS merit scores = 6.35215
CFS merit scores = 6.35374
CFS merit scores = 6.35537
CFS merit scores = 6.35717
CFS merit scores = 6.35845
CFS merit scores = 6.35968
CFS merit scores = 6.36088
CFS merit scores = 6.36205
CFS merit scores = 6.36315
CFS merit scores = 6.36382
CFS merit scores = 6.36451
CFS merit scores = 6.36536
CFS merit scores = 6.36589
CFS merit scores = 6.36636
CFS merit scores = 6.36668
CFS merit scores = 6.36704
CFS merit scores = 6.36752
CFS merit scores = 6.36788
CFS merit scores = 6.36824
CFS merit scores = 6.36863
CFS merit scores = 6.36926
CFS merit scores = 6.36969
CFS merit scores = 6.37017
CFS merit scores = 6.37029
CFS merit scores = 6.37014
CFS merit scores = 6.36991
CFS merit scores = 6.36982
CFS merit scores = 6.36955
CFS merit scores = 6.3693
CFS merit scores = 6.36913
CFS merit scores = 6.36887
CFS merit scores = 6.36869
CFS merit scores = 6.3684
CFS merit scores = 6.36817
CFS merit scores = 6.36812
CFS merit scores = 6.36812
CFS merit scores = 6.36774
CFS merit scores = 6.36735
CFS merit scores = 6.36703
CFS merit scores = 6.36662
CFS merit scores = 6.36622
CFS merit scores = 6.36583
CFS merit scores = 6.36554
CFS merit scores = 6.36543
CFS merit scores = 6.36517
CFS merit scores = 6.36492
CFS merit scores = 6.36451
CFS merit scores = 6.36403
CFS merit scores = 6.36367
CFS merit scores = 6.36304
CFS merit scores = 6.36233
CFS merit scores = 6.36165
CFS merit scores = 6.36099
CFS merit scores = 6.36034
CFS merit scores = 6.35952
CFS merit scores = 6.35882
CFS merit scores = 6.35803
CFS merit scores = 6.35724
CFS merit scores = 6.35637
CFS merit scores = 6.35545
CFS merit scores = 6.3546
CFS merit scores = 6.3538
CFS merit scores = 6.35307
CFS merit scores = 6.35238
CFS merit scores = 6.35166
CFS merit scores = 6.35109
CFS merit scores = 6.35052
CFS merit scores = 6.35005
CFS merit scores = 6.34939
CFS merit scores = 6.34868
CFS merit scores = 6.34785
CFS merit scores = 6.34696
CFS merit scores = 6.34602
CFS merit scores = 6.34507
CFS merit scores = 6.3441
CFS merit scores = 6.34285
CFS merit scores = 6.3416
CFS merit scores = 6.3404
CFS merit scores = 6.33922
CFS merit scores = 6.33797
CFS merit scores = 6.33664
CFS merit scores = 6.33541
CFS merit scores = 6.33392
CFS merit scores = 6.33233
CFS merit scores = 6.33069
CFS merit scores = 6.32913
CFS merit scores = 6.32759
CFS merit scores = 6.32608
CFS merit scores = 6.32463
CFS merit scores = 6.32316
CFS merit scores = 6.32164
CFS merit scores = 6.32017
CFS merit scores = 6.31878
CFS merit scores = 6.31737
CFS merit scores = 6.31582
CFS merit scores = 6.31428
CFS merit scores = 6.31282
CFS merit scores = 6.31124
CFS merit scores = 6.30961
CFS merit scores = 6.308
CFS merit scores = 6.30639
CFS merit scores = 6.3048
CFS merit scores = 6.3032
CFS merit scores = 6.30165
CFS merit scores = 6.30014
CFS merit scores = 6.29863
CFS merit scores = 6.29715
CFS merit scores = 6.29565
CFS merit scores = 6.29415
CFS merit scores = 6.29266
CFS merit scores = 6.29117
CFS merit scores = 6.28966
CFS merit scores = 6.28816
CFS merit scores = 6.28668
CFS merit scores = 6.28515
CFS merit scores = 6.28358
CFS merit scores = 6.28182
CFS merit scores = 6.27991
CFS merit scores = 6.27804
CFS merit scores = 6.27622
CFS merit scores = 6.2744
CFS merit scores = 6.27265
CFS merit scores = 6.27084
CFS merit scores = 6.26889
CFS merit scores = 6.26703
CFS merit scores = 6.26511
CFS merit scores = 6.26318
CFS merit scores = 6.26124
CFS merit scores = 6.25933
CFS merit scores = 6.25738
CFS merit scores = 6.25535
CFS merit scores = 6.25334
CFS merit scores = 6.25132
CFS merit scores = 6.24935
CFS merit scores = 6.2473
CFS merit scores = 6.24532
CFS merit scores = 6.24329
CFS merit scores = 6.24127
CFS merit scores = 6.23905
CFS merit scores = 6.23692
CFS merit scores = 6.23479
CFS merit scores = 6.23255
CFS merit scores = 6.23032
CFS merit scores = 6.22817
CFS merit scores = 6.22603
CFS merit scores = 6.22385
CFS merit scores = 6.2216
CFS merit scores = 6.21936
CFS merit scores = 6.21715
CFS merit scores = 6.21501
CFS merit scores = 6.21278
CFS merit scores = 6.21056
CFS merit scores = 6.20828
CFS merit scores = 6.20597
CFS merit scores = 6.20371
CFS merit scores = 6.20145
CFS merit scores = 6.19912
CFS merit scores = 6.1968
CFS merit scores = 6.19452
CFS merit scores = 6.19223
CFS merit scores = 6.18994
CFS merit scores = 6.18742
CFS merit scores = 6.1848
CFS merit scores = 6.18219
CFS merit scores = 6.17958
CFS merit scores = 6.17694
CFS merit scores = 6.17436
CFS merit scores = 6.17177
CFS merit scores = 6.16909
CFS merit scores = 6.1664
CFS merit scores = 6.1636
CFS merit scores = 6.1607
CFS merit scores = 6.15771
CFS merit scores = 6.15475
CFS merit scores = 6.15182
CFS merit scores = 6.14899
CFS merit scores = 6.14599
CFS merit scores = 6.14303
CFS merit scores = 6.14002
CFS merit scores = 6.13701
CFS merit scores = 6.13405
CFS merit scores = 6.13091
CFS merit scores = 6.12764
CFS merit scores = 6.12437
CFS merit scores = 6.12116
CFS merit scores = 6.11793
CFS merit scores = 6.11469
CFS merit scores = 6.11141
CFS merit scores = 6.10791
CFS merit scores = 6.10436
CFS merit scores = 6.10072
CFS merit scores = 6.09717
CFS merit scores = 6.09359
CFS merit scores = 6.08995
CFS merit scores = 6.0862
CFS merit scores = 6.08233
CFS merit scores = 6.0784
CFS merit scores = 6.07448
CFS merit scores = 6.07055
CFS merit scores = 6.06668
CFS merit scores = 6.06267
CFS merit scores = 6.05871
CFS merit scores = 6.05477
CFS merit scores = 6.05084
CFS merit scores = 6.04689
CFS merit scores = 6.0429
CFS merit scores = 6.03887
CFS merit scores = 6.03483
CFS merit scores = 6.03087
CFS merit scores = 6.02685
CFS merit scores = 6.0229
CFS merit scores = 6.019
CFS merit scores = 6.01501
CFS merit scores = 6.0111
CFS merit scores = 6.00708
CFS merit scores = 6.00303
CFS merit scores = 5.99889
CFS merit scores = 5.99477
CFS merit scores = 5.99071
CFS merit scores = 5.98669
CFS merit scores = 5.98267
CFS merit scores = 5.97869
CFS merit scores = 5.97449
CFS merit scores = 5.97021
CFS merit scores = 5.96592
CFS merit scores = 5.96162
CFS merit scores = 5.95741
CFS merit scores = 5.95308
CFS merit scores = 5.9487
CFS merit scores = 5.94436
CFS merit scores = 5.93987
CFS merit scores = 5.93528
CFS merit scores = 5.93061
CFS merit scores = 5.92601
CFS merit scores = 5.92139
CFS merit scores = 5.91673
CFS merit scores = 5.91209
CFS merit scores = 5.90741
CFS merit scores = 5.90279
CFS merit scores = 5.89824
CFS merit scores = 5.8936
CFS merit scores = 5.88897
CFS merit scores = 5.88443
CFS merit scores = 5.87985
CFS merit scores = 5.87531
CFS merit scores = 5.87065
CFS merit scores = 5.866
CFS merit scores = 5.86127
CFS merit scores = 5.85656
CFS merit scores = 5.85193
CFS merit scores = 5.84721
CFS merit scores = 5.84254
CFS merit scores = 5.83778
CFS merit scores = 5.833
CFS merit scores = 5.82826
CFS merit scores = 5.8235
CFS merit scores = 5.81873
CFS merit scores = 5.8139
CFS merit scores = 5.80909
CFS merit scores = 5.80426
CFS merit scores = 5.7994
CFS merit scores = 5.79455
CFS merit scores = 5.78973
CFS merit scores = 5.78467
CFS merit scores = 5.7795
CFS merit scores = 5.77435
CFS merit scores = 5.76917
CFS merit scores = 5.76395
CFS merit scores = 5.75878
CFS merit scores = 5.75359
CFS merit scores = 5.74846
CFS merit scores = 5.74338
CFS merit scores = 5.7383
CFS merit scores = 5.73322
CFS merit scores = 5.72812
CFS merit scores = 5.72299
CFS merit scores = 5.71778
CFS merit scores = 5.71237
CFS merit scores = 5.70692
CFS merit scores = 5.70124
CFS merit scores = 5.69557
CFS merit scores = 5.6899
CFS merit scores = 5.68413
CFS merit scores = 5.67794
CFS merit scores = 5.67164
CFS merit scores = 5.66536
CFS merit scores = 5.65887
CFS merit scores = 5.65223
CFS merit scores = 5.6456
CFS merit scores = 5.63893
CFS merit scores = 5.63166
CFS merit scores = 5.62391
CFS merit scores = 5.61603
CFS merit scores = 5.6078
CFS merit scores = 5.59874
CFS merit scores = 5.58973
CFS merit scores = 5.5804
CFS merit scores = 5.57077
CFS merit scores = 5.56093
CFS merit scores = 5.55045
CFS merit scores = 5.54003
CFS merit scores = 5.52894
CFS merit scores = 5.51708
CFS merit scores = 5.50511
CFS merit scores = 5.49239
CFS merit scores = 5.47852
CFS merit scores = 5.46327
CFS merit scores = 5.4352
cnt = 1	feature = 83	correl = 0.445412	descr = Gibbs_of_Target_Sequence__Pos_19_Step_1
cnt = 2	feature = 2	correl = -0.134318	descr = Position_Specific_Bin_Base_0_Base_G
cnt = 3	feature = 502	correl = -0.0730174	descr = N_Gram_CTGGC
cnt = 4	feature = 14	correl = -0.0832759	descr = Position_Specific_Bin_Base_4_Base_C
cnt = 5	feature = 848	correl = -0.034037	descr = N_Gram_TGCCG
cnt = 6	feature = 684	correl = 0.0432445	descr = N_Gram_GTAA
cnt = 7	feature = 774	correl = 0.0599442	descr = N_Gram_TATCA
cnt = 8	feature = 809	correl = -0.0271389	descr = N_Gram_TCGCG
cnt = 9	feature = 356	correl = 0.0256986	descr = N_Gram_CATAG
cnt = 10	feature = 631	correl = -0.0275775	descr = N_Gram_GGACG
cnt = 11	feature = 749	correl = -0.0288557	descr = N_Gram_TACG
cnt = 12	feature = 228	correl = -0.0519931	descr = N_Gram_ACGGG
cnt = 13	feature = 880	correl = -0.0287172	descr = N_Gram_TTAAT
cnt = 14	feature = 765	correl = 0.0298168	descr = N_Gram_TAGTC
cnt = 15	feature = 327	correl = 0.0221769	descr = N_Gram_CAACG
cnt = 16	feature = 212	correl = -0.0215485	descr = N_Gram_ACCAA
cnt = 17	feature = 808	correl = 0.0459006	descr = N_Gram_TCGCA
cnt = 18	feature = 217	correl = -0.0216748	descr = N_Gram_ACCGA
cnt = 19	feature = 681	correl = -0.0247891	descr = N_Gram_GGTTA
cnt = 20	feature = 406	correl = 0.021735	descr = N_Gram_CCGGA
cnt = 21	feature = 734	correl = 0.0263948	descr = N_Gram_TAACT
cnt = 22	feature = 901	correl = 0.0593651	descr = N_Gram_TTCGT
cnt = 23	feature = 777	correl = 0.0497981	descr = N_Gram_TATGA
cnt = 24	feature = 806	correl = 0.0300373	descr = N_Gram_TCGAG
cnt = 25	feature = 604	correl = -0.0273659	descr = N_Gram_GCGGT
cnt = 26	feature = 700	correl = 0.0516985	descr = N_Gram_GTCGC
cnt = 27	feature = 488	correl = -0.0368551	descr = N_Gram_CTCAA
cnt = 28	feature = 704	correl = 0.0481177	descr = N_Gram_GTCTA
cnt = 29	feature = 291	correl = 0.029885	descr = N_Gram_ATCCG
cnt = 30	feature = 770	correl = 0.02339	descr = N_Gram_TATAC
cnt = 31	feature = 813	correl = -0.0333191	descr = N_Gram_TCGGC
cnt = 32	feature = 316	correl = 0.0315011	descr = N_Gram_ATTGT
cnt = 33	feature = 915	correl = -0.0261694	descr = N_Gram_TTGGC
cnt = 34	feature = 436	correl = -0.0308214	descr = N_Gram_CGATC
cnt = 35	feature = 752	correl = 0.0723271	descr = N_Gram_TACTA
cnt = 36	feature = 849	correl = 0.0456329	descr = N_Gram_TGCGA
cnt = 37	feature = 554	correl = -0.0256454	descr = N_Gram_GAGTA
cnt = 38	feature = 432	correl = -0.0414496	descr = N_Gram_CGACG
cnt = 39	feature = 910	correl = 0.0313427	descr = N_Gram_TTGAC
cnt = 40	feature = 493	correl = -0.0497037	descr = N_Gram_CTCGT
cnt = 41	feature = 403	correl = -0.0265512	descr = N_Gram_CCGCG
cnt = 42	feature = 586	correl = -0.0753699	descr = N_Gram_GCCCC
cnt = 43	feature = 569	correl = 0.0562634	descr = N_Gram_GCAAC
cnt = 44	feature = 530	correl = 0.0698073	descr = N_Gram_GAATA
cnt = 45	feature = 800	correl = 0.079682	descr = N_Gram_TCCTA
cnt = 46	feature = 925	correl = 0.0653805	descr = N_Gram_TTTAG
cnt = 47	feature = 534	correl = 0.0227091	descr = N_Gram_GACAC
cnt = 48	feature = 461	correl = -0.0276819	descr = N_Gram_CGGTT
cnt = 49	feature = 721	correl = 0.0353547	descr = N_Gram_GTTAC
cnt = 50	feature = 495	correl = 0.0333681	descr = N_Gram_CTCTA
cnt = 51	feature = 716	correl = -0.0577597	descr = N_Gram_GTGGG
cnt = 52	feature = 850	correl = -0.0246167	descr = N_Gram_TGCGC
cnt = 53	feature = 535	correl = 0.0296377	descr = N_Gram_GACAT
cnt = 54	feature = 470	correl = -0.0803136	descr = N_Gram_CGTTC
cnt = 55	feature = 869	correl = 0.0326234	descr = N_Gram_TGTAT
cnt = 56	feature = 603	correl = -0.0299975	descr = N_Gram_GCGGG
cnt = 57	feature = 290	correl = -0.0225334	descr = N_Gram_ATCCC
cnt = 58	feature = 308	correl = -0.021528	descr = N_Gram_ATTAA
cnt = 59	feature = 539	correl = -0.0600909	descr = N_Gram_GACCG
cnt = 60	feature = 485	correl = 0.0322285	descr = N_Gram_CTATC
cnt = 61	feature = 592	correl = 0.0218472	descr = N_Gram_GCCTA
cnt = 62	feature = 697	correl = -0.0524763	descr = N_Gram_GTCCG
cnt = 63	feature = 508	correl = -0.0368954	descr = N_Gram_CTTAA
cnt = 64	feature = 696	correl = -0.059595	descr = N_Gram_GTCCC
cnt = 65	feature = 262	correl = -0.0287022	descr = N_Gram_AGGCA
cnt = 66	feature = 790	correl = -0.0516014	descr = N_Gram_TCAGA
cnt = 67	feature = 840	correl = 0.0232885	descr = N_Gram_TGAGA
cnt = 68	feature = 440	correl = -0.0582785	descr = N_Gram_CGCAT
cnt = 69	feature = 238	correl = -0.0381083	descr = N_Gram_ACTGC
cnt = 70	feature = 572	correl = -0.0353289	descr = N_Gram_GCACC
cnt = 71	feature = 722	correl = -0.0408146	descr = N_Gram_GTTAG
cnt = 72	feature = 857	correl = 0.0299642	descr = N_Gram_TGGAC
cnt = 73	feature = 430	correl = -0.025773	descr = N_Gram_CGACA
cnt = 74	feature = 643	correl = -0.0814625	descr = N_Gram_GGCCA
cnt = 75	feature = 825	correl = 0.0490515	descr = N_Gram_TCTCT
cnt = 76	feature = 418	correl = -0.0442395	descr = N_Gram_CCTGA
cnt = 77	feature = 476	correl = 0.0626781	descr = N_Gram_CTAAG
cnt = 78	feature = 35	correl = 0.0305708	descr = Position_Specific_Bin_Base_12_Base_A
cnt = 79	feature = 732	correl = 0.0498621	descr = N_Gram_TAAAC
cnt = 80	feature = 645	correl = -0.0253824	descr = N_Gram_GGCCG
cnt = 81	feature = 717	correl = -0.0239231	descr = N_Gram_GTGGT
cnt = 82	feature = 341	correl = 0.0435461	descr = N_Gram_CACTC
cnt = 83	feature = 687	correl = -0.0251885	descr = N_Gram_GTAAT
cnt = 84	feature = 326	correl = 0.0260248	descr = N_Gram_CAACC
cnt = 85	feature = 812	correl = 0.0409726	descr = N_Gram_TCGGA
cnt = 86	feature = 775	correl = 0.0522945	descr = N_Gram_TATCG
cnt = 87	feature = 714	correl = -0.0579684	descr = N_Gram_GTGGA
cnt = 88	feature = 43	correl = 0.0764144	descr = Position_Specific_Bin_Base_15_Base_A
cnt = 89	feature = 334	correl = -0.0253653	descr = N_Gram_CACAT
cnt = 90	feature = 446	correl = -0.0569674	descr = N_Gram_CGCGT
cnt = 91	feature = 705	correl = 0.0255253	descr = N_Gram_GTCTC
cnt = 92	feature = 355	correl = -0.0515854	descr = N_Gram_CATAA
cnt = 93	feature = 871	correl = 0.0287283	descr = N_Gram_TGTCG
cnt = 94	feature = 712	correl = -0.0238473	descr = N_Gram_GTGCG
cnt = 95	feature = 753	correl = 0.0355871	descr = N_Gram_TACTG
cnt = 96	feature = 649	correl = -0.0653284	descr = N_Gram_GGCGT
cnt = 97	feature = 258	correl = 0.0227648	descr = N_Gram_AGCTA
cnt = 98	feature = 56	correl = 0.0342793	descr = Position_Specific_Bin_Base_18_Base_T
cnt = 99	feature = 31	correl = -0.0413951	descr = Position_Specific_Bin_Base_11_Base_A
cnt = 100	feature = 612	correl = -0.0279923	descr = N_Gram_GCTCA
cnt = 101	feature = 518	correl = -0.0389601	descr = N_Gram_CTTTA
cnt = 102	feature = 663	correl = -0.0460106	descr = N_Gram_GGGGA
cnt = 103	feature = 273	correl = -0.0298605	descr = N_Gram_AGTTC
cnt = 104	feature = 698	correl = -0.0452472	descr = N_Gram_GTCCT
cnt = 105	feature = 404	correl = -0.0356677	descr = N_Gram_CCGCT
cnt = 106	feature = 337	correl = -0.0217312	descr = N_Gram_CACGA
cnt = 107	feature = 37	correl = 0.0445971	descr = Position_Specific_Bin_Base_13_Base_A
cnt = 108	feature = 694	correl = 0.0270312	descr = N_Gram_GTCAT
cnt = 109	feature = 709	correl = 0.044263	descr = N_Gram_GTGAA
cnt = 110	feature = 484	correl = 0.0520086	descr = N_Gram_CTATA
cnt = 111	feature = 667	correl = 0.025048	descr = N_Gram_GGGTA
cnt = 112	feature = 593	correl = -0.0546191	descr = N_Gram_GCCTC
cnt = 113	feature = 519	correl = 0.0249463	descr = N_Gram_CTTTC
cnt = 114	feature = 315	correl = 0.0605634	descr = N_Gram_ATTGG
cnt = 115	feature = 739	correl = -0.0573986	descr = N_Gram_TAATC
cnt = 116	feature = 25	correl = 0.0315956	descr = Position_Specific_Bin_Base_9_Base_A
cnt = 117	feature = 233	correl = 0.069752	descr = N_Gram_ACTAC
cnt = 118	feature = 718	correl = 0.0284015	descr = N_Gram_GTGTA
cnt = 119	feature = 458	correl = -0.056815	descr = N_Gram_CGGGG
cnt = 120	feature = 549	correl = -0.0394879	descr = N_Gram_GAGCC
cnt = 121	feature = 63	correl = -0.179226	descr = Position_Specific_Bin_Base_20_Base_G
cnt = 122	feature = 723	correl = 0.0375933	descr = N_Gram_GTTCG
cnt = 123	feature = 786	correl = 0.040975	descr = N_Gram_TCAAC
cnt = 124	feature = 766	correl = 0.0325944	descr = N_Gram_TAGTG
cnt = 125	feature = 4	correl = -0.0290785	descr = Position_Specific_Bin_Base_1_Base_C
cnt = 126	feature = 227	correl = -0.0349596	descr = N_Gram_ACGGC
cnt = 127	feature = 819	correl = 0.0499949	descr = N_Gram_TCTAC
cnt = 128	feature = 311	correl = 0.0401423	descr = N_Gram_ATTCG
cnt = 129	feature = 544	correl = -0.0226081	descr = N_Gram_GACTC
cnt = 130	feature = 613	correl = -0.0493297	descr = N_Gram_GCTCC
cnt = 131	feature = 1	correl = 0.10639	descr = Position_Specific_Bin_Base_0_Base_C
cnt = 132	feature = 399	correl = -0.0401998	descr = N_Gram_CCGAG
cnt = 133	feature = 640	correl = -0.0616316	descr = N_Gram_GGCAA
cnt = 134	feature = 560	correl = -0.0412813	descr = N_Gram_GATGG
cnt = 135	feature = 625	correl = -0.0312403	descr = N_Gram_GGAAA
cnt = 136	feature = 481	correl = 0.0230737	descr = N_Gram_CTAGA
cnt = 137	feature = 16	correl = 0.0569384	descr = Position_Specific_Bin_Base_5_Base_T
cnt = 138	feature = 298	correl = 0.0464203	descr = N_Gram_ATCTG
cnt = 139	feature = 240	correl = 0.0242662	descr = N_Gram_ACTTC
cnt = 140	feature = 702	correl = 0.0614707	descr = N_Gram_GTCGT
cnt = 141	feature = 740	correl = -0.0224546	descr = N_Gram_TAATG
cnt = 142	feature = 514	correl = 0.0244243	descr = N_Gram_CTTGC
cnt = 143	feature = 677	correl = -0.0295549	descr = N_Gram_GGTGA
cnt = 144	feature = 482	correl = 0.0653408	descr = N_Gram_CTAGC
cnt = 145	feature = 11	correl = 0.0705931	descr = Position_Specific_Bin_Base_3_Base_G
cnt = 146	feature = 60	correl = 0.0675692	descr = Position_Specific_Bin_Base_19_Base_T
cnt = 147	feature = 264	correl = -0.0251786	descr = N_Gram_AGGGA
cnt = 148	feature = 52	correl = -0.0598637	descr = Position_Specific_Bin_Base_17_Base_G
cnt = 149	feature = 598	correl = -0.0891962	descr = N_Gram_GCGCG
cnt = 150	feature = 769	correl = 0.0568551	descr = N_Gram_TATAA
cnt = 151	feature = 659	correl = -0.0928826	descr = N_Gram_GGGCC
cnt = 152	feature = 271	correl = 0.033487	descr = N_Gram_AGTCT
cnt = 153	feature = 346	correl = -0.0530198	descr = N_Gram_CAGAG
cnt = 154	feature = 900	correl = 0.0347613	descr = N_Gram_TTCGC
cnt = 155	feature = 314	correl = -0.0219584	descr = N_Gram_ATTGA
cnt = 156	feature = 32	correl = -0.0333632	descr = Position_Specific_Bin_Base_11_Base_C
cnt = 157	feature = 350	correl = -0.0304052	descr = N_Gram_CAGCG
cnt = 158	feature = 254	correl = -0.0361483	descr = N_Gram_AGCCC
cnt = 159	feature = 299	correl = 0.0476163	descr = N_Gram_ATGAG
cnt = 160	feature = 626	correl = -0.0243792	descr = N_Gram_GGAAC
cnt = 161	feature = 45	correl = -0.0341925	descr = Position_Specific_Bin_Base_15_Base_T
cnt = 162	feature = 17	correl = -0.0411288	descr = Position_Specific_Bin_Base_6_Base_C
cnt = 163	feature = 292	correl = 0.0314177	descr = N_Gram_ATCCT
cnt = 164	feature = 545	correl = 0.046208	descr = N_Gram_GACTG
cnt = 165	feature = 726	correl = -0.0258337	descr = N_Gram_GTTGT
cnt = 166	feature = 909	correl = 0.0682971	descr = N_Gram_TTGAA
cnt = 167	feature = 20	correl = -0.13199	descr = Position_Specific_Bin_Base_7_Base_C
cnt = 168	feature = 286	correl = 0.0357376	descr = N_Gram_ATCAA
cnt = 169	feature = 664	correl = -0.0781102	descr = N_Gram_GGGGC
cnt = 170	feature = 8	correl = 0.046204	descr = Position_Specific_Bin_Base_2_Base_C
cnt = 171	feature = 799	correl = -0.0221485	descr = N_Gram_TCCCG
cnt = 172	feature = 798	correl = -0.0499878	descr = N_Gram_TCCCC
cnt = 173	feature = 597	correl = -0.0518267	descr = N_Gram_GCGCA
cnt = 174	feature = 792	correl = 0.0238637	descr = N_Gram_TCATA
cnt = 175	feature = 914	correl = 0.0477703	descr = N_Gram_TTGGA
cnt = 176	feature = 345	correl = -0.042937	descr = N_Gram_CAGAC
cnt = 177	feature = 772	correl = 0.0326001	descr = N_Gram_TATAT
cnt = 178	feature = 64	correl = 0.115046	descr = Position_Specific_Bin_Base_20_Base_T
cnt = 179	feature = 903	correl = 0.0574173	descr = N_Gram_TTCTA
cnt = 180	feature = 370	correl = -0.0216426	descr = N_Gram_CCACA
cnt = 181	feature = 526	correl = -0.0505836	descr = N_Gram_GAAGA
cnt = 182	feature = 489	correl = -0.0350947	descr = N_Gram_CTCAC
cnt = 183	feature = 0	correl = 0.0267728	descr = Position_Specific_Bin_Base_0_Base_A
cnt = 184	feature = 701	correl = -0.0257734	descr = N_Gram_GTCGG
cnt = 185	feature = 934	correl = 0.0333976	descr = N_Gram_TTTTA
cnt = 186	feature = 297	correl = 0.072704	descr = N_Gram_ATCTC
cnt = 187	feature = 452	correl = -0.0470947	descr = N_Gram_CGGCA
cnt = 188	feature = 501	correl = 0.0556723	descr = N_Gram_CTGGA
cnt = 189	feature = 621	correl = -0.0496581	descr = N_Gram_GCTTT
cnt = 190	feature = 706	correl = 0.023864	descr = N_Gram_GTCTT
cnt = 191	feature = 40	correl = -0.0337954	descr = Position_Specific_Bin_Base_14_Base_C
cnt = 192	feature = 789	correl = -0.0437661	descr = N_Gram_TCACG
cnt = 193	feature = 882	correl = 0.0612764	descr = N_Gram_TTACA
cnt = 194	feature = 746	correl = 0.0444974	descr = N_Gram_TACC
cnt = 195	feature = 823	correl = 0.0469441	descr = N_Gram_TCTCA
cnt = 196	feature = 672	correl = 0.0395921	descr = N_Gram_GGTAA
cnt = 197	feature = 665	correl = -0.0569768	descr = N_Gram_GGGGT
cnt = 198	feature = 860	correl = -0.0744991	descr = N_Gram_TGGCG
cnt = 199	feature = 294	correl = 0.042422	descr = N_Gram_ATCGA
cnt = 200	feature = 251	correl = -0.0228779	descr = N_Gram_AGCAC
cnt = 201	feature = 627	correl = -0.0483494	descr = N_Gram_GGAAG
cnt = 202	feature = 582	correl = -0.0247798	descr = N_Gram_GCCAC
cnt = 203	feature = 368	correl = -0.0513613	descr = N_Gram_CCAAA
cnt = 204	feature = 5	correl = -0.074695	descr = Position_Specific_Bin_Base_1_Base_G
cnt = 205	feature = 614	correl = -0.0228996	descr = N_Gram_GCTCG
cnt = 206	feature = 48	correl = -0.0698873	descr = Position_Specific_Bin_Base_16_Base_G
cnt = 207	feature = 376	correl = -0.0550201	descr = N_Gram_CCAGG
cnt = 208	feature = 522	correl = 0.0453496	descr = N_Gram_GAAAT
cnt = 209	feature = 537	correl = -0.0498026	descr = N_Gram_GACCA
cnt = 210	feature = 931	correl = 0.0330098	descr = N_Gram_TTTGG
cnt = 211	feature = 620	correl = 0.0228653	descr = N_Gram_GCTGT
cnt = 212	feature = 325	correl = 0.0790275	descr = N_Gram_CAACA
cnt = 213	feature = 552	correl = -0.0336391	descr = N_Gram_GAGGG
cnt = 214	feature = 897	correl = 0.0262162	descr = N_Gram_TTCCA
cnt = 215	feature = 479	correl = 0.0790068	descr = N_Gram_CTACT
cnt = 216	feature = 29	correl = -0.0520621	descr = Position_Specific_Bin_Base_10_Base_G
cnt = 217	feature = 553	correl = -0.02656	descr = N_Gram_GAGGT
cnt = 218	feature = 634	correl = -0.0603391	descr = N_Gram_GGAGC
cnt = 219	feature = 496	correl = 0.0559306	descr = N_Gram_CTCTT
cnt = 220	feature = 583	correl = -0.0614779	descr = N_Gram_GCCAG
cnt = 221	feature = 41	correl = -0.153466	descr = Position_Specific_Bin_Base_14_Base_G
cnt = 222	feature = 788	correl = 0.0514998	descr = N_Gram_TCACC
cnt = 223	feature = 278	correl = 0.0240922	descr = N_Gram_ATAGA
cnt = 224	feature = 270	correl = 0.0978037	descr = N_Gram_AGTCG
cnt = 225	feature = 660	correl = -0.0761013	descr = N_Gram_GGGCG
cnt = 226	feature = 105	correl = -0.0226742	descr = Xue_Structure_Feature_A111
cnt = 227	feature = 889	correl = 0.0474258	descr = N_Gram_TTATC
cnt = 228	feature = 6	correl = 0.0227163	descr = Position_Specific_Bin_Base_1_Base_T
cnt = 229	feature = 859	correl = -0.061096	descr = N_Gram_TGGCC
cnt = 230	feature = 821	correl = 0.0338482	descr = N_Gram_TCTAT
cnt = 231	feature = 51	correl = -0.0438178	descr = Position_Specific_Bin_Base_17_Base_C
cnt = 232	feature = 579	correl = 0.0345371	descr = N_Gram_GCATT
cnt = 233	feature = 678	correl = -0.0697012	descr = N_Gram_GGTGC
cnt = 234	feature = 359	correl = 0.0291931	descr = N_Gram_CATG
cnt = 235	feature = 780	correl = 0.0635508	descr = N_Gram_TATTC
cnt = 236	feature = 21	correl = 0.063079	descr = Position_Specific_Bin_Base_7_Base_T
cnt = 237	feature = 207	correl = 0.0436854	descr = N_Gram_ACATC
cnt = 238	feature = 58	correl = -0.127886	descr = Position_Specific_Bin_Base_19_Base_C
cnt = 239	feature = 802	correl = -0.0354371	descr = N_Gram_TCCTG
cnt = 240	feature = 450	correl = -0.0240313	descr = N_Gram_CGGAG
cnt = 241	feature = 917	correl = 0.0352431	descr = N_Gram_TTGGT
cnt = 242	feature = 256	correl = -0.0452271	descr = N_Gram_AGCGG
cnt = 243	feature = 782	correl = 0.0432955	descr = N_Gram_TATTT
cnt = 244	feature = 738	correl = 0.057749	descr = N_Gram_TAAGG
cnt = 245	feature = 541	correl = -0.0386102	descr = N_Gram_GACGG
cnt = 246	feature = 876	correl = 0.0571965	descr = N_Gram_TGTTC
cnt = 247	feature = 838	correl = 0.0299158	descr = N_Gram_TGAAT
cnt = 248	feature = 685	correl = 0.0552742	descr = N_Gram_GTAAA
cnt = 249	feature = 394	correl = -0.0802951	descr = N_Gram_CCCTG
cnt = 250	feature = 26	correl = -0.0361316	descr = Position_Specific_Bin_Base_9_Base_C
cnt = 251	feature = 913	correl = 0.0300282	descr = N_Gram_TTGCG
cnt = 252	feature = 872	correl = 0.0333081	descr = N_Gram_TGTCT
cnt = 253	feature = 249	correl = -0.0458809	descr = N_Gram_AGATG
cnt = 254	feature = 23	correl = -0.0937995	descr = Position_Specific_Bin_Base_8_Base_C
cnt = 255	feature = 9	correl = 0.119112	descr = Position_Specific_Bin_Base_2_Base_G
cnt = 256	feature = 54	correl = 0.0423629	descr = Position_Specific_Bin_Base_18_Base_A
cnt = 257	feature = 36	correl = -0.0307966	descr = Position_Specific_Bin_Base_12_Base_T
cnt = 258	feature = 511	correl = 0.0348344	descr = N_Gram_CTTCA
cnt = 259	feature = 658	correl = -0.046249	descr = N_Gram_GGGCA
cnt = 260	feature = 590	correl = -0.0346526	descr = N_Gram_GCCGA
cnt = 261	feature = 229	correl = -0.0365522	descr = N_Gram_ACGT
cnt = 262	feature = 919	correl = 0.0377791	descr = N_Gram_TTGTA
cnt = 263	feature = 852	correl = 0.0263852	descr = N_Gram_TGCTA
cnt = 264	feature = 42	correl = 0.0758564	descr = Position_Specific_Bin_Base_14_Base_T
cnt = 265	feature = 33	correl = -0.0478523	descr = Position_Specific_Bin_Base_11_Base_G
cnt = 266	feature = 555	correl = 0.0597419	descr = N_Gram_GAGTC
cnt = 267	feature = 57	correl = 0.174308	descr = Position_Specific_Bin_Base_19_Base_A
cnt = 268	feature = 423	correl = 0.0268605	descr = N_Gram_CCTTG
cnt = 269	feature = 578	correl = 0.0450214	descr = N_Gram_GCATC
cnt = 270	feature = 904	correl = 0.0391527	descr = N_Gram_TTCTC
cnt = 271	feature = 927	correl = 0.0437377	descr = N_Gram_TTTCC
cnt = 272	feature = 675	correl = -0.0716173	descr = N_Gram_GGTCC
cnt = 273	feature = 382	correl = -0.0778246	descr = N_Gram_CCCAG
cnt = 274	feature = 10	correl = -0.128026	descr = Position_Specific_Bin_Base_2_Base_T
cnt = 275	feature = 632	correl = 0.0457683	descr = N_Gram_GGACT
cnt = 276	feature = 820	correl = 0.0600472	descr = N_Gram_TCTAG
cnt = 277	feature = 674	correl = 0.0296051	descr = N_Gram_GGTCA
cnt = 278	feature = 213	correl = -0.082548	descr = N_Gram_ACCAC
cnt = 279	feature = 837	correl = 0.0485925	descr = N_Gram_TGAAG
cnt = 280	feature = 319	correl = 0.0231255	descr = N_Gram_ATTTG
cnt = 281	feature = 15	correl = -0.0752273	descr = Position_Specific_Bin_Base_5_Base_C
cnt = 282	feature = 573	correl = -0.0344326	descr = N_Gram_GCACG
cnt = 283	feature = 831	correl = 0.0329457	descr = N_Gram_TCTTG
cnt = 284	feature = 281	correl = 0.0393153	descr = N_Gram_ATATA
cnt = 285	feature = 28	correl = -0.0840068	descr = Position_Specific_Bin_Base_10_Base_C
cnt = 286	feature = 426	correl = -0.0686309	descr = N_Gram_CGAA
cnt = 287	feature = 305	correl = -0.0392433	descr = N_Gram_ATGGT
cnt = 288	feature = 610	correl = 0.022858	descr = N_Gram_GCTAT
cnt = 289	feature = 62	correl = -0.300589	descr = Position_Specific_Bin_Base_20_Base_C
cnt = 290	feature = 492	correl = -0.055585	descr = N_Gram_CTCGG
cnt = 291	feature = 44	correl = -0.0384858	descr = Position_Specific_Bin_Base_15_Base_G
cnt = 292	feature = 46	correl = 0.0796893	descr = Position_Specific_Bin_Base_16_Base_A
cnt = 293	feature = 881	correl = 0.0275365	descr = N_Gram_TTAC
cnt = 294	feature = 725	correl = -0.0424462	descr = N_Gram_GTTGG
cnt = 295	feature = 894	correl = 0.0317185	descr = N_Gram_TTCAC
cnt = 296	feature = 59	correl = -0.119212	descr = Position_Specific_Bin_Base_19_Base_G
cnt = 297	feature = 843	correl = 0.0429714	descr = N_Gram_TGCA
cnt = 298	feature = 389	correl = -0.0999543	descr = N_Gram_CCCGA
cnt = 299	feature = 293	correl = 0.0460203	descr = N_Gram_ATCG
cnt = 300	feature = 409	correl = 0.0774527	descr = N_Gram_CCTA
cnt = 301	feature = 260	correl = 0.0261891	descr = N_Gram_AGGAA
cnt = 302	feature = 759	correl = 0.067802	descr = N_Gram_TAGC
cnt = 303	feature = 243	correl = 0.0374875	descr = N_Gram_AGACA
cnt = 304	feature = 47	correl = -0.0464534	descr = Position_Specific_Bin_Base_16_Base_C
cnt = 305	feature = 515	correl = -0.0225347	descr = N_Gram_CTTGG
cnt = 306	feature = 232	correl = 0.0497207	descr = N_Gram_ACTA
cnt = 307	feature = 531	correl = 0.0398536	descr = N_Gram_GAATT
cnt = 308	feature = 641	correl = -0.0525538	descr = N_Gram_GGCAG
cnt = 309	feature = 898	correl = 0.0312327	descr = N_Gram_TTCCT
cnt = 310	feature = 214	correl = -0.0291744	descr = N_Gram_ACCC
cnt = 311	feature = 490	correl = -0.0416983	descr = N_Gram_CTCCC
cnt = 312	feature = 865	correl = 0.0321869	descr = N_Gram_TGGTC
cnt = 313	feature = 922	correl = 0.0548778	descr = N_Gram_TTGTT
cnt = 314	feature = 367	correl = -0.0278045	descr = N_Gram_CCAA
cnt = 315	feature = 478	correl = 0.0388374	descr = N_Gram_CTACA
cnt = 316	feature = 556	correl = 0.0325716	descr = N_Gram_GATA
cnt = 317	feature = 540	correl = -0.0300144	descr = N_Gram_GACG
cnt = 318	feature = 839	correl = 0.0279418	descr = N_Gram_TGAG
cnt = 319	feature = 803	correl = 0.0504281	descr = N_Gram_TCCTT
cnt = 320	feature = 348	correl = -0.032593	descr = N_Gram_CAGCA
cnt = 321	feature = 616	correl = -0.0360442	descr = N_Gram_GCTG
cnt = 322	feature = 307	correl = 0.0516734	descr = N_Gram_ATTA
cnt = 323	feature = 679	correl = -0.107502	descr = N_Gram_GGTGG
cnt = 324	feature = 283	correl = 0.0700084	descr = N_Gram_ATATT
cnt = 325	feature = 815	correl = 0.0441174	descr = N_Gram_TCGT
cnt = 326	feature = 438	correl = -0.0355033	descr = N_Gram_CGCA
cnt = 327	feature = 864	correl = -0.0686388	descr = N_Gram_TGGGG
cnt = 328	feature = 567	correl = -0.0462401	descr = N_Gram_GCAA
cnt = 329	feature = 277	correl = 0.0459221	descr = N_Gram_ATAG
cnt = 330	feature = 494	correl = 0.0386658	descr = N_Gram_CTCT
cnt = 331	feature = 911	correl = 0.0286243	descr = N_Gram_TTGC
cnt = 332	feature = 358	correl = 0.0754686	descr = N_Gram_CATCT
cnt = 333	feature = 703	correl = 0.0295497	descr = N_Gram_GTCT
cnt = 334	feature = 558	correl = -0.0513082	descr = N_Gram_GATG
cnt = 335	feature = 313	correl = 0.0518266	descr = N_Gram_ATTG
cnt = 336	feature = 536	correl = -0.0758617	descr = N_Gram_GACC
cnt = 337	feature = 916	correl = -0.0249317	descr = N_Gram_TTGGG
cnt = 338	feature = 884	correl = 0.0590672	descr = N_Gram_TTAG
cnt = 339	feature = 401	correl = -0.0409677	descr = N_Gram_CCGC
cnt = 340	feature = 867	correl = 0.0517352	descr = N_Gram_TGTA
cnt = 341	feature = 735	correl = 0.0681045	descr = N_Gram_TAAG
cnt = 342	feature = 650	correl = -0.0584427	descr = N_Gram_GGCT
cnt = 343	feature = 680	correl = -0.0357018	descr = N_Gram_GGTT
cnt = 344	feature = 491	correl = -0.0715788	descr = N_Gram_CTCG
cnt = 345	feature = 794	correl = 0.0293761	descr = N_Gram_TCCA
cnt = 346	feature = 324	correl = 0.0618926	descr = N_Gram_CAAC
cnt = 347	feature = 708	correl = 0.0352974	descr = N_Gram_GTGA
cnt = 348	feature = 671	correl = 0.0314753	descr = N_Gram_GGTA
cnt = 349	feature = 70	correl = 0.0559657	descr = Gibbs_of_Target_Sequence__Pos_5_Step_1
cnt = 350	feature = 499	correl = -0.0326022	descr = N_Gram_CTGC
cnt = 351	feature = 654	correl = -0.0850223	descr = N_Gram_GGGA
cnt = 352	feature = 288	correl = 0.0528521	descr = N_Gram_ATCC
cnt = 353	feature = 250	correl = 0.0233902	descr = N_Gram_AGCA
cnt = 354	feature = 68	correl = -0.154217	descr = Gibbs_of_Target_Sequence__Pos_2_Step_1
cnt = 355	feature = 66	correl = 0.0882252	descr = Gibbs_of_Target_Sequence__Pos_0_Step_1
cnt = 356	feature = 542	correl = 0.027543	descr = N_Gram_GACT
cnt = 357	feature = 899	correl = 0.0311282	descr = N_Gram_TTCG
cnt = 358	feature = 384	correl = -0.09069	descr = N_Gram_CCCC
cnt = 359	feature = 633	correl = -0.0585402	descr = N_Gram_GGAG
cnt = 360	feature = 69	correl = 0.104712	descr = Gibbs_of_Target_Sequence__Pos_4_Step_1
cnt = 361	feature = 751	correl = 0.0496689	descr = N_Gram_TACT
cnt = 362	feature = 773	correl = 0.0602763	descr = N_Gram_TATC
cnt = 363	feature = 589	correl = -0.0317639	descr = N_Gram_GCCG
cnt = 364	feature = 263	correl = -0.0448993	descr = N_Gram_AGGG
cnt = 365	feature = 303	correl = -0.0476658	descr = N_Gram_ATGG
cnt = 366	feature = 81	correl = 0.110592	descr = Gibbs_of_Target_Sequence__Pos_17_Step_1
cnt = 367	feature = 826	correl = 0.0809043	descr = N_Gram_TCTG
cnt = 368	feature = 525	correl = -0.0305174	descr = N_Gram_GAAG
cnt = 369	feature = 392	correl = -0.0694441	descr = N_Gram_CCCT
cnt = 370	feature = 743	correl = 0.0578635	descr = N_Gram_TACA
cnt = 371	feature = 336	correl = -0.0676452	descr = N_Gram_CACG
cnt = 372	feature = 755	correl = 0.0542345	descr = N_Gram_TAGA
cnt = 373	feature = 856	correl = 0.0218742	descr = N_Gram_TGGA
cnt = 374	feature = 483	correl = 0.0476722	descr = N_Gram_CTAT
cnt = 375	feature = 791	correl = 0.0558295	descr = N_Gram_TCAT
cnt = 376	feature = 67	correl = -0.0287526	descr = Gibbs_of_Target_Sequence__Pos_1_Step_1
cnt = 377	feature = 347	correl = -0.0475995	descr = N_Gram_CAGC
cnt = 378	feature = 669	correl = -0.0935417	descr = N_Gram_GGGTG
cnt = 379	feature = 596	correl = -0.0651235	descr = N_Gram_GCGC
cnt = 380	feature = 412	correl = -0.0882423	descr = N_Gram_CCTC
cnt = 381	feature = 206	correl = 0.073167	descr = N_Gram_ACAT
cnt = 382	feature = 924	correl = 0.0383309	descr = N_Gram_TTTA
cnt = 383	feature = 929	correl = 0.0827832	descr = N_Gram_TTTG
cnt = 384	feature = 624	correl = -0.0317003	descr = N_Gram_GGAA
cnt = 385	feature = 462	correl = -0.0492925	descr = N_Gram_CGT
cnt = 386	feature = 724	correl = -0.0541058	descr = N_Gram_GTTG
cnt = 387	feature = 768	correl = 0.0705929	descr = N_Gram_TATA
cnt = 388	feature = 510	correl = 0.0491667	descr = N_Gram_CTTC
cnt = 389	feature = 642	correl = -0.122103	descr = N_Gram_GGCC
cnt = 390	feature = 639	correl = -0.0743972	descr = N_Gram_GGCA
cnt = 391	feature = 310	correl = 0.0804628	descr = N_Gram_ATTC
cnt = 392	feature = 77	correl = 0.13154	descr = Gibbs_of_Target_Sequence__Pos_13_Step_1
cnt = 393	feature = 695	correl = -0.0830447	descr = N_Gram_GTCC
cnt = 394	feature = 822	correl = 0.0672263	descr = N_Gram_TCTC
cnt = 395	feature = 396	correl = -0.100816	descr = N_Gram_CCGA
cnt = 396	feature = 875	correl = 0.076972	descr = N_Gram_TGTT
cnt = 397	feature = 268	correl = 0.0352694	descr = N_Gram_AGT
cnt = 398	feature = 600	correl = -0.102743	descr = N_Gram_GCGG
cnt = 399	feature = 76	correl = 0.0481381	descr = Gibbs_of_Target_Sequence__Pos_11_Step_1
cnt = 400	feature = 78	correl = 0.148402	descr = Gibbs_of_Target_Sequence__Pos_14_Step_1
cnt = 401	feature = 74	correl = 0.110939	descr = Gibbs_of_Target_Sequence__Pos_9_Step_1
cnt = 402	feature = 71	correl = 0.101006	descr = Gibbs_of_Target_Sequence__Pos_6_Step_1
cnt = 403	feature = 683	correl = 0.0464486	descr = N_Gram_GTA
cnt = 404	feature = 646	correl = -0.11501	descr = N_Gram_GGCG
cnt = 405	feature = 662	correl = -0.0947679	descr = N_Gram_GGGG
cnt = 406	feature = 210	correl = -0.0371794	descr = N_Gram_ACC
cnt = 407	feature = 818	correl = 0.0748774	descr = N_Gram_TCTA
cnt = 408	feature = 584	correl = -0.151281	descr = N_Gram_GCCC
cnt = 409	feature = 779	correl = 0.0742429	descr = N_Gram_TATT
cnt = 410	feature = 231	correl = 0.035948	descr = N_Gram_ACT
cnt = 411	feature = 796	correl = -0.0527372	descr = N_Gram_TCCC
cnt = 412	feature = 80	correl = 0.139503	descr = Gibbs_of_Target_Sequence__Pos_16_Step_1
cnt = 413	feature = 220	correl = -0.0728226	descr = N_Gram_ACG
cnt = 414	feature = 82	correl = 0.201542	descr = Gibbs_of_Target_Sequence__Pos_18_Step_1
cnt = 415	feature = 72	correl = 0.155333	descr = Gibbs_of_Target_Sequence__Pos_7_Step_1
cnt = 416	feature = 676	correl = -0.0979986	descr = N_Gram_GGTG
cnt = 417	feature = 834	correl = 0.06505	descr = N_Gram_TGA
cnt = 418	feature = 657	correl = -0.126764	descr = N_Gram_GGGC
cnt = 419	feature = 451	correl = -0.12991	descr = N_Gram_CGGC
cnt = 420	feature = 75	correl = 0.130166	descr = Gibbs_of_Target_Sequence__Pos_10_Step_1
cnt = 421	feature = 707	correl = -0.0326722	descr = N_Gram_GTG
cnt = 422	feature = 284	correl = 0.0678223	descr = N_Gram_ATC
cnt = 423	feature = 79	correl = 0.103722	descr = Gibbs_of_Target_Sequence__Pos_15_Step_1
cnt = 424	feature = 666	correl = -0.0628313	descr = N_Gram_GGGT
cnt = 425	feature = 321	correl = 0.0230287	descr = N_Gram_CAA
cnt = 426	feature = 366	correl = -0.0722358	descr = N_Gram_CCA
cnt = 427	feature = 566	correl = -0.0475758	descr = N_Gram_GCA
cnt = 428	feature = 354	correl = 0.0701502	descr = N_Gram_CAT
cnt = 429	feature = 907	correl = 0.094325	descr = N_Gram_TTG
cnt = 430	feature = 275	correl = 0.0611281	descr = N_Gram_ATA
cnt = 431	feature = 473	correl = 0.102908	descr = N_Gram_CTA
cnt = 432	feature = 892	correl = 0.097904	descr = N_Gram_TTC
cnt = 433	feature = 595	correl = -0.105737	descr = N_Gram_GCG
cnt = 434	feature = 449	correl = -0.116375	descr = N_Gram_CGG
cnt = 435	feature = 653	correl = -0.138931	descr = N_Gram_GGG
cnt = 436	feature = 767	correl = 0.124041	descr = N_Gram_TAT
cnt = 437	feature = 638	correl = -0.181392	descr = N_Gram_GGC
cnt = 438	feature = 622	correl = -0.113565	descr = N_Gram_GG
cnt = 439	feature = 365	correl = -0.0852732	descr = N_Gram_CC
cnt = 440	feature = 565	correl = -0.127803	descr = N_Gram_GC
cnt = 441	feature = 424	correl = -0.0976667	descr = N_Gram_CG
cnt = 442	feature = 729	correl = 0.176941	descr = N_Gram_TA
cnt = 443	feature = 65	correl = 0.293816	descr = Gibbs_of_Target_Sequence_
num rows = 2188
num_elements = 971472
..*
optimization finished, #iter = 2339
nu = 0.251237
obj = -43.132858, rho = -0.755787
nSV = 1002, nBSV = 241
num rows = 243
num_elements = 107892
*
optimization finished, #iter = 175
nu = 0.206857
obj = -4.665742, rho = -0.735340
nSV = 126, nBSV = 10
..*
optimization finished, #iter = 2339
nu = 0.251237
obj = -43.132858, rho = -0.755787
nSV = 1002, nBSV = 241
CFS merit scores = 1.35829
CFS merit scores = 1.59756
CFS merit scores = 1.85335
CFS merit scores = 2.08062
CFS merit scores = 2.29189
CFS merit scores = 2.47653
CFS merit scores = 2.64704
CFS merit scores = 2.80407
CFS merit scores = 2.95031
CFS merit scores = 3.08675
CFS merit scores = 3.21515
CFS merit scores = 3.33681
CFS merit scores = 3.45348
CFS merit scores = 3.56359
CFS merit scores = 3.66954
CFS merit scores = 3.77001
CFS merit scores = 3.86604
CFS merit scores = 3.95931
CFS merit scores = 4.04915
CFS merit scores = 4.13584
CFS merit scores = 4.21911
CFS merit scores = 4.29899
CFS merit scores = 4.37662
CFS merit scores = 4.45209
CFS merit scores = 4.52469
CFS merit scores = 4.59483
CFS merit scores = 4.66241
CFS merit scores = 4.72511
CFS merit scores = 4.7864
CFS merit scores = 4.84526
CFS merit scores = 4.90275
CFS merit scores = 4.95865
CFS merit scores = 5.0123
CFS merit scores = 5.06394
CFS merit scores = 5.11381
CFS merit scores = 5.16231
CFS merit scores = 5.20863
CFS merit scores = 5.25304
CFS merit scores = 5.29678
CFS merit scores = 5.33727
CFS merit scores = 5.37625
CFS merit scores = 5.41361
CFS merit scores = 5.45032
CFS merit scores = 5.48496
CFS merit scores = 5.51786
CFS merit scores = 5.54911
CFS merit scores = 5.57907
CFS merit scores = 5.60833
CFS merit scores = 5.6352
CFS merit scores = 5.66153
CFS merit scores = 5.68697
CFS merit scores = 5.71118
CFS merit scores = 5.73411
CFS merit scores = 5.75693
CFS merit scores = 5.77898
CFS merit scores = 5.79951
CFS merit scores = 5.8192
CFS merit scores = 5.83846
CFS merit scores = 5.85702
CFS merit scores = 5.87516
CFS merit scores = 5.89289
CFS merit scores = 5.91007
CFS merit scores = 5.92646
CFS merit scores = 5.94203
CFS merit scores = 5.95733
CFS merit scores = 5.97233
CFS merit scores = 5.98536
CFS merit scores = 5.99847
CFS merit scores = 6.01141
CFS merit scores = 6.02367
CFS merit scores = 6.03571
CFS merit scores = 6.04756
CFS merit scores = 6.05907
CFS merit scores = 6.07087
CFS merit scores = 6.0823
CFS merit scores = 6.09256
CFS merit scores = 6.10278
CFS merit scores = 6.1128
CFS merit scores = 6.12209
CFS merit scores = 6.13082
CFS merit scores = 6.13939
CFS merit scores = 6.14793
CFS merit scores = 6.15547
CFS merit scores = 6.16305
CFS merit scores = 6.17047
CFS merit scores = 6.17788
CFS merit scores = 6.18517
CFS merit scores = 6.19163
CFS merit scores = 6.19809
CFS merit scores = 6.2042
CFS merit scores = 6.20997
CFS merit scores = 6.21585
CFS merit scores = 6.22183
CFS merit scores = 6.22784
CFS merit scores = 6.234
CFS merit scores = 6.23912
CFS merit scores = 6.24379
CFS merit scores = 6.24865
CFS merit scores = 6.25359
CFS merit scores = 6.25819
CFS merit scores = 6.26255
CFS merit scores = 6.26693
CFS merit scores = 6.27069
CFS merit scores = 6.27466
CFS merit scores = 6.27898
CFS merit scores = 6.28309
CFS merit scores = 6.28614
CFS merit scores = 6.28905
CFS merit scores = 6.29192
CFS merit scores = 6.2948
CFS merit scores = 6.2979
CFS merit scores = 6.30057
CFS merit scores = 6.30317
CFS merit scores = 6.30594
CFS merit scores = 6.30869
CFS merit scores = 6.31122
CFS merit scores = 6.31315
CFS merit scores = 6.315
CFS merit scores = 6.31714
CFS merit scores = 6.31892
CFS merit scores = 6.32084
CFS merit scores = 6.32279
CFS merit scores = 6.32483
CFS merit scores = 6.3265
CFS merit scores = 6.32796
CFS merit scores = 6.32932
CFS merit scores = 6.33062
CFS merit scores = 6.33127
CFS merit scores = 6.33215
CFS merit scores = 6.3328
CFS merit scores = 6.33314
CFS merit scores = 6.33366
CFS merit scores = 6.33426
CFS merit scores = 6.3349
CFS merit scores = 6.33544
CFS merit scores = 6.3356
CFS merit scores = 6.33589
CFS merit scores = 6.33622
CFS merit scores = 6.33665
CFS merit scores = 6.33722
CFS merit scores = 6.33728
CFS merit scores = 6.33746
CFS merit scores = 6.33771
CFS merit scores = 6.3381
CFS merit scores = 6.33807
CFS merit scores = 6.33812
CFS merit scores = 6.33821
CFS merit scores = 6.33847
CFS merit scores = 6.33881
CFS merit scores = 6.33904
CFS merit scores = 6.33931
CFS merit scores = 6.33951
CFS merit scores = 6.33984
CFS merit scores = 6.33982
CFS merit scores = 6.3398
CFS merit scores = 6.33984
CFS merit scores = 6.33976
CFS merit scores = 6.33972
CFS merit scores = 6.33957
CFS merit scores = 6.3394
CFS merit scores = 6.33901
CFS merit scores = 6.33867
CFS merit scores = 6.33818
CFS merit scores = 6.33777
CFS merit scores = 6.33736
CFS merit scores = 6.33691
CFS merit scores = 6.33639
CFS merit scores = 6.33596
CFS merit scores = 6.33511
CFS merit scores = 6.33435
CFS merit scores = 6.33347
CFS merit scores = 6.33268
CFS merit scores = 6.33174
CFS merit scores = 6.33083
CFS merit scores = 6.33004
CFS merit scores = 6.32893
CFS merit scores = 6.32767
CFS merit scores = 6.32644
CFS merit scores = 6.32529
CFS merit scores = 6.32417
CFS merit scores = 6.32302
CFS merit scores = 6.32193
CFS merit scores = 6.3209
CFS merit scores = 6.32001
CFS merit scores = 6.31911
CFS merit scores = 6.31823
CFS merit scores = 6.31744
CFS merit scores = 6.31634
CFS merit scores = 6.31526
CFS merit scores = 6.31416
CFS merit scores = 6.31285
CFS merit scores = 6.31166
CFS merit scores = 6.3104
CFS merit scores = 6.30915
CFS merit scores = 6.30796
CFS merit scores = 6.30676
CFS merit scores = 6.3057
CFS merit scores = 6.30449
CFS merit scores = 6.3029
CFS merit scores = 6.30147
CFS merit scores = 6.30011
CFS merit scores = 6.29869
CFS merit scores = 6.29696
CFS merit scores = 6.29533
CFS merit scores = 6.29368
CFS merit scores = 6.29203
CFS merit scores = 6.29046
CFS merit scores = 6.28879
CFS merit scores = 6.2871
CFS merit scores = 6.28552
CFS merit scores = 6.28397
CFS merit scores = 6.28244
CFS merit scores = 6.28081
CFS merit scores = 6.27922
CFS merit scores = 6.27762
CFS merit scores = 6.27589
CFS merit scores = 6.27405
CFS merit scores = 6.27217
CFS merit scores = 6.27029
CFS merit scores = 6.26846
CFS merit scores = 6.26664
CFS merit scores = 6.26483
CFS merit scores = 6.26311
CFS merit scores = 6.26128
CFS merit scores = 6.25949
CFS merit scores = 6.25757
CFS merit scores = 6.25565
CFS merit scores = 6.25373
CFS merit scores = 6.25175
CFS merit scores = 6.24975
CFS merit scores = 6.24777
CFS merit scores = 6.24572
CFS merit scores = 6.24376
CFS merit scores = 6.24181
CFS merit scores = 6.23979
CFS merit scores = 6.23778
CFS merit scores = 6.23582
CFS merit scores = 6.2339
CFS merit scores = 6.23193
CFS merit scores = 6.22995
CFS merit scores = 6.228
CFS merit scores = 6.22601
CFS merit scores = 6.22381
CFS merit scores = 6.22155
CFS merit scores = 6.21914
CFS merit scores = 6.21679
CFS merit scores = 6.21451
CFS merit scores = 6.21227
CFS merit scores = 6.21004
CFS merit scores = 6.20786
CFS merit scores = 6.20546
CFS merit scores = 6.20317
CFS merit scores = 6.20084
CFS merit scores = 6.19845
CFS merit scores = 6.19586
CFS merit scores = 6.19322
CFS merit scores = 6.19062
CFS merit scores = 6.18803
CFS merit scores = 6.18537
CFS merit scores = 6.18276
CFS merit scores = 6.1802
CFS merit scores = 6.1775
CFS merit scores = 6.17478
CFS merit scores = 6.17211
CFS merit scores = 6.16933
CFS merit scores = 6.16656
CFS merit scores = 6.16385
CFS merit scores = 6.16101
CFS merit scores = 6.15812
CFS merit scores = 6.15527
CFS merit scores = 6.15244
CFS merit scores = 6.1495
CFS merit scores = 6.14657
CFS merit scores = 6.1437
CFS merit scores = 6.14064
CFS merit scores = 6.1375
CFS merit scores = 6.13433
CFS merit scores = 6.13106
CFS merit scores = 6.12777
CFS merit scores = 6.12456
CFS merit scores = 6.12138
CFS merit scores = 6.11812
CFS merit scores = 6.11494
CFS merit scores = 6.11164
CFS merit scores = 6.10844
CFS merit scores = 6.10517
CFS merit scores = 6.10199
CFS merit scores = 6.09865
CFS merit scores = 6.09522
CFS merit scores = 6.09183
CFS merit scores = 6.08832
CFS merit scores = 6.08473
CFS merit scores = 6.08117
CFS merit scores = 6.07762
CFS merit scores = 6.07409
CFS merit scores = 6.07045
CFS merit scores = 6.06671
CFS merit scores = 6.06306
CFS merit scores = 6.05936
CFS merit scores = 6.05572
CFS merit scores = 6.05186
CFS merit scores = 6.04808
CFS merit scores = 6.04424
CFS merit scores = 6.04044
CFS merit scores = 6.03663
CFS merit scores = 6.03283
CFS merit scores = 6.02902
CFS merit scores = 6.0252
CFS merit scores = 6.02125
CFS merit scores = 6.01739
CFS merit scores = 6.01351
CFS merit scores = 6.00972
CFS merit scores = 6.00587
CFS merit scores = 6.00168
CFS merit scores = 5.99757
CFS merit scores = 5.99335
CFS merit scores = 5.98912
CFS merit scores = 5.98496
CFS merit scores = 5.98088
CFS merit scores = 5.9767
CFS merit scores = 5.97256
CFS merit scores = 5.96847
CFS merit scores = 5.96435
CFS merit scores = 5.96023
CFS merit scores = 5.95609
CFS merit scores = 5.95191
CFS merit scores = 5.94776
CFS merit scores = 5.94361
CFS merit scores = 5.93945
CFS merit scores = 5.93523
CFS merit scores = 5.931
CFS merit scores = 5.92687
CFS merit scores = 5.92261
CFS merit scores = 5.91832
CFS merit scores = 5.91412
CFS merit scores = 5.90993
CFS merit scores = 5.90573
CFS merit scores = 5.9016
CFS merit scores = 5.89748
CFS merit scores = 5.89339
CFS merit scores = 5.88925
CFS merit scores = 5.88512
CFS merit scores = 5.88097
CFS merit scores = 5.87689
CFS merit scores = 5.87268
CFS merit scores = 5.86841
CFS merit scores = 5.86412
CFS merit scores = 5.85984
CFS merit scores = 5.85559
CFS merit scores = 5.85134
CFS merit scores = 5.84717
CFS merit scores = 5.84302
CFS merit scores = 5.83866
CFS merit scores = 5.83438
CFS merit scores = 5.83005
CFS merit scores = 5.82567
CFS merit scores = 5.82115
CFS merit scores = 5.81671
CFS merit scores = 5.81217
CFS merit scores = 5.8076
CFS merit scores = 5.80308
CFS merit scores = 5.79839
CFS merit scores = 5.79366
CFS merit scores = 5.78894
CFS merit scores = 5.7843
CFS merit scores = 5.77951
CFS merit scores = 5.77467
CFS merit scores = 5.7698
CFS merit scores = 5.76495
CFS merit scores = 5.75995
CFS merit scores = 5.75487
CFS merit scores = 5.74959
CFS merit scores = 5.74431
CFS merit scores = 5.73899
CFS merit scores = 5.73362
CFS merit scores = 5.72827
CFS merit scores = 5.72299
CFS merit scores = 5.71762
CFS merit scores = 5.71203
CFS merit scores = 5.70626
CFS merit scores = 5.70048
CFS merit scores = 5.69472
CFS merit scores = 5.68877
CFS merit scores = 5.68276
CFS merit scores = 5.67679
CFS merit scores = 5.67081
CFS merit scores = 5.66479
CFS merit scores = 5.65874
CFS merit scores = 5.65271
CFS merit scores = 5.64658
CFS merit scores = 5.6404
CFS merit scores = 5.63422
CFS merit scores = 5.62787
CFS merit scores = 5.62145
CFS merit scores = 5.61498
CFS merit scores = 5.60851
CFS merit scores = 5.60189
CFS merit scores = 5.59536
CFS merit scores = 5.58868
CFS merit scores = 5.58203
CFS merit scores = 5.57536
CFS merit scores = 5.56852
CFS merit scores = 5.56171
CFS merit scores = 5.55468
CFS merit scores = 5.54742
CFS merit scores = 5.54028
CFS merit scores = 5.53303
CFS merit scores = 5.52565
CFS merit scores = 5.51791
CFS merit scores = 5.51006
CFS merit scores = 5.50201
CFS merit scores = 5.49393
CFS merit scores = 5.48568
CFS merit scores = 5.47708
CFS merit scores = 5.46859
CFS merit scores = 5.45985
CFS merit scores = 5.45097
CFS merit scores = 5.44205
CFS merit scores = 5.43291
CFS merit scores = 5.42266
CFS merit scores = 5.41035
CFS merit scores = 5.39798
CFS merit scores = 5.38426
CFS merit scores = 5.35528
cnt = 1	feature = 64	correl = 0.358287	descr = Position_Specific_Bin_Base_20_Base_A
cnt = 2	feature = 60	correl = 0.178366	descr = Position_Specific_Bin_Base_19_Base_A
cnt = 3	feature = 2	correl = -0.146576	descr = Position_Specific_Bin_Base_0_Base_G
cnt = 4	feature = 14	correl = -0.0712411	descr = Position_Specific_Bin_Base_4_Base_C
cnt = 5	feature = 8	correl = 0.126725	descr = Position_Specific_Bin_Base_2_Base_G
cnt = 6	feature = 663	correl = 0.0620852	descr = N_Gram_GGTAA
cnt = 7	feature = 904	correl = 0.0286517	descr = N_Gram_TTTAC
cnt = 8	feature = 592	correl = -0.0235706	descr = N_Gram_GCGAA
cnt = 9	feature = 414	correl = 0.0260575	descr = N_Gram_CCTAG
cnt = 10	feature = 39	correl = -0.0232311	descr = Position_Specific_Bin_Base_12_Base_C
cnt = 11	feature = 432	correl = -0.029736	descr = N_Gram_CGAGT
cnt = 12	feature = 337	correl = -0.0329156	descr = N_Gram_CACGG
cnt = 13	feature = 794	correl = -0.0271513	descr = N_Gram_TCGCG
cnt = 14	feature = 436	correl = -0.0333836	descr = N_Gram_CGCAA
cnt = 15	feature = 505	correl = 0.0293623	descr = N_Gram_CTTAG
cnt = 16	feature = 336	correl = -0.0293546	descr = N_Gram_CACGA
cnt = 17	feature = 734	correl = 0.0294449	descr = N_Gram_TACCG
cnt = 18	feature = 871	correl = 0.0535966	descr = N_Gram_TTAGT
cnt = 19	feature = 536	correl = 0.0757219	descr = N_Gram_GACTA
cnt = 20	feature = 462	correl = 0.0291085	descr = N_Gram_CGTCT
cnt = 21	feature = 461	correl = -0.0509989	descr = N_Gram_CGTCG
cnt = 22	feature = 449	correl = -0.103508	descr = N_Gram_CGGCG
cnt = 23	feature = 557	correl = 0.0533124	descr = N_Gram_GATTG
cnt = 24	feature = 672	correl = -0.0457738	descr = N_Gram_GGTTA
cnt = 25	feature = 529	correl = 0.0239801	descr = N_Gram_GACAT
cnt = 26	feature = 881	correl = 0.0229055	descr = N_Gram_TTCGC
cnt = 27	feature = 217	correl = -0.0281603	descr = N_Gram_ACCCC
cnt = 28	feature = 755	correl = 0.0277192	descr = N_Gram_TATAC
cnt = 29	feature = 723	correl = 0.0299884	descr = N_Gram_TAACT
cnt = 30	feature = 736	correl = -0.0518536	descr = N_Gram_TACGT
cnt = 31	feature = 482	correl = -0.0229229	descr = N_Gram_CTATT
cnt = 32	feature = 772	correl = 0.0275011	descr = N_Gram_TCACT
cnt = 33	feature = 327	correl = 0.0393847	descr = N_Gram_CAAGC
cnt = 34	feature = 622	correl = -0.0527056	descr = N_Gram_GGACC
cnt = 35	feature = 678	correl = -0.0406309	descr = N_Gram_GTAAT
cnt = 36	feature = 540	correl = -0.0254665	descr = N_Gram_GAGAT
cnt = 37	feature = 313	correl = 0.0377887	descr = N_Gram_ATTCG
cnt = 38	feature = 707	correl = 0.0267682	descr = N_Gram_GTGTG
cnt = 39	feature = 430	correl = -0.0414653	descr = N_Gram_CGACG
cnt = 40	feature = 562	correl = 0.0473434	descr = N_Gram_GCAAC
cnt = 41	feature = 769	correl = 0.0410459	descr = N_Gram_TCAAC
cnt = 42	feature = 214	correl = -0.0244272	descr = N_Gram_ACCAA
cnt = 43	feature = 479	correl = 0.0522265	descr = N_Gram_CTATA
cnt = 44	feature = 572	correl = -0.0408481	descr = N_Gram_GCATA
cnt = 45	feature = 264	correl = 0.0231256	descr = N_Gram_AGGGG
cnt = 46	feature = 481	correl = 0.0361821	descr = N_Gram_CTATG
cnt = 47	feature = 746	correl = 0.0513087	descr = N_Gram_TAGCA
cnt = 48	feature = 438	correl = -0.0305706	descr = N_Gram_CGCCC
cnt = 49	feature = 586	correl = -0.0222845	descr = N_Gram_GCCGG
cnt = 50	feature = 288	correl = -0.026094	descr = N_Gram_ATCCC
cnt = 51	feature = 805	correl = 0.0485753	descr = N_Gram_TCTAC
cnt = 52	feature = 713	correl = -0.0239188	descr = N_Gram_GTTGC
cnt = 53	feature = 774	correl = 0.0310575	descr = N_Gram_TCAGT
cnt = 54	feature = 345	correl = -0.0475207	descr = N_Gram_CAGAG
cnt = 55	feature = 518	correl = 0.0349127	descr = N_Gram_GAACA
cnt = 56	feature = 396	correl = -0.0350515	descr = N_Gram_CCCGG
cnt = 57	feature = 802	correl = 0.0984104	descr = N_Gram_TCGTG
cnt = 58	feature = 537	correl = -0.03471	descr = N_Gram_GACTC
cnt = 59	feature = 311	correl = 0.0785075	descr = N_Gram_ATTAT
cnt = 60	feature = 516	correl = -0.0214701	descr = N_Gram_GAAAA
cnt = 61	feature = 527	correl = 0.0483509	descr = N_Gram_GACAA
cnt = 62	feature = 852	correl = 0.035643	descr = N_Gram_TGTAT
cnt = 63	feature = 610	correl = -0.0304918	descr = N_Gram_GCTGA
cnt = 64	feature = 867	correl = -0.0317417	descr = N_Gram_TTACG
cnt = 65	feature = 632	correl = -0.0245577	descr = N_Gram_GGCAC
cnt = 66	feature = 256	correl = -0.0225655	descr = N_Gram_AGCGT
cnt = 67	feature = 491	correl = 0.0339955	descr = N_Gram_CTCTA
cnt = 68	feature = 355	correl = -0.0527381	descr = N_Gram_CATAA
cnt = 69	feature = 699	correl = -0.0319129	descr = N_Gram_GTGCG
cnt = 70	feature = 739	correl = 0.0390892	descr = N_Gram_TACTG
cnt = 71	feature = 620	correl = 0.0329454	descr = N_Gram_GGAAT
cnt = 72	feature = 263	correl = -0.100463	descr = N_Gram_AGGGC
cnt = 73	feature = 759	correl = 0.0522734	descr = N_Gram_TATCG
cnt = 74	feature = 232	correl = 0.0254921	descr = N_Gram_ACTAG
cnt = 75	feature = 597	correl = -0.0892689	descr = N_Gram_GCGCG
cnt = 76	feature = 749	correl = 0.0289965	descr = N_Gram_TAGGC
cnt = 77	feature = 534	correl = -0.0321858	descr = N_Gram_GACGG
cnt = 78	feature = 207	correl = 0.0577334	descr = N_Gram_ACAGT
cnt = 79	feature = 765	correl = 0.0230802	descr = N_Gram_TATTG
cnt = 80	feature = 284	correl = 0.0227366	descr = N_Gram_ATCAC
cnt = 81	feature = 370	correl = -0.0248538	descr = N_Gram_CCAAG
cnt = 82	feature = 404	correl = -0.0482677	descr = N_Gram_CCGAG
cnt = 83	feature = 221	correl = -0.0403145	descr = N_Gram_ACGAA
cnt = 84	feature = 703	correl = -0.0502878	descr = N_Gram_GTGGG
cnt = 85	feature = 228	correl = -0.0322178	descr = N_Gram_ACGTT
cnt = 86	feature = 11	correl = 0.0660375	descr = Position_Specific_Bin_Base_3_Base_G
cnt = 87	feature = 714	correl = -0.0324251	descr = N_Gram_GTTGT
cnt = 88	feature = 798	correl = -0.0289937	descr = N_Gram_TCGGC
cnt = 89	feature = 882	correl = 0.0638163	descr = N_Gram_TTCGT
cnt = 90	feature = 275	correl = 0.0280858	descr = N_Gram_ATAGA
cnt = 91	feature = 316	correl = -0.0343752	descr = N_Gram_ATTGA
cnt = 92	feature = 514	correl = -0.0293864	descr = N_Gram_CTTTA
cnt = 93	feature = 489	correl = -0.0385007	descr = N_Gram_CTCGT
cnt = 94	feature = 593	correl = 0.0306313	descr = N_Gram_GCGAG
cnt = 95	feature = 277	correl = 0.0399101	descr = N_Gram_ATAGG
cnt = 96	feature = 206	correl = 0.0348917	descr = N_Gram_ACAGC
cnt = 97	feature = 293	correl = 0.0357411	descr = N_Gram_ATCGC
cnt = 98	feature = 708	correl = 0.0442011	descr = N_Gram_GTGTT
cnt = 99	feature = 426	correl = -0.0717836	descr = N_Gram_CGAAG
cnt = 100	feature = 25	correl = -0.0805312	descr = Position_Specific_Bin_Base_8_Base_C
cnt = 101	feature = 706	correl = 0.0236165	descr = N_Gram_GTGTA
cnt = 102	feature = 403	correl = -0.0492996	descr = N_Gram_CCGAC
cnt = 103	feature = 791	correl = 0.0307283	descr = N_Gram_TCGAG
cnt = 104	feature = 210	correl = 0.0617391	descr = N_Gram_ACATG
cnt = 105	feature = 54	correl = -0.0514707	descr = Position_Specific_Bin_Base_17_Base_G
cnt = 106	feature = 35	correl = -0.0260274	descr = Position_Specific_Bin_Base_11_Base_C
cnt = 107	feature = 718	correl = 0.0237608	descr = N_Gram_GTTTT
cnt = 108	feature = 493	correl = -0.0256357	descr = N_Gram_CTGAA
cnt = 109	feature = 305	correl = -0.0428955	descr = N_Gram_ATGGG
cnt = 110	feature = 702	correl = -0.097727	descr = N_Gram_GTGGC
cnt = 111	feature = 565	correl = -0.0520765	descr = N_Gram_GCACC
cnt = 112	feature = 321	correl = 0.0294269	descr = N_Gram_ATTTG
cnt = 113	feature = 865	correl = 0.0627583	descr = N_Gram_TTACA
cnt = 114	feature = 614	correl = -0.0537076	descr = N_Gram_GCTTT
cnt = 115	feature = 270	correl = 0.0419811	descr = N_Gram_AGTGA
cnt = 116	feature = 580	correl = -0.0812698	descr = N_Gram_GCCCA
cnt = 117	feature = 248	correl = -0.0495905	descr = N_Gram_AGATG
cnt = 118	feature = 770	correl = 0.0226629	descr = N_Gram_TCACC
cnt = 119	feature = 43	correl = -0.0360016	descr = Position_Specific_Bin_Base_14_Base_C
cnt = 120	feature = 17	correl = 0.025947	descr = Position_Specific_Bin_Base_6_Base_A
cnt = 121	feature = 578	correl = -0.022042	descr = N_Gram_GCCAT
cnt = 122	feature = 677	correl = 0.0303263	descr = N_Gram_GTAAG
cnt = 123	feature = 240	correl = 0.0347361	descr = N_Gram_AGAAT
cnt = 124	feature = 701	correl = -0.0496444	descr = N_Gram_GTGGA
cnt = 125	feature = 66	correl = -0.175743	descr = Position_Specific_Bin_Base_20_Base_G
cnt = 126	feature = 57	correl = -0.0222686	descr = Position_Specific_Bin_Base_18_Base_C
cnt = 127	feature = 590	correl = -0.0376121	descr = N_Gram_GCCTT
cnt = 128	feature = 33	correl = 0.056225	descr = Position_Specific_Bin_Base_10_Base_T
cnt = 129	feature = 494	correl = -0.0446519	descr = N_Gram_CTGAG
cnt = 130	feature = 233	correl = 0.0403478	descr = N_Gram_ACTCT
cnt = 131	feature = 595	correl = -0.0541316	descr = N_Gram_GCGCA
cnt = 132	feature = 4	correl = -0.095692	descr = Position_Specific_Bin_Base_1_Base_G
cnt = 133	feature = 23	correl = 0.0675076	descr = Position_Specific_Bin_Base_7_Base_T
cnt = 134	feature = 914	correl = 0.0308527	descr = N_Gram_TTTTA
cnt = 135	feature = 589	correl = -0.0658581	descr = N_Gram_GCCTC
cnt = 136	feature = 16	correl = 0.0521204	descr = Position_Specific_Bin_Base_5_Base_T
cnt = 137	feature = 625	correl = -0.0715398	descr = N_Gram_GGAGC
cnt = 138	feature = 231	correl = 0.0774614	descr = N_Gram_ACTAC
cnt = 139	feature = 685	correl = -0.0515067	descr = N_Gram_GTCCC
cnt = 140	feature = 665	correl = 0.0242077	descr = N_Gram_GGTCA
cnt = 141	feature = 900	correl = 0.0392185	descr = N_Gram_TTGTG
cnt = 142	feature = 676	correl = 0.0532631	descr = N_Gram_GTAAA
cnt = 143	feature = 28	correl = -0.0219214	descr = Position_Specific_Bin_Base_9_Base_C
cnt = 144	feature = 6	correl = -0.0487253	descr = Position_Specific_Bin_Base_2_Base_A
cnt = 145	feature = 310	correl = 0.0368814	descr = N_Gram_ATTAG
cnt = 146	feature = 244	correl = -0.027904	descr = N_Gram_AGAGA
cnt = 147	feature = 631	correl = -0.0642513	descr = N_Gram_GGCAA
cnt = 148	feature = 0	correl = 0.0408875	descr = Position_Specific_Bin_Base_0_Base_A
cnt = 149	feature = 238	correl = 0.0410098	descr = N_Gram_ACTTC
cnt = 150	feature = 299	correl = 0.0408196	descr = N_Gram_ATGAG
cnt = 151	feature = 716	correl = 0.0230667	descr = N_Gram_GTTTC
cnt = 152	feature = 657	correl = -0.0685156	descr = N_Gram_GGGGC
cnt = 153	feature = 67	correl = 0.116276	descr = Position_Specific_Bin_Base_20_Base_T
cnt = 154	feature = 544	correl = -0.0778229	descr = N_Gram_GAGGC
cnt = 155	feature = 834	correl = 0.044933	descr = N_Gram_TGCGA
cnt = 156	feature = 766	correl = 0.0421281	descr = N_Gram_TATTT
cnt = 157	feature = 725	correl = 0.065277	descr = N_Gram_TAAGA
cnt = 158	feature = 809	correl = 0.0354456	descr = N_Gram_TCTCA
cnt = 159	feature = 502	correl = 0.0557513	descr = N_Gram_CTGTT
cnt = 160	feature = 825	correl = 0.0589411	descr = N_Gram_TGATA
cnt = 161	feature = 62	correl = -0.113957	descr = Position_Specific_Bin_Base_19_Base_G
cnt = 162	feature = 348	correl = -0.0446723	descr = N_Gram_CAGCC
cnt = 163	feature = 773	correl = -0.0389115	descr = N_Gram_TCAGA
cnt = 164	feature = 826	correl = -0.0274227	descr = N_Gram_TGATG
cnt = 165	feature = 271	correl = -0.0292667	descr = N_Gram_AGTTC
cnt = 166	feature = 283	correl = 0.025831	descr = N_Gram_ATCAA
cnt = 167	feature = 641	correl = -0.0794484	descr = N_Gram_GGCGG
cnt = 168	feature = 743	correl = 0.0579814	descr = N_Gram_TAGAC
cnt = 169	feature = 46	correl = 0.0709021	descr = Position_Specific_Bin_Base_15_Base_A
cnt = 170	feature = 687	correl = -0.0426177	descr = N_Gram_GTCCT
cnt = 171	feature = 40	correl = 0.062245	descr = Position_Specific_Bin_Base_13_Base_A
cnt = 172	feature = 499	correl = -0.0261698	descr = N_Gram_CTGGG
cnt = 173	feature = 511	correl = -0.02935	descr = N_Gram_CTTGG
cnt = 174	feature = 738	correl = 0.0697023	descr = N_Gram_TACTA
cnt = 175	feature = 58	correl = -0.0554315	descr = Position_Specific_Bin_Base_18_Base_G
cnt = 176	feature = 704	correl = -0.0270476	descr = N_Gram_GTGGT
cnt = 177	feature = 351	correl = -0.0866829	descr = N_Gram_CAGGG
cnt = 178	feature = 373	correl = -0.0278913	descr = N_Gram_CCACA
cnt = 179	feature = 751	correl = 0.0229892	descr = N_Gram_TAGTG
cnt = 180	feature = 799	correl = -0.0820415	descr = N_Gram_TCGGG
cnt = 181	feature = 857	correl = 0.059711	descr = N_Gram_TGTGT
cnt = 182	feature = 681	correl = 0.0244792	descr = N_Gram_GTATT
cnt = 183	feature = 48	correl = 0.0660836	descr = Position_Specific_Bin_Base_16_Base_A
cnt = 184	feature = 726	correl = 0.0527422	descr = N_Gram_TAAGG
cnt = 185	feature = 344	correl = -0.0494381	descr = N_Gram_CAGAC
cnt = 186	feature = 496	correl = -0.0553003	descr = N_Gram_CTGCC
cnt = 187	feature = 669	correl = -0.0846378	descr = N_Gram_GGTGC
cnt = 188	feature = 440	correl = -0.0742234	descr = N_Gram_CGCGC
cnt = 189	feature = 388	correl = -0.0798883	descr = N_Gram_CCCAT
cnt = 190	feature = 573	correl = 0.0383425	descr = N_Gram_GCATC
cnt = 191	feature = 42	correl = 0.109371	descr = Position_Specific_Bin_Base_14_Base_A
cnt = 192	feature = 779	correl = 0.0430131	descr = N_Gram_TCCAT
cnt = 193	feature = 574	correl = 0.0370079	descr = N_Gram_GCATT
cnt = 194	feature = 356	correl = -0.0393785	descr = N_Gram_CATAC
cnt = 195	feature = 392	correl = -0.051413	descr = N_Gram_CCCCT
cnt = 196	feature = 554	correl = -0.0443482	descr = N_Gram_GATGT
cnt = 197	feature = 821	correl = 0.0333067	descr = N_Gram_TGAAC
cnt = 198	feature = 334	correl = -0.0457092	descr = N_Gram_CACCT
cnt = 199	feature = 292	correl = 0.0411099	descr = N_Gram_ATCGA
cnt = 200	feature = 52	correl = 0.0257648	descr = Position_Specific_Bin_Base_17_Base_A
cnt = 201	feature = 806	correl = 0.0486878	descr = N_Gram_TCTAG
cnt = 202	feature = 869	correl = 0.0670349	descr = N_Gram_TTAGA
cnt = 203	feature = 21	correl = -0.128692	descr = Position_Specific_Bin_Base_7_Base_C
cnt = 204	feature = 679	correl = 0.0267852	descr = N_Gram_GTAGG
cnt = 205	feature = 717	correl = 0.0434794	descr = N_Gram_GTTTG
cnt = 206	feature = 654	correl = -0.0328268	descr = N_Gram_GGGCT
cnt = 207	feature = 604	correl = -0.0813466	descr = N_Gram_GCGTC
cnt = 208	feature = 786	correl = -0.0222608	descr = N_Gram_TCCTC
cnt = 209	feature = 220	correl = -0.0336555	descr = N_Gram_ACGA
cnt = 210	feature = 1	correl = 0.10883	descr = Position_Specific_Bin_Base_0_Base_C
cnt = 211	feature = 732	correl = 0.0394002	descr = N_Gram_TACAT
cnt = 212	feature = 596	correl = -0.02334	descr = N_Gram_GCGCC
cnt = 213	feature = 582	correl = -0.0937802	descr = N_Gram_GCCCG
cnt = 214	feature = 649	correl = -0.066296	descr = N_Gram_GGGAG
cnt = 215	feature = 553	correl = -0.0549827	descr = N_Gram_GATGG
cnt = 216	feature = 907	correl = 0.0383848	descr = N_Gram_TTTCC
cnt = 217	feature = 38	correl = 0.032358	descr = Position_Specific_Bin_Base_12_Base_A
cnt = 218	feature = 545	correl = -0.0261425	descr = N_Gram_GAGGT
cnt = 219	feature = 876	correl = 0.0285159	descr = N_Gram_TTCAC
cnt = 220	feature = 29	correl = 0.0436148	descr = Position_Specific_Bin_Base_9_Base_T
cnt = 221	feature = 10	correl = 0.0232199	descr = Position_Specific_Bin_Base_3_Base_A
cnt = 222	feature = 31	correl = -0.0681223	descr = Position_Specific_Bin_Base_10_Base_C
cnt = 223	feature = 583	correl = -0.0676653	descr = N_Gram_GCCCT
cnt = 224	feature = 709	correl = -0.0266704	descr = N_Gram_GTTA
cnt = 225	feature = 613	correl = 0.0299603	descr = N_Gram_GCTTG
cnt = 226	feature = 105	correl = -0.0810077	descr = Fold_of_RNAi_Sequence_Pos_14
cnt = 227	feature = 822	correl = 0.0436253	descr = N_Gram_TGAAG
cnt = 228	feature = 412	correl = 0.0756104	descr = N_Gram_CCTA
cnt = 229	feature = 418	correl = -0.077527	descr = N_Gram_CCTCT
cnt = 230	feature = 627	correl = -0.0354776	descr = N_Gram_GGATG
cnt = 231	feature = 41	correl = -0.0292418	descr = Position_Specific_Bin_Base_13_Base_G
cnt = 232	feature = 521	correl = -0.0496818	descr = N_Gram_GAAGC
cnt = 233	feature = 843	correl = -0.0602187	descr = N_Gram_TGGCC
cnt = 234	feature = 382	correl = -0.0531348	descr = N_Gram_CCATA
cnt = 235	feature = 59	correl = 0.0387945	descr = Position_Specific_Bin_Base_18_Base_T
cnt = 236	feature = 474	correl = 0.0744846	descr = N_Gram_CTACT
cnt = 237	feature = 525	correl = 0.0399057	descr = N_Gram_GAATT
cnt = 238	feature = 658	correl = -0.0475021	descr = N_Gram_GGGGT
cnt = 239	feature = 531	correl = -0.0563381	descr = N_Gram_GACCA
cnt = 240	feature = 814	correl = 0.0423424	descr = N_Gram_TCTGG
cnt = 241	feature = 65	correl = -0.303306	descr = Position_Specific_Bin_Base_20_Base_C
cnt = 242	feature = 258	correl = 0.0263574	descr = N_Gram_AGGAA
cnt = 243	feature = 495	correl = 0.0438076	descr = N_Gram_CTGAT
cnt = 244	feature = 899	correl = 0.0386719	descr = N_Gram_TTGTA
cnt = 245	feature = 9	correl = -0.138678	descr = Position_Specific_Bin_Base_2_Base_T
cnt = 246	feature = 515	correl = 0.0643418	descr = N_Gram_CTTTG
cnt = 247	feature = 44	correl = -0.157148	descr = Position_Specific_Bin_Base_14_Base_G
cnt = 248	feature = 476	correl = 0.0309271	descr = N_Gram_CTAGA
cnt = 249	feature = 859	correl = 0.0520892	descr = N_Gram_TGTTC
cnt = 250	feature = 452	correl = -0.0661885	descr = N_Gram_CGGGC
cnt = 251	feature = 251	correl = 0.0506023	descr = N_Gram_AGCAT
cnt = 252	feature = 612	correl = -0.0411458	descr = N_Gram_GCTGG
cnt = 253	feature = 894	correl = 0.0222721	descr = N_Gram_TTGCG
cnt = 254	feature = 394	correl = -0.107535	descr = N_Gram_CCCGA
cnt = 255	feature = 286	correl = 0.0446456	descr = N_Gram_ATCC
cnt = 256	feature = 300	correl = 0.0363036	descr = N_Gram_ATGC
cnt = 257	feature = 47	correl = -0.0324619	descr = Position_Specific_Bin_Base_15_Base_G
cnt = 258	feature = 398	correl = -0.0436972	descr = N_Gram_CCCTC
cnt = 259	feature = 911	correl = 0.0441559	descr = N_Gram_TTTGG
cnt = 260	feature = 696	correl = 0.0324222	descr = N_Gram_GTGAA
cnt = 261	feature = 788	correl = 0.0520647	descr = N_Gram_TCCTT
cnt = 262	feature = 638	correl = -0.0287459	descr = N_Gram_GGCCT
cnt = 263	feature = 792	correl = 0.0483028	descr = N_Gram_TCGC
cnt = 264	feature = 510	correl = 0.0248593	descr = N_Gram_CTTGC
cnt = 265	feature = 680	correl = 0.0214391	descr = N_Gram_GTAT
cnt = 266	feature = 633	correl = -0.0418088	descr = N_Gram_GGCAG
cnt = 267	feature = 626	correl = -0.0433624	descr = N_Gram_GGAGG
cnt = 268	feature = 368	correl = -0.0295912	descr = N_Gram_CCAA
cnt = 269	feature = 884	correl = 0.0444576	descr = N_Gram_TTCTA
cnt = 270	feature = 666	correl = -0.0708143	descr = N_Gram_GGTCC
cnt = 271	feature = 600	correl = -0.100305	descr = N_Gram_GCGGC
cnt = 272	feature = 838	correl = 0.0396114	descr = N_Gram_TGCTA
cnt = 273	feature = 56	correl = 0.0371989	descr = Position_Specific_Bin_Base_18_Base_A
cnt = 274	feature = 560	correl = -0.0524111	descr = N_Gram_GCAA
cnt = 275	feature = 45	correl = 0.084364	descr = Position_Specific_Bin_Base_14_Base_T
cnt = 276	feature = 697	correl = -0.0544785	descr = N_Gram_GTGC
cnt = 277	feature = 813	correl = 0.0919454	descr = N_Gram_TCTGC
cnt = 278	feature = 473	correl = 0.04717	descr = N_Gram_CTACA
cnt = 279	feature = 535	correl = 0.0327094	descr = N_Gram_GACT
cnt = 280	feature = 298	correl = 0.0218882	descr = N_Gram_ATGAA
cnt = 281	feature = 15	correl = -0.0587711	descr = Position_Specific_Bin_Base_5_Base_C
cnt = 282	feature = 910	correl = 0.0675055	descr = N_Gram_TTTGA
cnt = 283	feature = 864	correl = 0.0294999	descr = N_Gram_TTAC
cnt = 284	feature = 501	correl = 0.0444681	descr = N_Gram_CTGT
cnt = 285	feature = 653	correl = -0.0805885	descr = N_Gram_GGGCG
cnt = 286	feature = 32	correl = -0.0614011	descr = Position_Specific_Bin_Base_10_Base_G
cnt = 287	feature = 790	correl = 0.0335294	descr = N_Gram_TCGA
cnt = 288	feature = 377	correl = -0.0766391	descr = N_Gram_CCAG
cnt = 289	feature = 901	correl = 0.046854	descr = N_Gram_TTGTT
cnt = 290	feature = 365	correl = 0.0645752	descr = N_Gram_CATTA
cnt = 291	feature = 845	correl = -0.0266146	descr = N_Gram_TGGCT
cnt = 292	feature = 800	correl = 0.071618	descr = N_Gram_TCGT
cnt = 293	feature = 603	correl = -0.0843941	descr = N_Gram_GCGT
cnt = 294	feature = 879	correl = 0.0338876	descr = N_Gram_TTCCT
cnt = 295	feature = 724	correl = 0.0770106	descr = N_Gram_TAAG
cnt = 296	feature = 775	correl = 0.0415823	descr = N_Gram_TCAT
cnt = 297	feature = 753	correl = 0.072643	descr = N_Gram_TATA
cnt = 298	feature = 848	correl = -0.0503508	descr = N_Gram_TGGGG
cnt = 299	feature = 260	correl = -0.0279198	descr = N_Gram_AGGC
cnt = 300	feature = 526	correl = 0.0382797	descr = N_Gram_GACA
cnt = 301	feature = 359	correl = 0.0715717	descr = N_Gram_CATCT
cnt = 302	feature = 315	correl = 0.0444452	descr = N_Gram_ATTG
cnt = 303	feature = 796	correl = -0.0437282	descr = N_Gram_TCGG
cnt = 304	feature = 552	correl = -0.0288326	descr = N_Gram_GATGA
cnt = 305	feature = 549	correl = 0.0379661	descr = N_Gram_GATA
cnt = 306	feature = 508	correl = 0.0325908	descr = N_Gram_CTTCT
cnt = 307	feature = 254	correl = -0.0455553	descr = N_Gram_AGCG
cnt = 308	feature = 406	correl = -0.0326925	descr = N_Gram_CCGC
cnt = 309	feature = 872	correl = 0.0443729	descr = N_Gram_TTAT
cnt = 310	feature = 425	correl = -0.0583554	descr = N_Gram_CGAA
cnt = 311	feature = 645	correl = -0.028764	descr = N_Gram_GGCTT
cnt = 312	feature = 69	correl = 0.0957043	descr = Gibbs_of_Target_Sequence__Pos_0_Step_1
cnt = 313	feature = 213	correl = -0.0327663	descr = N_Gram_ACCA
cnt = 314	feature = 705	correl = 0.0377741	descr = N_Gram_GTGT
cnt = 315	feature = 490	correl = 0.0218385	descr = N_Gram_CTCT
cnt = 316	feature = 640	correl = -0.0652173	descr = N_Gram_GGCGC
cnt = 317	feature = 230	correl = 0.0539464	descr = N_Gram_ACTA
cnt = 318	feature = 647	correl = -0.0679356	descr = N_Gram_GGGA
cnt = 319	feature = 303	correl = -0.0637035	descr = N_Gram_ATGG
cnt = 320	feature = 541	correl = -0.0264315	descr = N_Gram_GAGC
cnt = 321	feature = 662	correl = 0.0418976	descr = N_Gram_GGTA
cnt = 322	feature = 335	correl = -0.0523495	descr = N_Gram_CACG
cnt = 323	feature = 389	correl = -0.0950584	descr = N_Gram_CCCC
cnt = 324	feature = 314	correl = 0.0891307	descr = N_Gram_ATTCT
cnt = 325	feature = 808	correl = 0.0507935	descr = N_Gram_TCTC
cnt = 326	feature = 478	correl = 0.0406079	descr = N_Gram_CTAT
cnt = 327	feature = 671	correl = -0.0420794	descr = N_Gram_GGTT
cnt = 328	feature = 409	correl = -0.0436792	descr = N_Gram_CCGG
cnt = 329	feature = 831	correl = -0.0498201	descr = N_Gram_TGCC
cnt = 330	feature = 530	correl = -0.0776776	descr = N_Gram_GACC
cnt = 331	feature = 660	correl = -0.0777255	descr = N_Gram_GGGTG
cnt = 332	feature = 860	correl = 0.0676111	descr = N_Gram_TGTTT
cnt = 333	feature = 354	correl = -0.026203	descr = N_Gram_CATA
cnt = 334	feature = 856	correl = 0.0424666	descr = N_Gram_TGTG
cnt = 335	feature = 777	correl = 0.0293435	descr = N_Gram_TCCA
cnt = 336	feature = 837	correl = 0.0288322	descr = N_Gram_TGCT
cnt = 337	feature = 568	correl = -0.0503294	descr = N_Gram_GCAG
cnt = 338	feature = 587	correl = -0.038831	descr = N_Gram_GCCT
cnt = 339	feature = 850	correl = 0.0472286	descr = N_Gram_TGTA
cnt = 340	feature = 880	correl = 0.0319384	descr = N_Gram_TTCG
cnt = 341	feature = 294	correl = 0.0577272	descr = N_Gram_ATCT
cnt = 342	feature = 72	correl = 0.0819912	descr = Gibbs_of_Target_Sequence__Pos_4_Step_1
cnt = 343	feature = 664	correl = -0.0230042	descr = N_Gram_GGTC
cnt = 344	feature = 385	correl = -0.0881046	descr = N_Gram_CCCA
cnt = 345	feature = 721	correl = 0.0388412	descr = N_Gram_TAAA
cnt = 346	feature = 475	correl = 0.0596581	descr = N_Gram_CTAG
cnt = 347	feature = 584	correl = -0.0366335	descr = N_Gram_GCCG
cnt = 348	feature = 519	correl = -0.0295681	descr = N_Gram_GAAG
cnt = 349	feature = 70	correl = -0.0362326	descr = Gibbs_of_Target_Sequence__Pos_1_Step_1
cnt = 350	feature = 695	correl = 0.0251789	descr = N_Gram_GTGA
cnt = 351	feature = 308	correl = 0.0586631	descr = N_Gram_ATTA
cnt = 352	feature = 624	correl = -0.0522865	descr = N_Gram_GGAG
cnt = 353	feature = 609	correl = -0.0315141	descr = N_Gram_GCTG
cnt = 354	feature = 913	correl = 0.0361062	descr = N_Gram_TTTT
cnt = 355	feature = 278	correl = 0.0911245	descr = N_Gram_ATAT
cnt = 356	feature = 675	correl = 0.0433913	descr = N_Gram_GTAA
cnt = 357	feature = 643	correl = -0.0596644	descr = N_Gram_GGCT
cnt = 358	feature = 684	correl = -0.0656281	descr = N_Gram_GTCC
cnt = 359	feature = 892	correl = 0.0347947	descr = N_Gram_TTGC
cnt = 360	feature = 458	correl = -0.0373267	descr = N_Gram_CGT
cnt = 361	feature = 350	correl = -0.0380443	descr = N_Gram_CAGG
cnt = 362	feature = 73	correl = 0.0492998	descr = Gibbs_of_Target_Sequence__Pos_5_Step_1
cnt = 363	feature = 812	correl = 0.0824549	descr = N_Gram_TCTG
cnt = 364	feature = 780	correl = -0.056889	descr = N_Gram_TCCC
cnt = 365	feature = 297	correl = 0.0298498	descr = N_Gram_ATGA
cnt = 366	feature = 903	correl = 0.0312798	descr = N_Gram_TTTA
cnt = 367	feature = 898	correl = 0.0659799	descr = N_Gram_TTGT
cnt = 368	feature = 655	correl = -0.078152	descr = N_Gram_GGGG
cnt = 369	feature = 219	correl = -0.0636741	descr = N_Gram_ACG
cnt = 370	feature = 71	correl = -0.161942	descr = Gibbs_of_Target_Sequence__Pos_2_Step_1
cnt = 371	feature = 76	correl = 0.0851445	descr = Gibbs_of_Target_Sequence__Pos_8_Step_1
cnt = 372	feature = 358	correl = 0.0421472	descr = N_Gram_CATC
cnt = 373	feature = 312	correl = 0.0741719	descr = N_Gram_ATTC
cnt = 374	feature = 80	correl = 0.0262231	descr = Gibbs_of_Target_Sequence__Pos_12_Step_1
cnt = 375	feature = 634	correl = -0.125607	descr = N_Gram_GGCC
cnt = 376	feature = 815	correl = 0.0651993	descr = N_Gram_TCTT
cnt = 377	feature = 229	correl = 0.0389079	descr = N_Gram_ACT
cnt = 378	feature = 598	correl = -0.105405	descr = N_Gram_GCGG
cnt = 379	feature = 667	correl = -0.0883982	descr = N_Gram_GGTG
cnt = 380	feature = 79	correl = 0.0510236	descr = Gibbs_of_Target_Sequence__Pos_11_Step_1
cnt = 381	feature = 768	correl = 0.0284493	descr = N_Gram_TCA
cnt = 382	feature = 729	correl = 0.0596028	descr = N_Gram_TAC
cnt = 383	feature = 451	correl = -0.0824809	descr = N_Gram_CGGG
cnt = 384	feature = 674	correl = 0.050949	descr = N_Gram_GTA
cnt = 385	feature = 319	correl = 0.036214	descr = N_Gram_ATTT
cnt = 386	feature = 789	correl = 0.0472824	descr = N_Gram_TCG
cnt = 387	feature = 846	correl = -0.0447063	descr = N_Gram_TGGG
cnt = 388	feature = 249	correl = -0.0316751	descr = N_Gram_AGC
cnt = 389	feature = 83	correl = 0.093925	descr = Gibbs_of_Target_Sequence__Pos_15_Step_1
cnt = 390	feature = 81	correl = 0.136849	descr = Gibbs_of_Target_Sequence__Pos_13_Step_1
cnt = 391	feature = 639	correl = -0.119129	descr = N_Gram_GGCG
cnt = 392	feature = 579	correl = -0.15241	descr = N_Gram_GCCC
cnt = 393	feature = 909	correl = 0.0952919	descr = N_Gram_TTTG
cnt = 394	feature = 446	correl = -0.115212	descr = N_Gram_CGGC
cnt = 395	feature = 78	correl = 0.121833	descr = Gibbs_of_Target_Sequence__Pos_10_Step_1
cnt = 396	feature = 75	correl = 0.156647	descr = Gibbs_of_Target_Sequence__Pos_7_Step_1
cnt = 397	feature = 650	correl = -0.125725	descr = N_Gram_GGGC
cnt = 398	feature = 659	correl = -0.0534267	descr = N_Gram_GGGT
cnt = 399	feature = 82	correl = 0.155462	descr = Gibbs_of_Target_Sequence__Pos_14_Step_1
cnt = 400	feature = 616	correl = -0.0507196	descr = N_Gram_GGA
cnt = 401	feature = 77	correl = 0.105195	descr = Gibbs_of_Target_Sequence__Pos_9_Step_1
cnt = 402	feature = 74	correl = 0.105693	descr = Gibbs_of_Target_Sequence__Pos_6_Step_1
cnt = 403	feature = 740	correl = 0.0980358	descr = N_Gram_TAG
cnt = 404	feature = 819	correl = 0.0517797	descr = N_Gram_TGA
cnt = 405	feature = 818	correl = 0.0442776	descr = N_Gram_TG
cnt = 406	feature = 539	correl = -0.0290841	descr = N_Gram_GAG
cnt = 407	feature = 483	correl = -0.0214124	descr = N_Gram_CTC
cnt = 408	feature = 849	correl = 0.0813398	descr = N_Gram_TGT
cnt = 409	feature = 367	correl = -0.0762401	descr = N_Gram_CCA
cnt = 410	feature = 694	correl = -0.0266075	descr = N_Gram_GTG
cnt = 411	feature = 353	correl = 0.0617543	descr = N_Gram_CAT
cnt = 412	feature = 767	correl = 0.0498243	descr = N_Gram_TC
cnt = 413	feature = 273	correl = 0.0557446	descr = N_Gram_ATA
cnt = 414	feature = 400	correl = -0.0833588	descr = N_Gram_CCG
cnt = 415	feature = 803	correl = 0.105728	descr = N_Gram_TCT
cnt = 416	feature = 384	correl = -0.158535	descr = N_Gram_CCC
cnt = 417	feature = 840	correl = -0.061425	descr = N_Gram_TGG
cnt = 418	feature = 752	correl = 0.121629	descr = N_Gram_TAT
cnt = 419	feature = 875	correl = 0.0823044	descr = N_Gram_TTC
cnt = 420	feature = 646	correl = -0.119216	descr = N_Gram_GGG
cnt = 421	feature = 307	correl = 0.115103	descr = N_Gram_ATT
cnt = 422	feature = 366	correl = -0.0976346	descr = N_Gram_CC
cnt = 423	feature = 423	correl = -0.0802253	descr = N_Gram_CG
cnt = 424	feature = 68	correl = 0.281896	descr = Gibbs_of_Target_Sequence_
num rows = 2188
num_elements = 929900
..*
optimization finished, #iter = 2297
nu = 0.262269
obj = -44.679491, rho = -0.773026
nSV = 982, nBSV = 278
num rows = 243
num_elements = 103275
*
optimization finished, #iter = 191
nu = 0.225786
obj = -5.047705, rho = -0.642236
nSV = 130, nBSV = 12
..*
optimization finished, #iter = 2297
nu = 0.262269
obj = -44.679491, rho = -0.773026
nSV = 982, nBSV = 278
CFS merit scores = 1.35653
CFS merit scores = 1.5886
CFS merit scores = 1.83815
CFS merit scores = 2.06533
CFS merit scores = 2.27172
CFS merit scores = 2.46155
CFS merit scores = 2.638
CFS merit scores = 2.79678
CFS merit scores = 2.94544
CFS merit scores = 3.0856
CFS merit scores = 3.21741
CFS merit scores = 3.34387
CFS merit scores = 3.46414
CFS merit scores = 3.57827
CFS merit scores = 3.68712
CFS merit scores = 3.79224
CFS merit scores = 3.89364
CFS merit scores = 3.99135
CFS merit scores = 4.08585
CFS merit scores = 4.17525
CFS merit scores = 4.26146
CFS merit scores = 4.34329
CFS merit scores = 4.42183
CFS merit scores = 4.49741
CFS merit scores = 4.57085
CFS merit scores = 4.64028
CFS merit scores = 4.70762
CFS merit scores = 4.77285
CFS merit scores = 4.83483
CFS merit scores = 4.89502
CFS merit scores = 4.95375
CFS merit scores = 5.01089
CFS merit scores = 5.06552
CFS merit scores = 5.11866
CFS merit scores = 5.1707
CFS merit scores = 5.22117
CFS merit scores = 5.27077
CFS merit scores = 5.31894
CFS merit scores = 5.36236
CFS merit scores = 5.40493
CFS merit scores = 5.44645
CFS merit scores = 5.48658
CFS merit scores = 5.52411
CFS merit scores = 5.56001
CFS merit scores = 5.59263
CFS merit scores = 5.62354
CFS merit scores = 5.65271
CFS merit scores = 5.6814
CFS merit scores = 5.70978
CFS merit scores = 5.73719
CFS merit scores = 5.76408
CFS merit scores = 5.78995
CFS merit scores = 5.81494
CFS merit scores = 5.83847
CFS merit scores = 5.86175
CFS merit scores = 5.88457
CFS merit scores = 5.90508
CFS merit scores = 5.92551
CFS merit scores = 5.94576
CFS merit scores = 5.96561
CFS merit scores = 5.98531
CFS merit scores = 6.00434
CFS merit scores = 6.02318
CFS merit scores = 6.04128
CFS merit scores = 6.05909
CFS merit scores = 6.07623
CFS merit scores = 6.09238
CFS merit scores = 6.10859
CFS merit scores = 6.12365
CFS merit scores = 6.1379
CFS merit scores = 6.15205
CFS merit scores = 6.16535
CFS merit scores = 6.17913
CFS merit scores = 6.19222
CFS merit scores = 6.20471
CFS merit scores = 6.21671
CFS merit scores = 6.2281
CFS merit scores = 6.23935
CFS merit scores = 6.25019
CFS merit scores = 6.26057
CFS merit scores = 6.27048
CFS merit scores = 6.27931
CFS merit scores = 6.28806
CFS merit scores = 6.29625
CFS merit scores = 6.30374
CFS merit scores = 6.31121
CFS merit scores = 6.31808
CFS merit scores = 6.32421
CFS merit scores = 6.33033
CFS merit scores = 6.33633
CFS merit scores = 6.34242
CFS merit scores = 6.34814
CFS merit scores = 6.35373
CFS merit scores = 6.35913
CFS merit scores = 6.36387
CFS merit scores = 6.36857
CFS merit scores = 6.37346
CFS merit scores = 6.37819
CFS merit scores = 6.38304
CFS merit scores = 6.38792
CFS merit scores = 6.39267
CFS merit scores = 6.39763
CFS merit scores = 6.4026
CFS merit scores = 6.407
CFS merit scores = 6.41143
CFS merit scores = 6.41562
CFS merit scores = 6.41968
CFS merit scores = 6.42342
CFS merit scores = 6.42664
CFS merit scores = 6.4297
CFS merit scores = 6.43284
CFS merit scores = 6.43572
CFS merit scores = 6.43864
CFS merit scores = 6.4415
CFS merit scores = 6.44447
CFS merit scores = 6.4475
CFS merit scores = 6.45054
CFS merit scores = 6.45368
CFS merit scores = 6.45678
CFS merit scores = 6.45995
CFS merit scores = 6.46248
CFS merit scores = 6.46484
CFS merit scores = 6.46704
CFS merit scores = 6.46923
CFS merit scores = 6.47069
CFS merit scores = 6.47208
CFS merit scores = 6.47354
CFS merit scores = 6.47503
CFS merit scores = 6.47655
CFS merit scores = 6.47815
CFS merit scores = 6.48
CFS merit scores = 6.48134
CFS merit scores = 6.48284
CFS merit scores = 6.48447
CFS merit scores = 6.48622
CFS merit scores = 6.48768
CFS merit scores = 6.48902
CFS merit scores = 6.49049
CFS merit scores = 6.49187
CFS merit scores = 6.49318
CFS merit scores = 6.49444
CFS merit scores = 6.49511
CFS merit scores = 6.49582
CFS merit scores = 6.49645
CFS merit scores = 6.49718
CFS merit scores = 6.49768
CFS merit scores = 6.49833
CFS merit scores = 6.49901
CFS merit scores = 6.49955
CFS merit scores = 6.50008
CFS merit scores = 6.5005
CFS merit scores = 6.501
CFS merit scores = 6.50147
CFS merit scores = 6.5019
CFS merit scores = 6.50237
CFS merit scores = 6.50281
CFS merit scores = 6.50331
CFS merit scores = 6.50341
CFS merit scores = 6.50349
CFS merit scores = 6.50357
CFS merit scores = 6.50372
CFS merit scores = 6.50381
CFS merit scores = 6.50403
CFS merit scores = 6.50419
CFS merit scores = 6.50413
CFS merit scores = 6.50408
CFS merit scores = 6.50402
CFS merit scores = 6.50391
CFS merit scores = 6.50369
CFS merit scores = 6.50339
CFS merit scores = 6.50311
CFS merit scores = 6.5029
CFS merit scores = 6.50247
CFS merit scores = 6.50209
CFS merit scores = 6.50174
CFS merit scores = 6.50134
CFS merit scores = 6.50088
CFS merit scores = 6.50051
CFS merit scores = 6.50007
CFS merit scores = 6.4996
CFS merit scores = 6.49895
CFS merit scores = 6.49806
CFS merit scores = 6.4971
CFS merit scores = 6.49617
CFS merit scores = 6.4953
CFS merit scores = 6.49441
CFS merit scores = 6.49364
CFS merit scores = 6.49266
CFS merit scores = 6.49179
CFS merit scores = 6.49103
CFS merit scores = 6.49021
CFS merit scores = 6.48944
CFS merit scores = 6.48867
CFS merit scores = 6.48794
CFS merit scores = 6.48727
CFS merit scores = 6.48637
CFS merit scores = 6.48538
CFS merit scores = 6.48438
CFS merit scores = 6.48319
CFS merit scores = 6.482
CFS merit scores = 6.48075
CFS merit scores = 6.47964
CFS merit scores = 6.47857
CFS merit scores = 6.47743
CFS merit scores = 6.47609
CFS merit scores = 6.47488
CFS merit scores = 6.47363
CFS merit scores = 6.47231
CFS merit scores = 6.47105
CFS merit scores = 6.46967
CFS merit scores = 6.4683
CFS merit scores = 6.46698
CFS merit scores = 6.4655
CFS merit scores = 6.4641
CFS merit scores = 6.4627
CFS merit scores = 6.46133
CFS merit scores = 6.45998
CFS merit scores = 6.45867
CFS merit scores = 6.45721
CFS merit scores = 6.45575
CFS merit scores = 6.45442
CFS merit scores = 6.45277
CFS merit scores = 6.45114
CFS merit scores = 6.44957
CFS merit scores = 6.44798
CFS merit scores = 6.44645
CFS merit scores = 6.44478
CFS merit scores = 6.44314
CFS merit scores = 6.44148
CFS merit scores = 6.43976
CFS merit scores = 6.43814
CFS merit scores = 6.43656
CFS merit scores = 6.43502
CFS merit scores = 6.43334
CFS merit scores = 6.43174
CFS merit scores = 6.42994
CFS merit scores = 6.42821
CFS merit scores = 6.42657
CFS merit scores = 6.4249
CFS merit scores = 6.42297
CFS merit scores = 6.42103
CFS merit scores = 6.41914
CFS merit scores = 6.41727
CFS merit scores = 6.41534
CFS merit scores = 6.41344
CFS merit scores = 6.41154
CFS merit scores = 6.40952
CFS merit scores = 6.40748
CFS merit scores = 6.40541
CFS merit scores = 6.40322
CFS merit scores = 6.40098
CFS merit scores = 6.39862
CFS merit scores = 6.39611
CFS merit scores = 6.39365
CFS merit scores = 6.39123
CFS merit scores = 6.38883
CFS merit scores = 6.38651
CFS merit scores = 6.38417
CFS merit scores = 6.38183
CFS merit scores = 6.37953
CFS merit scores = 6.37727
CFS merit scores = 6.37499
CFS merit scores = 6.37257
CFS merit scores = 6.37009
CFS merit scores = 6.36763
CFS merit scores = 6.36513
CFS merit scores = 6.36267
CFS merit scores = 6.36013
CFS merit scores = 6.35758
CFS merit scores = 6.35504
CFS merit scores = 6.35261
CFS merit scores = 6.35016
CFS merit scores = 6.34766
CFS merit scores = 6.34517
CFS merit scores = 6.34264
CFS merit scores = 6.3402
CFS merit scores = 6.3376
CFS merit scores = 6.335
CFS merit scores = 6.33221
CFS merit scores = 6.32951
CFS merit scores = 6.32687
CFS merit scores = 6.32414
CFS merit scores = 6.32151
CFS merit scores = 6.31892
CFS merit scores = 6.31632
CFS merit scores = 6.31357
CFS merit scores = 6.31076
CFS merit scores = 6.30796
CFS merit scores = 6.30514
CFS merit scores = 6.30237
CFS merit scores = 6.29959
CFS merit scores = 6.29686
CFS merit scores = 6.29417
CFS merit scores = 6.29156
CFS merit scores = 6.28891
CFS merit scores = 6.28624
CFS merit scores = 6.28349
CFS merit scores = 6.28078
CFS merit scores = 6.27807
CFS merit scores = 6.27538
CFS merit scores = 6.27265
CFS merit scores = 6.26998
CFS merit scores = 6.26733
CFS merit scores = 6.2646
CFS merit scores = 6.26179
CFS merit scores = 6.25888
CFS merit scores = 6.25593
CFS merit scores = 6.253
CFS merit scores = 6.24996
CFS merit scores = 6.24685
CFS merit scores = 6.2437
CFS merit scores = 6.24048
CFS merit scores = 6.23731
CFS merit scores = 6.23417
CFS merit scores = 6.23106
CFS merit scores = 6.22793
CFS merit scores = 6.2248
CFS merit scores = 6.22172
CFS merit scores = 6.21848
CFS merit scores = 6.21514
CFS merit scores = 6.21167
CFS merit scores = 6.2082
CFS merit scores = 6.2048
CFS merit scores = 6.20138
CFS merit scores = 6.19804
CFS merit scores = 6.19465
CFS merit scores = 6.19127
CFS merit scores = 6.18794
CFS merit scores = 6.1846
CFS merit scores = 6.18129
CFS merit scores = 6.17787
CFS merit scores = 6.17447
CFS merit scores = 6.17102
CFS merit scores = 6.16756
CFS merit scores = 6.16414
CFS merit scores = 6.16063
CFS merit scores = 6.15705
CFS merit scores = 6.15349
CFS merit scores = 6.15
CFS merit scores = 6.14652
CFS merit scores = 6.14294
CFS merit scores = 6.1394
CFS merit scores = 6.13577
CFS merit scores = 6.13206
CFS merit scores = 6.1283
CFS merit scores = 6.12458
CFS merit scores = 6.12084
CFS merit scores = 6.11713
CFS merit scores = 6.11321
CFS merit scores = 6.10902
CFS merit scores = 6.10487
CFS merit scores = 6.10072
CFS merit scores = 6.09655
CFS merit scores = 6.09213
CFS merit scores = 6.08768
CFS merit scores = 6.0833
CFS merit scores = 6.07882
CFS merit scores = 6.07438
CFS merit scores = 6.06998
CFS merit scores = 6.06564
CFS merit scores = 6.06119
CFS merit scores = 6.05646
CFS merit scores = 6.05177
CFS merit scores = 6.0471
CFS merit scores = 6.04241
CFS merit scores = 6.03771
CFS merit scores = 6.03296
CFS merit scores = 6.02823
CFS merit scores = 6.02351
CFS merit scores = 6.01878
CFS merit scores = 6.01388
CFS merit scores = 6.00896
CFS merit scores = 6.00408
CFS merit scores = 5.9992
CFS merit scores = 5.99434
CFS merit scores = 5.98951
CFS merit scores = 5.98464
CFS merit scores = 5.97976
CFS merit scores = 5.97485
CFS merit scores = 5.96994
CFS merit scores = 5.96504
CFS merit scores = 5.96016
CFS merit scores = 5.95528
CFS merit scores = 5.95035
CFS merit scores = 5.94548
CFS merit scores = 5.94069
CFS merit scores = 5.9359
CFS merit scores = 5.93109
CFS merit scores = 5.92607
CFS merit scores = 5.92112
CFS merit scores = 5.91613
CFS merit scores = 5.91121
CFS merit scores = 5.90628
CFS merit scores = 5.90127
CFS merit scores = 5.89626
CFS merit scores = 5.89118
CFS merit scores = 5.88613
CFS merit scores = 5.88105
CFS merit scores = 5.87571
CFS merit scores = 5.8704
CFS merit scores = 5.8651
CFS merit scores = 5.85977
CFS merit scores = 5.85444
CFS merit scores = 5.84911
CFS merit scores = 5.84372
CFS merit scores = 5.83839
CFS merit scores = 5.83299
CFS merit scores = 5.82734
CFS merit scores = 5.82174
CFS merit scores = 5.81614
CFS merit scores = 5.81061
CFS merit scores = 5.80503
CFS merit scores = 5.79941
CFS merit scores = 5.7938
CFS merit scores = 5.78816
CFS merit scores = 5.78213
CFS merit scores = 5.77582
CFS merit scores = 5.76928
CFS merit scores = 5.76263
CFS merit scores = 5.75593
CFS merit scores = 5.74916
CFS merit scores = 5.74206
CFS merit scores = 5.73481
CFS merit scores = 5.7274
CFS merit scores = 5.71973
CFS merit scores = 5.71215
CFS merit scores = 5.70457
CFS merit scores = 5.69703
CFS merit scores = 5.6894
CFS merit scores = 5.68138
CFS merit scores = 5.67323
CFS merit scores = 5.66503
CFS merit scores = 5.65647
CFS merit scores = 5.64768
CFS merit scores = 5.63865
CFS merit scores = 5.62954
CFS merit scores = 5.62038
CFS merit scores = 5.61107
CFS merit scores = 5.60189
CFS merit scores = 5.59276
CFS merit scores = 5.58265
CFS merit scores = 5.57087
CFS merit scores = 5.55882
CFS merit scores = 5.54655
CFS merit scores = 5.53379
CFS merit scores = 5.5204
CFS merit scores = 5.49145
cnt = 1	feature = 64	correl = 0.35653	descr = Position_Specific_Bin_Base_20_Base_A
cnt = 2	feature = 2	correl = -0.140676	descr = Position_Specific_Bin_Base_0_Base_G
cnt = 3	feature = 60	correl = 0.164791	descr = Position_Specific_Bin_Base_19_Base_A
cnt = 4	feature = 541	correl = 0.0429939	descr = N_Gram_GACAA
cnt = 5	feature = 228	correl = -0.031765	descr = N_Gram_ACCCC
cnt = 6	feature = 16	correl = 0.0456473	descr = Position_Specific_Bin_Base_5_Base_T
cnt = 7	feature = 475	correl = 0.027384	descr = N_Gram_CGTG
cnt = 8	feature = 892	correl = 0.0311182	descr = N_Gram_TTATG
cnt = 9	feature = 806	correl = 0.0412869	descr = N_Gram_TCGCA
cnt = 10	feature = 442	correl = -0.0313292	descr = N_Gram_CGATA
cnt = 11	feature = 319	correl = -0.0273164	descr = N_Gram_ATTAA
cnt = 12	feature = 336	correl = 0.0273672	descr = N_Gram_CAACG
cnt = 13	feature = 521	correl = 0.0355916	descr = N_Gram_CTTAG
cnt = 14	feature = 550	correl = 0.0707536	descr = N_Gram_GACTA
cnt = 15	feature = 884	correl = -0.0420962	descr = N_Gram_TTACC
cnt = 16	feature = 739	correl = 0.0261103	descr = N_Gram_TAAGC
cnt = 17	feature = 520	correl = -0.0449506	descr = N_Gram_CTTAA
cnt = 18	feature = 600	correl = 0.0274014	descr = N_Gram_GCCTA
cnt = 19	feature = 238	correl = 0.0354812	descr = N_Gram_ACGCT
cnt = 20	feature = 235	correl = -0.0492975	descr = N_Gram_ACGAA
cnt = 21	feature = 770	correl = 0.0226726	descr = N_Gram_TATAC
cnt = 22	feature = 458	correl = -0.0410017	descr = N_Gram_CGGCA
cnt = 23	feature = 501	correl = -0.0287424	descr = N_Gram_CTCGA
cnt = 24	feature = 808	correl = 0.0313084	descr = N_Gram_TCGCT
cnt = 25	feature = 889	correl = 0.0661562	descr = N_Gram_TTAGT
cnt = 26	feature = 704	correl = 0.043601	descr = N_Gram_GTCTA
cnt = 27	feature = 260	correl = 0.0588886	descr = N_Gram_AGATA
cnt = 28	feature = 527	correl = -0.0306011	descr = N_Gram_CTTTA
cnt = 29	feature = 799	correl = -0.0268091	descr = N_Gram_TCCCG
cnt = 30	feature = 460	correl = -0.108611	descr = N_Gram_CGGCG
cnt = 31	feature = 240	correl = -0.0452221	descr = N_Gram_ACGGG
cnt = 32	feature = 839	correl = 0.0324796	descr = N_Gram_TGAGT
cnt = 33	feature = 641	correl = 0.0343688	descr = N_Gram_GGATT
cnt = 34	feature = 437	correl = -0.0258125	descr = N_Gram_CGACA
cnt = 35	feature = 278	correl = 0.0369218	descr = N_Gram_AGTAA
cnt = 36	feature = 440	correl = -0.0618322	descr = N_Gram_CGAGT
cnt = 37	feature = 613	correl = -0.0513267	descr = N_Gram_GCGGT
cnt = 38	feature = 505	correl = 0.0333205	descr = N_Gram_CTCTA
cnt = 39	feature = 721	correl = -0.0500127	descr = N_Gram_GTTAG
cnt = 40	feature = 675	correl = 0.031977	descr = N_Gram_GGTAC
cnt = 41	feature = 900	correl = 0.0638391	descr = N_Gram_TTCGT
cnt = 42	feature = 289	correl = 0.0331808	descr = N_Gram_ATAGC
cnt = 43	feature = 394	correl = -0.0636453	descr = N_Gram_CCCAT
cnt = 44	feature = 449	correl = -0.0266695	descr = N_Gram_CGCCC
cnt = 45	feature = 773	correl = 0.0765388	descr = N_Gram_TATCA
cnt = 46	feature = 850	correl = 0.0418604	descr = N_Gram_TGCGA
cnt = 47	feature = 863	correl = -0.0448225	descr = N_Gram_TGGGA
cnt = 48	feature = 749	correl = -0.0324242	descr = N_Gram_TACG
cnt = 49	feature = 674	correl = 0.0488004	descr = N_Gram_GGTAA
cnt = 50	feature = 779	correl = 0.0275797	descr = N_Gram_TATGT
cnt = 51	feature = 736	correl = 0.0311414	descr = N_Gram_TAACT
cnt = 52	feature = 327	correl = 0.0557368	descr = N_Gram_ATTGT
cnt = 53	feature = 492	correl = 0.0573868	descr = N_Gram_CTATA
cnt = 54	feature = 615	correl = -0.0720324	descr = N_Gram_GCGTC
cnt = 55	feature = 701	correl = 0.0350202	descr = N_Gram_GTCGC
cnt = 56	feature = 777	correl = 0.0241324	descr = N_Gram_TATGC
cnt = 57	feature = 774	correl = 0.0575825	descr = N_Gram_TATCG
cnt = 58	feature = 495	correl = -0.0301871	descr = N_Gram_CTATT
cnt = 59	feature = 593	correl = -0.061331	descr = N_Gram_GCCCC
cnt = 60	feature = 577	correl = 0.0535872	descr = N_Gram_GCAAC
cnt = 61	feature = 231	correl = -0.0449528	descr = N_Gram_ACCGA
cnt = 62	feature = 625	correl = -0.0444498	descr = N_Gram_GCTTT
cnt = 63	feature = 888	correl = 0.0244246	descr = N_Gram_TTAGC
cnt = 64	feature = 578	correl = -0.0709231	descr = N_Gram_GCAAT
cnt = 65	feature = 746	correl = 0.0706892	descr = N_Gram_TACAA
cnt = 66	feature = 718	correl = 0.0265794	descr = N_Gram_GTGTG
cnt = 67	feature = 305	correl = 0.0236562	descr = N_Gram_ATCGG
cnt = 68	feature = 542	correl = 0.0244981	descr = N_Gram_GACAC
cnt = 69	feature = 242	correl = -0.0383926	descr = N_Gram_ACGTT
cnt = 70	feature = 580	correl = -0.0448691	descr = N_Gram_GCACC
cnt = 71	feature = 610	correl = -0.0308845	descr = N_Gram_GCGGA
cnt = 72	feature = 685	correl = -0.0606493	descr = N_Gram_GGTTG
cnt = 73	feature = 647	correl = -0.0856657	descr = N_Gram_GGCCA
cnt = 74	feature = 354	correl = -0.0235161	descr = N_Gram_CAGAT
cnt = 75	feature = 667	correl = -0.0478213	descr = N_Gram_GGGGA
cnt = 76	feature = 481	correl = 0.0226422	descr = N_Gram_CGTTT
cnt = 77	feature = 735	correl = -0.0230013	descr = N_Gram_TAACC
cnt = 78	feature = 655	correl = -0.0517524	descr = N_Gram_GGCTG
cnt = 79	feature = 631	correl = 0.0427883	descr = N_Gram_GGAAT
cnt = 80	feature = 270	correl = -0.0487749	descr = N_Gram_AGGAG
cnt = 81	feature = 869	correl = 0.033085	descr = N_Gram_TGTAG
cnt = 82	feature = 545	correl = -0.040333	descr = N_Gram_GACCC
cnt = 83	feature = 608	correl = -0.026625	descr = N_Gram_GCGCT
cnt = 84	feature = 723	correl = 0.0340384	descr = N_Gram_GTTCG
cnt = 85	feature = 284	correl = 0.0268891	descr = N_Gram_AGTTT
cnt = 86	feature = 493	correl = 0.0276651	descr = N_Gram_CTATC
cnt = 87	feature = 843	correl = 0.0399103	descr = N_Gram_TGATT
cnt = 88	feature = 271	correl = -0.0223676	descr = N_Gram_AGGCA
cnt = 89	feature = 232	correl = -0.029607	descr = N_Gram_ACCGG
cnt = 90	feature = 616	correl = -0.052634	descr = N_Gram_GCGTT
cnt = 91	feature = 800	correl = 0.0782805	descr = N_Gram_TCCTA
cnt = 92	feature = 822	correl = 0.037807	descr = N_Gram_TCTCT
cnt = 93	feature = 798	correl = -0.0353498	descr = N_Gram_TCCCC
cnt = 94	feature = 430	correl = 0.0245621	descr = N_Gram_CCTTA
cnt = 95	feature = 4	correl = 0.0868008	descr = Position_Specific_Bin_Base_1_Base_A
cnt = 96	feature = 310	correl = 0.039076	descr = N_Gram_ATGAG
cnt = 97	feature = 531	correl = 0.0333528	descr = N_Gram_GAAAT
cnt = 98	feature = 684	correl = -0.0506088	descr = N_Gram_GGTTA
cnt = 99	feature = 409	correl = -0.0438472	descr = N_Gram_CCGAC
cnt = 100	feature = 909	correl = 0.0379062	descr = N_Gram_TTGAC
cnt = 101	feature = 33	correl = -0.0442991	descr = Position_Specific_Bin_Base_11_Base_A
cnt = 102	feature = 899	correl = 0.0332487	descr = N_Gram_TTCGC
cnt = 103	feature = 530	correl = -0.0379124	descr = N_Gram_GAAAA
cnt = 104	feature = 649	correl = -0.0288061	descr = N_Gram_GGCCT
cnt = 105	feature = 702	correl = 0.0611996	descr = N_Gram_GTCGT
cnt = 106	feature = 337	correl = -0.0256016	descr = N_Gram_CAAGA
cnt = 107	feature = 931	correl = 0.0369813	descr = N_Gram_TTTGG
cnt = 108	feature = 497	correl = -0.0339891	descr = N_Gram_CTCAC
cnt = 109	feature = 554	correl = 0.0371236	descr = N_Gram_GAGAA
cnt = 110	feature = 621	correl = 0.0421733	descr = N_Gram_GCTCT
cnt = 111	feature = 598	correl = -0.0252477	descr = N_Gram_GCCGG
cnt = 112	feature = 881	correl = -0.0318526	descr = N_Gram_TTAAT
cnt = 113	feature = 321	correl = 0.0819926	descr = N_Gram_ATTAT
cnt = 114	feature = 856	correl = 0.0406676	descr = N_Gram_TGCTT
cnt = 115	feature = 717	correl = 0.0504565	descr = N_Gram_GTGTA
cnt = 116	feature = 365	correl = -0.0538776	descr = N_Gram_CATAC
cnt = 117	feature = 572	correl = 0.0596202	descr = N_Gram_GATTG
cnt = 118	feature = 612	correl = -0.0304843	descr = N_Gram_GCGGG
cnt = 119	feature = 851	correl = -0.0351292	descr = N_Gram_TGCGC
cnt = 120	feature = 786	correl = 0.0395243	descr = N_Gram_TCAAC
cnt = 121	feature = 21	correl = -0.132738	descr = Position_Specific_Bin_Base_7_Base_C
cnt = 122	feature = 560	correl = -0.0337334	descr = N_Gram_GAGGG
cnt = 123	feature = 494	correl = 0.0299049	descr = N_Gram_CTATG
cnt = 124	feature = 565	correl = 0.0526917	descr = N_Gram_GATAT
cnt = 125	feature = 911	correl = 0.0268775	descr = N_Gram_TTGCA
cnt = 126	feature = 834	correl = 0.0440068	descr = N_Gram_TGAAC
cnt = 127	feature = 438	correl = -0.0428217	descr = N_Gram_CGACC
cnt = 128	feature = 802	correl = -0.0350456	descr = N_Gram_TCCTG
cnt = 129	feature = 316	correl = -0.0223839	descr = N_Gram_ATGTA
cnt = 130	feature = 41	correl = -0.024285	descr = Position_Specific_Bin_Base_14_Base_C
cnt = 131	feature = 695	correl = -0.0291109	descr = N_Gram_GTCAC
cnt = 132	feature = 6	correl = -0.0393786	descr = Position_Specific_Bin_Base_2_Base_A
cnt = 133	feature = 67	correl = 0.118129	descr = Position_Specific_Bin_Base_20_Base_T
cnt = 134	feature = 251	correl = -0.0434305	descr = N_Gram_ACTGC
cnt = 135	feature = 534	correl = -0.0590563	descr = N_Gram_GAAGA
cnt = 136	feature = 826	correl = 0.0231018	descr = N_Gram_TCTGT
cnt = 137	feature = 48	correl = 0.0685112	descr = Position_Specific_Bin_Base_16_Base_A
cnt = 138	feature = 660	correl = -0.0303971	descr = N_Gram_GGGAT
cnt = 139	feature = 752	correl = 0.0722921	descr = N_Gram_TACTA
cnt = 140	feature = 314	correl = -0.0324537	descr = N_Gram_ATGGA
cnt = 141	feature = 0	correl = 0.0425359	descr = Position_Specific_Bin_Base_0_Base_A
cnt = 142	feature = 632	correl = 0.0249469	descr = N_Gram_GGACA
cnt = 143	feature = 934	correl = 0.0252676	descr = N_Gram_TTTTA
cnt = 144	feature = 423	correl = -0.0431914	descr = N_Gram_CCTCC
cnt = 145	feature = 299	correl = 0.052434	descr = N_Gram_ATCCA
cnt = 146	feature = 392	correl = -0.0251871	descr = N_Gram_CCCAA
cnt = 147	feature = 451	correl = -0.0714135	descr = N_Gram_CGCGC
cnt = 148	feature = 713	correl = -0.0531713	descr = N_Gram_GTGGA
cnt = 149	feature = 753	correl = 0.04353	descr = N_Gram_TACTG
cnt = 150	feature = 358	correl = -0.0216334	descr = N_Gram_CAGCG
cnt = 151	feature = 740	correl = 0.048382	descr = N_Gram_TAAGG
cnt = 152	feature = 229	correl = -0.0254052	descr = N_Gram_ACCCT
cnt = 153	feature = 401	correl = -0.049944	descr = N_Gram_CCCGC
cnt = 154	feature = 303	correl = 0.0327454	descr = N_Gram_ATCGA
cnt = 155	feature = 769	correl = 0.0691833	descr = N_Gram_TATAA
cnt = 156	feature = 680	correl = -0.0274075	descr = N_Gram_GGTGA
cnt = 157	feature = 44	correl = 0.08197	descr = Position_Specific_Bin_Base_15_Base_A
cnt = 158	feature = 620	correl = -0.046055	descr = N_Gram_GCTCC
cnt = 159	feature = 705	correl = 0.0240255	descr = N_Gram_GTCTT
cnt = 160	feature = 658	correl = -0.0542463	descr = N_Gram_GGGAA
cnt = 161	feature = 54	correl = -0.0585242	descr = Position_Specific_Bin_Base_17_Base_G
cnt = 162	feature = 734	correl = 0.0240474	descr = N_Gram_TAAAG
cnt = 163	feature = 476	correl = 0.058065	descr = N_Gram_CGTGA
cnt = 164	feature = 502	correl = -0.0661937	descr = N_Gram_CTCGG
cnt = 165	feature = 214	correl = 0.0231622	descr = N_Gram_ACACA
cnt = 166	feature = 256	correl = -0.0241103	descr = N_Gram_AGACC
cnt = 167	feature = 663	correl = -0.0957004	descr = N_Gram_GGGCC
cnt = 168	feature = 821	correl = 0.0437274	descr = N_Gram_TCTCA
cnt = 169	feature = 28	correl = 0.0267607	descr = Position_Specific_Bin_Base_9_Base_T
cnt = 170	feature = 382	correl = -0.0343138	descr = N_Gram_CCACG
cnt = 171	feature = 212	correl = 0.0583597	descr = N_Gram_ACAAT
cnt = 172	feature = 763	correl = 0.0345538	descr = N_Gram_TAGGC
cnt = 173	feature = 10	correl = 0.0489757	descr = Position_Specific_Bin_Base_3_Base_G
cnt = 174	feature = 207	correl = 0.0318889	descr = N_Gram_AATTG
cnt = 175	feature = 659	correl = -0.0588571	descr = N_Gram_GGGAG
cnt = 176	feature = 490	correl = 0.0558517	descr = N_Gram_CTAGC
cnt = 177	feature = 738	correl = 0.0496522	descr = N_Gram_TAAGA
cnt = 178	feature = 452	correl = -0.0633246	descr = N_Gram_CGCGG
cnt = 179	feature = 848	correl = -0.0651192	descr = N_Gram_TGCCC
cnt = 180	feature = 662	correl = -0.0530474	descr = N_Gram_GGGCA
cnt = 181	feature = 489	correl = 0.0314993	descr = N_Gram_CTAGA
cnt = 182	feature = 344	correl = -0.0327432	descr = N_Gram_CACCT
cnt = 183	feature = 258	correl = -0.0404572	descr = N_Gram_AGAGG
cnt = 184	feature = 787	correl = 0.0240113	descr = N_Gram_TCAAG
cnt = 185	feature = 29	correl = 0.0742035	descr = Position_Specific_Bin_Base_10_Base_A
cnt = 186	feature = 849	correl = -0.0316545	descr = N_Gram_TGCCG
cnt = 187	feature = 865	correl = 0.0247614	descr = N_Gram_TGGTC
cnt = 188	feature = 852	correl = -0.0241372	descr = N_Gram_TGCGG
cnt = 189	feature = 308	correl = 0.0361481	descr = N_Gram_ATCTG
cnt = 190	feature = 733	correl = 0.0536478	descr = N_Gram_TAAAC
cnt = 191	feature = 665	correl = -0.0276034	descr = N_Gram_GGGCT
cnt = 192	feature = 473	correl = -0.0479515	descr = N_Gram_CGTCC
cnt = 193	feature = 312	correl = 0.0362717	descr = N_Gram_ATGCT
cnt = 194	feature = 634	correl = 0.0457817	descr = N_Gram_GGACT
cnt = 195	feature = 525	correl = 0.0496022	descr = N_Gram_CTTGT
cnt = 196	feature = 288	correl = 0.0250415	descr = N_Gram_ATAGA
cnt = 197	feature = 294	correl = 0.0615221	descr = N_Gram_ATATT
cnt = 198	feature = 307	correl = 0.074857	descr = N_Gram_ATCTC
cnt = 199	feature = 697	correl = -0.0437237	descr = N_Gram_GTCCC
cnt = 200	feature = 263	correl = -0.0321801	descr = N_Gram_AGCAC
cnt = 201	feature = 838	correl = 0.0355163	descr = N_Gram_TGAGA
cnt = 202	feature = 57	correl = -0.0250493	descr = Position_Specific_Bin_Base_18_Base_C
cnt = 203	feature = 66	correl = -0.172995	descr = Position_Specific_Bin_Base_20_Base_G
cnt = 204	feature = 14	correl = 0.0230467	descr = Position_Specific_Bin_Base_5_Base_A
cnt = 205	feature = 535	correl = -0.0412879	descr = N_Gram_GAAGC
cnt = 206	feature = 568	correl = -0.0572001	descr = N_Gram_GATGG
cnt = 207	feature = 789	correl = -0.0478171	descr = N_Gram_TCACG
cnt = 208	feature = 24	correl = 0.0385705	descr = Position_Specific_Bin_Base_8_Base_A
cnt = 209	feature = 1	correl = 0.118066	descr = Position_Specific_Bin_Base_0_Base_C
cnt = 210	feature = 669	correl = -0.0500346	descr = N_Gram_GGGGT
cnt = 211	feature = 52	correl = 0.0443392	descr = Position_Specific_Bin_Base_17_Base_A
cnt = 212	feature = 569	correl = -0.048462	descr = N_Gram_GATGT
cnt = 213	feature = 40	correl = 0.0988192	descr = Position_Specific_Bin_Base_14_Base_A
cnt = 214	feature = 297	correl = 0.0521738	descr = N_Gram_ATCAA
cnt = 215	feature = 559	correl = -0.0606307	descr = N_Gram_GAGGC
cnt = 216	feature = 590	correl = -0.0714079	descr = N_Gram_GCCAG
cnt = 217	feature = 389	correl = -0.045805	descr = N_Gram_CCATA
cnt = 218	feature = 11	correl = -0.0806065	descr = Position_Specific_Bin_Base_3_Base_T
cnt = 219	feature = 217	correl = -0.0239914	descr = N_Gram_ACAGG
cnt = 220	feature = 812	correl = -0.0746496	descr = N_Gram_TCGGG
cnt = 221	feature = 536	correl = 0.031614	descr = N_Gram_GAAGG
cnt = 222	feature = 926	correl = 0.0359131	descr = N_Gram_TTTCC
cnt = 223	feature = 766	correl = 0.0371205	descr = N_Gram_TAGTG
cnt = 224	feature = 220	correl = 0.0390484	descr = N_Gram_ACATC
cnt = 225	feature = 461	correl = -0.0420924	descr = N_Gram_CGGCT
cnt = 226	feature = 508	correl = -0.0423478	descr = N_Gram_CTGAG
cnt = 227	feature = 292	correl = 0.0276053	descr = N_Gram_ATATA
cnt = 228	feature = 62	correl = -0.119029	descr = Position_Specific_Bin_Base_19_Base_G
cnt = 229	feature = 396	correl = -0.0406438	descr = N_Gram_CCCCA
cnt = 230	feature = 404	correl = -0.041739	descr = N_Gram_CCCTC
cnt = 231	feature = 515	correl = 0.0385227	descr = N_Gram_CTGGT
cnt = 232	feature = 664	correl = -0.0677099	descr = N_Gram_GGGCG
cnt = 233	feature = 17	correl = 0.0219766	descr = Position_Specific_Bin_Base_6_Base_A
cnt = 234	feature = 512	correl = 0.0405459	descr = N_Gram_CTGGA
cnt = 235	feature = 47	correl = -0.0251609	descr = Position_Specific_Bin_Base_15_Base_T
cnt = 236	feature = 677	correl = 0.0216547	descr = N_Gram_GGTCA
cnt = 237	feature = 283	correl = -0.0389194	descr = N_Gram_AGTTC
cnt = 238	feature = 32	correl = 0.053757	descr = Position_Specific_Bin_Base_10_Base_T
cnt = 239	feature = 814	correl = 0.0929123	descr = N_Gram_TCGTG
cnt = 240	feature = 37	correl = -0.0260439	descr = Position_Specific_Bin_Base_12_Base_C
cnt = 241	feature = 335	correl = 0.0800825	descr = N_Gram_CAACA
cnt = 242	feature = 743	correl = 0.057666	descr = N_Gram_TAATT
cnt = 243	feature = 592	correl = -0.0741744	descr = N_Gram_GCCCA
cnt = 244	feature = 56	correl = 0.0544302	descr = Position_Specific_Bin_Base_18_Base_A
cnt = 245	feature = 678	correl = -0.0711298	descr = N_Gram_GGTCC
cnt = 246	feature = 293	correl = 0.041438	descr = N_Gram_ATATG
cnt = 247	feature = 725	correl = -0.028938	descr = N_Gram_GTTGC
cnt = 248	feature = 929	correl = 0.0741483	descr = N_Gram_TTTGA
cnt = 249	feature = 586	correl = 0.0497226	descr = N_Gram_GCATC
cnt = 250	feature = 25	correl = -0.0872171	descr = Position_Specific_Bin_Base_8_Base_C
cnt = 251	feature = 9	correl = -0.148313	descr = Position_Specific_Bin_Base_2_Base_T
cnt = 252	feature = 3	correl = -0.0228735	descr = Position_Specific_Bin_Base_0_Base_T
cnt = 253	feature = 924	correl = 0.0500074	descr = N_Gram_TTTAG
cnt = 254	feature = 254	correl = 0.0458031	descr = N_Gram_AGAAT
cnt = 255	feature = 595	correl = -0.068851	descr = N_Gram_GCCCT
cnt = 256	feature = 385	correl = -0.0731049	descr = N_Gram_CCAGC
cnt = 257	feature = 797	correl = -0.0336131	descr = N_Gram_TCCCA
cnt = 258	feature = 819	correl = 0.0262164	descr = N_Gram_TCTAT
cnt = 259	feature = 23	correl = 0.0638445	descr = Position_Specific_Bin_Base_7_Base_T
cnt = 260	feature = 788	correl = 0.0284452	descr = N_Gram_TCACC
cnt = 261	feature = 370	correl = 0.0399041	descr = N_Gram_CATGA
cnt = 262	feature = 681	correl = -0.0684061	descr = N_Gram_GGTGC
cnt = 263	feature = 597	correl = -0.0233835	descr = N_Gram_GCCGA
cnt = 264	feature = 903	correl = 0.0355628	descr = N_Gram_TTCTC
cnt = 265	feature = 315	correl = -0.0464476	descr = N_Gram_ATGGT
cnt = 266	feature = 59	correl = 0.0284672	descr = Position_Specific_Bin_Base_18_Base_T
cnt = 267	feature = 42	correl = -0.146903	descr = Position_Specific_Bin_Base_14_Base_G
cnt = 268	feature = 105	correl = -0.0794602	descr = Fold_of_RNAi_Sequence_Pos_16
cnt = 269	feature = 707	correl = 0.0263291	descr = N_Gram_GTGAA
cnt = 270	feature = 891	correl = 0.0601753	descr = N_Gram_TTATC
cnt = 271	feature = 917	correl = 0.0460588	descr = N_Gram_TTGTA
[truncated: 12,232 more chars]
