# Supplementary material for: Improving model predictions for RNA interference activities that use support vector machine regression by combining and filtering features
Source: BMC Bioinformatics. 2007 Jun 6;8:182. doi: 10.1186/1471-2105-8-182 (PMC1906837; doi:10.1186/1471-2105-8-182)
Supplement: Additional file 5 — tr_2431_cfsfilters. The features found to be useful by Correlation based Feature in training and testing the 2431 dataset by cross validation, at t-test values from 0 to 90. [file 1471-2105-8-182-S5.gz › tr_2431_file_12]

12
ave count = 434.8

CFS merit scores = 1.45362
CFS merit scores = 1.61763
CFS merit scores = 1.84867
CFS merit scores = 2.0733
CFS merit scores = 2.28063
CFS merit scores = 2.46878
CFS merit scores = 2.642
CFS merit scores = 2.80343
CFS merit scores = 2.95459
CFS merit scores = 3.09709
CFS merit scores = 3.2317
CFS merit scores = 3.35971
CFS merit scores = 3.48095
CFS merit scores = 3.5949
CFS merit scores = 3.70373
CFS merit scores = 3.80765
CFS merit scores = 3.90756
CFS merit scores = 4.00317
CFS merit scores = 4.09531
CFS merit scores = 4.18373
CFS merit scores = 4.26754
CFS merit scores = 4.34742
CFS merit scores = 4.42347
CFS merit scores = 4.49644
CFS merit scores = 4.56624
CFS merit scores = 4.63358
CFS merit scores = 4.69824
CFS merit scores = 4.75938
CFS merit scores = 4.81903
CFS merit scores = 4.87633
CFS merit scores = 4.93198
CFS merit scores = 4.98207
CFS merit scores = 5.03087
CFS merit scores = 5.07889
CFS merit scores = 5.12532
CFS merit scores = 5.17121
CFS merit scores = 5.21387
CFS merit scores = 5.25534
CFS merit scores = 5.29573
CFS merit scores = 5.33449
CFS merit scores = 5.3725
CFS merit scores = 5.40783
CFS merit scores = 5.4412
CFS merit scores = 5.47293
CFS merit scores = 5.50457
CFS merit scores = 5.53565
CFS merit scores = 5.56616
CFS merit scores = 5.59572
CFS merit scores = 5.62362
CFS merit scores = 5.65013
CFS merit scores = 5.67416
CFS merit scores = 5.69764
CFS merit scores = 5.72082
CFS merit scores = 5.74283
CFS merit scores = 5.7635
CFS merit scores = 5.78401
CFS merit scores = 5.80365
CFS merit scores = 5.82306
CFS merit scores = 5.84131
CFS merit scores = 5.85872
CFS merit scores = 5.87536
CFS merit scores = 5.89193
CFS merit scores = 5.90823
CFS merit scores = 5.92437
CFS merit scores = 5.93995
CFS merit scores = 5.95437
CFS merit scores = 5.96831
CFS merit scores = 5.98166
CFS merit scores = 5.99427
CFS merit scores = 6.00631
CFS merit scores = 6.01821
CFS merit scores = 6.02978
CFS merit scores = 6.04129
CFS merit scores = 6.05265
CFS merit scores = 6.06395
CFS merit scores = 6.07445
CFS merit scores = 6.08488
CFS merit scores = 6.09462
CFS merit scores = 6.10444
CFS merit scores = 6.11455
CFS merit scores = 6.12402
CFS merit scores = 6.13336
CFS merit scores = 6.14248
CFS merit scores = 6.15072
CFS merit scores = 6.15885
CFS merit scores = 6.16731
CFS merit scores = 6.17449
CFS merit scores = 6.18099
CFS merit scores = 6.1874
CFS merit scores = 6.19348
CFS merit scores = 6.19933
CFS merit scores = 6.2051
CFS merit scores = 6.21066
CFS merit scores = 6.21603
CFS merit scores = 6.22149
CFS merit scores = 6.22724
CFS merit scores = 6.23233
CFS merit scores = 6.23755
CFS merit scores = 6.24253
CFS merit scores = 6.24741
CFS merit scores = 6.25168
CFS merit scores = 6.25593
CFS merit scores = 6.26016
CFS merit scores = 6.26378
CFS merit scores = 6.2672
CFS merit scores = 6.27047
CFS merit scores = 6.27372
CFS merit scores = 6.27694
CFS merit scores = 6.28021
CFS merit scores = 6.28305
CFS merit scores = 6.28615
CFS merit scores = 6.28928
CFS merit scores = 6.2921
CFS merit scores = 6.29496
CFS merit scores = 6.29743
CFS merit scores = 6.29961
CFS merit scores = 6.30195
CFS merit scores = 6.30441
CFS merit scores = 6.30708
CFS merit scores = 6.30966
CFS merit scores = 6.31123
CFS merit scores = 6.31273
CFS merit scores = 6.31445
CFS merit scores = 6.31612
CFS merit scores = 6.31727
CFS merit scores = 6.31847
CFS merit scores = 6.31961
CFS merit scores = 6.32069
CFS merit scores = 6.32185
CFS merit scores = 6.32301
CFS merit scores = 6.32405
CFS merit scores = 6.32464
CFS merit scores = 6.3252
CFS merit scores = 6.32588
CFS merit scores = 6.32653
CFS merit scores = 6.32713
CFS merit scores = 6.32783
CFS merit scores = 6.32845
CFS merit scores = 6.32908
CFS merit scores = 6.32964
CFS merit scores = 6.33019
CFS merit scores = 6.33069
CFS merit scores = 6.33108
CFS merit scores = 6.33163
CFS merit scores = 6.33175
CFS merit scores = 6.33186
CFS merit scores = 6.33195
CFS merit scores = 6.33197
CFS merit scores = 6.33214
CFS merit scores = 6.33169
CFS merit scores = 6.3314
CFS merit scores = 6.33129
CFS merit scores = 6.33089
CFS merit scores = 6.33032
CFS merit scores = 6.32973
CFS merit scores = 6.3291
CFS merit scores = 6.32851
CFS merit scores = 6.32798
CFS merit scores = 6.32731
CFS merit scores = 6.32661
CFS merit scores = 6.32589
CFS merit scores = 6.32536
CFS merit scores = 6.32464
CFS merit scores = 6.32388
CFS merit scores = 6.32316
CFS merit scores = 6.32219
CFS merit scores = 6.32129
CFS merit scores = 6.32039
CFS merit scores = 6.31946
CFS merit scores = 6.3187
CFS merit scores = 6.31798
CFS merit scores = 6.31736
CFS merit scores = 6.31652
CFS merit scores = 6.31555
CFS merit scores = 6.31423
CFS merit scores = 6.3127
CFS merit scores = 6.31111
CFS merit scores = 6.3096
CFS merit scores = 6.30805
CFS merit scores = 6.30659
CFS merit scores = 6.30515
CFS merit scores = 6.30341
CFS merit scores = 6.30171
CFS merit scores = 6.30019
CFS merit scores = 6.2986
CFS merit scores = 6.29691
CFS merit scores = 6.29506
CFS merit scores = 6.29326
CFS merit scores = 6.29156
CFS merit scores = 6.28995
CFS merit scores = 6.28831
CFS merit scores = 6.28669
CFS merit scores = 6.28511
CFS merit scores = 6.28358
CFS merit scores = 6.282
CFS merit scores = 6.28026
CFS merit scores = 6.27861
CFS merit scores = 6.27686
CFS merit scores = 6.27515
CFS merit scores = 6.27347
CFS merit scores = 6.27187
CFS merit scores = 6.27018
CFS merit scores = 6.26841
CFS merit scores = 6.26672
CFS merit scores = 6.26511
CFS merit scores = 6.26348
CFS merit scores = 6.26185
CFS merit scores = 6.26027
CFS merit scores = 6.25874
CFS merit scores = 6.25718
CFS merit scores = 6.25572
CFS merit scores = 6.25424
CFS merit scores = 6.25243
CFS merit scores = 6.25066
CFS merit scores = 6.24899
CFS merit scores = 6.24709
CFS merit scores = 6.24527
CFS merit scores = 6.24325
CFS merit scores = 6.24104
CFS merit scores = 6.23889
CFS merit scores = 6.23674
CFS merit scores = 6.2346
CFS merit scores = 6.23238
CFS merit scores = 6.23017
CFS merit scores = 6.22796
CFS merit scores = 6.22571
CFS merit scores = 6.22362
CFS merit scores = 6.22148
CFS merit scores = 6.2194
CFS merit scores = 6.2173
CFS merit scores = 6.21506
CFS merit scores = 6.21282
CFS merit scores = 6.21064
CFS merit scores = 6.20851
CFS merit scores = 6.20639
CFS merit scores = 6.20413
CFS merit scores = 6.20168
CFS merit scores = 6.19935
CFS merit scores = 6.19701
CFS merit scores = 6.19471
CFS merit scores = 6.19241
CFS merit scores = 6.19009
CFS merit scores = 6.18779
CFS merit scores = 6.18545
CFS merit scores = 6.18315
CFS merit scores = 6.18083
CFS merit scores = 6.17854
CFS merit scores = 6.17626
CFS merit scores = 6.17397
CFS merit scores = 6.17171
CFS merit scores = 6.16942
CFS merit scores = 6.16705
CFS merit scores = 6.16466
CFS merit scores = 6.16226
CFS merit scores = 6.1597
CFS merit scores = 6.15691
CFS merit scores = 6.15402
CFS merit scores = 6.1512
CFS merit scores = 6.14845
CFS merit scores = 6.14578
CFS merit scores = 6.14304
CFS merit scores = 6.14029
CFS merit scores = 6.13737
CFS merit scores = 6.13446
CFS merit scores = 6.13162
CFS merit scores = 6.12871
CFS merit scores = 6.12583
CFS merit scores = 6.12296
CFS merit scores = 6.11995
CFS merit scores = 6.11707
CFS merit scores = 6.11424
CFS merit scores = 6.11139
CFS merit scores = 6.10855
CFS merit scores = 6.1056
CFS merit scores = 6.10269
CFS merit scores = 6.09987
CFS merit scores = 6.097
CFS merit scores = 6.09406
CFS merit scores = 6.09111
CFS merit scores = 6.08824
CFS merit scores = 6.08486
CFS merit scores = 6.0815
CFS merit scores = 6.07816
CFS merit scores = 6.07484
CFS merit scores = 6.07148
CFS merit scores = 6.06804
CFS merit scores = 6.06453
CFS merit scores = 6.06105
CFS merit scores = 6.05747
CFS merit scores = 6.05389
CFS merit scores = 6.05042
CFS merit scores = 6.0469
CFS merit scores = 6.04321
CFS merit scores = 6.03957
CFS merit scores = 6.03557
CFS merit scores = 6.03152
CFS merit scores = 6.02731
CFS merit scores = 6.02309
CFS merit scores = 6.01866
CFS merit scores = 6.01421
CFS merit scores = 6.00976
CFS merit scores = 6.00525
CFS merit scores = 6.00073
CFS merit scores = 5.99619
CFS merit scores = 5.99169
CFS merit scores = 5.98728
CFS merit scores = 5.98286
CFS merit scores = 5.97844
CFS merit scores = 5.97394
CFS merit scores = 5.96951
CFS merit scores = 5.96508
CFS merit scores = 5.96067
CFS merit scores = 5.95621
CFS merit scores = 5.95178
CFS merit scores = 5.94737
CFS merit scores = 5.94291
CFS merit scores = 5.93853
CFS merit scores = 5.9341
CFS merit scores = 5.92963
CFS merit scores = 5.92527
CFS merit scores = 5.92076
CFS merit scores = 5.91627
CFS merit scores = 5.91182
CFS merit scores = 5.90738
CFS merit scores = 5.90286
CFS merit scores = 5.89841
CFS merit scores = 5.89392
CFS merit scores = 5.88949
CFS merit scores = 5.88507
CFS merit scores = 5.88068
CFS merit scores = 5.87626
CFS merit scores = 5.87173
CFS merit scores = 5.86718
CFS merit scores = 5.8627
CFS merit scores = 5.85828
CFS merit scores = 5.85383
CFS merit scores = 5.84946
CFS merit scores = 5.8451
CFS merit scores = 5.8408
CFS merit scores = 5.83649
CFS merit scores = 5.83219
CFS merit scores = 5.8278
CFS merit scores = 5.82339
CFS merit scores = 5.81904
CFS merit scores = 5.81475
CFS merit scores = 5.81036
CFS merit scores = 5.80573
CFS merit scores = 5.80113
CFS merit scores = 5.79657
CFS merit scores = 5.79205
CFS merit scores = 5.78754
CFS merit scores = 5.78307
CFS merit scores = 5.77845
CFS merit scores = 5.77391
CFS merit scores = 5.7693
CFS merit scores = 5.76456
CFS merit scores = 5.75983
CFS merit scores = 5.75503
CFS merit scores = 5.75025
CFS merit scores = 5.74554
CFS merit scores = 5.74065
CFS merit scores = 5.73565
CFS merit scores = 5.73069
CFS merit scores = 5.72574
CFS merit scores = 5.72077
CFS merit scores = 5.71574
CFS merit scores = 5.71065
CFS merit scores = 5.70549
CFS merit scores = 5.70027
CFS merit scores = 5.69504
CFS merit scores = 5.68967
CFS merit scores = 5.68433
CFS merit scores = 5.67899
CFS merit scores = 5.67363
CFS merit scores = 5.66824
CFS merit scores = 5.66271
CFS merit scores = 5.65712
CFS merit scores = 5.65159
CFS merit scores = 5.64609
CFS merit scores = 5.64034
CFS merit scores = 5.63451
CFS merit scores = 5.62875
CFS merit scores = 5.62272
CFS merit scores = 5.61663
CFS merit scores = 5.61033
CFS merit scores = 5.60377
CFS merit scores = 5.59706
CFS merit scores = 5.59033
CFS merit scores = 5.58356
CFS merit scores = 5.5767
CFS merit scores = 5.56969
CFS merit scores = 5.56246
CFS merit scores = 5.55515
CFS merit scores = 5.54766
CFS merit scores = 5.53974
CFS merit scores = 5.53175
CFS merit scores = 5.52373
CFS merit scores = 5.51568
CFS merit scores = 5.50753
CFS merit scores = 5.49942
CFS merit scores = 5.49127
CFS merit scores = 5.48313
CFS merit scores = 5.47493
CFS merit scores = 5.46665
CFS merit scores = 5.45773
CFS merit scores = 5.44868
CFS merit scores = 5.43939
CFS merit scores = 5.42995
CFS merit scores = 5.42065
CFS merit scores = 5.411
CFS merit scores = 5.40121
CFS merit scores = 5.39129
CFS merit scores = 5.38006
CFS merit scores = 5.36679
CFS merit scores = 5.35301
CFS merit scores = 5.33901
CFS merit scores = 5.3239
CFS merit scores = 5.29413
cnt = 1	feature = 80	correl = 0.453617	descr = Gibbs_of_Target_Sequence__Pos_19_Step_1
cnt = 2	feature = 2	correl = -0.147904	descr = Position_Specific_Bin_Base_0_Base_G
cnt = 3	feature = 857	correl = -0.0729079	descr = N_Gram_TGGC
cnt = 4	feature = 569	correl = 0.0539531	descr = N_Gram_GATTA
cnt = 5	feature = 721	correl = -0.0229944	descr = N_Gram_GTTCC
cnt = 6	feature = 462	correl = -0.0257219	descr = N_Gram_CGGGA
cnt = 7	feature = 451	correl = -0.0424322	descr = N_Gram_CGCTA
cnt = 8	feature = 716	correl = 0.0359878	descr = N_Gram_GTGTA
cnt = 9	feature = 221	correl = -0.0287155	descr = N_Gram_ACGAC
cnt = 10	feature = 452	correl = -0.0332763	descr = N_Gram_CGCTC
cnt = 11	feature = 848	correl = -0.0301185	descr = N_Gram_TGCCG
cnt = 12	feature = 442	correl = -0.0461412	descr = N_Gram_CGCAA
cnt = 13	feature = 358	correl = 0.0257711	descr = N_Gram_CATAG
cnt = 14	feature = 899	correl = 0.0378361	descr = N_Gram_TTCGC
cnt = 15	feature = 612	correl = -0.0478163	descr = N_Gram_GCGGT
cnt = 16	feature = 473	correl = -0.0476661	descr = N_Gram_CGTCG
cnt = 17	feature = 626	correl = -0.0242688	descr = N_Gram_GCTTA
cnt = 18	feature = 494	correl = 0.0341375	descr = N_Gram_CTATC
cnt = 19	feature = 474	correl = 0.0252689	descr = N_Gram_CGTCT
cnt = 20	feature = 773	correl = 0.0451554	descr = N_Gram_TATGA
cnt = 21	feature = 525	correl = -0.0249477	descr = N_Gram_CTTTA
cnt = 22	feature = 768	correl = 0.0246684	descr = N_Gram_TATAG
cnt = 23	feature = 232	correl = 0.0234841	descr = N_Gram_ACTAG
cnt = 24	feature = 705	correl = 0.0373441	descr = N_Gram_GTCTA
cnt = 25	feature = 674	correl = 0.0527852	descr = N_Gram_GGTAA
cnt = 26	feature = 774	correl = 0.0258228	descr = N_Gram_TATGT
cnt = 27	feature = 543	correl = -0.0548216	descr = N_Gram_GACCG
cnt = 28	feature = 436	correl = -0.0448707	descr = N_Gram_CGACG
cnt = 29	feature = 632	correl = -0.0221328	descr = N_Gram_GGAAA
cnt = 30	feature = 403	correl = -0.0549371	descr = N_Gram_CCGAA
cnt = 31	feature = 534	correl = 0.0598361	descr = N_Gram_GAATA
cnt = 32	feature = 228	correl = -0.0384462	descr = N_Gram_ACGTT
cnt = 33	feature = 732	correl = 0.0331241	descr = N_Gram_TAAAG
cnt = 34	feature = 220	correl = -0.039904	descr = N_Gram_ACGAA
cnt = 35	feature = 881	correl = 0.0236873	descr = N_Gram_TTAAG
cnt = 36	feature = 308	correl = -0.0223571	descr = N_Gram_ATTAA
cnt = 37	feature = 552	correl = -0.0336336	descr = N_Gram_GAGAT
cnt = 38	feature = 767	correl = 0.0581326	descr = N_Gram_TATAA
cnt = 39	feature = 231	correl = 0.0698253	descr = N_Gram_ACTAC
cnt = 40	feature = 409	correl = -0.0234382	descr = N_Gram_CCGCG
cnt = 41	feature = 554	correl = -0.051658	descr = N_Gram_GAGCC
cnt = 42	feature = 481	correl = 0.024576	descr = N_Gram_CGTTT
cnt = 43	feature = 213	correl = 0.0243783	descr = N_Gram_ACCAT
cnt = 44	feature = 438	correl = -0.0404627	descr = N_Gram_CGAGT
cnt = 45	feature = 327	correl = 0.047436	descr = N_Gram_CAAGC
cnt = 46	feature = 702	correl = 0.0527624	descr = N_Gram_GTCGC
cnt = 47	feature = 826	correl = 0.0249409	descr = N_Gram_TCTGT
cnt = 48	feature = 490	correl = 0.0368204	descr = N_Gram_CTAGA
cnt = 49	feature = 666	correl = -0.054879	descr = N_Gram_GGGGA
cnt = 50	feature = 270	correl = 0.0577441	descr = N_Gram_AGTGA
cnt = 51	feature = 260	correl = -0.109919	descr = N_Gram_AGGGC
cnt = 52	feature = 517	correl = -0.0524492	descr = N_Gram_CTTAA
cnt = 53	feature = 667	correl = -0.0552972	descr = N_Gram_GGGGC
cnt = 54	feature = 278	correl = 0.0411363	descr = N_Gram_ATAGG
cnt = 55	feature = 777	correl = 0.0246111	descr = N_Gram_TATTG
cnt = 56	feature = 574	correl = -0.065077	descr = N_Gram_GCAAA
cnt = 57	feature = 491	correl = 0.0445938	descr = N_Gram_CTAGC
cnt = 58	feature = 555	correl = -0.0223482	descr = N_Gram_GAGCG
cnt = 59	feature = 771	correl = 0.0521988	descr = N_Gram_TATCG
cnt = 60	feature = 821	correl = -0.0275832	descr = N_Gram_TCTCG
cnt = 61	feature = 884	correl = 0.0602529	descr = N_Gram_TTACA
cnt = 62	feature = 305	correl = -0.0245907	descr = N_Gram_ATGTA
cnt = 63	feature = 243	correl = -0.0217215	descr = N_Gram_AGAGG
cnt = 64	feature = 539	correl = 0.0264282	descr = N_Gram_GACAT
cnt = 65	feature = 263	correl = -0.0260562	descr = N_Gram_AGGTG
cnt = 66	feature = 739	correl = -0.0526932	descr = N_Gram_TAATC
cnt = 67	feature = 934	correl = 0.0400943	descr = N_Gram_TTTTA
cnt = 68	feature = 622	correl = -0.0312551	descr = N_Gram_GCTGA
cnt = 69	feature = 746	correl = 0.0284083	descr = N_Gram_TACCT
cnt = 70	feature = 792	correl = -0.0672724	descr = N_Gram_TCCCC
cnt = 71	feature = 495	correl = 0.0309476	descr = N_Gram_CTATG
cnt = 72	feature = 238	correl = 0.0387343	descr = N_Gram_ACTGT
cnt = 73	feature = 597	correl = -0.0217657	descr = N_Gram_GCCGG
cnt = 74	feature = 909	correl = 0.0324734	descr = N_Gram_TTGAC
cnt = 75	feature = 35	correl = 0.0357453	descr = Position_Specific_Bin_Base_13_Base_A
cnt = 76	feature = 808	correl = -0.0402623	descr = N_Gram_TCGGC
cnt = 77	feature = 48	correl = -0.0629963	descr = Position_Specific_Bin_Base_17_Base_G
cnt = 78	feature = 620	correl = 0.0276344	descr = N_Gram_GCTCT
cnt = 79	feature = 449	correl = -0.0686803	descr = N_Gram_CGCGG
cnt = 80	feature = 450	correl = -0.0570825	descr = N_Gram_CGCGT
cnt = 81	feature = 725	correl = -0.0257479	descr = N_Gram_GTTGT
cnt = 82	feature = 311	correl = 0.0720088	descr = N_Gram_ATTAT
cnt = 83	feature = 324	correl = 0.0869546	descr = N_Gram_CAACA
cnt = 84	feature = 743	correl = 0.0717689	descr = N_Gram_TACAA
cnt = 85	feature = 423	correl = -0.0909262	descr = N_Gram_CCTCG
cnt = 86	feature = 914	correl = 0.0488904	descr = N_Gram_TTGGA
cnt = 87	feature = 356	correl = -0.0466348	descr = N_Gram_CATAA
cnt = 88	feature = 367	correl = 0.0238903	descr = N_Gram_CATTG
cnt = 89	feature = 812	correl = 0.0999798	descr = N_Gram_TCGTG
cnt = 90	feature = 4	correl = -0.0932933	descr = Position_Specific_Bin_Base_1_Base_G
cnt = 91	feature = 334	correl = -0.0231227	descr = N_Gram_CACCG
cnt = 92	feature = 313	correl = 0.0462856	descr = N_Gram_ATTCG
cnt = 93	feature = 695	correl = -0.0216209	descr = N_Gram_GTCAC
cnt = 94	feature = 299	correl = 0.0310145	descr = N_Gram_ATGCT
cnt = 95	feature = 510	correl = 0.042608	descr = N_Gram_CTGGA
cnt = 96	feature = 310	correl = 0.0252799	descr = N_Gram_ATTAG
cnt = 97	feature = 850	correl = -0.0356862	descr = N_Gram_TGCGC
cnt = 98	feature = 871	correl = 0.0306426	descr = N_Gram_TGTCG
cnt = 99	feature = 406	correl = -0.0562891	descr = N_Gram_CCGAT
cnt = 100	feature = 694	correl = 0.0421195	descr = N_Gram_GTCAA
cnt = 101	feature = 592	correl = -0.0678338	descr = N_Gram_GCCCC
cnt = 102	feature = 38	correl = -0.0285777	descr = Position_Specific_Bin_Base_14_Base_C
cnt = 103	feature = 935	correl = 0.0220902	descr = N_Gram_TTTTG
cnt = 104	feature = 634	correl = -0.0438606	descr = N_Gram_GGAAG
cnt = 105	feature = 6	correl = 0.0324388	descr = Position_Specific_Bin_Base_2_Base_C
cnt = 106	feature = 660	correl = -0.0735485	descr = N_Gram_GGGAG
cnt = 107	feature = 288	correl = 0.0396252	descr = N_Gram_ATCCG
cnt = 108	feature = 435	correl = -0.0468832	descr = N_Gram_CGACC
cnt = 109	feature = 277	correl = 0.0226856	descr = N_Gram_ATAGC
cnt = 110	feature = 819	correl = 0.0434306	descr = N_Gram_TCTCA
cnt = 111	feature = 717	correl = 0.0348174	descr = N_Gram_GTGTT
cnt = 112	feature = 911	correl = 0.025593	descr = N_Gram_TTGCA
cnt = 113	feature = 714	correl = -0.0220984	descr = N_Gram_GTGGT
cnt = 114	feature = 262	correl = 0.099712	descr = N_Gram_AGGTA
cnt = 115	feature = 348	correl = -0.041599	descr = N_Gram_CAGCG
cnt = 116	feature = 653	correl = -0.0481587	descr = N_Gram_GGCGT
cnt = 117	feature = 803	correl = 0.049434	descr = N_Gram_TCGCA
cnt = 118	feature = 396	correl = -0.0647516	descr = N_Gram_CCCGC
cnt = 119	feature = 900	correl = 0.0595792	descr = N_Gram_TTCGT
cnt = 120	feature = 578	correl = -0.0387542	descr = N_Gram_GCACC
cnt = 121	feature = 505	correl = -0.0462782	descr = N_Gram_CTGAG
cnt = 122	feature = 15	correl = 0.0804565	descr = Position_Specific_Bin_Base_5_Base_T
cnt = 123	feature = 687	correl = 0.0377278	descr = N_Gram_GTAAG
cnt = 124	feature = 258	correl = 0.0239285	descr = N_Gram_AGGCT
cnt = 125	feature = 286	correl = 0.0606805	descr = N_Gram_ATCCA
cnt = 126	feature = 663	correl = -0.110782	descr = N_Gram_GGGCC
cnt = 127	feature = 337	correl = -0.0321687	descr = N_Gram_CACGA
cnt = 128	feature = 52	correl = -0.0646781	descr = Position_Specific_Bin_Base_18_Base_G
cnt = 129	feature = 749	correl = 0.0725806	descr = N_Gram_TACTA
cnt = 130	feature = 770	correl = 0.0695817	descr = N_Gram_TATCA
cnt = 131	feature = 23	correl = -0.0248625	descr = Position_Specific_Bin_Base_8_Base_G
cnt = 132	feature = 344	correl = -0.0530625	descr = N_Gram_CAGAG
cnt = 133	feature = 293	correl = 0.0281473	descr = N_Gram_ATCTA
cnt = 134	feature = 913	correl = 0.0272054	descr = N_Gram_TTGCG
cnt = 135	feature = 645	correl = -0.0622834	descr = N_Gram_GGCAA
cnt = 136	feature = 233	correl = 0.0469254	descr = N_Gram_ACTCT
cnt = 137	feature = 526	correl = 0.0611148	descr = N_Gram_CTTTG
cnt = 138	feature = 29	correl = -0.0627604	descr = Position_Specific_Bin_Base_10_Base_G
cnt = 139	feature = 207	correl = 0.063002	descr = N_Gram_ACATG
cnt = 140	feature = 753	correl = 0.0441168	descr = N_Gram_TAGAA
cnt = 141	feature = 809	correl = -0.0909592	descr = N_Gram_TCGGG
cnt = 142	feature = 822	correl = 0.0476833	descr = N_Gram_TCTCT
cnt = 143	feature = 60	correl = -0.175435	descr = Position_Specific_Bin_Base_20_Base_G
cnt = 144	feature = 740	correl = 0.0403405	descr = N_Gram_TAATT
cnt = 145	feature = 0	correl = 0.0283659	descr = Position_Specific_Bin_Base_0_Base_A
cnt = 146	feature = 641	correl = -0.0408911	descr = N_Gram_GGATG
cnt = 147	feature = 864	correl = 0.022305	descr = N_Gram_TGGTC
cnt = 148	feature = 319	correl = 0.0266239	descr = N_Gram_ATTTC
cnt = 149	feature = 709	correl = -0.0422962	descr = N_Gram_GTGCC
cnt = 150	feature = 34	correl = 0.0348197	descr = Position_Specific_Bin_Base_12_Base_A
cnt = 151	feature = 843	correl = 0.0323394	descr = N_Gram_TGCAA
cnt = 152	feature = 271	correl = -0.0284809	descr = N_Gram_AGTTC
cnt = 153	feature = 404	correl = -0.0527488	descr = N_Gram_CCGAC
cnt = 154	feature = 859	correl = -0.0586283	descr = N_Gram_TGGCG
cnt = 155	feature = 791	correl = -0.0392554	descr = N_Gram_TCCCA
cnt = 156	feature = 249	correl = -0.0228978	descr = N_Gram_AGCAC
cnt = 157	feature = 303	correl = -0.0337041	descr = N_Gram_ATGGG
cnt = 158	feature = 57	correl = 0.0691677	descr = Position_Specific_Bin_Base_19_Base_T
cnt = 159	feature = 515	correl = 0.0342342	descr = N_Gram_CTGTT
cnt = 160	feature = 586	correl = 0.028291	descr = N_Gram_GCATT
cnt = 161	feature = 9	correl = 0.0631342	descr = Position_Specific_Bin_Base_3_Base_G
cnt = 162	feature = 483	correl = 0.0349176	descr = N_Gram_CTAA
cnt = 163	feature = 655	correl = -0.0504997	descr = N_Gram_GGCTG
cnt = 164	feature = 789	correl = 0.0507489	descr = N_Gram_TCCAT
cnt = 165	feature = 284	correl = 0.0324905	descr = N_Gram_ATCAA
cnt = 166	feature = 316	correl = 0.0467671	descr = N_Gram_ATTGG
cnt = 167	feature = 659	correl = -0.0782113	descr = N_Gram_GGGAA
cnt = 168	feature = 678	correl = -0.0274717	descr = N_Gram_GGTGA
cnt = 169	feature = 41	correl = 0.0669387	descr = Position_Specific_Bin_Base_15_Base_A
cnt = 170	feature = 476	correl = 0.067383	descr = N_Gram_CGTGA
cnt = 171	feature = 499	correl = -0.0244129	descr = N_Gram_CTCAC
cnt = 172	feature = 31	correl = -0.0434022	descr = Position_Specific_Bin_Base_11_Base_A
cnt = 173	feature = 589	correl = -0.0582528	descr = N_Gram_GCCAG
cnt = 174	feature = 43	correl = 0.0871198	descr = Position_Specific_Bin_Base_16_Base_A
cnt = 175	feature = 696	correl = 0.0291531	descr = N_Gram_GTCAT
cnt = 176	feature = 530	correl = -0.0376417	descr = N_Gram_GAAGA
cnt = 177	feature = 256	correl = -0.0302573	descr = N_Gram_AGGAG
cnt = 178	feature = 25	correl = -0.0220638	descr = Position_Specific_Bin_Base_9_Base_G
cnt = 179	feature = 917	correl = 0.0465068	descr = N_Gram_TTGTA
cnt = 180	feature = 1	correl = 0.118807	descr = Position_Specific_Bin_Base_0_Base_C
cnt = 181	feature = 47	correl = -0.030179	descr = Position_Specific_Bin_Base_17_Base_C
cnt = 182	feature = 297	correl = 0.0438565	descr = N_Gram_ATGAG
cnt = 183	feature = 10	correl = -0.0843521	descr = Position_Specific_Bin_Base_3_Base_T
cnt = 184	feature = 17	correl = -0.0358903	descr = Position_Specific_Bin_Base_6_Base_C
cnt = 185	feature = 400	correl = -0.0677729	descr = N_Gram_CCCTG
cnt = 186	feature = 531	correl = -0.035482	descr = N_Gram_GAAGC
cnt = 187	feature = 627	correl = 0.0300316	descr = N_Gram_GCTTG
cnt = 188	feature = 54	correl = 0.166317	descr = Position_Specific_Bin_Base_19_Base_A
cnt = 189	feature = 502	correl = -0.0695478	descr = N_Gram_CTCGG
cnt = 190	feature = 798	correl = 0.0484091	descr = N_Gram_TCCTT
cnt = 191	feature = 535	correl = 0.0424021	descr = N_Gram_GAATT
cnt = 192	feature = 815	correl = 0.0486551	descr = N_Gram_TCTAC
cnt = 193	feature = 579	correl = -0.0358089	descr = N_Gram_GCACG
cnt = 194	feature = 392	correl = -0.0715687	descr = N_Gram_CCCCG
cnt = 195	feature = 838	correl = 0.051822	descr = N_Gram_TGATA
cnt = 196	feature = 624	correl = -0.0416481	descr = N_Gram_GCTGG
cnt = 197	feature = 662	correl = -0.0429675	descr = N_Gram_GGGCA
cnt = 198	feature = 40	correl = 0.0748515	descr = Position_Specific_Bin_Base_14_Base_T
cnt = 199	feature = 545	correl = 0.0262974	descr = N_Gram_GACT
cnt = 200	feature = 929	correl = 0.0693426	descr = N_Gram_TTTGA
cnt = 201	feature = 217	correl = -0.0452744	descr = N_Gram_ACCGG
cnt = 202	feature = 206	correl = 0.0463099	descr = N_Gram_ACATC
cnt = 203	feature = 691	correl = 0.0353646	descr = N_Gram_GTAT
cnt = 204	feature = 676	correl = -0.0769268	descr = N_Gram_GGTCC
cnt = 205	feature = 872	correl = 0.030134	descr = N_Gram_TGTCT
cnt = 206	feature = 755	correl = 0.0701862	descr = N_Gram_TAGAG
cnt = 207	feature = 718	correl = -0.0233103	descr = N_Gram_GTTA
cnt = 208	feature = 639	correl = -0.0655608	descr = N_Gram_GGAGC
cnt = 209	feature = 600	correl = -0.0716418	descr = N_Gram_GCCTC
cnt = 210	feature = 508	correl = -0.0471142	descr = N_Gram_CTGCC
cnt = 211	feature = 679	correl = -0.0673788	descr = N_Gram_GGTGC
cnt = 212	feature = 820	correl = 0.0297841	descr = N_Gram_TCTCC
cnt = 213	feature = 541	correl = -0.0565751	descr = N_Gram_GACCA
cnt = 214	feature = 811	correl = 0.0236185	descr = N_Gram_TCGTC
cnt = 215	feature = 21	correl = 0.0513243	descr = Position_Specific_Bin_Base_8_Base_A
cnt = 216	feature = 664	correl = -0.0751546	descr = N_Gram_GGGCG
cnt = 217	feature = 834	correl = 0.0661462	descr = N_Gram_TGAAG
cnt = 218	feature = 28	correl = -0.0600876	descr = Position_Specific_Bin_Base_10_Base_C
cnt = 219	feature = 8	correl = -0.12919	descr = Position_Specific_Bin_Base_2_Base_T
cnt = 220	feature = 11	correl = 0.0728943	descr = Position_Specific_Bin_Base_4_Base_A
cnt = 221	feature = 382	correl = -0.0484153	descr = N_Gram_CCATA
cnt = 222	feature = 56	correl = -0.1249	descr = Position_Specific_Bin_Base_19_Base_G
cnt = 223	feature = 46	correl = 0.0368955	descr = Position_Specific_Bin_Base_17_Base_A
cnt = 224	feature = 370	correl = -0.0296904	descr = N_Gram_CCAA
cnt = 225	feature = 596	correl = -0.0266243	descr = N_Gram_GCCGA
cnt = 226	feature = 675	correl = 0.0377116	descr = N_Gram_GGTCA
cnt = 227	feature = 16	correl = 0.0302313	descr = Position_Specific_Bin_Base_6_Base_A
cnt = 228	feature = 567	correl = -0.0451339	descr = N_Gram_GATGT
cnt = 229	feature = 377	correl = 0.0246426	descr = N_Gram_CCACT
cnt = 230	feature = 33	correl = 0.119654	descr = Position_Specific_Bin_Base_11_Base_T
cnt = 231	feature = 853	correl = 0.0520989	descr = N_Gram_TGCTA
cnt = 232	feature = 458	correl = -0.0911562	descr = N_Gram_CGGCC
cnt = 233	feature = 521	correl = 0.0237394	descr = N_Gram_CTTGC
cnt = 234	feature = 614	correl = -0.0876613	descr = N_Gram_GCGTC
cnt = 235	feature = 384	correl = 0.026662	descr = N_Gram_CCATT
cnt = 236	feature = 350	correl = -0.0995072	descr = N_Gram_CAGGG
cnt = 237	feature = 915	correl = 0.0221711	descr = N_Gram_TTGGT
cnt = 238	feature = 446	correl = -0.0453426	descr = N_Gram_CGCCT
cnt = 239	feature = 593	correl = -0.0960486	descr = N_Gram_GCCCG
cnt = 240	feature = 294	correl = 0.0698431	descr = N_Gram_ATCTC
cnt = 241	feature = 568	correl = 0.0480107	descr = N_Gram_GATT
cnt = 242	feature = 867	correl = 0.0366246	descr = N_Gram_TGTAA
cnt = 243	feature = 59	correl = -0.313429	descr = Position_Specific_Bin_Base_20_Base_C
cnt = 244	feature = 519	correl = 0.0262597	descr = N_Gram_CTTCT
cnt = 245	feature = 242	correl = 0.0543035	descr = N_Gram_AGACA
cnt = 246	feature = 876	correl = 0.0476538	descr = N_Gram_TGTTC
cnt = 247	feature = 500	correl = -0.0346469	descr = N_Gram_CTCCC
cnt = 248	feature = 782	correl = 0.0366252	descr = N_Gram_TCACC
cnt = 249	feature = 738	correl = 0.0488993	descr = N_Gram_TAAGG
cnt = 250	feature = 582	correl = -0.0231262	descr = N_Gram_GCAGC
cnt = 251	feature = 892	correl = 0.0486697	descr = N_Gram_TTATC
cnt = 252	feature = 707	correl = 0.0269796	descr = N_Gram_GTGAA
cnt = 253	feature = 640	correl = -0.0522015	descr = N_Gram_GGAGG
cnt = 254	feature = 825	correl = 0.0395787	descr = N_Gram_TCTGG
cnt = 255	feature = 214	correl = -0.0321535	descr = N_Gram_ACCC
cnt = 256	feature = 565	correl = -0.0260799	descr = N_Gram_GATGA
cnt = 257	feature = 883	correl = 0.0442847	descr = N_Gram_TTAC
cnt = 258	feature = 14	correl = -0.0687039	descr = Position_Specific_Bin_Base_5_Base_C
cnt = 259	feature = 39	correl = -0.161317	descr = Position_Specific_Bin_Base_14_Base_G
cnt = 260	feature = 105	correl = -0.0553405	descr = Xue_Structure_Feature_A101
cnt = 261	feature = 858	correl = -0.0534997	descr = N_Gram_TGGCC
cnt = 262	feature = 756	correl = 0.0557141	descr = N_Gram_TAGC
cnt = 263	feature = 860	correl = -0.0316094	descr = N_Gram_TGGCT
cnt = 264	feature = 927	correl = 0.0529527	descr = N_Gram_TTTCT
cnt = 265	feature = 42	correl = -0.0363079	descr = Position_Specific_Bin_Base_15_Base_G
cnt = 266	feature = 680	correl = -0.0846036	descr = N_Gram_GGTGG
cnt = 267	feature = 610	correl = -0.0917603	descr = N_Gram_GCGGC
cnt = 268	feature = 800	correl = 0.0267633	descr = N_Gram_TCGA
cnt = 269	feature = 646	correl = -0.0414608	descr = N_Gram_GGCAG
cnt = 270	feature = 412	correl = -0.10947	descr = N_Gram_CCGGC
cnt = 271	feature = 58	correl = 0.367786	descr = Position_Specific_Bin_Base_20_Base_A
cnt = 272	feature = 24	correl = 0.0665274	descr = Position_Specific_Bin_Base_8_Base_T
cnt = 273	feature = 796	correl = -0.0351247	descr = N_Gram_TCCTC
cnt = 274	feature = 366	correl = 0.069522	descr = N_Gram_CATTA
cnt = 275	feature = 704	correl = 0.0232254	descr = N_Gram_GTCT
cnt = 276	feature = 802	correl = 0.0473653	descr = N_Gram_TCGC
cnt = 277	feature = 560	correl = 0.027203	descr = N_Gram_GAGT
cnt = 278	feature = 708	correl = -0.0341191	descr = N_Gram_GTGC
cnt = 279	feature = 32	correl = -0.0523976	descr = Position_Specific_Bin_Base_11_Base_G
cnt = 280	feature = 44	correl = -0.042423	descr = Position_Specific_Bin_Base_16_Base_C
cnt = 281	feature = 583	correl = 0.0326849	descr = N_Gram_GCAT
cnt = 282	feature = 478	correl = -0.0589274	descr = N_Gram_CGTT
cnt = 283	feature = 931	correl = 0.0360339	descr = N_Gram_TTTGG
cnt = 284	feature = 903	correl = 0.0430972	descr = N_Gram_TTCTC
cnt = 285	feature = 432	correl = -0.0628694	descr = N_Gram_CGAA
cnt = 286	feature = 766	correl = 0.0570675	descr = N_Gram_TATA
cnt = 287	feature = 681	correl = -0.039932	descr = N_Gram_GGTT
cnt = 288	feature = 904	correl = 0.0893662	descr = N_Gram_TTCTG
cnt = 289	feature = 346	correl = -0.0349867	descr = N_Gram_CAGCA
cnt = 290	feature = 536	correl = 0.0387275	descr = N_Gram_GACA
cnt = 291	feature = 748	correl = 0.0582415	descr = N_Gram_TACT
cnt = 292	feature = 907	correl = 0.0542968	descr = N_Gram_TTGA
cnt = 293	feature = 759	correl = 0.0263143	descr = N_Gram_TAGG
cnt = 294	feature = 772	correl = 0.0493613	descr = N_Gram_TATG
cnt = 295	feature = 697	correl = -0.0827608	descr = N_Gram_GTCC
cnt = 296	feature = 489	correl = 0.0450226	descr = N_Gram_CTAG
cnt = 297	feature = 355	correl = -0.0309241	descr = N_Gram_CATA
cnt = 298	feature = 81	correl = 0.424665	descr = Gibbs_of_Target_Sequence__Pos_20_Step_1
cnt = 299	feature = 492	correl = 0.0414854	descr = N_Gram_CTAT
cnt = 300	feature = 649	correl = -0.122882	descr = N_Gram_GGCCC
cnt = 301	feature = 254	correl = -0.0565051	descr = N_Gram_AGCG
cnt = 302	feature = 598	correl = -0.0521982	descr = N_Gram_GCCT
cnt = 303	feature = 852	correl = 0.0272503	descr = N_Gram_TGCT
cnt = 304	feature = 314	correl = 0.0917193	descr = N_Gram_ATTCT
cnt = 305	feature = 701	correl = 0.0529075	descr = N_Gram_GTCG
cnt = 306	feature = 434	correl = -0.0491038	descr = N_Gram_CGAC
cnt = 307	feature = 631	correl = -0.031662	descr = N_Gram_GGAA
cnt = 308	feature = 671	correl = -0.0748457	descr = N_Gram_GGGTG
cnt = 309	feature = 315	correl = 0.062848	descr = N_Gram_ATTG
cnt = 310	feature = 321	correl = -0.0216442	descr = N_Gram_CAAA
cnt = 311	feature = 625	correl = -0.0278713	descr = N_Gram_GCTT
cnt = 312	feature = 735	correl = 0.0637879	descr = N_Gram_TAAG
cnt = 313	feature = 891	correl = 0.0409982	descr = N_Gram_TTAT
cnt = 314	feature = 398	correl = -0.0798595	descr = N_Gram_CCCT
cnt = 315	feature = 275	correl = 0.0423922	descr = N_Gram_ATAG
cnt = 316	feature = 485	correl = 0.0616165	descr = N_Gram_CTAC
cnt = 317	feature = 573	correl = -0.0522007	descr = N_Gram_GCAA
cnt = 318	feature = 788	correl = 0.0311511	descr = N_Gram_TCCA
cnt = 319	feature = 540	correl = -0.077408	descr = N_Gram_GACC
cnt = 320	feature = 786	correl = 0.0451252	descr = N_Gram_TCAT
cnt = 321	feature = 806	correl = -0.046046	descr = N_Gram_TCGG
cnt = 322	feature = 837	correl = 0.0328339	descr = N_Gram_TGAT
cnt = 323	feature = 665	correl = -0.0859362	descr = N_Gram_GGGG
cnt = 324	feature = 925	correl = 0.0465158	descr = N_Gram_TTTC
cnt = 325	feature = 685	correl = 0.0564951	descr = N_Gram_GTAA
cnt = 326	feature = 251	correl = -0.0567077	descr = N_Gram_AGCC
cnt = 327	feature = 613	correl = -0.0684359	descr = N_Gram_GCGT
cnt = 328	feature = 514	correl = 0.0358022	descr = N_Gram_CTGT
cnt = 329	feature = 723	correl = -0.0426728	descr = N_Gram_GTTG
cnt = 330	feature = 64	correl = -0.0258802	descr = Gibbs_of_Target_Sequence__Pos_1_Step_1
cnt = 331	feature = 296	correl = 0.0340517	descr = N_Gram_ATGA
cnt = 332	feature = 603	correl = -0.0817647	descr = N_Gram_GCGC
cnt = 333	feature = 210	correl = -0.0376992	descr = N_Gram_ACCA
cnt = 334	feature = 775	correl = 0.0667392	descr = N_Gram_TATT
cnt = 335	feature = 501	correl = -0.0863572	descr = N_Gram_CTCG
cnt = 336	feature = 616	correl = 0.040618	descr = N_Gram_GCTA
cnt = 337	feature = 658	correl = -0.0963662	descr = N_Gram_GGGA
cnt = 338	feature = 553	correl = -0.0342933	descr = N_Gram_GAGC
cnt = 339	feature = 769	correl = 0.0658846	descr = N_Gram_TATC
cnt = 340	feature = 518	correl = 0.029778	descr = N_Gram_CTTC
cnt = 341	feature = 916	correl = 0.0836378	descr = N_Gram_TTGT
cnt = 342	feature = 922	correl = 0.0353912	descr = N_Gram_TTTA
cnt = 343	feature = 336	correl = -0.0739732	descr = N_Gram_CACG
cnt = 344	feature = 595	correl = -0.0350742	descr = N_Gram_GCCG
cnt = 345	feature = 706	correl = 0.0291887	descr = N_Gram_GTGA
cnt = 346	feature = 654	correl = -0.0422758	descr = N_Gram_GGCT
cnt = 347	feature = 229	correl = 0.0322388	descr = N_Gram_ACT
cnt = 348	feature = 790	correl = -0.066999	descr = N_Gram_TCCC
cnt = 349	feature = 292	correl = 0.0627216	descr = N_Gram_ATCT
cnt = 350	feature = 638	correl = -0.0550283	descr = N_Gram_GGAG
cnt = 351	feature = 345	correl = -0.0475226	descr = N_Gram_CAGC
cnt = 352	feature = 621	correl = -0.0243254	descr = N_Gram_GCTG
cnt = 353	feature = 307	correl = 0.0591742	descr = N_Gram_ATTA
cnt = 354	feature = 726	correl = 0.0495416	descr = N_Gram_GTTT
cnt = 355	feature = 264	correl = 0.03773	descr = N_Gram_AGT
cnt = 356	feature = 910	correl = 0.046697	descr = N_Gram_TTGC
cnt = 357	feature = 83	correl = 0.153415	descr = PF_RNAi_Fold_5'Free_Count
cnt = 358	feature = 752	correl = 0.0833834	descr = N_Gram_TAGA
cnt = 359	feature = 65	correl = -0.158524	descr = Gibbs_of_Target_Sequence__Pos_2_Step_1
cnt = 360	feature = 823	correl = 0.087266	descr = N_Gram_TCTG
cnt = 361	feature = 814	correl = 0.0586032	descr = N_Gram_TCTA
cnt = 362	feature = 556	correl = -0.0628523	descr = N_Gram_GAGG
cnt = 363	feature = 608	correl = -0.105517	descr = N_Gram_GCGG
cnt = 364	feature = 818	correl = 0.0616614	descr = N_Gram_TCTC
cnt = 365	feature = 79	correl = 0.210829	descr = Gibbs_of_Target_Sequence__Pos_18_Step_1
cnt = 366	feature = 70	correl = 0.0905592	descr = Gibbs_of_Target_Sequence__Pos_8_Step_1
cnt = 367	feature = 66	correl = 0.107959	descr = Gibbs_of_Target_Sequence__Pos_4_Step_1
cnt = 368	feature = 684	correl = 0.0659038	descr = N_Gram_GTA
cnt = 369	feature = 73	correl = 0.0596448	descr = Gibbs_of_Target_Sequence__Pos_11_Step_1
cnt = 370	feature = 580	correl = -0.0371849	descr = N_Gram_GCAG
cnt = 371	feature = 74	correl = 0.122327	descr = Gibbs_of_Target_Sequence__Pos_13_Step_1
cnt = 372	feature = 669	correl = -0.0436492	descr = N_Gram_GGGT
cnt = 373	feature = 394	correl = -0.127925	descr = N_Gram_CCCG
cnt = 374	feature = 77	correl = 0.122177	descr = Gibbs_of_Target_Sequence__Pos_16_Step_1
cnt = 375	feature = 68	correl = 0.10118	descr = Gibbs_of_Target_Sequence__Pos_6_Step_1
cnt = 376	feature = 71	correl = 0.100194	descr = Gibbs_of_Target_Sequence__Pos_9_Step_1
cnt = 377	feature = 677	correl = -0.0716679	descr = N_Gram_GGTG
cnt = 378	feature = 365	correl = 0.0487019	descr = N_Gram_CATT
cnt = 379	feature = 650	correl = -0.111395	descr = N_Gram_GGCG
cnt = 380	feature = 78	correl = 0.1174	descr = Gibbs_of_Target_Sequence__Pos_17_Step_1
cnt = 381	feature = 647	correl = -0.129057	descr = N_Gram_GGCC
cnt = 382	feature = 461	correl = -0.0874776	descr = N_Gram_CGGG
cnt = 383	feature = 240	correl = 0.0407819	descr = N_Gram_AGA
cnt = 384	feature = 75	correl = 0.15011	descr = Gibbs_of_Target_Sequence__Pos_14_Step_1
cnt = 385	feature = 799	correl = 0.0364495	descr = N_Gram_TCG
cnt = 386	feature = 590	correl = -0.166488	descr = N_Gram_GCCC
cnt = 387	feature = 283	correl = 0.0621084	descr = N_Gram_ATC
cnt = 388	feature = 72	correl = 0.115181	descr = Gibbs_of_Target_Sequence__Pos_10_Step_1
cnt = 389	feature = 831	correl = 0.0683218	descr = N_Gram_TGA
cnt = 390	feature = 901	correl = 0.0938253	descr = N_Gram_TTCT
cnt = 391	feature = 69	correl = 0.161979	descr = Gibbs_of_Target_Sequence__Pos_7_Step_1
cnt = 392	feature = 76	correl = 0.0982351	descr = Gibbs_of_Target_Sequence__Pos_15_Step_1
cnt = 393	feature = 751	correl = 0.0979162	descr = N_Gram_TAG
cnt = 394	feature = 865	correl = 0.0847013	descr = N_Gram_TGT
cnt = 395	feature = 527	correl = 0.0214057	descr = N_Gram_GAA
cnt = 396	feature = 516	correl = 0.0490834	descr = N_Gram_CTT
cnt = 397	feature = 856	correl = -0.0483815	descr = N_Gram_TGG
cnt = 398	feature = 482	correl = 0.0927737	descr = N_Gram_CTA
cnt = 399	feature = 779	correl = 0.0452087	descr = N_Gram_TC
cnt = 400	feature = 341	correl = -0.0365768	descr = N_Gram_CAG
cnt = 401	feature = 354	correl = 0.0820465	descr = N_Gram_CAT
cnt = 402	feature = 550	correl = -0.0370283	descr = N_Gram_GAG
cnt = 403	feature = 672	correl = -0.0341524	descr = N_Gram_GGT
cnt = 404	feature = 273	correl = 0.0427411	descr = N_Gram_ATA
cnt = 405	feature = 729	correl = 0.0704309	descr = N_Gram_TAA
cnt = 406	feature = 440	correl = -0.0563363	descr = N_Gram_CGC
cnt = 407	feature = 657	correl = -0.133209	descr = N_Gram_GGG
cnt = 408	feature = 880	correl = 0.0793423	descr = N_Gram_TTA
cnt = 409	feature = 894	correl = 0.0813725	descr = N_Gram_TTC
cnt = 410	feature = 813	correl = 0.109779	descr = N_Gram_TCT
cnt = 411	feature = 765	correl = 0.119917	descr = N_Gram_TAT
cnt = 412	feature = 643	correl = -0.173773	descr = N_Gram_GGC
cnt = 413	feature = 368	correl = -0.105231	descr = N_Gram_CC
cnt = 414	feature = 306	correl = 0.12783	descr = N_Gram_ATT
cnt = 415	feature = 879	correl = 0.156132	descr = N_Gram_TT
cnt = 416	feature = 430	correl = -0.08742	descr = N_Gram_CG
cnt = 417	feature = 82	correl = 0.235364	descr = PF_RNAi_Fold_Energy
cnt = 418	feature = 62	correl = 0.291703	descr = Gibbs_of_Target_Sequence_
num rows = 2187
num_elements = 916353
..*
optimization finished, #iter = 2219
nu = 0.254973
obj = -43.650499, rho = -0.832871
nSV = 976, nBSV = 272
num rows = 244
num_elements = 102236
*
optimization finished, #iter = 188
nu = 0.240330
obj = -5.607452, rho = -0.779379
nSV = 130, nBSV = 17
..*
optimization finished, #iter = 2219
nu = 0.254973
obj = -43.650499, rho = -0.832871
nSV = 976, nBSV = 272
CFS merit scores = 1.45497
CFS merit scores = 1.61614
CFS merit scores = 1.8489
CFS merit scores = 2.07403
CFS merit scores = 2.28019
CFS merit scores = 2.46199
CFS merit scores = 2.62998
CFS merit scores = 2.7864
CFS merit scores = 2.93198
CFS merit scores = 3.06966
CFS merit scores = 3.20043
CFS merit scores = 3.32365
CFS merit scores = 3.4395
CFS merit scores = 3.55092
CFS merit scores = 3.65748
CFS merit scores = 3.75907
CFS merit scores = 3.85711
CFS merit scores = 3.95149
CFS merit scores = 4.04253
CFS merit scores = 4.12998
CFS merit scores = 4.21368
CFS merit scores = 4.29417
CFS merit scores = 4.37174
CFS merit scores = 4.44468
CFS merit scores = 4.5149
CFS merit scores = 4.5825
CFS merit scores = 4.64809
CFS merit scores = 4.7115
CFS merit scores = 4.77209
CFS merit scores = 4.83031
CFS merit scores = 4.88609
CFS merit scores = 4.94037
CFS merit scores = 4.99271
CFS merit scores = 5.04323
CFS merit scores = 5.09222
CFS merit scores = 5.13645
CFS merit scores = 5.17924
CFS merit scores = 5.22073
CFS merit scores = 5.26065
CFS merit scores = 5.29918
CFS merit scores = 5.33542
CFS merit scores = 5.36935
CFS merit scores = 5.40263
CFS merit scores = 5.43425
CFS merit scores = 5.46498
CFS merit scores = 5.49519
CFS merit scores = 5.52502
CFS merit scores = 5.55411
CFS merit scores = 5.58217
CFS merit scores = 5.60961
CFS merit scores = 5.63605
CFS merit scores = 5.66127
CFS merit scores = 5.68613
CFS merit scores = 5.71046
CFS merit scores = 5.73388
CFS merit scores = 5.75676
CFS merit scores = 5.77892
CFS merit scores = 5.79948
CFS merit scores = 5.81931
CFS merit scores = 5.83777
CFS merit scores = 5.85612
CFS merit scores = 5.87338
CFS merit scores = 5.88983
CFS merit scores = 5.90614
CFS merit scores = 5.92235
CFS merit scores = 5.9363
CFS merit scores = 5.94894
CFS merit scores = 5.96156
CFS merit scores = 5.97426
CFS merit scores = 5.98686
CFS merit scores = 5.99929
CFS merit scores = 6.01125
CFS merit scores = 6.02246
CFS merit scores = 6.0329
CFS merit scores = 6.04351
CFS merit scores = 6.05385
CFS merit scores = 6.06386
CFS merit scores = 6.07349
CFS merit scores = 6.0825
CFS merit scores = 6.09081
CFS merit scores = 6.09884
CFS merit scores = 6.10644
CFS merit scores = 6.11398
CFS merit scores = 6.12093
CFS merit scores = 6.12779
CFS merit scores = 6.13461
CFS merit scores = 6.14091
CFS merit scores = 6.14618
CFS merit scores = 6.1511
CFS merit scores = 6.15614
CFS merit scores = 6.16091
CFS merit scores = 6.16591
CFS merit scores = 6.1705
CFS merit scores = 6.17525
CFS merit scores = 6.18024
CFS merit scores = 6.18506
CFS merit scores = 6.19005
CFS merit scores = 6.19521
CFS merit scores = 6.19926
CFS merit scores = 6.2032
CFS merit scores = 6.20728
CFS merit scores = 6.21126
CFS merit scores = 6.2154
CFS merit scores = 6.21931
CFS merit scores = 6.2228
CFS merit scores = 6.22643
CFS merit scores = 6.22955
CFS merit scores = 6.23269
CFS merit scores = 6.23613
CFS merit scores = 6.2394
CFS merit scores = 6.2427
CFS merit scores = 6.24539
CFS merit scores = 6.24804
CFS merit scores = 6.25102
CFS merit scores = 6.25376
CFS merit scores = 6.2565
CFS merit scores = 6.25927
CFS merit scores = 6.26191
CFS merit scores = 6.26421
CFS merit scores = 6.26667
CFS merit scores = 6.2689
CFS merit scores = 6.27103
CFS merit scores = 6.27308
CFS merit scores = 6.27517
CFS merit scores = 6.27726
CFS merit scores = 6.27915
CFS merit scores = 6.28105
CFS merit scores = 6.2827
CFS merit scores = 6.28425
CFS merit scores = 6.28553
CFS merit scores = 6.28681
CFS merit scores = 6.28783
CFS merit scores = 6.28866
CFS merit scores = 6.28921
CFS merit scores = 6.2897
CFS merit scores = 6.29002
CFS merit scores = 6.2905
CFS merit scores = 6.29038
CFS merit scores = 6.29021
CFS merit scores = 6.28995
CFS merit scores = 6.28978
CFS merit scores = 6.28978
CFS merit scores = 6.28974
CFS merit scores = 6.28964
CFS merit scores = 6.28957
CFS merit scores = 6.2895
CFS merit scores = 6.28935
CFS merit scores = 6.28897
CFS merit scores = 6.28835
CFS merit scores = 6.28778
CFS merit scores = 6.28718
CFS merit scores = 6.28655
CFS merit scores = 6.28598
CFS merit scores = 6.28543
CFS merit scores = 6.28474
CFS merit scores = 6.28412
CFS merit scores = 6.28342
CFS merit scores = 6.28276
CFS merit scores = 6.28213
CFS merit scores = 6.28146
CFS merit scores = 6.28082
CFS merit scores = 6.28004
CFS merit scores = 6.27932
CFS merit scores = 6.27867
CFS merit scores = 6.27812
CFS merit scores = 6.27737
CFS merit scores = 6.27676
CFS merit scores = 6.27613
CFS merit scores = 6.2755
CFS merit scores = 6.27477
CFS merit scores = 6.27402
CFS merit scores = 6.27315
CFS merit scores = 6.27236
CFS merit scores = 6.27143
CFS merit scores = 6.27057
CFS merit scores = 6.26952
CFS merit scores = 6.26827
CFS merit scores = 6.26688
CFS merit scores = 6.2657
CFS merit scores = 6.26433
CFS merit scores = 6.263
CFS merit scores = 6.26144
CFS merit scores = 6.26009
CFS merit scores = 6.25877
CFS merit scores = 6.2576
CFS merit scores = 6.2564
CFS merit scores = 6.25522
CFS merit scores = 6.25407
CFS merit scores = 6.25292
CFS merit scores = 6.25181
CFS merit scores = 6.25068
CFS merit scores = 6.24946
CFS merit scores = 6.24834
CFS merit scores = 6.24715
CFS merit scores = 6.24613
CFS merit scores = 6.24502
CFS merit scores = 6.24394
CFS merit scores = 6.2429
CFS merit scores = 6.24156
CFS merit scores = 6.24024
CFS merit scores = 6.23886
CFS merit scores = 6.23757
CFS merit scores = 6.23626
CFS merit scores = 6.23491
CFS merit scores = 6.23344
CFS merit scores = 6.23197
CFS merit scores = 6.23063
CFS merit scores = 6.22925
CFS merit scores = 6.22779
CFS merit scores = 6.22645
CFS merit scores = 6.22514
CFS merit scores = 6.22366
CFS merit scores = 6.22221
CFS merit scores = 6.22067
CFS merit scores = 6.21913
CFS merit scores = 6.21755
CFS merit scores = 6.21598
CFS merit scores = 6.21441
CFS merit scores = 6.21277
CFS merit scores = 6.2112
CFS merit scores = 6.20973
CFS merit scores = 6.20809
CFS merit scores = 6.20656
CFS merit scores = 6.20496
CFS merit scores = 6.20332
CFS merit scores = 6.20155
CFS merit scores = 6.19973
CFS merit scores = 6.19795
CFS merit scores = 6.19619
CFS merit scores = 6.19442
CFS merit scores = 6.19264
CFS merit scores = 6.19087
CFS merit scores = 6.18911
CFS merit scores = 6.18728
CFS merit scores = 6.18545
CFS merit scores = 6.18361
CFS merit scores = 6.18187
CFS merit scores = 6.18012
CFS merit scores = 6.17837
CFS merit scores = 6.17672
CFS merit scores = 6.17497
CFS merit scores = 6.17319
CFS merit scores = 6.17126
CFS merit scores = 6.16925
CFS merit scores = 6.16728
CFS merit scores = 6.16534
CFS merit scores = 6.16342
CFS merit scores = 6.16138
CFS merit scores = 6.15938
CFS merit scores = 6.15741
CFS merit scores = 6.15541
CFS merit scores = 6.15342
CFS merit scores = 6.15144
CFS merit scores = 6.14929
CFS merit scores = 6.14716
CFS merit scores = 6.14499
CFS merit scores = 6.14266
CFS merit scores = 6.14022
CFS merit scores = 6.13778
CFS merit scores = 6.13537
CFS merit scores = 6.13289
CFS merit scores = 6.13044
CFS merit scores = 6.12786
CFS merit scores = 6.12527
CFS merit scores = 6.1226
CFS merit scores = 6.11993
CFS merit scores = 6.11724
CFS merit scores = 6.11453
CFS merit scores = 6.11192
CFS merit scores = 6.10935
CFS merit scores = 6.10661
CFS merit scores = 6.10384
CFS merit scores = 6.1012
CFS merit scores = 6.0982
CFS merit scores = 6.09527
CFS merit scores = 6.0921
CFS merit scores = 6.08898
CFS merit scores = 6.08587
CFS merit scores = 6.08276
CFS merit scores = 6.0797
CFS merit scores = 6.07657
CFS merit scores = 6.07344
CFS merit scores = 6.07031
CFS merit scores = 6.06723
CFS merit scores = 6.06386
CFS merit scores = 6.06054
CFS merit scores = 6.05725
CFS merit scores = 6.05391
CFS merit scores = 6.05058
CFS merit scores = 6.04729
CFS merit scores = 6.04405
CFS merit scores = 6.04064
CFS merit scores = 6.03728
CFS merit scores = 6.03395
CFS merit scores = 6.03068
CFS merit scores = 6.02746
CFS merit scores = 6.02419
CFS merit scores = 6.02086
CFS merit scores = 6.01756
CFS merit scores = 6.01425
CFS merit scores = 6.01075
CFS merit scores = 6.00723
CFS merit scores = 6.00375
CFS merit scores = 6.00038
CFS merit scores = 5.9969
CFS merit scores = 5.99349
CFS merit scores = 5.98995
CFS merit scores = 5.9864
CFS merit scores = 5.9828
CFS merit scores = 5.97915
CFS merit scores = 5.97542
CFS merit scores = 5.97174
CFS merit scores = 5.96788
CFS merit scores = 5.96386
CFS merit scores = 5.95986
CFS merit scores = 5.95591
CFS merit scores = 5.95202
CFS merit scores = 5.94817
CFS merit scores = 5.94431
CFS merit scores = 5.94042
CFS merit scores = 5.93659
CFS merit scores = 5.93249
CFS merit scores = 5.9284
CFS merit scores = 5.9243
CFS merit scores = 5.92008
CFS merit scores = 5.91581
CFS merit scores = 5.91157
CFS merit scores = 5.90737
CFS merit scores = 5.903
CFS merit scores = 5.89867
CFS merit scores = 5.89429
CFS merit scores = 5.88985
CFS merit scores = 5.88544
CFS merit scores = 5.88111
CFS merit scores = 5.87674
CFS merit scores = 5.8723
CFS merit scores = 5.86789
CFS merit scores = 5.8635
CFS merit scores = 5.85892
CFS merit scores = 5.85437
CFS merit scores = 5.84952
CFS merit scores = 5.84474
CFS merit scores = 5.84004
CFS merit scores = 5.83532
CFS merit scores = 5.83059
CFS merit scores = 5.82574
CFS merit scores = 5.82094
CFS merit scores = 5.81604
CFS merit scores = 5.81102
CFS merit scores = 5.806
CFS merit scores = 5.80104
CFS merit scores = 5.79602
CFS merit scores = 5.791
CFS merit scores = 5.78603
CFS merit scores = 5.7811
CFS merit scores = 5.77611
CFS merit scores = 5.77096
CFS merit scores = 5.7657
CFS merit scores = 5.76037
CFS merit scores = 5.7551
CFS merit scores = 5.74988
CFS merit scores = 5.74458
CFS merit scores = 5.73924
CFS merit scores = 5.73373
CFS merit scores = 5.72821
CFS merit scores = 5.72252
CFS merit scores = 5.71681
CFS merit scores = 5.71108
CFS merit scores = 5.7053
CFS merit scores = 5.69947
CFS merit scores = 5.69363
CFS merit scores = 5.68777
CFS merit scores = 5.68161
CFS merit scores = 5.67547
CFS merit scores = 5.6692
CFS merit scores = 5.66292
CFS merit scores = 5.65645
CFS merit scores = 5.65009
CFS merit scores = 5.64367
CFS merit scores = 5.63723
CFS merit scores = 5.63053
CFS merit scores = 5.62386
CFS merit scores = 5.61704
CFS merit scores = 5.60992
CFS merit scores = 5.60272
CFS merit scores = 5.5954
CFS merit scores = 5.58811
CFS merit scores = 5.58088
CFS merit scores = 5.57364
CFS merit scores = 5.56582
CFS merit scores = 5.55804
CFS merit scores = 5.54993
CFS merit scores = 5.54183
CFS merit scores = 5.53355
CFS merit scores = 5.52519
CFS merit scores = 5.51681
CFS merit scores = 5.5085
CFS merit scores = 5.49993
CFS merit scores = 5.491
CFS merit scores = 5.48212
CFS merit scores = 5.47312
CFS merit scores = 5.46397
CFS merit scores = 5.45491
CFS merit scores = 5.44589
CFS merit scores = 5.43629
CFS merit scores = 5.42639
CFS merit scores = 5.41464
CFS merit scores = 5.40193
CFS merit scores = 5.38825
CFS merit scores = 5.37334
CFS merit scores = 5.3576
CFS merit scores = 5.3275
cnt = 1	feature = 81	correl = 0.454969	descr = Gibbs_of_Target_Sequence__Pos_19_Step_1
cnt = 2	feature = 2	correl = -0.147063	descr = Position_Specific_Bin_Base_0_Base_G
cnt = 3	feature = 852	correl = -0.0672022	descr = N_Gram_TGGC
cnt = 4	feature = 228	correl = 0.0333661	descr = N_Gram_ACT
cnt = 5	feature = 694	correl = -0.0287939	descr = N_Gram_GTCGG
cnt = 6	feature = 702	correl = -0.0405987	descr = N_Gram_GTGCC
cnt = 7	feature = 31	correl = -0.0421747	descr = Position_Specific_Bin_Base_11_Base_A
cnt = 8	feature = 504	correl = -0.0370156	descr = N_Gram_CTTAA
cnt = 9	feature = 878	correl = -0.0364469	descr = N_Gram_TTACG
cnt = 10	feature = 483	correl = -0.0503339	descr = N_Gram_CTCAA
cnt = 11	feature = 800	correl = -0.0270379	descr = N_Gram_TCGCG
cnt = 12	feature = 676	correl = -0.0503748	descr = N_Gram_GGTTA
cnt = 13	feature = 423	correl = -0.0240213	descr = N_Gram_CGACA
cnt = 14	feature = 739	correl = 0.0307677	descr = N_Gram_TACCG
cnt = 15	feature = 461	correl = 0.0293775	descr = N_Gram_CGTCT
cnt = 16	feature = 432	correl = -0.0323233	descr = N_Gram_CGCAA
cnt = 17	feature = 768	correl = 0.0247007	descr = N_Gram_TATGC
cnt = 18	feature = 799	correl = 0.0389657	descr = N_Gram_TCGCA
cnt = 19	feature = 534	correl = -0.0230603	descr = N_Gram_GACGG
cnt = 20	feature = 262	correl = 0.0308568	descr = N_Gram_AGTAA
cnt = 21	feature = 284	correl = -0.024136	descr = N_Gram_ATCCC
cnt = 22	feature = 697	correl = 0.0491873	descr = N_Gram_GTCTA
cnt = 23	feature = 505	correl = 0.0343976	descr = N_Gram_CTTAG
cnt = 24	feature = 767	correl = 0.0683243	descr = N_Gram_TATGA
cnt = 25	feature = 558	correl = 0.0301534	descr = N_Gram_GATTA
cnt = 26	feature = 882	correl = 0.0663025	descr = N_Gram_TTAGT
cnt = 27	feature = 865	correl = 0.0359968	descr = N_Gram_TGTCG
cnt = 28	feature = 354	correl = 0.0319448	descr = N_Gram_CATAG
cnt = 29	feature = 403	correl = 0.0287297	descr = N_Gram_CCGTC
cnt = 30	feature = 843	correl = -0.0297454	descr = N_Gram_TGCGC
cnt = 31	feature = 600	correl = -0.0379972	descr = N_Gram_GCGGG
cnt = 32	feature = 221	correl = -0.0215364	descr = N_Gram_ACGCA
cnt = 33	feature = 707	correl = -0.0599098	descr = N_Gram_GTGGG
cnt = 34	feature = 770	correl = 0.0295953	descr = N_Gram_TATGT
cnt = 35	feature = 260	correl = 0.0904519	descr = N_Gram_AGGTA
cnt = 36	feature = 526	correl = 0.0558423	descr = N_Gram_GACAA
cnt = 37	feature = 531	correl = -0.0440433	descr = N_Gram_GACCC
cnt = 38	feature = 490	correl = 0.034106	descr = N_Gram_CTCTA
cnt = 39	feature = 625	correl = 0.0372811	descr = N_Gram_GGAAT
cnt = 40	feature = 604	correl = -0.0604055	descr = N_Gram_GCGTT
cnt = 41	feature = 614	correl = -0.0372165	descr = N_Gram_GCTGA
cnt = 42	feature = 541	correl = -0.0333335	descr = N_Gram_GAGAT
cnt = 43	feature = 335	correl = -0.044907	descr = N_Gram_CACGG
cnt = 44	feature = 314	correl = 0.023138	descr = N_Gram_ATTGC
cnt = 45	feature = 732	correl = -0.0375029	descr = N_Gram_TAATC
cnt = 46	feature = 334	correl = -0.0307071	descr = N_Gram_CACGA
cnt = 47	feature = 681	correl = 0.0355165	descr = N_Gram_GTAAG
cnt = 48	feature = 565	correl = -0.060193	descr = N_Gram_GCAAT
cnt = 49	feature = 536	correl = 0.0689568	descr = N_Gram_GACTA
cnt = 50	feature = 406	correl = 0.0448209	descr = N_Gram_CCTAA
cnt = 51	feature = 304	correl = -0.0221279	descr = N_Gram_ATGTA
cnt = 52	feature = 916	correl = 0.0238285	descr = N_Gram_TTTAC
cnt = 53	feature = 601	correl = -0.0427984	descr = N_Gram_GCGGT
cnt = 54	feature = 657	correl = -0.0872542	descr = N_Gram_GGGCC
cnt = 55	feature = 310	correl = 0.0403076	descr = N_Gram_ATTCG
cnt = 56	feature = 206	correl = 0.0470174	descr = N_Gram_ACAGT
cnt = 57	feature = 740	correl = 0.0379983	descr = N_Gram_TACCT
cnt = 58	feature = 47	correl = 0.0378871	descr = Position_Specific_Bin_Base_17_Base_A
cnt = 59	feature = 298	correl = 0.0220987	descr = N_Gram_ATGCA
cnt = 60	feature = 590	correl = -0.0557502	descr = N_Gram_GCCTT
cnt = 61	feature = 451	correl = -0.0582348	descr = N_Gram_CGGGG
cnt = 62	feature = 709	correl = 0.0277266	descr = N_Gram_GTGTA
cnt = 63	feature = 687	correl = 0.0479308	descr = N_Gram_GTCAA
cnt = 64	feature = 324	correl = 0.0443205	descr = N_Gram_CAAGC
cnt = 65	feature = 580	correl = -0.0546407	descr = N_Gram_GCCCC
cnt = 66	feature = 880	correl = 0.0609708	descr = N_Gram_TTAGA
cnt = 67	feature = 394	correl = -0.0423004	descr = N_Gram_CCGAC
cnt = 68	feature = 479	correl = 0.0647208	descr = N_Gram_CTATA
cnt = 69	feature = 476	correl = 0.0299688	descr = N_Gram_CTAGA
cnt = 70	feature = 752	correl = 0.0510696	descr = N_Gram_TAGCA
cnt = 71	feature = 515	correl = -0.0259974	descr = N_Gram_GAAAA
cnt = 72	feature = 396	correl = -0.0586538	descr = N_Gram_CCGAT
cnt = 73	feature = 540	correl = 0.0311124	descr = N_Gram_GAGAA
cnt = 74	feature = 313	correl = -0.0231806	descr = N_Gram_ATTGA
cnt = 75	feature = 231	correl = 0.0249798	descr = N_Gram_ACTAG
cnt = 76	feature = 489	correl = -0.0524161	descr = N_Gram_CTCGT
cnt = 77	feature = 366	correl = -0.0374787	descr = N_Gram_CCAAA
cnt = 78	feature = 848	correl = 0.0305685	descr = N_Gram_TGCTT
cnt = 79	feature = 610	correl = -0.0486845	descr = N_Gram_GCTCC
cnt = 80	feature = 586	correl = -0.0232895	descr = N_Gram_GCCGG
cnt = 81	feature = 545	correl = -0.0668399	descr = N_Gram_GAGGC
cnt = 82	feature = 39	correl = -0.0321778	descr = Position_Specific_Bin_Base_14_Base_C
cnt = 83	feature = 626	correl = 0.0256932	descr = N_Gram_GGACA
cnt = 84	feature = 7	correl = -0.0489259	descr = Position_Specific_Bin_Base_2_Base_A
cnt = 85	feature = 624	correl = -0.0588961	descr = N_Gram_GGAAG
cnt = 86	feature = 277	correl = 0.0396822	descr = N_Gram_ATATA
cnt = 87	feature = 530	correl = -0.0405223	descr = N_Gram_GACCA
cnt = 88	feature = 924	correl = 0.0375515	descr = N_Gram_TTTGG
cnt = 89	feature = 612	correl = 0.0368267	descr = N_Gram_GCTCT
cnt = 90	feature = 786	correl = 0.0442409	descr = N_Gram_TCCAT
cnt = 91	feature = 327	correl = -0.0236347	descr = N_Gram_CAATT
cnt = 92	feature = 264	correl = 0.0892963	descr = N_Gram_AGTCG
cnt = 93	feature = 790	correl = 0.033046	descr = N_Gram_TCCGT
cnt = 94	feature = 4	correl = -0.0262092	descr = Position_Specific_Bin_Base_1_Base_C
cnt = 95	feature = 765	correl = 0.0540482	descr = N_Gram_TATCG
cnt = 96	feature = 316	correl = 0.0452548	descr = N_Gram_ATTGT
cnt = 97	feature = 438	correl = -0.0615769	descr = N_Gram_CGCGG
cnt = 98	feature = 876	correl = 0.0590329	descr = N_Gram_TTACA
cnt = 99	feature = 17	correl = 0.0296634	descr = Position_Specific_Bin_Base_6_Base_A
cnt = 100	feature = 270	correl = 0.0221989	descr = N_Gram_ATAAG
cnt = 101	feature = 481	correl = 0.0352958	descr = N_Gram_CTATG
cnt = 102	feature = 220	correl = -0.0375172	descr = N_Gram_ACGAC
cnt = 103	feature = 547	correl = -0.0226253	descr = N_Gram_GAGGT
cnt = 104	feature = 52	correl = -0.0610258	descr = Position_Specific_Bin_Base_18_Base_G
cnt = 105	feature = 726	correl = 0.0529326	descr = N_Gram_TAAAC
cnt = 106	feature = 593	correl = -0.0437473	descr = N_Gram_GCGCA
cnt = 107	feature = 57	correl = 0.0629268	descr = Position_Specific_Bin_Base_19_Base_T
cnt = 108	feature = 337	correl = 0.0445031	descr = N_Gram_CACTC
cnt = 109	feature = 814	correl = 0.0479459	descr = N_Gram_TCTCA
cnt = 110	feature = 598	correl = -0.0327191	descr = N_Gram_GCGGA
cnt = 111	feature = 341	correl = -0.0593673	descr = N_Gram_CAGAG
cnt = 112	feature = 717	correl = -0.0252039	descr = N_Gram_GTTGC
cnt = 113	feature = 579	correl = -0.0830159	descr = N_Gram_GCCCA
cnt = 114	feature = 389	correl = -0.0479438	descr = N_Gram_CCCTC
cnt = 115	feature = 718	correl = -0.0294764	descr = N_Gram_GTTGG
cnt = 116	feature = 458	correl = 0.0292818	descr = N_Gram_CGTCA
cnt = 117	feature = 286	correl = 0.0248526	descr = N_Gram_ATCCT
cnt = 118	feature = 714	correl = -0.0238204	descr = N_Gram_GTTCA
cnt = 119	feature = 60	correl = -0.181844	descr = Position_Specific_Bin_Base_20_Base_G
cnt = 120	feature = 348	correl = -0.100278	descr = N_Gram_CAGGG
cnt = 121	feature = 925	correl = 0.0535236	descr = N_Gram_TTTGT
cnt = 122	feature = 828	correl = 0.0377702	descr = N_Gram_TGAAC
cnt = 123	feature = 705	correl = -0.0567607	descr = N_Gram_GTGGA
cnt = 124	feature = 773	correl = 0.0228362	descr = N_Gram_TATTG
cnt = 125	feature = 307	correl = 0.0254628	descr = N_Gram_ATTAG
cnt = 126	feature = 596	correl = -0.0353826	descr = N_Gram_GCGCT
cnt = 127	feature = 838	correl = 0.0283487	descr = N_Gram_TGCAT
cnt = 128	feature = 11	correl = 0.0675327	descr = Position_Specific_Bin_Base_3_Base_G
cnt = 129	feature = 14	correl = -0.07136	descr = Position_Specific_Bin_Base_4_Base_C
cnt = 130	feature = 415	correl = -0.0556478	descr = N_Gram_CCTGC
cnt = 131	feature = 555	correl = -0.0427739	descr = N_Gram_GATGG
cnt = 132	feature = 382	correl = -0.0567581	descr = N_Gram_CCCCG
cnt = 133	feature = 519	correl = -0.0472587	descr = N_Gram_GAAGA
cnt = 134	feature = 355	correl = 0.0268809	descr = N_Gram_CATAT
cnt = 135	feature = 0	correl = 0.0359073	descr = Position_Specific_Bin_Base_0_Base_A
cnt = 136	feature = 856	correl = -0.0524743	descr = N_Gram_TGGGA
cnt = 137	feature = 46	correl = -0.0594622	descr = Position_Specific_Bin_Base_16_Base_G
cnt = 138	feature = 640	correl = -0.0861605	descr = N_Gram_GGCCA
cnt = 139	feature = 649	correl = -0.0550234	descr = N_Gram_GGCTG
cnt = 140	feature = 721	correl = 0.0265224	descr = N_Gram_GTTTC
cnt = 141	feature = 288	correl = 0.0371642	descr = N_Gram_ATCGA
cnt = 142	feature = 703	correl = -0.031064	descr = N_Gram_GTGCG
cnt = 143	feature = 493	correl = -0.0281384	descr = N_Gram_CTGAG
cnt = 144	feature = 779	correl = 0.0242294	descr = N_Gram_TCAAG
cnt = 145	feature = 791	correl = 0.0684264	descr = N_Gram_TCCTA
cnt = 146	feature = 589	correl = -0.0648497	descr = N_Gram_GCCTC
cnt = 147	feature = 927	correl = 0.0261996	descr = N_Gram_TTTTA
cnt = 148	feature = 663	correl = -0.0470395	descr = N_Gram_GGGGT
cnt = 149	feature = 473	correl = 0.0428774	descr = N_Gram_CTACA
cnt = 150	feature = 23	correl = -0.088087	descr = Position_Specific_Bin_Base_8_Base_C
cnt = 151	feature = 823	correl = 0.0238778	descr = N_Gram_TCTTG
cnt = 152	feature = 502	correl = 0.05581	descr = N_Gram_CTGTT
cnt = 153	feature = 398	correl = -0.040361	descr = N_Gram_CCGCA
cnt = 154	feature = 627	correl = -0.0617935	descr = N_Gram_GGACC
cnt = 155	feature = 685	correl = 0.0267	descr = N_Gram_GTATT
cnt = 156	feature = 308	correl = 0.0786281	descr = N_Gram_ATTAT
cnt = 157	feature = 759	correl = 0.0693756	descr = N_Gram_TATAA
cnt = 158	feature = 537	correl = -0.0320414	descr = N_Gram_GACTC
cnt = 159	feature = 345	correl = -0.0306485	descr = N_Gram_CAGCG
cnt = 160	feature = 695	correl = 0.0709309	descr = N_Gram_GTCGT
cnt = 161	feature = 788	correl = -0.0314907	descr = N_Gram_TCCCA
cnt = 162	feature = 834	correl = 0.0368928	descr = N_Gram_TGATC
cnt = 163	feature = 350	correl = 0.0310385	descr = N_Gram_CAGTA
cnt = 164	feature = 16	correl = 0.0503412	descr = Position_Specific_Bin_Base_5_Base_T
cnt = 165	feature = 6	correl = 0.0275521	descr = Position_Specific_Bin_Base_1_Base_T
cnt = 166	feature = 25	correl = -0.0234939	descr = Position_Specific_Bin_Base_9_Base_C
cnt = 167	feature = 669	correl = 0.0290156	descr = N_Gram_GGTCA
cnt = 168	feature = 659	correl = -0.0254563	descr = N_Gram_GGGCT
cnt = 169	feature = 595	correl = -0.0866808	descr = N_Gram_GCGCG
cnt = 170	feature = 8	correl = 0.0505531	descr = Position_Specific_Bin_Base_2_Base_C
cnt = 171	feature = 647	correl = -0.058523	descr = N_Gram_GGCGT
cnt = 172	feature = 292	correl = 0.0468474	descr = N_Gram_ATCTG
cnt = 173	feature = 42	correl = 0.069752	descr = Position_Specific_Bin_Base_15_Base_A
cnt = 174	feature = 904	correl = 0.0376613	descr = N_Gram_TTGCA
cnt = 175	feature = 217	correl = -0.0367822	descr = N_Gram_ACCGG
cnt = 176	feature = 254	correl = -0.0214251	descr = N_Gram_AGCTC
cnt = 177	feature = 383	correl = -0.0308051	descr = N_Gram_CCCCT
cnt = 178	feature = 35	correl = -0.0244617	descr = Position_Specific_Bin_Base_12_Base_C
cnt = 179	feature = 622	correl = -0.0386947	descr = N_Gram_GGAAA
cnt = 180	feature = 901	correl = 0.0652869	descr = N_Gram_TTGAA
cnt = 181	feature = 55	correl = -0.115831	descr = Position_Specific_Bin_Base_19_Base_C
cnt = 182	feature = 556	correl = -0.0435685	descr = N_Gram_GATGT
cnt = 183	feature = 344	correl = -0.0413031	descr = N_Gram_CAGCC
cnt = 184	feature = 573	correl = 0.0367748	descr = N_Gram_GCATC
cnt = 185	feature = 517	correl = -0.0268498	descr = N_Gram_GAACT
cnt = 186	feature = 496	correl = -0.0452246	descr = N_Gram_CTGCC
cnt = 187	feature = 753	correl = 0.0822683	descr = N_Gram_TAGCT
cnt = 188	feature = 283	correl = 0.0416714	descr = N_Gram_ATCCA
cnt = 189	feature = 680	correl = 0.0542346	descr = N_Gram_GTAAA
cnt = 190	feature = 677	correl = -0.0531301	descr = N_Gram_GGTTG
cnt = 191	feature = 831	correl = 0.0254329	descr = N_Gram_TGAGA
cnt = 192	feature = 654	correl = -0.0656479	descr = N_Gram_GGGAG
cnt = 193	feature = 662	correl = -0.0727692	descr = N_Gram_GGGGC
cnt = 194	feature = 582	correl = -0.0605027	descr = N_Gram_GCCCT
cnt = 195	feature = 643	correl = -0.0317489	descr = N_Gram_GGCCT
cnt = 196	feature = 749	correl = 0.0536343	descr = N_Gram_TAGAC
cnt = 197	feature = 646	correl = -0.0834023	descr = N_Gram_GGCGG
cnt = 198	feature = 907	correl = 0.0398937	descr = N_Gram_TTGGA
cnt = 199	feature = 485	correl = 0.029988	descr = N_Gram_CTCAT
cnt = 200	feature = 368	correl = -0.0627022	descr = N_Gram_CCACC
cnt = 201	feature = 359	correl = 0.0400605	descr = N_Gram_CATGA
cnt = 202	feature = 780	correl = 0.0322265	descr = N_Gram_TCACC
cnt = 203	feature = 911	correl = 0.026349	descr = N_Gram_TTGTC
cnt = 204	feature = 5	correl = -0.0825557	descr = Position_Specific_Bin_Base_1_Base_G
cnt = 205	feature = 32	correl = -0.0530523	descr = Position_Specific_Bin_Base_11_Base_G
cnt = 206	feature = 21	correl = 0.0722772	descr = Position_Specific_Bin_Base_7_Base_T
cnt = 207	feature = 812	correl = 0.038798	descr = N_Gram_TCTAT
cnt = 208	feature = 672	correl = -0.0358006	descr = N_Gram_GGTGA
cnt = 209	feature = 38	correl = 0.11157	descr = Position_Specific_Bin_Base_14_Base_A
cnt = 210	feature = 256	correl = -0.0297799	descr = N_Gram_AGGAG
cnt = 211	feature = 299	correl = 0.0422294	descr = N_Gram_ATGCT
cnt = 212	feature = 568	correl = -0.0453997	descr = N_Gram_GCACG
cnt = 213	feature = 499	correl = -0.0220526	descr = N_Gram_CTGGG
cnt = 214	feature = 910	correl = 0.0497493	descr = N_Gram_TTGTA
cnt = 215	feature = 794	correl = 0.045831	descr = N_Gram_TCCTT
cnt = 216	feature = 1	correl = 0.102771	descr = Position_Specific_Bin_Base_0_Base_C
cnt = 217	feature = 243	correl = -0.0215737	descr = N_Gram_AGAGG
cnt = 218	feature = 755	correl = 0.0315348	descr = N_Gram_TAGT
cnt = 219	feature = 798	correl = 0.0442783	descr = N_Gram_TCGC
cnt = 220	feature = 638	correl = -0.0334298	descr = N_Gram_GGCAG
cnt = 221	feature = 577	correl = -0.0655626	descr = N_Gram_GCCAG
cnt = 222	feature = 708	correl = 0.0254118	descr = N_Gram_GTGT
cnt = 223	feature = 789	correl = -0.0514006	descr = N_Gram_TCCCC
cnt = 224	feature = 603	correl = -0.0675003	descr = N_Gram_GCGTC
cnt = 225	feature = 491	correl = -0.0220331	descr = N_Gram_CTCTC
cnt = 226	feature = 470	correl = 0.0241523	descr = N_Gram_CTAA
cnt = 227	feature = 210	correl = 0.0244277	descr = N_Gram_ACATT
cnt = 228	feature = 700	correl = 0.0374202	descr = N_Gram_GTGAA
cnt = 229	feature = 44	correl = 0.0745378	descr = Position_Specific_Bin_Base_16_Base_A
cnt = 230	feature = 278	correl = 0.047576	descr = N_Gram_ATATG
cnt = 231	feature = 450	correl = -0.0646319	descr = N_Gram_CGGGC
cnt = 232	feature = 837	correl = 0.0394733	descr = N_Gram_TGCAA
cnt = 233	feature = 774	correl = 0.0395249	descr = N_Gram_TATTT
cnt = 234	feature = 653	correl = -0.0684294	descr = N_Gram_GGGAA
cnt = 235	feature = 706	correl = -0.0754493	descr = N_Gram_GTGGC
cnt = 236	feature = 884	correl = 0.0423383	descr = N_Gram_TTATC
cnt = 237	feature = 33	correl = 0.11286	descr = Position_Specific_Bin_Base_11_Base_T
cnt = 238	feature = 521	correl = 0.0373907	descr = N_Gram_GAAGG
cnt = 239	feature = 875	correl = 0.0290211	descr = N_Gram_TTAC
cnt = 240	feature = 840	correl = -0.050016	descr = N_Gram_TGCCC
cnt = 241	feature = 213	correl = -0.0817516	descr = N_Gram_ACCAC
cnt = 242	feature = 24	correl = 0.0687671	descr = Position_Specific_Bin_Base_8_Base_T
cnt = 243	feature = 452	correl = -0.0466502	descr = N_Gram_CGGGT
cnt = 244	feature = 796	correl = 0.0268411	descr = N_Gram_TCGA
cnt = 245	feature = 446	correl = -0.0872732	descr = N_Gram_CGGCC
cnt = 246	feature = 917	correl = 0.0544387	descr = N_Gram_TTTAG
cnt = 247	feature = 650	correl = -0.0231776	descr = N_Gram_GGCTT
cnt = 248	feature = 28	correl = -0.0796189	descr = Position_Specific_Bin_Base_10_Base_C
cnt = 249	feature = 632	correl = -0.0420013	descr = N_Gram_GGATG
cnt = 250	feature = 897	correl = 0.0892041	descr = N_Gram_TTCTG
cnt = 251	feature = 492	correl = 0.0355478	descr = N_Gram_CTCTT
cnt = 252	feature = 56	correl = -0.124906	descr = Position_Specific_Bin_Base_19_Base_G
cnt = 253	feature = 41	correl = 0.0728982	descr = Position_Specific_Bin_Base_14_Base_T
cnt = 254	feature = 9	correl = 0.122208	descr = Position_Specific_Bin_Base_2_Base_G
cnt = 255	feature = 358	correl = 0.0292319	descr = N_Gram_CATG
cnt = 256	feature = 696	correl = 0.0279279	descr = N_Gram_GTCT
cnt = 257	feature = 58	correl = 0.366173	descr = Position_Specific_Bin_Base_20_Base_A
cnt = 258	feature = 494	correl = 0.044157	descr = N_Gram_CTGAT
cnt = 259	feature = 738	correl = 0.038029	descr = N_Gram_TACC
cnt = 260	feature = 462	correl = 0.0240301	descr = N_Gram_CGTG
cnt = 261	feature = 43	correl = -0.0399275	descr = Position_Specific_Bin_Base_15_Base_G
cnt = 262	feature = 772	correl = 0.0594775	descr = N_Gram_TATTC
cnt = 263	feature = 815	correl = 0.0281054	descr = N_Gram_TCTCC
cnt = 264	feature = 867	correl = 0.0309817	descr = N_Gram_TGTG
cnt = 265	feature = 616	correl = -0.0358114	descr = N_Gram_GCTGG
cnt = 266	feature = 913	correl = 0.0448265	descr = N_Gram_TTGTT
cnt = 267	feature = 769	correl = 0.0347047	descr = N_Gram_TATGG
cnt = 268	feature = 15	correl = -0.0559338	descr = Position_Specific_Bin_Base_5_Base_C
cnt = 269	feature = 40	correl = -0.154096	descr = Position_Specific_Bin_Base_14_Base_G
cnt = 270	feature = 229	correl = 0.0515418	descr = N_Gram_ACTA
cnt = 271	feature = 263	correl = 0.03407	descr = N_Gram_AGTC
cnt = 272	feature = 10	correl = -0.126621	descr = Position_Specific_Bin_Base_2_Base_T
cnt = 273	feature = 29	correl = -0.0531629	descr = Position_Specific_Bin_Base_10_Base_G
cnt = 274	feature = 606	correl = 0.0341885	descr = N_Gram_GCTA
cnt = 275	feature = 819	correl = 0.034591	descr = N_Gram_TCTGG
cnt = 276	feature = 510	correl = -0.0266417	descr = N_Gram_CTTGG
cnt = 277	feature = 273	correl = 0.0410528	descr = N_Gram_ATAG
cnt = 278	feature = 59	correl = -0.314185	descr = Position_Specific_Bin_Base_20_Base_C
cnt = 279	feature = 792	correl = -0.0320976	descr = N_Gram_TCCTC
cnt = 280	feature = 818	correl = 0.0928901	descr = N_Gram_TCTGC
cnt = 281	feature = 674	correl = -0.0974016	descr = N_Gram_GGTGG
cnt = 282	feature = 554	correl = -0.0282659	descr = N_Gram_GATGA
cnt = 283	feature = 684	correl = 0.0252647	descr = N_Gram_GTAT
cnt = 284	feature = 641	correl = -0.107252	descr = N_Gram_GGCCC
cnt = 285	feature = 658	correl = -0.0848546	descr = N_Gram_GGGCG
cnt = 286	feature = 631	correl = -0.0497923	descr = N_Gram_GGAGG
cnt = 287	feature = 921	correl = 0.0413989	descr = N_Gram_TTTCT
cnt = 288	feature = 729	correl = 0.071223	descr = N_Gram_TAAG
cnt = 289	feature = 701	correl = -0.045058	descr = N_Gram_GTGC
cnt = 290	feature = 857	correl = -0.0563053	descr = N_Gram_TGGGG
cnt = 291	feature = 409	correl = -0.0221631	descr = N_Gram_CCTCA
cnt = 292	feature = 233	correl = 0.0484554	descr = N_Gram_ACTG
cnt = 293	feature = 735	correl = 0.040178	descr = N_Gram_TACA
cnt = 294	feature = 442	correl = -0.021884	descr = N_Gram_CGGA
cnt = 295	feature = 522	correl = 0.0583837	descr = N_Gram_GAAT
cnt = 296	feature = 806	correl = 0.0528287	descr = N_Gram_TCGT
cnt = 297	feature = 645	correl = -0.0754111	descr = N_Gram_GGCGC
cnt = 298	feature = 751	correl = 0.0645506	descr = N_Gram_TAGC
cnt = 299	feature = 871	correl = 0.0655921	descr = N_Gram_TGTTT
cnt = 300	feature = 412	correl = -0.0760356	descr = N_Gram_CCTCT
cnt = 301	feature = 258	correl = -0.0416937	descr = N_Gram_AGGG
cnt = 302	feature = 743	correl = 0.0512363	descr = N_Gram_TACT
cnt = 303	feature = 525	correl = 0.0369199	descr = N_Gram_GACA
cnt = 304	feature = 900	correl = 0.0581679	descr = N_Gram_TTGA
cnt = 305	feature = 777	correl = 0.0218792	descr = N_Gram_TCAA
cnt = 306	feature = 251	correl = -0.0500785	descr = N_Gram_AGCG
cnt = 307	feature = 864	correl = 0.0309941	descr = N_Gram_TGTC
cnt = 308	feature = 392	correl = -0.0985087	descr = N_Gram_CCGA
cnt = 309	feature = 898	correl = 0.0471651	descr = N_Gram_TTCTT
cnt = 310	feature = 535	correl = 0.0375623	descr = N_Gram_GACT
cnt = 311	feature = 249	correl = -0.0444326	descr = N_Gram_AGCC
cnt = 312	feature = 436	correl = -0.0758098	descr = N_Gram_CGCG
cnt = 313	feature = 675	correl = -0.03054	descr = N_Gram_GGTT
cnt = 314	feature = 667	correl = 0.0287515	descr = N_Gram_GGTA
cnt = 315	feature = 514	correl = -0.0222298	descr = N_Gram_GAAA
cnt = 316	feature = 475	correl = 0.0616943	descr = N_Gram_CTAG
cnt = 317	feature = 82	correl = 0.431022	descr = Gibbs_of_Target_Sequence__Pos_20_Step_1
cnt = 318	feature = 214	correl = -0.0366295	descr = N_Gram_ACCC
cnt = 319	feature = 501	correl = 0.0429511	descr = N_Gram_CTGT
cnt = 320	feature = 802	correl = -0.05458	descr = N_Gram_TCGG
cnt = 321	feature = 297	correl = 0.038053	descr = N_Gram_ATGC
cnt = 322	feature = 903	correl = 0.0463944	descr = N_Gram_TTGC
cnt = 323	feature = 583	correl = -0.0462521	descr = N_Gram_GCCG
cnt = 324	feature = 346	correl = -0.0562806	descr = N_Gram_CAGG
cnt = 325	feature = 79	correl = 0.105287	descr = Gibbs_of_Target_Sequence__Pos_17_Step_1
cnt = 326	feature = 306	correl = 0.0635065	descr = N_Gram_ATTA
cnt = 327	feature = 699	correl = 0.0234552	descr = N_Gram_GTGA
cnt = 328	feature = 679	correl = 0.0593341	descr = N_Gram_GTAA
cnt = 329	feature = 240	correl = 0.0295576	descr = N_Gram_AGAC
cnt = 330	feature = 478	correl = 0.0514618	descr = N_Gram_CTAT
cnt = 331	feature = 518	correl = -0.02915	descr = N_Gram_GAAG
cnt = 332	feature = 692	correl = 0.0389828	descr = N_Gram_GTCG
cnt = 333	feature = 367	correl = -0.0507116	descr = N_Gram_CCAC
cnt = 334	feature = 384	correl = -0.10853	descr = N_Gram_CCCG
cnt = 335	feature = 370	correl = -0.0842086	descr = N_Gram_CCAG
cnt = 336	feature = 356	correl = 0.0254356	descr = N_Gram_CATC
cnt = 337	feature = 74	correl = 0.0284121	descr = Gibbs_of_Target_Sequence__Pos_12_Step_1
cnt = 338	feature = 105	correl = -0.0577757	descr = Xue_Structure_Feature_A100
cnt = 339	feature = 704	correl = -0.0978076	descr = N_Gram_GTGG
cnt = 340	feature = 860	correl = 0.056141	descr = N_Gram_TGTA
cnt = 341	feature = 915	correl = 0.0323899	descr = N_Gram_TTTA
cnt = 342	feature = 207	correl = 0.0738543	descr = N_Gram_ACAT
cnt = 343	feature = 311	correl = 0.0904501	descr = N_Gram_ATTCT
cnt = 344	feature = 716	correl = -0.050425	descr = N_Gram_GTTG
cnt = 345	feature = 787	correl = -0.046991	descr = N_Gram_TCCC
cnt = 346	feature = 64	correl = -0.0314345	descr = Gibbs_of_Target_Sequence__Pos_1_Step_1
cnt = 347	feature = 553	correl = -0.04007	descr = N_Gram_GATG
cnt = 348	feature = 660	correl = -0.0882218	descr = N_Gram_GGGG
cnt = 349	feature = 613	correl = -0.0230936	descr = N_Gram_GCTG
cnt = 350	feature = 813	correl = 0.0581741	descr = N_Gram_TCTC
cnt = 351	feature = 66	correl = 0.0915453	descr = Gibbs_of_Target_Sequence__Pos_4_Step_1
cnt = 352	feature = 879	correl = 0.0491662	descr = N_Gram_TTAG
cnt = 353	feature = 508	correl = 0.0448195	descr = N_Gram_CTTG
cnt = 354	feature = 926	correl = 0.0328692	descr = N_Gram_TTTT
cnt = 355	feature = 665	correl = -0.0834309	descr = N_Gram_GGGTG
cnt = 356	feature = 809	correl = 0.0676454	descr = N_Gram_TCTA
cnt = 357	feature = 70	correl = 0.0837438	descr = Gibbs_of_Target_Sequence__Pos_8_Step_1
cnt = 358	feature = 592	correl = -0.0707492	descr = N_Gram_GCGC
cnt = 359	feature = 80	correl = 0.197882	descr = Gibbs_of_Target_Sequence__Pos_18_Step_1
cnt = 360	feature = 65	correl = -0.160625	descr = Gibbs_of_Target_Sequence__Pos_2_Step_1
cnt = 361	feature = 294	correl = 0.0409083	descr = N_Gram_ATGA
cnt = 362	feature = 766	correl = 0.0727525	descr = N_Gram_TATG
cnt = 363	feature = 78	correl = 0.11928	descr = Gibbs_of_Target_Sequence__Pos_16_Step_1
cnt = 364	feature = 419	correl = -0.0617847	descr = N_Gram_CGA
cnt = 365	feature = 68	correl = 0.117023	descr = Gibbs_of_Target_Sequence__Pos_6_Step_1
cnt = 366	feature = 495	correl = -0.0220822	descr = N_Gram_CTGC
cnt = 367	feature = 725	correl = 0.048755	descr = N_Gram_TAAA
cnt = 368	feature = 909	correl = 0.0745535	descr = N_Gram_TTGT
cnt = 369	feature = 71	correl = 0.10921	descr = Gibbs_of_Target_Sequence__Pos_9_Step_1
cnt = 370	feature = 73	correl = 0.0562411	descr = Gibbs_of_Target_Sequence__Pos_11_Step_1
cnt = 371	feature = 75	correl = 0.120245	descr = Gibbs_of_Target_Sequence__Pos_13_Step_1
cnt = 372	feature = 449	correl = -0.0847652	descr = N_Gram_CGGG
cnt = 373	feature = 319	correl = 0.0327635	descr = N_Gram_CAA
cnt = 374	feature = 734	correl = 0.0598829	descr = N_Gram_TAC
cnt = 375	feature = 238	correl = 0.0239513	descr = N_Gram_AGA
cnt = 376	feature = 869	correl = 0.0800258	descr = N_Gram_TGTT
cnt = 377	feature = 678	correl = 0.0558567	descr = N_Gram_GTA
cnt = 378	feature = 821	correl = 0.0628177	descr = N_Gram_TCTT
cnt = 379	feature = 671	correl = -0.0844447	descr = N_Gram_GGTG
cnt = 380	feature = 578	correl = -0.144943	descr = N_Gram_GCCC
cnt = 381	feature = 539	correl = -0.0435251	descr = N_Gram_GAG
cnt = 382	feature = 77	correl = 0.0973518	descr = Gibbs_of_Target_Sequence__Pos_15_Step_1
cnt = 383	feature = 72	correl = 0.116144	descr = Gibbs_of_Target_Sequence__Pos_10_Step_1
cnt = 384	feature = 664	correl = -0.0544589	descr = N_Gram_GGGT
cnt = 385	feature = 597	correl = -0.106245	descr = N_Gram_GCGG
cnt = 386	feature = 620	correl = -0.0635397	descr = N_Gram_GGA
cnt = 387	feature = 894	correl = 0.0907275	descr = N_Gram_TTCT
cnt = 388	feature = 826	correl = 0.0759945	descr = N_Gram_TGA
cnt = 389	feature = 76	correl = 0.157174	descr = Gibbs_of_Target_Sequence__Pos_14_Step_1
cnt = 390	feature = 293	correl = 0.0254968	descr = N_Gram_ATG
cnt = 391	feature = 746	correl = 0.0826713	descr = N_Gram_TAG
cnt = 392	feature = 404	correl = -0.0473881	descr = N_Gram_CCT
cnt = 393	feature = 365	correl = -0.0738736	descr = N_Gram_CCA
cnt = 394	feature = 825	correl = 0.0604173	descr = N_Gram_TG
cnt = 395	feature = 724	correl = 0.0776464	descr = N_Gram_TAA
cnt = 396	feature = 775	correl = 0.0469245	descr = N_Gram_TC
cnt = 397	feature = 469	correl = 0.102437	descr = N_Gram_CTA
cnt = 398	feature = 859	correl = 0.083386	descr = N_Gram_TGT
cnt = 399	feature = 849	correl = -0.0399138	descr = N_Gram_TGG
cnt = 400	feature = 430	correl = -0.0503886	descr = N_Gram_CGC
cnt = 401	feature = 899	correl = 0.107937	descr = N_Gram_TTG
cnt = 402	feature = 666	correl = -0.0416612	descr = N_Gram_GGT
cnt = 403	feature = 914	correl = 0.0850535	descr = N_Gram_TTT
cnt = 404	feature = 634	correl = -0.171471	descr = N_Gram_GGC
cnt = 405	feature = 808	correl = 0.105698	descr = N_Gram_TCT
cnt = 406	feature = 482	correl = -0.0299911	descr = N_Gram_CTC
cnt = 407	feature = 305	correl = 0.120715	descr = N_Gram_ATT
cnt = 408	feature = 560	correl = -0.120091	descr = N_Gram_GC
cnt = 409	feature = 418	correl = -0.0958946	descr = N_Gram_CG
cnt = 410	feature = 83	correl = 0.232997	descr = PF_RNAi_Fold_Energy
cnt = 411	feature = 723	correl = 0.179107	descr = N_Gram_TA
cnt = 412	feature = 62	correl = 0.291789	descr = Gibbs_of_Target_Sequence_
num rows = 2188
num_elements = 903644
..*
optimization finished, #iter = 2354
nu = 0.265585
obj = -46.239804, rho = -0.864763
nSV = 1001, nBSV = 286
num rows = 243
num_elements = 100359
*
optimization finished, #iter = 211
nu = 0.235375
obj = -4.846630, rho = -0.708838
nSV = 140, nBSV = 11
..*
optimization finished, #iter = 2354
nu = 0.265585
obj = -46.239804, rho = -0.864763
nSV = 1001, nBSV = 286
CFS merit scores = 1.44852
CFS merit scores = 1.62016
CFS merit scores = 1.85202
CFS merit scores = 2.07775
CFS merit scores = 2.28316
CFS merit scores = 2.47237
CFS merit scores = 2.6421
CFS merit scores = 2.79751
CFS merit scores = 2.94524
CFS merit scores = 3.0836
CFS merit scores = 3.21525
CFS merit scores = 3.3406
CFS merit scores = 3.45995
CFS merit scores = 3.5743
CFS merit scores = 3.6843
CFS merit scores = 3.78991
CFS merit scores = 3.88956
CFS merit scores = 3.9858
CFS merit scores = 4.07882
CFS merit scores = 4.16793
CFS merit scores = 4.2534
CFS merit scores = 4.33537
CFS merit scores = 4.41311
CFS merit scores = 4.48683
CFS merit scores = 4.55863
CFS merit scores = 4.62605
CFS merit scores = 4.68974
CFS merit scores = 4.75014
CFS merit scores = 4.80831
CFS merit scores = 4.86297
CFS merit scores = 4.91576
CFS merit scores = 4.9671
CFS merit scores = 5.01568
CFS merit scores = 5.06252
CFS merit scores = 5.10728
CFS merit scores = 5.15043
CFS merit scores = 5.19148
CFS merit scores = 5.23167
CFS merit scores = 5.26987
CFS merit scores = 5.30599
CFS merit scores = 5.34155
CFS merit scores = 5.37593
CFS merit scores = 5.40875
CFS merit scores = 5.44056
CFS merit scores = 5.47072
CFS merit scores = 5.4992
CFS merit scores = 5.52774
CFS merit scores = 5.5558
CFS merit scores = 5.58327
CFS merit scores = 5.60901
CFS merit scores = 5.63364
CFS merit scores = 5.65751
CFS merit scores = 5.68086
CFS merit scores = 5.70405
CFS merit scores = 5.72665
CFS merit scores = 5.74701
CFS merit scores = 5.76644
CFS merit scores = 5.7854
CFS merit scores = 5.80403
CFS merit scores = 5.82223
CFS merit scores = 5.84017
CFS merit scores = 5.85771
CFS merit scores = 5.8745
CFS merit scores = 5.88908
CFS merit scores = 5.90297
CFS merit scores = 5.91698
CFS merit scores = 5.93057
CFS merit scores = 5.94406
CFS merit scores = 5.95713
CFS merit scores = 5.96951
CFS merit scores = 5.98128
CFS merit scores = 5.99252
CFS merit scores = 6.00361
CFS merit scores = 6.01419
CFS merit scores = 6.02423
CFS merit scores = 6.03411
CFS merit scores = 6.04374
CFS merit scores = 6.05308
CFS merit scores = 6.06243
CFS merit scores = 6.07099
CFS merit scores = 6.07955
CFS merit scores = 6.08813
CFS merit scores = 6.09624
CFS merit scores = 6.10446
CFS merit scores = 6.11236
CFS merit scores = 6.11997
CFS merit scores = 6.12769
CFS merit scores = 6.13567
CFS merit scores = 6.14291
CFS merit scores = 6.15023
CFS merit scores = 6.1577
CFS merit scores = 6.16517
CFS merit scores = 6.17215
CFS merit scores = 6.17916
CFS merit scores = 6.18602
CFS merit scores = 6.19297
CFS merit scores = 6.20003
CFS merit scores = 6.20571
CFS merit scores = 6.21099
CFS merit scores = 6.2162
CFS merit scores = 6.22137
CFS merit scores = 6.22612
CFS merit scores = 6.23069
CFS merit scores = 6.23547
CFS merit scores = 6.23993
CFS merit scores = 6.24432
CFS merit scores = 6.24877
CFS merit scores = 6.25319
CFS merit scores = 6.25753
CFS merit scores = 6.26176
CFS merit scores = 6.26528
CFS merit scores = 6.26886
CFS merit scores = 6.27219
CFS merit scores = 6.27563
CFS merit scores = 6.27897
CFS merit scores = 6.28227
CFS merit scores = 6.28508
CFS merit scores = 6.2882
CFS merit scores = 6.29095
CFS merit scores = 6.29351
CFS merit scores = 6.29572
CFS merit scores = 6.29817
CFS merit scores = 6.29993
CFS merit scores = 6.30178
CFS merit scores = 6.30346
CFS merit scores = 6.30508
CFS merit scores = 6.30625
CFS merit scores = 6.30738
CFS merit scores = 6.30868
CFS merit scores = 6.3095
CFS merit scores = 6.31052
CFS merit scores = 6.31114
CFS merit scores = 6.31199
CFS merit scores = 6.31289
CFS merit scores = 6.31368
CFS merit scores = 6.31413
CFS merit scores = 6.3143
CFS merit scores = 6.31446
CFS merit scores = 6.31441
CFS merit scores = 6.31414
CFS merit scores = 6.31402
CFS merit scores = 6.31383
CFS merit scores = 6.31374
CFS merit scores = 6.31377
CFS merit scores = 6.31368
CFS merit scores = 6.31368
CFS merit scores = 6.31365
CFS merit scores = 6.31366
CFS merit scores = 6.31377
CFS merit scores = 6.31356
CFS merit scores = 6.31349
CFS merit scores = 6.3132
CFS merit scores = 6.31307
CFS merit scores = 6.31289
CFS merit scores = 6.31251
CFS merit scores = 6.31199
CFS merit scores = 6.31143
CFS merit scores = 6.31059
CFS merit scores = 6.30994
CFS merit scores = 6.309
CFS merit scores = 6.30823
CFS merit scores = 6.30724
CFS merit scores = 6.30631
CFS merit scores = 6.30548
CFS merit scores = 6.30459
CFS merit scores = 6.30371
CFS merit scores = 6.30301
CFS merit scores = 6.30215
CFS merit scores = 6.3014
CFS merit scores = 6.30046
CFS merit scores = 6.29958
CFS merit scores = 6.29859
CFS merit scores = 6.29761
CFS merit scores = 6.29646
CFS merit scores = 6.29542
CFS merit scores = 6.29434
CFS merit scores = 6.29328
CFS merit scores = 6.29205
CFS merit scores = 6.29084
CFS merit scores = 6.28966
CFS merit scores = 6.28845
CFS merit scores = 6.28714
CFS merit scores = 6.28575
CFS merit scores = 6.28425
CFS merit scores = 6.28272
CFS merit scores = 6.28126
CFS merit scores = 6.27982
CFS merit scores = 6.27835
CFS merit scores = 6.27679
CFS merit scores = 6.27501
CFS merit scores = 6.27332
CFS merit scores = 6.27158
CFS merit scores = 6.26981
CFS merit scores = 6.26812
CFS merit scores = 6.26636
CFS merit scores = 6.26468
CFS merit scores = 6.26296
CFS merit scores = 6.26136
CFS merit scores = 6.25966
CFS merit scores = 6.25803
CFS merit scores = 6.25632
CFS merit scores = 6.25459
CFS merit scores = 6.25302
CFS merit scores = 6.25152
CFS merit scores = 6.25004
CFS merit scores = 6.24846
CFS merit scores = 6.24694
CFS merit scores = 6.24517
CFS merit scores = 6.24341
CFS merit scores = 6.24156
CFS merit scores = 6.23958
CFS merit scores = 6.23762
CFS merit scores = 6.23571
CFS merit scores = 6.23375
CFS merit scores = 6.23176
CFS merit scores = 6.22988
CFS merit scores = 6.228
CFS merit scores = 6.22613
CFS merit scores = 6.22408
CFS merit scores = 6.2221
CFS merit scores = 6.22006
CFS merit scores = 6.21799
CFS merit scores = 6.2159
CFS merit scores = 6.21381
CFS merit scores = 6.21174
CFS merit scores = 6.20958
CFS merit scores = 6.2075
CFS merit scores = 6.20525
CFS merit scores = 6.20298
CFS merit scores = 6.20078
CFS merit scores = 6.19863
CFS merit scores = 6.19655
CFS merit scores = 6.19434
CFS merit scores = 6.19209
CFS merit scores = 6.18994
CFS merit scores = 6.18759
CFS merit scores = 6.18524
CFS merit scores = 6.18271
CFS merit scores = 6.18017
CFS merit scores = 6.17756
CFS merit scores = 6.17496
CFS merit scores = 6.17237
CFS merit scores = 6.16983
CFS merit scores = 6.16718
CFS merit scores = 6.16455
CFS merit scores = 6.16183
CFS merit scores = 6.15908
CFS merit scores = 6.15639
CFS merit scores = 6.15366
CFS merit scores = 6.15098
CFS merit scores = 6.14834
CFS merit scores = 6.14569
CFS merit scores = 6.14312
CFS merit scores = 6.1402
CFS merit scores = 6.13729
CFS merit scores = 6.13432
CFS merit scores = 6.1315
CFS merit scores = 6.12863
CFS merit scores = 6.12561
CFS merit scores = 6.12244
CFS merit scores = 6.11925
CFS merit scores = 6.11602
CFS merit scores = 6.1128
CFS merit scores = 6.10929
CFS merit scores = 6.10582
CFS merit scores = 6.10232
CFS merit scores = 6.09881
CFS merit scores = 6.09526
CFS merit scores = 6.09169
CFS merit scores = 6.0882
CFS merit scores = 6.08453
CFS merit scores = 6.08077
CFS merit scores = 6.07714
CFS merit scores = 6.07341
CFS merit scores = 6.06974
CFS merit scores = 6.06613
CFS merit scores = 6.06232
CFS merit scores = 6.05825
CFS merit scores = 6.05423
CFS merit scores = 6.05016
CFS merit scores = 6.04609
CFS merit scores = 6.04202
CFS merit scores = 6.03793
CFS merit scores = 6.03385
CFS merit scores = 6.02987
CFS merit scores = 6.02586
CFS merit scores = 6.0218
CFS merit scores = 6.01786
CFS merit scores = 6.01389
CFS merit scores = 6.00993
CFS merit scores = 6.0059
CFS merit scores = 6.00184
CFS merit scores = 5.9978
CFS merit scores = 5.99382
CFS merit scores = 5.98966
CFS merit scores = 5.98556
CFS merit scores = 5.98147
CFS merit scores = 5.9772
CFS merit scores = 5.97298
CFS merit scores = 5.96869
CFS merit scores = 5.96433
CFS merit scores = 5.95985
CFS merit scores = 5.95546
CFS merit scores = 5.95108
CFS merit scores = 5.94659
CFS merit scores = 5.9421
CFS merit scores = 5.93755
CFS merit scores = 5.93305
CFS merit scores = 5.92854
CFS merit scores = 5.92401
CFS merit scores = 5.91949
CFS merit scores = 5.91505
CFS merit scores = 5.91041
CFS merit scores = 5.90566
CFS merit scores = 5.90072
CFS merit scores = 5.89582
CFS merit scores = 5.8908
CFS merit scores = 5.88577
CFS merit scores = 5.88078
CFS merit scores = 5.87574
CFS merit scores = 5.87063
CFS merit scores = 5.86556
CFS merit scores = 5.86061
CFS merit scores = 5.85562
CFS merit scores = 5.85057
CFS merit scores = 5.8455
CFS merit scores = 5.84034
CFS merit scores = 5.83513
CFS merit scores = 5.82995
CFS merit scores = 5.82487
CFS merit scores = 5.8198
CFS merit scores = 5.81477
CFS merit scores = 5.80961
CFS merit scores = 5.80442
CFS merit scores = 5.79922
CFS merit scores = 5.79408
CFS merit scores = 5.78887
CFS merit scores = 5.78359
CFS merit scores = 5.77836
CFS merit scores = 5.77311
CFS merit scores = 5.76782
CFS merit scores = 5.76251
CFS merit scores = 5.75722
CFS merit scores = 5.75174
CFS merit scores = 5.7463
CFS merit scores = 5.74087
CFS merit scores = 5.73538
CFS merit scores = 5.72997
CFS merit scores = 5.72464
CFS merit scores = 5.71938
CFS merit scores = 5.71407
CFS merit scores = 5.7087
CFS merit scores = 5.70306
CFS merit scores = 5.69748
CFS merit scores = 5.69183
CFS merit scores = 5.68622
CFS merit scores = 5.68048
CFS merit scores = 5.67464
CFS merit scores = 5.66865
CFS merit scores = 5.66265
CFS merit scores = 5.65658
CFS merit scores = 5.65033
CFS merit scores = 5.64401
CFS merit scores = 5.63745
CFS merit scores = 5.63079
CFS merit scores = 5.62326
CFS merit scores = 5.61559
CFS merit scores = 5.60775
CFS merit scores = 5.59954
CFS merit scores = 5.59099
CFS merit scores = 5.5826
CFS merit scores = 5.57414
CFS merit scores = 5.56577
CFS merit scores = 5.55658
CFS merit scores = 5.54717
CFS merit scores = 5.53782
CFS merit scores = 5.52822
CFS merit scores = 5.51866
CFS merit scores = 5.5092
CFS merit scores = 5.49959
CFS merit scores = 5.48998
CFS merit scores = 5.47954
CFS merit scores = 5.46892
CFS merit scores = 5.45754
CFS merit scores = 5.44574
CFS merit scores = 5.43325
CFS merit scores = 5.42042
CFS merit scores = 5.40639
CFS merit scores = 5.39121
CFS merit scores = 5.3757
CFS merit scores = 5.35976
CFS merit scores = 5.32822
cnt = 1	feature = 81	correl = 0.448525	descr = Gibbs_of_Target_Sequence__Pos_19_Step_1
cnt = 2	feature = 2	correl = -0.135476	descr = Position_Specific_Bin_Base_0_Base_G
cnt = 3	feature = 232	correl = 0.0593032	descr = N_Gram_ACTG
cnt = 4	feature = 284	correl = -0.0313814	descr = N_Gram_ATCCC
cnt = 5	feature = 687	correl = -0.0444613	descr = N_Gram_GTGC
cnt = 6	feature = 537	correl = -0.0275147	descr = N_Gram_GAGTT
cnt = 7	feature = 596	correl = 0.0453121	descr = N_Gram_GCTCT
cnt = 8	feature = 220	correl = -0.0306588	descr = N_Gram_ACGCG
cnt = 9	feature = 427	correl = -0.0343501	descr = N_Gram_CGCAA
cnt = 10	feature = 678	correl = -0.0352679	descr = N_Gram_GTCCG
cnt = 11	feature = 726	correl = -0.0322619	descr = N_Gram_TACG
cnt = 12	feature = 419	correl = -0.047651	descr = N_Gram_CGACG
cnt = 13	feature = 423	correl = -0.0312276	descr = N_Gram_CGATA
cnt = 14	feature = 525	correl = 0.0680599	descr = N_Gram_GACTA
cnt = 15	feature = 545	correl = 0.0272731	descr = N_Gram_GATTA
cnt = 16	feature = 458	correl = 0.0284994	descr = N_Gram_CGTTT
cnt = 17	feature = 664	correl = -0.0589472	descr = N_Gram_GGTTA
cnt = 18	feature = 681	correl = 0.0488617	descr = N_Gram_GTCGC
cnt = 19	feature = 451	correl = -0.030851	descr = N_Gram_CGTCG
cnt = 20	feature = 876	correl = 0.0348795	descr = N_Gram_TTCGC
cnt = 21	feature = 454	correl = -0.0364342	descr = N_Gram_CGTGG
cnt = 22	feature = 452	correl = 0.0293553	descr = N_Gram_CGTCT
cnt = 23	feature = 631	correl = -0.0645323	descr = N_Gram_GGCGG
cnt = 24	feature = 724	correl = 0.0225329	descr = N_Gram_TACCG
cnt = 25	feature = 655	correl = 0.038728	descr = N_Gram_GGTAA
cnt = 26	feature = 493	correl = 0.0275614	descr = N_Gram_CTTAG
cnt = 27	feature = 671	correl = 0.0320969	descr = N_Gram_GTACC
cnt = 28	feature = 823	correl = 0.0297931	descr = N_Gram_TGCGA
cnt = 29	feature = 711	correl = 0.0463699	descr = N_Gram_TAAAC
cnt = 30	feature = 449	correl = 0.0219318	descr = N_Gram_CGTCA
cnt = 31	feature = 643	correl = -0.0887619	descr = N_Gram_GGGCC
cnt = 32	feature = 721	correl = 0.0782106	descr = N_Gram_TACAA
cnt = 33	feature = 385	correl = -0.0544023	descr = N_Gram_CCGAA
cnt = 34	feature = 530	correl = -0.0335513	descr = N_Gram_GAGAT
cnt = 35	feature = 640	correl = -0.0276429	descr = N_Gram_GGGAT
cnt = 36	feature = 345	correl = -0.0478765	descr = N_Gram_CATAA
cnt = 37	feature = 752	correl = 0.0292382	descr = N_Gram_TATGT
cnt = 38	feature = 516	correl = 0.0509282	descr = N_Gram_GACAA
cnt = 39	feature = 746	correl = 0.0301291	descr = N_Gram_TATAG
cnt = 40	feature = 501	correl = -0.0253875	descr = N_Gram_CTTTA
cnt = 41	feature = 446	correl = -0.0329931	descr = N_Gram_CGGTT
cnt = 42	feature = 697	correl = 0.0358296	descr = N_Gram_GTGTT
cnt = 43	feature = 254	correl = -0.0278931	descr = N_Gram_AGGCA
cnt = 44	feature = 610	correl = 0.0338232	descr = N_Gram_GGAAT
cnt = 45	feature = 593	correl = -0.0278001	descr = N_Gram_GCTCA
cnt = 46	feature = 751	correl = 0.0573999	descr = N_Gram_TATGA
cnt = 47	feature = 683	correl = 0.0482207	descr = N_Gram_GTCTA
cnt = 48	feature = 612	correl = -0.0559705	descr = N_Gram_GGACC
cnt = 49	feature = 865	correl = 0.0310416	descr = N_Gram_TTAGC
cnt = 50	feature = 526	correl = -0.0267162	descr = N_Gram_GACTC
cnt = 51	feature = 580	correl = -0.053892	descr = N_Gram_GCGCA
cnt = 52	feature = 645	correl = -0.030693	descr = N_Gram_GGGCT
cnt = 53	feature = 717	correl = -0.0524465	descr = N_Gram_TAATC
cnt = 54	feature = 392	correl = -0.0400248	descr = N_Gram_CCGCT
cnt = 55	feature = 849	correl = 0.0317789	descr = N_Gram_TGTCG
cnt = 56	feature = 304	correl = -0.0250555	descr = N_Gram_ATTAA
cnt = 57	feature = 819	correl = 0.0348594	descr = N_Gram_TGCAT
cnt = 58	feature = 275	correl = 0.0364714	descr = N_Gram_ATAGC
cnt = 59	feature = 674	correl = 0.0505368	descr = N_Gram_GTCAA
cnt = 60	feature = 48	correl = 0.0313336	descr = Position_Specific_Bin_Base_17_Base_A
cnt = 61	feature = 595	correl = -0.0314762	descr = N_Gram_GCTCG
cnt = 62	feature = 772	correl = 0.0695408	descr = N_Gram_TCCTA
cnt = 63	feature = 217	correl = -0.0418011	descr = N_Gram_ACGA
cnt = 64	feature = 502	correl = 0.0223639	descr = N_Gram_CTTTC
cnt = 65	feature = 590	correl = -0.0540768	descr = N_Gram_GCGTT
cnt = 66	feature = 552	correl = -0.075261	descr = N_Gram_GCAAT
cnt = 67	feature = 550	correl = -0.0728835	descr = N_Gram_GCAAA
cnt = 68	feature = 403	correl = -0.0821039	descr = N_Gram_CCTCG
cnt = 69	feature = 567	correl = -0.0810307	descr = N_Gram_GCCCA
cnt = 70	feature = 694	correl = -0.0258399	descr = N_Gram_GTGGT
cnt = 71	feature = 598	correl = -0.0248023	descr = N_Gram_GCTGA
cnt = 72	feature = 42	correl = 0.0730093	descr = Position_Specific_Bin_Base_15_Base_A
cnt = 73	feature = 238	correl = 0.0334709	descr = N_Gram_ACTTC
cnt = 74	feature = 327	correl = 0.0226396	descr = N_Gram_CACAG
cnt = 75	feature = 343	correl = 0.0262846	descr = N_Gram_CAGTA
cnt = 76	feature = 31	correl = -0.0299383	descr = Position_Specific_Bin_Base_11_Base_C
cnt = 77	feature = 622	correl = -0.0270102	descr = N_Gram_GGCAC
cnt = 78	feature = 394	correl = 0.0223372	descr = N_Gram_CCGGA
cnt = 79	feature = 231	correl = 0.0349428	descr = N_Gram_ACTCT
cnt = 80	feature = 406	correl = -0.0567998	descr = N_Gram_CCTGA
cnt = 81	feature = 749	correl = 0.0461481	descr = N_Gram_TATCG
cnt = 82	feature = 672	correl = 0.0266662	descr = N_Gram_GTATT
cnt = 83	feature = 14	correl = 0.051592	descr = Position_Specific_Bin_Base_5_Base_T
cnt = 84	feature = 313	correl = 0.0470747	descr = N_Gram_ATTGT
cnt = 85	feature = 461	correl = 0.0648309	descr = N_Gram_CTAAG
cnt = 86	feature = 432	correl = -0.0667833	descr = N_Gram_CGCGG
cnt = 87	feature = 879	correl = 0.0535895	descr = N_Gram_TTCTA
cnt = 88	feature = 9	correl = 0.0552538	descr = Position_Specific_Bin_Base_3_Base_G
cnt = 89	feature = 869	correl = 0.0306717	descr = N_Gram_TTATG
cnt = 90	feature = 336	correl = -0.0509491	descr = N_Gram_CAGAG
cnt = 91	feature = 812	correl = 0.0284045	descr = N_Gram_TGAGA
cnt = 92	feature = 418	correl = -0.0397861	descr = N_Gram_CGACC
cnt = 93	feature = 725	correl = 0.0303309	descr = N_Gram_TACCT
cnt = 94	feature = 308	correl = 0.0346323	descr = N_Gram_ATTCG
cnt = 95	feature = 860	correl = 0.0509286	descr = N_Gram_TTACA
cnt = 96	feature = 789	correl = 0.0877673	descr = N_Gram_TCGTG
cnt = 97	feature = 311	correl = -0.0347685	descr = N_Gram_ATTGA
cnt = 98	feature = 4	correl = -0.0922977	descr = Position_Specific_Bin_Base_1_Base_G
cnt = 99	feature = 456	correl = -0.063598	descr = N_Gram_CGTTC
cnt = 100	feature = 47	correl = -0.0668364	descr = Position_Specific_Bin_Base_16_Base_G
cnt = 101	feature = 270	correl = -0.0398074	descr = N_Gram_AGTTC
cnt = 102	feature = 638	correl = -0.0635924	descr = N_Gram_GGGAA
cnt = 103	feature = 892	correl = 0.0577896	descr = N_Gram_TTGGA
cnt = 104	feature = 16	correl = -0.046843	descr = Position_Specific_Bin_Base_6_Base_C
cnt = 105	feature = 297	correl = 0.0320677	descr = N_Gram_ATGCT
cnt = 106	feature = 587	correl = -0.0311351	descr = N_Gram_GCGGT
cnt = 107	feature = 25	correl = 0.0282277	descr = Position_Specific_Bin_Base_9_Base_T
cnt = 108	feature = 260	correl = -0.0343514	descr = N_Gram_AGGTG
cnt = 109	feature = 278	correl = 0.0279739	descr = N_Gram_ATATA
cnt = 110	feature = 702	correl = -0.0230247	descr = N_Gram_GTTGA
cnt = 111	feature = 560	correl = -0.0503983	descr = N_Gram_GCATA
cnt = 112	feature = 627	correl = -0.0223575	descr = N_Gram_GGCCG
cnt = 113	feature = 373	correl = -0.0357021	descr = N_Gram_CCCCA
cnt = 114	feature = 207	correl = 0.0706706	descr = N_Gram_ACATG
cnt = 115	feature = 58	correl = 0.0629845	descr = Position_Specific_Bin_Base_19_Base_T
cnt = 116	feature = 705	correl = -0.0244854	descr = N_Gram_GTTGT
cnt = 117	feature = 292	correl = 0.0222453	descr = N_Gram_ATCTG
cnt = 118	feature = 649	correl = -0.0569543	descr = N_Gram_GGGGT
cnt = 119	feature = 798	correl = 0.0476545	descr = N_Gram_TCTCT
cnt = 120	feature = 911	correl = 0.0427167	descr = N_Gram_TTTTA
cnt = 121	feature = 305	correl = 0.0217539	descr = N_Gram_ATTAG
cnt = 122	feature = 6	correl = 0.0587686	descr = Position_Specific_Bin_Base_2_Base_C
cnt = 123	feature = 696	correl = 0.0335047	descr = N_Gram_GTGTA
cnt = 124	feature = 335	correl = -0.0517138	descr = N_Gram_CAGAC
cnt = 125	feature = 733	correl = 0.028644	descr = N_Gram_TAGAA
cnt = 126	feature = 603	correl = -0.0626447	descr = N_Gram_GCTTT
cnt = 127	feature = 505	correl = -0.0259482	descr = N_Gram_GAAAG
cnt = 128	feature = 554	correl = -0.0384744	descr = N_Gram_GCACC
cnt = 129	feature = 582	correl = -0.0339419	descr = N_Gram_GCGCT
cnt = 130	feature = 759	correl = 0.0305702	descr = N_Gram_TCACC
cnt = 131	feature = 775	correl = 0.06636	descr = N_Gram_TCCTT
cnt = 132	feature = 809	correl = 0.0432749	descr = N_Gram_TGAAC
cnt = 133	feature = 39	correl = -0.0352653	descr = Position_Specific_Bin_Base_14_Base_C
cnt = 134	feature = 815	correl = 0.0251498	descr = N_Gram_TGATC
cnt = 135	feature = 909	correl = 0.0695173	descr = N_Gram_TTTGT
cnt = 136	feature = 0	correl = 0.036685	descr = Position_Specific_Bin_Base_0_Base_A
cnt = 137	feature = 796	correl = 0.0567229	descr = N_Gram_TCTCA
cnt = 138	feature = 703	correl = -0.0310764	descr = N_Gram_GTTGC
cnt = 139	feature = 907	correl = 0.0227908	descr = N_Gram_TTTGC
cnt = 140	feature = 534	correl = -0.068618	descr = N_Gram_GAGGC
cnt = 141	feature = 62	correl = 0.1139	descr = Position_Specific_Bin_Base_20_Base_T
cnt = 142	feature = 740	correl = 0.0276865	descr = N_Gram_TAGGC
cnt = 143	feature = 669	correl = 0.0365787	descr = N_Gram_GTAAG
cnt = 144	feature = 569	correl = -0.0844032	descr = N_Gram_GCCCG
cnt = 145	feature = 794	correl = 0.0367789	descr = N_Gram_TCTAT
cnt = 146	feature = 831	correl = 0.0332032	descr = N_Gram_TGGAC
cnt = 147	feature = 658	correl = -0.0599121	descr = N_Gram_GGTCC
cnt = 148	feature = 438	correl = -0.0379478	descr = N_Gram_CGGCA
cnt = 149	feature = 264	correl = 0.0938962	descr = N_Gram_AGTCG
cnt = 150	feature = 286	correl = 0.0307883	descr = N_Gram_ATCCT
cnt = 151	feature = 625	correl = -0.0833224	descr = N_Gram_GGCCA
cnt = 152	feature = 634	correl = -0.0660524	descr = N_Gram_GGCTG
cnt = 153	feature = 283	correl = 0.0575154	descr = N_Gram_ATCCA
cnt = 154	feature = 738	correl = 0.0725618	descr = N_Gram_TAGCT
cnt = 155	feature = 21	correl = 0.0484259	descr = Position_Specific_Bin_Base_7_Base_T
cnt = 156	feature = 568	correl = -0.0659391	descr = N_Gram_GCCCC
cnt = 157	feature = 657	correl = 0.0331339	descr = N_Gram_GGTCA
cnt = 158	feature = 52	correl = 0.0468121	descr = Position_Specific_Bin_Base_18_Base_A
cnt = 159	feature = 621	correl = -0.0796593	descr = N_Gram_GGCAA
cnt = 160	feature = 755	correl = 0.0454596	descr = N_Gram_TATTT
cnt = 161	feature = 734	correl = 0.0586908	descr = N_Gram_TAGAC
cnt = 162	feature = 647	correl = -0.0438832	descr = N_Gram_GGGGA
cnt = 163	feature = 718	correl = 0.0483371	descr = N_Gram_TAATT
cnt = 164	feature = 536	correl = 0.0453478	descr = N_Gram_GAGTC
cnt = 165	feature = 838	correl = -0.0521806	descr = N_Gram_TGGGA
cnt = 166	feature = 32	correl = -0.0505673	descr = Position_Specific_Bin_Base_11_Base_G
cnt = 167	feature = 499	correl = 0.0566167	descr = N_Gram_CTTGT
cnt = 168	feature = 802	correl = 0.0259982	descr = N_Gram_TCTGT
cnt = 169	feature = 786	correl = -0.0569499	descr = N_Gram_TCGGG
cnt = 170	feature = 11	correl = 0.0768797	descr = Position_Specific_Bin_Base_4_Base_A
cnt = 171	feature = 24	correl = 0.0623025	descr = Position_Specific_Bin_Base_8_Base_T
cnt = 172	feature = 35	correl = -0.0269045	descr = Position_Specific_Bin_Base_12_Base_C
cnt = 173	feature = 229	correl = 0.0763644	descr = N_Gram_ACTAC
cnt = 174	feature = 589	correl = -0.0717455	descr = N_Gram_GCGTC
cnt = 175	feature = 770	correl = -0.0267563	descr = N_Gram_TCCCG
cnt = 176	feature = 341	correl = -0.0860977	descr = N_Gram_CAGGG
cnt = 177	feature = 44	correl = -0.0320721	descr = Position_Specific_Bin_Base_15_Base_T
cnt = 178	feature = 514	correl = 0.0347709	descr = N_Gram_GAATT
cnt = 179	feature = 535	correl = -0.0343259	descr = N_Gram_GAGGG
cnt = 180	feature = 366	correl = -0.0437099	descr = N_Gram_CCATA
cnt = 181	feature = 28	correl = -0.0579378	descr = Position_Specific_Bin_Base_10_Base_G
cnt = 182	feature = 55	correl = 0.17796	descr = Position_Specific_Bin_Base_19_Base_A
cnt = 183	feature = 539	correl = 0.0694802	descr = N_Gram_GATAT
cnt = 184	feature = 506	correl = 0.0338124	descr = N_Gram_GAAAT
cnt = 185	feature = 473	correl = 0.0235484	descr = N_Gram_CTCAT
cnt = 186	feature = 572	correl = -0.0332641	descr = N_Gram_GCCGA
cnt = 187	feature = 235	correl = 0.0225134	descr = N_Gram_ACTGG
cnt = 188	feature = 382	correl = -0.0692769	descr = N_Gram_CCCTG
cnt = 189	feature = 766	correl = 0.0529698	descr = N_Gram_TCCAT
cnt = 190	feature = 660	correl = -0.0285706	descr = N_Gram_GGTGA
cnt = 191	feature = 600	correl = -0.0467015	descr = N_Gram_GCTGG
cnt = 192	feature = 404	correl = -0.0624927	descr = N_Gram_CCTCT
cnt = 193	feature = 510	correl = -0.0322745	descr = N_Gram_GAAGC
cnt = 194	feature = 788	correl = 0.0239388	descr = N_Gram_TCGTC
cnt = 195	feature = 365	correl = -0.0476263	descr = N_Gram_CCAGG
cnt = 196	feature = 903	correl = 0.0353306	descr = N_Gram_TTTCC
cnt = 197	feature = 1	correl = 0.106362	descr = Position_Specific_Bin_Base_0_Base_C
cnt = 198	feature = 10	correl = -0.082375	descr = Position_Specific_Bin_Base_3_Base_T
cnt = 199	feature = 288	correl = 0.0400925	descr = N_Gram_ATCGA
cnt = 200	feature = 850	correl = 0.0321664	descr = N_Gram_TGTCT
cnt = 201	feature = 481	correl = -0.0387203	descr = N_Gram_CTGAG
cnt = 202	feature = 41	correl = 0.0738021	descr = Position_Specific_Bin_Base_14_Base_T
cnt = 203	feature = 23	correl = -0.0911283	descr = Position_Specific_Bin_Base_8_Base_C
cnt = 204	feature = 17	correl = 0.032018	descr = Position_Specific_Bin_Base_6_Base_G
cnt = 205	feature = 214	correl = -0.0230261	descr = N_Gram_ACCG
cnt = 206	feature = 243	correl = 0.0505172	descr = N_Gram_AGAGT
cnt = 207	feature = 675	correl = -0.0213989	descr = N_Gram_GTCAC
cnt = 208	feature = 677	correl = -0.0433177	descr = N_Gram_GTCCC
cnt = 209	feature = 489	correl = 0.0230164	descr = N_Gram_CTGTG
cnt = 210	feature = 665	correl = -0.0709925	descr = N_Gram_GGTTG
cnt = 211	feature = 821	correl = -0.0643664	descr = N_Gram_TGCCC
cnt = 212	feature = 490	correl = 0.0454272	descr = N_Gram_CTGTT
cnt = 213	feature = 56	correl = -0.121187	descr = Position_Specific_Bin_Base_19_Base_C
cnt = 214	feature = 840	correl = 0.0341252	descr = N_Gram_TGGTC
cnt = 215	feature = 279	correl = 0.033341	descr = N_Gram_ATATG
cnt = 216	feature = 358	correl = -0.0295198	descr = N_Gram_CCAA
cnt = 217	feature = 565	correl = -0.0672957	descr = N_Gram_GCCAG
cnt = 218	feature = 59	correl = 0.362755	descr = Position_Specific_Bin_Base_20_Base_A
cnt = 219	feature = 346	correl = -0.0445524	descr = N_Gram_CATAC
cnt = 220	feature = 792	correl = 0.0526826	descr = N_Gram_TCTAC
cnt = 221	feature = 8	correl = -0.141526	descr = Position_Specific_Bin_Base_2_Base_T
cnt = 222	feature = 15	correl = 0.0363669	descr = Position_Specific_Bin_Base_6_Base_A
cnt = 223	feature = 769	correl = -0.0327263	descr = N_Gram_TCCCC
cnt = 224	feature = 541	correl = -0.0262477	descr = N_Gram_GATGA
cnt = 225	feature = 632	correl = -0.0510936	descr = N_Gram_GGCGT
cnt = 226	feature = 29	correl = 0.0592604	descr = Position_Specific_Bin_Base_10_Base_T
cnt = 227	feature = 826	correl = 0.0417245	descr = N_Gram_TGCTA
cnt = 228	feature = 768	correl = -0.0315201	descr = N_Gram_TCCCA
cnt = 229	feature = 716	correl = 0.0481188	descr = N_Gram_TAAGG
cnt = 230	feature = 45	correl = 0.0941542	descr = Position_Specific_Bin_Base_16_Base_A
cnt = 231	feature = 864	correl = 0.0518956	descr = N_Gram_TTAGA
cnt = 232	feature = 33	correl = 0.122367	descr = Position_Specific_Bin_Base_11_Base_T
cnt = 233	feature = 367	correl = -0.0272801	descr = N_Gram_CCATC
cnt = 234	feature = 355	correl = 0.0645142	descr = N_Gram_CATTA
cnt = 235	feature = 707	correl = 0.0564298	descr = N_Gram_GTTTG
cnt = 236	feature = 233	correl = 0.06891	descr = N_Gram_ACTGA
cnt = 237	feature = 519	correl = -0.043441	descr = N_Gram_GACCA
cnt = 238	feature = 834	correl = -0.0582154	descr = N_Gram_TGGCC
cnt = 239	feature = 859	correl = 0.024249	descr = N_Gram_TTAC
cnt = 240	feature = 880	correl = 0.0462902	descr = N_Gram_TTCTC
cnt = 241	feature = 662	correl = -0.084978	descr = N_Gram_GGTGG
cnt = 242	feature = 779	correl = 0.0490702	descr = N_Gram_TCGC
cnt = 243	feature = 685	correl = 0.0374491	descr = N_Gram_GTGAA
cnt = 244	feature = 40	correl = -0.148796	descr = Position_Specific_Bin_Base_14_Base_G
cnt = 245	feature = 800	correl = 0.0744047	descr = N_Gram_TCTGC
cnt = 246	feature = 26	correl = 0.0648651	descr = Position_Specific_Bin_Base_10_Base_A
cnt = 247	feature = 679	correl = -0.0519645	descr = N_Gram_GTCCT
cnt = 248	feature = 852	correl = 0.0707239	descr = N_Gram_TGTGT
cnt = 249	feature = 251	correl = 0.0219816	descr = N_Gram_AGCT
cnt = 250	feature = 43	correl = -0.0382515	descr = Position_Specific_Bin_Base_15_Base_G
cnt = 251	feature = 46	correl = -0.044867	descr = Position_Specific_Bin_Base_16_Base_C
cnt = 252	feature = 867	correl = 0.0433302	descr = N_Gram_TTAT
cnt = 253	feature = 613	correl = 0.0350723	descr = N_Gram_GGACT
cnt = 254	feature = 315	correl = 0.0417597	descr = N_Gram_ATTTT
cnt = 255	feature = 430	correl = -0.0926276	descr = N_Gram_CGCG
cnt = 256	feature = 57	correl = -0.124988	descr = Position_Specific_Bin_Base_19_Base_G
cnt = 257	feature = 258	correl = -0.096495	descr = N_Gram_AGGGC
cnt = 258	feature = 736	correl = 0.07612	descr = N_Gram_TAGC
cnt = 259	feature = 60	correl = -0.31334	descr = Position_Specific_Bin_Base_20_Base_C
cnt = 260	feature = 698	correl = -0.02971	descr = N_Gram_GTTA
cnt = 261	feature = 294	correl = 0.0286774	descr = N_Gram_ATGAA
cnt = 262	feature = 901	correl = 0.0500357	descr = N_Gram_TTTAG
cnt = 263	feature = 531	correl = -0.027193	descr = N_Gram_GAGC
cnt = 264	feature = 426	correl = -0.0395642	descr = N_Gram_CGCA
cnt = 265	feature = 482	correl = 0.0379906	descr = N_Gram_CTGAT
cnt = 266	feature = 704	correl = -0.0332756	descr = N_Gram_GTTGG
cnt = 267	feature = 818	correl = 0.0381273	descr = N_Gram_TGCA
cnt = 268	feature = 370	correl = -0.0731085	descr = N_Gram_CCCAG
cnt = 269	feature = 228	correl = 0.0456891	descr = N_Gram_ACTA
cnt = 270	feature = 884	correl = 0.0378238	descr = N_Gram_TTGA
cnt = 271	feature = 495	correl = 0.0412742	descr = N_Gram_CTTCT
cnt = 272	feature = 773	correl = -0.0274226	descr = N_Gram_TCCTC
cnt = 273	feature = 64	correl = 0.0898249	descr = Gibbs_of_Target_Sequence__Pos_0_Step_1
cnt = 274	feature = 240	correl = 0.0456574	descr = N_Gram_AGACA
cnt = 275	feature = 898	correl = 0.0599068	descr = N_Gram_TTGTT
cnt = 276	feature = 723	correl = 0.0309177	descr = N_Gram_TACC
cnt = 277	feature = 249	correl = -0.0349309	descr = N_Gram_AGCG
cnt = 278	feature = 540	correl = -0.053251	descr = N_Gram_GATG
cnt = 279	feature = 553	correl = -0.0287776	descr = N_Gram_GCAC
cnt = 280	feature = 273	correl = 0.0425302	descr = N_Gram_ATAG
cnt = 281	feature = 881	correl = 0.086888	descr = N_Gram_TTCTG
cnt = 282	feature = 667	correl = 0.0420306	descr = N_Gram_GTAA
cnt = 283	feature = 626	correl = -0.112088	descr = N_Gram_GGCCC
cnt = 284	feature = 263	correl = 0.0356373	descr = N_Gram_AGTC
cnt = 285	feature = 82	correl = 0.421589	descr = Gibbs_of_Target_Sequence__Pos_20_Step_1
cnt = 286	feature = 606	correl = -0.0358128	descr = N_Gram_GGAA
cnt = 287	feature = 549	correl = -0.0695133	descr = N_Gram_GCAA
cnt = 288	feature = 334	correl = -0.059169	descr = N_Gram_CAGA
cnt = 289	feature = 614	correl = -0.0475863	descr = N_Gram_GGAG
cnt = 290	feature = 904	correl = 0.0623761	descr = N_Gram_TTTCT
cnt = 291	feature = 210	correl = -0.0378198	descr = N_Gram_ACCA
cnt = 292	feature = 739	correl = 0.0227476	descr = N_Gram_TAGG
cnt = 293	feature = 695	correl = 0.0295919	descr = N_Gram_GTGT
cnt = 294	feature = 475	correl = -0.0731856	descr = N_Gram_CTCG
cnt = 295	feature = 875	correl = 0.0393284	descr = N_Gram_TTCG
cnt = 296	feature = 654	correl = 0.0310147	descr = N_Gram_GGTA
cnt = 297	feature = 79	correl = 0.0955657	descr = Gibbs_of_Target_Sequence__Pos_17_Step_1
cnt = 298	feature = 684	correl = 0.0356436	descr = N_Gram_GTGA
cnt = 299	feature = 496	correl = 0.056285	descr = N_Gram_CTTG
cnt = 300	feature = 337	correl = -0.0492767	descr = N_Gram_CAGC
cnt = 301	feature = 646	correl = -0.0909727	descr = N_Gram_GGGG
cnt = 302	feature = 515	correl = 0.0315945	descr = N_Gram_GACA
cnt = 303	feature = 825	correl = 0.0341259	descr = N_Gram_TGCT
cnt = 304	feature = 714	correl = 0.0652952	descr = N_Gram_TAAG
cnt = 305	feature = 508	correl = -0.0274072	descr = N_Gram_GAAG
cnt = 306	feature = 848	correl = 0.0343662	descr = N_Gram_TGTC
cnt = 307	feature = 409	correl = 0.0385306	descr = N_Gram_CCTT
cnt = 308	feature = 765	correl = 0.0284397	descr = N_Gram_TCCA
cnt = 309	feature = 680	correl = 0.0557464	descr = N_Gram_GTCG
cnt = 310	feature = 753	correl = 0.0641284	descr = N_Gram_TATT
cnt = 311	feature = 579	correl = -0.0545494	descr = N_Gram_GCGC
cnt = 312	feature = 592	correl = -0.0253272	descr = N_Gram_GCTC
cnt = 313	feature = 65	correl = -0.0418686	descr = Gibbs_of_Target_Sequence__Pos_1_Step_1
cnt = 314	feature = 478	correl = 0.0251489	descr = N_Gram_CTCT
cnt = 315	feature = 206	correl = 0.063513	descr = N_Gram_ACAT
cnt = 316	feature = 389	correl = -0.0489153	descr = N_Gram_CCGC
cnt = 317	feature = 316	correl = -0.0262528	descr = N_Gram_CAAA
cnt = 318	feature = 787	correl = 0.0528745	descr = N_Gram_TCGT
cnt = 319	feature = 384	correl = -0.101758	descr = N_Gram_CCGA
cnt = 320	feature = 620	correl = -0.0768101	descr = N_Gram_GGCA
cnt = 321	feature = 706	correl = 0.0503992	descr = N_Gram_GTTT
cnt = 322	feature = 583	correl = -0.0880488	descr = N_Gram_GCGG
cnt = 323	feature = 518	correl = -0.0662967	descr = N_Gram_GACC
cnt = 324	feature = 462	correl = 0.0682583	descr = N_Gram_CTAC
cnt = 325	feature = 256	correl = -0.0515914	descr = N_Gram_AGGG
cnt = 326	feature = 597	correl = -0.0260742	descr = N_Gram_GCTG
cnt = 327	feature = 66	correl = -0.172686	descr = Gibbs_of_Target_Sequence__Pos_2_Step_1
cnt = 328	feature = 105	correl = -0.0709674	descr = Xue_Structure_Feature_A100
cnt = 329	feature = 293	correl = 0.0357023	descr = N_Gram_ATGA
cnt = 330	feature = 303	correl = 0.0483675	descr = N_Gram_ATTA
cnt = 331	feature = 277	correl = 0.0805155	descr = N_Gram_ATAT
cnt = 332	feature = 837	correl = -0.0506454	descr = N_Gram_TGGG
cnt = 333	feature = 732	correl = 0.0529332	descr = N_Gram_TAGA
cnt = 334	feature = 348	correl = 0.0241767	descr = N_Gram_CATC
cnt = 335	feature = 494	correl = 0.0316758	descr = N_Gram_CTTC
cnt = 336	feature = 71	correl = 0.0723653	descr = Gibbs_of_Target_Sequence__Pos_8_Step_1
cnt = 337	feature = 891	correl = 0.0233218	descr = N_Gram_TTGG
cnt = 338	feature = 307	correl = 0.0810179	descr = N_Gram_ATTC
cnt = 339	feature = 767	correl = -0.0361798	descr = N_Gram_TCCC
cnt = 340	feature = 666	correl = 0.0532153	descr = N_Gram_GTA
cnt = 341	feature = 791	correl = 0.071727	descr = N_Gram_TCTA
cnt = 342	feature = 659	correl = -0.0789446	descr = N_Gram_GGTG
cnt = 343	feature = 68	correl = 0.0527539	descr = Gibbs_of_Target_Sequence__Pos_5_Step_1
cnt = 344	feature = 227	correl = 0.0343784	descr = N_Gram_ACT
cnt = 345	feature = 556	correl = -0.0416818	descr = N_Gram_GCAG
cnt = 346	feature = 676	correl = -0.0726291	descr = N_Gram_GTCC
cnt = 347	feature = 894	correl = 0.0882352	descr = N_Gram_TTGT
cnt = 348	feature = 900	correl = 0.0270261	descr = N_Gram_TTTA
cnt = 349	feature = 813	correl = 0.0343589	descr = N_Gram_TGAT
cnt = 350	feature = 412	correl = -0.0749117	descr = N_Gram_CGA
cnt = 351	feature = 799	correl = 0.0739686	descr = N_Gram_TCTG
cnt = 352	feature = 80	correl = 0.1985	descr = Gibbs_of_Target_Sequence__Pos_18_Step_1
cnt = 353	feature = 74	correl = 0.0566559	descr = Gibbs_of_Target_Sequence__Pos_11_Step_1
cnt = 354	feature = 483	correl = -0.0306642	descr = N_Gram_CTGC
cnt = 355	feature = 910	correl = 0.0455375	descr = N_Gram_TTTT
cnt = 356	feature = 624	correl = -0.122645	descr = N_Gram_GGCC
cnt = 357	feature = 808	correl = 0.0607381	descr = N_Gram_TGAA
cnt = 358	feature = 701	correl = -0.0584296	descr = N_Gram_GTTG
cnt = 359	feature = 78	correl = 0.124245	descr = Gibbs_of_Target_Sequence__Pos_16_Step_1
cnt = 360	feature = 72	correl = 0.090977	descr = Gibbs_of_Target_Sequence__Pos_9_Step_1
cnt = 361	feature = 70	correl = 0.1472	descr = Gibbs_of_Target_Sequence__Pos_7_Step_1
cnt = 362	feature = 803	correl = 0.0676648	descr = N_Gram_TCTT
cnt = 363	feature = 650	correl = -0.0499848	descr = N_Gram_GGGT
cnt = 364	feature = 76	correl = 0.144465	descr = Gibbs_of_Target_Sequence__Pos_14_Step_1
cnt = 365	feature = 719	correl = 0.0622476	descr = N_Gram_TAC
cnt = 366	feature = 73	correl = 0.121598	descr = Gibbs_of_Target_Sequence__Pos_10_Step_1
cnt = 367	feature = 77	correl = 0.0992392	descr = Gibbs_of_Target_Sequence__Pos_15_Step_1
cnt = 368	feature = 314	correl = 0.0291526	descr = N_Gram_ATTT
cnt = 369	feature = 436	correl = -0.0909114	descr = N_Gram_CGG
cnt = 370	feature = 806	correl = 0.0541959	descr = N_Gram_TG
cnt = 371	feature = 396	correl = -0.0402968	descr = N_Gram_CCT
cnt = 372	feature = 344	correl = 0.0624002	descr = N_Gram_CAT
cnt = 373	feature = 878	correl = 0.100381	descr = N_Gram_TTCT
cnt = 374	feature = 709	correl = 0.0623506	descr = N_Gram_TAA
cnt = 375	feature = 743	correl = 0.109277	descr = N_Gram_TAT
cnt = 376	feature = 653	correl = -0.0389671	descr = N_Gram_GGT
cnt = 377	feature = 578	correl = -0.091515	descr = N_Gram_GCG
cnt = 378	feature = 883	correl = 0.112654	descr = N_Gram_TTG
cnt = 379	feature = 368	correl = -0.138935	descr = N_Gram_CCC
cnt = 380	feature = 491	correl = 0.0647841	descr = N_Gram_CTT
cnt = 381	feature = 470	correl = -0.0306488	descr = N_Gram_CTC
cnt = 382	feature = 857	correl = 0.0622678	descr = N_Gram_TTA
cnt = 383	feature = 790	correl = 0.109667	descr = N_Gram_TCT
cnt = 384	feature = 871	correl = 0.0897413	descr = N_Gram_TTC
cnt = 385	feature = 604	correl = -0.120051	descr = N_Gram_GG
cnt = 386	feature = 899	correl = 0.0993408	descr = N_Gram_TTT
cnt = 387	feature = 356	correl = -0.0863614	descr = N_Gram_CC
cnt = 388	feature = 271	correl = 0.104119	descr = N_Gram_AT
cnt = 389	feature = 856	correl = 0.155758	descr = N_Gram_TT
cnt = 390	feature = 83	correl = 0.233596	descr = PF_RNAi_Fold_Energy
cnt = 391	feature = 708	correl = 0.169841	descr = N_Gram_TA
cnt = 392	feature = 63	correl = 0.273316	descr = Gibbs_of_Target_Sequence_
num rows = 2188
num_elements = 859884
..*
optimization finished, #iter = 2329
nu = 0.270365
obj = -47.147610, rho = -0.781514
nSV = 992, nBSV = 300
num rows = 243
num_elements = 95499
*
optimization finished, #iter = 204
nu = 0.228112
obj = -4.580933, rho = -0.753882
nSV = 130, nBSV = 13
..*
optimization finished, #iter = 2329
nu = 0.270365
obj = -47.147610, rho = -0.781514
nSV = 992, nBSV = 300
CFS merit scores = 1.36338
CFS merit scores = 1.58308
CFS merit scores = 1.83035
CFS merit scores = 2.05936
CFS merit scores = 2.26794
CFS merit scores = 2.46162
CFS merit scores = 2.63678
CFS merit scores = 2.79297
CFS merit scores = 2.93895
CFS merit scores = 3.07675
CFS merit scores = 3.20753
CFS merit scores = 3.33165
CFS merit scores = 3.4509
CFS merit scores = 3.56363
CFS merit scores = 3.67106
CFS merit scores = 3.77462
CFS merit scores = 3.87351
CFS merit scores = 3.96824
CFS merit scores = 4.05973
CFS merit scores = 4.1474
CFS merit scores = 4.23155
CFS merit scores = 4.31304
CFS merit scores = 4.39175
CFS merit scores = 4.46792
CFS merit scores = 4.54223
CFS merit scores = 4.61462
CFS merit scores = 4.68426
CFS merit scores = 4.75229
CFS merit scores = 4.81798
CFS merit scores = 4.88125
CFS merit scores = 4.93944
CFS merit scores = 4.99599
CFS merit scores = 5.05094
CFS merit scores = 5.10072
CFS merit scores = 5.14795
CFS merit scores = 5.19333
CFS merit scores = 5.23651
CFS merit scores = 5.27808
CFS merit scores = 5.31782
CFS merit scores = 5.35613
CFS merit scores = 5.39446
CFS merit scores = 5.43189
CFS merit scores = 5.46773
CFS merit scores = 5.50261
CFS merit scores = 5.53705
CFS merit scores = 5.57086
CFS merit scores = 5.60363
CFS merit scores = 5.63517
CFS merit scores = 5.66609
CFS merit scores = 5.69618
CFS merit scores = 5.72556
CFS merit scores = 5.75383
CFS merit scores = 5.78056
CFS merit scores = 5.80663
CFS merit scores = 5.83211
CFS merit scores = 5.85614
CFS merit scores = 5.87837
CFS merit scores = 5.89895
CFS merit scores = 5.91739
CFS merit scores = 5.93555
CFS merit scores = 5.95328
CFS merit scores = 5.97066
CFS merit scores = 5.98792
CFS merit scores = 6.00375
CFS merit scores = 6.01935
CFS merit scores = 6.03473
CFS merit scores = 6.0501
CFS merit scores = 6.06437
CFS merit scores = 6.07736
CFS merit scores = 6.08989
CFS merit scores = 6.10188
CFS merit scores = 6.11393
CFS merit scores = 6.12598
CFS merit scores = 6.13776
CFS merit scores = 6.14939
CFS merit scores = 6.16069
CFS merit scores = 6.17148
CFS merit scores = 6.18152
CFS merit scores = 6.19136
CFS merit scores = 6.19994
CFS merit scores = 6.20785
CFS merit scores = 6.21589
CFS merit scores = 6.22394
CFS merit scores = 6.23199
CFS merit scores = 6.23908
CFS merit scores = 6.24607
CFS merit scores = 6.25295
CFS merit scores = 6.25983
CFS merit scores = 6.26649
CFS merit scores = 6.27311
CFS merit scores = 6.27905
CFS merit scores = 6.28545
CFS merit scores = 6.29066
CFS merit scores = 6.2957
CFS merit scores = 6.30037
CFS merit scores = 6.30506
CFS merit scores = 6.30987
CFS merit scores = 6.31443
CFS merit scores = 6.31913
CFS merit scores = 6.32365
CFS merit scores = 6.32781
CFS merit scores = 6.33148
CFS merit scores = 6.3353
CFS merit scores = 6.33916
CFS merit scores = 6.34326
CFS merit scores = 6.34703
CFS merit scores = 6.35074
CFS merit scores = 6.35447
CFS merit scores = 6.35776
CFS merit scores = 6.36118
CFS merit scores = 6.36432
CFS merit scores = 6.36695
CFS merit scores = 6.36968
CFS merit scores = 6.37248
CFS merit scores = 6.37541
CFS merit scores = 6.37834
CFS merit scores = 6.38139
CFS merit scores = 6.38439
CFS merit scores = 6.38713
CFS merit scores = 6.38949
CFS merit scores = 6.39193
CFS merit scores = 6.39397
CFS merit scores = 6.39614
CFS merit scores = 6.39816
CFS merit scores = 6.40026
CFS merit scores = 6.4024
CFS merit scores = 6.40453
CFS merit scores = 6.40651
CFS merit scores = 6.40841
CFS merit scores = 6.4101
CFS merit scores = 6.41169
CFS merit scores = 6.41301
CFS merit scores = 6.41425
CFS merit scores = 6.41557
CFS merit scores = 6.41704
CFS merit scores = 6.41861
CFS merit scores = 6.4198
CFS merit scores = 6.42087
CFS merit scores = 6.422
CFS merit scores = 6.42324
CFS merit scores = 6.4243
CFS merit scores = 6.42506
CFS merit scores = 6.42597
CFS merit scores = 6.4269
CFS merit scores = 6.42756
CFS merit scores = 6.42835
CFS merit scores = 6.42893
CFS merit scores = 6.42963
CFS merit scores = 6.43034
CFS merit scores = 6.4311
CFS merit scores = 6.43157
CFS merit scores = 6.43201
CFS merit scores = 6.43234
CFS merit scores = 6.43246
CFS merit scores = 6.43279
CFS merit scores = 6.43296
CFS merit scores = 6.43324
CFS merit scores = 6.43351
CFS merit scores = 6.43338
CFS merit scores = 6.4332
CFS merit scores = 6.43293
CFS merit scores = 6.43272
CFS merit scores = 6.43251
CFS merit scores = 6.43193
CFS merit scores = 6.4313
CFS merit scores = 6.4307
CFS merit scores = 6.43005
CFS merit scores = 6.42941
CFS merit scores = 6.42888
CFS merit scores = 6.42847
CFS merit scores = 6.42805
CFS merit scores = 6.42777
CFS merit scores = 6.42709
CFS merit scores = 6.42654
CFS merit scores = 6.42593
CFS merit scores = 6.42534
CFS merit scores = 6.4248
CFS merit scores = 6.42429
CFS merit scores = 6.42362
CFS merit scores = 6.42303
CFS merit scores = 6.42238
CFS merit scores = 6.42185
CFS merit scores = 6.42137
CFS merit scores = 6.4207
CFS merit scores = 6.42005
CFS merit scores = 6.41954
CFS merit scores = 6.41888
CFS merit scores = 6.41816
CFS merit scores = 6.41759
CFS merit scores = 6.41669
CFS merit scores = 6.41571
CFS merit scores = 6.41447
CFS merit scores = 6.41324
CFS merit scores = 6.41217
CFS merit scores = 6.41115
CFS merit scores = 6.41007
CFS merit scores = 6.40905
CFS merit scores = 6.40789
CFS merit scores = 6.40676
CFS merit scores = 6.40565
CFS merit scores = 6.40451
CFS merit scores = 6.40343
CFS merit scores = 6.40225
CFS merit scores = 6.40099
CFS merit scores = 6.39972
CFS merit scores = 6.39845
CFS merit scores = 6.39726
CFS merit scores = 6.39604
CFS merit scores = 6.39488
CFS merit scores = 6.3937
CFS merit scores = 6.39251
CFS merit scores = 6.39111
CFS merit scores = 6.38978
CFS merit scores = 6.38833
CFS merit scores = 6.38694
CFS merit scores = 6.38548
CFS merit scores = 6.38409
CFS merit scores = 6.38269
CFS merit scores = 6.38141
CFS merit scores = 6.37989
CFS merit scores = 6.37835
CFS merit scores = 6.37681
CFS merit scores = 6.37531
CFS merit scores = 6.37384
CFS merit scores = 6.3724
CFS merit scores = 6.37097
CFS merit scores = 6.36958
CFS merit scores = 6.36815
CFS merit scores = 6.36668
CFS merit scores = 6.36505
CFS merit scores = 6.36348
CFS merit scores = 6.36184
CFS merit scores = 6.36023
CFS merit scores = 6.35852
CFS merit scores = 6.35692
CFS merit scores = 6.35509
CFS merit scores = 6.3533
CFS merit scores = 6.35151
CFS merit scores = 6.34976
CFS merit scores = 6.34805
CFS merit scores = 6.34634
CFS merit scores = 6.34443
CFS merit scores = 6.34255
CFS merit scores = 6.34065
CFS merit scores = 6.33874
CFS merit scores = 6.33688
CFS merit scores = 6.33502
CFS merit scores = 6.33312
CFS merit scores = 6.33128
CFS merit scores = 6.32942
CFS merit scores = 6.32758
CFS merit scores = 6.32573
CFS merit scores = 6.32394
CFS merit scores = 6.3222
CFS merit scores = 6.32039
CFS merit scores = 6.3186
CFS merit scores = 6.31677
CFS merit scores = 6.31497
CFS merit scores = 6.31308
CFS merit scores = 6.31108
CFS merit scores = 6.30913
CFS merit scores = 6.30725
CFS merit scores = 6.30533
CFS merit scores = 6.30342
CFS merit scores = 6.30122
CFS merit scores = 6.29876
CFS merit scores = 6.29635
CFS merit scores = 6.29388
CFS merit scores = 6.29144
CFS merit scores = 6.28898
CFS merit scores = 6.28653
CFS merit scores = 6.2841
CFS merit scores = 6.28174
CFS merit scores = 6.27934
CFS merit scores = 6.27688
CFS merit scores = 6.27445
CFS merit scores = 6.27199
CFS merit scores = 6.26947
CFS merit scores = 6.26695
CFS merit scores = 6.26451
CFS merit scores = 6.26203
CFS merit scores = 6.25953
CFS merit scores = 6.25703
CFS merit scores = 6.25448
CFS merit scores = 6.25195
CFS merit scores = 6.24944
CFS merit scores = 6.24691
CFS merit scores = 6.24445
CFS merit scores = 6.24201
CFS merit scores = 6.23952
CFS merit scores = 6.23704
CFS merit scores = 6.23452
CFS merit scores = 6.23198
CFS merit scores = 6.22929
CFS merit scores = 6.2267
CFS merit scores = 6.22411
CFS merit scores = 6.22149
CFS merit scores = 6.21879
CFS merit scores = 6.21611
CFS merit scores = 6.21344
CFS merit scores = 6.2105
CFS merit scores = 6.20756
CFS merit scores = 6.20466
CFS merit scores = 6.20183
CFS merit scores = 6.19901
CFS merit scores = 6.19597
CFS merit scores = 6.19288
CFS merit scores = 6.18977
CFS merit scores = 6.18661
CFS merit scores = 6.18348
CFS merit scores = 6.18045
CFS merit scores = 6.17733
CFS merit scores = 6.17424
CFS merit scores = 6.17107
CFS merit scores = 6.16781
CFS merit scores = 6.16425
CFS merit scores = 6.16074
CFS merit scores = 6.15719
CFS merit scores = 6.15362
CFS merit scores = 6.15008
CFS merit scores = 6.14649
CFS merit scores = 6.14293
CFS merit scores = 6.13939
CFS merit scores = 6.13587
CFS merit scores = 6.13208
CFS merit scores = 6.12834
CFS merit scores = 6.12459
CFS merit scores = 6.12081
CFS merit scores = 6.11698
CFS merit scores = 6.11316
CFS merit scores = 6.1094
CFS merit scores = 6.10565
CFS merit scores = 6.10175
CFS merit scores = 6.09788
CFS merit scores = 6.09393
CFS merit scores = 6.09003
CFS merit scores = 6.08618
CFS merit scores = 6.0824
CFS merit scores = 6.07857
CFS merit scores = 6.07471
CFS merit scores = 6.07094
CFS merit scores = 6.06702
CFS merit scores = 6.06308
CFS merit scores = 6.05924
CFS merit scores = 6.05533
CFS merit scores = 6.05137
CFS merit scores = 6.04744
CFS merit scores = 6.04337
CFS merit scores = 6.03935
CFS merit scores = 6.03524
CFS merit scores = 6.03104
CFS merit scores = 6.02686
CFS merit scores = 6.02269
CFS merit scores = 6.01847
CFS merit scores = 6.01417
CFS merit scores = 6.00987
CFS merit scores = 6.00564
CFS merit scores = 6.00146
CFS merit scores = 5.99728
CFS merit scores = 5.99308
CFS merit scores = 5.98887
CFS merit scores = 5.9846
CFS merit scores = 5.98028
CFS merit scores = 5.97601
CFS merit scores = 5.97175
CFS merit scores = 5.96756
CFS merit scores = 5.96325
CFS merit scores = 5.95886
CFS merit scores = 5.95442
CFS merit scores = 5.94999
CFS merit scores = 5.94559
CFS merit scores = 5.94121
CFS merit scores = 5.93677
CFS merit scores = 5.93236
CFS merit scores = 5.92796
CFS merit scores = 5.92354
CFS merit scores = 5.91912
CFS merit scores = 5.91454
CFS merit scores = 5.90997
CFS merit scores = 5.90522
CFS merit scores = 5.9005
CFS merit scores = 5.89581
CFS merit scores = 5.89112
CFS merit scores = 5.88633
CFS merit scores = 5.88156
CFS merit scores = 5.8767
CFS merit scores = 5.87179
CFS merit scores = 5.86674
CFS merit scores = 5.86174
CFS merit scores = 5.85677
CFS merit scores = 5.8517
CFS merit scores = 5.8465
CFS merit scores = 5.8413
CFS merit scores = 5.83605
CFS merit scores = 5.83076
CFS merit scores = 5.82547
CFS merit scores = 5.82019
CFS merit scores = 5.81489
CFS merit scores = 5.80967
CFS merit scores = 5.80427
CFS merit scores = 5.7988
CFS merit scores = 5.79273
CFS merit scores = 5.78653
CFS merit scores = 5.77996
CFS merit scores = 5.77341
CFS merit scores = 5.7669
CFS merit scores = 5.76039
CFS merit scores = 5.75392
CFS merit scores = 5.74739
CFS merit scores = 5.74022
CFS merit scores = 5.73286
CFS merit scores = 5.72555
CFS merit scores = 5.7182
CFS merit scores = 5.71053
CFS merit scores = 5.70278
CFS merit scores = 5.6951
CFS merit scores = 5.68744
CFS merit scores = 5.67971
CFS merit scores = 5.67175
CFS merit scores = 5.6637
CFS merit scores = 5.65551
CFS merit scores = 5.64716
CFS merit scores = 5.63875
CFS merit scores = 5.62989
CFS merit scores = 5.62092
CFS merit scores = 5.61148
CFS merit scores = 5.6021
CFS merit scores = 5.59233
CFS merit scores = 5.58172
CFS merit scores = 5.57094
CFS merit scores = 5.56007
CFS merit scores = 5.54782
CFS merit scores = 5.53329
CFS merit scores = 5.51843
CFS merit scores = 5.50268
CFS merit scores = 5.47416
cnt = 1	feature = 64	correl = 0.363379	descr = Position_Specific_Bin_Base_20_Base_A
cnt = 2	feature = 60	correl = 0.186379	descr = Position_Specific_Bin_Base_19_Base_A
cnt = 3	feature = 8	correl = 0.121431	descr = Position_Specific_Bin_Base_2_Base_G
cnt = 4	feature = 2	correl = -0.149004	descr = Position_Specific_Bin_Base_0_Base_G
cnt = 5	feature = 14	correl = -0.0774296	descr = Position_Specific_Bin_Base_4_Base_C
cnt = 6	feature = 796	correl = 0.0335408	descr = N_Gram_TCAGT
cnt = 7	feature = 232	correl = 0.0265427	descr = N_Gram_ACGCT
cnt = 8	feature = 582	correl = -0.0702504	descr = N_Gram_GCAAA
cnt = 9	feature = 857	correl = -0.0227017	descr = N_Gram_TGCCT
cnt = 10	feature = 231	correl = -0.0321312	descr = N_Gram_ACGCA
cnt = 11	feature = 815	correl = 0.0530325	descr = N_Gram_TCGCA
cnt = 12	feature = 816	correl = -0.0442296	descr = N_Gram_TCGCG
cnt = 13	feature = 625	correl = -0.0494015	descr = N_Gram_GCGTT
cnt = 14	feature = 756	correl = 0.0276855	descr = N_Gram_TACCT
cnt = 15	feature = 336	correl = 0.0274122	descr = N_Gram_CAACG
cnt = 16	feature = 529	correl = 0.0289254	descr = N_Gram_CTTAG
cnt = 17	feature = 708	correl = -0.0234628	descr = N_Gram_GTCCG
cnt = 18	feature = 449	correl = -0.0482257	descr = N_Gram_CGAGT
cnt = 19	feature = 555	correl = 0.0702169	descr = N_Gram_GACTA
cnt = 20	feature = 481	correl = -0.0311573	descr = N_Gram_CGGTT
cnt = 21	feature = 700	correl = 0.0460699	descr = N_Gram_GTAAG
cnt = 22	feature = 714	correl = 0.0478948	descr = N_Gram_GTCTA
cnt = 23	feature = 426	correl = 0.0263658	descr = N_Gram_CCTAT
cnt = 24	feature = 624	correl = -0.0240268	descr = N_Gram_GCGTG
cnt = 25	feature = 485	correl = -0.0511879	descr = N_Gram_CGTCG
cnt = 26	feature = 578	correl = 0.0453418	descr = N_Gram_GATTG
cnt = 27	feature = 755	correl = 0.0225324	descr = N_Gram_TACCG
cnt = 28	feature = 695	correl = -0.0472679	descr = N_Gram_GGTTA
cnt = 29	feature = 229	correl = -0.0393504	descr = N_Gram_ACGAA
cnt = 30	feature = 502	correl = -0.0255888	descr = N_Gram_CTAGG
cnt = 31	feature = 337	correl = 0.0487995	descr = N_Gram_CAAGC
cnt = 32	feature = 748	correl = -0.0215768	descr = N_Gram_TAATG
cnt = 33	feature = 823	correl = 0.0879704	descr = N_Gram_TCGTG
cnt = 34	feature = 919	correl = 0.0282072	descr = N_Gram_TTGCG
cnt = 35	feature = 767	correl = 0.0536372	descr = N_Gram_TAGCA
cnt = 36	feature = 677	correl = -0.0235753	descr = N_Gram_GGGCT
cnt = 37	feature = 645	correl = -0.0588814	descr = N_Gram_GGACC
cnt = 38	feature = 749	correl = 0.0655212	descr = N_Gram_TAATT
cnt = 39	feature = 553	correl = -0.0301663	descr = N_Gram_GACGG
cnt = 40	feature = 451	correl = -0.0312372	descr = N_Gram_CGATA
cnt = 41	feature = 516	correl = 0.0284235	descr = N_Gram_CTCTA
cnt = 42	feature = 620	correl = -0.0263238	descr = N_Gram_GCGGG
cnt = 43	feature = 613	correl = -0.0393818	descr = N_Gram_GCGCA
cnt = 44	feature = 284	correl = 0.0347119	descr = N_Gram_ATAGG
cnt = 45	feature = 452	correl = -0.0230941	descr = N_Gram_CGATC
cnt = 46	feature = 335	correl = 0.0261098	descr = N_Gram_CAACC
cnt = 47	feature = 286	correl = 0.0294834	descr = N_Gram_ATATA
cnt = 48	feature = 277	correl = -0.0227504	descr = N_Gram_AGTGG
cnt = 49	feature = 446	correl = -0.039993	descr = N_Gram_CGACC
cnt = 50	feature = 418	correl = -0.0412444	descr = N_Gram_CCGCT
cnt = 51	feature = 314	correl = -0.0221883	descr = N_Gram_ATGTA
cnt = 52	feature = 655	correl = -0.0284488	descr = N_Gram_GGCAC
cnt = 53	feature = 621	correl = -0.046508	descr = N_Gram_GCGGT
cnt = 54	feature = 484	correl = -0.0462418	descr = N_Gram_CGTCC
cnt = 55	feature = 560	correl = -0.0396741	descr = N_Gram_GAGAT
cnt = 56	feature = 584	correl = -0.0731848	descr = N_Gram_GCAAT
cnt = 57	feature = 505	correl = 0.0313429	descr = N_Gram_CTATC
cnt = 58	feature = 843	correl = 0.0383422	descr = N_Gram_TGAAC
cnt = 59	feature = 249	correl = -0.0220244	descr = N_Gram_AGACC
cnt = 60	feature = 412	correl = -0.0570658	descr = N_Gram_CCGAA
cnt = 61	feature = 752	correl = 0.0835953	descr = N_Gram_TACAA
cnt = 62	feature = 778	correl = 0.051745	descr = N_Gram_TATCG
cnt = 63	feature = 406	correl = -0.0368185	descr = N_Gram_CCCGG
cnt = 64	feature = 476	correl = -0.0616535	descr = N_Gram_CGGGG
cnt = 65	feature = 739	correl = 0.0563375	descr = N_Gram_TAAAC
cnt = 66	feature = 711	correl = 0.0526348	descr = N_Gram_GTCGC
cnt = 67	feature = 734	correl = 0.0341291	descr = N_Gram_GTTTC
cnt = 68	feature = 514	correl = -0.0519124	descr = N_Gram_CTCGT
cnt = 69	feature = 917	correl = 0.0404474	descr = N_Gram_TTGCA
cnt = 70	feature = 545	correl = 0.030455	descr = N_Gram_GAATT
cnt = 71	feature = 638	correl = -0.0601631	descr = N_Gram_GCTTT
cnt = 72	feature = 759	correl = 0.068002	descr = N_Gram_TACTA
cnt = 73	feature = 540	correl = -0.0549028	descr = N_Gram_GAAGA
cnt = 74	feature = 897	correl = 0.0231801	descr = N_Gram_TTATT
cnt = 75	feature = 819	correl = 0.0385944	descr = N_Gram_TCGGA
cnt = 76	feature = 365	correl = 0.0379052	descr = N_Gram_CAGTT
cnt = 77	feature = 875	correl = 0.029628	descr = N_Gram_TGTAT
cnt = 78	feature = 270	correl = -0.0227126	descr = N_Gram_AGGTG
cnt = 79	feature = 660	correl = -0.027018	descr = N_Gram_GGCCG
cnt = 80	feature = 609	correl = -0.0462326	descr = N_Gram_GCCTT
cnt = 81	feature = 600	correl = -0.0819392	descr = N_Gram_GCCCA
cnt = 82	feature = 495	correl = 0.064784	descr = N_Gram_CTAAG
cnt = 83	feature = 616	correl = -0.0555637	descr = N_Gram_GCGCT
cnt = 84	feature = 598	correl = -0.0262613	descr = N_Gram_GCCAT
cnt = 85	feature = 701	correl = -0.0263622	descr = N_Gram_GTAAT
cnt = 86	feature = 702	correl = 0.0316502	descr = N_Gram_GTACC
cnt = 87	feature = 396	correl = -0.0214254	descr = N_Gram_CCCAA
cnt = 88	feature = 368	correl = -0.0551569	descr = N_Gram_CATAA
cnt = 89	feature = 283	correl = 0.0262498	descr = N_Gram_ATAGC
cnt = 90	feature = 671	correl = -0.0647601	descr = N_Gram_GGGAA
cnt = 91	feature = 705	correl = 0.0312411	descr = N_Gram_GTCAT
cnt = 92	feature = 556	correl = -0.0276736	descr = N_Gram_GACTC
cnt = 93	feature = 518	correl = -0.0535952	descr = N_Gram_CTGAG
cnt = 94	feature = 19	correl = -0.0328288	descr = Position_Specific_Bin_Base_6_Base_C
cnt = 95	feature = 934	correl = -0.0215004	descr = N_Gram_TTTCG
cnt = 96	feature = 583	correl = 0.0556304	descr = N_Gram_GCAAC
cnt = 97	feature = 490	correl = -0.06787	descr = N_Gram_CGTTC
cnt = 98	feature = 54	correl = -0.045521	descr = Position_Specific_Bin_Base_17_Base_G
cnt = 99	feature = 288	correl = 0.0380449	descr = N_Gram_ATATG
cnt = 100	feature = 618	correl = -0.0390051	descr = N_Gram_GCGGA
cnt = 101	feature = 47	correl = -0.0268652	descr = Position_Specific_Bin_Base_15_Base_T
cnt = 102	feature = 774	correl = 0.0751151	descr = N_Gram_TATAA
cnt = 103	feature = 413	correl = -0.0467503	descr = N_Gram_CCGAC
cnt = 104	feature = 461	correl = -0.0744575	descr = N_Gram_CGCGC
cnt = 105	feature = 680	correl = -0.0696925	descr = N_Gram_GGGGC
cnt = 106	feature = 779	correl = 0.0242657	descr = N_Gram_TATCT
cnt = 107	feature = 414	correl = -0.050809	descr = N_Gram_CCGAG
cnt = 108	feature = 384	correl = -0.0225413	descr = N_Gram_CCAAG
cnt = 109	feature = 777	correl = 0.0665932	descr = N_Gram_TATCA
cnt = 110	feature = 769	correl = 0.0280791	descr = N_Gram_TAGGC
cnt = 111	feature = 11	correl = 0.0690295	descr = Position_Specific_Bin_Base_3_Base_G
cnt = 112	feature = 763	correl = 0.0351761	descr = N_Gram_TAGAA
cnt = 113	feature = 820	correl = -0.0262676	descr = N_Gram_TCGGC
cnt = 114	feature = 341	correl = -0.0371897	descr = N_Gram_CACAT
cnt = 115	feature = 786	correl = 0.0221044	descr = N_Gram_TATTG
cnt = 116	feature = 915	correl = 0.0368866	descr = N_Gram_TTGAC
cnt = 117	feature = 850	correl = 0.028196	descr = N_Gram_TGATT
cnt = 118	feature = 765	correl = 0.0458411	descr = N_Gram_TAGAG
cnt = 119	feature = 350	correl = 0.0482254	descr = N_Gram_CACTC
cnt = 120	feature = 391	correl = -0.0474574	descr = N_Gram_CCAGG
cnt = 121	feature = 275	correl = 0.0278558	descr = N_Gram_AGTCT
cnt = 122	feature = 28	correl = 0.0276972	descr = Position_Specific_Bin_Base_9_Base_T
cnt = 123	feature = 813	correl = 0.0308208	descr = N_Gram_TCGAG
cnt = 124	feature = 296	correl = 0.0219005	descr = N_Gram_ATCCG
cnt = 125	feature = 44	correl = 0.0800737	descr = Position_Specific_Bin_Base_14_Base_T
cnt = 126	feature = 262	correl = 0.0321154	descr = N_Gram_AGCTT
cnt = 127	feature = 925	correl = 0.0239669	descr = N_Gram_TTGTC
cnt = 128	feature = 25	correl = -0.0956516	descr = Position_Specific_Bin_Base_8_Base_C
cnt = 129	feature = 315	correl = 0.0223458	descr = N_Gram_ATGTC
cnt = 130	feature = 307	correl = 0.0564554	descr = N_Gram_ATGAG
cnt = 131	feature = 631	correl = 0.0434217	descr = N_Gram_GCTCT
cnt = 132	feature = 66	correl = -0.166724	descr = Position_Specific_Bin_Base_20_Base_G
cnt = 133	feature = 740	correl = 0.0220367	descr = N_Gram_TAAAG
cnt = 134	feature = 869	correl = -0.0405617	descr = N_Gram_TGGGA
cnt = 135	feature = 39	correl = 0.0521174	descr = Position_Specific_Bin_Base_13_Base_A
cnt = 136	feature = 593	correl = 0.0347099	descr = N_Gram_GCATT
cnt = 137	feature = 522	correl = 0.0473386	descr = N_Gram_CTGGA
cnt = 138	feature = 37	correl = 0.0359216	descr = Position_Specific_Bin_Base_12_Base_A
cnt = 139	feature = 729	correl = -0.0497275	descr = N_Gram_GTTAG
cnt = 140	feature = 534	correl = -0.0303832	descr = N_Gram_CTTGG
cnt = 141	feature = 260	correl = -0.0315008	descr = N_Gram_AGCGT
cnt = 142	feature = 4	correl = -0.025699	descr = Position_Specific_Bin_Base_1_Base_C
cnt = 143	feature = 775	correl = 0.0456487	descr = N_Gram_TATAG
cnt = 144	feature = 687	correl = 0.0273535	descr = N_Gram_GGTAC
cnt = 145	feature = 565	correl = -0.073255	descr = N_Gram_GAGGC
cnt = 146	feature = 904	correl = 0.0327375	descr = N_Gram_TTCGC
cnt = 147	feature = 214	correl = 0.0630837	descr = N_Gram_ACAGT
cnt = 148	feature = 849	correl = -0.0272473	descr = N_Gram_TGATG
cnt = 149	feature = 346	correl = -0.0367661	descr = N_Gram_CACGA
cnt = 150	feature = 409	correl = -0.0689958	descr = N_Gram_CCCTG
cnt = 151	feature = 475	correl = -0.0574165	descr = N_Gram_CGGGC
cnt = 152	feature = 914	correl = 0.0643269	descr = N_Gram_TTGAA
cnt = 153	feature = 709	correl = -0.0427077	descr = N_Gram_GTCCT
cnt = 154	feature = 311	correl = -0.0253183	descr = N_Gram_ATGGA
cnt = 155	feature = 0	correl = 0.0378899	descr = Position_Specific_Bin_Base_0_Base_A
cnt = 156	feature = 501	correl = 0.0721006	descr = N_Gram_CTAGC
cnt = 157	feature = 29	correl = 0.0751094	descr = Position_Specific_Bin_Base_10_Base_A
cnt = 158	feature = 264	correl = -0.0586054	descr = N_Gram_AGGAG
cnt = 159	feature = 462	correl = -0.0671136	descr = N_Gram_CGCGG
cnt = 160	feature = 21	correl = -0.125311	descr = Position_Specific_Bin_Base_7_Base_C
cnt = 161	feature = 880	correl = 0.069089	descr = N_Gram_TGTGT
cnt = 162	feature = 541	correl = -0.0349037	descr = N_Gram_GAAGC
cnt = 163	feature = 707	correl = -0.0546243	descr = N_Gram_GTCCC
cnt = 164	feature = 33	correl = -0.0370236	descr = Position_Specific_Bin_Base_11_Base_A
cnt = 165	feature = 931	correl = 0.0269124	descr = N_Gram_TTTAT
cnt = 166	feature = 348	correl = -0.0333731	descr = N_Gram_CACGT
cnt = 167	feature = 601	correl = -0.0672123	descr = N_Gram_GCCCC
cnt = 168	feature = 586	correl = -0.0472726	descr = N_Gram_GCACC
cnt = 169	feature = 943	correl = 0.0354029	descr = N_Gram_TTTTG
cnt = 170	feature = 704	correl = 0.042001	descr = N_Gram_GTCAA
cnt = 171	feature = 679	correl = -0.0558781	descr = N_Gram_GGGGA
cnt = 172	feature = 67	correl = 0.107189	descr = Position_Specific_Bin_Base_20_Base_T
cnt = 173	feature = 6	correl = -0.0394958	descr = Position_Specific_Bin_Base_2_Base_A
cnt = 174	feature = 16	correl = 0.0292485	descr = Position_Specific_Bin_Base_4_Base_T
cnt = 175	feature = 297	correl = 0.0320139	descr = N_Gram_ATCCT
cnt = 176	feature = 696	correl = -0.0593672	descr = N_Gram_GGTTG
cnt = 177	feature = 792	correl = 0.0238105	descr = N_Gram_TCAAG
cnt = 178	feature = 723	correl = -0.0844981	descr = N_Gram_GTGGC
cnt = 179	feature = 909	correl = 0.0340897	descr = N_Gram_TTCTC
cnt = 180	feature = 59	correl = 0.0331232	descr = Position_Specific_Bin_Base_18_Base_T
cnt = 181	feature = 675	correl = -0.100407	descr = N_Gram_GGGCC
cnt = 182	feature = 596	correl = -0.0306873	descr = N_Gram_GCCAC
cnt = 183	feature = 299	correl = 0.0494741	descr = N_Gram_ATCGA
cnt = 184	feature = 856	correl = -0.0304017	descr = N_Gram_TGCCG
cnt = 185	feature = 535	correl = 0.0520587	descr = N_Gram_CTTGT
cnt = 186	feature = 667	correl = -0.0591007	descr = N_Gram_GGCTG
cnt = 187	feature = 254	correl = -0.0434407	descr = N_Gram_AGATG
cnt = 188	feature = 42	correl = -0.032372	descr = Position_Specific_Bin_Base_14_Base_C
cnt = 189	feature = 848	correl = 0.0590968	descr = N_Gram_TGATA
cnt = 190	feature = 294	correl = 0.0624627	descr = N_Gram_ATCCA
cnt = 191	feature = 725	correl = -0.023903	descr = N_Gram_GTGGT
cnt = 192	feature = 430	correl = -0.0820678	descr = N_Gram_CCTCG
cnt = 193	feature = 63	correl = 0.0544667	descr = Position_Specific_Bin_Base_19_Base_T
cnt = 194	feature = 327	correl = 0.0454373	descr = N_Gram_ATTGT
cnt = 195	feature = 213	correl = 0.0466279	descr = N_Gram_ACAGC
cnt = 196	feature = 370	correl = 0.0250717	descr = N_Gram_CATAT
cnt = 197	feature = 1	correl = 0.115975	descr = Position_Specific_Bin_Base_0_Base_C
cnt = 198	feature = 252	correl = 0.0513958	descr = N_Gram_AGAGT
cnt = 199	feature = 243	correl = 0.0668477	descr = N_Gram_ACTGA
cnt = 200	feature = 10	correl = 0.0264599	descr = Position_Specific_Bin_Base_3_Base_A
cnt = 201	feature = 52	correl = 0.0467491	descr = Position_Specific_Bin_Base_17_Base_A
cnt = 202	feature = 794	correl = -0.0571914	descr = N_Gram_TCACG
cnt = 203	feature = 724	correl = -0.0569172	descr = N_Gram_GTGGG
cnt = 204	feature = 770	correl = 0.0311814	descr = N_Gram_TAGT
cnt = 205	feature = 251	correl = -0.0296806	descr = N_Gram_AGAGG
cnt = 206	feature = 420	correl = -0.105278	descr = N_Gram_CCGGC
cnt = 207	feature = 826	correl = 0.0585632	descr = N_Gram_TCTAC
cnt = 208	feature = 852	correl = 0.0242315	descr = N_Gram_TGCAA
cnt = 209	feature = 744	correl = 0.0525632	descr = N_Gram_TAAGA
cnt = 210	feature = 597	correl = -0.0684797	descr = N_Gram_GCCAG
cnt = 211	feature = 292	correl = 0.045923	descr = N_Gram_ATCAA
cnt = 212	feature = 217	correl = 0.0638831	descr = N_Gram_ACATG
cnt = 213	feature = 240	correl = 0.0710403	descr = N_Gram_ACTAC
cnt = 214	feature = 526	correl = 0.0387593	descr = N_Gram_CTGTT
cnt = 215	feature = 58	correl = -0.0471093	descr = Position_Specific_Bin_Base_18_Base_G
cnt = 216	feature = 654	correl = -0.0675656	descr = N_Gram_GGCAA
cnt = 217	feature = 105	correl = -0.0713483	descr = Fold_of_RNAi_Sequence_Pos_14
cnt = 218	feature = 423	correl = 0.0676335	descr = N_Gram_CCTA
cnt = 219	feature = 717	correl = 0.0222469	descr = N_Gram_GTGAA
cnt = 220	feature = 735	correl = 0.0448085	descr = N_Gram_GTTTG
cnt = 221	feature = 326	correl = 0.0417219	descr = N_Gram_ATTGG
cnt = 222	feature = 712	correl = -0.0257375	descr = N_Gram_GTCGG
cnt = 223	feature = 48	correl = 0.072842	descr = Position_Specific_Bin_Base_16_Base_A
cnt = 224	feature = 41	correl = 0.103117	descr = Position_Specific_Bin_Base_14_Base_A
cnt = 225	feature = 665	correl = -0.0635887	descr = N_Gram_GGCGT
cnt = 226	feature = 901	correl = 0.0285924	descr = N_Gram_TTCCA
cnt = 227	feature = 303	correl = 0.0489401	descr = N_Gram_ATCTG
cnt = 228	feature = 806	correl = -0.0223165	descr = N_Gram_TCCGC
cnt = 229	feature = 643	correl = -0.0495624	descr = N_Gram_GGAAG
cnt = 230	feature = 664	correl = -0.0784959	descr = N_Gram_GGCGG
cnt = 231	feature = 768	correl = 0.0763828	descr = N_Gram_TAGCT
cnt = 232	feature = 45	correl = 0.0726704	descr = Position_Specific_Bin_Base_15_Base_A
cnt = 233	feature = 860	correl = -0.0350527	descr = N_Gram_TGCGG
cnt = 234	feature = 313	correl = -0.0458542	descr = N_Gram_ATGGT
cnt = 235	feature = 23	correl = 0.0617399	descr = Position_Specific_Bin_Base_7_Base_T
cnt = 236	feature = 383	correl = -0.0355436	descr = N_Gram_CCAAA
cnt = 237	feature = 289	correl = 0.0697248	descr = N_Gram_ATATT
cnt = 238	feature = 521	correl = -0.0463751	descr = N_Gram_CTGCC
cnt = 239	feature = 568	correl = 0.0652483	descr = N_Gram_GAGTC
cnt = 240	feature = 537	correl = 0.0478089	descr = N_Gram_CTTTG
cnt = 241	feature = 62	correl = -0.121985	descr = Position_Specific_Bin_Base_19_Base_G
cnt = 242	feature = 746	correl = 0.0588583	descr = N_Gram_TAAGG
cnt = 243	feature = 539	correl = -0.0257564	descr = N_Gram_GAACT
cnt = 244	feature = 255	correl = 0.0544833	descr = N_Gram_AGCAT
cnt = 245	feature = 358	correl = -0.0331896	descr = N_Gram_CAGCG
cnt = 246	feature = 859	correl = -0.0313473	descr = N_Gram_TGCGC
cnt = 247	feature = 672	correl = -0.0712699	descr = N_Gram_GGGAG
cnt = 248	feature = 334	correl = 0.0770712	descr = N_Gram_CAACA
cnt = 249	feature = 587	correl = -0.0303984	descr = N_Gram_GCACG
cnt = 250	feature = 838	correl = 0.0223697	descr = N_Gram_TCTTG
cnt = 251	feature = 753	correl = 0.0331521	descr = N_Gram_TACAT
cnt = 252	feature = 809	correl = -0.0345254	descr = N_Gram_TCCTG
cnt = 253	feature = 658	correl = -0.0849963	descr = N_Gram_GGCCA
cnt = 254	feature = 35	correl = -0.0441961	descr = Position_Specific_Bin_Base_11_Base_G
cnt = 255	feature = 210	correl = 0.0216829	descr = N_Gram_ACAC
cnt = 256	feature = 674	correl = -0.0436008	descr = N_Gram_GGGCA
cnt = 257	feature = 689	correl = 0.0294191	descr = N_Gram_GGTCA
cnt = 258	feature = 802	correl = 0.0463357	descr = N_Gram_TCCAT
cnt = 259	feature = 438	correl = 0.024213	descr = N_Gram_CCTTG
cnt = 260	feature = 31	correl = -0.0680806	descr = Position_Specific_Bin_Base_10_Base_G
cnt = 261	feature = 56	correl = 0.0434344	descr = Position_Specific_Bin_Base_18_Base_A
cnt = 262	feature = 12	correl = -0.0905711	descr = Position_Specific_Bin_Base_3_Base_T
cnt = 263	feature = 646	correl = 0.0343512	descr = N_Gram_GGACT
cnt = 264	feature = 681	correl = -0.0474961	descr = N_Gram_GGGGT
cnt = 265	feature = 798	correl = 0.0595063	descr = N_Gram_TCATC
cnt = 266	feature = 17	correl = -0.0698688	descr = Position_Specific_Bin_Base_5_Base_C
cnt = 267	feature = 589	correl = -0.0564918	descr = N_Gram_GCAGA
cnt = 268	feature = 573	correl = -0.0342133	descr = N_Gram_GATGA
cnt = 269	feature = 878	correl = 0.0302164	descr = N_Gram_TGTCT
cnt = 270	feature = 207	correl = 0.0592603	descr = N_Gram_ACAAA
cnt = 271	feature = 942	correl = 0.0258921	descr = N_Gram_TTTTC
cnt = 272	feature = 404	correl = -0.102458	descr = N_Gram_CCCGA
cnt = 273	feature = 49	correl = -0.0375101	descr = Position_Specific_Bin_Base_16_Base_C
cnt = 274	feature = 549	correl = -0.0503747	descr = N_Gram_GACCA
cnt = 275	feature = 718	correl = -0.0530371	descr = N_Gram_GTGC
cnt = 276	feature = 40	correl = -0.0300238	descr = Position_Specific_Bin_Base_13_Base_G
cnt = 277	feature = 473	correl = -0.0387336	descr = N_Gram_CGGCT
cnt = 278	feature = 32	correl = 0.0604756	descr = Position_Specific_Bin_Base_10_Base_T
cnt = 279	feature = 938	correl = 0.0467413	descr = N_Gram_TTTGG
cnt = 280	feature = 9	correl = -0.132636	descr = Position_Specific_Bin_Base_2_Base_T
cnt = 281	feature = 865	correl = -0.0745478	descr = N_Gram_TGGCC
cnt = 282	feature = 676	correl = -0.0685002	descr = N_Gram_GGGCG
cnt = 283	feature = 910	correl = 0.0886276	descr = N_Gram_TTCTG
cnt = 284	feature = 228	correl = -0.0374129	descr = N_Gram_ACGA
cnt = 285	feature = 519	correl = 0.036844	descr = N_Gram_CTGAT
cnt = 286	feature = 15	correl = -0.0248418	descr = Position_Specific_Bin_Base_4_Base_G
cnt = 287	feature = 57	correl = -0.0308477	descr = Position_Specific_Bin_Base_18_Base_C
cnt = 288	feature = 812	correl = 0.0256743	descr = N_Gram_TCGA
cnt = 289	feature = 65	correl = -0.314465	descr = Position_Specific_Bin_Base_20_Base_C
cnt = 290	feature = 732	correl = -0.0280142	descr = N_Gram_GTTGG
cnt = 291	feature = 592	correl = 0.0331446	descr = N_Gram_GCATC
cnt = 292	feature = 899	correl = 0.0384065	descr = N_Gram_TTCAT
cnt = 293	feature = 808	correl = -0.0282311	descr = N_Gram_TCCTC
cnt = 294	feature = 43	correl = -0.150597	descr = Position_Specific_Bin_Base_14_Base_G
cnt = 295	feature = 754	correl = 0.0224258	descr = N_Gram_TACC
cnt = 296	feature = 927	correl = 0.0500436	descr = N_Gram_TTGTT
cnt = 297	feature = 821	correl = -0.089796	descr = N_Gram_TCGGG
cnt = 298	feature = 603	correl = -0.0766338	descr = N_Gram_GCCCT
cnt = 299	feature = 605	correl = -0.0426898	descr = N_Gram_GCCGA
cnt = 300	feature = 308	correl = 0.0222204	descr = N_Gram_ATGC
cnt = 301	feature = 233	correl = -0.0396127	descr = N_Gram_ACGG
cnt = 302	feature = 494	correl = 0.0362264	descr = N_Gram_CTAA
cnt = 303	feature = 834	correl = 0.0838988	descr = N_Gram_TCTGC
cnt = 304	feature = 867	correl = -0.0242382	descr = N_Gram_TGGCT
cnt = 305	feature = 937	correl = 0.0667574	descr = N_Gram_TTTGA
cnt = 306	feature = 606	correl = -0.0284797	descr = N_Gram_GCCGC
cnt = 307	feature = 531	correl = 0.0342276	descr = N_Gram_CTTCT
cnt = 308	feature = 46	correl = -0.0396743	descr = Position_Specific_Bin_Base_15_Base_G
cnt = 309	feature = 726	correl = 0.0353063	descr = N_Gram_GTGT
cnt = 310	feature = 649	correl = -0.068136	descr = N_Gram_GGAGG
cnt = 311	feature = 483	correl = -0.0419615	descr = N_Gram_CGTC
cnt = 312	feature = 305	correl = 0.0243452	descr = N_Gram_ATGAA
cnt = 313	feature = 442	correl = -0.0626833	descr = N_Gram_CGAA
cnt = 314	feature = 935	correl = 0.0587185	descr = N_Gram_TTTCT
cnt = 315	feature = 478	correl = -0.0492675	descr = N_Gram_CGGT
cnt = 316	feature = 663	correl = -0.0692142	descr = N_Gram_GGCGC
cnt = 317	feature = 837	correl = 0.0416517	descr = N_Gram_TCTTC
cnt = 318	feature = 356	correl = -0.0397722	descr = N_Gram_CAGCA
cnt = 319	feature = 766	correl = 0.0691331	descr = N_Gram_TAGC
cnt = 320	feature = 822	correl = 0.0502377	descr = N_Gram_TCGT
cnt = 321	feature = 922	correl = 0.0312987	descr = N_Gram_TTGGT
cnt = 322	feature = 716	correl = 0.0246195	descr = N_Gram_GTGA
cnt = 323	feature = 382	correl = -0.0242112	descr = N_Gram_CCAA
cnt = 324	feature = 247	correl = 0.021392	descr = N_Gram_AGAC
cnt = 325	feature = 627	correl = 0.0242534	descr = N_Gram_GCTA
cnt = 326	feature = 392	correl = -0.0254181	descr = N_Gram_CCAT
cnt = 327	feature = 590	correl = 0.0316297	descr = N_Gram_GCAT
cnt = 328	feature = 790	correl = 0.0251601	descr = N_Gram_TCAA
cnt = 329	feature = 659	correl = -0.118317	descr = N_Gram_GGCCC
cnt = 330	feature = 256	correl = -0.0492856	descr = N_Gram_AGCC
cnt = 331	feature = 894	correl = 0.0632874	descr = N_Gram_TTAT
cnt = 332	feature = 698	correl = 0.0557043	descr = N_Gram_GTAA
cnt = 333	feature = 803	correl = -0.0360973	descr = N_Gram_TCCC
cnt = 334	feature = 515	correl = 0.0239029	descr = N_Gram_CTCT
cnt = 335	feature = 929	correl = 0.0494664	descr = N_Gram_TTTA
cnt = 336	feature = 525	correl = 0.0367983	descr = N_Gram_CTGT
cnt = 337	feature = 703	correl = 0.0219135	descr = N_Gram_GTCA
cnt = 338	feature = 780	correl = 0.0603612	descr = N_Gram_TATG
cnt = 339	feature = 903	correl = 0.0305584	descr = N_Gram_TTCG
cnt = 340	feature = 554	correl = 0.0274279	descr = N_Gram_GACT
cnt = 341	feature = 69	correl = 0.0957329	descr = Gibbs_of_Target_Sequence__Pos_0_Step_1
cnt = 342	feature = 499	correl = 0.0474849	descr = N_Gram_CTAG
cnt = 343	feature = 685	correl = 0.0285067	descr = N_Gram_GGTA
cnt = 344	feature = 489	correl = -0.0451464	descr = N_Gram_CGTT
cnt = 345	feature = 536	correl = 0.034074	descr = N_Gram_CTTT
cnt = 346	feature = 206	correl = 0.082947	descr = N_Gram_ACAA
cnt = 347	feature = 634	correl = -0.052814	descr = N_Gram_GCTGC
cnt = 348	feature = 879	correl = 0.0479098	descr = N_Gram_TGTG
cnt = 349	feature = 73	correl = 0.055138	descr = Gibbs_of_Target_Sequence__Pos_5_Step_1
cnt = 350	feature = 916	correl = 0.0424942	descr = N_Gram_TTGC
cnt = 351	feature = 258	correl = -0.0599502	descr = N_Gram_AGCG
cnt = 352	feature = 641	correl = -0.0309111	descr = N_Gram_GGAA
cnt = 353	feature = 220	correl = -0.043601	descr = N_Gram_ACCA
cnt = 354	feature = 273	correl = 0.0467547	descr = N_Gram_AGTC
cnt = 355	feature = 310	correl = -0.0541684	descr = N_Gram_ATGG
cnt = 356	feature = 876	correl = 0.0407919	descr = N_Gram_TGTC
cnt = 357	feature = 496	correl = 0.0703722	descr = N_Gram_CTAC
cnt = 358	feature = 212	correl = 0.0479911	descr = N_Gram_ACAG
cnt = 359	feature = 324	correl = 0.0582726	descr = N_Gram_ATTG
cnt = 360	feature = 595	correl = -0.0541695	descr = N_Gram_GCCA
cnt = 361	feature = 70	correl = -0.0262017	descr = Gibbs_of_Target_Sequence__Pos_1_Step_1
cnt = 362	feature = 666	correl = -0.0431988	descr = N_Gram_GGCT
cnt = 363	feature = 238	correl = 0.0372582	descr = N_Gram_ACT
cnt = 364	feature = 367	correl = -0.0277601	descr = N_Gram_CATA
cnt = 365	feature = 622	correl = -0.0789832	descr = N_Gram_GCGT
cnt = 366	feature = 678	correl = -0.0914356	descr = N_Gram_GGGG
cnt = 367	feature = 900	correl = 0.0417864	descr = N_Gram_TTCC
cnt = 368	feature = 743	correl = 0.0783267	descr = N_Gram_TAAG
cnt = 369	feature = 773	correl = 0.0735248	descr = N_Gram_TATA
cnt = 370	feature = 721	correl = -0.102581	descr = N_Gram_GTGG
cnt = 371	feature = 419	correl = -0.0560018	descr = N_Gram_CCGG
cnt = 372	feature = 293	correl = 0.0466218	descr = N_Gram_ATCC
cnt = 373	feature = 572	correl = -0.0516235	descr = N_Gram_GATG
cnt = 374	feature = 436	correl = 0.0336197	descr = N_Gram_CCTT
cnt = 375	feature = 653	correl = -0.0718658	descr = N_Gram_GGCA
cnt = 376	feature = 76	correl = 0.0868265	descr = Gibbs_of_Target_Sequence__Pos_8_Step_1
cnt = 377	feature = 432	correl = -0.0641635	descr = N_Gram_CCTG
cnt = 378	feature = 818	correl = -0.0474904	descr = N_Gram_TCGG
cnt = 379	feature = 751	correl = 0.0475776	descr = N_Gram_TACA
cnt = 380	feature = 825	correl = 0.0705032	descr = N_Gram_TCTA
cnt = 381	feature = 345	correl = -0.0657349	descr = N_Gram_CACG
cnt = 382	feature = 389	correl = -0.0658559	descr = N_Gram_CCAG
cnt = 383	feature = 632	correl = -0.0300766	descr = N_Gram_GCTG
cnt = 384	feature = 79	correl = 0.0592207	descr = Gibbs_of_Target_Sequence__Pos_11_Step_1
cnt = 385	feature = 733	correl = 0.0576585	descr = N_Gram_GTTT
cnt = 386	feature = 403	correl = -0.118682	descr = N_Gram_CCCG
cnt = 387	feature = 738	correl = 0.0466247	descr = N_Gram_TAAA
cnt = 388	feature = 72	correl = 0.112555	descr = Gibbs_of_Target_Sequence__Pos_4_Step_1
cnt = 389	feature = 530	correl = 0.0230484	descr = N_Gram_CTTC
cnt = 390	feature = 800	correl = 0.0348487	descr = N_Gram_TCCA
cnt = 391	feature = 697	correl = 0.0461802	descr = N_Gram_GTA
cnt = 392	feature = 706	correl = -0.0684849	descr = N_Gram_GTCC
cnt = 393	feature = 80	correl = 0.0299313	descr = Gibbs_of_Target_Sequence__Pos_12_Step_1
cnt = 394	feature = 612	correl = -0.0716981	descr = N_Gram_GCGC
cnt = 395	feature = 355	correl = -0.0449203	descr = N_Gram_CAGC
cnt = 396	feature = 881	correl = 0.066772	descr = N_Gram_TGTT
cnt = 397	feature = 71	correl = -0.152	descr = Gibbs_of_Target_Sequence__Pos_2_Step_1
cnt = 398	feature = 864	correl = -0.0891574	descr = N_Gram_TGGC
cnt = 399	feature = 940	correl = 0.0532314	descr = N_Gram_TTTT
cnt = 400	feature = 74	correl = 0.100983	descr = Gibbs_of_Target_Sequence__Pos_6_Step_1
cnt = 401	feature = 77	correl = 0.103143	descr = Gibbs_of_Target_Sequence__Pos_9_Step_1
cnt = 402	feature = 82	correl = 0.144853	descr = Gibbs_of_Target_Sequence__Pos_14_Step_1
cnt = 403	feature = 78	correl = 0.127807	descr = Gibbs_of_Target_Sequence__Pos_10_Step_1
cnt = 404	feature = 81	correl = 0.130389	descr = Gibbs_of_Target_Sequence__Pos_13_Step_1
cnt = 405	feature = 789	correl = 0.0376256	descr = N_Gram_TCA
cnt = 406	feature = 271	correl = 0.0428257	descr = N_Gram_AGT
cnt = 407	feature = 482	correl = -0.0344455	descr = N_Gram_CGT
cnt = 408	feature = 657	correl = -0.132991	descr = N_Gram_GGCC
cnt = 409	feature = 75	correl = 0.162294	descr = Gibbs_of_Target_Sequence__Pos_7_Step_1
cnt = 410	feature = 83	correl = 0.0950288	descr = Gibbs_of_Target_Sequence__Pos_15_Step_1
cnt = 411	feature = 662	correl = -0.111253	descr = N_Gram_GGCG
cnt = 412	feature = 626	correl = -0.0248261	descr = N_Gram_GCT
cnt = 413	feature = 263	correl = -0.0243319	descr = N_Gram_AGG
cnt = 414	feature = 871	correl = 0.0852761	descr = N_Gram_TGT
cnt = 415	feature = 580	correl = -0.0506229	descr = N_Gram_GCA
cnt = 416	feature = 508	correl = -0.0304837	descr = N_Gram_CTC
cnt = 417	feature = 469	correl = -0.120052	descr = N_Gram_CGGC
cnt = 418	feature = 640	correl = -0.0636014	descr = N_Gram_GGA
cnt = 419	feature = 684	correl = -0.0535603	descr = N_Gram_GGT
cnt = 420	feature = 493	correl = 0.100781	descr = N_Gram_CTA
cnt = 421	feature = 394	correl = -0.138568	descr = N_Gram_CCC
cnt = 422	feature = 366	correl = 0.0744898	descr = N_Gram_CAT
cnt = 423	feature = 840	correl = 0.0420974	descr = N_Gram_TG
cnt = 424	feature = 527	correl = 0.0614366	descr = N_Gram_CTT
cnt = 425	feature = 669	correl = -0.123415	descr = N_Gram_GGG
cnt = 426	feature = 788	correl = 0.0515367	descr = N_Gram_TC
cnt = 427	feature = 772	correl = 0.133517	descr = N_Gram_TAT
cnt = 428	feature = 279	correl = 0.0589813	descr = N_Gram_ATA
cnt = 429	feature = 610	correl = -0.107375	descr = N_Gram_GCG
cnt = 430	feature = 799	correl = 0.0230676	descr = N_Gram_TCC
cnt = 431	feature = 316	correl = 0.11887	descr = N_Gram_ATT
cnt = 432	feature = 884	correl = 0.167019	descr = N_Gram_TT
cnt = 433	feature = 579	correl = -0.140383	descr = N_Gram_GC
cnt = 434	feature = 278	correl = 0.124512	descr = N_Gram_AT
cnt = 435	feature = 440	correl = -0.0977326	descr = N_Gram_CG
cnt = 436	feature = 68	correl = 0.296357	descr = Gibbs_of_Target_Sequence_
num rows = 2188
num_elements = 956156
..*
optimization finished, #iter = 2291
nu = 0.250673
obj = -43.278141, rho = -0.845485
nSV = 996, nBSV = 238
num rows = 243
num_elements = 106191
*
optimization finished, #iter = 197
nu = 0.198330
obj = -4.094794, rho = -0.746676
nSV = 133, nBSV = 6
..*
optimization finished, #iter = 2291
nu = 0.250673
obj = -43.278141, rho = -0.845485
nSV = 996, nBSV = 238
CFS merit scores = 1.35248
CFS merit scores = 1.58469
CFS merit scores = 1.83245
CFS merit scores = 2.06381
CFS merit scores = 2.27507
CFS merit scores = 2.4673
CFS merit scores = 2.64563
CFS merit scores = 2.81232
CFS merit scores = 2.9696
CFS merit scores = 3.11834
CFS merit scores = 3.25881
CFS merit scores = 3.38986
CFS merit scores = 3.51529
CFS merit scores = 3.63441
CFS merit scores = 3.7479
CFS merit scores = 3.85563
CFS merit scores = 3.95961
CFS merit scores = 4.05968
CFS merit scores = 4.15606
CFS merit scores = 4.2473
CFS merit scores = 4.33547
CFS merit scores = 4.42088
CFS merit scores = 4.50237
CFS merit scores = 4.58101
CFS merit scores = 4.65746
CFS merit scores = 4.73184
CFS merit scores = 4.80348
CFS merit scores = 4.87217
CFS merit scores = 4.93863
CFS merit scores = 5.00038
CFS merit scores = 5.0602
CFS merit scores = 5.11688
CFS merit scores = 5.17005
CFS merit scores = 5.22222
CFS merit scores = 5.27284
CFS merit scores = 5.32213
CFS merit scores = 5.36931
CFS merit scores = 5.41415
CFS merit scores = 5.45684
CFS merit scores = 5.49809
CFS merit scores = 5.53802
CFS merit scores = 5.57589
CFS merit scores = 5.61179
CFS merit scores = 5.64554
CFS merit scores = 5.67854
CFS merit scores = 5.70941
CFS merit scores = 5.739
CFS merit scores = 5.76658
CFS merit scores = 5.79193
CFS merit scores = 5.81596
CFS merit scores = 5.83946
CFS merit scores = 5.86208
CFS merit scores = 5.88324
CFS merit scores = 5.90298
CFS merit scores = 5.92271
CFS merit scores = 5.94171
CFS merit scores = 5.95955
CFS merit scores = 5.97734
CFS merit scores = 5.99489
CFS merit scores = 6.01192
CFS merit scores = 6.02765
CFS merit scores = 6.04312
CFS merit scores = 6.05792
CFS merit scores = 6.07244
CFS merit scores = 6.08603
CFS merit scores = 6.099
CFS merit scores = 6.11079
CFS merit scores = 6.12288
CFS merit scores = 6.13437
CFS merit scores = 6.14511
CFS merit scores = 6.15587
CFS merit scores = 6.16678
CFS merit scores = 6.17714
CFS merit scores = 6.18687
CFS merit scores = 6.19588
CFS merit scores = 6.20516
CFS merit scores = 6.21452
CFS merit scores = 6.22335
CFS merit scores = 6.23135
CFS merit scores = 6.23821
CFS merit scores = 6.24527
CFS merit scores = 6.25219
CFS merit scores = 6.25875
CFS merit scores = 6.26484
CFS merit scores = 6.27124
CFS merit scores = 6.27732
CFS merit scores = 6.28361
CFS merit scores = 6.28986
CFS merit scores = 6.29574
CFS merit scores = 6.30158
CFS merit scores = 6.30742
CFS merit scores = 6.31321
CFS merit scores = 6.31837
CFS merit scores = 6.32328
CFS merit scores = 6.32771
CFS merit scores = 6.33106
CFS merit scores = 6.33414
CFS merit scores = 6.33732
CFS merit scores = 6.34044
CFS merit scores = 6.34377
CFS merit scores = 6.34671
CFS merit scores = 6.34953
CFS merit scores = 6.35253
CFS merit scores = 6.35517
CFS merit scores = 6.35785
CFS merit scores = 6.3604
CFS merit scores = 6.36276
CFS merit scores = 6.36498
CFS merit scores = 6.36733
CFS merit scores = 6.36914
CFS merit scores = 6.37095
CFS merit scores = 6.37272
CFS merit scores = 6.37446
CFS merit scores = 6.37595
CFS merit scores = 6.37759
CFS merit scores = 6.37911
CFS merit scores = 6.3807
CFS merit scores = 6.38222
CFS merit scores = 6.38394
CFS merit scores = 6.38586
CFS merit scores = 6.3874
CFS merit scores = 6.3892
CFS merit scores = 6.39053
CFS merit scores = 6.39138
CFS merit scores = 6.39223
CFS merit scores = 6.39285
CFS merit scores = 6.39365
CFS merit scores = 6.39459
CFS merit scores = 6.39563
CFS merit scores = 6.39678
CFS merit scores = 6.39785
CFS merit scores = 6.39914
CFS merit scores = 6.40008
CFS merit scores = 6.40104
CFS merit scores = 6.40179
CFS merit scores = 6.40243
CFS merit scores = 6.40317
CFS merit scores = 6.40396
CFS merit scores = 6.40483
CFS merit scores = 6.40587
CFS merit scores = 6.40621
CFS merit scores = 6.40671
CFS merit scores = 6.40747
CFS merit scores = 6.4081
CFS merit scores = 6.40851
CFS merit scores = 6.4088
CFS merit scores = 6.40911
CFS merit scores = 6.40954
CFS merit scores = 6.4099
CFS merit scores = 6.40996
CFS merit scores = 6.40991
CFS merit scores = 6.40982
CFS merit scores = 6.40971
CFS merit scores = 6.40966
CFS merit scores = 6.40949
CFS merit scores = 6.40926
CFS merit scores = 6.40913
CFS merit scores = 6.40886
CFS merit scores = 6.40856
CFS merit scores = 6.40822
CFS merit scores = 6.40795
CFS merit scores = 6.40768
CFS merit scores = 6.4074
CFS merit scores = 6.40705
CFS merit scores = 6.40656
CFS merit scores = 6.40596
CFS merit scores = 6.40533
CFS merit scores = 6.40484
CFS merit scores = 6.40429
CFS merit scores = 6.4037
CFS merit scores = 6.40319
CFS merit scores = 6.40271
CFS merit scores = 6.40207
CFS merit scores = 6.40125
CFS merit scores = 6.40055
CFS merit scores = 6.39975
CFS merit scores = 6.39908
CFS merit scores = 6.39836
CFS merit scores = 6.39784
CFS merit scores = 6.39716
CFS merit scores = 6.39655
CFS merit scores = 6.39598
CFS merit scores = 6.39531
CFS merit scores = 6.39416
CFS merit scores = 6.39306
CFS merit scores = 6.39205
CFS merit scores = 6.39101
CFS merit scores = 6.38981
CFS merit scores = 6.38858
CFS merit scores = 6.38742
CFS merit scores = 6.38635
CFS merit scores = 6.38528
CFS merit scores = 6.38424
CFS merit scores = 6.38321
CFS merit scores = 6.38226
CFS merit scores = 6.38119
CFS merit scores = 6.38005
CFS merit scores = 6.37884
CFS merit scores = 6.3777
CFS merit scores = 6.37635
CFS merit scores = 6.37499
CFS merit scores = 6.37359
CFS merit scores = 6.37215
CFS merit scores = 6.37057
CFS merit scores = 6.36917
CFS merit scores = 6.36776
CFS merit scores = 6.36633
CFS merit scores = 6.3648
CFS merit scores = 6.36326
CFS merit scores = 6.36174
CFS merit scores = 6.36002
CFS merit scores = 6.35834
CFS merit scores = 6.35673
CFS merit scores = 6.35512
CFS merit scores = 6.35354
CFS merit scores = 6.35196
CFS merit scores = 6.35024
CFS merit scores = 6.3486
CFS merit scores = 6.34681
CFS merit scores = 6.34488
CFS merit scores = 6.34281
CFS merit scores = 6.34078
CFS merit scores = 6.33889
CFS merit scores = 6.33693
CFS merit scores = 6.33498
CFS merit scores = 6.33296
CFS merit scores = 6.33093
CFS merit scores = 6.32893
CFS merit scores = 6.32692
CFS merit scores = 6.32504
CFS merit scores = 6.32299
CFS merit scores = 6.32097
CFS merit scores = 6.31899
CFS merit scores = 6.31679
CFS merit scores = 6.31464
CFS merit scores = 6.31253
CFS merit scores = 6.31041
CFS merit scores = 6.30815
CFS merit scores = 6.30581
CFS merit scores = 6.30355
CFS merit scores = 6.30127
CFS merit scores = 6.29904
CFS merit scores = 6.29683
CFS merit scores = 6.2946
CFS merit scores = 6.29227
CFS merit scores = 6.29003
CFS merit scores = 6.28779
CFS merit scores = 6.28567
CFS merit scores = 6.28331
CFS merit scores = 6.28101
CFS merit scores = 6.27864
CFS merit scores = 6.27613
CFS merit scores = 6.27372
CFS merit scores = 6.27128
CFS merit scores = 6.26872
CFS merit scores = 6.26618
CFS merit scores = 6.26365
CFS merit scores = 6.26119
CFS merit scores = 6.25871
CFS merit scores = 6.25626
CFS merit scores = 6.25377
CFS merit scores = 6.25102
CFS merit scores = 6.2483
CFS merit scores = 6.24559
CFS merit scores = 6.24298
CFS merit scores = 6.24038
CFS merit scores = 6.23771
CFS merit scores = 6.23508
CFS merit scores = 6.23232
CFS merit scores = 6.22962
CFS merit scores = 6.22691
CFS merit scores = 6.22429
CFS merit scores = 6.2216
CFS merit scores = 6.21876
CFS merit scores = 6.21582
CFS merit scores = 6.21292
CFS merit scores = 6.2099
CFS merit scores = 6.20693
CFS merit scores = 6.2038
CFS merit scores = 6.2007
CFS merit scores = 6.19752
CFS merit scores = 6.19427
CFS merit scores = 6.19113
CFS merit scores = 6.18803
CFS merit scores = 6.18478
CFS merit scores = 6.18138
CFS merit scores = 6.17798
CFS merit scores = 6.17451
CFS merit scores = 6.17105
CFS merit scores = 6.16757
CFS merit scores = 6.16414
CFS merit scores = 6.16071
CFS merit scores = 6.15735
CFS merit scores = 6.15393
CFS merit scores = 6.15049
CFS merit scores = 6.14704
CFS merit scores = 6.14349
CFS merit scores = 6.13985
CFS merit scores = 6.13623
CFS merit scores = 6.13258
CFS merit scores = 6.12896
CFS merit scores = 6.12539
CFS merit scores = 6.12185
CFS merit scores = 6.11833
CFS merit scores = 6.11478
CFS merit scores = 6.11124
CFS merit scores = 6.10755
CFS merit scores = 6.1039
CFS merit scores = 6.10023
CFS merit scores = 6.09653
CFS merit scores = 6.0928
CFS merit scores = 6.08912
CFS merit scores = 6.08542
CFS merit scores = 6.08164
CFS merit scores = 6.07791
CFS merit scores = 6.07418
CFS merit scores = 6.0705
CFS merit scores = 6.06666
CFS merit scores = 6.06286
CFS merit scores = 6.05908
CFS merit scores = 6.05503
CFS merit scores = 6.05095
CFS merit scores = 6.04694
CFS merit scores = 6.04292
CFS merit scores = 6.0388
CFS merit scores = 6.03471
CFS merit scores = 6.03068
CFS merit scores = 6.02662
CFS merit scores = 6.02262
CFS merit scores = 6.01858
CFS merit scores = 6.01453
CFS merit scores = 6.01055
CFS merit scores = 6.00647
CFS merit scores = 6.00237
CFS merit scores = 5.99815
CFS merit scores = 5.99392
CFS merit scores = 5.9897
CFS merit scores = 5.98524
CFS merit scores = 5.98084
CFS merit scores = 5.97643
CFS merit scores = 5.972
CFS merit scores = 5.96765
CFS merit scores = 5.96329
CFS merit scores = 5.9589
CFS merit scores = 5.95438
CFS merit scores = 5.94995
CFS merit scores = 5.94559
CFS merit scores = 5.94123
CFS merit scores = 5.93684
CFS merit scores = 5.93235
CFS merit scores = 5.92783
CFS merit scores = 5.92316
CFS merit scores = 5.9184
CFS merit scores = 5.91339
CFS merit scores = 5.90828
CFS merit scores = 5.90323
CFS merit scores = 5.89814
CFS merit scores = 5.89305
CFS merit scores = 5.88792
CFS merit scores = 5.88281
CFS merit scores = 5.87758
CFS merit scores = 5.87246
CFS merit scores = 5.86733
CFS merit scores = 5.8622
CFS merit scores = 5.85705
CFS merit scores = 5.85189
CFS merit scores = 5.84666
CFS merit scores = 5.8414
CFS merit scores = 5.83619
CFS merit scores = 5.83097
CFS merit scores = 5.82578
CFS merit scores = 5.82065
CFS merit scores = 5.8155
CFS merit scores = 5.81022
CFS merit scores = 5.8048
CFS merit scores = 5.79932
CFS merit scores = 5.79358
CFS merit scores = 5.78774
CFS merit scores = 5.78184
CFS merit scores = 5.77598
CFS merit scores = 5.77011
CFS merit scores = 5.76406
CFS merit scores = 5.75794
CFS merit scores = 5.75184
CFS merit scores = 5.74561
CFS merit scores = 5.73933
CFS merit scores = 5.73295
CFS merit scores = 5.72663
CFS merit scores = 5.72006
CFS merit scores = 5.71356
CFS merit scores = 5.70686
CFS merit scores = 5.70022
CFS merit scores = 5.69331
CFS merit scores = 5.68636
CFS merit scores = 5.67937
CFS merit scores = 5.67208
CFS merit scores = 5.66485
CFS merit scores = 5.65643
CFS merit scores = 5.64795
CFS merit scores = 5.6395
CFS merit scores = 5.631
CFS merit scores = 5.62209
CFS merit scores = 5.61299
CFS merit scores = 5.60364
CFS merit scores = 5.59438
CFS merit scores = 5.58508
CFS merit scores = 5.57583
CFS merit scores = 5.56621
CFS merit scores = 5.55635
CFS merit scores = 5.54643
CFS merit scores = 5.53642
CFS merit scores = 5.52591
CFS merit scores = 5.51544
CFS merit scores = 5.50514
CFS merit scores = 5.49318
CFS merit scores = 5.48124
CFS merit scores = 5.46879
CFS merit scores = 5.4388
cnt = 1	feature = 62	correl = 0.352484	descr = Position_Specific_Bin_Base_20_Base_A
cnt = 2	feature = 640	correl = -0.163394	descr = N_Gram_GGC
cnt = 3	feature = 702	correl = 0.060305	descr = N_Gram_GTCGC
cnt = 4	feature = 452	correl = -0.0568818	descr = N_Gram_CGCGT
cnt = 5	feature = 849	correl = -0.0276523	descr = N_Gram_TGCCT
cnt = 6	feature = 519	correl = 0.0328851	descr = N_Gram_CTTAG
cnt = 7	feature = 884	correl = -0.040421	descr = N_Gram_TTACC
cnt = 8	feature = 596	correl = -0.0220895	descr = N_Gram_GCCGT
cnt = 9	feature = 752	correl = -0.0357203	descr = N_Gram_TACGT
cnt = 10	feature = 739	correl = 0.0320582	descr = N_Gram_TAAGC
cnt = 11	feature = 440	correl = -0.0312466	descr = N_Gram_CGATA
cnt = 12	feature = 229	correl = -0.0375609	descr = N_Gram_ACGAC
cnt = 13	feature = 438	correl = -0.0323005	descr = N_Gram_CGAGT
cnt = 14	feature = 493	correl = 0.0263994	descr = N_Gram_CTATC
cnt = 15	feature = 671	correl = 0.0528192	descr = N_Gram_GGTAA
cnt = 16	feature = 741	correl = -0.0482141	descr = N_Gram_TAATC
cnt = 17	feature = 483	correl = -0.022232	descr = N_Gram_CTAAC
cnt = 18	feature = 899	correl = 0.0358779	descr = N_Gram_TTCGC
cnt = 19	feature = 722	correl = -0.0451201	descr = N_Gram_GTTAG
cnt = 20	feature = 612	correl = -0.0493191	descr = N_Gram_GCGGT
cnt = 21	feature = 473	correl = 0.0287544	descr = N_Gram_CGTCT
cnt = 22	feature = 311	correl = -0.0251014	descr = N_Gram_ATTAA
cnt = 23	feature = 914	correl = 0.0357462	descr = N_Gram_TTGCG
cnt = 24	feature = 705	correl = 0.0424223	descr = N_Gram_GTCTA
cnt = 25	feature = 796	correl = -0.0223042	descr = N_Gram_TCCGA
cnt = 26	feature = 749	correl = 0.0306888	descr = N_Gram_TACCG
cnt = 27	feature = 901	correl = 0.0600922	descr = N_Gram_TTCGT
cnt = 28	feature = 476	correl = -0.0370564	descr = N_Gram_CGTGG
cnt = 29	feature = 881	correl = 0.0214829	descr = N_Gram_TTAAG
cnt = 30	feature = 772	correl = 0.0314875	descr = N_Gram_TATAC
cnt = 31	feature = 773	correl = 0.0365127	descr = N_Gram_TATAG
cnt = 32	feature = 436	correl = -0.0415313	descr = N_Gram_CGACG
cnt = 33	feature = 574	correl = -0.0780012	descr = N_Gram_GCAAA
cnt = 34	feature = 432	correl = -0.0328284	descr = N_Gram_CGAAT
cnt = 35	feature = 313	correl = 0.0778123	descr = N_Gram_ATTAT
cnt = 36	feature = 446	correl = -0.0512826	descr = N_Gram_CGCAT
cnt = 37	feature = 857	correl = 0.0295216	descr = N_Gram_TGGAC
cnt = 38	feature = 592	correl = -0.0874701	descr = N_Gram_GCCCG
cnt = 39	feature = 766	correl = 0.0386119	descr = N_Gram_TAGGG
cnt = 40	feature = 539	correl = 0.0482697	descr = N_Gram_GAATA
cnt = 41	feature = 553	correl = 0.0336224	descr = N_Gram_GAGAA
cnt = 42	feature = 554	correl = -0.0373336	descr = N_Gram_GAGAT
cnt = 43	feature = 869	correl = 0.0233143	descr = N_Gram_TGTAG
cnt = 44	feature = 327	correl = 0.0264516	descr = N_Gram_CAACC
cnt = 45	feature = 518	correl = -0.0447954	descr = N_Gram_CTTAA
cnt = 46	feature = 451	correl = -0.0607184	descr = N_Gram_CGCGG
cnt = 47	feature = 746	correl = -0.0229132	descr = N_Gram_TACAG
cnt = 48	feature = 924	correl = 0.0514726	descr = N_Gram_TTTAG
cnt = 49	feature = 514	correl = 0.0462674	descr = N_Gram_CTGGT
cnt = 50	feature = 489	correl = 0.0337004	descr = N_Gram_CTAGA
cnt = 51	feature = 556	correl = -0.0496013	descr = N_Gram_GAGCC
cnt = 52	feature = 910	correl = 0.040327	descr = N_Gram_TTGAC
cnt = 53	feature = 583	correl = -0.0400772	descr = N_Gram_GCATA
cnt = 54	feature = 694	correl = 0.0436617	descr = N_Gram_GTCAA
cnt = 55	feature = 885	correl = -0.0316851	descr = N_Gram_TTACG
cnt = 56	feature = 419	correl = -0.0896182	descr = N_Gram_CCTCG
cnt = 57	feature = 494	correl = 0.0281054	descr = N_Gram_CTATG
cnt = 58	feature = 900	correl = -0.0231576	descr = N_Gram_TTCGG
cnt = 59	feature = 735	correl = -0.0291976	descr = N_Gram_TAACC
cnt = 60	feature = 206	correl = 0.0583651	descr = N_Gram_ACAAA
cnt = 61	feature = 663	correl = -0.0394371	descr = N_Gram_GGGGA
cnt = 62	feature = 337	correl = -0.0263497	descr = N_Gram_CACCG
cnt = 63	feature = 875	correl = 0.0596723	descr = N_Gram_TGTGT
cnt = 64	feature = 392	correl = -0.0364186	descr = N_Gram_CCCCT
cnt = 65	feature = 788	correl = -0.0380561	descr = N_Gram_TCAGA
cnt = 66	feature = 531	correl = -0.0216293	descr = N_Gram_GAAAG
cnt = 67	feature = 490	correl = 0.058939	descr = N_Gram_CTAGC
cnt = 68	feature = 228	correl = -0.042296	descr = N_Gram_ACGAA
cnt = 69	feature = 672	correl = 0.0282457	descr = N_Gram_GGTAC
cnt = 70	feature = 734	correl = 0.0509591	descr = N_Gram_TAAAC
cnt = 71	feature = 356	correl = 0.024697	descr = N_Gram_CAGTT
cnt = 72	feature = 16	correl = -0.0363219	descr = Position_Specific_Bin_Base_6_Base_C
cnt = 73	feature = 341	correl = -0.0262903	descr = N_Gram_CACGG
cnt = 74	feature = 319	correl = 0.0466368	descr = N_Gram_ATTGG
cnt = 75	feature = 294	correl = 0.0302793	descr = N_Gram_ATCGA
cnt = 76	feature = 883	correl = 0.0465747	descr = N_Gram_TTACA
cnt = 77	feature = 755	correl = 0.0442694	descr = N_Gram_TACTG
cnt = 78	feature = 510	correl = -0.0216582	descr = N_Gram_CTGCT
cnt = 79	feature = 31	correl = -0.0337109	descr = Position_Specific_Bin_Base_11_Base_C
cnt = 80	feature = 9	correl = 0.0705455	descr = Position_Specific_Bin_Base_3_Base_G
cnt = 81	feature = 632	correl = 0.0277723	descr = N_Gram_GGACA
cnt = 82	feature = 382	correl = -0.04976	descr = N_Gram_CCATA
cnt = 83	feature = 775	correl = 0.052282	descr = N_Gram_TATCA
cnt = 84	feature = 478	correl = -0.068221	descr = N_Gram_CGTTC
cnt = 85	feature = 806	correl = 0.0228636	descr = N_Gram_TCGCC
cnt = 86	feature = 813	correl = 0.0954929	descr = N_Gram_TCGTG
cnt = 87	feature = 404	correl = -0.0674243	descr = N_Gram_CCGAT
cnt = 88	feature = 934	correl = 0.0274647	descr = N_Gram_TTTTG
cnt = 89	feature = 496	correl = -0.0586196	descr = N_Gram_CTCAA
cnt = 90	feature = 609	correl = -0.0480558	descr = N_Gram_GCGGA
cnt = 91	feature = 595	correl = -0.0290442	descr = N_Gram_GCCGC
cnt = 92	feature = 264	correl = 0.0317756	descr = N_Gram_AGGGG
cnt = 93	feature = 207	correl = 0.0471417	descr = N_Gram_ACAAT
cnt = 94	feature = 335	correl = -0.0225012	descr = N_Gram_CACAT
cnt = 95	feature = 803	correl = 0.0283897	descr = N_Gram_TCGAG
cnt = 96	feature = 238	correl = 0.0393929	descr = N_Gram_ACTCT
cnt = 97	feature = 273	correl = 0.0661502	descr = N_Gram_AGTGA
cnt = 98	feature = 260	correl = -0.028311	descr = N_Gram_AGGCA
cnt = 99	feature = 284	correl = 0.0304308	descr = N_Gram_ATATG
cnt = 100	feature = 645	correl = -0.0766553	descr = N_Gram_GGCCA
cnt = 101	feature = 808	correl = 0.0436756	descr = N_Gram_TCGCT
cnt = 102	feature = 403	correl = -0.0215648	descr = N_Gram_CCGAG
cnt = 103	feature = 805	correl = 0.0420641	descr = N_Gram_TCGCA
cnt = 104	feature = 536	correl = -0.0342264	descr = N_Gram_GAAGC
cnt = 105	feature = 47	correl = 0.0692978	descr = Position_Specific_Bin_Base_16_Base_A
cnt = 106	feature = 535	correl = -0.0467934	descr = N_Gram_GAAGA
cnt = 107	feature = 0	correl = 0.0308315	descr = Position_Specific_Bin_Base_0_Base_A
cnt = 108	feature = 820	correl = 0.038406	descr = N_Gram_TCTCA
cnt = 109	feature = 426	correl = 0.024668	descr = N_Gram_CCTTA
cnt = 110	feature = 800	correl = -0.0341754	descr = N_Gram_TCCTG
cnt = 111	feature = 578	correl = -0.0465076	descr = N_Gram_GCACC
cnt = 112	feature = 620	correl = 0.0553425	descr = N_Gram_GCTCT
cnt = 113	feature = 599	correl = -0.0414454	descr = N_Gram_GCCTT
cnt = 114	feature = 232	correl = -0.0408817	descr = N_Gram_ACGGG
cnt = 115	feature = 759	correl = 0.0573345	descr = N_Gram_TAGAC
cnt = 116	feature = 365	correl = 0.0236878	descr = N_Gram_CATGA
cnt = 117	feature = 44	correl = 0.0793026	descr = Position_Specific_Bin_Base_15_Base_A
cnt = 118	feature = 475	correl = 0.0643693	descr = N_Gram_CGTGA
cnt = 119	feature = 57	correl = 0.0281368	descr = Position_Specific_Bin_Base_18_Base_T
cnt = 120	feature = 258	correl = 0.0358429	descr = N_Gram_AGCTT
cnt = 121	feature = 41	correl = -0.0326769	descr = Position_Specific_Bin_Base_14_Base_C
cnt = 122	feature = 697	correl = -0.0291296	descr = N_Gram_GTCCA
cnt = 123	feature = 366	correl = -0.0384779	descr = N_Gram_CATGG
cnt = 124	feature = 4	correl = -0.0989067	descr = Position_Specific_Bin_Base_1_Base_G
cnt = 125	feature = 52	correl = -0.0600576	descr = Position_Specific_Bin_Base_17_Base_G
cnt = 126	feature = 909	correl = 0.0509812	descr = N_Gram_TTGAA
cnt = 127	feature = 843	correl = 0.0314087	descr = N_Gram_TGCAA
cnt = 128	feature = 315	correl = 0.0344103	descr = N_Gram_ATTCG
cnt = 129	feature = 687	correl = 0.0275186	descr = N_Gram_GTAAG
cnt = 130	feature = 649	correl = -0.086043	descr = N_Gram_GGCGG
cnt = 131	feature = 751	correl = -0.0305078	descr = N_Gram_TACG
cnt = 132	feature = 850	correl = 0.0478088	descr = N_Gram_TGCGA
cnt = 133	feature = 324	correl = -0.024809	descr = N_Gram_CAAAA
cnt = 134	feature = 604	correl = -0.0536892	descr = N_Gram_GCGCA
cnt = 135	feature = 676	correl = -0.0244916	descr = N_Gram_GGTCT
cnt = 136	feature = 21	correl = 0.0370049	descr = Position_Specific_Bin_Base_8_Base_A
cnt = 137	feature = 798	correl = 0.0772501	descr = N_Gram_TCCTA
cnt = 138	feature = 367	correl = 0.0283966	descr = N_Gram_CATGT
cnt = 139	feature = 65	correl = 0.117019	descr = Position_Specific_Bin_Base_20_Base_T
cnt = 140	feature = 786	correl = 0.0304417	descr = N_Gram_TCACC
cnt = 141	feature = 105	correl = -0.0264646	descr = Fold_of_RNAi_Sequence_Pos_19
cnt = 142	feature = 657	correl = -0.0615164	descr = N_Gram_GGGAG
cnt = 143	feature = 725	correl = -0.036576	descr = N_Gram_GTTGG
cnt = 144	feature = 711	correl = -0.0388454	descr = N_Gram_GTGCG
cnt = 145	feature = 529	correl = -0.0315903	descr = N_Gram_CTTTT
cnt = 146	feature = 765	correl = 0.0279371	descr = N_Gram_TAGGC
cnt = 147	feature = 631	correl = 0.0371057	descr = N_Gram_GGAAT
cnt = 148	feature = 502	correl = 0.0313357	descr = N_Gram_CTCTA
cnt = 149	feature = 789	correl = 0.0225458	descr = N_Gram_TCAGT
cnt = 150	feature = 2	correl = -0.131046	descr = Position_Specific_Bin_Base_0_Base_G
cnt = 151	feature = 292	correl = 0.0245719	descr = N_Gram_ATCCT
cnt = 152	feature = 860	correl = -0.0763132	descr = N_Gram_TGGCG
cnt = 153	feature = 256	correl = -0.0411751	descr = N_Gram_AGCGG
cnt = 154	feature = 29	correl = 0.051879	descr = Position_Specific_Bin_Base_10_Base_T
cnt = 155	feature = 299	correl = 0.0437174	descr = N_Gram_ATCTG
cnt = 156	feature = 212	correl = 0.0550919	descr = N_Gram_ACAGT
cnt = 157	feature = 307	correl = -0.0332439	descr = N_Gram_ATGGG
cnt = 158	feature = 35	correl = -0.0281148	descr = Position_Specific_Bin_Base_12_Base_C
cnt = 159	feature = 915	correl = 0.0223257	descr = N_Gram_TTGCT
cnt = 160	feature = 768	correl = 0.0452054	descr = N_Gram_TAGTG
cnt = 161	feature = 14	correl = 0.0622375	descr = Position_Specific_Bin_Base_5_Base_T
cnt = 162	feature = 525	correl = 0.0481221	descr = N_Gram_CTTGT
cnt = 163	feature = 695	correl = 0.0284034	descr = N_Gram_GTCAT
cnt = 164	feature = 660	correl = -0.0924826	descr = N_Gram_GGGCC
cnt = 165	feature = 254	correl = -0.0475344	descr = N_Gram_AGCCC
cnt = 166	feature = 499	correl = -0.0516572	descr = N_Gram_CTCGG
cnt = 167	feature = 590	correl = -0.0787345	descr = N_Gram_GCCCA
cnt = 168	feature = 638	correl = -0.047487	descr = N_Gram_GGATG
cnt = 169	feature = 903	correl = 0.032209	descr = N_Gram_TTCTA
cnt = 170	feature = 723	correl = 0.0242967	descr = N_Gram_GTTCG
cnt = 171	feature = 758	correl = 0.0383533	descr = N_Gram_TAGAA
cnt = 172	feature = 58	correl = 0.178008	descr = Position_Specific_Bin_Base_19_Base_A
cnt = 173	feature = 240	correl = 0.07055	descr = N_Gram_ACTGA
cnt = 174	feature = 450	correl = -0.0762828	descr = N_Gram_CGCGC
cnt = 175	feature = 251	correl = -0.049925	descr = N_Gram_AGATG
cnt = 176	feature = 840	correl = -0.02909	descr = N_Gram_TGATG
cnt = 177	feature = 839	correl = 0.0257812	descr = N_Gram_TGATC
cnt = 178	feature = 6	correl = 0.0358121	descr = Position_Specific_Bin_Base_2_Base_C
cnt = 179	feature = 25	correl = 0.031505	descr = Position_Specific_Bin_Base_9_Base_T
cnt = 180	feature = 664	correl = -0.0704033	descr = N_Gram_GGGGC
cnt = 181	feature = 718	correl = 0.030938	descr = N_Gram_GTGTA
cnt = 182	feature = 423	correl = -0.0594841	descr = N_Gram_CCTGC
cnt = 183	feature = 726	correl = -0.0264955	descr = N_Gram_GTTGT
cnt = 184	feature = 794	correl = -0.0352329	descr = N_Gram_TCCCC
cnt = 185	feature = 249	correl = 0.0617804	descr = N_Gram_AGAGT
cnt = 186	feature = 11	correl = 0.0828221	descr = Position_Specific_Bin_Base_4_Base_A
cnt = 187	feature = 714	correl = -0.0845509	descr = N_Gram_GTGGC
cnt = 188	feature = 598	correl = -0.0655951	descr = N_Gram_GCCTC
cnt = 189	feature = 848	correl = -0.036566	descr = N_Gram_TGCCG
cnt = 190	feature = 844	correl = 0.0353459	descr = N_Gram_TGCAT
cnt = 191	feature = 15	correl = 0.0232815	descr = Position_Specific_Bin_Base_6_Base_A
cnt = 192	feature = 545	correl = -0.0513701	descr = N_Gram_GACCA
cnt = 193	feature = 64	correl = -0.178266	descr = Position_Specific_Bin_Base_20_Base_G
cnt = 194	feature = 406	correl = -0.0411399	descr = N_Gram_CCGCA
cnt = 195	feature = 838	correl = 0.0521338	descr = N_Gram_TGATA
cnt = 196	feature = 559	correl = -0.0416069	descr = N_Gram_GAGGG
cnt = 197	feature = 37	correl = -0.0393936	descr = Position_Specific_Bin_Base_12_Base_T
cnt = 198	feature = 283	correl = 0.0401178	descr = N_Gram_ATATA
cnt = 199	feature = 703	correl = 0.0615456	descr = N_Gram_GTCGT
cnt = 200	feature = 50	correl = 0.0342317	descr = Position_Specific_Bin_Base_16_Base_T
cnt = 201	feature = 700	correl = -0.0481375	descr = N_Gram_GTCCT
cnt = 202	feature = 716	correl = -0.0304433	descr = N_Gram_GTGGT
cnt = 203	feature = 851	correl = -0.0290152	descr = N_Gram_TGCGC
cnt = 204	feature = 350	correl = -0.0584443	descr = N_Gram_CAGCC
cnt = 205	feature = 56	correl = -0.0409098	descr = Position_Specific_Bin_Base_18_Base_G
cnt = 206	feature = 298	correl = 0.0736626	descr = N_Gram_ATCTC
cnt = 207	feature = 277	correl = 0.0291037	descr = N_Gram_ATACC
cnt = 208	feature = 40	correl = 0.100553	descr = Position_Specific_Bin_Base_14_Base_A
cnt = 209	feature = 303	correl = 0.024049	descr = N_Gram_ATGCA
cnt = 210	feature = 51	correl = 0.0238451	descr = Position_Specific_Bin_Base_17_Base_A
cnt = 211	feature = 738	correl = 0.0448696	descr = N_Gram_TAAGA
cnt = 212	feature = 665	correl = -0.0477275	descr = N_Gram_GGGGT
cnt = 213	feature = 625	correl = -0.053387	descr = N_Gram_GCTTT
cnt = 214	feature = 567	correl = -0.0395628	descr = N_Gram_GATGT
cnt = 215	feature = 540	correl = 0.0436862	descr = N_Gram_GAATT
cnt = 216	feature = 334	correl = 0.0281661	descr = N_Gram_CACAG
cnt = 217	feature = 46	correl = -0.0392544	descr = Position_Specific_Bin_Base_15_Base_T
cnt = 218	feature = 634	correl = 0.0373567	descr = N_Gram_GGACT
cnt = 219	feature = 354	correl = -0.0269935	descr = N_Gram_CAGGT
cnt = 220	feature = 931	correl = 0.033715	descr = N_Gram_TTTGG
cnt = 221	feature = 818	correl = 0.0331207	descr = N_Gram_TCTAT
cnt = 222	feature = 461	correl = -0.0340151	descr = N_Gram_CGGCT
cnt = 223	feature = 1	correl = 0.108951	descr = Position_Specific_Bin_Base_0_Base_C
cnt = 224	feature = 60	correl = -0.12104	descr = Position_Specific_Bin_Base_19_Base_G
cnt = 225	feature = 511	correl = 0.0393811	descr = N_Gram_CTGGA
cnt = 226	feature = 659	correl = -0.0544737	descr = N_Gram_GGGCA
cnt = 227	feature = 852	correl = -0.038562	descr = N_Gram_TGCGG
cnt = 228	feature = 740	correl = 0.0483461	descr = N_Gram_TAAGG
cnt = 229	feature = 383	correl = 0.0228432	descr = N_Gram_CCATT
cnt = 230	feature = 17	correl = 0.021539	descr = Position_Specific_Bin_Base_6_Base_G
cnt = 231	feature = 270	correl = 0.095024	descr = N_Gram_AGTCG
cnt = 232	feature = 904	correl = 0.0449649	descr = N_Gram_TTCTC
cnt = 233	feature = 593	correl = -0.0767287	descr = N_Gram_GCCCT
cnt = 234	feature = 49	correl = -0.059363	descr = Position_Specific_Bin_Base_16_Base_G
cnt = 235	feature = 894	correl = 0.0306235	descr = N_Gram_TTCAT
cnt = 236	feature = 897	correl = 0.0499051	descr = N_Gram_TTCCT
cnt = 237	feature = 214	correl = 0.0534925	descr = N_Gram_ACATC
cnt = 238	feature = 42	correl = -0.14531	descr = Position_Specific_Bin_Base_14_Base_G
cnt = 239	feature = 721	correl = -0.0336784	descr = N_Gram_GTTA
cnt = 240	feature = 10	correl = -0.0988791	descr = Position_Specific_Bin_Base_3_Base_T
cnt = 241	feature = 262	correl = -0.0220516	descr = N_Gram_AGGGA
cnt = 242	feature = 482	correl = 0.0314082	descr = N_Gram_CTAA
cnt = 243	feature = 624	correl = 0.0323114	descr = N_Gram_GCTTG
cnt = 244	feature = 791	correl = 0.0346826	descr = N_Gram_TCATC
cnt = 245	feature = 891	correl = 0.0439393	descr = N_Gram_TTATC
cnt = 246	feature = 568	correl = 0.0246075	descr = N_Gram_GATT
cnt = 247	feature = 33	correl = 0.120783	descr = Position_Specific_Bin_Base_11_Base_T
cnt = 248	feature = 579	correl = -0.0299787	descr = N_Gram_GCACG
cnt = 249	feature = 263	correl = -0.104866	descr = N_Gram_AGGGC
cnt = 250	feature = 28	correl = -0.0530427	descr = Position_Specific_Bin_Base_10_Base_G
cnt = 251	feature = 479	correl = -0.0481427	descr = N_Gram_CGTTG
cnt = 252	feature = 679	correl = -0.0572812	descr = N_Gram_GGTGC
cnt = 253	feature = 8	correl = -0.128634	descr = Position_Specific_Bin_Base_2_Base_T
cnt = 254	feature = 859	correl = -0.0470241	descr = N_Gram_TGGCC
cnt = 255	feature = 59	correl = -0.11964	descr = Position_Specific_Bin_Base_19_Base_C
cnt = 256	feature = 767	correl = 0.032939	descr = N_Gram_TAGT
cnt = 257	feature = 708	correl = 0.0302877	descr = N_Gram_GTGAA
cnt = 258	feature = 394	correl = -0.0988263	descr = N_Gram_CCCGA
cnt = 259	feature = 308	correl = -0.0596461	descr = N_Gram_ATGGT
cnt = 260	feature = 753	correl = 0.0509136	descr = N_Gram_TACT
cnt = 261	feature = 23	correl = 0.0608711	descr = Position_Specific_Bin_Base_8_Base_T
cnt = 262	feature = 220	correl = -0.0800083	descr = N_Gram_ACCAC
cnt = 263	feature = 293	correl = 0.0499896	descr = N_Gram_ATCG
cnt = 264	feature = 878	correl = 0.0602261	descr = N_Gram_TGTTT
cnt = 265	feature = 616	correl = 0.028023	descr = N_Gram_GCTA
cnt = 266	feature = 824	correl = 0.0900852	descr = N_Gram_TCTGC
cnt = 267	feature = 32	correl = -0.0429348	descr = Position_Specific_Bin_Base_11_Base_G
cnt = 268	feature = 63	correl = -0.30054	descr = Position_Specific_Bin_Base_20_Base_C
cnt = 269	feature = 537	correl = 0.0315382	descr = N_Gram_GAAGG
cnt = 270	feature = 792	correl = 0.0383018	descr = N_Gram_TCCAT
cnt = 271	feature = 674	correl = 0.0287207	descr = N_Gram_GGTCA
cnt = 272	feature = 929	correl = 0.0672933	descr = N_Gram_TTTGA
cnt = 273	feature = 916	correl = 0.0481604	descr = N_Gram_TTGGA
cnt = 274	feature = 871	correl = 0.0318175	descr = N_Gram_TGTC
cnt = 275	feature = 233	correl = -0.0351332	descr = N_Gram_ACGT
cnt = 276	feature = 418	correl = -0.0320366	descr = N_Gram_CCTCC
cnt = 277	feature = 317	correl = 0.0540589	descr = N_Gram_ATTG
cnt = 278	feature = 675	correl = -0.0830346	descr = N_Gram_GGTCC
cnt = 279	feature = 43	correl = 0.0764463	descr = Position_Specific_Bin_Base_14_Base_T
cnt = 280	feature = 231	correl = -0.0278581	descr = N_Gram_ACGG
cnt = 281	feature = 779	correl = 0.0230856	descr = N_Gram_TATGG
cnt = 282	feature = 560	correl = 0.0307647	descr = N_Gram_GAGT
cnt = 283	feature = 825	correl = 0.0521461	descr = N_Gram_TCTGG
cnt = 284	feature = 39	correl = -0.0233484	descr = Position_Specific_Bin_Base_13_Base_G
cnt = 285	feature = 549	correl = 0.0388935	descr = N_Gram_GACT
cnt = 286	feature = 709	correl = -0.0374707	descr = N_Gram_GTGC
cnt = 287	feature = 470	correl = -0.0425225	descr = N_Gram_CGTC
cnt = 288	feature = 430	correl = -0.0621223	descr = N_Gram_CGAA
cnt = 289	feature = 45	correl = -0.039882	descr = Position_Specific_Bin_Base_15_Base_G
cnt = 290	feature = 748	correl = 0.0331979	descr = N_Gram_TACC
cnt = 291	feature = 48	correl = -0.0423938	descr = Position_Specific_Bin_Base_16_Base_C
cnt = 292	feature = 834	correl = 0.0417058	descr = N_Gram_TGAAG
cnt = 293	feature = 433	correl = -0.0564089	descr = N_Gram_CGAC
cnt = 294	feature = 610	correl = -0.0874832	descr = N_Gram_GCGGC
cnt = 295	feature = 643	correl = -0.0400765	descr = N_Gram_GGCAG
cnt = 296	feature = 704	correl = 0.0221769	descr = N_Gram_GTCT
cnt = 297	feature = 821	correl = 0.0330799	descr = N_Gram_TCTCC
cnt = 298	feature = 565	correl = -0.0477365	descr = N_Gram_GATGA
cnt = 299	feature = 555	correl = -0.0349995	descr = N_Gram_GAGC
cnt = 300	feature = 864	correl = -0.0639342	descr = N_Gram_TGGGG
cnt = 301	feature = 646	correl = -0.100394	descr = N_Gram_GGCCC
cnt = 302	feature = 799	correl = -0.023119	descr = N_Gram_TCCTC
cnt = 303	feature = 582	correl = 0.0318757	descr = N_Gram_GCAT
cnt = 304	feature = 865	correl = -0.0255245	descr = N_Gram_TGGTG
cnt = 305	feature = 927	correl = 0.0467442	descr = N_Gram_TTTCT
cnt = 306	feature = 717	correl = 0.0269038	descr = N_Gram_GTGT
cnt = 307	feature = 288	correl = 0.0379406	descr = N_Gram_ATCC
cnt = 308	feature = 541	correl = 0.0475443	descr = N_Gram_GACA
cnt = 309	feature = 613	correl = -0.0663165	descr = N_Gram_GCGT
cnt = 310	feature = 515	correl = 0.0500185	descr = N_Gram_CTGT
cnt = 311	feature = 409	correl = -0.0325953	descr = N_Gram_CCGG
cnt = 312	feature = 316	correl = 0.098624	descr = N_Gram_ATTCT
cnt = 313	feature = 358	correl = -0.0290682	descr = N_Gram_CATA
cnt = 314	feature = 310	correl = 0.0585599	descr = N_Gram_ATTA
cnt = 315	feature = 809	correl = -0.0367765	descr = N_Gram_TCGG
cnt = 316	feature = 653	correl = -0.0267822	descr = N_Gram_GGCTT
cnt = 317	feature = 577	correl = -0.0321028	descr = N_Gram_GCAC
cnt = 318	feature = 67	correl = 0.0748455	descr = Gibbs_of_Target_Sequence__Pos_0_Step_1
cnt = 319	feature = 911	correl = 0.0575987	descr = N_Gram_TTGC
cnt = 320	feature = 355	correl = 0.0230627	descr = N_Gram_CAGT
cnt = 321	feature = 744	correl = 0.0376802	descr = N_Gram_TACA
cnt = 322	feature = 449	correl = -0.0790805	descr = N_Gram_CGCG
cnt = 323	feature = 701	correl = 0.0429804	descr = N_Gram_GTCG
cnt = 324	feature = 530	correl = -0.0240252	descr = N_Gram_GAAA
cnt = 325	feature = 774	correl = 0.05219	descr = N_Gram_TATC
cnt = 326	feature = 680	correl = -0.110398	descr = N_Gram_GGTGG
cnt = 327	feature = 917	correl = 0.0789745	descr = N_Gram_TTGT
cnt = 328	feature = 597	correl = -0.0454353	descr = N_Gram_GCCT
cnt = 329	feature = 655	correl = -0.0715836	descr = N_Gram_GGGA
cnt = 330	feature = 780	correl = 0.0603293	descr = N_Gram_TATT
cnt = 331	feature = 278	correl = 0.0425579	descr = N_Gram_ATAG
cnt = 332	feature = 389	correl = -0.0696929	descr = N_Gram_CCCC
cnt = 333	feature = 348	correl = -0.0333134	descr = N_Gram_CAGC
cnt = 334	feature = 681	correl = -0.0421881	descr = N_Gram_GGTT
cnt = 335	feature = 685	correl = 0.0480748	descr = N_Gram_GTAA
cnt = 336	feature = 770	correl = 0.073316	descr = N_Gram_TATA
cnt = 337	feature = 526	correl = 0.0319992	descr = N_Gram_CTTT
cnt = 338	feature = 345	correl = -0.0556652	descr = N_Gram_CAGA
cnt = 339	feature = 707	correl = 0.0274442	descr = N_Gram_GTGA
cnt = 340	feature = 491	correl = 0.0434427	descr = N_Gram_CTAT
cnt = 341	feature = 495	correl = -0.0228307	descr = N_Gram_CTCA
cnt = 342	feature = 70	correl = 0.0974435	descr = Gibbs_of_Target_Sequence__Pos_4_Step_1
cnt = 343	feature = 812	correl = 0.049568	descr = N_Gram_TCGT
cnt = 344	feature = 501	correl = 0.0347217	descr = N_Gram_CTCT
cnt = 345	feature = 867	correl = 0.0571181	descr = N_Gram_TGTA
cnt = 346	feature = 74	correl = 0.0796804	descr = Gibbs_of_Target_Sequence__Pos_8_Step_1
cnt = 347	feature = 777	correl = 0.0519143	descr = N_Gram_TATG
cnt = 348	feature = 272	correl = 0.0266298	descr = N_Gram_AGTG
cnt = 349	feature = 396	correl = -0.0663415	descr = N_Gram_CCCT
cnt = 350	feature = 68	correl = -0.0311902	descr = Gibbs_of_Target_Sequence__Pos_1_Step_1
cnt = 351	feature = 336	correl = -0.0303814	descr = N_Gram_CACC
cnt = 352	feature = 815	correl = 0.0554438	descr = N_Gram_TCTA
cnt = 353	feature = 837	correl = 0.0293079	descr = N_Gram_TGAT
cnt = 354	feature = 213	correl = 0.076974	descr = N_Gram_ACAT
cnt = 355	feature = 641	correl = -0.0697207	descr = N_Gram_GGCA
cnt = 356	feature = 305	correl = -0.0571582	descr = N_Gram_ATGG
cnt = 357	feature = 534	correl = -0.0219551	descr = N_Gram_GAAG
cnt = 358	feature = 297	correl = 0.0558173	descr = N_Gram_ATCT
cnt = 359	feature = 724	correl = -0.0573461	descr = N_Gram_GTTG
cnt = 360	feature = 82	correl = 0.0908647	descr = Gibbs_of_Target_Sequence__Pos_17_Step_1
cnt = 361	feature = 462	correl = -0.0848855	descr = N_Gram_CGGG
cnt = 362	feature = 210	correl = 0.0372712	descr = N_Gram_ACAG
cnt = 363	feature = 925	correl = 0.0549777	descr = N_Gram_TTTC
cnt = 364	feature = 603	correl = -0.0719225	descr = N_Gram_GCGC
cnt = 365	feature = 508	correl = -0.0263274	descr = N_Gram_CTGC
cnt = 366	feature = 368	correl = 0.0476185	descr = N_Gram_CATT
cnt = 367	feature = 696	correl = -0.0878383	descr = N_Gram_GTCC
cnt = 368	feature = 819	correl = 0.0627403	descr = N_Gram_TCTC
cnt = 369	feature = 662	correl = -0.0803188	descr = N_Gram_GGGG
cnt = 370	feature = 684	correl = 0.050383	descr = N_Gram_GTA
cnt = 371	feature = 790	correl = 0.0430973	descr = N_Gram_TCAT
cnt = 372	feature = 75	correl = 0.10244	descr = Gibbs_of_Target_Sequence__Pos_9_Step_1
cnt = 373	feature = 580	correl = -0.0357849	descr = N_Gram_GCAG
cnt = 374	feature = 71	correl = 0.0569771	descr = Gibbs_of_Target_Sequence__Pos_5_Step_1
cnt = 375	feature = 314	correl = 0.0794414	descr = N_Gram_ATTC
cnt = 376	feature = 73	correl = 0.14357	descr = Gibbs_of_Target_Sequence__Pos_7_Step_1
cnt = 377	feature = 826	correl = 0.0786965	descr = N_Gram_TCTT
cnt = 378	feature = 876	correl = 0.075099	descr = N_Gram_TGTT
cnt = 379	feature = 666	correl = -0.0665317	descr = N_Gram_GGGT
cnt = 380	feature = 743	correl = 0.0561012	descr = N_Gram_TAC
cnt = 381	feature = 647	correl = -0.117614	descr = N_Gram_GGCG
cnt = 382	feature = 321	correl = 0.0297441	descr = N_Gram_ATTT
cnt = 383	feature = 77	correl = 0.0449207	descr = Gibbs_of_Target_Sequence__Pos_11_Step_1
cnt = 384	feature = 83	correl = 0.191507	descr = Gibbs_of_Target_Sequence__Pos_18_Step_1
cnt = 385	feature = 81	correl = 0.108369	descr = Gibbs_of_Target_Sequence__Pos_16_Step_1
cnt = 386	feature = 78	correl = 0.123291	descr = Gibbs_of_Target_Sequence__Pos_13_Step_1
cnt = 387	feature = 658	correl = -0.120309	descr = N_Gram_GGGC
cnt = 388	feature = 677	correl = -0.0911569	descr = N_Gram_GGTG
cnt = 389	feature = 589	correl = -0.147057	descr = N_Gram_GCCC
cnt = 390	feature = 217	correl = -0.0485741	descr = N_Gram_ACC
cnt = 391	feature = 802	correl = 0.0359057	descr = N_Gram_TCG
cnt = 392	feature = 72	correl = 0.098718	descr = Gibbs_of_Target_Sequence__Pos_6_Step_1
cnt = 393	feature = 79	correl = 0.137209	descr = Gibbs_of_Target_Sequence__Pos_14_Step_1
cnt = 394	feature = 481	correl = 0.0918965	descr = N_Gram_CTA
cnt = 395	feature = 76	correl = 0.123093	descr = Gibbs_of_Target_Sequence__Pos_10_Step_1
cnt = 396	feature = 627	correl = -0.0527193	descr = N_Gram_GGA
cnt = 397	feature = 286	correl = 0.0523711	descr = N_Gram_ATC
cnt = 398	feature = 80	correl = 0.0943335	descr = Gibbs_of_Target_Sequence__Pos_15_Step_1
cnt = 399	feature = 907	correl = 0.100045	descr = N_Gram_TTG
cnt = 400	feature = 384	correl = -0.137294	descr = N_Gram_CCC
cnt = 401	feature = 572	correl = -0.0495681	descr = N_Gram_GCA
cnt = 402	feature = 706	correl = -0.0261667	descr = N_Gram_GTG
cnt = 403	feature = 880	correl = 0.0708976	descr = N_Gram_TTA
cnt = 404	feature = 412	correl = -0.0364196	descr = N_Gram_CCT
cnt = 405	feature = 732	correl = 0.0581905	descr = N_Gram_TAA
cnt = 406	feature = 442	correl = -0.053579	descr = N_Gram_CGC
cnt = 407	feature = 344	correl = -0.0373424	descr = N_Gram_CAG
cnt = 408	feature = 856	correl = -0.0513591	descr = N_Gram_TGG
cnt = 409	feature = 669	correl = -0.061428	descr = N_Gram_GGT
cnt = 410	feature = 769	correl = 0.119523	descr = N_Gram_TAT
cnt = 411	feature = 814	correl = 0.117407	descr = N_Gram_TCT
cnt = 412	feature = 600	correl = -0.101869	descr = N_Gram_GCG
cnt = 413	feature = 586	correl = -0.125961	descr = N_Gram_GCC
cnt = 414	feature = 654	correl = -0.12725	descr = N_Gram_GGG
cnt = 415	feature = 370	correl = -0.0783144	descr = N_Gram_CC
cnt = 416	feature = 626	correl = -0.117365	descr = N_Gram_GG
cnt = 417	feature = 879	correl = 0.15646	descr = N_Gram_TT
cnt = 418	feature = 66	correl = 0.269063	descr = Gibbs_of_Target_Sequence_
num rows = 2188
num_elements = 916772
..*
optimization finished, #iter = 2362
nu = 0.264893
obj = -45.630455, rho = -0.859786
nSV = 1000, nBSV = 273
num rows = 243
num_elements = 101817
*
optimization finished, #iter = 174
nu = 0.183079
obj = -3.935173, rho = -0.669299
nSV = 113, nBSV = 9
..*
optimization finished, #iter = 2362
nu = 0.264893
obj = -45.630455, rho = -0.859786
nSV = 1000, nBSV = 273
CFS merit scores = 1.45212
CFS merit scores = 1.62001
CFS merit scores = 1.85325
CFS merit scores = 2.07984
CFS merit scores = 2.28447
CFS merit scores = 2.47222
CFS merit scores = 2.64689
CFS merit scores = 2.80909
CFS merit scores = 2.95934
CFS merit scores = 3.10118
CFS merit scores = 3.23407
CFS merit scores = 3.35901
CFS merit scores = 3.47869
CFS merit scores = 3.59353
CFS merit scores = 3.70389
CFS merit scores = 3.8098
CFS merit scores = 3.91133
CFS merit scores = 4.00931
CFS merit scores = 4.10353
CFS merit scores = 4.19413
CFS merit scores = 4.28157
CFS merit scores = 4.36594
CFS merit scores = 4.44729
CFS merit scores = 4.52613
CFS merit scores = 4.59893
CFS merit scores = 4.6681
CFS merit scores = 4.73418
CFS merit scores = 4.79803
CFS merit scores = 4.85919
CFS merit scores = 4.91633
CFS merit scores = 4.97105
CFS merit scores = 5.0244
CFS merit scores = 5.07559
CFS merit scores = 5.12492
CFS merit scores = 5.17111
CFS merit scores = 5.21579
CFS merit scores = 5.25803
CFS merit scores = 5.2986
CFS merit scores = 5.33837
CFS merit scores = 5.37647
CFS merit scores = 5.41159
CFS merit scores = 5.44586
CFS merit scores = 5.47845
CFS merit scores = 5.5092
CFS merit scores = 5.53894
CFS merit scores = 5.56773
CFS merit scores = 5.59516
CFS merit scores = 5.62198
CFS merit scores = 5.64635
CFS merit scores = 5.66841
CFS merit scores = 5.68978
CFS merit scores = 5.7108
CFS merit scores = 5.73146
CFS merit scores = 5.74966
CFS merit scores = 5.76774
CFS merit scores = 5.78571
CFS merit scores = 5.80317
CFS merit scores = 5.82019
CFS merit scores = 5.83636
CFS merit scores = 5.85211
CFS merit scores = 5.86782
CFS merit scores = 5.8828
CFS merit scores = 5.8979
CFS merit scores = 5.91248
CFS merit scores = 5.92664
CFS merit scores = 5.94042
CFS merit scores = 5.95279
CFS merit scores = 5.96455
CFS merit scores = 5.97596
CFS merit scores = 5.98687
CFS merit scores = 5.99737
CFS merit scores = 6.00785
CFS merit scores = 6.01861
CFS merit scores = 6.02796
CFS merit scores = 6.03722
CFS merit scores = 6.04668
CFS merit scores = 6.05622
CFS merit scores = 6.06584
CFS merit scores = 6.07526
CFS merit scores = 6.08429
CFS merit scores = 6.0929
CFS merit scores = 6.10146
CFS merit scores = 6.11021
CFS merit scores = 6.11823
CFS merit scores = 6.12649
CFS merit scores = 6.13423
CFS merit scores = 6.14184
CFS merit scores = 6.14913
CFS merit scores = 6.15653
CFS merit scores = 6.16343
CFS merit scores = 6.17036
CFS merit scores = 6.17716
CFS merit scores = 6.1838
CFS merit scores = 6.19027
CFS merit scores = 6.1965
CFS merit scores = 6.20289
CFS merit scores = 6.20855
CFS merit scores = 6.21348
CFS merit scores = 6.2186
CFS merit scores = 6.22363
CFS merit scores = 6.22848
CFS merit scores = 6.23326
CFS merit scores = 6.23808
CFS merit scores = 6.24297
CFS merit scores = 6.24775
CFS merit scores = 6.25231
CFS merit scores = 6.25648
CFS merit scores = 6.26037
CFS merit scores = 6.26409
CFS merit scores = 6.26709
CFS merit scores = 6.27012
CFS merit scores = 6.27269
CFS merit scores = 6.275
CFS merit scores = 6.27745
CFS merit scores = 6.27991
CFS merit scores = 6.28205
CFS merit scores = 6.28441
CFS merit scores = 6.28655
CFS merit scores = 6.28878
CFS merit scores = 6.29087
CFS merit scores = 6.29309
CFS merit scores = 6.29522
CFS merit scores = 6.29728
CFS merit scores = 6.29918
CFS merit scores = 6.30066
CFS merit scores = 6.30236
CFS merit scores = 6.30434
CFS merit scores = 6.30599
CFS merit scores = 6.30761
CFS merit scores = 6.30904
CFS merit scores = 6.31051
CFS merit scores = 6.31196
CFS merit scores = 6.31297
CFS merit scores = 6.31367
CFS merit scores = 6.3143
CFS merit scores = 6.31489
CFS merit scores = 6.31549
CFS merit scores = 6.3161
CFS merit scores = 6.31679
CFS merit scores = 6.31743
CFS merit scores = 6.31807
CFS merit scores = 6.31881
CFS merit scores = 6.31947
CFS merit scores = 6.31997
CFS merit scores = 6.32055
CFS merit scores = 6.32092
CFS merit scores = 6.32131
CFS merit scores = 6.32175
CFS merit scores = 6.32221
CFS merit scores = 6.32257
CFS merit scores = 6.32283
CFS merit scores = 6.32301
CFS merit scores = 6.32314
CFS merit scores = 6.32333
CFS merit scores = 6.32367
CFS merit scores = 6.324
CFS merit scores = 6.32427
CFS merit scores = 6.32433
CFS merit scores = 6.32439
CFS merit scores = 6.32446
CFS merit scores = 6.32465
CFS merit scores = 6.32481
CFS merit scores = 6.32469
CFS merit scores = 6.32441
CFS merit scores = 6.32411
CFS merit scores = 6.32381
CFS merit scores = 6.32347
CFS merit scores = 6.32321
CFS merit scores = 6.32308
CFS merit scores = 6.32292
CFS merit scores = 6.32274
CFS merit scores = 6.32248
CFS merit scores = 6.32222
CFS merit scores = 6.3219
CFS merit scores = 6.32154
CFS merit scores = 6.32111
CFS merit scores = 6.32035
CFS merit scores = 6.31952
CFS merit scores = 6.31868
CFS merit scores = 6.318
CFS merit scores = 6.31711
CFS merit scores = 6.31611
CFS merit scores = 6.3152
CFS merit scores = 6.31423
CFS merit scores = 6.31329
CFS merit scores = 6.31245
CFS merit scores = 6.31154
CFS merit scores = 6.31035
CFS merit scores = 6.30912
CFS merit scores = 6.30779
CFS merit scores = 6.30638
CFS merit scores = 6.30514
CFS merit scores = 6.30381
CFS merit scores = 6.30253
CFS merit scores = 6.3012
CFS merit scores = 6.29993
CFS merit scores = 6.2986
CFS merit scores = 6.29728
CFS merit scores = 6.29592
CFS merit scores = 6.2944
CFS merit scores = 6.29273
CFS merit scores = 6.29106
CFS merit scores = 6.28943
CFS merit scores = 6.28773
CFS merit scores = 6.28612
CFS merit scores = 6.28449
CFS merit scores = 6.2827
CFS merit scores = 6.28093
CFS merit scores = 6.2793
CFS merit scores = 6.2777
CFS merit scores = 6.27606
CFS merit scores = 6.2744
CFS merit scores = 6.27272
CFS merit scores = 6.27118
CFS merit scores = 6.26949
CFS merit scores = 6.26772
CFS merit scores = 6.266
CFS merit scores = 6.2643
CFS merit scores = 6.26263
CFS merit scores = 6.26095
CFS merit scores = 6.25934
CFS merit scores = 6.25771
CFS merit scores = 6.25611
CFS merit scores = 6.25448
CFS merit scores = 6.2528
CFS merit scores = 6.25111
CFS merit scores = 6.2493
CFS merit scores = 6.24735
CFS merit scores = 6.24527
CFS merit scores = 6.24333
CFS merit scores = 6.24141
CFS merit scores = 6.23949
CFS merit scores = 6.23747
CFS merit scores = 6.23547
CFS merit scores = 6.23337
CFS merit scores = 6.23132
CFS merit scores = 6.22928
CFS merit scores = 6.2273
CFS merit scores = 6.2251
CFS merit scores = 6.223
CFS merit scores = 6.22085
CFS merit scores = 6.21875
CFS merit scores = 6.21651
CFS merit scores = 6.21421
CFS merit scores = 6.21192
CFS merit scores = 6.20957
CFS merit scores = 6.20708
CFS merit scores = 6.20461
CFS merit scores = 6.20216
CFS merit scores = 6.19978
CFS merit scores = 6.19724
CFS merit scores = 6.19462
CFS merit scores = 6.19195
CFS merit scores = 6.18936
CFS merit scores = 6.18675
CFS merit scores = 6.18409
CFS merit scores = 6.18156
CFS merit scores = 6.17912
CFS merit scores = 6.17656
CFS merit scores = 6.174
CFS merit scores = 6.17142
CFS merit scores = 6.16892
CFS merit scores = 6.16637
CFS merit scores = 6.16379
CFS merit scores = 6.16112
CFS merit scores = 6.15842
CFS merit scores = 6.15568
CFS merit scores = 6.15305
CFS merit scores = 6.15032
CFS merit scores = 6.14764
CFS merit scores = 6.14496
CFS merit scores = 6.1422
CFS merit scores = 6.13929
CFS merit scores = 6.13634
CFS merit scores = 6.13338
CFS merit scores = 6.13046
CFS merit scores = 6.12752
CFS merit scores = 6.12463
CFS merit scores = 6.12172
CFS merit scores = 6.11878
CFS merit scores = 6.11582
CFS merit scores = 6.11277
CFS merit scores = 6.10965
CFS merit scores = 6.10656
CFS merit scores = 6.10351
CFS merit scores = 6.10042
CFS merit scores = 6.09717
CFS merit scores = 6.09396
CFS merit scores = 6.09083
CFS merit scores = 6.08748
CFS merit scores = 6.0841
CFS merit scores = 6.08072
CFS merit scores = 6.07711
CFS merit scores = 6.07355
CFS merit scores = 6.06975
CFS merit scores = 6.06594
CFS merit scores = 6.0622
CFS merit scores = 6.05848
CFS merit scores = 6.05489
CFS merit scores = 6.05117
CFS merit scores = 6.04753
CFS merit scores = 6.04383
CFS merit scores = 6.04004
CFS merit scores = 6.03619
CFS merit scores = 6.03235
CFS merit scores = 6.02853
CFS merit scores = 6.02462
CFS merit scores = 6.02055
CFS merit scores = 6.01646
CFS merit scores = 6.0123
CFS merit scores = 6.00818
CFS merit scores = 6.00394
CFS merit scores = 5.99965
CFS merit scores = 5.99544
CFS merit scores = 5.99121
CFS merit scores = 5.98695
CFS merit scores = 5.98246
CFS merit scores = 5.97804
CFS merit scores = 5.97363
CFS merit scores = 5.96931
CFS merit scores = 5.96497
CFS merit scores = 5.96066
CFS merit scores = 5.95642
CFS merit scores = 5.95227
CFS merit scores = 5.94814
CFS merit scores = 5.94397
CFS merit scores = 5.93989
CFS merit scores = 5.93567
CFS merit scores = 5.93132
CFS merit scores = 5.92697
CFS merit scores = 5.92255
CFS merit scores = 5.91799
CFS merit scores = 5.91343
CFS merit scores = 5.90859
CFS merit scores = 5.90381
CFS merit scores = 5.89904
CFS merit scores = 5.89418
CFS merit scores = 5.88935
CFS merit scores = 5.88452
CFS merit scores = 5.87971
CFS merit scores = 5.87487
CFS merit scores = 5.87008
CFS merit scores = 5.86525
CFS merit scores = 5.86031
CFS merit scores = 5.85543
CFS merit scores = 5.85052
CFS merit scores = 5.84565
CFS merit scores = 5.84076
CFS merit scores = 5.8358
CFS merit scores = 5.83087
CFS merit scores = 5.82587
CFS merit scores = 5.8209
CFS merit scores = 5.81593
CFS merit scores = 5.81091
CFS merit scores = 5.80594
CFS merit scores = 5.80095
CFS merit scores = 5.79593
CFS merit scores = 5.79101
CFS merit scores = 5.78596
CFS merit scores = 5.78098
CFS merit scores = 5.77602
CFS merit scores = 5.77101
CFS merit scores = 5.766
CFS merit scores = 5.76079
CFS merit scores = 5.75563
CFS merit scores = 5.75033
CFS merit scores = 5.74507
CFS merit scores = 5.73971
CFS merit scores = 5.73433
CFS merit scores = 5.72885
CFS merit scores = 5.7234
CFS merit scores = 5.71784
CFS merit scores = 5.71214
CFS merit scores = 5.70643
CFS merit scores = 5.70078
CFS merit scores = 5.69511
CFS merit scores = 5.68918
CFS merit scores = 5.68316
CFS merit scores = 5.67717
CFS merit scores = 5.67107
CFS merit scores = 5.66497
CFS merit scores = 5.65864
CFS merit scores = 5.6523
CFS merit scores = 5.64597
CFS merit scores = 5.63953
CFS merit scores = 5.63307
CFS merit scores = 5.62649
CFS merit scores = 5.61965
CFS merit scores = 5.61276
CFS merit scores = 5.60583
CFS merit scores = 5.59886
CFS merit scores = 5.59194
CFS merit scores = 5.5847
CFS merit scores = 5.57733
CFS merit scores = 5.56984
CFS merit scores = 5.5622
CFS merit scores = 5.55402
CFS merit scores = 5.54569
CFS merit scores = 5.53677
CFS merit scores = 5.5277
CFS merit scores = 5.51841
CFS merit scores = 5.50892
CFS merit scores = 5.4994
CFS merit scores = 5.48946
CFS merit scores = 5.47942
CFS merit scores = 5.46921
CFS merit scores = 5.459
CFS merit scores = 5.44866
CFS merit scores = 5.43828
CFS merit scores = 5.42795
CFS merit scores = 5.41741
CFS merit scores = 5.40192
CFS merit scores = 5.38631
CFS merit scores = 5.36987
CFS merit scores = 5.33909
cnt = 1	feature = 79	correl = 0.452118	descr = Gibbs_of_Target_Sequence__Pos_19_Step_1
cnt = 2	feature = 1	correl = -0.133802	descr = Position_Specific_Bin_Base_0_Base_G
cnt = 3	feature = 852	correl = -0.0635745	descr = N_Gram_TGGC
cnt = 4	feature = 278	correl = -0.0338617	descr = N_Gram_ATCCC
cnt = 5	feature = 560	correl = 0.0284489	descr = N_Gram_GATTA
cnt = 6	feature = 878	correl = -0.0317006	descr = N_Gram_TTACG
cnt = 7	feature = 418	correl = 0.0286726	descr = N_Gram_CCTTA
cnt = 8	feature = 255	correl = 0.0310798	descr = N_Gram_AGTAA
cnt = 9	feature = 665	correl = 0.0264541	descr = N_Gram_GGTAC
cnt = 10	feature = 214	correl = -0.0398644	descr = N_Gram_ACGAC
cnt = 11	feature = 238	correl = 0.0765228	descr = N_Gram_AGATA
cnt = 12	feature = 444	correl = -0.0289955	descr = N_Gram_CGCTC
cnt = 13	feature = 864	correl = 0.0274746	descr = N_Gram_TGTCG
cnt = 14	feature = 732	correl = 0.0261495	descr = N_Gram_TAAGC
cnt = 15	feature = 680	correl = -0.0297985	descr = N_Gram_GTAAT
cnt = 16	feature = 403	correl = 0.0222623	descr = N_Gram_CCGTA
cnt = 17	feature = 697	correl = 0.0576054	descr = N_Gram_GTCTA
cnt = 18	feature = 729	correl = 0.0308685	descr = N_Gram_TAACT
cnt = 19	feature = 536	correl = 0.0680236	descr = N_Gram_GACTA
cnt = 20	feature = 589	correl = 0.0519615	descr = N_Gram_GCCTA
cnt = 21	feature = 298	correl = -0.0495995	descr = N_Gram_ATGTA
cnt = 22	feature = 464	correl = 0.0352542	descr = N_Gram_CGTCT
cnt = 23	feature = 430	correl = -0.0312643	descr = N_Gram_CGATA
cnt = 24	feature = 327	correl = -0.0265024	descr = N_Gram_CACCG
cnt = 25	feature = 713	correl = -0.0462779	descr = N_Gram_GTTAG
cnt = 26	feature = 240	correl = -0.0247819	descr = N_Gram_AGCAA
cnt = 27	feature = 529	correl = 0.0547936	descr = N_Gram_GACAA
cnt = 28	feature = 474	correl = -0.0262346	descr = N_Gram_CTAAT
cnt = 29	feature = 583	correl = -0.0679373	descr = N_Gram_GCCCG
cnt = 30	feature = 582	correl = -0.0654074	descr = N_Gram_GCCCC
cnt = 31	feature = 765	correl = 0.0295984	descr = N_Gram_TATAT
cnt = 32	feature = 876	correl = 0.0250838	descr = N_Gram_TTACA
cnt = 33	feature = 348	correl = 0.0225536	descr = N_Gram_CAGTT
cnt = 34	feature = 849	correl = 0.0377437	descr = N_Gram_TGCTT
cnt = 35	feature = 213	correl = -0.0348781	descr = N_Gram_ACGAA
cnt = 36	feature = 539	correl = 0.0313667	descr = N_Gram_GAGAA
cnt = 37	feature = 412	correl = -0.0903767	descr = N_Gram_CCTCG
cnt = 38	feature = 851	correl = 0.032925	descr = N_Gram_TGGAC
cnt = 39	feature = 596	correl = -0.0823181	descr = N_Gram_GCGCG
cnt = 40	feature = 706	correl = -0.0694966	descr = N_Gram_GTGGG
cnt = 41	feature = 808	correl = 0.0999453	descr = N_Gram_TCGTG
cnt = 42	feature = 884	correl = 0.0300207	descr = N_Gram_TTATA
cnt = 43	feature = 802	correl = 0.0368401	descr = N_Gram_TCGCT
cnt = 44	feature = 311	correl = 0.0464448	descr = N_Gram_ATTGT
cnt = 45	feature = 843	correl = 0.0447548	descr = N_Gram_TGCGA
cnt = 46	feature = 881	correl = 0.0445495	descr = N_Gram_TTAGC
cnt = 47	feature = 516	correl = -0.0220571	descr = N_Gram_CTTTA
cnt = 48	feature = 526	correl = 0.058166	descr = N_Gram_GAATA
cnt = 49	feature = 394	correl = -0.037927	descr = N_Gram_CCGAC
cnt = 50	feature = 649	correl = -0.073723	descr = N_Gram_GGGAA
cnt = 51	feature = 518	correl = -0.0286833	descr = N_Gram_GAAAA
cnt = 52	feature = 483	correl = 0.0515864	descr = N_Gram_CTATG
cnt = 53	feature = 791	correl = 0.0284689	descr = N_Gram_TCCGT
cnt = 54	feature = 774	correl = 0.0246995	descr = N_Gram_TATTG
cnt = 55	feature = 217	correl = -0.0236615	descr = N_Gram_ACGGA
cnt = 56	feature = 612	correl = -0.0350659	descr = N_Gram_GCTGA
cnt = 57	feature = 573	correl = -0.0277905	descr = N_Gram_GCAGT
cnt = 58	feature = 707	correl = -0.0227754	descr = N_Gram_GTGGT
cnt = 59	feature = 734	correl = -0.0495427	descr = N_Gram_TAATC
cnt = 60	feature = 5	correl = -0.0414922	descr = Position_Specific_Bin_Base_2_Base_A
cnt = 61	feature = 304	correl = 0.0683448	descr = N_Gram_ATTAT
cnt = 62	feature = 638	correl = -0.0214148	descr = N_Gram_GGCCG
cnt = 63	feature = 900	correl = 0.0421149	descr = N_Gram_TTGAC
cnt = 64	feature = 334	correl = 0.0385934	descr = N_Gram_CACTC
cnt = 65	feature = 798	correl = 0.0221681	descr = N_Gram_TCGAG
cnt = 66	feature = 345	correl = -0.0864514	descr = N_Gram_CAGGG
cnt = 67	feature = 848	correl = -0.0241757	descr = N_Gram_TGCTC
cnt = 68	feature = 704	correl = -0.0511571	descr = N_Gram_GTGGA
cnt = 69	feature = 482	correl = 0.0676329	descr = N_Gram_CTATA
cnt = 70	feature = 299	correl = 0.024525	descr = N_Gram_ATGTC
cnt = 71	feature = 746	correl = 0.0698209	descr = N_Gram_TACTA
cnt = 72	feature = 283	correl = 0.0318871	descr = N_Gram_ATCGC
cnt = 73	feature = 565	correl = -0.0678262	descr = N_Gram_GCAAA
cnt = 74	feature = 461	correl = 0.0232146	descr = N_Gram_CGTCA
cnt = 75	feature = 508	correl = 0.051143	descr = N_Gram_CTTAG
cnt = 76	feature = 540	correl = -0.0392255	descr = N_Gram_GAGAT
cnt = 77	feature = 739	correl = 0.0751969	descr = N_Gram_TACAA
cnt = 78	feature = 396	correl = -0.0681331	descr = N_Gram_CCGAT
cnt = 79	feature = 210	correl = -0.0275854	descr = N_Gram_ACCGG
cnt = 80	feature = 473	correl = 0.0647375	descr = N_Gram_CTAAG
cnt = 81	feature = 681	correl = 0.0324777	descr = N_Gram_GTACC
cnt = 82	feature = 495	correl = 0.0386741	descr = N_Gram_CTCTA
cnt = 83	feature = 679	correl = 0.0450778	descr = N_Gram_GTAAG
cnt = 84	feature = 714	correl = -0.0217646	descr = N_Gram_GTTCT
cnt = 85	feature = 660	correl = -0.0285733	descr = N_Gram_GGGTC
cnt = 86	feature = 316	correl = 0.0810536	descr = N_Gram_CAACA
cnt = 87	feature = 522	correl = -0.0587717	descr = N_Gram_GAAGA
cnt = 88	feature = 319	correl = 0.0487447	descr = N_Gram_CAAGC
cnt = 89	feature = 610	correl = -0.0304821	descr = N_Gram_GCTCG
cnt = 90	feature = 674	correl = -0.0458904	descr = N_Gram_GGTTA
cnt = 91	feature = 256	correl = -0.0305867	descr = N_Gram_AGTAG
cnt = 92	feature = 616	correl = -0.059808	descr = N_Gram_GCTTT
cnt = 93	feature = 624	correl = -0.0620533	descr = N_Gram_GGACC
cnt = 94	feature = 834	correl = 0.0651591	descr = N_Gram_TGATA
cnt = 95	feature = 702	correl = -0.0486413	descr = N_Gram_GTGCC
cnt = 96	feature = 46	correl = 0.0317539	descr = Position_Specific_Bin_Base_17_Base_A
cnt = 97	feature = 700	correl = 0.0234459	descr = N_Gram_GTGAG
cnt = 98	feature = 627	correl = -0.0654851	descr = N_Gram_GGAGC
cnt = 99	feature = 904	correl = 0.0303447	descr = N_Gram_TTGGT
cnt = 100	feature = 735	correl = -0.0314003	descr = N_Gram_TAATG
cnt = 101	feature = 271	correl = 0.0288191	descr = N_Gram_ATATA
cnt = 102	feature = 567	correl = -0.0826543	descr = N_Gram_GCAAT
cnt = 103	feature = 367	correl = -0.0367214	descr = N_Gram_CCACG
cnt = 104	feature = 423	correl = -0.062161	descr = N_Gram_CGAAG
cnt = 105	feature = 449	correl = -0.0835138	descr = N_Gram_CGGCC
cnt = 106	feature = 572	correl = -0.0477728	descr = N_Gram_GCAGA
cnt = 107	feature = 899	correl = 0.0565915	descr = N_Gram_TTGAA
cnt = 108	feature = 258	correl = 0.0970899	descr = N_Gram_AGTCG
cnt = 109	feature = 545	correl = -0.0269124	descr = N_Gram_GAGGG
cnt = 110	feature = 709	correl = 0.0336769	descr = N_Gram_GTGTA
cnt = 111	feature = 718	correl = -0.0219824	descr = N_Gram_GTTGT
cnt = 112	feature = 2	correl = 0.113364	descr = Position_Specific_Bin_Base_1_Base_A
cnt = 113	feature = 14	correl = 0.0269293	descr = Position_Specific_Bin_Base_4_Base_T
cnt = 114	feature = 52	correl = -0.0494663	descr = Position_Specific_Bin_Base_18_Base_G
cnt = 115	feature = 685	correl = -0.0213982	descr = N_Gram_GTCAC
cnt = 116	feature = 20	correl = -0.128227	descr = Position_Specific_Bin_Base_7_Base_C
cnt = 117	feature = 60	correl = -0.183525	descr = Position_Specific_Bin_Base_20_Base_G
cnt = 118	feature = 716	correl = -0.0216363	descr = N_Gram_GTTGC
cnt = 119	feature = 743	correl = -0.0323264	descr = N_Gram_TACG
cnt = 120	feature = 312	correl = 0.0217166	descr = N_Gram_ATTTA
cnt = 121	feature = 726	correl = 0.0574613	descr = N_Gram_TAAAC
cnt = 122	feature = 608	correl = -0.0221719	descr = N_Gram_GCTCA
cnt = 123	feature = 31	correl = -0.0223653	descr = Position_Specific_Bin_Base_11_Base_C
cnt = 124	feature = 537	correl = 0.0549695	descr = N_Gram_GACTG
cnt = 125	feature = 40	correl = 0.0771991	descr = Position_Specific_Bin_Base_15_Base_A
cnt = 126	feature = 684	correl = 0.0545595	descr = N_Gram_GTCAA
cnt = 127	feature = 9	correl = 0.0582267	descr = Position_Specific_Bin_Base_3_Base_G
cnt = 128	feature = 839	correl = 0.0235608	descr = N_Gram_TGCAT
cnt = 129	feature = 609	correl = -0.0417385	descr = N_Gram_GCTCC
cnt = 130	feature = 406	correl = 0.0564974	descr = N_Gram_CCTAA
cnt = 131	feature = 645	correl = -0.0475364	descr = N_Gram_GGCTG
cnt = 132	feature = 44	correl = -0.0582835	descr = Position_Specific_Bin_Base_16_Base_G
cnt = 133	feature = 18	correl = -0.0313939	descr = Position_Specific_Bin_Base_6_Base_C
cnt = 134	feature = 903	correl = 0.0420939	descr = N_Gram_TTGGA
cnt = 135	feature = 815	correl = 0.0388587	descr = N_Gram_TCTCA
cnt = 136	feature = 294	correl = -0.0235703	descr = N_Gram_ATGGA
cnt = 137	feature = 303	correl = 0.0432425	descr = N_Gram_ATTAG
cnt = 138	feature = 436	correl = -0.0344078	descr = N_Gram_CGCCC
cnt = 139	feature = 358	correl = 0.0235135	descr = N_Gram_CATGT
cnt = 140	feature = 752	correl = 0.0697863	descr = N_Gram_TAGAG
cnt = 141	feature = 597	correl = -0.0388435	descr = N_Gram_GCGCT
cnt = 142	feature = 767	correl = 0.0500814	descr = N_Gram_TATCA
cnt = 143	feature = 437	correl = -0.0242027	descr = N_Gram_CGCCT
cnt = 144	feature = 831	correl = 0.0302215	descr = N_Gram_TGACT
cnt = 145	feature = 35	correl = 0.0459414	descr = Position_Specific_Bin_Base_13_Base_A
cnt = 146	feature = 514	correl = 0.0462024	descr = N_Gram_CTTGT
cnt = 147	feature = 462	correl = -0.0527921	descr = N_Gram_CGTCC
cnt = 148	feature = 569	correl = -0.0404446	descr = N_Gram_GCACC
cnt = 149	feature = 620	correl = -0.0353733	descr = N_Gram_GGAAA
cnt = 150	feature = 751	correl = 0.0529712	descr = N_Gram_TAGAC
cnt = 151	feature = 654	correl = -0.0794294	descr = N_Gram_GGGCG
cnt = 152	feature = 519	correl = 0.0381018	descr = N_Gram_GAACA
cnt = 153	feature = 657	correl = -0.0805273	descr = N_Gram_GGGGC
cnt = 154	feature = 768	correl = 0.0494733	descr = N_Gram_TATCG
cnt = 155	feature = 789	correl = -0.0296939	descr = N_Gram_TCCCG
cnt = 156	feature = 314	correl = -0.0242649	descr = N_Gram_CAAAC
cnt = 157	feature = 229	correl = -0.0430603	descr = N_Gram_ACTGC
cnt = 158	feature = 23	correl = 0.0341228	descr = Position_Specific_Bin_Base_8_Base_A
cnt = 159	feature = 770	correl = 0.0516154	descr = N_Gram_TATGA
cnt = 160	feature = 653	correl = -0.0925878	descr = N_Gram_GGGCC
cnt = 161	feature = 664	correl = 0.0612734	descr = N_Gram_GGTAA
cnt = 162	feature = 17	correl = 0.0451114	descr = Position_Specific_Bin_Base_5_Base_T
cnt = 163	feature = 721	correl = 0.0536516	descr = N_Gram_GTTTG
cnt = 164	feature = 785	correl = 0.0354519	descr = N_Gram_TCCAT
cnt = 165	feature = 813	correl = 0.0324741	descr = N_Gram_TCTAT
cnt = 166	feature = 566	correl = 0.055482	descr = N_Gram_GCAAC
cnt = 167	feature = 867	correl = 0.0608867	descr = N_Gram_TGTGT
cnt = 168	feature = 275	correl = 0.036738	descr = N_Gram_ATCAA
cnt = 169	feature = 57	correl = 0.0431927	descr = Position_Specific_Bin_Base_19_Base_T
cnt = 170	feature = 382	correl = -0.0662473	descr = N_Gram_CCCCG
cnt = 171	feature = 806	correl = -0.0901295	descr = N_Gram_TCGGG
cnt = 172	feature = 775	correl = 0.0400533	descr = N_Gram_TATTT
cnt = 173	feature = 856	correl = -0.0564903	descr = N_Gram_TGGGA
cnt = 174	feature = 554	correl = 0.0217997	descr = N_Gram_GATCT
cnt = 175	feature = 915	correl = 0.0407155	descr = N_Gram_TTTCC
cnt = 176	feature = 812	correl = 0.0354446	descr = N_Gram_TCTAG
cnt = 177	feature = 356	correl = 0.0289246	descr = N_Gram_CATGA
cnt = 178	feature = 249	correl = -0.0307892	descr = N_Gram_AGGAG
cnt = 179	feature = 260	correl = 0.0499802	descr = N_Gram_AGTGA
cnt = 180	feature = 579	correl = -0.0746547	descr = N_Gram_GCCAG
cnt = 181	feature = 773	correl = 0.0486286	descr = N_Gram_TATTC
cnt = 182	feature = 243	correl = -0.0482964	descr = N_Gram_AGCCC
cnt = 183	feature = 501	correl = 0.0516952	descr = N_Gram_CTGGA
cnt = 184	feature = 496	correl = 0.0386129	descr = N_Gram_CTCTT
cnt = 185	feature = 705	correl = -0.0839608	descr = N_Gram_GTGGC
cnt = 186	feature = 29	correl = 0.0526608	descr = Position_Specific_Bin_Base_10_Base_T
cnt = 187	feature = 10	correl = -0.0940207	descr = Position_Specific_Bin_Base_3_Base_T
cnt = 188	feature = 493	correl = -0.0508929	descr = N_Gram_CTCGT
cnt = 189	feature = 4	correl = -0.101252	descr = Position_Specific_Bin_Base_1_Base_G
cnt = 190	feature = 733	correl = 0.049423	descr = N_Gram_TAAGG
cnt = 191	feature = 296	correl = -0.037273	descr = N_Gram_ATGGG
cnt = 192	feature = 675	correl = -0.0602351	descr = N_Gram_GGTTG
cnt = 193	feature = 277	correl = 0.0553638	descr = N_Gram_ATCCA
cnt = 194	feature = 279	correl = 0.0277255	descr = N_Gram_ATCCG
cnt = 195	feature = 880	correl = 0.0884473	descr = N_Gram_TTAGA
cnt = 196	feature = 595	correl = -0.0249762	descr = N_Gram_GCGCC
cnt = 197	feature = 228	correl = 0.0714999	descr = N_Gram_ACTGA
cnt = 198	feature = 321	correl = -0.030367	descr = N_Gram_CAATG
cnt = 199	feature = 520	correl = -0.0217594	descr = N_Gram_GAACT
cnt = 200	feature = 292	correl = 0.0378329	descr = N_Gram_ATGCT
cnt = 201	feature = 310	correl = 0.0529267	descr = N_Gram_ATTGG
cnt = 202	feature = 350	correl = -0.0283908	descr = N_Gram_CATA
cnt = 203	feature = 366	correl = -0.0705889	descr = N_Gram_CCACC
cnt = 204	feature = 297	correl = -0.0530757	descr = N_Gram_ATGGT
cnt = 205	feature = 11	correl = 0.071972	descr = Position_Specific_Bin_Base_4_Base_A
cnt = 206	feature = 755	correl = 0.0836456	descr = N_Gram_TAGCT
cnt = 207	feature = 780	correl = 0.043961	descr = N_Gram_TCACC
cnt = 208	feature = 15	correl = 0.0263811	descr = Position_Specific_Bin_Base_5_Base_A
cnt = 209	feature = 787	correl = -0.0311744	descr = N_Gram_TCCCA
cnt = 210	feature = 788	correl = -0.0534229	descr = N_Gram_TCCCC
cnt = 211	feature = 671	correl = -0.0620562	descr = N_Gram_GGTGC
cnt = 212	feature = 633	correl = -0.0717949	descr = N_Gram_GGCAA
cnt = 213	feature = 56	correl = -0.111241	descr = Position_Specific_Bin_Base_19_Base_G
cnt = 214	feature = 6	correl = 0.0261779	descr = Position_Specific_Bin_Base_2_Base_C
cnt = 215	feature = 531	correl = -0.0462745	descr = N_Gram_GACCA
cnt = 216	feature = 286	correl = 0.0433919	descr = N_Gram_ATCTG
cnt = 217	feature = 33	correl = 0.125549	descr = Position_Specific_Bin_Base_11_Base_T
cnt = 218	feature = 667	correl = 0.0321701	descr = N_Gram_GGTCA
cnt = 219	feature = 829	correl = 0.0249388	descr = N_Gram_TGAAT
cnt = 220	feature = 47	correl = -0.0318497	descr = Position_Specific_Bin_Base_17_Base_C
cnt = 221	feature = 695	correl = 0.0705204	descr = N_Gram_GTCGT
cnt = 222	feature = 907	correl = 0.0265107	descr = N_Gram_TTGTC
cnt = 223	feature = 790	correl = -0.0252058	descr = N_Gram_TCCGC
cnt = 224	feature = 264	correl = 0.0214151	descr = N_Gram_ATAAA
cnt = 225	feature = 759	correl = 0.0318364	descr = N_Gram_TAGT
cnt = 226	feature = 600	correl = -0.0915357	descr = N_Gram_GCGGC
cnt = 227	feature = 658	correl = -0.0480916	descr = N_Gram_GGGGT
cnt = 228	feature = 42	correl = 0.0619724	descr = Position_Specific_Bin_Base_16_Base_A
cnt = 229	feature = 823	correl = 0.0535944	descr = N_Gram_TCTTT
cnt = 230	feature = 368	correl = 0.0226343	descr = N_Gram_CCACT
cnt = 231	feature = 370	correl = -0.0704247	descr = N_Gram_CCAGC
cnt = 232	feature = 794	correl = -0.0306613	descr = N_Gram_TCCTC
cnt = 233	feature = 58	correl = 0.374637	descr = Position_Specific_Bin_Base_20_Base_A
cnt = 234	feature = 643	correl = -0.0637144	descr = N_Gram_GGCGT
cnt = 235	feature = 556	correl = -0.0280543	descr = N_Gram_GATGA
cnt = 236	feature = 894	correl = 0.0251036	descr = N_Gram_TTCTC
cnt = 237	feature = 313	correl = 0.0403571	descr = N_Gram_ATTTT
cnt = 238	feature = 232	correl = 0.0500818	descr = N_Gram_AGAAT
cnt = 239	feature = 419	correl = 0.0230058	descr = N_Gram_CCTTG
cnt = 240	feature = 553	correl = 0.0664122	descr = N_Gram_GATAT
cnt = 241	feature = 865	correl = 0.0462317	descr = N_Gram_TGTCT
cnt = 242	feature = 625	correl = 0.0403357	descr = N_Gram_GGACT
cnt = 243	feature = 505	correl = 0.0469594	descr = N_Gram_CTGTT
cnt = 244	feature = 25	correl = 0.0792651	descr = Position_Specific_Bin_Base_8_Base_T
cnt = 245	feature = 740	correl = 0.0361755	descr = N_Gram_TACC
cnt = 246	feature = 502	correl = -0.0635471	descr = N_Gram_CTGGC
cnt = 247	feature = 220	correl = -0.0282203	descr = N_Gram_ACGT
cnt = 248	feature = 586	correl = -0.0313493	descr = N_Gram_GCCGA
cnt = 249	feature = 799	correl = 0.0380748	descr = N_Gram_TCGC
cnt = 250	feature = 909	correl = 0.0643331	descr = N_Gram_TTGTT
cnt = 251	feature = 28	correl = -0.066724	descr = Position_Specific_Bin_Base_10_Base_G
cnt = 252	feature = 43	correl = -0.0339412	descr = Position_Specific_Bin_Base_16_Base_C
cnt = 253	feature = 559	correl = 0.026592	descr = N_Gram_GATT
cnt = 254	feature = 590	correl = -0.0607341	descr = N_Gram_GCCTC
cnt = 255	feature = 678	correl = 0.0611889	descr = N_Gram_GTAAA
cnt = 256	feature = 646	correl = -0.0223377	descr = N_Gram_GGCTT
cnt = 257	feature = 584	correl = -0.077145	descr = N_Gram_GCCCT
cnt = 258	feature = 385	correl = -0.0942412	descr = N_Gram_CCCGA
cnt = 259	feature = 711	correl = -0.0376003	descr = N_Gram_GTTA
cnt = 260	feature = 355	correl = 0.0752175	descr = N_Gram_CATCT
cnt = 261	feature = 568	correl = -0.026943	descr = N_Gram_GCAC
cnt = 262	feature = 59	correl = -0.310922	descr = Position_Specific_Bin_Base_20_Base_C
cnt = 263	feature = 233	correl = 0.0466349	descr = N_Gram_AGACA
cnt = 264	feature = 32	correl = -0.0412887	descr = Position_Specific_Bin_Base_11_Base_G
cnt = 265	feature = 701	correl = -0.0425686	descr = N_Gram_GTGC
cnt = 266	feature = 19	correl = 0.0880214	descr = Position_Specific_Bin_Base_7_Base_A
cnt = 267	feature = 717	correl = -0.0302309	descr = N_Gram_GTTGG
cnt = 268	feature = 476	correl = 0.0507008	descr = N_Gram_CTACA
cnt = 269	feature = 869	correl = 0.0559031	descr = N_Gram_TGTTC
cnt = 270	feature = 41	correl = -0.0373747	descr = Position_Specific_Bin_Base_15_Base_G
cnt = 271	feature = 634	correl = -0.0389395	descr = N_Gram_GGCAG
cnt = 272	feature = 838	correl = 0.0365219	descr = N_Gram_TGCAA
cnt = 273	feature = 8	correl = -0.126501	descr = Position_Specific_Bin_Base_2_Base_T
cnt = 274	feature = 438	correl = -0.0769906	descr = N_Gram_CGCG
cnt = 275	feature = 796	correl = 0.0555009	descr = N_Gram_TCCTT
cnt = 276	feature = 335	correl = 0.0274049	descr = N_Gram_CACTG
cnt = 277	feature = 251	correl = -0.0915177	descr = N_Gram_AGGGC
cnt = 278	feature = 341	correl = -0.0373382	descr = N_Gram_CAGCA
cnt = 279	feature = 819	correl = 0.0956212	descr = N_Gram_TCTGC
cnt = 280	feature = 16	correl = -0.0739791	descr = Position_Specific_Bin_Base_5_Base_C
cnt = 281	feature = 613	correl = -0.0496045	descr = N_Gram_GCTGC
cnt = 282	feature = 389	correl = -0.0651615	descr = N_Gram_CCCTC
cnt = 283	feature = 207	correl = -0.0746685	descr = N_Gram_ACCAC
cnt = 284	feature = 871	correl = 0.0778949	descr = N_Gram_TGTTT
cnt = 285	feature = 470	correl = -0.0442462	descr = N_Gram_CGTTG
cnt = 286	feature = 414	correl = -0.0556194	descr = N_Gram_CCTG
cnt = 287	feature = 490	correl = -0.0321888	descr = N_Gram_CTCCC
cnt = 288	feature = 696	correl = 0.0276739	descr = N_Gram_GTCT
cnt = 289	feature = 803	correl = -0.0443693	descr = N_Gram_TCGG
cnt = 290	feature = 308	correl = 0.0590393	descr = N_Gram_ATTG
cnt = 291	feature = 478	correl = 0.0502916	descr = N_Gram_CTAG
cnt = 292	feature = 840	correl = -0.0430162	descr = N_Gram_TGCC
cnt = 293	feature = 672	correl = -0.112457	descr = N_Gram_GGTGG
cnt = 294	feature = 510	correl = 0.0260176	descr = N_Gram_CTTCT
cnt = 295	feature = 708	correl = 0.0305987	descr = N_Gram_GTGT
cnt = 296	feature = 273	correl = 0.0649649	descr = N_Gram_ATATT
cnt = 297	feature = 641	correl = -0.0648508	descr = N_Gram_GGCGC
cnt = 298	feature = 898	correl = 0.0571601	descr = N_Gram_TTGA
cnt = 299	feature = 481	correl = 0.0503753	descr = N_Gram_CTAT
cnt = 300	feature = 80	correl = 0.430862	descr = Gibbs_of_Target_Sequence__Pos_20_Step_1
cnt = 301	feature = 527	correl = 0.0417848	descr = N_Gram_GAATT
cnt = 302	feature = 753	correl = 0.0690397	descr = N_Gram_TAGC
cnt = 303	feature = 603	correl = -0.0778013	descr = N_Gram_GCGT
cnt = 304	feature = 21	correl = -0.0248255	descr = Position_Specific_Bin_Base_7_Base_G
cnt = 305	feature = 857	correl = -0.0607168	descr = N_Gram_TGGGG
cnt = 306	feature = 822	correl = 0.0405987	descr = N_Gram_TCTTC
cnt = 307	feature = 916	correl = 0.0363783	descr = N_Gram_TTTCT
cnt = 308	feature = 766	correl = 0.0428019	descr = N_Gram_TATC
cnt = 309	feature = 738	correl = 0.0321199	descr = N_Gram_TACA
cnt = 310	feature = 837	correl = 0.04298	descr = N_Gram_TGCA
cnt = 311	feature = 555	correl = -0.0421195	descr = N_Gram_GATG
cnt = 312	feature = 860	correl = 0.0507185	descr = N_Gram_TGTA
cnt = 313	feature = 337	correl = -0.0700463	descr = N_Gram_CAGA
cnt = 314	feature = 699	correl = 0.0322037	descr = N_Gram_GTGA
cnt = 315	feature = 578	correl = -0.0460055	descr = N_Gram_GCCA
cnt = 316	feature = 807	correl = 0.0495756	descr = N_Gram_TCGT
cnt = 317	feature = 77	correl = 0.0985553	descr = Gibbs_of_Target_Sequence__Pos_17_Step_1
cnt = 318	feature = 494	correl = 0.0315222	descr = N_Gram_CTCT
cnt = 319	feature = 442	correl = -0.0284531	descr = N_Gram_CGCT
cnt = 320	feature = 530	correl = -0.0686799	descr = N_Gram_GACC
cnt = 321	feature = 535	correl = 0.0381797	descr = N_Gram_GACT
cnt = 322	feature = 521	correl = -0.0293837	descr = N_Gram_GAAG
cnt = 323	feature = 626	correl = -0.059998	descr = N_Gram_GGAG
cnt = 324	feature = 663	correl = 0.0405566	descr = N_Gram_GGTA
cnt = 325	feature = 769	correl = 0.0585878	descr = N_Gram_TATG
cnt = 326	feature = 889	correl = 0.0390787	descr = N_Gram_TTCC
cnt = 327	feature = 307	correl = 0.0909909	descr = N_Gram_ATTCT
cnt = 328	feature = 83	correl = 0.0456307	descr = PF_RNAi_Fold_3'Free_Count
cnt = 329	feature = 288	correl = 0.0267202	descr = N_Gram_ATGAA
cnt = 330	feature = 901	correl = 0.0370863	descr = N_Gram_TTGC
cnt = 331	feature = 475	correl = 0.0638576	descr = N_Gram_CTAC
cnt = 332	feature = 687	correl = -0.0880168	descr = N_Gram_GTCC
cnt = 333	feature = 452	correl = -0.0826267	descr = N_Gram_CGGG
cnt = 334	feature = 206	correl = -0.0280486	descr = N_Gram_ACCA
cnt = 335	feature = 515	correl = 0.0311694	descr = N_Gram_CTTT
cnt = 336	feature = 354	correl = 0.0423256	descr = N_Gram_CATC
cnt = 337	feature = 677	correl = 0.0592286	descr = N_Gram_GTAA
cnt = 338	feature = 598	correl = -0.0925456	descr = N_Gram_GCGG
cnt = 339	feature = 293	correl = -0.0506632	descr = N_Gram_ATGG
cnt = 340	feature = 69	correl = 0.0803218	descr = Gibbs_of_Target_Sequence__Pos_8_Step_1
cnt = 341	feature = 749	correl = 0.0872808	descr = N_Gram_TAGA
cnt = 342	feature = 73	correl = 0.126441	descr = Gibbs_of_Target_Sequence__Pos_13_Step_1
cnt = 343	feature = 632	correl = -0.0608001	descr = N_Gram_GGCA
cnt = 344	feature = 666	correl = -0.0311098	descr = N_Gram_GGTC
cnt = 345	feature = 703	correl = -0.10626	descr = N_Gram_GTGG
cnt = 346	feature = 511	correl = 0.0421487	descr = N_Gram_CTTG
cnt = 347	feature = 64	correl = -0.162348	descr = Gibbs_of_Target_Sequence__Pos_2_Step_1
cnt = 348	feature = 814	correl = 0.0591341	descr = N_Gram_TCTC
cnt = 349	feature = 392	correl = -0.0923478	descr = N_Gram_CCGA
cnt = 350	feature = 879	correl = 0.0775143	descr = N_Gram_TTAG
cnt = 351	feature = 525	correl = 0.0591745	descr = N_Gram_GAAT
cnt = 352	feature = 917	correl = 0.0937012	descr = N_Gram_TTTG
cnt = 353	feature = 792	correl = 0.021833	descr = N_Gram_TCCT
cnt = 354	feature = 72	correl = 0.0402614	descr = Gibbs_of_Target_Sequence__Pos_11_Step_1
cnt = 355	feature = 655	correl = -0.091913	descr = N_Gram_GGGG
cnt = 356	feature = 70	correl = 0.0959342	descr = Gibbs_of_Target_Sequence__Pos_9_Step_1
cnt = 357	feature = 550	correl = 0.0633058	descr = N_Gram_GATA
cnt = 358	feature = 284	correl = 0.0591216	descr = N_Gram_ATCT
cnt = 359	feature = 491	correl = -0.0811512	descr = N_Gram_CTCG
cnt = 360	feature = 254	correl = 0.0276032	descr = N_Gram_AGT
cnt = 361	feature = 82	correl = 0.153355	descr = PF_RNAi_Fold_5'Free_Count
cnt = 362	feature = 818	correl = 0.0868074	descr = N_Gram_TCTG
cnt = 363	feature = 74	correl = 0.158818	descr = Gibbs_of_Target_Sequence__Pos_14_Step_1
cnt = 364	feature = 786	correl = -0.0521712	descr = N_Gram_TCCC
cnt = 365	feature = 305	correl = 0.0662273	descr = N_Gram_ATTC
cnt = 366	feature = 78	correl = 0.195875	descr = Gibbs_of_Target_Sequence__Pos_18_Step_1
cnt = 367	feature = 66	correl = 0.0525732	descr = Gibbs_of_Target_Sequence__Pos_5_Step_1
cnt = 368	feature = 593	correl = -0.0673645	descr = N_Gram_GCGC
cnt = 369	feature = 499	correl = -0.0238428	descr = N_Gram_CTGC
cnt = 370	feature = 365	correl = -0.0423727	descr = N_Gram_CCAC
cnt = 371	feature = 914	correl = 0.0384197	descr = N_Gram_TTTC
cnt = 372	feature = 772	correl = 0.057144	descr = N_Gram_TATT
cnt = 373	feature = 826	correl = 0.0483365	descr = N_Gram_TGAA
cnt = 374	feature = 384	correl = -0.102216	descr = N_Gram_CCCG
cnt = 375	feature = 676	correl = 0.0534429	descr = N_Gram_GTA
cnt = 376	feature = 669	correl = -0.0919511	descr = N_Gram_GGTG
cnt = 377	feature = 489	correl = -0.0240441	descr = N_Gram_CTCC
cnt = 378	feature = 65	correl = 0.106127	descr = Gibbs_of_Target_Sequence__Pos_4_Step_1
cnt = 379	feature = 777	correl = 0.0280123	descr = N_Gram_TCA
cnt = 380	feature = 458	correl = -0.0385491	descr = N_Gram_CGT
cnt = 381	feature = 580	correl = -0.148294	descr = N_Gram_GCCC
cnt = 382	feature = 409	correl = -0.0942408	descr = N_Gram_CCTC
cnt = 383	feature = 67	correl = 0.104679	descr = Gibbs_of_Target_Sequence__Pos_6_Step_1
cnt = 384	feature = 76	correl = 0.112769	descr = Gibbs_of_Target_Sequence__Pos_16_Step_1
cnt = 385	feature = 270	correl = 0.0827018	descr = N_Gram_ATAT
cnt = 386	feature = 659	correl = -0.0630928	descr = N_Gram_GGGT
cnt = 387	feature = 821	correl = 0.0708567	descr = N_Gram_TCTT
cnt = 388	feature = 71	correl = 0.116004	descr = Gibbs_of_Target_Sequence__Pos_10_Step_1
cnt = 389	feature = 549	correl = 0.0296781	descr = N_Gram_GAT
cnt = 390	feature = 231	correl = 0.0293789	descr = N_Gram_AGA
cnt = 391	feature = 640	correl = -0.109521	descr = N_Gram_GGCG
cnt = 392	feature = 336	correl = -0.05649	descr = N_Gram_CAG
cnt = 393	feature = 859	correl = 0.0896825	descr = N_Gram_TGT
cnt = 394	feature = 75	correl = 0.0956093	descr = Gibbs_of_Target_Sequence__Pos_15_Step_1
cnt = 395	feature = 68	correl = 0.163568	descr = Gibbs_of_Target_Sequence__Pos_7_Step_1
cnt = 396	feature = 825	correl = 0.0753879	descr = N_Gram_TGA
cnt = 397	feature = 446	correl = -0.105638	descr = N_Gram_CGG
cnt = 398	feature = 404	correl = -0.0503061	descr = N_Gram_CCT
cnt = 399	feature = 724	correl = 0.07553	descr = N_Gram_TAA
cnt = 400	feature = 850	correl = -0.0554369	descr = N_Gram_TGG
cnt = 401	feature = 662	correl = -0.0634051	descr = N_Gram_GGT
cnt = 402	feature = 263	correl = 0.0720167	descr = N_Gram_ATA
cnt = 403	feature = 432	correl = -0.0562981	descr = N_Gram_CGC
cnt = 404	feature = 592	correl = -0.0988647	descr = N_Gram_GCG
cnt = 405	feature = 485	correl = -0.0290007	descr = N_Gram_CTC
cnt = 406	feature = 647	correl = -0.135639	descr = N_Gram_GGG
cnt = 407	feature = 577	correl = -0.126816	descr = N_Gram_GCC
cnt = 408	feature = 631	correl = -0.163487	descr = N_Gram_GGC
cnt = 409	feature = 391	correl = -0.087372	descr = N_Gram_CCG
cnt = 410	feature = 809	correl = 0.109088	descr = N_Gram_TCT
cnt = 411	feature = 910	correl = 0.0953429	descr = N_Gram_TTT
cnt = 412	feature = 723	correl = 0.1805	descr = N_Gram_TA
cnt = 413	feature = 105	correl = 0.0738896	descr = Xue_Structure_Feature_A000
cnt = 414	feature = 81	correl = 0.227962	descr = PF_RNAi_Fold_Energy
cnt = 415	feature = 62	correl = 0.287026	descr = Gibbs_of_Target_Sequence_
num rows = 2188
num_elements = 910208
..*
optimization finished, #iter = 2345
nu = 0.261320
obj = -44.493406, rho = -0.780250
nSV = 985, nBSV = 281
num rows = 243
num_elements = 101088
*
optimization finished, #iter = 227
nu = 0.236646
obj = -5.014946, rho = -0.680949
nSV = 133, nBSV = 8
..*
optimization finished, #iter = 2345
nu = 0.261320
obj = -44.493406, rho = -0.780250
nSV = 985, nBSV = 281
CFS merit scores = 1.45094
CFS merit scores = 1.61677
CFS merit scores = 1.84661
CFS merit scores = 2.07028
CFS merit scores = 2.27338
CFS merit scores = 2.46125
CFS merit scores = 2.63394
CFS merit scores = 2.79519
CFS merit scores = 2.94614
CFS merit scores = 3.08893
CFS merit scores = 3.22435
CFS merit scores = 3.35295
CFS merit scores = 3.47489
CFS merit scores = 3.59221
CFS merit scores = 3.70536
CFS merit scores = 3.81386
CFS merit scores = 3.91832
CFS merit scores = 4.01714
CFS merit scores = 4.11257
CFS merit scores = 4.20408
CFS merit scores = 4.29212
CFS merit scores = 4.37697
CFS merit scores = 4.45851
CFS merit scores = 4.53713
CFS merit scores = 4.612
CFS merit scores = 4.68487
CFS merit scores = 4.75554
CFS merit scores = 4.82278
CFS merit scores = 4.88731
CFS merit scores = 4.94628
CFS merit scores = 5.00383
CFS merit scores = 5.06012
CFS merit scores = 5.11376
CFS merit scores = 5.16341
CFS merit scores = 5.2115
CFS merit scores = 5.25676
CFS merit scores = 5.29865
CFS merit scores = 5.33896
CFS merit scores = 5.37808
CFS merit scores = 5.41656
CFS merit scores = 5.45381
CFS merit scores = 5.48995
CFS merit scores = 5.52463
CFS merit scores = 5.55786
CFS merit scores = 5.58952
CFS merit scores = 5.61902
CFS merit scores = 5.6471
CFS merit scores = 5.67419
CFS merit scores = 5.70083
CFS merit scores = 5.72514
CFS merit scores = 5.74868
CFS merit scores = 5.77162
CFS merit scores = 5.79053
CFS merit scores = 5.80908
CFS merit scores = 5.82765
CFS merit scores = 5.84587
CFS merit scores = 5.86388
CFS merit scores = 5.88099
CFS merit scores = 5.89756
CFS merit scores = 5.91373
CFS merit scores = 5.92916
CFS merit scores = 5.9444
CFS merit scores = 5.95928
CFS merit scores = 5.97422
CFS merit scores = 5.98814
CFS merit scores = 6.0002
CFS merit scores = 6.01216
CFS merit scores = 6.02402
CFS merit scores = 6.03572
CFS merit scores = 6.04733
CFS merit scores = 6.05871
CFS merit scores = 6.06928
CFS merit scores = 6.07929
CFS merit scores = 6.08894
CFS merit scores = 6.09864
CFS merit scores = 6.10769
CFS merit scores = 6.11586
CFS merit scores = 6.12356
CFS merit scores = 6.13158
CFS merit scores = 6.13951
CFS merit scores = 6.14754
CFS merit scores = 6.15561
CFS merit scores = 6.1637
CFS merit scores = 6.17126
CFS merit scores = 6.17806
CFS merit scores = 6.1846
CFS merit scores = 6.19097
CFS merit scores = 6.19694
CFS merit scores = 6.20265
CFS merit scores = 6.20836
CFS merit scores = 6.21393
CFS merit scores = 6.21949
CFS merit scores = 6.22536
CFS merit scores = 6.23029
CFS merit scores = 6.23502
CFS merit scores = 6.23975
CFS merit scores = 6.24448
CFS merit scores = 6.24896
CFS merit scores = 6.25336
CFS merit scores = 6.25756
CFS merit scores = 6.26136
CFS merit scores = 6.26495
CFS merit scores = 6.26867
CFS merit scores = 6.2726
CFS merit scores = 6.27631
CFS merit scores = 6.27947
CFS merit scores = 6.28278
CFS merit scores = 6.28608
CFS merit scores = 6.28929
CFS merit scores = 6.29249
CFS merit scores = 6.29573
CFS merit scores = 6.29833
CFS merit scores = 6.30082
CFS merit scores = 6.30314
CFS merit scores = 6.30564
CFS merit scores = 6.30785
CFS merit scores = 6.31008
CFS merit scores = 6.31209
CFS merit scores = 6.31353
CFS merit scores = 6.31487
CFS merit scores = 6.31619
CFS merit scores = 6.31755
CFS merit scores = 6.31875
CFS merit scores = 6.31983
CFS merit scores = 6.32068
CFS merit scores = 6.32175
CFS merit scores = 6.32292
CFS merit scores = 6.32333
CFS merit scores = 6.32362
CFS merit scores = 6.32415
CFS merit scores = 6.32487
CFS merit scores = 6.32521
CFS merit scores = 6.32549
CFS merit scores = 6.32595
CFS merit scores = 6.32647
CFS merit scores = 6.32716
CFS merit scores = 6.3277
CFS merit scores = 6.32822
CFS merit scores = 6.32887
CFS merit scores = 6.32955
CFS merit scores = 6.33017
CFS merit scores = 6.33063
CFS merit scores = 6.33111
CFS merit scores = 6.33115
CFS merit scores = 6.33128
CFS merit scores = 6.33142
CFS merit scores = 6.33162
CFS merit scores = 6.33183
CFS merit scores = 6.33199
CFS merit scores = 6.33211
CFS merit scores = 6.33189
CFS merit scores = 6.33186
CFS merit scores = 6.33173
CFS merit scores = 6.33173
CFS merit scores = 6.33168
CFS merit scores = 6.33183
CFS merit scores = 6.33175
CFS merit scores = 6.33167
CFS merit scores = 6.33169
CFS merit scores = 6.33177
CFS merit scores = 6.33167
CFS merit scores = 6.33153
CFS merit scores = 6.33102
CFS merit scores = 6.33038
CFS merit scores = 6.32987
CFS merit scores = 6.32938
CFS merit scores = 6.32898
CFS merit scores = 6.32854
CFS merit scores = 6.32814
CFS merit scores = 6.32758
CFS merit scores = 6.32702
CFS merit scores = 6.32632
CFS merit scores = 6.32556
CFS merit scores = 6.32477
CFS merit scores = 6.32405
CFS merit scores = 6.32314
CFS merit scores = 6.32236
CFS merit scores = 6.32168
CFS merit scores = 6.32091
CFS merit scores = 6.32021
CFS merit scores = 6.31926
CFS merit scores = 6.31831
CFS merit scores = 6.31725
CFS merit scores = 6.31625
CFS merit scores = 6.31533
CFS merit scores = 6.31429
CFS merit scores = 6.3133
CFS merit scores = 6.31229
CFS merit scores = 6.31127
CFS merit scores = 6.3102
CFS merit scores = 6.30922
CFS merit scores = 6.30799
CFS merit scores = 6.30688
CFS merit scores = 6.30564
CFS merit scores = 6.30445
CFS merit scores = 6.30318
CFS merit scores = 6.30194
CFS merit scores = 6.30082
CFS merit scores = 6.29975
CFS merit scores = 6.29877
CFS merit scores = 6.29773
CFS merit scores = 6.29665
CFS merit scores = 6.29554
CFS merit scores = 6.29434
CFS merit scores = 6.29293
CFS merit scores = 6.29154
CFS merit scores = 6.29018
CFS merit scores = 6.28872
CFS merit scores = 6.2874
CFS merit scores = 6.28576
CFS merit scores = 6.28394
CFS merit scores = 6.28223
CFS merit scores = 6.28048
CFS merit scores = 6.27875
CFS merit scores = 6.27696
CFS merit scores = 6.27515
CFS merit scores = 6.27338
CFS merit scores = 6.27162
CFS merit scores = 6.26989
CFS merit scores = 6.26815
CFS merit scores = 6.26644
CFS merit scores = 6.26453
CFS merit scores = 6.26262
CFS merit scores = 6.26082
CFS merit scores = 6.25897
CFS merit scores = 6.25706
CFS merit scores = 6.25509
CFS merit scores = 6.25312
CFS merit scores = 6.25116
CFS merit scores = 6.2492
CFS merit scores = 6.24726
CFS merit scores = 6.24525
CFS merit scores = 6.24333
CFS merit scores = 6.24139
CFS merit scores = 6.23935
CFS merit scores = 6.23728
CFS merit scores = 6.2353
CFS merit scores = 6.23327
CFS merit scores = 6.23117
CFS merit scores = 6.22902
CFS merit scores = 6.22696
CFS merit scores = 6.22489
CFS merit scores = 6.22275
CFS merit scores = 6.22041
CFS merit scores = 6.21796
CFS merit scores = 6.21549
CFS merit scores = 6.21303
CFS merit scores = 6.2105
CFS merit scores = 6.20778
CFS merit scores = 6.20504
CFS merit scores = 6.20231
CFS merit scores = 6.19961
CFS merit scores = 6.1968
CFS merit scores = 6.19407
CFS merit scores = 6.19128
CFS merit scores = 6.18843
CFS merit scores = 6.18548
CFS merit scores = 6.18236
CFS merit scores = 6.17928
CFS merit scores = 6.17625
CFS merit scores = 6.1732
CFS merit scores = 6.17013
CFS merit scores = 6.16698
CFS merit scores = 6.16387
CFS merit scores = 6.16077
CFS merit scores = 6.15754
CFS merit scores = 6.15437
CFS merit scores = 6.15127
CFS merit scores = 6.14821
CFS merit scores = 6.14511
CFS merit scores = 6.14196
CFS merit scores = 6.13875
CFS merit scores = 6.13554
CFS merit scores = 6.13241
CFS merit scores = 6.12935
CFS merit scores = 6.12622
CFS merit scores = 6.12288
CFS merit scores = 6.11934
CFS merit scores = 6.11575
CFS merit scores = 6.11224
CFS merit scores = 6.10849
CFS merit scores = 6.10462
CFS merit scores = 6.10077
CFS merit scores = 6.09691
CFS merit scores = 6.09306
CFS merit scores = 6.08894
CFS merit scores = 6.0848
CFS merit scores = 6.08057
CFS merit scores = 6.07628
CFS merit scores = 6.0721
CFS merit scores = 6.06796
CFS merit scores = 6.06385
CFS merit scores = 6.05976
CFS merit scores = 6.05542
CFS merit scores = 6.05106
CFS merit scores = 6.04659
CFS merit scores = 6.04214
CFS merit scores = 6.03767
CFS merit scores = 6.03327
CFS merit scores = 6.02882
CFS merit scores = 6.02427
CFS merit scores = 6.01973
CFS merit scores = 6.01529
CFS merit scores = 6.0107
CFS merit scores = 6.00608
CFS merit scores = 6.00143
CFS merit scores = 5.99677
CFS merit scores = 5.99214
CFS merit scores = 5.98753
CFS merit scores = 5.98301
CFS merit scores = 5.97835
CFS merit scores = 5.97371
CFS merit scores = 5.96912
CFS merit scores = 5.96423
CFS merit scores = 5.95922
CFS merit scores = 5.95396
CFS merit scores = 5.94875
CFS merit scores = 5.94364
CFS merit scores = 5.93844
CFS merit scores = 5.93312
CFS merit scores = 5.92787
CFS merit scores = 5.92253
CFS merit scores = 5.91714
CFS merit scores = 5.91178
CFS merit scores = 5.90625
CFS merit scores = 5.90073
CFS merit scores = 5.89517
CFS merit scores = 5.88961
CFS merit scores = 5.88378
CFS merit scores = 5.87805
CFS merit scores = 5.87242
CFS merit scores = 5.86665
CFS merit scores = 5.86097
CFS merit scores = 5.85529
CFS merit scores = 5.84959
CFS merit scores = 5.84385
CFS merit scores = 5.83807
CFS merit scores = 5.83232
CFS merit scores = 5.82661
CFS merit scores = 5.82091
CFS merit scores = 5.81522
CFS merit scores = 5.80954
CFS merit scores = 5.80381
CFS merit scores = 5.79803
CFS merit scores = 5.79231
CFS merit scores = 5.78637
CFS merit scores = 5.78038
CFS merit scores = 5.77431
CFS merit scores = 5.7683
CFS merit scores = 5.76234
CFS merit scores = 5.75617
CFS merit scores = 5.7501
CFS merit scores = 5.74368
CFS merit scores = 5.73702
CFS merit scores = 5.73027
CFS merit scores = 5.72352
CFS merit scores = 5.71651
CFS merit scores = 5.70895
CFS merit scores = 5.70126
CFS merit scores = 5.69312
CFS merit scores = 5.68498
CFS merit scores = 5.67684
CFS merit scores = 5.66872
CFS merit scores = 5.66061
CFS merit scores = 5.65245
CFS merit scores = 5.64439
CFS merit scores = 5.63616
CFS merit scores = 5.62739
CFS merit scores = 5.61809
CFS merit scores = 5.60758
CFS merit scores = 5.5969
CFS merit scores = 5.58598
CFS merit scores = 5.57497
CFS merit scores = 5.56175
CFS merit scores = 5.54667
CFS merit scores = 5.53126
CFS merit scores = 5.51563
CFS merit scores = 5.49774
CFS merit scores = 5.47988
CFS merit scores = 5.4461
cnt = 1	feature = 76	correl = 0.450938	descr = Gibbs_of_Target_Sequence__Pos_19_Step_1
cnt = 2	feature = 2	correl = -0.137997	descr = Position_Specific_Bin_Base_0_Base_G
cnt = 3	feature = 228	correl = 0.0623367	descr = N_Gram_ACTGA
cnt = 4	feature = 238	correl = -0.0458098	descr = N_Gram_AGATG
cnt = 5	feature = 537	correl = 0.0388262	descr = N_Gram_GATTA
cnt = 6	feature = 217	correl = 0.0283332	descr = N_Gram_ACGCT
cnt = 7	feature = 655	correl = -0.0271049	descr = N_Gram_GTAAT
cnt = 8	feature = 277	correl = -0.0218767	descr = N_Gram_ATCCC
cnt = 9	feature = 311	correl = 0.0273825	descr = N_Gram_CAACG
cnt = 10	feature = 210	correl = -0.0337939	descr = N_Gram_ACCCC
cnt = 11	feature = 721	correl = -0.0362622	descr = N_Gram_TACGT
cnt = 12	feature = 649	correl = -0.0582683	descr = N_Gram_GGTTA
cnt = 13	feature = 426	correl = -0.0527588	descr = N_Gram_CGCTA
cnt = 14	feature = 708	correl = 0.0261363	descr = N_Gram_TAAGC
cnt = 15	feature = 412	correl = -0.047156	descr = N_Gram_CGAGT
cnt = 16	feature = 515	correl = 0.0574578	descr = N_Gram_GACTA
cnt = 17	feature = 867	correl = 0.0540183	descr = N_Gram_TTCGC
cnt = 18	feature = 220	correl = -0.0486584	descr = N_Gram_ACGGG
cnt = 19	feature = 667	correl = 0.0472921	descr = N_Gram_GTCGC
cnt = 20	feature = 449	correl = 0.0707703	descr = N_Gram_CGTGA
cnt = 21	feature = 207	correl = -0.0261735	descr = N_Gram_ACCAA
cnt = 22	feature = 418	correl = -0.0549509	descr = N_Gram_CGCAA
cnt = 23	feature = 446	correl = -0.0606964	descr = N_Gram_CGTCG
cnt = 24	feature = 391	correl = 0.0282604	descr = N_Gram_CCTAG
cnt = 25	feature = 705	correl = 0.0252696	descr = N_Gram_TAACT
cnt = 26	feature = 746	correl = 0.0332894	descr = N_Gram_TATGT
cnt = 27	feature = 640	correl = 0.0382001	descr = N_Gram_GGTAC
cnt = 28	feature = 859	correl = 0.0661793	descr = N_Gram_TTAGT
cnt = 29	feature = 703	correl = 0.0252813	descr = N_Gram_TAAAG
cnt = 30	feature = 749	correl = 0.0245014	descr = N_Gram_TATTG
cnt = 31	feature = 743	correl = 0.0345485	descr = N_Gram_TATCG
cnt = 32	feature = 219	correl = -0.0230859	descr = N_Gram_ACGGC
cnt = 33	feature = 786	correl = 0.0445304	descr = N_Gram_TCTAC
cnt = 34	feature = 572	correl = -0.0903286	descr = N_Gram_GCGCG
cnt = 35	feature = 596	correl = -0.0356487	descr = N_Gram_GGAAA
cnt = 36	feature = 314	correl = -0.0330173	descr = N_Gram_CAATT
cnt = 37	feature = 766	correl = -0.0216382	descr = N_Gram_TCCGA
cnt = 38	feature = 808	correl = 0.0238659	descr = N_Gram_TGAGT
cnt = 39	feature = 718	correl = 0.0262447	descr = N_Gram_TACCG
cnt = 40	feature = 681	correl = -0.0674689	descr = N_Gram_GTGGG
cnt = 41	feature = 440	correl = -0.0250008	descr = N_Gram_CGGTT
cnt = 42	feature = 337	correl = -0.0476645	descr = N_Gram_CATAA
cnt = 43	feature = 734	correl = 0.0316458	descr = N_Gram_TAGGC
cnt = 44	feature = 278	correl = 0.0352818	descr = N_Gram_ATCCG
cnt = 45	feature = 685	correl = 0.0262805	descr = N_Gram_GTGTG
cnt = 46	feature = 819	correl = -0.0241082	descr = N_Gram_TGCCT
cnt = 47	feature = 312	correl = 0.0487176	descr = N_Gram_CAAGC
cnt = 48	feature = 560	correl = -0.0949899	descr = N_Gram_GCCCG
cnt = 49	feature = 452	correl = -0.0725966	descr = N_Gram_CGTTC
cnt = 50	feature = 732	correl = 0.0626948	descr = N_Gram_TAGCA
cnt = 51	feature = 852	correl = -0.0327427	descr = N_Gram_TTAAT
cnt = 52	feature = 788	correl = 0.0303404	descr = N_Gram_TCTAT
cnt = 53	feature = 288	correl = 0.022028	descr = N_Gram_ATGCT
cnt = 54	feature = 735	correl = 0.0309658	descr = N_Gram_TAGGG
cnt = 55	feature = 765	correl = -0.0240237	descr = N_Gram_TCCCG
cnt = 56	feature = 740	correl = 0.0364679	descr = N_Gram_TATAG
cnt = 57	feature = 780	correl = -0.0245614	descr = N_Gram_TCGGC
cnt = 58	feature = 882	correl = -0.0251135	descr = N_Gram_TTGGC
cnt = 59	feature = 660	correl = -0.0231317	descr = N_Gram_GTCAC
cnt = 60	feature = 286	correl = 0.0307469	descr = N_Gram_ATGAG
cnt = 61	feature = 597	correl = -0.0354175	descr = N_Gram_GGAAG
cnt = 62	feature = 297	correl = 0.0461047	descr = N_Gram_ATTCG
cnt = 63	feature = 818	correl = -0.0250473	descr = N_Gram_TGCCG
cnt = 64	feature = 857	correl = 0.0616052	descr = N_Gram_TTAGA
cnt = 65	feature = 779	correl = 0.0267475	descr = N_Gram_TCGGA
cnt = 66	feature = 214	correl = -0.038975	descr = N_Gram_ACGA
cnt = 67	feature = 723	correl = 0.0524649	descr = N_Gram_TACTA
cnt = 68	feature = 258	correl = -0.0226238	descr = N_Gram_AGTAG
cnt = 69	feature = 613	correl = -0.0260016	descr = N_Gram_GGCCG
cnt = 70	feature = 664	correl = -0.0483411	descr = N_Gram_GTCCG
cnt = 71	feature = 409	correl = -0.034412	descr = N_Gram_CGACC
cnt = 72	feature = 879	correl = 0.0344463	descr = N_Gram_TTGCA
cnt = 73	feature = 707	correl = 0.0379811	descr = N_Gram_TAAGA
cnt = 74	feature = 32	correl = 0.0337897	descr = Position_Specific_Bin_Base_13_Base_A
cnt = 75	feature = 578	correl = -0.0400858	descr = N_Gram_GCGGT
cnt = 76	feature = 313	correl = 0.0471463	descr = N_Gram_CAATC
cnt = 77	feature = 250	correl = -0.0222821	descr = N_Gram_AGGCA
cnt = 78	feature = 249	correl = -0.0332244	descr = N_Gram_AGGAG
cnt = 79	feature = 567	correl = -0.0478701	descr = N_Gram_GCCTT
cnt = 80	feature = 775	correl = 0.0631116	descr = N_Gram_TCGCA
cnt = 81	feature = 365	correl = -0.0413641	descr = N_Gram_CCCCA
cnt = 82	feature = 876	correl = 0.0567331	descr = N_Gram_TTGAA
cnt = 83	feature = 473	correl = 0.0339124	descr = N_Gram_CTCTA
cnt = 84	feature = 834	correl = -0.0512731	descr = N_Gram_TGGGA
cnt = 85	feature = 739	correl = 0.0500736	descr = N_Gram_TATAA
cnt = 86	feature = 305	correl = 0.0254132	descr = N_Gram_ATTTA
cnt = 87	feature = 303	correl = 0.0449235	descr = N_Gram_ATTGT
cnt = 88	feature = 725	correl = 0.0380596	descr = N_Gram_TACTG
cnt = 89	feature = 620	correl = -0.0601871	descr = N_Gram_GGCTG
cnt = 90	feature = 47	correl = 0.0369171	descr = Position_Specific_Bin_Base_18_Base_A
cnt = 91	feature = 821	correl = -0.0270537	descr = N_Gram_TGCGC
cnt = 92	feature = 556	correl = -0.0683343	descr = N_Gram_GCCAG
cnt = 93	feature = 495	correl = -0.031	descr = N_Gram_CTTTT
cnt = 94	feature = 508	correl = 0.0338609	descr = N_Gram_GACAC
cnt = 95	feature = 406	correl = -0.0681621	descr = N_Gram_CGAAG
cnt = 96	feature = 493	correl = -0.0304046	descr = N_Gram_CTTTA
cnt = 97	feature = 518	correl = 0.0290792	descr = N_Gram_GAGAA
cnt = 98	feature = 28	correl = -0.0499986	descr = Position_Specific_Bin_Base_11_Base_A
cnt = 99	feature = 308	correl = -0.0273231	descr = N_Gram_CAAAA
cnt = 100	feature = 519	correl = -0.0291547	descr = N_Gram_GAGAT
cnt = 101	feature = 653	correl = 0.0437153	descr = N_Gram_GTAAA
cnt = 102	feature = 310	correl = 0.0768919	descr = N_Gram_CAACA
cnt = 103	feature = 645	correl = -0.0319899	descr = N_Gram_GGTGA
cnt = 104	feature = 632	correl = -0.0498211	descr = N_Gram_GGGGA
cnt = 105	feature = 658	correl = 0.0276513	descr = N_Gram_GTATT
cnt = 106	feature = 23	correl = 0.0391819	descr = Position_Specific_Bin_Base_9_Base_T
cnt = 107	feature = 529	correl = -0.0292869	descr = N_Gram_GAGTT
cnt = 108	feature = 702	correl = 0.0477323	descr = N_Gram_TAAAC
cnt = 109	feature = 650	correl = -0.0613444	descr = N_Gram_GGTTG
cnt = 110	feature = 586	correl = 0.0433297	descr = N_Gram_GCTCT
cnt = 111	feature = 366	correl = -0.0773879	descr = N_Gram_CCCCG
cnt = 112	feature = 580	correl = -0.0739606	descr = N_Gram_GCGTC
cnt = 113	feature = 231	correl = 0.0272791	descr = N_Gram_ACTTC
cnt = 114	feature = 676	correl = -0.0284707	descr = N_Gram_GTGCC
cnt = 115	feature = 6	correl = 0.0451797	descr = Position_Specific_Bin_Base_2_Base_C
cnt = 116	feature = 826	correl = 0.0364871	descr = N_Gram_TGCTT
cnt = 117	feature = 521	correl = -0.0521598	descr = N_Gram_GAGCC
cnt = 118	feature = 327	correl = -0.0469777	descr = N_Gram_CAGAC
cnt = 119	feature = 44	correl = 0.0308567	descr = Position_Specific_Bin_Base_17_Base_A
cnt = 120	feature = 251	correl = -0.0221605	descr = N_Gram_AGGCC
cnt = 121	feature = 815	correl = 0.0289929	descr = N_Gram_TGCAT
cnt = 122	feature = 654	correl = 0.0381043	descr = N_Gram_GTAAG
cnt = 123	feature = 15	correl = -0.0270439	descr = Position_Specific_Bin_Base_6_Base_C
cnt = 124	feature = 792	correl = 0.0388201	descr = N_Gram_TCTCT
cnt = 125	feature = 17	correl = -0.128655	descr = Position_Specific_Bin_Base_7_Base_C
cnt = 126	feature = 56	correl = -0.178563	descr = Position_Specific_Bin_Base_20_Base_G
cnt = 127	feature = 697	correl = 0.0413673	descr = N_Gram_GTTTG
cnt = 128	feature = 334	correl = -0.079993	descr = N_Gram_CAGGG
cnt = 129	feature = 733	correl = 0.0709125	descr = N_Gram_TAGCT
cnt = 130	feature = 770	correl = -0.0327785	descr = N_Gram_TCCTG
cnt = 131	feature = 669	correl = 0.063468	descr = N_Gram_GTCGT
cnt = 132	feature = 663	correl = -0.0529097	descr = N_Gram_GTCCC
cnt = 133	feature = 531	correl = 0.0665676	descr = N_Gram_GATAT
cnt = 134	feature = 583	correl = -0.0236276	descr = N_Gram_GCTCA
cnt = 135	feature = 604	correl = -0.0428668	descr = N_Gram_GGATG
cnt = 136	feature = 1	correl = 0.108712	descr = Position_Specific_Bin_Base_0_Base_C
cnt = 137	feature = 880	correl = 0.0286628	descr = N_Gram_TTGCC
cnt = 138	feature = 384	correl = -0.0237343	descr = N_Gram_CCGCT
cnt = 139	feature = 843	correl = 0.0276697	descr = N_Gram_TGTCT
cnt = 140	feature = 773	correl = 0.0231513	descr = N_Gram_TCGAG
cnt = 141	feature = 627	correl = -0.0451483	descr = N_Gram_GGGCA
cnt = 142	feature = 684	correl = 0.0295215	descr = N_Gram_GTGTA
cnt = 143	feature = 677	correl = -0.0329052	descr = N_Gram_GTGCG
cnt = 144	feature = 573	correl = -0.0388737	descr = N_Gram_GCGCT
cnt = 145	feature = 350	correl = -0.044286	descr = N_Gram_CCAAA
cnt = 146	feature = 256	correl = -0.024361	descr = N_Gram_AGGTG
cnt = 147	feature = 81	correl = -0.175953	descr = Fold_of_RNAi_Sequence_Pos_0
cnt = 148	feature = 812	correl = 0.0224263	descr = N_Gram_TGATT
cnt = 149	feature = 10	correl = -0.0925996	descr = Position_Specific_Bin_Base_3_Base_T
cnt = 150	feature = 768	correl = 0.0681631	descr = N_Gram_TCCTA
cnt = 151	feature = 803	correl = 0.0520282	descr = N_Gram_TGAAC
cnt = 152	feature = 367	correl = -0.040755	descr = N_Gram_CCCCT
cnt = 153	feature = 696	correl = 0.022864	descr = N_Gram_GTTTC
cnt = 154	feature = 753	correl = 0.0305522	descr = N_Gram_TCAAC
cnt = 155	feature = 729	correl = 0.0540171	descr = N_Gram_TAGAC
cnt = 156	feature = 35	correl = -0.0271304	descr = Position_Specific_Bin_Base_14_Base_C
cnt = 157	feature = 255	correl = 0.0820862	descr = N_Gram_AGGTA
cnt = 158	feature = 396	correl = -0.0701382	descr = N_Gram_CCTCT
cnt = 159	feature = 4	correl = -0.0736756	descr = Position_Specific_Bin_Base_1_Base_G
cnt = 160	feature = 600	correl = 0.0499019	descr = N_Gram_GGACT
cnt = 161	feature = 544	correl = -0.0766421	descr = N_Gram_GCAAT
cnt = 162	feature = 679	correl = -0.0498723	descr = N_Gram_GTGGA
cnt = 163	feature = 535	correl = -0.0452482	descr = N_Gram_GATGT
cnt = 164	feature = 755	correl = -0.0530254	descr = N_Gram_TCACG
cnt = 165	feature = 212	correl = -0.0293335	descr = N_Gram_ACCGG
cnt = 166	feature = 14	correl = 0.0619095	descr = Position_Specific_Bin_Base_5_Base_T
cnt = 167	feature = 901	correl = 0.0265976	descr = N_Gram_TTTTG
cnt = 168	feature = 680	correl = -0.0550143	descr = N_Gram_GTGGC
cnt = 169	feature = 394	correl = -0.030955	descr = N_Gram_CCTCC
cnt = 170	feature = 634	correl = -0.0639388	descr = N_Gram_GGGGT
cnt = 171	feature = 492	correl = 0.054546	descr = N_Gram_CTTGT
cnt = 172	feature = 40	correl = 0.0738764	descr = Position_Specific_Bin_Base_16_Base_A
cnt = 173	feature = 724	correl = 0.0218461	descr = N_Gram_TACTC
cnt = 174	feature = 358	correl = -0.0429017	descr = N_Gram_CCATA
cnt = 175	feature = 230	correl = 0.0332862	descr = N_Gram_ACTGT
cnt = 176	feature = 49	correl = 0.0250464	descr = Position_Specific_Bin_Base_18_Base_T
cnt = 177	feature = 229	correl = -0.0360249	descr = N_Gram_ACTGC
cnt = 178	feature = 321	correl = -0.029281	descr = N_Gram_CACGA
cnt = 179	feature = 767	correl = 0.0218517	descr = N_Gram_TCCGT
cnt = 180	feature = 659	correl = 0.0287936	descr = N_Gram_GTCAA
cnt = 181	feature = 436	correl = -0.065111	descr = N_Gram_CGGGC
cnt = 182	feature = 57	correl = 0.113128	descr = Position_Specific_Bin_Base_20_Base_T
cnt = 183	feature = 501	correl = -0.0358564	descr = N_Gram_GAAGC
cnt = 184	feature = 633	correl = -0.073367	descr = N_Gram_GGGGC
cnt = 185	feature = 625	correl = -0.070203	descr = N_Gram_GGGAG
cnt = 186	feature = 423	correl = -0.0758841	descr = N_Gram_CGCGC
cnt = 187	feature = 694	correl = -0.0301529	descr = N_Gram_GTTGT
cnt = 188	feature = 899	correl = 0.0589993	descr = N_Gram_TTTGT
cnt = 189	feature = 370	correl = -0.0586484	descr = N_Gram_CCCGC
cnt = 190	feature = 254	correl = 0.0266377	descr = N_Gram_AGGGT
cnt = 191	feature = 624	correl = -0.0677176	descr = N_Gram_GGGAA
cnt = 192	feature = 9	correl = 0.0721052	descr = Position_Specific_Bin_Base_3_Base_G
cnt = 193	feature = 674	correl = 0.0371997	descr = N_Gram_GTGAG
cnt = 194	feature = 356	correl = -0.0870526	descr = N_Gram_CCAGC
cnt = 195	feature = 840	correl = 0.0355316	descr = N_Gram_TGTAT
cnt = 196	feature = 291	correl = -0.054984	descr = N_Gram_ATGGT
cnt = 197	feature = 21	correl = 0.0738078	descr = Position_Specific_Bin_Base_8_Base_T
cnt = 198	feature = 399	correl = -0.0535293	descr = N_Gram_CCTGC
cnt = 199	feature = 31	correl = -0.0264337	descr = Position_Specific_Bin_Base_12_Base_C
cnt = 200	feature = 0	correl = 0.0321101	descr = Position_Specific_Bin_Base_0_Base_A
cnt = 201	feature = 592	correl = -0.070775	descr = N_Gram_GCTTT
cnt = 202	feature = 316	correl = 0.0359959	descr = N_Gram_CACAG
cnt = 203	feature = 294	correl = 0.0312804	descr = N_Gram_ATTAG
cnt = 204	feature = 46	correl = 0.0519117	descr = Position_Specific_Bin_Base_17_Base_T
cnt = 205	feature = 260	correl = 0.0970388	descr = N_Gram_AGTCG
cnt = 206	feature = 476	correl = -0.0258986	descr = N_Gram_CTGAG
cnt = 207	feature = 52	correl = -0.113771	descr = Position_Specific_Bin_Base_19_Base_G
cnt = 208	feature = 461	correl = 0.0380315	descr = N_Gram_CTAGA
cnt = 209	feature = 43	correl = 0.0229297	descr = Position_Specific_Bin_Base_16_Base_T
cnt = 210	feature = 462	correl = 0.0679877	descr = N_Gram_CTAGC
cnt = 211	feature = 525	correl = -0.0292709	descr = N_Gram_GAGGT
cnt = 212	feature = 481	correl = 0.0249039	descr = N_Gram_CTGGT
cnt = 213	feature = 263	correl = -0.0370678	descr = N_Gram_AGTTC
cnt = 214	feature = 432	correl = -0.0709036	descr = N_Gram_CGGCC
cnt = 215	feature = 232	correl = 0.035273	descr = N_Gram_AGAAT
cnt = 216	feature = 799	correl = 0.0467952	descr = N_Gram_TCTTT
cnt = 217	feature = 434	correl = -0.0352572	descr = N_Gram_CGGCT
cnt = 218	feature = 39	correl = -0.0278389	descr = Position_Specific_Bin_Base_15_Base_G
cnt = 219	feature = 483	correl = 0.0402565	descr = N_Gram_CTGTT
cnt = 220	feature = 814	correl = 0.0444768	descr = N_Gram_TGCAA
cnt = 221	feature = 590	correl = -0.0362818	descr = N_Gram_GCTGG
cnt = 222	feature = 898	correl = 0.0339334	descr = N_Gram_TTTGG
cnt = 223	feature = 717	correl = 0.0325477	descr = N_Gram_TACC
cnt = 224	feature = 553	correl = 0.0359613	descr = N_Gram_GCATT
cnt = 225	feature = 502	correl = 0.0329927	descr = N_Gram_GAAGG
cnt = 226	feature = 671	correl = -0.0267708	descr = N_Gram_GTCTG
cnt = 227	feature = 33	correl = -0.0216303	descr = Position_Specific_Bin_Base_13_Base_G
cnt = 228	feature = 11	correl = 0.0856056	descr = Position_Specific_Bin_Base_4_Base_A
cnt = 229	feature = 704	correl = 0.0216735	descr = N_Gram_TAAAT
cnt = 230	feature = 25	correl = -0.0872777	descr = Position_Specific_Bin_Base_10_Base_C
cnt = 231	feature = 665	correl = -0.0514814	descr = N_Gram_GTCCT
cnt = 232	feature = 825	correl = -0.0270136	descr = N_Gram_TGCTC
cnt = 233	feature = 354	correl = 0.0252239	descr = N_Gram_CCACT
cnt = 234	feature = 534	correl = -0.0563059	descr = N_Gram_GATGG
cnt = 235	feature = 614	correl = -0.0289474	descr = N_Gram_GGCCT
cnt = 236	feature = 871	correl = 0.0301413	descr = N_Gram_TTCTC
cnt = 237	feature = 478	correl = -0.04527	descr = N_Gram_CTGCC
cnt = 238	feature = 8	correl = -0.126216	descr = Position_Specific_Bin_Base_2_Base_T
cnt = 239	feature = 798	correl = 0.0232808	descr = N_Gram_TCTTG
cnt = 240	feature = 284	correl = 0.0784501	descr = N_Gram_ATCTC
cnt = 241	feature = 716	correl = 0.0382601	descr = N_Gram_TACAT
cnt = 242	feature = 612	correl = -0.106905	descr = N_Gram_GGCCC
cnt = 243	feature = 271	correl = 0.0267239	descr = N_Gram_ATATG
cnt = 244	feature = 687	correl = -0.0296454	descr = N_Gram_GTTA
cnt = 245	feature = 848	correl = 0.0520712	descr = N_Gram_TGTTC
cnt = 246	feature = 709	correl = 0.0518918	descr = N_Gram_TAAGG
cnt = 247	feature = 42	correl = -0.0609349	descr = Position_Specific_Bin_Base_16_Base_G
cnt = 248	feature = 29	correl = -0.0485509	descr = Position_Specific_Bin_Base_11_Base_G
cnt = 249	feature = 382	correl = -0.0337205	descr = N_Gram_CCGCA
cnt = 250	feature = 646	correl = -0.0658381	descr = N_Gram_GGTGC
cnt = 251	feature = 787	correl = 0.0420808	descr = N_Gram_TCTAG
cnt = 252	feature = 451	correl = -0.0613534	descr = N_Gram_CGTT
cnt = 253	feature = 389	correl = 0.0665219	descr = N_Gram_CCTA
cnt = 254	feature = 16	correl = 0.0870943	descr = Position_Specific_Bin_Base_7_Base_A
cnt = 255	feature = 458	correl = 0.0529948	descr = N_Gram_CTACA
cnt = 256	feature = 774	correl = 0.0619045	descr = N_Gram_TCGC
cnt = 257	feature = 233	correl = 0.0508068	descr = N_Gram_AGACA
cnt = 258	feature = 536	correl = 0.0261485	descr = N_Gram_GATT
cnt = 259	feature = 860	correl = 0.0424541	descr = N_Gram_TTAT
cnt = 260	feature = 401	correl = -0.0236935	descr = N_Gram_CCTTC
cnt = 261	feature = 404	correl = -0.0638268	descr = N_Gram_CGAA
cnt = 262	feature = 549	correl = -0.0521743	descr = N_Gram_GCAGA
cnt = 263	feature = 307	correl = 0.0377698	descr = N_Gram_ATTTT
cnt = 264	feature = 545	correl = -0.033297	descr = N_Gram_GCAC
cnt = 265	feature = 475	correl = 0.0322491	descr = N_Gram_CTCTT
cnt = 266	feature = 794	correl = 0.0907502	descr = N_Gram_TCTGC
cnt = 267	feature = 621	correl = -0.0224691	descr = N_Gram_GGCTT
cnt = 268	feature = 603	correl = -0.0638674	descr = N_Gram_GGAGG
cnt = 269	feature = 582	correl = 0.0271029	descr = N_Gram_GCTA
cnt = 270	feature = 206	correl = -0.0350097	descr = N_Gram_ACCA
cnt = 271	feature = 82	correl = -0.178464	descr = Fold_of_RNAi_Sequence_Pos_1
cnt = 272	feature = 657	correl = 0.026593	descr = N_Gram_GTAT
cnt = 273	feature = 616	correl = -0.0707659	descr = N_Gram_GGCGC
cnt = 274	feature = 579	correl = -0.0781752	descr = N_Gram_GCGT
cnt = 275	feature = 643	correl = -0.0777598	descr = N_Gram_GGTCC
cnt = 276	feature = 494	correl = 0.0610292	descr = N_Gram_CTTTG
cnt = 277	feature = 782	correl = 0.0451132	descr = N_Gram_TCGT
cnt = 278	feature = 865	correl = 0.0255919	descr = N_Gram_TTCCT
cnt = 279	feature = 41	correl = -0.0344943	descr = Position_Specific_Bin_Base_16_Base_C
cnt = 280	feature = 885	correl = 0.0477267	descr = N_Gram_TTGTA
cnt = 281	feature = 894	correl = 0.0415111	descr = N_Gram_TTTCT
cnt = 282	feature = 336	correl = -0.02747	descr = N_Gram_CATA
cnt = 283	feature = 769	correl = -0.0343626	descr = N_Gram_TCCTC
cnt = 284	feature = 490	correl = 0.03577	descr = N_Gram_CTTGC
cnt = 285	feature = 299	correl = 0.0545221	descr = N_Gram_ATTG
cnt = 286	feature = 849	correl = 0.0615652	descr = N_Gram_TGTTT
cnt = 287	feature = 759	correl = 0.0215083	descr = N_Gram_TCCA
cnt = 288	feature = 83	correl = -0.116579	descr = Fold_of_RNAi_Sequence_Pos_2
cnt = 289	feature = 791	correl = 0.0339808	descr = N_Gram_TCTCC
cnt = 290	feature = 675	correl = -0.0387612	descr = N_Gram_GTGC
cnt = 291	feature = 77	correl = 0.432143	descr = Gibbs_of_Target_Sequence__Pos_20_Step_1
cnt = 292	feature = 59	correl = 0.0784524	descr = Gibbs_of_Target_Sequence__Pos_0_Step_1
cnt = 293	feature = 738	correl = 0.0521952	descr = N_Gram_TATA
cnt = 294	feature = 530	correl = 0.0346179	descr = N_Gram_GATA
cnt = 295	feature = 678	correl = -0.0909185	descr = N_Gram_GTGG
cnt = 296	feature = 283	correl = 0.0587036	descr = N_Gram_ATCT
cnt = 297	feature = 275	correl = 0.043981	descr = N_Gram_ATCC
cnt = 298	feature = 298	correl = 0.0792331	descr = N_Gram_ATTCT
cnt = 299	feature = 806	correl = 0.0307746	descr = N_Gram_TGAG
cnt = 300	feature = 541	correl = -0.0435638	descr = N_Gram_GCAA
cnt = 301	feature = 589	correl = -0.0510308	descr = N_Gram_GCTGC
cnt = 302	feature = 526	correl = 0.0226334	descr = N_Gram_GAGT
cnt = 303	feature = 293	correl = 0.0633875	descr = N_Gram_ATTA
cnt = 304	feature = 355	correl = -0.0825844	descr = N_Gram_CCAG
cnt = 305	feature = 666	correl = 0.0307729	descr = N_Gram_GTCG
cnt = 306	feature = 71	correl = 0.148593	descr = Gibbs_of_Target_Sequence__Pos_14_Step_1
cnt = 307	feature = 638	correl = 0.0349811	descr = N_Gram_GGTA
cnt = 308	feature = 809	correl = 0.0315951	descr = N_Gram_TGAT
cnt = 309	feature = 482	correl = 0.0291935	descr = N_Gram_CTGT
cnt = 310	feature = 565	correl = -0.0439732	descr = N_Gram_GCCT
cnt = 311	feature = 802	correl = 0.0434073	descr = N_Gram_TGAA
cnt = 312	feature = 80	correl = 0.0336633	descr = PF_RNAi_Fold_3'Free_Count
cnt = 313	feature = 595	correl = -0.030638	descr = N_Gram_GGAA
cnt = 314	feature = 289	correl = -0.0474757	descr = N_Gram_ATGG
cnt = 315	feature = 813	correl = 0.0509538	descr = N_Gram_TGCA
cnt = 316	feature = 66	correl = 0.0779394	descr = Gibbs_of_Target_Sequence__Pos_8_Step_1
cnt = 317	feature = 713	correl = 0.0575552	descr = N_Gram_TACA
cnt = 318	feature = 706	correl = 0.0618041	descr = N_Gram_TAAG
cnt = 319	feature = 631	correl = -0.101467	descr = N_Gram_GGGG
cnt = 320	feature = 672	correl = 0.0382495	descr = N_Gram_GTGA
cnt = 321	feature = 227	correl = 0.0514723	descr = N_Gram_ACTG
cnt = 322	feature = 574	correl = -0.0909487	descr = N_Gram_GCGG
cnt = 323	feature = 856	correl = 0.0495059	descr = N_Gram_TTAG
cnt = 324	feature = 60	correl = -0.0494378	descr = Gibbs_of_Target_Sequence__Pos_1_Step_1
cnt = 325	feature = 864	correl = 0.0311897	descr = N_Gram_TTCC
cnt = 326	feature = 785	correl = 0.058753	descr = N_Gram_TCTA
cnt = 327	feature = 626	correl = -0.124077	descr = N_Gram_GGGC
cnt = 328	feature = 641	correl = -0.0292806	descr = N_Gram_GGTC
cnt = 329	feature = 838	correl = 0.0482438	descr = N_Gram_TGTA
cnt = 330	feature = 889	correl = 0.0282011	descr = N_Gram_TTTA
cnt = 331	feature = 789	correl = 0.0557312	descr = N_Gram_TCTC
cnt = 332	feature = 878	correl = 0.0431088	descr = N_Gram_TTGC
cnt = 333	feature = 213	correl = -0.0663698	descr = N_Gram_ACG
cnt = 334	feature = 345	correl = 0.0474411	descr = N_Gram_CATT
cnt = 335	feature = 368	correl = -0.120011	descr = N_Gram_CCCG
cnt = 336	feature = 270	correl = 0.0866991	descr = N_Gram_ATAT
cnt = 337	feature = 489	correl = 0.0446923	descr = N_Gram_CTTG
cnt = 338	feature = 75	correl = 0.184985	descr = Gibbs_of_Target_Sequence__Pos_18_Step_1
cnt = 339	feature = 68	correl = 0.120959	descr = Gibbs_of_Target_Sequence__Pos_10_Step_1
cnt = 340	feature = 392	correl = -0.0861333	descr = N_Gram_CCTC
cnt = 341	feature = 695	correl = 0.051002	descr = N_Gram_GTTT
cnt = 342	feature = 610	correl = -0.117565	descr = N_Gram_GGCC
cnt = 343	feature = 403	correl = -0.0763047	descr = N_Gram_CGA
cnt = 344	feature = 752	correl = 0.0248642	descr = N_Gram_TCA
cnt = 345	feature = 499	correl = -0.0243254	descr = N_Gram_GAAG
cnt = 346	feature = 662	correl = -0.0863963	descr = N_Gram_GTCC
cnt = 347	feature = 70	correl = 0.119637	descr = Gibbs_of_Target_Sequence__Pos_13_Step_1
cnt = 348	feature = 64	correl = 0.094957	descr = Gibbs_of_Target_Sequence__Pos_6_Step_1
cnt = 349	feature = 74	correl = 0.0884278	descr = Gibbs_of_Target_Sequence__Pos_17_Step_1
cnt = 350	feature = 772	correl = 0.0340438	descr = N_Gram_TCG
cnt = 351	feature = 884	correl = 0.0791701	descr = N_Gram_TTGT
cnt = 352	feature = 892	correl = 0.0397946	descr = N_Gram_TTTC
cnt = 353	feature = 315	correl = -0.0285481	descr = N_Gram_CAC
cnt = 354	feature = 273	correl = 0.0612591	descr = N_Gram_ATC
cnt = 355	feature = 900	correl = 0.0302285	descr = N_Gram_TTTT
cnt = 356	feature = 701	correl = 0.0505537	descr = N_Gram_TAAA
cnt = 357	feature = 430	correl = -0.112306	descr = N_Gram_CGGC
cnt = 358	feature = 72	correl = 0.08735	descr = Gibbs_of_Target_Sequence__Pos_15_Step_1
cnt = 359	feature = 796	correl = 0.0659382	descr = N_Gram_TCTT
cnt = 360	feature = 726	correl = 0.0848074	descr = N_Gram_TAG
cnt = 361	feature = 105	correl = -0.100756	descr = Xue_Structure_Feature_C110
cnt = 362	feature = 869	correl = 0.0810552	descr = N_Gram_TTCT
cnt = 363	feature = 335	correl = 0.0681319	descr = N_Gram_CAT
cnt = 364	feature = 65	correl = 0.150243	descr = Gibbs_of_Target_Sequence__Pos_7_Step_1
cnt = 365	feature = 79	correl = 0.146489	descr = PF_RNAi_Fold_5'Free_Count
cnt = 366	feature = 348	correl = -0.0676288	descr = N_Gram_CCA
cnt = 367	feature = 540	correl = -0.030844	descr = N_Gram_GCA
cnt = 368	feature = 800	correl = 0.0610216	descr = N_Gram_TG
cnt = 369	feature = 837	correl = 0.0839728	descr = N_Gram_TGT
cnt = 370	feature = 751	correl = 0.0404066	descr = N_Gram_TC
cnt = 371	feature = 851	correl = 0.0785422	descr = N_Gram_TTA
cnt = 372	feature = 554	correl = -0.119762	descr = N_Gram_GCC
cnt = 373	feature = 700	correl = 0.0650873	descr = N_Gram_TAA
cnt = 374	feature = 593	correl = -0.111876	descr = N_Gram_GG
cnt = 375	feature = 292	correl = 0.118434	descr = N_Gram_ATT
cnt = 376	feature = 539	correl = -0.104996	descr = N_Gram_GC
cnt = 377	feature = 264	correl = 0.114081	descr = N_Gram_AT
cnt = 378	feature = 699	correl = 0.168814	descr = N_Gram_TA
cnt = 379	feature = 78	correl = 0.214226	descr = PF_RNAi_Fold_Energy
cnt = 380	feature = 58	correl = 0.271228	descr = Gibbs_of_Target_Sequence_
num rows = 2188
num_elements = 833628
..*
optimization finished, #iter = 2392
nu = 0.287050
obj = -49.103883, rho = -0.736733
nSV = 1009, nBSV = 346
num rows = 243
num_elements = 92583
*
optimization finished, #iter = 217
nu = 0.250716
obj = -5.549021, rho = -0.703613
nSV = 131, nBSV = 17
..*
optimization finished, #iter = 2392
nu = 0.287050
obj = -49.103883, rho = -0.736733
nSV = 1009, nBSV = 346
CFS merit scores = 1.44541
CFS merit scores = 1.61707
CFS merit scores = 1.85383
CFS merit scores = 2.07923
CFS merit scores = 2.28362
CFS merit scores = 2.47348
CFS merit scores = 2.64674
CFS merit scores = 2.80606
CFS merit scores = 2.95412
CFS merit scores = 3.0929
CFS merit scores = 3.2251
CFS merit scores = 3.34751
CFS merit scores = 3.46326
CFS merit scores = 3.57368
CFS merit scores = 3.68023
CFS merit scores = 3.78216
CFS merit scores = 3.88004
CFS merit scores = 3.97392
CFS merit scores = 4.06467
CFS merit scores = 4.15197
CFS merit scores = 4.23507
CFS merit scores = 4.31488
CFS merit scores = 4.39179
CFS merit scores = 4.4643
CFS merit scores = 4.5348
CFS merit scores = 4.60294
CFS merit scores = 4.66426
CFS merit scores = 4.72392
CFS merit scores = 4.78127
CFS merit scores = 4.83635
CFS merit scores = 4.88966
CFS merit scores = 4.94036
CFS merit scores = 4.98942
CFS merit scores = 5.03548
CFS merit scores = 5.08095
CFS merit scores = 5.12539
CFS merit scores = 5.16841
CFS merit scores = 5.21081
CFS merit scores = 5.25197
CFS merit scores = 5.28986
CFS merit scores = 5.32657
CFS merit scores = 5.36194
CFS merit scores = 5.39627
CFS merit scores = 5.42936
CFS merit scores = 5.46136
CFS merit scores = 5.4922
CFS merit scores = 5.52157
CFS merit scores = 5.5499
CFS merit scores = 5.5766
CFS merit scores = 5.6028
CFS merit scores = 5.626
CFS merit scores = 5.64765
CFS merit scores = 5.66919
CFS merit scores = 5.68952
CFS merit scores = 5.7101
CFS merit scores = 5.72993
CFS merit scores = 5.74987
CFS merit scores = 5.76944
CFS merit scores = 5.78919
CFS merit scores = 5.8088
CFS merit scores = 5.82855
CFS merit scores = 5.84716
CFS merit scores = 5.86484
CFS merit scores = 5.88147
CFS merit scores = 5.89671
CFS merit scores = 5.9109
CFS merit scores = 5.9247
CFS merit scores = 5.93777
CFS merit scores = 5.94992
CFS merit scores = 5.9622
CFS merit scores = 5.97436
CFS merit scores = 5.98604
CFS merit scores = 5.99776
CFS merit scores = 6.00868
CFS merit scores = 6.01951
CFS merit scores = 6.03012
CFS merit scores = 6.04045
CFS merit scores = 6.05063
CFS merit scores = 6.05927
CFS merit scores = 6.0683
CFS merit scores = 6.07626
CFS merit scores = 6.08424
CFS merit scores = 6.09243
CFS merit scores = 6.10057
CFS merit scores = 6.10832
CFS merit scores = 6.11609
CFS merit scores = 6.12331
CFS merit scores = 6.13021
CFS merit scores = 6.13712
CFS merit scores = 6.14403
CFS merit scores = 6.15117
CFS merit scores = 6.15769
CFS merit scores = 6.16401
CFS merit scores = 6.16939
CFS merit scores = 6.1752
CFS merit scores = 6.18018
CFS merit scores = 6.18546
CFS merit scores = 6.19051
CFS merit scores = 6.19571
CFS merit scores = 6.20109
CFS merit scores = 6.20637
CFS merit scores = 6.21143
CFS merit scores = 6.21612
CFS merit scores = 6.22066
CFS merit scores = 6.22505
CFS merit scores = 6.2295
CFS merit scores = 6.23397
CFS merit scores = 6.23825
CFS merit scores = 6.24224
CFS merit scores = 6.24642
CFS merit scores = 6.25056
CFS merit scores = 6.25432
CFS merit scores = 6.25815
CFS merit scores = 6.26189
CFS merit scores = 6.26518
CFS merit scores = 6.26833
CFS merit scores = 6.27164
CFS merit scores = 6.27464
CFS merit scores = 6.2777
CFS merit scores = 6.2806
CFS merit scores = 6.2834
CFS merit scores = 6.28603
CFS merit scores = 6.28847
CFS merit scores = 6.29085
CFS merit scores = 6.29328
CFS merit scores = 6.2955
CFS merit scores = 6.29768
CFS merit scores = 6.30007
CFS merit scores = 6.3021
CFS merit scores = 6.30414
CFS merit scores = 6.30608
CFS merit scores = 6.30763
CFS merit scores = 6.30931
CFS merit scores = 6.31101
CFS merit scores = 6.31236
CFS merit scores = 6.31368
CFS merit scores = 6.31509
CFS merit scores = 6.31644
CFS merit scores = 6.31772
CFS merit scores = 6.31918
CFS merit scores = 6.32063
CFS merit scores = 6.32168
CFS merit scores = 6.3225
CFS merit scores = 6.32323
CFS merit scores = 6.32397
CFS merit scores = 6.3248
CFS merit scores = 6.32568
CFS merit scores = 6.32657
CFS merit scores = 6.32728
CFS merit scores = 6.32784
CFS merit scores = 6.32832
CFS merit scores = 6.32889
CFS merit scores = 6.32921
CFS merit scores = 6.32949
CFS merit scores = 6.3298
CFS merit scores = 6.3302
CFS merit scores = 6.33055
CFS merit scores = 6.33099
CFS merit scores = 6.3314
CFS merit scores = 6.33157
CFS merit scores = 6.33184
CFS merit scores = 6.33189
CFS merit scores = 6.33191
CFS merit scores = 6.3318
CFS merit scores = 6.33173
CFS merit scores = 6.33143
CFS merit scores = 6.33112
CFS merit scores = 6.33074
CFS merit scores = 6.33036
CFS merit scores = 6.33001
CFS merit scores = 6.32964
CFS merit scores = 6.32937
CFS merit scores = 6.329
CFS merit scores = 6.32864
CFS merit scores = 6.32835
CFS merit scores = 6.32817
CFS merit scores = 6.32785
CFS merit scores = 6.32733
CFS merit scores = 6.32685
CFS merit scores = 6.32644
CFS merit scores = 6.32605
CFS merit scores = 6.32547
CFS merit scores = 6.32491
CFS merit scores = 6.32414
CFS merit scores = 6.32344
CFS merit scores = 6.32243
CFS merit scores = 6.32155
CFS merit scores = 6.32081
CFS merit scores = 6.31996
CFS merit scores = 6.31924
CFS merit scores = 6.31847
CFS merit scores = 6.31769
CFS merit scores = 6.317
CFS merit scores = 6.31638
CFS merit scores = 6.31543
CFS merit scores = 6.31454
CFS merit scores = 6.31367
CFS merit scores = 6.31283
CFS merit scores = 6.31204
CFS merit scores = 6.31117
CFS merit scores = 6.31011
CFS merit scores = 6.30908
CFS merit scores = 6.30756
CFS merit scores = 6.3061
CFS merit scores = 6.30469
CFS merit scores = 6.30332
CFS merit scores = 6.302
CFS merit scores = 6.30052
CFS merit scores = 6.29912
CFS merit scores = 6.29781
CFS merit scores = 6.29637
CFS merit scores = 6.29501
CFS merit scores = 6.2936
CFS merit scores = 6.29219
CFS merit scores = 6.29087
CFS merit scores = 6.28958
CFS merit scores = 6.28818
CFS merit scores = 6.28671
CFS merit scores = 6.2852
CFS merit scores = 6.28378
CFS merit scores = 6.2824
CFS merit scores = 6.28112
CFS merit scores = 6.27988
CFS merit scores = 6.27841
CFS merit scores = 6.27697
CFS merit scores = 6.27531
CFS merit scores = 6.27374
CFS merit scores = 6.27206
CFS merit scores = 6.2705
CFS merit scores = 6.26882
CFS merit scores = 6.2672
CFS merit scores = 6.26563
CFS merit scores = 6.264
CFS merit scores = 6.26231
CFS merit scores = 6.26069
CFS merit scores = 6.25906
CFS merit scores = 6.25745
CFS merit scores = 6.25586
CFS merit scores = 6.25434
CFS merit scores = 6.2528
CFS merit scores = 6.2513
CFS merit scores = 6.24973
CFS merit scores = 6.24804
CFS merit scores = 6.24622
CFS merit scores = 6.2445
CFS merit scores = 6.24273
CFS merit scores = 6.24091
CFS merit scores = 6.23898
CFS merit scores = 6.23704
CFS merit scores = 6.23508
CFS merit scores = 6.23301
CFS merit scores = 6.23098
CFS merit scores = 6.22888
CFS merit scores = 6.22679
CFS merit scores = 6.22469
CFS merit scores = 6.22252
CFS merit scores = 6.22039
CFS merit scores = 6.21825
CFS merit scores = 6.21587
CFS merit scores = 6.21357
CFS merit scores = 6.21126
CFS merit scores = 6.20903
CFS merit scores = 6.20682
CFS merit scores = 6.20442
CFS merit scores = 6.20207
CFS merit scores = 6.19977
CFS merit scores = 6.19747
CFS merit scores = 6.19509
CFS merit scores = 6.19261
CFS merit scores = 6.19016
CFS merit scores = 6.18771
CFS merit scores = 6.18529
CFS merit scores = 6.1828
CFS merit scores = 6.18039
CFS merit scores = 6.17803
CFS merit scores = 6.17564
CFS merit scores = 6.17325
CFS merit scores = 6.17091
CFS merit scores = 6.16853
CFS merit scores = 6.16604
CFS merit scores = 6.16341
CFS merit scores = 6.16077
CFS merit scores = 6.15814
CFS merit scores = 6.15544
CFS merit scores = 6.15268
CFS merit scores = 6.14996
CFS merit scores = 6.14719
CFS merit scores = 6.14442
CFS merit scores = 6.14164
CFS merit scores = 6.13886
CFS merit scores = 6.13607
CFS merit scores = 6.13333
CFS merit scores = 6.13045
CFS merit scores = 6.1275
CFS merit scores = 6.12451
CFS merit scores = 6.1215
CFS merit scores = 6.11845
CFS merit scores = 6.11537
CFS merit scores = 6.11233
CFS merit scores = 6.10927
CFS merit scores = 6.10621
CFS merit scores = 6.10318
CFS merit scores = 6.10011
CFS merit scores = 6.09705
CFS merit scores = 6.09384
CFS merit scores = 6.09062
CFS merit scores = 6.08743
CFS merit scores = 6.08424
CFS merit scores = 6.08096
CFS merit scores = 6.07772
CFS merit scores = 6.07448
CFS merit scores = 6.07115
CFS merit scores = 6.06754
CFS merit scores = 6.06387
CFS merit scores = 6.06026
CFS merit scores = 6.05662
CFS merit scores = 6.05302
CFS merit scores = 6.04921
CFS merit scores = 6.04517
CFS merit scores = 6.04111
CFS merit scores = 6.03708
CFS merit scores = 6.03311
CFS merit scores = 6.02904
CFS merit scores = 6.02493
CFS merit scores = 6.0208
CFS merit scores = 6.01662
CFS merit scores = 6.01241
CFS merit scores = 6.00816
CFS merit scores = 6.0039
CFS merit scores = 5.99963
CFS merit scores = 5.99522
CFS merit scores = 5.99082
CFS merit scores = 5.98642
CFS merit scores = 5.98198
CFS merit scores = 5.97759
CFS merit scores = 5.9731
CFS merit scores = 5.96862
CFS merit scores = 5.96409
CFS merit scores = 5.95965
CFS merit scores = 5.95518
CFS merit scores = 5.9508
CFS merit scores = 5.94638
CFS merit scores = 5.942
CFS merit scores = 5.93759
CFS merit scores = 5.93304
CFS merit scores = 5.92848
CFS merit scores = 5.92387
CFS merit scores = 5.91925
CFS merit scores = 5.91461
CFS merit scores = 5.90995
CFS merit scores = 5.90528
CFS merit scores = 5.90064
CFS merit scores = 5.89599
CFS merit scores = 5.89124
CFS merit scores = 5.88651
CFS merit scores = 5.88166
CFS merit scores = 5.87678
CFS merit scores = 5.87199
CFS merit scores = 5.86712
CFS merit scores = 5.86229
CFS merit scores = 5.85744
CFS merit scores = 5.85261
CFS merit scores = 5.84778
CFS merit scores = 5.84294
CFS merit scores = 5.8381
CFS merit scores = 5.83316
CFS merit scores = 5.82827
CFS merit scores = 5.82343
CFS merit scores = 5.81856
CFS merit scores = 5.8137
CFS merit scores = 5.8085
CFS merit scores = 5.80331
CFS merit scores = 5.79812
CFS merit scores = 5.79288
CFS merit scores = 5.78757
CFS merit scores = 5.78226
CFS merit scores = 5.77694
CFS merit scores = 5.77152
CFS merit scores = 5.76609
CFS merit scores = 5.76044
CFS merit scores = 5.75484
CFS merit scores = 5.74922
CFS merit scores = 5.74352
CFS merit scores = 5.7379
CFS merit scores = 5.73221
CFS merit scores = 5.72649
CFS merit scores = 5.72082
CFS merit scores = 5.71519
CFS merit scores = 5.70951
CFS merit scores = 5.70347
CFS merit scores = 5.6974
CFS merit scores = 5.69133
CFS merit scores = 5.68532
CFS merit scores = 5.6788
CFS merit scores = 5.67207
CFS merit scores = 5.66538
CFS merit scores = 5.65843
CFS merit scores = 5.65143
CFS merit scores = 5.64419
CFS merit scores = 5.63691
CFS merit scores = 5.62921
CFS merit scores = 5.62064
CFS merit scores = 5.61205
CFS merit scores = 5.60256
CFS merit scores = 5.59286
CFS merit scores = 5.58282
CFS merit scores = 5.57234
CFS merit scores = 5.56167
CFS merit scores = 5.55091
CFS merit scores = 5.53982
CFS merit scores = 5.52833
CFS merit scores = 5.5157
CFS merit scores = 5.50303
CFS merit scores = 5.49009
CFS merit scores = 5.47407
CFS merit scores = 5.44433
cnt = 1	feature = 83	correl = 0.445412	descr = Gibbs_of_Target_Sequence__Pos_19_Step_1
cnt = 2	feature = 2	correl = -0.134318	descr = Position_Specific_Bin_Base_0_Base_G
cnt = 3	feature = 502	correl = -0.0730174	descr = N_Gram_CTGGC
cnt = 4	feature = 14	correl = -0.0832759	descr = Position_Specific_Bin_Base_4_Base_C
cnt = 5	feature = 848	correl = -0.034037	descr = N_Gram_TGCCG
cnt = 6	feature = 684	correl = 0.0432445	descr = N_Gram_GTAA
cnt = 7	feature = 774	correl = 0.0599442	descr = N_Gram_TATCA
cnt = 8	feature = 809	correl = -0.0271389	descr = N_Gram_TCGCG
cnt = 9	feature = 356	correl = 0.0256986	descr = N_Gram_CATAG
cnt = 10	feature = 631	correl = -0.0275775	descr = N_Gram_GGACG
cnt = 11	feature = 749	correl = -0.0288557	descr = N_Gram_TACG
cnt = 12	feature = 228	correl = -0.0519931	descr = N_Gram_ACGGG
cnt = 13	feature = 880	correl = -0.0287172	descr = N_Gram_TTAAT
cnt = 14	feature = 765	correl = 0.0298168	descr = N_Gram_TAGTC
cnt = 15	feature = 327	correl = 0.0221769	descr = N_Gram_CAACG
cnt = 16	feature = 212	correl = -0.0215485	descr = N_Gram_ACCAA
cnt = 17	feature = 808	correl = 0.0459006	descr = N_Gram_TCGCA
cnt = 18	feature = 217	correl = -0.0216748	descr = N_Gram_ACCGA
cnt = 19	feature = 681	correl = -0.0247891	descr = N_Gram_GGTTA
cnt = 20	feature = 406	correl = 0.021735	descr = N_Gram_CCGGA
cnt = 21	feature = 734	correl = 0.0263948	descr = N_Gram_TAACT
cnt = 22	feature = 901	correl = 0.0593651	descr = N_Gram_TTCGT
cnt = 23	feature = 806	correl = 0.0300373	descr = N_Gram_TCGAG
cnt = 24	feature = 849	correl = 0.0456329	descr = N_Gram_TGCGA
cnt = 25	feature = 700	correl = 0.0516985	descr = N_Gram_GTCGC
cnt = 26	feature = 488	correl = -0.0368551	descr = N_Gram_CTCAA
cnt = 27	feature = 704	correl = 0.0481177	descr = N_Gram_GTCTA
cnt = 28	feature = 291	correl = 0.029885	descr = N_Gram_ATCCG
cnt = 29	feature = 770	correl = 0.02339	descr = N_Gram_TATAC
cnt = 30	feature = 813	correl = -0.0333191	descr = N_Gram_TCGGC
cnt = 31	feature = 712	correl = -0.0238473	descr = N_Gram_GTGCG
cnt = 32	feature = 910	correl = 0.0313427	descr = N_Gram_TTGAC
cnt = 33	feature = 915	correl = -0.0261694	descr = N_Gram_TTGGC
cnt = 34	feature = 436	correl = -0.0308214	descr = N_Gram_CGATC
cnt = 35	feature = 752	correl = 0.0723271	descr = N_Gram_TACTA
cnt = 36	feature = 461	correl = -0.0276819	descr = N_Gram_CGGTT
cnt = 37	feature = 316	correl = 0.0315011	descr = N_Gram_ATTGT
cnt = 38	feature = 554	correl = -0.0256454	descr = N_Gram_GAGTA
cnt = 39	feature = 432	correl = -0.0414496	descr = N_Gram_CGACG
cnt = 40	feature = 493	correl = -0.0497037	descr = N_Gram_CTCGT
cnt = 41	feature = 403	correl = -0.0265512	descr = N_Gram_CCGCG
cnt = 42	feature = 716	correl = -0.0577597	descr = N_Gram_GTGGG
cnt = 43	feature = 530	correl = 0.0698073	descr = N_Gram_GAATA
cnt = 44	feature = 800	correl = 0.079682	descr = N_Gram_TCCTA
cnt = 45	feature = 586	correl = -0.0753699	descr = N_Gram_GCCCC
cnt = 46	feature = 925	correl = 0.0653805	descr = N_Gram_TTTAG
cnt = 47	feature = 534	correl = 0.0227091	descr = N_Gram_GACAC
cnt = 48	feature = 256	correl = -0.0452271	descr = N_Gram_AGCGG
cnt = 49	feature = 721	correl = 0.0353547	descr = N_Gram_GTTAC
cnt = 50	feature = 495	correl = 0.0333681	descr = N_Gram_CTCTA
cnt = 51	feature = 418	correl = -0.0442395	descr = N_Gram_CCTGA
cnt = 52	feature = 869	correl = 0.0326234	descr = N_Gram_TGTAT
cnt = 53	feature = 470	correl = -0.0803136	descr = N_Gram_CGTTC
cnt = 54	feature = 430	correl = -0.025773	descr = N_Gram_CGACA
cnt = 55	feature = 308	correl = -0.021528	descr = N_Gram_ATTAA
cnt = 56	feature = 696	correl = -0.059595	descr = N_Gram_GTCCC
cnt = 57	feature = 299	correl = 0.0476163	descr = N_Gram_ATGAG
cnt = 58	feature = 539	correl = -0.0600909	descr = N_Gram_GACCG
cnt = 59	feature = 697	correl = -0.0524763	descr = N_Gram_GTCCG
cnt = 60	feature = 485	correl = 0.0322285	descr = N_Gram_CTATC
cnt = 61	feature = 592	correl = 0.0218472	descr = N_Gram_GCCTA
cnt = 62	feature = 857	correl = 0.0299642	descr = N_Gram_TGGAC
cnt = 63	feature = 508	correl = -0.0368954	descr = N_Gram_CTTAA
cnt = 64	feature = 850	correl = -0.0246167	descr = N_Gram_TGCGC
cnt = 65	feature = 345	correl = -0.042937	descr = N_Gram_CAGAC
cnt = 66	feature = 290	correl = -0.0225334	descr = N_Gram_ATCCC
cnt = 67	feature = 238	correl = -0.0381083	descr = N_Gram_ACTGC
cnt = 68	feature = 341	correl = 0.0435461	descr = N_Gram_CACTC
cnt = 69	feature = 645	correl = -0.0253824	descr = N_Gram_GGCCG
cnt = 70	feature = 722	correl = -0.0408146	descr = N_Gram_GTTAG
cnt = 71	feature = 705	correl = 0.0255253	descr = N_Gram_GTCTC
cnt = 72	feature = 640	correl = -0.0616316	descr = N_Gram_GGCAA
cnt = 73	feature = 43	correl = 0.0764144	descr = Position_Specific_Bin_Base_15_Base_A
cnt = 74	feature = 552	correl = -0.0336391	descr = N_Gram_GAGGG
cnt = 75	feature = 440	correl = -0.0582785	descr = N_Gram_CGCAT
cnt = 76	feature = 476	correl = 0.0626781	descr = N_Gram_CTAAG
cnt = 77	feature = 717	correl = -0.0239231	descr = N_Gram_GTGGT
cnt = 78	feature = 772	correl = 0.0326001	descr = N_Gram_TATAT
cnt = 79	feature = 4	correl = -0.0290785	descr = Position_Specific_Bin_Base_1_Base_C
cnt = 80	feature = 334	correl = -0.0253653	descr = N_Gram_CACAT
cnt = 81	feature = 790	correl = -0.0516014	descr = N_Gram_TCAGA
cnt = 82	feature = 35	correl = 0.0305708	descr = Position_Specific_Bin_Base_12_Base_A
cnt = 83	feature = 732	correl = 0.0498621	descr = N_Gram_TAAAC
cnt = 84	feature = 535	correl = 0.0296377	descr = N_Gram_GACAT
cnt = 85	feature = 840	correl = 0.0232885	descr = N_Gram_TGAGA
cnt = 86	feature = 775	correl = 0.0522945	descr = N_Gram_TATCG
cnt = 87	feature = 718	correl = 0.0284015	descr = N_Gram_GTGTA
cnt = 88	feature = 572	correl = -0.0353289	descr = N_Gram_GCACC
cnt = 89	feature = 649	correl = -0.0653284	descr = N_Gram_GGCGT
cnt = 90	feature = 446	correl = -0.0569674	descr = N_Gram_CGCGT
cnt = 91	feature = 871	correl = 0.0287283	descr = N_Gram_TGTCG
cnt = 92	feature = 825	correl = 0.0490515	descr = N_Gram_TCTCT
cnt = 93	feature = 643	correl = -0.0814625	descr = N_Gram_GGCCA
cnt = 94	feature = 612	correl = -0.0279923	descr = N_Gram_GCTCA
cnt = 95	feature = 32	correl = -0.0333632	descr = Position_Specific_Bin_Base_11_Base_C
cnt = 96	feature = 262	correl = -0.0287022	descr = N_Gram_AGGCA
cnt = 97	feature = 56	correl = 0.0342793	descr = Position_Specific_Bin_Base_18_Base_T
cnt = 98	feature = 812	correl = 0.0409726	descr = N_Gram_TCGGA
cnt = 99	feature = 786	correl = 0.040975	descr = N_Gram_TCAAC
cnt = 100	feature = 258	correl = 0.0227648	descr = N_Gram_AGCTA
cnt = 101	feature = 518	correl = -0.0389601	descr = N_Gram_CTTTA
cnt = 102	feature = 337	correl = -0.0217312	descr = N_Gram_CACGA
cnt = 103	feature = 766	correl = 0.0325944	descr = N_Gram_TAGTG
cnt = 104	feature = 627	correl = -0.0483494	descr = N_Gram_GGAAG
cnt = 105	feature = 355	correl = -0.0515854	descr = N_Gram_CATAA
cnt = 106	feature = 404	correl = -0.0356677	descr = N_Gram_CCGCT
cnt = 107	feature = 458	correl = -0.056815	descr = N_Gram_CGGGG
cnt = 108	feature = 667	correl = 0.025048	descr = N_Gram_GGGTA
cnt = 109	feature = 37	correl = 0.0445971	descr = Position_Specific_Bin_Base_13_Base_A
cnt = 110	feature = 694	correl = 0.0270312	descr = N_Gram_GTCAT
cnt = 111	feature = 739	correl = -0.0573986	descr = N_Gram_TAATC
cnt = 112	feature = 233	correl = 0.069752	descr = N_Gram_ACTAC
cnt = 113	feature = 8	correl = 0.046204	descr = Position_Specific_Bin_Base_2_Base_C
cnt = 114	feature = 593	correl = -0.0546191	descr = N_Gram_GCCTC
cnt = 115	feature = 514	correl = 0.0244243	descr = N_Gram_CTTGC
cnt = 116	feature = 298	correl = 0.0464203	descr = N_Gram_ATCTG
cnt = 117	feature = 740	correl = -0.0224546	descr = N_Gram_TAATG
cnt = 118	feature = 314	correl = -0.0219584	descr = N_Gram_ATTGA
cnt = 119	feature = 549	correl = -0.0394879	descr = N_Gram_GAGCC
cnt = 120	feature = 753	correl = 0.0355871	descr = N_Gram_TACTG
cnt = 121	feature = 698	correl = -0.0452472	descr = N_Gram_GTCCT
cnt = 122	feature = 399	correl = -0.0401998	descr = N_Gram_CCGAG
cnt = 123	feature = 25	correl = 0.0315956	descr = Position_Specific_Bin_Base_9_Base_A
cnt = 124	feature = 677	correl = -0.0295549	descr = N_Gram_GGTGA
cnt = 125	feature = 519	correl = 0.0249463	descr = N_Gram_CTTTC
cnt = 126	feature = 819	correl = 0.0499949	descr = N_Gram_TCTAC
cnt = 127	feature = 702	correl = 0.0614707	descr = N_Gram_GTCGT
cnt = 128	feature = 63	correl = -0.179226	descr = Position_Specific_Bin_Base_20_Base_G
cnt = 129	feature = 626	correl = -0.0243792	descr = N_Gram_GGAAC
cnt = 130	feature = 625	correl = -0.0312403	descr = N_Gram_GGAAA
cnt = 131	feature = 481	correl = 0.0230737	descr = N_Gram_CTAGA
cnt = 132	feature = 545	correl = 0.046208	descr = N_Gram_GACTG
cnt = 133	feature = 52	correl = -0.0598637	descr = Position_Specific_Bin_Base_17_Base_G
cnt = 134	feature = 769	correl = 0.0568551	descr = N_Gram_TATAA
cnt = 135	feature = 273	correl = -0.0298605	descr = N_Gram_AGTTC
cnt = 136	feature = 598	correl = -0.0891962	descr = N_Gram_GCGCG
cnt = 137	feature = 227	correl = -0.0349596	descr = N_Gram_ACGGC
cnt = 138	feature = 726	correl = -0.0258337	descr = N_Gram_GTTGT
cnt = 139	feature = 482	correl = 0.0653408	descr = N_Gram_CTAGC
cnt = 140	feature = 1	correl = 0.10639	descr = Position_Specific_Bin_Base_0_Base_C
cnt = 141	feature = 723	correl = 0.0375933	descr = N_Gram_GTTCG
cnt = 142	feature = 60	correl = 0.0675692	descr = Position_Specific_Bin_Base_19_Base_T
cnt = 143	feature = 560	correl = -0.0412813	descr = N_Gram_GATGG
cnt = 144	feature = 45	correl = -0.0341925	descr = Position_Specific_Bin_Base_15_Base_T
cnt = 145	feature = 286	correl = 0.0357376	descr = N_Gram_ATCAA
cnt = 146	feature = 914	correl = 0.0477703	descr = N_Gram_TTGGA
cnt = 147	feature = 311	correl = 0.0401423	descr = N_Gram_ATTCG
cnt = 148	feature = 346	correl = -0.0530198	descr = N_Gram_CAGAG
cnt = 149	feature = 240	correl = 0.0242662	descr = N_Gram_ACTTC
cnt = 150	feature = 292	correl = 0.0314177	descr = N_Gram_ATCCT
cnt = 151	feature = 350	correl = -0.0304052	descr = N_Gram_CAGCG
cnt = 152	feature = 664	correl = -0.0781102	descr = N_Gram_GGGGC
cnt = 153	feature = 16	correl = 0.0569384	descr = Position_Specific_Bin_Base_5_Base_T
cnt = 154	feature = 271	correl = 0.033487	descr = N_Gram_AGTCT
cnt = 155	feature = 254	correl = -0.0361483	descr = N_Gram_AGCCC
cnt = 156	feature = 672	correl = 0.0395921	descr = N_Gram_GGTAA
cnt = 157	feature = 544	correl = -0.0226081	descr = N_Gram_GACTC
cnt = 158	feature = 11	correl = 0.0705931	descr = Position_Specific_Bin_Base_3_Base_G
cnt = 159	feature = 900	correl = 0.0347613	descr = N_Gram_TTCGC
cnt = 160	feature = 909	correl = 0.0682971	descr = N_Gram_TTGAA
cnt = 161	feature = 31	correl = -0.0413951	descr = Position_Specific_Bin_Base_11_Base_A
cnt = 162	feature = 17	correl = -0.0411288	descr = Position_Specific_Bin_Base_6_Base_C
cnt = 163	feature = 370	correl = -0.0216426	descr = N_Gram_CCACA
cnt = 164	feature = 798	correl = -0.0499878	descr = N_Gram_TCCCC
cnt = 165	feature = 511	correl = 0.0348344	descr = N_Gram_CTTCA
cnt = 166	feature = 687	correl = -0.0251885	descr = N_Gram_GTAAT
cnt = 167	feature = 799	correl = -0.0221485	descr = N_Gram_TCCCG
cnt = 168	feature = 610	correl = 0.022858	descr = N_Gram_GCTAT
cnt = 169	feature = 597	correl = -0.0518267	descr = N_Gram_GCGCA
cnt = 170	feature = 903	correl = 0.0574173	descr = N_Gram_TTCTA
cnt = 171	feature = 659	correl = -0.0928826	descr = N_Gram_GGGCC
cnt = 172	feature = 489	correl = -0.0350947	descr = N_Gram_CTCAC
cnt = 173	feature = 917	correl = 0.0352431	descr = N_Gram_TTGGT
cnt = 174	feature = 860	correl = -0.0744991	descr = N_Gram_TGGCG
cnt = 175	feature = 64	correl = 0.115046	descr = Position_Specific_Bin_Base_20_Base_T
cnt = 176	feature = 663	correl = -0.0460106	descr = N_Gram_GGGGA
cnt = 177	feature = 934	correl = 0.0333976	descr = N_Gram_TTTTA
cnt = 178	feature = 297	correl = 0.072704	descr = N_Gram_ATCTC
cnt = 179	feature = 0	correl = 0.0267728	descr = Position_Specific_Bin_Base_0_Base_A
cnt = 180	feature = 501	correl = 0.0556723	descr = N_Gram_CTGGA
cnt = 181	feature = 264	correl = -0.0251786	descr = N_Gram_AGGGA
cnt = 182	feature = 882	correl = 0.0612764	descr = N_Gram_TTACA
cnt = 183	feature = 526	correl = -0.0505836	descr = N_Gram_GAAGA
cnt = 184	feature = 278	correl = 0.0240922	descr = N_Gram_ATAGA
cnt = 185	feature = 40	correl = -0.0337954	descr = Position_Specific_Bin_Base_14_Base_C
cnt = 186	feature = 6	correl = 0.0227163	descr = Position_Specific_Bin_Base_1_Base_T
cnt = 187	feature = 746	correl = 0.0444974	descr = N_Gram_TACC
cnt = 188	feature = 579	correl = 0.0345371	descr = N_Gram_GCATT
cnt = 189	feature = 582	correl = -0.0247798	descr = N_Gram_GCCAC
cnt = 190	feature = 251	correl = -0.0228779	descr = N_Gram_AGCAC
cnt = 191	feature = 701	correl = -0.0257734	descr = N_Gram_GTCGG
cnt = 192	feature = 614	correl = -0.0228996	descr = N_Gram_GCTCG
cnt = 193	feature = 48	correl = -0.0698873	descr = Position_Specific_Bin_Base_16_Base_G
cnt = 194	feature = 904	correl = 0.0391527	descr = N_Gram_TTCTC
cnt = 195	feature = 665	correl = -0.0569768	descr = N_Gram_GGGGT
cnt = 196	feature = 294	correl = 0.042422	descr = N_Gram_ATCGA
cnt = 197	feature = 706	correl = 0.023864	descr = N_Gram_GTCTT
cnt = 198	feature = 685	correl = 0.0552742	descr = N_Gram_GTAAA
cnt = 199	feature = 583	correl = -0.0614779	descr = N_Gram_GCCAG
cnt = 200	feature = 603	correl = -0.0299975	descr = N_Gram_GCGGG
cnt = 201	feature = 792	correl = 0.0238637	descr = N_Gram_TCATA
cnt = 202	feature = 368	correl = -0.0513613	descr = N_Gram_CCAAA
cnt = 203	feature = 553	correl = -0.02656	descr = N_Gram_GAGGT
cnt = 204	feature = 838	correl = 0.0299158	descr = N_Gram_TGAAT
cnt = 205	feature = 897	correl = 0.0262162	descr = N_Gram_TTCCA
cnt = 206	feature = 479	correl = 0.0790068	descr = N_Gram_CTACT
cnt = 207	feature = 789	correl = -0.0437661	descr = N_Gram_TCACG
cnt = 208	feature = 620	correl = 0.0228653	descr = N_Gram_GCTGT
cnt = 209	feature = 29	correl = -0.0520621	descr = Position_Specific_Bin_Base_10_Base_G
cnt = 210	feature = 634	correl = -0.0603391	descr = N_Gram_GGAGC
cnt = 211	feature = 21	correl = 0.063079	descr = Position_Specific_Bin_Base_7_Base_T
cnt = 212	feature = 788	correl = 0.0514998	descr = N_Gram_TCACC
cnt = 213	feature = 496	correl = 0.0559306	descr = N_Gram_CTCTT
cnt = 214	feature = 105	correl = -0.0226742	descr = Xue_Structure_Feature_A111
cnt = 215	feature = 537	correl = -0.0498026	descr = N_Gram_GACCA
cnt = 216	feature = 207	correl = 0.0436854	descr = N_Gram_ACATC
cnt = 217	feature = 452	correl = -0.0470947	descr = N_Gram_CGGCA
cnt = 218	feature = 51	correl = -0.0438178	descr = Position_Specific_Bin_Base_17_Base_C
cnt = 219	feature = 41	correl = -0.153466	descr = Position_Specific_Bin_Base_14_Base_G
cnt = 220	feature = 359	correl = 0.0291931	descr = N_Gram_CATG
cnt = 221	feature = 660	correl = -0.0761013	descr = N_Gram_GGGCG
cnt = 222	feature = 5	correl = -0.074695	descr = Position_Specific_Bin_Base_1_Base_G
cnt = 223	feature = 270	correl = 0.0978037	descr = N_Gram_AGTCG
cnt = 224	feature = 394	correl = -0.0802951	descr = N_Gram_CCCTG
cnt = 225	feature = 376	correl = -0.0550201	descr = N_Gram_CCAGG
cnt = 226	feature = 821	correl = 0.0338482	descr = N_Gram_TCTAT
cnt = 227	feature = 58	correl = -0.127886	descr = Position_Specific_Bin_Base_19_Base_C
cnt = 228	feature = 889	correl = 0.0474258	descr = N_Gram_TTATC
cnt = 229	feature = 678	correl = -0.0697012	descr = N_Gram_GGTGC
cnt = 230	feature = 450	correl = -0.0240313	descr = N_Gram_CGGAG
cnt = 231	feature = 919	correl = 0.0377791	descr = N_Gram_TTGTA
cnt = 232	feature = 913	correl = 0.0300282	descr = N_Gram_TTGCG
cnt = 233	feature = 859	correl = -0.061096	descr = N_Gram_TGGCC
cnt = 234	feature = 876	correl = 0.0571965	descr = N_Gram_TGTTC
cnt = 235	feature = 541	correl = -0.0386102	descr = N_Gram_GACGG
cnt = 236	feature = 931	correl = 0.0330098	descr = N_Gram_TTTGG
cnt = 237	feature = 780	correl = 0.0635508	descr = N_Gram_TATTC
cnt = 238	feature = 852	correl = 0.0263852	descr = N_Gram_TGCTA
cnt = 239	feature = 10	correl = -0.128026	descr = Position_Specific_Bin_Base_2_Base_T
cnt = 240	feature = 26	correl = -0.0361316	descr = Position_Specific_Bin_Base_9_Base_C
cnt = 241	feature = 709	correl = 0.044263	descr = N_Gram_GTGAA
cnt = 242	feature = 738	correl = 0.057749	descr = N_Gram_TAAGG
cnt = 243	feature = 872	correl = 0.0333081	descr = N_Gram_TGTCT
cnt = 244	feature = 36	correl = -0.0307966	descr = Position_Specific_Bin_Base_12_Base_T
cnt = 245	feature = 249	correl = -0.0458809	descr = N_Gram_AGATG
cnt = 246	feature = 23	correl = -0.0937995	descr = Position_Specific_Bin_Base_8_Base_C
cnt = 247	feature = 578	correl = 0.0450214	descr = N_Gram_GCATC
cnt = 248	feature = 658	correl = -0.046249	descr = N_Gram_GGGCA
cnt = 249	feature = 927	correl = 0.0437377	descr = N_Gram_TTTCC
cnt = 250	feature = 42	correl = 0.0758564	descr = Position_Specific_Bin_Base_14_Base_T
cnt = 251	feature = 590	correl = -0.0346526	descr = N_Gram_GCCGA
cnt = 252	feature = 229	correl = -0.0365522	descr = N_Gram_ACGT
cnt = 253	feature = 423	correl = 0.0268605	descr = N_Gram_CCTTG
cnt = 254	feature = 54	correl = 0.0423629	descr = Position_Specific_Bin_Base_18_Base_A
cnt = 255	feature = 33	correl = -0.0478523	descr = Position_Specific_Bin_Base_11_Base_G
cnt = 256	feature = 57	correl = 0.174308	descr = Position_Specific_Bin_Base_19_Base_A
cnt = 257	feature = 555	correl = 0.0597419	descr = N_Gram_GAGTC
cnt = 258	feature = 675	correl = -0.0716173	descr = N_Gram_GGTCC
cnt = 259	feature = 632	correl = 0.0457683	descr = N_Gram_GGACT
cnt = 260	feature = 9	correl = 0.119112	descr = Position_Specific_Bin_Base_2_Base_G
cnt = 261	feature = 15	correl = -0.0752273	descr = Position_Specific_Bin_Base_5_Base_C
cnt = 262	feature = 382	correl = -0.0778246	descr = N_Gram_CCCAG
cnt = 263	feature = 674	correl = 0.0296051	descr = N_Gram_GGTCA
cnt = 264	feature = 213	correl = -0.082548	descr = N_Gram_ACCAC
cnt = 265	feature = 837	correl = 0.0485925	descr = N_Gram_TGAAG
cnt = 266	feature = 820	correl = 0.0600472	descr = N_Gram_TCTAG
cnt = 267	feature = 324	correl = 0.0618926	descr = N_Gram_CAAC
cnt = 268	feature = 28	correl = -0.0840068	descr = Position_Specific_Bin_Base_10_Base_C
cnt = 269	feature = 894	correl = 0.0317185	descr = N_Gram_TTCAC
cnt = 270	feature = 573	correl = -0.0344326	descr = N_Gram_GCACG
cnt = 271	feature = 802	correl = -0.0354371	descr = N_Gram_TCCTG
cnt = 272	feature = 62	correl = -0.300589	descr = Position_Specific_Bin_Base_20_Base_C
cnt = 273	feature = 831	correl = 0.0329457	descr = N_Gram_TCTTG
cnt = 274	feature = 426	correl = -0.0686309	descr = N_Gram_CGAA
cnt = 275	feature = 305	correl = -0.0392433	descr = N_Gram_ATGGT
cnt = 276	feature = 44	correl = -0.0384858	descr = Position_Specific_Bin_Base_15_Base_G
cnt = 277	feature = 47	correl = -0.0464534	descr = Position_Specific_Bin_Base_16_Base_C
cnt = 278	feature = 843	correl = 0.0429714	descr = N_Gram_TGCA
cnt = 279	feature = 59	correl = -0.119212	descr = Position_Specific_Bin_Base_19_Base_G
cnt = 280	feature = 881	correl = 0.0275365	descr = N_Gram_TTAC
cnt = 281	feature = 409	correl = 0.0774527	descr = N_Gram_CCTA
cnt = 282	feature = 725	correl = -0.0424462	descr = N_Gram_GTTGG
cnt = 283	feature = 492	correl = -0.055585	descr = N_Gram_CTCGG
cnt = 284	feature = 293	correl = 0.0460203	descr = N_Gram_ATCG
cnt = 285	feature = 283	correl = 0.0700084	descr = N_Gram_ATATT
cnt = 286	feature = 531	correl = 0.0398536	descr = N_Gram_GAATT
cnt = 287	feature = 759	correl = 0.067802	descr = N_Gram_TAGC
cnt = 288	feature = 260	correl = 0.0261891	descr = N_Gram_AGGAA
cnt = 289	feature = 389	correl = -0.0999543	descr = N_Gram_CCCGA
cnt = 290	feature = 478	correl = 0.0388374	descr = N_Gram_CTACA
cnt = 291	feature = 243	correl = 0.0374875	descr = N_Gram_AGACA
cnt = 292	feature = 490	correl = -0.0416983	descr = N_Gram_CTCCC
cnt = 293	feature = 515	correl = -0.0225347	descr = N_Gram_CTTGG
cnt = 294	feature = 46	correl = 0.0796893	descr = Position_Specific_Bin_Base_16_Base_A
cnt = 295	feature = 898	correl = 0.0312327	descr = N_Gram_TTCCT
cnt = 296	feature = 641	correl = -0.0525538	descr = N_Gram_GGCAG
cnt = 297	feature = 567	correl = -0.0462401	descr = N_Gram_GCAA
cnt = 298	feature = 839	correl = 0.0279418	descr = N_Gram_TGAG
cnt = 299	feature = 367	correl = -0.0278045	descr = N_Gram_CCAA
cnt = 300	feature = 922	correl = 0.0548778	descr = N_Gram_TTGTT
cnt = 301	feature = 679	correl = -0.107502	descr = N_Gram_GGTGG
cnt = 302	feature = 232	correl = 0.0497207	descr = N_Gram_ACTA
cnt = 303	feature = 214	correl = -0.0291744	descr = N_Gram_ACCC
cnt = 304	feature = 865	correl = 0.0321869	descr = N_Gram_TGGTC
cnt = 305	feature = 556	correl = 0.0325716	descr = N_Gram_GATA
cnt = 306	feature = 540	correl = -0.0300144	descr = N_Gram_GACG
cnt = 307	feature = 616	correl = -0.0360442	descr = N_Gram_GCTG
cnt = 308	feature = 803	correl = 0.0504281	descr = N_Gram_TCCTT
cnt = 309	feature = 307	correl = 0.0516734	descr = N_Gram_ATTA
cnt = 310	feature = 348	correl = -0.032593	descr = N_Gram_CAGCA
cnt = 311	feature = 916	correl = -0.0249317	descr = N_Gram_TTGGG
cnt = 312	feature = 313	correl = 0.0518266	descr = N_Gram_ATTG
cnt = 313	feature = 277	correl = 0.0459221	descr = N_Gram_ATAG
cnt = 314	feature = 438	correl = -0.0355033	descr = N_Gram_CGCA
cnt = 315	feature = 558	correl = -0.0513082	descr = N_Gram_GATG
cnt = 316	feature = 494	correl = 0.0386658	descr = N_Gram_CTCT
cnt = 317	feature = 358	correl = 0.0754686	descr = N_Gram_CATCT
cnt = 318	feature = 815	correl = 0.0441174	descr = N_Gram_TCGT
cnt = 319	feature = 864	correl = -0.0686388	descr = N_Gram_TGGGG
cnt = 320	feature = 650	correl = -0.0584427	descr = N_Gram_GGCT
cnt = 321	feature = 536	correl = -0.0758617	descr = N_Gram_GACC
cnt = 322	feature = 703	correl = 0.0295497	descr = N_Gram_GTCT
cnt = 323	feature = 884	correl = 0.0590672	descr = N_Gram_TTAG
cnt = 324	feature = 671	correl = 0.0314753	descr = N_Gram_GGTA
cnt = 325	feature = 70	correl = 0.0559657	descr = Gibbs_of_Target_Sequence__Pos_5_Step_1
cnt = 326	feature = 794	correl = 0.0293761	descr = N_Gram_TCCA
cnt = 327	feature = 708	correl = 0.0352974	descr = N_Gram_GTGA
cnt = 328	feature = 867	correl = 0.0517352	descr = N_Gram_TGTA
cnt = 329	feature = 735	correl = 0.0681045	descr = N_Gram_TAAG
cnt = 330	feature = 499	correl = -0.0326022	descr = N_Gram_CTGC
cnt = 331	feature = 68	correl = -0.154217	descr = Gibbs_of_Target_Sequence__Pos_2_Step_1
cnt = 332	feature = 288	correl = 0.0528521	descr = N_Gram_ATCC
cnt = 333	feature = 680	correl = -0.0357018	descr = N_Gram_GGTT
cnt = 334	feature = 250	correl = 0.0233902	descr = N_Gram_AGCA
cnt = 335	feature = 856	correl = 0.0218742	descr = N_Gram_TGGA
cnt = 336	feature = 654	correl = -0.0850223	descr = N_Gram_GGGA
cnt = 337	feature = 589	correl = -0.0317639	descr = N_Gram_GCCG
cnt = 338	feature = 542	correl = 0.027543	descr = N_Gram_GACT
cnt = 339	feature = 66	correl = 0.0882252	descr = Gibbs_of_Target_Sequence__Pos_0_Step_1
cnt = 340	feature = 768	correl = 0.0705929	descr = N_Gram_TATA
cnt = 341	feature = 929	correl = 0.0827832	descr = N_Gram_TTTG
cnt = 342	feature = 899	correl = 0.0311282	descr = N_Gram_TTCG
cnt = 343	feature = 751	correl = 0.0496689	descr = N_Gram_TACT
cnt = 344	feature = 384	correl = -0.09069	descr = N_Gram_CCCC
cnt = 345	feature = 69	correl = 0.104712	descr = Gibbs_of_Target_Sequence__Pos_4_Step_1
cnt = 346	feature = 773	correl = 0.0602763	descr = N_Gram_TATC
cnt = 347	feature = 263	correl = -0.0448993	descr = N_Gram_AGGG
cnt = 348	feature = 483	correl = 0.0476722	descr = N_Gram_CTAT
cnt = 349	feature = 81	correl = 0.110592	descr = Gibbs_of_Target_Sequence__Pos_17_Step_1
cnt = 350	feature = 392	correl = -0.0694441	descr = N_Gram_CCCT
cnt = 351	feature = 791	correl = 0.0558295	descr = N_Gram_TCAT
cnt = 352	feature = 206	correl = 0.073167	descr = N_Gram_ACAT
cnt = 353	feature = 826	correl = 0.0809043	descr = N_Gram_TCTG
cnt = 354	feature = 303	correl = -0.0476658	descr = N_Gram_ATGG
cnt = 355	feature = 755	correl = 0.0542345	descr = N_Gram_TAGA
cnt = 356	feature = 669	correl = -0.0935417	descr = N_Gram_GGGTG
cnt = 357	feature = 525	correl = -0.0305174	descr = N_Gram_GAAG
cnt = 358	feature = 596	correl = -0.0651235	descr = N_Gram_GCGC
cnt = 359	feature = 412	correl = -0.0882423	descr = N_Gram_CCTC
cnt = 360	feature = 347	correl = -0.0475995	descr = N_Gram_CAGC
cnt = 361	feature = 336	correl = -0.0676452	descr = N_Gram_CACG
cnt = 362	feature = 67	correl = -0.0287526	descr = Gibbs_of_Target_Sequence__Pos_1_Step_1
cnt = 363	feature = 743	correl = 0.0578635	descr = N_Gram_TACA
cnt = 364	feature = 724	correl = -0.0541058	descr = N_Gram_GTTG
cnt = 365	feature = 71	correl = 0.101006	descr = Gibbs_of_Target_Sequence__Pos_6_Step_1
cnt = 366	feature = 624	correl = -0.0317003	descr = N_Gram_GGAA
cnt = 367	feature = 78	correl = 0.148402	descr = Gibbs_of_Target_Sequence__Pos_14_Step_1
cnt = 368	feature = 510	correl = 0.0491667	descr = N_Gram_CTTC
cnt = 369	feature = 779	correl = 0.0742429	descr = N_Gram_TATT
cnt = 370	feature = 462	correl = -0.0492925	descr = N_Gram_CGT
cnt = 371	feature = 310	correl = 0.0804628	descr = N_Gram_ATTC
cnt = 372	feature = 600	correl = -0.102743	descr = N_Gram_GCGG
cnt = 373	feature = 268	correl = 0.0352694	descr = N_Gram_AGT
cnt = 374	feature = 695	correl = -0.0830447	descr = N_Gram_GTCC
cnt = 375	feature = 396	correl = -0.100816	descr = N_Gram_CCGA
cnt = 376	feature = 76	correl = 0.0481381	descr = Gibbs_of_Target_Sequence__Pos_11_Step_1
cnt = 377	feature = 77	correl = 0.13154	descr = Gibbs_of_Target_Sequence__Pos_13_Step_1
cnt = 378	feature = 875	correl = 0.076972	descr = N_Gram_TGTT
cnt = 379	feature = 74	correl = 0.110939	descr = Gibbs_of_Target_Sequence__Pos_9_Step_1
cnt = 380	feature = 72	correl = 0.155333	descr = Gibbs_of_Target_Sequence__Pos_7_Step_1
cnt = 381	feature = 210	correl = -0.0371794	descr = N_Gram_ACC
cnt = 382	feature = 584	correl = -0.151281	descr = N_Gram_GCCC
cnt = 383	feature = 662	correl = -0.0947679	descr = N_Gram_GGGG
cnt = 384	feature = 646	correl = -0.11501	descr = N_Gram_GGCG
cnt = 385	feature = 818	correl = 0.0748774	descr = N_Gram_TCTA
cnt = 386	feature = 80	correl = 0.139503	descr = Gibbs_of_Target_Sequence__Pos_16_Step_1
cnt = 387	feature = 231	correl = 0.035948	descr = N_Gram_ACT
cnt = 388	feature = 796	correl = -0.0527372	descr = N_Gram_TCCC
cnt = 389	feature = 82	correl = 0.201542	descr = Gibbs_of_Target_Sequence__Pos_18_Step_1
cnt = 390	feature = 834	correl = 0.06505	descr = N_Gram_TGA
cnt = 391	feature = 220	correl = -0.0728226	descr = N_Gram_ACG
cnt = 392	feature = 657	correl = -0.126764	descr = N_Gram_GGGC
cnt = 393	feature = 676	correl = -0.0979986	descr = N_Gram_GGTG
cnt = 394	feature = 451	correl = -0.12991	descr = N_Gram_CGGC
cnt = 395	feature = 707	correl = -0.0326722	descr = N_Gram_GTG
cnt = 396	feature = 75	correl = 0.130166	descr = Gibbs_of_Target_Sequence__Pos_10_Step_1
cnt = 397	feature = 321	correl = 0.0230287	descr = N_Gram_CAA
cnt = 398	feature = 79	correl = 0.103722	descr = Gibbs_of_Target_Sequence__Pos_15_Step_1
cnt = 399	feature = 284	correl = 0.0678223	descr = N_Gram_ATC
cnt = 400	feature = 666	correl = -0.0628313	descr = N_Gram_GGGT
cnt = 401	feature = 366	correl = -0.0722358	descr = N_Gram_CCA
cnt = 402	feature = 354	correl = 0.0701502	descr = N_Gram_CAT
cnt = 403	feature = 907	correl = 0.094325	descr = N_Gram_TTG
cnt = 404	feature = 275	correl = 0.0611281	descr = N_Gram_ATA
cnt = 405	feature = 473	correl = 0.102908	descr = N_Gram_CTA
cnt = 406	feature = 892	correl = 0.097904	descr = N_Gram_TTC
cnt = 407	feature = 449	correl = -0.116375	descr = N_Gram_CGG
cnt = 408	feature = 767	correl = 0.124041	descr = N_Gram_TAT
cnt = 409	feature = 595	correl = -0.105737	descr = N_Gram_GCG
cnt = 410	feature = 638	correl = -0.181392	descr = N_Gram_GGC
cnt = 411	feature = 653	correl = -0.138931	descr = N_Gram_GGG
cnt = 412	feature = 622	correl = -0.113565	descr = N_Gram_GG
cnt = 413	feature = 365	correl = -0.0852732	descr = N_Gram_CC
cnt = 414	feature = 565	correl = -0.127803	descr = N_Gram_GC
cnt = 415	feature = 729	correl = 0.176941	descr = N_Gram_TA
cnt = 416	feature = 65	correl = 0.293816	descr = Gibbs_of_Target_Sequence_
num rows = 2188
num_elements = 912396
..*
optimization finished, #iter = 2351
nu = 0.261721
obj = -45.144826, rho = -0.732139
nSV = 1009, nBSV = 266
num rows = 243
num_elements = 101331
*
optimization finished, #iter = 187
nu = 0.215928
obj = -4.821092, rho = -0.751282
nSV = 123, nBSV = 10
..*
optimization finished, #iter = 2351
nu = 0.261721
obj = -45.144826, rho = -0.732139
nSV = 1009, nBSV = 266
CFS merit scores = 1.35829
CFS merit scores = 1.59756
CFS merit scores = 1.85335
CFS merit scores = 2.08062
CFS merit scores = 2.29189
CFS merit scores = 2.47653
CFS merit scores = 2.64704
CFS merit scores = 2.80407
CFS merit scores = 2.95031
CFS merit scores = 3.08675
CFS merit scores = 3.21515
CFS merit scores = 3.33681
CFS merit scores = 3.45348
CFS merit scores = 3.56359
CFS merit scores = 3.66954
CFS merit scores = 3.77001
CFS merit scores = 3.86604
CFS merit scores = 3.95931
CFS merit scores = 4.04915
CFS merit scores = 4.13584
CFS merit scores = 4.21911
CFS merit scores = 4.29899
CFS merit scores = 4.37642
CFS merit scores = 4.4512
CFS merit scores = 4.52302
CFS merit scores = 4.59246
CFS merit scores = 4.65677
CFS merit scores = 4.71946
CFS merit scores = 4.77926
CFS merit scores = 4.83732
CFS merit scores = 4.89291
CFS merit scores = 4.94776
CFS merit scores = 5.00098
CFS merit scores = 5.05196
CFS merit scores = 5.1019
CFS merit scores = 5.14934
CFS merit scores = 5.19499
CFS merit scores = 5.23951
CFS merit scores = 5.28027
CFS merit scores = 5.31876
CFS merit scores = 5.35672
CFS merit scores = 5.39294
CFS merit scores = 5.42714
CFS merit scores = 5.45955
CFS merit scores = 5.49045
CFS merit scores = 5.51929
CFS merit scores = 5.54704
CFS merit scores = 5.57414
CFS merit scores = 5.60067
CFS merit scores = 5.62663
CFS merit scores = 5.65165
CFS merit scores = 5.67529
CFS merit scores = 5.69826
CFS merit scores = 5.72029
CFS merit scores = 5.7413
CFS merit scores = 5.76155
CFS merit scores = 5.78101
CFS merit scores = 5.80072
CFS merit scores = 5.81929
CFS merit scores = 5.83729
CFS merit scores = 5.85474
CFS merit scores = 5.8714
CFS merit scores = 5.88742
CFS merit scores = 5.90204
CFS merit scores = 5.91607
CFS merit scores = 5.93001
CFS merit scores = 5.94363
CFS merit scores = 5.95703
CFS merit scores = 5.97009
CFS merit scores = 5.98285
CFS merit scores = 5.99553
CFS merit scores = 6.00678
CFS merit scores = 6.01729
CFS merit scores = 6.02749
CFS merit scores = 6.03755
CFS merit scores = 6.04735
CFS merit scores = 6.05597
CFS merit scores = 6.0643
CFS merit scores = 6.0727
CFS merit scores = 6.08005
CFS merit scores = 6.08734
CFS merit scores = 6.09442
CFS merit scores = 6.10082
CFS merit scores = 6.10716
CFS merit scores = 6.11361
CFS merit scores = 6.12019
CFS merit scores = 6.1269
CFS merit scores = 6.13332
CFS merit scores = 6.13945
CFS merit scores = 6.1456
CFS merit scores = 6.15175
CFS merit scores = 6.15651
CFS merit scores = 6.16149
CFS merit scores = 6.16631
CFS merit scores = 6.16999
CFS merit scores = 6.17373
CFS merit scores = 6.17755
CFS merit scores = 6.18134
CFS merit scores = 6.18525
CFS merit scores = 6.18911
CFS merit scores = 6.19291
CFS merit scores = 6.1964
CFS merit scores = 6.19996
CFS merit scores = 6.2034
CFS merit scores = 6.20669
CFS merit scores = 6.20963
CFS merit scores = 6.21282
CFS merit scores = 6.21604
CFS merit scores = 6.21892
CFS merit scores = 6.22178
CFS merit scores = 6.22458
CFS merit scores = 6.22683
CFS merit scores = 6.22906
CFS merit scores = 6.23111
CFS merit scores = 6.23286
CFS merit scores = 6.23484
CFS merit scores = 6.23656
CFS merit scores = 6.23821
CFS merit scores = 6.23975
CFS merit scores = 6.24132
CFS merit scores = 6.24316
CFS merit scores = 6.24481
CFS merit scores = 6.24646
CFS merit scores = 6.24834
CFS merit scores = 6.25025
CFS merit scores = 6.25193
CFS merit scores = 6.25256
CFS merit scores = 6.25341
CFS merit scores = 6.25397
CFS merit scores = 6.25444
CFS merit scores = 6.25503
CFS merit scores = 6.25567
CFS merit scores = 6.25646
CFS merit scores = 6.25732
CFS merit scores = 6.25816
CFS merit scores = 6.25918
CFS merit scores = 6.26006
CFS merit scores = 6.26075
CFS merit scores = 6.26095
CFS merit scores = 6.26137
CFS merit scores = 6.26168
CFS merit scores = 6.26208
CFS merit scores = 6.26262
CFS merit scores = 6.26326
CFS merit scores = 6.26394
CFS merit scores = 6.26431
CFS merit scores = 6.26461
CFS merit scores = 6.26491
CFS merit scores = 6.26523
CFS merit scores = 6.26537
CFS merit scores = 6.26547
CFS merit scores = 6.26519
CFS merit scores = 6.26492
CFS merit scores = 6.26456
CFS merit scores = 6.26435
CFS merit scores = 6.26405
CFS merit scores = 6.26383
CFS merit scores = 6.2636
CFS merit scores = 6.26302
CFS merit scores = 6.26251
CFS merit scores = 6.26204
CFS merit scores = 6.26141
CFS merit scores = 6.2609
CFS merit scores = 6.26052
CFS merit scores = 6.25994
CFS merit scores = 6.25951
CFS merit scores = 6.2589
CFS merit scores = 6.25823
CFS merit scores = 6.25754
CFS merit scores = 6.25675
CFS merit scores = 6.25601
CFS merit scores = 6.25494
CFS merit scores = 6.25395
CFS merit scores = 6.25294
CFS merit scores = 6.25209
CFS merit scores = 6.25125
CFS merit scores = 6.2504
CFS merit scores = 6.24964
CFS merit scores = 6.24888
CFS merit scores = 6.2482
CFS merit scores = 6.24726
CFS merit scores = 6.24619
CFS merit scores = 6.24504
CFS merit scores = 6.2439
CFS merit scores = 6.24289
CFS merit scores = 6.24161
CFS merit scores = 6.24029
CFS merit scores = 6.23892
CFS merit scores = 6.23754
CFS merit scores = 6.23624
CFS merit scores = 6.2348
CFS merit scores = 6.23347
CFS merit scores = 6.2321
CFS merit scores = 6.23063
CFS merit scores = 6.22907
CFS merit scores = 6.22746
CFS merit scores = 6.22592
CFS merit scores = 6.22421
CFS merit scores = 6.22259
CFS merit scores = 6.221
CFS merit scores = 6.21947
CFS merit scores = 6.21794
CFS merit scores = 6.21651
CFS merit scores = 6.21495
CFS merit scores = 6.21343
CFS merit scores = 6.21179
CFS merit scores = 6.21021
CFS merit scores = 6.20863
CFS merit scores = 6.20711
CFS merit scores = 6.20548
CFS merit scores = 6.20392
CFS merit scores = 6.20223
CFS merit scores = 6.20055
CFS merit scores = 6.19891
CFS merit scores = 6.19723
CFS merit scores = 6.19563
CFS merit scores = 6.19389
CFS merit scores = 6.19202
CFS merit scores = 6.1901
CFS merit scores = 6.18818
CFS merit scores = 6.18622
CFS merit scores = 6.1844
CFS merit scores = 6.18239
CFS merit scores = 6.18047
CFS merit scores = 6.17843
CFS merit scores = 6.17646
CFS merit scores = 6.17439
CFS merit scores = 6.17241
CFS merit scores = 6.17031
CFS merit scores = 6.16805
CFS merit scores = 6.16586
CFS merit scores = 6.16358
CFS merit scores = 6.16136
CFS merit scores = 6.15894
CFS merit scores = 6.15652
CFS merit scores = 6.15421
CFS merit scores = 6.15181
CFS merit scores = 6.14946
CFS merit scores = 6.14705
CFS merit scores = 6.14456
CFS merit scores = 6.14216
CFS merit scores = 6.13959
CFS merit scores = 6.13695
CFS merit scores = 6.1343
CFS merit scores = 6.13164
CFS merit scores = 6.12901
CFS merit scores = 6.12648
CFS merit scores = 6.12396
CFS merit scores = 6.12139
CFS merit scores = 6.11868
CFS merit scores = 6.11595
CFS merit scores = 6.11294
CFS merit scores = 6.10996
CFS merit scores = 6.10691
CFS merit scores = 6.10388
CFS merit scores = 6.1009
CFS merit scores = 6.09769
CFS merit scores = 6.09451
CFS merit scores = 6.09127
CFS merit scores = 6.08808
CFS merit scores = 6.08473
CFS merit scores = 6.08142
CFS merit scores = 6.07802
CFS merit scores = 6.07466
CFS merit scores = 6.07135
CFS merit scores = 6.06809
CFS merit scores = 6.06488
CFS merit scores = 6.06157
CFS merit scores = 6.0583
CFS merit scores = 6.05515
CFS merit scores = 6.05189
CFS merit scores = 6.04859
CFS merit scores = 6.04528
CFS merit scores = 6.04193
CFS merit scores = 6.03854
CFS merit scores = 6.03518
CFS merit scores = 6.03187
CFS merit scores = 6.02856
CFS merit scores = 6.0252
CFS merit scores = 6.02181
CFS merit scores = 6.01817
CFS merit scores = 6.01453
CFS merit scores = 6.01053
CFS merit scores = 6.00648
CFS merit scores = 6.00233
CFS merit scores = 5.99828
CFS merit scores = 5.99426
CFS merit scores = 5.99016
CFS merit scores = 5.98616
CFS merit scores = 5.98214
CFS merit scores = 5.97803
CFS merit scores = 5.97385
CFS merit scores = 5.96957
CFS merit scores = 5.96521
CFS merit scores = 5.96084
CFS merit scores = 5.95647
CFS merit scores = 5.95215
CFS merit scores = 5.94784
CFS merit scores = 5.94355
CFS merit scores = 5.93925
CFS merit scores = 5.93498
CFS merit scores = 5.93073
CFS merit scores = 5.92636
CFS merit scores = 5.9221
CFS merit scores = 5.91775
CFS merit scores = 5.91345
CFS merit scores = 5.90909
CFS merit scores = 5.90481
CFS merit scores = 5.9006
CFS merit scores = 5.89633
CFS merit scores = 5.89202
CFS merit scores = 5.88773
CFS merit scores = 5.88339
CFS merit scores = 5.87898
CFS merit scores = 5.87457
CFS merit scores = 5.87023
CFS merit scores = 5.86585
CFS merit scores = 5.86147
CFS merit scores = 5.85718
CFS merit scores = 5.85287
CFS merit scores = 5.84856
CFS merit scores = 5.84428
CFS merit scores = 5.83998
CFS merit scores = 5.83562
CFS merit scores = 5.83117
CFS merit scores = 5.82671
CFS merit scores = 5.82223
CFS merit scores = 5.8177
CFS merit scores = 5.81319
CFS merit scores = 5.80867
CFS merit scores = 5.80411
CFS merit scores = 5.79951
CFS merit scores = 5.79492
CFS merit scores = 5.79037
CFS merit scores = 5.78583
CFS merit scores = 5.78133
CFS merit scores = 5.77682
CFS merit scores = 5.77236
CFS merit scores = 5.7679
CFS merit scores = 5.7632
CFS merit scores = 5.75839
CFS merit scores = 5.75356
CFS merit scores = 5.74866
CFS merit scores = 5.74372
CFS merit scores = 5.73884
CFS merit scores = 5.73392
CFS merit scores = 5.72867
CFS merit scores = 5.72323
CFS merit scores = 5.7178
CFS merit scores = 5.71245
CFS merit scores = 5.70709
CFS merit scores = 5.70142
CFS merit scores = 5.69577
CFS merit scores = 5.69
CFS merit scores = 5.684
CFS merit scores = 5.67798
CFS merit scores = 5.67181
CFS merit scores = 5.66552
CFS merit scores = 5.65918
CFS merit scores = 5.65274
CFS merit scores = 5.64638
CFS merit scores = 5.64003
CFS merit scores = 5.63375
CFS merit scores = 5.62729
CFS merit scores = 5.62089
CFS merit scores = 5.61433
CFS merit scores = 5.60781
CFS merit scores = 5.60117
CFS merit scores = 5.5945
CFS merit scores = 5.5876
CFS merit scores = 5.58068
CFS merit scores = 5.57367
CFS merit scores = 5.56663
CFS merit scores = 5.55958
CFS merit scores = 5.55263
CFS merit scores = 5.54562
CFS merit scores = 5.53861
CFS merit scores = 5.53139
CFS merit scores = 5.52425
CFS merit scores = 5.51713
CFS merit scores = 5.50987
CFS merit scores = 5.50264
CFS merit scores = 5.49498
CFS merit scores = 5.4873
CFS merit scores = 5.47957
CFS merit scores = 5.47151
CFS merit scores = 5.46339
CFS merit scores = 5.455
CFS merit scores = 5.44605
CFS merit scores = 5.43692
CFS merit scores = 5.42788
CFS merit scores = 5.41882
CFS merit scores = 5.40951
CFS merit scores = 5.40019
CFS merit scores = 5.39096
CFS merit scores = 5.38043
CFS merit scores = 5.36773
CFS merit scores = 5.35483
CFS merit scores = 5.34039
CFS merit scores = 5.3099
cnt = 1	feature = 64	correl = 0.358287	descr = Position_Specific_Bin_Base_20_Base_A
cnt = 2	feature = 60	correl = 0.178366	descr = Position_Specific_Bin_Base_19_Base_A
cnt = 3	feature = 2	correl = -0.146576	descr = Position_Specific_Bin_Base_0_Base_G
cnt = 4	feature = 14	correl = -0.0712411	descr = Position_Specific_Bin_Base_4_Base_C
cnt = 5	feature = 8	correl = 0.126725	descr = Position_Specific_Bin_Base_2_Base_G
cnt = 6	feature = 663	correl = 0.0620852	descr = N_Gram_GGTAA
cnt = 7	feature = 904	correl = 0.0286517	descr = N_Gram_TTTAC
cnt = 8	feature = 592	correl = -0.0235706	descr = N_Gram_GCGAA
cnt = 9	feature = 414	correl = 0.0260575	descr = N_Gram_CCTAG
cnt = 10	feature = 39	correl = -0.0232311	descr = Position_Specific_Bin_Base_12_Base_C
cnt = 11	feature = 432	correl = -0.029736	descr = N_Gram_CGAGT
cnt = 12	feature = 337	correl = -0.0329156	descr = N_Gram_CACGG
cnt = 13	feature = 794	correl = -0.0271513	descr = N_Gram_TCGCG
cnt = 14	feature = 436	correl = -0.0333836	descr = N_Gram_CGCAA
cnt = 15	feature = 505	correl = 0.0293623	descr = N_Gram_CTTAG
cnt = 16	feature = 336	correl = -0.0293546	descr = N_Gram_CACGA
cnt = 17	feature = 734	correl = 0.0294449	descr = N_Gram_TACCG
cnt = 18	feature = 871	correl = 0.0535966	descr = N_Gram_TTAGT
cnt = 19	feature = 536	correl = 0.0757219	descr = N_Gram_GACTA
cnt = 20	feature = 462	correl = 0.0291085	descr = N_Gram_CGTCT
cnt = 21	feature = 461	correl = -0.0509989	descr = N_Gram_CGTCG
cnt = 22	feature = 449	correl = -0.103508	descr = N_Gram_CGGCG
cnt = 23	feature = 672	correl = -0.0457738	descr = N_Gram_GGTTA
cnt = 24	feature = 529	correl = 0.0239801	descr = N_Gram_GACAT
cnt = 25	feature = 881	correl = 0.0229055	descr = N_Gram_TTCGC
cnt = 26	feature = 217	correl = -0.0281603	descr = N_Gram_ACCCC
cnt = 27	feature = 755	correl = 0.0277192	descr = N_Gram_TATAC
cnt = 28	feature = 723	correl = 0.0299884	descr = N_Gram_TAACT
cnt = 29	feature = 772	correl = 0.0275011	descr = N_Gram_TCACT
cnt = 30	feature = 482	correl = -0.0229229	descr = N_Gram_CTATT
cnt = 31	feature = 327	correl = 0.0393847	descr = N_Gram_CAAGC
cnt = 32	feature = 867	correl = -0.0317417	descr = N_Gram_TTACG
cnt = 33	feature = 622	correl = -0.0527056	descr = N_Gram_GGACC
cnt = 34	feature = 540	correl = -0.0254665	descr = N_Gram_GAGAT
cnt = 35	feature = 678	correl = -0.0406309	descr = N_Gram_GTAAT
cnt = 36	feature = 313	correl = 0.0377887	descr = N_Gram_ATTCG
cnt = 37	feature = 707	correl = 0.0267682	descr = N_Gram_GTGTG
cnt = 38	feature = 430	correl = -0.0414653	descr = N_Gram_CGACG
cnt = 39	feature = 746	correl = 0.0513087	descr = N_Gram_TAGCA
cnt = 40	feature = 214	correl = -0.0244272	descr = N_Gram_ACCAA
cnt = 41	feature = 479	correl = 0.0522265	descr = N_Gram_CTATA
cnt = 42	feature = 572	correl = -0.0408481	descr = N_Gram_GCATA
cnt = 43	feature = 264	correl = 0.0231256	descr = N_Gram_AGGGG
cnt = 44	feature = 481	correl = 0.0361821	descr = N_Gram_CTATG
cnt = 45	feature = 438	correl = -0.0305706	descr = N_Gram_CGCCC
cnt = 46	feature = 493	correl = -0.0256357	descr = N_Gram_CTGAA
cnt = 47	feature = 586	correl = -0.0222845	descr = N_Gram_GCCGG
cnt = 48	feature = 288	correl = -0.026094	descr = N_Gram_ATCCC
cnt = 49	feature = 345	correl = -0.0475207	descr = N_Gram_CAGAG
cnt = 50	feature = 631	correl = -0.0642513	descr = N_Gram_GGCAA
cnt = 51	feature = 805	correl = 0.0485753	descr = N_Gram_TCTAC
cnt = 52	feature = 774	correl = 0.0310575	descr = N_Gram_TCAGT
cnt = 53	feature = 228	correl = -0.0322178	descr = N_Gram_ACGTT
cnt = 54	feature = 396	correl = -0.0350515	descr = N_Gram_CCCGG
cnt = 55	feature = 900	correl = 0.0392185	descr = N_Gram_TTGTG
cnt = 56	feature = 802	correl = 0.0984104	descr = N_Gram_TCGTG
cnt = 57	feature = 258	correl = 0.0263574	descr = N_Gram_AGGAA
cnt = 58	feature = 537	correl = -0.03471	descr = N_Gram_GACTC
cnt = 59	feature = 311	correl = 0.0785075	descr = N_Gram_ATTAT
cnt = 60	feature = 769	correl = 0.0410459	descr = N_Gram_TCAAC
cnt = 61	feature = 852	correl = 0.035643	descr = N_Gram_TGTAT
cnt = 62	feature = 632	correl = -0.0245577	descr = N_Gram_GGCAC
cnt = 63	feature = 256	correl = -0.0225655	descr = N_Gram_AGCGT
cnt = 64	feature = 725	correl = 0.065277	descr = N_Gram_TAAGA
cnt = 65	feature = 759	correl = 0.0522734	descr = N_Gram_TATCG
cnt = 66	feature = 514	correl = -0.0293864	descr = N_Gram_CTTTA
cnt = 67	feature = 516	correl = -0.0214701	descr = N_Gram_GAAAA
cnt = 68	feature = 491	correl = 0.0339955	descr = N_Gram_CTCTA
cnt = 69	feature = 207	correl = 0.0577334	descr = N_Gram_ACAGT
cnt = 70	feature = 232	correl = 0.0254921	descr = N_Gram_ACTAG
cnt = 71	feature = 206	correl = 0.0348917	descr = N_Gram_ACAGC
cnt = 72	feature = 597	correl = -0.0892689	descr = N_Gram_GCGCG
cnt = 73	feature = 739	correl = 0.0390892	descr = N_Gram_TACTG
cnt = 74	feature = 534	correl = -0.0321858	descr = N_Gram_GACGG
cnt = 75	feature = 718	correl = 0.0237608	descr = N_Gram_GTTTT
cnt = 76	feature = 284	correl = 0.0227366	descr = N_Gram_ATCAC
cnt = 77	feature = 404	correl = -0.0482677	descr = N_Gram_CCGAG
cnt = 78	feature = 370	correl = -0.0248538	descr = N_Gram_CCAAG
cnt = 79	feature = 263	correl = -0.100463	descr = N_Gram_AGGGC
cnt = 80	feature = 382	correl = -0.0531348	descr = N_Gram_CCATA
cnt = 81	feature = 821	correl = 0.0333067	descr = N_Gram_TGAAC
cnt = 82	feature = 494	correl = -0.0446519	descr = N_Gram_CTGAG
cnt = 83	feature = 426	correl = -0.0717836	descr = N_Gram_CGAAG
cnt = 84	feature = 593	correl = 0.0306313	descr = N_Gram_GCGAG
cnt = 85	feature = 293	correl = 0.0357411	descr = N_Gram_ATCGC
cnt = 86	feature = 649	correl = -0.066296	descr = N_Gram_GGGAG
cnt = 87	feature = 765	correl = 0.0230802	descr = N_Gram_TATTG
cnt = 88	feature = 489	correl = -0.0385007	descr = N_Gram_CTCGT
cnt = 89	feature = 316	correl = -0.0343752	descr = N_Gram_ATTGA
cnt = 90	feature = 798	correl = -0.0289937	descr = N_Gram_TCGGC
cnt = 91	feature = 791	correl = 0.0307283	descr = N_Gram_TCGAG
cnt = 92	feature = 277	correl = 0.0399101	descr = N_Gram_ATAGG
cnt = 93	feature = 403	correl = -0.0492996	descr = N_Gram_CCGAC
cnt = 94	feature = 565	correl = -0.0520765	descr = N_Gram_GCACC
cnt = 95	feature = 344	correl = -0.0494381	descr = N_Gram_CAGAC
cnt = 96	feature = 580	correl = -0.0812698	descr = N_Gram_GCCCA
cnt = 97	feature = 865	correl = 0.0627583	descr = N_Gram_TTACA
cnt = 98	feature = 299	correl = 0.0408196	descr = N_Gram_ATGAG
cnt = 99	feature = 676	correl = 0.0532631	descr = N_Gram_GTAAA
cnt = 100	feature = 270	correl = 0.0419811	descr = N_Gram_AGTGA
cnt = 101	feature = 766	correl = 0.0421281	descr = N_Gram_TATTT
cnt = 102	feature = 35	correl = -0.0260274	descr = Position_Specific_Bin_Base_11_Base_C
cnt = 103	feature = 614	correl = -0.0537076	descr = N_Gram_GCTTT
cnt = 104	feature = 743	correl = 0.0579814	descr = N_Gram_TAGAC
cnt = 105	feature = 43	correl = -0.0360016	descr = Position_Specific_Bin_Base_14_Base_C
cnt = 106	feature = 610	correl = -0.0304918	descr = N_Gram_GCTGA
cnt = 107	feature = 25	correl = -0.0805312	descr = Position_Specific_Bin_Base_8_Base_C
cnt = 108	feature = 706	correl = 0.0236165	descr = N_Gram_GTGTA
cnt = 109	feature = 17	correl = 0.025947	descr = Position_Specific_Bin_Base_6_Base_A
cnt = 110	feature = 657	correl = -0.0685156	descr = N_Gram_GGGGC
cnt = 111	feature = 589	correl = -0.0658581	descr = N_Gram_GCCTC
cnt = 112	feature = 590	correl = -0.0376121	descr = N_Gram_GCCTT
cnt = 113	feature = 716	correl = 0.0230667	descr = N_Gram_GTTTC
cnt = 114	feature = 595	correl = -0.0541316	descr = N_Gram_GCGCA
cnt = 115	feature = 67	correl = 0.116276	descr = Position_Specific_Bin_Base_20_Base_T
cnt = 116	feature = 578	correl = -0.022042	descr = N_Gram_GCCAT
cnt = 117	feature = 749	correl = 0.0289965	descr = N_Gram_TAGGC
cnt = 118	feature = 305	correl = -0.0428955	descr = N_Gram_ATGGG
cnt = 119	feature = 726	correl = 0.0527422	descr = N_Gram_TAAGG
cnt = 120	feature = 21	correl = -0.128692	descr = Position_Specific_Bin_Base_7_Base_C
cnt = 121	feature = 11	correl = 0.0660375	descr = Position_Specific_Bin_Base_3_Base_G
cnt = 122	feature = 33	correl = 0.056225	descr = Position_Specific_Bin_Base_10_Base_T
cnt = 123	feature = 4	correl = -0.095692	descr = Position_Specific_Bin_Base_1_Base_G
cnt = 124	feature = 240	correl = 0.0347361	descr = N_Gram_AGAAT
cnt = 125	feature = 57	correl = -0.0222686	descr = Position_Specific_Bin_Base_18_Base_C
cnt = 126	feature = 708	correl = 0.0442011	descr = N_Gram_GTGTT
cnt = 127	feature = 770	correl = 0.0226629	descr = N_Gram_TCACC
cnt = 128	feature = 238	correl = 0.0410098	descr = N_Gram_ACTTC
cnt = 129	feature = 16	correl = 0.0521204	descr = Position_Specific_Bin_Base_5_Base_T
cnt = 130	feature = 717	correl = 0.0434794	descr = N_Gram_GTTTG
cnt = 131	feature = 738	correl = 0.0697023	descr = N_Gram_TACTA
cnt = 132	feature = 248	correl = -0.0495905	descr = N_Gram_AGATG
cnt = 133	feature = 28	correl = -0.0219214	descr = Position_Specific_Bin_Base_9_Base_C
cnt = 134	feature = 834	correl = 0.044933	descr = N_Gram_TGCGA
cnt = 135	feature = 233	correl = 0.0403478	descr = N_Gram_ACTCT
cnt = 136	feature = 702	correl = -0.097727	descr = N_Gram_GTGGC
cnt = 137	feature = 665	correl = 0.0242077	descr = N_Gram_GGTCA
cnt = 138	feature = 685	correl = -0.0515067	descr = N_Gram_GTCCC
cnt = 139	feature = 321	correl = 0.0294269	descr = N_Gram_ATTTG
cnt = 140	feature = 283	correl = 0.025831	descr = N_Gram_ATCAA
cnt = 141	feature = 914	correl = 0.0308527	descr = N_Gram_TTTTA
cnt = 142	feature = 0	correl = 0.0408875	descr = Position_Specific_Bin_Base_0_Base_A
cnt = 143	feature = 348	correl = -0.0446723	descr = N_Gram_CAGCC
cnt = 144	feature = 6	correl = -0.0487253	descr = Position_Specific_Bin_Base_2_Base_A
cnt = 145	feature = 825	correl = 0.0589411	descr = N_Gram_TGATA
cnt = 146	feature = 826	correl = -0.0274227	descr = N_Gram_TGATG
cnt = 147	feature = 62	correl = -0.113957	descr = Position_Specific_Bin_Base_19_Base_G
cnt = 148	feature = 669	correl = -0.0846378	descr = N_Gram_GGTGC
cnt = 149	feature = 625	correl = -0.0715398	descr = N_Gram_GGAGC
cnt = 150	feature = 809	correl = 0.0354456	descr = N_Gram_TCTCA
cnt = 151	feature = 210	correl = 0.0617391	descr = N_Gram_ACATG
cnt = 152	feature = 275	correl = 0.0280858	descr = N_Gram_ATAGA
cnt = 153	feature = 701	correl = -0.0496444	descr = N_Gram_GTGGA
cnt = 154	feature = 613	correl = 0.0299603	descr = N_Gram_GCTTG
cnt = 155	feature = 502	correl = 0.0557513	descr = N_Gram_CTGTT
cnt = 156	feature = 620	correl = 0.0329454	descr = N_Gram_GGAAT
cnt = 157	feature = 773	correl = -0.0389115	descr = N_Gram_TCAGA
cnt = 158	feature = 310	correl = 0.0368814	descr = N_Gram_ATTAG
cnt = 159	feature = 681	correl = 0.0244792	descr = N_Gram_GTATT
cnt = 160	feature = 687	correl = -0.0426177	descr = N_Gram_GTCCT
cnt = 161	feature = 66	correl = -0.175743	descr = Position_Specific_Bin_Base_20_Base_G
cnt = 162	feature = 46	correl = 0.0709021	descr = Position_Specific_Bin_Base_15_Base_A
cnt = 163	feature = 52	correl = 0.0257648	descr = Position_Specific_Bin_Base_17_Base_A
cnt = 164	feature = 641	correl = -0.0794484	descr = N_Gram_GGCGG
cnt = 165	feature = 654	correl = -0.0328268	descr = N_Gram_GGGCT
cnt = 166	feature = 48	correl = 0.0660836	descr = Position_Specific_Bin_Base_16_Base_A
cnt = 167	feature = 271	correl = -0.0292667	descr = N_Gram_AGTTC
cnt = 168	feature = 220	correl = -0.0336555	descr = N_Gram_ACGA
cnt = 169	feature = 392	correl = -0.051413	descr = N_Gram_CCCCT
cnt = 170	feature = 292	correl = 0.0411099	descr = N_Gram_ATCGA
cnt = 171	feature = 704	correl = -0.0270476	descr = N_Gram_GTGGT
cnt = 172	feature = 41	correl = -0.0292418	descr = Position_Specific_Bin_Base_13_Base_G
cnt = 173	feature = 799	correl = -0.0820415	descr = N_Gram_TCGGG
cnt = 174	feature = 373	correl = -0.0278913	descr = N_Gram_CCACA
cnt = 175	feature = 554	correl = -0.0443482	descr = N_Gram_GATGT
cnt = 176	feature = 751	correl = 0.0229892	descr = N_Gram_TAGTG
cnt = 177	feature = 677	correl = 0.0303263	descr = N_Gram_GTAAG
cnt = 178	feature = 857	correl = 0.059711	descr = N_Gram_TGTGT
cnt = 179	feature = 440	correl = -0.0742234	descr = N_Gram_CGCGC
cnt = 180	feature = 573	correl = 0.0383425	descr = N_Gram_GCATC
cnt = 181	feature = 356	correl = -0.0393785	descr = N_Gram_CATAC
cnt = 182	feature = 499	correl = -0.0261698	descr = N_Gram_CTGGG
cnt = 183	feature = 511	correl = -0.02935	descr = N_Gram_CTTGG
cnt = 184	feature = 476	correl = 0.0309271	descr = N_Gram_CTAGA
cnt = 185	feature = 58	correl = -0.0554315	descr = Position_Specific_Bin_Base_18_Base_G
cnt = 186	feature = 779	correl = 0.0430131	descr = N_Gram_TCCAT
cnt = 187	feature = 518	correl = 0.0349127	descr = N_Gram_GAACA
cnt = 188	feature = 574	correl = 0.0370079	descr = N_Gram_GCATT
cnt = 189	feature = 23	correl = 0.0675076	descr = Position_Specific_Bin_Base_7_Base_T
cnt = 190	feature = 496	correl = -0.0553003	descr = N_Gram_CTGCC
cnt = 191	feature = 42	correl = 0.109371	descr = Position_Specific_Bin_Base_14_Base_A
cnt = 192	feature = 31	correl = -0.0681223	descr = Position_Specific_Bin_Base_10_Base_C
cnt = 193	feature = 334	correl = -0.0457092	descr = N_Gram_CACCT
cnt = 194	feature = 869	correl = 0.0670349	descr = N_Gram_TTAGA
cnt = 195	feature = 355	correl = -0.0527381	descr = N_Gram_CATAA
cnt = 196	feature = 604	correl = -0.0813466	descr = N_Gram_GCGTC
cnt = 197	feature = 105	correl = -0.0810077	descr = Fold_of_RNAi_Sequence_Pos_14
cnt = 198	feature = 1	correl = 0.10883	descr = Position_Specific_Bin_Base_0_Base_C
cnt = 199	feature = 553	correl = -0.0549827	descr = N_Gram_GATGG
cnt = 200	feature = 38	correl = 0.032358	descr = Position_Specific_Bin_Base_12_Base_A
cnt = 201	feature = 583	correl = -0.0676653	descr = N_Gram_GCCCT
cnt = 202	feature = 679	correl = 0.0267852	descr = N_Gram_GTAGG
cnt = 203	feature = 418	correl = -0.077527	descr = N_Gram_CCTCT
cnt = 204	feature = 29	correl = 0.0436148	descr = Position_Specific_Bin_Base_9_Base_T
cnt = 205	feature = 40	correl = 0.062245	descr = Position_Specific_Bin_Base_13_Base_A
cnt = 206	feature = 231	correl = 0.0774614	descr = N_Gram_ACTAC
cnt = 207	feature = 582	correl = -0.0937802	descr = N_Gram_GCCCG
cnt = 208	feature = 495	correl = 0.0438076	descr = N_Gram_CTGAT
cnt = 209	feature = 596	correl = -0.02334	descr = N_Gram_GCGCC
cnt = 210	feature = 545	correl = -0.0261425	descr = N_Gram_GAGGT
cnt = 211	feature = 822	correl = 0.0436253	descr = N_Gram_TGAAG
cnt = 212	feature = 899	correl = 0.0386719	descr = N_Gram_TTGTA
cnt = 213	feature = 806	correl = 0.0486878	descr = N_Gram_TCTAG
cnt = 214	feature = 709	correl = -0.0266704	descr = N_Gram_GTTA
cnt = 215	feature = 10	correl = 0.0232199	descr = Position_Specific_Bin_Base_3_Base_A
cnt = 216	feature = 876	correl = 0.0285159	descr = N_Gram_TTCAC
cnt = 217	feature = 907	correl = 0.0383848	descr = N_Gram_TTTCC
cnt = 218	feature = 732	correl = 0.0394002	descr = N_Gram_TACAT
cnt = 219	feature = 786	correl = -0.0222608	descr = N_Gram_TCCTC
cnt = 220	feature = 627	correl = -0.0354776	descr = N_Gram_GGATG
cnt = 221	feature = 814	correl = 0.0423424	descr = N_Gram_TCTGG
cnt = 222	feature = 658	correl = -0.0475021	descr = N_Gram_GGGGT
cnt = 223	feature = 65	correl = -0.303306	descr = Position_Specific_Bin_Base_20_Base_C
cnt = 224	feature = 843	correl = -0.0602187	descr = N_Gram_TGGCC
cnt = 225	feature = 525	correl = 0.0399057	descr = N_Gram_GAATT
cnt = 226	feature = 59	correl = 0.0387945	descr = Position_Specific_Bin_Base_18_Base_T
cnt = 227	feature = 412	correl = 0.0756104	descr = N_Gram_CCTA
cnt = 228	feature = 531	correl = -0.0563381	descr = N_Gram_GACCA
cnt = 229	feature = 859	correl = 0.0520892	descr = N_Gram_TGTTC
cnt = 230	feature = 894	correl = 0.0222721	descr = N_Gram_TTGCG
cnt = 231	feature = 9	correl = -0.138678	descr = Position_Specific_Bin_Base_2_Base_T
cnt = 232	feature = 515	correl = 0.0643418	descr = N_Gram_CTTTG
cnt = 233	feature = 394	correl = -0.107535	descr = N_Gram_CCCGA
cnt = 234	feature = 286	correl = 0.0446456	descr = N_Gram_ATCC
cnt = 235	feature = 612	correl = -0.0411458	descr = N_Gram_GCTGG
cnt = 236	feature = 838	correl = 0.0396114	descr = N_Gram_TGCTA
cnt = 237	feature = 44	correl = -0.157148	descr = Position_Specific_Bin_Base_14_Base_G
cnt = 238	feature = 626	correl = -0.0433624	descr = N_Gram_GGAGG
cnt = 239	feature = 560	correl = -0.0524111	descr = N_Gram_GCAA
cnt = 240	feature = 452	correl = -0.0661885	descr = N_Gram_CGGGC
cnt = 241	feature = 510	correl = 0.0248593	descr = N_Gram_CTTGC
cnt = 242	feature = 251	correl = 0.0506023	descr = N_Gram_AGCAT
cnt = 243	feature = 911	correl = 0.0441559	descr = N_Gram_TTTGG
cnt = 244	feature = 697	correl = -0.0544785	descr = N_Gram_GTGC
cnt = 245	feature = 398	correl = -0.0436972	descr = N_Gram_CCCTC
cnt = 246	feature = 884	correl = 0.0444576	descr = N_Gram_TTCTA
cnt = 247	feature = 47	correl = -0.0324619	descr = Position_Specific_Bin_Base_15_Base_G
cnt = 248	feature = 638	correl = -0.0287459	descr = N_Gram_GGCCT
cnt = 249	feature = 680	correl = 0.0214391	descr = N_Gram_GTAT
cnt = 250	feature = 788	correl = 0.0520647	descr = N_Gram_TCCTT
cnt = 251	feature = 696	correl = 0.0324222	descr = N_Gram_GTGAA
cnt = 252	feature = 792	correl = 0.0483028	descr = N_Gram_TCGC
cnt = 253	feature = 666	correl = -0.0708143	descr = N_Gram_GGTCC
cnt = 254	feature = 56	correl = 0.0371989	descr = Position_Specific_Bin_Base_18_Base_A
cnt = 255	feature = 600	correl = -0.100305	descr = N_Gram_GCGGC
cnt = 256	feature = 368	correl = -0.0295912	descr = N_Gram_CCAA
cnt = 257	feature = 473	correl = 0.04717	descr = N_Gram_CTACA
cnt = 258	feature = 45	correl = 0.084364	descr = Position_Specific_Bin_Base_14_Base_T
cnt = 259	feature = 901	correl = 0.046854	descr = N_Gram_TTGTT
cnt = 260	feature = 813	correl = 0.0919454	descr = N_Gram_TCTGC
cnt = 261	feature = 653	correl = -0.0805885	descr = N_Gram_GGGCG
cnt = 262	feature = 790	correl = 0.0335294	descr = N_Gram_TCGA
cnt = 263	feature = 15	correl = -0.0587711	descr = Position_Specific_Bin_Base_5_Base_C
cnt = 264	feature = 315	correl = 0.0444452	descr = N_Gram_ATTG
cnt = 265	feature = 260	correl = -0.0279198	descr = N_Gram_AGGC
cnt = 266	feature = 910	correl = 0.0675055	descr = N_Gram_TTTGA
cnt = 267	feature = 501	correl = 0.0444681	descr = N_Gram_CTGT
cnt = 268	feature = 298	correl = 0.0218882	descr = N_Gram_ATGAA
cnt = 269	feature = 535	correl = 0.0327094	descr = N_Gram_GACT
cnt = 270	feature = 800	correl = 0.071618	descr = N_Gram_TCGT
cnt = 271	feature = 864	correl = 0.0294999	descr = N_Gram_TTAC
cnt = 272	feature = 526	correl = 0.0382797	descr = N_Gram_GACA
cnt = 273	feature = 377	correl = -0.0766391	descr = N_Gram_CCAG
cnt = 274	feature = 359	correl = 0.0715717	descr = N_Gram_CATCT
cnt = 275	feature = 848	correl = -0.0503508	descr = N_Gram_TGGGG
cnt = 276	feature = 365	correl = 0.0645752	descr = N_Gram_CATTA
cnt = 277	feature = 645	correl = -0.028764	descr = N_Gram_GGCTT
cnt = 278	feature = 603	correl = -0.0843941	descr = N_Gram_GCGT
cnt = 279	feature = 32	correl = -0.0614011	descr = Position_Specific_Bin_Base_10_Base_G
cnt = 280	feature = 425	correl = -0.0583554	descr = N_Gram_CGAA
cnt = 281	feature = 879	correl = 0.0338876	descr = N_Gram_TTCCT
cnt = 282	feature = 753	correl = 0.072643	descr = N_Gram_TATA
cnt = 283	feature = 775	correl = 0.0415823	descr = N_Gram_TCAT
cnt = 284	feature = 724	correl = 0.0770106	descr = N_Gram_TAAG
cnt = 285	feature = 406	correl = -0.0326925	descr = N_Gram_CCGC
cnt = 286	feature = 254	correl = -0.0455553	descr = N_Gram_AGCG
cnt = 287	feature = 796	correl = -0.0437282	descr = N_Gram_TCGG
cnt = 288	feature = 845	correl = -0.0266146	descr = N_Gram_TGGCT
cnt = 289	feature = 508	correl = 0.0325908	descr = N_Gram_CTTCT
cnt = 290	feature = 549	correl = 0.0379661	descr = N_Gram_GATA
cnt = 291	feature = 872	correl = 0.0443729	descr = N_Gram_TTAT
cnt = 292	feature = 69	correl = 0.0957043	descr = Gibbs_of_Target_Sequence__Pos_0_Step_1
cnt = 293	feature = 213	correl = -0.0327663	descr = N_Gram_ACCA
cnt = 294	feature = 568	correl = -0.0503294	descr = N_Gram_GCAG
cnt = 295	feature = 647	correl = -0.0679356	descr = N_Gram_GGGA
cnt = 296	feature = 808	correl = 0.0507935	descr = N_Gram_TCTC
cnt = 297	feature = 705	correl = 0.0377741	descr = N_Gram_GTGT
cnt = 298	feature = 385	correl = -0.0881046	descr = N_Gram_CCCA
cnt = 299	feature = 640	correl = -0.0652173	descr = N_Gram_GGCGC
cnt = 300	feature = 314	correl = 0.0891307	descr = N_Gram_ATTCT
cnt = 301	feature = 831	correl = -0.0498201	descr = N_Gram_TGCC
cnt = 302	feature = 335	correl = -0.0523495	descr = N_Gram_CACG
cnt = 303	feature = 662	correl = 0.0418976	descr = N_Gram_GGTA
cnt = 304	feature = 541	correl = -0.0264315	descr = N_Gram_GAGC
cnt = 305	feature = 671	correl = -0.0420794	descr = N_Gram_GGTT
cnt = 306	feature = 837	correl = 0.0288322	descr = N_Gram_TGCT
cnt = 307	feature = 409	correl = -0.0436792	descr = N_Gram_CCGG
cnt = 308	feature = 490	correl = 0.0218385	descr = N_Gram_CTCT
cnt = 309	feature = 303	correl = -0.0637035	descr = N_Gram_ATGG
cnt = 310	feature = 880	correl = 0.0319384	descr = N_Gram_TTCG
cnt = 311	feature = 478	correl = 0.0406079	descr = N_Gram_CTAT
cnt = 312	feature = 530	correl = -0.0776776	descr = N_Gram_GACC
cnt = 313	feature = 856	correl = 0.0424666	descr = N_Gram_TGTG
cnt = 314	feature = 850	correl = 0.0472286	descr = N_Gram_TGTA
cnt = 315	feature = 660	correl = -0.0777255	descr = N_Gram_GGGTG
cnt = 316	feature = 664	correl = -0.0230042	descr = N_Gram_GGTC
cnt = 317	feature = 860	correl = 0.0676111	descr = N_Gram_TGTTT
cnt = 318	feature = 389	correl = -0.0950584	descr = N_Gram_CCCC
cnt = 319	feature = 354	correl = -0.026203	descr = N_Gram_CATA
cnt = 320	feature = 294	correl = 0.0577272	descr = N_Gram_ATCT
cnt = 321	feature = 587	correl = -0.038831	descr = N_Gram_GCCT
cnt = 322	feature = 519	correl = -0.0295681	descr = N_Gram_GAAG
cnt = 323	feature = 721	correl = 0.0388412	descr = N_Gram_TAAA
cnt = 324	feature = 475	correl = 0.0596581	descr = N_Gram_CTAG
cnt = 325	feature = 72	correl = 0.0819912	descr = Gibbs_of_Target_Sequence__Pos_4_Step_1
cnt = 326	feature = 624	correl = -0.0522865	descr = N_Gram_GGAG
cnt = 327	feature = 584	correl = -0.0366335	descr = N_Gram_GCCG
cnt = 328	feature = 892	correl = 0.0347947	descr = N_Gram_TTGC
cnt = 329	feature = 695	correl = 0.0251789	descr = N_Gram_GTGA
cnt = 330	feature = 350	correl = -0.0380443	descr = N_Gram_CAGG
cnt = 331	feature = 308	correl = 0.0586631	descr = N_Gram_ATTA
cnt = 332	feature = 684	correl = -0.0656281	descr = N_Gram_GTCC
cnt = 333	feature = 278	correl = 0.0911245	descr = N_Gram_ATAT
cnt = 334	feature = 675	correl = 0.0433913	descr = N_Gram_GTAA
cnt = 335	feature = 297	correl = 0.0298498	descr = N_Gram_ATGA
cnt = 336	feature = 913	correl = 0.0361062	descr = N_Gram_TTTT
cnt = 337	feature = 458	correl = -0.0373267	descr = N_Gram_CGT
cnt = 338	feature = 643	correl = -0.0596644	descr = N_Gram_GGCT
cnt = 339	feature = 70	correl = -0.0362326	descr = Gibbs_of_Target_Sequence__Pos_1_Step_1
cnt = 340	feature = 898	correl = 0.0659799	descr = N_Gram_TTGT
cnt = 341	feature = 780	correl = -0.056889	descr = N_Gram_TCCC
cnt = 342	feature = 73	correl = 0.0492998	descr = Gibbs_of_Target_Sequence__Pos_5_Step_1
cnt = 343	feature = 812	correl = 0.0824549	descr = N_Gram_TCTG
cnt = 344	feature = 903	correl = 0.0312798	descr = N_Gram_TTTA
cnt = 345	feature = 655	correl = -0.078152	descr = N_Gram_GGGG
cnt = 346	feature = 219	correl = -0.0636741	descr = N_Gram_ACG
cnt = 347	feature = 76	correl = 0.0851445	descr = Gibbs_of_Target_Sequence__Pos_8_Step_1
cnt = 348	feature = 229	correl = 0.0389079	descr = N_Gram_ACT
cnt = 349	feature = 71	correl = -0.161942	descr = Gibbs_of_Target_Sequence__Pos_2_Step_1
cnt = 350	feature = 358	correl = 0.0421472	descr = N_Gram_CATC
cnt = 351	feature = 598	correl = -0.105405	descr = N_Gram_GCGG
cnt = 352	feature = 815	correl = 0.0651993	descr = N_Gram_TCTT
cnt = 353	feature = 634	correl = -0.125607	descr = N_Gram_GGCC
cnt = 354	feature = 80	correl = 0.0262231	descr = Gibbs_of_Target_Sequence__Pos_12_Step_1
cnt = 355	feature = 667	correl = -0.0883982	descr = N_Gram_GGTG
cnt = 356	feature = 729	correl = 0.0596028	descr = N_Gram_TAC
cnt = 357	feature = 768	correl = 0.0284493	descr = N_Gram_TCA
cnt = 358	feature = 79	correl = 0.0510236	descr = Gibbs_of_Target_Sequence__Pos_11_Step_1
cnt = 359	feature = 650	correl = -0.125725	descr = N_Gram_GGGC
cnt = 360	feature = 674	correl = 0.050949	descr = N_Gram_GTA
cnt = 361	feature = 249	correl = -0.0316751	descr = N_Gram_AGC
cnt = 362	feature = 789	correl = 0.0472824	descr = N_Gram_TCG
cnt = 363	feature = 319	correl = 0.036214	descr = N_Gram_ATTT
cnt = 364	feature = 83	correl = 0.093925	descr = Gibbs_of_Target_Sequence__Pos_15_Step_1
cnt = 365	feature = 846	correl = -0.0447063	descr = N_Gram_TGGG
cnt = 366	feature = 579	correl = -0.15241	descr = N_Gram_GCCC
cnt = 367	feature = 639	correl = -0.119129	descr = N_Gram_GGCG
cnt = 368	feature = 81	correl = 0.136849	descr = Gibbs_of_Target_Sequence__Pos_13_Step_1
cnt = 369	feature = 451	correl = -0.0824809	descr = N_Gram_CGGG
cnt = 370	feature = 75	correl = 0.156647	descr = Gibbs_of_Target_Sequence__Pos_7_Step_1
cnt = 371	feature = 77	correl = 0.105195	descr = Gibbs_of_Target_Sequence__Pos_9_Step_1
cnt = 372	feature = 909	correl = 0.0952919	descr = N_Gram_TTTG
cnt = 373	feature = 446	correl = -0.115212	descr = N_Gram_CGGC
cnt = 374	feature = 659	correl = -0.0534267	descr = N_Gram_GGGT
cnt = 375	feature = 616	correl = -0.0507196	descr = N_Gram_GGA
cnt = 376	feature = 82	correl = 0.155462	descr = Gibbs_of_Target_Sequence__Pos_14_Step_1
cnt = 377	feature = 78	correl = 0.121833	descr = Gibbs_of_Target_Sequence__Pos_10_Step_1
cnt = 378	feature = 819	correl = 0.0517797	descr = N_Gram_TGA
cnt = 379	feature = 740	correl = 0.0980358	descr = N_Gram_TAG
cnt = 380	feature = 74	correl = 0.105693	descr = Gibbs_of_Target_Sequence__Pos_6_Step_1
cnt = 381	feature = 818	correl = 0.0442776	descr = N_Gram_TG
cnt = 382	feature = 539	correl = -0.0290841	descr = N_Gram_GAG
cnt = 383	feature = 483	correl = -0.0214124	descr = N_Gram_CTC
cnt = 384	feature = 367	correl = -0.0762401	descr = N_Gram_CCA
cnt = 385	feature = 849	correl = 0.0813398	descr = N_Gram_TGT
cnt = 386	feature = 767	correl = 0.0498243	descr = N_Gram_TC
cnt = 387	feature = 694	correl = -0.0266075	descr = N_Gram_GTG
cnt = 388	feature = 353	correl = 0.0617543	descr = N_Gram_CAT
cnt = 389	feature = 273	correl = 0.0557446	descr = N_Gram_ATA
cnt = 390	feature = 384	correl = -0.158535	descr = N_Gram_CCC
cnt = 391	feature = 803	correl = 0.105728	descr = N_Gram_TCT
cnt = 392	feature = 400	correl = -0.0833588	descr = N_Gram_CCG
cnt = 393	feature = 875	correl = 0.0823044	descr = N_Gram_TTC
cnt = 394	feature = 840	correl = -0.061425	descr = N_Gram_TGG
cnt = 395	feature = 752	correl = 0.121629	descr = N_Gram_TAT
cnt = 396	feature = 646	correl = -0.119216	descr = N_Gram_GGG
cnt = 397	feature = 307	correl = 0.115103	descr = N_Gram_ATT
cnt = 398	feature = 366	correl = -0.0976346	descr = N_Gram_CC
cnt = 399	feature = 423	correl = -0.0802253	descr = N_Gram_CG
cnt = 400	feature = 68	correl = 0.281896	descr = Gibbs_of_Target_Sequence_
num rows = 2188
num_elements = 877388
..*
optimization finished, #iter = 2321
nu = 0.267969
obj = -46.013530, rho = -0.793629
nSV = 983, nBSV = 301
num rows = 243
num_elements = 97443
*
optimization finished, #iter = 204
nu = 0.235528
obj = -5.223638, rho = -0.660281
nSV = 132, nBSV = 15
..*
optimization finished, #iter = 2321
nu = 0.267969
obj = -46.013530, rho = -0.793629
nSV = 983, nBSV = 301
CFS merit scores = 1.35653
CFS merit scores = 1.5886
CFS merit scores = 1.83815
CFS merit scores = 2.06533
CFS merit scores = 2.27172
CFS merit scores = 2.46155
CFS merit scores = 2.638
CFS merit scores = 2.79678
CFS merit scores = 2.94544
CFS merit scores = 3.0856
CFS merit scores = 3.21741
CFS merit scores = 3.34387
CFS merit scores = 3.46414
CFS merit scores = 3.57827
CFS merit scores = 3.68712
CFS merit scores = 3.79224
CFS merit scores = 3.89345
CFS merit scores = 3.99099
CFS merit scores = 4.08327
CFS merit scores = 4.17237
CFS merit scores = 4.25724
CFS merit scores = 4.33868
CFS merit scores = 4.41637
CFS merit scores = 4.49189
CFS merit scores = 4.56568
CFS merit scores = 4.63544
CFS merit scores = 4.70316
CFS merit scores = 4.76873
CFS merit scores = 4.83081
CFS merit scores = 4.89136
CFS merit scores = 4.95021
CFS merit scores = 5.00699
CFS merit scores = 5.06136
CFS merit scores = 5.11428
CFS merit scores = 5.16589
CFS merit scores = 5.21553
CFS merit scores = 5.26123
CFS merit scores = 5.30562
CFS merit scores = 5.34703
CFS merit scores = 5.38743
CFS merit scores = 5.42593
CFS merit scores = 5.46269
CFS merit scores = 5.49847
CFS merit scores = 5.53337
CFS merit scores = 5.56743
CFS merit scores = 5.60065
CFS merit scores = 5.63211
CFS merit scores = 5.66288
CFS merit scores = 5.69269
CFS merit scores = 5.72204
CFS merit scores = 5.74874
CFS merit scores = 5.7735
CFS merit scores = 5.79754
CFS merit scores = 5.82145
CFS merit scores = 5.84524
CFS merit scores = 5.86714
CFS merit scores = 5.88863
CFS merit scores = 5.90977
CFS merit scores = 5.93091
CFS merit scores = 5.95152
CFS merit scores = 5.97155
CFS merit scores = 5.99022
CFS merit scores = 6.0083
CFS merit scores = 6.02584
CFS merit scores = 6.04342
CFS merit scores = 6.05934
CFS merit scores = 6.07436
CFS merit scores = 6.08929
CFS merit scores = 6.10392
CFS merit scores = 6.11809
CFS merit scores = 6.13209
CFS merit scores = 6.14573
CFS merit scores = 6.15884
CFS merit scores = 6.1709
CFS merit scores = 6.18303
CFS merit scores = 6.19486
CFS merit scores = 6.20629
CFS merit scores = 6.21676
CFS merit scores = 6.22702
CFS merit scores = 6.23676
CFS merit scores = 6.24603
CFS merit scores = 6.25517
CFS merit scores = 6.2638
CFS merit scores = 6.27249
CFS merit scores = 6.28049
CFS merit scores = 6.28765
CFS merit scores = 6.29495
CFS merit scores = 6.30187
CFS merit scores = 6.30864
CFS merit scores = 6.31526
CFS merit scores = 6.32146
CFS merit scores = 6.32716
CFS merit scores = 6.33267
CFS merit scores = 6.33834
CFS merit scores = 6.34394
CFS merit scores = 6.34946
CFS merit scores = 6.35476
CFS merit scores = 6.35987
CFS merit scores = 6.36504
CFS merit scores = 6.37031
CFS merit scores = 6.37479
CFS merit scores = 6.37935
CFS merit scores = 6.38391
CFS merit scores = 6.38843
CFS merit scores = 6.39241
CFS merit scores = 6.39648
CFS merit scores = 6.40001
CFS merit scores = 6.40356
CFS merit scores = 6.40713
CFS merit scores = 6.4106
CFS merit scores = 6.41343
CFS merit scores = 6.41605
CFS merit scores = 6.4188
CFS merit scores = 6.42162
CFS merit scores = 6.42447
CFS merit scores = 6.4269
CFS merit scores = 6.4293
CFS merit scores = 6.43165
CFS merit scores = 6.43358
CFS merit scores = 6.4356
CFS merit scores = 6.4375
CFS merit scores = 6.43912
CFS merit scores = 6.4405
CFS merit scores = 6.4419
CFS merit scores = 6.44331
CFS merit scores = 6.44473
CFS merit scores = 6.44613
CFS merit scores = 6.44766
CFS merit scores = 6.44916
CFS merit scores = 6.45066
CFS merit scores = 6.45228
CFS merit scores = 6.45399
CFS merit scores = 6.45538
CFS merit scores = 6.45683
CFS merit scores = 6.45836
CFS merit scores = 6.45993
CFS merit scores = 6.46116
CFS merit scores = 6.46242
CFS merit scores = 6.4637
CFS merit scores = 6.46474
CFS merit scores = 6.46566
CFS merit scores = 6.46672
CFS merit scores = 6.46779
CFS merit scores = 6.46883
CFS merit scores = 6.46955
CFS merit scores = 6.47046
CFS merit scores = 6.47124
CFS merit scores = 6.47188
CFS merit scores = 6.47231
CFS merit scores = 6.47262
CFS merit scores = 6.47295
CFS merit scores = 6.47292
CFS merit scores = 6.47273
CFS merit scores = 6.47274
CFS merit scores = 6.47252
CFS merit scores = 6.47249
CFS merit scores = 6.47235
CFS merit scores = 6.47237
CFS merit scores = 6.47234
CFS merit scores = 6.4722
CFS merit scores = 6.47197
CFS merit scores = 6.47174
CFS merit scores = 6.47151
CFS merit scores = 6.4714
CFS merit scores = 6.47102
CFS merit scores = 6.47046
CFS merit scores = 6.46974
CFS merit scores = 6.46886
CFS merit scores = 6.46805
CFS merit scores = 6.46729
CFS merit scores = 6.46663
CFS merit scores = 6.46569
CFS merit scores = 6.46493
CFS merit scores = 6.46379
CFS merit scores = 6.46274
CFS merit scores = 6.46184
CFS merit scores = 6.4608
CFS merit scores = 6.45992
CFS merit scores = 6.45903
CFS merit scores = 6.4581
CFS merit scores = 6.45722
CFS merit scores = 6.45635
CFS merit scores = 6.45545
CFS merit scores = 6.45458
CFS merit scores = 6.4537
CFS merit scores = 6.45274
CFS merit scores = 6.45174
CFS merit scores = 6.45059
CFS merit scores = 6.4496
CFS merit scores = 6.44867
CFS merit scores = 6.44735
CFS merit scores = 6.44615
CFS merit scores = 6.44506
CFS merit scores = 6.44399
CFS merit scores = 6.4429
CFS merit scores = 6.44186
CFS merit scores = 6.44069
CFS merit scores = 6.43951
CFS merit scores = 6.43835
CFS merit scores = 6.43726
CFS merit scores = 6.43601
CFS merit scores = 6.43463
CFS merit scores = 6.43331
CFS merit scores = 6.43195
CFS merit scores = 6.43052
CFS merit scores = 6.42919
CFS merit scores = 6.42769
CFS merit scores = 6.42614
CFS merit scores = 6.42454
CFS merit scores = 6.4229
CFS merit scores = 6.42122
CFS merit scores = 6.41952
CFS merit scores = 6.41781
CFS merit scores = 6.41615
CFS merit scores = 6.41444
CFS merit scores = 6.41274
CFS merit scores = 6.41108
CFS merit scores = 6.40945
CFS merit scores = 6.40783
CFS merit scores = 6.40616
CFS merit scores = 6.40445
CFS merit scores = 6.40279
CFS merit scores = 6.40104
CFS merit scores = 6.39943
CFS merit scores = 6.3978
CFS merit scores = 6.39609
CFS merit scores = 6.39447
CFS merit scores = 6.39276
CFS merit scores = 6.39099
CFS merit scores = 6.38923
CFS merit scores = 6.38721
CFS merit scores = 6.38532
CFS merit scores = 6.38341
CFS merit scores = 6.38139
CFS merit scores = 6.37932
CFS merit scores = 6.37691
CFS merit scores = 6.37437
CFS merit scores = 6.37186
CFS merit scores = 6.36935
CFS merit scores = 6.36684
CFS merit scores = 6.36437
CFS merit scores = 6.36193
CFS merit scores = 6.35939
CFS merit scores = 6.3569
CFS merit scores = 6.35444
CFS merit scores = 6.35207
CFS merit scores = 6.34958
CFS merit scores = 6.34708
CFS merit scores = 6.34456
CFS merit scores = 6.34192
CFS merit scores = 6.3394
CFS merit scores = 6.33688
CFS merit scores = 6.33433
CFS merit scores = 6.33166
CFS merit scores = 6.32906
CFS merit scores = 6.32636
CFS merit scores = 6.32371
CFS merit scores = 6.32108
CFS merit scores = 6.31848
CFS merit scores = 6.31577
CFS merit scores = 6.31307
CFS merit scores = 6.31029
CFS merit scores = 6.30749
CFS merit scores = 6.30469
CFS merit scores = 6.30195
CFS merit scores = 6.29929
CFS merit scores = 6.29656
CFS merit scores = 6.29383
CFS merit scores = 6.29104
CFS merit scores = 6.28827
CFS merit scores = 6.28541
CFS merit scores = 6.2826
CFS merit scores = 6.27969
CFS merit scores = 6.2768
CFS merit scores = 6.27389
CFS merit scores = 6.27099
CFS merit scores = 6.26806
CFS merit scores = 6.26512
CFS merit scores = 6.26222
CFS merit scores = 6.25933
CFS merit scores = 6.25648
CFS merit scores = 6.25367
CFS merit scores = 6.25079
CFS merit scores = 6.24783
CFS merit scores = 6.24477
CFS merit scores = 6.24175
CFS merit scores = 6.23883
CFS merit scores = 6.2358
CFS merit scores = 6.23272
CFS merit scores = 6.22969
CFS merit scores = 6.22641
CFS merit scores = 6.22314
CFS merit scores = 6.21996
CFS merit scores = 6.21669
CFS merit scores = 6.21335
CFS merit scores = 6.21006
CFS merit scores = 6.20675
CFS merit scores = 6.20344
CFS merit scores = 6.20008
CFS merit scores = 6.19649
CFS merit scores = 6.19299
CFS merit scores = 6.18944
CFS merit scores = 6.18589
CFS merit scores = 6.18241
CFS merit scores = 6.17898
CFS merit scores = 6.17563
CFS merit scores = 6.17215
CFS merit scores = 6.1686
CFS merit scores = 6.16506
CFS merit scores = 6.16135
CFS merit scores = 6.15764
CFS merit scores = 6.15396
CFS merit scores = 6.15025
CFS merit scores = 6.14662
CFS merit scores = 6.14299
CFS merit scores = 6.13945
CFS merit scores = 6.13578
CFS merit scores = 6.13206
CFS merit scores = 6.12825
CFS merit scores = 6.12432
CFS merit scores = 6.12035
CFS merit scores = 6.11644
CFS merit scores = 6.11253
CFS merit scores = 6.10864
CFS merit scores = 6.10472
CFS merit scores = 6.10074
CFS merit scores = 6.09672
CFS merit scores = 6.09269
CFS merit scores = 6.08867
CFS merit scores = 6.08456
CFS merit scores = 6.08036
CFS merit scores = 6.07596
CFS merit scores = 6.0716
CFS merit scores = 6.06729
CFS merit scores = 6.06293
CFS merit scores = 6.05861
CFS merit scores = 6.05395
CFS merit scores = 6.04933
CFS merit scores = 6.04457
CFS merit scores = 6.03977
CFS merit scores = 6.03502
CFS merit scores = 6.03029
CFS merit scores = 6.02542
CFS merit scores = 6.02058
CFS merit scores = 6.01575
CFS merit scores = 6.01072
CFS merit scores = 6.00569
CFS merit scores = 6.00064
CFS merit scores = 5.99568
CFS merit scores = 5.9906
CFS merit scores = 5.98552
CFS merit scores = 5.98051
CFS merit scores = 5.97548
CFS merit scores = 5.97051
CFS merit scores = 5.96534
CFS merit scores = 5.96015
CFS merit scores = 5.955
CFS merit scores = 5.94978
CFS merit scores = 5.94457
CFS merit scores = 5.93943
CFS merit scores = 5.93433
CFS merit scores = 5.92927
CFS merit scores = 5.92428
CFS merit scores = 5.91923
CFS merit scores = 5.91423
CFS merit scores = 5.90918
CFS merit scores = 5.90412
CFS merit scores = 5.89916
CFS merit scores = 5.89415
CFS merit scores = 5.88915
CFS merit scores = 5.88384
CFS merit scores = 5.87856
CFS merit scores = 5.87329
CFS merit scores = 5.86805
CFS merit scores = 5.8628
CFS merit scores = 5.85753
CFS merit scores = 5.85228
CFS merit scores = 5.84677
CFS merit scores = 5.84131
CFS merit scores = 5.83578
CFS merit scores = 5.83032
CFS merit scores = 5.8249
CFS merit scores = 5.8194
CFS merit scores = 5.81385
CFS merit scores = 5.80834
CFS merit scores = 5.80278
CFS merit scores = 5.79697
CFS merit scores = 5.79117
CFS merit scores = 5.78539
CFS merit scores = 5.77964
CFS merit scores = 5.7738
CFS merit scores = 5.76776
CFS merit scores = 5.76165
CFS merit scores = 5.75518
CFS merit scores = 5.74833
CFS merit scores = 5.7415
CFS merit scores = 5.73453
CFS merit scores = 5.72739
CFS merit scores = 5.71984
CFS merit scores = 5.71214
CFS merit scores = 5.70442
CFS merit scores = 5.69663
CFS merit scores = 5.68877
CFS merit scores = 5.68084
CFS merit scores = 5.67296
CFS merit scores = 5.66502
CFS merit scores = 5.65678
CFS merit scores = 5.64849
CFS merit scores = 5.63999
CFS merit scores = 5.63127
CFS merit scores = 5.62236
CFS merit scores = 5.61351
CFS merit scores = 5.60401
CFS merit scores = 5.59455
CFS merit scores = 5.58515
CFS merit scores = 5.57532
CFS merit scores = 5.56546
CFS merit scores = 5.55449
CFS merit scores = 5.54231
CFS merit scores = 5.52996
CFS merit scores = 5.51728
CFS merit scores = 5.50396
CFS merit scores = 5.49008
CFS merit scores = 5.45971
cnt = 1	feature = 64	correl = 0.35653	descr = Position_Specific_Bin_Base_20_Base_A
cnt = 2	feature = 2	correl = -0.140676	descr = Position_Specific_Bin_Base_0_Base_G
cnt = 3	feature = 60	correl = 0.164791	descr = Position_Specific_Bin_Base_19_Base_A
cnt = 4	feature = 541	correl = 0.0429939	descr = N_Gram_GACAA
cnt = 5	feature = 228	correl = -0.031765	descr = N_Gram_ACCCC
cnt = 6	feature = 16	correl = 0.0456473	descr = Position_Specific_Bin_Base_5_Base_T
cnt = 7	feature = 475	correl = 0.027384	descr = N_Gram_CGTG
cnt = 8	feature = 892	correl = 0.0311182	descr = N_Gram_TTATG
cnt = 9	feature = 806	correl = 0.0412869	descr = N_Gram_TCGCA
cnt = 10	feature = 442	correl = -0.0313292	descr = N_Gram_CGATA
cnt = 11	feature = 319	correl = -0.0273164	descr = N_Gram_ATTAA
cnt = 12	feature = 336	correl = 0.0273672	descr = N_Gram_CAACG
cnt = 13	feature = 521	correl = 0.0355916	descr = N_Gram_CTTAG
cnt = 14	feature = 550	correl = 0.0707536	descr = N_Gram_GACTA
cnt = 15	feature = 884	correl = -0.0420962	descr = N_Gram_TTACC
cnt = 16	feature = 739	correl = 0.0261103	descr = N_Gram_TAAGC
cnt = 17	feature = 600	correl = 0.0274014	descr = N_Gram_GCCTA
cnt = 18	feature = 238	correl = 0.0354812	descr = N_Gram_ACGCT
cnt = 19	feature = 235	correl = -0.0492975	descr = N_Gram_ACGAA
cnt = 20	feature = 770	correl = 0.0226726	descr = N_Gram_TATAC
cnt = 21	feature = 458	correl = -0.0410017	descr = N_Gram_CGGCA
cnt = 22	feature = 735	correl = -0.0230013	descr = N_Gram_TAACC
cnt = 23	feature = 808	correl = 0.0313084	descr = N_Gram_TCGCT
cnt = 24	feature = 440	correl = -0.0618322	descr = N_Gram_CGAGT
cnt = 25	feature = 889	correl = 0.0661562	descr = N_Gram_TTAGT
cnt = 26	feature = 704	correl = 0.043601	descr = N_Gram_GTCTA
cnt = 27	feature = 260	correl = 0.0588886	descr = N_Gram_AGATA
cnt = 28	feature = 527	correl = -0.0306011	descr = N_Gram_CTTTA
cnt = 29	feature = 240	correl = -0.0452221	descr = N_Gram_ACGGG
cnt = 30	feature = 460	correl = -0.108611	descr = N_Gram_CGGCG
cnt = 31	feature = 736	correl = 0.0311414	descr = N_Gram_TAACT
cnt = 32	feature = 641	correl = 0.0343688	descr = N_Gram_GGATT
cnt = 33	feature = 437	correl = -0.0258125	descr = N_Gram_CGACA
cnt = 34	feature = 593	correl = -0.061331	descr = N_Gram_GCCCC
cnt = 35	feature = 613	correl = -0.0513267	descr = N_Gram_GCGGT
cnt = 36	feature = 481	correl = 0.0226422	descr = N_Gram_CGTTT
cnt = 37	feature = 675	correl = 0.031977	descr = N_Gram_GGTAC
cnt = 38	feature = 721	correl = -0.0500127	descr = N_Gram_GTTAG
cnt = 39	feature = 327	correl = 0.0557368	descr = N_Gram_ATTGT
cnt = 40	feature = 501	correl = -0.0287424	descr = N_Gram_CTCGA
cnt = 41	feature = 777	correl = 0.0241324	descr = N_Gram_TATGC
cnt = 42	feature = 278	correl = 0.0369218	descr = N_Gram_AGTAA
cnt = 43	feature = 449	correl = -0.0266695	descr = N_Gram_CGCCC
cnt = 44	feature = 492	correl = 0.0573868	descr = N_Gram_CTATA
cnt = 45	feature = 850	correl = 0.0418604	descr = N_Gram_TGCGA
cnt = 46	feature = 773	correl = 0.0765388	descr = N_Gram_TATCA
cnt = 47	feature = 799	correl = -0.0268091	descr = N_Gram_TCCCG
cnt = 48	feature = 658	correl = -0.0542463	descr = N_Gram_GGGAA
cnt = 49	feature = 305	correl = 0.0236562	descr = N_Gram_ATCGG
cnt = 50	feature = 749	correl = -0.0324242	descr = N_Gram_TACG
cnt = 51	feature = 615	correl = -0.0720324	descr = N_Gram_GCGTC
cnt = 52	feature = 578	correl = -0.0709231	descr = N_Gram_GCAAT
cnt = 53	feature = 289	correl = 0.0331808	descr = N_Gram_ATAGC
cnt = 54	feature = 495	correl = -0.0301871	descr = N_Gram_CTATT
cnt = 55	feature = 701	correl = 0.0350202	descr = N_Gram_GTCGC
cnt = 56	feature = 779	correl = 0.0275797	descr = N_Gram_TATGT
cnt = 57	feature = 577	correl = 0.0535872	descr = N_Gram_GCAAC
cnt = 58	feature = 888	correl = 0.0244246	descr = N_Gram_TTAGC
cnt = 59	feature = 774	correl = 0.0575825	descr = N_Gram_TATCG
cnt = 60	feature = 659	correl = -0.0588571	descr = N_Gram_GGGAG
cnt = 61	feature = 231	correl = -0.0449528	descr = N_Gram_ACCGA
cnt = 62	feature = 674	correl = 0.0488004	descr = N_Gram_GGTAA
cnt = 63	feature = 461	correl = -0.0420924	descr = N_Gram_CGGCT
cnt = 64	feature = 542	correl = 0.0244981	descr = N_Gram_GACAC
cnt = 65	feature = 900	correl = 0.0638391	descr = N_Gram_TTCGT
cnt = 66	feature = 310	correl = 0.039076	descr = N_Gram_ATGAG
cnt = 67	feature = 505	correl = 0.0333205	descr = N_Gram_CTCTA
cnt = 68	feature = 580	correl = -0.0448691	descr = N_Gram_GCACC
cnt = 69	feature = 545	correl = -0.040333	descr = N_Gram_GACCC
cnt = 70	feature = 718	correl = 0.0265794	descr = N_Gram_GTGTG
cnt = 71	feature = 717	correl = 0.0504565	descr = N_Gram_GTGTA
cnt = 72	feature = 685	correl = -0.0606493	descr = N_Gram_GGTTG
cnt = 73	feature = 242	correl = -0.0383926	descr = N_Gram_ACGTT
cnt = 74	feature = 430	correl = 0.0245621	descr = N_Gram_CCTTA
cnt = 75	feature = 881	correl = -0.0318526	descr = N_Gram_TTAAT
cnt = 76	feature = 354	correl = -0.0235161	descr = N_Gram_CAGAT
cnt = 77	feature = 508	correl = -0.0423478	descr = N_Gram_CTGAG
cnt = 78	feature = 284	correl = 0.0268891	descr = N_Gram_AGTTT
cnt = 79	feature = 660	correl = -0.0303971	descr = N_Gram_GGGAT
cnt = 80	feature = 647	correl = -0.0856657	descr = N_Gram_GGCCA
cnt = 81	feature = 610	correl = -0.0308845	descr = N_Gram_GCGGA
cnt = 82	feature = 365	correl = -0.0538776	descr = N_Gram_CATAC
cnt = 83	feature = 337	correl = -0.0256016	descr = N_Gram_CAAGA
cnt = 84	feature = 616	correl = -0.052634	descr = N_Gram_GCGTT
cnt = 85	feature = 631	correl = 0.0427883	descr = N_Gram_GGAAT
cnt = 86	feature = 856	correl = 0.0406676	descr = N_Gram_TGCTT
cnt = 87	feature = 798	correl = -0.0353498	descr = N_Gram_TCCCC
cnt = 88	feature = 899	correl = 0.0332487	descr = N_Gram_TTCGC
cnt = 89	feature = 822	correl = 0.037807	descr = N_Gram_TCTCT
cnt = 90	feature = 271	correl = -0.0223676	descr = N_Gram_AGGCA
cnt = 91	feature = 530	correl = -0.0379124	descr = N_Gram_GAAAA
cnt = 92	feature = 451	correl = -0.0714135	descr = N_Gram_CGCGC
cnt = 93	feature = 493	correl = 0.0276651	descr = N_Gram_CTATC
cnt = 94	feature = 909	correl = 0.0379062	descr = N_Gram_TTGAC
cnt = 95	feature = 409	correl = -0.0438472	descr = N_Gram_CCGAC
cnt = 96	feature = 800	correl = 0.0782805	descr = N_Gram_TCCTA
cnt = 97	feature = 655	correl = -0.0517524	descr = N_Gram_GGCTG
cnt = 98	feature = 531	correl = 0.0333528	descr = N_Gram_GAAAT
cnt = 99	feature = 684	correl = -0.0506088	descr = N_Gram_GGTTA
cnt = 100	feature = 33	correl = -0.0442991	descr = Position_Specific_Bin_Base_11_Base_A
cnt = 101	feature = 843	correl = 0.0399103	descr = N_Gram_TGATT
cnt = 102	feature = 394	correl = -0.0636453	descr = N_Gram_CCCAT
cnt = 103	feature = 4	correl = 0.0868008	descr = Position_Specific_Bin_Base_1_Base_A
cnt = 104	feature = 299	correl = 0.052434	descr = N_Gram_ATCCA
cnt = 105	feature = 931	correl = 0.0369813	descr = N_Gram_TTTGG
cnt = 106	feature = 270	correl = -0.0487749	descr = N_Gram_AGGAG
cnt = 107	feature = 723	correl = 0.0340384	descr = N_Gram_GTTCG
cnt = 108	feature = 535	correl = -0.0412879	descr = N_Gram_GAAGC
cnt = 109	feature = 314	correl = -0.0324537	descr = N_Gram_ATGGA
cnt = 110	feature = 316	correl = -0.0223839	descr = N_Gram_ATGTA
cnt = 111	feature = 821	correl = 0.0437274	descr = N_Gram_TCTCA
cnt = 112	feature = 702	correl = 0.0611996	descr = N_Gram_GTCGT
cnt = 113	feature = 826	correl = 0.0231018	descr = N_Gram_TCTGT
cnt = 114	feature = 21	correl = -0.132738	descr = Position_Specific_Bin_Base_7_Base_C
cnt = 115	feature = 649	correl = -0.0288061	descr = N_Gram_GGCCT
cnt = 116	feature = 494	correl = 0.0299049	descr = N_Gram_CTATG
cnt = 117	feature = 786	correl = 0.0395243	descr = N_Gram_TCAAC
cnt = 118	feature = 598	correl = -0.0252477	descr = N_Gram_GCCGG
cnt = 119	feature = 680	correl = -0.0274075	descr = N_Gram_GGTGA
cnt = 120	feature = 753	correl = 0.04353	descr = N_Gram_TACTG
cnt = 121	feature = 214	correl = 0.0231622	descr = N_Gram_ACACA
cnt = 122	feature = 303	correl = 0.0327454	descr = N_Gram_ATCGA
cnt = 123	feature = 789	correl = -0.0478171	descr = N_Gram_TCACG
cnt = 124	feature = 41	correl = -0.024285	descr = Position_Specific_Bin_Base_14_Base_C
cnt = 125	feature = 54	correl = -0.0585242	descr = Position_Specific_Bin_Base_17_Base_G
cnt = 126	feature = 834	correl = 0.0440068	descr = N_Gram_TGAAC
cnt = 127	feature = 251	correl = -0.0434305	descr = N_Gram_ACTGC
cnt = 128	feature = 229	correl = -0.0254052	descr = N_Gram_ACCCT
cnt = 129	feature = 734	correl = 0.0240474	descr = N_Gram_TAAAG
cnt = 130	feature = 632	correl = 0.0249469	descr = N_Gram_GGACA
cnt = 131	feature = 554	correl = 0.0371236	descr = N_Gram_GAGAA
cnt = 132	feature = 321	correl = 0.0819926	descr = N_Gram_ATTAT
cnt = 133	feature = 621	correl = 0.0421733	descr = N_Gram_GCTCT
cnt = 134	feature = 48	correl = 0.0685112	descr = Position_Specific_Bin_Base_16_Base_A
cnt = 135	feature = 6	correl = -0.0393786	descr = Position_Specific_Bin_Base_2_Base_A
cnt = 136	feature = 534	correl = -0.0590563	descr = N_Gram_GAAGA
cnt = 137	feature = 392	correl = -0.0251871	descr = N_Gram_CCCAA
cnt = 138	feature = 212	correl = 0.0583597	descr = N_Gram_ACAAT
cnt = 139	feature = 740	correl = 0.048382	descr = N_Gram_TAAGG
cnt = 140	feature = 66	correl = -0.172995	descr = Position_Specific_Bin_Base_20_Base_G
cnt = 141	feature = 358	correl = -0.0216334	descr = N_Gram_CAGCG
cnt = 142	feature = 713	correl = -0.0531713	descr = N_Gram_GTGGA
cnt = 143	feature = 401	correl = -0.049944	descr = N_Gram_CCCGC
cnt = 144	feature = 25	correl = -0.0872171	descr = Position_Specific_Bin_Base_8_Base_C
cnt = 145	feature = 625	correl = -0.0444498	descr = N_Gram_GCTTT
cnt = 146	feature = 0	correl = 0.0425359	descr = Position_Specific_Bin_Base_0_Base_A
cnt = 147	feature = 752	correl = 0.0722921	descr = N_Gram_TACTA
cnt = 148	feature = 934	correl = 0.0252676	descr = N_Gram_TTTTA
cnt = 149	feature = 438	correl = -0.0428217	descr = N_Gram_CGACC
cnt = 150	feature = 738	correl = 0.0496522	descr = N_Gram_TAAGA
cnt = 151	feature = 565	correl = 0.0526917	descr = N_Gram_GATAT
cnt = 152	feature = 423	correl = -0.0431914	descr = N_Gram_CCTCC
cnt = 153	feature = 705	correl = 0.0240255	descr = N_Gram_GTCTT
cnt = 154	feature = 634	correl = 0.0457817	descr = N_Gram_GGACT
cnt = 155	feature = 473	correl = -0.0479515	descr = N_Gram_CGTCC
cnt = 156	feature = 525	correl = 0.0496022	descr = N_Gram_CTTGT
cnt = 157	feature = 763	correl = 0.0345538	descr = N_Gram_TAGGC
cnt = 158	feature = 769	correl = 0.0691833	descr = N_Gram_TATAA
cnt = 159	feature = 665	correl = -0.0276034	descr = N_Gram_GGGCT
cnt = 160	feature = 452	correl = -0.0633246	descr = N_Gram_CGCGG
cnt = 161	feature = 256	correl = -0.0241103	descr = N_Gram_AGACC
cnt = 162	feature = 490	correl = 0.0558517	descr = N_Gram_CTAGC
cnt = 163	feature = 802	correl = -0.0350456	descr = N_Gram_TCCTG
cnt = 164	feature = 29	correl = 0.0742035	descr = Position_Specific_Bin_Base_10_Base_A
cnt = 165	feature = 10	correl = 0.0489757	descr = Position_Specific_Bin_Base_3_Base_G
cnt = 166	feature = 44	correl = 0.08197	descr = Position_Specific_Bin_Base_15_Base_A
cnt = 167	feature = 207	correl = 0.0318889	descr = N_Gram_AATTG
cnt = 168	feature = 560	correl = -0.0337334	descr = N_Gram_GAGGG
cnt = 169	feature = 863	correl = -0.0448225	descr = N_Gram_TGGGA
cnt = 170	feature = 502	correl = -0.0661937	descr = N_Gram_CTCGG
cnt = 171	feature = 263	correl = -0.0321801	descr = N_Gram_AGCAC
cnt = 172	feature = 695	correl = -0.0291109	descr = N_Gram_GTCAC
cnt = 173	feature = 865	correl = 0.0247614	descr = N_Gram_TGGTC
cnt = 174	feature = 848	correl = -0.0651192	descr = N_Gram_TGCCC
cnt = 175	feature = 307	correl = 0.074857	descr = N_Gram_ATCTC
cnt = 176	feature = 697	correl = -0.0437237	descr = N_Gram_GTCCC
cnt = 177	feature = 28	correl = 0.0267607	descr = Position_Specific_Bin_Base_9_Base_T
cnt = 178	feature = 620	correl = -0.046055	descr = N_Gram_GCTCC
cnt = 179	feature = 662	correl = -0.0530474	descr = N_Gram_GGGCA
cnt = 180	feature = 869	correl = 0.033085	descr = N_Gram_TGTAG
cnt = 181	feature = 733	correl = 0.0536478	descr = N_Gram_TAAAC
cnt = 182	feature = 489	correl = 0.0314993	descr = N_Gram_CTAGA
cnt = 183	feature = 258	correl = -0.0404572	descr = N_Gram_AGAGG
cnt = 184	feature = 849	correl = -0.0316545	descr = N_Gram_TGCCG
cnt = 185	feature = 288	correl = 0.0250415	descr = N_Gram_ATAGA
cnt = 186	feature = 297	correl = 0.0521738	descr = N_Gram_ATCAA
cnt = 187	feature = 612	correl = -0.0304843	descr = N_Gram_GCGGG
cnt = 188	feature = 852	correl = -0.0241372	descr = N_Gram_TGCGG
cnt = 189	feature = 308	correl = 0.0361481	descr = N_Gram_ATCTG
cnt = 190	feature = 344	correl = -0.0327432	descr = N_Gram_CACCT
cnt = 191	feature = 312	correl = 0.0362717	descr = N_Gram_ATGCT
cnt = 192	feature = 294	correl = 0.0615221	descr = N_Gram_ATATT
cnt = 193	feature = 667	correl = -0.0478213	descr = N_Gram_GGGGA
cnt = 194	feature = 57	correl = -0.0250493	descr = Position_Specific_Bin_Base_18_Base_C
cnt = 195	feature = 590	correl = -0.0714079	descr = N_Gram_GCCAG
cnt = 196	feature = 382	correl = -0.0343138	descr = N_Gram_CCACG
cnt = 197	feature = 232	correl = -0.029607	descr = N_Gram_ACCGG
cnt = 198	feature = 536	correl = 0.031614	descr = N_Gram_GAAGG
cnt = 199	feature = 568	correl = -0.0572001	descr = N_Gram_GATGG
cnt = 200	feature = 1	correl = 0.118066	descr = Position_Specific_Bin_Base_0_Base_C
cnt = 201	feature = 14	correl = 0.0230467	descr = Position_Specific_Bin_Base_5_Base_A
cnt = 202	feature = 283	correl = -0.0389194	descr = N_Gram_AGTTC
cnt = 203	feature = 52	correl = 0.0443392	descr = Position_Specific_Bin_Base_17_Base_A
cnt = 204	feature = 708	correl = 0.0245941	descr = N_Gram_GTGAG
cnt = 205	feature = 812	correl = -0.0746496	descr = N_Gram_TCGGG
cnt = 206	feature = 40	correl = 0.0988192	descr = Position_Specific_Bin_Base_14_Base_A
cnt = 207	feature = 220	correl = 0.0390484	descr = N_Gram_ACATC
cnt = 208	feature = 17	correl = 0.0219766	descr = Position_Specific_Bin_Base_6_Base_A
cnt = 209	feature = 11	correl = -0.0806065	descr = Position_Specific_Bin_Base_3_Base_T
cnt = 210	feature = 743	correl = 0.057666	descr = N_Gram_TAATT
cnt = 211	feature = 404	correl = -0.041739	descr = N_Gram_CCCTC
cnt = 212	feature = 725	correl = -0.028938	descr = N_Gram_GTTGC
cnt = 213	feature = 814	correl = 0.0929123	descr = N_Gram_TCGTG
cnt = 214	feature = 37	correl = -0.0260439	descr = Position_Specific_Bin_Base_12_Base_C
cnt = 215	feature = 389	correl = -0.045805	descr = N_Gram_CCATA
cnt = 216	feature = 217	correl = -0.0239914	descr = N_Gram_ACAGG
cnt = 217	feature = 559	correl = -0.0606307	descr = N_Gram_GAGGC
cnt = 218	feature = 669	correl = -0.0500346	descr = N_Gram_GGGGT
cnt = 219	feature = 515	correl = 0.0385227	descr = N_Gram_CTGGT
cnt = 220	feature = 766	correl = 0.0371205	descr = N_Gram_TAGTG
cnt = 221	feature = 592	correl = -0.0741744	descr = N_Gram_GCCCA
cnt = 222	feature = 787	correl = 0.0240113	descr = N_Gram_TCAAG
cnt = 223	feature = 47	correl = -0.0251609	descr = Position_Specific_Bin_Base_15_Base_T
cnt = 224	feature = 788	correl = 0.0284452	descr = N_Gram_TCACC
cnt = 225	feature = 62	correl = -0.119029	descr = Position_Specific_Bin_Base_19_Base_G
cnt = 226	feature = 664	correl = -0.0677099	descr = N_Gram_GGGCG
cnt = 227	feature = 292	correl = 0.0276053	descr = N_Gram_ATATA
cnt = 228	feature = 56	correl = 0.0544302	descr = Position_Specific_Bin_Base_18_Base_A
cnt = 229	feature = 677	correl = 0.0216547	descr = N_Gram_GGTCA
cnt = 230	feature = 396	correl = -0.0406438	descr = N_Gram_CCCCA
cnt = 231	feature = 929	correl = 0.0741483	descr = N_Gram_TTTGA
cnt = 232	feature = 335	correl = 0.0800825	descr = N_Gram_CAACA
cnt = 233	feature = 32	correl = 0.053757	descr = Position_Specific_Bin_Base_10_Base_T
cnt = 234	feature = 315	correl = -0.0464476	descr = N_Gram_ATGGT
cnt = 235	feature = 23	correl = 0.0638445	descr = Position_Specific_Bin_Base_7_Base_T
cnt = 236	feature = 9	correl = -0.148313	descr = Position_Specific_Bin_Base_2_Base_T
cnt = 237	feature = 586	correl = 0.0497226	descr = N_Gram_GCATC
cnt = 238	feature = 838	correl = 0.0355163	descr = N_Gram_TGAGA
cnt = 239	feature = 678	correl = -0.0711298	descr = N_Gram_GGTCC
cnt = 240	feature = 707	correl = 0.0263291	descr = N_Gram_GTGAA
cnt = 241	feature = 293	correl = 0.041438	descr = N_Gram_ATATG
cnt = 242	feature = 597	correl = -0.0233835	descr = N_Gram_GCCGA
cnt = 243	feature = 595	correl = -0.068851	descr = N_Gram_GCCCT
cnt = 244	feature = 924	correl = 0.0500074	descr = N_Gram_TTTAG
cnt = 245	feature = 903	correl = 0.0355628	descr = N_Gram_TTCTC
cnt = 246	feature = 640	correl = -0.0403713	descr = N_Gram_GGATG
cnt = 247	feature = 105	correl = -0.0794602	descr = Fold_of_RNAi_Sequence_Pos_16
cnt = 248	feature = 370	correl = 0.0399041	descr = N_Gram_CATGA
cnt = 249	feature = 59	correl = 0.0284672	descr = Position_Specific_Bin_Base_18_Base_T
cnt = 250	feature = 26	correl = 0.0657797	descr = Position_Specific_Bin_Base_8_Base_T
cnt = 251	feature = 819	correl = 0.0262164	descr = N_Gram_TCTAT
cnt = 252	feature = 792	correl = 0.0314913	descr = N_Gram_TCATC
cnt = 253	feature = 42	correl = -0.146903	descr = Position_Specific_Bin_Base_14_Base_G
cnt = 254	feature = 681	correl = -0.0684061	descr = N_Gram_GGTGC
cnt = 255	feature = 829	correl = 0.0288221	descr = N_Gram_TCTTG
cnt = 256	feature = 273	correl = -0.101548	descr = N_Gram_AGGGC
cnt = 257	feature = 891	correl = 0.0601753	descr = N_Gram_TTATC
cnt = 258	feature = 254	correl = 0.0458031	descr = N_Gram_AGAAT
cnt = 259	feature = 499	correl = -0.0443199	descr = N_Gram_CTCCC
cnt = 260	feature = 803	correl = 0.0349204	descr = N_Gram_TCCTT
cnt = 261	feature = 782	correl = 0.037868	descr = N_Gram_TATTT
cnt = 262	feature = 35	correl = 0.123838	descr = Position_Specific_Bin_Base_11_Base_T
cnt = 263	feature = 917	correl = 0.0460588	descr = N_Gram_TTGTA
cnt = 264	feature = 514	correl = -0.0242797	descr = N_Gram_CTGGG
cnt = 265	feature = 882	correl = 0.0274679	descr = N_Gram_TTAC
cnt = 266	feature = 8	correl = 0.143931	descr = Position_Specific_Bin_Base_2_Base_G
cnt = 267	feature = 65	correl = -0.308076	descr = Position_Specific_Bin_Base_20_Base_C
cnt = 268	feature = 39	correl = -0.0250116	descr = Position_Specific_Bin_Base_13_Base_G
cnt = 269	feature = 624	correl = 0.0402769	descr = N_Gram_GCTTG
cnt = 270	feature = 58	correl = -0.0592457	descr = Position_Specific_Bin_Base_18_Base_G
cnt = 271	feature = 264	correl = 0.0629373	descr = N_Gram_AGCAT
cnt = 272	feature = 818	correl = 0.0436266	descr = N_Gram_TCTAG
cnt = 273	feature = 835	correl = 0.03905	descr = N_Gram_TGAAG
cnt = 274	feature = 15	correl = -0.0661679	descr = Position_Specific_Bin_Base_5_Base_C
cnt = 275	feature = 483	correl = 0.0341205	descr = N_Gram_CTAA
cnt = 276	feature = 366	correl = 0.0321741	descr = N_Gram_CATAT
cnt = 277	feature = 915	correl = 0.0308861	descr = N_Gram_TTGGT
cnt = 278	feature = 31	correl = -0.0537681	descr = Position_Specific_Bin_Base_10_Base_G
cnt = 279	feature = 653	correl = -0.065599	descr = N_Gram_GGCGT
cnt = 280	feature = 860	correl = -0.059034	descr = N_Gram_TGGCC
cnt = 281	feature = 275	correl = -0.0215437	descr = N_Gram_AGGTC
cnt = 282	feature = 49	correl = -0.0376945	descr = Position_Specific_Bin_Base_16_Base_C
cnt = 283	feature = 279	correl = 0.031878	descr = N_Gram_AGTC
cnt = 284	feature = 549	correl = 0.0389365	descr = N_Gram_GACT
cnt = 285	feature = 871	correl = 0.0369516	descr = N_Gram_TGTC
cnt = 286	feature = 935	correl = 0.0215817	descr = N_Gram_TTTTC
cnt = 287	feature = 583	correl = -0.0636449	descr = N_Gram_GCAGA
cnt = 288	feature = 765	correl = 0.0246843	descr = N_Gram_TAGT
cnt = 289	feature = 904	correl = 0.0845849	descr = N_Gram_TTCTG
cnt = 290	feature = 213	correl = 0.0341246	descr = N_Gram_ACAC
cnt = 291	feature = 920	correl = 0.0446449	descr = N_Gram_TTGTT
cnt = 292	feature = 622	correl = -0.0509337	descr = N_Gram_GCTGC
cnt = 293	feature = 348	correl = -0.039153	descr = N_Gram_CACGT
cnt = 294	feature = 894	correl = 0.0250959	descr = N_Gram_TTCAT
cnt = 295	feature = 43	correl = 0.0722451	descr = Position_Specific_Bin_Base_14_Base_T
cnt = 296	feature = 356	correl = -0.0378529	descr = N_Gram_CAGCA
cnt = 297	feature = 485	correl = 0.0578424	descr = N_Gram_CTAC
cnt = 298	feature = 539	correl = 0.0454819	descr = N_Gram_GAATT
cnt = 299	feature = 298	correl = 0.046885	descr = N_Gram_ATCC
cnt = 300	feature = 446	correl = -0.0382347	descr = N_Gram_CGCA
cnt = 301	feature = 907	correl = 0.0570242	descr = N_Gram_TTGA
cnt = 302	feature = 645	correl = -0.0478755	descr = N_Gram_GGCAG
cnt = 303	feature = 589	correl = -0.0445839	descr = N_Gram_GCCA
cnt = 304	feature = 794	correl = 0.0217897	descr = N_Gram_TCCAC
cnt = 305	feature = 419	correl = 0.0724895	descr = N_Gram_CCTA
cnt = 306	feature = 69	correl = 0.0795706	descr = Gibbs_of_Target_Sequence__Pos_0_Step_1
cnt = 307	feature = 813	correl = 0.058559	descr = N_Gram_TCGT
cnt = 308	feature = 556	correl = -0.0328435	descr = N_Gram_GAGC
cnt = 309	feature = 567	correl = -0.0390625	descr = N_Gram_GATGA
cnt = 310	feature = 579	correl = -0.0329441	descr = N_Gram_GCAC
cnt = 311	feature = 436	correl = -0.042232	descr = N_Gram_CGAC
cnt = 312	feature = 864	correl = -0.0596002	descr = N_Gram_TGGGG
cnt = 313	feature = 249	correl = 0.055838	descr = N_Gram_ACTG
cnt = 314	feature = 716	correl = 0.0396745	descr = N_Gram_GTGT
cnt = 315	feature = 709	correl = -0.0480214	descr = N_Gram_GTGC
cnt = 316	feature = 46	correl = -0.0354567	descr = Position_Specific_Bin_Base_15_Base_G
cnt = 317	feature = 898	correl = 0.0346318	descr = N_Gram_TTCG
cnt = 318	feature = 206	correl = 0.0687084	descr = N_Gram_AATTC
cnt = 319	feature = 325	correl = 0.0699803	descr = N_Gram_ATTG
cnt = 320	feature = 311	correl = 0.0466232	descr = N_Gram_ATGC
cnt = 321	feature = 368	correl = 0.0824878	descr = N_Gram_CATCT
cnt = 322	feature = 703	correl = 0.0295873	descr = N_Gram_GTCT
cnt = 323	feature = 334	correl = 0.0543826	descr = N_Gram_CAAC
cnt = 324	feature = 759	correl = 0.0629538	descr = N_Gram_TAGC
cnt = 325	feature = 927	correl = 0.051294	descr = N_Gram_TTTCT
cnt = 326	feature = 529	correl = -0.0215307	descr = N_Gram_GAAA
cnt = 327	feature = 914	correl = -0.0237415	descr = N_Gram_TTGGG
cnt = 328	feature = 700	correl = 0.0424009	descr = N_Gram_GTCG
cnt = 329	feature = 910	correl = 0.0406747	descr = N_Gram_TTGC
cnt = 330	feature = 516	correl = 0.0464276	descr = N_Gram_CTGT
cnt = 331	feature = 687	correl = 0.0574566	descr = N_Gram_GTAA
cnt = 332	feature = 210	correl = 0.0652438	descr = N_Gram_ACAA
cnt = 333	feature = 751	correl = 0.0543425	descr = N_Gram_TACT
cnt = 334	feature = 70	correl = -0.0376112	descr = Gibbs_of_Target_Sequence__Pos_1_Step_1
cnt = 335	feature = 840	correl = 0.0377703	descr = N_Gram_TGAT
cnt = 336	feature = 768	correl = 0.0735508	descr = N_Gram_TATA
cnt = 337	feature = 384	correl = -0.085792	descr = N_Gram_CCAG
cnt = 338	feature = 859	correl = -0.065038	descr = N_Gram_TGGC
cnt = 339	feature = 809	correl = -0.0387098	descr = N_Gram_TCGG
cnt = 340	feature = 772	correl = 0.0666086	descr = N_Gram_TATC
cnt = 341	feature = 755	correl = 0.0644748	descr = N_Gram_TAGA
cnt = 342	feature = 313	correl = -0.0475892	descr = N_Gram_ATGG
cnt = 343	feature = 412	correl = -0.0312087	descr = N_Gram_CCGC
cnt = 344	feature = 540	correl = 0.0306478	descr = N_Gram_GACA
cnt = 345	feature = 526	correl = 0.034696	descr = N_Gram_CTTT
cnt = 346	feature = 403	correl = -0.059935	descr = N_Gram_CCCT
cnt = 347	feature = 638	correl = -0.0257763	descr = N_Gram_GGAT
cnt = 348	feature = 867	correl = 0.0609104	descr = N_Gram_TGTA
cnt = 349	feature = 654	correl = -0.0401267	descr = N_Gram_GGCT
cnt = 350	feature = 671	correl = -0.0816553	descr = N_Gram_GGGTG
cnt = 351	feature = 837	correl = 0.0215753	descr = N_Gram_TGAG
cnt = 352	feature = 72	correl = 0.0928456	descr = Gibbs_of_Target_Sequence__Pos_4_Step_1
cnt = 353	feature = 478	correl = -0.0540896	descr = N_Gram_CGTT
cnt = 354	feature = 324	correl = 0.08781	descr = N_Gram_ATTCT
cnt = 355	feature = 657	correl = -0.0726488	descr = N_Gram_GGGA
cnt = 356	feature = 510	correl = -0.0231177	descr = N_Gram_CTGC
cnt = 357	feature = 643	correl = -0.0664834	descr = N_Gram_GGCA
cnt = 358	feature = 706	correl = 0.0289632	descr = N_Gram_GTGA
cnt = 359	feature = 724	correl = -0.0394169	descr = N_Gram_GTTG
cnt = 360	feature = 306	correl = 0.0577147	descr = N_Gram_ATCT
cnt = 361	feature = 596	correl = -0.0296317	descr = N_Gram_GCCG
cnt = 362	feature = 775	correl = 0.0614134	descr = N_Gram_TATG
cnt = 363	feature = 696	correl = -0.0788922	descr = N_Gram_GTCC
cnt = 364	feature = 391	correl = -0.0856366	descr = N_Gram_CCCA
cnt = 365	feature = 71	correl = -0.160449	descr = Gibbs_of_Target_Sequence__Pos_2_Step_1
cnt = 366	feature = 355	correl = -0.0472959	descr = N_Gram_CAGC
cnt = 367	feature = 791	correl = 0.0354646	descr = N_Gram_TCAT
cnt = 368	feature = 537	correl = 0.052923	descr = N_Gram_GAAT
cnt = 369	feature = 345	correl = -0.0644441	descr = N_Gram_CACG
cnt = 370	feature = 780	correl = 0.052234	descr = N_Gram_TATT
cnt = 371	feature = 77	correl = 0.103696	descr = Gibbs_of_Target_Sequence__Pos_9_Step_1
cnt = 372	feature = 916	correl = 0.0873881	descr = N_Gram_TTGT
cnt = 373	feature = 83	correl = 0.110659	descr = Gibbs_of_Target_Sequence__Pos_16_Step_1
cnt = 374	feature = 820	correl = 0.0533273	descr = N_Gram_TCTC
cnt = 375	feature = 243	correl = 0.0380058	descr = N_Gram_ACT
cnt = 376	feature = 922	correl = 0.0313932	descr = N_Gram_TTTA
cnt = 377	feature = 666	correl = -0.0868807	descr = N_Gram_GGGG
cnt = 378	feature = 646	correl = -0.122971	descr = N_Gram_GGCC
cnt = 379	feature = 582	correl = -0.0417416	descr = N_Gram_GCAG
cnt = 380	feature = 796	correl = -0.0421176	descr = N_Gram_TCCC
cnt = 381	feature = 676	correl = -0.0236351	descr = N_Gram_GGTC
cnt = 382	feature = 367	correl = 0.047341	descr = N_Gram_CATC
cnt = 383	feature = 925	correl = 0.0509294	descr = N_Gram_TTTC
cnt = 384	feature = 876	correl = 0.0712446	descr = N_Gram_TGTT
cnt = 385	feature = 462	correl = -0.083271	descr = N_Gram_CGGG
cnt = 386	feature = 73	correl = 0.0526875	descr = Gibbs_of_Target_Sequence__Pos_5_Step_1
cnt = 387	feature = 277	correl = 0.0381512	descr = N_Gram_AGT
cnt = 388	feature = 79	correl = 0.0603417	descr = Gibbs_of_Target_Sequence__Pos_11_Step_1
cnt = 389	feature = 223	correl = -0.0601398	descr = N_Gram_ACC
cnt = 390	feature = 233	correl = -0.0591709	descr = N_Gram_ACG
cnt = 391	feature = 80	correl = 0.109971	descr = Gibbs_of_Target_Sequence__Pos_13_Step_1
cnt = 392	feature = 76	correl = 0.084493	descr = Gibbs_of_Target_Sequence__Pos_8_Step_1
cnt = 393	feature = 679	correl = -0.0816863	descr = N_Gram_GGTG
cnt = 394	feature = 732	correl = 0.0446023	descr = N_Gram_TAAA
cnt = 395	feature = 901	correl = 0.0840653	descr = N_Gram_TTCT
cnt = 396	feature = 78	correl = 0.118346	descr = Gibbs_of_Target_Sequence__Pos_10_Step_1
cnt = 397	feature = 74	correl = 0.10414	descr = Gibbs_of_Target_Sequence__Pos_6_Step_1
cnt = 398	feature = 82	correl = 0.0936792	descr = Gibbs_of_Target_Sequence__Pos_15_Step_1
cnt = 399	feature = 81	correl = 0.148135	descr = Gibbs_of_Target_Sequence__Pos_14_Step_1
cnt = 400	feature = 362	correl = 0.0778775	descr = N_Gram_CAT
cnt = 401	feature = 627	correl = -0.0613214	descr = N_Gram_GGA
cnt = 402	feature = 75	correl = 0.158219	descr = Gibbs_of_Target_Sequence__Pos_7_Step_1
cnt = 403	feature = 553	correl = -0.0427445	descr = N_Gram_GAG
cnt = 404	feature = 482	correl = 0.0952404	descr = N_Gram_CTA
cnt = 405	feature = 496	correl = -0.022979	descr = N_Gram_CTC
cnt = 406	feature = 341	correl = -0.0384881	descr = N_Gram_CAC
cnt = 407	feature = 831	correl = 0.0622583	descr = N_Gram_TG
cnt = 408	feature = 574	correl = -0.0469703	descr = N_Gram_GCA
cnt = 409	feature = 519	correl = 0.053763	descr = N_Gram_CTT
cnt = 410	feature = 350	correl = -0.0502078	descr = N_Gram_CAG
cnt = 411	feature = 406	correl = -0.0809384	descr = N_Gram_CCG
cnt = 412	feature = 603	correl = -0.104032	descr = N_Gram_GCG
cnt = 413	feature = 880	correl = 0.0732841	descr = N_Gram_TTA
cnt = 414	feature = 857	correl = -0.050046	descr = N_Gram_TGG
cnt = 415	feature = 815	correl = 0.106137	descr = N_Gram_TCT
cnt = 416	feature = 672	correl = -0.0487634	descr = N_Gram_GGT
cnt = 417	feature = 286	correl = 0.0466227	descr = N_Gram_ATA
cnt = 418	feature = 767	correl = 0.121458	descr = N_Gram_TAT
cnt = 419	feature = 626	correl = -0.109494	descr = N_Gram_GG
cnt = 420	feature = 160	correl = 0.242606	descr = PF_Target_Context_Fold_dG
cnt = 421	feature = 879	correl = 0.154703	descr = N_Gram_TT
cnt = 422	feature = 573	correl = -0.109454	descr = N_Gram_GC
cnt = 423	feature = 432	correl = -0.0907006	descr = N_Gram_CG
cnt = 424	feature = 68	correl = 0.279902	descr = Gibbs_of_Target_Sequence_
num rows = 2188
num_elements = 929900
..*
optimization finished, #iter = 2365
nu = 0.262840
obj = -45.125392, rho = -0.784959
nSV = 1000, nBSV = 273
num rows = 243
num_elements = 103275
*
optimization finished, #iter = 211
nu = 0.215156
obj = -4.525845, rho = -0.676923
nSV = 128, nBSV = 10
..*
optimization finished, #iter = 2365
nu = 0.262840
obj = -45.125392, rho = -0.784959
nSV = 1000, nBSV = 273
TEST = 12 AVE CORR = 0.773827
