# Supplementary material for: Improving model predictions for RNA interference activities that use support vector machine regression by combining and filtering features
Source: BMC Bioinformatics. 2007 Jun 6;8:182. doi: 10.1186/1471-2105-8-182 (PMC1906837; doi:10.1186/1471-2105-8-182)
Supplement: Additional file 5 — tr_2431_cfsfilters. The features found to be useful by Correlation based Feature in training and testing the 2431 dataset by cross validation, at t-test values from 0 to 90. [file 1471-2105-8-182-S5.gz › tr_2431_file_13]

13
ave count = 411.1

CFS merit scores = 1.45362
CFS merit scores = 1.61763
CFS merit scores = 1.84867
CFS merit scores = 2.0733
CFS merit scores = 2.28063
CFS merit scores = 2.46878
CFS merit scores = 2.642
CFS merit scores = 2.80343
CFS merit scores = 2.95459
CFS merit scores = 3.09709
CFS merit scores = 3.2317
CFS merit scores = 3.35971
CFS merit scores = 3.48095
CFS merit scores = 3.5949
CFS merit scores = 3.70373
CFS merit scores = 3.80765
CFS merit scores = 3.90756
CFS merit scores = 4.00317
CFS merit scores = 4.09433
CFS merit scores = 4.18084
CFS merit scores = 4.2629
CFS merit scores = 4.34106
CFS merit scores = 4.41584
CFS merit scores = 4.4877
CFS merit scores = 4.5568
CFS merit scores = 4.62127
CFS merit scores = 4.68339
CFS merit scores = 4.74385
CFS merit scores = 4.80209
CFS merit scores = 4.85497
CFS merit scores = 4.90589
CFS merit scores = 4.95567
CFS merit scores = 5.00418
CFS merit scores = 5.05167
CFS merit scores = 5.09662
CFS merit scores = 5.13978
CFS merit scores = 5.18213
CFS merit scores = 5.2237
CFS merit scores = 5.26354
CFS merit scores = 5.30304
CFS merit scores = 5.3395
CFS merit scores = 5.37549
CFS merit scores = 5.40957
CFS merit scores = 5.44376
CFS merit scores = 5.47471
CFS merit scores = 5.50521
CFS merit scores = 5.53519
CFS merit scores = 5.56354
CFS merit scores = 5.59112
CFS merit scores = 5.61784
CFS merit scores = 5.64156
CFS merit scores = 5.66391
CFS merit scores = 5.68588
CFS merit scores = 5.70779
CFS merit scores = 5.72844
CFS merit scores = 5.74844
CFS merit scores = 5.76756
CFS merit scores = 5.785
CFS merit scores = 5.80235
CFS merit scores = 5.81961
CFS merit scores = 5.83608
CFS merit scores = 5.85272
CFS merit scores = 5.86945
CFS merit scores = 5.8862
CFS merit scores = 5.90093
CFS merit scores = 5.915
CFS merit scores = 5.92874
CFS merit scores = 5.94215
CFS merit scores = 5.95469
CFS merit scores = 5.9667
CFS merit scores = 5.97836
CFS merit scores = 5.98876
CFS merit scores = 5.99901
CFS merit scores = 6.00925
CFS merit scores = 6.0195
CFS merit scores = 6.02903
CFS merit scores = 6.03789
CFS merit scores = 6.04684
CFS merit scores = 6.05534
CFS merit scores = 6.06334
CFS merit scores = 6.07115
CFS merit scores = 6.07876
CFS merit scores = 6.08613
CFS merit scores = 6.09352
CFS merit scores = 6.1009
CFS merit scores = 6.10808
CFS merit scores = 6.11477
CFS merit scores = 6.12173
CFS merit scores = 6.12848
CFS merit scores = 6.13413
CFS merit scores = 6.13954
CFS merit scores = 6.14521
CFS merit scores = 6.15096
CFS merit scores = 6.15643
CFS merit scores = 6.16178
CFS merit scores = 6.16635
CFS merit scores = 6.17096
CFS merit scores = 6.17526
CFS merit scores = 6.17911
CFS merit scores = 6.18295
CFS merit scores = 6.1864
CFS merit scores = 6.18924
CFS merit scores = 6.19216
CFS merit scores = 6.19506
CFS merit scores = 6.19799
CFS merit scores = 6.20082
CFS merit scores = 6.20377
CFS merit scores = 6.20642
CFS merit scores = 6.20901
CFS merit scores = 6.21158
CFS merit scores = 6.21418
CFS merit scores = 6.21649
CFS merit scores = 6.21852
CFS merit scores = 6.22068
CFS merit scores = 6.22299
CFS merit scores = 6.22546
CFS merit scores = 6.22808
CFS merit scores = 6.23038
CFS merit scores = 6.23258
CFS merit scores = 6.23496
CFS merit scores = 6.23712
CFS merit scores = 6.23908
CFS merit scores = 6.241
CFS merit scores = 6.24303
CFS merit scores = 6.24504
CFS merit scores = 6.24664
CFS merit scores = 6.24835
CFS merit scores = 6.25005
CFS merit scores = 6.25152
CFS merit scores = 6.25315
CFS merit scores = 6.25411
CFS merit scores = 6.25517
CFS merit scores = 6.25579
CFS merit scores = 6.2565
CFS merit scores = 6.25731
CFS merit scores = 6.25808
CFS merit scores = 6.25883
CFS merit scores = 6.25897
CFS merit scores = 6.25906
CFS merit scores = 6.25907
CFS merit scores = 6.25904
CFS merit scores = 6.25895
CFS merit scores = 6.25901
CFS merit scores = 6.2588
CFS merit scores = 6.25839
CFS merit scores = 6.25813
CFS merit scores = 6.25789
CFS merit scores = 6.25746
CFS merit scores = 6.25716
CFS merit scores = 6.25687
CFS merit scores = 6.25627
CFS merit scores = 6.25575
CFS merit scores = 6.25509
CFS merit scores = 6.25453
CFS merit scores = 6.25402
CFS merit scores = 6.25348
CFS merit scores = 6.25307
CFS merit scores = 6.25251
CFS merit scores = 6.25203
CFS merit scores = 6.25166
CFS merit scores = 6.25112
CFS merit scores = 6.25062
CFS merit scores = 6.25002
CFS merit scores = 6.24944
CFS merit scores = 6.24885
CFS merit scores = 6.2481
CFS merit scores = 6.24733
CFS merit scores = 6.24647
CFS merit scores = 6.24528
CFS merit scores = 6.24418
CFS merit scores = 6.24289
CFS merit scores = 6.2417
CFS merit scores = 6.24059
CFS merit scores = 6.23943
CFS merit scores = 6.23835
CFS merit scores = 6.23698
CFS merit scores = 6.23564
CFS merit scores = 6.23434
CFS merit scores = 6.23312
CFS merit scores = 6.232
CFS merit scores = 6.23067
CFS merit scores = 6.22943
CFS merit scores = 6.22816
CFS merit scores = 6.22688
CFS merit scores = 6.22541
CFS merit scores = 6.22399
CFS merit scores = 6.22264
CFS merit scores = 6.22141
CFS merit scores = 6.22004
CFS merit scores = 6.21867
CFS merit scores = 6.21728
CFS merit scores = 6.2158
CFS merit scores = 6.21433
CFS merit scores = 6.21272
CFS merit scores = 6.21119
CFS merit scores = 6.20971
CFS merit scores = 6.20796
CFS merit scores = 6.20632
CFS merit scores = 6.20465
CFS merit scores = 6.20302
CFS merit scores = 6.20146
CFS merit scores = 6.19986
CFS merit scores = 6.19808
CFS merit scores = 6.19625
CFS merit scores = 6.19449
CFS merit scores = 6.19265
CFS merit scores = 6.19064
CFS merit scores = 6.1886
CFS merit scores = 6.18664
CFS merit scores = 6.18453
CFS merit scores = 6.18253
CFS merit scores = 6.18042
CFS merit scores = 6.17824
CFS merit scores = 6.17612
CFS merit scores = 6.17392
CFS merit scores = 6.17159
CFS merit scores = 6.16935
CFS merit scores = 6.16715
CFS merit scores = 6.16492
CFS merit scores = 6.1628
CFS merit scores = 6.16047
CFS merit scores = 6.15819
CFS merit scores = 6.15592
CFS merit scores = 6.1536
CFS merit scores = 6.15133
CFS merit scores = 6.14911
CFS merit scores = 6.14679
CFS merit scores = 6.1444
CFS merit scores = 6.14215
CFS merit scores = 6.13983
CFS merit scores = 6.13746
CFS merit scores = 6.13512
CFS merit scores = 6.13281
CFS merit scores = 6.13054
CFS merit scores = 6.12825
CFS merit scores = 6.12587
CFS merit scores = 6.12323
CFS merit scores = 6.12053
CFS merit scores = 6.11781
CFS merit scores = 6.11501
CFS merit scores = 6.11225
CFS merit scores = 6.10954
CFS merit scores = 6.10682
CFS merit scores = 6.10406
CFS merit scores = 6.10139
CFS merit scores = 6.09878
CFS merit scores = 6.09609
CFS merit scores = 6.09322
CFS merit scores = 6.09032
CFS merit scores = 6.08746
CFS merit scores = 6.08452
CFS merit scores = 6.08139
CFS merit scores = 6.07835
CFS merit scores = 6.07525
CFS merit scores = 6.07224
CFS merit scores = 6.06924
CFS merit scores = 6.0662
CFS merit scores = 6.06314
CFS merit scores = 6.06013
CFS merit scores = 6.05712
CFS merit scores = 6.05403
CFS merit scores = 6.05098
CFS merit scores = 6.04795
CFS merit scores = 6.04487
CFS merit scores = 6.04169
CFS merit scores = 6.03834
CFS merit scores = 6.03499
CFS merit scores = 6.03167
CFS merit scores = 6.0284
CFS merit scores = 6.02516
CFS merit scores = 6.02189
CFS merit scores = 6.0184
CFS merit scores = 6.01493
CFS merit scores = 6.01132
CFS merit scores = 6.00769
CFS merit scores = 6.00408
CFS merit scores = 6.00048
CFS merit scores = 5.99657
CFS merit scores = 5.99267
CFS merit scores = 5.98883
CFS merit scores = 5.98475
CFS merit scores = 5.98059
CFS merit scores = 5.97647
CFS merit scores = 5.97233
CFS merit scores = 5.96805
CFS merit scores = 5.96371
CFS merit scores = 5.9594
CFS merit scores = 5.95498
CFS merit scores = 5.9505
CFS merit scores = 5.94588
CFS merit scores = 5.94115
CFS merit scores = 5.93653
CFS merit scores = 5.93192
CFS merit scores = 5.92728
CFS merit scores = 5.92271
CFS merit scores = 5.91822
CFS merit scores = 5.91371
CFS merit scores = 5.9092
CFS merit scores = 5.90462
CFS merit scores = 5.90013
CFS merit scores = 5.89567
CFS merit scores = 5.89116
CFS merit scores = 5.88654
CFS merit scores = 5.88191
CFS merit scores = 5.87728
CFS merit scores = 5.87271
CFS merit scores = 5.86821
CFS merit scores = 5.86371
CFS merit scores = 5.85916
CFS merit scores = 5.85465
CFS merit scores = 5.8502
CFS merit scores = 5.84568
CFS merit scores = 5.84095
CFS merit scores = 5.83629
CFS merit scores = 5.83168
CFS merit scores = 5.82709
CFS merit scores = 5.82259
CFS merit scores = 5.81808
CFS merit scores = 5.81367
CFS merit scores = 5.80909
CFS merit scores = 5.80464
CFS merit scores = 5.80017
CFS merit scores = 5.79561
CFS merit scores = 5.79099
CFS merit scores = 5.78636
CFS merit scores = 5.78168
CFS merit scores = 5.77706
CFS merit scores = 5.77246
CFS merit scores = 5.7679
CFS merit scores = 5.76327
CFS merit scores = 5.75862
CFS merit scores = 5.75383
CFS merit scores = 5.74909
CFS merit scores = 5.74439
CFS merit scores = 5.73967
CFS merit scores = 5.73493
CFS merit scores = 5.73
CFS merit scores = 5.72498
CFS merit scores = 5.71997
CFS merit scores = 5.71486
CFS merit scores = 5.70975
CFS merit scores = 5.70448
CFS merit scores = 5.69915
CFS merit scores = 5.69385
CFS merit scores = 5.68855
CFS merit scores = 5.68323
CFS merit scores = 5.67792
CFS merit scores = 5.67268
CFS merit scores = 5.66722
CFS merit scores = 5.66175
CFS merit scores = 5.65594
CFS merit scores = 5.6501
CFS merit scores = 5.64424
CFS merit scores = 5.63843
CFS merit scores = 5.63252
CFS merit scores = 5.62665
CFS merit scores = 5.62078
CFS merit scores = 5.61477
CFS merit scores = 5.60862
CFS merit scores = 5.60235
CFS merit scores = 5.59598
CFS merit scores = 5.58971
CFS merit scores = 5.58332
CFS merit scores = 5.5769
CFS merit scores = 5.56996
CFS merit scores = 5.563
CFS merit scores = 5.55612
CFS merit scores = 5.549
CFS merit scores = 5.54176
CFS merit scores = 5.53446
CFS merit scores = 5.527
CFS merit scores = 5.51926
CFS merit scores = 5.51136
CFS merit scores = 5.503
CFS merit scores = 5.4947
CFS merit scores = 5.48624
CFS merit scores = 5.47766
CFS merit scores = 5.46911
CFS merit scores = 5.46043
CFS merit scores = 5.45186
CFS merit scores = 5.44308
CFS merit scores = 5.43351
CFS merit scores = 5.42394
CFS merit scores = 5.41393
CFS merit scores = 5.40392
CFS merit scores = 5.39386
CFS merit scores = 5.38369
CFS merit scores = 5.37339
CFS merit scores = 5.36142
CFS merit scores = 5.34727
CFS merit scores = 5.33286
CFS merit scores = 5.31793
CFS merit scores = 5.30193
CFS merit scores = 5.27044
cnt = 1	feature = 80	correl = 0.453617	descr = Gibbs_of_Target_Sequence__Pos_19_Step_1
cnt = 2	feature = 2	correl = -0.147904	descr = Position_Specific_Bin_Base_0_Base_G
cnt = 3	feature = 857	correl = -0.0729079	descr = N_Gram_TGGC
cnt = 4	feature = 569	correl = 0.0539531	descr = N_Gram_GATTA
cnt = 5	feature = 721	correl = -0.0229944	descr = N_Gram_GTTCC
cnt = 6	feature = 462	correl = -0.0257219	descr = N_Gram_CGGGA
cnt = 7	feature = 451	correl = -0.0424322	descr = N_Gram_CGCTA
cnt = 8	feature = 716	correl = 0.0359878	descr = N_Gram_GTGTA
cnt = 9	feature = 221	correl = -0.0287155	descr = N_Gram_ACGAC
cnt = 10	feature = 452	correl = -0.0332763	descr = N_Gram_CGCTC
cnt = 11	feature = 848	correl = -0.0301185	descr = N_Gram_TGCCG
cnt = 12	feature = 442	correl = -0.0461412	descr = N_Gram_CGCAA
cnt = 13	feature = 358	correl = 0.0257711	descr = N_Gram_CATAG
cnt = 14	feature = 899	correl = 0.0378361	descr = N_Gram_TTCGC
cnt = 15	feature = 612	correl = -0.0478163	descr = N_Gram_GCGGT
cnt = 16	feature = 473	correl = -0.0476661	descr = N_Gram_CGTCG
cnt = 17	feature = 626	correl = -0.0242688	descr = N_Gram_GCTTA
cnt = 18	feature = 494	correl = 0.0341375	descr = N_Gram_CTATC
cnt = 19	feature = 773	correl = 0.0451554	descr = N_Gram_TATGA
cnt = 20	feature = 525	correl = -0.0249477	descr = N_Gram_CTTTA
cnt = 21	feature = 768	correl = 0.0246684	descr = N_Gram_TATAG
cnt = 22	feature = 232	correl = 0.0234841	descr = N_Gram_ACTAG
cnt = 23	feature = 705	correl = 0.0373441	descr = N_Gram_GTCTA
cnt = 24	feature = 674	correl = 0.0527852	descr = N_Gram_GGTAA
cnt = 25	feature = 774	correl = 0.0258228	descr = N_Gram_TATGT
cnt = 26	feature = 632	correl = -0.0221328	descr = N_Gram_GGAAA
cnt = 27	feature = 436	correl = -0.0448707	descr = N_Gram_CGACG
cnt = 28	feature = 403	correl = -0.0549371	descr = N_Gram_CCGAA
cnt = 29	feature = 534	correl = 0.0598361	descr = N_Gram_GAATA
cnt = 30	feature = 228	correl = -0.0384462	descr = N_Gram_ACGTT
cnt = 31	feature = 732	correl = 0.0331241	descr = N_Gram_TAAAG
cnt = 32	feature = 220	correl = -0.039904	descr = N_Gram_ACGAA
cnt = 33	feature = 881	correl = 0.0236873	descr = N_Gram_TTAAG
cnt = 34	feature = 308	correl = -0.0223571	descr = N_Gram_ATTAA
cnt = 35	feature = 552	correl = -0.0336336	descr = N_Gram_GAGAT
cnt = 36	feature = 767	correl = 0.0581326	descr = N_Gram_TATAA
cnt = 37	feature = 231	correl = 0.0698253	descr = N_Gram_ACTAC
cnt = 38	feature = 438	correl = -0.0404627	descr = N_Gram_CGAGT
cnt = 39	feature = 409	correl = -0.0234382	descr = N_Gram_CCGCG
cnt = 40	feature = 554	correl = -0.051658	descr = N_Gram_GAGCC
cnt = 41	feature = 620	correl = 0.0276344	descr = N_Gram_GCTCT
cnt = 42	feature = 481	correl = 0.024576	descr = N_Gram_CGTTT
cnt = 43	feature = 35	correl = 0.0357453	descr = Position_Specific_Bin_Base_13_Base_A
cnt = 44	feature = 213	correl = 0.0243783	descr = N_Gram_ACCAT
cnt = 45	feature = 260	correl = -0.109919	descr = N_Gram_AGGGC
cnt = 46	feature = 702	correl = 0.0527624	descr = N_Gram_GTCGC
cnt = 47	feature = 327	correl = 0.047436	descr = N_Gram_CAAGC
cnt = 48	feature = 739	correl = -0.0526932	descr = N_Gram_TAATC
cnt = 49	feature = 270	correl = 0.0577441	descr = N_Gram_AGTGA
cnt = 50	feature = 278	correl = 0.0411363	descr = N_Gram_ATAGG
cnt = 51	feature = 808	correl = -0.0402623	descr = N_Gram_TCGGC
cnt = 52	feature = 490	correl = 0.0368204	descr = N_Gram_CTAGA
cnt = 53	feature = 746	correl = 0.0284083	descr = N_Gram_TACCT
cnt = 54	feature = 777	correl = 0.0246111	descr = N_Gram_TATTG
cnt = 55	feature = 263	correl = -0.0260562	descr = N_Gram_AGGTG
cnt = 56	feature = 666	correl = -0.054879	descr = N_Gram_GGGGA
cnt = 57	feature = 48	correl = -0.0629963	descr = Position_Specific_Bin_Base_17_Base_G
cnt = 58	feature = 826	correl = 0.0249409	descr = N_Gram_TCTGT
cnt = 59	feature = 884	correl = 0.0602529	descr = N_Gram_TTACA
cnt = 60	feature = 539	correl = 0.0264282	descr = N_Gram_GACAT
cnt = 61	feature = 495	correl = 0.0309476	descr = N_Gram_CTATG
cnt = 62	feature = 305	correl = -0.0245907	descr = N_Gram_ATGTA
cnt = 63	feature = 517	correl = -0.0524492	descr = N_Gram_CTTAA
cnt = 64	feature = 667	correl = -0.0552972	descr = N_Gram_GGGGC
cnt = 65	feature = 622	correl = -0.0312551	descr = N_Gram_GCTGA
cnt = 66	feature = 31	correl = -0.0434022	descr = Position_Specific_Bin_Base_11_Base_A
cnt = 67	feature = 909	correl = 0.0324734	descr = N_Gram_TTGAC
cnt = 68	feature = 555	correl = -0.0223482	descr = N_Gram_GAGCG
cnt = 69	feature = 792	correl = -0.0672724	descr = N_Gram_TCCCC
cnt = 70	feature = 238	correl = 0.0387343	descr = N_Gram_ACTGT
cnt = 71	feature = 412	correl = -0.10947	descr = N_Gram_CCGGC
cnt = 72	feature = 850	correl = -0.0356862	descr = N_Gram_TGCGC
cnt = 73	feature = 243	correl = -0.0217215	descr = N_Gram_AGAGG
cnt = 74	feature = 934	correl = 0.0400943	descr = N_Gram_TTTTA
cnt = 75	feature = 311	correl = 0.0720088	descr = N_Gram_ATTAT
cnt = 76	feature = 725	correl = -0.0257479	descr = N_Gram_GTTGT
cnt = 77	feature = 324	correl = 0.0869546	descr = N_Gram_CAACA
cnt = 78	feature = 871	correl = 0.0306426	descr = N_Gram_TGTCG
cnt = 79	feature = 821	correl = -0.0275832	descr = N_Gram_TCTCG
cnt = 80	feature = 299	correl = 0.0310145	descr = N_Gram_ATGCT
cnt = 81	feature = 510	correl = 0.042608	descr = N_Gram_CTGGA
cnt = 82	feature = 423	correl = -0.0909262	descr = N_Gram_CCTCG
cnt = 83	feature = 743	correl = 0.0717689	descr = N_Gram_TACAA
cnt = 84	feature = 914	correl = 0.0488904	descr = N_Gram_TTGGA
cnt = 85	feature = 367	correl = 0.0238903	descr = N_Gram_CATTG
cnt = 86	feature = 4	correl = -0.0932933	descr = Position_Specific_Bin_Base_1_Base_G
cnt = 87	feature = 476	correl = 0.067383	descr = N_Gram_CGTGA
cnt = 88	feature = 38	correl = -0.0285777	descr = Position_Specific_Bin_Base_14_Base_C
cnt = 89	feature = 592	correl = -0.0678338	descr = N_Gram_GCCCC
cnt = 90	feature = 356	correl = -0.0466348	descr = N_Gram_CATAA
cnt = 91	feature = 435	correl = -0.0468832	descr = N_Gram_CGACC
cnt = 92	feature = 313	correl = 0.0462856	descr = N_Gram_ATTCG
cnt = 93	feature = 695	correl = -0.0216209	descr = N_Gram_GTCAC
cnt = 94	feature = 406	correl = -0.0562891	descr = N_Gram_CCGAT
cnt = 95	feature = 499	correl = -0.0244129	descr = N_Gram_CTCAC
cnt = 96	feature = 935	correl = 0.0220902	descr = N_Gram_TTTTG
cnt = 97	feature = 645	correl = -0.0622834	descr = N_Gram_GGCAA
cnt = 98	feature = 310	correl = 0.0252799	descr = N_Gram_ATTAG
cnt = 99	feature = 52	correl = -0.0646781	descr = Position_Specific_Bin_Base_18_Base_G
cnt = 100	feature = 348	correl = -0.041599	descr = N_Gram_CAGCG
cnt = 101	feature = 15	correl = 0.0804565	descr = Position_Specific_Bin_Base_5_Base_T
cnt = 102	feature = 521	correl = 0.0237394	descr = N_Gram_CTTGC
cnt = 103	feature = 597	correl = -0.0217657	descr = N_Gram_GCCGG
cnt = 104	feature = 334	correl = -0.0231227	descr = N_Gram_CACCG
cnt = 105	feature = 6	correl = 0.0324388	descr = Position_Specific_Bin_Base_2_Base_C
cnt = 106	feature = 822	correl = 0.0476833	descr = N_Gram_TCTCT
cnt = 107	feature = 277	correl = 0.0226856	descr = N_Gram_ATAGC
cnt = 108	feature = 687	correl = 0.0377278	descr = N_Gram_GTAAG
cnt = 109	feature = 717	correl = 0.0348174	descr = N_Gram_GTGTT
cnt = 110	feature = 660	correl = -0.0735485	descr = N_Gram_GGGAG
cnt = 111	feature = 864	correl = 0.022305	descr = N_Gram_TGGTC
cnt = 112	feature = 262	correl = 0.099712	descr = N_Gram_AGGTA
cnt = 113	feature = 803	correl = 0.049434	descr = N_Gram_TCGCA
cnt = 114	feature = 249	correl = -0.0228978	descr = N_Gram_AGCAC
cnt = 115	feature = 634	correl = -0.0438606	descr = N_Gram_GGAAG
cnt = 116	feature = 709	correl = -0.0422962	descr = N_Gram_GTGCC
cnt = 117	feature = 749	correl = 0.0725806	descr = N_Gram_TACTA
cnt = 118	feature = 288	correl = 0.0396252	descr = N_Gram_ATCCG
cnt = 119	feature = 900	correl = 0.0595792	descr = N_Gram_TTCGT
cnt = 120	feature = 23	correl = -0.0248625	descr = Position_Specific_Bin_Base_8_Base_G
cnt = 121	feature = 233	correl = 0.0469254	descr = N_Gram_ACTCT
cnt = 122	feature = 286	correl = 0.0606805	descr = N_Gram_ATCCA
cnt = 123	feature = 396	correl = -0.0647516	descr = N_Gram_CCCGC
cnt = 124	feature = 859	correl = -0.0586283	descr = N_Gram_TGGCG
cnt = 125	feature = 663	correl = -0.110782	descr = N_Gram_GGGCC
cnt = 126	feature = 9	correl = 0.0631342	descr = Position_Specific_Bin_Base_3_Base_G
cnt = 127	feature = 337	correl = -0.0321687	descr = N_Gram_CACGA
cnt = 128	feature = 293	correl = 0.0281473	descr = N_Gram_ATCTA
cnt = 129	feature = 258	correl = 0.0239285	descr = N_Gram_AGGCT
cnt = 130	feature = 526	correl = 0.0611148	descr = N_Gram_CTTTG
cnt = 131	feature = 505	correl = -0.0462782	descr = N_Gram_CTGAG
cnt = 132	feature = 0	correl = 0.0283659	descr = Position_Specific_Bin_Base_0_Base_A
cnt = 133	feature = 753	correl = 0.0441168	descr = N_Gram_TAGAA
cnt = 134	feature = 60	correl = -0.175435	descr = Position_Specific_Bin_Base_20_Base_G
cnt = 135	feature = 770	correl = 0.0695817	descr = N_Gram_TATCA
cnt = 136	feature = 610	correl = -0.0917603	descr = N_Gram_GCGGC
cnt = 137	feature = 207	correl = 0.063002	descr = N_Gram_ACATG
cnt = 138	feature = 319	correl = 0.0266239	descr = N_Gram_ATTTC
cnt = 139	feature = 819	correl = 0.0434306	descr = N_Gram_TCTCA
cnt = 140	feature = 344	correl = -0.0530625	descr = N_Gram_CAGAG
cnt = 141	feature = 641	correl = -0.0408911	descr = N_Gram_GGATG
cnt = 142	feature = 41	correl = 0.0669387	descr = Position_Specific_Bin_Base_15_Base_A
cnt = 143	feature = 303	correl = -0.0337041	descr = N_Gram_ATGGG
cnt = 144	feature = 809	correl = -0.0909592	descr = N_Gram_TCGGG
cnt = 145	feature = 740	correl = 0.0403405	descr = N_Gram_TAATT
cnt = 146	feature = 404	correl = -0.0527488	descr = N_Gram_CCGAC
cnt = 147	feature = 913	correl = 0.0272054	descr = N_Gram_TTGCG
cnt = 148	feature = 43	correl = 0.0871198	descr = Position_Specific_Bin_Base_16_Base_A
cnt = 149	feature = 812	correl = 0.0999798	descr = N_Gram_TCGTG
cnt = 150	feature = 653	correl = -0.0481587	descr = N_Gram_GGCGT
cnt = 151	feature = 586	correl = 0.028291	descr = N_Gram_GCATT
cnt = 152	feature = 678	correl = -0.0274717	descr = N_Gram_GGTGA
cnt = 153	feature = 57	correl = 0.0691677	descr = Position_Specific_Bin_Base_19_Base_T
cnt = 154	feature = 483	correl = 0.0349176	descr = N_Gram_CTAA
cnt = 155	feature = 271	correl = -0.0284809	descr = N_Gram_AGTTC
cnt = 156	feature = 515	correl = 0.0342342	descr = N_Gram_CTGTT
cnt = 157	feature = 789	correl = 0.0507489	descr = N_Gram_TCCAT
cnt = 158	feature = 284	correl = 0.0324905	descr = N_Gram_ATCAA
cnt = 159	feature = 29	correl = -0.0627604	descr = Position_Specific_Bin_Base_10_Base_G
cnt = 160	feature = 696	correl = 0.0291531	descr = N_Gram_GTCAT
cnt = 161	feature = 316	correl = 0.0467671	descr = N_Gram_ATTGG
cnt = 162	feature = 589	correl = -0.0582528	descr = N_Gram_GCCAG
cnt = 163	feature = 659	correl = -0.0782113	descr = N_Gram_GGGAA
cnt = 164	feature = 791	correl = -0.0392554	descr = N_Gram_TCCCA
cnt = 165	feature = 578	correl = -0.0387542	descr = N_Gram_GCACC
cnt = 166	feature = 535	correl = 0.0424021	descr = N_Gram_GAATT
cnt = 167	feature = 798	correl = 0.0484091	descr = N_Gram_TCCTT
cnt = 168	feature = 917	correl = 0.0465068	descr = N_Gram_TTGTA
cnt = 169	feature = 206	correl = 0.0463099	descr = N_Gram_ACATC
cnt = 170	feature = 400	correl = -0.0677729	descr = N_Gram_CCCTG
cnt = 171	feature = 449	correl = -0.0686803	descr = N_Gram_CGCGG
cnt = 172	feature = 392	correl = -0.0715687	descr = N_Gram_CCCCG
cnt = 173	feature = 502	correl = -0.0695478	descr = N_Gram_CTCGG
cnt = 174	feature = 256	correl = -0.0302573	descr = N_Gram_AGGAG
cnt = 175	feature = 655	correl = -0.0504997	descr = N_Gram_GGCTG
cnt = 176	feature = 47	correl = -0.030179	descr = Position_Specific_Bin_Base_17_Base_C
cnt = 177	feature = 25	correl = -0.0220638	descr = Position_Specific_Bin_Base_9_Base_G
cnt = 178	feature = 579	correl = -0.0358089	descr = N_Gram_GCACG
cnt = 179	feature = 815	correl = 0.0486551	descr = N_Gram_TCTAC
cnt = 180	feature = 1	correl = 0.118807	descr = Position_Specific_Bin_Base_0_Base_C
cnt = 181	feature = 530	correl = -0.0376417	descr = N_Gram_GAAGA
cnt = 182	feature = 217	correl = -0.0452744	descr = N_Gram_ACCGG
cnt = 183	feature = 297	correl = 0.0438565	descr = N_Gram_ATGAG
cnt = 184	feature = 541	correl = -0.0565751	descr = N_Gram_GACCA
cnt = 185	feature = 17	correl = -0.0358903	descr = Position_Specific_Bin_Base_6_Base_C
cnt = 186	feature = 545	correl = 0.0262974	descr = N_Gram_GACT
cnt = 187	feature = 40	correl = 0.0748515	descr = Position_Specific_Bin_Base_14_Base_T
cnt = 188	feature = 10	correl = -0.0843521	descr = Position_Specific_Bin_Base_3_Base_T
cnt = 189	feature = 929	correl = 0.0693426	descr = N_Gram_TTTGA
cnt = 190	feature = 662	correl = -0.0429675	descr = N_Gram_GGGCA
cnt = 191	feature = 811	correl = 0.0236185	descr = N_Gram_TCGTC
cnt = 192	feature = 679	correl = -0.0673788	descr = N_Gram_GGTGC
cnt = 193	feature = 676	correl = -0.0769268	descr = N_Gram_GGTCC
cnt = 194	feature = 54	correl = 0.166317	descr = Position_Specific_Bin_Base_19_Base_A
cnt = 195	feature = 508	correl = -0.0471142	descr = N_Gram_CTGCC
cnt = 196	feature = 834	correl = 0.0661462	descr = N_Gram_TGAAG
cnt = 197	feature = 8	correl = -0.12919	descr = Position_Specific_Bin_Base_2_Base_T
cnt = 198	feature = 838	correl = 0.051822	descr = N_Gram_TGATA
cnt = 199	feature = 718	correl = -0.0233103	descr = N_Gram_GTTA
cnt = 200	feature = 21	correl = 0.0513243	descr = Position_Specific_Bin_Base_8_Base_A
cnt = 201	feature = 627	correl = 0.0300316	descr = N_Gram_GCTTG
cnt = 202	feature = 755	correl = 0.0701862	descr = N_Gram_TAGAG
cnt = 203	feature = 28	correl = -0.0600876	descr = Position_Specific_Bin_Base_10_Base_C
cnt = 204	feature = 11	correl = 0.0728943	descr = Position_Specific_Bin_Base_4_Base_A
cnt = 205	feature = 675	correl = 0.0377116	descr = N_Gram_GGTCA
cnt = 206	feature = 820	correl = 0.0297841	descr = N_Gram_TCTCC
cnt = 207	feature = 531	correl = -0.035482	descr = N_Gram_GAAGC
cnt = 208	feature = 600	correl = -0.0716418	descr = N_Gram_GCCTC
cnt = 209	feature = 825	correl = 0.0395787	descr = N_Gram_TCTGG
cnt = 210	feature = 33	correl = 0.119654	descr = Position_Specific_Bin_Base_11_Base_T
cnt = 211	feature = 16	correl = 0.0302313	descr = Position_Specific_Bin_Base_6_Base_A
cnt = 212	feature = 664	correl = -0.0751546	descr = N_Gram_GGGCG
cnt = 213	feature = 377	correl = 0.0246426	descr = N_Gram_CCACT
cnt = 214	feature = 382	correl = -0.0484153	descr = N_Gram_CCATA
cnt = 215	feature = 56	correl = -0.1249	descr = Position_Specific_Bin_Base_19_Base_G
cnt = 216	feature = 892	correl = 0.0486697	descr = N_Gram_TTATC
cnt = 217	feature = 596	correl = -0.0266243	descr = N_Gram_GCCGA
cnt = 218	feature = 915	correl = 0.0221711	descr = N_Gram_TTGGT
cnt = 219	feature = 567	correl = -0.0451339	descr = N_Gram_GATGT
cnt = 220	feature = 704	correl = 0.0232254	descr = N_Gram_GTCT
cnt = 221	feature = 582	correl = -0.0231262	descr = N_Gram_GCAGC
cnt = 222	feature = 370	correl = -0.0296904	descr = N_Gram_CCAA
cnt = 223	feature = 350	correl = -0.0995072	descr = N_Gram_CAGGG
cnt = 224	feature = 756	correl = 0.0557141	descr = N_Gram_TAGC
cnt = 225	feature = 680	correl = -0.0846036	descr = N_Gram_GGTGG
cnt = 226	feature = 46	correl = 0.0368955	descr = Position_Specific_Bin_Base_17_Base_A
cnt = 227	feature = 384	correl = 0.026662	descr = N_Gram_CCATT
cnt = 228	feature = 782	correl = 0.0366252	descr = N_Gram_TCACC
cnt = 229	feature = 568	correl = 0.0480107	descr = N_Gram_GATT
cnt = 230	feature = 867	correl = 0.0366246	descr = N_Gram_TGTAA
cnt = 231	feature = 593	correl = -0.0960486	descr = N_Gram_GCCCG
cnt = 232	feature = 876	correl = 0.0476538	descr = N_Gram_TGTTC
cnt = 233	feature = 519	correl = 0.0262597	descr = N_Gram_CTTCT
cnt = 234	feature = 500	correl = -0.0346469	descr = N_Gram_CTCCC
cnt = 235	feature = 59	correl = -0.313429	descr = Position_Specific_Bin_Base_20_Base_C
cnt = 236	feature = 800	correl = 0.0267633	descr = N_Gram_TCGA
cnt = 237	feature = 738	correl = 0.0488993	descr = N_Gram_TAAGG
cnt = 238	feature = 214	correl = -0.0321535	descr = N_Gram_ACCC
cnt = 239	feature = 640	correl = -0.0522015	descr = N_Gram_GGAGG
cnt = 240	feature = 446	correl = -0.0453426	descr = N_Gram_CGCCT
cnt = 241	feature = 707	correl = 0.0269796	descr = N_Gram_GTGAA
cnt = 242	feature = 105	correl = -0.0553405	descr = Xue_Structure_Feature_A101
cnt = 243	feature = 14	correl = -0.0687039	descr = Position_Specific_Bin_Base_5_Base_C
cnt = 244	feature = 39	correl = -0.161317	descr = Position_Specific_Bin_Base_14_Base_G
cnt = 245	feature = 536	correl = 0.0387275	descr = N_Gram_GACA
cnt = 246	feature = 294	correl = 0.0698431	descr = N_Gram_ATCTC
cnt = 247	feature = 860	correl = -0.0316094	descr = N_Gram_TGGCT
cnt = 248	feature = 927	correl = 0.0529527	descr = N_Gram_TTTCT
cnt = 249	feature = 883	correl = 0.0442847	descr = N_Gram_TTAC
cnt = 250	feature = 565	correl = -0.0260799	descr = N_Gram_GATGA
cnt = 251	feature = 858	correl = -0.0534997	descr = N_Gram_TGGCC
cnt = 252	feature = 32	correl = -0.0523976	descr = Position_Specific_Bin_Base_11_Base_G
cnt = 253	feature = 42	correl = -0.0363079	descr = Position_Specific_Bin_Base_15_Base_G
cnt = 254	feature = 802	correl = 0.0473653	descr = N_Gram_TCGC
cnt = 255	feature = 646	correl = -0.0414608	descr = N_Gram_GGCAG
cnt = 256	feature = 458	correl = -0.0911562	descr = N_Gram_CGGCC
cnt = 257	feature = 58	correl = 0.367786	descr = Position_Specific_Bin_Base_20_Base_A
cnt = 258	feature = 708	correl = -0.0341191	descr = N_Gram_GTGC
cnt = 259	feature = 560	correl = 0.027203	descr = N_Gram_GAGT
cnt = 260	feature = 24	correl = 0.0665274	descr = Position_Specific_Bin_Base_8_Base_T
cnt = 261	feature = 616	correl = 0.040618	descr = N_Gram_GCTA
cnt = 262	feature = 796	correl = -0.0351247	descr = N_Gram_TCCTC
cnt = 263	feature = 583	correl = 0.0326849	descr = N_Gram_GCAT
cnt = 264	feature = 44	correl = -0.042423	descr = Position_Specific_Bin_Base_16_Base_C
cnt = 265	feature = 681	correl = -0.039932	descr = N_Gram_GGTT
cnt = 266	feature = 904	correl = 0.0893662	descr = N_Gram_TTCTG
cnt = 267	feature = 478	correl = -0.0589274	descr = N_Gram_CGTT
cnt = 268	feature = 366	correl = 0.069522	descr = N_Gram_CATTA
cnt = 269	feature = 766	correl = 0.0570675	descr = N_Gram_TATA
cnt = 270	feature = 432	correl = -0.0628694	descr = N_Gram_CGAA
cnt = 271	feature = 573	correl = -0.0522007	descr = N_Gram_GCAA
cnt = 272	feature = 903	correl = 0.0430972	descr = N_Gram_TTCTC
cnt = 273	feature = 931	correl = 0.0360339	descr = N_Gram_TTTGG
cnt = 274	feature = 489	correl = 0.0450226	descr = N_Gram_CTAG
cnt = 275	feature = 748	correl = 0.0582415	descr = N_Gram_TACT
cnt = 276	feature = 772	correl = 0.0493613	descr = N_Gram_TATG
cnt = 277	feature = 346	correl = -0.0349867	descr = N_Gram_CAGCA
cnt = 278	feature = 321	correl = -0.0216442	descr = N_Gram_CAAA
cnt = 279	feature = 759	correl = 0.0263143	descr = N_Gram_TAGG
cnt = 280	feature = 907	correl = 0.0542968	descr = N_Gram_TTGA
cnt = 281	feature = 697	correl = -0.0827608	descr = N_Gram_GTCC
cnt = 282	feature = 852	correl = 0.0272503	descr = N_Gram_TGCT
cnt = 283	feature = 254	correl = -0.0565051	descr = N_Gram_AGCG
cnt = 284	feature = 434	correl = -0.0491038	descr = N_Gram_CGAC
cnt = 285	feature = 81	correl = 0.424665	descr = Gibbs_of_Target_Sequence__Pos_20_Step_1
cnt = 286	feature = 649	correl = -0.122882	descr = N_Gram_GGCCC
cnt = 287	feature = 355	correl = -0.0309241	descr = N_Gram_CATA
cnt = 288	feature = 314	correl = 0.0917193	descr = N_Gram_ATTCT
cnt = 289	feature = 598	correl = -0.0521982	descr = N_Gram_GCCT
cnt = 290	feature = 613	correl = -0.0684359	descr = N_Gram_GCGT
cnt = 291	feature = 701	correl = 0.0529075	descr = N_Gram_GTCG
cnt = 292	feature = 631	correl = -0.031662	descr = N_Gram_GGAA
cnt = 293	feature = 671	correl = -0.0748457	descr = N_Gram_GGGTG
cnt = 294	feature = 625	correl = -0.0278713	descr = N_Gram_GCTT
cnt = 295	feature = 315	correl = 0.062848	descr = N_Gram_ATTG
cnt = 296	feature = 540	correl = -0.077408	descr = N_Gram_GACC
cnt = 297	feature = 275	correl = 0.0423922	descr = N_Gram_ATAG
cnt = 298	feature = 492	correl = 0.0414854	descr = N_Gram_CTAT
cnt = 299	feature = 553	correl = -0.0342933	descr = N_Gram_GAGC
cnt = 300	feature = 891	correl = 0.0409982	descr = N_Gram_TTAT
cnt = 301	feature = 735	correl = 0.0637879	descr = N_Gram_TAAG
cnt = 302	feature = 251	correl = -0.0567077	descr = N_Gram_AGCC
cnt = 303	feature = 786	correl = 0.0451252	descr = N_Gram_TCAT
cnt = 304	feature = 806	correl = -0.046046	descr = N_Gram_TCGG
cnt = 305	feature = 788	correl = 0.0311511	descr = N_Gram_TCCA
cnt = 306	feature = 398	correl = -0.0798595	descr = N_Gram_CCCT
cnt = 307	feature = 665	correl = -0.0859362	descr = N_Gram_GGGG
cnt = 308	feature = 925	correl = 0.0465158	descr = N_Gram_TTTC
cnt = 309	feature = 621	correl = -0.0243254	descr = N_Gram_GCTG
cnt = 310	feature = 916	correl = 0.0836378	descr = N_Gram_TTGT
cnt = 311	feature = 837	correl = 0.0328339	descr = N_Gram_TGAT
cnt = 312	feature = 775	correl = 0.0667392	descr = N_Gram_TATT
cnt = 313	feature = 518	correl = 0.029778	descr = N_Gram_CTTC
cnt = 314	feature = 336	correl = -0.0739732	descr = N_Gram_CACG
cnt = 315	feature = 769	correl = 0.0658846	descr = N_Gram_TATC
cnt = 316	feature = 514	correl = 0.0358022	descr = N_Gram_CTGT
cnt = 317	feature = 685	correl = 0.0564951	descr = N_Gram_GTAA
cnt = 318	feature = 603	correl = -0.0817647	descr = N_Gram_GCGC
cnt = 319	feature = 723	correl = -0.0426728	descr = N_Gram_GTTG
cnt = 320	feature = 210	correl = -0.0376992	descr = N_Gram_ACCA
cnt = 321	feature = 658	correl = -0.0963662	descr = N_Gram_GGGA
cnt = 322	feature = 64	correl = -0.0258802	descr = Gibbs_of_Target_Sequence__Pos_1_Step_1
cnt = 323	feature = 501	correl = -0.0863572	descr = N_Gram_CTCG
cnt = 324	feature = 922	correl = 0.0353912	descr = N_Gram_TTTA
cnt = 325	feature = 910	correl = 0.046697	descr = N_Gram_TTGC
cnt = 326	feature = 638	correl = -0.0550283	descr = N_Gram_GGAG
cnt = 327	feature = 595	correl = -0.0350742	descr = N_Gram_GCCG
cnt = 328	feature = 706	correl = 0.0291887	descr = N_Gram_GTGA
cnt = 329	feature = 292	correl = 0.0627216	descr = N_Gram_ATCT
cnt = 330	feature = 229	correl = 0.0322388	descr = N_Gram_ACT
cnt = 331	feature = 654	correl = -0.0422758	descr = N_Gram_GGCT
cnt = 332	feature = 264	correl = 0.03773	descr = N_Gram_AGT
cnt = 333	feature = 814	correl = 0.0586032	descr = N_Gram_TCTA
cnt = 334	feature = 790	correl = -0.066999	descr = N_Gram_TCCC
cnt = 335	feature = 726	correl = 0.0495416	descr = N_Gram_GTTT
cnt = 336	feature = 345	correl = -0.0475226	descr = N_Gram_CAGC
cnt = 337	feature = 823	correl = 0.087266	descr = N_Gram_TCTG
cnt = 338	feature = 307	correl = 0.0591742	descr = N_Gram_ATTA
cnt = 339	feature = 752	correl = 0.0833834	descr = N_Gram_TAGA
cnt = 340	feature = 83	correl = 0.153415	descr = PF_RNAi_Fold_5'Free_Count
cnt = 341	feature = 65	correl = -0.158524	descr = Gibbs_of_Target_Sequence__Pos_2_Step_1
cnt = 342	feature = 73	correl = 0.0596448	descr = Gibbs_of_Target_Sequence__Pos_11_Step_1
cnt = 343	feature = 79	correl = 0.210829	descr = Gibbs_of_Target_Sequence__Pos_18_Step_1
cnt = 344	feature = 818	correl = 0.0616614	descr = N_Gram_TCTC
cnt = 345	feature = 66	correl = 0.107959	descr = Gibbs_of_Target_Sequence__Pos_4_Step_1
cnt = 346	feature = 556	correl = -0.0628523	descr = N_Gram_GAGG
cnt = 347	feature = 608	correl = -0.105517	descr = N_Gram_GCGG
cnt = 348	feature = 580	correl = -0.0371849	descr = N_Gram_GCAG
cnt = 349	feature = 70	correl = 0.0905592	descr = Gibbs_of_Target_Sequence__Pos_8_Step_1
cnt = 350	feature = 669	correl = -0.0436492	descr = N_Gram_GGGT
cnt = 351	feature = 394	correl = -0.127925	descr = N_Gram_CCCG
cnt = 352	feature = 650	correl = -0.111395	descr = N_Gram_GGCG
cnt = 353	feature = 677	correl = -0.0716679	descr = N_Gram_GGTG
cnt = 354	feature = 74	correl = 0.122327	descr = Gibbs_of_Target_Sequence__Pos_13_Step_1
cnt = 355	feature = 78	correl = 0.1174	descr = Gibbs_of_Target_Sequence__Pos_17_Step_1
cnt = 356	feature = 365	correl = 0.0487019	descr = N_Gram_CATT
cnt = 357	feature = 68	correl = 0.10118	descr = Gibbs_of_Target_Sequence__Pos_6_Step_1
cnt = 358	feature = 71	correl = 0.100194	descr = Gibbs_of_Target_Sequence__Pos_9_Step_1
cnt = 359	feature = 77	correl = 0.122177	descr = Gibbs_of_Target_Sequence__Pos_16_Step_1
cnt = 360	feature = 647	correl = -0.129057	descr = N_Gram_GGCC
cnt = 361	feature = 799	correl = 0.0364495	descr = N_Gram_TCG
cnt = 362	feature = 240	correl = 0.0407819	descr = N_Gram_AGA
cnt = 363	feature = 461	correl = -0.0874776	descr = N_Gram_CGGG
cnt = 364	feature = 75	correl = 0.15011	descr = Gibbs_of_Target_Sequence__Pos_14_Step_1
cnt = 365	feature = 831	correl = 0.0683218	descr = N_Gram_TGA
cnt = 366	feature = 283	correl = 0.0621084	descr = N_Gram_ATC
cnt = 367	feature = 72	correl = 0.115181	descr = Gibbs_of_Target_Sequence__Pos_10_Step_1
cnt = 368	feature = 590	correl = -0.166488	descr = N_Gram_GCCC
cnt = 369	feature = 901	correl = 0.0938253	descr = N_Gram_TTCT
cnt = 370	feature = 751	correl = 0.0979162	descr = N_Gram_TAG
cnt = 371	feature = 865	correl = 0.0847013	descr = N_Gram_TGT
cnt = 372	feature = 76	correl = 0.0982351	descr = Gibbs_of_Target_Sequence__Pos_15_Step_1
cnt = 373	feature = 482	correl = 0.0927737	descr = N_Gram_CTA
cnt = 374	feature = 516	correl = 0.0490834	descr = N_Gram_CTT
cnt = 375	feature = 856	correl = -0.0483815	descr = N_Gram_TGG
cnt = 376	feature = 779	correl = 0.0452087	descr = N_Gram_TC
cnt = 377	feature = 354	correl = 0.0820465	descr = N_Gram_CAT
cnt = 378	feature = 341	correl = -0.0365768	descr = N_Gram_CAG
cnt = 379	feature = 550	correl = -0.0370283	descr = N_Gram_GAG
cnt = 380	feature = 672	correl = -0.0341524	descr = N_Gram_GGT
cnt = 381	feature = 273	correl = 0.0427411	descr = N_Gram_ATA
cnt = 382	feature = 729	correl = 0.0704309	descr = N_Gram_TAA
cnt = 383	feature = 440	correl = -0.0563363	descr = N_Gram_CGC
cnt = 384	feature = 657	correl = -0.133209	descr = N_Gram_GGG
cnt = 385	feature = 813	correl = 0.109779	descr = N_Gram_TCT
cnt = 386	feature = 880	correl = 0.0793423	descr = N_Gram_TTA
cnt = 387	feature = 765	correl = 0.119917	descr = N_Gram_TAT
cnt = 388	feature = 643	correl = -0.173773	descr = N_Gram_GGC
cnt = 389	feature = 368	correl = -0.105231	descr = N_Gram_CC
cnt = 390	feature = 306	correl = 0.12783	descr = N_Gram_ATT
cnt = 391	feature = 879	correl = 0.156132	descr = N_Gram_TT
cnt = 392	feature = 430	correl = -0.08742	descr = N_Gram_CG
cnt = 393	feature = 82	correl = 0.235364	descr = PF_RNAi_Fold_Energy
cnt = 394	feature = 62	correl = 0.291703	descr = Gibbs_of_Target_Sequence_
num rows = 2187
num_elements = 863865
..*
optimization finished, #iter = 2261
nu = 0.262629
obj = -44.884716, rho = -0.846527
nSV = 983, nBSV = 283
num rows = 244
num_elements = 96380
*
optimization finished, #iter = 199
nu = 0.246963
obj = -5.714329, rho = -0.776346
nSV = 130, nBSV = 17
..*
optimization finished, #iter = 2261
nu = 0.262629
obj = -44.884716, rho = -0.846527
nSV = 983, nBSV = 283
CFS merit scores = 1.45497
CFS merit scores = 1.61614
CFS merit scores = 1.8489
CFS merit scores = 2.07403
CFS merit scores = 2.27415
CFS merit scores = 2.45667
CFS merit scores = 2.62832
CFS merit scores = 2.78352
CFS merit scores = 2.92814
CFS merit scores = 3.06326
CFS merit scores = 3.18895
CFS merit scores = 3.30932
CFS merit scores = 3.42358
CFS merit scores = 3.53085
CFS merit scores = 3.63308
CFS merit scores = 3.73033
CFS merit scores = 3.82283
CFS merit scores = 3.91212
CFS merit scores = 3.99722
CFS merit scores = 4.07822
CFS merit scores = 4.15558
CFS merit scores = 4.23064
CFS merit scores = 4.30312
CFS merit scores = 4.37215
CFS merit scores = 4.43859
CFS merit scores = 4.50368
CFS merit scores = 4.5668
CFS merit scores = 4.62724
CFS merit scores = 4.68546
CFS merit scores = 4.74103
CFS merit scores = 4.79493
CFS merit scores = 4.84725
CFS merit scores = 4.8973
CFS merit scores = 4.94589
CFS merit scores = 4.99268
CFS merit scores = 5.03816
CFS merit scores = 5.08069
CFS merit scores = 5.12241
CFS merit scores = 5.16232
CFS merit scores = 5.19804
CFS merit scores = 5.23308
CFS merit scores = 5.26729
CFS merit scores = 5.30105
CFS merit scores = 5.33427
CFS merit scores = 5.36704
CFS merit scores = 5.39905
CFS merit scores = 5.43025
CFS merit scores = 5.46092
CFS merit scores = 5.48986
CFS merit scores = 5.51666
CFS merit scores = 5.54277
CFS merit scores = 5.56644
CFS merit scores = 5.58925
CFS merit scores = 5.61202
CFS merit scores = 5.63409
CFS merit scores = 5.65571
CFS merit scores = 5.67703
CFS merit scores = 5.6976
CFS merit scores = 5.71638
CFS merit scores = 5.73493
CFS merit scores = 5.75327
CFS merit scores = 5.7697
CFS merit scores = 5.78459
CFS merit scores = 5.79926
CFS merit scores = 5.81379
CFS merit scores = 5.82825
CFS merit scores = 5.8415
CFS merit scores = 5.85428
CFS merit scores = 5.86683
CFS merit scores = 5.87861
CFS merit scores = 5.88997
CFS merit scores = 5.90053
CFS merit scores = 5.91111
CFS merit scores = 5.92158
CFS merit scores = 5.93145
CFS merit scores = 5.94129
CFS merit scores = 5.95034
CFS merit scores = 5.95941
CFS merit scores = 5.96851
CFS merit scores = 5.97691
CFS merit scores = 5.9849
CFS merit scores = 5.99317
CFS merit scores = 6.00134
CFS merit scores = 6.00916
CFS merit scores = 6.01695
CFS merit scores = 6.02418
CFS merit scores = 6.03143
CFS merit scores = 6.03878
CFS merit scores = 6.04534
CFS merit scores = 6.05165
CFS merit scores = 6.05755
CFS merit scores = 6.06354
CFS merit scores = 6.06906
CFS merit scores = 6.07446
CFS merit scores = 6.07998
CFS merit scores = 6.08544
CFS merit scores = 6.09115
CFS merit scores = 6.09654
CFS merit scores = 6.10128
CFS merit scores = 6.10595
CFS merit scores = 6.11077
CFS merit scores = 6.11536
CFS merit scores = 6.11981
CFS merit scores = 6.12369
CFS merit scores = 6.12749
CFS merit scores = 6.13122
CFS merit scores = 6.13486
CFS merit scores = 6.13866
CFS merit scores = 6.14201
CFS merit scores = 6.14548
CFS merit scores = 6.14837
CFS merit scores = 6.15104
CFS merit scores = 6.15379
CFS merit scores = 6.15594
CFS merit scores = 6.15796
CFS merit scores = 6.16005
CFS merit scores = 6.16242
CFS merit scores = 6.16487
CFS merit scores = 6.16732
CFS merit scores = 6.16987
CFS merit scores = 6.17218
CFS merit scores = 6.17411
CFS merit scores = 6.1759
CFS merit scores = 6.17759
CFS merit scores = 6.17878
CFS merit scores = 6.18016
CFS merit scores = 6.18174
CFS merit scores = 6.18325
CFS merit scores = 6.1847
CFS merit scores = 6.18628
CFS merit scores = 6.18786
CFS merit scores = 6.18938
CFS merit scores = 6.19077
CFS merit scores = 6.19223
CFS merit scores = 6.19351
CFS merit scores = 6.1946
CFS merit scores = 6.19568
CFS merit scores = 6.1967
CFS merit scores = 6.19757
CFS merit scores = 6.19841
CFS merit scores = 6.19903
CFS merit scores = 6.19961
CFS merit scores = 6.20013
CFS merit scores = 6.20045
CFS merit scores = 6.20038
CFS merit scores = 6.20045
CFS merit scores = 6.20041
CFS merit scores = 6.20042
CFS merit scores = 6.20035
CFS merit scores = 6.20028
CFS merit scores = 6.20014
CFS merit scores = 6.20001
CFS merit scores = 6.1998
CFS merit scores = 6.19976
CFS merit scores = 6.19989
CFS merit scores = 6.19981
CFS merit scores = 6.19934
CFS merit scores = 6.19898
CFS merit scores = 6.19864
CFS merit scores = 6.19839
CFS merit scores = 6.19824
CFS merit scores = 6.19812
CFS merit scores = 6.19807
CFS merit scores = 6.198
CFS merit scores = 6.19796
CFS merit scores = 6.19754
CFS merit scores = 6.19701
CFS merit scores = 6.19625
CFS merit scores = 6.19553
CFS merit scores = 6.19497
CFS merit scores = 6.19425
CFS merit scores = 6.19361
CFS merit scores = 6.19293
CFS merit scores = 6.19229
CFS merit scores = 6.19163
CFS merit scores = 6.19097
CFS merit scores = 6.19033
CFS merit scores = 6.18952
CFS merit scores = 6.18863
CFS merit scores = 6.18782
CFS merit scores = 6.18698
CFS merit scores = 6.18617
CFS merit scores = 6.18527
CFS merit scores = 6.18433
CFS merit scores = 6.18323
CFS merit scores = 6.18221
CFS merit scores = 6.18123
CFS merit scores = 6.18013
CFS merit scores = 6.17901
CFS merit scores = 6.17779
CFS merit scores = 6.17665
CFS merit scores = 6.17556
CFS merit scores = 6.17445
CFS merit scores = 6.17331
CFS merit scores = 6.17223
CFS merit scores = 6.17105
CFS merit scores = 6.16968
CFS merit scores = 6.16817
CFS merit scores = 6.16669
CFS merit scores = 6.16536
CFS merit scores = 6.16391
CFS merit scores = 6.16247
CFS merit scores = 6.16109
CFS merit scores = 6.15956
CFS merit scores = 6.1581
CFS merit scores = 6.15661
CFS merit scores = 6.15516
CFS merit scores = 6.15382
CFS merit scores = 6.15252
CFS merit scores = 6.15127
CFS merit scores = 6.15006
CFS merit scores = 6.14869
CFS merit scores = 6.14731
CFS merit scores = 6.14599
CFS merit scores = 6.1447
CFS merit scores = 6.14349
CFS merit scores = 6.14206
CFS merit scores = 6.14033
CFS merit scores = 6.13865
CFS merit scores = 6.13705
CFS merit scores = 6.13545
CFS merit scores = 6.13378
CFS merit scores = 6.13216
CFS merit scores = 6.13055
CFS merit scores = 6.12891
CFS merit scores = 6.12732
CFS merit scores = 6.12574
CFS merit scores = 6.1241
CFS merit scores = 6.12248
CFS merit scores = 6.12081
CFS merit scores = 6.11906
CFS merit scores = 6.11731
CFS merit scores = 6.11553
CFS merit scores = 6.11376
CFS merit scores = 6.11206
CFS merit scores = 6.11032
CFS merit scores = 6.10851
CFS merit scores = 6.10654
CFS merit scores = 6.10449
CFS merit scores = 6.10234
CFS merit scores = 6.10022
CFS merit scores = 6.09815
CFS merit scores = 6.09608
CFS merit scores = 6.09387
CFS merit scores = 6.09159
CFS merit scores = 6.08911
CFS merit scores = 6.08659
CFS merit scores = 6.08413
CFS merit scores = 6.08177
CFS merit scores = 6.07933
CFS merit scores = 6.07694
CFS merit scores = 6.07443
CFS merit scores = 6.07196
CFS merit scores = 6.06944
CFS merit scores = 6.06689
CFS merit scores = 6.06421
CFS merit scores = 6.06148
CFS merit scores = 6.05878
CFS merit scores = 6.05608
CFS merit scores = 6.05331
CFS merit scores = 6.05028
CFS merit scores = 6.04715
CFS merit scores = 6.04403
CFS merit scores = 6.04095
CFS merit scores = 6.03795
CFS merit scores = 6.03489
CFS merit scores = 6.03175
CFS merit scores = 6.0287
CFS merit scores = 6.02565
CFS merit scores = 6.02264
CFS merit scores = 6.01965
CFS merit scores = 6.01663
CFS merit scores = 6.01363
CFS merit scores = 6.01065
CFS merit scores = 6.00764
CFS merit scores = 6.00471
CFS merit scores = 6.00148
CFS merit scores = 5.9983
CFS merit scores = 5.99512
CFS merit scores = 5.99184
CFS merit scores = 5.98854
CFS merit scores = 5.98528
CFS merit scores = 5.98184
CFS merit scores = 5.97844
CFS merit scores = 5.97507
CFS merit scores = 5.97173
CFS merit scores = 5.9683
CFS merit scores = 5.96479
CFS merit scores = 5.96103
CFS merit scores = 5.95708
CFS merit scores = 5.95319
CFS merit scores = 5.94931
CFS merit scores = 5.94525
CFS merit scores = 5.94101
CFS merit scores = 5.93689
CFS merit scores = 5.93266
CFS merit scores = 5.92838
CFS merit scores = 5.92422
CFS merit scores = 5.92001
CFS merit scores = 5.91589
CFS merit scores = 5.91176
CFS merit scores = 5.90763
CFS merit scores = 5.90346
CFS merit scores = 5.8993
CFS merit scores = 5.89505
CFS merit scores = 5.89064
CFS merit scores = 5.88627
CFS merit scores = 5.88189
CFS merit scores = 5.87736
CFS merit scores = 5.87285
CFS merit scores = 5.86837
CFS merit scores = 5.86386
CFS merit scores = 5.85899
CFS merit scores = 5.85418
CFS merit scores = 5.84946
CFS merit scores = 5.84465
CFS merit scores = 5.83988
CFS merit scores = 5.83479
CFS merit scores = 5.82976
CFS merit scores = 5.82479
CFS merit scores = 5.81984
CFS merit scores = 5.81492
CFS merit scores = 5.80992
CFS merit scores = 5.80484
CFS merit scores = 5.79984
CFS merit scores = 5.79471
CFS merit scores = 5.7896
CFS merit scores = 5.78441
CFS merit scores = 5.7792
CFS merit scores = 5.77401
CFS merit scores = 5.7688
CFS merit scores = 5.76364
CFS merit scores = 5.75839
CFS merit scores = 5.75316
CFS merit scores = 5.74799
CFS merit scores = 5.74287
CFS merit scores = 5.73783
CFS merit scores = 5.73233
CFS merit scores = 5.72671
CFS merit scores = 5.72097
CFS merit scores = 5.71515
CFS merit scores = 5.70931
CFS merit scores = 5.70355
CFS merit scores = 5.69777
CFS merit scores = 5.69191
CFS merit scores = 5.68602
CFS merit scores = 5.68013
CFS merit scores = 5.67411
CFS merit scores = 5.66789
CFS merit scores = 5.66175
CFS merit scores = 5.65555
CFS merit scores = 5.64939
CFS merit scores = 5.64293
CFS merit scores = 5.63656
CFS merit scores = 5.63
CFS merit scores = 5.6234
CFS merit scores = 5.61668
CFS merit scores = 5.60983
CFS merit scores = 5.60293
CFS merit scores = 5.59592
CFS merit scores = 5.58888
CFS merit scores = 5.58156
CFS merit scores = 5.57406
CFS merit scores = 5.56636
CFS merit scores = 5.55863
CFS merit scores = 5.55092
CFS merit scores = 5.54264
CFS merit scores = 5.5344
CFS merit scores = 5.526
CFS merit scores = 5.51765
CFS merit scores = 5.50898
CFS merit scores = 5.50029
CFS merit scores = 5.49161
CFS merit scores = 5.48259
CFS merit scores = 5.47303
CFS merit scores = 5.46351
CFS merit scores = 5.4539
CFS merit scores = 5.4443
CFS merit scores = 5.43424
CFS merit scores = 5.42398
CFS merit scores = 5.41314
CFS merit scores = 5.4008
CFS merit scores = 5.38738
CFS merit scores = 5.37171
CFS merit scores = 5.35528
CFS merit scores = 5.32368
cnt = 1	feature = 81	correl = 0.454969	descr = Gibbs_of_Target_Sequence__Pos_19_Step_1
cnt = 2	feature = 2	correl = -0.147063	descr = Position_Specific_Bin_Base_0_Base_G
cnt = 3	feature = 852	correl = -0.0672022	descr = N_Gram_TGGC
cnt = 4	feature = 228	correl = 0.0333661	descr = N_Gram_ACT
cnt = 5	feature = 702	correl = -0.0405987	descr = N_Gram_GTGCC
cnt = 6	feature = 525	correl = 0.0369199	descr = N_Gram_GACA
cnt = 7	feature = 606	correl = 0.0341885	descr = N_Gram_GCTA
cnt = 8	feature = 878	correl = -0.0364469	descr = N_Gram_TTACG
cnt = 9	feature = 483	correl = -0.0503339	descr = N_Gram_CTCAA
cnt = 10	feature = 800	correl = -0.0270379	descr = N_Gram_TCGCG
cnt = 11	feature = 739	correl = 0.0307677	descr = N_Gram_TACCG
cnt = 12	feature = 432	correl = -0.0323233	descr = N_Gram_CGCAA
cnt = 13	feature = 505	correl = 0.0343976	descr = N_Gram_CTTAG
cnt = 14	feature = 284	correl = -0.024136	descr = N_Gram_ATCCC
cnt = 15	feature = 262	correl = 0.0308568	descr = N_Gram_AGTAA
cnt = 16	feature = 876	correl = 0.0590329	descr = N_Gram_TTACA
cnt = 17	feature = 534	correl = -0.0230603	descr = N_Gram_GACGG
cnt = 18	feature = 676	correl = -0.0503748	descr = N_Gram_GGTTA
cnt = 19	feature = 697	correl = 0.0491873	descr = N_Gram_GTCTA
cnt = 20	feature = 461	correl = 0.0293775	descr = N_Gram_CGTCT
cnt = 21	feature = 865	correl = 0.0359968	descr = N_Gram_TGTCG
cnt = 22	feature = 882	correl = 0.0663025	descr = N_Gram_TTAGT
cnt = 23	feature = 531	correl = -0.0440433	descr = N_Gram_GACCC
cnt = 24	feature = 403	correl = 0.0287297	descr = N_Gram_CCGTC
cnt = 25	feature = 304	correl = -0.0221279	descr = N_Gram_ATGTA
cnt = 26	feature = 768	correl = 0.0247007	descr = N_Gram_TATGC
cnt = 27	feature = 327	correl = -0.0236347	descr = N_Gram_CAATT
cnt = 28	feature = 260	correl = 0.0904519	descr = N_Gram_AGGTA
cnt = 29	feature = 334	correl = -0.0307071	descr = N_Gram_CACGA
cnt = 30	feature = 687	correl = 0.0479308	descr = N_Gram_GTCAA
cnt = 31	feature = 732	correl = -0.0375029	descr = N_Gram_TAATC
cnt = 32	feature = 843	correl = -0.0297454	descr = N_Gram_TGCGC
cnt = 33	feature = 314	correl = 0.023138	descr = N_Gram_ATTGC
cnt = 34	feature = 707	correl = -0.0599098	descr = N_Gram_GTGGG
cnt = 35	feature = 536	correl = 0.0689568	descr = N_Gram_GACTA
cnt = 36	feature = 324	correl = 0.0443205	descr = N_Gram_CAAGC
cnt = 37	feature = 625	correl = 0.0372811	descr = N_Gram_GGAAT
cnt = 38	feature = 604	correl = -0.0604055	descr = N_Gram_GCGTT
cnt = 39	feature = 490	correl = 0.034106	descr = N_Gram_CTCTA
cnt = 40	feature = 590	correl = -0.0557502	descr = N_Gram_GCCTT
cnt = 41	feature = 354	correl = 0.0319448	descr = N_Gram_CATAG
cnt = 42	feature = 657	correl = -0.0872542	descr = N_Gram_GGGCC
cnt = 43	feature = 451	correl = -0.0582348	descr = N_Gram_CGGGG
cnt = 44	feature = 791	correl = 0.0684264	descr = N_Gram_TCCTA
cnt = 45	feature = 799	correl = 0.0389657	descr = N_Gram_TCGCA
cnt = 46	feature = 770	correl = 0.0295953	descr = N_Gram_TATGT
cnt = 47	feature = 614	correl = -0.0372165	descr = N_Gram_GCTGA
cnt = 48	feature = 423	correl = -0.0240213	descr = N_Gram_CGACA
cnt = 49	feature = 541	correl = -0.0333335	descr = N_Gram_GAGAT
cnt = 50	feature = 600	correl = -0.0379972	descr = N_Gram_GCGGG
cnt = 51	feature = 310	correl = 0.0403076	descr = N_Gram_ATTCG
cnt = 52	feature = 11	correl = 0.0675327	descr = Position_Specific_Bin_Base_3_Base_G
cnt = 53	feature = 396	correl = -0.0586538	descr = N_Gram_CCGAT
cnt = 54	feature = 601	correl = -0.0427984	descr = N_Gram_GCGGT
cnt = 55	feature = 206	correl = 0.0470174	descr = N_Gram_ACAGT
cnt = 56	feature = 681	correl = 0.0355165	descr = N_Gram_GTAAG
cnt = 57	feature = 298	correl = 0.0220987	descr = N_Gram_ATGCA
cnt = 58	feature = 740	correl = 0.0379983	descr = N_Gram_TACCT
cnt = 59	feature = 335	correl = -0.044907	descr = N_Gram_CACGG
cnt = 60	feature = 231	correl = 0.0249798	descr = N_Gram_ACTAG
cnt = 61	feature = 530	correl = -0.0405223	descr = N_Gram_GACCA
cnt = 62	feature = 580	correl = -0.0546407	descr = N_Gram_GCCCC
cnt = 63	feature = 489	correl = -0.0524161	descr = N_Gram_CTCGT
cnt = 64	feature = 767	correl = 0.0683243	descr = N_Gram_TATGA
cnt = 65	feature = 264	correl = 0.0892963	descr = N_Gram_AGTCG
cnt = 66	feature = 709	correl = 0.0277266	descr = N_Gram_GTGTA
cnt = 67	feature = 848	correl = 0.0305685	descr = N_Gram_TGCTT
cnt = 68	feature = 4	correl = -0.0262092	descr = Position_Specific_Bin_Base_1_Base_C
cnt = 69	feature = 366	correl = -0.0374787	descr = N_Gram_CCAAA
cnt = 70	feature = 39	correl = -0.0321778	descr = Position_Specific_Bin_Base_14_Base_C
cnt = 71	feature = 47	correl = 0.0378871	descr = Position_Specific_Bin_Base_17_Base_A
cnt = 72	feature = 540	correl = 0.0311124	descr = N_Gram_GAGAA
cnt = 73	feature = 394	correl = -0.0423004	descr = N_Gram_CCGAC
cnt = 74	feature = 752	correl = 0.0510696	descr = N_Gram_TAGCA
cnt = 75	feature = 17	correl = 0.0296634	descr = Position_Specific_Bin_Base_6_Base_A
cnt = 76	feature = 316	correl = 0.0452548	descr = N_Gram_ATTGT
cnt = 77	feature = 288	correl = 0.0371642	descr = N_Gram_ATCGA
cnt = 78	feature = 659	correl = -0.0254563	descr = N_Gram_GGGCT
cnt = 79	feature = 270	correl = 0.0221989	descr = N_Gram_ATAAG
cnt = 80	feature = 705	correl = -0.0567607	descr = N_Gram_GTGGA
cnt = 81	feature = 916	correl = 0.0238285	descr = N_Gram_TTTAC
cnt = 82	feature = 406	correl = 0.0448209	descr = N_Gram_CCTAA
cnt = 83	feature = 726	correl = 0.0529326	descr = N_Gram_TAAAC
cnt = 84	feature = 612	correl = 0.0368267	descr = N_Gram_GCTCT
cnt = 85	feature = 595	correl = -0.0866808	descr = N_Gram_GCGCG
cnt = 86	feature = 60	correl = -0.181844	descr = Position_Specific_Bin_Base_20_Base_G
cnt = 87	feature = 901	correl = 0.0652869	descr = N_Gram_TTGAA
cnt = 88	feature = 547	correl = -0.0226253	descr = N_Gram_GAGGT
cnt = 89	feature = 31	correl = -0.0421747	descr = Position_Specific_Bin_Base_11_Base_A
cnt = 90	feature = 526	correl = 0.0558423	descr = N_Gram_GACAA
cnt = 91	feature = 515	correl = -0.0259974	descr = N_Gram_GAAAA
cnt = 92	feature = 579	correl = -0.0830159	descr = N_Gram_GCCCA
cnt = 93	feature = 598	correl = -0.0327191	descr = N_Gram_GCGGA
cnt = 94	feature = 880	correl = 0.0609708	descr = N_Gram_TTAGA
cnt = 95	feature = 277	correl = 0.0396822	descr = N_Gram_ATATA
cnt = 96	feature = 14	correl = -0.07136	descr = Position_Specific_Bin_Base_4_Base_C
cnt = 97	feature = 458	correl = 0.0292818	descr = N_Gram_CGTCA
cnt = 98	feature = 519	correl = -0.0472587	descr = N_Gram_GAAGA
cnt = 99	feature = 677	correl = -0.0531301	descr = N_Gram_GGTTG
cnt = 100	feature = 52	correl = -0.0610258	descr = Position_Specific_Bin_Base_18_Base_G
cnt = 101	feature = 856	correl = -0.0524743	descr = N_Gram_TGGGA
cnt = 102	feature = 308	correl = 0.0786281	descr = N_Gram_ATTAT
cnt = 103	feature = 545	correl = -0.0668399	descr = N_Gram_GAGGC
cnt = 104	feature = 925	correl = 0.0535236	descr = N_Gram_TTTGT
cnt = 105	feature = 714	correl = -0.0238204	descr = N_Gram_GTTCA
cnt = 106	feature = 313	correl = -0.0231806	descr = N_Gram_ATTGA
cnt = 107	feature = 924	correl = 0.0375515	descr = N_Gram_TTTGG
cnt = 108	feature = 789	correl = -0.0514006	descr = N_Gram_TCCCC
cnt = 109	feature = 814	correl = 0.0479459	descr = N_Gram_TCTCA
cnt = 110	feature = 337	correl = 0.0445031	descr = N_Gram_CACTC
cnt = 111	feature = 481	correl = 0.0352958	descr = N_Gram_CTATG
cnt = 112	feature = 565	correl = -0.060193	descr = N_Gram_GCAAT
cnt = 113	feature = 476	correl = 0.0299688	descr = N_Gram_CTAGA
cnt = 114	feature = 286	correl = 0.0248526	descr = N_Gram_ATCCT
cnt = 115	feature = 640	correl = -0.0861605	descr = N_Gram_GGCCA
cnt = 116	feature = 586	correl = -0.0232895	descr = N_Gram_GCCGG
cnt = 117	feature = 220	correl = -0.0375172	descr = N_Gram_ACGAC
cnt = 118	feature = 626	correl = 0.0256932	descr = N_Gram_GGACA
cnt = 119	feature = 593	correl = -0.0437473	descr = N_Gram_GCGCA
cnt = 120	feature = 773	correl = 0.0228362	descr = N_Gram_TATTG
cnt = 121	feature = 589	correl = -0.0648497	descr = N_Gram_GCCTC
cnt = 122	feature = 672	correl = -0.0358006	descr = N_Gram_GGTGA
cnt = 123	feature = 786	correl = 0.0442409	descr = N_Gram_TCCAT
cnt = 124	feature = 57	correl = 0.0629268	descr = Position_Specific_Bin_Base_19_Base_T
cnt = 125	feature = 765	correl = 0.0540482	descr = N_Gram_TATCG
cnt = 126	feature = 0	correl = 0.0359073	descr = Position_Specific_Bin_Base_0_Base_A
cnt = 127	feature = 307	correl = 0.0254628	descr = N_Gram_ATTAG
cnt = 128	feature = 790	correl = 0.033046	descr = N_Gram_TCCGT
cnt = 129	feature = 8	correl = 0.0505531	descr = Position_Specific_Bin_Base_2_Base_C
cnt = 130	feature = 355	correl = 0.0268809	descr = N_Gram_CATAT
cnt = 131	feature = 389	correl = -0.0479438	descr = N_Gram_CCCTC
cnt = 132	feature = 479	correl = 0.0647208	descr = N_Gram_CTATA
cnt = 133	feature = 717	correl = -0.0252039	descr = N_Gram_GTTGC
cnt = 134	feature = 341	correl = -0.0593673	descr = N_Gram_CAGAG
cnt = 135	feature = 610	correl = -0.0486845	descr = N_Gram_GCTCC
cnt = 136	feature = 703	correl = -0.031064	descr = N_Gram_GTGCG
cnt = 137	feature = 721	correl = 0.0265224	descr = N_Gram_GTTTC
cnt = 138	feature = 348	correl = -0.100278	descr = N_Gram_CAGGG
cnt = 139	feature = 840	correl = -0.050016	descr = N_Gram_TGCCC
cnt = 140	feature = 368	correl = -0.0627022	descr = N_Gram_CCACC
cnt = 141	feature = 779	correl = 0.0242294	descr = N_Gram_TCAAG
cnt = 142	feature = 23	correl = -0.088087	descr = Position_Specific_Bin_Base_8_Base_C
cnt = 143	feature = 927	correl = 0.0261996	descr = N_Gram_TTTTA
cnt = 144	feature = 537	correl = -0.0320414	descr = N_Gram_GACTC
cnt = 145	feature = 823	correl = 0.0238778	descr = N_Gram_TCTTG
cnt = 146	feature = 344	correl = -0.0413031	descr = N_Gram_CAGCC
cnt = 147	feature = 345	correl = -0.0306485	descr = N_Gram_CAGCG
cnt = 148	feature = 838	correl = 0.0283487	descr = N_Gram_TGCAT
cnt = 149	feature = 350	correl = 0.0310385	descr = N_Gram_CAGTA
cnt = 150	feature = 46	correl = -0.0594622	descr = Position_Specific_Bin_Base_16_Base_G
cnt = 151	feature = 632	correl = -0.0420013	descr = N_Gram_GGATG
cnt = 152	feature = 502	correl = 0.05581	descr = N_Gram_CTGTT
cnt = 153	feature = 6	correl = 0.0275521	descr = Position_Specific_Bin_Base_1_Base_T
cnt = 154	feature = 624	correl = -0.0588961	descr = N_Gram_GGAAG
cnt = 155	feature = 685	correl = 0.0267	descr = N_Gram_GTATT
cnt = 156	feature = 25	correl = -0.0234939	descr = Position_Specific_Bin_Base_9_Base_C
cnt = 157	feature = 663	correl = -0.0470395	descr = N_Gram_GGGGT
cnt = 158	feature = 382	correl = -0.0567581	descr = N_Gram_CCCCG
cnt = 159	feature = 627	correl = -0.0617935	descr = N_Gram_GGACC
cnt = 160	feature = 438	correl = -0.0615769	descr = N_Gram_CGCGG
cnt = 161	feature = 647	correl = -0.058523	descr = N_Gram_GGCGT
cnt = 162	feature = 788	correl = -0.0314907	descr = N_Gram_TCCCA
cnt = 163	feature = 759	correl = 0.0693756	descr = N_Gram_TATAA
cnt = 164	feature = 573	correl = 0.0367748	descr = N_Gram_GCATC
cnt = 165	feature = 695	correl = 0.0709309	descr = N_Gram_GTCGT
cnt = 166	feature = 16	correl = 0.0503412	descr = Position_Specific_Bin_Base_5_Base_T
cnt = 167	feature = 256	correl = -0.0297799	descr = N_Gram_AGGAG
cnt = 168	feature = 292	correl = 0.0468474	descr = N_Gram_ATCTG
cnt = 169	feature = 622	correl = -0.0386947	descr = N_Gram_GGAAA
cnt = 170	feature = 42	correl = 0.069752	descr = Position_Specific_Bin_Base_15_Base_A
cnt = 171	feature = 649	correl = -0.0550234	descr = N_Gram_GGCTG
cnt = 172	feature = 834	correl = 0.0368928	descr = N_Gram_TGATC
cnt = 173	feature = 217	correl = -0.0367822	descr = N_Gram_ACCGG
cnt = 174	feature = 568	correl = -0.0453997	descr = N_Gram_GCACG
cnt = 175	feature = 904	correl = 0.0376613	descr = N_Gram_TTGCA
cnt = 176	feature = 473	correl = 0.0428774	descr = N_Gram_CTACA
cnt = 177	feature = 254	correl = -0.0214251	descr = N_Gram_AGCTC
cnt = 178	feature = 517	correl = -0.0268498	descr = N_Gram_GAACT
cnt = 179	feature = 669	correl = 0.0290156	descr = N_Gram_GGTCA
cnt = 180	feature = 555	correl = -0.0427739	descr = N_Gram_GATGG
cnt = 181	feature = 643	correl = -0.0317489	descr = N_Gram_GGCCT
cnt = 182	feature = 1	correl = 0.102771	descr = Position_Specific_Bin_Base_0_Base_C
cnt = 183	feature = 680	correl = 0.0542346	descr = N_Gram_GTAAA
cnt = 184	feature = 38	correl = 0.11157	descr = Position_Specific_Bin_Base_14_Base_A
cnt = 185	feature = 35	correl = -0.0244617	descr = Position_Specific_Bin_Base_12_Base_C
cnt = 186	feature = 283	correl = 0.0416714	descr = N_Gram_ATCCA
cnt = 187	feature = 32	correl = -0.0530523	descr = Position_Specific_Bin_Base_11_Base_G
cnt = 188	feature = 55	correl = -0.115831	descr = Position_Specific_Bin_Base_19_Base_C
cnt = 189	feature = 496	correl = -0.0452246	descr = N_Gram_CTGCC
cnt = 190	feature = 646	correl = -0.0834023	descr = N_Gram_GGCGG
cnt = 191	feature = 753	correl = 0.0822683	descr = N_Gram_TAGCT
cnt = 192	feature = 654	correl = -0.0656479	descr = N_Gram_GGGAG
cnt = 193	feature = 662	correl = -0.0727692	descr = N_Gram_GGGGC
cnt = 194	feature = 780	correl = 0.0322265	descr = N_Gram_TCACC
cnt = 195	feature = 582	correl = -0.0605027	descr = N_Gram_GCCCT
cnt = 196	feature = 911	correl = 0.026349	descr = N_Gram_TTGTC
cnt = 197	feature = 358	correl = 0.0292319	descr = N_Gram_CATG
cnt = 198	feature = 485	correl = 0.029988	descr = N_Gram_CTCAT
cnt = 199	feature = 21	correl = 0.0722772	descr = Position_Specific_Bin_Base_7_Base_T
cnt = 200	feature = 907	correl = 0.0398937	descr = N_Gram_TTGGA
cnt = 201	feature = 650	correl = -0.0231776	descr = N_Gram_GGCTT
cnt = 202	feature = 556	correl = -0.0435685	descr = N_Gram_GATGT
cnt = 203	feature = 708	correl = 0.0254118	descr = N_Gram_GTGT
cnt = 204	feature = 499	correl = -0.0220526	descr = N_Gram_CTGGG
cnt = 205	feature = 383	correl = -0.0308051	descr = N_Gram_CCCCT
cnt = 206	feature = 794	correl = 0.045831	descr = N_Gram_TCCTT
cnt = 207	feature = 299	correl = 0.0422294	descr = N_Gram_ATGCT
cnt = 208	feature = 755	correl = 0.0315348	descr = N_Gram_TAGT
cnt = 209	feature = 243	correl = -0.0215737	descr = N_Gram_AGAGG
cnt = 210	feature = 5	correl = -0.0825557	descr = Position_Specific_Bin_Base_1_Base_G
cnt = 211	feature = 910	correl = 0.0497493	descr = N_Gram_TTGTA
cnt = 212	feature = 798	correl = 0.0442783	descr = N_Gram_TCGC
cnt = 213	feature = 812	correl = 0.038798	descr = N_Gram_TCTAT
cnt = 214	feature = 603	correl = -0.0675003	descr = N_Gram_GCGTC
cnt = 215	feature = 749	correl = 0.0536343	descr = N_Gram_TAGAC
cnt = 216	feature = 700	correl = 0.0374202	descr = N_Gram_GTGAA
cnt = 217	feature = 577	correl = -0.0655626	descr = N_Gram_GCCAG
cnt = 218	feature = 33	correl = 0.11286	descr = Position_Specific_Bin_Base_11_Base_T
cnt = 219	feature = 653	correl = -0.0684294	descr = N_Gram_GGGAA
cnt = 220	feature = 706	correl = -0.0754493	descr = N_Gram_GTGGC
cnt = 221	feature = 796	correl = 0.0268411	descr = N_Gram_TCGA
cnt = 222	feature = 837	correl = 0.0394733	descr = N_Gram_TGCAA
cnt = 223	feature = 210	correl = 0.0244277	descr = N_Gram_ACATT
cnt = 224	feature = 446	correl = -0.0872732	descr = N_Gram_CGGCC
cnt = 225	feature = 884	correl = 0.0423383	descr = N_Gram_TTATC
cnt = 226	feature = 9	correl = 0.122208	descr = Position_Specific_Bin_Base_2_Base_G
cnt = 227	feature = 774	correl = 0.0395249	descr = N_Gram_TATTT
cnt = 228	feature = 44	correl = 0.0745378	descr = Position_Specific_Bin_Base_16_Base_A
cnt = 229	feature = 24	correl = 0.0687671	descr = Position_Specific_Bin_Base_8_Base_T
cnt = 230	feature = 492	correl = 0.0355478	descr = N_Gram_CTCTT
cnt = 231	feature = 452	correl = -0.0466502	descr = N_Gram_CGGGT
cnt = 232	feature = 521	correl = 0.0373907	descr = N_Gram_GAAGG
cnt = 233	feature = 718	correl = -0.0294764	descr = N_Gram_GTTGG
cnt = 234	feature = 638	correl = -0.0334298	descr = N_Gram_GGCAG
cnt = 235	feature = 278	correl = 0.047576	descr = N_Gram_ATATG
cnt = 236	feature = 213	correl = -0.0817516	descr = N_Gram_ACCAC
cnt = 237	feature = 56	correl = -0.124906	descr = Position_Specific_Bin_Base_19_Base_G
cnt = 238	feature = 815	correl = 0.0281054	descr = N_Gram_TCTCC
cnt = 239	feature = 58	correl = 0.366173	descr = Position_Specific_Bin_Base_20_Base_A
cnt = 240	feature = 696	correl = 0.0279279	descr = N_Gram_GTCT
cnt = 241	feature = 897	correl = 0.0892041	descr = N_Gram_TTCTG
cnt = 242	feature = 41	correl = 0.0728982	descr = Position_Specific_Bin_Base_14_Base_T
cnt = 243	feature = 28	correl = -0.0796189	descr = Position_Specific_Bin_Base_10_Base_C
cnt = 244	feature = 917	correl = 0.0544387	descr = N_Gram_TTTAG
cnt = 245	feature = 738	correl = 0.038029	descr = N_Gram_TACC
cnt = 246	feature = 10	correl = -0.126621	descr = Position_Specific_Bin_Base_2_Base_T
cnt = 247	feature = 494	correl = 0.044157	descr = N_Gram_CTGAT
cnt = 248	feature = 15	correl = -0.0559338	descr = Position_Specific_Bin_Base_5_Base_C
cnt = 249	feature = 43	correl = -0.0399275	descr = Position_Specific_Bin_Base_15_Base_G
cnt = 250	feature = 462	correl = 0.0240301	descr = N_Gram_CGTG
cnt = 251	feature = 229	correl = 0.0515418	descr = N_Gram_ACTA
cnt = 252	feature = 867	correl = 0.0309817	descr = N_Gram_TGTG
cnt = 253	feature = 684	correl = 0.0252647	descr = N_Gram_GTAT
cnt = 254	feature = 40	correl = -0.154096	descr = Position_Specific_Bin_Base_14_Base_G
cnt = 255	feature = 510	correl = -0.0266417	descr = N_Gram_CTTGG
cnt = 256	feature = 616	correl = -0.0358114	descr = N_Gram_GCTGG
cnt = 257	feature = 263	correl = 0.03407	descr = N_Gram_AGTC
cnt = 258	feature = 29	correl = -0.0531629	descr = Position_Specific_Bin_Base_10_Base_G
cnt = 259	feature = 645	correl = -0.0754111	descr = N_Gram_GGCGC
cnt = 260	feature = 412	correl = -0.0760356	descr = N_Gram_CCTCT
cnt = 261	feature = 802	correl = -0.05458	descr = N_Gram_TCGG
cnt = 262	feature = 772	correl = 0.0594775	descr = N_Gram_TATTC
cnt = 263	feature = 769	correl = 0.0347047	descr = N_Gram_TATGG
cnt = 264	feature = 59	correl = -0.314185	descr = Position_Specific_Bin_Base_20_Base_C
cnt = 265	feature = 554	correl = -0.0282659	descr = N_Gram_GATGA
cnt = 266	feature = 641	correl = -0.107252	descr = N_Gram_GGCCC
cnt = 267	feature = 674	correl = -0.0974016	descr = N_Gram_GGTGG
cnt = 268	feature = 658	correl = -0.0848546	descr = N_Gram_GGGCG
cnt = 269	feature = 819	correl = 0.034591	descr = N_Gram_TCTGG
cnt = 270	feature = 871	correl = 0.0655921	descr = N_Gram_TGTTT
cnt = 271	feature = 409	correl = -0.0221631	descr = N_Gram_CCTCA
cnt = 272	feature = 631	correl = -0.0497923	descr = N_Gram_GGAGG
cnt = 273	feature = 743	correl = 0.0512363	descr = N_Gram_TACT
cnt = 274	feature = 818	correl = 0.0928901	descr = N_Gram_TCTGC
cnt = 275	feature = 273	correl = 0.0410528	descr = N_Gram_ATAG
cnt = 276	feature = 729	correl = 0.071223	descr = N_Gram_TAAG
cnt = 277	feature = 522	correl = 0.0583837	descr = N_Gram_GAAT
cnt = 278	feature = 735	correl = 0.040178	descr = N_Gram_TACA
cnt = 279	feature = 900	correl = 0.0581679	descr = N_Gram_TTGA
cnt = 280	feature = 701	correl = -0.045058	descr = N_Gram_GTGC
cnt = 281	feature = 751	correl = 0.0645506	descr = N_Gram_TAGC
cnt = 282	feature = 898	correl = 0.0471651	descr = N_Gram_TTCTT
cnt = 283	feature = 233	correl = 0.0484554	descr = N_Gram_ACTG
cnt = 284	feature = 857	correl = -0.0563053	descr = N_Gram_TGGGG
cnt = 285	feature = 806	correl = 0.0528287	descr = N_Gram_TCGT
cnt = 286	feature = 442	correl = -0.021884	descr = N_Gram_CGGA
cnt = 287	feature = 258	correl = -0.0416937	descr = N_Gram_AGGG
cnt = 288	feature = 251	correl = -0.0500785	descr = N_Gram_AGCG
cnt = 289	feature = 864	correl = 0.0309941	descr = N_Gram_TGTC
cnt = 290	feature = 583	correl = -0.0462521	descr = N_Gram_GCCG
cnt = 291	feature = 792	correl = -0.0320976	descr = N_Gram_TCCTC
cnt = 292	feature = 535	correl = 0.0375623	descr = N_Gram_GACT
cnt = 293	feature = 436	correl = -0.0758098	descr = N_Gram_CGCG
cnt = 294	feature = 214	correl = -0.0366295	descr = N_Gram_ACCC
cnt = 295	feature = 306	correl = 0.0635065	descr = N_Gram_ATTA
cnt = 296	feature = 675	correl = -0.03054	descr = N_Gram_GGTT
cnt = 297	feature = 514	correl = -0.0222298	descr = N_Gram_GAAA
cnt = 298	feature = 475	correl = 0.0616943	descr = N_Gram_CTAG
cnt = 299	feature = 82	correl = 0.431022	descr = Gibbs_of_Target_Sequence__Pos_20_Step_1
cnt = 300	feature = 501	correl = 0.0429511	descr = N_Gram_CTGT
cnt = 301	feature = 297	correl = 0.038053	descr = N_Gram_ATGC
cnt = 302	feature = 392	correl = -0.0985087	descr = N_Gram_CCGA
cnt = 303	feature = 249	correl = -0.0444326	descr = N_Gram_AGCC
cnt = 304	feature = 692	correl = 0.0389828	descr = N_Gram_GTCG
cnt = 305	feature = 903	correl = 0.0463944	descr = N_Gram_TTGC
cnt = 306	feature = 679	correl = 0.0593341	descr = N_Gram_GTAA
cnt = 307	feature = 370	correl = -0.0842086	descr = N_Gram_CCAG
cnt = 308	feature = 478	correl = 0.0514618	descr = N_Gram_CTAT
cnt = 309	feature = 79	correl = 0.105287	descr = Gibbs_of_Target_Sequence__Pos_17_Step_1
cnt = 310	feature = 74	correl = 0.0284121	descr = Gibbs_of_Target_Sequence__Pos_12_Step_1
cnt = 311	feature = 240	correl = 0.0295576	descr = N_Gram_AGAC
cnt = 312	feature = 105	correl = -0.0577757	descr = Xue_Structure_Feature_A100
cnt = 313	feature = 518	correl = -0.02915	descr = N_Gram_GAAG
cnt = 314	feature = 65	correl = -0.160625	descr = Gibbs_of_Target_Sequence__Pos_2_Step_1
cnt = 315	feature = 356	correl = 0.0254356	descr = N_Gram_CATC
cnt = 316	feature = 367	correl = -0.0507116	descr = N_Gram_CCAC
cnt = 317	feature = 384	correl = -0.10853	descr = N_Gram_CCCG
cnt = 318	feature = 860	correl = 0.056141	descr = N_Gram_TGTA
cnt = 319	feature = 716	correl = -0.050425	descr = N_Gram_GTTG
cnt = 320	feature = 926	correl = 0.0328692	descr = N_Gram_TTTT
cnt = 321	feature = 311	correl = 0.0904501	descr = N_Gram_ATTCT
cnt = 322	feature = 704	correl = -0.0978076	descr = N_Gram_GTGG
cnt = 323	feature = 207	correl = 0.0738543	descr = N_Gram_ACAT
cnt = 324	feature = 294	correl = 0.0409083	descr = N_Gram_ATGA
cnt = 325	feature = 64	correl = -0.0314345	descr = Gibbs_of_Target_Sequence__Pos_1_Step_1
cnt = 326	feature = 813	correl = 0.0581741	descr = N_Gram_TCTC
cnt = 327	feature = 915	correl = 0.0323899	descr = N_Gram_TTTA
cnt = 328	feature = 508	correl = 0.0448195	descr = N_Gram_CTTG
cnt = 329	feature = 66	correl = 0.0915453	descr = Gibbs_of_Target_Sequence__Pos_4_Step_1
cnt = 330	feature = 787	correl = -0.046991	descr = N_Gram_TCCC
cnt = 331	feature = 613	correl = -0.0230936	descr = N_Gram_GCTG
cnt = 332	feature = 665	correl = -0.0834309	descr = N_Gram_GGGTG
cnt = 333	feature = 553	correl = -0.04007	descr = N_Gram_GATG
cnt = 334	feature = 879	correl = 0.0491662	descr = N_Gram_TTAG
cnt = 335	feature = 592	correl = -0.0707492	descr = N_Gram_GCGC
cnt = 336	feature = 660	correl = -0.0882218	descr = N_Gram_GGGG
cnt = 337	feature = 809	correl = 0.0676454	descr = N_Gram_TCTA
cnt = 338	feature = 70	correl = 0.0837438	descr = Gibbs_of_Target_Sequence__Pos_8_Step_1
cnt = 339	feature = 80	correl = 0.197882	descr = Gibbs_of_Target_Sequence__Pos_18_Step_1
cnt = 340	feature = 495	correl = -0.0220822	descr = N_Gram_CTGC
cnt = 341	feature = 725	correl = 0.048755	descr = N_Gram_TAAA
cnt = 342	feature = 909	correl = 0.0745535	descr = N_Gram_TTGT
cnt = 343	feature = 766	correl = 0.0727525	descr = N_Gram_TATG
cnt = 344	feature = 78	correl = 0.11928	descr = Gibbs_of_Target_Sequence__Pos_16_Step_1
cnt = 345	feature = 68	correl = 0.117023	descr = Gibbs_of_Target_Sequence__Pos_6_Step_1
cnt = 346	feature = 419	correl = -0.0617847	descr = N_Gram_CGA
cnt = 347	feature = 449	correl = -0.0847652	descr = N_Gram_CGGG
cnt = 348	feature = 319	correl = 0.0327635	descr = N_Gram_CAA
cnt = 349	feature = 71	correl = 0.10921	descr = Gibbs_of_Target_Sequence__Pos_9_Step_1
cnt = 350	feature = 75	correl = 0.120245	descr = Gibbs_of_Target_Sequence__Pos_13_Step_1
cnt = 351	feature = 869	correl = 0.0800258	descr = N_Gram_TGTT
cnt = 352	feature = 734	correl = 0.0598829	descr = N_Gram_TAC
cnt = 353	feature = 238	correl = 0.0239513	descr = N_Gram_AGA
cnt = 354	feature = 678	correl = 0.0558567	descr = N_Gram_GTA
cnt = 355	feature = 821	correl = 0.0628177	descr = N_Gram_TCTT
cnt = 356	feature = 539	correl = -0.0435251	descr = N_Gram_GAG
cnt = 357	feature = 72	correl = 0.116144	descr = Gibbs_of_Target_Sequence__Pos_10_Step_1
cnt = 358	feature = 671	correl = -0.0844447	descr = N_Gram_GGTG
cnt = 359	feature = 578	correl = -0.144943	descr = N_Gram_GCCC
cnt = 360	feature = 826	correl = 0.0759945	descr = N_Gram_TGA
cnt = 361	feature = 77	correl = 0.0973518	descr = Gibbs_of_Target_Sequence__Pos_15_Step_1
cnt = 362	feature = 664	correl = -0.0544589	descr = N_Gram_GGGT
cnt = 363	feature = 894	correl = 0.0907275	descr = N_Gram_TTCT
cnt = 364	feature = 597	correl = -0.106245	descr = N_Gram_GCGG
cnt = 365	feature = 620	correl = -0.0635397	descr = N_Gram_GGA
cnt = 366	feature = 76	correl = 0.157174	descr = Gibbs_of_Target_Sequence__Pos_14_Step_1
cnt = 367	feature = 746	correl = 0.0826713	descr = N_Gram_TAG
cnt = 368	feature = 293	correl = 0.0254968	descr = N_Gram_ATG
cnt = 369	feature = 365	correl = -0.0738736	descr = N_Gram_CCA
cnt = 370	feature = 404	correl = -0.0473881	descr = N_Gram_CCT
cnt = 371	feature = 825	correl = 0.0604173	descr = N_Gram_TG
cnt = 372	feature = 469	correl = 0.102437	descr = N_Gram_CTA
cnt = 373	feature = 775	correl = 0.0469245	descr = N_Gram_TC
cnt = 374	feature = 430	correl = -0.0503886	descr = N_Gram_CGC
cnt = 375	feature = 666	correl = -0.0416612	descr = N_Gram_GGT
cnt = 376	feature = 899	correl = 0.107937	descr = N_Gram_TTG
cnt = 377	feature = 914	correl = 0.0850535	descr = N_Gram_TTT
cnt = 378	feature = 634	correl = -0.171471	descr = N_Gram_GGC
cnt = 379	feature = 849	correl = -0.0399138	descr = N_Gram_TGG
cnt = 380	feature = 808	correl = 0.105698	descr = N_Gram_TCT
cnt = 381	feature = 482	correl = -0.0299911	descr = N_Gram_CTC
cnt = 382	feature = 305	correl = 0.120715	descr = N_Gram_ATT
cnt = 383	feature = 560	correl = -0.120091	descr = N_Gram_GC
cnt = 384	feature = 83	correl = 0.232997	descr = PF_RNAi_Fold_Energy
cnt = 385	feature = 723	correl = 0.179107	descr = N_Gram_TA
cnt = 386	feature = 62	correl = 0.291789	descr = Gibbs_of_Target_Sequence_
num rows = 2188
num_elements = 846756
..*
optimization finished, #iter = 2402
nu = 0.277062
obj = -48.149486, rho = -0.828775
nSV = 999, nBSV = 314
num rows = 243
num_elements = 94041
*
optimization finished, #iter = 215
nu = 0.244605
obj = -5.027766, rho = -0.710982
nSV = 143, nBSV = 13
..*
optimization finished, #iter = 2402
nu = 0.277062
obj = -48.149486, rho = -0.828775
nSV = 999, nBSV = 314
CFS merit scores = 1.44852
CFS merit scores = 1.62016
CFS merit scores = 1.85202
CFS merit scores = 2.07775
CFS merit scores = 2.28316
CFS merit scores = 2.47237
CFS merit scores = 2.6421
CFS merit scores = 2.79751
CFS merit scores = 2.94296
CFS merit scores = 3.08075
CFS merit scores = 3.21154
CFS merit scores = 3.33552
CFS merit scores = 3.45449
CFS merit scores = 3.56856
CFS merit scores = 3.67801
CFS merit scores = 3.78113
CFS merit scores = 3.88052
CFS merit scores = 3.9765
CFS merit scores = 4.06836
CFS merit scores = 4.15638
CFS merit scores = 4.24068
CFS merit scores = 4.32117
CFS merit scores = 4.39839
CFS merit scores = 4.4719
CFS merit scores = 4.5426
CFS merit scores = 4.60963
CFS merit scores = 4.67298
CFS merit scores = 4.73297
CFS merit scores = 4.79063
CFS merit scores = 4.84492
CFS merit scores = 4.89728
CFS merit scores = 4.94822
CFS merit scores = 4.99589
CFS merit scores = 5.04151
CFS merit scores = 5.08503
CFS merit scores = 5.12673
CFS merit scores = 5.16766
CFS merit scores = 5.20486
CFS merit scores = 5.24118
CFS merit scores = 5.27649
CFS merit scores = 5.3113
CFS merit scores = 5.34495
CFS merit scores = 5.37773
CFS merit scores = 5.4097
CFS merit scores = 5.43897
CFS merit scores = 5.46611
CFS merit scores = 5.49283
CFS merit scores = 5.51876
CFS merit scores = 5.5441
CFS merit scores = 5.56869
CFS merit scores = 5.59277
CFS merit scores = 5.61588
CFS merit scores = 5.63749
CFS merit scores = 5.65893
CFS merit scores = 5.68034
CFS merit scores = 5.70028
CFS merit scores = 5.71929
CFS merit scores = 5.73816
CFS merit scores = 5.75374
CFS merit scores = 5.7689
CFS merit scores = 5.78408
CFS merit scores = 5.79898
CFS merit scores = 5.81404
CFS merit scores = 5.82927
CFS merit scores = 5.84418
CFS merit scores = 5.85868
CFS merit scores = 5.87279
CFS merit scores = 5.8863
CFS merit scores = 5.89964
CFS merit scores = 5.91314
CFS merit scores = 5.92638
CFS merit scores = 5.93915
CFS merit scores = 5.95118
CFS merit scores = 5.96232
CFS merit scores = 5.97348
CFS merit scores = 5.98341
CFS merit scores = 5.99235
CFS merit scores = 6.0014
CFS merit scores = 6.01
CFS merit scores = 6.01837
CFS merit scores = 6.0267
CFS merit scores = 6.03512
CFS merit scores = 6.0436
CFS merit scores = 6.05229
CFS merit scores = 6.06023
CFS merit scores = 6.06741
CFS merit scores = 6.07465
CFS merit scores = 6.082
CFS merit scores = 6.08859
CFS merit scores = 6.09556
CFS merit scores = 6.10207
CFS merit scores = 6.10831
CFS merit scores = 6.11433
CFS merit scores = 6.12006
CFS merit scores = 6.12556
CFS merit scores = 6.13093
CFS merit scores = 6.13647
CFS merit scores = 6.14224
CFS merit scores = 6.14745
CFS merit scores = 6.15267
CFS merit scores = 6.158
CFS merit scores = 6.1622
CFS merit scores = 6.16611
CFS merit scores = 6.17009
CFS merit scores = 6.17399
CFS merit scores = 6.17743
CFS merit scores = 6.18096
CFS merit scores = 6.18443
CFS merit scores = 6.18734
CFS merit scores = 6.19028
CFS merit scores = 6.19331
CFS merit scores = 6.1964
CFS merit scores = 6.19954
CFS merit scores = 6.20265
CFS merit scores = 6.20571
CFS merit scores = 6.20817
CFS merit scores = 6.2106
CFS merit scores = 6.21264
CFS merit scores = 6.21463
CFS merit scores = 6.21658
CFS merit scores = 6.21838
CFS merit scores = 6.22005
CFS merit scores = 6.22149
CFS merit scores = 6.2229
CFS merit scores = 6.22416
CFS merit scores = 6.22482
CFS merit scores = 6.22555
CFS merit scores = 6.22625
CFS merit scores = 6.2269
CFS merit scores = 6.22762
CFS merit scores = 6.22842
CFS merit scores = 6.22928
CFS merit scores = 6.23015
CFS merit scores = 6.23075
CFS merit scores = 6.23139
CFS merit scores = 6.23183
CFS merit scores = 6.23248
CFS merit scores = 6.23284
CFS merit scores = 6.23316
CFS merit scores = 6.23325
CFS merit scores = 6.23318
CFS merit scores = 6.23325
CFS merit scores = 6.23336
CFS merit scores = 6.23335
CFS merit scores = 6.23322
CFS merit scores = 6.23316
CFS merit scores = 6.2331
CFS merit scores = 6.2332
CFS merit scores = 6.23317
CFS merit scores = 6.23296
CFS merit scores = 6.23277
CFS merit scores = 6.23259
CFS merit scores = 6.23232
CFS merit scores = 6.23208
CFS merit scores = 6.23197
CFS merit scores = 6.23155
CFS merit scores = 6.23109
CFS merit scores = 6.23085
CFS merit scores = 6.23044
CFS merit scores = 6.22994
CFS merit scores = 6.22926
CFS merit scores = 6.22849
CFS merit scores = 6.2276
CFS merit scores = 6.22662
CFS merit scores = 6.22578
CFS merit scores = 6.22473
CFS merit scores = 6.22372
CFS merit scores = 6.22259
CFS merit scores = 6.22152
CFS merit scores = 6.22031
CFS merit scores = 6.21912
CFS merit scores = 6.21791
CFS merit scores = 6.21678
CFS merit scores = 6.21557
CFS merit scores = 6.21434
CFS merit scores = 6.213
CFS merit scores = 6.21152
CFS merit scores = 6.21003
CFS merit scores = 6.20854
CFS merit scores = 6.20702
CFS merit scores = 6.20558
CFS merit scores = 6.204
CFS merit scores = 6.20243
CFS merit scores = 6.20085
CFS merit scores = 6.19927
CFS merit scores = 6.19787
CFS merit scores = 6.19656
CFS merit scores = 6.19525
CFS merit scores = 6.19353
CFS merit scores = 6.19181
CFS merit scores = 6.18999
CFS merit scores = 6.18817
CFS merit scores = 6.18635
CFS merit scores = 6.18458
CFS merit scores = 6.18258
CFS merit scores = 6.18055
CFS merit scores = 6.17841
CFS merit scores = 6.17635
CFS merit scores = 6.17435
CFS merit scores = 6.17251
CFS merit scores = 6.17065
CFS merit scores = 6.16861
CFS merit scores = 6.1665
CFS merit scores = 6.16449
CFS merit scores = 6.16253
CFS merit scores = 6.16047
CFS merit scores = 6.15843
CFS merit scores = 6.15643
CFS merit scores = 6.15432
CFS merit scores = 6.15227
CFS merit scores = 6.15013
CFS merit scores = 6.14795
CFS merit scores = 6.1459
CFS merit scores = 6.14378
CFS merit scores = 6.1417
CFS merit scores = 6.13968
CFS merit scores = 6.13752
CFS merit scores = 6.13539
CFS merit scores = 6.13321
CFS merit scores = 6.131
CFS merit scores = 6.12888
CFS merit scores = 6.12685
CFS merit scores = 6.12477
CFS merit scores = 6.1226
CFS merit scores = 6.12042
CFS merit scores = 6.11828
CFS merit scores = 6.11602
CFS merit scores = 6.11372
CFS merit scores = 6.11135
CFS merit scores = 6.10893
CFS merit scores = 6.1064
CFS merit scores = 6.10392
CFS merit scores = 6.10141
CFS merit scores = 6.09891
CFS merit scores = 6.09647
CFS merit scores = 6.09381
CFS merit scores = 6.09086
CFS merit scores = 6.08803
CFS merit scores = 6.0851
CFS merit scores = 6.08218
CFS merit scores = 6.07918
CFS merit scores = 6.07627
CFS merit scores = 6.07337
CFS merit scores = 6.07042
CFS merit scores = 6.06735
CFS merit scores = 6.06407
CFS merit scores = 6.06062
CFS merit scores = 6.05702
CFS merit scores = 6.05342
CFS merit scores = 6.04973
CFS merit scores = 6.04606
CFS merit scores = 6.04228
CFS merit scores = 6.03838
CFS merit scores = 6.03439
CFS merit scores = 6.0304
CFS merit scores = 6.02641
CFS merit scores = 6.02239
CFS merit scores = 6.01844
CFS merit scores = 6.01449
CFS merit scores = 6.01056
CFS merit scores = 6.00662
CFS merit scores = 6.00268
CFS merit scores = 5.99864
CFS merit scores = 5.99462
CFS merit scores = 5.99027
CFS merit scores = 5.9859
CFS merit scores = 5.98164
CFS merit scores = 5.97734
CFS merit scores = 5.97298
CFS merit scores = 5.96872
CFS merit scores = 5.96455
CFS merit scores = 5.96046
CFS merit scores = 5.95621
CFS merit scores = 5.95189
CFS merit scores = 5.94742
CFS merit scores = 5.94289
CFS merit scores = 5.93833
CFS merit scores = 5.93379
CFS merit scores = 5.92931
CFS merit scores = 5.92475
CFS merit scores = 5.92028
CFS merit scores = 5.91589
CFS merit scores = 5.91124
CFS merit scores = 5.90657
CFS merit scores = 5.90198
CFS merit scores = 5.89739
CFS merit scores = 5.89278
CFS merit scores = 5.8881
CFS merit scores = 5.88347
CFS merit scores = 5.87861
CFS merit scores = 5.87383
CFS merit scores = 5.86899
CFS merit scores = 5.86408
CFS merit scores = 5.85883
CFS merit scores = 5.8536
CFS merit scores = 5.84829
CFS merit scores = 5.84307
CFS merit scores = 5.83781
CFS merit scores = 5.83256
CFS merit scores = 5.82732
CFS merit scores = 5.82204
CFS merit scores = 5.8168
CFS merit scores = 5.81146
CFS merit scores = 5.80615
CFS merit scores = 5.80083
CFS merit scores = 5.79547
CFS merit scores = 5.7902
CFS merit scores = 5.78491
CFS merit scores = 5.77954
CFS merit scores = 5.77397
CFS merit scores = 5.76843
CFS merit scores = 5.76287
CFS merit scores = 5.75745
CFS merit scores = 5.75179
CFS merit scores = 5.74616
CFS merit scores = 5.74047
CFS merit scores = 5.7349
CFS merit scores = 5.72929
CFS merit scores = 5.72368
CFS merit scores = 5.71819
CFS merit scores = 5.71265
CFS merit scores = 5.70699
CFS merit scores = 5.70143
CFS merit scores = 5.6958
CFS merit scores = 5.69018
CFS merit scores = 5.68452
CFS merit scores = 5.67887
CFS merit scores = 5.67305
CFS merit scores = 5.66712
CFS merit scores = 5.66116
CFS merit scores = 5.65523
CFS merit scores = 5.6489
CFS merit scores = 5.64241
CFS merit scores = 5.63604
CFS merit scores = 5.6297
CFS merit scores = 5.62341
CFS merit scores = 5.61692
CFS merit scores = 5.61014
CFS merit scores = 5.60325
CFS merit scores = 5.59502
CFS merit scores = 5.58664
CFS merit scores = 5.57797
CFS merit scores = 5.56903
CFS merit scores = 5.56013
CFS merit scores = 5.55094
CFS merit scores = 5.54181
CFS merit scores = 5.53274
CFS merit scores = 5.52301
CFS merit scores = 5.51333
CFS merit scores = 5.50351
CFS merit scores = 5.49373
CFS merit scores = 5.48401
CFS merit scores = 5.47424
CFS merit scores = 5.4645
CFS merit scores = 5.45369
CFS merit scores = 5.44242
CFS merit scores = 5.42989
CFS merit scores = 5.41634
CFS merit scores = 5.40233
CFS merit scores = 5.38586
CFS merit scores = 5.3693
CFS merit scores = 5.35212
cnt = 1	feature = 81	correl = 0.448525	descr = Gibbs_of_Target_Sequence__Pos_19_Step_1
cnt = 2	feature = 2	correl = -0.135476	descr = Position_Specific_Bin_Base_0_Base_G
cnt = 3	feature = 232	correl = 0.0593032	descr = N_Gram_ACTG
cnt = 4	feature = 284	correl = -0.0313814	descr = N_Gram_ATCCC
cnt = 5	feature = 687	correl = -0.0444613	descr = N_Gram_GTGC
cnt = 6	feature = 537	correl = -0.0275147	descr = N_Gram_GAGTT
cnt = 7	feature = 596	correl = 0.0453121	descr = N_Gram_GCTCT
cnt = 8	feature = 220	correl = -0.0306588	descr = N_Gram_ACGCG
cnt = 9	feature = 678	correl = -0.0352679	descr = N_Gram_GTCCG
cnt = 10	feature = 726	correl = -0.0322619	descr = N_Gram_TACG
cnt = 11	feature = 419	correl = -0.047651	descr = N_Gram_CGACG
cnt = 12	feature = 423	correl = -0.0312276	descr = N_Gram_CGATA
cnt = 13	feature = 525	correl = 0.0680599	descr = N_Gram_GACTA
cnt = 14	feature = 545	correl = 0.0272731	descr = N_Gram_GATTA
cnt = 15	feature = 458	correl = 0.0284994	descr = N_Gram_CGTTT
cnt = 16	feature = 664	correl = -0.0589472	descr = N_Gram_GGTTA
cnt = 17	feature = 681	correl = 0.0488617	descr = N_Gram_GTCGC
cnt = 18	feature = 451	correl = -0.030851	descr = N_Gram_CGTCG
cnt = 19	feature = 876	correl = 0.0348795	descr = N_Gram_TTCGC
cnt = 20	feature = 454	correl = -0.0364342	descr = N_Gram_CGTGG
cnt = 21	feature = 452	correl = 0.0293553	descr = N_Gram_CGTCT
cnt = 22	feature = 550	correl = -0.0728835	descr = N_Gram_GCAAA
cnt = 23	feature = 631	correl = -0.0645323	descr = N_Gram_GGCGG
cnt = 24	feature = 724	correl = 0.0225329	descr = N_Gram_TACCG
cnt = 25	feature = 772	correl = 0.0695408	descr = N_Gram_TCCTA
cnt = 26	feature = 493	correl = 0.0275614	descr = N_Gram_CTTAG
cnt = 27	feature = 671	correl = 0.0320969	descr = N_Gram_GTACC
cnt = 28	feature = 823	correl = 0.0297931	descr = N_Gram_TGCGA
cnt = 29	feature = 711	correl = 0.0463699	descr = N_Gram_TAAAC
cnt = 30	feature = 449	correl = 0.0219318	descr = N_Gram_CGTCA
cnt = 31	feature = 721	correl = 0.0782106	descr = N_Gram_TACAA
cnt = 32	feature = 643	correl = -0.0887619	descr = N_Gram_GGGCC
cnt = 33	feature = 530	correl = -0.0335513	descr = N_Gram_GAGAT
cnt = 34	feature = 640	correl = -0.0276429	descr = N_Gram_GGGAT
cnt = 35	feature = 345	correl = -0.0478765	descr = N_Gram_CATAA
cnt = 36	feature = 752	correl = 0.0292382	descr = N_Gram_TATGT
cnt = 37	feature = 516	correl = 0.0509282	descr = N_Gram_GACAA
cnt = 38	feature = 305	correl = 0.0217539	descr = N_Gram_ATTAG
cnt = 39	feature = 446	correl = -0.0329931	descr = N_Gram_CGGTT
cnt = 40	feature = 697	correl = 0.0358296	descr = N_Gram_GTGTT
cnt = 41	feature = 751	correl = 0.0573999	descr = N_Gram_TATGA
cnt = 42	feature = 612	correl = -0.0559705	descr = N_Gram_GGACC
cnt = 43	feature = 593	correl = -0.0278001	descr = N_Gram_GCTCA
cnt = 44	feature = 622	correl = -0.0270102	descr = N_Gram_GGCAC
cnt = 45	feature = 231	correl = 0.0349428	descr = N_Gram_ACTCT
cnt = 46	feature = 275	correl = 0.0364714	descr = N_Gram_ATAGC
cnt = 47	feature = 580	correl = -0.053892	descr = N_Gram_GCGCA
cnt = 48	feature = 501	correl = -0.0253875	descr = N_Gram_CTTTA
cnt = 49	feature = 403	correl = -0.0821039	descr = N_Gram_CCTCG
cnt = 50	feature = 536	correl = 0.0453478	descr = N_Gram_GAGTC
cnt = 51	feature = 392	correl = -0.0400248	descr = N_Gram_CCGCT
cnt = 52	feature = 610	correl = 0.0338232	descr = N_Gram_GGAAT
cnt = 53	feature = 794	correl = 0.0367789	descr = N_Gram_TCTAT
cnt = 54	feature = 717	correl = -0.0524465	descr = N_Gram_TAATC
cnt = 55	feature = 669	correl = 0.0365787	descr = N_Gram_GTAAG
cnt = 56	feature = 674	correl = 0.0505368	descr = N_Gram_GTCAA
cnt = 57	feature = 849	correl = 0.0317789	descr = N_Gram_TGTCG
cnt = 58	feature = 534	correl = -0.068618	descr = N_Gram_GAGGC
cnt = 59	feature = 819	correl = 0.0348594	descr = N_Gram_TGCAT
cnt = 60	feature = 217	correl = -0.0418011	descr = N_Gram_ACGA
cnt = 61	feature = 48	correl = 0.0313336	descr = Position_Specific_Bin_Base_17_Base_A
cnt = 62	feature = 461	correl = 0.0648309	descr = N_Gram_CTAAG
cnt = 63	feature = 590	correl = -0.0540768	descr = N_Gram_GCGTT
cnt = 64	feature = 31	correl = -0.0299383	descr = Position_Specific_Bin_Base_11_Base_C
cnt = 65	feature = 683	correl = 0.0482207	descr = N_Gram_GTCTA
cnt = 66	feature = 595	correl = -0.0314762	descr = N_Gram_GCTCG
cnt = 67	feature = 702	correl = -0.0230247	descr = N_Gram_GTTGA
cnt = 68	feature = 865	correl = 0.0310416	descr = N_Gram_TTAGC
cnt = 69	feature = 9	correl = 0.0552538	descr = Position_Specific_Bin_Base_3_Base_G
cnt = 70	feature = 860	correl = 0.0509286	descr = N_Gram_TTACA
cnt = 71	feature = 238	correl = 0.0334709	descr = N_Gram_ACTTC
cnt = 72	feature = 552	correl = -0.075261	descr = N_Gram_GCAAT
cnt = 73	feature = 270	correl = -0.0398074	descr = N_Gram_AGTTC
cnt = 74	feature = 47	correl = -0.0668364	descr = Position_Specific_Bin_Base_16_Base_G
cnt = 75	feature = 343	correl = 0.0262846	descr = N_Gram_CAGTA
cnt = 76	feature = 42	correl = 0.0730093	descr = Position_Specific_Bin_Base_15_Base_A
cnt = 77	feature = 278	correl = 0.0279739	descr = N_Gram_ATATA
cnt = 78	feature = 311	correl = -0.0347685	descr = N_Gram_ATTGA
cnt = 79	feature = 432	correl = -0.0667833	descr = N_Gram_CGCGG
cnt = 80	feature = 634	correl = -0.0660524	descr = N_Gram_GGCTG
cnt = 81	feature = 394	correl = 0.0223372	descr = N_Gram_CCGGA
cnt = 82	feature = 812	correl = 0.0284045	descr = N_Gram_TGAGA
cnt = 83	feature = 746	correl = 0.0301291	descr = N_Gram_TATAG
cnt = 84	feature = 418	correl = -0.0397861	descr = N_Gram_CGACC
cnt = 85	feature = 672	correl = 0.0266662	descr = N_Gram_GTATT
cnt = 86	feature = 789	correl = 0.0877673	descr = N_Gram_TCGTG
cnt = 87	feature = 638	correl = -0.0635924	descr = N_Gram_GGGAA
cnt = 88	feature = 14	correl = 0.051592	descr = Position_Specific_Bin_Base_5_Base_T
cnt = 89	feature = 406	correl = -0.0567998	descr = N_Gram_CCTGA
cnt = 90	feature = 335	correl = -0.0517138	descr = N_Gram_CAGAC
cnt = 91	feature = 725	correl = 0.0303309	descr = N_Gram_TACCT
cnt = 92	feature = 627	correl = -0.0223575	descr = N_Gram_GGCCG
cnt = 93	feature = 297	correl = 0.0320677	descr = N_Gram_ATGCT
cnt = 94	feature = 313	correl = 0.0470747	descr = N_Gram_ATTGT
cnt = 95	feature = 560	correl = -0.0503983	descr = N_Gram_GCATA
cnt = 96	feature = 308	correl = 0.0346323	descr = N_Gram_ATTCG
cnt = 97	feature = 25	correl = 0.0282277	descr = Position_Specific_Bin_Base_9_Base_T
cnt = 98	feature = 4	correl = -0.0922977	descr = Position_Specific_Bin_Base_1_Base_G
cnt = 99	feature = 831	correl = 0.0332032	descr = N_Gram_TGGAC
cnt = 100	feature = 749	correl = 0.0461481	descr = N_Gram_TATCG
cnt = 101	feature = 649	correl = -0.0569543	descr = N_Gram_GGGGT
cnt = 102	feature = 286	correl = 0.0307883	descr = N_Gram_ATCCT
cnt = 103	feature = 603	correl = -0.0626447	descr = N_Gram_GCTTT
cnt = 104	feature = 260	correl = -0.0343514	descr = N_Gram_AGGTG
cnt = 105	feature = 336	correl = -0.0509491	descr = N_Gram_CAGAG
cnt = 106	feature = 327	correl = 0.0226396	descr = N_Gram_CACAG
cnt = 107	feature = 16	correl = -0.046843	descr = Position_Specific_Bin_Base_6_Base_C
cnt = 108	feature = 207	correl = 0.0706706	descr = N_Gram_ACATG
cnt = 109	feature = 705	correl = -0.0244854	descr = N_Gram_GTTGT
cnt = 110	feature = 58	correl = 0.0629845	descr = Position_Specific_Bin_Base_19_Base_T
cnt = 111	feature = 798	correl = 0.0476545	descr = N_Gram_TCTCT
cnt = 112	feature = 6	correl = 0.0587686	descr = Position_Specific_Bin_Base_2_Base_C
cnt = 113	feature = 740	correl = 0.0276865	descr = N_Gram_TAGGC
cnt = 114	feature = 292	correl = 0.0222453	descr = N_Gram_ATCTG
cnt = 115	feature = 505	correl = -0.0259482	descr = N_Gram_GAAAG
cnt = 116	feature = 911	correl = 0.0427167	descr = N_Gram_TTTTA
cnt = 117	feature = 11	correl = 0.0768797	descr = Position_Specific_Bin_Base_4_Base_A
cnt = 118	feature = 733	correl = 0.028644	descr = N_Gram_TAGAA
cnt = 119	feature = 796	correl = 0.0567229	descr = N_Gram_TCTCA
cnt = 120	feature = 879	correl = 0.0535895	descr = N_Gram_TTCTA
cnt = 121	feature = 657	correl = 0.0331339	descr = N_Gram_GGTCA
cnt = 122	feature = 815	correl = 0.0251498	descr = N_Gram_TGATC
cnt = 123	feature = 766	correl = 0.0529698	descr = N_Gram_TCCAT
cnt = 124	feature = 62	correl = 0.1139	descr = Position_Specific_Bin_Base_20_Base_T
cnt = 125	feature = 568	correl = -0.0659391	descr = N_Gram_GCCCC
cnt = 126	feature = 535	correl = -0.0343259	descr = N_Gram_GAGGG
cnt = 127	feature = 554	correl = -0.0384744	descr = N_Gram_GCACC
cnt = 128	feature = 892	correl = 0.0577896	descr = N_Gram_TTGGA
cnt = 129	feature = 39	correl = -0.0352653	descr = Position_Specific_Bin_Base_14_Base_C
cnt = 130	feature = 0	correl = 0.036685	descr = Position_Specific_Bin_Base_0_Base_A
cnt = 131	feature = 582	correl = -0.0339419	descr = N_Gram_GCGCT
cnt = 132	feature = 770	correl = -0.0267563	descr = N_Gram_TCCCG
cnt = 133	feature = 809	correl = 0.0432749	descr = N_Gram_TGAAC
cnt = 134	feature = 645	correl = -0.030693	descr = N_Gram_GGGCT
cnt = 135	feature = 21	correl = 0.0484259	descr = Position_Specific_Bin_Base_7_Base_T
cnt = 136	feature = 621	correl = -0.0796593	descr = N_Gram_GGCAA
cnt = 137	feature = 625	correl = -0.0833224	descr = N_Gram_GGCCA
cnt = 138	feature = 907	correl = 0.0227908	descr = N_Gram_TTTGC
cnt = 139	feature = 759	correl = 0.0305702	descr = N_Gram_TCACC
cnt = 140	feature = 264	correl = 0.0938962	descr = N_Gram_AGTCG
cnt = 141	feature = 526	correl = -0.0267162	descr = N_Gram_GACTC
cnt = 142	feature = 734	correl = 0.0586908	descr = N_Gram_TAGAC
cnt = 143	feature = 696	correl = 0.0335047	descr = N_Gram_GTGTA
cnt = 144	feature = 254	correl = -0.0278931	descr = N_Gram_AGGCA
cnt = 145	feature = 909	correl = 0.0695173	descr = N_Gram_TTTGT
cnt = 146	feature = 738	correl = 0.0725618	descr = N_Gram_TAGCT
cnt = 147	feature = 703	correl = -0.0310764	descr = N_Gram_GTTGC
cnt = 148	feature = 23	correl = -0.0911283	descr = Position_Specific_Bin_Base_8_Base_C
cnt = 149	feature = 438	correl = -0.0379478	descr = N_Gram_CGGCA
cnt = 150	feature = 510	correl = -0.0322745	descr = N_Gram_GAAGC
cnt = 151	feature = 35	correl = -0.0269045	descr = Position_Specific_Bin_Base_12_Base_C
cnt = 152	feature = 32	correl = -0.0505673	descr = Position_Specific_Bin_Base_11_Base_G
cnt = 153	feature = 283	correl = 0.0575154	descr = N_Gram_ATCCA
cnt = 154	feature = 52	correl = 0.0468121	descr = Position_Specific_Bin_Base_18_Base_A
cnt = 155	feature = 677	correl = -0.0433177	descr = N_Gram_GTCCC
cnt = 156	feature = 44	correl = -0.0320721	descr = Position_Specific_Bin_Base_15_Base_T
cnt = 157	feature = 755	correl = 0.0454596	descr = N_Gram_TATTT
cnt = 158	feature = 821	correl = -0.0643664	descr = N_Gram_TGCCC
cnt = 159	feature = 838	correl = -0.0521806	descr = N_Gram_TGGGA
cnt = 160	feature = 718	correl = 0.0483371	descr = N_Gram_TAATT
cnt = 161	feature = 365	correl = -0.0476263	descr = N_Gram_CCAGG
cnt = 162	feature = 514	correl = 0.0347709	descr = N_Gram_GAATT
cnt = 163	feature = 786	correl = -0.0569499	descr = N_Gram_TCGGG
cnt = 164	feature = 834	correl = -0.0582154	descr = N_Gram_TGGCC
cnt = 165	feature = 499	correl = 0.0566167	descr = N_Gram_CTTGT
cnt = 166	feature = 802	correl = 0.0259982	descr = N_Gram_TCTGT
cnt = 167	feature = 589	correl = -0.0717455	descr = N_Gram_GCGTC
cnt = 168	feature = 366	correl = -0.0437099	descr = N_Gram_CCATA
cnt = 169	feature = 539	correl = 0.0694802	descr = N_Gram_GATAT
cnt = 170	feature = 28	correl = -0.0579378	descr = Position_Specific_Bin_Base_10_Base_G
cnt = 171	feature = 903	correl = 0.0353306	descr = N_Gram_TTTCC
cnt = 172	feature = 404	correl = -0.0624927	descr = N_Gram_CCTCT
cnt = 173	feature = 229	correl = 0.0763644	descr = N_Gram_ACTAC
cnt = 174	feature = 17	correl = 0.032018	descr = Position_Specific_Bin_Base_6_Base_G
cnt = 175	feature = 56	correl = -0.121187	descr = Position_Specific_Bin_Base_19_Base_C
cnt = 176	feature = 647	correl = -0.0438832	descr = N_Gram_GGGGA
cnt = 177	feature = 660	correl = -0.0285706	descr = N_Gram_GGTGA
cnt = 178	feature = 840	correl = 0.0341252	descr = N_Gram_TGGTC
cnt = 179	feature = 481	correl = -0.0387203	descr = N_Gram_CTGAG
cnt = 180	feature = 675	correl = -0.0213989	descr = N_Gram_GTCAC
cnt = 181	feature = 572	correl = -0.0332641	descr = N_Gram_GCCGA
cnt = 182	feature = 24	correl = 0.0623025	descr = Position_Specific_Bin_Base_8_Base_T
cnt = 183	feature = 769	correl = -0.0327263	descr = N_Gram_TCCCC
cnt = 184	feature = 473	correl = 0.0235484	descr = N_Gram_CTCAT
cnt = 185	feature = 1	correl = 0.106362	descr = Position_Specific_Bin_Base_0_Base_C
cnt = 186	feature = 850	correl = 0.0321664	descr = N_Gram_TGTCT
cnt = 187	feature = 41	correl = 0.0738021	descr = Position_Specific_Bin_Base_14_Base_T
cnt = 188	feature = 10	correl = -0.082375	descr = Position_Specific_Bin_Base_3_Base_T
cnt = 189	feature = 8	correl = -0.141526	descr = Position_Specific_Bin_Base_2_Base_T
cnt = 190	feature = 346	correl = -0.0445524	descr = N_Gram_CATAC
cnt = 191	feature = 707	correl = 0.0564298	descr = N_Gram_GTTTG
cnt = 192	feature = 788	correl = 0.0239388	descr = N_Gram_TCGTC
cnt = 193	feature = 288	correl = 0.0400925	descr = N_Gram_ATCGA
cnt = 194	feature = 665	correl = -0.0709925	descr = N_Gram_GGTTG
cnt = 195	feature = 382	correl = -0.0692769	descr = N_Gram_CCCTG
cnt = 196	feature = 864	correl = 0.0518956	descr = N_Gram_TTAGA
cnt = 197	feature = 565	correl = -0.0672957	descr = N_Gram_GCCAG
cnt = 198	feature = 662	correl = -0.084978	descr = N_Gram_GGTGG
cnt = 199	feature = 358	correl = -0.0295198	descr = N_Gram_CCAA
cnt = 200	feature = 214	correl = -0.0230261	descr = N_Gram_ACCG
cnt = 201	feature = 279	correl = 0.033341	descr = N_Gram_ATATG
cnt = 202	feature = 489	correl = 0.0230164	descr = N_Gram_CTGTG
cnt = 203	feature = 59	correl = 0.362755	descr = Position_Specific_Bin_Base_20_Base_A
cnt = 204	feature = 679	correl = -0.0519645	descr = N_Gram_GTCCT
cnt = 205	feature = 243	correl = 0.0505172	descr = N_Gram_AGAGT
cnt = 206	feature = 600	correl = -0.0467015	descr = N_Gram_GCTGG
cnt = 207	feature = 867	correl = 0.0433302	descr = N_Gram_TTAT
cnt = 208	feature = 26	correl = 0.0648651	descr = Position_Specific_Bin_Base_10_Base_A
cnt = 209	feature = 716	correl = 0.0481188	descr = N_Gram_TAAGG
cnt = 210	feature = 46	correl = -0.044867	descr = Position_Specific_Bin_Base_16_Base_C
cnt = 211	feature = 541	correl = -0.0262477	descr = N_Gram_GATGA
cnt = 212	feature = 15	correl = 0.0363669	descr = Position_Specific_Bin_Base_6_Base_A
cnt = 213	feature = 685	correl = 0.0374491	descr = N_Gram_GTGAA
cnt = 214	feature = 367	correl = -0.0272801	descr = N_Gram_CCATC
cnt = 215	feature = 632	correl = -0.0510936	descr = N_Gram_GGCGT
cnt = 216	feature = 792	correl = 0.0526826	descr = N_Gram_TCTAC
cnt = 217	feature = 490	correl = 0.0454272	descr = N_Gram_CTGTT
cnt = 218	feature = 233	correl = 0.06891	descr = N_Gram_ACTGA
cnt = 219	feature = 370	correl = -0.0731085	descr = N_Gram_CCCAG
cnt = 220	feature = 519	correl = -0.043441	descr = N_Gram_GACCA
cnt = 221	feature = 40	correl = -0.148796	descr = Position_Specific_Bin_Base_14_Base_G
cnt = 222	feature = 859	correl = 0.024249	descr = N_Gram_TTAC
cnt = 223	feature = 880	correl = 0.0462902	descr = N_Gram_TTCTC
cnt = 224	feature = 57	correl = -0.124988	descr = Position_Specific_Bin_Base_19_Base_G
cnt = 225	feature = 33	correl = 0.122367	descr = Position_Specific_Bin_Base_11_Base_T
cnt = 226	feature = 775	correl = 0.06636	descr = N_Gram_TCCTT
cnt = 227	feature = 258	correl = -0.096495	descr = N_Gram_AGGGC
cnt = 228	feature = 251	correl = 0.0219816	descr = N_Gram_AGCT
cnt = 229	feature = 658	correl = -0.0599121	descr = N_Gram_GGTCC
cnt = 230	feature = 800	correl = 0.0744047	descr = N_Gram_TCTGC
cnt = 231	feature = 29	correl = 0.0592604	descr = Position_Specific_Bin_Base_10_Base_T
cnt = 232	feature = 826	correl = 0.0417245	descr = N_Gram_TGCTA
cnt = 233	feature = 355	correl = 0.0645142	descr = N_Gram_CATTA
cnt = 234	feature = 43	correl = -0.0382515	descr = Position_Specific_Bin_Base_15_Base_G
cnt = 235	feature = 779	correl = 0.0490702	descr = N_Gram_TCGC
cnt = 236	feature = 768	correl = -0.0315201	descr = N_Gram_TCCCA
cnt = 237	feature = 852	correl = 0.0707239	descr = N_Gram_TGTGT
cnt = 238	feature = 45	correl = 0.0941542	descr = Position_Specific_Bin_Base_16_Base_A
cnt = 239	feature = 315	correl = 0.0417597	descr = N_Gram_ATTTT
cnt = 240	feature = 613	correl = 0.0350723	descr = N_Gram_GGACT
cnt = 241	feature = 430	correl = -0.0926276	descr = N_Gram_CGCG
cnt = 242	feature = 736	correl = 0.07612	descr = N_Gram_TAGC
cnt = 243	feature = 626	correl = -0.112088	descr = N_Gram_GGCCC
cnt = 244	feature = 60	correl = -0.31334	descr = Position_Specific_Bin_Base_20_Base_C
cnt = 245	feature = 482	correl = 0.0379906	descr = N_Gram_CTGAT
cnt = 246	feature = 531	correl = -0.027193	descr = N_Gram_GAGC
cnt = 247	feature = 698	correl = -0.02971	descr = N_Gram_GTTA
cnt = 248	feature = 294	correl = 0.0286774	descr = N_Gram_ATGAA
cnt = 249	feature = 704	correl = -0.0332756	descr = N_Gram_GTTGG
cnt = 250	feature = 818	correl = 0.0381273	descr = N_Gram_TGCA
cnt = 251	feature = 667	correl = 0.0420306	descr = N_Gram_GTAA
cnt = 252	feature = 884	correl = 0.0378238	descr = N_Gram_TTGA
cnt = 253	feature = 495	correl = 0.0412742	descr = N_Gram_CTTCT
cnt = 254	feature = 228	correl = 0.0456891	descr = N_Gram_ACTA
cnt = 255	feature = 773	correl = -0.0274226	descr = N_Gram_TCCTC
cnt = 256	feature = 240	correl = 0.0456574	descr = N_Gram_AGACA
cnt = 257	feature = 898	correl = 0.0599068	descr = N_Gram_TTGTT
cnt = 258	feature = 904	correl = 0.0623761	descr = N_Gram_TTTCT
cnt = 259	feature = 64	correl = 0.0898249	descr = Gibbs_of_Target_Sequence__Pos_0_Step_1
cnt = 260	feature = 540	correl = -0.053251	descr = N_Gram_GATG
cnt = 261	feature = 723	correl = 0.0309177	descr = N_Gram_TACC
cnt = 262	feature = 553	correl = -0.0287776	descr = N_Gram_GCAC
cnt = 263	feature = 337	correl = -0.0492767	descr = N_Gram_CAGC
cnt = 264	feature = 739	correl = 0.0227476	descr = N_Gram_TAGG
cnt = 265	feature = 334	correl = -0.059169	descr = N_Gram_CAGA
cnt = 266	feature = 79	correl = 0.0955657	descr = Gibbs_of_Target_Sequence__Pos_17_Step_1
cnt = 267	feature = 654	correl = 0.0310147	descr = N_Gram_GGTA
cnt = 268	feature = 82	correl = 0.421589	descr = Gibbs_of_Target_Sequence__Pos_20_Step_1
cnt = 269	feature = 549	correl = -0.0695133	descr = N_Gram_GCAA
cnt = 270	feature = 508	correl = -0.0274072	descr = N_Gram_GAAG
cnt = 271	feature = 273	correl = 0.0425302	descr = N_Gram_ATAG
cnt = 272	feature = 614	correl = -0.0475863	descr = N_Gram_GGAG
cnt = 273	feature = 881	correl = 0.086888	descr = N_Gram_TTCTG
cnt = 274	feature = 875	correl = 0.0393284	descr = N_Gram_TTCG
cnt = 275	feature = 695	correl = 0.0295919	descr = N_Gram_GTGT
cnt = 276	feature = 210	correl = -0.0378198	descr = N_Gram_ACCA
cnt = 277	feature = 475	correl = -0.0731856	descr = N_Gram_CTCG
cnt = 278	feature = 646	correl = -0.0909727	descr = N_Gram_GGGG
cnt = 279	feature = 714	correl = 0.0652952	descr = N_Gram_TAAG
cnt = 280	feature = 409	correl = 0.0385306	descr = N_Gram_CCTT
cnt = 281	feature = 579	correl = -0.0545494	descr = N_Gram_GCGC
cnt = 282	feature = 684	correl = 0.0356436	descr = N_Gram_GTGA
cnt = 283	feature = 389	correl = -0.0489153	descr = N_Gram_CCGC
cnt = 284	feature = 515	correl = 0.0315945	descr = N_Gram_GACA
cnt = 285	feature = 765	correl = 0.0284397	descr = N_Gram_TCCA
cnt = 286	feature = 680	correl = 0.0557464	descr = N_Gram_GTCG
cnt = 287	feature = 583	correl = -0.0880488	descr = N_Gram_GCGG
cnt = 288	feature = 825	correl = 0.0341259	descr = N_Gram_TGCT
cnt = 289	feature = 384	correl = -0.101758	descr = N_Gram_CCGA
cnt = 290	feature = 753	correl = 0.0641284	descr = N_Gram_TATT
cnt = 291	feature = 848	correl = 0.0343662	descr = N_Gram_TGTC
cnt = 292	feature = 478	correl = 0.0251489	descr = N_Gram_CTCT
cnt = 293	feature = 66	correl = -0.172686	descr = Gibbs_of_Target_Sequence__Pos_2_Step_1
cnt = 294	feature = 256	correl = -0.0515914	descr = N_Gram_AGGG
cnt = 295	feature = 706	correl = 0.0503992	descr = N_Gram_GTTT
cnt = 296	feature = 592	correl = -0.0253272	descr = N_Gram_GCTC
cnt = 297	feature = 316	correl = -0.0262528	descr = N_Gram_CAAA
cnt = 298	feature = 206	correl = 0.063513	descr = N_Gram_ACAT
cnt = 299	feature = 597	correl = -0.0260742	descr = N_Gram_GCTG
cnt = 300	feature = 518	correl = -0.0662967	descr = N_Gram_GACC
cnt = 301	feature = 620	correl = -0.0768101	descr = N_Gram_GGCA
cnt = 302	feature = 303	correl = 0.0483675	descr = N_Gram_ATTA
cnt = 303	feature = 105	correl = -0.0709674	descr = Xue_Structure_Feature_A100
cnt = 304	feature = 462	correl = 0.0682583	descr = N_Gram_CTAC
cnt = 305	feature = 732	correl = 0.0529332	descr = N_Gram_TAGA
cnt = 306	feature = 891	correl = 0.0233218	descr = N_Gram_TTGG
cnt = 307	feature = 65	correl = -0.0418686	descr = Gibbs_of_Target_Sequence__Pos_1_Step_1
cnt = 308	feature = 293	correl = 0.0357023	descr = N_Gram_ATGA
cnt = 309	feature = 71	correl = 0.0723653	descr = Gibbs_of_Target_Sequence__Pos_8_Step_1
cnt = 310	feature = 348	correl = 0.0241767	descr = N_Gram_CATC
cnt = 311	feature = 277	correl = 0.0805155	descr = N_Gram_ATAT
cnt = 312	feature = 494	correl = 0.0316758	descr = N_Gram_CTTC
cnt = 313	feature = 659	correl = -0.0789446	descr = N_Gram_GGTG
cnt = 314	feature = 900	correl = 0.0270261	descr = N_Gram_TTTA
cnt = 315	feature = 767	correl = -0.0361798	descr = N_Gram_TCCC
cnt = 316	feature = 412	correl = -0.0749117	descr = N_Gram_CGA
cnt = 317	feature = 556	correl = -0.0416818	descr = N_Gram_GCAG
cnt = 318	feature = 791	correl = 0.071727	descr = N_Gram_TCTA
cnt = 319	feature = 307	correl = 0.0810179	descr = N_Gram_ATTC
cnt = 320	feature = 666	correl = 0.0532153	descr = N_Gram_GTA
cnt = 321	feature = 837	correl = -0.0506454	descr = N_Gram_TGGG
cnt = 322	feature = 894	correl = 0.0882352	descr = N_Gram_TTGT
cnt = 323	feature = 813	correl = 0.0343589	descr = N_Gram_TGAT
cnt = 324	feature = 80	correl = 0.1985	descr = Gibbs_of_Target_Sequence__Pos_18_Step_1
cnt = 325	feature = 68	correl = 0.0527539	descr = Gibbs_of_Target_Sequence__Pos_5_Step_1
cnt = 326	feature = 676	correl = -0.0726291	descr = N_Gram_GTCC
cnt = 327	feature = 799	correl = 0.0739686	descr = N_Gram_TCTG
cnt = 328	feature = 624	correl = -0.122645	descr = N_Gram_GGCC
cnt = 329	feature = 74	correl = 0.0566559	descr = Gibbs_of_Target_Sequence__Pos_11_Step_1
cnt = 330	feature = 483	correl = -0.0306642	descr = N_Gram_CTGC
cnt = 331	feature = 910	correl = 0.0455375	descr = N_Gram_TTTT
cnt = 332	feature = 808	correl = 0.0607381	descr = N_Gram_TGAA
cnt = 333	feature = 701	correl = -0.0584296	descr = N_Gram_GTTG
cnt = 334	feature = 72	correl = 0.090977	descr = Gibbs_of_Target_Sequence__Pos_9_Step_1
cnt = 335	feature = 78	correl = 0.124245	descr = Gibbs_of_Target_Sequence__Pos_16_Step_1
cnt = 336	feature = 803	correl = 0.0676648	descr = N_Gram_TCTT
cnt = 337	feature = 70	correl = 0.1472	descr = Gibbs_of_Target_Sequence__Pos_7_Step_1
cnt = 338	feature = 650	correl = -0.0499848	descr = N_Gram_GGGT
cnt = 339	feature = 76	correl = 0.144465	descr = Gibbs_of_Target_Sequence__Pos_14_Step_1
cnt = 340	feature = 73	correl = 0.121598	descr = Gibbs_of_Target_Sequence__Pos_10_Step_1
cnt = 341	feature = 77	correl = 0.0992392	descr = Gibbs_of_Target_Sequence__Pos_15_Step_1
cnt = 342	feature = 314	correl = 0.0291526	descr = N_Gram_ATTT
cnt = 343	feature = 436	correl = -0.0909114	descr = N_Gram_CGG
cnt = 344	feature = 806	correl = 0.0541959	descr = N_Gram_TG
cnt = 345	feature = 344	correl = 0.0624002	descr = N_Gram_CAT
cnt = 346	feature = 396	correl = -0.0402968	descr = N_Gram_CCT
cnt = 347	feature = 878	correl = 0.100381	descr = N_Gram_TTCT
cnt = 348	feature = 709	correl = 0.0623506	descr = N_Gram_TAA
cnt = 349	feature = 578	correl = -0.091515	descr = N_Gram_GCG
cnt = 350	feature = 653	correl = -0.0389671	descr = N_Gram_GGT
cnt = 351	feature = 883	correl = 0.112654	descr = N_Gram_TTG
cnt = 352	feature = 368	correl = -0.138935	descr = N_Gram_CCC
cnt = 353	feature = 743	correl = 0.109277	descr = N_Gram_TAT
cnt = 354	feature = 491	correl = 0.0647841	descr = N_Gram_CTT
cnt = 355	feature = 857	correl = 0.0622678	descr = N_Gram_TTA
cnt = 356	feature = 790	correl = 0.109667	descr = N_Gram_TCT
cnt = 357	feature = 871	correl = 0.0897413	descr = N_Gram_TTC
cnt = 358	feature = 899	correl = 0.0993408	descr = N_Gram_TTT
cnt = 359	feature = 356	correl = -0.0863614	descr = N_Gram_CC
cnt = 360	feature = 83	correl = 0.233596	descr = PF_RNAi_Fold_Energy
cnt = 361	feature = 856	correl = 0.155758	descr = N_Gram_TT
cnt = 362	feature = 708	correl = 0.169841	descr = N_Gram_TA
num rows = 2188
num_elements = 794244
..*
optimization finished, #iter = 2371
nu = 0.281048
obj = -49.145285, rho = -0.834705
nSV = 1002, nBSV = 341
num rows = 243
num_elements = 88209
*
optimization finished, #iter = 205
nu = 0.235595
obj = -4.799331, rho = -0.751953
nSV = 135, nBSV = 15
..*
optimization finished, #iter = 2371
nu = 0.281048
obj = -49.145285, rho = -0.834705
nSV = 1002, nBSV = 341
CFS merit scores = 1.36338
CFS merit scores = 1.58308
CFS merit scores = 1.83035
CFS merit scores = 2.05936
CFS merit scores = 2.26794
CFS merit scores = 2.46162
CFS merit scores = 2.63678
CFS merit scores = 2.79297
CFS merit scores = 2.93895
CFS merit scores = 3.07675
CFS merit scores = 3.20753
CFS merit scores = 3.33152
CFS merit scores = 3.44851
CFS merit scores = 3.55935
CFS merit scores = 3.66641
CFS merit scores = 3.76849
CFS merit scores = 3.86602
CFS merit scores = 3.96025
CFS merit scores = 4.05063
CFS merit scores = 4.13726
CFS merit scores = 4.22087
CFS merit scores = 4.30072
CFS merit scores = 4.37838
CFS merit scores = 4.45407
CFS merit scores = 4.52675
CFS merit scores = 4.59774
CFS merit scores = 4.66615
CFS merit scores = 4.73219
CFS merit scores = 4.79301
CFS merit scores = 4.85209
CFS merit scores = 4.90469
CFS merit scores = 4.95535
CFS merit scores = 5.00454
CFS merit scores = 5.05215
CFS merit scores = 5.09737
CFS merit scores = 5.14089
CFS merit scores = 5.18299
CFS merit scores = 5.22262
CFS merit scores = 5.26198
CFS merit scores = 5.30034
CFS merit scores = 5.33732
CFS merit scores = 5.37315
CFS merit scores = 5.40875
CFS merit scores = 5.44373
CFS merit scores = 5.47775
CFS merit scores = 5.51028
CFS merit scores = 5.54215
CFS merit scores = 5.57365
CFS merit scores = 5.60455
CFS merit scores = 5.63381
CFS merit scores = 5.66032
CFS merit scores = 5.6837
CFS merit scores = 5.70657
CFS merit scores = 5.72852
CFS merit scores = 5.74872
CFS merit scores = 5.76819
CFS merit scores = 5.78738
CFS merit scores = 5.80535
CFS merit scores = 5.82342
CFS merit scores = 5.84129
CFS merit scores = 5.85824
CFS merit scores = 5.87477
CFS merit scores = 5.89097
CFS merit scores = 5.90685
CFS merit scores = 5.92169
CFS merit scores = 5.93654
CFS merit scores = 5.95092
CFS merit scores = 5.96479
CFS merit scores = 5.9781
CFS merit scores = 5.99028
CFS merit scores = 6.00233
CFS merit scores = 6.01407
CFS merit scores = 6.02525
CFS merit scores = 6.03615
CFS merit scores = 6.04583
CFS merit scores = 6.05553
CFS merit scores = 6.06454
CFS merit scores = 6.07367
CFS merit scores = 6.08243
CFS merit scores = 6.09061
CFS merit scores = 6.09859
CFS merit scores = 6.10654
CFS merit scores = 6.11395
CFS merit scores = 6.12114
CFS merit scores = 6.12786
CFS merit scores = 6.13466
CFS merit scores = 6.14125
CFS merit scores = 6.14792
CFS merit scores = 6.15484
CFS merit scores = 6.16169
CFS merit scores = 6.16817
CFS merit scores = 6.17462
CFS merit scores = 6.18084
CFS merit scores = 6.18706
CFS merit scores = 6.19319
CFS merit scores = 6.1982
CFS merit scores = 6.20323
CFS merit scores = 6.20809
CFS merit scores = 6.21316
CFS merit scores = 6.21813
CFS merit scores = 6.22314
CFS merit scores = 6.2273
CFS merit scores = 6.23105
CFS merit scores = 6.2349
CFS merit scores = 6.23879
CFS merit scores = 6.24256
CFS merit scores = 6.24638
CFS merit scores = 6.25012
CFS merit scores = 6.2535
CFS merit scores = 6.25642
CFS merit scores = 6.25949
CFS merit scores = 6.26252
CFS merit scores = 6.26524
CFS merit scores = 6.26812
CFS merit scores = 6.27077
CFS merit scores = 6.27342
CFS merit scores = 6.27612
CFS merit scores = 6.27854
CFS merit scores = 6.28108
CFS merit scores = 6.28365
CFS merit scores = 6.28627
CFS merit scores = 6.28843
CFS merit scores = 6.29071
CFS merit scores = 6.29308
CFS merit scores = 6.29515
CFS merit scores = 6.29728
CFS merit scores = 6.29939
CFS merit scores = 6.30139
CFS merit scores = 6.30344
CFS merit scores = 6.30552
CFS merit scores = 6.30755
CFS merit scores = 6.30956
CFS merit scores = 6.31138
CFS merit scores = 6.31315
CFS merit scores = 6.31465
CFS merit scores = 6.3163
CFS merit scores = 6.31794
CFS merit scores = 6.31965
CFS merit scores = 6.32133
CFS merit scores = 6.32253
CFS merit scores = 6.3235
CFS merit scores = 6.32459
CFS merit scores = 6.32563
CFS merit scores = 6.32652
CFS merit scores = 6.32731
CFS merit scores = 6.32817
CFS merit scores = 6.32897
CFS merit scores = 6.32943
CFS merit scores = 6.33001
CFS merit scores = 6.33052
CFS merit scores = 6.33096
CFS merit scores = 6.33135
CFS merit scores = 6.33171
CFS merit scores = 6.33211
CFS merit scores = 6.33229
CFS merit scores = 6.33256
CFS merit scores = 6.33273
CFS merit scores = 6.33277
CFS merit scores = 6.33278
CFS merit scores = 6.33277
CFS merit scores = 6.33275
CFS merit scores = 6.33273
CFS merit scores = 6.33278
CFS merit scores = 6.33272
CFS merit scores = 6.33267
CFS merit scores = 6.33277
CFS merit scores = 6.33275
CFS merit scores = 6.33236
CFS merit scores = 6.33211
CFS merit scores = 6.33153
CFS merit scores = 6.33096
CFS merit scores = 6.33047
CFS merit scores = 6.33006
CFS merit scores = 6.32982
CFS merit scores = 6.3294
CFS merit scores = 6.32892
CFS merit scores = 6.32843
CFS merit scores = 6.32782
CFS merit scores = 6.32703
CFS merit scores = 6.32605
CFS merit scores = 6.32513
CFS merit scores = 6.32427
CFS merit scores = 6.32326
CFS merit scores = 6.32229
CFS merit scores = 6.32137
CFS merit scores = 6.32042
CFS merit scores = 6.31931
CFS merit scores = 6.31825
CFS merit scores = 6.31716
CFS merit scores = 6.31607
CFS merit scores = 6.31481
CFS merit scores = 6.31356
CFS merit scores = 6.31231
CFS merit scores = 6.31105
CFS merit scores = 6.30971
CFS merit scores = 6.30822
CFS merit scores = 6.30675
CFS merit scores = 6.30533
CFS merit scores = 6.30405
CFS merit scores = 6.30272
CFS merit scores = 6.30133
CFS merit scores = 6.3
CFS merit scores = 6.2985
CFS merit scores = 6.29696
CFS merit scores = 6.29542
CFS merit scores = 6.29379
CFS merit scores = 6.29215
CFS merit scores = 6.29047
CFS merit scores = 6.2887
CFS merit scores = 6.28706
CFS merit scores = 6.28533
CFS merit scores = 6.28361
CFS merit scores = 6.28177
CFS merit scores = 6.27988
CFS merit scores = 6.27802
CFS merit scores = 6.27618
CFS merit scores = 6.27432
CFS merit scores = 6.27249
CFS merit scores = 6.2707
CFS merit scores = 6.26878
CFS merit scores = 6.2669
CFS merit scores = 6.26502
CFS merit scores = 6.2631
CFS merit scores = 6.26116
CFS merit scores = 6.25926
CFS merit scores = 6.2573
CFS merit scores = 6.25541
CFS merit scores = 6.25357
CFS merit scores = 6.25175
CFS merit scores = 6.24984
CFS merit scores = 6.24785
CFS merit scores = 6.24582
CFS merit scores = 6.24386
CFS merit scores = 6.24186
CFS merit scores = 6.23987
CFS merit scores = 6.2378
CFS merit scores = 6.23569
CFS merit scores = 6.23357
CFS merit scores = 6.23153
CFS merit scores = 6.22941
CFS merit scores = 6.22717
CFS merit scores = 6.22485
CFS merit scores = 6.22264
CFS merit scores = 6.22046
CFS merit scores = 6.2181
CFS merit scores = 6.21571
CFS merit scores = 6.2133
CFS merit scores = 6.21093
CFS merit scores = 6.20854
CFS merit scores = 6.20603
CFS merit scores = 6.20347
CFS merit scores = 6.20098
CFS merit scores = 6.19843
CFS merit scores = 6.19593
CFS merit scores = 6.19326
CFS merit scores = 6.1906
CFS merit scores = 6.188
CFS merit scores = 6.18537
CFS merit scores = 6.1828
CFS merit scores = 6.18018
CFS merit scores = 6.17754
CFS merit scores = 6.17495
CFS merit scores = 6.17243
CFS merit scores = 6.16992
CFS merit scores = 6.16734
CFS merit scores = 6.16484
CFS merit scores = 6.16212
CFS merit scores = 6.15939
CFS merit scores = 6.15667
CFS merit scores = 6.15399
CFS merit scores = 6.15133
CFS merit scores = 6.14842
CFS merit scores = 6.14549
CFS merit scores = 6.14257
CFS merit scores = 6.13959
CFS merit scores = 6.13664
CFS merit scores = 6.13363
CFS merit scores = 6.13063
CFS merit scores = 6.12765
CFS merit scores = 6.12446
CFS merit scores = 6.12137
CFS merit scores = 6.11823
CFS merit scores = 6.11516
CFS merit scores = 6.11209
CFS merit scores = 6.1089
CFS merit scores = 6.10568
CFS merit scores = 6.10248
CFS merit scores = 6.09917
CFS merit scores = 6.09591
CFS merit scores = 6.09267
CFS merit scores = 6.08949
CFS merit scores = 6.0863
CFS merit scores = 6.08287
CFS merit scores = 6.07928
CFS merit scores = 6.07571
CFS merit scores = 6.07197
CFS merit scores = 6.06828
CFS merit scores = 6.06439
CFS merit scores = 6.0605
CFS merit scores = 6.05662
CFS merit scores = 6.05265
CFS merit scores = 6.04875
CFS merit scores = 6.04487
CFS merit scores = 6.04098
CFS merit scores = 6.03712
CFS merit scores = 6.03325
CFS merit scores = 6.02945
CFS merit scores = 6.02557
CFS merit scores = 6.02174
CFS merit scores = 6.01789
CFS merit scores = 6.01395
CFS merit scores = 6.01011
CFS merit scores = 6.00623
CFS merit scores = 6.00227
CFS merit scores = 5.99836
CFS merit scores = 5.99433
CFS merit scores = 5.99038
CFS merit scores = 5.98646
CFS merit scores = 5.98249
CFS merit scores = 5.97855
CFS merit scores = 5.97459
CFS merit scores = 5.97041
CFS merit scores = 5.96618
CFS merit scores = 5.9619
CFS merit scores = 5.95767
CFS merit scores = 5.95332
CFS merit scores = 5.9489
CFS merit scores = 5.94454
CFS merit scores = 5.94002
CFS merit scores = 5.93548
CFS merit scores = 5.93101
CFS merit scores = 5.92652
CFS merit scores = 5.92209
CFS merit scores = 5.91767
CFS merit scores = 5.91309
CFS merit scores = 5.9085
CFS merit scores = 5.90387
CFS merit scores = 5.89928
CFS merit scores = 5.89461
CFS merit scores = 5.88999
CFS merit scores = 5.88541
CFS merit scores = 5.88075
CFS merit scores = 5.8761
CFS merit scores = 5.87151
CFS merit scores = 5.86693
CFS merit scores = 5.86242
CFS merit scores = 5.85793
CFS merit scores = 5.85341
CFS merit scores = 5.84888
CFS merit scores = 5.84431
CFS merit scores = 5.83961
CFS merit scores = 5.83487
CFS merit scores = 5.83002
CFS merit scores = 5.82507
CFS merit scores = 5.82004
CFS merit scores = 5.81495
CFS merit scores = 5.80981
CFS merit scores = 5.8046
CFS merit scores = 5.7994
CFS merit scores = 5.79421
CFS merit scores = 5.78896
CFS merit scores = 5.78379
CFS merit scores = 5.77844
CFS merit scores = 5.77305
CFS merit scores = 5.76767
CFS merit scores = 5.76232
CFS merit scores = 5.75682
CFS merit scores = 5.75123
CFS merit scores = 5.74569
CFS merit scores = 5.74015
CFS merit scores = 5.73435
CFS merit scores = 5.72831
CFS merit scores = 5.72198
CFS merit scores = 5.71542
CFS merit scores = 5.70884
CFS merit scores = 5.70212
CFS merit scores = 5.69536
CFS merit scores = 5.68866
CFS merit scores = 5.68179
CFS merit scores = 5.67426
CFS merit scores = 5.66663
CFS merit scores = 5.65899
CFS merit scores = 5.65103
CFS merit scores = 5.64317
CFS merit scores = 5.63542
CFS merit scores = 5.62773
CFS merit scores = 5.61936
CFS merit scores = 5.61091
CFS merit scores = 5.60247
CFS merit scores = 5.5934
CFS merit scores = 5.58436
CFS merit scores = 5.57533
CFS merit scores = 5.56636
CFS merit scores = 5.5568
CFS merit scores = 5.54706
CFS merit scores = 5.53729
CFS merit scores = 5.52746
CFS merit scores = 5.51647
CFS merit scores = 5.50537
CFS merit scores = 5.49421
CFS merit scores = 5.48149
CFS merit scores = 5.46634
CFS merit scores = 5.45082
CFS merit scores = 5.4346
CFS merit scores = 5.40464
cnt = 1	feature = 64	correl = 0.363379	descr = Position_Specific_Bin_Base_20_Base_A
cnt = 2	feature = 60	correl = 0.186379	descr = Position_Specific_Bin_Base_19_Base_A
cnt = 3	feature = 8	correl = 0.121431	descr = Position_Specific_Bin_Base_2_Base_G
cnt = 4	feature = 2	correl = -0.149004	descr = Position_Specific_Bin_Base_0_Base_G
cnt = 5	feature = 14	correl = -0.0774296	descr = Position_Specific_Bin_Base_4_Base_C
cnt = 6	feature = 796	correl = 0.0335408	descr = N_Gram_TCAGT
cnt = 7	feature = 232	correl = 0.0265427	descr = N_Gram_ACGCT
cnt = 8	feature = 582	correl = -0.0702504	descr = N_Gram_GCAAA
cnt = 9	feature = 857	correl = -0.0227017	descr = N_Gram_TGCCT
cnt = 10	feature = 231	correl = -0.0321312	descr = N_Gram_ACGCA
cnt = 11	feature = 815	correl = 0.0530325	descr = N_Gram_TCGCA
cnt = 12	feature = 625	correl = -0.0494015	descr = N_Gram_GCGTT
cnt = 13	feature = 756	correl = 0.0276855	descr = N_Gram_TACCT
cnt = 14	feature = 336	correl = 0.0274122	descr = N_Gram_CAACG
cnt = 15	feature = 529	correl = 0.0289254	descr = N_Gram_CTTAG
cnt = 16	feature = 708	correl = -0.0234628	descr = N_Gram_GTCCG
cnt = 17	feature = 449	correl = -0.0482257	descr = N_Gram_CGAGT
cnt = 18	feature = 555	correl = 0.0702169	descr = N_Gram_GACTA
cnt = 19	feature = 481	correl = -0.0311573	descr = N_Gram_CGGTT
cnt = 20	feature = 700	correl = 0.0460699	descr = N_Gram_GTAAG
cnt = 21	feature = 714	correl = 0.0478948	descr = N_Gram_GTCTA
cnt = 22	feature = 485	correl = -0.0511879	descr = N_Gram_CGTCG
cnt = 23	feature = 624	correl = -0.0240268	descr = N_Gram_GCGTG
cnt = 24	feature = 578	correl = 0.0453418	descr = N_Gram_GATTG
cnt = 25	feature = 695	correl = -0.0472679	descr = N_Gram_GGTTA
cnt = 26	feature = 755	correl = 0.0225324	descr = N_Gram_TACCG
cnt = 27	feature = 229	correl = -0.0393504	descr = N_Gram_ACGAA
cnt = 28	feature = 502	correl = -0.0255888	descr = N_Gram_CTAGG
cnt = 29	feature = 748	correl = -0.0215768	descr = N_Gram_TAATG
cnt = 30	feature = 337	correl = 0.0487995	descr = N_Gram_CAAGC
cnt = 31	feature = 613	correl = -0.0393818	descr = N_Gram_GCGCA
cnt = 32	feature = 767	correl = 0.0536372	descr = N_Gram_TAGCA
cnt = 33	feature = 418	correl = -0.0412444	descr = N_Gram_CCGCT
cnt = 34	feature = 677	correl = -0.0235753	descr = N_Gram_GGGCT
cnt = 35	feature = 645	correl = -0.0588814	descr = N_Gram_GGACC
cnt = 36	feature = 749	correl = 0.0655212	descr = N_Gram_TAATT
cnt = 37	feature = 560	correl = -0.0396741	descr = N_Gram_GAGAT
cnt = 38	feature = 620	correl = -0.0263238	descr = N_Gram_GCGGG
cnt = 39	feature = 451	correl = -0.0312372	descr = N_Gram_CGATA
cnt = 40	feature = 214	correl = 0.0630837	descr = N_Gram_ACAGT
cnt = 41	feature = 553	correl = -0.0301663	descr = N_Gram_GACGG
cnt = 42	feature = 461	correl = -0.0744575	descr = N_Gram_CGCGC
cnt = 43	feature = 452	correl = -0.0230941	descr = N_Gram_CGATC
cnt = 44	feature = 335	correl = 0.0261098	descr = N_Gram_CAACC
cnt = 45	feature = 286	correl = 0.0294834	descr = N_Gram_ATATA
cnt = 46	feature = 446	correl = -0.039993	descr = N_Gram_CGACC
cnt = 47	feature = 505	correl = 0.0313429	descr = N_Gram_CTATC
cnt = 48	feature = 775	correl = 0.0456487	descr = N_Gram_TATAG
cnt = 49	feature = 314	correl = -0.0221883	descr = N_Gram_ATGTA
cnt = 50	feature = 249	correl = -0.0220244	descr = N_Gram_AGACC
cnt = 51	feature = 769	correl = 0.0280791	descr = N_Gram_TAGGC
cnt = 52	feature = 843	correl = 0.0383422	descr = N_Gram_TGAAC
cnt = 53	feature = 54	correl = -0.045521	descr = Position_Specific_Bin_Base_17_Base_G
cnt = 54	feature = 917	correl = 0.0404474	descr = N_Gram_TTGCA
cnt = 55	feature = 687	correl = 0.0273535	descr = N_Gram_GGTAC
cnt = 56	feature = 819	correl = 0.0385944	descr = N_Gram_TCGGA
cnt = 57	feature = 734	correl = 0.0341291	descr = N_Gram_GTTTC
cnt = 58	feature = 759	correl = 0.068002	descr = N_Gram_TACTA
cnt = 59	feature = 621	correl = -0.046508	descr = N_Gram_GCGGT
cnt = 60	feature = 277	correl = -0.0227504	descr = N_Gram_AGTGG
cnt = 61	feature = 680	correl = -0.0696925	descr = N_Gram_GGGGC
cnt = 62	feature = 739	correl = 0.0563375	descr = N_Gram_TAAAC
cnt = 63	feature = 752	correl = 0.0835953	descr = N_Gram_TACAA
cnt = 64	feature = 671	correl = -0.0647601	descr = N_Gram_GGGAA
cnt = 65	feature = 711	correl = 0.0526348	descr = N_Gram_GTCGC
cnt = 66	feature = 490	correl = -0.06787	descr = N_Gram_CGTTC
cnt = 67	feature = 284	correl = 0.0347119	descr = N_Gram_ATAGG
cnt = 68	feature = 545	correl = 0.030455	descr = N_Gram_GAATT
cnt = 69	feature = 598	correl = -0.0262613	descr = N_Gram_GCCAT
cnt = 70	feature = 270	correl = -0.0227126	descr = N_Gram_AGGTG
cnt = 71	feature = 660	correl = -0.027018	descr = N_Gram_GGCCG
cnt = 72	feature = 779	correl = 0.0242657	descr = N_Gram_TATCT
cnt = 73	feature = 820	correl = -0.0262676	descr = N_Gram_TCGGC
cnt = 74	feature = 556	correl = -0.0276736	descr = N_Gram_GACTC
cnt = 75	feature = 495	correl = 0.064784	descr = N_Gram_CTAAG
cnt = 76	feature = 406	correl = -0.0368185	descr = N_Gram_CCCGG
cnt = 77	feature = 705	correl = 0.0312411	descr = N_Gram_GTCAT
cnt = 78	feature = 709	correl = -0.0427077	descr = N_Gram_GTCCT
cnt = 79	feature = 931	correl = 0.0269124	descr = N_Gram_TTTAT
cnt = 80	feature = 540	correl = -0.0549028	descr = N_Gram_GAAGA
cnt = 81	feature = 765	correl = 0.0458411	descr = N_Gram_TAGAG
cnt = 82	feature = 341	correl = -0.0371897	descr = N_Gram_CACAT
cnt = 83	feature = 609	correl = -0.0462326	descr = N_Gram_GCCTT
cnt = 84	feature = 396	correl = -0.0214254	descr = N_Gram_CCCAA
cnt = 85	feature = 11	correl = 0.0690295	descr = Position_Specific_Bin_Base_3_Base_G
cnt = 86	feature = 701	correl = -0.0263622	descr = N_Gram_GTAAT
cnt = 87	feature = 616	correl = -0.0555637	descr = N_Gram_GCGCT
cnt = 88	feature = 476	correl = -0.0616535	descr = N_Gram_CGGGG
cnt = 89	feature = 934	correl = -0.0215004	descr = N_Gram_TTTCG
cnt = 90	feature = 583	correl = 0.0556304	descr = N_Gram_GCAAC
cnt = 91	feature = 618	correl = -0.0390051	descr = N_Gram_GCGGA
cnt = 92	feature = 368	correl = -0.0551569	descr = N_Gram_CATAA
cnt = 93	feature = 631	correl = 0.0434217	descr = N_Gram_GCTCT
cnt = 94	feature = 786	correl = 0.0221044	descr = N_Gram_TATTG
cnt = 95	feature = 774	correl = 0.0751151	descr = N_Gram_TATAA
cnt = 96	feature = 813	correl = 0.0308208	descr = N_Gram_TCGAG
cnt = 97	feature = 430	correl = -0.0820678	descr = N_Gram_CCTCG
cnt = 98	feature = 311	correl = -0.0253183	descr = N_Gram_ATGGA
cnt = 99	feature = 600	correl = -0.0819392	descr = N_Gram_GCCCA
cnt = 100	feature = 565	correl = -0.073255	descr = N_Gram_GAGGC
cnt = 101	feature = 638	correl = -0.0601631	descr = N_Gram_GCTTT
cnt = 102	feature = 45	correl = 0.0726704	descr = Position_Specific_Bin_Base_15_Base_A
cnt = 103	feature = 365	correl = 0.0379052	descr = N_Gram_CAGTT
cnt = 104	feature = 29	correl = 0.0751094	descr = Position_Specific_Bin_Base_10_Base_A
cnt = 105	feature = 288	correl = 0.0380449	descr = N_Gram_ATATG
cnt = 106	feature = 413	correl = -0.0467503	descr = N_Gram_CCGAC
cnt = 107	feature = 264	correl = -0.0586054	descr = N_Gram_AGGAG
cnt = 108	feature = 740	correl = 0.0220367	descr = N_Gram_TAAAG
cnt = 109	feature = 262	correl = 0.0321154	descr = N_Gram_AGCTT
cnt = 110	feature = 541	correl = -0.0349037	descr = N_Gram_GAAGC
cnt = 111	feature = 275	correl = 0.0278558	descr = N_Gram_AGTCT
cnt = 112	feature = 850	correl = 0.028196	descr = N_Gram_TGATT
cnt = 113	feature = 296	correl = 0.0219005	descr = N_Gram_ATCCG
cnt = 114	feature = 19	correl = -0.0328288	descr = Position_Specific_Bin_Base_6_Base_C
cnt = 115	feature = 704	correl = 0.042001	descr = N_Gram_GTCAA
cnt = 116	feature = 307	correl = 0.0564554	descr = N_Gram_ATGAG
cnt = 117	feature = 586	correl = -0.0472726	descr = N_Gram_GCACC
cnt = 118	feature = 348	correl = -0.0333731	descr = N_Gram_CACGT
cnt = 119	feature = 462	correl = -0.0671136	descr = N_Gram_CGCGG
cnt = 120	feature = 675	correl = -0.100407	descr = N_Gram_GGGCC
cnt = 121	feature = 593	correl = 0.0347099	descr = N_Gram_GCATT
cnt = 122	feature = 702	correl = 0.0316502	descr = N_Gram_GTACC
cnt = 123	feature = 777	correl = 0.0665932	descr = N_Gram_TATCA
cnt = 124	feature = 41	correl = 0.103117	descr = Position_Specific_Bin_Base_14_Base_A
cnt = 125	feature = 501	correl = 0.0721006	descr = N_Gram_CTAGC
cnt = 126	feature = 729	correl = -0.0497275	descr = N_Gram_GTTAG
cnt = 127	feature = 522	correl = 0.0473386	descr = N_Gram_CTGGA
cnt = 128	feature = 66	correl = -0.166724	descr = Position_Specific_Bin_Base_20_Base_G
cnt = 129	feature = 875	correl = 0.029628	descr = N_Gram_TGTAT
cnt = 130	feature = 315	correl = 0.0223458	descr = N_Gram_ATGTC
cnt = 131	feature = 518	correl = -0.0535952	descr = N_Gram_CTGAG
cnt = 132	feature = 4	correl = -0.025699	descr = Position_Specific_Bin_Base_1_Base_C
cnt = 133	feature = 696	correl = -0.0593672	descr = N_Gram_GGTTG
cnt = 134	feature = 915	correl = 0.0368866	descr = N_Gram_TTGAC
cnt = 135	feature = 384	correl = -0.0225413	descr = N_Gram_CCAAG
cnt = 136	feature = 409	correl = -0.0689958	descr = N_Gram_CCCTG
cnt = 137	feature = 25	correl = -0.0956516	descr = Position_Specific_Bin_Base_8_Base_C
cnt = 138	feature = 299	correl = 0.0494741	descr = N_Gram_ATCGA
cnt = 139	feature = 260	correl = -0.0315008	descr = N_Gram_AGCGT
cnt = 140	feature = 412	correl = -0.0570658	descr = N_Gram_CCGAA
cnt = 141	feature = 904	correl = 0.0327375	descr = N_Gram_TTCGC
cnt = 142	feature = 869	correl = -0.0405617	descr = N_Gram_TGGGA
cnt = 143	feature = 914	correl = 0.0643269	descr = N_Gram_TTGAA
cnt = 144	feature = 59	correl = 0.0331232	descr = Position_Specific_Bin_Base_18_Base_T
cnt = 145	feature = 849	correl = -0.0272473	descr = N_Gram_TGATG
cnt = 146	feature = 297	correl = 0.0320139	descr = N_Gram_ATCCT
cnt = 147	feature = 16	correl = 0.0292485	descr = Position_Specific_Bin_Base_4_Base_T
cnt = 148	feature = 0	correl = 0.0378899	descr = Position_Specific_Bin_Base_0_Base_A
cnt = 149	feature = 28	correl = 0.0276972	descr = Position_Specific_Bin_Base_9_Base_T
cnt = 150	feature = 346	correl = -0.0367661	descr = N_Gram_CACGA
cnt = 151	feature = 852	correl = 0.0242315	descr = N_Gram_TGCAA
cnt = 152	feature = 327	correl = 0.0454373	descr = N_Gram_ATTGT
cnt = 153	feature = 21	correl = -0.125311	descr = Position_Specific_Bin_Base_7_Base_C
cnt = 154	feature = 294	correl = 0.0624627	descr = N_Gram_ATCCA
cnt = 155	feature = 535	correl = 0.0520587	descr = N_Gram_CTTGT
cnt = 156	feature = 679	correl = -0.0558781	descr = N_Gram_GGGGA
cnt = 157	feature = 254	correl = -0.0434407	descr = N_Gram_AGATG
cnt = 158	feature = 667	correl = -0.0591007	descr = N_Gram_GGCTG
cnt = 159	feature = 534	correl = -0.0303832	descr = N_Gram_CTTGG
cnt = 160	feature = 6	correl = -0.0394958	descr = Position_Specific_Bin_Base_2_Base_A
cnt = 161	feature = 909	correl = 0.0340897	descr = N_Gram_TTCTC
cnt = 162	feature = 475	correl = -0.0574165	descr = N_Gram_CGGGC
cnt = 163	feature = 601	correl = -0.0672123	descr = N_Gram_GCCCC
cnt = 164	feature = 717	correl = 0.0222469	descr = N_Gram_GTGAA
cnt = 165	feature = 848	correl = 0.0590968	descr = N_Gram_TGATA
cnt = 166	feature = 423	correl = 0.0676335	descr = N_Gram_CCTA
cnt = 167	feature = 943	correl = 0.0354029	descr = N_Gram_TTTTG
cnt = 168	feature = 47	correl = -0.0268652	descr = Position_Specific_Bin_Base_15_Base_T
cnt = 169	feature = 880	correl = 0.069089	descr = N_Gram_TGTGT
cnt = 170	feature = 654	correl = -0.0675656	descr = N_Gram_GGCAA
cnt = 171	feature = 292	correl = 0.045923	descr = N_Gram_ATCAA
cnt = 172	feature = 856	correl = -0.0304017	descr = N_Gram_TGCCG
cnt = 173	feature = 597	correl = -0.0684797	descr = N_Gram_GCCAG
cnt = 174	feature = 596	correl = -0.0306873	descr = N_Gram_GCCAC
cnt = 175	feature = 42	correl = -0.032372	descr = Position_Specific_Bin_Base_14_Base_C
cnt = 176	feature = 707	correl = -0.0546243	descr = N_Gram_GTCCC
cnt = 177	feature = 33	correl = -0.0370236	descr = Position_Specific_Bin_Base_11_Base_A
cnt = 178	feature = 725	correl = -0.023903	descr = N_Gram_GTGGT
cnt = 179	feature = 240	correl = 0.0710403	descr = N_Gram_ACTAC
cnt = 180	feature = 770	correl = 0.0311814	descr = N_Gram_TAGT
cnt = 181	feature = 794	correl = -0.0571914	descr = N_Gram_TCACG
cnt = 182	feature = 724	correl = -0.0569172	descr = N_Gram_GTGGG
cnt = 183	feature = 251	correl = -0.0296806	descr = N_Gram_AGAGG
cnt = 184	feature = 62	correl = -0.121985	descr = Position_Specific_Bin_Base_19_Base_G
cnt = 185	feature = 526	correl = 0.0387593	descr = N_Gram_CTGTT
cnt = 186	feature = 826	correl = 0.0585632	descr = N_Gram_TCTAC
cnt = 187	feature = 105	correl = -0.0713483	descr = Fold_of_RNAi_Sequence_Pos_14
cnt = 188	feature = 52	correl = 0.0467491	descr = Position_Specific_Bin_Base_17_Base_A
cnt = 189	feature = 370	correl = 0.0250717	descr = N_Gram_CATAT
cnt = 190	feature = 744	correl = 0.0525632	descr = N_Gram_TAAGA
cnt = 191	feature = 10	correl = 0.0264599	descr = Position_Specific_Bin_Base_3_Base_A
cnt = 192	feature = 723	correl = -0.0844981	descr = N_Gram_GTGGC
cnt = 193	feature = 213	correl = 0.0466279	descr = N_Gram_ACAGC
cnt = 194	feature = 768	correl = 0.0763828	descr = N_Gram_TAGCT
cnt = 195	feature = 56	correl = 0.0434344	descr = Position_Specific_Bin_Base_18_Base_A
cnt = 196	feature = 1	correl = 0.115975	descr = Position_Specific_Bin_Base_0_Base_C
cnt = 197	feature = 243	correl = 0.0668477	descr = N_Gram_ACTGA
cnt = 198	feature = 217	correl = 0.0638831	descr = N_Gram_ACATG
cnt = 199	feature = 48	correl = 0.072842	descr = Position_Specific_Bin_Base_16_Base_A
cnt = 200	feature = 792	correl = 0.0238105	descr = N_Gram_TCAAG
cnt = 201	feature = 303	correl = 0.0489401	descr = N_Gram_ATCTG
cnt = 202	feature = 539	correl = -0.0257564	descr = N_Gram_GAACT
cnt = 203	feature = 643	correl = -0.0495624	descr = N_Gram_GGAAG
cnt = 204	feature = 806	correl = -0.0223165	descr = N_Gram_TCCGC
cnt = 205	feature = 420	correl = -0.105278	descr = N_Gram_CCGGC
cnt = 206	feature = 860	correl = -0.0350527	descr = N_Gram_TGCGG
cnt = 207	feature = 901	correl = 0.0285924	descr = N_Gram_TTCCA
cnt = 208	feature = 859	correl = -0.0313473	descr = N_Gram_TGCGC
cnt = 209	feature = 674	correl = -0.0436008	descr = N_Gram_GGGCA
cnt = 210	feature = 925	correl = 0.0239669	descr = N_Gram_TTGTC
cnt = 211	feature = 40	correl = -0.0300238	descr = Position_Specific_Bin_Base_13_Base_G
cnt = 212	feature = 23	correl = 0.0617399	descr = Position_Specific_Bin_Base_7_Base_T
cnt = 213	feature = 32	correl = 0.0604756	descr = Position_Specific_Bin_Base_10_Base_T
cnt = 214	feature = 664	correl = -0.0784959	descr = N_Gram_GGCGG
cnt = 215	feature = 665	correl = -0.0635887	descr = N_Gram_GGCGT
cnt = 216	feature = 521	correl = -0.0463751	descr = N_Gram_CTGCC
cnt = 217	feature = 938	correl = 0.0467413	descr = N_Gram_TTTGG
cnt = 218	feature = 646	correl = 0.0343512	descr = N_Gram_GGACT
cnt = 219	feature = 210	correl = 0.0216829	descr = N_Gram_ACAC
cnt = 220	feature = 313	correl = -0.0458542	descr = N_Gram_ATGGT
cnt = 221	feature = 334	correl = 0.0770712	descr = N_Gram_CAACA
cnt = 222	feature = 35	correl = -0.0441961	descr = Position_Specific_Bin_Base_11_Base_G
cnt = 223	feature = 587	correl = -0.0303984	descr = N_Gram_GCACG
cnt = 224	feature = 809	correl = -0.0345254	descr = N_Gram_TCCTG
cnt = 225	feature = 942	correl = 0.0258921	descr = N_Gram_TTTTC
cnt = 226	feature = 12	correl = -0.0905711	descr = Position_Specific_Bin_Base_3_Base_T
cnt = 227	feature = 672	correl = -0.0712699	descr = N_Gram_GGGAG
cnt = 228	feature = 658	correl = -0.0849963	descr = N_Gram_GGCCA
cnt = 229	feature = 822	correl = 0.0502377	descr = N_Gram_TCGT
cnt = 230	feature = 838	correl = 0.0223697	descr = N_Gram_TCTTG
cnt = 231	feature = 592	correl = 0.0331446	descr = N_Gram_GCATC
cnt = 232	feature = 753	correl = 0.0331521	descr = N_Gram_TACAT
cnt = 233	feature = 358	correl = -0.0331896	descr = N_Gram_CAGCG
cnt = 234	feature = 681	correl = -0.0474961	descr = N_Gram_GGGGT
cnt = 235	feature = 438	correl = 0.024213	descr = N_Gram_CCTTG
cnt = 236	feature = 689	correl = 0.0294191	descr = N_Gram_GGTCA
cnt = 237	feature = 207	correl = 0.0592603	descr = N_Gram_ACAAA
cnt = 238	feature = 802	correl = 0.0463357	descr = N_Gram_TCCAT
cnt = 239	feature = 58	correl = -0.0471093	descr = Position_Specific_Bin_Base_18_Base_G
cnt = 240	feature = 718	correl = -0.0530371	descr = N_Gram_GTGC
cnt = 241	feature = 746	correl = 0.0588583	descr = N_Gram_TAAGG
cnt = 242	feature = 44	correl = 0.0800737	descr = Position_Specific_Bin_Base_14_Base_T
cnt = 243	feature = 899	correl = 0.0384065	descr = N_Gram_TTCAT
cnt = 244	feature = 589	correl = -0.0564918	descr = N_Gram_GCAGA
cnt = 245	feature = 404	correl = -0.102458	descr = N_Gram_CCCGA
cnt = 246	feature = 17	correl = -0.0698688	descr = Position_Specific_Bin_Base_5_Base_C
cnt = 247	feature = 878	correl = 0.0302164	descr = N_Gram_TGTCT
cnt = 248	feature = 821	correl = -0.089796	descr = N_Gram_TCGGG
cnt = 249	feature = 549	correl = -0.0503747	descr = N_Gram_GACCA
cnt = 250	feature = 808	correl = -0.0282311	descr = N_Gram_TCCTC
cnt = 251	feature = 49	correl = -0.0375101	descr = Position_Specific_Bin_Base_16_Base_C
cnt = 252	feature = 937	correl = 0.0667574	descr = N_Gram_TTTGA
cnt = 253	feature = 798	correl = 0.0595063	descr = N_Gram_TCATC
cnt = 254	feature = 65	correl = -0.314465	descr = Position_Specific_Bin_Base_20_Base_C
cnt = 255	feature = 865	correl = -0.0745478	descr = N_Gram_TGGCC
cnt = 256	feature = 31	correl = -0.0680806	descr = Position_Specific_Bin_Base_10_Base_G
cnt = 257	feature = 812	correl = 0.0256743	descr = N_Gram_TCGA
cnt = 258	feature = 473	correl = -0.0387336	descr = N_Gram_CGGCT
cnt = 259	feature = 255	correl = 0.0544833	descr = N_Gram_AGCAT
cnt = 260	feature = 9	correl = -0.132636	descr = Position_Specific_Bin_Base_2_Base_T
cnt = 261	feature = 927	correl = 0.0500436	descr = N_Gram_TTGTT
cnt = 262	feature = 15	correl = -0.0248418	descr = Position_Specific_Bin_Base_4_Base_G
cnt = 263	feature = 483	correl = -0.0419615	descr = N_Gram_CGTC
cnt = 264	feature = 57	correl = -0.0308477	descr = Position_Specific_Bin_Base_18_Base_C
cnt = 265	feature = 573	correl = -0.0342133	descr = N_Gram_GATGA
cnt = 266	feature = 910	correl = 0.0886276	descr = N_Gram_TTCTG
cnt = 267	feature = 228	correl = -0.0374129	descr = N_Gram_ACGA
cnt = 268	feature = 732	correl = -0.0280142	descr = N_Gram_GTTGG
cnt = 269	feature = 605	correl = -0.0426898	descr = N_Gram_GCCGA
cnt = 270	feature = 308	correl = 0.0222204	descr = N_Gram_ATGC
cnt = 271	feature = 676	correl = -0.0685002	descr = N_Gram_GGGCG
cnt = 272	feature = 603	correl = -0.0766338	descr = N_Gram_GCCCT
cnt = 273	feature = 754	correl = 0.0224258	descr = N_Gram_TACC
cnt = 274	feature = 519	correl = 0.036844	descr = N_Gram_CTGAT
cnt = 275	feature = 494	correl = 0.0362264	descr = N_Gram_CTAA
cnt = 276	feature = 43	correl = -0.150597	descr = Position_Specific_Bin_Base_14_Base_G
cnt = 277	feature = 46	correl = -0.0396743	descr = Position_Specific_Bin_Base_15_Base_G
cnt = 278	feature = 233	correl = -0.0396127	descr = N_Gram_ACGG
cnt = 279	feature = 867	correl = -0.0242382	descr = N_Gram_TGGCT
cnt = 280	feature = 766	correl = 0.0691331	descr = N_Gram_TAGC
cnt = 281	feature = 531	correl = 0.0342276	descr = N_Gram_CTTCT
cnt = 282	feature = 649	correl = -0.068136	descr = N_Gram_GGAGG
cnt = 283	feature = 726	correl = 0.0353063	descr = N_Gram_GTGT
cnt = 284	feature = 305	correl = 0.0243452	descr = N_Gram_ATGAA
cnt = 285	feature = 382	correl = -0.0242112	descr = N_Gram_CCAA
cnt = 286	feature = 834	correl = 0.0838988	descr = N_Gram_TCTGC
cnt = 287	feature = 935	correl = 0.0587185	descr = N_Gram_TTTCT
cnt = 288	feature = 606	correl = -0.0284797	descr = N_Gram_GCCGC
cnt = 289	feature = 478	correl = -0.0492675	descr = N_Gram_CGGT
cnt = 290	feature = 442	correl = -0.0626833	descr = N_Gram_CGAA
cnt = 291	feature = 894	correl = 0.0632874	descr = N_Gram_TTAT
cnt = 292	feature = 922	correl = 0.0312987	descr = N_Gram_TTGGT
cnt = 293	feature = 716	correl = 0.0246195	descr = N_Gram_GTGA
cnt = 294	feature = 515	correl = 0.0239029	descr = N_Gram_CTCT
cnt = 295	feature = 663	correl = -0.0692142	descr = N_Gram_GGCGC
cnt = 296	feature = 356	correl = -0.0397722	descr = N_Gram_CAGCA
cnt = 297	feature = 536	correl = 0.034074	descr = N_Gram_CTTT
cnt = 298	feature = 837	correl = 0.0416517	descr = N_Gram_TCTTC
cnt = 299	feature = 627	correl = 0.0242534	descr = N_Gram_GCTA
cnt = 300	feature = 698	correl = 0.0557043	descr = N_Gram_GTAA
cnt = 301	feature = 273	correl = 0.0467547	descr = N_Gram_AGTC
cnt = 302	feature = 256	correl = -0.0492856	descr = N_Gram_AGCC
cnt = 303	feature = 929	correl = 0.0494664	descr = N_Gram_TTTA
cnt = 304	feature = 392	correl = -0.0254181	descr = N_Gram_CCAT
cnt = 305	feature = 525	correl = 0.0367983	descr = N_Gram_CTGT
cnt = 306	feature = 703	correl = 0.0219135	descr = N_Gram_GTCA
cnt = 307	feature = 916	correl = 0.0424942	descr = N_Gram_TTGC
cnt = 308	feature = 659	correl = -0.118317	descr = N_Gram_GGCCC
cnt = 309	feature = 590	correl = 0.0316297	descr = N_Gram_GCAT
cnt = 310	feature = 499	correl = 0.0474849	descr = N_Gram_CTAG
cnt = 311	feature = 69	correl = 0.0957329	descr = Gibbs_of_Target_Sequence__Pos_0_Step_1
cnt = 312	feature = 554	correl = 0.0274279	descr = N_Gram_GACT
cnt = 313	feature = 489	correl = -0.0451464	descr = N_Gram_CGTT
cnt = 314	feature = 780	correl = 0.0603612	descr = N_Gram_TATG
cnt = 315	feature = 206	correl = 0.082947	descr = N_Gram_ACAA
cnt = 316	feature = 803	correl = -0.0360973	descr = N_Gram_TCCC
cnt = 317	feature = 324	correl = 0.0582726	descr = N_Gram_ATTG
cnt = 318	feature = 790	correl = 0.0251601	descr = N_Gram_TCAA
cnt = 319	feature = 685	correl = 0.0285067	descr = N_Gram_GGTA
cnt = 320	feature = 903	correl = 0.0305584	descr = N_Gram_TTCG
cnt = 321	feature = 73	correl = 0.055138	descr = Gibbs_of_Target_Sequence__Pos_5_Step_1
cnt = 322	feature = 220	correl = -0.043601	descr = N_Gram_ACCA
cnt = 323	feature = 879	correl = 0.0479098	descr = N_Gram_TGTG
cnt = 324	feature = 212	correl = 0.0479911	descr = N_Gram_ACAG
cnt = 325	feature = 258	correl = -0.0599502	descr = N_Gram_AGCG
cnt = 326	feature = 641	correl = -0.0309111	descr = N_Gram_GGAA
cnt = 327	feature = 634	correl = -0.052814	descr = N_Gram_GCTGC
cnt = 328	feature = 310	correl = -0.0541684	descr = N_Gram_ATGG
cnt = 329	feature = 70	correl = -0.0262017	descr = Gibbs_of_Target_Sequence__Pos_1_Step_1
cnt = 330	feature = 595	correl = -0.0541695	descr = N_Gram_GCCA
cnt = 331	feature = 496	correl = 0.0703722	descr = N_Gram_CTAC
cnt = 332	feature = 367	correl = -0.0277601	descr = N_Gram_CATA
cnt = 333	feature = 653	correl = -0.0718658	descr = N_Gram_GGCA
cnt = 334	feature = 876	correl = 0.0407919	descr = N_Gram_TGTC
cnt = 335	feature = 773	correl = 0.0735248	descr = N_Gram_TATA
cnt = 336	feature = 666	correl = -0.0431988	descr = N_Gram_GGCT
cnt = 337	feature = 900	correl = 0.0417864	descr = N_Gram_TTCC
cnt = 338	feature = 80	correl = 0.0299313	descr = Gibbs_of_Target_Sequence__Pos_12_Step_1
cnt = 339	feature = 293	correl = 0.0466218	descr = N_Gram_ATCC
cnt = 340	feature = 622	correl = -0.0789832	descr = N_Gram_GCGT
cnt = 341	feature = 678	correl = -0.0914356	descr = N_Gram_GGGG
cnt = 342	feature = 818	correl = -0.0474904	descr = N_Gram_TCGG
cnt = 343	feature = 733	correl = 0.0576585	descr = N_Gram_GTTT
cnt = 344	feature = 436	correl = 0.0336197	descr = N_Gram_CCTT
cnt = 345	feature = 572	correl = -0.0516235	descr = N_Gram_GATG
cnt = 346	feature = 389	correl = -0.0658559	descr = N_Gram_CCAG
cnt = 347	feature = 721	correl = -0.102581	descr = N_Gram_GTGG
cnt = 348	feature = 76	correl = 0.0868265	descr = Gibbs_of_Target_Sequence__Pos_8_Step_1
cnt = 349	feature = 743	correl = 0.0783267	descr = N_Gram_TAAG
cnt = 350	feature = 825	correl = 0.0705032	descr = N_Gram_TCTA
cnt = 351	feature = 419	correl = -0.0560018	descr = N_Gram_CCGG
cnt = 352	feature = 432	correl = -0.0641635	descr = N_Gram_CCTG
cnt = 353	feature = 345	correl = -0.0657349	descr = N_Gram_CACG
cnt = 354	feature = 706	correl = -0.0684849	descr = N_Gram_GTCC
cnt = 355	feature = 79	correl = 0.0592207	descr = Gibbs_of_Target_Sequence__Pos_11_Step_1
cnt = 356	feature = 751	correl = 0.0475776	descr = N_Gram_TACA
cnt = 357	feature = 632	correl = -0.0300766	descr = N_Gram_GCTG
cnt = 358	feature = 800	correl = 0.0348487	descr = N_Gram_TCCA
cnt = 359	feature = 738	correl = 0.0466247	descr = N_Gram_TAAA
cnt = 360	feature = 403	correl = -0.118682	descr = N_Gram_CCCG
cnt = 361	feature = 530	correl = 0.0230484	descr = N_Gram_CTTC
cnt = 362	feature = 72	correl = 0.112555	descr = Gibbs_of_Target_Sequence__Pos_4_Step_1
cnt = 363	feature = 881	correl = 0.066772	descr = N_Gram_TGTT
cnt = 364	feature = 697	correl = 0.0461802	descr = N_Gram_GTA
cnt = 365	feature = 940	correl = 0.0532314	descr = N_Gram_TTTT
cnt = 366	feature = 612	correl = -0.0716981	descr = N_Gram_GCGC
cnt = 367	feature = 355	correl = -0.0449203	descr = N_Gram_CAGC
cnt = 368	feature = 864	correl = -0.0891574	descr = N_Gram_TGGC
cnt = 369	feature = 71	correl = -0.152	descr = Gibbs_of_Target_Sequence__Pos_2_Step_1
cnt = 370	feature = 74	correl = 0.100983	descr = Gibbs_of_Target_Sequence__Pos_6_Step_1
cnt = 371	feature = 77	correl = 0.103143	descr = Gibbs_of_Target_Sequence__Pos_9_Step_1
cnt = 372	feature = 81	correl = 0.130389	descr = Gibbs_of_Target_Sequence__Pos_13_Step_1
cnt = 373	feature = 482	correl = -0.0344455	descr = N_Gram_CGT
cnt = 374	feature = 78	correl = 0.127807	descr = Gibbs_of_Target_Sequence__Pos_10_Step_1
cnt = 375	feature = 271	correl = 0.0428257	descr = N_Gram_AGT
cnt = 376	feature = 789	correl = 0.0376256	descr = N_Gram_TCA
cnt = 377	feature = 82	correl = 0.144853	descr = Gibbs_of_Target_Sequence__Pos_14_Step_1
cnt = 378	feature = 75	correl = 0.162294	descr = Gibbs_of_Target_Sequence__Pos_7_Step_1
cnt = 379	feature = 657	correl = -0.132991	descr = N_Gram_GGCC
cnt = 380	feature = 83	correl = 0.0950288	descr = Gibbs_of_Target_Sequence__Pos_15_Step_1
cnt = 381	feature = 263	correl = -0.0243319	descr = N_Gram_AGG
cnt = 382	feature = 508	correl = -0.0304837	descr = N_Gram_CTC
cnt = 383	feature = 580	correl = -0.0506229	descr = N_Gram_GCA
cnt = 384	feature = 626	correl = -0.0248261	descr = N_Gram_GCT
cnt = 385	feature = 662	correl = -0.111253	descr = N_Gram_GGCG
cnt = 386	feature = 871	correl = 0.0852761	descr = N_Gram_TGT
cnt = 387	feature = 640	correl = -0.0636014	descr = N_Gram_GGA
cnt = 388	feature = 493	correl = 0.100781	descr = N_Gram_CTA
cnt = 389	feature = 684	correl = -0.0535603	descr = N_Gram_GGT
cnt = 390	feature = 394	correl = -0.138568	descr = N_Gram_CCC
cnt = 391	feature = 840	correl = 0.0420974	descr = N_Gram_TG
cnt = 392	feature = 366	correl = 0.0744898	descr = N_Gram_CAT
cnt = 393	feature = 527	correl = 0.0614366	descr = N_Gram_CTT
cnt = 394	feature = 772	correl = 0.133517	descr = N_Gram_TAT
cnt = 395	feature = 669	correl = -0.123415	descr = N_Gram_GGG
cnt = 396	feature = 788	correl = 0.0515367	descr = N_Gram_TC
cnt = 397	feature = 279	correl = 0.0589813	descr = N_Gram_ATA
cnt = 398	feature = 610	correl = -0.107375	descr = N_Gram_GCG
cnt = 399	feature = 316	correl = 0.11887	descr = N_Gram_ATT
cnt = 400	feature = 799	correl = 0.0230676	descr = N_Gram_TCC
cnt = 401	feature = 884	correl = 0.167019	descr = N_Gram_TT
cnt = 402	feature = 579	correl = -0.140383	descr = N_Gram_GC
cnt = 403	feature = 278	correl = 0.124512	descr = N_Gram_AT
cnt = 404	feature = 440	correl = -0.0977326	descr = N_Gram_CG
cnt = 405	feature = 68	correl = 0.296357	descr = Gibbs_of_Target_Sequence_
num rows = 2188
num_elements = 888328
..*
optimization finished, #iter = 2338
nu = 0.266811
obj = -45.960700, rho = -0.842942
nSV = 990, nBSV = 287
num rows = 243
num_elements = 98658
*
optimization finished, #iter = 206
nu = 0.206689
obj = -4.253665, rho = -0.743213
nSV = 129, nBSV = 8
..*
optimization finished, #iter = 2338
nu = 0.266811
obj = -45.960700, rho = -0.842942
nSV = 990, nBSV = 287
CFS merit scores = 1.35248
CFS merit scores = 1.58469
CFS merit scores = 1.83245
CFS merit scores = 2.06381
CFS merit scores = 2.27507
CFS merit scores = 2.4673
CFS merit scores = 2.64563
CFS merit scores = 2.81232
CFS merit scores = 2.9696
CFS merit scores = 3.11834
CFS merit scores = 3.25881
CFS merit scores = 3.38986
CFS merit scores = 3.51529
CFS merit scores = 3.63441
CFS merit scores = 3.7479
CFS merit scores = 3.85545
CFS merit scores = 3.95936
CFS merit scores = 4.05931
CFS merit scores = 4.15398
CFS merit scores = 4.24503
CFS merit scores = 4.33313
CFS merit scores = 4.4176
CFS merit scores = 4.49856
CFS merit scores = 4.5773
CFS merit scores = 4.65373
CFS merit scores = 4.72743
CFS merit scores = 4.79802
CFS merit scores = 4.86662
CFS merit scores = 4.93035
CFS merit scores = 4.99186
CFS merit scores = 5.04972
CFS merit scores = 5.10581
CFS merit scores = 5.16034
CFS merit scores = 5.21291
CFS merit scores = 5.26396
CFS merit scores = 5.31363
CFS merit scores = 5.36122
CFS merit scores = 5.40645
CFS merit scores = 5.44874
CFS merit scores = 5.48994
CFS merit scores = 5.52911
CFS merit scores = 5.56656
CFS merit scores = 5.60113
CFS merit scores = 5.63345
CFS merit scores = 5.66495
CFS merit scores = 5.69566
CFS merit scores = 5.72532
CFS merit scores = 5.75277
CFS merit scores = 5.77935
CFS merit scores = 5.80371
CFS merit scores = 5.82757
CFS merit scores = 5.84969
CFS merit scores = 5.87001
CFS merit scores = 5.88955
CFS merit scores = 5.90779
CFS merit scores = 5.92562
CFS merit scores = 5.94321
CFS merit scores = 5.95973
CFS merit scores = 5.97482
CFS merit scores = 5.99018
CFS merit scores = 6.00534
CFS merit scores = 6.02051
CFS merit scores = 6.03448
CFS merit scores = 6.0476
CFS merit scores = 6.06022
CFS merit scores = 6.07216
CFS merit scores = 6.08404
CFS merit scores = 6.09628
CFS merit scores = 6.10747
CFS merit scores = 6.11794
CFS merit scores = 6.12779
CFS merit scores = 6.13739
CFS merit scores = 6.14696
CFS merit scores = 6.15669
CFS merit scores = 6.16587
CFS merit scores = 6.17488
CFS merit scores = 6.18232
CFS merit scores = 6.1899
CFS merit scores = 6.19765
CFS merit scores = 6.2051
CFS merit scores = 6.21242
CFS merit scores = 6.2195
CFS merit scores = 6.22622
CFS merit scores = 6.23278
CFS merit scores = 6.23958
CFS merit scores = 6.24627
CFS merit scores = 6.25202
CFS merit scores = 6.25766
CFS merit scores = 6.26273
CFS merit scores = 6.26759
CFS merit scores = 6.27258
CFS merit scores = 6.27748
CFS merit scores = 6.28214
CFS merit scores = 6.28715
CFS merit scores = 6.29202
CFS merit scores = 6.29671
CFS merit scores = 6.30097
CFS merit scores = 6.30569
CFS merit scores = 6.3099
CFS merit scores = 6.31349
CFS merit scores = 6.31706
CFS merit scores = 6.31988
CFS merit scores = 6.32238
CFS merit scores = 6.32477
CFS merit scores = 6.3273
CFS merit scores = 6.3297
CFS merit scores = 6.33207
CFS merit scores = 6.33417
CFS merit scores = 6.33581
CFS merit scores = 6.33737
CFS merit scores = 6.33921
CFS merit scores = 6.34088
CFS merit scores = 6.34266
CFS merit scores = 6.34417
CFS merit scores = 6.34566
CFS merit scores = 6.34716
CFS merit scores = 6.34878
CFS merit scores = 6.3504
CFS merit scores = 6.35186
CFS merit scores = 6.3534
CFS merit scores = 6.35495
CFS merit scores = 6.35639
CFS merit scores = 6.35804
CFS merit scores = 6.35966
CFS merit scores = 6.36108
CFS merit scores = 6.36233
CFS merit scores = 6.36385
CFS merit scores = 6.36513
CFS merit scores = 6.3663
CFS merit scores = 6.36715
CFS merit scores = 6.36813
CFS merit scores = 6.36924
CFS merit scores = 6.36993
CFS merit scores = 6.37057
CFS merit scores = 6.37116
CFS merit scores = 6.3717
CFS merit scores = 6.37225
CFS merit scores = 6.37286
CFS merit scores = 6.37345
CFS merit scores = 6.37391
CFS merit scores = 6.37452
CFS merit scores = 6.37522
CFS merit scores = 6.37607
CFS merit scores = 6.37661
CFS merit scores = 6.37707
CFS merit scores = 6.37739
CFS merit scores = 6.37747
CFS merit scores = 6.37757
CFS merit scores = 6.37756
CFS merit scores = 6.37753
CFS merit scores = 6.37723
CFS merit scores = 6.37704
CFS merit scores = 6.37684
CFS merit scores = 6.37657
CFS merit scores = 6.37627
CFS merit scores = 6.37597
CFS merit scores = 6.37567
CFS merit scores = 6.37545
CFS merit scores = 6.37494
CFS merit scores = 6.37448
CFS merit scores = 6.37403
CFS merit scores = 6.37366
CFS merit scores = 6.37324
CFS merit scores = 6.37288
CFS merit scores = 6.37262
CFS merit scores = 6.37228
CFS merit scores = 6.37197
CFS merit scores = 6.3714
CFS merit scores = 6.37092
CFS merit scores = 6.37048
CFS merit scores = 6.36994
CFS merit scores = 6.36948
CFS merit scores = 6.3689
CFS merit scores = 6.36833
CFS merit scores = 6.36785
CFS merit scores = 6.36692
CFS merit scores = 6.36613
CFS merit scores = 6.36524
CFS merit scores = 6.36437
CFS merit scores = 6.36339
CFS merit scores = 6.3625
CFS merit scores = 6.36169
CFS merit scores = 6.3609
CFS merit scores = 6.3599
CFS merit scores = 6.35876
CFS merit scores = 6.35782
CFS merit scores = 6.35675
CFS merit scores = 6.35561
CFS merit scores = 6.35453
CFS merit scores = 6.35344
CFS merit scores = 6.35222
CFS merit scores = 6.35103
CFS merit scores = 6.35002
CFS merit scores = 6.34884
CFS merit scores = 6.34759
CFS merit scores = 6.34641
CFS merit scores = 6.34506
CFS merit scores = 6.34382
CFS merit scores = 6.34233
CFS merit scores = 6.34089
CFS merit scores = 6.33937
CFS merit scores = 6.3378
CFS merit scores = 6.33616
CFS merit scores = 6.33443
CFS merit scores = 6.33285
CFS merit scores = 6.33128
CFS merit scores = 6.32955
CFS merit scores = 6.32782
CFS merit scores = 6.32618
CFS merit scores = 6.32458
CFS merit scores = 6.32285
CFS merit scores = 6.32117
CFS merit scores = 6.31945
CFS merit scores = 6.31777
CFS merit scores = 6.31599
CFS merit scores = 6.31404
CFS merit scores = 6.31193
CFS merit scores = 6.30988
CFS merit scores = 6.30784
CFS merit scores = 6.30584
CFS merit scores = 6.30372
CFS merit scores = 6.30159
CFS merit scores = 6.29941
CFS merit scores = 6.29728
CFS merit scores = 6.29519
CFS merit scores = 6.29326
CFS merit scores = 6.2913
CFS merit scores = 6.28933
CFS merit scores = 6.28721
CFS merit scores = 6.28499
CFS merit scores = 6.28273
CFS merit scores = 6.28047
CFS merit scores = 6.27826
CFS merit scores = 6.27615
CFS merit scores = 6.27393
CFS merit scores = 6.27169
CFS merit scores = 6.2694
CFS merit scores = 6.26717
CFS merit scores = 6.26494
CFS merit scores = 6.26262
CFS merit scores = 6.2602
CFS merit scores = 6.25777
CFS merit scores = 6.25534
CFS merit scores = 6.25296
CFS merit scores = 6.25059
CFS merit scores = 6.24825
CFS merit scores = 6.24599
CFS merit scores = 6.24325
CFS merit scores = 6.2405
CFS merit scores = 6.23769
CFS merit scores = 6.2349
CFS merit scores = 6.23215
CFS merit scores = 6.22937
CFS merit scores = 6.22667
CFS merit scores = 6.22398
CFS merit scores = 6.22136
CFS merit scores = 6.21867
CFS merit scores = 6.21604
CFS merit scores = 6.21341
CFS merit scores = 6.21075
CFS merit scores = 6.20813
CFS merit scores = 6.20548
CFS merit scores = 6.20285
CFS merit scores = 6.20021
CFS merit scores = 6.19742
CFS merit scores = 6.19452
CFS merit scores = 6.19171
CFS merit scores = 6.18882
CFS merit scores = 6.18594
CFS merit scores = 6.18301
CFS merit scores = 6.17954
CFS merit scores = 6.17615
CFS merit scores = 6.17267
CFS merit scores = 6.16925
CFS merit scores = 6.16582
CFS merit scores = 6.16242
CFS merit scores = 6.15892
CFS merit scores = 6.15535
CFS merit scores = 6.15163
CFS merit scores = 6.14798
CFS merit scores = 6.14436
CFS merit scores = 6.14084
CFS merit scores = 6.13724
CFS merit scores = 6.13363
CFS merit scores = 6.12995
CFS merit scores = 6.12631
CFS merit scores = 6.12268
CFS merit scores = 6.11899
CFS merit scores = 6.11537
CFS merit scores = 6.11163
CFS merit scores = 6.10786
CFS merit scores = 6.1041
CFS merit scores = 6.10033
CFS merit scores = 6.09651
CFS merit scores = 6.09276
CFS merit scores = 6.08908
CFS merit scores = 6.0853
CFS merit scores = 6.08163
CFS merit scores = 6.07792
CFS merit scores = 6.07419
CFS merit scores = 6.07052
CFS merit scores = 6.06687
CFS merit scores = 6.06319
CFS merit scores = 6.05938
CFS merit scores = 6.0555
CFS merit scores = 6.05169
CFS merit scores = 6.04782
CFS merit scores = 6.04388
CFS merit scores = 6.03993
CFS merit scores = 6.03564
CFS merit scores = 6.03138
CFS merit scores = 6.0271
CFS merit scores = 6.02289
CFS merit scores = 6.01868
CFS merit scores = 6.01448
CFS merit scores = 6.01027
CFS merit scores = 6.00614
CFS merit scores = 6.00198
CFS merit scores = 5.99769
CFS merit scores = 5.99342
CFS merit scores = 5.98907
CFS merit scores = 5.98473
CFS merit scores = 5.98032
CFS merit scores = 5.97595
CFS merit scores = 5.97144
CFS merit scores = 5.96702
CFS merit scores = 5.96249
CFS merit scores = 5.95803
CFS merit scores = 5.95356
CFS merit scores = 5.94907
CFS merit scores = 5.94445
CFS merit scores = 5.93982
CFS merit scores = 5.93525
CFS merit scores = 5.9306
CFS merit scores = 5.92589
CFS merit scores = 5.92124
CFS merit scores = 5.9166
CFS merit scores = 5.91182
CFS merit scores = 5.90709
CFS merit scores = 5.9023
CFS merit scores = 5.8975
CFS merit scores = 5.89246
CFS merit scores = 5.88736
CFS merit scores = 5.88228
CFS merit scores = 5.87709
CFS merit scores = 5.87197
CFS merit scores = 5.86677
CFS merit scores = 5.86156
CFS merit scores = 5.85635
CFS merit scores = 5.85113
CFS merit scores = 5.84598
CFS merit scores = 5.84074
CFS merit scores = 5.83546
CFS merit scores = 5.83018
CFS merit scores = 5.8249
CFS merit scores = 5.81948
CFS merit scores = 5.81411
CFS merit scores = 5.80873
CFS merit scores = 5.80337
CFS merit scores = 5.79803
CFS merit scores = 5.79251
CFS merit scores = 5.7869
CFS merit scores = 5.78123
CFS merit scores = 5.77559
CFS merit scores = 5.76978
CFS merit scores = 5.76395
CFS merit scores = 5.7579
CFS merit scores = 5.75187
CFS merit scores = 5.74579
CFS merit scores = 5.73946
CFS merit scores = 5.73305
CFS merit scores = 5.72646
CFS merit scores = 5.71988
CFS merit scores = 5.7133
CFS merit scores = 5.70665
CFS merit scores = 5.69988
CFS merit scores = 5.69321
CFS merit scores = 5.68648
CFS merit scores = 5.67958
CFS merit scores = 5.67242
CFS merit scores = 5.66523
CFS merit scores = 5.65801
CFS merit scores = 5.65088
CFS merit scores = 5.64359
CFS merit scores = 5.63481
CFS merit scores = 5.62605
CFS merit scores = 5.61739
CFS merit scores = 5.60883
CFS merit scores = 5.6002
CFS merit scores = 5.59099
CFS merit scores = 5.58182
CFS merit scores = 5.57243
CFS merit scores = 5.56263
CFS merit scores = 5.55283
CFS merit scores = 5.5426
CFS merit scores = 5.53233
CFS merit scores = 5.52206
CFS merit scores = 5.51143
CFS merit scores = 5.50077
CFS merit scores = 5.48988
CFS merit scores = 5.47768
CFS merit scores = 5.46544
CFS merit scores = 5.45257
CFS merit scores = 5.42161
cnt = 1	feature = 62	correl = 0.352484	descr = Position_Specific_Bin_Base_20_Base_A
cnt = 2	feature = 640	correl = -0.163394	descr = N_Gram_GGC
cnt = 3	feature = 702	correl = 0.060305	descr = N_Gram_GTCGC
cnt = 4	feature = 452	correl = -0.0568818	descr = N_Gram_CGCGT
cnt = 5	feature = 849	correl = -0.0276523	descr = N_Gram_TGCCT
cnt = 6	feature = 519	correl = 0.0328851	descr = N_Gram_CTTAG
cnt = 7	feature = 884	correl = -0.040421	descr = N_Gram_TTACC
cnt = 8	feature = 596	correl = -0.0220895	descr = N_Gram_GCCGT
cnt = 9	feature = 752	correl = -0.0357203	descr = N_Gram_TACGT
cnt = 10	feature = 739	correl = 0.0320582	descr = N_Gram_TAAGC
cnt = 11	feature = 440	correl = -0.0312466	descr = N_Gram_CGATA
cnt = 12	feature = 229	correl = -0.0375609	descr = N_Gram_ACGAC
cnt = 13	feature = 438	correl = -0.0323005	descr = N_Gram_CGAGT
cnt = 14	feature = 493	correl = 0.0263994	descr = N_Gram_CTATC
cnt = 15	feature = 671	correl = 0.0528192	descr = N_Gram_GGTAA
cnt = 16	feature = 722	correl = -0.0451201	descr = N_Gram_GTTAG
cnt = 17	feature = 483	correl = -0.022232	descr = N_Gram_CTAAC
cnt = 18	feature = 899	correl = 0.0358779	descr = N_Gram_TTCGC
cnt = 19	feature = 612	correl = -0.0493191	descr = N_Gram_GCGGT
cnt = 20	feature = 473	correl = 0.0287544	descr = N_Gram_CGTCT
cnt = 21	feature = 311	correl = -0.0251014	descr = N_Gram_ATTAA
cnt = 22	feature = 914	correl = 0.0357462	descr = N_Gram_TTGCG
cnt = 23	feature = 796	correl = -0.0223042	descr = N_Gram_TCCGA
cnt = 24	feature = 705	correl = 0.0424223	descr = N_Gram_GTCTA
cnt = 25	feature = 749	correl = 0.0306888	descr = N_Gram_TACCG
cnt = 26	feature = 901	correl = 0.0600922	descr = N_Gram_TTCGT
cnt = 27	feature = 476	correl = -0.0370564	descr = N_Gram_CGTGG
cnt = 28	feature = 518	correl = -0.0447954	descr = N_Gram_CTTAA
cnt = 29	feature = 772	correl = 0.0314875	descr = N_Gram_TATAC
cnt = 30	feature = 773	correl = 0.0365127	descr = N_Gram_TATAG
cnt = 31	feature = 436	correl = -0.0415313	descr = N_Gram_CGACG
cnt = 32	feature = 264	correl = 0.0317756	descr = N_Gram_AGGGG
cnt = 33	feature = 881	correl = 0.0214829	descr = N_Gram_TTAAG
cnt = 34	feature = 432	correl = -0.0328284	descr = N_Gram_CGAAT
cnt = 35	feature = 313	correl = 0.0778123	descr = N_Gram_ATTAT
cnt = 36	feature = 446	correl = -0.0512826	descr = N_Gram_CGCAT
cnt = 37	feature = 857	correl = 0.0295216	descr = N_Gram_TGGAC
cnt = 38	feature = 592	correl = -0.0874701	descr = N_Gram_GCCCG
cnt = 39	feature = 539	correl = 0.0482697	descr = N_Gram_GAATA
cnt = 40	feature = 553	correl = 0.0336224	descr = N_Gram_GAGAA
cnt = 41	feature = 554	correl = -0.0373336	descr = N_Gram_GAGAT
cnt = 42	feature = 672	correl = 0.0282457	descr = N_Gram_GGTAC
cnt = 43	feature = 327	correl = 0.0264516	descr = N_Gram_CAACC
cnt = 44	feature = 556	correl = -0.0496013	descr = N_Gram_GAGCC
cnt = 45	feature = 451	correl = -0.0607184	descr = N_Gram_CGCGG
cnt = 46	feature = 869	correl = 0.0233143	descr = N_Gram_TGTAG
cnt = 47	feature = 746	correl = -0.0229132	descr = N_Gram_TACAG
cnt = 48	feature = 924	correl = 0.0514726	descr = N_Gram_TTTAG
cnt = 49	feature = 694	correl = 0.0436617	descr = N_Gram_GTCAA
cnt = 50	feature = 583	correl = -0.0400772	descr = N_Gram_GCATA
cnt = 51	feature = 489	correl = 0.0337004	descr = N_Gram_CTAGA
cnt = 52	feature = 910	correl = 0.040327	descr = N_Gram_TTGAC
cnt = 53	feature = 620	correl = 0.0553425	descr = N_Gram_GCTCT
cnt = 54	feature = 885	correl = -0.0316851	descr = N_Gram_TTACG
cnt = 55	feature = 788	correl = -0.0380561	descr = N_Gram_TCAGA
cnt = 56	feature = 531	correl = -0.0216293	descr = N_Gram_GAAAG
cnt = 57	feature = 900	correl = -0.0231576	descr = N_Gram_TTCGG
cnt = 58	feature = 206	correl = 0.0583651	descr = N_Gram_ACAAA
cnt = 59	feature = 337	correl = -0.0263497	descr = N_Gram_CACCG
cnt = 60	feature = 735	correl = -0.0291976	descr = N_Gram_TAACC
cnt = 61	feature = 875	correl = 0.0596723	descr = N_Gram_TGTGT
cnt = 62	feature = 494	correl = 0.0281054	descr = N_Gram_CTATG
cnt = 63	feature = 365	correl = 0.0236878	descr = N_Gram_CATGA
cnt = 64	feature = 392	correl = -0.0364186	descr = N_Gram_CCCCT
cnt = 65	feature = 212	correl = 0.0550919	descr = N_Gram_ACAGT
cnt = 66	feature = 228	correl = -0.042296	descr = N_Gram_ACGAA
cnt = 67	feature = 16	correl = -0.0363219	descr = Position_Specific_Bin_Base_6_Base_C
cnt = 68	feature = 931	correl = 0.033715	descr = N_Gram_TTTGG
cnt = 69	feature = 806	correl = 0.0228636	descr = N_Gram_TCGCC
cnt = 70	feature = 341	correl = -0.0262903	descr = N_Gram_CACGG
cnt = 71	feature = 663	correl = -0.0394371	descr = N_Gram_GGGGA
cnt = 72	feature = 808	correl = 0.0436756	descr = N_Gram_TCGCT
cnt = 73	feature = 510	correl = -0.0216582	descr = N_Gram_CTGCT
cnt = 74	feature = 755	correl = 0.0442694	descr = N_Gram_TACTG
cnt = 75	feature = 294	correl = 0.0302793	descr = N_Gram_ATCGA
cnt = 76	feature = 496	correl = -0.0586196	descr = N_Gram_CTCAA
cnt = 77	feature = 382	correl = -0.04976	descr = N_Gram_CCATA
cnt = 78	feature = 734	correl = 0.0509591	descr = N_Gram_TAAAC
cnt = 79	feature = 883	correl = 0.0465747	descr = N_Gram_TTACA
cnt = 80	feature = 775	correl = 0.052282	descr = N_Gram_TATCA
cnt = 81	feature = 595	correl = -0.0290442	descr = N_Gram_GCCGC
cnt = 82	feature = 766	correl = 0.0386119	descr = N_Gram_TAGGG
cnt = 83	feature = 490	correl = 0.058939	descr = N_Gram_CTAGC
cnt = 84	feature = 609	correl = -0.0480558	descr = N_Gram_GCGGA
cnt = 85	feature = 478	correl = -0.068221	descr = N_Gram_CGTTC
cnt = 86	feature = 843	correl = 0.0314087	descr = N_Gram_TGCAA
cnt = 87	feature = 404	correl = -0.0674243	descr = N_Gram_CCGAT
cnt = 88	feature = 499	correl = -0.0516572	descr = N_Gram_CTCGG
cnt = 89	feature = 813	correl = 0.0954929	descr = N_Gram_TCGTG
cnt = 90	feature = 660	correl = -0.0924826	descr = N_Gram_GGGCC
cnt = 91	feature = 535	correl = -0.0467934	descr = N_Gram_GAAGA
cnt = 92	feature = 238	correl = 0.0393929	descr = N_Gram_ACTCT
cnt = 93	feature = 9	correl = 0.0705455	descr = Position_Specific_Bin_Base_3_Base_G
cnt = 94	feature = 260	correl = -0.028311	descr = N_Gram_AGGCA
cnt = 95	feature = 803	correl = 0.0283897	descr = N_Gram_TCGAG
cnt = 96	feature = 31	correl = -0.0337109	descr = Position_Specific_Bin_Base_11_Base_C
cnt = 97	feature = 805	correl = 0.0420641	descr = N_Gram_TCGCA
cnt = 98	feature = 0	correl = 0.0308315	descr = Position_Specific_Bin_Base_0_Base_A
cnt = 99	feature = 909	correl = 0.0509812	descr = N_Gram_TTGAA
cnt = 100	feature = 319	correl = 0.0466368	descr = N_Gram_ATTGG
cnt = 101	feature = 599	correl = -0.0414454	descr = N_Gram_GCCTT
cnt = 102	feature = 324	correl = -0.024809	descr = N_Gram_CAAAA
cnt = 103	feature = 514	correl = 0.0462674	descr = N_Gram_CTGGT
cnt = 104	feature = 789	correl = 0.0225458	descr = N_Gram_TCAGT
cnt = 105	feature = 604	correl = -0.0536892	descr = N_Gram_GCGCA
cnt = 106	feature = 292	correl = 0.0245719	descr = N_Gram_ATCCT
cnt = 107	feature = 256	correl = -0.0411751	descr = N_Gram_AGCGG
cnt = 108	feature = 529	correl = -0.0315903	descr = N_Gram_CTTTT
cnt = 109	feature = 632	correl = 0.0277723	descr = N_Gram_GGACA
cnt = 110	feature = 725	correl = -0.036576	descr = N_Gram_GTTGG
cnt = 111	feature = 47	correl = 0.0692978	descr = Position_Specific_Bin_Base_16_Base_A
cnt = 112	feature = 284	correl = 0.0304308	descr = N_Gram_ATATG
cnt = 113	feature = 475	correl = 0.0643693	descr = N_Gram_CGTGA
cnt = 114	feature = 315	correl = 0.0344103	descr = N_Gram_ATTCG
cnt = 115	feature = 52	correl = -0.0600576	descr = Position_Specific_Bin_Base_17_Base_G
cnt = 116	feature = 35	correl = -0.0281148	descr = Position_Specific_Bin_Base_12_Base_C
cnt = 117	feature = 700	correl = -0.0481375	descr = N_Gram_GTCCT
cnt = 118	feature = 303	correl = 0.024049	descr = N_Gram_ATGCA
cnt = 119	feature = 4	correl = -0.0989067	descr = Position_Specific_Bin_Base_1_Base_G
cnt = 120	feature = 232	correl = -0.0408817	descr = N_Gram_ACGGG
cnt = 121	feature = 759	correl = 0.0573345	descr = N_Gram_TAGAC
cnt = 122	feature = 273	correl = 0.0661502	descr = N_Gram_AGTGA
cnt = 123	feature = 258	correl = 0.0358429	descr = N_Gram_AGCTT
cnt = 124	feature = 860	correl = -0.0763132	descr = N_Gram_TGGCG
cnt = 125	feature = 578	correl = -0.0465076	descr = N_Gram_GCACC
cnt = 126	feature = 687	correl = 0.0275186	descr = N_Gram_GTAAG
cnt = 127	feature = 697	correl = -0.0291296	descr = N_Gram_GTCCA
cnt = 128	feature = 751	correl = -0.0305078	descr = N_Gram_TACG
cnt = 129	feature = 850	correl = 0.0478088	descr = N_Gram_TGCGA
cnt = 130	feature = 676	correl = -0.0244916	descr = N_Gram_GGTCT
cnt = 131	feature = 307	correl = -0.0332439	descr = N_Gram_ATGGG
cnt = 132	feature = 44	correl = 0.0793026	descr = Position_Specific_Bin_Base_15_Base_A
cnt = 133	feature = 915	correl = 0.0223257	descr = N_Gram_TTGCT
cnt = 134	feature = 820	correl = 0.038406	descr = N_Gram_TCTCA
cnt = 135	feature = 711	correl = -0.0388454	descr = N_Gram_GTGCG
cnt = 136	feature = 649	correl = -0.086043	descr = N_Gram_GGCGG
cnt = 137	feature = 631	correl = 0.0371057	descr = N_Gram_GGAAT
cnt = 138	feature = 41	correl = -0.0326769	descr = Position_Specific_Bin_Base_14_Base_C
cnt = 139	feature = 645	correl = -0.0766553	descr = N_Gram_GGCCA
cnt = 140	feature = 2	correl = -0.131046	descr = Position_Specific_Bin_Base_0_Base_G
cnt = 141	feature = 21	correl = 0.0370049	descr = Position_Specific_Bin_Base_8_Base_A
cnt = 142	feature = 758	correl = 0.0383533	descr = N_Gram_TAGAA
cnt = 143	feature = 65	correl = 0.117019	descr = Position_Specific_Bin_Base_20_Base_T
cnt = 144	feature = 367	correl = 0.0283966	descr = N_Gram_CATGT
cnt = 145	feature = 765	correl = 0.0279371	descr = N_Gram_TAGGC
cnt = 146	feature = 58	correl = 0.178008	descr = Position_Specific_Bin_Base_19_Base_A
cnt = 147	feature = 839	correl = 0.0257812	descr = N_Gram_TGATC
cnt = 148	feature = 356	correl = 0.024697	descr = N_Gram_CAGTT
cnt = 149	feature = 786	correl = 0.0304417	descr = N_Gram_TCACC
cnt = 150	feature = 593	correl = -0.0767287	descr = N_Gram_GCCCT
cnt = 151	feature = 29	correl = 0.051879	descr = Position_Specific_Bin_Base_10_Base_T
cnt = 152	feature = 502	correl = 0.0313357	descr = N_Gram_CTCTA
cnt = 153	feature = 403	correl = -0.0215648	descr = N_Gram_CCGAG
cnt = 154	feature = 723	correl = 0.0242967	descr = N_Gram_GTTCG
cnt = 155	feature = 350	correl = -0.0584443	descr = N_Gram_CAGCC
cnt = 156	feature = 726	correl = -0.0264955	descr = N_Gram_GTTGT
cnt = 157	feature = 718	correl = 0.030938	descr = N_Gram_GTGTA
cnt = 158	feature = 840	correl = -0.02909	descr = N_Gram_TGATG
cnt = 159	feature = 105	correl = -0.0264646	descr = Fold_of_RNAi_Sequence_Pos_19
cnt = 160	feature = 56	correl = -0.0409098	descr = Position_Specific_Bin_Base_18_Base_G
cnt = 161	feature = 934	correl = 0.0274647	descr = N_Gram_TTTTG
cnt = 162	feature = 768	correl = 0.0452054	descr = N_Gram_TAGTG
cnt = 163	feature = 251	correl = -0.049925	descr = N_Gram_AGATG
cnt = 164	feature = 240	correl = 0.07055	descr = N_Gram_ACTGA
cnt = 165	feature = 590	correl = -0.0787345	descr = N_Gram_GCCCA
cnt = 166	feature = 14	correl = 0.0622375	descr = Position_Specific_Bin_Base_5_Base_T
cnt = 167	feature = 903	correl = 0.032209	descr = N_Gram_TTCTA
cnt = 168	feature = 423	correl = -0.0594841	descr = N_Gram_CCTGC
cnt = 169	feature = 695	correl = 0.0284034	descr = N_Gram_GTCAT
cnt = 170	feature = 335	correl = -0.0225012	descr = N_Gram_CACAT
cnt = 171	feature = 798	correl = 0.0772501	descr = N_Gram_TCCTA
cnt = 172	feature = 657	correl = -0.0615164	descr = N_Gram_GGGAG
cnt = 173	feature = 536	correl = -0.0342264	descr = N_Gram_GAAGC
cnt = 174	feature = 450	correl = -0.0762828	descr = N_Gram_CGCGC
cnt = 175	feature = 525	correl = 0.0481221	descr = N_Gram_CTTGT
cnt = 176	feature = 664	correl = -0.0704033	descr = N_Gram_GGGGC
cnt = 177	feature = 17	correl = 0.021539	descr = Position_Specific_Bin_Base_6_Base_G
cnt = 178	feature = 848	correl = -0.036566	descr = N_Gram_TGCCG
cnt = 179	feature = 249	correl = 0.0617804	descr = N_Gram_AGAGT
cnt = 180	feature = 11	correl = 0.0828221	descr = Position_Specific_Bin_Base_4_Base_A
cnt = 181	feature = 6	correl = 0.0358121	descr = Position_Specific_Bin_Base_2_Base_C
cnt = 182	feature = 299	correl = 0.0437174	descr = N_Gram_ATCTG
cnt = 183	feature = 25	correl = 0.031505	descr = Position_Specific_Bin_Base_9_Base_T
cnt = 184	feature = 714	correl = -0.0845509	descr = N_Gram_GTGGC
cnt = 185	feature = 665	correl = -0.0477275	descr = N_Gram_GGGGT
cnt = 186	feature = 64	correl = -0.178266	descr = Position_Specific_Bin_Base_20_Base_G
cnt = 187	feature = 283	correl = 0.0401178	descr = N_Gram_ATATA
cnt = 188	feature = 559	correl = -0.0416069	descr = N_Gram_GAGGG
cnt = 189	feature = 545	correl = -0.0513701	descr = N_Gram_GACCA
cnt = 190	feature = 598	correl = -0.0655951	descr = N_Gram_GCCTC
cnt = 191	feature = 794	correl = -0.0352329	descr = N_Gram_TCCCC
cnt = 192	feature = 638	correl = -0.047487	descr = N_Gram_GGATG
cnt = 193	feature = 366	correl = -0.0384779	descr = N_Gram_CATGG
cnt = 194	feature = 800	correl = -0.0341754	descr = N_Gram_TCCTG
cnt = 195	feature = 406	correl = -0.0411399	descr = N_Gram_CCGCA
cnt = 196	feature = 703	correl = 0.0615456	descr = N_Gram_GTCGT
cnt = 197	feature = 851	correl = -0.0290152	descr = N_Gram_TGCGC
cnt = 198	feature = 57	correl = 0.0281368	descr = Position_Specific_Bin_Base_18_Base_T
cnt = 199	feature = 540	correl = 0.0436862	descr = N_Gram_GAATT
cnt = 200	feature = 277	correl = 0.0291037	descr = N_Gram_ATACC
cnt = 201	feature = 298	correl = 0.0736626	descr = N_Gram_ATCTC
cnt = 202	feature = 50	correl = 0.0342317	descr = Position_Specific_Bin_Base_16_Base_T
cnt = 203	feature = 838	correl = 0.0521338	descr = N_Gram_TGATA
cnt = 204	feature = 334	correl = 0.0281661	descr = N_Gram_CACAG
cnt = 205	feature = 46	correl = -0.0392544	descr = Position_Specific_Bin_Base_15_Base_T
cnt = 206	feature = 625	correl = -0.053387	descr = N_Gram_GCTTT
cnt = 207	feature = 716	correl = -0.0304433	descr = N_Gram_GTGGT
cnt = 208	feature = 40	correl = 0.100553	descr = Position_Specific_Bin_Base_14_Base_A
cnt = 209	feature = 634	correl = 0.0373567	descr = N_Gram_GGACT
cnt = 210	feature = 567	correl = -0.0395628	descr = N_Gram_GATGT
cnt = 211	feature = 354	correl = -0.0269935	descr = N_Gram_CAGGT
cnt = 212	feature = 254	correl = -0.0475344	descr = N_Gram_AGCCC
cnt = 213	feature = 738	correl = 0.0448696	descr = N_Gram_TAAGA
cnt = 214	feature = 844	correl = 0.0353459	descr = N_Gram_TGCAT
cnt = 215	feature = 1	correl = 0.108951	descr = Position_Specific_Bin_Base_0_Base_C
cnt = 216	feature = 51	correl = 0.0238451	descr = Position_Specific_Bin_Base_17_Base_A
cnt = 217	feature = 818	correl = 0.0331207	descr = N_Gram_TCTAT
cnt = 218	feature = 659	correl = -0.0544737	descr = N_Gram_GGGCA
cnt = 219	feature = 461	correl = -0.0340151	descr = N_Gram_CGGCT
cnt = 220	feature = 60	correl = -0.12104	descr = Position_Specific_Bin_Base_19_Base_G
cnt = 221	feature = 791	correl = 0.0346826	descr = N_Gram_TCATC
cnt = 222	feature = 904	correl = 0.0449649	descr = N_Gram_TTCTC
cnt = 223	feature = 852	correl = -0.038562	descr = N_Gram_TGCGG
cnt = 224	feature = 740	correl = 0.0483461	descr = N_Gram_TAAGG
cnt = 225	feature = 15	correl = 0.0232815	descr = Position_Specific_Bin_Base_6_Base_A
cnt = 226	feature = 482	correl = 0.0314082	descr = N_Gram_CTAA
cnt = 227	feature = 42	correl = -0.14531	descr = Position_Specific_Bin_Base_14_Base_G
cnt = 228	feature = 270	correl = 0.095024	descr = N_Gram_AGTCG
cnt = 229	feature = 10	correl = -0.0988791	descr = Position_Specific_Bin_Base_3_Base_T
cnt = 230	feature = 568	correl = 0.0246075	descr = N_Gram_GATT
cnt = 231	feature = 214	correl = 0.0534925	descr = N_Gram_ACATC
cnt = 232	feature = 891	correl = 0.0439393	descr = N_Gram_TTATC
cnt = 233	feature = 479	correl = -0.0481427	descr = N_Gram_CGTTG
cnt = 234	feature = 49	correl = -0.059363	descr = Position_Specific_Bin_Base_16_Base_G
cnt = 235	feature = 32	correl = -0.0429348	descr = Position_Specific_Bin_Base_11_Base_G
cnt = 236	feature = 262	correl = -0.0220516	descr = N_Gram_AGGGA
cnt = 237	feature = 894	correl = 0.0306235	descr = N_Gram_TTCAT
cnt = 238	feature = 624	correl = 0.0323114	descr = N_Gram_GCTTG
cnt = 239	feature = 675	correl = -0.0830346	descr = N_Gram_GGTCC
cnt = 240	feature = 721	correl = -0.0336784	descr = N_Gram_GTTA
cnt = 241	feature = 263	correl = -0.104866	descr = N_Gram_AGGGC
cnt = 242	feature = 859	correl = -0.0470241	descr = N_Gram_TGGCC
cnt = 243	feature = 537	correl = 0.0315382	descr = N_Gram_GAAGG
cnt = 244	feature = 579	correl = -0.0299787	descr = N_Gram_GCACG
cnt = 245	feature = 679	correl = -0.0572812	descr = N_Gram_GGTGC
cnt = 246	feature = 8	correl = -0.128634	descr = Position_Specific_Bin_Base_2_Base_T
cnt = 247	feature = 28	correl = -0.0530427	descr = Position_Specific_Bin_Base_10_Base_G
cnt = 248	feature = 59	correl = -0.11964	descr = Position_Specific_Bin_Base_19_Base_C
cnt = 249	feature = 792	correl = 0.0383018	descr = N_Gram_TCCAT
cnt = 250	feature = 308	correl = -0.0596461	descr = N_Gram_ATGGT
cnt = 251	feature = 23	correl = 0.0608711	descr = Position_Specific_Bin_Base_8_Base_T
cnt = 252	feature = 317	correl = 0.0540589	descr = N_Gram_ATTG
cnt = 253	feature = 708	correl = 0.0302877	descr = N_Gram_GTGAA
cnt = 254	feature = 878	correl = 0.0602261	descr = N_Gram_TGTTT
cnt = 255	feature = 220	correl = -0.0800083	descr = N_Gram_ACCAC
cnt = 256	feature = 33	correl = 0.120783	descr = Position_Specific_Bin_Base_11_Base_T
cnt = 257	feature = 616	correl = 0.028023	descr = N_Gram_GCTA
cnt = 258	feature = 394	correl = -0.0988263	descr = N_Gram_CCCGA
cnt = 259	feature = 799	correl = -0.023119	descr = N_Gram_TCCTC
cnt = 260	feature = 767	correl = 0.032939	descr = N_Gram_TAGT
cnt = 261	feature = 753	correl = 0.0509136	descr = N_Gram_TACT
cnt = 262	feature = 929	correl = 0.0672933	descr = N_Gram_TTTGA
cnt = 263	feature = 63	correl = -0.30054	descr = Position_Specific_Bin_Base_20_Base_C
cnt = 264	feature = 293	correl = 0.0499896	descr = N_Gram_ATCG
cnt = 265	feature = 674	correl = 0.0287207	descr = N_Gram_GGTCA
cnt = 266	feature = 871	correl = 0.0318175	descr = N_Gram_TGTC
cnt = 267	feature = 825	correl = 0.0521461	descr = N_Gram_TCTGG
cnt = 268	feature = 39	correl = -0.0233484	descr = Position_Specific_Bin_Base_13_Base_G
cnt = 269	feature = 233	correl = -0.0351332	descr = N_Gram_ACGT
cnt = 270	feature = 916	correl = 0.0481604	descr = N_Gram_TTGGA
cnt = 271	feature = 43	correl = 0.0764463	descr = Position_Specific_Bin_Base_14_Base_T
cnt = 272	feature = 231	correl = -0.0278581	descr = N_Gram_ACGG
cnt = 273	feature = 779	correl = 0.0230856	descr = N_Gram_TATGG
cnt = 274	feature = 560	correl = 0.0307647	descr = N_Gram_GAGT
cnt = 275	feature = 470	correl = -0.0425225	descr = N_Gram_CGTC
cnt = 276	feature = 549	correl = 0.0388935	descr = N_Gram_GACT
cnt = 277	feature = 418	correl = -0.0320366	descr = N_Gram_CCTCC
cnt = 278	feature = 430	correl = -0.0621223	descr = N_Gram_CGAA
cnt = 279	feature = 748	correl = 0.0331979	descr = N_Gram_TACC
cnt = 280	feature = 433	correl = -0.0564089	descr = N_Gram_CGAC
cnt = 281	feature = 610	correl = -0.0874832	descr = N_Gram_GCGGC
cnt = 282	feature = 834	correl = 0.0417058	descr = N_Gram_TGAAG
cnt = 283	feature = 821	correl = 0.0330799	descr = N_Gram_TCTCC
cnt = 284	feature = 865	correl = -0.0255245	descr = N_Gram_TGGTG
cnt = 285	feature = 45	correl = -0.039882	descr = Position_Specific_Bin_Base_15_Base_G
cnt = 286	feature = 316	correl = 0.098624	descr = N_Gram_ATTCT
cnt = 287	feature = 48	correl = -0.0423938	descr = Position_Specific_Bin_Base_16_Base_C
cnt = 288	feature = 643	correl = -0.0400765	descr = N_Gram_GGCAG
cnt = 289	feature = 704	correl = 0.0221769	descr = N_Gram_GTCT
cnt = 290	feature = 646	correl = -0.100394	descr = N_Gram_GGCCC
cnt = 291	feature = 555	correl = -0.0349995	descr = N_Gram_GAGC
cnt = 292	feature = 565	correl = -0.0477365	descr = N_Gram_GATGA
cnt = 293	feature = 582	correl = 0.0318757	descr = N_Gram_GCAT
cnt = 294	feature = 717	correl = 0.0269038	descr = N_Gram_GTGT
cnt = 295	feature = 864	correl = -0.0639342	descr = N_Gram_TGGGG
cnt = 296	feature = 927	correl = 0.0467442	descr = N_Gram_TTTCT
cnt = 297	feature = 541	correl = 0.0475443	descr = N_Gram_GACA
cnt = 298	feature = 288	correl = 0.0379406	descr = N_Gram_ATCC
cnt = 299	feature = 409	correl = -0.0325953	descr = N_Gram_CCGG
cnt = 300	feature = 515	correl = 0.0500185	descr = N_Gram_CTGT
cnt = 301	feature = 310	correl = 0.0585599	descr = N_Gram_ATTA
cnt = 302	feature = 809	correl = -0.0367765	descr = N_Gram_TCGG
cnt = 303	feature = 613	correl = -0.0663165	descr = N_Gram_GCGT
cnt = 304	feature = 358	correl = -0.0290682	descr = N_Gram_CATA
cnt = 305	feature = 653	correl = -0.0267822	descr = N_Gram_GGCTT
cnt = 306	feature = 577	correl = -0.0321028	descr = N_Gram_GCAC
cnt = 307	feature = 67	correl = 0.0748455	descr = Gibbs_of_Target_Sequence__Pos_0_Step_1
cnt = 308	feature = 911	correl = 0.0575987	descr = N_Gram_TTGC
cnt = 309	feature = 355	correl = 0.0230627	descr = N_Gram_CAGT
cnt = 310	feature = 530	correl = -0.0240252	descr = N_Gram_GAAA
cnt = 311	feature = 701	correl = 0.0429804	descr = N_Gram_GTCG
cnt = 312	feature = 449	correl = -0.0790805	descr = N_Gram_CGCG
cnt = 313	feature = 774	correl = 0.05219	descr = N_Gram_TATC
cnt = 314	feature = 685	correl = 0.0480748	descr = N_Gram_GTAA
cnt = 315	feature = 680	correl = -0.110398	descr = N_Gram_GGTGG
cnt = 316	feature = 655	correl = -0.0715836	descr = N_Gram_GGGA
cnt = 317	feature = 597	correl = -0.0454353	descr = N_Gram_GCCT
cnt = 318	feature = 780	correl = 0.0603293	descr = N_Gram_TATT
cnt = 319	feature = 389	correl = -0.0696929	descr = N_Gram_CCCC
cnt = 320	feature = 278	correl = 0.0425579	descr = N_Gram_ATAG
cnt = 321	feature = 681	correl = -0.0421881	descr = N_Gram_GGTT
cnt = 322	feature = 917	correl = 0.0789745	descr = N_Gram_TTGT
cnt = 323	feature = 348	correl = -0.0333134	descr = N_Gram_CAGC
cnt = 324	feature = 526	correl = 0.0319992	descr = N_Gram_CTTT
cnt = 325	feature = 491	correl = 0.0434427	descr = N_Gram_CTAT
cnt = 326	feature = 501	correl = 0.0347217	descr = N_Gram_CTCT
cnt = 327	feature = 70	correl = 0.0974435	descr = Gibbs_of_Target_Sequence__Pos_4_Step_1
cnt = 328	feature = 345	correl = -0.0556652	descr = N_Gram_CAGA
cnt = 329	feature = 812	correl = 0.049568	descr = N_Gram_TCGT
cnt = 330	feature = 707	correl = 0.0274442	descr = N_Gram_GTGA
cnt = 331	feature = 867	correl = 0.0571181	descr = N_Gram_TGTA
cnt = 332	feature = 770	correl = 0.073316	descr = N_Gram_TATA
cnt = 333	feature = 396	correl = -0.0663415	descr = N_Gram_CCCT
cnt = 334	feature = 495	correl = -0.0228307	descr = N_Gram_CTCA
cnt = 335	feature = 777	correl = 0.0519143	descr = N_Gram_TATG
cnt = 336	feature = 74	correl = 0.0796804	descr = Gibbs_of_Target_Sequence__Pos_8_Step_1
cnt = 337	feature = 68	correl = -0.0311902	descr = Gibbs_of_Target_Sequence__Pos_1_Step_1
cnt = 338	feature = 336	correl = -0.0303814	descr = N_Gram_CACC
cnt = 339	feature = 368	correl = 0.0476185	descr = N_Gram_CATT
cnt = 340	feature = 815	correl = 0.0554438	descr = N_Gram_TCTA
cnt = 341	feature = 837	correl = 0.0293079	descr = N_Gram_TGAT
cnt = 342	feature = 508	correl = -0.0263274	descr = N_Gram_CTGC
cnt = 343	feature = 213	correl = 0.076974	descr = N_Gram_ACAT
cnt = 344	feature = 297	correl = 0.0558173	descr = N_Gram_ATCT
cnt = 345	feature = 641	correl = -0.0697207	descr = N_Gram_GGCA
cnt = 346	feature = 305	correl = -0.0571582	descr = N_Gram_ATGG
cnt = 347	feature = 925	correl = 0.0549777	descr = N_Gram_TTTC
cnt = 348	feature = 534	correl = -0.0219551	descr = N_Gram_GAAG
cnt = 349	feature = 724	correl = -0.0573461	descr = N_Gram_GTTG
cnt = 350	feature = 210	correl = 0.0372712	descr = N_Gram_ACAG
cnt = 351	feature = 462	correl = -0.0848855	descr = N_Gram_CGGG
cnt = 352	feature = 696	correl = -0.0878383	descr = N_Gram_GTCC
cnt = 353	feature = 82	correl = 0.0908647	descr = Gibbs_of_Target_Sequence__Pos_17_Step_1
cnt = 354	feature = 603	correl = -0.0719225	descr = N_Gram_GCGC
cnt = 355	feature = 790	correl = 0.0430973	descr = N_Gram_TCAT
cnt = 356	feature = 75	correl = 0.10244	descr = Gibbs_of_Target_Sequence__Pos_9_Step_1
cnt = 357	feature = 819	correl = 0.0627403	descr = N_Gram_TCTC
cnt = 358	feature = 580	correl = -0.0357849	descr = N_Gram_GCAG
cnt = 359	feature = 684	correl = 0.050383	descr = N_Gram_GTA
cnt = 360	feature = 314	correl = 0.0794414	descr = N_Gram_ATTC
cnt = 361	feature = 71	correl = 0.0569771	descr = Gibbs_of_Target_Sequence__Pos_5_Step_1
cnt = 362	feature = 662	correl = -0.0803188	descr = N_Gram_GGGG
cnt = 363	feature = 743	correl = 0.0561012	descr = N_Gram_TAC
cnt = 364	feature = 826	correl = 0.0786965	descr = N_Gram_TCTT
cnt = 365	feature = 73	correl = 0.14357	descr = Gibbs_of_Target_Sequence__Pos_7_Step_1
cnt = 366	feature = 77	correl = 0.0449207	descr = Gibbs_of_Target_Sequence__Pos_11_Step_1
cnt = 367	feature = 876	correl = 0.075099	descr = N_Gram_TGTT
cnt = 368	feature = 666	correl = -0.0665317	descr = N_Gram_GGGT
cnt = 369	feature = 647	correl = -0.117614	descr = N_Gram_GGCG
cnt = 370	feature = 321	correl = 0.0297441	descr = N_Gram_ATTT
cnt = 371	feature = 83	correl = 0.191507	descr = Gibbs_of_Target_Sequence__Pos_18_Step_1
cnt = 372	feature = 78	correl = 0.123291	descr = Gibbs_of_Target_Sequence__Pos_13_Step_1
cnt = 373	feature = 677	correl = -0.0911569	descr = N_Gram_GGTG
cnt = 374	feature = 81	correl = 0.108369	descr = Gibbs_of_Target_Sequence__Pos_16_Step_1
cnt = 375	feature = 658	correl = -0.120309	descr = N_Gram_GGGC
cnt = 376	feature = 589	correl = -0.147057	descr = N_Gram_GCCC
cnt = 377	feature = 802	correl = 0.0359057	descr = N_Gram_TCG
cnt = 378	feature = 217	correl = -0.0485741	descr = N_Gram_ACC
cnt = 379	feature = 72	correl = 0.098718	descr = Gibbs_of_Target_Sequence__Pos_6_Step_1
cnt = 380	feature = 79	correl = 0.137209	descr = Gibbs_of_Target_Sequence__Pos_14_Step_1
cnt = 381	feature = 481	correl = 0.0918965	descr = N_Gram_CTA
cnt = 382	feature = 76	correl = 0.123093	descr = Gibbs_of_Target_Sequence__Pos_10_Step_1
cnt = 383	feature = 627	correl = -0.0527193	descr = N_Gram_GGA
cnt = 384	feature = 286	correl = 0.0523711	descr = N_Gram_ATC
cnt = 385	feature = 80	correl = 0.0943335	descr = Gibbs_of_Target_Sequence__Pos_15_Step_1
cnt = 386	feature = 706	correl = -0.0261667	descr = N_Gram_GTG
cnt = 387	feature = 907	correl = 0.100045	descr = N_Gram_TTG
cnt = 388	feature = 572	correl = -0.0495681	descr = N_Gram_GCA
cnt = 389	feature = 384	correl = -0.137294	descr = N_Gram_CCC
cnt = 390	feature = 412	correl = -0.0364196	descr = N_Gram_CCT
cnt = 391	feature = 880	correl = 0.0708976	descr = N_Gram_TTA
cnt = 392	feature = 732	correl = 0.0581905	descr = N_Gram_TAA
cnt = 393	feature = 344	correl = -0.0373424	descr = N_Gram_CAG
cnt = 394	feature = 856	correl = -0.0513591	descr = N_Gram_TGG
cnt = 395	feature = 669	correl = -0.061428	descr = N_Gram_GGT
cnt = 396	feature = 814	correl = 0.117407	descr = N_Gram_TCT
cnt = 397	feature = 769	correl = 0.119523	descr = N_Gram_TAT
cnt = 398	feature = 600	correl = -0.101869	descr = N_Gram_GCG
cnt = 399	feature = 586	correl = -0.125961	descr = N_Gram_GCC
cnt = 400	feature = 654	correl = -0.12725	descr = N_Gram_GGG
cnt = 401	feature = 370	correl = -0.0783144	descr = N_Gram_CC
cnt = 402	feature = 626	correl = -0.117365	descr = N_Gram_GG
cnt = 403	feature = 879	correl = 0.15646	descr = N_Gram_TT
cnt = 404	feature = 66	correl = 0.269063	descr = Gibbs_of_Target_Sequence_
num rows = 2188
num_elements = 886140
..*
optimization finished, #iter = 2381
nu = 0.273885
obj = -47.142063, rho = -0.847106
nSV = 1007, nBSV = 293
num rows = 243
num_elements = 98415
*
optimization finished, #iter = 183
nu = 0.188028
obj = -3.993728, rho = -0.658479
nSV = 118, nBSV = 10
..*
optimization finished, #iter = 2381
nu = 0.273885
obj = -47.142063, rho = -0.847106
nSV = 1007, nBSV = 293
CFS merit scores = 1.45212
CFS merit scores = 1.62001
CFS merit scores = 1.85325
CFS merit scores = 2.07984
CFS merit scores = 2.28447
CFS merit scores = 2.47222
CFS merit scores = 2.64689
CFS merit scores = 2.8079
CFS merit scores = 2.95769
CFS merit scores = 3.09891
CFS merit scores = 3.23038
CFS merit scores = 3.35524
CFS merit scores = 3.47473
CFS merit scores = 3.58893
CFS merit scores = 3.69868
CFS merit scores = 3.80396
CFS merit scores = 3.90495
CFS merit scores = 4.00181
CFS merit scores = 4.0951
CFS merit scores = 4.18369
CFS merit scores = 4.26895
CFS merit scores = 4.3488
CFS merit scores = 4.42446
CFS merit scores = 4.49703
CFS merit scores = 4.5668
CFS merit scores = 4.63474
CFS merit scores = 4.69967
CFS merit scores = 4.76191
CFS merit scores = 4.82252
CFS merit scores = 4.88119
CFS merit scores = 4.9375
CFS merit scores = 4.99178
CFS merit scores = 5.04436
CFS merit scores = 5.09512
CFS merit scores = 5.14409
CFS merit scores = 5.19114
CFS merit scores = 5.23654
CFS merit scores = 5.28078
CFS merit scores = 5.32065
CFS merit scores = 5.35928
CFS merit scores = 5.39657
CFS merit scores = 5.4317
CFS merit scores = 5.46332
CFS merit scores = 5.49424
CFS merit scores = 5.52402
CFS merit scores = 5.55342
CFS merit scores = 5.58051
CFS merit scores = 5.6044
CFS merit scores = 5.62523
CFS merit scores = 5.64558
CFS merit scores = 5.66506
CFS merit scores = 5.68427
CFS merit scores = 5.70262
CFS merit scores = 5.72001
CFS merit scores = 5.73623
CFS merit scores = 5.75281
CFS merit scores = 5.76908
CFS merit scores = 5.78462
CFS merit scores = 5.80013
CFS merit scores = 5.81501
CFS merit scores = 5.82916
CFS merit scores = 5.84313
CFS merit scores = 5.85639
CFS merit scores = 5.86912
CFS merit scores = 5.88141
CFS merit scores = 5.8932
CFS merit scores = 5.90461
CFS merit scores = 5.91612
CFS merit scores = 5.92739
CFS merit scores = 5.93839
CFS merit scores = 5.94939
CFS merit scores = 5.96034
CFS merit scores = 5.97076
CFS merit scores = 5.98064
CFS merit scores = 5.99076
CFS merit scores = 6.00096
CFS merit scores = 6.01061
CFS merit scores = 6.01946
CFS merit scores = 6.02819
CFS merit scores = 6.03624
CFS merit scores = 6.04377
CFS merit scores = 6.0508
CFS merit scores = 6.0577
CFS merit scores = 6.06444
CFS merit scores = 6.07134
CFS merit scores = 6.0776
CFS merit scores = 6.08399
CFS merit scores = 6.09062
CFS merit scores = 6.09728
CFS merit scores = 6.10415
CFS merit scores = 6.11095
CFS merit scores = 6.1175
CFS merit scores = 6.12319
CFS merit scores = 6.12886
CFS merit scores = 6.13426
CFS merit scores = 6.13973
CFS merit scores = 6.14513
CFS merit scores = 6.15041
CFS merit scores = 6.15544
CFS merit scores = 6.16057
CFS merit scores = 6.16515
CFS merit scores = 6.16971
CFS merit scores = 6.17429
CFS merit scores = 6.17899
CFS merit scores = 6.18351
CFS merit scores = 6.18829
CFS merit scores = 6.19195
CFS merit scores = 6.19552
CFS merit scores = 6.19915
CFS merit scores = 6.20251
CFS merit scores = 6.20563
CFS merit scores = 6.20876
CFS merit scores = 6.21203
CFS merit scores = 6.21538
CFS merit scores = 6.21886
CFS merit scores = 6.22191
CFS merit scores = 6.22474
CFS merit scores = 6.22762
CFS merit scores = 6.22997
CFS merit scores = 6.23237
CFS merit scores = 6.23483
CFS merit scores = 6.23725
CFS merit scores = 6.23964
CFS merit scores = 6.24153
CFS merit scores = 6.24364
CFS merit scores = 6.2459
CFS merit scores = 6.24811
CFS merit scores = 6.25003
CFS merit scores = 6.25136
CFS merit scores = 6.25267
CFS merit scores = 6.25412
CFS merit scores = 6.25546
CFS merit scores = 6.25685
CFS merit scores = 6.25798
CFS merit scores = 6.2588
CFS merit scores = 6.25984
CFS merit scores = 6.26071
CFS merit scores = 6.26173
CFS merit scores = 6.26261
CFS merit scores = 6.26342
CFS merit scores = 6.26427
CFS merit scores = 6.265
CFS merit scores = 6.2655
CFS merit scores = 6.26577
CFS merit scores = 6.26609
CFS merit scores = 6.26658
CFS merit scores = 6.26692
CFS merit scores = 6.2674
CFS merit scores = 6.26762
CFS merit scores = 6.26784
CFS merit scores = 6.26821
CFS merit scores = 6.2685
CFS merit scores = 6.26885
CFS merit scores = 6.26883
CFS merit scores = 6.26872
CFS merit scores = 6.26847
CFS merit scores = 6.26822
CFS merit scores = 6.26784
CFS merit scores = 6.26747
CFS merit scores = 6.26703
CFS merit scores = 6.26652
CFS merit scores = 6.26615
CFS merit scores = 6.26572
CFS merit scores = 6.2654
CFS merit scores = 6.26499
CFS merit scores = 6.26461
CFS merit scores = 6.26429
CFS merit scores = 6.26396
CFS merit scores = 6.26363
CFS merit scores = 6.26347
CFS merit scores = 6.26326
CFS merit scores = 6.263
CFS merit scores = 6.26276
CFS merit scores = 6.26227
CFS merit scores = 6.26195
CFS merit scores = 6.26133
CFS merit scores = 6.26054
CFS merit scores = 6.25984
CFS merit scores = 6.25904
CFS merit scores = 6.25827
CFS merit scores = 6.25738
CFS merit scores = 6.25651
CFS merit scores = 6.25553
CFS merit scores = 6.25466
CFS merit scores = 6.25384
CFS merit scores = 6.25303
CFS merit scores = 6.25183
CFS merit scores = 6.25057
CFS merit scores = 6.24923
CFS merit scores = 6.24791
CFS merit scores = 6.24672
CFS merit scores = 6.24536
CFS merit scores = 6.24403
CFS merit scores = 6.24269
CFS merit scores = 6.24124
CFS merit scores = 6.23944
CFS merit scores = 6.23773
CFS merit scores = 6.23597
CFS merit scores = 6.23418
CFS merit scores = 6.23248
CFS merit scores = 6.2307
CFS merit scores = 6.22897
CFS merit scores = 6.22729
CFS merit scores = 6.2256
CFS merit scores = 6.22397
CFS merit scores = 6.22231
CFS merit scores = 6.2206
CFS merit scores = 6.21899
CFS merit scores = 6.2171
CFS merit scores = 6.21528
CFS merit scores = 6.21344
CFS merit scores = 6.21167
CFS merit scores = 6.20993
CFS merit scores = 6.2082
CFS merit scores = 6.20658
CFS merit scores = 6.20476
CFS merit scores = 6.20262
CFS merit scores = 6.2006
CFS merit scores = 6.19862
CFS merit scores = 6.19664
CFS merit scores = 6.19466
CFS merit scores = 6.19269
CFS merit scores = 6.19071
CFS merit scores = 6.18871
CFS merit scores = 6.18678
CFS merit scores = 6.18471
CFS merit scores = 6.18265
CFS merit scores = 6.18048
CFS merit scores = 6.17835
CFS merit scores = 6.17631
CFS merit scores = 6.17417
CFS merit scores = 6.17209
CFS merit scores = 6.16991
CFS merit scores = 6.16779
CFS merit scores = 6.16571
CFS merit scores = 6.16358
CFS merit scores = 6.16146
CFS merit scores = 6.15932
CFS merit scores = 6.15723
CFS merit scores = 6.15496
CFS merit scores = 6.15267
CFS merit scores = 6.15027
CFS merit scores = 6.14775
CFS merit scores = 6.14514
CFS merit scores = 6.1424
CFS merit scores = 6.13965
CFS merit scores = 6.13683
CFS merit scores = 6.13396
CFS merit scores = 6.13115
CFS merit scores = 6.12838
CFS merit scores = 6.12567
CFS merit scores = 6.12299
CFS merit scores = 6.12026
CFS merit scores = 6.11746
CFS merit scores = 6.1146
CFS merit scores = 6.1118
CFS merit scores = 6.109
CFS merit scores = 6.10624
CFS merit scores = 6.10339
CFS merit scores = 6.10061
CFS merit scores = 6.09785
CFS merit scores = 6.09509
CFS merit scores = 6.0923
CFS merit scores = 6.08924
CFS merit scores = 6.08615
CFS merit scores = 6.08309
CFS merit scores = 6.07975
CFS merit scores = 6.07641
CFS merit scores = 6.07312
CFS merit scores = 6.06985
CFS merit scores = 6.06665
CFS merit scores = 6.06345
CFS merit scores = 6.06009
CFS merit scores = 6.05671
CFS merit scores = 6.05328
CFS merit scores = 6.0497
CFS merit scores = 6.0462
CFS merit scores = 6.04265
CFS merit scores = 6.03906
CFS merit scores = 6.03534
CFS merit scores = 6.03149
CFS merit scores = 6.0276
CFS merit scores = 6.02368
CFS merit scores = 6.01983
CFS merit scores = 6.01599
CFS merit scores = 6.01221
CFS merit scores = 6.00847
CFS merit scores = 6.00453
CFS merit scores = 6.00046
CFS merit scores = 5.99638
CFS merit scores = 5.99219
CFS merit scores = 5.98803
CFS merit scores = 5.98375
CFS merit scores = 5.97918
CFS merit scores = 5.97473
CFS merit scores = 5.97018
CFS merit scores = 5.96564
CFS merit scores = 5.96105
CFS merit scores = 5.95647
CFS merit scores = 5.95191
CFS merit scores = 5.94737
CFS merit scores = 5.94279
CFS merit scores = 5.93824
CFS merit scores = 5.93363
CFS merit scores = 5.92904
CFS merit scores = 5.9244
CFS merit scores = 5.91977
CFS merit scores = 5.9152
CFS merit scores = 5.91049
CFS merit scores = 5.90584
CFS merit scores = 5.90111
CFS merit scores = 5.89631
CFS merit scores = 5.89157
CFS merit scores = 5.88672
CFS merit scores = 5.88189
CFS merit scores = 5.877
CFS merit scores = 5.87217
CFS merit scores = 5.86737
CFS merit scores = 5.86242
CFS merit scores = 5.85746
CFS merit scores = 5.85246
CFS merit scores = 5.84743
CFS merit scores = 5.84242
CFS merit scores = 5.83733
CFS merit scores = 5.83219
CFS merit scores = 5.82709
CFS merit scores = 5.82188
CFS merit scores = 5.81666
CFS merit scores = 5.81147
CFS merit scores = 5.80626
CFS merit scores = 5.80107
CFS merit scores = 5.79592
CFS merit scores = 5.79083
CFS merit scores = 5.78572
CFS merit scores = 5.78051
CFS merit scores = 5.77538
CFS merit scores = 5.77023
CFS merit scores = 5.76502
CFS merit scores = 5.75979
CFS merit scores = 5.75454
CFS merit scores = 5.74923
CFS merit scores = 5.74398
CFS merit scores = 5.73868
CFS merit scores = 5.73333
CFS merit scores = 5.72804
CFS merit scores = 5.72268
CFS merit scores = 5.71713
CFS merit scores = 5.7116
CFS merit scores = 5.70603
CFS merit scores = 5.70036
CFS merit scores = 5.69459
CFS merit scores = 5.68873
CFS merit scores = 5.68274
CFS merit scores = 5.67664
CFS merit scores = 5.67054
CFS merit scores = 5.6644
CFS merit scores = 5.65812
CFS merit scores = 5.65181
CFS merit scores = 5.64542
CFS merit scores = 5.63915
CFS merit scores = 5.63267
CFS merit scores = 5.62616
CFS merit scores = 5.61914
CFS merit scores = 5.61211
CFS merit scores = 5.60514
CFS merit scores = 5.5982
CFS merit scores = 5.59115
CFS merit scores = 5.58402
CFS merit scores = 5.57688
CFS merit scores = 5.56942
CFS merit scores = 5.56195
CFS merit scores = 5.55438
CFS merit scores = 5.54677
CFS merit scores = 5.53917
CFS merit scores = 5.53153
CFS merit scores = 5.52275
CFS merit scores = 5.51347
CFS merit scores = 5.50371
CFS merit scores = 5.49399
CFS merit scores = 5.48407
CFS merit scores = 5.47387
CFS merit scores = 5.4637
CFS merit scores = 5.4532
CFS merit scores = 5.44262
CFS merit scores = 5.43194
CFS merit scores = 5.42123
CFS merit scores = 5.41048
CFS merit scores = 5.39956
CFS merit scores = 5.38875
CFS merit scores = 5.37248
CFS merit scores = 5.35601
CFS merit scores = 5.33887
CFS merit scores = 5.30705
cnt = 1	feature = 79	correl = 0.452118	descr = Gibbs_of_Target_Sequence__Pos_19_Step_1
cnt = 2	feature = 1	correl = -0.133802	descr = Position_Specific_Bin_Base_0_Base_G
cnt = 3	feature = 852	correl = -0.0635745	descr = N_Gram_TGGC
cnt = 4	feature = 278	correl = -0.0338617	descr = N_Gram_ATCCC
cnt = 5	feature = 560	correl = 0.0284489	descr = N_Gram_GATTA
cnt = 6	feature = 878	correl = -0.0317006	descr = N_Gram_TTACG
cnt = 7	feature = 418	correl = 0.0286726	descr = N_Gram_CCTTA
cnt = 8	feature = 665	correl = 0.0264541	descr = N_Gram_GGTAC
cnt = 9	feature = 214	correl = -0.0398644	descr = N_Gram_ACGAC
cnt = 10	feature = 238	correl = 0.0765228	descr = N_Gram_AGATA
cnt = 11	feature = 864	correl = 0.0274746	descr = N_Gram_TGTCG
cnt = 12	feature = 680	correl = -0.0297985	descr = N_Gram_GTAAT
cnt = 13	feature = 732	correl = 0.0261495	descr = N_Gram_TAAGC
cnt = 14	feature = 403	correl = 0.0222623	descr = N_Gram_CCGTA
cnt = 15	feature = 495	correl = 0.0386741	descr = N_Gram_CTCTA
cnt = 16	feature = 697	correl = 0.0576054	descr = N_Gram_GTCTA
cnt = 17	feature = 536	correl = 0.0680236	descr = N_Gram_GACTA
cnt = 18	feature = 283	correl = 0.0318871	descr = N_Gram_ATCGC
cnt = 19	feature = 298	correl = -0.0495995	descr = N_Gram_ATGTA
cnt = 20	feature = 327	correl = -0.0265024	descr = N_Gram_CACCG
cnt = 21	feature = 430	correl = -0.0312643	descr = N_Gram_CGATA
cnt = 22	feature = 713	correl = -0.0462779	descr = N_Gram_GTTAG
cnt = 23	feature = 240	correl = -0.0247819	descr = N_Gram_AGCAA
cnt = 24	feature = 539	correl = 0.0313667	descr = N_Gram_GAGAA
cnt = 25	feature = 589	correl = 0.0519615	descr = N_Gram_GCCTA
cnt = 26	feature = 474	correl = -0.0262346	descr = N_Gram_CTAAT
cnt = 27	feature = 583	correl = -0.0679373	descr = N_Gram_GCCCG
cnt = 28	feature = 529	correl = 0.0547936	descr = N_Gram_GACAA
cnt = 29	feature = 596	correl = -0.0823181	descr = N_Gram_GCGCG
cnt = 30	feature = 774	correl = 0.0246995	descr = N_Gram_TATTG
cnt = 31	feature = 808	correl = 0.0999453	descr = N_Gram_TCGTG
cnt = 32	feature = 582	correl = -0.0654074	descr = N_Gram_GCCCC
cnt = 33	feature = 876	correl = 0.0250838	descr = N_Gram_TTACA
cnt = 34	feature = 729	correl = 0.0308685	descr = N_Gram_TAACT
cnt = 35	feature = 620	correl = -0.0353733	descr = N_Gram_GGAAA
cnt = 36	feature = 849	correl = 0.0377437	descr = N_Gram_TGCTT
cnt = 37	feature = 213	correl = -0.0348781	descr = N_Gram_ACGAA
cnt = 38	feature = 482	correl = 0.0676329	descr = N_Gram_CTATA
cnt = 39	feature = 843	correl = 0.0447548	descr = N_Gram_TGCGA
cnt = 40	feature = 706	correl = -0.0694966	descr = N_Gram_GTGGG
cnt = 41	feature = 526	correl = 0.058166	descr = N_Gram_GAATA
cnt = 42	feature = 884	correl = 0.0300207	descr = N_Gram_TTATA
cnt = 43	feature = 851	correl = 0.032925	descr = N_Gram_TGGAC
cnt = 44	feature = 394	correl = -0.037927	descr = N_Gram_CCGAC
cnt = 45	feature = 612	correl = -0.0350659	descr = N_Gram_GCTGA
cnt = 46	feature = 881	correl = 0.0445495	descr = N_Gram_TTAGC
cnt = 47	feature = 345	correl = -0.0864514	descr = N_Gram_CAGGG
cnt = 48	feature = 461	correl = 0.0232146	descr = N_Gram_CGTCA
cnt = 49	feature = 679	correl = 0.0450778	descr = N_Gram_GTAAG
cnt = 50	feature = 707	correl = -0.0227754	descr = N_Gram_GTGGT
cnt = 51	feature = 573	correl = -0.0277905	descr = N_Gram_GCAGT
cnt = 52	feature = 610	correl = -0.0304821	descr = N_Gram_GCTCG
cnt = 53	feature = 217	correl = -0.0236615	descr = N_Gram_ACGGA
cnt = 54	feature = 496	correl = 0.0386129	descr = N_Gram_CTCTT
cnt = 55	feature = 714	correl = -0.0217646	descr = N_Gram_GTTCT
cnt = 56	feature = 608	correl = -0.0221719	descr = N_Gram_GCTCA
cnt = 57	feature = 802	correl = 0.0368401	descr = N_Gram_TCGCT
cnt = 58	feature = 483	correl = 0.0515864	descr = N_Gram_CTATG
cnt = 59	feature = 412	correl = -0.0903767	descr = N_Gram_CCTCG
cnt = 60	feature = 791	correl = 0.0284689	descr = N_Gram_TCCGT
cnt = 61	feature = 5	correl = -0.0414922	descr = Position_Specific_Bin_Base_2_Base_A
cnt = 62	feature = 540	correl = -0.0392255	descr = N_Gram_GAGAT
cnt = 63	feature = 734	correl = -0.0495427	descr = N_Gram_TAATC
cnt = 64	feature = 299	correl = 0.024525	descr = N_Gram_ATGTC
cnt = 65	feature = 449	correl = -0.0835138	descr = N_Gram_CGGCC
cnt = 66	feature = 609	correl = -0.0417385	descr = N_Gram_GCTCC
cnt = 67	feature = 900	correl = 0.0421149	descr = N_Gram_TTGAC
cnt = 68	feature = 798	correl = 0.0221681	descr = N_Gram_TCGAG
cnt = 69	feature = 834	correl = 0.0651591	descr = N_Gram_TGATA
cnt = 70	feature = 565	correl = -0.0678262	descr = N_Gram_GCAAA
cnt = 71	feature = 746	correl = 0.0698209	descr = N_Gram_TACTA
cnt = 72	feature = 739	correl = 0.0751969	descr = N_Gram_TACAA
cnt = 73	feature = 915	correl = 0.0407155	descr = N_Gram_TTTCC
cnt = 74	feature = 508	correl = 0.051143	descr = N_Gram_CTTAG
cnt = 75	feature = 396	correl = -0.0681331	descr = N_Gram_CCGAT
cnt = 76	feature = 271	correl = 0.0288191	descr = N_Gram_ATATA
cnt = 77	feature = 316	correl = 0.0810536	descr = N_Gram_CAACA
cnt = 78	feature = 518	correl = -0.0286833	descr = N_Gram_GAAAA
cnt = 79	feature = 616	correl = -0.059808	descr = N_Gram_GCTTT
cnt = 80	feature = 210	correl = -0.0275854	descr = N_Gram_ACCGG
cnt = 81	feature = 660	correl = -0.0285733	descr = N_Gram_GGGTC
cnt = 82	feature = 627	correl = -0.0654851	descr = N_Gram_GGAGC
cnt = 83	feature = 904	correl = 0.0303447	descr = N_Gram_TTGGT
cnt = 84	feature = 319	correl = 0.0487447	descr = N_Gram_CAAGC
cnt = 85	feature = 681	correl = 0.0324777	descr = N_Gram_GTACC
cnt = 86	feature = 348	correl = 0.0225536	descr = N_Gram_CAGTT
cnt = 87	feature = 473	correl = 0.0647375	descr = N_Gram_CTAAG
cnt = 88	feature = 256	correl = -0.0305867	descr = N_Gram_AGTAG
cnt = 89	feature = 522	correl = -0.0587717	descr = N_Gram_GAAGA
cnt = 90	feature = 674	correl = -0.0458904	descr = N_Gram_GGTTA
cnt = 91	feature = 624	correl = -0.0620533	descr = N_Gram_GGACC
cnt = 92	feature = 702	correl = -0.0486413	descr = N_Gram_GTGCC
cnt = 93	feature = 46	correl = 0.0317539	descr = Position_Specific_Bin_Base_17_Base_A
cnt = 94	feature = 311	correl = 0.0464448	descr = N_Gram_ATTGT
cnt = 95	feature = 735	correl = -0.0314003	descr = N_Gram_TAATG
cnt = 96	feature = 334	correl = 0.0385934	descr = N_Gram_CACTC
cnt = 97	feature = 638	correl = -0.0214148	descr = N_Gram_GGCCG
cnt = 98	feature = 567	correl = -0.0826543	descr = N_Gram_GCAAT
cnt = 99	feature = 770	correl = 0.0516154	descr = N_Gram_TATGA
cnt = 100	feature = 367	correl = -0.0367214	descr = N_Gram_CCACG
cnt = 101	feature = 880	correl = 0.0884473	descr = N_Gram_TTAGA
cnt = 102	feature = 709	correl = 0.0336769	descr = N_Gram_GTGTA
cnt = 103	feature = 704	correl = -0.0511571	descr = N_Gram_GTGGA
cnt = 104	feature = 700	correl = 0.0234459	descr = N_Gram_GTGAG
cnt = 105	feature = 716	correl = -0.0216363	descr = N_Gram_GTTGC
cnt = 106	feature = 572	correl = -0.0477728	descr = N_Gram_GCAGA
cnt = 107	feature = 718	correl = -0.0219824	descr = N_Gram_GTTGT
cnt = 108	feature = 685	correl = -0.0213982	descr = N_Gram_GTCAC
cnt = 109	feature = 423	correl = -0.062161	descr = N_Gram_CGAAG
cnt = 110	feature = 649	correl = -0.073723	descr = N_Gram_GGGAA
cnt = 111	feature = 775	correl = 0.0400533	descr = N_Gram_TATTT
cnt = 112	feature = 743	correl = -0.0323264	descr = N_Gram_TACG
cnt = 113	feature = 597	correl = -0.0388435	descr = N_Gram_GCGCT
cnt = 114	feature = 545	correl = -0.0269124	descr = N_Gram_GAGGG
cnt = 115	feature = 785	correl = 0.0354519	descr = N_Gram_TCCAT
cnt = 116	feature = 726	correl = 0.0574613	descr = N_Gram_TAAAC
cnt = 117	feature = 52	correl = -0.0494663	descr = Position_Specific_Bin_Base_18_Base_G
cnt = 118	feature = 899	correl = 0.0565915	descr = N_Gram_TTGAA
cnt = 119	feature = 767	correl = 0.0500814	descr = N_Gram_TATCA
cnt = 120	feature = 60	correl = -0.183525	descr = Position_Specific_Bin_Base_20_Base_G
cnt = 121	feature = 2	correl = 0.113364	descr = Position_Specific_Bin_Base_1_Base_A
cnt = 122	feature = 9	correl = 0.0582267	descr = Position_Specific_Bin_Base_3_Base_G
cnt = 123	feature = 20	correl = -0.128227	descr = Position_Specific_Bin_Base_7_Base_C
cnt = 124	feature = 14	correl = 0.0269293	descr = Position_Specific_Bin_Base_4_Base_T
cnt = 125	feature = 645	correl = -0.0475364	descr = N_Gram_GGCTG
cnt = 126	feature = 40	correl = 0.0771991	descr = Position_Specific_Bin_Base_15_Base_A
cnt = 127	feature = 258	correl = 0.0970899	descr = N_Gram_AGTCG
cnt = 128	feature = 537	correl = 0.0549695	descr = N_Gram_GACTG
cnt = 129	feature = 229	correl = -0.0430603	descr = N_Gram_ACTGC
cnt = 130	feature = 44	correl = -0.0582835	descr = Position_Specific_Bin_Base_16_Base_G
cnt = 131	feature = 684	correl = 0.0545595	descr = N_Gram_GTCAA
cnt = 132	feature = 18	correl = -0.0313939	descr = Position_Specific_Bin_Base_6_Base_C
cnt = 133	feature = 31	correl = -0.0223653	descr = Position_Specific_Bin_Base_11_Base_C
cnt = 134	feature = 358	correl = 0.0235135	descr = N_Gram_CATGT
cnt = 135	feature = 294	correl = -0.0235703	descr = N_Gram_ATGGA
cnt = 136	feature = 812	correl = 0.0354446	descr = N_Gram_TCTAG
cnt = 137	feature = 462	correl = -0.0527921	descr = N_Gram_CGTCC
cnt = 138	feature = 406	correl = 0.0564974	descr = N_Gram_CCTAA
cnt = 139	feature = 595	correl = -0.0249762	descr = N_Gram_GCGCC
cnt = 140	feature = 768	correl = 0.0494733	descr = N_Gram_TATCG
cnt = 141	feature = 765	correl = 0.0295984	descr = N_Gram_TATAT
cnt = 142	feature = 303	correl = 0.0432425	descr = N_Gram_ATTAG
cnt = 143	feature = 554	correl = 0.0217997	descr = N_Gram_GATCT
cnt = 144	feature = 789	correl = -0.0296939	descr = N_Gram_TCCCG
cnt = 145	feature = 17	correl = 0.0451114	descr = Position_Specific_Bin_Base_5_Base_T
cnt = 146	feature = 657	correl = -0.0805273	descr = N_Gram_GGGGC
cnt = 147	feature = 721	correl = 0.0536516	descr = N_Gram_GTTTG
cnt = 148	feature = 815	correl = 0.0388587	descr = N_Gram_TCTCA
cnt = 149	feature = 654	correl = -0.0794294	descr = N_Gram_GGGCG
cnt = 150	feature = 514	correl = 0.0462024	descr = N_Gram_CTTGT
cnt = 151	feature = 314	correl = -0.0242649	descr = N_Gram_CAAAC
cnt = 152	feature = 653	correl = -0.0925878	descr = N_Gram_GGGCC
cnt = 153	feature = 831	correl = 0.0302215	descr = N_Gram_TGACT
cnt = 154	feature = 493	correl = -0.0508929	descr = N_Gram_CTCGT
cnt = 155	feature = 519	correl = 0.0381018	descr = N_Gram_GAACA
cnt = 156	feature = 35	correl = 0.0459414	descr = Position_Specific_Bin_Base_13_Base_A
cnt = 157	feature = 249	correl = -0.0307892	descr = N_Gram_AGGAG
cnt = 158	feature = 57	correl = 0.0431927	descr = Position_Specific_Bin_Base_19_Base_T
cnt = 159	feature = 903	correl = 0.0420939	descr = N_Gram_TTGGA
cnt = 160	feature = 664	correl = 0.0612734	descr = N_Gram_GGTAA
cnt = 161	feature = 23	correl = 0.0341228	descr = Position_Specific_Bin_Base_8_Base_A
cnt = 162	feature = 813	correl = 0.0324741	descr = N_Gram_TCTAT
cnt = 163	feature = 751	correl = 0.0529712	descr = N_Gram_TAGAC
cnt = 164	feature = 275	correl = 0.036738	descr = N_Gram_ATCAA
cnt = 165	feature = 867	correl = 0.0608867	descr = N_Gram_TGTGT
cnt = 166	feature = 436	correl = -0.0344078	descr = N_Gram_CGCCC
cnt = 167	feature = 382	correl = -0.0662473	descr = N_Gram_CCCCG
cnt = 168	feature = 286	correl = 0.0433919	descr = N_Gram_ATCTG
cnt = 169	feature = 260	correl = 0.0499802	descr = N_Gram_AGTGA
cnt = 170	feature = 356	correl = 0.0289246	descr = N_Gram_CATGA
cnt = 171	feature = 579	correl = -0.0746547	descr = N_Gram_GCCAG
cnt = 172	feature = 848	correl = -0.0241757	descr = N_Gram_TGCTC
cnt = 173	feature = 752	correl = 0.0697863	descr = N_Gram_TAGAG
cnt = 174	feature = 705	correl = -0.0839608	descr = N_Gram_GTGGC
cnt = 175	feature = 296	correl = -0.037273	descr = N_Gram_ATGGG
cnt = 176	feature = 675	correl = -0.0602351	descr = N_Gram_GGTTG
cnt = 177	feature = 243	correl = -0.0482964	descr = N_Gram_AGCCC
cnt = 178	feature = 277	correl = 0.0553638	descr = N_Gram_ATCCA
cnt = 179	feature = 773	correl = 0.0486286	descr = N_Gram_TATTC
cnt = 180	feature = 10	correl = -0.0940207	descr = Position_Specific_Bin_Base_3_Base_T
cnt = 181	feature = 733	correl = 0.049423	descr = N_Gram_TAAGG
cnt = 182	feature = 806	correl = -0.0901295	descr = N_Gram_TCGGG
cnt = 183	feature = 780	correl = 0.043961	descr = N_Gram_TCACC
cnt = 184	feature = 501	correl = 0.0516952	descr = N_Gram_CTGGA
cnt = 185	feature = 29	correl = 0.0526608	descr = Position_Specific_Bin_Base_10_Base_T
cnt = 186	feature = 823	correl = 0.0535944	descr = N_Gram_TCTTT
cnt = 187	feature = 671	correl = -0.0620562	descr = N_Gram_GGTGC
cnt = 188	feature = 279	correl = 0.0277255	descr = N_Gram_ATCCG
cnt = 189	feature = 228	correl = 0.0714999	descr = N_Gram_ACTGA
cnt = 190	feature = 787	correl = -0.0311744	descr = N_Gram_TCCCA
cnt = 191	feature = 856	correl = -0.0564903	descr = N_Gram_TGGGA
cnt = 192	feature = 366	correl = -0.0705889	descr = N_Gram_CCACC
cnt = 193	feature = 4	correl = -0.101252	descr = Position_Specific_Bin_Base_1_Base_G
cnt = 194	feature = 350	correl = -0.0283908	descr = N_Gram_CATA
cnt = 195	feature = 321	correl = -0.030367	descr = N_Gram_CAATG
cnt = 196	feature = 310	correl = 0.0529267	descr = N_Gram_ATTGG
cnt = 197	feature = 755	correl = 0.0836456	descr = N_Gram_TAGCT
cnt = 198	feature = 33	correl = 0.125549	descr = Position_Specific_Bin_Base_11_Base_T
cnt = 199	feature = 292	correl = 0.0378329	descr = N_Gram_ATGCT
cnt = 200	feature = 11	correl = 0.071972	descr = Position_Specific_Bin_Base_4_Base_A
cnt = 201	feature = 6	correl = 0.0261779	descr = Position_Specific_Bin_Base_2_Base_C
cnt = 202	feature = 297	correl = -0.0530757	descr = N_Gram_ATGGT
cnt = 203	feature = 531	correl = -0.0462745	descr = N_Gram_GACCA
cnt = 204	feature = 695	correl = 0.0705204	descr = N_Gram_GTCGT
cnt = 205	feature = 15	correl = 0.0263811	descr = Position_Specific_Bin_Base_5_Base_A
cnt = 206	feature = 788	correl = -0.0534229	descr = N_Gram_TCCCC
cnt = 207	feature = 667	correl = 0.0321701	descr = N_Gram_GGTCA
cnt = 208	feature = 56	correl = -0.111241	descr = Position_Specific_Bin_Base_19_Base_G
cnt = 209	feature = 600	correl = -0.0915357	descr = N_Gram_GCGGC
cnt = 210	feature = 47	correl = -0.0318497	descr = Position_Specific_Bin_Base_17_Base_C
cnt = 211	feature = 759	correl = 0.0318364	descr = N_Gram_TAGT
cnt = 212	feature = 313	correl = 0.0403571	descr = N_Gram_ATTTT
cnt = 213	feature = 907	correl = 0.0265107	descr = N_Gram_TTGTC
cnt = 214	feature = 790	correl = -0.0252058	descr = N_Gram_TCCGC
cnt = 215	feature = 264	correl = 0.0214151	descr = N_Gram_ATAAA
cnt = 216	feature = 796	correl = 0.0555009	descr = N_Gram_TCCTT
cnt = 217	feature = 370	correl = -0.0704247	descr = N_Gram_CCAGC
cnt = 218	feature = 658	correl = -0.0480916	descr = N_Gram_GGGGT
cnt = 219	feature = 368	correl = 0.0226343	descr = N_Gram_CCACT
cnt = 220	feature = 42	correl = 0.0619724	descr = Position_Specific_Bin_Base_16_Base_A
cnt = 221	feature = 837	correl = 0.04298	descr = N_Gram_TGCA
cnt = 222	feature = 58	correl = 0.374637	descr = Position_Specific_Bin_Base_20_Base_A
cnt = 223	feature = 794	correl = -0.0306613	descr = N_Gram_TCCTC
cnt = 224	feature = 678	correl = 0.0611889	descr = N_Gram_GTAAA
cnt = 225	feature = 232	correl = 0.0500818	descr = N_Gram_AGAAT
cnt = 226	feature = 643	correl = -0.0637144	descr = N_Gram_GGCGT
cnt = 227	feature = 869	correl = 0.0559031	descr = N_Gram_TGTTC
cnt = 228	feature = 556	correl = -0.0280543	descr = N_Gram_GATGA
cnt = 229	feature = 740	correl = 0.0361755	descr = N_Gram_TACC
cnt = 230	feature = 590	correl = -0.0607341	descr = N_Gram_GCCTC
cnt = 231	feature = 799	correl = 0.0380748	descr = N_Gram_TCGC
cnt = 232	feature = 696	correl = 0.0276739	descr = N_Gram_GTCT
cnt = 233	feature = 220	correl = -0.0282203	descr = N_Gram_ACGT
cnt = 234	feature = 894	correl = 0.0251036	descr = N_Gram_TTCTC
cnt = 235	feature = 25	correl = 0.0792651	descr = Position_Specific_Bin_Base_8_Base_T
cnt = 236	feature = 625	correl = 0.0403357	descr = N_Gram_GGACT
cnt = 237	feature = 502	correl = -0.0635471	descr = N_Gram_CTGGC
cnt = 238	feature = 553	correl = 0.0664122	descr = N_Gram_GATAT
cnt = 239	feature = 711	correl = -0.0376003	descr = N_Gram_GTTA
cnt = 240	feature = 586	correl = -0.0313493	descr = N_Gram_GCCGA
cnt = 241	feature = 568	correl = -0.026943	descr = N_Gram_GCAC
cnt = 242	feature = 355	correl = 0.0752175	descr = N_Gram_CATCT
cnt = 243	feature = 419	correl = 0.0230058	descr = N_Gram_CCTTG
cnt = 244	feature = 28	correl = -0.066724	descr = Position_Specific_Bin_Base_10_Base_G
cnt = 245	feature = 527	correl = 0.0417848	descr = N_Gram_GAATT
cnt = 246	feature = 233	correl = 0.0466349	descr = N_Gram_AGACA
cnt = 247	feature = 43	correl = -0.0339412	descr = Position_Specific_Bin_Base_16_Base_C
cnt = 248	feature = 871	correl = 0.0778949	descr = N_Gram_TGTTT
cnt = 249	feature = 646	correl = -0.0223377	descr = N_Gram_GGCTT
cnt = 250	feature = 865	correl = 0.0462317	descr = N_Gram_TGTCT
cnt = 251	feature = 385	correl = -0.0942412	descr = N_Gram_CCCGA
cnt = 252	feature = 32	correl = -0.0412887	descr = Position_Specific_Bin_Base_11_Base_G
cnt = 253	feature = 840	correl = -0.0430162	descr = N_Gram_TGCC
cnt = 254	feature = 59	correl = -0.310922	descr = Position_Specific_Bin_Base_20_Base_C
cnt = 255	feature = 389	correl = -0.0651615	descr = N_Gram_CCCTC
cnt = 256	feature = 634	correl = -0.0389395	descr = N_Gram_GGCAG
cnt = 257	feature = 505	correl = 0.0469594	descr = N_Gram_CTGTT
cnt = 258	feature = 438	correl = -0.0769906	descr = N_Gram_CGCG
cnt = 259	feature = 41	correl = -0.0373747	descr = Position_Specific_Bin_Base_15_Base_G
cnt = 260	feature = 335	correl = 0.0274049	descr = N_Gram_CACTG
cnt = 261	feature = 717	correl = -0.0302309	descr = N_Gram_GTTGG
cnt = 262	feature = 8	correl = -0.126501	descr = Position_Specific_Bin_Base_2_Base_T
cnt = 263	feature = 476	correl = 0.0507008	descr = N_Gram_CTACA
cnt = 264	feature = 16	correl = -0.0739791	descr = Position_Specific_Bin_Base_5_Base_C
cnt = 265	feature = 251	correl = -0.0915177	descr = N_Gram_AGGGC
cnt = 266	feature = 838	correl = 0.0365219	descr = N_Gram_TGCAA
cnt = 267	feature = 819	correl = 0.0956212	descr = N_Gram_TCTGC
cnt = 268	feature = 701	correl = -0.0425686	descr = N_Gram_GTGC
cnt = 269	feature = 803	correl = -0.0443693	descr = N_Gram_TCGG
cnt = 270	feature = 470	correl = -0.0442462	descr = N_Gram_CGTTG
cnt = 271	feature = 207	correl = -0.0746685	descr = N_Gram_ACCAC
cnt = 272	feature = 909	correl = 0.0643331	descr = N_Gram_TTGTT
cnt = 273	feature = 490	correl = -0.0321888	descr = N_Gram_CTCCC
cnt = 274	feature = 510	correl = 0.0260176	descr = N_Gram_CTTCT
cnt = 275	feature = 308	correl = 0.0590393	descr = N_Gram_ATTG
cnt = 276	feature = 478	correl = 0.0502916	descr = N_Gram_CTAG
cnt = 277	feature = 766	correl = 0.0428019	descr = N_Gram_TATC
cnt = 278	feature = 21	correl = -0.0248255	descr = Position_Specific_Bin_Base_7_Base_G
cnt = 279	feature = 613	correl = -0.0496045	descr = N_Gram_GCTGC
cnt = 280	feature = 898	correl = 0.0571601	descr = N_Gram_TTGA
cnt = 281	feature = 672	correl = -0.112457	descr = N_Gram_GGTGG
cnt = 282	feature = 641	correl = -0.0648508	descr = N_Gram_GGCGC
cnt = 283	feature = 273	correl = 0.0649649	descr = N_Gram_ATATT
cnt = 284	feature = 708	correl = 0.0305987	descr = N_Gram_GTGT
cnt = 285	feature = 481	correl = 0.0503753	descr = N_Gram_CTAT
cnt = 286	feature = 857	correl = -0.0607168	descr = N_Gram_TGGGG
cnt = 287	feature = 603	correl = -0.0778013	descr = N_Gram_GCGT
cnt = 288	feature = 753	correl = 0.0690397	descr = N_Gram_TAGC
cnt = 289	feature = 80	correl = 0.430862	descr = Gibbs_of_Target_Sequence__Pos_20_Step_1
cnt = 290	feature = 555	correl = -0.0421195	descr = N_Gram_GATG
cnt = 291	feature = 916	correl = 0.0363783	descr = N_Gram_TTTCT
cnt = 292	feature = 738	correl = 0.0321199	descr = N_Gram_TACA
cnt = 293	feature = 822	correl = 0.0405987	descr = N_Gram_TCTTC
cnt = 294	feature = 337	correl = -0.0700463	descr = N_Gram_CAGA
cnt = 295	feature = 860	correl = 0.0507185	descr = N_Gram_TGTA
cnt = 296	feature = 807	correl = 0.0495756	descr = N_Gram_TCGT
cnt = 297	feature = 578	correl = -0.0460055	descr = N_Gram_GCCA
cnt = 298	feature = 442	correl = -0.0284531	descr = N_Gram_CGCT
cnt = 299	feature = 77	correl = 0.0985553	descr = Gibbs_of_Target_Sequence__Pos_17_Step_1
cnt = 300	feature = 494	correl = 0.0315222	descr = N_Gram_CTCT
cnt = 301	feature = 535	correl = 0.0381797	descr = N_Gram_GACT
cnt = 302	feature = 307	correl = 0.0909909	descr = N_Gram_ATTCT
cnt = 303	feature = 769	correl = 0.0585878	descr = N_Gram_TATG
cnt = 304	feature = 530	correl = -0.0686799	descr = N_Gram_GACC
cnt = 305	feature = 288	correl = 0.0267202	descr = N_Gram_ATGAA
cnt = 306	feature = 521	correl = -0.0293837	descr = N_Gram_GAAG
cnt = 307	feature = 626	correl = -0.059998	descr = N_Gram_GGAG
cnt = 308	feature = 663	correl = 0.0405566	descr = N_Gram_GGTA
cnt = 309	feature = 83	correl = 0.0456307	descr = PF_RNAi_Fold_3'Free_Count
cnt = 310	feature = 901	correl = 0.0370863	descr = N_Gram_TTGC
cnt = 311	feature = 515	correl = 0.0311694	descr = N_Gram_CTTT
cnt = 312	feature = 687	correl = -0.0880168	descr = N_Gram_GTCC
cnt = 313	feature = 475	correl = 0.0638576	descr = N_Gram_CTAC
cnt = 314	feature = 598	correl = -0.0925456	descr = N_Gram_GCGG
cnt = 315	feature = 632	correl = -0.0608001	descr = N_Gram_GGCA
cnt = 316	feature = 677	correl = 0.0592286	descr = N_Gram_GTAA
cnt = 317	feature = 206	correl = -0.0280486	descr = N_Gram_ACCA
cnt = 318	feature = 354	correl = 0.0423256	descr = N_Gram_CATC
cnt = 319	feature = 70	correl = 0.0959342	descr = Gibbs_of_Target_Sequence__Pos_9_Step_1
cnt = 320	feature = 73	correl = 0.126441	descr = Gibbs_of_Target_Sequence__Pos_13_Step_1
cnt = 321	feature = 525	correl = 0.0591745	descr = N_Gram_GAAT
cnt = 322	feature = 792	correl = 0.021833	descr = N_Gram_TCCT
cnt = 323	feature = 293	correl = -0.0506632	descr = N_Gram_ATGG
cnt = 324	feature = 749	correl = 0.0872808	descr = N_Gram_TAGA
cnt = 325	feature = 64	correl = -0.162348	descr = Gibbs_of_Target_Sequence__Pos_2_Step_1
cnt = 326	feature = 666	correl = -0.0311098	descr = N_Gram_GGTC
cnt = 327	feature = 491	correl = -0.0811512	descr = N_Gram_CTCG
cnt = 328	feature = 511	correl = 0.0421487	descr = N_Gram_CTTG
cnt = 329	feature = 452	correl = -0.0826267	descr = N_Gram_CGGG
cnt = 330	feature = 72	correl = 0.0402614	descr = Gibbs_of_Target_Sequence__Pos_11_Step_1
cnt = 331	feature = 818	correl = 0.0868074	descr = N_Gram_TCTG
cnt = 332	feature = 879	correl = 0.0775143	descr = N_Gram_TTAG
cnt = 333	feature = 703	correl = -0.10626	descr = N_Gram_GTGG
cnt = 334	feature = 254	correl = 0.0276032	descr = N_Gram_AGT
cnt = 335	feature = 814	correl = 0.0591341	descr = N_Gram_TCTC
cnt = 336	feature = 917	correl = 0.0937012	descr = N_Gram_TTTG
cnt = 337	feature = 655	correl = -0.091913	descr = N_Gram_GGGG
cnt = 338	feature = 550	correl = 0.0633058	descr = N_Gram_GATA
cnt = 339	feature = 74	correl = 0.158818	descr = Gibbs_of_Target_Sequence__Pos_14_Step_1
cnt = 340	feature = 392	correl = -0.0923478	descr = N_Gram_CCGA
cnt = 341	feature = 66	correl = 0.0525732	descr = Gibbs_of_Target_Sequence__Pos_5_Step_1
cnt = 342	feature = 78	correl = 0.195875	descr = Gibbs_of_Target_Sequence__Pos_18_Step_1
cnt = 343	feature = 284	correl = 0.0591216	descr = N_Gram_ATCT
cnt = 344	feature = 305	correl = 0.0662273	descr = N_Gram_ATTC
cnt = 345	feature = 786	correl = -0.0521712	descr = N_Gram_TCCC
cnt = 346	feature = 593	correl = -0.0673645	descr = N_Gram_GCGC
cnt = 347	feature = 499	correl = -0.0238428	descr = N_Gram_CTGC
cnt = 348	feature = 826	correl = 0.0483365	descr = N_Gram_TGAA
cnt = 349	feature = 914	correl = 0.0384197	descr = N_Gram_TTTC
cnt = 350	feature = 82	correl = 0.153355	descr = PF_RNAi_Fold_5'Free_Count
cnt = 351	feature = 365	correl = -0.0423727	descr = N_Gram_CCAC
cnt = 352	feature = 772	correl = 0.057144	descr = N_Gram_TATT
cnt = 353	feature = 669	correl = -0.0919511	descr = N_Gram_GGTG
cnt = 354	feature = 676	correl = 0.0534429	descr = N_Gram_GTA
cnt = 355	feature = 384	correl = -0.102216	descr = N_Gram_CCCG
cnt = 356	feature = 409	correl = -0.0942408	descr = N_Gram_CCTC
cnt = 357	feature = 65	correl = 0.106127	descr = Gibbs_of_Target_Sequence__Pos_4_Step_1
cnt = 358	feature = 67	correl = 0.104679	descr = Gibbs_of_Target_Sequence__Pos_6_Step_1
cnt = 359	feature = 777	correl = 0.0280123	descr = N_Gram_TCA
cnt = 360	feature = 458	correl = -0.0385491	descr = N_Gram_CGT
cnt = 361	feature = 489	correl = -0.0240441	descr = N_Gram_CTCC
cnt = 362	feature = 76	correl = 0.112769	descr = Gibbs_of_Target_Sequence__Pos_16_Step_1
cnt = 363	feature = 270	correl = 0.0827018	descr = N_Gram_ATAT
cnt = 364	feature = 821	correl = 0.0708567	descr = N_Gram_TCTT
cnt = 365	feature = 659	correl = -0.0630928	descr = N_Gram_GGGT
cnt = 366	feature = 549	correl = 0.0296781	descr = N_Gram_GAT
cnt = 367	feature = 336	correl = -0.05649	descr = N_Gram_CAG
cnt = 368	feature = 68	correl = 0.163568	descr = Gibbs_of_Target_Sequence__Pos_7_Step_1
cnt = 369	feature = 71	correl = 0.116004	descr = Gibbs_of_Target_Sequence__Pos_10_Step_1
cnt = 370	feature = 640	correl = -0.109521	descr = N_Gram_GGCG
cnt = 371	feature = 231	correl = 0.0293789	descr = N_Gram_AGA
cnt = 372	feature = 825	correl = 0.0753879	descr = N_Gram_TGA
cnt = 373	feature = 859	correl = 0.0896825	descr = N_Gram_TGT
cnt = 374	feature = 75	correl = 0.0956093	descr = Gibbs_of_Target_Sequence__Pos_15_Step_1
cnt = 375	feature = 404	correl = -0.0503061	descr = N_Gram_CCT
cnt = 376	feature = 446	correl = -0.105638	descr = N_Gram_CGG
cnt = 377	feature = 724	correl = 0.07553	descr = N_Gram_TAA
cnt = 378	feature = 432	correl = -0.0562981	descr = N_Gram_CGC
cnt = 379	feature = 662	correl = -0.0634051	descr = N_Gram_GGT
cnt = 380	feature = 850	correl = -0.0554369	descr = N_Gram_TGG
cnt = 381	feature = 263	correl = 0.0720167	descr = N_Gram_ATA
cnt = 382	feature = 577	correl = -0.126816	descr = N_Gram_GCC
cnt = 383	feature = 592	correl = -0.0988647	descr = N_Gram_GCG
cnt = 384	feature = 485	correl = -0.0290007	descr = N_Gram_CTC
cnt = 385	feature = 631	correl = -0.163487	descr = N_Gram_GGC
cnt = 386	feature = 647	correl = -0.135639	descr = N_Gram_GGG
cnt = 387	feature = 910	correl = 0.0953429	descr = N_Gram_TTT
cnt = 388	feature = 391	correl = -0.087372	descr = N_Gram_CCG
cnt = 389	feature = 809	correl = 0.109088	descr = N_Gram_TCT
cnt = 390	feature = 723	correl = 0.1805	descr = N_Gram_TA
cnt = 391	feature = 105	correl = 0.0738896	descr = Xue_Structure_Feature_A000
cnt = 392	feature = 81	correl = 0.227962	descr = PF_RNAi_Fold_Energy
cnt = 393	feature = 62	correl = 0.287026	descr = Gibbs_of_Target_Sequence_
num rows = 2188
num_elements = 862072
..*
optimization finished, #iter = 2393
nu = 0.274056
obj = -46.528174, rho = -0.789348
nSV = 993, nBSV = 311
num rows = 243
num_elements = 95742
*
optimization finished, #iter = 213
nu = 0.245419
obj = -5.215279, rho = -0.655022
nSV = 138, nBSV = 12
..*
optimization finished, #iter = 2393
nu = 0.274056
obj = -46.528174, rho = -0.789348
nSV = 993, nBSV = 311
CFS merit scores = 1.45094
CFS merit scores = 1.61677
CFS merit scores = 1.84661
CFS merit scores = 2.07028
CFS merit scores = 2.27338
CFS merit scores = 2.46125
CFS merit scores = 2.63382
CFS merit scores = 2.79417
CFS merit scores = 2.94485
CFS merit scores = 3.08694
CFS merit scores = 3.2222
CFS merit scores = 3.34963
CFS merit scores = 3.47141
CFS merit scores = 3.58837
CFS merit scores = 3.69918
CFS merit scores = 3.80492
CFS merit scores = 3.90644
CFS merit scores = 4.00343
CFS merit scores = 4.09606
CFS merit scores = 4.18442
CFS merit scores = 4.26954
CFS merit scores = 4.35053
CFS merit scores = 4.42865
CFS merit scores = 4.50461
CFS merit scores = 4.57794
CFS merit scores = 4.64699
CFS merit scores = 4.71036
CFS merit scores = 4.77136
CFS merit scores = 4.83071
CFS merit scores = 4.88862
CFS merit scores = 4.94093
CFS merit scores = 4.99074
CFS merit scores = 5.03551
CFS merit scores = 5.07905
CFS merit scores = 5.12046
CFS merit scores = 5.1614
CFS merit scores = 5.2012
CFS merit scores = 5.23981
CFS merit scores = 5.27639
CFS merit scores = 5.3115
CFS merit scores = 5.34513
CFS merit scores = 5.37776
CFS merit scores = 5.40872
CFS merit scores = 5.43771
CFS merit scores = 5.46544
CFS merit scores = 5.49259
CFS merit scores = 5.51935
CFS merit scores = 5.54451
CFS merit scores = 5.56913
CFS merit scores = 5.59255
CFS merit scores = 5.61583
CFS merit scores = 5.63873
CFS merit scores = 5.66041
CFS merit scores = 5.68191
CFS merit scores = 5.70176
CFS merit scores = 5.7209
CFS merit scores = 5.74011
CFS merit scores = 5.7583
CFS merit scores = 5.77618
CFS merit scores = 5.79321
CFS merit scores = 5.80986
CFS merit scores = 5.82612
CFS merit scores = 5.84231
CFS merit scores = 5.85645
CFS merit scores = 5.87032
CFS merit scores = 5.88405
CFS merit scores = 5.8973
CFS merit scores = 5.9106
CFS merit scores = 5.92373
CFS merit scores = 5.93641
CFS merit scores = 5.94762
CFS merit scores = 5.95852
CFS merit scores = 5.96913
CFS merit scores = 5.97973
CFS merit scores = 5.99035
CFS merit scores = 5.99956
CFS merit scores = 6.00895
CFS merit scores = 6.01801
CFS merit scores = 6.02689
CFS merit scores = 6.03529
CFS merit scores = 6.04386
CFS merit scores = 6.05244
CFS merit scores = 6.0604
CFS merit scores = 6.06785
CFS merit scores = 6.07518
CFS merit scores = 6.0822
CFS merit scores = 6.08886
CFS merit scores = 6.095
CFS merit scores = 6.10122
CFS merit scores = 6.10717
CFS merit scores = 6.11289
CFS merit scores = 6.11831
CFS merit scores = 6.12307
CFS merit scores = 6.12805
CFS merit scores = 6.13286
CFS merit scores = 6.13778
CFS merit scores = 6.14266
CFS merit scores = 6.14775
CFS merit scores = 6.15282
CFS merit scores = 6.15782
CFS merit scores = 6.16281
CFS merit scores = 6.16763
CFS merit scores = 6.17222
CFS merit scores = 6.17701
CFS merit scores = 6.18151
CFS merit scores = 6.18546
CFS merit scores = 6.18962
CFS merit scores = 6.19266
CFS merit scores = 6.19552
CFS merit scores = 6.19845
CFS merit scores = 6.2012
CFS merit scores = 6.2032
CFS merit scores = 6.20505
CFS merit scores = 6.2071
CFS merit scores = 6.20927
CFS merit scores = 6.21082
CFS merit scores = 6.21216
CFS merit scores = 6.21344
CFS merit scores = 6.21474
CFS merit scores = 6.21612
CFS merit scores = 6.21768
CFS merit scores = 6.21885
CFS merit scores = 6.22037
CFS merit scores = 6.22169
CFS merit scores = 6.22285
CFS merit scores = 6.22354
CFS merit scores = 6.22423
CFS merit scores = 6.22495
CFS merit scores = 6.22581
CFS merit scores = 6.22678
CFS merit scores = 6.22763
CFS merit scores = 6.22855
CFS merit scores = 6.22956
CFS merit scores = 6.23008
CFS merit scores = 6.23068
CFS merit scores = 6.23117
CFS merit scores = 6.23187
CFS merit scores = 6.23228
CFS merit scores = 6.23267
CFS merit scores = 6.23298
CFS merit scores = 6.23333
CFS merit scores = 6.23364
CFS merit scores = 6.2339
CFS merit scores = 6.23428
CFS merit scores = 6.23452
CFS merit scores = 6.23486
CFS merit scores = 6.23516
CFS merit scores = 6.23558
CFS merit scores = 6.23598
CFS merit scores = 6.23633
CFS merit scores = 6.23674
CFS merit scores = 6.23722
CFS merit scores = 6.23747
CFS merit scores = 6.23779
CFS merit scores = 6.23816
CFS merit scores = 6.23854
CFS merit scores = 6.23874
CFS merit scores = 6.23901
CFS merit scores = 6.23917
CFS merit scores = 6.23923
CFS merit scores = 6.23928
CFS merit scores = 6.23918
CFS merit scores = 6.23903
CFS merit scores = 6.2387
CFS merit scores = 6.23844
CFS merit scores = 6.23813
CFS merit scores = 6.23788
CFS merit scores = 6.23763
CFS merit scores = 6.23734
CFS merit scores = 6.23658
CFS merit scores = 6.23586
CFS merit scores = 6.23527
CFS merit scores = 6.23464
CFS merit scores = 6.23403
CFS merit scores = 6.23332
CFS merit scores = 6.2323
CFS merit scores = 6.23141
CFS merit scores = 6.23046
CFS merit scores = 6.22955
CFS merit scores = 6.22884
CFS merit scores = 6.2275
CFS merit scores = 6.22627
CFS merit scores = 6.22502
CFS merit scores = 6.22384
CFS merit scores = 6.22264
CFS merit scores = 6.22149
CFS merit scores = 6.22044
CFS merit scores = 6.21944
CFS merit scores = 6.21844
CFS merit scores = 6.21745
CFS merit scores = 6.21636
CFS merit scores = 6.2151
CFS merit scores = 6.21388
CFS merit scores = 6.21282
CFS merit scores = 6.21147
CFS merit scores = 6.21023
CFS merit scores = 6.20875
CFS merit scores = 6.20733
CFS merit scores = 6.20588
CFS merit scores = 6.20443
CFS merit scores = 6.20271
CFS merit scores = 6.20109
CFS merit scores = 6.19936
CFS merit scores = 6.19754
CFS merit scores = 6.19583
CFS merit scores = 6.19407
CFS merit scores = 6.19237
CFS merit scores = 6.19065
CFS merit scores = 6.18894
CFS merit scores = 6.18726
CFS merit scores = 6.18537
CFS merit scores = 6.18352
CFS merit scores = 6.18165
CFS merit scores = 6.17982
CFS merit scores = 6.17791
CFS merit scores = 6.17583
CFS merit scores = 6.17374
CFS merit scores = 6.17165
CFS merit scores = 6.16962
CFS merit scores = 6.16763
CFS merit scores = 6.16559
CFS merit scores = 6.16358
CFS merit scores = 6.16141
CFS merit scores = 6.15924
CFS merit scores = 6.15713
CFS merit scores = 6.15504
CFS merit scores = 6.15298
CFS merit scores = 6.15102
CFS merit scores = 6.14901
CFS merit scores = 6.1464
CFS merit scores = 6.14383
CFS merit scores = 6.1411
CFS merit scores = 6.13852
CFS merit scores = 6.13565
CFS merit scores = 6.13278
CFS merit scores = 6.12996
CFS merit scores = 6.12667
CFS merit scores = 6.12338
CFS merit scores = 6.12011
CFS merit scores = 6.11677
CFS merit scores = 6.11354
CFS merit scores = 6.11027
CFS merit scores = 6.10715
CFS merit scores = 6.104
CFS merit scores = 6.10079
CFS merit scores = 6.0976
CFS merit scores = 6.0944
CFS merit scores = 6.09112
CFS merit scores = 6.08788
CFS merit scores = 6.0847
CFS merit scores = 6.0815
CFS merit scores = 6.07822
CFS merit scores = 6.07483
CFS merit scores = 6.07129
CFS merit scores = 6.06738
CFS merit scores = 6.06352
CFS merit scores = 6.05965
CFS merit scores = 6.05589
CFS merit scores = 6.05193
CFS merit scores = 6.04785
CFS merit scores = 6.04385
CFS merit scores = 6.03995
CFS merit scores = 6.03599
CFS merit scores = 6.03172
CFS merit scores = 6.02735
CFS merit scores = 6.02293
CFS merit scores = 6.01845
CFS merit scores = 6.01408
CFS merit scores = 6.00977
CFS merit scores = 6.00547
CFS merit scores = 6.00118
CFS merit scores = 5.99679
CFS merit scores = 5.99237
CFS merit scores = 5.98789
CFS merit scores = 5.9834
CFS merit scores = 5.9789
CFS merit scores = 5.97446
CFS merit scores = 5.96972
CFS merit scores = 5.96507
CFS merit scores = 5.96039
CFS merit scores = 5.9557
CFS merit scores = 5.95092
CFS merit scores = 5.94621
CFS merit scores = 5.94147
CFS merit scores = 5.93677
CFS merit scores = 5.93198
CFS merit scores = 5.92703
CFS merit scores = 5.92203
CFS merit scores = 5.91706
CFS merit scores = 5.91215
CFS merit scores = 5.90719
CFS merit scores = 5.90165
CFS merit scores = 5.89616
CFS merit scores = 5.89057
CFS merit scores = 5.88506
CFS merit scores = 5.87946
CFS merit scores = 5.87388
CFS merit scores = 5.86835
CFS merit scores = 5.86272
CFS merit scores = 5.85691
CFS merit scores = 5.85112
CFS merit scores = 5.84524
CFS merit scores = 5.83922
CFS merit scores = 5.83317
CFS merit scores = 5.82723
CFS merit scores = 5.82118
CFS merit scores = 5.81525
CFS merit scores = 5.80936
CFS merit scores = 5.80351
CFS merit scores = 5.79765
CFS merit scores = 5.79176
CFS merit scores = 5.78582
CFS merit scores = 5.7799
CFS merit scores = 5.7738
CFS merit scores = 5.76766
CFS merit scores = 5.76146
CFS merit scores = 5.75531
CFS merit scores = 5.74897
CFS merit scores = 5.74259
CFS merit scores = 5.73612
CFS merit scores = 5.72969
CFS merit scores = 5.72323
CFS merit scores = 5.71671
CFS merit scores = 5.71002
CFS merit scores = 5.70318
CFS merit scores = 5.69628
CFS merit scores = 5.68931
CFS merit scores = 5.68241
CFS merit scores = 5.67551
CFS merit scores = 5.66735
CFS merit scores = 5.65883
CFS merit scores = 5.65037
CFS merit scores = 5.64194
CFS merit scores = 5.63313
CFS merit scores = 5.62435
CFS merit scores = 5.61555
CFS merit scores = 5.60663
CFS merit scores = 5.59771
CFS merit scores = 5.58846
CFS merit scores = 5.57745
CFS merit scores = 5.56636
CFS merit scores = 5.55442
CFS merit scores = 5.54262
CFS merit scores = 5.52914
CFS merit scores = 5.51303
CFS merit scores = 5.49659
CFS merit scores = 5.47997
CFS merit scores = 5.46053
CFS merit scores = 5.42373
cnt = 1	feature = 76	correl = 0.450938	descr = Gibbs_of_Target_Sequence__Pos_19_Step_1
cnt = 2	feature = 2	correl = -0.137997	descr = Position_Specific_Bin_Base_0_Base_G
cnt = 3	feature = 228	correl = 0.0623367	descr = N_Gram_ACTGA
cnt = 4	feature = 238	correl = -0.0458098	descr = N_Gram_AGATG
cnt = 5	feature = 537	correl = 0.0388262	descr = N_Gram_GATTA
cnt = 6	feature = 217	correl = 0.0283332	descr = N_Gram_ACGCT
cnt = 7	feature = 210	correl = -0.0337939	descr = N_Gram_ACCCC
cnt = 8	feature = 277	correl = -0.0218767	descr = N_Gram_ATCCC
cnt = 9	feature = 311	correl = 0.0273825	descr = N_Gram_CAACG
cnt = 10	feature = 721	correl = -0.0362622	descr = N_Gram_TACGT
cnt = 11	feature = 649	correl = -0.0582683	descr = N_Gram_GGTTA
cnt = 12	feature = 515	correl = 0.0574578	descr = N_Gram_GACTA
cnt = 13	feature = 708	correl = 0.0261363	descr = N_Gram_TAAGC
cnt = 14	feature = 867	correl = 0.0540183	descr = N_Gram_TTCGC
cnt = 15	feature = 449	correl = 0.0707703	descr = N_Gram_CGTGA
cnt = 16	feature = 220	correl = -0.0486584	descr = N_Gram_ACGGG
cnt = 17	feature = 667	correl = 0.0472921	descr = N_Gram_GTCGC
cnt = 18	feature = 207	correl = -0.0261735	descr = N_Gram_ACCAA
cnt = 19	feature = 529	correl = -0.0292869	descr = N_Gram_GAGTT
cnt = 20	feature = 446	correl = -0.0606964	descr = N_Gram_CGTCG
cnt = 21	feature = 391	correl = 0.0282604	descr = N_Gram_CCTAG
cnt = 22	feature = 640	correl = 0.0382001	descr = N_Gram_GGTAC
cnt = 23	feature = 705	correl = 0.0252696	descr = N_Gram_TAACT
cnt = 24	feature = 746	correl = 0.0332894	descr = N_Gram_TATGT
cnt = 25	feature = 786	correl = 0.0445304	descr = N_Gram_TCTAC
cnt = 26	feature = 703	correl = 0.0252813	descr = N_Gram_TAAAG
cnt = 27	feature = 518	correl = 0.0290792	descr = N_Gram_GAGAA
cnt = 28	feature = 749	correl = 0.0245014	descr = N_Gram_TATTG
cnt = 29	feature = 219	correl = -0.0230859	descr = N_Gram_ACGGC
cnt = 30	feature = 423	correl = -0.0758841	descr = N_Gram_CGCGC
cnt = 31	feature = 596	correl = -0.0356487	descr = N_Gram_GGAAA
cnt = 32	feature = 702	correl = 0.0477323	descr = N_Gram_TAAAC
cnt = 33	feature = 766	correl = -0.0216382	descr = N_Gram_TCCGA
cnt = 34	feature = 681	correl = -0.0674689	descr = N_Gram_GTGGG
cnt = 35	feature = 718	correl = 0.0262447	descr = N_Gram_TACCG
cnt = 36	feature = 440	correl = -0.0250008	descr = N_Gram_CGGTT
cnt = 37	feature = 337	correl = -0.0476645	descr = N_Gram_CATAA
cnt = 38	feature = 734	correl = 0.0316458	descr = N_Gram_TAGGC
cnt = 39	feature = 384	correl = -0.0237343	descr = N_Gram_CCGCT
cnt = 40	feature = 685	correl = 0.0262805	descr = N_Gram_GTGTG
cnt = 41	feature = 567	correl = -0.0478701	descr = N_Gram_GCCTT
cnt = 42	feature = 660	correl = -0.0231317	descr = N_Gram_GTCAC
cnt = 43	feature = 676	correl = -0.0284707	descr = N_Gram_GTGCC
cnt = 44	feature = 288	correl = 0.022028	descr = N_Gram_ATGCT
cnt = 45	feature = 732	correl = 0.0626948	descr = N_Gram_TAGCA
cnt = 46	feature = 314	correl = -0.0330173	descr = N_Gram_CAATT
cnt = 47	feature = 452	correl = -0.0725966	descr = N_Gram_CGTTC
cnt = 48	feature = 852	correl = -0.0327427	descr = N_Gram_TTAAT
cnt = 49	feature = 723	correl = 0.0524649	descr = N_Gram_TACTA
cnt = 50	feature = 740	correl = 0.0364679	descr = N_Gram_TATAG
cnt = 51	feature = 321	correl = -0.029281	descr = N_Gram_CACGA
cnt = 52	feature = 743	correl = 0.0345485	descr = N_Gram_TATCG
cnt = 53	feature = 735	correl = 0.0309658	descr = N_Gram_TAGGG
cnt = 54	feature = 409	correl = -0.034412	descr = N_Gram_CGACC
cnt = 55	feature = 286	correl = 0.0307469	descr = N_Gram_ATGAG
cnt = 56	feature = 406	correl = -0.0681621	descr = N_Gram_CGAAG
cnt = 57	feature = 297	correl = 0.0461047	descr = N_Gram_ATTCG
cnt = 58	feature = 312	correl = 0.0487176	descr = N_Gram_CAAGC
cnt = 59	feature = 613	correl = -0.0260016	descr = N_Gram_GGCCG
cnt = 60	feature = 370	correl = -0.0586484	descr = N_Gram_CCCGC
cnt = 61	feature = 597	correl = -0.0354175	descr = N_Gram_GGAAG
cnt = 62	feature = 313	correl = 0.0471463	descr = N_Gram_CAATC
cnt = 63	feature = 508	correl = 0.0338609	descr = N_Gram_GACAC
cnt = 64	feature = 819	correl = -0.0241082	descr = N_Gram_TGCCT
cnt = 65	feature = 258	correl = -0.0226238	descr = N_Gram_AGTAG
cnt = 66	feature = 327	correl = -0.0469777	descr = N_Gram_CAGAC
cnt = 67	feature = 780	correl = -0.0245614	descr = N_Gram_TCGGC
cnt = 68	feature = 664	correl = -0.0483411	descr = N_Gram_GTCCG
cnt = 69	feature = 473	correl = 0.0339124	descr = N_Gram_CTCTA
cnt = 70	feature = 876	correl = 0.0567331	descr = N_Gram_TTGAA
cnt = 71	feature = 28	correl = -0.0499986	descr = Position_Specific_Bin_Base_11_Base_A
cnt = 72	feature = 707	correl = 0.0379811	descr = N_Gram_TAAGA
cnt = 73	feature = 808	correl = 0.0238659	descr = N_Gram_TGAGT
cnt = 74	feature = 578	correl = -0.0400858	descr = N_Gram_GCGGT
cnt = 75	feature = 857	correl = 0.0616052	descr = N_Gram_TTAGA
cnt = 76	feature = 815	correl = 0.0289929	descr = N_Gram_TGCAT
cnt = 77	feature = 663	correl = -0.0529097	descr = N_Gram_GTCCC
cnt = 78	feature = 32	correl = 0.0337897	descr = Position_Specific_Bin_Base_13_Base_A
cnt = 79	feature = 834	correl = -0.0512731	descr = N_Gram_TGGGA
cnt = 80	feature = 6	correl = 0.0451797	descr = Position_Specific_Bin_Base_2_Base_C
cnt = 81	feature = 250	correl = -0.0222821	descr = N_Gram_AGGCA
cnt = 82	feature = 775	correl = 0.0631116	descr = N_Gram_TCGCA
cnt = 83	feature = 365	correl = -0.0413641	descr = N_Gram_CCCCA
cnt = 84	feature = 519	correl = -0.0291547	descr = N_Gram_GAGAT
cnt = 85	feature = 658	correl = 0.0276513	descr = N_Gram_GTATT
cnt = 86	feature = 821	correl = -0.0270537	descr = N_Gram_TGCGC
cnt = 87	feature = 308	correl = -0.0273231	descr = N_Gram_CAAAA
cnt = 88	feature = 44	correl = 0.0308567	descr = Position_Specific_Bin_Base_17_Base_A
cnt = 89	feature = 278	correl = 0.0352818	descr = N_Gram_ATCCG
cnt = 90	feature = 310	correl = 0.0768919	descr = N_Gram_CAACA
cnt = 91	feature = 620	correl = -0.0601871	descr = N_Gram_GGCTG
cnt = 92	feature = 47	correl = 0.0369171	descr = Position_Specific_Bin_Base_18_Base_A
cnt = 93	feature = 493	correl = -0.0304046	descr = N_Gram_CTTTA
cnt = 94	feature = 305	correl = 0.0254132	descr = N_Gram_ATTTA
cnt = 95	feature = 725	correl = 0.0380596	descr = N_Gram_TACTG
cnt = 96	feature = 773	correl = 0.0231513	descr = N_Gram_TCGAG
cnt = 97	feature = 788	correl = 0.0303404	descr = N_Gram_TCTAT
cnt = 98	feature = 739	correl = 0.0500736	descr = N_Gram_TATAA
cnt = 99	feature = 556	correl = -0.0683343	descr = N_Gram_GCCAG
cnt = 100	feature = 303	correl = 0.0449235	descr = N_Gram_ATTGT
cnt = 101	feature = 495	correl = -0.031	descr = N_Gram_CTTTT
cnt = 102	feature = 653	correl = 0.0437153	descr = N_Gram_GTAAA
cnt = 103	feature = 23	correl = 0.0391819	descr = Position_Specific_Bin_Base_9_Base_T
cnt = 104	feature = 645	correl = -0.0319899	descr = N_Gram_GGTGA
cnt = 105	feature = 632	correl = -0.0498211	descr = N_Gram_GGGGA
cnt = 106	feature = 586	correl = 0.0433297	descr = N_Gram_GCTCT
cnt = 107	feature = 4	correl = -0.0736756	descr = Position_Specific_Bin_Base_1_Base_G
cnt = 108	feature = 765	correl = -0.0240237	descr = N_Gram_TCCCG
cnt = 109	feature = 818	correl = -0.0250473	descr = N_Gram_TGCCG
cnt = 110	feature = 879	correl = 0.0344463	descr = N_Gram_TTGCA
cnt = 111	feature = 231	correl = 0.0272791	descr = N_Gram_ACTTC
cnt = 112	feature = 627	correl = -0.0451483	descr = N_Gram_GGGCA
cnt = 113	feature = 81	correl = -0.175953	descr = Fold_of_RNAi_Sequence_Pos_0
cnt = 114	feature = 249	correl = -0.0332244	descr = N_Gram_AGGAG
cnt = 115	feature = 770	correl = -0.0327785	descr = N_Gram_TCCTG
cnt = 116	feature = 697	correl = 0.0413673	descr = N_Gram_GTTTG
cnt = 117	feature = 35	correl = -0.0271304	descr = Position_Specific_Bin_Base_14_Base_C
cnt = 118	feature = 251	correl = -0.0221605	descr = N_Gram_AGGCC
cnt = 119	feature = 535	correl = -0.0452482	descr = N_Gram_GATGT
cnt = 120	feature = 654	correl = 0.0381043	descr = N_Gram_GTAAG
cnt = 121	feature = 212	correl = -0.0293335	descr = N_Gram_ACCGG
cnt = 122	feature = 56	correl = -0.178563	descr = Position_Specific_Bin_Base_20_Base_G
cnt = 123	feature = 826	correl = 0.0364871	descr = N_Gram_TGCTT
cnt = 124	feature = 15	correl = -0.0270439	descr = Position_Specific_Bin_Base_6_Base_C
cnt = 125	feature = 230	correl = 0.0332862	descr = N_Gram_ACTGT
cnt = 126	feature = 583	correl = -0.0236276	descr = N_Gram_GCTCA
cnt = 127	feature = 724	correl = 0.0218461	descr = N_Gram_TACTC
cnt = 128	feature = 531	correl = 0.0665676	descr = N_Gram_GATAT
cnt = 129	feature = 733	correl = 0.0709125	descr = N_Gram_TAGCT
cnt = 130	feature = 880	correl = 0.0286628	descr = N_Gram_TTGCC
cnt = 131	feature = 256	correl = -0.024361	descr = N_Gram_AGGTG
cnt = 132	feature = 669	correl = 0.063468	descr = N_Gram_GTCGT
cnt = 133	feature = 350	correl = -0.044286	descr = N_Gram_CCAAA
cnt = 134	feature = 901	correl = 0.0265976	descr = N_Gram_TTTTG
cnt = 135	feature = 755	correl = -0.0530254	descr = N_Gram_TCACG
cnt = 136	feature = 10	correl = -0.0925996	descr = Position_Specific_Bin_Base_3_Base_T
cnt = 137	feature = 17	correl = -0.128655	descr = Position_Specific_Bin_Base_7_Base_C
cnt = 138	feature = 792	correl = 0.0388201	descr = N_Gram_TCTCT
cnt = 139	feature = 677	correl = -0.0329052	descr = N_Gram_GTGCG
cnt = 140	feature = 334	correl = -0.079993	descr = N_Gram_CAGGG
cnt = 141	feature = 366	correl = -0.0773879	descr = N_Gram_CCCCG
cnt = 142	feature = 729	correl = 0.0540171	descr = N_Gram_TAGAC
cnt = 143	feature = 812	correl = 0.0224263	descr = N_Gram_TGATT
cnt = 144	feature = 696	correl = 0.022864	descr = N_Gram_GTTTC
cnt = 145	feature = 573	correl = -0.0388737	descr = N_Gram_GCGCT
cnt = 146	feature = 814	correl = 0.0444768	descr = N_Gram_TGCAA
cnt = 147	feature = 803	correl = 0.0520282	descr = N_Gram_TGAAC
cnt = 148	feature = 255	correl = 0.0820862	descr = N_Gram_AGGTA
cnt = 149	feature = 680	correl = -0.0550143	descr = N_Gram_GTGGC
cnt = 150	feature = 367	correl = -0.040755	descr = N_Gram_CCCCT
cnt = 151	feature = 753	correl = 0.0305522	descr = N_Gram_TCAAC
cnt = 152	feature = 436	correl = -0.065111	descr = N_Gram_CGGGC
cnt = 153	feature = 768	correl = 0.0681631	descr = N_Gram_TCCTA
cnt = 154	feature = 843	correl = 0.0276697	descr = N_Gram_TGTCT
cnt = 155	feature = 52	correl = -0.113771	descr = Position_Specific_Bin_Base_19_Base_G
cnt = 156	feature = 14	correl = 0.0619095	descr = Position_Specific_Bin_Base_5_Base_T
cnt = 157	feature = 0	correl = 0.0321101	descr = Position_Specific_Bin_Base_0_Base_A
cnt = 158	feature = 769	correl = -0.0343626	descr = N_Gram_TCCTC
cnt = 159	feature = 600	correl = 0.0499019	descr = N_Gram_GGACT
cnt = 160	feature = 501	correl = -0.0358564	descr = N_Gram_GAAGC
cnt = 161	feature = 634	correl = -0.0639388	descr = N_Gram_GGGGT
cnt = 162	feature = 679	correl = -0.0498723	descr = N_Gram_GTGGA
cnt = 163	feature = 40	correl = 0.0738764	descr = Position_Specific_Bin_Base_16_Base_A
cnt = 164	feature = 572	correl = -0.0903286	descr = N_Gram_GCGCG
cnt = 165	feature = 263	correl = -0.0370678	descr = N_Gram_AGTTC
cnt = 166	feature = 294	correl = 0.0312804	descr = N_Gram_ATTAG
cnt = 167	feature = 356	correl = -0.0870526	descr = N_Gram_CCAGC
cnt = 168	feature = 492	correl = 0.054546	descr = N_Gram_CTTGT
cnt = 169	feature = 767	correl = 0.0218517	descr = N_Gram_TCCGT
cnt = 170	feature = 659	correl = 0.0287936	descr = N_Gram_GTCAA
cnt = 171	feature = 31	correl = -0.0264337	descr = Position_Specific_Bin_Base_12_Base_C
cnt = 172	feature = 39	correl = -0.0278389	descr = Position_Specific_Bin_Base_15_Base_G
cnt = 173	feature = 633	correl = -0.073367	descr = N_Gram_GGGGC
cnt = 174	feature = 399	correl = -0.0535293	descr = N_Gram_CCTGC
cnt = 175	feature = 358	correl = -0.0429017	descr = N_Gram_CCATA
cnt = 176	feature = 840	correl = 0.0355316	descr = N_Gram_TGTAT
cnt = 177	feature = 21	correl = 0.0738078	descr = Position_Specific_Bin_Base_8_Base_T
cnt = 178	feature = 899	correl = 0.0589993	descr = N_Gram_TTTGT
cnt = 179	feature = 625	correl = -0.070203	descr = N_Gram_GGGAG
cnt = 180	feature = 57	correl = 0.113128	descr = Position_Specific_Bin_Base_20_Base_T
cnt = 181	feature = 1	correl = 0.108712	descr = Position_Specific_Bin_Base_0_Base_C
cnt = 182	feature = 254	correl = 0.0266377	descr = N_Gram_AGGGT
cnt = 183	feature = 624	correl = -0.0677176	descr = N_Gram_GGGAA
cnt = 184	feature = 9	correl = 0.0721052	descr = Position_Specific_Bin_Base_3_Base_G
cnt = 185	feature = 229	correl = -0.0360249	descr = N_Gram_ACTGC
cnt = 186	feature = 592	correl = -0.070775	descr = N_Gram_GCTTT
cnt = 187	feature = 232	correl = 0.035273	descr = N_Gram_AGAAT
cnt = 188	feature = 534	correl = -0.0563059	descr = N_Gram_GATGG
cnt = 189	feature = 260	correl = 0.0970388	descr = N_Gram_AGTCG
cnt = 190	feature = 612	correl = -0.106905	descr = N_Gram_GGCCC
cnt = 191	feature = 214	correl = -0.038975	descr = N_Gram_ACGA
cnt = 192	feature = 825	correl = -0.0270136	descr = N_Gram_TGCTC
cnt = 193	feature = 704	correl = 0.0216735	descr = N_Gram_TAAAT
cnt = 194	feature = 674	correl = 0.0371997	descr = N_Gram_GTGAG
cnt = 195	feature = 316	correl = 0.0359959	descr = N_Gram_CACAG
cnt = 196	feature = 525	correl = -0.0292709	descr = N_Gram_GAGGT
cnt = 197	feature = 434	correl = -0.0352572	descr = N_Gram_CGGCT
cnt = 198	feature = 461	correl = 0.0380315	descr = N_Gram_CTAGA
cnt = 199	feature = 396	correl = -0.0701382	descr = N_Gram_CCTCT
cnt = 200	feature = 46	correl = 0.0519117	descr = Position_Specific_Bin_Base_17_Base_T
cnt = 201	feature = 11	correl = 0.0856056	descr = Position_Specific_Bin_Base_4_Base_A
cnt = 202	feature = 481	correl = 0.0249039	descr = N_Gram_CTGGT
cnt = 203	feature = 717	correl = 0.0325477	descr = N_Gram_TACC
cnt = 204	feature = 33	correl = -0.0216303	descr = Position_Specific_Bin_Base_13_Base_G
cnt = 205	feature = 553	correl = 0.0359613	descr = N_Gram_GCATT
cnt = 206	feature = 462	correl = 0.0679877	descr = N_Gram_CTAGC
cnt = 207	feature = 799	correl = 0.0467952	descr = N_Gram_TCTTT
cnt = 208	feature = 671	correl = -0.0267708	descr = N_Gram_GTCTG
cnt = 209	feature = 798	correl = 0.0232808	descr = N_Gram_TCTTG
cnt = 210	feature = 590	correl = -0.0362818	descr = N_Gram_GCTGG
cnt = 211	feature = 502	correl = 0.0329927	descr = N_Gram_GAAGG
cnt = 212	feature = 458	correl = 0.0529948	descr = N_Gram_CTACA
cnt = 213	feature = 432	correl = -0.0709036	descr = N_Gram_CGGCC
cnt = 214	feature = 476	correl = -0.0258986	descr = N_Gram_CTGAG
cnt = 215	feature = 43	correl = 0.0229297	descr = Position_Specific_Bin_Base_16_Base_T
cnt = 216	feature = 8	correl = -0.126216	descr = Position_Specific_Bin_Base_2_Base_T
cnt = 217	feature = 560	correl = -0.0949899	descr = N_Gram_GCCCG
cnt = 218	feature = 478	correl = -0.04527	descr = N_Gram_CTGCC
cnt = 219	feature = 354	correl = 0.0252239	descr = N_Gram_CCACT
cnt = 220	feature = 579	correl = -0.0781752	descr = N_Gram_GCGT
cnt = 221	feature = 284	correl = 0.0784501	descr = N_Gram_ATCTC
cnt = 222	feature = 483	correl = 0.0402565	descr = N_Gram_CTGTT
cnt = 223	feature = 665	correl = -0.0514814	descr = N_Gram_GTCCT
cnt = 224	feature = 307	correl = 0.0377698	descr = N_Gram_ATTTT
cnt = 225	feature = 716	correl = 0.0382601	descr = N_Gram_TACAT
cnt = 226	feature = 271	correl = 0.0267239	descr = N_Gram_ATATG
cnt = 227	feature = 382	correl = -0.0337205	descr = N_Gram_CCGCA
cnt = 228	feature = 871	correl = 0.0301413	descr = N_Gram_TTCTC
cnt = 229	feature = 394	correl = -0.030955	descr = N_Gram_CCTCC
cnt = 230	feature = 29	correl = -0.0485509	descr = Position_Specific_Bin_Base_11_Base_G
cnt = 231	feature = 16	correl = 0.0870943	descr = Position_Specific_Bin_Base_7_Base_A
cnt = 232	feature = 687	correl = -0.0296454	descr = N_Gram_GTTA
cnt = 233	feature = 709	correl = 0.0518918	descr = N_Gram_TAAGG
cnt = 234	feature = 233	correl = 0.0508068	descr = N_Gram_AGACA
cnt = 235	feature = 646	correl = -0.0658381	descr = N_Gram_GGTGC
cnt = 236	feature = 42	correl = -0.0609349	descr = Position_Specific_Bin_Base_16_Base_G
cnt = 237	feature = 794	correl = 0.0907502	descr = N_Gram_TCTGC
cnt = 238	feature = 860	correl = 0.0424541	descr = N_Gram_TTAT
cnt = 239	feature = 774	correl = 0.0619045	descr = N_Gram_TCGC
cnt = 240	feature = 787	correl = 0.0420808	descr = N_Gram_TCTAG
cnt = 241	feature = 582	correl = 0.0271029	descr = N_Gram_GCTA
cnt = 242	feature = 549	correl = -0.0521743	descr = N_Gram_GCAGA
cnt = 243	feature = 404	correl = -0.0638268	descr = N_Gram_CGAA
cnt = 244	feature = 603	correl = -0.0638674	descr = N_Gram_GGAGG
cnt = 245	feature = 494	correl = 0.0610292	descr = N_Gram_CTTTG
cnt = 246	feature = 82	correl = -0.178464	descr = Fold_of_RNAi_Sequence_Pos_1
cnt = 247	feature = 206	correl = -0.0350097	descr = N_Gram_ACCA
cnt = 248	feature = 865	correl = 0.0255919	descr = N_Gram_TTCCT
cnt = 249	feature = 616	correl = -0.0707659	descr = N_Gram_GGCGC
cnt = 250	feature = 451	correl = -0.0613534	descr = N_Gram_CGTT
cnt = 251	feature = 536	correl = 0.0261485	descr = N_Gram_GATT
cnt = 252	feature = 885	correl = 0.0477267	descr = N_Gram_TTGTA
cnt = 253	feature = 643	correl = -0.0777598	descr = N_Gram_GGTCC
cnt = 254	feature = 545	correl = -0.033297	descr = N_Gram_GCAC
cnt = 255	feature = 475	correl = 0.0322491	descr = N_Gram_CTCTT
cnt = 256	feature = 782	correl = 0.0451132	descr = N_Gram_TCGT
cnt = 257	feature = 657	correl = 0.026593	descr = N_Gram_GTAT
cnt = 258	feature = 336	correl = -0.02747	descr = N_Gram_CATA
cnt = 259	feature = 41	correl = -0.0344943	descr = Position_Specific_Bin_Base_16_Base_C
cnt = 260	feature = 299	correl = 0.0545221	descr = N_Gram_ATTG
cnt = 261	feature = 490	correl = 0.03577	descr = N_Gram_CTTGC
cnt = 262	feature = 541	correl = -0.0435638	descr = N_Gram_GCAA
cnt = 263	feature = 849	correl = 0.0615652	descr = N_Gram_TGTTT
cnt = 264	feature = 83	correl = -0.116579	descr = Fold_of_RNAi_Sequence_Pos_2
cnt = 265	feature = 791	correl = 0.0339808	descr = N_Gram_TCTCC
cnt = 266	feature = 894	correl = 0.0415111	descr = N_Gram_TTTCT
cnt = 267	feature = 565	correl = -0.0439732	descr = N_Gram_GCCT
cnt = 268	feature = 275	correl = 0.043981	descr = N_Gram_ATCC
cnt = 269	feature = 77	correl = 0.432143	descr = Gibbs_of_Target_Sequence__Pos_20_Step_1
cnt = 270	feature = 526	correl = 0.0226334	descr = N_Gram_GAGT
cnt = 271	feature = 530	correl = 0.0346179	descr = N_Gram_GATA
cnt = 272	feature = 675	correl = -0.0387612	descr = N_Gram_GTGC
cnt = 273	feature = 59	correl = 0.0784524	descr = Gibbs_of_Target_Sequence__Pos_0_Step_1
cnt = 274	feature = 738	correl = 0.0521952	descr = N_Gram_TATA
cnt = 275	feature = 298	correl = 0.0792331	descr = N_Gram_ATTCT
cnt = 276	feature = 678	correl = -0.0909185	descr = N_Gram_GTGG
cnt = 277	feature = 759	correl = 0.0215083	descr = N_Gram_TCCA
cnt = 278	feature = 283	correl = 0.0587036	descr = N_Gram_ATCT
cnt = 279	feature = 806	correl = 0.0307746	descr = N_Gram_TGAG
cnt = 280	feature = 666	correl = 0.0307729	descr = N_Gram_GTCG
cnt = 281	feature = 71	correl = 0.148593	descr = Gibbs_of_Target_Sequence__Pos_14_Step_1
cnt = 282	feature = 293	correl = 0.0633875	descr = N_Gram_ATTA
cnt = 283	feature = 589	correl = -0.0510308	descr = N_Gram_GCTGC
cnt = 284	feature = 482	correl = 0.0291935	descr = N_Gram_CTGT
cnt = 285	feature = 809	correl = 0.0315951	descr = N_Gram_TGAT
cnt = 286	feature = 638	correl = 0.0349811	descr = N_Gram_GGTA
cnt = 287	feature = 80	correl = 0.0336633	descr = PF_RNAi_Fold_3'Free_Count
cnt = 288	feature = 355	correl = -0.0825844	descr = N_Gram_CCAG
cnt = 289	feature = 595	correl = -0.030638	descr = N_Gram_GGAA
cnt = 290	feature = 802	correl = 0.0434073	descr = N_Gram_TGAA
cnt = 291	feature = 813	correl = 0.0509538	descr = N_Gram_TGCA
cnt = 292	feature = 713	correl = 0.0575552	descr = N_Gram_TACA
cnt = 293	feature = 864	correl = 0.0311897	descr = N_Gram_TTCC
cnt = 294	feature = 66	correl = 0.0779394	descr = Gibbs_of_Target_Sequence__Pos_8_Step_1
cnt = 295	feature = 838	correl = 0.0482438	descr = N_Gram_TGTA
cnt = 296	feature = 706	correl = 0.0618041	descr = N_Gram_TAAG
cnt = 297	feature = 631	correl = -0.101467	descr = N_Gram_GGGG
cnt = 298	feature = 672	correl = 0.0382495	descr = N_Gram_GTGA
cnt = 299	feature = 856	correl = 0.0495059	descr = N_Gram_TTAG
cnt = 300	feature = 641	correl = -0.0292806	descr = N_Gram_GGTC
cnt = 301	feature = 610	correl = -0.117565	descr = N_Gram_GGCC
cnt = 302	feature = 60	correl = -0.0494378	descr = Gibbs_of_Target_Sequence__Pos_1_Step_1
cnt = 303	feature = 489	correl = 0.0446923	descr = N_Gram_CTTG
cnt = 304	feature = 74	correl = 0.0884278	descr = Gibbs_of_Target_Sequence__Pos_17_Step_1
cnt = 305	feature = 68	correl = 0.120959	descr = Gibbs_of_Target_Sequence__Pos_10_Step_1
cnt = 306	feature = 785	correl = 0.058753	descr = N_Gram_TCTA
cnt = 307	feature = 345	correl = 0.0474411	descr = N_Gram_CATT
cnt = 308	feature = 213	correl = -0.0663698	descr = N_Gram_ACG
cnt = 309	feature = 626	correl = -0.124077	descr = N_Gram_GGGC
cnt = 310	feature = 878	correl = 0.0431088	descr = N_Gram_TTGC
cnt = 311	feature = 695	correl = 0.051002	descr = N_Gram_GTTT
cnt = 312	feature = 789	correl = 0.0557312	descr = N_Gram_TCTC
cnt = 313	feature = 752	correl = 0.0248642	descr = N_Gram_TCA
cnt = 314	feature = 403	correl = -0.0763047	descr = N_Gram_CGA
cnt = 315	feature = 270	correl = 0.0866991	descr = N_Gram_ATAT
cnt = 316	feature = 884	correl = 0.0791701	descr = N_Gram_TTGT
cnt = 317	feature = 392	correl = -0.0861333	descr = N_Gram_CCTC
cnt = 318	feature = 499	correl = -0.0243254	descr = N_Gram_GAAG
cnt = 319	feature = 70	correl = 0.119637	descr = Gibbs_of_Target_Sequence__Pos_13_Step_1
cnt = 320	feature = 64	correl = 0.094957	descr = Gibbs_of_Target_Sequence__Pos_6_Step_1
cnt = 321	feature = 772	correl = 0.0340438	descr = N_Gram_TCG
cnt = 322	feature = 368	correl = -0.120011	descr = N_Gram_CCCG
cnt = 323	feature = 662	correl = -0.0863963	descr = N_Gram_GTCC
cnt = 324	feature = 900	correl = 0.0302285	descr = N_Gram_TTTT
cnt = 325	feature = 315	correl = -0.0285481	descr = N_Gram_CAC
cnt = 326	feature = 430	correl = -0.112306	descr = N_Gram_CGGC
cnt = 327	feature = 273	correl = 0.0612591	descr = N_Gram_ATC
cnt = 328	feature = 701	correl = 0.0505537	descr = N_Gram_TAAA
cnt = 329	feature = 892	correl = 0.0397946	descr = N_Gram_TTTC
cnt = 330	feature = 72	correl = 0.08735	descr = Gibbs_of_Target_Sequence__Pos_15_Step_1
cnt = 331	feature = 796	correl = 0.0659382	descr = N_Gram_TCTT
cnt = 332	feature = 726	correl = 0.0848074	descr = N_Gram_TAG
cnt = 333	feature = 79	correl = 0.146489	descr = PF_RNAi_Fold_5'Free_Count
cnt = 334	feature = 105	correl = -0.100756	descr = Xue_Structure_Feature_C110
cnt = 335	feature = 335	correl = 0.0681319	descr = N_Gram_CAT
cnt = 336	feature = 65	correl = 0.150243	descr = Gibbs_of_Target_Sequence__Pos_7_Step_1
cnt = 337	feature = 348	correl = -0.0676288	descr = N_Gram_CCA
cnt = 338	feature = 540	correl = -0.030844	descr = N_Gram_GCA
cnt = 339	feature = 837	correl = 0.0839728	descr = N_Gram_TGT
cnt = 340	feature = 851	correl = 0.0785422	descr = N_Gram_TTA
cnt = 341	feature = 751	correl = 0.0404066	descr = N_Gram_TC
cnt = 342	feature = 700	correl = 0.0650873	descr = N_Gram_TAA
cnt = 343	feature = 554	correl = -0.119762	descr = N_Gram_GCC
cnt = 344	feature = 593	correl = -0.111876	descr = N_Gram_GG
cnt = 345	feature = 292	correl = 0.118434	descr = N_Gram_ATT
cnt = 346	feature = 539	correl = -0.104996	descr = N_Gram_GC
cnt = 347	feature = 264	correl = 0.114081	descr = N_Gram_AT
cnt = 348	feature = 78	correl = 0.214226	descr = PF_RNAi_Fold_Energy
cnt = 349	feature = 58	correl = 0.271228	descr = Gibbs_of_Target_Sequence_
num rows = 2188
num_elements = 765800
..*
optimization finished, #iter = 2407
nu = 0.302197
obj = -52.136027, rho = -0.790189
nSV = 1015, nBSV = 386
num rows = 243
num_elements = 85050
*
optimization finished, #iter = 227
nu = 0.267845
obj = -5.855070, rho = -0.694853
nSV = 129, nBSV = 18
..*
optimization finished, #iter = 2407
nu = 0.302197
obj = -52.136027, rho = -0.790189
nSV = 1015, nBSV = 386
CFS merit scores = 1.44541
CFS merit scores = 1.61707
CFS merit scores = 1.85383
CFS merit scores = 2.07923
CFS merit scores = 2.28362
CFS merit scores = 2.47348
CFS merit scores = 2.64674
CFS merit scores = 2.80606
CFS merit scores = 2.95412
CFS merit scores = 3.0929
CFS merit scores = 3.2251
CFS merit scores = 3.34751
CFS merit scores = 3.46326
CFS merit scores = 3.57368
CFS merit scores = 3.68023
CFS merit scores = 3.78216
CFS merit scores = 3.88004
CFS merit scores = 3.97392
CFS merit scores = 4.06467
CFS merit scores = 4.15197
CFS merit scores = 4.23507
CFS merit scores = 4.31488
CFS merit scores = 4.39179
CFS merit scores = 4.46412
CFS merit scores = 4.5345
CFS merit scores = 4.59929
CFS merit scores = 4.6607
CFS merit scores = 4.72039
CFS merit scores = 4.77781
CFS merit scores = 4.83294
CFS merit scores = 4.88509
CFS merit scores = 4.93553
CFS merit scores = 4.98276
CFS merit scores = 5.02885
CFS merit scores = 5.07425
CFS merit scores = 5.1186
CFS merit scores = 5.16162
CFS merit scores = 5.20335
CFS merit scores = 5.24239
CFS merit scores = 5.27953
CFS merit scores = 5.31647
CFS merit scores = 5.35201
CFS merit scores = 5.38575
CFS merit scores = 5.41836
CFS merit scores = 5.44995
CFS merit scores = 5.4801
CFS merit scores = 5.5091
CFS merit scores = 5.53601
CFS merit scores = 5.5611
CFS merit scores = 5.5855
CFS merit scores = 5.60945
CFS merit scores = 5.63319
CFS merit scores = 5.65592
CFS merit scores = 5.67837
CFS merit scores = 5.70059
CFS merit scores = 5.72217
CFS merit scores = 5.74227
CFS merit scores = 5.7625
CFS merit scores = 5.78263
CFS merit scores = 5.8028
CFS merit scores = 5.82268
CFS merit scores = 5.84163
CFS merit scores = 5.85832
CFS merit scores = 5.87493
CFS merit scores = 5.89075
CFS merit scores = 5.90465
CFS merit scores = 5.91805
CFS merit scores = 5.93117
CFS merit scores = 5.94403
CFS merit scores = 5.9572
CFS merit scores = 5.9698
CFS merit scores = 5.98223
CFS merit scores = 5.99373
CFS merit scores = 6.00474
CFS merit scores = 6.01517
CFS merit scores = 6.02558
CFS merit scores = 6.03558
CFS merit scores = 6.04542
CFS merit scores = 6.05546
CFS merit scores = 6.06483
CFS merit scores = 6.07384
CFS merit scores = 6.08204
CFS merit scores = 6.09054
CFS merit scores = 6.09824
CFS merit scores = 6.10597
CFS merit scores = 6.11328
CFS merit scores = 6.12073
CFS merit scores = 6.12753
CFS merit scores = 6.13428
CFS merit scores = 6.14126
CFS merit scores = 6.14805
CFS merit scores = 6.15455
CFS merit scores = 6.16082
CFS merit scores = 6.16656
CFS merit scores = 6.1725
CFS merit scores = 6.1784
CFS merit scores = 6.18381
CFS merit scores = 6.18931
CFS merit scores = 6.19459
CFS merit scores = 6.19991
CFS merit scores = 6.20463
CFS merit scores = 6.2089
CFS merit scores = 6.21299
CFS merit scores = 6.21727
CFS merit scores = 6.22172
CFS merit scores = 6.22593
CFS merit scores = 6.23014
CFS merit scores = 6.23416
CFS merit scores = 6.23778
CFS merit scores = 6.24088
CFS merit scores = 6.24389
CFS merit scores = 6.24689
CFS merit scores = 6.25001
CFS merit scores = 6.25277
CFS merit scores = 6.2551
CFS merit scores = 6.25724
CFS merit scores = 6.25921
CFS merit scores = 6.2612
CFS merit scores = 6.26338
CFS merit scores = 6.26532
CFS merit scores = 6.26712
CFS merit scores = 6.26911
CFS merit scores = 6.27122
CFS merit scores = 6.27345
CFS merit scores = 6.27541
CFS merit scores = 6.2769
CFS merit scores = 6.27843
CFS merit scores = 6.27983
CFS merit scores = 6.28138
CFS merit scores = 6.28282
CFS merit scores = 6.28412
CFS merit scores = 6.28562
CFS merit scores = 6.28697
CFS merit scores = 6.28826
CFS merit scores = 6.28958
CFS merit scores = 6.29088
CFS merit scores = 6.29197
CFS merit scores = 6.29318
CFS merit scores = 6.29456
CFS merit scores = 6.29602
CFS merit scores = 6.29744
CFS merit scores = 6.29808
CFS merit scores = 6.29872
CFS merit scores = 6.29939
CFS merit scores = 6.30006
CFS merit scores = 6.3007
CFS merit scores = 6.30116
CFS merit scores = 6.30177
CFS merit scores = 6.3026
CFS merit scores = 6.3031
CFS merit scores = 6.30367
CFS merit scores = 6.30412
CFS merit scores = 6.30452
CFS merit scores = 6.30497
CFS merit scores = 6.30531
CFS merit scores = 6.30557
CFS merit scores = 6.3058
CFS merit scores = 6.30604
CFS merit scores = 6.30621
CFS merit scores = 6.30658
CFS merit scores = 6.30675
CFS merit scores = 6.30688
CFS merit scores = 6.30664
CFS merit scores = 6.3064
CFS merit scores = 6.30609
CFS merit scores = 6.30571
CFS merit scores = 6.30526
CFS merit scores = 6.30483
CFS merit scores = 6.30401
CFS merit scores = 6.30335
CFS merit scores = 6.30284
CFS merit scores = 6.30213
CFS merit scores = 6.30157
CFS merit scores = 6.30082
CFS merit scores = 6.29998
CFS merit scores = 6.29921
CFS merit scores = 6.29846
CFS merit scores = 6.29764
CFS merit scores = 6.29691
CFS merit scores = 6.2961
CFS merit scores = 6.29534
CFS merit scores = 6.29464
CFS merit scores = 6.29386
CFS merit scores = 6.29306
CFS merit scores = 6.29227
CFS merit scores = 6.29159
CFS merit scores = 6.29094
CFS merit scores = 6.29023
CFS merit scores = 6.28951
CFS merit scores = 6.2887
CFS merit scores = 6.28791
CFS merit scores = 6.28701
CFS merit scores = 6.28596
CFS merit scores = 6.28502
CFS merit scores = 6.28402
CFS merit scores = 6.28293
CFS merit scores = 6.28184
CFS merit scores = 6.28088
CFS merit scores = 6.27978
CFS merit scores = 6.2785
CFS merit scores = 6.27721
CFS merit scores = 6.2759
CFS merit scores = 6.27454
CFS merit scores = 6.27314
CFS merit scores = 6.27174
CFS merit scores = 6.2704
CFS merit scores = 6.26888
CFS merit scores = 6.26744
CFS merit scores = 6.26595
CFS merit scores = 6.26449
CFS merit scores = 6.26302
CFS merit scores = 6.26152
CFS merit scores = 6.25996
CFS merit scores = 6.25848
CFS merit scores = 6.25705
CFS merit scores = 6.25553
CFS merit scores = 6.25397
CFS merit scores = 6.2525
CFS merit scores = 6.25089
CFS merit scores = 6.24928
CFS merit scores = 6.24773
CFS merit scores = 6.24623
CFS merit scores = 6.24467
CFS merit scores = 6.24313
CFS merit scores = 6.24146
CFS merit scores = 6.23978
CFS merit scores = 6.23808
CFS merit scores = 6.23642
CFS merit scores = 6.23476
CFS merit scores = 6.23314
CFS merit scores = 6.23157
CFS merit scores = 6.22988
CFS merit scores = 6.22814
CFS merit scores = 6.22644
CFS merit scores = 6.22475
CFS merit scores = 6.22297
CFS merit scores = 6.22111
CFS merit scores = 6.21917
CFS merit scores = 6.21726
CFS merit scores = 6.21527
CFS merit scores = 6.21332
CFS merit scores = 6.21122
CFS merit scores = 6.20915
CFS merit scores = 6.20693
CFS merit scores = 6.20474
CFS merit scores = 6.20258
CFS merit scores = 6.20041
CFS merit scores = 6.19821
CFS merit scores = 6.1959
CFS merit scores = 6.19362
CFS merit scores = 6.19128
CFS merit scores = 6.18887
CFS merit scores = 6.18638
CFS merit scores = 6.1839
CFS merit scores = 6.18142
CFS merit scores = 6.179
CFS merit scores = 6.17656
CFS merit scores = 6.17409
CFS merit scores = 6.17158
CFS merit scores = 6.16901
CFS merit scores = 6.1664
CFS merit scores = 6.16369
CFS merit scores = 6.16102
CFS merit scores = 6.15834
CFS merit scores = 6.15568
CFS merit scores = 6.15303
CFS merit scores = 6.15021
CFS merit scores = 6.14743
CFS merit scores = 6.14463
CFS merit scores = 6.14193
CFS merit scores = 6.13916
CFS merit scores = 6.13632
CFS merit scores = 6.13355
CFS merit scores = 6.13079
CFS merit scores = 6.12787
CFS merit scores = 6.12489
CFS merit scores = 6.12187
CFS merit scores = 6.11886
CFS merit scores = 6.11587
CFS merit scores = 6.11293
CFS merit scores = 6.10971
CFS merit scores = 6.10648
CFS merit scores = 6.10338
CFS merit scores = 6.09987
CFS merit scores = 6.09641
CFS merit scores = 6.09303
CFS merit scores = 6.08974
CFS merit scores = 6.08624
CFS merit scores = 6.08265
CFS merit scores = 6.07907
CFS merit scores = 6.07551
CFS merit scores = 6.07199
CFS merit scores = 6.06856
CFS merit scores = 6.06516
CFS merit scores = 6.06167
CFS merit scores = 6.05812
CFS merit scores = 6.05439
CFS merit scores = 6.05058
CFS merit scores = 6.04659
CFS merit scores = 6.04252
CFS merit scores = 6.03836
CFS merit scores = 6.03411
CFS merit scores = 6.02973
CFS merit scores = 6.02522
CFS merit scores = 6.02075
CFS merit scores = 6.01637
CFS merit scores = 6.01206
CFS merit scores = 6.00786
CFS merit scores = 6.00336
CFS merit scores = 5.99896
CFS merit scores = 5.99451
CFS merit scores = 5.98988
CFS merit scores = 5.98526
CFS merit scores = 5.98061
CFS merit scores = 5.97605
CFS merit scores = 5.97151
CFS merit scores = 5.96691
CFS merit scores = 5.96235
CFS merit scores = 5.95776
CFS merit scores = 5.95319
CFS merit scores = 5.94858
CFS merit scores = 5.94397
CFS merit scores = 5.93935
CFS merit scores = 5.93472
CFS merit scores = 5.92997
CFS merit scores = 5.92521
CFS merit scores = 5.92044
CFS merit scores = 5.91573
CFS merit scores = 5.91105
CFS merit scores = 5.90627
CFS merit scores = 5.90146
CFS merit scores = 5.89658
CFS merit scores = 5.89172
CFS merit scores = 5.88677
CFS merit scores = 5.88189
CFS merit scores = 5.87707
CFS merit scores = 5.87205
CFS merit scores = 5.86688
CFS merit scores = 5.86167
CFS merit scores = 5.85648
CFS merit scores = 5.85131
CFS merit scores = 5.84616
CFS merit scores = 5.84102
CFS merit scores = 5.83578
CFS merit scores = 5.83056
CFS merit scores = 5.82536
CFS merit scores = 5.82015
CFS merit scores = 5.81502
CFS merit scores = 5.80985
CFS merit scores = 5.80468
CFS merit scores = 5.79952
CFS merit scores = 5.7943
CFS merit scores = 5.78897
CFS merit scores = 5.78367
CFS merit scores = 5.77824
CFS merit scores = 5.77274
CFS merit scores = 5.76725
CFS merit scores = 5.76166
CFS merit scores = 5.75601
CFS merit scores = 5.75028
CFS merit scores = 5.74438
CFS merit scores = 5.73839
CFS merit scores = 5.73242
CFS merit scores = 5.72631
CFS merit scores = 5.72023
CFS merit scores = 5.71423
CFS merit scores = 5.70828
CFS merit scores = 5.70234
CFS merit scores = 5.69629
CFS merit scores = 5.69027
CFS merit scores = 5.6836
CFS merit scores = 5.677
CFS merit scores = 5.67038
CFS merit scores = 5.66351
CFS merit scores = 5.65645
CFS merit scores = 5.64935
CFS merit scores = 5.64222
CFS merit scores = 5.63505
CFS merit scores = 5.62751
CFS merit scores = 5.61984
CFS merit scores = 5.61199
CFS merit scores = 5.60379
CFS merit scores = 5.59544
CFS merit scores = 5.5859
CFS merit scores = 5.57538
CFS merit scores = 5.56497
CFS merit scores = 5.55391
CFS merit scores = 5.54288
CFS merit scores = 5.53145
CFS merit scores = 5.51984
CFS merit scores = 5.5075
CFS merit scores = 5.49435
CFS merit scores = 5.48058
CFS merit scores = 5.46397
CFS merit scores = 5.43267
cnt = 1	feature = 83	correl = 0.445412	descr = Gibbs_of_Target_Sequence__Pos_19_Step_1
cnt = 2	feature = 2	correl = -0.134318	descr = Position_Specific_Bin_Base_0_Base_G
cnt = 3	feature = 502	correl = -0.0730174	descr = N_Gram_CTGGC
cnt = 4	feature = 14	correl = -0.0832759	descr = Position_Specific_Bin_Base_4_Base_C
cnt = 5	feature = 848	correl = -0.034037	descr = N_Gram_TGCCG
cnt = 6	feature = 684	correl = 0.0432445	descr = N_Gram_GTAA
cnt = 7	feature = 774	correl = 0.0599442	descr = N_Gram_TATCA
cnt = 8	feature = 809	correl = -0.0271389	descr = N_Gram_TCGCG
cnt = 9	feature = 356	correl = 0.0256986	descr = N_Gram_CATAG
cnt = 10	feature = 631	correl = -0.0275775	descr = N_Gram_GGACG
cnt = 11	feature = 749	correl = -0.0288557	descr = N_Gram_TACG
cnt = 12	feature = 228	correl = -0.0519931	descr = N_Gram_ACGGG
cnt = 13	feature = 880	correl = -0.0287172	descr = N_Gram_TTAAT
cnt = 14	feature = 765	correl = 0.0298168	descr = N_Gram_TAGTC
cnt = 15	feature = 327	correl = 0.0221769	descr = N_Gram_CAACG
cnt = 16	feature = 212	correl = -0.0215485	descr = N_Gram_ACCAA
cnt = 17	feature = 808	correl = 0.0459006	descr = N_Gram_TCGCA
cnt = 18	feature = 217	correl = -0.0216748	descr = N_Gram_ACCGA
cnt = 19	feature = 681	correl = -0.0247891	descr = N_Gram_GGTTA
cnt = 20	feature = 406	correl = 0.021735	descr = N_Gram_CCGGA
cnt = 21	feature = 734	correl = 0.0263948	descr = N_Gram_TAACT
cnt = 22	feature = 901	correl = 0.0593651	descr = N_Gram_TTCGT
cnt = 23	feature = 806	correl = 0.0300373	descr = N_Gram_TCGAG
cnt = 24	feature = 488	correl = -0.0368551	descr = N_Gram_CTCAA
cnt = 25	feature = 700	correl = 0.0516985	descr = N_Gram_GTCGC
cnt = 26	feature = 712	correl = -0.0238473	descr = N_Gram_GTGCG
cnt = 27	feature = 704	correl = 0.0481177	descr = N_Gram_GTCTA
cnt = 28	feature = 291	correl = 0.029885	descr = N_Gram_ATCCG
cnt = 29	feature = 770	correl = 0.02339	descr = N_Gram_TATAC
cnt = 30	feature = 813	correl = -0.0333191	descr = N_Gram_TCGGC
cnt = 31	feature = 915	correl = -0.0261694	descr = N_Gram_TTGGC
cnt = 32	feature = 910	correl = 0.0313427	descr = N_Gram_TTGAC
cnt = 33	feature = 316	correl = 0.0315011	descr = N_Gram_ATTGT
cnt = 34	feature = 436	correl = -0.0308214	descr = N_Gram_CGATC
cnt = 35	feature = 752	correl = 0.0723271	descr = N_Gram_TACTA
cnt = 36	feature = 461	correl = -0.0276819	descr = N_Gram_CGGTT
cnt = 37	feature = 554	correl = -0.0256454	descr = N_Gram_GAGTA
cnt = 38	feature = 432	correl = -0.0414496	descr = N_Gram_CGACG
cnt = 39	feature = 493	correl = -0.0497037	descr = N_Gram_CTCGT
cnt = 40	feature = 812	correl = 0.0409726	descr = N_Gram_TCGGA
cnt = 41	feature = 403	correl = -0.0265512	descr = N_Gram_CCGCG
cnt = 42	feature = 716	correl = -0.0577597	descr = N_Gram_GTGGG
cnt = 43	feature = 800	correl = 0.079682	descr = N_Gram_TCCTA
cnt = 44	feature = 586	correl = -0.0753699	descr = N_Gram_GCCCC
cnt = 45	feature = 530	correl = 0.0698073	descr = N_Gram_GAATA
cnt = 46	feature = 925	correl = 0.0653805	descr = N_Gram_TTTAG
cnt = 47	feature = 256	correl = -0.0452271	descr = N_Gram_AGCGG
cnt = 48	feature = 721	correl = 0.0353547	descr = N_Gram_GTTAC
cnt = 49	feature = 495	correl = 0.0333681	descr = N_Gram_CTCTA
cnt = 50	feature = 430	correl = -0.025773	descr = N_Gram_CGACA
cnt = 51	feature = 308	correl = -0.021528	descr = N_Gram_ATTAA
cnt = 52	feature = 418	correl = -0.0442395	descr = N_Gram_CCTGA
cnt = 53	feature = 739	correl = -0.0573986	descr = N_Gram_TAATC
cnt = 54	feature = 869	correl = 0.0326234	descr = N_Gram_TGTAT
cnt = 55	feature = 470	correl = -0.0803136	descr = N_Gram_CGTTC
cnt = 56	feature = 913	correl = 0.0300282	descr = N_Gram_TTGCG
cnt = 57	feature = 697	correl = -0.0524763	descr = N_Gram_GTCCG
cnt = 58	feature = 539	correl = -0.0600909	descr = N_Gram_GACCG
cnt = 59	feature = 485	correl = 0.0322285	descr = N_Gram_CTATC
cnt = 60	feature = 592	correl = 0.0218472	descr = N_Gram_GCCTA
cnt = 61	feature = 290	correl = -0.0225334	descr = N_Gram_ATCCC
cnt = 62	feature = 696	correl = -0.059595	descr = N_Gram_GTCCC
cnt = 63	feature = 840	correl = 0.0232885	descr = N_Gram_TGAGA
cnt = 64	feature = 476	correl = 0.0626781	descr = N_Gram_CTAAG
cnt = 65	feature = 440	correl = -0.0582785	descr = N_Gram_CGCAT
cnt = 66	feature = 705	correl = 0.0255253	descr = N_Gram_GTCTC
cnt = 67	feature = 238	correl = -0.0381083	descr = N_Gram_ACTGC
cnt = 68	feature = 857	correl = 0.0299642	descr = N_Gram_TGGAC
cnt = 69	feature = 341	correl = 0.0435461	descr = N_Gram_CACTC
cnt = 70	feature = 345	correl = -0.042937	descr = N_Gram_CAGAC
cnt = 71	feature = 508	correl = -0.0368954	descr = N_Gram_CTTAA
cnt = 72	feature = 722	correl = -0.0408146	descr = N_Gram_GTTAG
cnt = 73	feature = 43	correl = 0.0764144	descr = Position_Specific_Bin_Base_15_Base_A
cnt = 74	feature = 645	correl = -0.0253824	descr = N_Gram_GGCCG
cnt = 75	feature = 640	correl = -0.0616316	descr = N_Gram_GGCAA
cnt = 76	feature = 772	correl = 0.0326001	descr = N_Gram_TATAT
cnt = 77	feature = 334	correl = -0.0253653	descr = N_Gram_CACAT
cnt = 78	feature = 732	correl = 0.0498621	descr = N_Gram_TAAAC
cnt = 79	feature = 35	correl = 0.0305708	descr = Position_Specific_Bin_Base_12_Base_A
cnt = 80	feature = 535	correl = 0.0296377	descr = N_Gram_GACAT
cnt = 81	feature = 790	correl = -0.0516014	descr = N_Gram_TCAGA
cnt = 82	feature = 643	correl = -0.0814625	descr = N_Gram_GGCCA
cnt = 83	feature = 717	correl = -0.0239231	descr = N_Gram_GTGGT
cnt = 84	feature = 4	correl = -0.0290785	descr = Position_Specific_Bin_Base_1_Base_C
cnt = 85	feature = 775	correl = 0.0522945	descr = N_Gram_TATCG
cnt = 86	feature = 718	correl = 0.0284015	descr = N_Gram_GTGTA
cnt = 87	feature = 32	correl = -0.0333632	descr = Position_Specific_Bin_Base_11_Base_C
cnt = 88	feature = 273	correl = -0.0298605	descr = N_Gram_AGTTC
cnt = 89	feature = 458	correl = -0.056815	descr = N_Gram_CGGGG
cnt = 90	feature = 871	correl = 0.0287283	descr = N_Gram_TGTCG
cnt = 91	feature = 572	correl = -0.0353289	descr = N_Gram_GCACC
cnt = 92	feature = 649	correl = -0.0653284	descr = N_Gram_GGCGT
cnt = 93	feature = 825	correl = 0.0490515	descr = N_Gram_TCTCT
cnt = 94	feature = 56	correl = 0.0342793	descr = Position_Specific_Bin_Base_18_Base_T
cnt = 95	feature = 258	correl = 0.0227648	descr = N_Gram_AGCTA
cnt = 96	feature = 446	correl = -0.0569674	descr = N_Gram_CGCGT
cnt = 97	feature = 786	correl = 0.040975	descr = N_Gram_TCAAC
cnt = 98	feature = 612	correl = -0.0279923	descr = N_Gram_GCTCA
cnt = 99	feature = 262	correl = -0.0287022	descr = N_Gram_AGGCA
cnt = 100	feature = 518	correl = -0.0389601	descr = N_Gram_CTTTA
cnt = 101	feature = 337	correl = -0.0217312	descr = N_Gram_CACGA
cnt = 102	feature = 667	correl = 0.025048	descr = N_Gram_GGGTA
cnt = 103	feature = 404	correl = -0.0356677	descr = N_Gram_CCGCT
cnt = 104	feature = 534	correl = 0.0227091	descr = N_Gram_GACAC
cnt = 105	feature = 37	correl = 0.0445971	descr = Position_Specific_Bin_Base_13_Base_A
cnt = 106	feature = 766	correl = 0.0325944	descr = N_Gram_TAGTG
cnt = 107	feature = 355	correl = -0.0515854	descr = N_Gram_CATAA
cnt = 108	feature = 852	correl = 0.0263852	descr = N_Gram_TGCTA
cnt = 109	feature = 8	correl = 0.046204	descr = Position_Specific_Bin_Base_2_Base_C
cnt = 110	feature = 709	correl = 0.044263	descr = N_Gram_GTGAA
cnt = 111	feature = 298	correl = 0.0464203	descr = N_Gram_ATCTG
cnt = 112	feature = 314	correl = -0.0219584	descr = N_Gram_ATTGA
cnt = 113	feature = 593	correl = -0.0546191	descr = N_Gram_GCCTC
cnt = 114	feature = 753	correl = 0.0355871	descr = N_Gram_TACTG
cnt = 115	feature = 254	correl = -0.0361483	descr = N_Gram_AGCCC
cnt = 116	feature = 723	correl = 0.0375933	descr = N_Gram_GTTCG
cnt = 117	feature = 519	correl = 0.0249463	descr = N_Gram_CTTTC
cnt = 118	feature = 663	correl = -0.0460106	descr = N_Gram_GGGGA
cnt = 119	feature = 60	correl = 0.0675692	descr = Position_Specific_Bin_Base_19_Base_T
cnt = 120	feature = 264	correl = -0.0251786	descr = N_Gram_AGGGA
cnt = 121	feature = 1	correl = 0.10639	descr = Position_Specific_Bin_Base_0_Base_C
cnt = 122	feature = 25	correl = 0.0315956	descr = Position_Specific_Bin_Base_9_Base_A
cnt = 123	feature = 597	correl = -0.0518267	descr = N_Gram_GCGCA
cnt = 124	feature = 819	correl = 0.0499949	descr = N_Gram_TCTAC
cnt = 125	feature = 769	correl = 0.0568551	descr = N_Gram_TATAA
cnt = 126	feature = 560	correl = -0.0412813	descr = N_Gram_GATGG
cnt = 127	feature = 227	correl = -0.0349596	descr = N_Gram_ACGGC
cnt = 128	feature = 233	correl = 0.069752	descr = N_Gram_ACTAC
cnt = 129	feature = 702	correl = 0.0614707	descr = N_Gram_GTCGT
cnt = 130	feature = 625	correl = -0.0312403	descr = N_Gram_GGAAA
cnt = 131	feature = 31	correl = -0.0413951	descr = Position_Specific_Bin_Base_11_Base_A
cnt = 132	feature = 481	correl = 0.0230737	descr = N_Gram_CTAGA
cnt = 133	feature = 16	correl = 0.0569384	descr = Position_Specific_Bin_Base_5_Base_T
cnt = 134	feature = 240	correl = 0.0242662	descr = N_Gram_ACTTC
cnt = 135	feature = 482	correl = 0.0653408	descr = N_Gram_CTAGC
cnt = 136	feature = 659	correl = -0.0928826	descr = N_Gram_GGGCC
cnt = 137	feature = 627	correl = -0.0483494	descr = N_Gram_GGAAG
cnt = 138	feature = 52	correl = -0.0598637	descr = Position_Specific_Bin_Base_17_Base_G
cnt = 139	feature = 545	correl = 0.046208	descr = N_Gram_GACTG
cnt = 140	feature = 740	correl = -0.0224546	descr = N_Gram_TAATG
cnt = 141	feature = 726	correl = -0.0258337	descr = N_Gram_GTTGT
cnt = 142	feature = 311	correl = 0.0401423	descr = N_Gram_ATTCG
cnt = 143	feature = 598	correl = -0.0891962	descr = N_Gram_GCGCG
cnt = 144	feature = 914	correl = 0.0477703	descr = N_Gram_TTGGA
cnt = 145	feature = 664	correl = -0.0781102	descr = N_Gram_GGGGC
cnt = 146	feature = 553	correl = -0.02656	descr = N_Gram_GAGGT
cnt = 147	feature = 45	correl = -0.0341925	descr = Position_Specific_Bin_Base_15_Base_T
cnt = 148	feature = 63	correl = -0.179226	descr = Position_Specific_Bin_Base_20_Base_G
cnt = 149	feature = 297	correl = 0.072704	descr = N_Gram_ATCTC
cnt = 150	feature = 292	correl = 0.0314177	descr = N_Gram_ATCCT
cnt = 151	feature = 677	correl = -0.0295549	descr = N_Gram_GGTGA
cnt = 152	feature = 286	correl = 0.0357376	descr = N_Gram_ATCAA
cnt = 153	feature = 909	correl = 0.0682971	descr = N_Gram_TTGAA
cnt = 154	feature = 582	correl = -0.0247798	descr = N_Gram_GCCAC
cnt = 155	feature = 799	correl = -0.0221485	descr = N_Gram_TCCCG
cnt = 156	feature = 798	correl = -0.0499878	descr = N_Gram_TCCCC
cnt = 157	feature = 687	correl = -0.0251885	descr = N_Gram_GTAAT
cnt = 158	feature = 917	correl = 0.0352431	descr = N_Gram_TTGGT
cnt = 159	feature = 788	correl = 0.0514998	descr = N_Gram_TCACC
cnt = 160	feature = 271	correl = 0.033487	descr = N_Gram_AGTCT
cnt = 161	feature = 900	correl = 0.0347613	descr = N_Gram_TTCGC
cnt = 162	feature = 603	correl = -0.0299975	descr = N_Gram_GCGGG
cnt = 163	feature = 511	correl = 0.0348344	descr = N_Gram_CTTCA
cnt = 164	feature = 11	correl = 0.0705931	descr = Position_Specific_Bin_Base_3_Base_G
cnt = 165	feature = 903	correl = 0.0574173	descr = N_Gram_TTCTA
cnt = 166	feature = 370	correl = -0.0216426	descr = N_Gram_CCACA
cnt = 167	feature = 860	correl = -0.0744991	descr = N_Gram_TGGCG
cnt = 168	feature = 278	correl = 0.0240922	descr = N_Gram_ATAGA
cnt = 169	feature = 64	correl = 0.115046	descr = Position_Specific_Bin_Base_20_Base_T
cnt = 170	feature = 626	correl = -0.0243792	descr = N_Gram_GGAAC
cnt = 171	feature = 552	correl = -0.0336391	descr = N_Gram_GAGGG
cnt = 172	feature = 17	correl = -0.0411288	descr = Position_Specific_Bin_Base_6_Base_C
cnt = 173	feature = 501	correl = 0.0556723	descr = N_Gram_CTGGA
cnt = 174	feature = 42	correl = 0.0758564	descr = Position_Specific_Bin_Base_14_Base_T
cnt = 175	feature = 350	correl = -0.0304052	descr = N_Gram_CAGCG
cnt = 176	feature = 934	correl = 0.0333976	descr = N_Gram_TTTTA
cnt = 177	feature = 850	correl = -0.0246167	descr = N_Gram_TGCGC
cnt = 178	feature = 0	correl = 0.0267728	descr = Position_Specific_Bin_Base_0_Base_A
cnt = 179	feature = 746	correl = 0.0444974	descr = N_Gram_TACC
cnt = 180	feature = 904	correl = 0.0391527	descr = N_Gram_TTCTC
cnt = 181	feature = 634	correl = -0.0603391	descr = N_Gram_GGAGC
cnt = 182	feature = 294	correl = 0.042422	descr = N_Gram_ATCGA
cnt = 183	feature = 6	correl = 0.0227163	descr = Position_Specific_Bin_Base_1_Base_T
cnt = 184	feature = 614	correl = -0.0228996	descr = N_Gram_GCTCG
cnt = 185	feature = 882	correl = 0.0612764	descr = N_Gram_TTACA
cnt = 186	feature = 526	correl = -0.0505836	descr = N_Gram_GAAGA
cnt = 187	feature = 685	correl = 0.0552742	descr = N_Gram_GTAAA
cnt = 188	feature = 579	correl = 0.0345371	descr = N_Gram_GCATT
cnt = 189	feature = 665	correl = -0.0569768	descr = N_Gram_GGGGT
cnt = 190	feature = 792	correl = 0.0238637	descr = N_Gram_TCATA
cnt = 191	feature = 251	correl = -0.0228779	descr = N_Gram_AGCAC
cnt = 192	feature = 620	correl = 0.0228653	descr = N_Gram_GCTGT
cnt = 193	feature = 701	correl = -0.0257734	descr = N_Gram_GTCGG
cnt = 194	feature = 555	correl = 0.0597419	descr = N_Gram_GAGTC
cnt = 195	feature = 610	correl = 0.022858	descr = N_Gram_GCTAT
cnt = 196	feature = 590	correl = -0.0346526	descr = N_Gram_GCCGA
cnt = 197	feature = 583	correl = -0.0614779	descr = N_Gram_GCCAG
cnt = 198	feature = 706	correl = 0.023864	descr = N_Gram_GTCTT
cnt = 199	feature = 368	correl = -0.0513613	descr = N_Gram_CCAAA
cnt = 200	feature = 105	correl = -0.0226742	descr = Xue_Structure_Feature_A111
cnt = 201	feature = 537	correl = -0.0498026	descr = N_Gram_GACCA
cnt = 202	feature = 394	correl = -0.0802951	descr = N_Gram_CCCTG
cnt = 203	feature = 489	correl = -0.0350947	descr = N_Gram_CTCAC
cnt = 204	feature = 5	correl = -0.074695	descr = Position_Specific_Bin_Base_1_Base_G
cnt = 205	feature = 40	correl = -0.0337954	descr = Position_Specific_Bin_Base_14_Base_C
cnt = 206	feature = 21	correl = 0.063079	descr = Position_Specific_Bin_Base_7_Base_T
cnt = 207	feature = 496	correl = 0.0559306	descr = N_Gram_CTCTT
cnt = 208	feature = 838	correl = 0.0299158	descr = N_Gram_TGAAT
cnt = 209	feature = 382	correl = -0.0778246	descr = N_Gram_CCCAG
cnt = 210	feature = 927	correl = 0.0437377	descr = N_Gram_TTTCC
cnt = 211	feature = 58	correl = -0.127886	descr = Position_Specific_Bin_Base_19_Base_C
cnt = 212	feature = 207	correl = 0.0436854	descr = N_Gram_ACATC
cnt = 213	feature = 29	correl = -0.0520621	descr = Position_Specific_Bin_Base_10_Base_G
cnt = 214	feature = 789	correl = -0.0437661	descr = N_Gram_TCACG
cnt = 215	feature = 51	correl = -0.0438178	descr = Position_Specific_Bin_Base_17_Base_C
cnt = 216	feature = 423	correl = 0.0268605	descr = N_Gram_CCTTG
cnt = 217	feature = 660	correl = -0.0761013	descr = N_Gram_GGGCG
cnt = 218	feature = 479	correl = 0.0790068	descr = N_Gram_CTACT
cnt = 219	feature = 672	correl = 0.0395921	descr = N_Gram_GGTAA
cnt = 220	feature = 452	correl = -0.0470947	descr = N_Gram_CGGCA
cnt = 221	feature = 919	correl = 0.0377791	descr = N_Gram_TTGTA
cnt = 222	feature = 821	correl = 0.0338482	descr = N_Gram_TCTAT
cnt = 223	feature = 876	correl = 0.0571965	descr = N_Gram_TGTTC
cnt = 224	feature = 678	correl = -0.0697012	descr = N_Gram_GGTGC
cnt = 225	feature = 931	correl = 0.0330098	descr = N_Gram_TTTGG
cnt = 226	feature = 872	correl = 0.0333081	descr = N_Gram_TGTCT
cnt = 227	feature = 541	correl = -0.0386102	descr = N_Gram_GACGG
cnt = 228	feature = 249	correl = -0.0458809	descr = N_Gram_AGATG
cnt = 229	feature = 780	correl = 0.0635508	descr = N_Gram_TATTC
cnt = 230	feature = 10	correl = -0.128026	descr = Position_Specific_Bin_Base_2_Base_T
cnt = 231	feature = 632	correl = 0.0457683	descr = N_Gram_GGACT
cnt = 232	feature = 674	correl = 0.0296051	descr = N_Gram_GGTCA
cnt = 233	feature = 578	correl = 0.0450214	descr = N_Gram_GCATC
cnt = 234	feature = 270	correl = 0.0978037	descr = N_Gram_AGTCG
cnt = 235	feature = 859	correl = -0.061096	descr = N_Gram_TGGCC
cnt = 236	feature = 23	correl = -0.0937995	descr = Position_Specific_Bin_Base_8_Base_C
cnt = 237	feature = 658	correl = -0.046249	descr = N_Gram_GGGCA
cnt = 238	feature = 36	correl = -0.0307966	descr = Position_Specific_Bin_Base_12_Base_T
cnt = 239	feature = 54	correl = 0.0423629	descr = Position_Specific_Bin_Base_18_Base_A
cnt = 240	feature = 450	correl = -0.0240313	descr = N_Gram_CGGAG
cnt = 241	feature = 675	correl = -0.0716173	descr = N_Gram_GGTCC
cnt = 242	feature = 738	correl = 0.057749	descr = N_Gram_TAAGG
cnt = 243	feature = 46	correl = 0.0796893	descr = Position_Specific_Bin_Base_16_Base_A
cnt = 244	feature = 41	correl = -0.153466	descr = Position_Specific_Bin_Base_14_Base_G
cnt = 245	feature = 229	correl = -0.0365522	descr = N_Gram_ACGT
cnt = 246	feature = 57	correl = 0.174308	descr = Position_Specific_Bin_Base_19_Base_A
cnt = 247	feature = 33	correl = -0.0478523	descr = Position_Specific_Bin_Base_11_Base_G
cnt = 248	feature = 843	correl = 0.0429714	descr = N_Gram_TGCA
cnt = 249	feature = 426	correl = -0.0686309	descr = N_Gram_CGAA
cnt = 250	feature = 213	correl = -0.082548	descr = N_Gram_ACCAC
cnt = 251	feature = 802	correl = -0.0354371	descr = N_Gram_TCCTG
cnt = 252	feature = 9	correl = 0.119112	descr = Position_Specific_Bin_Base_2_Base_G
cnt = 253	feature = 839	correl = 0.0279418	descr = N_Gram_TGAG
cnt = 254	feature = 831	correl = 0.0329457	descr = N_Gram_TCTTG
cnt = 255	feature = 15	correl = -0.0752273	descr = Position_Specific_Bin_Base_5_Base_C
cnt = 256	feature = 28	correl = -0.0840068	descr = Position_Specific_Bin_Base_10_Base_C
cnt = 257	feature = 305	correl = -0.0392433	descr = N_Gram_ATGGT
cnt = 258	feature = 820	correl = 0.0600472	descr = N_Gram_TCTAG
cnt = 259	feature = 324	correl = 0.0618926	descr = N_Gram_CAAC
cnt = 260	feature = 59	correl = -0.119212	descr = Position_Specific_Bin_Base_19_Base_G
cnt = 261	feature = 837	correl = 0.0485925	descr = N_Gram_TGAAG
cnt = 262	feature = 490	correl = -0.0416983	descr = N_Gram_CTCCC
cnt = 263	feature = 725	correl = -0.0424462	descr = N_Gram_GTTGG
cnt = 264	feature = 894	correl = 0.0317185	descr = N_Gram_TTCAC
cnt = 265	feature = 44	correl = -0.0384858	descr = Position_Specific_Bin_Base_15_Base_G
cnt = 266	feature = 62	correl = -0.300589	descr = Position_Specific_Bin_Base_20_Base_C
cnt = 267	feature = 47	correl = -0.0464534	descr = Position_Specific_Bin_Base_16_Base_C
cnt = 268	feature = 293	correl = 0.0460203	descr = N_Gram_ATCG
cnt = 269	feature = 573	correl = -0.0344326	descr = N_Gram_GCACG
cnt = 270	feature = 881	correl = 0.0275365	descr = N_Gram_TTAC
cnt = 271	feature = 409	correl = 0.0774527	descr = N_Gram_CCTA
cnt = 272	feature = 243	correl = 0.0374875	descr = N_Gram_AGACA
cnt = 273	feature = 389	correl = -0.0999543	descr = N_Gram_CCCGA
cnt = 274	feature = 283	correl = 0.0700084	descr = N_Gram_ATATT
cnt = 275	feature = 531	correl = 0.0398536	descr = N_Gram_GAATT
cnt = 276	feature = 759	correl = 0.067802	descr = N_Gram_TAGC
cnt = 277	feature = 260	correl = 0.0261891	descr = N_Gram_AGGAA
cnt = 278	feature = 478	correl = 0.0388374	descr = N_Gram_CTACA
cnt = 279	feature = 803	correl = 0.0504281	descr = N_Gram_TCCTT
cnt = 280	feature = 641	correl = -0.0525538	descr = N_Gram_GGCAG
cnt = 281	feature = 515	correl = -0.0225347	descr = N_Gram_CTTGG
cnt = 282	feature = 307	correl = 0.0516734	descr = N_Gram_ATTA
cnt = 283	feature = 214	correl = -0.0291744	descr = N_Gram_ACCC
cnt = 284	feature = 567	correl = -0.0462401	descr = N_Gram_GCAA
cnt = 285	feature = 922	correl = 0.0548778	descr = N_Gram_TTGTT
cnt = 286	feature = 367	correl = -0.0278045	descr = N_Gram_CCAA
cnt = 287	feature = 679	correl = -0.107502	descr = N_Gram_GGTGG
cnt = 288	feature = 865	correl = 0.0321869	descr = N_Gram_TGGTC
cnt = 289	feature = 348	correl = -0.032593	descr = N_Gram_CAGCA
cnt = 290	feature = 898	correl = 0.0312327	descr = N_Gram_TTCCT
cnt = 291	feature = 277	correl = 0.0459221	descr = N_Gram_ATAG
cnt = 292	feature = 232	correl = 0.0497207	descr = N_Gram_ACTA
cnt = 293	feature = 616	correl = -0.0360442	descr = N_Gram_GCTG
cnt = 294	feature = 540	correl = -0.0300144	descr = N_Gram_GACG
cnt = 295	feature = 916	correl = -0.0249317	descr = N_Gram_TTGGG
cnt = 296	feature = 794	correl = 0.0293761	descr = N_Gram_TCCA
cnt = 297	feature = 313	correl = 0.0518266	descr = N_Gram_ATTG
cnt = 298	feature = 358	correl = 0.0754686	descr = N_Gram_CATCT
cnt = 299	feature = 438	correl = -0.0355033	descr = N_Gram_CGCA
cnt = 300	feature = 494	correl = 0.0386658	descr = N_Gram_CTCT
cnt = 301	feature = 815	correl = 0.0441174	descr = N_Gram_TCGT
cnt = 302	feature = 864	correl = -0.0686388	descr = N_Gram_TGGGG
cnt = 303	feature = 650	correl = -0.0584427	descr = N_Gram_GGCT
cnt = 304	feature = 671	correl = 0.0314753	descr = N_Gram_GGTA
cnt = 305	feature = 884	correl = 0.0590672	descr = N_Gram_TTAG
cnt = 306	feature = 536	correl = -0.0758617	descr = N_Gram_GACC
cnt = 307	feature = 703	correl = 0.0295497	descr = N_Gram_GTCT
cnt = 308	feature = 791	correl = 0.0558295	descr = N_Gram_TCAT
cnt = 309	feature = 70	correl = 0.0559657	descr = Gibbs_of_Target_Sequence__Pos_5_Step_1
cnt = 310	feature = 542	correl = 0.027543	descr = N_Gram_GACT
cnt = 311	feature = 708	correl = 0.0352974	descr = N_Gram_GTGA
cnt = 312	feature = 499	correl = -0.0326022	descr = N_Gram_CTGC
cnt = 313	feature = 773	correl = 0.0602763	descr = N_Gram_TATC
cnt = 314	feature = 856	correl = 0.0218742	descr = N_Gram_TGGA
cnt = 315	feature = 68	correl = -0.154217	descr = Gibbs_of_Target_Sequence__Pos_2_Step_1
cnt = 316	feature = 867	correl = 0.0517352	descr = N_Gram_TGTA
cnt = 317	feature = 589	correl = -0.0317639	descr = N_Gram_GCCG
cnt = 318	feature = 250	correl = 0.0233902	descr = N_Gram_AGCA
cnt = 319	feature = 735	correl = 0.0681045	descr = N_Gram_TAAG
cnt = 320	feature = 680	correl = -0.0357018	descr = N_Gram_GGTT
cnt = 321	feature = 66	correl = 0.0882252	descr = Gibbs_of_Target_Sequence__Pos_0_Step_1
cnt = 322	feature = 384	correl = -0.09069	descr = N_Gram_CCCC
cnt = 323	feature = 654	correl = -0.0850223	descr = N_Gram_GGGA
cnt = 324	feature = 288	correl = 0.0528521	descr = N_Gram_ATCC
cnt = 325	feature = 751	correl = 0.0496689	descr = N_Gram_TACT
cnt = 326	feature = 899	correl = 0.0311282	descr = N_Gram_TTCG
cnt = 327	feature = 303	correl = -0.0476658	descr = N_Gram_ATGG
cnt = 328	feature = 768	correl = 0.0705929	descr = N_Gram_TATA
cnt = 329	feature = 392	correl = -0.0694441	descr = N_Gram_CCCT
cnt = 330	feature = 81	correl = 0.110592	descr = Gibbs_of_Target_Sequence__Pos_17_Step_1
cnt = 331	feature = 69	correl = 0.104712	descr = Gibbs_of_Target_Sequence__Pos_4_Step_1
cnt = 332	feature = 263	correl = -0.0448993	descr = N_Gram_AGGG
cnt = 333	feature = 206	correl = 0.073167	descr = N_Gram_ACAT
cnt = 334	feature = 412	correl = -0.0882423	descr = N_Gram_CCTC
cnt = 335	feature = 483	correl = 0.0476722	descr = N_Gram_CTAT
cnt = 336	feature = 826	correl = 0.0809043	descr = N_Gram_TCTG
cnt = 337	feature = 755	correl = 0.0542345	descr = N_Gram_TAGA
cnt = 338	feature = 525	correl = -0.0305174	descr = N_Gram_GAAG
cnt = 339	feature = 724	correl = -0.0541058	descr = N_Gram_GTTG
cnt = 340	feature = 67	correl = -0.0287526	descr = Gibbs_of_Target_Sequence__Pos_1_Step_1
cnt = 341	feature = 336	correl = -0.0676452	descr = N_Gram_CACG
cnt = 342	feature = 71	correl = 0.101006	descr = Gibbs_of_Target_Sequence__Pos_6_Step_1
cnt = 343	feature = 347	correl = -0.0475995	descr = N_Gram_CAGC
cnt = 344	feature = 596	correl = -0.0651235	descr = N_Gram_GCGC
cnt = 345	feature = 743	correl = 0.0578635	descr = N_Gram_TACA
cnt = 346	feature = 669	correl = -0.0935417	descr = N_Gram_GGGTG
cnt = 347	feature = 510	correl = 0.0491667	descr = N_Gram_CTTC
cnt = 348	feature = 78	correl = 0.148402	descr = Gibbs_of_Target_Sequence__Pos_14_Step_1
cnt = 349	feature = 695	correl = -0.0830447	descr = N_Gram_GTCC
cnt = 350	feature = 624	correl = -0.0317003	descr = N_Gram_GGAA
cnt = 351	feature = 779	correl = 0.0742429	descr = N_Gram_TATT
cnt = 352	feature = 396	correl = -0.100816	descr = N_Gram_CCGA
cnt = 353	feature = 80	correl = 0.139503	descr = Gibbs_of_Target_Sequence__Pos_16_Step_1
cnt = 354	feature = 462	correl = -0.0492925	descr = N_Gram_CGT
cnt = 355	feature = 74	correl = 0.110939	descr = Gibbs_of_Target_Sequence__Pos_9_Step_1
cnt = 356	feature = 76	correl = 0.0481381	descr = Gibbs_of_Target_Sequence__Pos_11_Step_1
cnt = 357	feature = 310	correl = 0.0804628	descr = N_Gram_ATTC
cnt = 358	feature = 77	correl = 0.13154	descr = Gibbs_of_Target_Sequence__Pos_13_Step_1
cnt = 359	feature = 875	correl = 0.076972	descr = N_Gram_TGTT
cnt = 360	feature = 600	correl = -0.102743	descr = N_Gram_GCGG
cnt = 361	feature = 584	correl = -0.151281	descr = N_Gram_GCCC
cnt = 362	feature = 210	correl = -0.0371794	descr = N_Gram_ACC
cnt = 363	feature = 72	correl = 0.155333	descr = Gibbs_of_Target_Sequence__Pos_7_Step_1
cnt = 364	feature = 646	correl = -0.11501	descr = N_Gram_GGCG
cnt = 365	feature = 231	correl = 0.035948	descr = N_Gram_ACT
cnt = 366	feature = 662	correl = -0.0947679	descr = N_Gram_GGGG
cnt = 367	feature = 834	correl = 0.06505	descr = N_Gram_TGA
cnt = 368	feature = 796	correl = -0.0527372	descr = N_Gram_TCCC
cnt = 369	feature = 82	correl = 0.201542	descr = Gibbs_of_Target_Sequence__Pos_18_Step_1
cnt = 370	feature = 818	correl = 0.0748774	descr = N_Gram_TCTA
cnt = 371	feature = 657	correl = -0.126764	descr = N_Gram_GGGC
cnt = 372	feature = 220	correl = -0.0728226	descr = N_Gram_ACG
cnt = 373	feature = 707	correl = -0.0326722	descr = N_Gram_GTG
cnt = 374	feature = 451	correl = -0.12991	descr = N_Gram_CGGC
cnt = 375	feature = 75	correl = 0.130166	descr = Gibbs_of_Target_Sequence__Pos_10_Step_1
cnt = 376	feature = 676	correl = -0.0979986	descr = N_Gram_GGTG
cnt = 377	feature = 79	correl = 0.103722	descr = Gibbs_of_Target_Sequence__Pos_15_Step_1
cnt = 378	feature = 321	correl = 0.0230287	descr = N_Gram_CAA
cnt = 379	feature = 284	correl = 0.0678223	descr = N_Gram_ATC
cnt = 380	feature = 366	correl = -0.0722358	descr = N_Gram_CCA
cnt = 381	feature = 666	correl = -0.0628313	descr = N_Gram_GGGT
cnt = 382	feature = 354	correl = 0.0701502	descr = N_Gram_CAT
cnt = 383	feature = 907	correl = 0.094325	descr = N_Gram_TTG
cnt = 384	feature = 275	correl = 0.0611281	descr = N_Gram_ATA
cnt = 385	feature = 473	correl = 0.102908	descr = N_Gram_CTA
cnt = 386	feature = 892	correl = 0.097904	descr = N_Gram_TTC
cnt = 387	feature = 449	correl = -0.116375	descr = N_Gram_CGG
cnt = 388	feature = 767	correl = 0.124041	descr = N_Gram_TAT
cnt = 389	feature = 595	correl = -0.105737	descr = N_Gram_GCG
cnt = 390	feature = 638	correl = -0.181392	descr = N_Gram_GGC
cnt = 391	feature = 653	correl = -0.138931	descr = N_Gram_GGG
cnt = 392	feature = 365	correl = -0.0852732	descr = N_Gram_CC
cnt = 393	feature = 565	correl = -0.127803	descr = N_Gram_GC
cnt = 394	feature = 729	correl = 0.176941	descr = N_Gram_TA
cnt = 395	feature = 65	correl = 0.293816	descr = Gibbs_of_Target_Sequence_
num rows = 2188
num_elements = 866448
..*
optimization finished, #iter = 2362
nu = 0.271101
obj = -47.013973, rho = -0.739439
nSV = 1008, nBSV = 289
num rows = 243
num_elements = 96228
*
optimization finished, #iter = 192
nu = 0.225169
obj = -4.978753, rho = -0.733532
nSV = 126, nBSV = 11
..*
optimization finished, #iter = 2362
nu = 0.271101
obj = -47.013973, rho = -0.739439
nSV = 1008, nBSV = 289
CFS merit scores = 1.35829
CFS merit scores = 1.59756
CFS merit scores = 1.85335
CFS merit scores = 2.08062
CFS merit scores = 2.29189
CFS merit scores = 2.47653
CFS merit scores = 2.64704
CFS merit scores = 2.80407
CFS merit scores = 2.95031
CFS merit scores = 3.08675
CFS merit scores = 3.21515
CFS merit scores = 3.33681
CFS merit scores = 3.45348
CFS merit scores = 3.56359
CFS merit scores = 3.66954
CFS merit scores = 3.77001
CFS merit scores = 3.86604
CFS merit scores = 3.95931
CFS merit scores = 4.04915
CFS merit scores = 4.13584
CFS merit scores = 4.21911
CFS merit scores = 4.29899
CFS merit scores = 4.37642
CFS merit scores = 4.4512
CFS merit scores = 4.52302
CFS merit scores = 4.59246
CFS merit scores = 4.65677
CFS merit scores = 4.71946
CFS merit scores = 4.77926
CFS merit scores = 4.83732
CFS merit scores = 4.89291
CFS merit scores = 4.94776
CFS merit scores = 5.00042
CFS merit scores = 5.05142
CFS merit scores = 5.1017
CFS merit scores = 5.14954
CFS merit scores = 5.19564
CFS merit scores = 5.24039
CFS merit scores = 5.28158
CFS merit scores = 5.32013
CFS merit scores = 5.3572
CFS merit scores = 5.39204
CFS merit scores = 5.42591
CFS merit scores = 5.45854
CFS merit scores = 5.48989
CFS merit scores = 5.52
CFS merit scores = 5.54804
CFS merit scores = 5.57478
CFS merit scores = 5.60175
CFS merit scores = 5.62754
CFS merit scores = 5.652
CFS merit scores = 5.67574
CFS merit scores = 5.69841
CFS merit scores = 5.71944
CFS merit scores = 5.7391
CFS merit scores = 5.75803
CFS merit scores = 5.77691
CFS merit scores = 5.79506
CFS merit scores = 5.81241
CFS merit scores = 5.82958
CFS merit scores = 5.84636
CFS merit scores = 5.86264
CFS merit scores = 5.87758
CFS merit scores = 5.89255
CFS merit scores = 5.9069
CFS merit scores = 5.92085
CFS merit scores = 5.93421
CFS merit scores = 5.94725
CFS merit scores = 5.95989
CFS merit scores = 5.97099
CFS merit scores = 5.98166
CFS merit scores = 5.99204
CFS merit scores = 6.00227
CFS merit scores = 6.01209
CFS merit scores = 6.02174
CFS merit scores = 6.03047
CFS merit scores = 6.03934
CFS merit scores = 6.048
CFS merit scores = 6.05559
CFS merit scores = 6.06298
CFS merit scores = 6.06935
CFS merit scores = 6.07565
CFS merit scores = 6.08212
CFS merit scores = 6.08859
CFS merit scores = 6.09527
CFS merit scores = 6.10194
CFS merit scores = 6.10859
CFS merit scores = 6.11445
CFS merit scores = 6.12048
CFS merit scores = 6.12553
CFS merit scores = 6.13064
CFS merit scores = 6.13582
CFS merit scores = 6.14097
CFS merit scores = 6.14655
CFS merit scores = 6.15097
CFS merit scores = 6.15488
CFS merit scores = 6.15868
CFS merit scores = 6.16257
CFS merit scores = 6.16662
CFS merit scores = 6.17046
CFS merit scores = 6.17416
CFS merit scores = 6.17772
CFS merit scores = 6.18137
CFS merit scores = 6.18477
CFS merit scores = 6.18804
CFS merit scores = 6.19106
CFS merit scores = 6.19403
CFS merit scores = 6.1969
CFS merit scores = 6.19939
CFS merit scores = 6.20176
CFS merit scores = 6.20415
CFS merit scores = 6.2068
CFS merit scores = 6.20931
CFS merit scores = 6.21138
CFS merit scores = 6.21366
CFS merit scores = 6.21607
CFS merit scores = 6.21821
CFS merit scores = 6.22031
CFS merit scores = 6.22198
CFS merit scores = 6.22362
CFS merit scores = 6.22518
CFS merit scores = 6.22675
CFS merit scores = 6.2284
CFS merit scores = 6.23003
CFS merit scores = 6.231
CFS merit scores = 6.23163
CFS merit scores = 6.23249
CFS merit scores = 6.23351
CFS merit scores = 6.23443
CFS merit scores = 6.23517
CFS merit scores = 6.23576
CFS merit scores = 6.23621
CFS merit scores = 6.23674
CFS merit scores = 6.23718
CFS merit scores = 6.23784
CFS merit scores = 6.23851
CFS merit scores = 6.23915
CFS merit scores = 6.23968
CFS merit scores = 6.24026
CFS merit scores = 6.24053
CFS merit scores = 6.24097
CFS merit scores = 6.24136
CFS merit scores = 6.24146
CFS merit scores = 6.24156
CFS merit scores = 6.24189
CFS merit scores = 6.24217
CFS merit scores = 6.24243
CFS merit scores = 6.24282
CFS merit scores = 6.24258
CFS merit scores = 6.24256
CFS merit scores = 6.24254
CFS merit scores = 6.24249
CFS merit scores = 6.24249
CFS merit scores = 6.24223
CFS merit scores = 6.24207
CFS merit scores = 6.2417
CFS merit scores = 6.24149
CFS merit scores = 6.2411
CFS merit scores = 6.24086
CFS merit scores = 6.2404
CFS merit scores = 6.24016
CFS merit scores = 6.24003
CFS merit scores = 6.23956
CFS merit scores = 6.23884
CFS merit scores = 6.23793
CFS merit scores = 6.23702
CFS merit scores = 6.23612
CFS merit scores = 6.23511
CFS merit scores = 6.23419
CFS merit scores = 6.23338
CFS merit scores = 6.23257
CFS merit scores = 6.23167
CFS merit scores = 6.23083
CFS merit scores = 6.23
CFS merit scores = 6.22915
CFS merit scores = 6.22828
CFS merit scores = 6.22741
CFS merit scores = 6.22659
CFS merit scores = 6.22543
CFS merit scores = 6.22437
CFS merit scores = 6.22322
CFS merit scores = 6.22211
CFS merit scores = 6.22117
CFS merit scores = 6.21995
CFS merit scores = 6.21837
CFS merit scores = 6.21693
CFS merit scores = 6.2156
CFS merit scores = 6.21416
CFS merit scores = 6.21275
CFS merit scores = 6.21129
CFS merit scores = 6.20996
CFS merit scores = 6.20864
CFS merit scores = 6.20701
CFS merit scores = 6.2054
CFS merit scores = 6.20375
CFS merit scores = 6.20221
CFS merit scores = 6.20059
CFS merit scores = 6.1991
CFS merit scores = 6.19749
CFS merit scores = 6.19582
CFS merit scores = 6.19417
CFS merit scores = 6.19257
CFS merit scores = 6.1909
CFS merit scores = 6.18928
CFS merit scores = 6.18765
CFS merit scores = 6.1861
CFS merit scores = 6.1842
CFS merit scores = 6.18239
CFS merit scores = 6.18064
CFS merit scores = 6.17887
CFS merit scores = 6.17715
CFS merit scores = 6.17535
CFS merit scores = 6.17345
CFS merit scores = 6.17161
CFS merit scores = 6.16945
CFS merit scores = 6.16731
CFS merit scores = 6.16524
CFS merit scores = 6.16314
CFS merit scores = 6.16095
CFS merit scores = 6.15878
CFS merit scores = 6.1566
CFS merit scores = 6.15417
CFS merit scores = 6.15182
CFS merit scores = 6.14945
CFS merit scores = 6.14715
CFS merit scores = 6.14478
CFS merit scores = 6.14225
CFS merit scores = 6.13967
CFS merit scores = 6.13714
CFS merit scores = 6.13453
CFS merit scores = 6.13174
CFS merit scores = 6.12904
CFS merit scores = 6.12641
CFS merit scores = 6.12381
CFS merit scores = 6.12115
CFS merit scores = 6.11843
CFS merit scores = 6.11567
CFS merit scores = 6.11283
CFS merit scores = 6.11008
CFS merit scores = 6.10719
CFS merit scores = 6.10427
CFS merit scores = 6.10125
CFS merit scores = 6.09832
CFS merit scores = 6.0954
CFS merit scores = 6.09253
CFS merit scores = 6.08969
CFS merit scores = 6.08674
CFS merit scores = 6.08368
CFS merit scores = 6.0804
CFS merit scores = 6.07685
CFS merit scores = 6.07331
CFS merit scores = 6.06987
CFS merit scores = 6.06639
CFS merit scores = 6.06286
CFS merit scores = 6.05937
CFS merit scores = 6.05584
CFS merit scores = 6.05241
CFS merit scores = 6.049
CFS merit scores = 6.04564
CFS merit scores = 6.04228
CFS merit scores = 6.03895
CFS merit scores = 6.0354
CFS merit scores = 6.0317
CFS merit scores = 6.02786
CFS merit scores = 6.02398
CFS merit scores = 6.02015
CFS merit scores = 6.01623
CFS merit scores = 6.01235
CFS merit scores = 6.00854
CFS merit scores = 6.00444
CFS merit scores = 6.00017
CFS merit scores = 5.99596
CFS merit scores = 5.99175
CFS merit scores = 5.98748
CFS merit scores = 5.98322
CFS merit scores = 5.97894
CFS merit scores = 5.97469
CFS merit scores = 5.97029
CFS merit scores = 5.9658
CFS merit scores = 5.96132
CFS merit scores = 5.95672
CFS merit scores = 5.95213
CFS merit scores = 5.94754
CFS merit scores = 5.94291
CFS merit scores = 5.93832
CFS merit scores = 5.93372
CFS merit scores = 5.92916
CFS merit scores = 5.92457
CFS merit scores = 5.92
CFS merit scores = 5.91546
CFS merit scores = 5.91092
CFS merit scores = 5.90645
CFS merit scores = 5.90194
CFS merit scores = 5.89726
CFS merit scores = 5.8926
CFS merit scores = 5.88784
CFS merit scores = 5.88314
CFS merit scores = 5.87845
CFS merit scores = 5.87378
CFS merit scores = 5.86911
CFS merit scores = 5.86449
CFS merit scores = 5.85978
CFS merit scores = 5.85508
CFS merit scores = 5.85039
CFS merit scores = 5.84576
CFS merit scores = 5.84097
CFS merit scores = 5.83612
CFS merit scores = 5.83131
CFS merit scores = 5.82657
CFS merit scores = 5.82173
CFS merit scores = 5.817
CFS merit scores = 5.81226
CFS merit scores = 5.80749
CFS merit scores = 5.80275
CFS merit scores = 5.79794
CFS merit scores = 5.79315
CFS merit scores = 5.7884
CFS merit scores = 5.78353
CFS merit scores = 5.77861
CFS merit scores = 5.77339
CFS merit scores = 5.76821
CFS merit scores = 5.76302
CFS merit scores = 5.75789
CFS merit scores = 5.75255
CFS merit scores = 5.74714
CFS merit scores = 5.74167
CFS merit scores = 5.73613
CFS merit scores = 5.73067
CFS merit scores = 5.72512
CFS merit scores = 5.71937
CFS merit scores = 5.71348
CFS merit scores = 5.70757
CFS merit scores = 5.70169
CFS merit scores = 5.69578
CFS merit scores = 5.68965
CFS merit scores = 5.68331
CFS merit scores = 5.67695
CFS merit scores = 5.67053
CFS merit scores = 5.66391
CFS merit scores = 5.65741
CFS merit scores = 5.65072
CFS merit scores = 5.64406
CFS merit scores = 5.63722
CFS merit scores = 5.63029
CFS merit scores = 5.62329
CFS merit scores = 5.61609
CFS merit scores = 5.60892
CFS merit scores = 5.60169
CFS merit scores = 5.59434
CFS merit scores = 5.58691
CFS merit scores = 5.57956
CFS merit scores = 5.57203
CFS merit scores = 5.56454
CFS merit scores = 5.55711
CFS merit scores = 5.54964
CFS merit scores = 5.54214
CFS merit scores = 5.53463
CFS merit scores = 5.52708
CFS merit scores = 5.51955
CFS merit scores = 5.51209
CFS merit scores = 5.50468
CFS merit scores = 5.49716
CFS merit scores = 5.48926
CFS merit scores = 5.48138
CFS merit scores = 5.47354
CFS merit scores = 5.4649
CFS merit scores = 5.45527
CFS merit scores = 5.44564
CFS merit scores = 5.43591
CFS merit scores = 5.42579
CFS merit scores = 5.41578
CFS merit scores = 5.40396
CFS merit scores = 5.39097
CFS merit scores = 5.37733
CFS merit scores = 5.3618
CFS merit scores = 5.32941
cnt = 1	feature = 64	correl = 0.358287	descr = Position_Specific_Bin_Base_20_Base_A
cnt = 2	feature = 60	correl = 0.178366	descr = Position_Specific_Bin_Base_19_Base_A
cnt = 3	feature = 2	correl = -0.146576	descr = Position_Specific_Bin_Base_0_Base_G
cnt = 4	feature = 14	correl = -0.0712411	descr = Position_Specific_Bin_Base_4_Base_C
cnt = 5	feature = 8	correl = 0.126725	descr = Position_Specific_Bin_Base_2_Base_G
cnt = 6	feature = 663	correl = 0.0620852	descr = N_Gram_GGTAA
cnt = 7	feature = 904	correl = 0.0286517	descr = N_Gram_TTTAC
cnt = 8	feature = 592	correl = -0.0235706	descr = N_Gram_GCGAA
cnt = 9	feature = 414	correl = 0.0260575	descr = N_Gram_CCTAG
cnt = 10	feature = 39	correl = -0.0232311	descr = Position_Specific_Bin_Base_12_Base_C
cnt = 11	feature = 432	correl = -0.029736	descr = N_Gram_CGAGT
cnt = 12	feature = 337	correl = -0.0329156	descr = N_Gram_CACGG
cnt = 13	feature = 794	correl = -0.0271513	descr = N_Gram_TCGCG
cnt = 14	feature = 436	correl = -0.0333836	descr = N_Gram_CGCAA
cnt = 15	feature = 505	correl = 0.0293623	descr = N_Gram_CTTAG
cnt = 16	feature = 336	correl = -0.0293546	descr = N_Gram_CACGA
cnt = 17	feature = 734	correl = 0.0294449	descr = N_Gram_TACCG
cnt = 18	feature = 871	correl = 0.0535966	descr = N_Gram_TTAGT
cnt = 19	feature = 536	correl = 0.0757219	descr = N_Gram_GACTA
cnt = 20	feature = 462	correl = 0.0291085	descr = N_Gram_CGTCT
cnt = 21	feature = 461	correl = -0.0509989	descr = N_Gram_CGTCG
cnt = 22	feature = 449	correl = -0.103508	descr = N_Gram_CGGCG
cnt = 23	feature = 672	correl = -0.0457738	descr = N_Gram_GGTTA
cnt = 24	feature = 529	correl = 0.0239801	descr = N_Gram_GACAT
cnt = 25	feature = 881	correl = 0.0229055	descr = N_Gram_TTCGC
cnt = 26	feature = 217	correl = -0.0281603	descr = N_Gram_ACCCC
cnt = 27	feature = 755	correl = 0.0277192	descr = N_Gram_TATAC
cnt = 28	feature = 723	correl = 0.0299884	descr = N_Gram_TAACT
cnt = 29	feature = 772	correl = 0.0275011	descr = N_Gram_TCACT
cnt = 30	feature = 482	correl = -0.0229229	descr = N_Gram_CTATT
cnt = 31	feature = 327	correl = 0.0393847	descr = N_Gram_CAAGC
cnt = 32	feature = 867	correl = -0.0317417	descr = N_Gram_TTACG
cnt = 33	feature = 540	correl = -0.0254665	descr = N_Gram_GAGAT
cnt = 34	feature = 214	correl = -0.0244272	descr = N_Gram_ACCAA
cnt = 35	feature = 678	correl = -0.0406309	descr = N_Gram_GTAAT
cnt = 36	feature = 313	correl = 0.0377887	descr = N_Gram_ATTCG
cnt = 37	feature = 707	correl = 0.0267682	descr = N_Gram_GTGTG
cnt = 38	feature = 430	correl = -0.0414653	descr = N_Gram_CGACG
cnt = 39	feature = 746	correl = 0.0513087	descr = N_Gram_TAGCA
cnt = 40	feature = 479	correl = 0.0522265	descr = N_Gram_CTATA
cnt = 41	feature = 572	correl = -0.0408481	descr = N_Gram_GCATA
cnt = 42	feature = 264	correl = 0.0231256	descr = N_Gram_AGGGG
cnt = 43	feature = 288	correl = -0.026094	descr = N_Gram_ATCCC
cnt = 44	feature = 481	correl = 0.0361821	descr = N_Gram_CTATG
cnt = 45	feature = 396	correl = -0.0350515	descr = N_Gram_CCCGG
cnt = 46	feature = 537	correl = -0.03471	descr = N_Gram_GACTC
cnt = 47	feature = 586	correl = -0.0222845	descr = N_Gram_GCCGG
cnt = 48	feature = 493	correl = -0.0256357	descr = N_Gram_CTGAA
cnt = 49	feature = 345	correl = -0.0475207	descr = N_Gram_CAGAG
cnt = 50	feature = 631	correl = -0.0642513	descr = N_Gram_GGCAA
cnt = 51	feature = 228	correl = -0.0322178	descr = N_Gram_ACGTT
cnt = 52	feature = 258	correl = 0.0263574	descr = N_Gram_AGGAA
cnt = 53	feature = 774	correl = 0.0310575	descr = N_Gram_TCAGT
cnt = 54	feature = 900	correl = 0.0392185	descr = N_Gram_TTGTG
cnt = 55	feature = 802	correl = 0.0984104	descr = N_Gram_TCGTG
cnt = 56	feature = 852	correl = 0.035643	descr = N_Gram_TGTAT
cnt = 57	feature = 311	correl = 0.0785075	descr = N_Gram_ATTAT
cnt = 58	feature = 769	correl = 0.0410459	descr = N_Gram_TCAAC
cnt = 59	feature = 632	correl = -0.0245577	descr = N_Gram_GGCAC
cnt = 60	feature = 514	correl = -0.0293864	descr = N_Gram_CTTTA
cnt = 61	feature = 491	correl = 0.0339955	descr = N_Gram_CTCTA
cnt = 62	feature = 256	correl = -0.0225655	descr = N_Gram_AGCGT
cnt = 63	feature = 438	correl = -0.0305706	descr = N_Gram_CGCCC
cnt = 64	feature = 725	correl = 0.065277	descr = N_Gram_TAAGA
cnt = 65	feature = 759	correl = 0.0522734	descr = N_Gram_TATCG
cnt = 66	feature = 516	correl = -0.0214701	descr = N_Gram_GAAAA
cnt = 67	feature = 206	correl = 0.0348917	descr = N_Gram_ACAGC
cnt = 68	feature = 207	correl = 0.0577334	descr = N_Gram_ACAGT
cnt = 69	feature = 232	correl = 0.0254921	descr = N_Gram_ACTAG
cnt = 70	feature = 597	correl = -0.0892689	descr = N_Gram_GCGCG
cnt = 71	feature = 739	correl = 0.0390892	descr = N_Gram_TACTG
cnt = 72	feature = 718	correl = 0.0237608	descr = N_Gram_GTTTT
cnt = 73	feature = 534	correl = -0.0321858	descr = N_Gram_GACGG
cnt = 74	feature = 284	correl = 0.0227366	descr = N_Gram_ATCAC
cnt = 75	feature = 370	correl = -0.0248538	descr = N_Gram_CCAAG
cnt = 76	feature = 404	correl = -0.0482677	descr = N_Gram_CCGAG
cnt = 77	feature = 382	correl = -0.0531348	descr = N_Gram_CCATA
cnt = 78	feature = 263	correl = -0.100463	descr = N_Gram_AGGGC
cnt = 79	feature = 821	correl = 0.0333067	descr = N_Gram_TGAAC
cnt = 80	feature = 494	correl = -0.0446519	descr = N_Gram_CTGAG
cnt = 81	feature = 426	correl = -0.0717836	descr = N_Gram_CGAAG
cnt = 82	feature = 649	correl = -0.066296	descr = N_Gram_GGGAG
cnt = 83	feature = 593	correl = 0.0306313	descr = N_Gram_GCGAG
cnt = 84	feature = 293	correl = 0.0357411	descr = N_Gram_ATCGC
cnt = 85	feature = 765	correl = 0.0230802	descr = N_Gram_TATTG
cnt = 86	feature = 706	correl = 0.0236165	descr = N_Gram_GTGTA
cnt = 87	feature = 489	correl = -0.0385007	descr = N_Gram_CTCGT
cnt = 88	feature = 403	correl = -0.0492996	descr = N_Gram_CCGAC
cnt = 89	feature = 791	correl = 0.0307283	descr = N_Gram_TCGAG
cnt = 90	feature = 316	correl = -0.0343752	descr = N_Gram_ATTGA
cnt = 91	feature = 565	correl = -0.0520765	descr = N_Gram_GCACC
cnt = 92	feature = 277	correl = 0.0399101	descr = N_Gram_ATAGG
cnt = 93	feature = 499	correl = -0.0261698	descr = N_Gram_CTGGG
cnt = 94	feature = 798	correl = -0.0289937	descr = N_Gram_TCGGC
cnt = 95	feature = 348	correl = -0.0446723	descr = N_Gram_CAGCC
cnt = 96	feature = 270	correl = 0.0419811	descr = N_Gram_AGTGA
cnt = 97	feature = 865	correl = 0.0627583	descr = N_Gram_TTACA
cnt = 98	feature = 299	correl = 0.0408196	descr = N_Gram_ATGAG
cnt = 99	feature = 676	correl = 0.0532631	descr = N_Gram_GTAAA
cnt = 100	feature = 766	correl = 0.0421281	descr = N_Gram_TATTT
cnt = 101	feature = 344	correl = -0.0494381	descr = N_Gram_CAGAC
cnt = 102	feature = 305	correl = -0.0428955	descr = N_Gram_ATGGG
cnt = 103	feature = 35	correl = -0.0260274	descr = Position_Specific_Bin_Base_11_Base_C
cnt = 104	feature = 614	correl = -0.0537076	descr = N_Gram_GCTTT
cnt = 105	feature = 743	correl = 0.0579814	descr = N_Gram_TAGAC
cnt = 106	feature = 595	correl = -0.0541316	descr = N_Gram_GCGCA
cnt = 107	feature = 25	correl = -0.0805312	descr = Position_Specific_Bin_Base_8_Base_C
cnt = 108	feature = 590	correl = -0.0376121	descr = N_Gram_GCCTT
cnt = 109	feature = 749	correl = 0.0289965	descr = N_Gram_TAGGC
cnt = 110	feature = 610	correl = -0.0304918	descr = N_Gram_GCTGA
cnt = 111	feature = 57	correl = -0.0222686	descr = Position_Specific_Bin_Base_18_Base_C
cnt = 112	feature = 716	correl = 0.0230667	descr = N_Gram_GTTTC
cnt = 113	feature = 589	correl = -0.0658581	descr = N_Gram_GCCTC
cnt = 114	feature = 43	correl = -0.0360016	descr = Position_Specific_Bin_Base_14_Base_C
cnt = 115	feature = 4	correl = -0.095692	descr = Position_Specific_Bin_Base_1_Base_G
cnt = 116	feature = 67	correl = 0.116276	descr = Position_Specific_Bin_Base_20_Base_T
cnt = 117	feature = 21	correl = -0.128692	descr = Position_Specific_Bin_Base_7_Base_C
cnt = 118	feature = 240	correl = 0.0347361	descr = N_Gram_AGAAT
cnt = 119	feature = 717	correl = 0.0434794	descr = N_Gram_GTTTG
cnt = 120	feature = 6	correl = -0.0487253	descr = Position_Specific_Bin_Base_2_Base_A
cnt = 121	feature = 578	correl = -0.022042	descr = N_Gram_GCCAT
cnt = 122	feature = 726	correl = 0.0527422	descr = N_Gram_TAAGG
cnt = 123	feature = 33	correl = 0.056225	descr = Position_Specific_Bin_Base_10_Base_T
cnt = 124	feature = 473	correl = 0.04717	descr = N_Gram_CTACA
cnt = 125	feature = 826	correl = -0.0274227	descr = N_Gram_TGATG
cnt = 126	feature = 770	correl = 0.0226629	descr = N_Gram_TCACC
cnt = 127	feature = 17	correl = 0.025947	descr = Position_Specific_Bin_Base_6_Base_A
cnt = 128	feature = 238	correl = 0.0410098	descr = N_Gram_ACTTC
cnt = 129	feature = 657	correl = -0.0685156	descr = N_Gram_GGGGC
cnt = 130	feature = 685	correl = -0.0515067	descr = N_Gram_GTCCC
cnt = 131	feature = 28	correl = -0.0219214	descr = Position_Specific_Bin_Base_9_Base_C
cnt = 132	feature = 708	correl = 0.0442011	descr = N_Gram_GTGTT
cnt = 133	feature = 702	correl = -0.097727	descr = N_Gram_GTGGC
cnt = 134	feature = 665	correl = 0.0242077	descr = N_Gram_GGTCA
cnt = 135	feature = 0	correl = 0.0408875	descr = Position_Specific_Bin_Base_0_Base_A
cnt = 136	feature = 283	correl = 0.025831	descr = N_Gram_ATCAA
cnt = 137	feature = 275	correl = 0.0280858	descr = N_Gram_ATAGA
cnt = 138	feature = 834	correl = 0.044933	descr = N_Gram_TGCGA
cnt = 139	feature = 669	correl = -0.0846378	descr = N_Gram_GGTGC
cnt = 140	feature = 321	correl = 0.0294269	descr = N_Gram_ATTTG
cnt = 141	feature = 809	correl = 0.0354456	descr = N_Gram_TCTCA
cnt = 142	feature = 914	correl = 0.0308527	descr = N_Gram_TTTTA
cnt = 143	feature = 62	correl = -0.113957	descr = Position_Specific_Bin_Base_19_Base_G
cnt = 144	feature = 16	correl = 0.0521204	descr = Position_Specific_Bin_Base_5_Base_T
cnt = 145	feature = 825	correl = 0.0589411	descr = N_Gram_TGATA
cnt = 146	feature = 701	correl = -0.0496444	descr = N_Gram_GTGGA
cnt = 147	feature = 773	correl = -0.0389115	descr = N_Gram_TCAGA
cnt = 148	feature = 233	correl = 0.0403478	descr = N_Gram_ACTCT
cnt = 149	feature = 210	correl = 0.0617391	descr = N_Gram_ACATG
cnt = 150	feature = 46	correl = 0.0709021	descr = Position_Specific_Bin_Base_15_Base_A
cnt = 151	feature = 11	correl = 0.0660375	descr = Position_Specific_Bin_Base_3_Base_G
cnt = 152	feature = 613	correl = 0.0299603	descr = N_Gram_GCTTG
cnt = 153	feature = 738	correl = 0.0697023	descr = N_Gram_TACTA
cnt = 154	feature = 625	correl = -0.0715398	descr = N_Gram_GGAGC
cnt = 155	feature = 620	correl = 0.0329454	descr = N_Gram_GGAAT
cnt = 156	feature = 48	correl = 0.0660836	descr = Position_Specific_Bin_Base_16_Base_A
cnt = 157	feature = 310	correl = 0.0368814	descr = N_Gram_ATTAG
cnt = 158	feature = 554	correl = -0.0443482	descr = N_Gram_GATGT
cnt = 159	feature = 52	correl = 0.0257648	descr = Position_Specific_Bin_Base_17_Base_A
cnt = 160	feature = 66	correl = -0.175743	descr = Position_Specific_Bin_Base_20_Base_G
cnt = 161	feature = 687	correl = -0.0426177	descr = N_Gram_GTCCT
cnt = 162	feature = 502	correl = 0.0557513	descr = N_Gram_CTGTT
cnt = 163	feature = 271	correl = -0.0292667	descr = N_Gram_AGTTC
cnt = 164	feature = 553	correl = -0.0549827	descr = N_Gram_GATGG
cnt = 165	feature = 496	correl = -0.0553003	descr = N_Gram_CTGCC
cnt = 166	feature = 220	correl = -0.0336555	descr = N_Gram_ACGA
cnt = 167	feature = 857	correl = 0.059711	descr = N_Gram_TGTGT
cnt = 168	feature = 654	correl = -0.0328268	descr = N_Gram_GGGCT
cnt = 169	feature = 641	correl = -0.0794484	descr = N_Gram_GGCGG
cnt = 170	feature = 292	correl = 0.0411099	descr = N_Gram_ATCGA
cnt = 171	feature = 41	correl = -0.0292418	descr = Position_Specific_Bin_Base_13_Base_G
cnt = 172	feature = 799	correl = -0.0820415	descr = N_Gram_TCGGG
cnt = 173	feature = 751	correl = 0.0229892	descr = N_Gram_TAGTG
cnt = 174	feature = 392	correl = -0.051413	descr = N_Gram_CCCCT
cnt = 175	feature = 704	correl = -0.0270476	descr = N_Gram_GTGGT
cnt = 176	feature = 677	correl = 0.0303263	descr = N_Gram_GTAAG
cnt = 177	feature = 531	correl = -0.0563381	descr = N_Gram_GACCA
cnt = 178	feature = 440	correl = -0.0742234	descr = N_Gram_CGCGC
cnt = 179	feature = 573	correl = 0.0383425	descr = N_Gram_GCATC
cnt = 180	feature = 356	correl = -0.0393785	descr = N_Gram_CATAC
cnt = 181	feature = 476	correl = 0.0309271	descr = N_Gram_CTAGA
cnt = 182	feature = 59	correl = 0.0387945	descr = Position_Specific_Bin_Base_18_Base_T
cnt = 183	feature = 42	correl = 0.109371	descr = Position_Specific_Bin_Base_14_Base_A
cnt = 184	feature = 418	correl = -0.077527	descr = N_Gram_CCTCT
cnt = 185	feature = 574	correl = 0.0370079	descr = N_Gram_GCATT
cnt = 186	feature = 518	correl = 0.0349127	descr = N_Gram_GAACA
cnt = 187	feature = 373	correl = -0.0278913	descr = N_Gram_CCACA
cnt = 188	feature = 355	correl = -0.0527381	descr = N_Gram_CATAA
cnt = 189	feature = 680	correl = 0.0214391	descr = N_Gram_GTAT
cnt = 190	feature = 511	correl = -0.02935	descr = N_Gram_CTTGG
cnt = 191	feature = 31	correl = -0.0681223	descr = Position_Specific_Bin_Base_10_Base_C
cnt = 192	feature = 334	correl = -0.0457092	descr = N_Gram_CACCT
cnt = 193	feature = 604	correl = -0.0813466	descr = N_Gram_GCGTC
cnt = 194	feature = 1	correl = 0.10883	descr = Position_Specific_Bin_Base_0_Base_C
cnt = 195	feature = 583	correl = -0.0676653	descr = N_Gram_GCCCT
cnt = 196	feature = 40	correl = 0.062245	descr = Position_Specific_Bin_Base_13_Base_A
cnt = 197	feature = 822	correl = 0.0436253	descr = N_Gram_TGAAG
cnt = 198	feature = 679	correl = 0.0267852	descr = N_Gram_GTAGG
cnt = 199	feature = 596	correl = -0.02334	descr = N_Gram_GCGCC
cnt = 200	feature = 105	correl = -0.0810077	descr = Fold_of_RNAi_Sequence_Pos_14
cnt = 201	feature = 29	correl = 0.0436148	descr = Position_Specific_Bin_Base_9_Base_T
cnt = 202	feature = 495	correl = 0.0438076	descr = N_Gram_CTGAT
cnt = 203	feature = 394	correl = -0.107535	descr = N_Gram_CCCGA
cnt = 204	feature = 843	correl = -0.0602187	descr = N_Gram_TGGCC
cnt = 205	feature = 23	correl = 0.0675076	descr = Position_Specific_Bin_Base_7_Base_T
cnt = 206	feature = 626	correl = -0.0433624	descr = N_Gram_GGAGG
cnt = 207	feature = 10	correl = 0.0232199	descr = Position_Specific_Bin_Base_3_Base_A
cnt = 208	feature = 899	correl = 0.0386719	descr = N_Gram_TTGTA
cnt = 209	feature = 876	correl = 0.0285159	descr = N_Gram_TTCAC
cnt = 210	feature = 806	correl = 0.0486878	descr = N_Gram_TCTAG
cnt = 211	feature = 709	correl = -0.0266704	descr = N_Gram_GTTA
cnt = 212	feature = 907	correl = 0.0383848	descr = N_Gram_TTTCC
cnt = 213	feature = 627	correl = -0.0354776	descr = N_Gram_GGATG
cnt = 214	feature = 58	correl = -0.0554315	descr = Position_Specific_Bin_Base_18_Base_G
cnt = 215	feature = 525	correl = 0.0399057	descr = N_Gram_GAATT
cnt = 216	feature = 814	correl = 0.0423424	descr = N_Gram_TCTGG
cnt = 217	feature = 658	correl = -0.0475021	descr = N_Gram_GGGGT
cnt = 218	feature = 786	correl = -0.0222608	descr = N_Gram_TCCTC
cnt = 219	feature = 859	correl = 0.0520892	descr = N_Gram_TGTTC
cnt = 220	feature = 412	correl = 0.0756104	descr = N_Gram_CCTA
cnt = 221	feature = 732	correl = 0.0394002	descr = N_Gram_TACAT
cnt = 222	feature = 515	correl = 0.0643418	descr = N_Gram_CTTTG
cnt = 223	feature = 612	correl = -0.0411458	descr = N_Gram_GCTGG
cnt = 224	feature = 44	correl = -0.157148	descr = Position_Specific_Bin_Base_14_Base_G
cnt = 225	feature = 560	correl = -0.0524111	descr = N_Gram_GCAA
cnt = 226	feature = 894	correl = 0.0222721	descr = N_Gram_TTGCG
cnt = 227	feature = 251	correl = 0.0506023	descr = N_Gram_AGCAT
cnt = 228	feature = 9	correl = -0.138678	descr = Position_Specific_Bin_Base_2_Base_T
cnt = 229	feature = 286	correl = 0.0446456	descr = N_Gram_ATCC
cnt = 230	feature = 582	correl = -0.0937802	descr = N_Gram_GCCCG
cnt = 231	feature = 510	correl = 0.0248593	descr = N_Gram_CTTGC
cnt = 232	feature = 231	correl = 0.0774614	descr = N_Gram_ACTAC
cnt = 233	feature = 452	correl = -0.0661885	descr = N_Gram_CGGGC
cnt = 234	feature = 666	correl = -0.0708143	descr = N_Gram_GGTCC
cnt = 235	feature = 47	correl = -0.0324619	descr = Position_Specific_Bin_Base_15_Base_G
cnt = 236	feature = 638	correl = -0.0287459	descr = N_Gram_GGCCT
cnt = 237	feature = 884	correl = 0.0444576	descr = N_Gram_TTCTA
cnt = 238	feature = 911	correl = 0.0441559	descr = N_Gram_TTTGG
cnt = 239	feature = 697	correl = -0.0544785	descr = N_Gram_GTGC
cnt = 240	feature = 788	correl = 0.0520647	descr = N_Gram_TCCTT
cnt = 241	feature = 696	correl = 0.0324222	descr = N_Gram_GTGAA
cnt = 242	feature = 901	correl = 0.046854	descr = N_Gram_TTGTT
cnt = 243	feature = 838	correl = 0.0396114	descr = N_Gram_TGCTA
cnt = 244	feature = 600	correl = -0.100305	descr = N_Gram_GCGGC
cnt = 245	feature = 368	correl = -0.0295912	descr = N_Gram_CCAA
cnt = 246	feature = 792	correl = 0.0483028	descr = N_Gram_TCGC
cnt = 247	feature = 56	correl = 0.0371989	descr = Position_Specific_Bin_Base_18_Base_A
cnt = 248	feature = 365	correl = 0.0645752	descr = N_Gram_CATTA
cnt = 249	feature = 45	correl = 0.084364	descr = Position_Specific_Bin_Base_14_Base_T
cnt = 250	feature = 813	correl = 0.0919454	descr = N_Gram_TCTGC
cnt = 251	feature = 535	correl = 0.0327094	descr = N_Gram_GACT
cnt = 252	feature = 800	correl = 0.071618	descr = N_Gram_TCGT
cnt = 253	feature = 653	correl = -0.0805885	descr = N_Gram_GGGCG
cnt = 254	feature = 15	correl = -0.0587711	descr = Position_Specific_Bin_Base_5_Base_C
cnt = 255	feature = 298	correl = 0.0218882	descr = N_Gram_ATGAA
cnt = 256	feature = 501	correl = 0.0444681	descr = N_Gram_CTGT
cnt = 257	feature = 910	correl = 0.0675055	descr = N_Gram_TTTGA
cnt = 258	feature = 790	correl = 0.0335294	descr = N_Gram_TCGA
cnt = 259	feature = 260	correl = -0.0279198	descr = N_Gram_AGGC
cnt = 260	feature = 526	correl = 0.0382797	descr = N_Gram_GACA
cnt = 261	feature = 32	correl = -0.0614011	descr = Position_Specific_Bin_Base_10_Base_G
cnt = 262	feature = 864	correl = 0.0294999	descr = N_Gram_TTAC
cnt = 263	feature = 848	correl = -0.0503508	descr = N_Gram_TGGGG
cnt = 264	feature = 879	correl = 0.0338876	descr = N_Gram_TTCCT
cnt = 265	feature = 425	correl = -0.0583554	descr = N_Gram_CGAA
cnt = 266	feature = 603	correl = -0.0843941	descr = N_Gram_GCGT
cnt = 267	feature = 775	correl = 0.0415823	descr = N_Gram_TCAT
cnt = 268	feature = 530	correl = -0.0776776	descr = N_Gram_GACC
cnt = 269	feature = 645	correl = -0.028764	descr = N_Gram_GGCTT
cnt = 270	feature = 385	correl = -0.0881046	descr = N_Gram_CCCA
cnt = 271	feature = 724	correl = 0.0770106	descr = N_Gram_TAAG
cnt = 272	feature = 314	correl = 0.0891307	descr = N_Gram_ATTCT
cnt = 273	feature = 808	correl = 0.0507935	descr = N_Gram_TCTC
cnt = 274	feature = 872	correl = 0.0443729	descr = N_Gram_TTAT
cnt = 275	feature = 254	correl = -0.0455553	descr = N_Gram_AGCG
cnt = 276	feature = 406	correl = -0.0326925	descr = N_Gram_CCGC
cnt = 277	feature = 508	correl = 0.0325908	descr = N_Gram_CTTCT
cnt = 278	feature = 796	correl = -0.0437282	descr = N_Gram_TCGG
cnt = 279	feature = 753	correl = 0.072643	descr = N_Gram_TATA
cnt = 280	feature = 662	correl = 0.0418976	descr = N_Gram_GGTA
cnt = 281	feature = 549	correl = 0.0379661	descr = N_Gram_GATA
cnt = 282	feature = 294	correl = 0.0577272	descr = N_Gram_ATCT
cnt = 283	feature = 647	correl = -0.0679356	descr = N_Gram_GGGA
cnt = 284	feature = 831	correl = -0.0498201	descr = N_Gram_TGCC
cnt = 285	feature = 640	correl = -0.0652173	descr = N_Gram_GGCGC
cnt = 286	feature = 541	correl = -0.0264315	descr = N_Gram_GAGC
cnt = 287	feature = 671	correl = -0.0420794	descr = N_Gram_GGTT
cnt = 288	feature = 705	correl = 0.0377741	descr = N_Gram_GTGT
cnt = 289	feature = 350	correl = -0.0380443	descr = N_Gram_CAGG
cnt = 290	feature = 303	correl = -0.0637035	descr = N_Gram_ATGG
cnt = 291	feature = 335	correl = -0.0523495	descr = N_Gram_CACG
cnt = 292	feature = 490	correl = 0.0218385	descr = N_Gram_CTCT
cnt = 293	feature = 213	correl = -0.0327663	descr = N_Gram_ACCA
cnt = 294	feature = 389	correl = -0.0950584	descr = N_Gram_CCCC
cnt = 295	feature = 837	correl = 0.0288322	descr = N_Gram_TGCT
cnt = 296	feature = 409	correl = -0.0436792	descr = N_Gram_CCGG
cnt = 297	feature = 880	correl = 0.0319384	descr = N_Gram_TTCG
cnt = 298	feature = 664	correl = -0.0230042	descr = N_Gram_GGTC
cnt = 299	feature = 478	correl = 0.0406079	descr = N_Gram_CTAT
cnt = 300	feature = 856	correl = 0.0424666	descr = N_Gram_TGTG
cnt = 301	feature = 860	correl = 0.0676111	descr = N_Gram_TGTTT
cnt = 302	feature = 519	correl = -0.0295681	descr = N_Gram_GAAG
cnt = 303	feature = 721	correl = 0.0388412	descr = N_Gram_TAAA
cnt = 304	feature = 354	correl = -0.026203	descr = N_Gram_CATA
cnt = 305	feature = 660	correl = -0.0777255	descr = N_Gram_GGGTG
cnt = 306	feature = 73	correl = 0.0492998	descr = Gibbs_of_Target_Sequence__Pos_5_Step_1
cnt = 307	feature = 70	correl = -0.0362326	descr = Gibbs_of_Target_Sequence__Pos_1_Step_1
cnt = 308	feature = 624	correl = -0.0522865	descr = N_Gram_GGAG
cnt = 309	feature = 643	correl = -0.0596644	descr = N_Gram_GGCT
cnt = 310	feature = 587	correl = -0.038831	descr = N_Gram_GCCT
cnt = 311	feature = 892	correl = 0.0347947	descr = N_Gram_TTGC
cnt = 312	feature = 898	correl = 0.0659799	descr = N_Gram_TTGT
cnt = 313	feature = 695	correl = 0.0251789	descr = N_Gram_GTGA
cnt = 314	feature = 308	correl = 0.0586631	descr = N_Gram_ATTA
cnt = 315	feature = 684	correl = -0.0656281	descr = N_Gram_GTCC
cnt = 316	feature = 297	correl = 0.0298498	descr = N_Gram_ATGA
cnt = 317	feature = 675	correl = 0.0433913	descr = N_Gram_GTAA
cnt = 318	feature = 913	correl = 0.0361062	descr = N_Gram_TTTT
cnt = 319	feature = 278	correl = 0.0911245	descr = N_Gram_ATAT
cnt = 320	feature = 903	correl = 0.0312798	descr = N_Gram_TTTA
cnt = 321	feature = 458	correl = -0.0373267	descr = N_Gram_CGT
cnt = 322	feature = 780	correl = -0.056889	descr = N_Gram_TCCC
cnt = 323	feature = 72	correl = 0.0819912	descr = Gibbs_of_Target_Sequence__Pos_4_Step_1
cnt = 324	feature = 812	correl = 0.0824549	descr = N_Gram_TCTG
cnt = 325	feature = 358	correl = 0.0421472	descr = N_Gram_CATC
cnt = 326	feature = 76	correl = 0.0851445	descr = Gibbs_of_Target_Sequence__Pos_8_Step_1
cnt = 327	feature = 655	correl = -0.078152	descr = N_Gram_GGGG
cnt = 328	feature = 219	correl = -0.0636741	descr = N_Gram_ACG
cnt = 329	feature = 80	correl = 0.0262231	descr = Gibbs_of_Target_Sequence__Pos_12_Step_1
cnt = 330	feature = 634	correl = -0.125607	descr = N_Gram_GGCC
cnt = 331	feature = 815	correl = 0.0651993	descr = N_Gram_TCTT
cnt = 332	feature = 729	correl = 0.0596028	descr = N_Gram_TAC
cnt = 333	feature = 71	correl = -0.161942	descr = Gibbs_of_Target_Sequence__Pos_2_Step_1
cnt = 334	feature = 598	correl = -0.105405	descr = N_Gram_GCGG
cnt = 335	feature = 229	correl = 0.0389079	descr = N_Gram_ACT
cnt = 336	feature = 79	correl = 0.0510236	descr = Gibbs_of_Target_Sequence__Pos_11_Step_1
cnt = 337	feature = 674	correl = 0.050949	descr = N_Gram_GTA
cnt = 338	feature = 667	correl = -0.0883982	descr = N_Gram_GGTG
cnt = 339	feature = 249	correl = -0.0316751	descr = N_Gram_AGC
cnt = 340	feature = 768	correl = 0.0284493	descr = N_Gram_TCA
cnt = 341	feature = 650	correl = -0.125725	descr = N_Gram_GGGC
cnt = 342	feature = 579	correl = -0.15241	descr = N_Gram_GCCC
cnt = 343	feature = 319	correl = 0.036214	descr = N_Gram_ATTT
cnt = 344	feature = 83	correl = 0.093925	descr = Gibbs_of_Target_Sequence__Pos_15_Step_1
cnt = 345	feature = 789	correl = 0.0472824	descr = N_Gram_TCG
cnt = 346	feature = 639	correl = -0.119129	descr = N_Gram_GGCG
cnt = 347	feature = 846	correl = -0.0447063	descr = N_Gram_TGGG
cnt = 348	feature = 81	correl = 0.136849	descr = Gibbs_of_Target_Sequence__Pos_13_Step_1
cnt = 349	feature = 451	correl = -0.0824809	descr = N_Gram_CGGG
cnt = 350	feature = 75	correl = 0.156647	descr = Gibbs_of_Target_Sequence__Pos_7_Step_1
cnt = 351	feature = 77	correl = 0.105195	descr = Gibbs_of_Target_Sequence__Pos_9_Step_1
cnt = 352	feature = 82	correl = 0.155462	descr = Gibbs_of_Target_Sequence__Pos_14_Step_1
cnt = 353	feature = 616	correl = -0.0507196	descr = N_Gram_GGA
cnt = 354	feature = 740	correl = 0.0980358	descr = N_Gram_TAG
cnt = 355	feature = 909	correl = 0.0952919	descr = N_Gram_TTTG
cnt = 356	feature = 446	correl = -0.115212	descr = N_Gram_CGGC
cnt = 357	feature = 78	correl = 0.121833	descr = Gibbs_of_Target_Sequence__Pos_10_Step_1
cnt = 358	feature = 818	correl = 0.0442776	descr = N_Gram_TG
cnt = 359	feature = 74	correl = 0.105693	descr = Gibbs_of_Target_Sequence__Pos_6_Step_1
cnt = 360	feature = 539	correl = -0.0290841	descr = N_Gram_GAG
cnt = 361	feature = 659	correl = -0.0534267	descr = N_Gram_GGGT
cnt = 362	feature = 367	correl = -0.0762401	descr = N_Gram_CCA
cnt = 363	feature = 483	correl = -0.0214124	descr = N_Gram_CTC
cnt = 364	feature = 819	correl = 0.0517797	descr = N_Gram_TGA
cnt = 365	feature = 849	correl = 0.0813398	descr = N_Gram_TGT
cnt = 366	feature = 767	correl = 0.0498243	descr = N_Gram_TC
cnt = 367	feature = 803	correl = 0.105728	descr = N_Gram_TCT
cnt = 368	feature = 384	correl = -0.158535	descr = N_Gram_CCC
cnt = 369	feature = 273	correl = 0.0557446	descr = N_Gram_ATA
cnt = 370	feature = 752	correl = 0.121629	descr = N_Gram_TAT
cnt = 371	feature = 840	correl = -0.061425	descr = N_Gram_TGG
cnt = 372	feature = 646	correl = -0.119216	descr = N_Gram_GGG
cnt = 373	feature = 307	correl = 0.115103	descr = N_Gram_ATT
cnt = 374	feature = 366	correl = -0.0976346	descr = N_Gram_CC
cnt = 375	feature = 423	correl = -0.0802253	descr = N_Gram_CG
cnt = 376	feature = 68	correl = 0.281896	descr = Gibbs_of_Target_Sequence_
num rows = 2188
num_elements = 824876
..*
optimization finished, #iter = 2343
nu = 0.280811
obj = -48.528925, rho = -0.816700
nSV = 990, nBSV = 335
num rows = 243
num_elements = 91611
*
optimization finished, #iter = 204
nu = 0.247526
obj = -5.448294, rho = -0.649544
nSV = 135, nBSV = 19
..*
optimization finished, #iter = 2343
nu = 0.280811
obj = -48.528925, rho = -0.816700
nSV = 990, nBSV = 335
CFS merit scores = 1.35653
CFS merit scores = 1.5886
CFS merit scores = 1.83815
CFS merit scores = 2.06533
CFS merit scores = 2.27172
CFS merit scores = 2.46155
CFS merit scores = 2.638
CFS merit scores = 2.79678
CFS merit scores = 2.94544
CFS merit scores = 3.0856
CFS merit scores = 3.21741
CFS merit scores = 3.34387
CFS merit scores = 3.46414
CFS merit scores = 3.57827
CFS merit scores = 3.68712
CFS merit scores = 3.79224
CFS merit scores = 3.89345
CFS merit scores = 3.99099
CFS merit scores = 4.08327
CFS merit scores = 4.17237
CFS merit scores = 4.25724
CFS merit scores = 4.33816
CFS merit scores = 4.41594
CFS merit scores = 4.49139
CFS merit scores = 4.56271
CFS merit scores = 4.63209
CFS merit scores = 4.6978
CFS merit scores = 4.76129
CFS merit scores = 4.82318
CFS merit scores = 4.88326
CFS merit scores = 4.9414
CFS merit scores = 4.99689
CFS merit scores = 5.0506
CFS merit scores = 5.10277
CFS merit scores = 5.15074
CFS merit scores = 5.19693
CFS merit scores = 5.24183
CFS merit scores = 5.28564
CFS merit scores = 5.3283
CFS merit scores = 5.36937
CFS merit scores = 5.40862
CFS merit scores = 5.44718
CFS merit scores = 5.48464
CFS merit scores = 5.51909
CFS merit scores = 5.55273
CFS merit scores = 5.58462
CFS merit scores = 5.6151
CFS merit scores = 5.64543
CFS merit scores = 5.67451
CFS merit scores = 5.70224
CFS merit scores = 5.72826
CFS merit scores = 5.75306
CFS merit scores = 5.77706
CFS merit scores = 5.80099
CFS merit scores = 5.82491
CFS merit scores = 5.84817
CFS merit scores = 5.87007
CFS merit scores = 5.89132
CFS merit scores = 5.91257
CFS merit scores = 5.93362
CFS merit scores = 5.95401
CFS merit scores = 5.97295
CFS merit scores = 5.98949
CFS merit scores = 6.00583
CFS merit scores = 6.02153
CFS merit scores = 6.03674
CFS merit scores = 6.05173
CFS merit scores = 6.06592
CFS merit scores = 6.07981
CFS merit scores = 6.0938
CFS merit scores = 6.1076
CFS merit scores = 6.12072
CFS merit scores = 6.13403
CFS merit scores = 6.14607
CFS merit scores = 6.1576
CFS merit scores = 6.16891
CFS merit scores = 6.18023
CFS merit scores = 6.19127
CFS merit scores = 6.20163
CFS merit scores = 6.21196
CFS merit scores = 6.2219
CFS merit scores = 6.23147
CFS merit scores = 6.24016
CFS merit scores = 6.24885
CFS merit scores = 6.25711
CFS merit scores = 6.26535
CFS merit scores = 6.27214
CFS merit scores = 6.27928
CFS merit scores = 6.28634
CFS merit scores = 6.29215
CFS merit scores = 6.29733
CFS merit scores = 6.30257
CFS merit scores = 6.30796
CFS merit scores = 6.31316
CFS merit scores = 6.31814
CFS merit scores = 6.32303
CFS merit scores = 6.32783
CFS merit scores = 6.33259
CFS merit scores = 6.33716
CFS merit scores = 6.34187
CFS merit scores = 6.34659
CFS merit scores = 6.35102
CFS merit scores = 6.35456
CFS merit scores = 6.358
CFS merit scores = 6.36155
CFS merit scores = 6.36516
CFS merit scores = 6.36855
CFS merit scores = 6.37208
CFS merit scores = 6.37557
CFS merit scores = 6.37879
CFS merit scores = 6.38173
CFS merit scores = 6.38463
CFS merit scores = 6.38738
CFS merit scores = 6.39016
CFS merit scores = 6.39294
CFS merit scores = 6.39564
CFS merit scores = 6.39828
CFS merit scores = 6.40096
CFS merit scores = 6.40373
CFS merit scores = 6.40621
CFS merit scores = 6.40872
CFS merit scores = 6.4112
CFS merit scores = 6.41371
CFS merit scores = 6.41564
CFS merit scores = 6.41742
CFS merit scores = 6.41924
CFS merit scores = 6.4211
CFS merit scores = 6.42265
CFS merit scores = 6.42401
CFS merit scores = 6.42529
CFS merit scores = 6.42678
CFS merit scores = 6.42823
CFS merit scores = 6.42967
CFS merit scores = 6.43107
CFS merit scores = 6.43239
CFS merit scores = 6.43359
CFS merit scores = 6.4347
CFS merit scores = 6.43561
CFS merit scores = 6.43644
CFS merit scores = 6.43744
CFS merit scores = 6.43829
CFS merit scores = 6.43916
CFS merit scores = 6.43967
CFS merit scores = 6.44008
CFS merit scores = 6.44034
CFS merit scores = 6.44058
CFS merit scores = 6.44052
CFS merit scores = 6.44041
CFS merit scores = 6.4404
CFS merit scores = 6.44046
CFS merit scores = 6.4405
CFS merit scores = 6.44059
CFS merit scores = 6.44052
CFS merit scores = 6.44019
CFS merit scores = 6.43983
CFS merit scores = 6.43958
CFS merit scores = 6.43938
CFS merit scores = 6.43914
CFS merit scores = 6.43885
CFS merit scores = 6.43857
CFS merit scores = 6.4384
CFS merit scores = 6.4381
CFS merit scores = 6.43779
CFS merit scores = 6.43729
CFS merit scores = 6.43676
CFS merit scores = 6.43644
CFS merit scores = 6.43571
CFS merit scores = 6.43491
CFS merit scores = 6.43406
CFS merit scores = 6.43316
CFS merit scores = 6.43232
CFS merit scores = 6.43151
CFS merit scores = 6.43061
CFS merit scores = 6.42943
CFS merit scores = 6.42817
CFS merit scores = 6.42698
CFS merit scores = 6.42592
CFS merit scores = 6.4248
CFS merit scores = 6.42353
CFS merit scores = 6.42219
CFS merit scores = 6.42084
CFS merit scores = 6.41951
CFS merit scores = 6.41836
CFS merit scores = 6.41713
CFS merit scores = 6.41591
CFS merit scores = 6.41482
CFS merit scores = 6.41363
CFS merit scores = 6.41231
CFS merit scores = 6.41105
CFS merit scores = 6.4098
CFS merit scores = 6.40841
CFS merit scores = 6.40698
CFS merit scores = 6.40547
CFS merit scores = 6.40403
CFS merit scores = 6.40261
CFS merit scores = 6.40093
CFS merit scores = 6.39936
CFS merit scores = 6.39786
CFS merit scores = 6.39631
CFS merit scores = 6.39464
CFS merit scores = 6.393
CFS merit scores = 6.39124
CFS merit scores = 6.38956
CFS merit scores = 6.38788
CFS merit scores = 6.38607
CFS merit scores = 6.38418
CFS merit scores = 6.38238
CFS merit scores = 6.3805
CFS merit scores = 6.37868
CFS merit scores = 6.37684
CFS merit scores = 6.37501
CFS merit scores = 6.37323
CFS merit scores = 6.37161
CFS merit scores = 6.37002
CFS merit scores = 6.36827
CFS merit scores = 6.36637
CFS merit scores = 6.36441
CFS merit scores = 6.36242
CFS merit scores = 6.36045
CFS merit scores = 6.35848
CFS merit scores = 6.35647
CFS merit scores = 6.35443
CFS merit scores = 6.35233
CFS merit scores = 6.35018
CFS merit scores = 6.34795
CFS merit scores = 6.34577
CFS merit scores = 6.34357
CFS merit scores = 6.34149
CFS merit scores = 6.33928
CFS merit scores = 6.33709
CFS merit scores = 6.3349
CFS merit scores = 6.33258
CFS merit scores = 6.33031
CFS merit scores = 6.3278
CFS merit scores = 6.32531
CFS merit scores = 6.32288
CFS merit scores = 6.32051
CFS merit scores = 6.31791
CFS merit scores = 6.31526
CFS merit scores = 6.31263
CFS merit scores = 6.31
CFS merit scores = 6.30729
CFS merit scores = 6.30458
CFS merit scores = 6.3019
CFS merit scores = 6.29929
CFS merit scores = 6.2968
CFS merit scores = 6.29415
CFS merit scores = 6.29135
CFS merit scores = 6.28848
CFS merit scores = 6.28561
CFS merit scores = 6.28255
CFS merit scores = 6.27957
CFS merit scores = 6.27666
CFS merit scores = 6.2737
CFS merit scores = 6.2708
CFS merit scores = 6.26799
CFS merit scores = 6.26511
CFS merit scores = 6.26223
CFS merit scores = 6.25936
CFS merit scores = 6.25643
CFS merit scores = 6.25348
CFS merit scores = 6.25055
CFS merit scores = 6.2477
CFS merit scores = 6.24481
CFS merit scores = 6.24185
CFS merit scores = 6.23884
CFS merit scores = 6.23562
CFS merit scores = 6.23244
CFS merit scores = 6.22916
CFS merit scores = 6.2258
CFS merit scores = 6.22255
CFS merit scores = 6.21906
CFS merit scores = 6.21567
CFS merit scores = 6.2123
CFS merit scores = 6.20888
CFS merit scores = 6.20545
CFS merit scores = 6.20204
CFS merit scores = 6.19868
CFS merit scores = 6.19536
CFS merit scores = 6.19195
CFS merit scores = 6.18843
CFS merit scores = 6.18475
CFS merit scores = 6.18112
CFS merit scores = 6.17744
CFS merit scores = 6.17371
CFS merit scores = 6.16992
CFS merit scores = 6.16615
CFS merit scores = 6.16224
CFS merit scores = 6.15842
CFS merit scores = 6.15443
CFS merit scores = 6.15024
CFS merit scores = 6.14613
CFS merit scores = 6.14194
CFS merit scores = 6.13776
CFS merit scores = 6.13353
CFS merit scores = 6.12935
CFS merit scores = 6.12519
CFS merit scores = 6.12109
CFS merit scores = 6.11695
CFS merit scores = 6.11287
CFS merit scores = 6.10889
CFS merit scores = 6.10474
CFS merit scores = 6.10041
CFS merit scores = 6.09611
CFS merit scores = 6.09187
CFS merit scores = 6.08759
CFS merit scores = 6.08338
CFS merit scores = 6.07903
CFS merit scores = 6.07466
CFS merit scores = 6.07034
CFS merit scores = 6.06603
CFS merit scores = 6.06176
CFS merit scores = 6.05741
CFS merit scores = 6.05269
CFS merit scores = 6.04794
CFS merit scores = 6.04331
CFS merit scores = 6.03856
CFS merit scores = 6.03379
CFS merit scores = 6.02903
CFS merit scores = 6.02417
CFS merit scores = 6.01932
CFS merit scores = 6.01428
CFS merit scores = 6.00898
CFS merit scores = 6.00374
CFS merit scores = 5.99839
CFS merit scores = 5.99308
CFS merit scores = 5.98758
CFS merit scores = 5.9821
CFS merit scores = 5.97655
CFS merit scores = 5.97107
CFS merit scores = 5.96565
CFS merit scores = 5.96023
CFS merit scores = 5.95491
CFS merit scores = 5.94955
CFS merit scores = 5.94409
CFS merit scores = 5.93866
CFS merit scores = 5.93327
CFS merit scores = 5.92796
CFS merit scores = 5.92263
CFS merit scores = 5.91734
CFS merit scores = 5.91191
CFS merit scores = 5.90648
CFS merit scores = 5.90112
CFS merit scores = 5.8957
CFS merit scores = 5.89034
CFS merit scores = 5.88507
CFS merit scores = 5.87975
CFS merit scores = 5.87444
CFS merit scores = 5.86911
CFS merit scores = 5.86377
CFS merit scores = 5.85829
CFS merit scores = 5.85271
CFS merit scores = 5.84709
CFS merit scores = 5.84157
CFS merit scores = 5.83578
CFS merit scores = 5.83001
CFS merit scores = 5.82417
CFS merit scores = 5.81831
CFS merit scores = 5.8125
CFS merit scores = 5.80665
CFS merit scores = 5.8007
CFS merit scores = 5.79481
CFS merit scores = 5.78889
CFS merit scores = 5.78285
CFS merit scores = 5.77682
CFS merit scores = 5.77065
CFS merit scores = 5.76453
CFS merit scores = 5.75845
CFS merit scores = 5.75233
CFS merit scores = 5.74611
CFS merit scores = 5.7395
CFS merit scores = 5.73257
CFS merit scores = 5.72559
CFS merit scores = 5.71841
CFS merit scores = 5.7111
CFS merit scores = 5.70381
CFS merit scores = 5.69576
CFS merit scores = 5.68784
CFS merit scores = 5.68004
CFS merit scores = 5.67187
CFS merit scores = 5.66382
CFS merit scores = 5.65579
CFS merit scores = 5.64775
CFS merit scores = 5.6395
CFS merit scores = 5.63099
CFS merit scores = 5.62247
CFS merit scores = 5.61346
CFS merit scores = 5.60426
CFS merit scores = 5.59506
CFS merit scores = 5.58585
CFS merit scores = 5.57647
CFS merit scores = 5.56666
CFS merit scores = 5.55687
CFS merit scores = 5.54662
CFS merit scores = 5.53632
CFS merit scores = 5.52528
CFS merit scores = 5.51259
CFS merit scores = 5.49973
CFS merit scores = 5.48651
CFS merit scores = 5.47255
CFS merit scores = 5.45819
CFS merit scores = 5.42673
cnt = 1	feature = 64	correl = 0.35653	descr = Position_Specific_Bin_Base_20_Base_A
cnt = 2	feature = 2	correl = -0.140676	descr = Position_Specific_Bin_Base_0_Base_G
cnt = 3	feature = 60	correl = 0.164791	descr = Position_Specific_Bin_Base_19_Base_A
cnt = 4	feature = 541	correl = 0.0429939	descr = N_Gram_GACAA
cnt = 5	feature = 228	correl = -0.031765	descr = N_Gram_ACCCC
cnt = 6	feature = 16	correl = 0.0456473	descr = Position_Specific_Bin_Base_5_Base_T
cnt = 7	feature = 475	correl = 0.027384	descr = N_Gram_CGTG
cnt = 8	feature = 892	correl = 0.0311182	descr = N_Gram_TTATG
cnt = 9	feature = 806	correl = 0.0412869	descr = N_Gram_TCGCA
cnt = 10	feature = 442	correl = -0.0313292	descr = N_Gram_CGATA
cnt = 11	feature = 319	correl = -0.0273164	descr = N_Gram_ATTAA
cnt = 12	feature = 336	correl = 0.0273672	descr = N_Gram_CAACG
cnt = 13	feature = 521	correl = 0.0355916	descr = N_Gram_CTTAG
cnt = 14	feature = 550	correl = 0.0707536	descr = N_Gram_GACTA
cnt = 15	feature = 884	correl = -0.0420962	descr = N_Gram_TTACC
cnt = 16	feature = 739	correl = 0.0261103	descr = N_Gram_TAAGC
cnt = 17	feature = 600	correl = 0.0274014	descr = N_Gram_GCCTA
cnt = 18	feature = 238	correl = 0.0354812	descr = N_Gram_ACGCT
cnt = 19	feature = 235	correl = -0.0492975	descr = N_Gram_ACGAA
cnt = 20	feature = 770	correl = 0.0226726	descr = N_Gram_TATAC
cnt = 21	feature = 458	correl = -0.0410017	descr = N_Gram_CGGCA
cnt = 22	feature = 501	correl = -0.0287424	descr = N_Gram_CTCGA
cnt = 23	feature = 808	correl = 0.0313084	descr = N_Gram_TCGCT
cnt = 24	feature = 889	correl = 0.0661562	descr = N_Gram_TTAGT
cnt = 25	feature = 260	correl = 0.0588886	descr = N_Gram_AGATA
cnt = 26	feature = 704	correl = 0.043601	descr = N_Gram_GTCTA
cnt = 27	feature = 799	correl = -0.0268091	descr = N_Gram_TCCCG
cnt = 28	feature = 240	correl = -0.0452221	descr = N_Gram_ACGGG
cnt = 29	feature = 460	correl = -0.108611	descr = N_Gram_CGGCG
cnt = 30	feature = 736	correl = 0.0311414	descr = N_Gram_TAACT
cnt = 31	feature = 641	correl = 0.0343688	descr = N_Gram_GGATT
cnt = 32	feature = 278	correl = 0.0369218	descr = N_Gram_AGTAA
cnt = 33	feature = 613	correl = -0.0513267	descr = N_Gram_GCGGT
cnt = 34	feature = 440	correl = -0.0618322	descr = N_Gram_CGAGT
cnt = 35	feature = 675	correl = 0.031977	descr = N_Gram_GGTAC
cnt = 36	feature = 721	correl = -0.0500127	descr = N_Gram_GTTAG
cnt = 37	feature = 327	correl = 0.0557368	descr = N_Gram_ATTGT
cnt = 38	feature = 900	correl = 0.0638391	descr = N_Gram_TTCGT
cnt = 39	feature = 289	correl = 0.0331808	descr = N_Gram_ATAGC
cnt = 40	feature = 881	correl = -0.0318526	descr = N_Gram_TTAAT
cnt = 41	feature = 625	correl = -0.0444498	descr = N_Gram_GCTTT
cnt = 42	feature = 777	correl = 0.0241324	descr = N_Gram_TATGC
cnt = 43	feature = 449	correl = -0.0266695	descr = N_Gram_CGCCC
cnt = 44	feature = 850	correl = 0.0418604	descr = N_Gram_TGCGA
cnt = 45	feature = 773	correl = 0.0765388	descr = N_Gram_TATCA
cnt = 46	feature = 658	correl = -0.0542463	descr = N_Gram_GGGAA
cnt = 47	feature = 789	correl = -0.0478171	descr = N_Gram_TCACG
cnt = 48	feature = 749	correl = -0.0324242	descr = N_Gram_TACG
cnt = 49	feature = 674	correl = 0.0488004	descr = N_Gram_GGTAA
cnt = 50	feature = 305	correl = 0.0236562	descr = N_Gram_ATCGG
cnt = 51	feature = 492	correl = 0.0573868	descr = N_Gram_CTATA
cnt = 52	feature = 578	correl = -0.0709231	descr = N_Gram_GCAAT
cnt = 53	feature = 409	correl = -0.0438472	descr = N_Gram_CCGAC
cnt = 54	feature = 701	correl = 0.0350202	descr = N_Gram_GTCGC
cnt = 55	feature = 779	correl = 0.0275797	descr = N_Gram_TATGT
cnt = 56	feature = 593	correl = -0.061331	descr = N_Gram_GCCCC
cnt = 57	feature = 577	correl = 0.0535872	descr = N_Gram_GCAAC
cnt = 58	feature = 888	correl = 0.0244246	descr = N_Gram_TTAGC
cnt = 59	feature = 774	correl = 0.0575825	descr = N_Gram_TATCG
cnt = 60	feature = 495	correl = -0.0301871	descr = N_Gram_CTATT
cnt = 61	feature = 659	correl = -0.0588571	descr = N_Gram_GGGAG
cnt = 62	feature = 505	correl = 0.0333205	descr = N_Gram_CTCTA
cnt = 63	feature = 231	correl = -0.0449528	descr = N_Gram_ACCGA
cnt = 64	feature = 310	correl = 0.039076	descr = N_Gram_ATGAG
cnt = 65	feature = 685	correl = -0.0606493	descr = N_Gram_GGTTG
cnt = 66	feature = 365	correl = -0.0538776	descr = N_Gram_CATAC
cnt = 67	feature = 580	correl = -0.0448691	descr = N_Gram_GCACC
cnt = 68	feature = 481	correl = 0.0226422	descr = N_Gram_CGTTT
cnt = 69	feature = 717	correl = 0.0504565	descr = N_Gram_GTGTA
cnt = 70	feature = 430	correl = 0.0245621	descr = N_Gram_CCTTA
cnt = 71	feature = 718	correl = 0.0265794	descr = N_Gram_GTGTG
cnt = 72	feature = 531	correl = 0.0333528	descr = N_Gram_GAAAT
cnt = 73	feature = 271	correl = -0.0223676	descr = N_Gram_AGGCA
cnt = 74	feature = 655	correl = -0.0517524	descr = N_Gram_GGCTG
cnt = 75	feature = 909	correl = 0.0379062	descr = N_Gram_TTGAC
cnt = 76	feature = 284	correl = 0.0268891	descr = N_Gram_AGTTT
cnt = 77	feature = 647	correl = -0.0856657	descr = N_Gram_GGCCA
cnt = 78	feature = 337	correl = -0.0256016	descr = N_Gram_CAAGA
cnt = 79	feature = 610	correl = -0.0308845	descr = N_Gram_GCGGA
cnt = 80	feature = 660	correl = -0.0303971	descr = N_Gram_GGGAT
cnt = 81	feature = 545	correl = -0.040333	descr = N_Gram_GACCC
cnt = 82	feature = 270	correl = -0.0487749	descr = N_Gram_AGGAG
cnt = 83	feature = 473	correl = -0.0479515	descr = N_Gram_CGTCC
cnt = 84	feature = 899	correl = 0.0332487	descr = N_Gram_TTCGC
cnt = 85	feature = 530	correl = -0.0379124	descr = N_Gram_GAAAA
cnt = 86	feature = 631	correl = 0.0427883	descr = N_Gram_GGAAT
cnt = 87	feature = 358	correl = -0.0216334	descr = N_Gram_CAGCG
cnt = 88	feature = 4	correl = 0.0868008	descr = Position_Specific_Bin_Base_1_Base_A
cnt = 89	feature = 822	correl = 0.037807	descr = N_Gram_TCTCT
cnt = 90	feature = 508	correl = -0.0423478	descr = N_Gram_CTGAG
cnt = 91	feature = 493	correl = 0.0276651	descr = N_Gram_CTATC
cnt = 92	feature = 451	correl = -0.0714135	descr = N_Gram_CGCGC
cnt = 93	feature = 632	correl = 0.0249469	descr = N_Gram_GGACA
cnt = 94	feature = 800	correl = 0.0782805	descr = N_Gram_TCCTA
cnt = 95	feature = 299	correl = 0.052434	descr = N_Gram_ATCCA
cnt = 96	feature = 684	correl = -0.0506088	descr = N_Gram_GGTTA
cnt = 97	feature = 843	correl = 0.0399103	descr = N_Gram_TGATT
cnt = 98	feature = 931	correl = 0.0369813	descr = N_Gram_TTTGG
cnt = 99	feature = 723	correl = 0.0340384	descr = N_Gram_GTTCG
cnt = 100	feature = 856	correl = 0.0406676	descr = N_Gram_TGCTT
cnt = 101	feature = 798	correl = -0.0353498	descr = N_Gram_TCCCC
cnt = 102	feature = 394	correl = -0.0636453	descr = N_Gram_CCCAT
cnt = 103	feature = 924	correl = 0.0500074	descr = N_Gram_TTTAG
cnt = 104	feature = 33	correl = -0.0442991	descr = Position_Specific_Bin_Base_11_Base_A
cnt = 105	feature = 214	correl = 0.0231622	descr = N_Gram_ACACA
cnt = 106	feature = 316	correl = -0.0223839	descr = N_Gram_ATGTA
cnt = 107	feature = 621	correl = 0.0421733	descr = N_Gram_GCTCT
cnt = 108	feature = 41	correl = -0.024285	descr = Position_Specific_Bin_Base_14_Base_C
cnt = 109	feature = 229	correl = -0.0254052	descr = N_Gram_ACCCT
cnt = 110	feature = 616	correl = -0.052634	descr = N_Gram_GCGTT
cnt = 111	feature = 834	correl = 0.0440068	descr = N_Gram_TGAAC
cnt = 112	feature = 25	correl = -0.0872171	descr = Position_Specific_Bin_Base_8_Base_C
cnt = 113	feature = 649	correl = -0.0288061	descr = N_Gram_GGCCT
cnt = 114	feature = 554	correl = 0.0371236	descr = N_Gram_GAGAA
cnt = 115	feature = 251	correl = -0.0434305	descr = N_Gram_ACTGC
cnt = 116	feature = 534	correl = -0.0590563	descr = N_Gram_GAAGA
cnt = 117	feature = 598	correl = -0.0252477	descr = N_Gram_GCCGG
cnt = 118	feature = 438	correl = -0.0428217	descr = N_Gram_CGACC
cnt = 119	feature = 321	correl = 0.0819926	descr = N_Gram_ATTAT
cnt = 120	feature = 494	correl = 0.0299049	descr = N_Gram_CTATG
cnt = 121	feature = 786	correl = 0.0395243	descr = N_Gram_TCAAC
cnt = 122	feature = 21	correl = -0.132738	descr = Position_Specific_Bin_Base_7_Base_C
cnt = 123	feature = 826	correl = 0.0231018	descr = N_Gram_TCTGT
cnt = 124	feature = 802	correl = -0.0350456	descr = N_Gram_TCCTG
cnt = 125	feature = 848	correl = -0.0651192	descr = N_Gram_TGCCC
cnt = 126	feature = 565	correl = 0.0526917	descr = N_Gram_GATAT
cnt = 127	feature = 634	correl = 0.0457817	descr = N_Gram_GGACT
cnt = 128	feature = 242	correl = -0.0383926	descr = N_Gram_ACGTT
cnt = 129	feature = 354	correl = -0.0235161	descr = N_Gram_CAGAT
cnt = 130	feature = 680	correl = -0.0274075	descr = N_Gram_GGTGA
cnt = 131	feature = 753	correl = 0.04353	descr = N_Gram_TACTG
cnt = 132	feature = 314	correl = -0.0324537	descr = N_Gram_ATGGA
cnt = 133	feature = 0	correl = 0.0425359	descr = Position_Specific_Bin_Base_0_Base_A
cnt = 134	feature = 6	correl = -0.0393786	descr = Position_Specific_Bin_Base_2_Base_A
cnt = 135	feature = 525	correl = 0.0496022	descr = N_Gram_CTTGT
cnt = 136	feature = 392	correl = -0.0251871	descr = N_Gram_CCCAA
cnt = 137	feature = 821	correl = 0.0437274	descr = N_Gram_TCTCA
cnt = 138	feature = 713	correl = -0.0531713	descr = N_Gram_GTGGA
cnt = 139	feature = 66	correl = -0.172995	descr = Position_Specific_Bin_Base_20_Base_G
cnt = 140	feature = 705	correl = 0.0240255	descr = N_Gram_GTCTT
cnt = 141	feature = 212	correl = 0.0583597	descr = N_Gram_ACAAT
cnt = 142	feature = 752	correl = 0.0722921	descr = N_Gram_TACTA
cnt = 143	feature = 740	correl = 0.048382	descr = N_Gram_TAAGG
cnt = 144	feature = 48	correl = 0.0685112	descr = Position_Specific_Bin_Base_16_Base_A
cnt = 145	feature = 734	correl = 0.0240474	descr = N_Gram_TAAAG
cnt = 146	feature = 58	correl = -0.0592457	descr = Position_Specific_Bin_Base_18_Base_G
cnt = 147	feature = 423	correl = -0.0431914	descr = N_Gram_CCTCC
cnt = 148	feature = 695	correl = -0.0291109	descr = N_Gram_GTCAC
cnt = 149	feature = 738	correl = 0.0496522	descr = N_Gram_TAAGA
cnt = 150	feature = 535	correl = -0.0412879	descr = N_Gram_GAAGC
cnt = 151	feature = 303	correl = 0.0327454	descr = N_Gram_ATCGA
cnt = 152	feature = 620	correl = -0.046055	descr = N_Gram_GCTCC
cnt = 153	feature = 452	correl = -0.0633246	descr = N_Gram_CGCGG
cnt = 154	feature = 273	correl = -0.101548	descr = N_Gram_AGGGC
cnt = 155	feature = 263	correl = -0.0321801	descr = N_Gram_AGCAC
cnt = 156	feature = 769	correl = 0.0691833	descr = N_Gram_TATAA
cnt = 157	feature = 28	correl = 0.0267607	descr = Position_Specific_Bin_Base_9_Base_T
cnt = 158	feature = 52	correl = 0.0443392	descr = Position_Specific_Bin_Base_17_Base_A
cnt = 159	feature = 307	correl = 0.074857	descr = N_Gram_ATCTC
cnt = 160	feature = 232	correl = -0.029607	descr = N_Gram_ACCGG
cnt = 161	feature = 849	correl = -0.0316545	descr = N_Gram_TGCCG
cnt = 162	feature = 697	correl = -0.0437237	descr = N_Gram_GTCCC
cnt = 163	feature = 258	correl = -0.0404572	descr = N_Gram_AGAGG
cnt = 164	feature = 869	correl = 0.033085	descr = N_Gram_TGTAG
cnt = 165	feature = 256	correl = -0.0241103	descr = N_Gram_AGACC
cnt = 166	feature = 29	correl = 0.0742035	descr = Position_Specific_Bin_Base_10_Base_A
cnt = 167	feature = 490	correl = 0.0558517	descr = N_Gram_CTAGC
cnt = 168	feature = 11	correl = -0.0806065	descr = Position_Specific_Bin_Base_3_Base_T
cnt = 169	feature = 44	correl = 0.08197	descr = Position_Specific_Bin_Base_15_Base_A
cnt = 170	feature = 207	correl = 0.0318889	descr = N_Gram_AATTG
cnt = 171	feature = 489	correl = 0.0314993	descr = N_Gram_CTAGA
cnt = 172	feature = 288	correl = 0.0250415	descr = N_Gram_ATAGA
cnt = 173	feature = 502	correl = -0.0661937	descr = N_Gram_CTCGG
cnt = 174	feature = 612	correl = -0.0304843	descr = N_Gram_GCGGG
cnt = 175	feature = 865	correl = 0.0247614	descr = N_Gram_TGGTC
cnt = 176	feature = 852	correl = -0.0241372	descr = N_Gram_TGCGG
cnt = 177	feature = 814	correl = 0.0929123	descr = N_Gram_TCGTG
cnt = 178	feature = 665	correl = -0.0276034	descr = N_Gram_GGGCT
cnt = 179	feature = 1	correl = 0.118066	descr = Position_Specific_Bin_Base_0_Base_C
cnt = 180	feature = 787	correl = 0.0240113	descr = N_Gram_TCAAG
cnt = 181	feature = 592	correl = -0.0741744	descr = N_Gram_GCCCA
cnt = 182	feature = 669	correl = -0.0500346	descr = N_Gram_GGGGT
cnt = 183	feature = 14	correl = 0.0230467	descr = Position_Specific_Bin_Base_5_Base_A
cnt = 184	feature = 667	correl = -0.0478213	descr = N_Gram_GGGGA
cnt = 185	feature = 220	correl = 0.0390484	descr = N_Gram_ACATC
cnt = 186	feature = 62	correl = -0.119029	descr = Position_Specific_Bin_Base_19_Base_G
cnt = 187	feature = 568	correl = -0.0572001	descr = N_Gram_GATGG
cnt = 188	feature = 401	correl = -0.049944	descr = N_Gram_CCCGC
cnt = 189	feature = 344	correl = -0.0327432	descr = N_Gram_CACCT
cnt = 190	feature = 733	correl = 0.0536478	descr = N_Gram_TAAAC
cnt = 191	feature = 559	correl = -0.0606307	descr = N_Gram_GAGGC
cnt = 192	feature = 294	correl = 0.0615221	descr = N_Gram_ATATT
cnt = 193	feature = 283	correl = -0.0389194	descr = N_Gram_AGTTC
cnt = 194	feature = 461	correl = -0.0420924	descr = N_Gram_CGGCT
cnt = 195	feature = 743	correl = 0.057666	descr = N_Gram_TAATT
cnt = 196	feature = 590	correl = -0.0714079	descr = N_Gram_GCCAG
cnt = 197	feature = 662	correl = -0.0530474	descr = N_Gram_GGGCA
cnt = 198	feature = 335	correl = 0.0800825	descr = N_Gram_CAACA
cnt = 199	feature = 40	correl = 0.0988192	descr = Position_Specific_Bin_Base_14_Base_A
cnt = 200	feature = 389	correl = -0.045805	descr = N_Gram_CCATA
cnt = 201	feature = 536	correl = 0.031614	descr = N_Gram_GAAGG
cnt = 202	feature = 37	correl = -0.0260439	descr = Position_Specific_Bin_Base_12_Base_C
cnt = 203	feature = 308	correl = 0.0361481	descr = N_Gram_ATCTG
cnt = 204	feature = 382	correl = -0.0343138	descr = N_Gram_CCACG
cnt = 205	feature = 560	correl = -0.0337334	descr = N_Gram_GAGGG
cnt = 206	feature = 10	correl = 0.0489757	descr = Position_Specific_Bin_Base_3_Base_G
cnt = 207	feature = 725	correl = -0.028938	descr = N_Gram_GTTGC
cnt = 208	feature = 838	correl = 0.0355163	descr = N_Gram_TGAGA
cnt = 209	feature = 56	correl = 0.0544302	descr = Position_Specific_Bin_Base_18_Base_A
cnt = 210	feature = 17	correl = 0.0219766	descr = Position_Specific_Bin_Base_6_Base_A
cnt = 211	feature = 297	correl = 0.0521738	descr = N_Gram_ATCAA
cnt = 212	feature = 515	correl = 0.0385227	descr = N_Gram_CTGGT
cnt = 213	feature = 788	correl = 0.0284452	descr = N_Gram_TCACC
cnt = 214	feature = 595	correl = -0.068851	descr = N_Gram_GCCCT
cnt = 215	feature = 664	correl = -0.0677099	descr = N_Gram_GGGCG
cnt = 216	feature = 677	correl = 0.0216547	descr = N_Gram_GGTCA
cnt = 217	feature = 293	correl = 0.041438	descr = N_Gram_ATATG
cnt = 218	feature = 766	correl = 0.0371205	descr = N_Gram_TAGTG
cnt = 219	feature = 292	correl = 0.0276053	descr = N_Gram_ATATA
cnt = 220	feature = 812	correl = -0.0746496	descr = N_Gram_TCGGG
cnt = 221	feature = 217	correl = -0.0239914	descr = N_Gram_ACAGG
cnt = 222	feature = 396	correl = -0.0406438	descr = N_Gram_CCCCA
cnt = 223	feature = 32	correl = 0.053757	descr = Position_Specific_Bin_Base_10_Base_T
cnt = 224	feature = 47	correl = -0.0251609	descr = Position_Specific_Bin_Base_15_Base_T
cnt = 225	feature = 23	correl = 0.0638445	descr = Position_Specific_Bin_Base_7_Base_T
cnt = 226	feature = 929	correl = 0.0741483	descr = N_Gram_TTTGA
cnt = 227	feature = 597	correl = -0.0233835	descr = N_Gram_GCCGA
cnt = 228	feature = 678	correl = -0.0711298	descr = N_Gram_GGTCC
cnt = 229	feature = 934	correl = 0.0252676	descr = N_Gram_TTTTA
cnt = 230	feature = 9	correl = -0.148313	descr = Position_Specific_Bin_Base_2_Base_T
cnt = 231	feature = 264	correl = 0.0629373	descr = N_Gram_AGCAT
cnt = 232	feature = 707	correl = 0.0263291	descr = N_Gram_GTGAA
cnt = 233	feature = 640	correl = -0.0403713	descr = N_Gram_GGATG
cnt = 234	feature = 499	correl = -0.0443199	descr = N_Gram_CTCCC
cnt = 235	feature = 105	correl = -0.0794602	descr = Fold_of_RNAi_Sequence_Pos_16
cnt = 236	feature = 370	correl = 0.0399041	descr = N_Gram_CATGA
cnt = 237	feature = 315	correl = -0.0464476	descr = N_Gram_ATGGT
cnt = 238	feature = 708	correl = 0.0245941	descr = N_Gram_GTGAG
cnt = 239	feature = 792	correl = 0.0314913	descr = N_Gram_TCATC
cnt = 240	feature = 803	correl = 0.0349204	descr = N_Gram_TCCTT
cnt = 241	feature = 404	correl = -0.041739	descr = N_Gram_CCCTC
cnt = 242	feature = 681	correl = -0.0684061	descr = N_Gram_GGTGC
cnt = 243	feature = 917	correl = 0.0460588	descr = N_Gram_TTGTA
cnt = 244	feature = 903	correl = 0.0355628	descr = N_Gram_TTCTC
cnt = 245	feature = 514	correl = -0.0242797	descr = N_Gram_CTGGG
cnt = 246	feature = 59	correl = 0.0284672	descr = Position_Specific_Bin_Base_18_Base_T
cnt = 247	feature = 819	correl = 0.0262164	descr = N_Gram_TCTAT
cnt = 248	feature = 42	correl = -0.146903	descr = Position_Specific_Bin_Base_14_Base_G
cnt = 249	feature = 483	correl = 0.0341205	descr = N_Gram_CTAA
cnt = 250	feature = 653	correl = -0.065599	descr = N_Gram_GGCGT
cnt = 251	feature = 35	correl = 0.123838	descr = Position_Specific_Bin_Base_11_Base_T
cnt = 252	feature = 8	correl = 0.143931	descr = Position_Specific_Bin_Base_2_Base_G
cnt = 253	feature = 624	correl = 0.0402769	descr = N_Gram_GCTTG
cnt = 254	feature = 279	correl = 0.031878	descr = N_Gram_AGTC
cnt = 255	feature = 254	correl = 0.0458031	descr = N_Gram_AGAAT
cnt = 256	feature = 15	correl = -0.0661679	descr = Position_Specific_Bin_Base_5_Base_C
cnt = 257	feature = 275	correl = -0.0215437	descr = N_Gram_AGGTC
cnt = 258	feature = 39	correl = -0.0250116	descr = Position_Specific_Bin_Base_13_Base_G
cnt = 259	feature = 818	correl = 0.0436266	descr = N_Gram_TCTAG
cnt = 260	feature = 65	correl = -0.308076	descr = Position_Specific_Bin_Base_20_Base_C
cnt = 261	feature = 835	correl = 0.03905	descr = N_Gram_TGAAG
cnt = 262	feature = 915	correl = 0.0308861	descr = N_Gram_TTGGT
cnt = 263	feature = 586	correl = 0.0497226	descr = N_Gram_GCATC
cnt = 264	feature = 860	correl = -0.059034	descr = N_Gram_TGGCC
cnt = 265	feature = 366	correl = 0.0321741	descr = N_Gram_CATAT
cnt = 266	feature = 31	correl = -0.0537681	descr = Position_Specific_Bin_Base_10_Base_G
cnt = 267	feature = 935	correl = 0.0215817	descr = N_Gram_TTTTC
cnt = 268	feature = 348	correl = -0.039153	descr = N_Gram_CACGT
cnt = 269	feature = 813	correl = 0.058559	descr = N_Gram_TCGT
cnt = 270	feature = 871	correl = 0.0369516	descr = N_Gram_TGTC
cnt = 271	feature = 645	correl = -0.0478755	descr = N_Gram_GGCAG
cnt = 272	feature = 43	correl = 0.0722451	descr = Position_Specific_Bin_Base_14_Base_T
cnt = 273	feature = 549	correl = 0.0389365	descr = N_Gram_GACT
cnt = 274	feature = 904	correl = 0.0845849	descr = N_Gram_TTCTG
cnt = 275	feature = 920	correl = 0.0446449	descr = N_Gram_TTGTT
cnt = 276	feature = 765	correl = 0.0246843	descr = N_Gram_TAGT
cnt = 277	feature = 622	correl = -0.0509337	descr = N_Gram_GCTGC
cnt = 278	feature = 298	correl = 0.046885	descr = N_Gram_ATCC
cnt = 279	feature = 311	correl = 0.0466232	descr = N_Gram_ATGC
cnt = 280	feature = 894	correl = 0.0250959	descr = N_Gram_TTCAT
cnt = 281	feature = 356	correl = -0.0378529	descr = N_Gram_CAGCA
cnt = 282	feature = 485	correl = 0.0578424	descr = N_Gram_CTAC
cnt = 283	feature = 539	correl = 0.0454819	descr = N_Gram_GAATT
cnt = 284	feature = 579	correl = -0.0329441	descr = N_Gram_GCAC
cnt = 285	feature = 556	correl = -0.0328435	descr = N_Gram_GAGC
cnt = 286	feature = 907	correl = 0.0570242	descr = N_Gram_TTGA
cnt = 287	feature = 436	correl = -0.042232	descr = N_Gram_CGAC
cnt = 288	feature = 583	correl = -0.0636449	descr = N_Gram_GCAGA
cnt = 289	feature = 794	correl = 0.0217897	descr = N_Gram_TCCAC
cnt = 290	feature = 567	correl = -0.0390625	descr = N_Gram_GATGA
cnt = 291	feature = 446	correl = -0.0382347	descr = N_Gram_CGCA
cnt = 292	feature = 589	correl = -0.0445839	descr = N_Gram_GCCA
cnt = 293	feature = 716	correl = 0.0396745	descr = N_Gram_GTGT
cnt = 294	feature = 864	correl = -0.0596002	descr = N_Gram_TGGGG
cnt = 295	feature = 206	correl = 0.0687084	descr = N_Gram_AATTC
cnt = 296	feature = 898	correl = 0.0346318	descr = N_Gram_TTCG
cnt = 297	feature = 700	correl = 0.0424009	descr = N_Gram_GTCG
cnt = 298	feature = 703	correl = 0.0295873	descr = N_Gram_GTCT
cnt = 299	feature = 709	correl = -0.0480214	descr = N_Gram_GTGC
cnt = 300	feature = 249	correl = 0.055838	descr = N_Gram_ACTG
cnt = 301	feature = 46	correl = -0.0354567	descr = Position_Specific_Bin_Base_15_Base_G
cnt = 302	feature = 325	correl = 0.0699803	descr = N_Gram_ATTG
cnt = 303	feature = 368	correl = 0.0824878	descr = N_Gram_CATCT
cnt = 304	feature = 687	correl = 0.0574566	descr = N_Gram_GTAA
cnt = 305	feature = 927	correl = 0.051294	descr = N_Gram_TTTCT
cnt = 306	feature = 334	correl = 0.0543826	descr = N_Gram_CAAC
cnt = 307	feature = 914	correl = -0.0237415	descr = N_Gram_TTGGG
cnt = 308	feature = 70	correl = -0.0376112	descr = Gibbs_of_Target_Sequence__Pos_1_Step_1
cnt = 309	feature = 751	correl = 0.0543425	descr = N_Gram_TACT
cnt = 310	feature = 759	correl = 0.0629538	descr = N_Gram_TAGC
cnt = 311	feature = 540	correl = 0.0306478	descr = N_Gram_GACA
cnt = 312	feature = 910	correl = 0.0406747	descr = N_Gram_TTGC
cnt = 313	feature = 772	correl = 0.0666086	descr = N_Gram_TATC
cnt = 314	feature = 516	correl = 0.0464276	descr = N_Gram_CTGT
cnt = 315	feature = 768	correl = 0.0735508	descr = N_Gram_TATA
cnt = 316	feature = 840	correl = 0.0377703	descr = N_Gram_TGAT
cnt = 317	feature = 859	correl = -0.065038	descr = N_Gram_TGGC
cnt = 318	feature = 210	correl = 0.0652438	descr = N_Gram_ACAA
cnt = 319	feature = 526	correl = 0.034696	descr = N_Gram_CTTT
cnt = 320	feature = 384	correl = -0.085792	descr = N_Gram_CCAG
cnt = 321	feature = 755	correl = 0.0644748	descr = N_Gram_TAGA
cnt = 322	feature = 809	correl = -0.0387098	descr = N_Gram_TCGG
cnt = 323	feature = 412	correl = -0.0312087	descr = N_Gram_CCGC
cnt = 324	feature = 313	correl = -0.0475892	descr = N_Gram_ATGG
cnt = 325	feature = 780	correl = 0.052234	descr = N_Gram_TATT
cnt = 326	feature = 657	correl = -0.0726488	descr = N_Gram_GGGA
cnt = 327	feature = 403	correl = -0.059935	descr = N_Gram_CCCT
cnt = 328	feature = 654	correl = -0.0401267	descr = N_Gram_GGCT
cnt = 329	feature = 72	correl = 0.0928456	descr = Gibbs_of_Target_Sequence__Pos_4_Step_1
cnt = 330	feature = 706	correl = 0.0289632	descr = N_Gram_GTGA
cnt = 331	feature = 638	correl = -0.0257763	descr = N_Gram_GGAT
cnt = 332	feature = 867	correl = 0.0609104	descr = N_Gram_TGTA
cnt = 333	feature = 345	correl = -0.0644441	descr = N_Gram_CACG
cnt = 334	feature = 922	correl = 0.0313932	descr = N_Gram_TTTA
cnt = 335	feature = 306	correl = 0.0577147	descr = N_Gram_ATCT
cnt = 336	feature = 510	correl = -0.0231177	descr = N_Gram_CTGC
cnt = 337	feature = 837	correl = 0.0215753	descr = N_Gram_TGAG
cnt = 338	feature = 724	correl = -0.0394169	descr = N_Gram_GTTG
cnt = 339	feature = 324	correl = 0.08781	descr = N_Gram_ATTCT
cnt = 340	feature = 643	correl = -0.0664834	descr = N_Gram_GGCA
cnt = 341	feature = 83	correl = 0.110659	descr = Gibbs_of_Target_Sequence__Pos_16_Step_1
cnt = 342	feature = 478	correl = -0.0540896	descr = N_Gram_CGTT
cnt = 343	feature = 775	correl = 0.0614134	descr = N_Gram_TATG
cnt = 344	feature = 671	correl = -0.0816553	descr = N_Gram_GGGTG
cnt = 345	feature = 596	correl = -0.0296317	descr = N_Gram_GCCG
cnt = 346	feature = 696	correl = -0.0788922	descr = N_Gram_GTCC
cnt = 347	feature = 355	correl = -0.0472959	descr = N_Gram_CAGC
cnt = 348	feature = 391	correl = -0.0856366	descr = N_Gram_CCCA
cnt = 349	feature = 791	correl = 0.0354646	descr = N_Gram_TCAT
cnt = 350	feature = 71	correl = -0.160449	descr = Gibbs_of_Target_Sequence__Pos_2_Step_1
cnt = 351	feature = 916	correl = 0.0873881	descr = N_Gram_TTGT
cnt = 352	feature = 820	correl = 0.0533273	descr = N_Gram_TCTC
cnt = 353	feature = 243	correl = 0.0380058	descr = N_Gram_ACT
cnt = 354	feature = 77	correl = 0.103696	descr = Gibbs_of_Target_Sequence__Pos_9_Step_1
cnt = 355	feature = 666	correl = -0.0868807	descr = N_Gram_GGGG
cnt = 356	feature = 646	correl = -0.122971	descr = N_Gram_GGCC
cnt = 357	feature = 796	correl = -0.0421176	descr = N_Gram_TCCC
cnt = 358	feature = 676	correl = -0.0236351	descr = N_Gram_GGTC
cnt = 359	feature = 73	correl = 0.0526875	descr = Gibbs_of_Target_Sequence__Pos_5_Step_1
cnt = 360	feature = 876	correl = 0.0712446	descr = N_Gram_TGTT
cnt = 361	feature = 925	correl = 0.0509294	descr = N_Gram_TTTC
cnt = 362	feature = 582	correl = -0.0417416	descr = N_Gram_GCAG
cnt = 363	feature = 367	correl = 0.047341	descr = N_Gram_CATC
cnt = 364	feature = 233	correl = -0.0591709	descr = N_Gram_ACG
cnt = 365	feature = 76	correl = 0.084493	descr = Gibbs_of_Target_Sequence__Pos_8_Step_1
cnt = 366	feature = 462	correl = -0.083271	descr = N_Gram_CGGG
cnt = 367	feature = 223	correl = -0.0601398	descr = N_Gram_ACC
cnt = 368	feature = 277	correl = 0.0381512	descr = N_Gram_AGT
cnt = 369	feature = 80	correl = 0.109971	descr = Gibbs_of_Target_Sequence__Pos_13_Step_1
cnt = 370	feature = 79	correl = 0.0603417	descr = Gibbs_of_Target_Sequence__Pos_11_Step_1
cnt = 371	feature = 679	correl = -0.0816863	descr = N_Gram_GGTG
cnt = 372	feature = 82	correl = 0.0936792	descr = Gibbs_of_Target_Sequence__Pos_15_Step_1
cnt = 373	feature = 732	correl = 0.0446023	descr = N_Gram_TAAA
cnt = 374	feature = 901	correl = 0.0840653	descr = N_Gram_TTCT
cnt = 375	feature = 78	correl = 0.118346	descr = Gibbs_of_Target_Sequence__Pos_10_Step_1
cnt = 376	feature = 74	correl = 0.10414	descr = Gibbs_of_Target_Sequence__Pos_6_Step_1
cnt = 377	feature = 81	correl = 0.148135	descr = Gibbs_of_Target_Sequence__Pos_14_Step_1
cnt = 378	feature = 75	correl = 0.158219	descr = Gibbs_of_Target_Sequence__Pos_7_Step_1
cnt = 379	feature = 627	correl = -0.0613214	descr = N_Gram_GGA
cnt = 380	feature = 362	correl = 0.0778775	descr = N_Gram_CAT
cnt = 381	feature = 482	correl = 0.0952404	descr = N_Gram_CTA
cnt = 382	feature = 553	correl = -0.0427445	descr = N_Gram_GAG
cnt = 383	feature = 341	correl = -0.0384881	descr = N_Gram_CAC
cnt = 384	feature = 496	correl = -0.022979	descr = N_Gram_CTC
cnt = 385	feature = 519	correl = 0.053763	descr = N_Gram_CTT
cnt = 386	feature = 831	correl = 0.0622583	descr = N_Gram_TG
cnt = 387	feature = 574	correl = -0.0469703	descr = N_Gram_GCA
cnt = 388	feature = 603	correl = -0.104032	descr = N_Gram_GCG
cnt = 389	feature = 880	correl = 0.0732841	descr = N_Gram_TTA
cnt = 390	feature = 350	correl = -0.0502078	descr = N_Gram_CAG
cnt = 391	feature = 406	correl = -0.0809384	descr = N_Gram_CCG
cnt = 392	feature = 857	correl = -0.050046	descr = N_Gram_TGG
cnt = 393	feature = 815	correl = 0.106137	descr = N_Gram_TCT
cnt = 394	feature = 672	correl = -0.0487634	descr = N_Gram_GGT
cnt = 395	feature = 286	correl = 0.0466227	descr = N_Gram_ATA
cnt = 396	feature = 767	correl = 0.121458	descr = N_Gram_TAT
cnt = 397	feature = 626	correl = -0.109494	descr = N_Gram_GG
cnt = 398	feature = 160	correl = 0.242606	descr = PF_Target_Context_Fold_dG
cnt = 399	feature = 879	correl = 0.154703	descr = N_Gram_TT
cnt = 400	feature = 573	correl = -0.109454	descr = N_Gram_GC
cnt = 401	feature = 432	correl = -0.0907006	descr = N_Gram_CG
cnt = 402	feature = 68	correl = 0.279902	descr = Gibbs_of_Target_Sequence_
num rows = 2188
num_elements = 881764
..*
optimization finished, #iter = 2360
nu = 0.276451
obj = -47.661356, rho = -0.812242
nSV = 993, nBSV = 316
num rows = 243
num_elements = 97929
*
optimization finished, #iter = 216
nu = 0.228492
obj = -4.777746, rho = -0.705618
nSV = 130, nBSV = 15
..*
optimization finished, #iter = 2360
nu = 0.276451
obj = -47.661356, rho = -0.812242
nSV = 993, nBSV = 316
TEST = 13 AVE CORR = 0.772285
