# Supplementary material for: Improving model predictions for RNA interference activities that use support vector machine regression by combining and filtering features
Source: BMC Bioinformatics. 2007 Jun 6;8:182. doi: 10.1186/1471-2105-8-182 (PMC1906837; doi:10.1186/1471-2105-8-182)
Supplement: Additional file 5 — tr_2431_cfsfilters. The features found to be useful by Correlation based Feature in training and testing the 2431 dataset by cross validation, at t-test values from 0 to 90. [file 1471-2105-8-182-S5.gz › tr_2431_file_14]

14
ave count = 386.6

CFS merit scores = 1.45362
CFS merit scores = 1.61763
CFS merit scores = 1.84867
CFS merit scores = 2.07312
CFS merit scores = 2.27652
CFS merit scores = 2.4624
CFS merit scores = 2.63571
CFS merit scores = 2.79586
CFS merit scores = 2.94675
CFS merit scores = 3.08912
CFS merit scores = 3.22295
CFS merit scores = 3.34731
CFS merit scores = 3.4657
CFS merit scores = 3.57825
CFS merit scores = 3.68613
CFS merit scores = 3.78888
CFS merit scores = 3.88787
CFS merit scores = 3.98244
CFS merit scores = 4.07285
CFS merit scores = 4.15926
CFS merit scores = 4.24148
CFS merit scores = 4.31974
CFS merit scores = 4.39473
CFS merit scores = 4.46653
CFS merit scores = 4.53435
CFS merit scores = 4.59891
CFS merit scores = 4.66148
CFS merit scores = 4.72207
CFS merit scores = 4.78055
CFS merit scores = 4.83567
CFS merit scores = 4.88646
CFS merit scores = 4.9339
CFS merit scores = 4.98025
CFS merit scores = 5.02518
CFS merit scores = 5.06918
CFS merit scores = 5.11189
CFS merit scores = 5.15341
CFS merit scores = 5.19388
CFS merit scores = 5.23359
CFS merit scores = 5.26965
CFS merit scores = 5.30437
CFS merit scores = 5.33641
CFS merit scores = 5.36748
CFS merit scores = 5.39771
CFS merit scores = 5.42804
CFS merit scores = 5.45679
CFS merit scores = 5.48389
CFS merit scores = 5.50954
CFS merit scores = 5.5346
CFS merit scores = 5.55924
CFS merit scores = 5.58271
CFS merit scores = 5.60533
CFS merit scores = 5.6275
CFS merit scores = 5.64903
CFS merit scores = 5.6705
CFS merit scores = 5.69073
CFS merit scores = 5.70936
CFS merit scores = 5.72768
CFS merit scores = 5.74542
CFS merit scores = 5.76241
CFS merit scores = 5.77929
CFS merit scores = 5.79514
CFS merit scores = 5.81116
CFS merit scores = 5.82617
CFS merit scores = 5.84028
CFS merit scores = 5.85422
CFS merit scores = 5.86777
CFS merit scores = 5.88024
CFS merit scores = 5.89296
CFS merit scores = 5.90473
CFS merit scores = 5.91626
CFS merit scores = 5.92723
CFS merit scores = 5.93802
CFS merit scores = 5.94856
CFS merit scores = 5.95892
CFS merit scores = 5.96817
CFS merit scores = 5.97692
CFS merit scores = 5.98584
CFS merit scores = 5.99482
CFS merit scores = 6.00385
CFS merit scores = 6.0124
CFS merit scores = 6.02097
CFS merit scores = 6.02871
CFS merit scores = 6.03607
CFS merit scores = 6.04336
CFS merit scores = 6.05051
CFS merit scores = 6.05699
CFS merit scores = 6.06314
CFS merit scores = 6.06902
CFS merit scores = 6.0745
CFS merit scores = 6.07977
CFS merit scores = 6.08464
CFS merit scores = 6.08906
CFS merit scores = 6.09359
CFS merit scores = 6.09807
CFS merit scores = 6.10244
CFS merit scores = 6.10685
CFS merit scores = 6.11108
CFS merit scores = 6.11528
CFS merit scores = 6.11945
CFS merit scores = 6.12367
CFS merit scores = 6.12766
CFS merit scores = 6.13191
CFS merit scores = 6.13602
CFS merit scores = 6.13966
CFS merit scores = 6.14296
CFS merit scores = 6.14603
CFS merit scores = 6.14927
CFS merit scores = 6.15261
CFS merit scores = 6.15582
CFS merit scores = 6.15909
CFS merit scores = 6.1623
CFS merit scores = 6.16508
CFS merit scores = 6.16747
CFS merit scores = 6.16997
CFS merit scores = 6.17259
CFS merit scores = 6.17509
CFS merit scores = 6.17722
CFS merit scores = 6.1795
CFS merit scores = 6.18189
CFS merit scores = 6.18417
CFS merit scores = 6.18567
CFS merit scores = 6.18708
CFS merit scores = 6.18841
CFS merit scores = 6.18972
CFS merit scores = 6.19088
CFS merit scores = 6.19212
CFS merit scores = 6.19347
CFS merit scores = 6.19495
CFS merit scores = 6.19653
CFS merit scores = 6.1976
CFS merit scores = 6.19856
CFS merit scores = 6.19974
CFS merit scores = 6.20062
CFS merit scores = 6.20149
CFS merit scores = 6.20227
CFS merit scores = 6.20274
CFS merit scores = 6.20266
CFS merit scores = 6.20257
CFS merit scores = 6.20233
CFS merit scores = 6.20199
CFS merit scores = 6.20175
CFS merit scores = 6.20165
CFS merit scores = 6.20173
CFS merit scores = 6.20175
CFS merit scores = 6.20163
CFS merit scores = 6.20138
CFS merit scores = 6.20108
CFS merit scores = 6.2007
CFS merit scores = 6.20043
CFS merit scores = 6.19997
CFS merit scores = 6.19933
CFS merit scores = 6.19868
CFS merit scores = 6.1979
CFS merit scores = 6.19711
CFS merit scores = 6.19634
CFS merit scores = 6.19566
CFS merit scores = 6.19511
CFS merit scores = 6.19421
CFS merit scores = 6.19339
CFS merit scores = 6.19241
CFS merit scores = 6.19153
CFS merit scores = 6.19068
CFS merit scores = 6.1897
CFS merit scores = 6.18889
CFS merit scores = 6.18771
CFS merit scores = 6.1864
CFS merit scores = 6.18513
CFS merit scores = 6.18376
CFS merit scores = 6.18252
CFS merit scores = 6.18131
CFS merit scores = 6.18011
CFS merit scores = 6.17904
CFS merit scores = 6.17781
CFS merit scores = 6.17661
CFS merit scores = 6.17546
CFS merit scores = 6.17424
CFS merit scores = 6.17305
CFS merit scores = 6.1718
CFS merit scores = 6.17047
CFS merit scores = 6.1692
CFS merit scores = 6.16791
CFS merit scores = 6.16662
CFS merit scores = 6.16525
CFS merit scores = 6.16389
CFS merit scores = 6.16251
CFS merit scores = 6.16113
CFS merit scores = 6.15991
CFS merit scores = 6.15846
CFS merit scores = 6.15695
CFS merit scores = 6.1554
CFS merit scores = 6.1539
CFS merit scores = 6.15235
CFS merit scores = 6.15091
CFS merit scores = 6.14955
CFS merit scores = 6.14785
CFS merit scores = 6.14597
CFS merit scores = 6.14409
CFS merit scores = 6.1423
CFS merit scores = 6.14025
CFS merit scores = 6.13832
CFS merit scores = 6.13641
CFS merit scores = 6.1344
CFS merit scores = 6.13233
CFS merit scores = 6.13024
CFS merit scores = 6.12811
CFS merit scores = 6.12606
CFS merit scores = 6.12386
CFS merit scores = 6.12181
CFS merit scores = 6.11976
CFS merit scores = 6.11769
CFS merit scores = 6.11561
CFS merit scores = 6.11362
CFS merit scores = 6.11158
CFS merit scores = 6.10964
CFS merit scores = 6.10741
CFS merit scores = 6.10516
CFS merit scores = 6.10297
CFS merit scores = 6.10084
CFS merit scores = 6.09879
CFS merit scores = 6.09671
CFS merit scores = 6.09452
CFS merit scores = 6.09239
CFS merit scores = 6.09021
CFS merit scores = 6.08807
CFS merit scores = 6.08569
CFS merit scores = 6.08321
CFS merit scores = 6.08087
CFS merit scores = 6.07851
CFS merit scores = 6.07599
CFS merit scores = 6.07357
CFS merit scores = 6.07096
CFS merit scores = 6.06824
CFS merit scores = 6.06546
CFS merit scores = 6.0627
CFS merit scores = 6.05976
CFS merit scores = 6.05688
CFS merit scores = 6.05411
CFS merit scores = 6.05107
CFS merit scores = 6.04815
CFS merit scores = 6.04503
CFS merit scores = 6.04194
CFS merit scores = 6.03885
CFS merit scores = 6.03585
CFS merit scores = 6.03273
CFS merit scores = 6.0296
CFS merit scores = 6.02649
CFS merit scores = 6.0234
CFS merit scores = 6.02028
CFS merit scores = 6.01716
CFS merit scores = 6.01408
CFS merit scores = 6.01096
CFS merit scores = 6.0078
CFS merit scores = 6.00456
CFS merit scores = 6.00119
CFS merit scores = 5.99756
CFS merit scores = 5.99403
CFS merit scores = 5.9905
CFS merit scores = 5.98702
CFS merit scores = 5.98348
CFS merit scores = 5.97988
CFS merit scores = 5.97627
CFS merit scores = 5.97263
CFS merit scores = 5.96907
CFS merit scores = 5.96557
CFS merit scores = 5.96197
CFS merit scores = 5.95827
CFS merit scores = 5.95442
CFS merit scores = 5.95066
CFS merit scores = 5.94664
CFS merit scores = 5.94252
CFS merit scores = 5.93829
CFS merit scores = 5.93389
CFS merit scores = 5.92946
CFS merit scores = 5.92487
CFS merit scores = 5.92012
CFS merit scores = 5.91546
CFS merit scores = 5.91071
CFS merit scores = 5.90599
CFS merit scores = 5.90132
CFS merit scores = 5.89677
CFS merit scores = 5.89211
CFS merit scores = 5.88755
CFS merit scores = 5.88297
CFS merit scores = 5.8784
CFS merit scores = 5.87381
CFS merit scores = 5.86906
CFS merit scores = 5.86434
CFS merit scores = 5.85959
CFS merit scores = 5.85488
CFS merit scores = 5.85018
CFS merit scores = 5.84529
CFS merit scores = 5.84037
CFS merit scores = 5.83549
CFS merit scores = 5.83063
CFS merit scores = 5.82575
CFS merit scores = 5.82089
CFS merit scores = 5.81599
CFS merit scores = 5.81119
CFS merit scores = 5.80621
CFS merit scores = 5.80133
CFS merit scores = 5.79643
CFS merit scores = 5.79151
CFS merit scores = 5.78659
CFS merit scores = 5.78171
CFS merit scores = 5.77689
CFS merit scores = 5.77202
CFS merit scores = 5.76718
CFS merit scores = 5.76239
CFS merit scores = 5.75765
CFS merit scores = 5.75284
CFS merit scores = 5.748
CFS merit scores = 5.74314
CFS merit scores = 5.73837
CFS merit scores = 5.73353
CFS merit scores = 5.7286
CFS merit scores = 5.72362
CFS merit scores = 5.71862
CFS merit scores = 5.71363
CFS merit scores = 5.70855
CFS merit scores = 5.70351
CFS merit scores = 5.69837
CFS merit scores = 5.6932
CFS merit scores = 5.68793
CFS merit scores = 5.68269
CFS merit scores = 5.67738
CFS merit scores = 5.67196
CFS merit scores = 5.66662
CFS merit scores = 5.66123
CFS merit scores = 5.65578
CFS merit scores = 5.65011
CFS merit scores = 5.64412
CFS merit scores = 5.63808
CFS merit scores = 5.63202
CFS merit scores = 5.62595
CFS merit scores = 5.6199
CFS merit scores = 5.61372
CFS merit scores = 5.60762
CFS merit scores = 5.60132
CFS merit scores = 5.59491
CFS merit scores = 5.58858
CFS merit scores = 5.58219
CFS merit scores = 5.57544
CFS merit scores = 5.56866
CFS merit scores = 5.56164
CFS merit scores = 5.55426
CFS merit scores = 5.54684
CFS merit scores = 5.53933
CFS merit scores = 5.53145
CFS merit scores = 5.52354
CFS merit scores = 5.51555
CFS merit scores = 5.50741
CFS merit scores = 5.49876
CFS merit scores = 5.49014
CFS merit scores = 5.4814
CFS merit scores = 5.47204
CFS merit scores = 5.46245
CFS merit scores = 5.45295
CFS merit scores = 5.44325
CFS merit scores = 5.43315
CFS merit scores = 5.42277
CFS merit scores = 5.41231
CFS merit scores = 5.40125
CFS merit scores = 5.39027
CFS merit scores = 5.3791
CFS merit scores = 5.36618
CFS merit scores = 5.35149
CFS merit scores = 5.33664
CFS merit scores = 5.32079
CFS merit scores = 5.30345
CFS merit scores = 5.26972
cnt = 1	feature = 80	correl = 0.453617	descr = Gibbs_of_Target_Sequence__Pos_19_Step_1
cnt = 2	feature = 2	correl = -0.147904	descr = Position_Specific_Bin_Base_0_Base_G
cnt = 3	feature = 857	correl = -0.0729079	descr = N_Gram_TGGC
cnt = 4	feature = 721	correl = -0.0229944	descr = N_Gram_GTTCC
cnt = 5	feature = 462	correl = -0.0257219	descr = N_Gram_CGGGA
cnt = 6	feature = 716	correl = 0.0359878	descr = N_Gram_GTGTA
cnt = 7	feature = 451	correl = -0.0424322	descr = N_Gram_CGCTA
cnt = 8	feature = 221	correl = -0.0287155	descr = N_Gram_ACGAC
cnt = 9	feature = 452	correl = -0.0332763	descr = N_Gram_CGCTC
cnt = 10	feature = 848	correl = -0.0301185	descr = N_Gram_TGCCG
cnt = 11	feature = 358	correl = 0.0257711	descr = N_Gram_CATAG
cnt = 12	feature = 899	correl = 0.0378361	descr = N_Gram_TTCGC
cnt = 13	feature = 612	correl = -0.0478163	descr = N_Gram_GCGGT
cnt = 14	feature = 626	correl = -0.0242688	descr = N_Gram_GCTTA
cnt = 15	feature = 473	correl = -0.0476661	descr = N_Gram_CGTCG
cnt = 16	feature = 494	correl = 0.0341375	descr = N_Gram_CTATC
cnt = 17	feature = 308	correl = -0.0223571	descr = N_Gram_ATTAA
cnt = 18	feature = 773	correl = 0.0451554	descr = N_Gram_TATGA
cnt = 19	feature = 327	correl = 0.047436	descr = N_Gram_CAAGC
cnt = 20	feature = 525	correl = -0.0249477	descr = N_Gram_CTTTA
cnt = 21	feature = 768	correl = 0.0246684	descr = N_Gram_TATAG
cnt = 22	feature = 232	correl = 0.0234841	descr = N_Gram_ACTAG
cnt = 23	feature = 705	correl = 0.0373441	descr = N_Gram_GTCTA
cnt = 24	feature = 674	correl = 0.0527852	descr = N_Gram_GGTAA
cnt = 25	feature = 481	correl = 0.024576	descr = N_Gram_CGTTT
cnt = 26	feature = 632	correl = -0.0221328	descr = N_Gram_GGAAA
cnt = 27	feature = 436	correl = -0.0448707	descr = N_Gram_CGACG
cnt = 28	feature = 403	correl = -0.0549371	descr = N_Gram_CCGAA
cnt = 29	feature = 534	correl = 0.0598361	descr = N_Gram_GAATA
cnt = 30	feature = 667	correl = -0.0552972	descr = N_Gram_GGGGC
cnt = 31	feature = 220	correl = -0.039904	descr = N_Gram_ACGAA
cnt = 32	feature = 554	correl = -0.051658	descr = N_Gram_GAGCC
cnt = 33	feature = 732	correl = 0.0331241	descr = N_Gram_TAAAG
cnt = 34	feature = 231	correl = 0.0698253	descr = N_Gram_ACTAC
cnt = 35	feature = 767	correl = 0.0581326	descr = N_Gram_TATAA
cnt = 36	feature = 438	correl = -0.0404627	descr = N_Gram_CGAGT
cnt = 37	feature = 490	correl = 0.0368204	descr = N_Gram_CTAGA
cnt = 38	feature = 409	correl = -0.0234382	descr = N_Gram_CCGCG
cnt = 39	feature = 228	correl = -0.0384462	descr = N_Gram_ACGTT
cnt = 40	feature = 213	correl = 0.0243783	descr = N_Gram_ACCAT
cnt = 41	feature = 260	correl = -0.109919	descr = N_Gram_AGGGC
cnt = 42	feature = 666	correl = -0.054879	descr = N_Gram_GGGGA
cnt = 43	feature = 278	correl = 0.0411363	descr = N_Gram_ATAGG
cnt = 44	feature = 48	correl = -0.0629963	descr = Position_Specific_Bin_Base_17_Base_G
cnt = 45	feature = 270	correl = 0.0577441	descr = N_Gram_AGTGA
cnt = 46	feature = 702	correl = 0.0527624	descr = N_Gram_GTCGC
cnt = 47	feature = 517	correl = -0.0524492	descr = N_Gram_CTTAA
cnt = 48	feature = 620	correl = 0.0276344	descr = N_Gram_GCTCT
cnt = 49	feature = 808	correl = -0.0402623	descr = N_Gram_TCGGC
cnt = 50	feature = 819	correl = 0.0434306	descr = N_Gram_TCTCA
cnt = 51	feature = 263	correl = -0.0260562	descr = N_Gram_AGGTG
cnt = 52	feature = 792	correl = -0.0672724	descr = N_Gram_TCCCC
cnt = 53	feature = 777	correl = 0.0246111	descr = N_Gram_TATTG
cnt = 54	feature = 774	correl = 0.0258228	descr = N_Gram_TATGT
cnt = 55	feature = 884	correl = 0.0602529	descr = N_Gram_TTACA
cnt = 56	feature = 35	correl = 0.0357453	descr = Position_Specific_Bin_Base_13_Base_A
cnt = 57	feature = 311	correl = 0.0720088	descr = N_Gram_ATTAT
cnt = 58	feature = 746	correl = 0.0284083	descr = N_Gram_TACCT
cnt = 59	feature = 539	correl = 0.0264282	descr = N_Gram_GACAT
cnt = 60	feature = 495	correl = 0.0309476	descr = N_Gram_CTATG
cnt = 61	feature = 934	correl = 0.0400943	descr = N_Gram_TTTTA
cnt = 62	feature = 739	correl = -0.0526932	descr = N_Gram_TAATC
cnt = 63	feature = 305	correl = -0.0245907	descr = N_Gram_ATGTA
cnt = 64	feature = 412	correl = -0.10947	descr = N_Gram_CCGGC
cnt = 65	feature = 909	correl = 0.0324734	descr = N_Gram_TTGAC
cnt = 66	feature = 725	correl = -0.0257479	descr = N_Gram_GTTGT
cnt = 67	feature = 610	correl = -0.0917603	descr = N_Gram_GCGGC
cnt = 68	feature = 238	correl = 0.0387343	descr = N_Gram_ACTGT
cnt = 69	feature = 510	correl = 0.042608	descr = N_Gram_CTGGA
cnt = 70	feature = 864	correl = 0.022305	descr = N_Gram_TGGTC
cnt = 71	feature = 396	correl = -0.0647516	descr = N_Gram_CCCGC
cnt = 72	feature = 299	correl = 0.0310145	descr = N_Gram_ATGCT
cnt = 73	feature = 324	correl = 0.0869546	descr = N_Gram_CAACA
cnt = 74	feature = 622	correl = -0.0312551	descr = N_Gram_GCTGA
cnt = 75	feature = 31	correl = -0.0434022	descr = Position_Specific_Bin_Base_11_Base_A
cnt = 76	feature = 367	correl = 0.0238903	descr = N_Gram_CATTG
cnt = 77	feature = 4	correl = -0.0932933	descr = Position_Specific_Bin_Base_1_Base_G
cnt = 78	feature = 38	correl = -0.0285777	descr = Position_Specific_Bin_Base_14_Base_C
cnt = 79	feature = 914	correl = 0.0488904	descr = N_Gram_TTGGA
cnt = 80	feature = 871	correl = 0.0306426	descr = N_Gram_TGTCG
cnt = 81	feature = 476	correl = 0.067383	descr = N_Gram_CGTGA
cnt = 82	feature = 850	correl = -0.0356862	descr = N_Gram_TGCGC
cnt = 83	feature = 592	correl = -0.0678338	descr = N_Gram_GCCCC
cnt = 84	feature = 423	correl = -0.0909262	descr = N_Gram_CCTCG
cnt = 85	feature = 313	correl = 0.0462856	descr = N_Gram_ATTCG
cnt = 86	feature = 821	correl = -0.0275832	descr = N_Gram_TCTCG
cnt = 87	feature = 344	correl = -0.0530625	descr = N_Gram_CAGAG
cnt = 88	feature = 435	correl = -0.0468832	descr = N_Gram_CGACC
cnt = 89	feature = 695	correl = -0.0216209	descr = N_Gram_GTCAC
cnt = 90	feature = 645	correl = -0.0622834	descr = N_Gram_GGCAA
cnt = 91	feature = 696	correl = 0.0291531	descr = N_Gram_GTCAT
cnt = 92	feature = 356	correl = -0.0466348	descr = N_Gram_CATAA
cnt = 93	feature = 660	correl = -0.0735485	descr = N_Gram_GGGAG
cnt = 94	feature = 709	correl = -0.0422962	descr = N_Gram_GTGCC
cnt = 95	feature = 743	correl = 0.0717689	descr = N_Gram_TACAA
cnt = 96	feature = 935	correl = 0.0220902	descr = N_Gram_TTTTG
cnt = 97	feature = 406	correl = -0.0562891	descr = N_Gram_CCGAT
cnt = 98	feature = 9	correl = 0.0631342	descr = Position_Specific_Bin_Base_3_Base_G
cnt = 99	feature = 717	correl = 0.0348174	descr = N_Gram_GTGTT
cnt = 100	feature = 334	correl = -0.0231227	descr = N_Gram_CACCG
cnt = 101	feature = 284	correl = 0.0324905	descr = N_Gram_ATCAA
cnt = 102	feature = 505	correl = -0.0462782	descr = N_Gram_CTGAG
cnt = 103	feature = 288	correl = 0.0396252	descr = N_Gram_ATCCG
cnt = 104	feature = 530	correl = -0.0376417	descr = N_Gram_GAAGA
cnt = 105	feature = 348	correl = -0.041599	descr = N_Gram_CAGCG
cnt = 106	feature = 41	correl = 0.0669387	descr = Position_Specific_Bin_Base_15_Base_A
cnt = 107	feature = 23	correl = -0.0248625	descr = Position_Specific_Bin_Base_8_Base_G
cnt = 108	feature = 521	correl = 0.0237394	descr = N_Gram_CTTGC
cnt = 109	feature = 277	correl = 0.0226856	descr = N_Gram_ATAGC
cnt = 110	feature = 597	correl = -0.0217657	descr = N_Gram_GCCGG
cnt = 111	feature = 262	correl = 0.099712	descr = N_Gram_AGGTA
cnt = 112	feature = 687	correl = 0.0377278	descr = N_Gram_GTAAG
cnt = 113	feature = 249	correl = -0.0228978	descr = N_Gram_AGCAC
cnt = 114	feature = 258	correl = 0.0239285	descr = N_Gram_AGGCT
cnt = 115	feature = 749	correl = 0.0725806	descr = N_Gram_TACTA
cnt = 116	feature = 15	correl = 0.0804565	descr = Position_Specific_Bin_Base_5_Base_T
cnt = 117	feature = 803	correl = 0.049434	descr = N_Gram_TCGCA
cnt = 118	feature = 310	correl = 0.0252799	descr = N_Gram_ATTAG
cnt = 119	feature = 6	correl = 0.0324388	descr = Position_Specific_Bin_Base_2_Base_C
cnt = 120	feature = 233	correl = 0.0469254	descr = N_Gram_ACTCT
cnt = 121	feature = 634	correl = -0.0438606	descr = N_Gram_GGAAG
cnt = 122	feature = 663	correl = -0.110782	descr = N_Gram_GGGCC
cnt = 123	feature = 303	correl = -0.0337041	descr = N_Gram_ATGGG
cnt = 124	feature = 0	correl = 0.0283659	descr = Position_Specific_Bin_Base_0_Base_A
cnt = 125	feature = 337	correl = -0.0321687	descr = N_Gram_CACGA
cnt = 126	feature = 526	correl = 0.0611148	descr = N_Gram_CTTTG
cnt = 127	feature = 286	correl = 0.0606805	descr = N_Gram_ATCCA
cnt = 128	feature = 900	correl = 0.0595792	descr = N_Gram_TTCGT
cnt = 129	feature = 653	correl = -0.0481587	descr = N_Gram_GGCGT
cnt = 130	feature = 60	correl = -0.175435	descr = Position_Specific_Bin_Base_20_Base_G
cnt = 131	feature = 293	correl = 0.0281473	descr = N_Gram_ATCTA
cnt = 132	feature = 52	correl = -0.0646781	descr = Position_Specific_Bin_Base_18_Base_G
cnt = 133	feature = 297	correl = 0.0438565	descr = N_Gram_ATGAG
cnt = 134	feature = 515	correl = 0.0342342	descr = N_Gram_CTGTT
cnt = 135	feature = 770	correl = 0.0695817	descr = N_Gram_TATCA
cnt = 136	feature = 256	correl = -0.0302573	descr = N_Gram_AGGAG
cnt = 137	feature = 753	correl = 0.0441168	descr = N_Gram_TAGAA
cnt = 138	feature = 740	correl = 0.0403405	descr = N_Gram_TAATT
cnt = 139	feature = 641	correl = -0.0408911	descr = N_Gram_GGATG
cnt = 140	feature = 678	correl = -0.0274717	descr = N_Gram_GGTGA
cnt = 141	feature = 535	correl = 0.0424021	descr = N_Gram_GAATT
cnt = 142	feature = 812	correl = 0.0999798	descr = N_Gram_TCGTG
cnt = 143	feature = 404	correl = -0.0527488	descr = N_Gram_CCGAC
cnt = 144	feature = 499	correl = -0.0244129	descr = N_Gram_CTCAC
cnt = 145	feature = 913	correl = 0.0272054	descr = N_Gram_TTGCG
cnt = 146	feature = 789	correl = 0.0507489	descr = N_Gram_TCCAT
cnt = 147	feature = 586	correl = 0.028291	descr = N_Gram_GCATT
cnt = 148	feature = 57	correl = 0.0691677	descr = Position_Specific_Bin_Base_19_Base_T
cnt = 149	feature = 502	correl = -0.0695478	descr = N_Gram_CTCGG
cnt = 150	feature = 316	correl = 0.0467671	descr = N_Gram_ATTGG
cnt = 151	feature = 483	correl = 0.0349176	descr = N_Gram_CTAA
cnt = 152	feature = 917	correl = 0.0465068	descr = N_Gram_TTGTA
cnt = 153	feature = 47	correl = -0.030179	descr = Position_Specific_Bin_Base_17_Base_C
cnt = 154	feature = 589	correl = -0.0582528	descr = N_Gram_GCCAG
cnt = 155	feature = 578	correl = -0.0387542	descr = N_Gram_GCACC
cnt = 156	feature = 392	correl = -0.0715687	descr = N_Gram_CCCCG
cnt = 157	feature = 859	correl = -0.0586283	descr = N_Gram_TGGCG
cnt = 158	feature = 207	correl = 0.063002	descr = N_Gram_ACATG
cnt = 159	feature = 655	correl = -0.0504997	descr = N_Gram_GGCTG
cnt = 160	feature = 29	correl = -0.0627604	descr = Position_Specific_Bin_Base_10_Base_G
cnt = 161	feature = 271	correl = -0.0284809	descr = N_Gram_AGTTC
cnt = 162	feature = 798	correl = 0.0484091	descr = N_Gram_TCCTT
cnt = 163	feature = 659	correl = -0.0782113	descr = N_Gram_GGGAA
cnt = 164	feature = 17	correl = -0.0358903	descr = Position_Specific_Bin_Base_6_Base_C
cnt = 165	feature = 10	correl = -0.0843521	descr = Position_Specific_Bin_Base_3_Base_T
cnt = 166	feature = 791	correl = -0.0392554	descr = N_Gram_TCCCA
cnt = 167	feature = 40	correl = 0.0748515	descr = Position_Specific_Bin_Base_14_Base_T
cnt = 168	feature = 25	correl = -0.0220638	descr = Position_Specific_Bin_Base_9_Base_G
cnt = 169	feature = 1	correl = 0.118807	descr = Position_Specific_Bin_Base_0_Base_C
cnt = 170	feature = 662	correl = -0.0429675	descr = N_Gram_GGGCA
cnt = 171	feature = 206	correl = 0.0463099	descr = N_Gram_ACATC
cnt = 172	feature = 809	correl = -0.0909592	descr = N_Gram_TCGGG
cnt = 173	feature = 449	correl = -0.0686803	descr = N_Gram_CGCGG
cnt = 174	feature = 929	correl = 0.0693426	descr = N_Gram_TTTGA
cnt = 175	feature = 815	correl = 0.0486551	descr = N_Gram_TCTAC
cnt = 176	feature = 811	correl = 0.0236185	descr = N_Gram_TCGTC
cnt = 177	feature = 294	correl = 0.0698431	descr = N_Gram_ATCTC
cnt = 178	feature = 579	correl = -0.0358089	descr = N_Gram_GCACG
cnt = 179	feature = 545	correl = 0.0262974	descr = N_Gram_GACT
cnt = 180	feature = 508	correl = -0.0471142	descr = N_Gram_CTGCC
cnt = 181	feature = 217	correl = -0.0452744	descr = N_Gram_ACCGG
cnt = 182	feature = 54	correl = 0.166317	descr = Position_Specific_Bin_Base_19_Base_A
cnt = 183	feature = 718	correl = -0.0233103	descr = N_Gram_GTTA
cnt = 184	feature = 679	correl = -0.0673788	descr = N_Gram_GGTGC
cnt = 185	feature = 755	correl = 0.0701862	descr = N_Gram_TAGAG
cnt = 186	feature = 838	correl = 0.051822	descr = N_Gram_TGATA
cnt = 187	feature = 904	correl = 0.0893662	descr = N_Gram_TTCTG
cnt = 188	feature = 676	correl = -0.0769268	descr = N_Gram_GGTCC
cnt = 189	feature = 541	correl = -0.0565751	descr = N_Gram_GACCA
cnt = 190	feature = 675	correl = 0.0377116	descr = N_Gram_GGTCA
cnt = 191	feature = 8	correl = -0.12919	descr = Position_Specific_Bin_Base_2_Base_T
cnt = 192	feature = 43	correl = 0.0871198	descr = Position_Specific_Bin_Base_16_Base_A
cnt = 193	feature = 21	correl = 0.0513243	descr = Position_Specific_Bin_Base_8_Base_A
cnt = 194	feature = 834	correl = 0.0661462	descr = N_Gram_TGAAG
cnt = 195	feature = 627	correl = 0.0300316	descr = N_Gram_GCTTG
cnt = 196	feature = 11	correl = 0.0728943	descr = Position_Specific_Bin_Base_4_Base_A
cnt = 197	feature = 28	correl = -0.0600876	descr = Position_Specific_Bin_Base_10_Base_C
cnt = 198	feature = 568	correl = 0.0480107	descr = N_Gram_GATT
cnt = 199	feature = 600	correl = -0.0716418	descr = N_Gram_GCCTC
cnt = 200	feature = 704	correl = 0.0232254	descr = N_Gram_GTCT
cnt = 201	feature = 16	correl = 0.0302313	descr = Position_Specific_Bin_Base_6_Base_A
cnt = 202	feature = 33	correl = 0.119654	descr = Position_Specific_Bin_Base_11_Base_T
cnt = 203	feature = 531	correl = -0.035482	descr = N_Gram_GAAGC
cnt = 204	feature = 664	correl = -0.0751546	descr = N_Gram_GGGCG
cnt = 205	feature = 915	correl = 0.0221711	descr = N_Gram_TTGGT
cnt = 206	feature = 892	correl = 0.0486697	descr = N_Gram_TTATC
cnt = 207	feature = 377	correl = 0.0246426	descr = N_Gram_CCACT
cnt = 208	feature = 56	correl = -0.1249	descr = Position_Specific_Bin_Base_19_Base_G
cnt = 209	feature = 825	correl = 0.0395787	descr = N_Gram_TCTGG
cnt = 210	feature = 567	correl = -0.0451339	descr = N_Gram_GATGT
cnt = 211	feature = 738	correl = 0.0488993	descr = N_Gram_TAAGG
cnt = 212	feature = 382	correl = -0.0484153	descr = N_Gram_CCATA
cnt = 213	feature = 105	correl = -0.0553405	descr = Xue_Structure_Feature_A101
cnt = 214	feature = 214	correl = -0.0321535	descr = N_Gram_ACCC
cnt = 215	feature = 500	correl = -0.0346469	descr = N_Gram_CTCCC
cnt = 216	feature = 46	correl = 0.0368955	descr = Position_Specific_Bin_Base_17_Base_A
cnt = 217	feature = 370	correl = -0.0296904	descr = N_Gram_CCAA
cnt = 218	feature = 680	correl = -0.0846036	descr = N_Gram_GGTGG
cnt = 219	feature = 582	correl = -0.0231262	descr = N_Gram_GCAGC
cnt = 220	feature = 350	correl = -0.0995072	descr = N_Gram_CAGGG
cnt = 221	feature = 782	correl = 0.0366252	descr = N_Gram_TCACC
cnt = 222	feature = 384	correl = 0.026662	descr = N_Gram_CCATT
cnt = 223	feature = 756	correl = 0.0557141	descr = N_Gram_TAGC
cnt = 224	feature = 903	correl = 0.0430972	descr = N_Gram_TTCTC
cnt = 225	feature = 596	correl = -0.0266243	descr = N_Gram_GCCGA
cnt = 226	feature = 39	correl = -0.161317	descr = Position_Specific_Bin_Base_14_Base_G
cnt = 227	feature = 867	correl = 0.0366246	descr = N_Gram_TGTAA
cnt = 228	feature = 876	correl = 0.0476538	descr = N_Gram_TGTTC
cnt = 229	feature = 640	correl = -0.0522015	descr = N_Gram_GGAGG
cnt = 230	feature = 58	correl = 0.367786	descr = Position_Specific_Bin_Base_20_Base_A
cnt = 231	feature = 800	correl = 0.0267633	descr = N_Gram_TCGA
cnt = 232	feature = 593	correl = -0.0960486	descr = N_Gram_GCCCG
cnt = 233	feature = 707	correl = 0.0269796	descr = N_Gram_GTGAA
cnt = 234	feature = 883	correl = 0.0442847	descr = N_Gram_TTAC
cnt = 235	feature = 24	correl = 0.0665274	descr = Position_Specific_Bin_Base_8_Base_T
cnt = 236	feature = 14	correl = -0.0687039	descr = Position_Specific_Bin_Base_5_Base_C
cnt = 237	feature = 446	correl = -0.0453426	descr = N_Gram_CGCCT
cnt = 238	feature = 536	correl = 0.0387275	descr = N_Gram_GACA
cnt = 239	feature = 860	correl = -0.0316094	descr = N_Gram_TGGCT
cnt = 240	feature = 565	correl = -0.0260799	descr = N_Gram_GATGA
cnt = 241	feature = 42	correl = -0.0363079	descr = Position_Specific_Bin_Base_15_Base_G
cnt = 242	feature = 646	correl = -0.0414608	descr = N_Gram_GGCAG
cnt = 243	feature = 44	correl = -0.042423	descr = Position_Specific_Bin_Base_16_Base_C
cnt = 244	feature = 32	correl = -0.0523976	descr = Position_Specific_Bin_Base_11_Base_G
cnt = 245	feature = 59	correl = -0.313429	descr = Position_Specific_Bin_Base_20_Base_C
cnt = 246	feature = 519	correl = 0.0262597	descr = N_Gram_CTTCT
cnt = 247	feature = 796	correl = -0.0351247	descr = N_Gram_TCCTC
cnt = 248	feature = 802	correl = 0.0473653	descr = N_Gram_TCGC
cnt = 249	feature = 708	correl = -0.0341191	descr = N_Gram_GTGC
cnt = 250	feature = 927	correl = 0.0529527	descr = N_Gram_TTTCT
cnt = 251	feature = 616	correl = 0.040618	descr = N_Gram_GCTA
cnt = 252	feature = 583	correl = 0.0326849	descr = N_Gram_GCAT
cnt = 253	feature = 560	correl = 0.027203	descr = N_Gram_GAGT
cnt = 254	feature = 573	correl = -0.0522007	descr = N_Gram_GCAA
cnt = 255	feature = 681	correl = -0.039932	descr = N_Gram_GGTT
cnt = 256	feature = 366	correl = 0.069522	descr = N_Gram_CATTA
cnt = 257	feature = 432	correl = -0.0628694	descr = N_Gram_CGAA
cnt = 258	feature = 766	correl = 0.0570675	descr = N_Gram_TATA
cnt = 259	feature = 478	correl = -0.0589274	descr = N_Gram_CGTT
cnt = 260	feature = 649	correl = -0.122882	descr = N_Gram_GGCCC
cnt = 261	feature = 254	correl = -0.0565051	descr = N_Gram_AGCG
cnt = 262	feature = 820	correl = 0.0297841	descr = N_Gram_TCTCC
cnt = 263	feature = 489	correl = 0.0450226	descr = N_Gram_CTAG
cnt = 264	feature = 748	correl = 0.0582415	descr = N_Gram_TACT
cnt = 265	feature = 931	correl = 0.0360339	descr = N_Gram_TTTGG
cnt = 266	feature = 346	correl = -0.0349867	descr = N_Gram_CAGCA
cnt = 267	feature = 772	correl = 0.0493613	descr = N_Gram_TATG
cnt = 268	feature = 759	correl = 0.0263143	descr = N_Gram_TAGG
cnt = 269	feature = 321	correl = -0.0216442	descr = N_Gram_CAAA
cnt = 270	feature = 907	correl = 0.0542968	descr = N_Gram_TTGA
cnt = 271	feature = 697	correl = -0.0827608	descr = N_Gram_GTCC
cnt = 272	feature = 852	correl = 0.0272503	descr = N_Gram_TGCT
cnt = 273	feature = 598	correl = -0.0521982	descr = N_Gram_GCCT
cnt = 274	feature = 775	correl = 0.0667392	descr = N_Gram_TATT
cnt = 275	feature = 81	correl = 0.424665	descr = Gibbs_of_Target_Sequence__Pos_20_Step_1
cnt = 276	feature = 355	correl = -0.0309241	descr = N_Gram_CATA
cnt = 277	feature = 553	correl = -0.0342933	descr = N_Gram_GAGC
cnt = 278	feature = 540	correl = -0.077408	descr = N_Gram_GACC
cnt = 279	feature = 806	correl = -0.046046	descr = N_Gram_TCGG
cnt = 280	feature = 613	correl = -0.0684359	descr = N_Gram_GCGT
cnt = 281	feature = 925	correl = 0.0465158	descr = N_Gram_TTTC
cnt = 282	feature = 514	correl = 0.0358022	descr = N_Gram_CTGT
cnt = 283	feature = 631	correl = -0.031662	descr = N_Gram_GGAA
cnt = 284	feature = 314	correl = 0.0917193	descr = N_Gram_ATTCT
cnt = 285	feature = 769	correl = 0.0658846	descr = N_Gram_TATC
cnt = 286	feature = 625	correl = -0.0278713	descr = N_Gram_GCTT
cnt = 287	feature = 701	correl = 0.0529075	descr = N_Gram_GTCG
cnt = 288	feature = 275	correl = 0.0423922	descr = N_Gram_ATAG
cnt = 289	feature = 786	correl = 0.0451252	descr = N_Gram_TCAT
cnt = 290	feature = 685	correl = 0.0564951	descr = N_Gram_GTAA
cnt = 291	feature = 671	correl = -0.0748457	descr = N_Gram_GGGTG
cnt = 292	feature = 723	correl = -0.0426728	descr = N_Gram_GTTG
cnt = 293	feature = 251	correl = -0.0567077	descr = N_Gram_AGCC
cnt = 294	feature = 788	correl = 0.0311511	descr = N_Gram_TCCA
cnt = 295	feature = 492	correl = 0.0414854	descr = N_Gram_CTAT
cnt = 296	feature = 665	correl = -0.0859362	descr = N_Gram_GGGG
cnt = 297	feature = 603	correl = -0.0817647	descr = N_Gram_GCGC
cnt = 298	feature = 922	correl = 0.0353912	descr = N_Gram_TTTA
cnt = 299	feature = 837	correl = 0.0328339	descr = N_Gram_TGAT
cnt = 300	feature = 336	correl = -0.0739732	descr = N_Gram_CACG
cnt = 301	feature = 638	correl = -0.0550283	descr = N_Gram_GGAG
cnt = 302	feature = 518	correl = 0.029778	descr = N_Gram_CTTC
cnt = 303	feature = 916	correl = 0.0836378	descr = N_Gram_TTGT
cnt = 304	feature = 621	correl = -0.0243254	descr = N_Gram_GCTG
cnt = 305	feature = 501	correl = -0.0863572	descr = N_Gram_CTCG
cnt = 306	feature = 210	correl = -0.0376992	descr = N_Gram_ACCA
cnt = 307	feature = 790	correl = -0.066999	descr = N_Gram_TCCC
cnt = 308	feature = 292	correl = 0.0627216	descr = N_Gram_ATCT
cnt = 309	feature = 910	correl = 0.046697	descr = N_Gram_TTGC
cnt = 310	feature = 595	correl = -0.0350742	descr = N_Gram_GCCG
cnt = 311	feature = 658	correl = -0.0963662	descr = N_Gram_GGGA
cnt = 312	feature = 64	correl = -0.0258802	descr = Gibbs_of_Target_Sequence__Pos_1_Step_1
cnt = 313	feature = 706	correl = 0.0291887	descr = N_Gram_GTGA
cnt = 314	feature = 823	correl = 0.087266	descr = N_Gram_TCTG
cnt = 315	feature = 229	correl = 0.0322388	descr = N_Gram_ACT
cnt = 316	feature = 264	correl = 0.03773	descr = N_Gram_AGT
cnt = 317	feature = 307	correl = 0.0591742	descr = N_Gram_ATTA
cnt = 318	feature = 654	correl = -0.0422758	descr = N_Gram_GGCT
cnt = 319	feature = 726	correl = 0.0495416	descr = N_Gram_GTTT
cnt = 320	feature = 345	correl = -0.0475226	descr = N_Gram_CAGC
cnt = 321	feature = 814	correl = 0.0586032	descr = N_Gram_TCTA
cnt = 322	feature = 79	correl = 0.210829	descr = Gibbs_of_Target_Sequence__Pos_18_Step_1
cnt = 323	feature = 65	correl = -0.158524	descr = Gibbs_of_Target_Sequence__Pos_2_Step_1
cnt = 324	feature = 752	correl = 0.0833834	descr = N_Gram_TAGA
cnt = 325	feature = 647	correl = -0.129057	descr = N_Gram_GGCC
cnt = 326	feature = 73	correl = 0.0596448	descr = Gibbs_of_Target_Sequence__Pos_11_Step_1
cnt = 327	feature = 818	correl = 0.0616614	descr = N_Gram_TCTC
cnt = 328	feature = 66	correl = 0.107959	descr = Gibbs_of_Target_Sequence__Pos_4_Step_1
cnt = 329	feature = 608	correl = -0.105517	descr = N_Gram_GCGG
cnt = 330	feature = 70	correl = 0.0905592	descr = Gibbs_of_Target_Sequence__Pos_8_Step_1
cnt = 331	feature = 83	correl = 0.153415	descr = PF_RNAi_Fold_5'Free_Count
cnt = 332	feature = 78	correl = 0.1174	descr = Gibbs_of_Target_Sequence__Pos_17_Step_1
cnt = 333	feature = 669	correl = -0.0436492	descr = N_Gram_GGGT
cnt = 334	feature = 74	correl = 0.122327	descr = Gibbs_of_Target_Sequence__Pos_13_Step_1
cnt = 335	feature = 68	correl = 0.10118	descr = Gibbs_of_Target_Sequence__Pos_6_Step_1
cnt = 336	feature = 365	correl = 0.0487019	descr = N_Gram_CATT
cnt = 337	feature = 394	correl = -0.127925	descr = N_Gram_CCCG
cnt = 338	feature = 677	correl = -0.0716679	descr = N_Gram_GGTG
cnt = 339	feature = 650	correl = -0.111395	descr = N_Gram_GGCG
cnt = 340	feature = 71	correl = 0.100194	descr = Gibbs_of_Target_Sequence__Pos_9_Step_1
cnt = 341	feature = 77	correl = 0.122177	descr = Gibbs_of_Target_Sequence__Pos_16_Step_1
cnt = 342	feature = 240	correl = 0.0407819	descr = N_Gram_AGA
cnt = 343	feature = 590	correl = -0.166488	descr = N_Gram_GCCC
cnt = 344	feature = 75	correl = 0.15011	descr = Gibbs_of_Target_Sequence__Pos_14_Step_1
cnt = 345	feature = 461	correl = -0.0874776	descr = N_Gram_CGGG
cnt = 346	feature = 283	correl = 0.0621084	descr = N_Gram_ATC
cnt = 347	feature = 831	correl = 0.0683218	descr = N_Gram_TGA
cnt = 348	feature = 72	correl = 0.115181	descr = Gibbs_of_Target_Sequence__Pos_10_Step_1
cnt = 349	feature = 901	correl = 0.0938253	descr = N_Gram_TTCT
cnt = 350	feature = 865	correl = 0.0847013	descr = N_Gram_TGT
cnt = 351	feature = 751	correl = 0.0979162	descr = N_Gram_TAG
cnt = 352	feature = 76	correl = 0.0982351	descr = Gibbs_of_Target_Sequence__Pos_15_Step_1
cnt = 353	feature = 482	correl = 0.0927737	descr = N_Gram_CTA
cnt = 354	feature = 550	correl = -0.0370283	descr = N_Gram_GAG
cnt = 355	feature = 856	correl = -0.0483815	descr = N_Gram_TGG
cnt = 356	feature = 354	correl = 0.0820465	descr = N_Gram_CAT
cnt = 357	feature = 273	correl = 0.0427411	descr = N_Gram_ATA
cnt = 358	feature = 672	correl = -0.0341524	descr = N_Gram_GGT
cnt = 359	feature = 729	correl = 0.0704309	descr = N_Gram_TAA
cnt = 360	feature = 813	correl = 0.109779	descr = N_Gram_TCT
cnt = 361	feature = 440	correl = -0.0563363	descr = N_Gram_CGC
cnt = 362	feature = 880	correl = 0.0793423	descr = N_Gram_TTA
cnt = 363	feature = 657	correl = -0.133209	descr = N_Gram_GGG
cnt = 364	feature = 765	correl = 0.119917	descr = N_Gram_TAT
cnt = 365	feature = 643	correl = -0.173773	descr = N_Gram_GGC
cnt = 366	feature = 368	correl = -0.105231	descr = N_Gram_CC
cnt = 367	feature = 306	correl = 0.12783	descr = N_Gram_ATT
cnt = 368	feature = 879	correl = 0.156132	descr = N_Gram_TT
cnt = 369	feature = 430	correl = -0.08742	descr = N_Gram_CG
cnt = 370	feature = 82	correl = 0.235364	descr = PF_RNAi_Fold_Energy
cnt = 371	feature = 62	correl = 0.291703	descr = Gibbs_of_Target_Sequence_
num rows = 2187
num_elements = 813564
..*
optimization finished, #iter = 2298
nu = 0.268652
obj = -46.273358, rho = -0.873695
nSV = 988, nBSV = 299
num rows = 244
num_elements = 90768
*
optimization finished, #iter = 187
nu = 0.252500
obj = -5.917960, rho = -0.768053
nSV = 127, nBSV = 20
..*
optimization finished, #iter = 2298
nu = 0.268652
obj = -46.273358, rho = -0.873695
nSV = 988, nBSV = 299
CFS merit scores = 1.45497
CFS merit scores = 1.61614
CFS merit scores = 1.8489
CFS merit scores = 2.07403
CFS merit scores = 2.27262
CFS merit scores = 2.45605
CFS merit scores = 2.62161
CFS merit scores = 2.77801
CFS merit scores = 2.92508
CFS merit scores = 3.06348
CFS merit scores = 3.19199
CFS merit scores = 3.31408
CFS merit scores = 3.43058
CFS merit scores = 3.542
CFS merit scores = 3.64759
CFS merit scores = 3.74755
CFS merit scores = 3.84233
CFS merit scores = 3.93352
CFS merit scores = 4.0199
CFS merit scores = 4.10256
CFS merit scores = 4.18128
CFS merit scores = 4.25698
CFS merit scores = 4.32992
CFS merit scores = 4.39986
CFS merit scores = 4.46652
CFS merit scores = 4.53158
CFS merit scores = 4.5939
CFS merit scores = 4.65339
CFS merit scores = 4.70984
CFS merit scores = 4.76432
CFS merit scores = 4.81572
CFS merit scores = 4.86613
CFS merit scores = 4.91441
CFS merit scores = 4.96147
CFS merit scores = 5.00703
CFS merit scores = 5.05128
CFS merit scores = 5.09444
CFS merit scores = 5.1366
CFS merit scores = 5.17591
CFS merit scores = 5.21346
CFS merit scores = 5.25012
CFS merit scores = 5.28503
CFS merit scores = 5.31894
CFS merit scores = 5.35131
CFS merit scores = 5.38132
CFS merit scores = 5.41011
CFS merit scores = 5.43828
CFS merit scores = 5.4629
CFS merit scores = 5.48695
CFS merit scores = 5.5102
CFS merit scores = 5.53186
CFS merit scores = 5.5532
CFS merit scores = 5.57433
CFS merit scores = 5.59494
CFS merit scores = 5.61301
CFS merit scores = 5.63082
CFS merit scores = 5.64838
CFS merit scores = 5.66607
CFS merit scores = 5.68336
CFS merit scores = 5.70008
CFS merit scores = 5.71688
CFS merit scores = 5.73346
CFS merit scores = 5.7495
CFS merit scores = 5.76535
CFS merit scores = 5.78055
CFS merit scores = 5.79505
CFS merit scores = 5.80935
CFS merit scores = 5.82285
CFS merit scores = 5.83568
CFS merit scores = 5.84869
CFS merit scores = 5.86071
CFS merit scores = 5.87194
CFS merit scores = 5.88314
CFS merit scores = 5.89387
CFS merit scores = 5.90449
CFS merit scores = 5.91475
CFS merit scores = 5.92457
CFS merit scores = 5.93347
CFS merit scores = 5.9423
CFS merit scores = 5.95103
CFS merit scores = 5.95954
CFS merit scores = 5.96809
CFS merit scores = 5.97637
CFS merit scores = 5.98446
CFS merit scores = 5.99209
CFS merit scores = 5.99979
CFS merit scores = 6.00749
CFS merit scores = 6.0145
CFS merit scores = 6.02148
CFS merit scores = 6.02853
CFS merit scores = 6.03534
CFS merit scores = 6.04203
CFS merit scores = 6.04886
CFS merit scores = 6.05508
CFS merit scores = 6.06106
CFS merit scores = 6.06711
CFS merit scores = 6.07304
CFS merit scores = 6.07883
CFS merit scores = 6.08453
CFS merit scores = 6.08923
CFS merit scores = 6.09426
CFS merit scores = 6.09887
CFS merit scores = 6.10324
CFS merit scores = 6.10746
CFS merit scores = 6.11131
CFS merit scores = 6.11532
CFS merit scores = 6.11925
CFS merit scores = 6.12269
CFS merit scores = 6.12571
CFS merit scores = 6.12867
CFS merit scores = 6.13191
CFS merit scores = 6.13478
CFS merit scores = 6.13799
CFS merit scores = 6.14078
CFS merit scores = 6.14374
CFS merit scores = 6.14652
CFS merit scores = 6.14933
CFS merit scores = 6.15141
CFS merit scores = 6.1535
CFS merit scores = 6.15561
CFS merit scores = 6.15755
CFS merit scores = 6.15948
CFS merit scores = 6.16114
CFS merit scores = 6.16294
CFS merit scores = 6.16471
CFS merit scores = 6.16645
CFS merit scores = 6.16821
CFS merit scores = 6.16921
CFS merit scores = 6.17039
CFS merit scores = 6.17084
CFS merit scores = 6.17099
CFS merit scores = 6.17129
CFS merit scores = 6.17162
CFS merit scores = 6.17202
CFS merit scores = 6.17208
CFS merit scores = 6.17206
CFS merit scores = 6.17207
CFS merit scores = 6.17206
CFS merit scores = 6.17231
CFS merit scores = 6.17219
CFS merit scores = 6.1722
CFS merit scores = 6.17211
CFS merit scores = 6.17179
CFS merit scores = 6.17146
CFS merit scores = 6.17102
CFS merit scores = 6.17067
CFS merit scores = 6.17046
CFS merit scores = 6.17032
CFS merit scores = 6.17022
CFS merit scores = 6.17024
CFS merit scores = 6.17016
CFS merit scores = 6.17017
CFS merit scores = 6.16987
CFS merit scores = 6.16972
CFS merit scores = 6.16953
CFS merit scores = 6.1694
CFS merit scores = 6.16933
CFS merit scores = 6.16928
CFS merit scores = 6.16903
CFS merit scores = 6.16857
CFS merit scores = 6.16804
CFS merit scores = 6.16744
CFS merit scores = 6.16701
CFS merit scores = 6.16638
CFS merit scores = 6.16571
CFS merit scores = 6.16515
CFS merit scores = 6.16456
CFS merit scores = 6.16398
CFS merit scores = 6.1634
CFS merit scores = 6.16285
CFS merit scores = 6.16221
CFS merit scores = 6.16125
CFS merit scores = 6.16041
CFS merit scores = 6.15962
CFS merit scores = 6.15883
CFS merit scores = 6.15808
CFS merit scores = 6.1571
CFS merit scores = 6.15603
CFS merit scores = 6.15502
CFS merit scores = 6.15376
CFS merit scores = 6.15255
CFS merit scores = 6.1514
CFS merit scores = 6.15032
CFS merit scores = 6.14908
CFS merit scores = 6.14781
CFS merit scores = 6.14643
CFS merit scores = 6.14508
CFS merit scores = 6.14366
CFS merit scores = 6.14217
CFS merit scores = 6.14073
CFS merit scores = 6.13925
CFS merit scores = 6.1378
CFS merit scores = 6.13642
CFS merit scores = 6.13504
CFS merit scores = 6.13348
CFS merit scores = 6.13182
CFS merit scores = 6.13018
CFS merit scores = 6.12868
CFS merit scores = 6.12698
CFS merit scores = 6.12536
CFS merit scores = 6.12371
CFS merit scores = 6.12211
CFS merit scores = 6.12045
CFS merit scores = 6.11881
CFS merit scores = 6.11723
CFS merit scores = 6.1157
CFS merit scores = 6.1138
CFS merit scores = 6.11192
CFS merit scores = 6.11003
CFS merit scores = 6.10804
CFS merit scores = 6.10608
CFS merit scores = 6.10408
CFS merit scores = 6.10208
CFS merit scores = 6.10011
CFS merit scores = 6.09794
CFS merit scores = 6.09582
CFS merit scores = 6.09374
CFS merit scores = 6.09175
CFS merit scores = 6.08969
CFS merit scores = 6.08738
CFS merit scores = 6.08512
CFS merit scores = 6.08284
CFS merit scores = 6.08064
CFS merit scores = 6.07848
CFS merit scores = 6.07609
CFS merit scores = 6.07361
CFS merit scores = 6.07087
CFS merit scores = 6.06824
CFS merit scores = 6.06571
CFS merit scores = 6.06312
CFS merit scores = 6.06057
CFS merit scores = 6.05801
CFS merit scores = 6.05539
CFS merit scores = 6.0528
CFS merit scores = 6.05024
CFS merit scores = 6.04767
CFS merit scores = 6.04505
CFS merit scores = 6.04246
CFS merit scores = 6.03983
CFS merit scores = 6.03716
CFS merit scores = 6.03453
CFS merit scores = 6.03164
CFS merit scores = 6.02874
CFS merit scores = 6.02576
CFS merit scores = 6.02251
CFS merit scores = 6.01926
CFS merit scores = 6.01589
CFS merit scores = 6.01263
CFS merit scores = 6.00947
CFS merit scores = 6.00621
CFS merit scores = 6.00298
CFS merit scores = 5.99976
CFS merit scores = 5.9966
CFS merit scores = 5.9934
CFS merit scores = 5.99018
CFS merit scores = 5.9868
CFS merit scores = 5.98337
CFS merit scores = 5.97988
CFS merit scores = 5.97643
CFS merit scores = 5.9728
CFS merit scores = 5.96916
CFS merit scores = 5.96522
CFS merit scores = 5.96132
CFS merit scores = 5.95753
CFS merit scores = 5.95355
CFS merit scores = 5.94968
CFS merit scores = 5.9458
CFS merit scores = 5.94202
CFS merit scores = 5.93833
CFS merit scores = 5.93444
CFS merit scores = 5.93052
CFS merit scores = 5.92624
CFS merit scores = 5.92183
CFS merit scores = 5.91749
CFS merit scores = 5.91288
CFS merit scores = 5.90837
CFS merit scores = 5.90388
CFS merit scores = 5.89944
CFS merit scores = 5.89492
CFS merit scores = 5.89029
CFS merit scores = 5.88575
CFS merit scores = 5.88132
CFS merit scores = 5.87685
CFS merit scores = 5.87232
CFS merit scores = 5.86775
CFS merit scores = 5.86319
CFS merit scores = 5.85852
CFS merit scores = 5.85366
CFS merit scores = 5.84891
CFS merit scores = 5.84419
CFS merit scores = 5.8393
CFS merit scores = 5.83441
CFS merit scores = 5.82953
CFS merit scores = 5.82461
CFS merit scores = 5.81976
CFS merit scores = 5.8148
CFS merit scores = 5.80998
CFS merit scores = 5.80503
CFS merit scores = 5.79997
CFS merit scores = 5.79473
CFS merit scores = 5.78944
CFS merit scores = 5.78416
CFS merit scores = 5.77886
CFS merit scores = 5.77358
CFS merit scores = 5.7683
CFS merit scores = 5.76292
CFS merit scores = 5.75756
CFS merit scores = 5.75221
CFS merit scores = 5.74678
CFS merit scores = 5.74139
CFS merit scores = 5.73599
CFS merit scores = 5.73054
CFS merit scores = 5.72498
CFS merit scores = 5.71927
CFS merit scores = 5.71359
CFS merit scores = 5.70789
CFS merit scores = 5.70222
CFS merit scores = 5.69609
CFS merit scores = 5.68989
CFS merit scores = 5.68361
CFS merit scores = 5.67733
CFS merit scores = 5.67106
CFS merit scores = 5.6647
CFS merit scores = 5.65818
CFS merit scores = 5.65175
CFS merit scores = 5.64538
CFS merit scores = 5.63904
CFS merit scores = 5.6327
CFS merit scores = 5.62645
CFS merit scores = 5.61988
CFS merit scores = 5.61287
CFS merit scores = 5.60587
CFS merit scores = 5.59888
CFS merit scores = 5.59188
CFS merit scores = 5.58474
CFS merit scores = 5.57748
CFS merit scores = 5.57019
CFS merit scores = 5.56291
CFS merit scores = 5.55546
CFS merit scores = 5.54749
CFS merit scores = 5.53952
CFS merit scores = 5.53158
CFS merit scores = 5.52297
CFS merit scores = 5.51409
CFS merit scores = 5.50528
CFS merit scores = 5.49639
CFS merit scores = 5.48736
CFS merit scores = 5.47824
CFS merit scores = 5.46906
CFS merit scores = 5.45997
CFS merit scores = 5.45022
CFS merit scores = 5.44045
CFS merit scores = 5.43071
CFS merit scores = 5.42051
CFS merit scores = 5.41048
CFS merit scores = 5.39981
CFS merit scores = 5.38899
CFS merit scores = 5.37777
CFS merit scores = 5.36381
CFS merit scores = 5.34705
CFS merit scores = 5.32965
CFS merit scores = 5.29647
cnt = 1	feature = 81	correl = 0.454969	descr = Gibbs_of_Target_Sequence__Pos_19_Step_1
cnt = 2	feature = 2	correl = -0.147063	descr = Position_Specific_Bin_Base_0_Base_G
cnt = 3	feature = 852	correl = -0.0672022	descr = N_Gram_TGGC
cnt = 4	feature = 228	correl = 0.0333661	descr = N_Gram_ACT
cnt = 5	feature = 483	correl = -0.0503339	descr = N_Gram_CTCAA
cnt = 6	feature = 606	correl = 0.0341885	descr = N_Gram_GCTA
cnt = 7	feature = 878	correl = -0.0364469	descr = N_Gram_TTACG
cnt = 8	feature = 423	correl = -0.0240213	descr = N_Gram_CGACA
cnt = 9	feature = 284	correl = -0.024136	descr = N_Gram_ATCCC
cnt = 10	feature = 800	correl = -0.0270379	descr = N_Gram_TCGCG
cnt = 11	feature = 625	correl = 0.0372811	descr = N_Gram_GGAAT
cnt = 12	feature = 432	correl = -0.0323233	descr = N_Gram_CGCAA
cnt = 13	feature = 534	correl = -0.0230603	descr = N_Gram_GACGG
cnt = 14	feature = 739	correl = 0.0307677	descr = N_Gram_TACCG
cnt = 15	feature = 461	correl = 0.0293775	descr = N_Gram_CGTCT
cnt = 16	feature = 646	correl = -0.0834023	descr = N_Gram_GGCGG
cnt = 17	feature = 799	correl = 0.0389657	descr = N_Gram_TCGCA
cnt = 18	feature = 676	correl = -0.0503748	descr = N_Gram_GGTTA
cnt = 19	feature = 262	correl = 0.0308568	descr = N_Gram_AGTAA
cnt = 20	feature = 505	correl = 0.0343976	descr = N_Gram_CTTAG
cnt = 21	feature = 354	correl = 0.0319448	descr = N_Gram_CATAG
cnt = 22	feature = 882	correl = 0.0663025	descr = N_Gram_TTAGT
cnt = 23	feature = 865	correl = 0.0359968	descr = N_Gram_TGTCG
cnt = 24	feature = 403	correl = 0.0287297	descr = N_Gram_CCGTC
cnt = 25	feature = 768	correl = 0.0247007	descr = N_Gram_TATGC
cnt = 26	feature = 791	correl = 0.0684264	descr = N_Gram_TCCTA
cnt = 27	feature = 856	correl = -0.0524743	descr = N_Gram_TGGGA
cnt = 28	feature = 327	correl = -0.0236347	descr = N_Gram_CAATT
cnt = 29	feature = 314	correl = 0.023138	descr = N_Gram_ATTGC
cnt = 30	feature = 732	correl = -0.0375029	descr = N_Gram_TAATC
cnt = 31	feature = 770	correl = 0.0295953	descr = N_Gram_TATGT
cnt = 32	feature = 536	correl = 0.0689568	descr = N_Gram_GACTA
cnt = 33	feature = 876	correl = 0.0590329	descr = N_Gram_TTACA
cnt = 34	feature = 595	correl = -0.0866808	descr = N_Gram_GCGCG
cnt = 35	feature = 451	correl = -0.0582348	descr = N_Gram_CGGGG
cnt = 36	feature = 526	correl = 0.0558423	descr = N_Gram_GACAA
cnt = 37	feature = 396	correl = -0.0586538	descr = N_Gram_CCGAT
cnt = 38	feature = 490	correl = 0.034106	descr = N_Gram_CTCTA
cnt = 39	feature = 316	correl = 0.0452548	descr = N_Gram_ATTGT
cnt = 40	feature = 310	correl = 0.0403076	descr = N_Gram_ATTCG
cnt = 41	feature = 590	correl = -0.0557502	descr = N_Gram_GCCTT
cnt = 42	feature = 260	correl = 0.0904519	descr = N_Gram_AGGTA
cnt = 43	feature = 657	correl = -0.0872542	descr = N_Gram_GGGCC
cnt = 44	feature = 531	correl = -0.0440433	descr = N_Gram_GACCC
cnt = 45	feature = 573	correl = 0.0367748	descr = N_Gram_GCATC
cnt = 46	feature = 717	correl = -0.0252039	descr = N_Gram_GTTGC
cnt = 47	feature = 334	correl = -0.0307071	descr = N_Gram_CACGA
cnt = 48	feature = 709	correl = 0.0277266	descr = N_Gram_GTGTA
cnt = 49	feature = 11	correl = 0.0675327	descr = Position_Specific_Bin_Base_3_Base_G
cnt = 50	feature = 687	correl = 0.0479308	descr = N_Gram_GTCAA
cnt = 51	feature = 541	correl = -0.0333335	descr = N_Gram_GAGAT
cnt = 52	feature = 304	correl = -0.0221279	descr = N_Gram_ATGTA
cnt = 53	feature = 740	correl = 0.0379983	descr = N_Gram_TACCT
cnt = 54	feature = 707	correl = -0.0599098	descr = N_Gram_GTGGG
cnt = 55	feature = 703	correl = -0.031064	descr = N_Gram_GTGCG
cnt = 56	feature = 264	correl = 0.0892963	descr = N_Gram_AGTCG
cnt = 57	feature = 231	correl = 0.0249798	descr = N_Gram_ACTAG
cnt = 58	feature = 614	correl = -0.0372165	descr = N_Gram_GCTGA
cnt = 59	feature = 298	correl = 0.0220987	descr = N_Gram_ATGCA
cnt = 60	feature = 604	correl = -0.0604055	descr = N_Gram_GCGTT
cnt = 61	feature = 335	correl = -0.044907	descr = N_Gram_CACGG
cnt = 62	feature = 394	correl = -0.0423004	descr = N_Gram_CCGAC
cnt = 63	feature = 530	correl = -0.0405223	descr = N_Gram_GACCA
cnt = 64	feature = 39	correl = -0.0321778	descr = Position_Specific_Bin_Base_14_Base_C
cnt = 65	feature = 366	correl = -0.0374787	descr = N_Gram_CCAAA
cnt = 66	feature = 681	correl = 0.0355165	descr = N_Gram_GTAAG
cnt = 67	feature = 767	correl = 0.0683243	descr = N_Gram_TATGA
cnt = 68	feature = 341	correl = -0.0593673	descr = N_Gram_CAGAG
cnt = 69	feature = 406	correl = 0.0448209	descr = N_Gram_CCTAA
cnt = 70	feature = 9	correl = 0.122208	descr = Position_Specific_Bin_Base_2_Base_G
cnt = 71	feature = 485	correl = 0.029988	descr = N_Gram_CTCAT
cnt = 72	feature = 540	correl = 0.0311124	descr = N_Gram_GAGAA
cnt = 73	feature = 600	correl = -0.0379972	descr = N_Gram_GCGGG
cnt = 74	feature = 726	correl = 0.0529326	descr = N_Gram_TAAAC
cnt = 75	feature = 721	correl = 0.0265224	descr = N_Gram_GTTTC
cnt = 76	feature = 519	correl = -0.0472587	descr = N_Gram_GAAGA
cnt = 77	feature = 848	correl = 0.0305685	descr = N_Gram_TGCTT
cnt = 78	feature = 489	correl = -0.0524161	descr = N_Gram_CTCGT
cnt = 79	feature = 270	correl = 0.0221989	descr = N_Gram_ATAAG
cnt = 80	feature = 752	correl = 0.0510696	descr = N_Gram_TAGCA
cnt = 81	feature = 382	correl = -0.0567581	descr = N_Gram_CCCCG
cnt = 82	feature = 313	correl = -0.0231806	descr = N_Gram_ATTGA
cnt = 83	feature = 916	correl = 0.0238285	descr = N_Gram_TTTAC
cnt = 84	feature = 57	correl = 0.0629268	descr = Position_Specific_Bin_Base_19_Base_T
cnt = 85	feature = 626	correl = 0.0256932	descr = N_Gram_GGACA
cnt = 86	feature = 47	correl = 0.0378871	descr = Position_Specific_Bin_Base_17_Base_A
cnt = 87	feature = 786	correl = 0.0442409	descr = N_Gram_TCCAT
cnt = 88	feature = 458	correl = 0.0292818	descr = N_Gram_CGTCA
cnt = 89	feature = 277	correl = 0.0396822	descr = N_Gram_ATATA
cnt = 90	feature = 593	correl = -0.0437473	descr = N_Gram_GCGCA
cnt = 91	feature = 659	correl = -0.0254563	descr = N_Gram_GGGCT
cnt = 92	feature = 586	correl = -0.0232895	descr = N_Gram_GCCGG
cnt = 93	feature = 765	correl = 0.0540482	descr = N_Gram_TATCG
cnt = 94	feature = 383	correl = -0.0308051	descr = N_Gram_CCCCT
cnt = 95	feature = 779	correl = 0.0242294	descr = N_Gram_TCAAG
cnt = 96	feature = 206	correl = 0.0470174	descr = N_Gram_ACAGT
cnt = 97	feature = 256	correl = -0.0297799	descr = N_Gram_AGGAG
cnt = 98	feature = 880	correl = 0.0609708	descr = N_Gram_TTAGA
cnt = 99	feature = 515	correl = -0.0259974	descr = N_Gram_GAAAA
cnt = 100	feature = 52	correl = -0.0610258	descr = Position_Specific_Bin_Base_18_Base_G
cnt = 101	feature = 840	correl = -0.050016	descr = N_Gram_TGCCC
cnt = 102	feature = 612	correl = 0.0368267	descr = N_Gram_GCTCT
cnt = 103	feature = 924	correl = 0.0375515	descr = N_Gram_TTTGG
cnt = 104	feature = 601	correl = -0.0427984	descr = N_Gram_GCGGT
cnt = 105	feature = 220	correl = -0.0375172	descr = N_Gram_ACGAC
cnt = 106	feature = 925	correl = 0.0535236	descr = N_Gram_TTTGT
cnt = 107	feature = 307	correl = 0.0254628	descr = N_Gram_ATTAG
cnt = 108	feature = 348	correl = -0.100278	descr = N_Gram_CAGGG
cnt = 109	feature = 337	correl = 0.0445031	descr = N_Gram_CACTC
cnt = 110	feature = 705	correl = -0.0567607	descr = N_Gram_GTGGA
cnt = 111	feature = 60	correl = -0.181844	descr = Position_Specific_Bin_Base_20_Base_G
cnt = 112	feature = 17	correl = 0.0296634	descr = Position_Specific_Bin_Base_6_Base_A
cnt = 113	feature = 23	correl = -0.088087	descr = Position_Specific_Bin_Base_8_Base_C
cnt = 114	feature = 14	correl = -0.07136	descr = Position_Specific_Bin_Base_4_Base_C
cnt = 115	feature = 901	correl = 0.0652869	descr = N_Gram_TTGAA
cnt = 116	feature = 31	correl = -0.0421747	descr = Position_Specific_Bin_Base_11_Base_A
cnt = 117	feature = 610	correl = -0.0486845	descr = N_Gram_GCTCC
cnt = 118	feature = 446	correl = -0.0872732	descr = N_Gram_CGGCC
cnt = 119	feature = 4	correl = -0.0262092	descr = Position_Specific_Bin_Base_1_Base_C
cnt = 120	feature = 476	correl = 0.0299688	descr = N_Gram_CTAGA
cnt = 121	feature = 773	correl = 0.0228362	descr = N_Gram_TATTG
cnt = 122	feature = 672	correl = -0.0358006	descr = N_Gram_GGTGA
cnt = 123	feature = 838	correl = 0.0283487	descr = N_Gram_TGCAT
cnt = 124	feature = 479	correl = 0.0647208	descr = N_Gram_CTATA
cnt = 125	feature = 344	correl = -0.0413031	descr = N_Gram_CAGCC
cnt = 126	feature = 481	correl = 0.0352958	descr = N_Gram_CTATG
cnt = 127	feature = 565	correl = -0.060193	descr = N_Gram_GCAAT
cnt = 128	feature = 0	correl = 0.0359073	descr = Position_Specific_Bin_Base_0_Base_A
cnt = 129	feature = 790	correl = 0.033046	descr = N_Gram_TCCGT
cnt = 130	feature = 788	correl = -0.0314907	descr = N_Gram_TCCCA
cnt = 131	feature = 345	correl = -0.0306485	descr = N_Gram_CAGCG
cnt = 132	feature = 843	correl = -0.0297454	descr = N_Gram_TGCGC
cnt = 133	feature = 473	correl = 0.0428774	descr = N_Gram_CTACA
cnt = 134	feature = 579	correl = -0.0830159	descr = N_Gram_GCCCA
cnt = 135	feature = 927	correl = 0.0261996	descr = N_Gram_TTTTA
cnt = 136	feature = 288	correl = 0.0371642	descr = N_Gram_ATCGA
cnt = 137	feature = 502	correl = 0.05581	descr = N_Gram_CTGTT
cnt = 138	feature = 286	correl = 0.0248526	descr = N_Gram_ATCCT
cnt = 139	feature = 677	correl = -0.0531301	descr = N_Gram_GGTTG
cnt = 140	feature = 632	correl = -0.0420013	descr = N_Gram_GGATG
cnt = 141	feature = 640	correl = -0.0861605	descr = N_Gram_GGCCA
cnt = 142	feature = 46	correl = -0.0594622	descr = Position_Specific_Bin_Base_16_Base_G
cnt = 143	feature = 647	correl = -0.058523	descr = N_Gram_GGCGT
cnt = 144	feature = 823	correl = 0.0238778	descr = N_Gram_TCTTG
cnt = 145	feature = 627	correl = -0.0617935	descr = N_Gram_GGACC
cnt = 146	feature = 25	correl = -0.0234939	descr = Position_Specific_Bin_Base_9_Base_C
cnt = 147	feature = 780	correl = 0.0322265	descr = N_Gram_TCACC
cnt = 148	feature = 685	correl = 0.0267	descr = N_Gram_GTATT
cnt = 149	feature = 622	correl = -0.0386947	descr = N_Gram_GGAAA
cnt = 150	feature = 308	correl = 0.0786281	descr = N_Gram_ATTAT
cnt = 151	feature = 355	correl = 0.0268809	descr = N_Gram_CATAT
cnt = 152	feature = 16	correl = 0.0503412	descr = Position_Specific_Bin_Base_5_Base_T
cnt = 153	feature = 8	correl = 0.0505531	descr = Position_Specific_Bin_Base_2_Base_C
cnt = 154	feature = 643	correl = -0.0317489	descr = N_Gram_GGCCT
cnt = 155	feature = 368	correl = -0.0627022	descr = N_Gram_CCACC
cnt = 156	feature = 6	correl = 0.0275521	descr = Position_Specific_Bin_Base_1_Base_T
cnt = 157	feature = 624	correl = -0.0588961	descr = N_Gram_GGAAG
cnt = 158	feature = 389	correl = -0.0479438	descr = N_Gram_CCCTC
cnt = 159	feature = 663	correl = -0.0470395	descr = N_Gram_GGGGT
cnt = 160	feature = 649	correl = -0.0550234	descr = N_Gram_GGCTG
cnt = 161	feature = 759	correl = 0.0693756	descr = N_Gram_TATAA
cnt = 162	feature = 42	correl = 0.069752	descr = Position_Specific_Bin_Base_15_Base_A
cnt = 163	feature = 350	correl = 0.0310385	descr = N_Gram_CAGTA
cnt = 164	feature = 904	correl = 0.0376613	descr = N_Gram_TTGCA
cnt = 165	feature = 35	correl = -0.0244617	descr = Position_Specific_Bin_Base_12_Base_C
cnt = 166	feature = 669	correl = 0.0290156	descr = N_Gram_GGTCA
cnt = 167	feature = 695	correl = 0.0709309	descr = N_Gram_GTCGT
cnt = 168	feature = 292	correl = 0.0468474	descr = N_Gram_ATCTG
cnt = 169	feature = 834	correl = 0.0368928	descr = N_Gram_TGATC
cnt = 170	feature = 254	correl = -0.0214251	descr = N_Gram_AGCTC
cnt = 171	feature = 283	correl = 0.0416714	descr = N_Gram_ATCCA
cnt = 172	feature = 555	correl = -0.0427739	descr = N_Gram_GATGG
cnt = 173	feature = 55	correl = -0.115831	descr = Position_Specific_Bin_Base_19_Base_C
cnt = 174	feature = 217	correl = -0.0367822	descr = N_Gram_ACCGG
cnt = 175	feature = 598	correl = -0.0327191	descr = N_Gram_GCGGA
cnt = 176	feature = 568	correl = -0.0453997	descr = N_Gram_GCACG
cnt = 177	feature = 654	correl = -0.0656479	descr = N_Gram_GGGAG
cnt = 178	feature = 794	correl = 0.045831	descr = N_Gram_TCCTT
cnt = 179	feature = 638	correl = -0.0334298	descr = N_Gram_GGCAG
cnt = 180	feature = 32	correl = -0.0530523	descr = Position_Specific_Bin_Base_11_Base_G
cnt = 181	feature = 911	correl = 0.026349	descr = N_Gram_TTGTC
cnt = 182	feature = 812	correl = 0.038798	descr = N_Gram_TCTAT
cnt = 183	feature = 680	correl = 0.0542346	descr = N_Gram_GTAAA
cnt = 184	feature = 438	correl = -0.0615769	descr = N_Gram_CGCGG
cnt = 185	feature = 358	correl = 0.0292319	descr = N_Gram_CATG
cnt = 186	feature = 1	correl = 0.102771	descr = Position_Specific_Bin_Base_0_Base_C
cnt = 187	feature = 907	correl = 0.0398937	descr = N_Gram_TTGGA
cnt = 188	feature = 653	correl = -0.0684294	descr = N_Gram_GGGAA
cnt = 189	feature = 708	correl = 0.0254118	descr = N_Gram_GTGT
cnt = 190	feature = 21	correl = 0.0722772	descr = Position_Specific_Bin_Base_7_Base_T
cnt = 191	feature = 582	correl = -0.0605027	descr = N_Gram_GCCCT
cnt = 192	feature = 749	correl = 0.0536343	descr = N_Gram_TAGAC
cnt = 193	feature = 299	correl = 0.0422294	descr = N_Gram_ATGCT
cnt = 194	feature = 577	correl = -0.0655626	descr = N_Gram_GCCAG
cnt = 195	feature = 755	correl = 0.0315348	descr = N_Gram_TAGT
cnt = 196	feature = 499	correl = -0.0220526	descr = N_Gram_CTGGG
cnt = 197	feature = 910	correl = 0.0497493	descr = N_Gram_TTGTA
cnt = 198	feature = 210	correl = 0.0244277	descr = N_Gram_ACATT
cnt = 199	feature = 696	correl = 0.0279279	descr = N_Gram_GTCT
cnt = 200	feature = 753	correl = 0.0822683	descr = N_Gram_TAGCT
cnt = 201	feature = 662	correl = -0.0727692	descr = N_Gram_GGGGC
cnt = 202	feature = 798	correl = 0.0442783	descr = N_Gram_TCGC
cnt = 203	feature = 41	correl = 0.0728982	descr = Position_Specific_Bin_Base_14_Base_T
cnt = 204	feature = 789	correl = -0.0514006	descr = N_Gram_TCCCC
cnt = 205	feature = 589	correl = -0.0648497	descr = N_Gram_GCCTC
cnt = 206	feature = 603	correl = -0.0675003	descr = N_Gram_GCGTC
cnt = 207	feature = 452	correl = -0.0466502	descr = N_Gram_CGGGT
cnt = 208	feature = 884	correl = 0.0423383	descr = N_Gram_TTATC
cnt = 209	feature = 492	correl = 0.0355478	descr = N_Gram_CTCTT
cnt = 210	feature = 706	correl = -0.0754493	descr = N_Gram_GTGGC
cnt = 211	feature = 774	correl = 0.0395249	descr = N_Gram_TATTT
cnt = 212	feature = 33	correl = 0.11286	descr = Position_Specific_Bin_Base_11_Base_T
cnt = 213	feature = 796	correl = 0.0268411	descr = N_Gram_TCGA
cnt = 214	feature = 718	correl = -0.0294764	descr = N_Gram_GTTGG
cnt = 215	feature = 58	correl = 0.366173	descr = Position_Specific_Bin_Base_20_Base_A
cnt = 216	feature = 815	correl = 0.0281054	descr = N_Gram_TCTCC
cnt = 217	feature = 837	correl = 0.0394733	descr = N_Gram_TGCAA
cnt = 218	feature = 650	correl = -0.0231776	descr = N_Gram_GGCTT
cnt = 219	feature = 56	correl = -0.124906	descr = Position_Specific_Bin_Base_19_Base_G
cnt = 220	feature = 24	correl = 0.0687671	descr = Position_Specific_Bin_Base_8_Base_T
cnt = 221	feature = 44	correl = 0.0745378	descr = Position_Specific_Bin_Base_16_Base_A
cnt = 222	feature = 213	correl = -0.0817516	descr = N_Gram_ACCAC
cnt = 223	feature = 701	correl = -0.045058	descr = N_Gram_GTGC
cnt = 224	feature = 631	correl = -0.0497923	descr = N_Gram_GGAGG
cnt = 225	feature = 278	correl = 0.047576	descr = N_Gram_ATATG
cnt = 226	feature = 917	correl = 0.0544387	descr = N_Gram_TTTAG
cnt = 227	feature = 29	correl = -0.0531629	descr = Position_Specific_Bin_Base_10_Base_G
cnt = 228	feature = 40	correl = -0.154096	descr = Position_Specific_Bin_Base_14_Base_G
cnt = 229	feature = 462	correl = 0.0240301	descr = N_Gram_CGTG
cnt = 230	feature = 772	correl = 0.0594775	descr = N_Gram_TATTC
cnt = 231	feature = 10	correl = -0.126621	descr = Position_Specific_Bin_Base_2_Base_T
cnt = 232	feature = 738	correl = 0.038029	descr = N_Gram_TACC
cnt = 233	feature = 229	correl = 0.0515418	descr = N_Gram_ACTA
cnt = 234	feature = 494	correl = 0.044157	descr = N_Gram_CTGAT
cnt = 235	feature = 867	correl = 0.0309817	descr = N_Gram_TGTG
cnt = 236	feature = 818	correl = 0.0928901	descr = N_Gram_TCTGC
cnt = 237	feature = 43	correl = -0.0399275	descr = Position_Specific_Bin_Base_15_Base_G
cnt = 238	feature = 645	correl = -0.0754111	descr = N_Gram_GGCGC
cnt = 239	feature = 15	correl = -0.0559338	descr = Position_Specific_Bin_Base_5_Base_C
cnt = 240	feature = 263	correl = 0.03407	descr = N_Gram_AGTC
cnt = 241	feature = 819	correl = 0.034591	descr = N_Gram_TCTGG
cnt = 242	feature = 641	correl = -0.107252	descr = N_Gram_GGCCC
cnt = 243	feature = 510	correl = -0.0266417	descr = N_Gram_CTTGG
cnt = 244	feature = 616	correl = -0.0358114	descr = N_Gram_GCTGG
cnt = 245	feature = 28	correl = -0.0796189	descr = Position_Specific_Bin_Base_10_Base_C
cnt = 246	feature = 59	correl = -0.314185	descr = Position_Specific_Bin_Base_20_Base_C
cnt = 247	feature = 535	correl = 0.0375623	descr = N_Gram_GACT
cnt = 248	feature = 871	correl = 0.0655921	descr = N_Gram_TGTTT
cnt = 249	feature = 802	correl = -0.05458	descr = N_Gram_TCGG
cnt = 250	feature = 412	correl = -0.0760356	descr = N_Gram_CCTCT
cnt = 251	feature = 409	correl = -0.0221631	descr = N_Gram_CCTCA
cnt = 252	feature = 857	correl = -0.0563053	descr = N_Gram_TGGGG
cnt = 253	feature = 554	correl = -0.0282659	descr = N_Gram_GATGA
cnt = 254	feature = 658	correl = -0.0848546	descr = N_Gram_GGGCG
cnt = 255	feature = 684	correl = 0.0252647	descr = N_Gram_GTAT
cnt = 256	feature = 674	correl = -0.0974016	descr = N_Gram_GGTGG
cnt = 257	feature = 743	correl = 0.0512363	descr = N_Gram_TACT
cnt = 258	feature = 751	correl = 0.0645506	descr = N_Gram_TAGC
cnt = 259	feature = 900	correl = 0.0581679	descr = N_Gram_TTGA
cnt = 260	feature = 806	correl = 0.0528287	descr = N_Gram_TCGT
cnt = 261	feature = 769	correl = 0.0347047	descr = N_Gram_TATGG
cnt = 262	feature = 898	correl = 0.0471651	descr = N_Gram_TTCTT
cnt = 263	feature = 273	correl = 0.0410528	descr = N_Gram_ATAG
cnt = 264	feature = 729	correl = 0.071223	descr = N_Gram_TAAG
cnt = 265	feature = 583	correl = -0.0462521	descr = N_Gram_GCCG
cnt = 266	feature = 864	correl = 0.0309941	descr = N_Gram_TGTC
cnt = 267	feature = 525	correl = 0.0369199	descr = N_Gram_GACA
cnt = 268	feature = 442	correl = -0.021884	descr = N_Gram_CGGA
cnt = 269	feature = 233	correl = 0.0484554	descr = N_Gram_ACTG
cnt = 270	feature = 258	correl = -0.0416937	descr = N_Gram_AGGG
cnt = 271	feature = 251	correl = -0.0500785	descr = N_Gram_AGCG
cnt = 272	feature = 675	correl = -0.03054	descr = N_Gram_GGTT
cnt = 273	feature = 792	correl = -0.0320976	descr = N_Gram_TCCTC
cnt = 274	feature = 384	correl = -0.10853	descr = N_Gram_CCCG
cnt = 275	feature = 436	correl = -0.0758098	descr = N_Gram_CGCG
cnt = 276	feature = 249	correl = -0.0444326	descr = N_Gram_AGCC
cnt = 277	feature = 306	correl = 0.0635065	descr = N_Gram_ATTA
cnt = 278	feature = 514	correl = -0.0222298	descr = N_Gram_GAAA
cnt = 279	feature = 518	correl = -0.02915	descr = N_Gram_GAAG
cnt = 280	feature = 475	correl = 0.0616943	descr = N_Gram_CTAG
cnt = 281	feature = 82	correl = 0.431022	descr = Gibbs_of_Target_Sequence__Pos_20_Step_1
cnt = 282	feature = 501	correl = 0.0429511	descr = N_Gram_CTGT
cnt = 283	feature = 214	correl = -0.0366295	descr = N_Gram_ACCC
cnt = 284	feature = 297	correl = 0.038053	descr = N_Gram_ATGC
cnt = 285	feature = 311	correl = 0.0904501	descr = N_Gram_ATTCT
cnt = 286	feature = 903	correl = 0.0463944	descr = N_Gram_TTGC
cnt = 287	feature = 64	correl = -0.0314345	descr = Gibbs_of_Target_Sequence__Pos_1_Step_1
cnt = 288	feature = 370	correl = -0.0842086	descr = N_Gram_CCAG
cnt = 289	feature = 207	correl = 0.0738543	descr = N_Gram_ACAT
cnt = 290	feature = 679	correl = 0.0593341	descr = N_Gram_GTAA
cnt = 291	feature = 478	correl = 0.0514618	descr = N_Gram_CTAT
cnt = 292	feature = 79	correl = 0.105287	descr = Gibbs_of_Target_Sequence__Pos_17_Step_1
cnt = 293	feature = 105	correl = -0.0577757	descr = Xue_Structure_Feature_A100
cnt = 294	feature = 74	correl = 0.0284121	descr = Gibbs_of_Target_Sequence__Pos_12_Step_1
cnt = 295	feature = 813	correl = 0.0581741	descr = N_Gram_TCTC
cnt = 296	feature = 392	correl = -0.0985087	descr = N_Gram_CCGA
cnt = 297	feature = 240	correl = 0.0295576	descr = N_Gram_AGAC
cnt = 298	feature = 367	correl = -0.0507116	descr = N_Gram_CCAC
cnt = 299	feature = 356	correl = 0.0254356	descr = N_Gram_CATC
cnt = 300	feature = 860	correl = 0.056141	descr = N_Gram_TGTA
cnt = 301	feature = 716	correl = -0.050425	descr = N_Gram_GTTG
cnt = 302	feature = 553	correl = -0.04007	descr = N_Gram_GATG
cnt = 303	feature = 495	correl = -0.0220822	descr = N_Gram_CTGC
cnt = 304	feature = 65	correl = -0.160625	descr = Gibbs_of_Target_Sequence__Pos_2_Step_1
cnt = 305	feature = 704	correl = -0.0978076	descr = N_Gram_GTGG
cnt = 306	feature = 66	correl = 0.0915453	descr = Gibbs_of_Target_Sequence__Pos_4_Step_1
cnt = 307	feature = 508	correl = 0.0448195	descr = N_Gram_CTTG
cnt = 308	feature = 809	correl = 0.0676454	descr = N_Gram_TCTA
cnt = 309	feature = 787	correl = -0.046991	descr = N_Gram_TCCC
cnt = 310	feature = 879	correl = 0.0491662	descr = N_Gram_TTAG
cnt = 311	feature = 665	correl = -0.0834309	descr = N_Gram_GGGTG
cnt = 312	feature = 70	correl = 0.0837438	descr = Gibbs_of_Target_Sequence__Pos_8_Step_1
cnt = 313	feature = 613	correl = -0.0230936	descr = N_Gram_GCTG
cnt = 314	feature = 294	correl = 0.0409083	descr = N_Gram_ATGA
cnt = 315	feature = 660	correl = -0.0882218	descr = N_Gram_GGGG
cnt = 316	feature = 915	correl = 0.0323899	descr = N_Gram_TTTA
cnt = 317	feature = 592	correl = -0.0707492	descr = N_Gram_GCGC
cnt = 318	feature = 80	correl = 0.197882	descr = Gibbs_of_Target_Sequence__Pos_18_Step_1
cnt = 319	feature = 68	correl = 0.117023	descr = Gibbs_of_Target_Sequence__Pos_6_Step_1
cnt = 320	feature = 539	correl = -0.0435251	descr = N_Gram_GAG
cnt = 321	feature = 869	correl = 0.0800258	descr = N_Gram_TGTT
cnt = 322	feature = 78	correl = 0.11928	descr = Gibbs_of_Target_Sequence__Pos_16_Step_1
cnt = 323	feature = 75	correl = 0.120245	descr = Gibbs_of_Target_Sequence__Pos_13_Step_1
cnt = 324	feature = 449	correl = -0.0847652	descr = N_Gram_CGGG
cnt = 325	feature = 734	correl = 0.0598829	descr = N_Gram_TAC
cnt = 326	feature = 766	correl = 0.0727525	descr = N_Gram_TATG
cnt = 327	feature = 725	correl = 0.048755	descr = N_Gram_TAAA
cnt = 328	feature = 909	correl = 0.0745535	descr = N_Gram_TTGT
cnt = 329	feature = 319	correl = 0.0327635	descr = N_Gram_CAA
cnt = 330	feature = 71	correl = 0.10921	descr = Gibbs_of_Target_Sequence__Pos_9_Step_1
cnt = 331	feature = 678	correl = 0.0558567	descr = N_Gram_GTA
cnt = 332	feature = 578	correl = -0.144943	descr = N_Gram_GCCC
cnt = 333	feature = 238	correl = 0.0239513	descr = N_Gram_AGA
cnt = 334	feature = 894	correl = 0.0907275	descr = N_Gram_TTCT
cnt = 335	feature = 826	correl = 0.0759945	descr = N_Gram_TGA
cnt = 336	feature = 671	correl = -0.0844447	descr = N_Gram_GGTG
cnt = 337	feature = 821	correl = 0.0628177	descr = N_Gram_TCTT
cnt = 338	feature = 72	correl = 0.116144	descr = Gibbs_of_Target_Sequence__Pos_10_Step_1
cnt = 339	feature = 76	correl = 0.157174	descr = Gibbs_of_Target_Sequence__Pos_14_Step_1
cnt = 340	feature = 664	correl = -0.0544589	descr = N_Gram_GGGT
cnt = 341	feature = 77	correl = 0.0973518	descr = Gibbs_of_Target_Sequence__Pos_15_Step_1
cnt = 342	feature = 620	correl = -0.0635397	descr = N_Gram_GGA
cnt = 343	feature = 597	correl = -0.106245	descr = N_Gram_GCGG
cnt = 344	feature = 365	correl = -0.0738736	descr = N_Gram_CCA
cnt = 345	feature = 293	correl = 0.0254968	descr = N_Gram_ATG
cnt = 346	feature = 746	correl = 0.0826713	descr = N_Gram_TAG
cnt = 347	feature = 404	correl = -0.0473881	descr = N_Gram_CCT
cnt = 348	feature = 825	correl = 0.0604173	descr = N_Gram_TG
cnt = 349	feature = 469	correl = 0.102437	descr = N_Gram_CTA
cnt = 350	feature = 775	correl = 0.0469245	descr = N_Gram_TC
cnt = 351	feature = 430	correl = -0.0503886	descr = N_Gram_CGC
cnt = 352	feature = 666	correl = -0.0416612	descr = N_Gram_GGT
cnt = 353	feature = 914	correl = 0.0850535	descr = N_Gram_TTT
cnt = 354	feature = 899	correl = 0.107937	descr = N_Gram_TTG
cnt = 355	feature = 634	correl = -0.171471	descr = N_Gram_GGC
cnt = 356	feature = 808	correl = 0.105698	descr = N_Gram_TCT
cnt = 357	feature = 849	correl = -0.0399138	descr = N_Gram_TGG
cnt = 358	feature = 482	correl = -0.0299911	descr = N_Gram_CTC
cnt = 359	feature = 560	correl = -0.120091	descr = N_Gram_GC
cnt = 360	feature = 83	correl = 0.232997	descr = PF_RNAi_Fold_Energy
cnt = 361	feature = 723	correl = 0.179107	descr = N_Gram_TA
cnt = 362	feature = 62	correl = 0.291789	descr = Gibbs_of_Target_Sequence_
num rows = 2188
num_elements = 794244
..*
optimization finished, #iter = 2392
nu = 0.286080
obj = -50.146778, rho = -0.823410
nSV = 1007, nBSV = 346
num rows = 243
num_elements = 88209
*
optimization finished, #iter = 238
nu = 0.255733
obj = -5.187313, rho = -0.697014
nSV = 143, nBSV = 16
..*
optimization finished, #iter = 2392
nu = 0.286080
obj = -50.146778, rho = -0.823410
nSV = 1007, nBSV = 346
CFS merit scores = 1.44852
CFS merit scores = 1.62016
CFS merit scores = 1.85202
CFS merit scores = 2.07775
CFS merit scores = 2.28316
CFS merit scores = 2.47237
CFS merit scores = 2.6421
CFS merit scores = 2.79553
CFS merit scores = 2.94022
CFS merit scores = 3.07711
CFS merit scores = 3.20645
CFS merit scores = 3.32954
CFS merit scores = 3.44746
CFS merit scores = 3.5582
CFS merit scores = 3.66447
CFS merit scores = 3.76687
CFS merit scores = 3.86468
CFS merit scores = 3.95691
CFS merit scores = 4.04566
CFS merit scores = 4.13021
CFS merit scores = 4.20994
CFS merit scores = 4.28423
CFS merit scores = 4.35429
CFS merit scores = 4.42239
CFS merit scores = 4.48706
CFS merit scores = 4.54973
CFS merit scores = 4.60996
CFS merit scores = 4.66608
CFS merit scores = 4.72043
CFS merit scores = 4.77334
CFS merit scores = 4.82463
CFS merit scores = 4.87397
CFS merit scores = 4.92028
CFS merit scores = 4.96407
CFS merit scores = 5.00641
CFS merit scores = 5.04582
CFS merit scores = 5.08406
CFS merit scores = 5.12148
CFS merit scores = 5.1582
CFS merit scores = 5.19457
CFS merit scores = 5.22985
CFS merit scores = 5.26434
CFS merit scores = 5.29693
CFS merit scores = 5.32823
CFS merit scores = 5.35764
CFS merit scores = 5.3865
CFS merit scores = 5.41426
CFS merit scores = 5.44145
CFS merit scores = 5.46774
CFS merit scores = 5.49321
CFS merit scores = 5.51675
CFS merit scores = 5.53995
CFS merit scores = 5.56282
CFS merit scores = 5.5854
CFS merit scores = 5.60713
CFS merit scores = 5.62745
CFS merit scores = 5.64723
CFS merit scores = 5.6651
CFS merit scores = 5.68169
CFS merit scores = 5.69826
CFS merit scores = 5.71432
CFS merit scores = 5.73056
CFS merit scores = 5.74702
CFS merit scores = 5.76156
CFS merit scores = 5.77511
CFS merit scores = 5.78841
CFS merit scores = 5.80057
CFS merit scores = 5.81313
CFS merit scores = 5.82513
CFS merit scores = 5.837
CFS merit scores = 5.84859
CFS merit scores = 5.85998
CFS merit scores = 5.87057
CFS merit scores = 5.88072
CFS merit scores = 5.89036
CFS merit scores = 5.8998
CFS merit scores = 5.90923
CFS merit scores = 5.91852
CFS merit scores = 5.92691
CFS merit scores = 5.93529
CFS merit scores = 5.94371
CFS merit scores = 5.95158
CFS merit scores = 5.9589
CFS merit scores = 5.96623
CFS merit scores = 5.97239
CFS merit scores = 5.97829
CFS merit scores = 5.98401
CFS merit scores = 5.98927
CFS merit scores = 5.99462
CFS merit scores = 5.99952
CFS merit scores = 6.00451
CFS merit scores = 6.00949
CFS merit scores = 6.0144
CFS merit scores = 6.01941
CFS merit scores = 6.02437
CFS merit scores = 6.02973
CFS merit scores = 6.0343
CFS merit scores = 6.03879
CFS merit scores = 6.04319
CFS merit scores = 6.04731
CFS merit scores = 6.0511
CFS merit scores = 6.055
CFS merit scores = 6.05846
CFS merit scores = 6.0616
CFS merit scores = 6.06502
CFS merit scores = 6.06828
CFS merit scores = 6.07173
CFS merit scores = 6.07531
CFS merit scores = 6.07828
CFS merit scores = 6.08137
CFS merit scores = 6.08388
CFS merit scores = 6.08665
CFS merit scores = 6.08932
CFS merit scores = 6.09169
CFS merit scores = 6.09396
CFS merit scores = 6.09627
CFS merit scores = 6.09841
CFS merit scores = 6.10081
CFS merit scores = 6.10278
CFS merit scores = 6.1048
CFS merit scores = 6.10632
CFS merit scores = 6.1077
CFS merit scores = 6.10921
CFS merit scores = 6.11059
CFS merit scores = 6.11201
CFS merit scores = 6.11337
CFS merit scores = 6.11452
CFS merit scores = 6.1153
CFS merit scores = 6.11592
CFS merit scores = 6.11666
CFS merit scores = 6.11732
CFS merit scores = 6.11808
CFS merit scores = 6.11903
CFS merit scores = 6.1196
CFS merit scores = 6.12038
CFS merit scores = 6.12115
CFS merit scores = 6.12184
CFS merit scores = 6.12234
CFS merit scores = 6.1229
CFS merit scores = 6.12336
CFS merit scores = 6.12389
CFS merit scores = 6.12439
CFS merit scores = 6.12445
CFS merit scores = 6.12453
CFS merit scores = 6.12435
CFS merit scores = 6.12422
CFS merit scores = 6.12424
CFS merit scores = 6.12387
CFS merit scores = 6.12349
CFS merit scores = 6.12313
CFS merit scores = 6.12292
CFS merit scores = 6.12272
CFS merit scores = 6.12241
CFS merit scores = 6.12204
CFS merit scores = 6.12137
CFS merit scores = 6.12055
CFS merit scores = 6.11978
CFS merit scores = 6.11896
CFS merit scores = 6.11813
CFS merit scores = 6.11732
CFS merit scores = 6.11643
CFS merit scores = 6.11521
CFS merit scores = 6.11399
CFS merit scores = 6.11266
CFS merit scores = 6.11132
CFS merit scores = 6.11
CFS merit scores = 6.10873
CFS merit scores = 6.10749
CFS merit scores = 6.10628
CFS merit scores = 6.10507
CFS merit scores = 6.10379
CFS merit scores = 6.10261
CFS merit scores = 6.10152
CFS merit scores = 6.10042
CFS merit scores = 6.0993
CFS merit scores = 6.0981
CFS merit scores = 6.09683
CFS merit scores = 6.0957
CFS merit scores = 6.09418
CFS merit scores = 6.09257
CFS merit scores = 6.09097
CFS merit scores = 6.08934
CFS merit scores = 6.08774
CFS merit scores = 6.08625
CFS merit scores = 6.08476
CFS merit scores = 6.08324
CFS merit scores = 6.08169
CFS merit scores = 6.07991
CFS merit scores = 6.07816
CFS merit scores = 6.07616
CFS merit scores = 6.07413
CFS merit scores = 6.07206
CFS merit scores = 6.07014
CFS merit scores = 6.06821
CFS merit scores = 6.06625
CFS merit scores = 6.06431
CFS merit scores = 6.06234
CFS merit scores = 6.06034
CFS merit scores = 6.05834
CFS merit scores = 6.05644
CFS merit scores = 6.05406
CFS merit scores = 6.05177
CFS merit scores = 6.04943
CFS merit scores = 6.0471
CFS merit scores = 6.04479
CFS merit scores = 6.04253
CFS merit scores = 6.04043
CFS merit scores = 6.03826
CFS merit scores = 6.03608
CFS merit scores = 6.03382
CFS merit scores = 6.03153
CFS merit scores = 6.0292
CFS merit scores = 6.02696
CFS merit scores = 6.02485
CFS merit scores = 6.02287
CFS merit scores = 6.02046
CFS merit scores = 6.01795
CFS merit scores = 6.01536
CFS merit scores = 6.0128
CFS merit scores = 6.01011
CFS merit scores = 6.0073
CFS merit scores = 6.00459
CFS merit scores = 6.00192
CFS merit scores = 5.99929
CFS merit scores = 5.99661
CFS merit scores = 5.99394
CFS merit scores = 5.99132
CFS merit scores = 5.98872
CFS merit scores = 5.9858
CFS merit scores = 5.98285
CFS merit scores = 5.97978
CFS merit scores = 5.97621
CFS merit scores = 5.97279
CFS merit scores = 5.9693
CFS merit scores = 5.96582
CFS merit scores = 5.96229
CFS merit scores = 5.95877
CFS merit scores = 5.95497
CFS merit scores = 5.95092
CFS merit scores = 5.94656
CFS merit scores = 5.94232
CFS merit scores = 5.93803
CFS merit scores = 5.93378
CFS merit scores = 5.92959
CFS merit scores = 5.92551
CFS merit scores = 5.92144
CFS merit scores = 5.91745
CFS merit scores = 5.91328
CFS merit scores = 5.9089
CFS merit scores = 5.90452
CFS merit scores = 5.89996
CFS merit scores = 5.89539
CFS merit scores = 5.89079
CFS merit scores = 5.88625
CFS merit scores = 5.8818
CFS merit scores = 5.87724
CFS merit scores = 5.87265
CFS merit scores = 5.86793
CFS merit scores = 5.86324
CFS merit scores = 5.85834
CFS merit scores = 5.85351
CFS merit scores = 5.84881
CFS merit scores = 5.84415
CFS merit scores = 5.83941
CFS merit scores = 5.8345
CFS merit scores = 5.82934
CFS merit scores = 5.82427
CFS merit scores = 5.81912
CFS merit scores = 5.81401
CFS merit scores = 5.80896
CFS merit scores = 5.80383
CFS merit scores = 5.79862
CFS merit scores = 5.79344
CFS merit scores = 5.78819
CFS merit scores = 5.78302
CFS merit scores = 5.77788
CFS merit scores = 5.77264
CFS merit scores = 5.76737
CFS merit scores = 5.76202
CFS merit scores = 5.75668
CFS merit scores = 5.75128
CFS merit scores = 5.74597
CFS merit scores = 5.74036
CFS merit scores = 5.7348
CFS merit scores = 5.72932
CFS merit scores = 5.72377
CFS merit scores = 5.71823
CFS merit scores = 5.71277
CFS merit scores = 5.70712
CFS merit scores = 5.70113
CFS merit scores = 5.6952
CFS merit scores = 5.68927
CFS merit scores = 5.6834
CFS merit scores = 5.67745
CFS merit scores = 5.67143
CFS merit scores = 5.66539
CFS merit scores = 5.65937
CFS merit scores = 5.65335
CFS merit scores = 5.64719
CFS merit scores = 5.64111
CFS merit scores = 5.63499
CFS merit scores = 5.62891
CFS merit scores = 5.62284
CFS merit scores = 5.61657
CFS merit scores = 5.61024
CFS merit scores = 5.60394
CFS merit scores = 5.59759
CFS merit scores = 5.59118
CFS merit scores = 5.5845
CFS merit scores = 5.57788
CFS merit scores = 5.57115
CFS merit scores = 5.5645
CFS merit scores = 5.55733
CFS merit scores = 5.55014
CFS merit scores = 5.54145
CFS merit scores = 5.53244
CFS merit scores = 5.52345
CFS merit scores = 5.51403
CFS merit scores = 5.50433
CFS merit scores = 5.49464
CFS merit scores = 5.48494
CFS merit scores = 5.47527
CFS merit scores = 5.46532
CFS merit scores = 5.45548
CFS merit scores = 5.44536
CFS merit scores = 5.4351
CFS merit scores = 5.42484
CFS merit scores = 5.41465
CFS merit scores = 5.40386
CFS merit scores = 5.39157
CFS merit scores = 5.37837
CFS merit scores = 5.36421
CFS merit scores = 5.34936
CFS merit scores = 5.33223
CFS merit scores = 5.31495
CFS merit scores = 5.29723
cnt = 1	feature = 81	correl = 0.448525	descr = Gibbs_of_Target_Sequence__Pos_19_Step_1
cnt = 2	feature = 2	correl = -0.135476	descr = Position_Specific_Bin_Base_0_Base_G
cnt = 3	feature = 232	correl = 0.0593032	descr = N_Gram_ACTG
cnt = 4	feature = 284	correl = -0.0313814	descr = N_Gram_ATCCC
cnt = 5	feature = 687	correl = -0.0444613	descr = N_Gram_GTGC
cnt = 6	feature = 537	correl = -0.0275147	descr = N_Gram_GAGTT
cnt = 7	feature = 596	correl = 0.0453121	descr = N_Gram_GCTCT
cnt = 8	feature = 678	correl = -0.0352679	descr = N_Gram_GTCCG
cnt = 9	feature = 726	correl = -0.0322619	descr = N_Gram_TACG
cnt = 10	feature = 419	correl = -0.047651	descr = N_Gram_CGACG
cnt = 11	feature = 525	correl = 0.0680599	descr = N_Gram_GACTA
cnt = 12	feature = 545	correl = 0.0272731	descr = N_Gram_GATTA
cnt = 13	feature = 458	correl = 0.0284994	descr = N_Gram_CGTTT
cnt = 14	feature = 664	correl = -0.0589472	descr = N_Gram_GGTTA
cnt = 15	feature = 681	correl = 0.0488617	descr = N_Gram_GTCGC
cnt = 16	feature = 451	correl = -0.030851	descr = N_Gram_CGTCG
cnt = 17	feature = 876	correl = 0.0348795	descr = N_Gram_TTCGC
cnt = 18	feature = 452	correl = 0.0293553	descr = N_Gram_CGTCT
cnt = 19	feature = 550	correl = -0.0728835	descr = N_Gram_GCAAA
cnt = 20	feature = 631	correl = -0.0645323	descr = N_Gram_GGCGG
cnt = 21	feature = 772	correl = 0.0695408	descr = N_Gram_TCCTA
cnt = 22	feature = 493	correl = 0.0275614	descr = N_Gram_CTTAG
cnt = 23	feature = 671	correl = 0.0320969	descr = N_Gram_GTACC
cnt = 24	feature = 593	correl = -0.0278001	descr = N_Gram_GCTCA
cnt = 25	feature = 675	correl = -0.0213989	descr = N_Gram_GTCAC
cnt = 26	feature = 823	correl = 0.0297931	descr = N_Gram_TGCGA
cnt = 27	feature = 711	correl = 0.0463699	descr = N_Gram_TAAAC
cnt = 28	feature = 643	correl = -0.0887619	descr = N_Gram_GGGCC
cnt = 29	feature = 516	correl = 0.0509282	descr = N_Gram_GACAA
cnt = 30	feature = 683	correl = 0.0482207	descr = N_Gram_GTCTA
cnt = 31	feature = 501	correl = -0.0253875	descr = N_Gram_CTTTA
cnt = 32	feature = 366	correl = -0.0437099	descr = N_Gram_CCATA
cnt = 33	feature = 640	correl = -0.0276429	descr = N_Gram_GGGAT
cnt = 34	feature = 752	correl = 0.0292382	descr = N_Gram_TATGT
cnt = 35	feature = 622	correl = -0.0270102	descr = N_Gram_GGCAC
cnt = 36	feature = 530	correl = -0.0335513	descr = N_Gram_GAGAT
cnt = 37	feature = 446	correl = -0.0329931	descr = N_Gram_CGGTT
cnt = 38	feature = 879	correl = 0.0535895	descr = N_Gram_TTCTA
cnt = 39	feature = 590	correl = -0.0540768	descr = N_Gram_GCGTT
cnt = 40	feature = 751	correl = 0.0573999	descr = N_Gram_TATGA
cnt = 41	feature = 789	correl = 0.0877673	descr = N_Gram_TCGTG
cnt = 42	feature = 432	correl = -0.0667833	descr = N_Gram_CGCGG
cnt = 43	feature = 394	correl = 0.0223372	descr = N_Gram_CCGGA
cnt = 44	feature = 231	correl = 0.0349428	descr = N_Gram_ACTCT
cnt = 45	feature = 865	correl = 0.0310416	descr = N_Gram_TTAGC
cnt = 46	feature = 580	correl = -0.053892	descr = N_Gram_GCGCA
cnt = 47	feature = 697	correl = 0.0358296	descr = N_Gram_GTGTT
cnt = 48	feature = 403	correl = -0.0821039	descr = N_Gram_CCTCG
cnt = 49	feature = 392	correl = -0.0400248	descr = N_Gram_CCGCT
cnt = 50	feature = 610	correl = 0.0338232	descr = N_Gram_GGAAT
cnt = 51	feature = 23	correl = -0.0911283	descr = Position_Specific_Bin_Base_8_Base_C
cnt = 52	feature = 674	correl = 0.0505368	descr = N_Gram_GTCAA
cnt = 53	feature = 717	correl = -0.0524465	descr = N_Gram_TAATC
cnt = 54	feature = 612	correl = -0.0559705	descr = N_Gram_GGACC
cnt = 55	feature = 669	correl = 0.0365787	descr = N_Gram_GTAAG
cnt = 56	feature = 860	correl = 0.0509286	descr = N_Gram_TTACA
cnt = 57	feature = 217	correl = -0.0418011	descr = N_Gram_ACGA
cnt = 58	feature = 406	correl = -0.0567998	descr = N_Gram_CCTGA
cnt = 59	feature = 31	correl = -0.0299383	descr = Position_Specific_Bin_Base_11_Base_C
cnt = 60	feature = 461	correl = 0.0648309	descr = N_Gram_CTAAG
cnt = 61	feature = 849	correl = 0.0317789	descr = N_Gram_TGTCG
cnt = 62	feature = 9	correl = 0.0552538	descr = Position_Specific_Bin_Base_3_Base_G
cnt = 63	feature = 819	correl = 0.0348594	descr = N_Gram_TGCAT
cnt = 64	feature = 892	correl = 0.0577896	descr = N_Gram_TTGGA
cnt = 65	feature = 595	correl = -0.0314762	descr = N_Gram_GCTCG
cnt = 66	feature = 721	correl = 0.0782106	descr = N_Gram_TACAA
cnt = 67	feature = 336	correl = -0.0509491	descr = N_Gram_CAGAG
cnt = 68	feature = 254	correl = -0.0278931	descr = N_Gram_AGGCA
cnt = 69	feature = 311	correl = -0.0347685	descr = N_Gram_ATTGA
cnt = 70	feature = 812	correl = 0.0284045	descr = N_Gram_TGAGA
cnt = 71	feature = 672	correl = 0.0266662	descr = N_Gram_GTATT
cnt = 72	feature = 343	correl = 0.0262846	descr = N_Gram_CAGTA
cnt = 73	feature = 270	correl = -0.0398074	descr = N_Gram_AGTTC
cnt = 74	feature = 702	correl = -0.0230247	descr = N_Gram_GTTGA
cnt = 75	feature = 47	correl = -0.0668364	descr = Position_Specific_Bin_Base_16_Base_G
cnt = 76	feature = 649	correl = -0.0569543	descr = N_Gram_GGGGT
cnt = 77	feature = 4	correl = -0.0922977	descr = Position_Specific_Bin_Base_1_Base_G
cnt = 78	feature = 278	correl = 0.0279739	descr = N_Gram_ATATA
cnt = 79	feature = 627	correl = -0.0223575	descr = N_Gram_GGCCG
cnt = 80	feature = 634	correl = -0.0660524	descr = N_Gram_GGCTG
cnt = 81	feature = 705	correl = -0.0244854	descr = N_Gram_GTTGT
cnt = 82	feature = 838	correl = -0.0521806	descr = N_Gram_TGGGA
cnt = 83	feature = 313	correl = 0.0470747	descr = N_Gram_ATTGT
cnt = 84	feature = 749	correl = 0.0461481	descr = N_Gram_TATCG
cnt = 85	feature = 911	correl = 0.0427167	descr = N_Gram_TTTTA
cnt = 86	feature = 260	correl = -0.0343514	descr = N_Gram_AGGTG
cnt = 87	feature = 16	correl = -0.046843	descr = Position_Specific_Bin_Base_6_Base_C
cnt = 88	feature = 58	correl = 0.0629845	descr = Position_Specific_Bin_Base_19_Base_T
cnt = 89	feature = 798	correl = 0.0476545	descr = N_Gram_TCTCT
cnt = 90	feature = 207	correl = 0.0706706	descr = N_Gram_ACATG
cnt = 91	feature = 560	correl = -0.0503983	descr = N_Gram_GCATA
cnt = 92	feature = 725	correl = 0.0303309	descr = N_Gram_TACCT
cnt = 93	feature = 308	correl = 0.0346323	descr = N_Gram_ATTCG
cnt = 94	feature = 505	correl = -0.0259482	descr = N_Gram_GAAAG
cnt = 95	feature = 292	correl = 0.0222453	descr = N_Gram_ATCTG
cnt = 96	feature = 6	correl = 0.0587686	descr = Position_Specific_Bin_Base_2_Base_C
cnt = 97	feature = 335	correl = -0.0517138	descr = N_Gram_CAGAC
cnt = 98	feature = 14	correl = 0.051592	descr = Position_Specific_Bin_Base_5_Base_T
cnt = 99	feature = 42	correl = 0.0730093	descr = Position_Specific_Bin_Base_15_Base_A
cnt = 100	feature = 25	correl = 0.0282277	descr = Position_Specific_Bin_Base_9_Base_T
cnt = 101	feature = 603	correl = -0.0626447	descr = N_Gram_GCTTT
cnt = 102	feature = 582	correl = -0.0339419	descr = N_Gram_GCGCT
cnt = 103	feature = 815	correl = 0.0251498	descr = N_Gram_TGATC
cnt = 104	feature = 297	correl = 0.0320677	descr = N_Gram_ATGCT
cnt = 105	feature = 11	correl = 0.0768797	descr = Position_Specific_Bin_Base_4_Base_A
cnt = 106	feature = 645	correl = -0.030693	descr = N_Gram_GGGCT
cnt = 107	feature = 766	correl = 0.0529698	descr = N_Gram_TCCAT
cnt = 108	feature = 738	correl = 0.0725618	descr = N_Gram_TAGCT
cnt = 109	feature = 685	correl = 0.0374491	descr = N_Gram_GTGAA
cnt = 110	feature = 796	correl = 0.0567229	descr = N_Gram_TCTCA
cnt = 111	feature = 39	correl = -0.0352653	descr = Position_Specific_Bin_Base_14_Base_C
cnt = 112	feature = 286	correl = 0.0307883	descr = N_Gram_ATCCT
cnt = 113	feature = 734	correl = 0.0586908	descr = N_Gram_TAGAC
cnt = 114	feature = 733	correl = 0.028644	descr = N_Gram_TAGAA
cnt = 115	feature = 536	correl = 0.0453478	descr = N_Gram_GAGTC
cnt = 116	feature = 703	correl = -0.0310764	descr = N_Gram_GTTGC
cnt = 117	feature = 526	correl = -0.0267162	descr = N_Gram_GACTC
cnt = 118	feature = 0	correl = 0.036685	descr = Position_Specific_Bin_Base_0_Base_A
cnt = 119	feature = 327	correl = 0.0226396	descr = N_Gram_CACAG
cnt = 120	feature = 625	correl = -0.0833224	descr = N_Gram_GGCCA
cnt = 121	feature = 638	correl = -0.0635924	descr = N_Gram_GGGAA
cnt = 122	feature = 554	correl = -0.0384744	descr = N_Gram_GCACC
cnt = 123	feature = 305	correl = 0.0217539	descr = N_Gram_ATTAG
cnt = 124	feature = 696	correl = 0.0335047	descr = N_Gram_GTGTA
cnt = 125	feature = 449	correl = 0.0219318	descr = N_Gram_CGTCA
cnt = 126	feature = 52	correl = 0.0468121	descr = Position_Specific_Bin_Base_18_Base_A
cnt = 127	feature = 534	correl = -0.068618	descr = N_Gram_GAGGC
cnt = 128	feature = 229	correl = 0.0763644	descr = N_Gram_ACTAC
cnt = 129	feature = 770	correl = -0.0267563	descr = N_Gram_TCCCG
cnt = 130	feature = 794	correl = 0.0367789	descr = N_Gram_TCTAT
cnt = 131	feature = 438	correl = -0.0379478	descr = N_Gram_CGGCA
cnt = 132	feature = 62	correl = 0.1139	descr = Position_Specific_Bin_Base_20_Base_T
cnt = 133	feature = 831	correl = 0.0332032	descr = N_Gram_TGGAC
cnt = 134	feature = 755	correl = 0.0454596	descr = N_Gram_TATTT
cnt = 135	feature = 821	correl = -0.0643664	descr = N_Gram_TGCCC
cnt = 136	feature = 909	correl = 0.0695173	descr = N_Gram_TTTGT
cnt = 137	feature = 662	correl = -0.084978	descr = N_Gram_GGTGG
cnt = 138	feature = 214	correl = -0.0230261	descr = N_Gram_ACCG
cnt = 139	feature = 740	correl = 0.0276865	descr = N_Gram_TAGGC
cnt = 140	feature = 283	correl = 0.0575154	descr = N_Gram_ATCCA
cnt = 141	feature = 657	correl = 0.0331339	descr = N_Gram_GGTCA
cnt = 142	feature = 35	correl = -0.0269045	descr = Position_Specific_Bin_Base_12_Base_C
cnt = 143	feature = 44	correl = -0.0320721	descr = Position_Specific_Bin_Base_15_Base_T
cnt = 144	feature = 29	correl = 0.0592604	descr = Position_Specific_Bin_Base_10_Base_T
cnt = 145	feature = 769	correl = -0.0327263	descr = N_Gram_TCCCC
cnt = 146	feature = 535	correl = -0.0343259	descr = N_Gram_GAGGG
cnt = 147	feature = 519	correl = -0.043441	descr = N_Gram_GACCA
cnt = 148	feature = 264	correl = 0.0938962	descr = N_Gram_AGTCG
cnt = 149	feature = 514	correl = 0.0347709	descr = N_Gram_GAATT
cnt = 150	feature = 345	correl = -0.0478765	descr = N_Gram_CATAA
cnt = 151	feature = 499	correl = 0.0566167	descr = N_Gram_CTTGT
cnt = 152	feature = 626	correl = -0.112088	descr = N_Gram_GGCCC
cnt = 153	feature = 365	correl = -0.0476263	descr = N_Gram_CCAGG
cnt = 154	feature = 809	correl = 0.0432749	descr = N_Gram_TGAAC
cnt = 155	feature = 21	correl = 0.0484259	descr = Position_Specific_Bin_Base_7_Base_T
cnt = 156	feature = 718	correl = 0.0483371	descr = N_Gram_TAATT
cnt = 157	feature = 802	correl = 0.0259982	descr = N_Gram_TCTGT
cnt = 158	feature = 903	correl = 0.0353306	descr = N_Gram_TTTCC
cnt = 159	feature = 759	correl = 0.0305702	descr = N_Gram_TCACC
cnt = 160	feature = 10	correl = -0.082375	descr = Position_Specific_Bin_Base_3_Base_T
cnt = 161	feature = 8	correl = -0.141526	descr = Position_Specific_Bin_Base_2_Base_T
cnt = 162	feature = 481	correl = -0.0387203	descr = N_Gram_CTGAG
cnt = 163	feature = 840	correl = 0.0341252	descr = N_Gram_TGGTC
cnt = 164	feature = 660	correl = -0.0285706	descr = N_Gram_GGTGA
cnt = 165	feature = 473	correl = 0.0235484	descr = N_Gram_CTCAT
cnt = 166	feature = 539	correl = 0.0694802	descr = N_Gram_GATAT
cnt = 167	feature = 707	correl = 0.0564298	descr = N_Gram_GTTTG
cnt = 168	feature = 56	correl = -0.121187	descr = Position_Specific_Bin_Base_19_Base_C
cnt = 169	feature = 32	correl = -0.0505673	descr = Position_Specific_Bin_Base_11_Base_G
cnt = 170	feature = 24	correl = 0.0623025	descr = Position_Specific_Bin_Base_8_Base_T
cnt = 171	feature = 17	correl = 0.032018	descr = Position_Specific_Bin_Base_6_Base_G
cnt = 172	feature = 850	correl = 0.0321664	descr = N_Gram_TGTCT
cnt = 173	feature = 826	correl = 0.0417245	descr = N_Gram_TGCTA
cnt = 174	feature = 565	correl = -0.0672957	descr = N_Gram_GCCAG
cnt = 175	feature = 632	correl = -0.0510936	descr = N_Gram_GGCGT
cnt = 176	feature = 647	correl = -0.0438832	descr = N_Gram_GGGGA
cnt = 177	feature = 404	correl = -0.0624927	descr = N_Gram_CCTCT
cnt = 178	feature = 768	correl = -0.0315201	descr = N_Gram_TCCCA
cnt = 179	feature = 788	correl = 0.0239388	descr = N_Gram_TCGTC
cnt = 180	feature = 46	correl = -0.044867	descr = Position_Specific_Bin_Base_16_Base_C
cnt = 181	feature = 288	correl = 0.0400925	descr = N_Gram_ATCGA
cnt = 182	feature = 40	correl = -0.148796	descr = Position_Specific_Bin_Base_14_Base_G
cnt = 183	feature = 1	correl = 0.106362	descr = Position_Specific_Bin_Base_0_Base_C
cnt = 184	feature = 489	correl = 0.0230164	descr = N_Gram_CTGTG
cnt = 185	feature = 665	correl = -0.0709925	descr = N_Gram_GGTTG
cnt = 186	feature = 26	correl = 0.0648651	descr = Position_Specific_Bin_Base_10_Base_A
cnt = 187	feature = 716	correl = 0.0481188	descr = N_Gram_TAAGG
cnt = 188	feature = 589	correl = -0.0717455	descr = N_Gram_GCGTC
cnt = 189	feature = 775	correl = 0.06636	descr = N_Gram_TCCTT
cnt = 190	feature = 251	correl = 0.0219816	descr = N_Gram_AGCT
cnt = 191	feature = 367	correl = -0.0272801	descr = N_Gram_CCATC
cnt = 192	feature = 677	correl = -0.0433177	descr = N_Gram_GTCCC
cnt = 193	feature = 834	correl = -0.0582154	descr = N_Gram_TGGCC
cnt = 194	feature = 59	correl = 0.362755	descr = Position_Specific_Bin_Base_20_Base_A
cnt = 195	feature = 358	correl = -0.0295198	descr = N_Gram_CCAA
cnt = 196	feature = 880	correl = 0.0462902	descr = N_Gram_TTCTC
cnt = 197	feature = 490	correl = 0.0454272	descr = N_Gram_CTGTT
cnt = 198	feature = 233	correl = 0.06891	descr = N_Gram_ACTGA
cnt = 199	feature = 867	correl = 0.0433302	descr = N_Gram_TTAT
cnt = 200	feature = 15	correl = 0.0363669	descr = Position_Specific_Bin_Base_6_Base_A
cnt = 201	feature = 57	correl = -0.124988	descr = Position_Specific_Bin_Base_19_Base_G
cnt = 202	feature = 294	correl = 0.0286774	descr = N_Gram_ATGAA
cnt = 203	feature = 658	correl = -0.0599121	descr = N_Gram_GGTCC
cnt = 204	feature = 864	correl = 0.0518956	descr = N_Gram_TTAGA
cnt = 205	feature = 258	correl = -0.096495	descr = N_Gram_AGGGC
cnt = 206	feature = 33	correl = 0.122367	descr = Position_Specific_Bin_Base_11_Base_T
cnt = 207	feature = 736	correl = 0.07612	descr = N_Gram_TAGC
cnt = 208	feature = 370	correl = -0.0731085	descr = N_Gram_CCCAG
cnt = 209	feature = 430	correl = -0.0926276	descr = N_Gram_CGCG
cnt = 210	feature = 600	correl = -0.0467015	descr = N_Gram_GCTGG
cnt = 211	feature = 800	correl = 0.0744047	descr = N_Gram_TCTGC
cnt = 212	feature = 792	correl = 0.0526826	descr = N_Gram_TCTAC
cnt = 213	feature = 859	correl = 0.024249	descr = N_Gram_TTAC
cnt = 214	feature = 279	correl = 0.033341	descr = N_Gram_ATATG
cnt = 215	feature = 41	correl = 0.0738021	descr = Position_Specific_Bin_Base_14_Base_T
cnt = 216	feature = 549	correl = -0.0695133	descr = N_Gram_GCAA
cnt = 217	feature = 540	correl = -0.053251	descr = N_Gram_GATG
cnt = 218	feature = 779	correl = 0.0490702	descr = N_Gram_TCGC
cnt = 219	feature = 43	correl = -0.0382515	descr = Position_Specific_Bin_Base_15_Base_G
cnt = 220	feature = 315	correl = 0.0417597	descr = N_Gram_ATTTT
cnt = 221	feature = 28	correl = -0.0579378	descr = Position_Specific_Bin_Base_10_Base_G
cnt = 222	feature = 355	correl = 0.0645142	descr = N_Gram_CATTA
cnt = 223	feature = 679	correl = -0.0519645	descr = N_Gram_GTCCT
cnt = 224	feature = 531	correl = -0.027193	descr = N_Gram_GAGC
cnt = 225	feature = 273	correl = 0.0425302	descr = N_Gram_ATAG
cnt = 226	feature = 613	correl = 0.0350723	descr = N_Gram_GGACT
cnt = 227	feature = 45	correl = 0.0941542	descr = Position_Specific_Bin_Base_16_Base_A
cnt = 228	feature = 852	correl = 0.0707239	descr = N_Gram_TGTGT
cnt = 229	feature = 60	correl = -0.31334	descr = Position_Specific_Bin_Base_20_Base_C
cnt = 230	feature = 482	correl = 0.0379906	descr = N_Gram_CTGAT
cnt = 231	feature = 723	correl = 0.0309177	descr = N_Gram_TACC
cnt = 232	feature = 79	correl = 0.0955657	descr = Gibbs_of_Target_Sequence__Pos_17_Step_1
cnt = 233	feature = 654	correl = 0.0310147	descr = N_Gram_GGTA
cnt = 234	feature = 495	correl = 0.0412742	descr = N_Gram_CTTCT
cnt = 235	feature = 818	correl = 0.0381273	descr = N_Gram_TGCA
cnt = 236	feature = 508	correl = -0.0274072	descr = N_Gram_GAAG
cnt = 237	feature = 704	correl = -0.0332756	descr = N_Gram_GTTGG
cnt = 238	feature = 228	correl = 0.0456891	descr = N_Gram_ACTA
cnt = 239	feature = 337	correl = -0.0492767	descr = N_Gram_CAGC
cnt = 240	feature = 773	correl = -0.0274226	descr = N_Gram_TCCTC
cnt = 241	feature = 64	correl = 0.0898249	descr = Gibbs_of_Target_Sequence__Pos_0_Step_1
cnt = 242	feature = 553	correl = -0.0287776	descr = N_Gram_GCAC
cnt = 243	feature = 614	correl = -0.0475863	descr = N_Gram_GGAG
cnt = 244	feature = 240	correl = 0.0456574	descr = N_Gram_AGACA
cnt = 245	feature = 904	correl = 0.0623761	descr = N_Gram_TTTCT
cnt = 246	feature = 384	correl = -0.101758	descr = N_Gram_CCGA
cnt = 247	feature = 884	correl = 0.0378238	descr = N_Gram_TTGA
cnt = 248	feature = 739	correl = 0.0227476	descr = N_Gram_TAGG
cnt = 249	feature = 210	correl = -0.0378198	descr = N_Gram_ACCA
cnt = 250	feature = 875	correl = 0.0393284	descr = N_Gram_TTCG
cnt = 251	feature = 334	correl = -0.059169	descr = N_Gram_CAGA
cnt = 252	feature = 82	correl = 0.421589	descr = Gibbs_of_Target_Sequence__Pos_20_Step_1
cnt = 253	feature = 881	correl = 0.086888	descr = N_Gram_TTCTG
cnt = 254	feature = 714	correl = 0.0652952	descr = N_Gram_TAAG
cnt = 255	feature = 695	correl = 0.0295919	descr = N_Gram_GTGT
cnt = 256	feature = 646	correl = -0.0909727	descr = N_Gram_GGGG
cnt = 257	feature = 475	correl = -0.0731856	descr = N_Gram_CTCG
cnt = 258	feature = 825	correl = 0.0341259	descr = N_Gram_TGCT
cnt = 259	feature = 579	correl = -0.0545494	descr = N_Gram_GCGC
cnt = 260	feature = 409	correl = 0.0385306	descr = N_Gram_CCTT
cnt = 261	feature = 389	correl = -0.0489153	descr = N_Gram_CCGC
cnt = 262	feature = 583	correl = -0.0880488	descr = N_Gram_GCGG
cnt = 263	feature = 684	correl = 0.0356436	descr = N_Gram_GTGA
cnt = 264	feature = 680	correl = 0.0557464	descr = N_Gram_GTCG
cnt = 265	feature = 765	correl = 0.0284397	descr = N_Gram_TCCA
cnt = 266	feature = 515	correl = 0.0315945	descr = N_Gram_GACA
cnt = 267	feature = 66	correl = -0.172686	descr = Gibbs_of_Target_Sequence__Pos_2_Step_1
cnt = 268	feature = 753	correl = 0.0641284	descr = N_Gram_TATT
cnt = 269	feature = 848	correl = 0.0343662	descr = N_Gram_TGTC
cnt = 270	feature = 706	correl = 0.0503992	descr = N_Gram_GTTT
cnt = 271	feature = 620	correl = -0.0768101	descr = N_Gram_GGCA
cnt = 272	feature = 478	correl = 0.0251489	descr = N_Gram_CTCT
cnt = 273	feature = 293	correl = 0.0357023	descr = N_Gram_ATGA
cnt = 274	feature = 518	correl = -0.0662967	descr = N_Gram_GACC
cnt = 275	feature = 316	correl = -0.0262528	descr = N_Gram_CAAA
cnt = 276	feature = 206	correl = 0.063513	descr = N_Gram_ACAT
cnt = 277	feature = 256	correl = -0.0515914	descr = N_Gram_AGGG
cnt = 278	feature = 732	correl = 0.0529332	descr = N_Gram_TAGA
cnt = 279	feature = 592	correl = -0.0253272	descr = N_Gram_GCTC
cnt = 280	feature = 105	correl = -0.0709674	descr = Xue_Structure_Feature_A100
cnt = 281	feature = 597	correl = -0.0260742	descr = N_Gram_GCTG
cnt = 282	feature = 412	correl = -0.0749117	descr = N_Gram_CGA
cnt = 283	feature = 65	correl = -0.0418686	descr = Gibbs_of_Target_Sequence__Pos_1_Step_1
cnt = 284	feature = 891	correl = 0.0233218	descr = N_Gram_TTGG
cnt = 285	feature = 494	correl = 0.0316758	descr = N_Gram_CTTC
cnt = 286	feature = 462	correl = 0.0682583	descr = N_Gram_CTAC
cnt = 287	feature = 71	correl = 0.0723653	descr = Gibbs_of_Target_Sequence__Pos_8_Step_1
cnt = 288	feature = 666	correl = 0.0532153	descr = N_Gram_GTA
cnt = 289	feature = 348	correl = 0.0241767	descr = N_Gram_CATC
cnt = 290	feature = 68	correl = 0.0527539	descr = Gibbs_of_Target_Sequence__Pos_5_Step_1
cnt = 291	feature = 767	correl = -0.0361798	descr = N_Gram_TCCC
cnt = 292	feature = 659	correl = -0.0789446	descr = N_Gram_GGTG
cnt = 293	feature = 277	correl = 0.0805155	descr = N_Gram_ATAT
cnt = 294	feature = 900	correl = 0.0270261	descr = N_Gram_TTTA
cnt = 295	feature = 307	correl = 0.0810179	descr = N_Gram_ATTC
cnt = 296	feature = 813	correl = 0.0343589	descr = N_Gram_TGAT
cnt = 297	feature = 556	correl = -0.0416818	descr = N_Gram_GCAG
cnt = 298	feature = 791	correl = 0.071727	descr = N_Gram_TCTA
cnt = 299	feature = 837	correl = -0.0506454	descr = N_Gram_TGGG
cnt = 300	feature = 80	correl = 0.1985	descr = Gibbs_of_Target_Sequence__Pos_18_Step_1
cnt = 301	feature = 624	correl = -0.122645	descr = N_Gram_GGCC
cnt = 302	feature = 799	correl = 0.0739686	descr = N_Gram_TCTG
cnt = 303	feature = 910	correl = 0.0455375	descr = N_Gram_TTTT
cnt = 304	feature = 78	correl = 0.124245	descr = Gibbs_of_Target_Sequence__Pos_16_Step_1
cnt = 305	feature = 74	correl = 0.0566559	descr = Gibbs_of_Target_Sequence__Pos_11_Step_1
cnt = 306	feature = 676	correl = -0.0726291	descr = N_Gram_GTCC
cnt = 307	feature = 701	correl = -0.0584296	descr = N_Gram_GTTG
cnt = 308	feature = 483	correl = -0.0306642	descr = N_Gram_CTGC
cnt = 309	feature = 803	correl = 0.0676648	descr = N_Gram_TCTT
cnt = 310	feature = 808	correl = 0.0607381	descr = N_Gram_TGAA
cnt = 311	feature = 72	correl = 0.090977	descr = Gibbs_of_Target_Sequence__Pos_9_Step_1
cnt = 312	feature = 70	correl = 0.1472	descr = Gibbs_of_Target_Sequence__Pos_7_Step_1
cnt = 313	feature = 650	correl = -0.0499848	descr = N_Gram_GGGT
cnt = 314	feature = 76	correl = 0.144465	descr = Gibbs_of_Target_Sequence__Pos_14_Step_1
cnt = 315	feature = 77	correl = 0.0992392	descr = Gibbs_of_Target_Sequence__Pos_15_Step_1
cnt = 316	feature = 436	correl = -0.0909114	descr = N_Gram_CGG
cnt = 317	feature = 314	correl = 0.0291526	descr = N_Gram_ATTT
cnt = 318	feature = 806	correl = 0.0541959	descr = N_Gram_TG
cnt = 319	feature = 344	correl = 0.0624002	descr = N_Gram_CAT
cnt = 320	feature = 396	correl = -0.0402968	descr = N_Gram_CCT
cnt = 321	feature = 878	correl = 0.100381	descr = N_Gram_TTCT
cnt = 322	feature = 709	correl = 0.0623506	descr = N_Gram_TAA
cnt = 323	feature = 578	correl = -0.091515	descr = N_Gram_GCG
cnt = 324	feature = 883	correl = 0.112654	descr = N_Gram_TTG
cnt = 325	feature = 368	correl = -0.138935	descr = N_Gram_CCC
cnt = 326	feature = 743	correl = 0.109277	descr = N_Gram_TAT
cnt = 327	feature = 491	correl = 0.0647841	descr = N_Gram_CTT
cnt = 328	feature = 653	correl = -0.0389671	descr = N_Gram_GGT
cnt = 329	feature = 857	correl = 0.0622678	descr = N_Gram_TTA
cnt = 330	feature = 790	correl = 0.109667	descr = N_Gram_TCT
cnt = 331	feature = 871	correl = 0.0897413	descr = N_Gram_TTC
cnt = 332	feature = 899	correl = 0.0993408	descr = N_Gram_TTT
cnt = 333	feature = 356	correl = -0.0863614	descr = N_Gram_CC
cnt = 334	feature = 856	correl = 0.155758	descr = N_Gram_TT
cnt = 335	feature = 83	correl = 0.233596	descr = PF_RNAi_Fold_Energy
cnt = 336	feature = 708	correl = 0.169841	descr = N_Gram_TA
num rows = 2188
num_elements = 737356
..*
optimization finished, #iter = 2347
nu = 0.291291
obj = -51.530492, rho = -0.816877
nSV = 1005, nBSV = 376
num rows = 243
num_elements = 81891
*
optimization finished, #iter = 213
nu = 0.244224
obj = -5.007330, rho = -0.768378
nSV = 137, nBSV = 16
..*
optimization finished, #iter = 2347
nu = 0.291291
obj = -51.530492, rho = -0.816877
nSV = 1005, nBSV = 376
CFS merit scores = 1.36338
CFS merit scores = 1.58308
CFS merit scores = 1.83035
CFS merit scores = 2.05936
CFS merit scores = 2.26794
CFS merit scores = 2.46162
CFS merit scores = 2.63678
CFS merit scores = 2.79297
CFS merit scores = 2.93895
CFS merit scores = 3.07675
CFS merit scores = 3.20753
CFS merit scores = 3.33152
CFS merit scores = 3.44851
CFS merit scores = 3.55935
CFS merit scores = 3.66641
CFS merit scores = 3.76849
CFS merit scores = 3.86602
CFS merit scores = 3.96
CFS merit scores = 4.05035
CFS merit scores = 4.13696
CFS merit scores = 4.22056
CFS merit scores = 4.30039
CFS merit scores = 4.37804
CFS merit scores = 4.45372
CFS merit scores = 4.52639
CFS merit scores = 4.59737
CFS merit scores = 4.66576
CFS merit scores = 4.73179
CFS merit scores = 4.7956
CFS merit scores = 4.85491
CFS merit scores = 4.91253
CFS merit scores = 4.96386
CFS merit scores = 5.01365
CFS merit scores = 5.06158
CFS merit scores = 5.10711
CFS merit scores = 5.15007
CFS merit scores = 5.19157
CFS merit scores = 5.23187
CFS merit scores = 5.27104
CFS merit scores = 5.30873
CFS merit scores = 5.34489
CFS merit scores = 5.38048
CFS merit scores = 5.41555
CFS merit scores = 5.44986
CFS merit scores = 5.48179
CFS merit scores = 5.51307
CFS merit scores = 5.54343
CFS merit scores = 5.5729
CFS merit scores = 5.59974
CFS merit scores = 5.62442
CFS merit scores = 5.64826
CFS merit scores = 5.6717
CFS merit scores = 5.69301
CFS merit scores = 5.71316
CFS merit scores = 5.73302
CFS merit scores = 5.75267
CFS merit scores = 5.77218
CFS merit scores = 5.79148
CFS merit scores = 5.80961
CFS merit scores = 5.82742
CFS merit scores = 5.84497
CFS merit scores = 5.8615
CFS merit scores = 5.87684
CFS merit scores = 5.89179
CFS merit scores = 5.90583
CFS merit scores = 5.91991
CFS merit scores = 5.93302
CFS merit scores = 5.94532
CFS merit scores = 5.95734
CFS merit scores = 5.96909
CFS merit scores = 5.98126
CFS merit scores = 5.99251
CFS merit scores = 6.0034
CFS merit scores = 6.01273
CFS merit scores = 6.02219
CFS merit scores = 6.03101
CFS merit scores = 6.03961
CFS merit scores = 6.04818
CFS merit scores = 6.05612
CFS merit scores = 6.0636
CFS merit scores = 6.07137
CFS merit scores = 6.07898
CFS merit scores = 6.0865
CFS merit scores = 6.0936
CFS merit scores = 6.10068
CFS merit scores = 6.10759
CFS merit scores = 6.11449
CFS merit scores = 6.12113
CFS merit scores = 6.12785
CFS merit scores = 6.13432
CFS merit scores = 6.14053
CFS merit scores = 6.14639
CFS merit scores = 6.15176
CFS merit scores = 6.15708
CFS merit scores = 6.16236
CFS merit scores = 6.16777
CFS merit scores = 6.17316
CFS merit scores = 6.17828
CFS merit scores = 6.1832
CFS merit scores = 6.1874
CFS merit scores = 6.19176
CFS merit scores = 6.19593
CFS merit scores = 6.2002
CFS merit scores = 6.20392
CFS merit scores = 6.20794
CFS merit scores = 6.21106
CFS merit scores = 6.21416
CFS merit scores = 6.21709
CFS merit scores = 6.22025
CFS merit scores = 6.22305
CFS merit scores = 6.22608
CFS merit scores = 6.22897
CFS merit scores = 6.23133
CFS merit scores = 6.23358
CFS merit scores = 6.23578
CFS merit scores = 6.23798
CFS merit scores = 6.24026
CFS merit scores = 6.24261
CFS merit scores = 6.24488
CFS merit scores = 6.24703
CFS merit scores = 6.24903
CFS merit scores = 6.25103
CFS merit scores = 6.25257
CFS merit scores = 6.25416
CFS merit scores = 6.2559
CFS merit scores = 6.25754
CFS merit scores = 6.25922
CFS merit scores = 6.26092
CFS merit scores = 6.26242
CFS merit scores = 6.26394
CFS merit scores = 6.26545
CFS merit scores = 6.26667
CFS merit scores = 6.26791
CFS merit scores = 6.26916
CFS merit scores = 6.27057
CFS merit scores = 6.27182
CFS merit scores = 6.27296
CFS merit scores = 6.27414
CFS merit scores = 6.27516
CFS merit scores = 6.27602
CFS merit scores = 6.27703
CFS merit scores = 6.27793
CFS merit scores = 6.27872
CFS merit scores = 6.27957
CFS merit scores = 6.28063
CFS merit scores = 6.28157
CFS merit scores = 6.2823
CFS merit scores = 6.28301
CFS merit scores = 6.28356
CFS merit scores = 6.28422
CFS merit scores = 6.28464
CFS merit scores = 6.28497
CFS merit scores = 6.28539
CFS merit scores = 6.28584
CFS merit scores = 6.28621
CFS merit scores = 6.28639
CFS merit scores = 6.28659
CFS merit scores = 6.28694
CFS merit scores = 6.28674
CFS merit scores = 6.28629
CFS merit scores = 6.28571
CFS merit scores = 6.2851
CFS merit scores = 6.28461
CFS merit scores = 6.28399
CFS merit scores = 6.28347
CFS merit scores = 6.28305
CFS merit scores = 6.28248
CFS merit scores = 6.28209
CFS merit scores = 6.28165
CFS merit scores = 6.28096
CFS merit scores = 6.28032
CFS merit scores = 6.27972
CFS merit scores = 6.27904
CFS merit scores = 6.27855
CFS merit scores = 6.2781
CFS merit scores = 6.27761
CFS merit scores = 6.27675
CFS merit scores = 6.27582
CFS merit scores = 6.27497
CFS merit scores = 6.27412
CFS merit scores = 6.27327
CFS merit scores = 6.27233
CFS merit scores = 6.27135
CFS merit scores = 6.27016
CFS merit scores = 6.26897
CFS merit scores = 6.26786
CFS merit scores = 6.26684
CFS merit scores = 6.26588
CFS merit scores = 6.26465
CFS merit scores = 6.26337
CFS merit scores = 6.26195
CFS merit scores = 6.26052
CFS merit scores = 6.25915
CFS merit scores = 6.25765
CFS merit scores = 6.25621
CFS merit scores = 6.2548
CFS merit scores = 6.25338
CFS merit scores = 6.25209
CFS merit scores = 6.25075
CFS merit scores = 6.24922
CFS merit scores = 6.2477
CFS merit scores = 6.24616
CFS merit scores = 6.24456
CFS merit scores = 6.24294
CFS merit scores = 6.24125
CFS merit scores = 6.23949
CFS merit scores = 6.2374
CFS merit scores = 6.23524
CFS merit scores = 6.23319
CFS merit scores = 6.23112
CFS merit scores = 6.22917
CFS merit scores = 6.22719
CFS merit scores = 6.22525
CFS merit scores = 6.22336
CFS merit scores = 6.22135
CFS merit scores = 6.21938
CFS merit scores = 6.21732
CFS merit scores = 6.21512
CFS merit scores = 6.21302
CFS merit scores = 6.21106
CFS merit scores = 6.20899
CFS merit scores = 6.20691
CFS merit scores = 6.20478
CFS merit scores = 6.20259
CFS merit scores = 6.20044
CFS merit scores = 6.19827
CFS merit scores = 6.19612
CFS merit scores = 6.19395
CFS merit scores = 6.19177
CFS merit scores = 6.18952
CFS merit scores = 6.18731
CFS merit scores = 6.18499
CFS merit scores = 6.18261
CFS merit scores = 6.18027
CFS merit scores = 6.17761
CFS merit scores = 6.17506
CFS merit scores = 6.17246
CFS merit scores = 6.16983
CFS merit scores = 6.16726
CFS merit scores = 6.16479
CFS merit scores = 6.16226
CFS merit scores = 6.15972
CFS merit scores = 6.15696
CFS merit scores = 6.15425
CFS merit scores = 6.15152
CFS merit scores = 6.14881
CFS merit scores = 6.14613
CFS merit scores = 6.1434
CFS merit scores = 6.14068
CFS merit scores = 6.13794
CFS merit scores = 6.13524
CFS merit scores = 6.1325
CFS merit scores = 6.12987
CFS merit scores = 6.1271
CFS merit scores = 6.12423
CFS merit scores = 6.12142
CFS merit scores = 6.11856
CFS merit scores = 6.1158
CFS merit scores = 6.11277
CFS merit scores = 6.10971
CFS merit scores = 6.10669
CFS merit scores = 6.10374
CFS merit scores = 6.10057
CFS merit scores = 6.09738
CFS merit scores = 6.09407
CFS merit scores = 6.09085
CFS merit scores = 6.08756
CFS merit scores = 6.08416
CFS merit scores = 6.08079
CFS merit scores = 6.07741
CFS merit scores = 6.07404
CFS merit scores = 6.07064
CFS merit scores = 6.06719
CFS merit scores = 6.06369
CFS merit scores = 6.06024
CFS merit scores = 6.05677
CFS merit scores = 6.05339
CFS merit scores = 6.04966
CFS merit scores = 6.04599
CFS merit scores = 6.04224
CFS merit scores = 6.03841
CFS merit scores = 6.03468
CFS merit scores = 6.03098
CFS merit scores = 6.0272
CFS merit scores = 6.02321
CFS merit scores = 6.0192
CFS merit scores = 6.01511
CFS merit scores = 6.011
CFS merit scores = 6.00688
CFS merit scores = 6.00279
CFS merit scores = 5.9987
CFS merit scores = 5.99474
CFS merit scores = 5.99058
CFS merit scores = 5.98649
CFS merit scores = 5.98247
CFS merit scores = 5.97846
CFS merit scores = 5.97441
CFS merit scores = 5.97023
CFS merit scores = 5.96601
CFS merit scores = 5.96188
CFS merit scores = 5.95777
CFS merit scores = 5.95365
CFS merit scores = 5.94921
CFS merit scores = 5.94478
CFS merit scores = 5.94041
CFS merit scores = 5.93599
CFS merit scores = 5.93132
CFS merit scores = 5.92658
CFS merit scores = 5.92191
CFS merit scores = 5.91711
CFS merit scores = 5.91233
CFS merit scores = 5.90759
CFS merit scores = 5.9027
CFS merit scores = 5.89794
CFS merit scores = 5.8932
CFS merit scores = 5.88843
CFS merit scores = 5.88361
CFS merit scores = 5.87866
CFS merit scores = 5.87373
CFS merit scores = 5.86882
CFS merit scores = 5.86392
CFS merit scores = 5.8591
CFS merit scores = 5.8541
CFS merit scores = 5.84915
CFS merit scores = 5.84426
CFS merit scores = 5.83944
CFS merit scores = 5.83468
CFS merit scores = 5.82995
CFS merit scores = 5.82522
CFS merit scores = 5.82028
CFS merit scores = 5.81535
CFS merit scores = 5.8102
CFS merit scores = 5.80504
CFS merit scores = 5.79977
CFS merit scores = 5.79439
CFS merit scores = 5.78904
CFS merit scores = 5.78357
CFS merit scores = 5.77798
CFS merit scores = 5.77232
CFS merit scores = 5.76666
CFS merit scores = 5.76107
CFS merit scores = 5.75524
CFS merit scores = 5.74936
CFS merit scores = 5.74353
CFS merit scores = 5.73758
CFS merit scores = 5.73163
CFS merit scores = 5.72574
CFS merit scores = 5.71979
CFS merit scores = 5.71377
CFS merit scores = 5.70712
CFS merit scores = 5.70043
CFS merit scores = 5.69329
CFS merit scores = 5.68596
CFS merit scores = 5.67854
CFS merit scores = 5.67104
CFS merit scores = 5.66299
CFS merit scores = 5.65492
CFS merit scores = 5.64691
CFS merit scores = 5.63892
CFS merit scores = 5.63096
CFS merit scores = 5.62301
CFS merit scores = 5.61439
CFS merit scores = 5.60565
CFS merit scores = 5.59678
CFS merit scores = 5.58785
CFS merit scores = 5.57832
CFS merit scores = 5.5687
CFS merit scores = 5.55921
CFS merit scores = 5.54971
CFS merit scores = 5.5397
CFS merit scores = 5.52974
CFS merit scores = 5.51919
CFS merit scores = 5.50782
CFS merit scores = 5.49608
CFS merit scores = 5.48404
CFS merit scores = 5.47037
CFS merit scores = 5.45443
CFS merit scores = 5.43859
CFS merit scores = 5.42172
CFS merit scores = 5.39003
cnt = 1	feature = 64	correl = 0.363379	descr = Position_Specific_Bin_Base_20_Base_A
cnt = 2	feature = 60	correl = 0.186379	descr = Position_Specific_Bin_Base_19_Base_A
cnt = 3	feature = 8	correl = 0.121431	descr = Position_Specific_Bin_Base_2_Base_G
cnt = 4	feature = 2	correl = -0.149004	descr = Position_Specific_Bin_Base_0_Base_G
cnt = 5	feature = 14	correl = -0.0774296	descr = Position_Specific_Bin_Base_4_Base_C
cnt = 6	feature = 796	correl = 0.0335408	descr = N_Gram_TCAGT
cnt = 7	feature = 232	correl = 0.0265427	descr = N_Gram_ACGCT
cnt = 8	feature = 582	correl = -0.0702504	descr = N_Gram_GCAAA
cnt = 9	feature = 857	correl = -0.0227017	descr = N_Gram_TGCCT
cnt = 10	feature = 231	correl = -0.0321312	descr = N_Gram_ACGCA
cnt = 11	feature = 815	correl = 0.0530325	descr = N_Gram_TCGCA
cnt = 12	feature = 625	correl = -0.0494015	descr = N_Gram_GCGTT
cnt = 13	feature = 756	correl = 0.0276855	descr = N_Gram_TACCT
cnt = 14	feature = 336	correl = 0.0274122	descr = N_Gram_CAACG
cnt = 15	feature = 529	correl = 0.0289254	descr = N_Gram_CTTAG
cnt = 16	feature = 708	correl = -0.0234628	descr = N_Gram_GTCCG
cnt = 17	feature = 449	correl = -0.0482257	descr = N_Gram_CGAGT
cnt = 18	feature = 505	correl = 0.0313429	descr = N_Gram_CTATC
cnt = 19	feature = 481	correl = -0.0311573	descr = N_Gram_CGGTT
cnt = 20	feature = 700	correl = 0.0460699	descr = N_Gram_GTAAG
cnt = 21	feature = 714	correl = 0.0478948	descr = N_Gram_GTCTA
cnt = 22	feature = 485	correl = -0.0511879	descr = N_Gram_CGTCG
cnt = 23	feature = 624	correl = -0.0240268	descr = N_Gram_GCGTG
cnt = 24	feature = 578	correl = 0.0453418	descr = N_Gram_GATTG
cnt = 25	feature = 695	correl = -0.0472679	descr = N_Gram_GGTTA
cnt = 26	feature = 755	correl = 0.0225324	descr = N_Gram_TACCG
cnt = 27	feature = 229	correl = -0.0393504	descr = N_Gram_ACGAA
cnt = 28	feature = 502	correl = -0.0255888	descr = N_Gram_CTAGG
cnt = 29	feature = 775	correl = 0.0456487	descr = N_Gram_TATAG
cnt = 30	feature = 337	correl = 0.0487995	descr = N_Gram_CAAGC
cnt = 31	feature = 748	correl = -0.0215768	descr = N_Gram_TAATG
cnt = 32	feature = 461	correl = -0.0744575	descr = N_Gram_CGCGC
cnt = 33	feature = 767	correl = 0.0536372	descr = N_Gram_TAGCA
cnt = 34	feature = 299	correl = 0.0494741	descr = N_Gram_ATCGA
cnt = 35	feature = 749	correl = 0.0655212	descr = N_Gram_TAATT
cnt = 36	feature = 680	correl = -0.0696925	descr = N_Gram_GGGGC
cnt = 37	feature = 620	correl = -0.0263238	descr = N_Gram_GCGGG
cnt = 38	feature = 214	correl = 0.0630837	descr = N_Gram_ACAGT
cnt = 39	feature = 553	correl = -0.0301663	descr = N_Gram_GACGG
cnt = 40	feature = 645	correl = -0.0588814	descr = N_Gram_GGACC
cnt = 41	feature = 560	correl = -0.0396741	descr = N_Gram_GAGAT
cnt = 42	feature = 452	correl = -0.0230941	descr = N_Gram_CGATC
cnt = 43	feature = 335	correl = 0.0261098	descr = N_Gram_CAACC
cnt = 44	feature = 286	correl = 0.0294834	descr = N_Gram_ATATA
cnt = 45	feature = 314	correl = -0.0221883	descr = N_Gram_ATGTA
cnt = 46	feature = 613	correl = -0.0393818	descr = N_Gram_GCGCA
cnt = 47	feature = 249	correl = -0.0220244	descr = N_Gram_AGACC
cnt = 48	feature = 54	correl = -0.045521	descr = Position_Specific_Bin_Base_17_Base_G
cnt = 49	feature = 843	correl = 0.0383422	descr = N_Gram_TGAAC
cnt = 50	feature = 917	correl = 0.0404474	descr = N_Gram_TTGCA
cnt = 51	feature = 734	correl = 0.0341291	descr = N_Gram_GTTTC
cnt = 52	feature = 284	correl = 0.0347119	descr = N_Gram_ATAGG
cnt = 53	feature = 759	correl = 0.068002	descr = N_Gram_TACTA
cnt = 54	feature = 638	correl = -0.0601631	descr = N_Gram_GCTTT
cnt = 55	feature = 446	correl = -0.039993	descr = N_Gram_CGACC
cnt = 56	feature = 621	correl = -0.046508	descr = N_Gram_GCGGT
cnt = 57	feature = 819	correl = 0.0385944	descr = N_Gram_TCGGA
cnt = 58	feature = 856	correl = -0.0304017	descr = N_Gram_TGCCG
cnt = 59	feature = 540	correl = -0.0549028	descr = N_Gram_GAAGA
cnt = 60	feature = 277	correl = -0.0227504	descr = N_Gram_AGTGG
cnt = 61	feature = 752	correl = 0.0835953	descr = N_Gram_TACAA
cnt = 62	feature = 739	correl = 0.0563375	descr = N_Gram_TAAAC
cnt = 63	feature = 709	correl = -0.0427077	descr = N_Gram_GTCCT
cnt = 64	feature = 495	correl = 0.064784	descr = N_Gram_CTAAG
cnt = 65	feature = 406	correl = -0.0368185	descr = N_Gram_CCCGG
cnt = 66	feature = 769	correl = 0.0280791	descr = N_Gram_TAGGC
cnt = 67	feature = 711	correl = 0.0526348	descr = N_Gram_GTCGC
cnt = 68	feature = 660	correl = -0.027018	descr = N_Gram_GGCCG
cnt = 69	feature = 545	correl = 0.030455	descr = N_Gram_GAATT
cnt = 70	feature = 270	correl = -0.0227126	descr = N_Gram_AGGTG
cnt = 71	feature = 598	correl = -0.0262613	descr = N_Gram_GCCAT
cnt = 72	feature = 779	correl = 0.0242657	descr = N_Gram_TATCT
cnt = 73	feature = 341	correl = -0.0371897	descr = N_Gram_CACAT
cnt = 74	feature = 667	correl = -0.0591007	descr = N_Gram_GGCTG
cnt = 75	feature = 671	correl = -0.0647601	descr = N_Gram_GGGAA
cnt = 76	feature = 476	correl = -0.0616535	descr = N_Gram_CGGGG
cnt = 77	feature = 609	correl = -0.0462326	descr = N_Gram_GCCTT
cnt = 78	feature = 765	correl = 0.0458411	descr = N_Gram_TAGAG
cnt = 79	feature = 777	correl = 0.0665932	descr = N_Gram_TATCA
cnt = 80	feature = 934	correl = -0.0215004	descr = N_Gram_TTTCG
cnt = 81	feature = 490	correl = -0.06787	descr = N_Gram_CGTTC
cnt = 82	feature = 702	correl = 0.0316502	descr = N_Gram_GTACC
cnt = 83	feature = 534	correl = -0.0303832	descr = N_Gram_CTTGG
cnt = 84	feature = 631	correl = 0.0434217	descr = N_Gram_GCTCT
cnt = 85	feature = 740	correl = 0.0220367	descr = N_Gram_TAAAG
cnt = 86	feature = 384	correl = -0.0225413	descr = N_Gram_CCAAG
cnt = 87	feature = 786	correl = 0.0221044	descr = N_Gram_TATTG
cnt = 88	feature = 701	correl = -0.0263622	descr = N_Gram_GTAAT
cnt = 89	feature = 915	correl = 0.0368866	descr = N_Gram_TTGAC
cnt = 90	feature = 11	correl = 0.0690295	descr = Position_Specific_Bin_Base_3_Base_G
cnt = 91	feature = 705	correl = 0.0312411	descr = N_Gram_GTCAT
cnt = 92	feature = 774	correl = 0.0751151	descr = N_Gram_TATAA
cnt = 93	feature = 565	correl = -0.073255	descr = N_Gram_GAGGC
cnt = 94	feature = 430	correl = -0.0820678	descr = N_Gram_CCTCG
cnt = 95	feature = 462	correl = -0.0671136	descr = N_Gram_CGCGG
cnt = 96	feature = 583	correl = 0.0556304	descr = N_Gram_GCAAC
cnt = 97	feature = 820	correl = -0.0262676	descr = N_Gram_TCGGC
cnt = 98	feature = 288	correl = 0.0380449	descr = N_Gram_ATATG
cnt = 99	feature = 365	correl = 0.0379052	descr = N_Gram_CAGTT
cnt = 100	feature = 535	correl = 0.0520587	descr = N_Gram_CTTGT
cnt = 101	feature = 600	correl = -0.0819392	descr = N_Gram_GCCCA
cnt = 102	feature = 368	correl = -0.0551569	descr = N_Gram_CATAA
cnt = 103	feature = 311	correl = -0.0253183	descr = N_Gram_ATGGA
cnt = 104	feature = 264	correl = -0.0586054	descr = N_Gram_AGGAG
cnt = 105	feature = 541	correl = -0.0349037	descr = N_Gram_GAAGC
cnt = 106	feature = 29	correl = 0.0751094	descr = Position_Specific_Bin_Base_10_Base_A
cnt = 107	feature = 275	correl = 0.0278558	descr = N_Gram_AGTCT
cnt = 108	feature = 42	correl = -0.032372	descr = Position_Specific_Bin_Base_14_Base_C
cnt = 109	feature = 675	correl = -0.100407	descr = N_Gram_GGGCC
cnt = 110	feature = 409	correl = -0.0689958	descr = N_Gram_CCCTG
cnt = 111	feature = 25	correl = -0.0956516	descr = Position_Specific_Bin_Base_8_Base_C
cnt = 112	feature = 307	correl = 0.0564554	descr = N_Gram_ATGAG
cnt = 113	feature = 593	correl = 0.0347099	descr = N_Gram_GCATT
cnt = 114	feature = 501	correl = 0.0721006	descr = N_Gram_CTAGC
cnt = 115	feature = 813	correl = 0.0308208	descr = N_Gram_TCGAG
cnt = 116	feature = 850	correl = 0.028196	descr = N_Gram_TGATT
cnt = 117	feature = 616	correl = -0.0555637	descr = N_Gram_GCGCT
cnt = 118	feature = 396	correl = -0.0214254	descr = N_Gram_CCCAA
cnt = 119	feature = 618	correl = -0.0390051	descr = N_Gram_GCGGA
cnt = 120	feature = 704	correl = 0.042001	descr = N_Gram_GTCAA
cnt = 121	feature = 66	correl = -0.166724	descr = Position_Specific_Bin_Base_20_Base_G
cnt = 122	feature = 914	correl = 0.0643269	descr = N_Gram_TTGAA
cnt = 123	feature = 58	correl = -0.0471093	descr = Position_Specific_Bin_Base_18_Base_G
cnt = 124	feature = 240	correl = 0.0710403	descr = N_Gram_ACTAC
cnt = 125	feature = 687	correl = 0.0273535	descr = N_Gram_GGTAC
cnt = 126	feature = 586	correl = -0.0472726	descr = N_Gram_GCACC
cnt = 127	feature = 875	correl = 0.029628	descr = N_Gram_TGTAT
cnt = 128	feature = 729	correl = -0.0497275	descr = N_Gram_GTTAG
cnt = 129	feature = 348	correl = -0.0333731	descr = N_Gram_CACGT
cnt = 130	feature = 4	correl = -0.025699	descr = Position_Specific_Bin_Base_1_Base_C
cnt = 131	feature = 518	correl = -0.0535952	descr = N_Gram_CTGAG
cnt = 132	feature = 294	correl = 0.0624627	descr = N_Gram_ATCCA
cnt = 133	feature = 938	correl = 0.0467413	descr = N_Gram_TTTGG
cnt = 134	feature = 412	correl = -0.0570658	descr = N_Gram_CCGAA
cnt = 135	feature = 105	correl = -0.0713483	descr = Fold_of_RNAi_Sequence_Pos_14
cnt = 136	feature = 677	correl = -0.0235753	descr = N_Gram_GGGCT
cnt = 137	feature = 260	correl = -0.0315008	descr = N_Gram_AGCGT
cnt = 138	feature = 601	correl = -0.0672123	descr = N_Gram_GCCCC
cnt = 139	feature = 806	correl = -0.0223165	descr = N_Gram_TCCGC
cnt = 140	feature = 522	correl = 0.0473386	descr = N_Gram_CTGGA
cnt = 141	feature = 315	correl = 0.0223458	descr = N_Gram_ATGTC
cnt = 142	feature = 45	correl = 0.0726704	descr = Position_Specific_Bin_Base_15_Base_A
cnt = 143	feature = 904	correl = 0.0327375	descr = N_Gram_TTCGC
cnt = 144	feature = 849	correl = -0.0272473	descr = N_Gram_TGATG
cnt = 145	feature = 254	correl = -0.0434407	descr = N_Gram_AGATG
cnt = 146	feature = 0	correl = 0.0378899	descr = Position_Specific_Bin_Base_0_Base_A
cnt = 147	feature = 869	correl = -0.0405617	descr = N_Gram_TGGGA
cnt = 148	feature = 6	correl = -0.0394958	descr = Position_Specific_Bin_Base_2_Base_A
cnt = 149	feature = 327	correl = 0.0454373	descr = N_Gram_ATTGT
cnt = 150	feature = 62	correl = -0.121985	descr = Position_Specific_Bin_Base_19_Base_G
cnt = 151	feature = 909	correl = 0.0340897	descr = N_Gram_TTCTC
cnt = 152	feature = 696	correl = -0.0593672	descr = N_Gram_GGTTG
cnt = 153	feature = 297	correl = 0.0320139	descr = N_Gram_ATCCT
cnt = 154	feature = 16	correl = 0.0292485	descr = Position_Specific_Bin_Base_4_Base_T
cnt = 155	feature = 679	correl = -0.0558781	descr = N_Gram_GGGGA
cnt = 156	feature = 852	correl = 0.0242315	descr = N_Gram_TGCAA
cnt = 157	feature = 28	correl = 0.0276972	descr = Position_Specific_Bin_Base_9_Base_T
cnt = 158	feature = 792	correl = 0.0238105	descr = N_Gram_TCAAG
cnt = 159	feature = 596	correl = -0.0306873	descr = N_Gram_GCCAC
cnt = 160	feature = 597	correl = -0.0684797	descr = N_Gram_GCCAG
cnt = 161	feature = 370	correl = 0.0250717	descr = N_Gram_CATAT
cnt = 162	feature = 768	correl = 0.0763828	descr = N_Gram_TAGCT
cnt = 163	feature = 423	correl = 0.0676335	descr = N_Gram_CCTA
cnt = 164	feature = 717	correl = 0.0222469	descr = N_Gram_GTGAA
cnt = 165	feature = 33	correl = -0.0370236	descr = Position_Specific_Bin_Base_11_Base_A
cnt = 166	feature = 725	correl = -0.023903	descr = N_Gram_GTGGT
cnt = 167	feature = 654	correl = -0.0675656	descr = N_Gram_GGCAA
cnt = 168	feature = 646	correl = 0.0343512	descr = N_Gram_GGACT
cnt = 169	feature = 848	correl = 0.0590968	descr = N_Gram_TGATA
cnt = 170	feature = 251	correl = -0.0296806	descr = N_Gram_AGAGG
cnt = 171	feature = 794	correl = -0.0571914	descr = N_Gram_TCACG
cnt = 172	feature = 826	correl = 0.0585632	descr = N_Gram_TCTAC
cnt = 173	feature = 47	correl = -0.0268652	descr = Position_Specific_Bin_Base_15_Base_T
cnt = 174	feature = 707	correl = -0.0546243	descr = N_Gram_GTCCC
cnt = 175	feature = 21	correl = -0.125311	descr = Position_Specific_Bin_Base_7_Base_C
cnt = 176	feature = 41	correl = 0.103117	descr = Position_Specific_Bin_Base_14_Base_A
cnt = 177	feature = 213	correl = 0.0466279	descr = N_Gram_ACAGC
cnt = 178	feature = 292	correl = 0.045923	descr = N_Gram_ATCAA
cnt = 179	feature = 880	correl = 0.069089	descr = N_Gram_TGTGT
cnt = 180	feature = 943	correl = 0.0354029	descr = N_Gram_TTTTG
cnt = 181	feature = 723	correl = -0.0844981	descr = N_Gram_GTGGC
cnt = 182	feature = 228	correl = -0.0374129	descr = N_Gram_ACGA
cnt = 183	feature = 676	correl = -0.0685002	descr = N_Gram_GGGCG
cnt = 184	feature = 56	correl = 0.0434344	descr = Position_Specific_Bin_Base_18_Base_A
cnt = 185	feature = 770	correl = 0.0311814	descr = N_Gram_TAGT
cnt = 186	feature = 52	correl = 0.0467491	descr = Position_Specific_Bin_Base_17_Base_A
cnt = 187	feature = 744	correl = 0.0525632	descr = N_Gram_TAAGA
cnt = 188	feature = 48	correl = 0.072842	descr = Position_Specific_Bin_Base_16_Base_A
cnt = 189	feature = 1	correl = 0.115975	descr = Position_Specific_Bin_Base_0_Base_C
cnt = 190	feature = 12	correl = -0.0905711	descr = Position_Specific_Bin_Base_3_Base_T
cnt = 191	feature = 859	correl = -0.0313473	descr = N_Gram_TGCGC
cnt = 192	feature = 802	correl = 0.0463357	descr = N_Gram_TCCAT
cnt = 193	feature = 674	correl = -0.0436008	descr = N_Gram_GGGCA
cnt = 194	feature = 860	correl = -0.0350527	descr = N_Gram_TGCGG
cnt = 195	feature = 526	correl = 0.0387593	descr = N_Gram_CTGTT
cnt = 196	feature = 217	correl = 0.0638831	descr = N_Gram_ACATG
cnt = 197	feature = 303	correl = 0.0489401	descr = N_Gram_ATCTG
cnt = 198	feature = 23	correl = 0.0617399	descr = Position_Specific_Bin_Base_7_Base_T
cnt = 199	feature = 243	correl = 0.0668477	descr = N_Gram_ACTGA
cnt = 200	feature = 539	correl = -0.0257564	descr = N_Gram_GAACT
cnt = 201	feature = 40	correl = -0.0300238	descr = Position_Specific_Bin_Base_13_Base_G
cnt = 202	feature = 643	correl = -0.0495624	descr = N_Gram_GGAAG
cnt = 203	feature = 925	correl = 0.0239669	descr = N_Gram_TTGTC
cnt = 204	feature = 664	correl = -0.0784959	descr = N_Gram_GGCGG
cnt = 205	feature = 32	correl = 0.0604756	descr = Position_Specific_Bin_Base_10_Base_T
cnt = 206	feature = 672	correl = -0.0712699	descr = N_Gram_GGGAG
cnt = 207	feature = 901	correl = 0.0285924	descr = N_Gram_TTCCA
cnt = 208	feature = 210	correl = 0.0216829	descr = N_Gram_ACAC
cnt = 209	feature = 313	correl = -0.0458542	descr = N_Gram_ATGGT
cnt = 210	feature = 35	correl = -0.0441961	descr = Position_Specific_Bin_Base_11_Base_G
cnt = 211	feature = 665	correl = -0.0635887	descr = N_Gram_GGCGT
cnt = 212	feature = 334	correl = 0.0770712	descr = N_Gram_CAACA
cnt = 213	feature = 753	correl = 0.0331521	descr = N_Gram_TACAT
cnt = 214	feature = 809	correl = -0.0345254	descr = N_Gram_TCCTG
cnt = 215	feature = 404	correl = -0.102458	descr = N_Gram_CCCGA
cnt = 216	feature = 942	correl = 0.0258921	descr = N_Gram_TTTTC
cnt = 217	feature = 821	correl = -0.089796	descr = N_Gram_TCGGG
cnt = 218	feature = 592	correl = 0.0331446	descr = N_Gram_GCATC
cnt = 219	feature = 658	correl = -0.0849963	descr = N_Gram_GGCCA
cnt = 220	feature = 838	correl = 0.0223697	descr = N_Gram_TCTTG
cnt = 221	feature = 10	correl = 0.0264599	descr = Position_Specific_Bin_Base_3_Base_A
cnt = 222	feature = 59	correl = 0.0331232	descr = Position_Specific_Bin_Base_18_Base_T
cnt = 223	feature = 483	correl = -0.0419615	descr = N_Gram_CGTC
cnt = 224	feature = 808	correl = -0.0282311	descr = N_Gram_TCCTC
cnt = 225	feature = 473	correl = -0.0387336	descr = N_Gram_CGGCT
cnt = 226	feature = 689	correl = 0.0294191	descr = N_Gram_GGTCA
cnt = 227	feature = 605	correl = -0.0426898	descr = N_Gram_GCCGA
cnt = 228	feature = 438	correl = 0.024213	descr = N_Gram_CCTTG
cnt = 229	feature = 681	correl = -0.0474961	descr = N_Gram_GGGGT
cnt = 230	feature = 207	correl = 0.0592603	descr = N_Gram_ACAAA
cnt = 231	feature = 746	correl = 0.0588583	descr = N_Gram_TAAGG
cnt = 232	feature = 17	correl = -0.0698688	descr = Position_Specific_Bin_Base_5_Base_C
cnt = 233	feature = 899	correl = 0.0384065	descr = N_Gram_TTCAT
cnt = 234	feature = 718	correl = -0.0530371	descr = N_Gram_GTGC
cnt = 235	feature = 358	correl = -0.0331896	descr = N_Gram_CAGCG
cnt = 236	feature = 549	correl = -0.0503747	descr = N_Gram_GACCA
cnt = 237	feature = 31	correl = -0.0680806	descr = Position_Specific_Bin_Base_10_Base_G
cnt = 238	feature = 878	correl = 0.0302164	descr = N_Gram_TGTCT
cnt = 239	feature = 822	correl = 0.0502377	descr = N_Gram_TCGT
cnt = 240	feature = 812	correl = 0.0256743	descr = N_Gram_TCGA
cnt = 241	feature = 49	correl = -0.0375101	descr = Position_Specific_Bin_Base_16_Base_C
cnt = 242	feature = 43	correl = -0.150597	descr = Position_Specific_Bin_Base_14_Base_G
cnt = 243	feature = 233	correl = -0.0396127	descr = N_Gram_ACGG
cnt = 244	feature = 834	correl = 0.0838988	descr = N_Gram_TCTGC
cnt = 245	feature = 65	correl = -0.314465	descr = Position_Specific_Bin_Base_20_Base_C
cnt = 246	feature = 798	correl = 0.0595063	descr = N_Gram_TCATC
cnt = 247	feature = 937	correl = 0.0667574	descr = N_Gram_TTTGA
cnt = 248	feature = 15	correl = -0.0248418	descr = Position_Specific_Bin_Base_4_Base_G
cnt = 249	feature = 57	correl = -0.0308477	descr = Position_Specific_Bin_Base_18_Base_C
cnt = 250	feature = 9	correl = -0.132636	descr = Position_Specific_Bin_Base_2_Base_T
cnt = 251	feature = 927	correl = 0.0500436	descr = N_Gram_TTGTT
cnt = 252	feature = 732	correl = -0.0280142	descr = N_Gram_GTTGG
cnt = 253	feature = 894	correl = 0.0632874	descr = N_Gram_TTAT
cnt = 254	feature = 46	correl = -0.0396743	descr = Position_Specific_Bin_Base_15_Base_G
cnt = 255	feature = 494	correl = 0.0362264	descr = N_Gram_CTAA
cnt = 256	feature = 531	correl = 0.0342276	descr = N_Gram_CTTCT
cnt = 257	feature = 305	correl = 0.0243452	descr = N_Gram_ATGAA
cnt = 258	feature = 865	correl = -0.0745478	descr = N_Gram_TGGCC
cnt = 259	feature = 308	correl = 0.0222204	descr = N_Gram_ATGC
cnt = 260	feature = 603	correl = -0.0766338	descr = N_Gram_GCCCT
cnt = 261	feature = 867	correl = -0.0242382	descr = N_Gram_TGGCT
cnt = 262	feature = 754	correl = 0.0224258	descr = N_Gram_TACC
cnt = 263	feature = 766	correl = 0.0691331	descr = N_Gram_TAGC
cnt = 264	feature = 649	correl = -0.068136	descr = N_Gram_GGAGG
cnt = 265	feature = 44	correl = 0.0800737	descr = Position_Specific_Bin_Base_14_Base_T
cnt = 266	feature = 554	correl = 0.0274279	descr = N_Gram_GACT
cnt = 267	feature = 519	correl = 0.036844	descr = N_Gram_CTGAT
cnt = 268	feature = 573	correl = -0.0342133	descr = N_Gram_GATGA
cnt = 269	feature = 356	correl = -0.0397722	descr = N_Gram_CAGCA
cnt = 270	feature = 442	correl = -0.0626833	descr = N_Gram_CGAA
cnt = 271	feature = 726	correl = 0.0353063	descr = N_Gram_GTGT
cnt = 272	feature = 382	correl = -0.0242112	descr = N_Gram_CCAA
cnt = 273	feature = 935	correl = 0.0587185	descr = N_Gram_TTTCT
cnt = 274	feature = 478	correl = -0.0492675	descr = N_Gram_CGGT
cnt = 275	feature = 929	correl = 0.0494664	descr = N_Gram_TTTA
cnt = 276	feature = 922	correl = 0.0312987	descr = N_Gram_TTGGT
cnt = 277	feature = 663	correl = -0.0692142	descr = N_Gram_GGCGC
cnt = 278	feature = 716	correl = 0.0246195	descr = N_Gram_GTGA
cnt = 279	feature = 590	correl = 0.0316297	descr = N_Gram_GCAT
cnt = 280	feature = 837	correl = 0.0416517	descr = N_Gram_TCTTC
cnt = 281	feature = 627	correl = 0.0242534	descr = N_Gram_GCTA
cnt = 282	feature = 392	correl = -0.0254181	descr = N_Gram_CCAT
cnt = 283	feature = 73	correl = 0.055138	descr = Gibbs_of_Target_Sequence__Pos_5_Step_1
cnt = 284	feature = 634	correl = -0.052814	descr = N_Gram_GCTGC
cnt = 285	feature = 910	correl = 0.0886276	descr = N_Gram_TTCTG
cnt = 286	feature = 515	correl = 0.0239029	descr = N_Gram_CTCT
cnt = 287	feature = 698	correl = 0.0557043	descr = N_Gram_GTAA
cnt = 288	feature = 703	correl = 0.0219135	descr = N_Gram_GTCA
cnt = 289	feature = 536	correl = 0.034074	descr = N_Gram_CTTT
cnt = 290	feature = 659	correl = -0.118317	descr = N_Gram_GGCCC
cnt = 291	feature = 256	correl = -0.0492856	descr = N_Gram_AGCC
cnt = 292	feature = 489	correl = -0.0451464	descr = N_Gram_CGTT
cnt = 293	feature = 525	correl = 0.0367983	descr = N_Gram_CTGT
cnt = 294	feature = 916	correl = 0.0424942	descr = N_Gram_TTGC
cnt = 295	feature = 69	correl = 0.0957329	descr = Gibbs_of_Target_Sequence__Pos_0_Step_1
cnt = 296	feature = 273	correl = 0.0467547	descr = N_Gram_AGTC
cnt = 297	feature = 499	correl = 0.0474849	descr = N_Gram_CTAG
cnt = 298	feature = 803	correl = -0.0360973	descr = N_Gram_TCCC
cnt = 299	feature = 780	correl = 0.0603612	descr = N_Gram_TATG
cnt = 300	feature = 790	correl = 0.0251601	descr = N_Gram_TCAA
cnt = 301	feature = 685	correl = 0.0285067	descr = N_Gram_GGTA
cnt = 302	feature = 206	correl = 0.082947	descr = N_Gram_ACAA
cnt = 303	feature = 879	correl = 0.0479098	descr = N_Gram_TGTG
cnt = 304	feature = 653	correl = -0.0718658	descr = N_Gram_GGCA
cnt = 305	feature = 903	correl = 0.0305584	descr = N_Gram_TTCG
cnt = 306	feature = 220	correl = -0.043601	descr = N_Gram_ACCA
cnt = 307	feature = 641	correl = -0.0309111	descr = N_Gram_GGAA
cnt = 308	feature = 258	correl = -0.0599502	descr = N_Gram_AGCG
cnt = 309	feature = 293	correl = 0.0466218	descr = N_Gram_ATCC
cnt = 310	feature = 773	correl = 0.0735248	descr = N_Gram_TATA
cnt = 311	feature = 419	correl = -0.0560018	descr = N_Gram_CCGG
cnt = 312	feature = 345	correl = -0.0657349	descr = N_Gram_CACG
cnt = 313	feature = 70	correl = -0.0262017	descr = Gibbs_of_Target_Sequence__Pos_1_Step_1
cnt = 314	feature = 721	correl = -0.102581	descr = N_Gram_GTGG
cnt = 315	feature = 595	correl = -0.0541695	descr = N_Gram_GCCA
cnt = 316	feature = 666	correl = -0.0431988	descr = N_Gram_GGCT
cnt = 317	feature = 367	correl = -0.0277601	descr = N_Gram_CATA
cnt = 318	feature = 80	correl = 0.0299313	descr = Gibbs_of_Target_Sequence__Pos_12_Step_1
cnt = 319	feature = 900	correl = 0.0417864	descr = N_Gram_TTCC
cnt = 320	feature = 876	correl = 0.0407919	descr = N_Gram_TGTC
cnt = 321	feature = 751	correl = 0.0475776	descr = N_Gram_TACA
cnt = 322	feature = 76	correl = 0.0868265	descr = Gibbs_of_Target_Sequence__Pos_8_Step_1
cnt = 323	feature = 733	correl = 0.0576585	descr = N_Gram_GTTT
cnt = 324	feature = 572	correl = -0.0516235	descr = N_Gram_GATG
cnt = 325	feature = 818	correl = -0.0474904	descr = N_Gram_TCGG
cnt = 326	feature = 622	correl = -0.0789832	descr = N_Gram_GCGT
cnt = 327	feature = 678	correl = -0.0914356	descr = N_Gram_GGGG
cnt = 328	feature = 389	correl = -0.0658559	descr = N_Gram_CCAG
cnt = 329	feature = 436	correl = 0.0336197	descr = N_Gram_CCTT
cnt = 330	feature = 743	correl = 0.0783267	descr = N_Gram_TAAG
cnt = 331	feature = 825	correl = 0.0705032	descr = N_Gram_TCTA
cnt = 332	feature = 632	correl = -0.0300766	descr = N_Gram_GCTG
cnt = 333	feature = 432	correl = -0.0641635	descr = N_Gram_CCTG
cnt = 334	feature = 79	correl = 0.0592207	descr = Gibbs_of_Target_Sequence__Pos_11_Step_1
cnt = 335	feature = 800	correl = 0.0348487	descr = N_Gram_TCCA
cnt = 336	feature = 403	correl = -0.118682	descr = N_Gram_CCCG
cnt = 337	feature = 74	correl = 0.100983	descr = Gibbs_of_Target_Sequence__Pos_6_Step_1
cnt = 338	feature = 530	correl = 0.0230484	descr = N_Gram_CTTC
cnt = 339	feature = 72	correl = 0.112555	descr = Gibbs_of_Target_Sequence__Pos_4_Step_1
cnt = 340	feature = 706	correl = -0.0684849	descr = N_Gram_GTCC
cnt = 341	feature = 355	correl = -0.0449203	descr = N_Gram_CAGC
cnt = 342	feature = 881	correl = 0.066772	descr = N_Gram_TGTT
cnt = 343	feature = 612	correl = -0.0716981	descr = N_Gram_GCGC
cnt = 344	feature = 697	correl = 0.0461802	descr = N_Gram_GTA
cnt = 345	feature = 738	correl = 0.0466247	descr = N_Gram_TAAA
cnt = 346	feature = 940	correl = 0.0532314	descr = N_Gram_TTTT
cnt = 347	feature = 864	correl = -0.0891574	descr = N_Gram_TGGC
cnt = 348	feature = 71	correl = -0.152	descr = Gibbs_of_Target_Sequence__Pos_2_Step_1
cnt = 349	feature = 77	correl = 0.103143	descr = Gibbs_of_Target_Sequence__Pos_9_Step_1
cnt = 350	feature = 81	correl = 0.130389	descr = Gibbs_of_Target_Sequence__Pos_13_Step_1
cnt = 351	feature = 482	correl = -0.0344455	descr = N_Gram_CGT
cnt = 352	feature = 78	correl = 0.127807	descr = Gibbs_of_Target_Sequence__Pos_10_Step_1
cnt = 353	feature = 789	correl = 0.0376256	descr = N_Gram_TCA
cnt = 354	feature = 82	correl = 0.144853	descr = Gibbs_of_Target_Sequence__Pos_14_Step_1
cnt = 355	feature = 657	correl = -0.132991	descr = N_Gram_GGCC
cnt = 356	feature = 508	correl = -0.0304837	descr = N_Gram_CTC
cnt = 357	feature = 580	correl = -0.0506229	descr = N_Gram_GCA
cnt = 358	feature = 626	correl = -0.0248261	descr = N_Gram_GCT
cnt = 359	feature = 83	correl = 0.0950288	descr = Gibbs_of_Target_Sequence__Pos_15_Step_1
cnt = 360	feature = 662	correl = -0.111253	descr = N_Gram_GGCG
cnt = 361	feature = 263	correl = -0.0243319	descr = N_Gram_AGG
cnt = 362	feature = 871	correl = 0.0852761	descr = N_Gram_TGT
cnt = 363	feature = 493	correl = 0.100781	descr = N_Gram_CTA
cnt = 364	feature = 640	correl = -0.0636014	descr = N_Gram_GGA
cnt = 365	feature = 684	correl = -0.0535603	descr = N_Gram_GGT
cnt = 366	feature = 366	correl = 0.0744898	descr = N_Gram_CAT
cnt = 367	feature = 840	correl = 0.0420974	descr = N_Gram_TG
cnt = 368	feature = 394	correl = -0.138568	descr = N_Gram_CCC
cnt = 369	feature = 527	correl = 0.0614366	descr = N_Gram_CTT
cnt = 370	feature = 772	correl = 0.133517	descr = N_Gram_TAT
cnt = 371	feature = 669	correl = -0.123415	descr = N_Gram_GGG
cnt = 372	feature = 788	correl = 0.0515367	descr = N_Gram_TC
cnt = 373	feature = 316	correl = 0.11887	descr = N_Gram_ATT
cnt = 374	feature = 610	correl = -0.107375	descr = N_Gram_GCG
cnt = 375	feature = 799	correl = 0.0230676	descr = N_Gram_TCC
cnt = 376	feature = 884	correl = 0.167019	descr = N_Gram_TT
cnt = 377	feature = 278	correl = 0.124512	descr = N_Gram_AT
cnt = 378	feature = 579	correl = -0.140383	descr = N_Gram_GC
cnt = 379	feature = 440	correl = -0.0977326	descr = N_Gram_CG
cnt = 380	feature = 68	correl = 0.296357	descr = Gibbs_of_Target_Sequence_
num rows = 2188
num_elements = 833628
..*
optimization finished, #iter = 2364
nu = 0.275822
obj = -47.821586, rho = -0.843341
nSV = 996, nBSV = 316
num rows = 243
num_elements = 92583
*
optimization finished, #iter = 206
nu = 0.214903
obj = -4.407906, rho = -0.720650
nSV = 129, nBSV = 8
..*
optimization finished, #iter = 2364
nu = 0.275822
obj = -47.821586, rho = -0.843341
nSV = 996, nBSV = 316
CFS merit scores = 1.35248
CFS merit scores = 1.58469
CFS merit scores = 1.83245
CFS merit scores = 2.06381
CFS merit scores = 2.27507
CFS merit scores = 2.4673
CFS merit scores = 2.64563
CFS merit scores = 2.81195
CFS merit scores = 2.96855
CFS merit scores = 3.11587
CFS merit scores = 3.2531
CFS merit scores = 3.38407
CFS merit scores = 3.50842
CFS merit scores = 3.62679
CFS merit scores = 3.73868
CFS merit scores = 3.8461
CFS merit scores = 3.94957
CFS merit scores = 4.04762
CFS merit scores = 4.14161
CFS merit scores = 4.23245
CFS merit scores = 4.31975
CFS merit scores = 4.40335
CFS merit scores = 4.48382
CFS merit scores = 4.56184
CFS merit scores = 4.63703
CFS merit scores = 4.70902
CFS merit scores = 4.77895
CFS merit scores = 4.84599
CFS merit scores = 4.90921
CFS merit scores = 4.9704
CFS merit scores = 5.02834
CFS merit scores = 5.08405
CFS merit scores = 5.13827
CFS merit scores = 5.19075
CFS merit scores = 5.24141
CFS merit scores = 5.28969
CFS merit scores = 5.33558
CFS merit scores = 5.37846
CFS merit scores = 5.42027
CFS merit scores = 5.46077
CFS merit scores = 5.49991
CFS merit scores = 5.53746
CFS merit scores = 5.57238
CFS merit scores = 5.60451
CFS merit scores = 5.63551
CFS merit scores = 5.66451
CFS merit scores = 5.69261
CFS merit scores = 5.7193
CFS merit scores = 5.74468
CFS merit scores = 5.76956
CFS merit scores = 5.79252
CFS merit scores = 5.81396
CFS merit scores = 5.83384
CFS merit scores = 5.85397
CFS merit scores = 5.87382
CFS merit scores = 5.893
CFS merit scores = 5.91066
CFS merit scores = 5.92809
CFS merit scores = 5.94385
CFS merit scores = 5.95831
CFS merit scores = 5.97249
CFS merit scores = 5.98602
CFS merit scores = 5.99904
CFS merit scores = 6.01127
CFS merit scores = 6.02361
CFS merit scores = 6.03535
CFS merit scores = 6.04703
CFS merit scores = 6.0588
CFS merit scores = 6.07027
CFS merit scores = 6.08167
CFS merit scores = 6.09269
CFS merit scores = 6.10395
CFS merit scores = 6.11413
CFS merit scores = 6.12388
CFS merit scores = 6.13149
CFS merit scores = 6.13925
CFS merit scores = 6.14712
CFS merit scores = 6.15502
CFS merit scores = 6.16208
CFS merit scores = 6.16893
CFS merit scores = 6.17571
CFS merit scores = 6.18252
CFS merit scores = 6.18892
CFS merit scores = 6.1945
CFS merit scores = 6.20012
CFS merit scores = 6.2059
CFS merit scores = 6.21124
CFS merit scores = 6.216
CFS merit scores = 6.2205
CFS merit scores = 6.22497
CFS merit scores = 6.22939
CFS merit scores = 6.2341
CFS merit scores = 6.23869
CFS merit scores = 6.24308
CFS merit scores = 6.24674
CFS merit scores = 6.2506
CFS merit scores = 6.25329
CFS merit scores = 6.25585
CFS merit scores = 6.25869
CFS merit scores = 6.26164
CFS merit scores = 6.26467
CFS merit scores = 6.2677
CFS merit scores = 6.27011
CFS merit scores = 6.27262
CFS merit scores = 6.27535
CFS merit scores = 6.27784
CFS merit scores = 6.28062
CFS merit scores = 6.28311
CFS merit scores = 6.28471
CFS merit scores = 6.28649
CFS merit scores = 6.28833
CFS merit scores = 6.29019
CFS merit scores = 6.29182
CFS merit scores = 6.29337
CFS merit scores = 6.29473
CFS merit scores = 6.296
CFS merit scores = 6.29723
CFS merit scores = 6.29849
CFS merit scores = 6.29988
CFS merit scores = 6.30132
CFS merit scores = 6.30277
CFS merit scores = 6.3039
CFS merit scores = 6.30511
CFS merit scores = 6.30645
CFS merit scores = 6.30719
CFS merit scores = 6.308
CFS merit scores = 6.30892
CFS merit scores = 6.30975
CFS merit scores = 6.31056
CFS merit scores = 6.31136
CFS merit scores = 6.31198
CFS merit scores = 6.31247
CFS merit scores = 6.31317
CFS merit scores = 6.31378
CFS merit scores = 6.31454
CFS merit scores = 6.31512
CFS merit scores = 6.31569
CFS merit scores = 6.31629
CFS merit scores = 6.3169
CFS merit scores = 6.3174
CFS merit scores = 6.3177
CFS merit scores = 6.3181
CFS merit scores = 6.31825
CFS merit scores = 6.31838
CFS merit scores = 6.31838
CFS merit scores = 6.31825
CFS merit scores = 6.31817
CFS merit scores = 6.31804
CFS merit scores = 6.31806
CFS merit scores = 6.31768
CFS merit scores = 6.31722
CFS merit scores = 6.31686
CFS merit scores = 6.31671
CFS merit scores = 6.31668
CFS merit scores = 6.31635
CFS merit scores = 6.31601
CFS merit scores = 6.31543
CFS merit scores = 6.31476
CFS merit scores = 6.31414
CFS merit scores = 6.31353
CFS merit scores = 6.31302
CFS merit scores = 6.31237
CFS merit scores = 6.31182
CFS merit scores = 6.31131
CFS merit scores = 6.31081
CFS merit scores = 6.31021
CFS merit scores = 6.30964
CFS merit scores = 6.30876
CFS merit scores = 6.30789
CFS merit scores = 6.30699
CFS merit scores = 6.30613
CFS merit scores = 6.30511
CFS merit scores = 6.30412
CFS merit scores = 6.30308
CFS merit scores = 6.30213
CFS merit scores = 6.30119
CFS merit scores = 6.30022
CFS merit scores = 6.29921
CFS merit scores = 6.29832
CFS merit scores = 6.29736
CFS merit scores = 6.29645
CFS merit scores = 6.29555
CFS merit scores = 6.29469
CFS merit scores = 6.29376
CFS merit scores = 6.29283
CFS merit scores = 6.29157
CFS merit scores = 6.29031
CFS merit scores = 6.289
CFS merit scores = 6.28766
CFS merit scores = 6.28634
CFS merit scores = 6.28512
CFS merit scores = 6.28388
CFS merit scores = 6.28228
CFS merit scores = 6.28066
CFS merit scores = 6.27893
CFS merit scores = 6.27699
CFS merit scores = 6.27498
CFS merit scores = 6.27297
CFS merit scores = 6.27094
CFS merit scores = 6.26897
CFS merit scores = 6.267
CFS merit scores = 6.26508
CFS merit scores = 6.26323
CFS merit scores = 6.26099
CFS merit scores = 6.25882
CFS merit scores = 6.25665
CFS merit scores = 6.25447
CFS merit scores = 6.25232
CFS merit scores = 6.25023
CFS merit scores = 6.24806
CFS merit scores = 6.24595
CFS merit scores = 6.24374
CFS merit scores = 6.24148
CFS merit scores = 6.23934
CFS merit scores = 6.23702
CFS merit scores = 6.23451
CFS merit scores = 6.23205
CFS merit scores = 6.22965
CFS merit scores = 6.22729
CFS merit scores = 6.22493
CFS merit scores = 6.22256
CFS merit scores = 6.22002
CFS merit scores = 6.21759
CFS merit scores = 6.21507
CFS merit scores = 6.21249
CFS merit scores = 6.20992
CFS merit scores = 6.20722
CFS merit scores = 6.20461
CFS merit scores = 6.20198
CFS merit scores = 6.19939
CFS merit scores = 6.1968
CFS merit scores = 6.19428
CFS merit scores = 6.19175
CFS merit scores = 6.18928
CFS merit scores = 6.1865
CFS merit scores = 6.18372
CFS merit scores = 6.18087
CFS merit scores = 6.178
CFS merit scores = 6.17517
CFS merit scores = 6.17236
CFS merit scores = 6.16962
CFS merit scores = 6.16677
CFS merit scores = 6.16395
CFS merit scores = 6.16105
CFS merit scores = 6.15827
CFS merit scores = 6.15537
CFS merit scores = 6.15248
CFS merit scores = 6.1496
CFS merit scores = 6.14676
CFS merit scores = 6.14379
CFS merit scores = 6.1406
CFS merit scores = 6.13743
CFS merit scores = 6.13416
CFS merit scores = 6.13065
CFS merit scores = 6.12701
CFS merit scores = 6.12331
CFS merit scores = 6.11969
CFS merit scores = 6.1161
CFS merit scores = 6.11252
CFS merit scores = 6.10896
CFS merit scores = 6.10538
CFS merit scores = 6.1018
CFS merit scores = 6.09799
CFS merit scores = 6.09416
CFS merit scores = 6.09039
CFS merit scores = 6.0867
CFS merit scores = 6.08296
CFS merit scores = 6.0793
CFS merit scores = 6.07563
CFS merit scores = 6.07198
CFS merit scores = 6.0683
CFS merit scores = 6.06455
CFS merit scores = 6.0608
CFS merit scores = 6.05711
CFS merit scores = 6.05329
CFS merit scores = 6.04939
CFS merit scores = 6.04551
CFS merit scores = 6.04158
CFS merit scores = 6.03773
CFS merit scores = 6.03379
CFS merit scores = 6.0299
CFS merit scores = 6.026
CFS merit scores = 6.02202
CFS merit scores = 6.01802
CFS merit scores = 6.01392
CFS merit scores = 6.00972
CFS merit scores = 6.00551
CFS merit scores = 6.00133
CFS merit scores = 5.99717
CFS merit scores = 5.99297
CFS merit scores = 5.98858
CFS merit scores = 5.98424
CFS merit scores = 5.97997
CFS merit scores = 5.97577
CFS merit scores = 5.97154
CFS merit scores = 5.96705
CFS merit scores = 5.96258
CFS merit scores = 5.95814
CFS merit scores = 5.95375
CFS merit scores = 5.94929
CFS merit scores = 5.94457
CFS merit scores = 5.93993
CFS merit scores = 5.93521
CFS merit scores = 5.93035
CFS merit scores = 5.92549
CFS merit scores = 5.92059
CFS merit scores = 5.91577
CFS merit scores = 5.91108
CFS merit scores = 5.90643
CFS merit scores = 5.90155
CFS merit scores = 5.89662
CFS merit scores = 5.89159
CFS merit scores = 5.88639
CFS merit scores = 5.88129
CFS merit scores = 5.87627
CFS merit scores = 5.87116
CFS merit scores = 5.86594
CFS merit scores = 5.86046
CFS merit scores = 5.85498
CFS merit scores = 5.84957
CFS merit scores = 5.84419
CFS merit scores = 5.83874
CFS merit scores = 5.83322
CFS merit scores = 5.82779
CFS merit scores = 5.82221
CFS merit scores = 5.81642
CFS merit scores = 5.81062
CFS merit scores = 5.80485
CFS merit scores = 5.79908
CFS merit scores = 5.79321
CFS merit scores = 5.78703
CFS merit scores = 5.7807
CFS merit scores = 5.77439
CFS merit scores = 5.76804
CFS merit scores = 5.7618
CFS merit scores = 5.75539
CFS merit scores = 5.74882
CFS merit scores = 5.74226
CFS merit scores = 5.7354
CFS merit scores = 5.72847
CFS merit scores = 5.72127
CFS merit scores = 5.7141
CFS merit scores = 5.7065
CFS merit scores = 5.69885
CFS merit scores = 5.69131
CFS merit scores = 5.68373
CFS merit scores = 5.67601
CFS merit scores = 5.66826
CFS merit scores = 5.66037
CFS merit scores = 5.65248
CFS merit scores = 5.64445
CFS merit scores = 5.63646
CFS merit scores = 5.6284
CFS merit scores = 5.61957
CFS merit scores = 5.61036
CFS merit scores = 5.60101
CFS merit scores = 5.59149
CFS merit scores = 5.58197
CFS merit scores = 5.57238
CFS merit scores = 5.56246
CFS merit scores = 5.55243
CFS merit scores = 5.54221
CFS merit scores = 5.5315
CFS merit scores = 5.52057
CFS merit scores = 5.50934
CFS merit scores = 5.49825
CFS merit scores = 5.48713
CFS merit scores = 5.47587
CFS merit scores = 5.4637
CFS merit scores = 5.4504
CFS merit scores = 5.4368
CFS merit scores = 5.42319
CFS merit scores = 5.38953
cnt = 1	feature = 62	correl = 0.352484	descr = Position_Specific_Bin_Base_20_Base_A
cnt = 2	feature = 640	correl = -0.163394	descr = N_Gram_GGC
cnt = 3	feature = 702	correl = 0.060305	descr = N_Gram_GTCGC
cnt = 4	feature = 452	correl = -0.0568818	descr = N_Gram_CGCGT
cnt = 5	feature = 849	correl = -0.0276523	descr = N_Gram_TGCCT
cnt = 6	feature = 519	correl = 0.0328851	descr = N_Gram_CTTAG
cnt = 7	feature = 884	correl = -0.040421	descr = N_Gram_TTACC
cnt = 8	feature = 752	correl = -0.0357203	descr = N_Gram_TACGT
cnt = 9	feature = 739	correl = 0.0320582	descr = N_Gram_TAAGC
cnt = 10	feature = 440	correl = -0.0312466	descr = N_Gram_CGATA
cnt = 11	feature = 229	correl = -0.0375609	descr = N_Gram_ACGAC
cnt = 12	feature = 438	correl = -0.0323005	descr = N_Gram_CGAGT
cnt = 13	feature = 493	correl = 0.0263994	descr = N_Gram_CTATC
cnt = 14	feature = 671	correl = 0.0528192	descr = N_Gram_GGTAA
cnt = 15	feature = 722	correl = -0.0451201	descr = N_Gram_GTTAG
cnt = 16	feature = 483	correl = -0.022232	descr = N_Gram_CTAAC
cnt = 17	feature = 899	correl = 0.0358779	descr = N_Gram_TTCGC
cnt = 18	feature = 612	correl = -0.0493191	descr = N_Gram_GCGGT
cnt = 19	feature = 473	correl = 0.0287544	descr = N_Gram_CGTCT
cnt = 20	feature = 311	correl = -0.0251014	descr = N_Gram_ATTAA
cnt = 21	feature = 914	correl = 0.0357462	descr = N_Gram_TTGCG
cnt = 22	feature = 718	correl = 0.030938	descr = N_Gram_GTGTA
cnt = 23	feature = 796	correl = -0.0223042	descr = N_Gram_TCCGA
cnt = 24	feature = 749	correl = 0.0306888	descr = N_Gram_TACCG
cnt = 25	feature = 901	correl = 0.0600922	descr = N_Gram_TTCGT
cnt = 26	feature = 476	correl = -0.0370564	descr = N_Gram_CGTGG
cnt = 27	feature = 518	correl = -0.0447954	descr = N_Gram_CTTAA
cnt = 28	feature = 446	correl = -0.0512826	descr = N_Gram_CGCAT
cnt = 29	feature = 772	correl = 0.0314875	descr = N_Gram_TATAC
cnt = 30	feature = 773	correl = 0.0365127	descr = N_Gram_TATAG
cnt = 31	feature = 436	correl = -0.0415313	descr = N_Gram_CGACG
cnt = 32	feature = 264	correl = 0.0317756	descr = N_Gram_AGGGG
cnt = 33	feature = 881	correl = 0.0214829	descr = N_Gram_TTAAG
cnt = 34	feature = 432	correl = -0.0328284	descr = N_Gram_CGAAT
cnt = 35	feature = 313	correl = 0.0778123	descr = N_Gram_ATTAT
cnt = 36	feature = 857	correl = 0.0295216	descr = N_Gram_TGGAC
cnt = 37	feature = 592	correl = -0.0874701	descr = N_Gram_GCCCG
cnt = 38	feature = 539	correl = 0.0482697	descr = N_Gram_GAATA
cnt = 39	feature = 553	correl = 0.0336224	descr = N_Gram_GAGAA
cnt = 40	feature = 705	correl = 0.0424223	descr = N_Gram_GTCTA
cnt = 41	feature = 554	correl = -0.0373336	descr = N_Gram_GAGAT
cnt = 42	feature = 672	correl = 0.0282457	descr = N_Gram_GGTAC
cnt = 43	feature = 327	correl = 0.0264516	descr = N_Gram_CAACC
cnt = 44	feature = 451	correl = -0.0607184	descr = N_Gram_CGCGG
cnt = 45	feature = 746	correl = -0.0229132	descr = N_Gram_TACAG
cnt = 46	feature = 924	correl = 0.0514726	descr = N_Gram_TTTAG
cnt = 47	feature = 490	correl = 0.058939	descr = N_Gram_CTAGC
cnt = 48	feature = 694	correl = 0.0436617	descr = N_Gram_GTCAA
cnt = 49	feature = 583	correl = -0.0400772	descr = N_Gram_GCATA
cnt = 50	feature = 489	correl = 0.0337004	descr = N_Gram_CTAGA
cnt = 51	feature = 910	correl = 0.040327	descr = N_Gram_TTGAC
cnt = 52	feature = 206	correl = 0.0583651	descr = N_Gram_ACAAA
cnt = 53	feature = 885	correl = -0.0316851	descr = N_Gram_TTACG
cnt = 54	feature = 514	correl = 0.0462674	descr = N_Gram_CTGGT
cnt = 55	feature = 531	correl = -0.0216293	descr = N_Gram_GAAAG
cnt = 56	feature = 788	correl = -0.0380561	descr = N_Gram_TCAGA
cnt = 57	feature = 803	correl = 0.0283897	descr = N_Gram_TCGAG
cnt = 58	feature = 337	correl = -0.0263497	descr = N_Gram_CACCG
cnt = 59	feature = 529	correl = -0.0315903	descr = N_Gram_CTTTT
cnt = 60	feature = 900	correl = -0.0231576	descr = N_Gram_TTCGG
cnt = 61	feature = 392	correl = -0.0364186	descr = N_Gram_CCCCT
cnt = 62	feature = 494	correl = 0.0281054	descr = N_Gram_CTATG
cnt = 63	feature = 365	correl = 0.0236878	descr = N_Gram_CATGA
cnt = 64	feature = 766	correl = 0.0386119	descr = N_Gram_TAGGG
cnt = 65	feature = 228	correl = -0.042296	descr = N_Gram_ACGAA
cnt = 66	feature = 806	correl = 0.0228636	descr = N_Gram_TCGCC
cnt = 67	feature = 382	correl = -0.04976	descr = N_Gram_CCATA
cnt = 68	feature = 341	correl = -0.0262903	descr = N_Gram_CACGG
cnt = 69	feature = 16	correl = -0.0363219	descr = Position_Specific_Bin_Base_6_Base_C
cnt = 70	feature = 931	correl = 0.033715	descr = N_Gram_TTTGG
cnt = 71	feature = 632	correl = 0.0277723	descr = N_Gram_GGACA
cnt = 72	feature = 510	correl = -0.0216582	descr = N_Gram_CTGCT
cnt = 73	feature = 755	correl = 0.0442694	descr = N_Gram_TACTG
cnt = 74	feature = 663	correl = -0.0394371	descr = N_Gram_GGGGA
cnt = 75	feature = 734	correl = 0.0509591	descr = N_Gram_TAAAC
cnt = 76	feature = 775	correl = 0.052282	descr = N_Gram_TATCA
cnt = 77	feature = 609	correl = -0.0480558	descr = N_Gram_GCGGA
cnt = 78	feature = 595	correl = -0.0290442	descr = N_Gram_GCCGC
cnt = 79	feature = 356	correl = 0.024697	descr = N_Gram_CAGTT
cnt = 80	feature = 843	correl = 0.0314087	descr = N_Gram_TGCAA
cnt = 81	feature = 883	correl = 0.0465747	descr = N_Gram_TTACA
cnt = 82	feature = 404	correl = -0.0674243	descr = N_Gram_CCGAT
cnt = 83	feature = 725	correl = -0.036576	descr = N_Gram_GTTGG
cnt = 84	feature = 475	correl = 0.0643693	descr = N_Gram_CGTGA
cnt = 85	feature = 869	correl = 0.0233143	descr = N_Gram_TGTAG
cnt = 86	feature = 909	correl = 0.0509812	descr = N_Gram_TTGAA
cnt = 87	feature = 535	correl = -0.0467934	descr = N_Gram_GAAGA
cnt = 88	feature = 260	correl = -0.028311	descr = N_Gram_AGGCA
cnt = 89	feature = 590	correl = -0.0787345	descr = N_Gram_GCCCA
cnt = 90	feature = 499	correl = -0.0516572	descr = N_Gram_CTCGG
cnt = 91	feature = 284	correl = 0.0304308	descr = N_Gram_ATATG
cnt = 92	feature = 31	correl = -0.0337109	descr = Position_Specific_Bin_Base_11_Base_C
cnt = 93	feature = 254	correl = -0.0475344	descr = N_Gram_AGCCC
cnt = 94	feature = 808	correl = 0.0436756	descr = N_Gram_TCGCT
cnt = 95	feature = 2	correl = -0.131046	descr = Position_Specific_Bin_Base_0_Base_G
cnt = 96	feature = 660	correl = -0.0924826	descr = N_Gram_GGGCC
cnt = 97	feature = 273	correl = 0.0661502	descr = N_Gram_AGTGA
cnt = 98	feature = 294	correl = 0.0302793	descr = N_Gram_ATCGA
cnt = 99	feature = 9	correl = 0.0705455	descr = Position_Specific_Bin_Base_3_Base_G
cnt = 100	feature = 604	correl = -0.0536892	descr = N_Gram_GCGCA
cnt = 101	feature = 620	correl = 0.0553425	descr = N_Gram_GCTCT
cnt = 102	feature = 44	correl = 0.0793026	descr = Position_Specific_Bin_Base_15_Base_A
cnt = 103	feature = 238	correl = 0.0393929	descr = N_Gram_ACTCT
cnt = 104	feature = 687	correl = 0.0275186	descr = N_Gram_GTAAG
cnt = 105	feature = 478	correl = -0.068221	descr = N_Gram_CGTTC
cnt = 106	feature = 57	correl = 0.0281368	descr = Position_Specific_Bin_Base_18_Base_T
cnt = 107	feature = 4	correl = -0.0989067	descr = Position_Specific_Bin_Base_1_Base_G
cnt = 108	feature = 292	correl = 0.0245719	descr = N_Gram_ATCCT
cnt = 109	feature = 232	correl = -0.0408817	descr = N_Gram_ACGGG
cnt = 110	feature = 52	correl = -0.0600576	descr = Position_Specific_Bin_Base_17_Base_G
cnt = 111	feature = 676	correl = -0.0244916	descr = N_Gram_GGTCT
cnt = 112	feature = 335	correl = -0.0225012	descr = N_Gram_CACAT
cnt = 113	feature = 860	correl = -0.0763132	descr = N_Gram_TGGCG
cnt = 114	feature = 35	correl = -0.0281148	descr = Position_Specific_Bin_Base_12_Base_C
cnt = 115	feature = 367	correl = 0.0283966	descr = N_Gram_CATGT
cnt = 116	feature = 915	correl = 0.0223257	descr = N_Gram_TTGCT
cnt = 117	feature = 759	correl = 0.0573345	descr = N_Gram_TAGAC
cnt = 118	feature = 789	correl = 0.0225458	descr = N_Gram_TCAGT
cnt = 119	feature = 850	correl = 0.0478088	descr = N_Gram_TGCGA
cnt = 120	feature = 631	correl = 0.0371057	descr = N_Gram_GGAAT
cnt = 121	feature = 256	correl = -0.0411751	descr = N_Gram_AGCGG
cnt = 122	feature = 525	correl = 0.0481221	descr = N_Gram_CTTGT
cnt = 123	feature = 258	correl = 0.0358429	descr = N_Gram_AGCTT
cnt = 124	feature = 751	correl = -0.0305078	descr = N_Gram_TACG
cnt = 125	feature = 578	correl = -0.0465076	descr = N_Gram_GCACC
cnt = 126	feature = 315	correl = 0.0344103	descr = N_Gram_ATTCG
cnt = 127	feature = 711	correl = -0.0388454	descr = N_Gram_GTGCG
cnt = 128	feature = 765	correl = 0.0279371	descr = N_Gram_TAGGC
cnt = 129	feature = 303	correl = 0.024049	descr = N_Gram_ATGCA
cnt = 130	feature = 657	correl = -0.0615164	descr = N_Gram_GGGAG
cnt = 131	feature = 697	correl = -0.0291296	descr = N_Gram_GTCCA
cnt = 132	feature = 14	correl = 0.0622375	descr = Position_Specific_Bin_Base_5_Base_T
cnt = 133	feature = 21	correl = 0.0370049	descr = Position_Specific_Bin_Base_8_Base_A
cnt = 134	feature = 813	correl = 0.0954929	descr = N_Gram_TCGTG
cnt = 135	feature = 649	correl = -0.086043	descr = N_Gram_GGCGG
cnt = 136	feature = 41	correl = -0.0326769	descr = Position_Specific_Bin_Base_14_Base_C
cnt = 137	feature = 50	correl = 0.0342317	descr = Position_Specific_Bin_Base_16_Base_T
cnt = 138	feature = 645	correl = -0.0766553	descr = N_Gram_GGCCA
cnt = 139	feature = 423	correl = -0.0594841	descr = N_Gram_CCTGC
cnt = 140	feature = 798	correl = 0.0772501	descr = N_Gram_TCCTA
cnt = 141	feature = 105	correl = -0.0264646	descr = Fold_of_RNAi_Sequence_Pos_19
cnt = 142	feature = 65	correl = 0.117019	descr = Position_Specific_Bin_Base_20_Base_T
cnt = 143	feature = 307	correl = -0.0332439	descr = N_Gram_ATGGG
cnt = 144	feature = 786	correl = 0.0304417	descr = N_Gram_TCACC
cnt = 145	feature = 903	correl = 0.032209	descr = N_Gram_TTCTA
cnt = 146	feature = 768	correl = 0.0452054	descr = N_Gram_TAGTG
cnt = 147	feature = 29	correl = 0.051879	descr = Position_Specific_Bin_Base_10_Base_T
cnt = 148	feature = 11	correl = 0.0828221	descr = Position_Specific_Bin_Base_4_Base_A
cnt = 149	feature = 403	correl = -0.0215648	descr = N_Gram_CCGAG
cnt = 150	feature = 240	correl = 0.07055	descr = N_Gram_ACTGA
cnt = 151	feature = 25	correl = 0.031505	descr = Position_Specific_Bin_Base_9_Base_T
cnt = 152	feature = 58	correl = 0.178008	descr = Position_Specific_Bin_Base_19_Base_A
cnt = 153	feature = 723	correl = 0.0242967	descr = N_Gram_GTTCG
cnt = 154	feature = 839	correl = 0.0257812	descr = N_Gram_TGATC
cnt = 155	feature = 791	correl = 0.0346826	descr = N_Gram_TCATC
cnt = 156	feature = 758	correl = 0.0383533	descr = N_Gram_TAGAA
cnt = 157	feature = 638	correl = -0.047487	descr = N_Gram_GGATG
cnt = 158	feature = 251	correl = -0.049925	descr = N_Gram_AGATG
cnt = 159	feature = 840	correl = -0.02909	descr = N_Gram_TGATG
cnt = 160	feature = 502	correl = 0.0313357	descr = N_Gram_CTCTA
cnt = 161	feature = 934	correl = 0.0274647	descr = N_Gram_TTTTG
cnt = 162	feature = 249	correl = 0.0617804	descr = N_Gram_AGAGT
cnt = 163	feature = 904	correl = 0.0449649	descr = N_Gram_TTCTC
cnt = 164	feature = 334	correl = 0.0281661	descr = N_Gram_CACAG
cnt = 165	feature = 6	correl = 0.0358121	descr = Position_Specific_Bin_Base_2_Base_C
cnt = 166	feature = 664	correl = -0.0704033	descr = N_Gram_GGGGC
cnt = 167	feature = 0	correl = 0.0308315	descr = Position_Specific_Bin_Base_0_Base_A
cnt = 168	feature = 283	correl = 0.0401178	descr = N_Gram_ATATA
cnt = 169	feature = 450	correl = -0.0762828	descr = N_Gram_CGCGC
cnt = 170	feature = 536	correl = -0.0342264	descr = N_Gram_GAAGC
cnt = 171	feature = 714	correl = -0.0845509	descr = N_Gram_GTGGC
cnt = 172	feature = 716	correl = -0.0304433	descr = N_Gram_GTGGT
cnt = 173	feature = 350	correl = -0.0584443	descr = N_Gram_CAGCC
cnt = 174	feature = 848	correl = -0.036566	descr = N_Gram_TGCCG
cnt = 175	feature = 726	correl = -0.0264955	descr = N_Gram_GTTGT
cnt = 176	feature = 794	correl = -0.0352329	descr = N_Gram_TCCCC
cnt = 177	feature = 634	correl = 0.0373567	descr = N_Gram_GGACT
cnt = 178	feature = 800	correl = -0.0341754	descr = N_Gram_TCCTG
cnt = 179	feature = 299	correl = 0.0437174	descr = N_Gram_ATCTG
cnt = 180	feature = 545	correl = -0.0513701	descr = N_Gram_GACCA
cnt = 181	feature = 64	correl = -0.178266	descr = Position_Specific_Bin_Base_20_Base_G
cnt = 182	feature = 406	correl = -0.0411399	descr = N_Gram_CCGCA
cnt = 183	feature = 559	correl = -0.0416069	descr = N_Gram_GAGGG
cnt = 184	feature = 46	correl = -0.0392544	descr = Position_Specific_Bin_Base_15_Base_T
cnt = 185	feature = 695	correl = 0.0284034	descr = N_Gram_GTCAT
cnt = 186	feature = 625	correl = -0.053387	descr = N_Gram_GCTTT
cnt = 187	feature = 354	correl = -0.0269935	descr = N_Gram_CAGGT
cnt = 188	feature = 366	correl = -0.0384779	descr = N_Gram_CATGG
cnt = 189	feature = 838	correl = 0.0521338	descr = N_Gram_TGATA
cnt = 190	feature = 738	correl = 0.0448696	descr = N_Gram_TAAGA
cnt = 191	feature = 15	correl = 0.0232815	descr = Position_Specific_Bin_Base_6_Base_A
cnt = 192	feature = 593	correl = -0.0767287	descr = N_Gram_GCCCT
cnt = 193	feature = 270	correl = 0.095024	descr = N_Gram_AGTCG
cnt = 194	feature = 42	correl = -0.14531	descr = Position_Specific_Bin_Base_14_Base_G
cnt = 195	feature = 277	correl = 0.0291037	descr = N_Gram_ATACC
cnt = 196	feature = 298	correl = 0.0736626	descr = N_Gram_ATCTC
cnt = 197	feature = 479	correl = -0.0481427	descr = N_Gram_CGTTG
cnt = 198	feature = 56	correl = -0.0409098	descr = Position_Specific_Bin_Base_18_Base_G
cnt = 199	feature = 51	correl = 0.0238451	descr = Position_Specific_Bin_Base_17_Base_A
cnt = 200	feature = 844	correl = 0.0353459	descr = N_Gram_TGCAT
cnt = 201	feature = 60	correl = -0.12104	descr = Position_Specific_Bin_Base_19_Base_G
cnt = 202	feature = 852	correl = -0.038562	descr = N_Gram_TGCGG
cnt = 203	feature = 1	correl = 0.108951	descr = Position_Specific_Bin_Base_0_Base_C
cnt = 204	feature = 818	correl = 0.0331207	descr = N_Gram_TCTAT
cnt = 205	feature = 482	correl = 0.0314082	descr = N_Gram_CTAA
cnt = 206	feature = 675	correl = -0.0830346	descr = N_Gram_GGTCC
cnt = 207	feature = 540	correl = 0.0436862	descr = N_Gram_GAATT
cnt = 208	feature = 659	correl = -0.0544737	descr = N_Gram_GGGCA
cnt = 209	feature = 461	correl = -0.0340151	descr = N_Gram_CGGCT
cnt = 210	feature = 859	correl = -0.0470241	descr = N_Gram_TGGCC
cnt = 211	feature = 10	correl = -0.0988791	descr = Position_Specific_Bin_Base_3_Base_T
cnt = 212	feature = 740	correl = 0.0483461	descr = N_Gram_TAAGG
cnt = 213	feature = 47	correl = 0.0692978	descr = Position_Specific_Bin_Base_16_Base_A
cnt = 214	feature = 799	correl = -0.023119	descr = N_Gram_TCCTC
cnt = 215	feature = 721	correl = -0.0336784	descr = N_Gram_GTTA
cnt = 216	feature = 894	correl = 0.0306235	descr = N_Gram_TTCAT
cnt = 217	feature = 703	correl = 0.0615456	descr = N_Gram_GTCGT
cnt = 218	feature = 214	correl = 0.0534925	descr = N_Gram_ACATC
cnt = 219	feature = 665	correl = -0.0477275	descr = N_Gram_GGGGT
cnt = 220	feature = 17	correl = 0.021539	descr = Position_Specific_Bin_Base_6_Base_G
cnt = 221	feature = 624	correl = 0.0323114	descr = N_Gram_GCTTG
cnt = 222	feature = 792	correl = 0.0383018	descr = N_Gram_TCCAT
cnt = 223	feature = 40	correl = 0.100553	descr = Position_Specific_Bin_Base_14_Base_A
cnt = 224	feature = 32	correl = -0.0429348	descr = Position_Specific_Bin_Base_11_Base_G
cnt = 225	feature = 308	correl = -0.0596461	descr = N_Gram_ATGGT
cnt = 226	feature = 871	correl = 0.0318175	descr = N_Gram_TGTC
cnt = 227	feature = 537	correl = 0.0315382	descr = N_Gram_GAAGG
cnt = 228	feature = 8	correl = -0.128634	descr = Position_Specific_Bin_Base_2_Base_T
cnt = 229	feature = 293	correl = 0.0499896	descr = N_Gram_ATCG
cnt = 230	feature = 263	correl = -0.104866	descr = N_Gram_AGGGC
cnt = 231	feature = 679	correl = -0.0572812	descr = N_Gram_GGTGC
cnt = 232	feature = 28	correl = -0.0530427	descr = Position_Specific_Bin_Base_10_Base_G
cnt = 233	feature = 59	correl = -0.11964	descr = Position_Specific_Bin_Base_19_Base_C
cnt = 234	feature = 579	correl = -0.0299787	descr = N_Gram_GCACG
cnt = 235	feature = 929	correl = 0.0672933	descr = N_Gram_TTTGA
cnt = 236	feature = 23	correl = 0.0608711	descr = Position_Specific_Bin_Base_8_Base_T
cnt = 237	feature = 753	correl = 0.0509136	descr = N_Gram_TACT
cnt = 238	feature = 708	correl = 0.0302877	descr = N_Gram_GTGAA
cnt = 239	feature = 878	correl = 0.0602261	descr = N_Gram_TGTTT
cnt = 240	feature = 616	correl = 0.028023	descr = N_Gram_GCTA
cnt = 241	feature = 767	correl = 0.032939	descr = N_Gram_TAGT
cnt = 242	feature = 394	correl = -0.0988263	descr = N_Gram_CCCGA
cnt = 243	feature = 39	correl = -0.0233484	descr = Position_Specific_Bin_Base_13_Base_G
cnt = 244	feature = 916	correl = 0.0481604	descr = N_Gram_TTGGA
cnt = 245	feature = 63	correl = -0.30054	descr = Position_Specific_Bin_Base_20_Base_C
cnt = 246	feature = 674	correl = 0.0287207	descr = N_Gram_GGTCA
cnt = 247	feature = 825	correl = 0.0521461	descr = N_Gram_TCTGG
cnt = 248	feature = 220	correl = -0.0800083	descr = N_Gram_ACCAC
cnt = 249	feature = 33	correl = 0.120783	descr = Position_Specific_Bin_Base_11_Base_T
cnt = 250	feature = 233	correl = -0.0351332	descr = N_Gram_ACGT
cnt = 251	feature = 717	correl = 0.0269038	descr = N_Gram_GTGT
cnt = 252	feature = 418	correl = -0.0320366	descr = N_Gram_CCTCC
cnt = 253	feature = 549	correl = 0.0388935	descr = N_Gram_GACT
cnt = 254	feature = 48	correl = -0.0423938	descr = Position_Specific_Bin_Base_16_Base_C
cnt = 255	feature = 470	correl = -0.0425225	descr = N_Gram_CGTC
cnt = 256	feature = 560	correl = 0.0307647	descr = N_Gram_GAGT
cnt = 257	feature = 43	correl = 0.0764463	descr = Position_Specific_Bin_Base_14_Base_T
cnt = 258	feature = 779	correl = 0.0230856	descr = N_Gram_TATGG
cnt = 259	feature = 316	correl = 0.098624	descr = N_Gram_ATTCT
cnt = 260	feature = 774	correl = 0.05219	descr = N_Gram_TATC
cnt = 261	feature = 597	correl = -0.0454353	descr = N_Gram_GCCT
cnt = 262	feature = 231	correl = -0.0278581	descr = N_Gram_ACGG
cnt = 263	feature = 430	correl = -0.0621223	descr = N_Gram_CGAA
cnt = 264	feature = 646	correl = -0.100394	descr = N_Gram_GGCCC
cnt = 265	feature = 821	correl = 0.0330799	descr = N_Gram_TCTCC
cnt = 266	feature = 582	correl = 0.0318757	descr = N_Gram_GCAT
cnt = 267	feature = 865	correl = -0.0255245	descr = N_Gram_TGGTG
cnt = 268	feature = 748	correl = 0.0331979	descr = N_Gram_TACC
cnt = 269	feature = 433	correl = -0.0564089	descr = N_Gram_CGAC
cnt = 270	feature = 610	correl = -0.0874832	descr = N_Gram_GCGGC
cnt = 271	feature = 834	correl = 0.0417058	descr = N_Gram_TGAAG
cnt = 272	feature = 643	correl = -0.0400765	descr = N_Gram_GGCAG
cnt = 273	feature = 45	correl = -0.039882	descr = Position_Specific_Bin_Base_15_Base_G
cnt = 274	feature = 515	correl = 0.0500185	descr = N_Gram_CTGT
cnt = 275	feature = 927	correl = 0.0467442	descr = N_Gram_TTTCT
cnt = 276	feature = 565	correl = -0.0477365	descr = N_Gram_GATGA
cnt = 277	feature = 310	correl = 0.0585599	descr = N_Gram_ATTA
cnt = 278	feature = 655	correl = -0.0715836	descr = N_Gram_GGGA
cnt = 279	feature = 704	correl = 0.0221769	descr = N_Gram_GTCT
cnt = 280	feature = 911	correl = 0.0575987	descr = N_Gram_TTGC
cnt = 281	feature = 409	correl = -0.0325953	descr = N_Gram_CCGG
cnt = 282	feature = 355	correl = 0.0230627	descr = N_Gram_CAGT
cnt = 283	feature = 67	correl = 0.0748455	descr = Gibbs_of_Target_Sequence__Pos_0_Step_1
cnt = 284	feature = 809	correl = -0.0367765	descr = N_Gram_TCGG
cnt = 285	feature = 288	correl = 0.0379406	descr = N_Gram_ATCC
cnt = 286	feature = 613	correl = -0.0663165	descr = N_Gram_GCGT
cnt = 287	feature = 653	correl = -0.0267822	descr = N_Gram_GGCTT
cnt = 288	feature = 495	correl = -0.0228307	descr = N_Gram_CTCA
cnt = 289	feature = 864	correl = -0.0639342	descr = N_Gram_TGGGG
cnt = 290	feature = 780	correl = 0.0603293	descr = N_Gram_TATT
cnt = 291	feature = 358	correl = -0.0290682	descr = N_Gram_CATA
cnt = 292	feature = 449	correl = -0.0790805	descr = N_Gram_CGCG
cnt = 293	feature = 701	correl = 0.0429804	descr = N_Gram_GTCG
cnt = 294	feature = 530	correl = -0.0240252	descr = N_Gram_GAAA
cnt = 295	feature = 867	correl = 0.0571181	descr = N_Gram_TGTA
cnt = 296	feature = 526	correl = 0.0319992	descr = N_Gram_CTTT
cnt = 297	feature = 348	correl = -0.0333134	descr = N_Gram_CAGC
cnt = 298	feature = 278	correl = 0.0425579	descr = N_Gram_ATAG
cnt = 299	feature = 389	correl = -0.0696929	descr = N_Gram_CCCC
cnt = 300	feature = 680	correl = -0.110398	descr = N_Gram_GGTGG
cnt = 301	feature = 501	correl = 0.0347217	descr = N_Gram_CTCT
cnt = 302	feature = 917	correl = 0.0789745	descr = N_Gram_TTGT
cnt = 303	feature = 681	correl = -0.0421881	descr = N_Gram_GGTT
cnt = 304	feature = 70	correl = 0.0974435	descr = Gibbs_of_Target_Sequence__Pos_4_Step_1
cnt = 305	feature = 812	correl = 0.049568	descr = N_Gram_TCGT
cnt = 306	feature = 770	correl = 0.073316	descr = N_Gram_TATA
cnt = 307	feature = 837	correl = 0.0293079	descr = N_Gram_TGAT
cnt = 308	feature = 368	correl = 0.0476185	descr = N_Gram_CATT
cnt = 309	feature = 396	correl = -0.0663415	descr = N_Gram_CCCT
cnt = 310	feature = 336	correl = -0.0303814	descr = N_Gram_CACC
cnt = 311	feature = 491	correl = 0.0434427	descr = N_Gram_CTAT
cnt = 312	feature = 210	correl = 0.0372712	descr = N_Gram_ACAG
cnt = 313	feature = 707	correl = 0.0274442	descr = N_Gram_GTGA
cnt = 314	feature = 74	correl = 0.0796804	descr = Gibbs_of_Target_Sequence__Pos_8_Step_1
cnt = 315	feature = 68	correl = -0.0311902	descr = Gibbs_of_Target_Sequence__Pos_1_Step_1
cnt = 316	feature = 297	correl = 0.0558173	descr = N_Gram_ATCT
cnt = 317	feature = 508	correl = -0.0263274	descr = N_Gram_CTGC
cnt = 318	feature = 213	correl = 0.076974	descr = N_Gram_ACAT
cnt = 319	feature = 925	correl = 0.0549777	descr = N_Gram_TTTC
cnt = 320	feature = 305	correl = -0.0571582	descr = N_Gram_ATGG
cnt = 321	feature = 603	correl = -0.0719225	descr = N_Gram_GCGC
cnt = 322	feature = 641	correl = -0.0697207	descr = N_Gram_GGCA
cnt = 323	feature = 815	correl = 0.0554438	descr = N_Gram_TCTA
cnt = 324	feature = 696	correl = -0.0878383	descr = N_Gram_GTCC
cnt = 325	feature = 819	correl = 0.0627403	descr = N_Gram_TCTC
cnt = 326	feature = 580	correl = -0.0357849	descr = N_Gram_GCAG
cnt = 327	feature = 462	correl = -0.0848855	descr = N_Gram_CGGG
cnt = 328	feature = 790	correl = 0.0430973	descr = N_Gram_TCAT
cnt = 329	feature = 82	correl = 0.0908647	descr = Gibbs_of_Target_Sequence__Pos_17_Step_1
cnt = 330	feature = 314	correl = 0.0794414	descr = N_Gram_ATTC
cnt = 331	feature = 75	correl = 0.10244	descr = Gibbs_of_Target_Sequence__Pos_9_Step_1
cnt = 332	feature = 876	correl = 0.075099	descr = N_Gram_TGTT
cnt = 333	feature = 71	correl = 0.0569771	descr = Gibbs_of_Target_Sequence__Pos_5_Step_1
cnt = 334	feature = 826	correl = 0.0786965	descr = N_Gram_TCTT
cnt = 335	feature = 743	correl = 0.0561012	descr = N_Gram_TAC
cnt = 336	feature = 666	correl = -0.0665317	descr = N_Gram_GGGT
cnt = 337	feature = 73	correl = 0.14357	descr = Gibbs_of_Target_Sequence__Pos_7_Step_1
cnt = 338	feature = 77	correl = 0.0449207	descr = Gibbs_of_Target_Sequence__Pos_11_Step_1
cnt = 339	feature = 662	correl = -0.0803188	descr = N_Gram_GGGG
cnt = 340	feature = 81	correl = 0.108369	descr = Gibbs_of_Target_Sequence__Pos_16_Step_1
cnt = 341	feature = 83	correl = 0.191507	descr = Gibbs_of_Target_Sequence__Pos_18_Step_1
cnt = 342	feature = 78	correl = 0.123291	descr = Gibbs_of_Target_Sequence__Pos_13_Step_1
cnt = 343	feature = 677	correl = -0.0911569	descr = N_Gram_GGTG
cnt = 344	feature = 217	correl = -0.0485741	descr = N_Gram_ACC
cnt = 345	feature = 658	correl = -0.120309	descr = N_Gram_GGGC
cnt = 346	feature = 589	correl = -0.147057	descr = N_Gram_GCCC
cnt = 347	feature = 72	correl = 0.098718	descr = Gibbs_of_Target_Sequence__Pos_6_Step_1
cnt = 348	feature = 802	correl = 0.0359057	descr = N_Gram_TCG
cnt = 349	feature = 627	correl = -0.0527193	descr = N_Gram_GGA
cnt = 350	feature = 79	correl = 0.137209	descr = Gibbs_of_Target_Sequence__Pos_14_Step_1
cnt = 351	feature = 76	correl = 0.123093	descr = Gibbs_of_Target_Sequence__Pos_10_Step_1
cnt = 352	feature = 286	correl = 0.0523711	descr = N_Gram_ATC
cnt = 353	feature = 481	correl = 0.0918965	descr = N_Gram_CTA
cnt = 354	feature = 907	correl = 0.100045	descr = N_Gram_TTG
cnt = 355	feature = 572	correl = -0.0495681	descr = N_Gram_GCA
cnt = 356	feature = 80	correl = 0.0943335	descr = Gibbs_of_Target_Sequence__Pos_15_Step_1
cnt = 357	feature = 412	correl = -0.0364196	descr = N_Gram_CCT
cnt = 358	feature = 706	correl = -0.0261667	descr = N_Gram_GTG
cnt = 359	feature = 732	correl = 0.0581905	descr = N_Gram_TAA
cnt = 360	feature = 384	correl = -0.137294	descr = N_Gram_CCC
cnt = 361	feature = 880	correl = 0.0708976	descr = N_Gram_TTA
cnt = 362	feature = 344	correl = -0.0373424	descr = N_Gram_CAG
cnt = 363	feature = 856	correl = -0.0513591	descr = N_Gram_TGG
cnt = 364	feature = 769	correl = 0.119523	descr = N_Gram_TAT
cnt = 365	feature = 669	correl = -0.061428	descr = N_Gram_GGT
cnt = 366	feature = 814	correl = 0.117407	descr = N_Gram_TCT
cnt = 367	feature = 600	correl = -0.101869	descr = N_Gram_GCG
cnt = 368	feature = 586	correl = -0.125961	descr = N_Gram_GCC
cnt = 369	feature = 654	correl = -0.12725	descr = N_Gram_GGG
cnt = 370	feature = 370	correl = -0.0783144	descr = N_Gram_CC
cnt = 371	feature = 879	correl = 0.15646	descr = N_Gram_TT
cnt = 372	feature = 626	correl = -0.117365	descr = N_Gram_GG
cnt = 373	feature = 66	correl = 0.269063	descr = Gibbs_of_Target_Sequence_
num rows = 2188
num_elements = 818312
..*
optimization finished, #iter = 2447
nu = 0.286411
obj = -49.244629, rho = -0.836710
nSV = 1015, nBSV = 329
num rows = 243
num_elements = 90882
*
optimization finished, #iter = 189
nu = 0.196247
obj = -4.101294, rho = -0.649193
nSV = 117, nBSV = 9
..*
optimization finished, #iter = 2447
nu = 0.286411
obj = -49.244629, rho = -0.836710
nSV = 1015, nBSV = 329
CFS merit scores = 1.45212
CFS merit scores = 1.62001
CFS merit scores = 1.85325
CFS merit scores = 2.07984
CFS merit scores = 2.28447
CFS merit scores = 2.47222
CFS merit scores = 2.64689
CFS merit scores = 2.8079
CFS merit scores = 2.95769
CFS merit scores = 3.09891
CFS merit scores = 3.23038
CFS merit scores = 3.35524
CFS merit scores = 3.47473
CFS merit scores = 3.58893
CFS merit scores = 3.69868
CFS merit scores = 3.80396
CFS merit scores = 3.90495
CFS merit scores = 4.00181
CFS merit scores = 4.09351
CFS merit scores = 4.18086
CFS merit scores = 4.26279
CFS merit scores = 4.342
CFS merit scores = 4.41817
CFS merit scores = 4.49126
CFS merit scores = 4.56142
CFS merit scores = 4.62979
CFS merit scores = 4.69512
CFS merit scores = 4.75775
CFS merit scores = 4.81869
CFS merit scores = 4.87667
CFS merit scores = 4.93272
CFS merit scores = 4.98659
CFS merit scores = 5.03835
CFS merit scores = 5.08798
CFS merit scores = 5.13482
CFS merit scores = 5.17759
CFS merit scores = 5.21882
CFS merit scores = 5.25941
CFS merit scores = 5.29842
CFS merit scores = 5.33695
CFS merit scores = 5.36968
CFS merit scores = 5.4013
CFS merit scores = 5.43259
CFS merit scores = 5.46347
CFS merit scores = 5.4924
CFS merit scores = 5.51823
CFS merit scores = 5.54363
CFS merit scores = 5.5658
CFS merit scores = 5.58774
CFS merit scores = 5.6089
CFS merit scores = 5.6286
CFS merit scores = 5.64785
CFS merit scores = 5.66562
CFS merit scores = 5.68348
CFS merit scores = 5.70078
CFS merit scores = 5.71801
CFS merit scores = 5.73506
CFS merit scores = 5.75196
CFS merit scores = 5.7687
CFS merit scores = 5.78474
CFS merit scores = 5.79986
CFS merit scores = 5.81471
CFS merit scores = 5.82957
CFS merit scores = 5.8444
CFS merit scores = 5.85851
CFS merit scores = 5.87228
CFS merit scores = 5.88538
CFS merit scores = 5.89843
CFS merit scores = 5.91157
CFS merit scores = 5.92406
CFS merit scores = 5.93584
CFS merit scores = 5.94717
CFS merit scores = 5.95756
CFS merit scores = 5.96762
CFS merit scores = 5.97719
CFS merit scores = 5.98558
CFS merit scores = 5.9938
CFS merit scores = 6.00227
CFS merit scores = 6.01079
CFS merit scores = 6.01937
CFS merit scores = 6.0269
CFS merit scores = 6.03425
CFS merit scores = 6.04155
CFS merit scores = 6.04861
CFS merit scores = 6.05564
CFS merit scores = 6.06243
CFS merit scores = 6.06899
CFS merit scores = 6.07563
CFS merit scores = 6.08176
CFS merit scores = 6.08826
CFS merit scores = 6.0944
CFS merit scores = 6.10056
CFS merit scores = 6.10637
CFS merit scores = 6.11192
CFS merit scores = 6.11751
CFS merit scores = 6.12229
CFS merit scores = 6.12688
CFS merit scores = 6.13156
CFS merit scores = 6.13609
CFS merit scores = 6.14066
CFS merit scores = 6.14513
CFS merit scores = 6.14903
CFS merit scores = 6.15299
CFS merit scores = 6.15694
CFS merit scores = 6.1607
CFS merit scores = 6.16444
CFS merit scores = 6.16807
CFS merit scores = 6.17181
CFS merit scores = 6.17516
CFS merit scores = 6.17856
CFS merit scores = 6.182
CFS merit scores = 6.18545
CFS merit scores = 6.18873
CFS merit scores = 6.19217
CFS merit scores = 6.19533
CFS merit scores = 6.19804
CFS merit scores = 6.20045
CFS merit scores = 6.20277
CFS merit scores = 6.20515
CFS merit scores = 6.20741
CFS merit scores = 6.20972
CFS merit scores = 6.21181
CFS merit scores = 6.2136
CFS merit scores = 6.2154
CFS merit scores = 6.21743
CFS merit scores = 6.21907
CFS merit scores = 6.22073
CFS merit scores = 6.22234
CFS merit scores = 6.22407
CFS merit scores = 6.22585
CFS merit scores = 6.2274
CFS merit scores = 6.22907
CFS merit scores = 6.23032
CFS merit scores = 6.23133
CFS merit scores = 6.23261
CFS merit scores = 6.2334
CFS merit scores = 6.23422
CFS merit scores = 6.23507
CFS merit scores = 6.23593
CFS merit scores = 6.23644
CFS merit scores = 6.23714
CFS merit scores = 6.23777
CFS merit scores = 6.23825
CFS merit scores = 6.23817
CFS merit scores = 6.23817
CFS merit scores = 6.23838
CFS merit scores = 6.23862
CFS merit scores = 6.23892
CFS merit scores = 6.23891
CFS merit scores = 6.23883
CFS merit scores = 6.23882
CFS merit scores = 6.23888
CFS merit scores = 6.23871
CFS merit scores = 6.23851
CFS merit scores = 6.23841
CFS merit scores = 6.23837
CFS merit scores = 6.23832
CFS merit scores = 6.23799
CFS merit scores = 6.2378
CFS merit scores = 6.23741
CFS merit scores = 6.23722
CFS merit scores = 6.23697
CFS merit scores = 6.23644
CFS merit scores = 6.23593
CFS merit scores = 6.23533
CFS merit scores = 6.23471
CFS merit scores = 6.23414
CFS merit scores = 6.23368
CFS merit scores = 6.23307
CFS merit scores = 6.23237
CFS merit scores = 6.23174
CFS merit scores = 6.23079
CFS merit scores = 6.22989
CFS merit scores = 6.22891
CFS merit scores = 6.22808
CFS merit scores = 6.22717
CFS merit scores = 6.22641
CFS merit scores = 6.22543
CFS merit scores = 6.22441
CFS merit scores = 6.22347
CFS merit scores = 6.22254
CFS merit scores = 6.22169
CFS merit scores = 6.22095
CFS merit scores = 6.21997
CFS merit scores = 6.21878
CFS merit scores = 6.21751
CFS merit scores = 6.21619
CFS merit scores = 6.21493
CFS merit scores = 6.21374
CFS merit scores = 6.21258
CFS merit scores = 6.21142
CFS merit scores = 6.21008
CFS merit scores = 6.20848
CFS merit scores = 6.20694
CFS merit scores = 6.20545
CFS merit scores = 6.2038
CFS merit scores = 6.20231
CFS merit scores = 6.20079
CFS merit scores = 6.19923
CFS merit scores = 6.19768
CFS merit scores = 6.19601
CFS merit scores = 6.19433
CFS merit scores = 6.1927
CFS merit scores = 6.19115
CFS merit scores = 6.18959
CFS merit scores = 6.18806
CFS merit scores = 6.18639
CFS merit scores = 6.1846
CFS merit scores = 6.18291
CFS merit scores = 6.18103
CFS merit scores = 6.17909
CFS merit scores = 6.17713
CFS merit scores = 6.17515
CFS merit scores = 6.17326
CFS merit scores = 6.17147
CFS merit scores = 6.16953
CFS merit scores = 6.16767
CFS merit scores = 6.16595
CFS merit scores = 6.16413
CFS merit scores = 6.16224
CFS merit scores = 6.16036
CFS merit scores = 6.15832
CFS merit scores = 6.15603
CFS merit scores = 6.15386
CFS merit scores = 6.15164
CFS merit scores = 6.14941
CFS merit scores = 6.14718
CFS merit scores = 6.14495
CFS merit scores = 6.14276
CFS merit scores = 6.14051
CFS merit scores = 6.13823
CFS merit scores = 6.13589
CFS merit scores = 6.13351
CFS merit scores = 6.13054
CFS merit scores = 6.12769
CFS merit scores = 6.12469
CFS merit scores = 6.12172
CFS merit scores = 6.1188
CFS merit scores = 6.1158
CFS merit scores = 6.11276
CFS merit scores = 6.10982
CFS merit scores = 6.10677
CFS merit scores = 6.10369
CFS merit scores = 6.10068
CFS merit scores = 6.09769
CFS merit scores = 6.09467
CFS merit scores = 6.09166
CFS merit scores = 6.08864
CFS merit scores = 6.08532
CFS merit scores = 6.08202
CFS merit scores = 6.07876
CFS merit scores = 6.07538
CFS merit scores = 6.07188
CFS merit scores = 6.06825
CFS merit scores = 6.06475
CFS merit scores = 6.06123
CFS merit scores = 6.0576
CFS merit scores = 6.05388
CFS merit scores = 6.05027
CFS merit scores = 6.04673
CFS merit scores = 6.04325
CFS merit scores = 6.03972
CFS merit scores = 6.03618
CFS merit scores = 6.03269
CFS merit scores = 6.0289
CFS merit scores = 6.02507
CFS merit scores = 6.02116
CFS merit scores = 6.01711
CFS merit scores = 6.01308
CFS merit scores = 6.00901
CFS merit scores = 6.00477
CFS merit scores = 6.00057
CFS merit scores = 5.9963
CFS merit scores = 5.99196
CFS merit scores = 5.98769
CFS merit scores = 5.98355
CFS merit scores = 5.97931
CFS merit scores = 5.97501
CFS merit scores = 5.97062
CFS merit scores = 5.96615
CFS merit scores = 5.96154
CFS merit scores = 5.95694
CFS merit scores = 5.95231
CFS merit scores = 5.94758
CFS merit scores = 5.94288
CFS merit scores = 5.93819
CFS merit scores = 5.93354
CFS merit scores = 5.9288
CFS merit scores = 5.92416
CFS merit scores = 5.91937
CFS merit scores = 5.91456
CFS merit scores = 5.90971
CFS merit scores = 5.90493
CFS merit scores = 5.90009
CFS merit scores = 5.89517
CFS merit scores = 5.89025
CFS merit scores = 5.88537
CFS merit scores = 5.88049
CFS merit scores = 5.87549
CFS merit scores = 5.87042
CFS merit scores = 5.86536
CFS merit scores = 5.8603
CFS merit scores = 5.85519
CFS merit scores = 5.85015
CFS merit scores = 5.84515
CFS merit scores = 5.84023
CFS merit scores = 5.83504
CFS merit scores = 5.82985
CFS merit scores = 5.82464
CFS merit scores = 5.81948
CFS merit scores = 5.81416
CFS merit scores = 5.80888
CFS merit scores = 5.8037
CFS merit scores = 5.79851
CFS merit scores = 5.79316
CFS merit scores = 5.78779
CFS merit scores = 5.7824
CFS merit scores = 5.77698
CFS merit scores = 5.77157
CFS merit scores = 5.76621
CFS merit scores = 5.76079
CFS merit scores = 5.75542
CFS merit scores = 5.75
CFS merit scores = 5.74456
CFS merit scores = 5.73919
CFS merit scores = 5.73386
CFS merit scores = 5.72833
CFS merit scores = 5.72261
CFS merit scores = 5.71696
CFS merit scores = 5.71133
CFS merit scores = 5.70567
CFS merit scores = 5.69999
CFS merit scores = 5.69432
CFS merit scores = 5.6885
CFS merit scores = 5.68279
CFS merit scores = 5.67678
CFS merit scores = 5.67082
CFS merit scores = 5.66459
CFS merit scores = 5.65824
CFS merit scores = 5.65195
CFS merit scores = 5.64563
CFS merit scores = 5.63886
CFS merit scores = 5.63211
CFS merit scores = 5.62529
CFS merit scores = 5.61833
CFS merit scores = 5.61122
CFS merit scores = 5.60363
CFS merit scores = 5.59609
CFS merit scores = 5.58841
CFS merit scores = 5.58073
CFS merit scores = 5.57307
CFS merit scores = 5.56528
CFS merit scores = 5.55749
CFS merit scores = 5.54977
CFS merit scores = 5.54189
CFS merit scores = 5.53403
CFS merit scores = 5.52592
CFS merit scores = 5.51646
CFS merit scores = 5.50658
CFS merit scores = 5.49625
CFS merit scores = 5.48591
CFS merit scores = 5.47517
CFS merit scores = 5.46448
CFS merit scores = 5.45312
CFS merit scores = 5.44188
CFS merit scores = 5.43061
CFS merit scores = 5.41902
CFS merit scores = 5.40743
CFS merit scores = 5.39604
CFS merit scores = 5.38444
CFS merit scores = 5.36727
CFS merit scores = 5.3497
CFS merit scores = 5.33158
CFS merit scores = 5.2981
cnt = 1	feature = 79	correl = 0.452118	descr = Gibbs_of_Target_Sequence__Pos_19_Step_1
cnt = 2	feature = 1	correl = -0.133802	descr = Position_Specific_Bin_Base_0_Base_G
cnt = 3	feature = 852	correl = -0.0635745	descr = N_Gram_TGGC
cnt = 4	feature = 278	correl = -0.0338617	descr = N_Gram_ATCCC
cnt = 5	feature = 560	correl = 0.0284489	descr = N_Gram_GATTA
cnt = 6	feature = 878	correl = -0.0317006	descr = N_Gram_TTACG
cnt = 7	feature = 418	correl = 0.0286726	descr = N_Gram_CCTTA
cnt = 8	feature = 665	correl = 0.0264541	descr = N_Gram_GGTAC
cnt = 9	feature = 214	correl = -0.0398644	descr = N_Gram_ACGAC
cnt = 10	feature = 238	correl = 0.0765228	descr = N_Gram_AGATA
cnt = 11	feature = 864	correl = 0.0274746	descr = N_Gram_TGTCG
cnt = 12	feature = 680	correl = -0.0297985	descr = N_Gram_GTAAT
cnt = 13	feature = 732	correl = 0.0261495	descr = N_Gram_TAAGC
cnt = 14	feature = 403	correl = 0.0222623	descr = N_Gram_CCGTA
cnt = 15	feature = 495	correl = 0.0386741	descr = N_Gram_CTCTA
cnt = 16	feature = 697	correl = 0.0576054	descr = N_Gram_GTCTA
cnt = 17	feature = 536	correl = 0.0680236	descr = N_Gram_GACTA
cnt = 18	feature = 283	correl = 0.0318871	descr = N_Gram_ATCGC
cnt = 19	feature = 327	correl = -0.0265024	descr = N_Gram_CACCG
cnt = 20	feature = 430	correl = -0.0312643	descr = N_Gram_CGATA
cnt = 21	feature = 881	correl = 0.0445495	descr = N_Gram_TTAGC
cnt = 22	feature = 765	correl = 0.0295984	descr = N_Gram_TATAT
cnt = 23	feature = 240	correl = -0.0247819	descr = N_Gram_AGCAA
cnt = 24	feature = 539	correl = 0.0313667	descr = N_Gram_GAGAA
cnt = 25	feature = 589	correl = 0.0519615	descr = N_Gram_GCCTA
cnt = 26	feature = 474	correl = -0.0262346	descr = N_Gram_CTAAT
cnt = 27	feature = 583	correl = -0.0679373	descr = N_Gram_GCCCG
cnt = 28	feature = 529	correl = 0.0547936	descr = N_Gram_GACAA
cnt = 29	feature = 596	correl = -0.0823181	descr = N_Gram_GCGCG
cnt = 30	feature = 808	correl = 0.0999453	descr = N_Gram_TCGTG
cnt = 31	feature = 582	correl = -0.0654074	descr = N_Gram_GCCCC
cnt = 32	feature = 876	correl = 0.0250838	descr = N_Gram_TTACA
cnt = 33	feature = 620	correl = -0.0353733	descr = N_Gram_GGAAA
cnt = 34	feature = 849	correl = 0.0377437	descr = N_Gram_TGCTT
cnt = 35	feature = 213	correl = -0.0348781	descr = N_Gram_ACGAA
cnt = 36	feature = 706	correl = -0.0694966	descr = N_Gram_GTGGG
cnt = 37	feature = 843	correl = 0.0447548	descr = N_Gram_TGCGA
cnt = 38	feature = 729	correl = 0.0308685	descr = N_Gram_TAACT
cnt = 39	feature = 526	correl = 0.058166	descr = N_Gram_GAATA
cnt = 40	feature = 674	correl = -0.0458904	descr = N_Gram_GGTTA
cnt = 41	feature = 345	correl = -0.0864514	descr = N_Gram_CAGGG
cnt = 42	feature = 774	correl = 0.0246995	descr = N_Gram_TATTG
cnt = 43	feature = 394	correl = -0.037927	descr = N_Gram_CCGAC
cnt = 44	feature = 612	correl = -0.0350659	descr = N_Gram_GCTGA
cnt = 45	feature = 791	correl = 0.0284689	descr = N_Gram_TCCGT
cnt = 46	feature = 217	correl = -0.0236615	descr = N_Gram_ACGGA
cnt = 47	feature = 573	correl = -0.0277905	descr = N_Gram_GCAGT
cnt = 48	feature = 707	correl = -0.0227754	descr = N_Gram_GTGGT
cnt = 49	feature = 537	correl = 0.0549695	descr = N_Gram_GACTG
cnt = 50	feature = 610	correl = -0.0304821	descr = N_Gram_GCTCG
cnt = 51	feature = 608	correl = -0.0221719	descr = N_Gram_GCTCA
cnt = 52	feature = 903	correl = 0.0420939	descr = N_Gram_TTGGA
cnt = 53	feature = 802	correl = 0.0368401	descr = N_Gram_TCGCT
cnt = 54	feature = 734	correl = -0.0495427	descr = N_Gram_TAATC
cnt = 55	feature = 5	correl = -0.0414922	descr = Position_Specific_Bin_Base_2_Base_A
cnt = 56	feature = 412	correl = -0.0903767	descr = N_Gram_CCTCG
cnt = 57	feature = 540	correl = -0.0392255	descr = N_Gram_GAGAT
cnt = 58	feature = 884	correl = 0.0300207	descr = N_Gram_TTATA
cnt = 59	feature = 396	correl = -0.0681331	descr = N_Gram_CCGAT
cnt = 60	feature = 726	correl = 0.0574613	descr = N_Gram_TAAAC
cnt = 61	feature = 900	correl = 0.0421149	descr = N_Gram_TTGAC
cnt = 62	feature = 798	correl = 0.0221681	descr = N_Gram_TCGAG
cnt = 63	feature = 483	correl = 0.0515864	descr = N_Gram_CTATG
cnt = 64	feature = 751	correl = 0.0529712	descr = N_Gram_TAGAC
cnt = 65	feature = 624	correl = -0.0620533	descr = N_Gram_GGACC
cnt = 66	feature = 358	correl = 0.0235135	descr = N_Gram_CATGT
cnt = 67	feature = 334	correl = 0.0385934	descr = N_Gram_CACTC
cnt = 68	feature = 638	correl = -0.0214148	descr = N_Gram_GGCCG
cnt = 69	feature = 714	correl = -0.0217646	descr = N_Gram_GTTCT
cnt = 70	feature = 739	correl = 0.0751969	descr = N_Gram_TACAA
cnt = 71	feature = 23	correl = 0.0341228	descr = Position_Specific_Bin_Base_8_Base_A
cnt = 72	feature = 609	correl = -0.0417385	descr = N_Gram_GCTCC
cnt = 73	feature = 746	correl = 0.0698209	descr = N_Gram_TACTA
cnt = 74	feature = 473	correl = 0.0647375	descr = N_Gram_CTAAG
cnt = 75	feature = 286	correl = 0.0433919	descr = N_Gram_ATCTG
cnt = 76	feature = 684	correl = 0.0545595	descr = N_Gram_GTCAA
cnt = 77	feature = 880	correl = 0.0884473	descr = N_Gram_TTAGA
cnt = 78	feature = 681	correl = 0.0324777	descr = N_Gram_GTACC
cnt = 79	feature = 31	correl = -0.0223653	descr = Position_Specific_Bin_Base_11_Base_C
cnt = 80	feature = 685	correl = -0.0213982	descr = N_Gram_GTCAC
cnt = 81	feature = 616	correl = -0.059808	descr = N_Gram_GCTTT
cnt = 82	feature = 518	correl = -0.0286833	descr = N_Gram_GAAAA
cnt = 83	feature = 899	correl = 0.0565915	descr = N_Gram_TTGAA
cnt = 84	feature = 679	correl = 0.0450778	descr = N_Gram_GTAAG
cnt = 85	feature = 15	correl = 0.0263811	descr = Position_Specific_Bin_Base_5_Base_A
cnt = 86	feature = 702	correl = -0.0486413	descr = N_Gram_GTGCC
cnt = 87	feature = 660	correl = -0.0285733	descr = N_Gram_GGGTC
cnt = 88	feature = 482	correl = 0.0676329	descr = N_Gram_CTATA
cnt = 89	feature = 11	correl = 0.071972	descr = Position_Specific_Bin_Base_4_Base_A
cnt = 90	feature = 423	correl = -0.062161	descr = N_Gram_CGAAG
cnt = 91	feature = 275	correl = 0.036738	descr = N_Gram_ATCAA
cnt = 92	feature = 597	correl = -0.0388435	descr = N_Gram_GCGCT
cnt = 93	feature = 348	correl = 0.0225536	descr = N_Gram_CAGTT
cnt = 94	feature = 367	correl = -0.0367214	descr = N_Gram_CCACG
cnt = 95	feature = 449	correl = -0.0835138	descr = N_Gram_CGGCC
cnt = 96	feature = 704	correl = -0.0511571	descr = N_Gram_GTGGA
cnt = 97	feature = 565	correl = -0.0678262	descr = N_Gram_GCAAA
cnt = 98	feature = 567	correl = -0.0826543	descr = N_Gram_GCAAT
cnt = 99	feature = 735	correl = -0.0314003	descr = N_Gram_TAATG
cnt = 100	feature = 256	correl = -0.0305867	descr = N_Gram_AGTAG
cnt = 101	feature = 700	correl = 0.0234459	descr = N_Gram_GTGAG
cnt = 102	feature = 572	correl = -0.0477728	descr = N_Gram_GCAGA
cnt = 103	feature = 716	correl = -0.0216363	descr = N_Gram_GTTGC
cnt = 104	feature = 210	correl = -0.0275854	descr = N_Gram_ACCGG
cnt = 105	feature = 522	correl = -0.0587717	descr = N_Gram_GAAGA
cnt = 106	feature = 271	correl = 0.0288191	descr = N_Gram_ATATA
cnt = 107	feature = 718	correl = -0.0219824	descr = N_Gram_GTTGT
cnt = 108	feature = 46	correl = 0.0317539	descr = Position_Specific_Bin_Base_17_Base_A
cnt = 109	feature = 311	correl = 0.0464448	descr = N_Gram_ATTGT
cnt = 110	feature = 60	correl = -0.183525	descr = Position_Specific_Bin_Base_20_Base_G
cnt = 111	feature = 319	correl = 0.0487447	descr = N_Gram_CAAGC
cnt = 112	feature = 52	correl = -0.0494663	descr = Position_Specific_Bin_Base_18_Base_G
cnt = 113	feature = 461	correl = 0.0232146	descr = N_Gram_CGTCA
cnt = 114	feature = 709	correl = 0.0336769	descr = N_Gram_GTGTA
cnt = 115	feature = 743	correl = -0.0323264	descr = N_Gram_TACG
cnt = 116	feature = 627	correl = -0.0654851	descr = N_Gram_GGAGC
cnt = 117	feature = 294	correl = -0.0235703	descr = N_Gram_ATGGA
cnt = 118	feature = 785	correl = 0.0354519	descr = N_Gram_TCCAT
cnt = 119	feature = 2	correl = 0.113364	descr = Position_Specific_Bin_Base_1_Base_A
cnt = 120	feature = 316	correl = 0.0810536	descr = N_Gram_CAACA
cnt = 121	feature = 645	correl = -0.0475364	descr = N_Gram_GGCTG
cnt = 122	feature = 649	correl = -0.073723	descr = N_Gram_GGGAA
cnt = 123	feature = 834	correl = 0.0651591	descr = N_Gram_TGATA
cnt = 124	feature = 815	correl = 0.0388587	descr = N_Gram_TCTCA
cnt = 125	feature = 904	correl = 0.0303447	descr = N_Gram_TTGGT
cnt = 126	feature = 20	correl = -0.128227	descr = Position_Specific_Bin_Base_7_Base_C
cnt = 127	feature = 406	correl = 0.0564974	descr = N_Gram_CCTAA
cnt = 128	feature = 770	correl = 0.0516154	descr = N_Gram_TATGA
cnt = 129	feature = 790	correl = -0.0252058	descr = N_Gram_TCCGC
cnt = 130	feature = 258	correl = 0.0970899	descr = N_Gram_AGTCG
cnt = 131	feature = 545	correl = -0.0269124	descr = N_Gram_GAGGG
cnt = 132	feature = 18	correl = -0.0313939	descr = Position_Specific_Bin_Base_6_Base_C
cnt = 133	feature = 462	correl = -0.0527921	descr = N_Gram_CGTCC
cnt = 134	feature = 40	correl = 0.0771991	descr = Position_Specific_Bin_Base_15_Base_A
cnt = 135	feature = 299	correl = 0.024525	descr = N_Gram_ATGTC
cnt = 136	feature = 595	correl = -0.0249762	descr = N_Gram_GCGCC
cnt = 137	feature = 789	correl = -0.0296939	descr = N_Gram_TCCCG
cnt = 138	feature = 768	correl = 0.0494733	descr = N_Gram_TATCG
cnt = 139	feature = 767	correl = 0.0500814	descr = N_Gram_TATCA
cnt = 140	feature = 229	correl = -0.0430603	descr = N_Gram_ACTGC
cnt = 141	feature = 44	correl = -0.0582835	descr = Position_Specific_Bin_Base_16_Base_G
cnt = 142	feature = 356	correl = 0.0289246	descr = N_Gram_CATGA
cnt = 143	feature = 806	correl = -0.0901295	descr = N_Gram_TCGGG
cnt = 144	feature = 721	correl = 0.0536516	descr = N_Gram_GTTTG
cnt = 145	feature = 314	correl = -0.0242649	descr = N_Gram_CAAAC
cnt = 146	feature = 514	correl = 0.0462024	descr = N_Gram_CTTGT
cnt = 147	feature = 313	correl = 0.0403571	descr = N_Gram_ATTTT
cnt = 148	feature = 303	correl = 0.0432425	descr = N_Gram_ATTAG
cnt = 149	feature = 657	correl = -0.0805273	descr = N_Gram_GGGGC
cnt = 150	feature = 831	correl = 0.0302215	descr = N_Gram_TGACT
cnt = 151	feature = 813	correl = 0.0324741	descr = N_Gram_TCTAT
cnt = 152	feature = 57	correl = 0.0431927	descr = Position_Specific_Bin_Base_19_Base_T
cnt = 153	feature = 654	correl = -0.0794294	descr = N_Gram_GGGCG
cnt = 154	feature = 493	correl = -0.0508929	descr = N_Gram_CTCGT
cnt = 155	feature = 664	correl = 0.0612734	descr = N_Gram_GGTAA
cnt = 156	feature = 653	correl = -0.0925878	descr = N_Gram_GGGCC
cnt = 157	feature = 382	correl = -0.0662473	descr = N_Gram_CCCCG
cnt = 158	feature = 35	correl = 0.0459414	descr = Position_Specific_Bin_Base_13_Base_A
cnt = 159	feature = 519	correl = 0.0381018	descr = N_Gram_GAACA
cnt = 160	feature = 28	correl = -0.066724	descr = Position_Specific_Bin_Base_10_Base_G
cnt = 161	feature = 501	correl = 0.0516952	descr = N_Gram_CTGGA
cnt = 162	feature = 823	correl = 0.0535944	descr = N_Gram_TCTTT
cnt = 163	feature = 10	correl = -0.0940207	descr = Position_Specific_Bin_Base_3_Base_T
cnt = 164	feature = 705	correl = -0.0839608	descr = N_Gram_GTGGC
cnt = 165	feature = 848	correl = -0.0241757	descr = N_Gram_TGCTC
cnt = 166	feature = 350	correl = -0.0283908	descr = N_Gram_CATA
cnt = 167	feature = 296	correl = -0.037273	descr = N_Gram_ATGGG
cnt = 168	feature = 260	correl = 0.0499802	descr = N_Gram_AGTGA
cnt = 169	feature = 752	correl = 0.0697863	descr = N_Gram_TAGAG
cnt = 170	feature = 436	correl = -0.0344078	descr = N_Gram_CGCCC
cnt = 171	feature = 277	correl = 0.0553638	descr = N_Gram_ATCCA
cnt = 172	feature = 579	correl = -0.0746547	descr = N_Gram_GCCAG
cnt = 173	feature = 243	correl = -0.0482964	descr = N_Gram_AGCCC
cnt = 174	feature = 675	correl = -0.0602351	descr = N_Gram_GGTTG
cnt = 175	feature = 14	correl = 0.0269293	descr = Position_Specific_Bin_Base_4_Base_T
cnt = 176	feature = 17	correl = 0.0451114	descr = Position_Specific_Bin_Base_5_Base_T
cnt = 177	feature = 773	correl = 0.0486286	descr = N_Gram_TATTC
cnt = 178	feature = 915	correl = 0.0407155	descr = N_Gram_TTTCC
cnt = 179	feature = 780	correl = 0.043961	descr = N_Gram_TCACC
cnt = 180	feature = 249	correl = -0.0307892	descr = N_Gram_AGGAG
cnt = 181	feature = 812	correl = 0.0354446	descr = N_Gram_TCTAG
cnt = 182	feature = 867	correl = 0.0608867	descr = N_Gram_TGTGT
cnt = 183	feature = 625	correl = 0.0403357	descr = N_Gram_GGACT
cnt = 184	feature = 554	correl = 0.0217997	descr = N_Gram_GATCT
cnt = 185	feature = 671	correl = -0.0620562	descr = N_Gram_GGTGC
cnt = 186	feature = 6	correl = 0.0261779	descr = Position_Specific_Bin_Base_2_Base_C
cnt = 187	feature = 228	correl = 0.0714999	descr = N_Gram_ACTGA
cnt = 188	feature = 775	correl = 0.0400533	descr = N_Gram_TATTT
cnt = 189	feature = 4	correl = -0.101252	descr = Position_Specific_Bin_Base_1_Base_G
cnt = 190	feature = 321	correl = -0.030367	descr = N_Gram_CAATG
cnt = 191	feature = 856	correl = -0.0564903	descr = N_Gram_TGGGA
cnt = 192	feature = 366	correl = -0.0705889	descr = N_Gram_CCACC
cnt = 193	feature = 310	correl = 0.0529267	descr = N_Gram_ATTGG
cnt = 194	feature = 755	correl = 0.0836456	descr = N_Gram_TAGCT
cnt = 195	feature = 695	correl = 0.0705204	descr = N_Gram_GTCGT
cnt = 196	feature = 292	correl = 0.0378329	descr = N_Gram_ATGCT
cnt = 197	feature = 32	correl = -0.0412887	descr = Position_Specific_Bin_Base_11_Base_G
cnt = 198	feature = 531	correl = -0.0462745	descr = N_Gram_GACCA
cnt = 199	feature = 47	correl = -0.0318497	descr = Position_Specific_Bin_Base_17_Base_C
cnt = 200	feature = 733	correl = 0.049423	descr = N_Gram_TAAGG
cnt = 201	feature = 907	correl = 0.0265107	descr = N_Gram_TTGTC
cnt = 202	feature = 794	correl = -0.0306613	descr = N_Gram_TCCTC
cnt = 203	feature = 658	correl = -0.0480916	descr = N_Gram_GGGGT
cnt = 204	feature = 600	correl = -0.0915357	descr = N_Gram_GCGGC
cnt = 205	feature = 232	correl = 0.0500818	descr = N_Gram_AGAAT
cnt = 206	feature = 869	correl = 0.0559031	descr = N_Gram_TGTTC
cnt = 207	feature = 29	correl = 0.0526608	descr = Position_Specific_Bin_Base_10_Base_T
cnt = 208	feature = 667	correl = 0.0321701	descr = N_Gram_GGTCA
cnt = 209	feature = 56	correl = -0.111241	descr = Position_Specific_Bin_Base_19_Base_G
cnt = 210	feature = 368	correl = 0.0226343	descr = N_Gram_CCACT
cnt = 211	feature = 297	correl = -0.0530757	descr = N_Gram_ATGGT
cnt = 212	feature = 264	correl = 0.0214151	descr = N_Gram_ATAAA
cnt = 213	feature = 279	correl = 0.0277255	descr = N_Gram_ATCCG
cnt = 214	feature = 759	correl = 0.0318364	descr = N_Gram_TAGT
cnt = 215	feature = 837	correl = 0.04298	descr = N_Gram_TGCA
cnt = 216	feature = 788	correl = -0.0534229	descr = N_Gram_TCCCC
cnt = 217	feature = 42	correl = 0.0619724	descr = Position_Specific_Bin_Base_16_Base_A
cnt = 218	feature = 678	correl = 0.0611889	descr = N_Gram_GTAAA
cnt = 219	feature = 590	correl = -0.0607341	descr = N_Gram_GCCTC
cnt = 220	feature = 370	correl = -0.0704247	descr = N_Gram_CCAGC
cnt = 221	feature = 58	correl = 0.374637	descr = Position_Specific_Bin_Base_20_Base_A
cnt = 222	feature = 643	correl = -0.0637144	descr = N_Gram_GGCGT
cnt = 223	feature = 799	correl = 0.0380748	descr = N_Gram_TCGC
cnt = 224	feature = 220	correl = -0.0282203	descr = N_Gram_ACGT
cnt = 225	feature = 894	correl = 0.0251036	descr = N_Gram_TTCTC
cnt = 226	feature = 25	correl = 0.0792651	descr = Position_Specific_Bin_Base_8_Base_T
cnt = 227	feature = 586	correl = -0.0313493	descr = N_Gram_GCCGA
cnt = 228	feature = 740	correl = 0.0361755	descr = N_Gram_TACC
cnt = 229	feature = 865	correl = 0.0462317	descr = N_Gram_TGTCT
cnt = 230	feature = 33	correl = 0.125549	descr = Position_Specific_Bin_Base_11_Base_T
cnt = 231	feature = 796	correl = 0.0555009	descr = N_Gram_TCCTT
cnt = 232	feature = 553	correl = 0.0664122	descr = N_Gram_GATAT
cnt = 233	feature = 502	correl = -0.0635471	descr = N_Gram_CTGGC
cnt = 234	feature = 355	correl = 0.0752175	descr = N_Gram_CATCT
cnt = 235	feature = 233	correl = 0.0466349	descr = N_Gram_AGACA
cnt = 236	feature = 646	correl = -0.0223377	descr = N_Gram_GGCTT
cnt = 237	feature = 717	correl = -0.0302309	descr = N_Gram_GTTGG
cnt = 238	feature = 871	correl = 0.0778949	descr = N_Gram_TGTTT
cnt = 239	feature = 8	correl = -0.126501	descr = Position_Specific_Bin_Base_2_Base_T
cnt = 240	feature = 490	correl = -0.0321888	descr = N_Gram_CTCCC
cnt = 241	feature = 840	correl = -0.0430162	descr = N_Gram_TGCC
cnt = 242	feature = 527	correl = 0.0417848	descr = N_Gram_GAATT
cnt = 243	feature = 43	correl = -0.0339412	descr = Position_Specific_Bin_Base_16_Base_C
cnt = 244	feature = 59	correl = -0.310922	descr = Position_Specific_Bin_Base_20_Base_C
cnt = 245	feature = 41	correl = -0.0373747	descr = Position_Specific_Bin_Base_15_Base_G
cnt = 246	feature = 438	correl = -0.0769906	descr = N_Gram_CGCG
cnt = 247	feature = 634	correl = -0.0389395	descr = N_Gram_GGCAG
cnt = 248	feature = 476	correl = 0.0507008	descr = N_Gram_CTACA
cnt = 249	feature = 389	correl = -0.0651615	descr = N_Gram_CCCTC
cnt = 250	feature = 819	correl = 0.0956212	descr = N_Gram_TCTGC
cnt = 251	feature = 822	correl = 0.0405987	descr = N_Gram_TCTTC
cnt = 252	feature = 898	correl = 0.0571601	descr = N_Gram_TTGA
cnt = 253	feature = 251	correl = -0.0915177	descr = N_Gram_AGGGC
cnt = 254	feature = 838	correl = 0.0365219	descr = N_Gram_TGCAA
cnt = 255	feature = 16	correl = -0.0739791	descr = Position_Specific_Bin_Base_5_Base_C
cnt = 256	feature = 696	correl = 0.0276739	descr = N_Gram_GTCT
cnt = 257	feature = 613	correl = -0.0496045	descr = N_Gram_GCTGC
cnt = 258	feature = 555	correl = -0.0421195	descr = N_Gram_GATG
cnt = 259	feature = 909	correl = 0.0643331	descr = N_Gram_TTGTT
cnt = 260	feature = 701	correl = -0.0425686	descr = N_Gram_GTGC
cnt = 261	feature = 207	correl = -0.0746685	descr = N_Gram_ACCAC
cnt = 262	feature = 803	correl = -0.0443693	descr = N_Gram_TCGG
cnt = 263	feature = 470	correl = -0.0442462	descr = N_Gram_CGTTG
cnt = 264	feature = 753	correl = 0.0690397	descr = N_Gram_TAGC
cnt = 265	feature = 641	correl = -0.0648508	descr = N_Gram_GGCGC
cnt = 266	feature = 308	correl = 0.0590393	descr = N_Gram_ATTG
cnt = 267	feature = 766	correl = 0.0428019	descr = N_Gram_TATC
cnt = 268	feature = 21	correl = -0.0248255	descr = Position_Specific_Bin_Base_7_Base_G
cnt = 269	feature = 510	correl = 0.0260176	descr = N_Gram_CTTCT
cnt = 270	feature = 860	correl = 0.0507185	descr = N_Gram_TGTA
cnt = 271	feature = 916	correl = 0.0363783	descr = N_Gram_TTTCT
cnt = 272	feature = 672	correl = -0.112457	descr = N_Gram_GGTGG
cnt = 273	feature = 603	correl = -0.0778013	descr = N_Gram_GCGT
cnt = 274	feature = 273	correl = 0.0649649	descr = N_Gram_ATATT
cnt = 275	feature = 857	correl = -0.0607168	descr = N_Gram_TGGGG
cnt = 276	feature = 708	correl = 0.0305987	descr = N_Gram_GTGT
cnt = 277	feature = 494	correl = 0.0315222	descr = N_Gram_CTCT
cnt = 278	feature = 481	correl = 0.0503753	descr = N_Gram_CTAT
cnt = 279	feature = 80	correl = 0.430862	descr = Gibbs_of_Target_Sequence__Pos_20_Step_1
cnt = 280	feature = 478	correl = 0.0502916	descr = N_Gram_CTAG
cnt = 281	feature = 738	correl = 0.0321199	descr = N_Gram_TACA
cnt = 282	feature = 535	correl = 0.0381797	descr = N_Gram_GACT
cnt = 283	feature = 337	correl = -0.0700463	descr = N_Gram_CAGA
cnt = 284	feature = 578	correl = -0.0460055	descr = N_Gram_GCCA
cnt = 285	feature = 807	correl = 0.0495756	descr = N_Gram_TCGT
cnt = 286	feature = 288	correl = 0.0267202	descr = N_Gram_ATGAA
cnt = 287	feature = 442	correl = -0.0284531	descr = N_Gram_CGCT
cnt = 288	feature = 77	correl = 0.0985553	descr = Gibbs_of_Target_Sequence__Pos_17_Step_1
cnt = 289	feature = 521	correl = -0.0293837	descr = N_Gram_GAAG
cnt = 290	feature = 530	correl = -0.0686799	descr = N_Gram_GACC
cnt = 291	feature = 307	correl = 0.0909909	descr = N_Gram_ATTCT
cnt = 292	feature = 879	correl = 0.0775143	descr = N_Gram_TTAG
cnt = 293	feature = 769	correl = 0.0585878	descr = N_Gram_TATG
cnt = 294	feature = 901	correl = 0.0370863	descr = N_Gram_TTGC
cnt = 295	feature = 515	correl = 0.0311694	descr = N_Gram_CTTT
cnt = 296	feature = 687	correl = -0.0880168	descr = N_Gram_GTCC
cnt = 297	feature = 626	correl = -0.059998	descr = N_Gram_GGAG
cnt = 298	feature = 663	correl = 0.0405566	descr = N_Gram_GGTA
cnt = 299	feature = 632	correl = -0.0608001	descr = N_Gram_GGCA
cnt = 300	feature = 83	correl = 0.0456307	descr = PF_RNAi_Fold_3'Free_Count
cnt = 301	feature = 475	correl = 0.0638576	descr = N_Gram_CTAC
cnt = 302	feature = 792	correl = 0.021833	descr = N_Gram_TCCT
cnt = 303	feature = 677	correl = 0.0592286	descr = N_Gram_GTAA
cnt = 304	feature = 206	correl = -0.0280486	descr = N_Gram_ACCA
cnt = 305	feature = 511	correl = 0.0421487	descr = N_Gram_CTTG
cnt = 306	feature = 598	correl = -0.0925456	descr = N_Gram_GCGG
cnt = 307	feature = 64	correl = -0.162348	descr = Gibbs_of_Target_Sequence__Pos_2_Step_1
cnt = 308	feature = 70	correl = 0.0959342	descr = Gibbs_of_Target_Sequence__Pos_9_Step_1
cnt = 309	feature = 293	correl = -0.0506632	descr = N_Gram_ATGG
cnt = 310	feature = 73	correl = 0.126441	descr = Gibbs_of_Target_Sequence__Pos_13_Step_1
cnt = 311	feature = 392	correl = -0.0923478	descr = N_Gram_CCGA
cnt = 312	feature = 666	correl = -0.0311098	descr = N_Gram_GGTC
cnt = 313	feature = 525	correl = 0.0591745	descr = N_Gram_GAAT
cnt = 314	feature = 749	correl = 0.0872808	descr = N_Gram_TAGA
cnt = 315	feature = 284	correl = 0.0591216	descr = N_Gram_ATCT
cnt = 316	feature = 491	correl = -0.0811512	descr = N_Gram_CTCG
cnt = 317	feature = 786	correl = -0.0521712	descr = N_Gram_TCCC
cnt = 318	feature = 254	correl = 0.0276032	descr = N_Gram_AGT
cnt = 319	feature = 655	correl = -0.091913	descr = N_Gram_GGGG
cnt = 320	feature = 72	correl = 0.0402614	descr = Gibbs_of_Target_Sequence__Pos_11_Step_1
cnt = 321	feature = 917	correl = 0.0937012	descr = N_Gram_TTTG
cnt = 322	feature = 703	correl = -0.10626	descr = N_Gram_GTGG
cnt = 323	feature = 818	correl = 0.0868074	descr = N_Gram_TCTG
cnt = 324	feature = 550	correl = 0.0633058	descr = N_Gram_GATA
cnt = 325	feature = 452	correl = -0.0826267	descr = N_Gram_CGGG
cnt = 326	feature = 814	correl = 0.0591341	descr = N_Gram_TCTC
cnt = 327	feature = 74	correl = 0.158818	descr = Gibbs_of_Target_Sequence__Pos_14_Step_1
cnt = 328	feature = 78	correl = 0.195875	descr = Gibbs_of_Target_Sequence__Pos_18_Step_1
cnt = 329	feature = 66	correl = 0.0525732	descr = Gibbs_of_Target_Sequence__Pos_5_Step_1
cnt = 330	feature = 499	correl = -0.0238428	descr = N_Gram_CTGC
cnt = 331	feature = 826	correl = 0.0483365	descr = N_Gram_TGAA
cnt = 332	feature = 305	correl = 0.0662273	descr = N_Gram_ATTC
cnt = 333	feature = 593	correl = -0.0673645	descr = N_Gram_GCGC
cnt = 334	feature = 914	correl = 0.0384197	descr = N_Gram_TTTC
cnt = 335	feature = 365	correl = -0.0423727	descr = N_Gram_CCAC
cnt = 336	feature = 82	correl = 0.153355	descr = PF_RNAi_Fold_5'Free_Count
cnt = 337	feature = 384	correl = -0.102216	descr = N_Gram_CCCG
cnt = 338	feature = 772	correl = 0.057144	descr = N_Gram_TATT
cnt = 339	feature = 676	correl = 0.0534429	descr = N_Gram_GTA
cnt = 340	feature = 669	correl = -0.0919511	descr = N_Gram_GGTG
cnt = 341	feature = 409	correl = -0.0942408	descr = N_Gram_CCTC
cnt = 342	feature = 67	correl = 0.104679	descr = Gibbs_of_Target_Sequence__Pos_6_Step_1
cnt = 343	feature = 489	correl = -0.0240441	descr = N_Gram_CTCC
cnt = 344	feature = 458	correl = -0.0385491	descr = N_Gram_CGT
cnt = 345	feature = 76	correl = 0.112769	descr = Gibbs_of_Target_Sequence__Pos_16_Step_1
cnt = 346	feature = 821	correl = 0.0708567	descr = N_Gram_TCTT
cnt = 347	feature = 659	correl = -0.0630928	descr = N_Gram_GGGT
cnt = 348	feature = 270	correl = 0.0827018	descr = N_Gram_ATAT
cnt = 349	feature = 336	correl = -0.05649	descr = N_Gram_CAG
cnt = 350	feature = 825	correl = 0.0753879	descr = N_Gram_TGA
cnt = 351	feature = 68	correl = 0.163568	descr = Gibbs_of_Target_Sequence__Pos_7_Step_1
cnt = 352	feature = 71	correl = 0.116004	descr = Gibbs_of_Target_Sequence__Pos_10_Step_1
cnt = 353	feature = 231	correl = 0.0293789	descr = N_Gram_AGA
cnt = 354	feature = 859	correl = 0.0896825	descr = N_Gram_TGT
cnt = 355	feature = 640	correl = -0.109521	descr = N_Gram_GGCG
cnt = 356	feature = 404	correl = -0.0503061	descr = N_Gram_CCT
cnt = 357	feature = 75	correl = 0.0956093	descr = Gibbs_of_Target_Sequence__Pos_15_Step_1
cnt = 358	feature = 446	correl = -0.105638	descr = N_Gram_CGG
cnt = 359	feature = 724	correl = 0.07553	descr = N_Gram_TAA
cnt = 360	feature = 850	correl = -0.0554369	descr = N_Gram_TGG
cnt = 361	feature = 432	correl = -0.0562981	descr = N_Gram_CGC
cnt = 362	feature = 662	correl = -0.0634051	descr = N_Gram_GGT
cnt = 363	feature = 263	correl = 0.0720167	descr = N_Gram_ATA
cnt = 364	feature = 631	correl = -0.163487	descr = N_Gram_GGC
cnt = 365	feature = 485	correl = -0.0290007	descr = N_Gram_CTC
cnt = 366	feature = 592	correl = -0.0988647	descr = N_Gram_GCG
cnt = 367	feature = 910	correl = 0.0953429	descr = N_Gram_TTT
cnt = 368	feature = 391	correl = -0.087372	descr = N_Gram_CCG
cnt = 369	feature = 647	correl = -0.135639	descr = N_Gram_GGG
cnt = 370	feature = 809	correl = 0.109088	descr = N_Gram_TCT
cnt = 371	feature = 723	correl = 0.1805	descr = N_Gram_TA
cnt = 372	feature = 105	correl = 0.0738896	descr = Xue_Structure_Feature_A000
cnt = 373	feature = 81	correl = 0.227962	descr = PF_RNAi_Fold_Energy
cnt = 374	feature = 62	correl = 0.287026	descr = Gibbs_of_Target_Sequence_
num rows = 2188
num_elements = 820500
..*
optimization finished, #iter = 2414
nu = 0.286328
obj = -48.771100, rho = -0.757387
nSV = 1000, nBSV = 346
num rows = 243
num_elements = 91125
*
optimization finished, #iter = 242
nu = 0.268800
obj = -5.592739, rho = -0.627461
nSV = 139, nBSV = 17
..*
optimization finished, #iter = 2414
nu = 0.286328
obj = -48.771100, rho = -0.757387
nSV = 1000, nBSV = 346
CFS merit scores = 1.45094
CFS merit scores = 1.61677
CFS merit scores = 1.84661
CFS merit scores = 2.07028
CFS merit scores = 2.27338
CFS merit scores = 2.46125
CFS merit scores = 2.63382
CFS merit scores = 2.79417
CFS merit scores = 2.94485
CFS merit scores = 3.08694
CFS merit scores = 3.2222
CFS merit scores = 3.34963
CFS merit scores = 3.47141
CFS merit scores = 3.58837
CFS merit scores = 3.69918
CFS merit scores = 3.80492
CFS merit scores = 3.90644
CFS merit scores = 4.00343
CFS merit scores = 4.09606
CFS merit scores = 4.18404
CFS merit scores = 4.26784
CFS merit scores = 4.34821
CFS merit scores = 4.42627
CFS merit scores = 4.50213
CFS merit scores = 4.57547
CFS merit scores = 4.64452
CFS merit scores = 4.70789
CFS merit scores = 4.7689
CFS merit scores = 4.82809
CFS merit scores = 4.88188
CFS merit scores = 4.93293
CFS merit scores = 4.98081
CFS merit scores = 5.02567
CFS merit scores = 5.06915
CFS merit scores = 5.11069
CFS merit scores = 5.15143
CFS merit scores = 5.19088
CFS merit scores = 5.22857
CFS merit scores = 5.2639
CFS merit scores = 5.29836
CFS merit scores = 5.33235
CFS merit scores = 5.36581
CFS merit scores = 5.39632
CFS merit scores = 5.42675
CFS merit scores = 5.45647
CFS merit scores = 5.48375
CFS merit scores = 5.51069
CFS merit scores = 5.53661
CFS merit scores = 5.56058
CFS merit scores = 5.58359
CFS merit scores = 5.6061
CFS merit scores = 5.62824
CFS merit scores = 5.64993
CFS merit scores = 5.66954
CFS merit scores = 5.68838
CFS merit scores = 5.70646
CFS merit scores = 5.72437
CFS merit scores = 5.74204
CFS merit scores = 5.75882
CFS merit scores = 5.77546
CFS merit scores = 5.79186
CFS merit scores = 5.8084
CFS merit scores = 5.82512
CFS merit scores = 5.8398
CFS merit scores = 5.85413
CFS merit scores = 5.86771
CFS merit scores = 5.88065
CFS merit scores = 5.89322
CFS merit scores = 5.90508
CFS merit scores = 5.91678
CFS merit scores = 5.9273
CFS merit scores = 5.93756
CFS merit scores = 5.94785
CFS merit scores = 5.95695
CFS merit scores = 5.96605
CFS merit scores = 5.975
CFS merit scores = 5.98361
CFS merit scores = 5.99222
CFS merit scores = 6.00046
CFS merit scores = 6.0086
CFS merit scores = 6.01643
CFS merit scores = 6.02411
CFS merit scores = 6.03168
CFS merit scores = 6.03921
CFS merit scores = 6.04592
CFS merit scores = 6.05191
CFS merit scores = 6.05766
CFS merit scores = 6.06329
CFS merit scores = 6.06901
CFS merit scores = 6.07445
CFS merit scores = 6.08004
CFS merit scores = 6.08559
CFS merit scores = 6.09129
CFS merit scores = 6.09681
CFS merit scores = 6.10219
CFS merit scores = 6.10754
CFS merit scores = 6.11269
CFS merit scores = 6.1171
CFS merit scores = 6.12169
CFS merit scores = 6.12534
CFS merit scores = 6.12895
CFS merit scores = 6.13242
CFS merit scores = 6.13488
CFS merit scores = 6.13751
CFS merit scores = 6.14003
CFS merit scores = 6.14229
CFS merit scores = 6.1445
CFS merit scores = 6.14699
CFS merit scores = 6.14958
CFS merit scores = 6.15242
CFS merit scores = 6.15494
CFS merit scores = 6.1568
CFS merit scores = 6.15869
CFS merit scores = 6.16041
CFS merit scores = 6.16212
CFS merit scores = 6.16382
CFS merit scores = 6.16546
CFS merit scores = 6.16735
CFS merit scores = 6.16897
CFS merit scores = 6.16988
CFS merit scores = 6.17086
CFS merit scores = 6.17192
CFS merit scores = 6.17333
CFS merit scores = 6.1744
CFS merit scores = 6.1753
CFS merit scores = 6.17578
CFS merit scores = 6.17628
CFS merit scores = 6.17697
CFS merit scores = 6.17748
CFS merit scores = 6.17808
CFS merit scores = 6.1785
CFS merit scores = 6.17888
CFS merit scores = 6.1794
CFS merit scores = 6.18004
CFS merit scores = 6.18063
CFS merit scores = 6.18106
CFS merit scores = 6.1816
CFS merit scores = 6.18226
CFS merit scores = 6.183
CFS merit scores = 6.18337
CFS merit scores = 6.18365
CFS merit scores = 6.18405
CFS merit scores = 6.18447
CFS merit scores = 6.18486
CFS merit scores = 6.1853
CFS merit scores = 6.18584
CFS merit scores = 6.18652
CFS merit scores = 6.18711
CFS merit scores = 6.18747
CFS merit scores = 6.18755
CFS merit scores = 6.18772
CFS merit scores = 6.1876
CFS merit scores = 6.18763
CFS merit scores = 6.18745
CFS merit scores = 6.18726
CFS merit scores = 6.18713
CFS merit scores = 6.18693
CFS merit scores = 6.18673
CFS merit scores = 6.1864
CFS merit scores = 6.18612
CFS merit scores = 6.18604
CFS merit scores = 6.18559
CFS merit scores = 6.18521
CFS merit scores = 6.18492
CFS merit scores = 6.18454
CFS merit scores = 6.18391
CFS merit scores = 6.18324
CFS merit scores = 6.18253
CFS merit scores = 6.18191
CFS merit scores = 6.18136
CFS merit scores = 6.18083
CFS merit scores = 6.18012
CFS merit scores = 6.17934
CFS merit scores = 6.17864
CFS merit scores = 6.17786
CFS merit scores = 6.17723
CFS merit scores = 6.17618
CFS merit scores = 6.17495
CFS merit scores = 6.17359
CFS merit scores = 6.17205
CFS merit scores = 6.17052
CFS merit scores = 6.16919
CFS merit scores = 6.16789
CFS merit scores = 6.16649
CFS merit scores = 6.16519
CFS merit scores = 6.16397
CFS merit scores = 6.16276
CFS merit scores = 6.16147
CFS merit scores = 6.16021
CFS merit scores = 6.15887
CFS merit scores = 6.15741
CFS merit scores = 6.15597
CFS merit scores = 6.15447
CFS merit scores = 6.15302
CFS merit scores = 6.15159
CFS merit scores = 6.15017
CFS merit scores = 6.14871
CFS merit scores = 6.14721
CFS merit scores = 6.14569
CFS merit scores = 6.14426
CFS merit scores = 6.14246
CFS merit scores = 6.14055
CFS merit scores = 6.13869
CFS merit scores = 6.13687
CFS merit scores = 6.13496
CFS merit scores = 6.1331
CFS merit scores = 6.13114
CFS merit scores = 6.12906
CFS merit scores = 6.12697
CFS merit scores = 6.12489
CFS merit scores = 6.12276
CFS merit scores = 6.12049
CFS merit scores = 6.11787
CFS merit scores = 6.11528
CFS merit scores = 6.11259
CFS merit scores = 6.10989
CFS merit scores = 6.10712
CFS merit scores = 6.10418
CFS merit scores = 6.1012
CFS merit scores = 6.0983
CFS merit scores = 6.09544
CFS merit scores = 6.09244
CFS merit scores = 6.08937
CFS merit scores = 6.08613
CFS merit scores = 6.0828
CFS merit scores = 6.07961
CFS merit scores = 6.0763
CFS merit scores = 6.073
CFS merit scores = 6.06955
CFS merit scores = 6.06622
CFS merit scores = 6.06288
CFS merit scores = 6.05951
CFS merit scores = 6.05616
CFS merit scores = 6.05281
CFS merit scores = 6.04942
CFS merit scores = 6.04596
CFS merit scores = 6.04251
CFS merit scores = 6.03921
CFS merit scores = 6.03577
CFS merit scores = 6.032
CFS merit scores = 6.02804
CFS merit scores = 6.02413
CFS merit scores = 6.02023
CFS merit scores = 6.01643
CFS merit scores = 6.01254
CFS merit scores = 6.00861
CFS merit scores = 6.00455
CFS merit scores = 6.00057
CFS merit scores = 5.99672
CFS merit scores = 5.99266
CFS merit scores = 5.98856
CFS merit scores = 5.9845
CFS merit scores = 5.98037
CFS merit scores = 5.97626
CFS merit scores = 5.97198
CFS merit scores = 5.96759
CFS merit scores = 5.96325
CFS merit scores = 5.95888
CFS merit scores = 5.95439
CFS merit scores = 5.94987
CFS merit scores = 5.94542
CFS merit scores = 5.94076
CFS merit scores = 5.93611
CFS merit scores = 5.93148
CFS merit scores = 5.92683
CFS merit scores = 5.92233
CFS merit scores = 5.91765
CFS merit scores = 5.91297
CFS merit scores = 5.90833
CFS merit scores = 5.9034
CFS merit scores = 5.89856
CFS merit scores = 5.89358
CFS merit scores = 5.88847
CFS merit scores = 5.8835
CFS merit scores = 5.87859
CFS merit scores = 5.87362
CFS merit scores = 5.86846
CFS merit scores = 5.86329
CFS merit scores = 5.85774
CFS merit scores = 5.85223
CFS merit scores = 5.84647
CFS merit scores = 5.84076
CFS merit scores = 5.83513
CFS merit scores = 5.82943
CFS merit scores = 5.82364
CFS merit scores = 5.8178
CFS merit scores = 5.81197
CFS merit scores = 5.80606
CFS merit scores = 5.8
CFS merit scores = 5.79405
CFS merit scores = 5.78804
CFS merit scores = 5.782
CFS merit scores = 5.77591
CFS merit scores = 5.76975
CFS merit scores = 5.76347
CFS merit scores = 5.75732
CFS merit scores = 5.75118
CFS merit scores = 5.74505
CFS merit scores = 5.73895
CFS merit scores = 5.73255
CFS merit scores = 5.72604
CFS merit scores = 5.71964
CFS merit scores = 5.71335
CFS merit scores = 5.707
CFS merit scores = 5.70044
CFS merit scores = 5.69383
CFS merit scores = 5.68727
CFS merit scores = 5.68058
CFS merit scores = 5.67386
CFS merit scores = 5.66696
CFS merit scores = 5.65996
CFS merit scores = 5.65288
CFS merit scores = 5.64584
CFS merit scores = 5.63875
CFS merit scores = 5.63033
CFS merit scores = 5.62157
CFS merit scores = 5.61294
CFS merit scores = 5.60414
CFS merit scores = 5.59536
CFS merit scores = 5.58634
CFS merit scores = 5.57708
CFS merit scores = 5.56768
CFS merit scores = 5.55774
CFS merit scores = 5.54603
CFS merit scores = 5.53449
CFS merit scores = 5.52273
CFS merit scores = 5.50856
CFS merit scores = 5.49156
CFS merit scores = 5.47437
CFS merit scores = 5.45726
CFS merit scores = 5.43715
CFS merit scores = 5.39917
cnt = 1	feature = 76	correl = 0.450938	descr = Gibbs_of_Target_Sequence__Pos_19_Step_1
cnt = 2	feature = 2	correl = -0.137997	descr = Position_Specific_Bin_Base_0_Base_G
cnt = 3	feature = 228	correl = 0.0623367	descr = N_Gram_ACTGA
cnt = 4	feature = 238	correl = -0.0458098	descr = N_Gram_AGATG
cnt = 5	feature = 537	correl = 0.0388262	descr = N_Gram_GATTA
cnt = 6	feature = 217	correl = 0.0283332	descr = N_Gram_ACGCT
cnt = 7	feature = 210	correl = -0.0337939	descr = N_Gram_ACCCC
cnt = 8	feature = 277	correl = -0.0218767	descr = N_Gram_ATCCC
cnt = 9	feature = 311	correl = 0.0273825	descr = N_Gram_CAACG
cnt = 10	feature = 721	correl = -0.0362622	descr = N_Gram_TACGT
cnt = 11	feature = 649	correl = -0.0582683	descr = N_Gram_GGTTA
cnt = 12	feature = 515	correl = 0.0574578	descr = N_Gram_GACTA
cnt = 13	feature = 708	correl = 0.0261363	descr = N_Gram_TAAGC
cnt = 14	feature = 867	correl = 0.0540183	descr = N_Gram_TTCGC
cnt = 15	feature = 449	correl = 0.0707703	descr = N_Gram_CGTGA
cnt = 16	feature = 220	correl = -0.0486584	descr = N_Gram_ACGGG
cnt = 17	feature = 667	correl = 0.0472921	descr = N_Gram_GTCGC
cnt = 18	feature = 207	correl = -0.0261735	descr = N_Gram_ACCAA
cnt = 19	feature = 529	correl = -0.0292869	descr = N_Gram_GAGTT
cnt = 20	feature = 391	correl = 0.0282604	descr = N_Gram_CCTAG
cnt = 21	feature = 640	correl = 0.0382001	descr = N_Gram_GGTAC
cnt = 22	feature = 705	correl = 0.0252696	descr = N_Gram_TAACT
cnt = 23	feature = 746	correl = 0.0332894	descr = N_Gram_TATGT
cnt = 24	feature = 219	correl = -0.0230859	descr = N_Gram_ACGGC
cnt = 25	feature = 786	correl = 0.0445304	descr = N_Gram_TCTAC
cnt = 26	feature = 703	correl = 0.0252813	descr = N_Gram_TAAAG
cnt = 27	feature = 518	correl = 0.0290792	descr = N_Gram_GAGAA
cnt = 28	feature = 749	correl = 0.0245014	descr = N_Gram_TATTG
cnt = 29	feature = 423	correl = -0.0758841	descr = N_Gram_CGCGC
cnt = 30	feature = 596	correl = -0.0356487	descr = N_Gram_GGAAA
cnt = 31	feature = 702	correl = 0.0477323	descr = N_Gram_TAAAC
cnt = 32	feature = 780	correl = -0.0245614	descr = N_Gram_TCGGC
cnt = 33	feature = 766	correl = -0.0216382	descr = N_Gram_TCCGA
cnt = 34	feature = 681	correl = -0.0674689	descr = N_Gram_GTGGG
cnt = 35	feature = 718	correl = 0.0262447	descr = N_Gram_TACCG
cnt = 36	feature = 337	correl = -0.0476645	descr = N_Gram_CATAA
cnt = 37	feature = 297	correl = 0.0461047	descr = N_Gram_ATTCG
cnt = 38	feature = 384	correl = -0.0237343	descr = N_Gram_CCGCT
cnt = 39	feature = 660	correl = -0.0231317	descr = N_Gram_GTCAC
cnt = 40	feature = 406	correl = -0.0681621	descr = N_Gram_CGAAG
cnt = 41	feature = 735	correl = 0.0309658	descr = N_Gram_TAGGG
cnt = 42	feature = 452	correl = -0.0725966	descr = N_Gram_CGTTC
cnt = 43	feature = 28	correl = -0.0499986	descr = Position_Specific_Bin_Base_11_Base_A
cnt = 44	feature = 288	correl = 0.022028	descr = N_Gram_ATGCT
cnt = 45	feature = 819	correl = -0.0241082	descr = N_Gram_TGCCT
cnt = 46	feature = 258	correl = -0.0226238	descr = N_Gram_AGTAG
cnt = 47	feature = 493	correl = -0.0304046	descr = N_Gram_CTTTA
cnt = 48	feature = 732	correl = 0.0626948	descr = N_Gram_TAGCA
cnt = 49	feature = 308	correl = -0.0273231	descr = N_Gram_CAAAA
cnt = 50	feature = 723	correl = 0.0524649	descr = N_Gram_TACTA
cnt = 51	feature = 676	correl = -0.0284707	descr = N_Gram_GTGCC
cnt = 52	feature = 740	correl = 0.0364679	descr = N_Gram_TATAG
cnt = 53	feature = 901	correl = 0.0265976	descr = N_Gram_TTTTG
cnt = 54	feature = 409	correl = -0.034412	descr = N_Gram_CGACC
cnt = 55	feature = 286	correl = 0.0307469	descr = N_Gram_ATGAG
cnt = 56	feature = 321	correl = -0.029281	descr = N_Gram_CACGA
cnt = 57	feature = 685	correl = 0.0262805	descr = N_Gram_GTGTG
cnt = 58	feature = 314	correl = -0.0330173	descr = N_Gram_CAATT
cnt = 59	feature = 312	correl = 0.0487176	descr = N_Gram_CAAGC
cnt = 60	feature = 613	correl = -0.0260016	descr = N_Gram_GGCCG
cnt = 61	feature = 313	correl = 0.0471463	descr = N_Gram_CAATC
cnt = 62	feature = 664	correl = -0.0483411	descr = N_Gram_GTCCG
cnt = 63	feature = 743	correl = 0.0345485	descr = N_Gram_TATCG
cnt = 64	feature = 852	correl = -0.0327427	descr = N_Gram_TTAAT
cnt = 65	feature = 327	correl = -0.0469777	descr = N_Gram_CAGAC
cnt = 66	feature = 578	correl = -0.0400858	descr = N_Gram_GCGGT
cnt = 67	feature = 473	correl = 0.0339124	descr = N_Gram_CTCTA
cnt = 68	feature = 765	correl = -0.0240237	descr = N_Gram_TCCCG
cnt = 69	feature = 47	correl = 0.0369171	descr = Position_Specific_Bin_Base_18_Base_A
cnt = 70	feature = 680	correl = -0.0550143	descr = N_Gram_GTGGC
cnt = 71	feature = 250	correl = -0.0222821	descr = N_Gram_AGGCA
cnt = 72	feature = 32	correl = 0.0337897	descr = Position_Specific_Bin_Base_13_Base_A
cnt = 73	feature = 278	correl = 0.0352818	descr = N_Gram_ATCCG
cnt = 74	feature = 879	correl = 0.0344463	descr = N_Gram_TTGCA
cnt = 75	feature = 775	correl = 0.0631116	descr = N_Gram_TCGCA
cnt = 76	feature = 669	correl = 0.063468	descr = N_Gram_GTCGT
cnt = 77	feature = 365	correl = -0.0413641	descr = N_Gram_CCCCA
cnt = 78	feature = 707	correl = 0.0379811	descr = N_Gram_TAAGA
cnt = 79	feature = 645	correl = -0.0319899	descr = N_Gram_GGTGA
cnt = 80	feature = 23	correl = 0.0391819	descr = Position_Specific_Bin_Base_9_Base_T
cnt = 81	feature = 305	correl = 0.0254132	descr = N_Gram_ATTTA
cnt = 82	feature = 310	correl = 0.0768919	descr = N_Gram_CAACA
cnt = 83	feature = 366	correl = -0.0773879	descr = N_Gram_CCCCG
cnt = 84	feature = 519	correl = -0.0291547	descr = N_Gram_GAGAT
cnt = 85	feature = 834	correl = -0.0512731	descr = N_Gram_TGGGA
cnt = 86	feature = 734	correl = 0.0316458	descr = N_Gram_TAGGC
cnt = 87	feature = 303	correl = 0.0449235	descr = N_Gram_ATTGT
cnt = 88	feature = 808	correl = 0.0238659	descr = N_Gram_TGAGT
cnt = 89	feature = 821	correl = -0.0270537	descr = N_Gram_TGCGC
cnt = 90	feature = 876	correl = 0.0567331	descr = N_Gram_TTGAA
cnt = 91	feature = 230	correl = 0.0332862	descr = N_Gram_ACTGT
cnt = 92	feature = 773	correl = 0.0231513	descr = N_Gram_TCGAG
cnt = 93	feature = 818	correl = -0.0250473	descr = N_Gram_TGCCG
cnt = 94	feature = 620	correl = -0.0601871	descr = N_Gram_GGCTG
cnt = 95	feature = 229	correl = -0.0360249	descr = N_Gram_ACTGC
cnt = 96	feature = 632	correl = -0.0498211	descr = N_Gram_GGGGA
cnt = 97	feature = 788	correl = 0.0303404	descr = N_Gram_TCTAT
cnt = 98	feature = 8	correl = -0.126216	descr = Position_Specific_Bin_Base_2_Base_T
cnt = 99	feature = 658	correl = 0.0276513	descr = N_Gram_GTATT
cnt = 100	feature = 44	correl = 0.0308567	descr = Position_Specific_Bin_Base_17_Base_A
cnt = 101	feature = 502	correl = 0.0329927	descr = N_Gram_GAAGG
cnt = 102	feature = 334	correl = -0.079993	descr = N_Gram_CAGGG
cnt = 103	feature = 399	correl = -0.0535293	descr = N_Gram_CCTGC
cnt = 104	feature = 792	correl = 0.0388201	descr = N_Gram_TCTCT
cnt = 105	feature = 679	correl = -0.0498723	descr = N_Gram_GTGGA
cnt = 106	feature = 56	correl = -0.178563	descr = Position_Specific_Bin_Base_20_Base_G
cnt = 107	feature = 815	correl = 0.0289929	descr = N_Gram_TGCAT
cnt = 108	feature = 10	correl = -0.0925996	descr = Position_Specific_Bin_Base_3_Base_T
cnt = 109	feature = 733	correl = 0.0709125	descr = N_Gram_TAGCT
cnt = 110	feature = 17	correl = -0.128655	descr = Position_Specific_Bin_Base_7_Base_C
cnt = 111	feature = 573	correl = -0.0388737	descr = N_Gram_GCGCT
cnt = 112	feature = 798	correl = 0.0232808	descr = N_Gram_TCTTG
cnt = 113	feature = 592	correl = -0.070775	descr = N_Gram_GCTTT
cnt = 114	feature = 232	correl = 0.035273	descr = N_Gram_AGAAT
cnt = 115	feature = 15	correl = -0.0270439	descr = Position_Specific_Bin_Base_6_Base_C
cnt = 116	feature = 755	correl = -0.0530254	descr = N_Gram_TCACG
cnt = 117	feature = 535	correl = -0.0452482	descr = N_Gram_GATGT
cnt = 118	feature = 39	correl = -0.0278389	descr = Position_Specific_Bin_Base_15_Base_G
cnt = 119	feature = 231	correl = 0.0272791	descr = N_Gram_ACTTC
cnt = 120	feature = 653	correl = 0.0437153	descr = N_Gram_GTAAA
cnt = 121	feature = 654	correl = 0.0381043	descr = N_Gram_GTAAG
cnt = 122	feature = 4	correl = -0.0736756	descr = Position_Specific_Bin_Base_1_Base_G
cnt = 123	feature = 663	correl = -0.0529097	descr = N_Gram_GTCCC
cnt = 124	feature = 697	correl = 0.0413673	descr = N_Gram_GTTTG
cnt = 125	feature = 560	correl = -0.0949899	descr = N_Gram_GCCCG
cnt = 126	feature = 350	correl = -0.044286	descr = N_Gram_CCAAA
cnt = 127	feature = 249	correl = -0.0332244	descr = N_Gram_AGGAG
cnt = 128	feature = 81	correl = -0.175953	descr = Fold_of_RNAi_Sequence_Pos_0
cnt = 129	feature = 729	correl = 0.0540171	descr = N_Gram_TAGAC
cnt = 130	feature = 586	correl = 0.0433297	descr = N_Gram_GCTCT
cnt = 131	feature = 725	correl = 0.0380596	descr = N_Gram_TACTG
cnt = 132	feature = 436	correl = -0.065111	descr = N_Gram_CGGGC
cnt = 133	feature = 583	correl = -0.0236276	descr = N_Gram_GCTCA
cnt = 134	feature = 677	correl = -0.0329052	descr = N_Gram_GTGCG
cnt = 135	feature = 880	correl = 0.0286628	descr = N_Gram_TTGCC
cnt = 136	feature = 531	correl = 0.0665676	descr = N_Gram_GATAT
cnt = 137	feature = 600	correl = 0.0499019	descr = N_Gram_GGACT
cnt = 138	feature = 256	correl = -0.024361	descr = N_Gram_AGGTG
cnt = 139	feature = 14	correl = 0.0619095	descr = Position_Specific_Bin_Base_5_Base_T
cnt = 140	feature = 212	correl = -0.0293335	descr = N_Gram_ACCGG
cnt = 141	feature = 0	correl = 0.0321101	descr = Position_Specific_Bin_Base_0_Base_A
cnt = 142	feature = 812	correl = 0.0224263	descr = N_Gram_TGATT
cnt = 143	feature = 251	correl = -0.0221605	descr = N_Gram_AGGCC
cnt = 144	feature = 671	correl = -0.0267708	descr = N_Gram_GTCTG
cnt = 145	feature = 753	correl = 0.0305522	descr = N_Gram_TCAAC
cnt = 146	feature = 35	correl = -0.0271304	descr = Position_Specific_Bin_Base_14_Base_C
cnt = 147	feature = 696	correl = 0.022864	descr = N_Gram_GTTTC
cnt = 148	feature = 367	correl = -0.040755	descr = N_Gram_CCCCT
cnt = 149	feature = 356	correl = -0.0870526	descr = N_Gram_CCAGC
cnt = 150	feature = 865	correl = 0.0255919	descr = N_Gram_TTCCT
cnt = 151	feature = 255	correl = 0.0820862	descr = N_Gram_AGGTA
cnt = 152	feature = 665	correl = -0.0514814	descr = N_Gram_GTCCT
cnt = 153	feature = 634	correl = -0.0639388	descr = N_Gram_GGGGT
cnt = 154	feature = 501	correl = -0.0358564	descr = N_Gram_GAAGC
cnt = 155	feature = 840	correl = 0.0355316	descr = N_Gram_TGTAT
cnt = 156	feature = 294	correl = 0.0312804	descr = N_Gram_ATTAG
cnt = 157	feature = 627	correl = -0.0451483	descr = N_Gram_GGGCA
cnt = 158	feature = 767	correl = 0.0218517	descr = N_Gram_TCCGT
cnt = 159	feature = 572	correl = -0.0903286	descr = N_Gram_GCGCG
cnt = 160	feature = 42	correl = -0.0609349	descr = Position_Specific_Bin_Base_16_Base_G
cnt = 161	feature = 799	correl = 0.0467952	descr = N_Gram_TCTTT
cnt = 162	feature = 31	correl = -0.0264337	descr = Position_Specific_Bin_Base_12_Base_C
cnt = 163	feature = 6	correl = 0.0451797	descr = Position_Specific_Bin_Base_2_Base_C
cnt = 164	feature = 826	correl = 0.0364871	descr = N_Gram_TGCTT
cnt = 165	feature = 659	correl = 0.0287936	descr = N_Gram_GTCAA
cnt = 166	feature = 52	correl = -0.113771	descr = Position_Specific_Bin_Base_19_Base_G
cnt = 167	feature = 857	correl = 0.0616052	descr = N_Gram_TTAGA
cnt = 168	feature = 263	correl = -0.0370678	descr = N_Gram_AGTTC
cnt = 169	feature = 768	correl = 0.0681631	descr = N_Gram_TCCTA
cnt = 170	feature = 814	correl = 0.0444768	descr = N_Gram_TGCAA
cnt = 171	feature = 432	correl = -0.0709036	descr = N_Gram_CGGCC
cnt = 172	feature = 358	correl = -0.0429017	descr = N_Gram_CCATA
cnt = 173	feature = 625	correl = -0.070203	descr = N_Gram_GGGAG
cnt = 174	feature = 21	correl = 0.0738078	descr = Position_Specific_Bin_Base_8_Base_T
cnt = 175	feature = 624	correl = -0.0677176	descr = N_Gram_GGGAA
cnt = 176	feature = 254	correl = 0.0266377	descr = N_Gram_AGGGT
cnt = 177	feature = 394	correl = -0.030955	descr = N_Gram_CCTCC
cnt = 178	feature = 11	correl = 0.0856056	descr = Position_Specific_Bin_Base_4_Base_A
cnt = 179	feature = 260	correl = 0.0970388	descr = N_Gram_AGTCG
cnt = 180	feature = 534	correl = -0.0563059	descr = N_Gram_GATGG
cnt = 181	feature = 1	correl = 0.108712	descr = Position_Specific_Bin_Base_0_Base_C
cnt = 182	feature = 316	correl = 0.0359959	descr = N_Gram_CACAG
cnt = 183	feature = 382	correl = -0.0337205	descr = N_Gram_CCGCA
cnt = 184	feature = 825	correl = -0.0270136	descr = N_Gram_TGCTC
cnt = 185	feature = 9	correl = 0.0721052	descr = Position_Specific_Bin_Base_3_Base_G
cnt = 186	feature = 492	correl = 0.054546	descr = N_Gram_CTTGT
cnt = 187	feature = 553	correl = 0.0359613	descr = N_Gram_GCATT
cnt = 188	feature = 717	correl = 0.0325477	descr = N_Gram_TACC
cnt = 189	feature = 871	correl = 0.0301413	descr = N_Gram_TTCTC
cnt = 190	feature = 899	correl = 0.0589993	descr = N_Gram_TTTGT
cnt = 191	feature = 843	correl = 0.0276697	descr = N_Gram_TGTCT
cnt = 192	feature = 434	correl = -0.0352572	descr = N_Gram_CGGCT
cnt = 193	feature = 704	correl = 0.0216735	descr = N_Gram_TAAAT
cnt = 194	feature = 674	correl = 0.0371997	descr = N_Gram_GTGAG
cnt = 195	feature = 787	correl = 0.0420808	descr = N_Gram_TCTAG
cnt = 196	feature = 590	correl = -0.0362818	descr = N_Gram_GCTGG
cnt = 197	feature = 214	correl = -0.038975	descr = N_Gram_ACGA
cnt = 198	feature = 46	correl = 0.0519117	descr = Position_Specific_Bin_Base_17_Base_T
cnt = 199	feature = 525	correl = -0.0292709	descr = N_Gram_GAGGT
cnt = 200	feature = 396	correl = -0.0701382	descr = N_Gram_CCTCT
cnt = 201	feature = 43	correl = 0.0229297	descr = Position_Specific_Bin_Base_16_Base_T
cnt = 202	feature = 478	correl = -0.04527	descr = N_Gram_CTGCC
cnt = 203	feature = 483	correl = 0.0402565	descr = N_Gram_CTGTT
cnt = 204	feature = 597	correl = -0.0354175	descr = N_Gram_GGAAG
cnt = 205	feature = 579	correl = -0.0781752	descr = N_Gram_GCGT
cnt = 206	feature = 476	correl = -0.0258986	descr = N_Gram_CTGAG
cnt = 207	feature = 716	correl = 0.0382601	descr = N_Gram_TACAT
cnt = 208	feature = 33	correl = -0.0216303	descr = Position_Specific_Bin_Base_13_Base_G
cnt = 209	feature = 29	correl = -0.0485509	descr = Position_Specific_Bin_Base_11_Base_G
cnt = 210	feature = 582	correl = 0.0271029	descr = N_Gram_GCTA
cnt = 211	feature = 284	correl = 0.0784501	descr = N_Gram_ATCTC
cnt = 212	feature = 16	correl = 0.0870943	descr = Position_Specific_Bin_Base_7_Base_A
cnt = 213	feature = 233	correl = 0.0508068	descr = N_Gram_AGACA
cnt = 214	feature = 271	correl = 0.0267239	descr = N_Gram_ATATG
cnt = 215	feature = 307	correl = 0.0377698	descr = N_Gram_ATTTT
cnt = 216	feature = 612	correl = -0.106905	descr = N_Gram_GGCCC
cnt = 217	feature = 770	correl = -0.0327785	descr = N_Gram_TCCTG
cnt = 218	feature = 461	correl = 0.0380315	descr = N_Gram_CTAGA
cnt = 219	feature = 709	correl = 0.0518918	descr = N_Gram_TAAGG
cnt = 220	feature = 687	correl = -0.0296454	descr = N_Gram_GTTA
cnt = 221	feature = 646	correl = -0.0658381	descr = N_Gram_GGTGC
cnt = 222	feature = 462	correl = 0.0679877	descr = N_Gram_CTAGC
cnt = 223	feature = 82	correl = -0.178464	descr = Fold_of_RNAi_Sequence_Pos_1
cnt = 224	feature = 458	correl = 0.0529948	descr = N_Gram_CTACA
cnt = 225	feature = 782	correl = 0.0451132	descr = N_Gram_TCGT
cnt = 226	feature = 794	correl = 0.0907502	descr = N_Gram_TCTGC
cnt = 227	feature = 549	correl = -0.0521743	descr = N_Gram_GCAGA
cnt = 228	feature = 494	correl = 0.0610292	descr = N_Gram_CTTTG
cnt = 229	feature = 860	correl = 0.0424541	descr = N_Gram_TTAT
cnt = 230	feature = 774	correl = 0.0619045	descr = N_Gram_TCGC
cnt = 231	feature = 404	correl = -0.0638268	descr = N_Gram_CGAA
cnt = 232	feature = 206	correl = -0.0350097	descr = N_Gram_ACCA
cnt = 233	feature = 41	correl = -0.0344943	descr = Position_Specific_Bin_Base_16_Base_C
cnt = 234	feature = 536	correl = 0.0261485	descr = N_Gram_GATT
cnt = 235	feature = 643	correl = -0.0777598	descr = N_Gram_GGTCC
cnt = 236	feature = 603	correl = -0.0638674	descr = N_Gram_GGAGG
cnt = 237	feature = 616	correl = -0.0707659	descr = N_Gram_GGCGC
cnt = 238	feature = 885	correl = 0.0477267	descr = N_Gram_TTGTA
cnt = 239	feature = 475	correl = 0.0322491	descr = N_Gram_CTCTT
cnt = 240	feature = 545	correl = -0.033297	descr = N_Gram_GCAC
cnt = 241	feature = 451	correl = -0.0613534	descr = N_Gram_CGTT
cnt = 242	feature = 77	correl = 0.432143	descr = Gibbs_of_Target_Sequence__Pos_20_Step_1
cnt = 243	feature = 40	correl = 0.0738764	descr = Position_Specific_Bin_Base_16_Base_A
cnt = 244	feature = 336	correl = -0.02747	descr = N_Gram_CATA
cnt = 245	feature = 565	correl = -0.0439732	descr = N_Gram_GCCT
cnt = 246	feature = 894	correl = 0.0415111	descr = N_Gram_TTTCT
cnt = 247	feature = 490	correl = 0.03577	descr = N_Gram_CTTGC
cnt = 248	feature = 541	correl = -0.0435638	descr = N_Gram_GCAA
cnt = 249	feature = 657	correl = 0.026593	descr = N_Gram_GTAT
cnt = 250	feature = 769	correl = -0.0343626	descr = N_Gram_TCCTC
cnt = 251	feature = 299	correl = 0.0545221	descr = N_Gram_ATTG
cnt = 252	feature = 849	correl = 0.0615652	descr = N_Gram_TGTTT
cnt = 253	feature = 83	correl = -0.116579	descr = Fold_of_RNAi_Sequence_Pos_2
cnt = 254	feature = 759	correl = 0.0215083	descr = N_Gram_TCCA
cnt = 255	feature = 738	correl = 0.0521952	descr = N_Gram_TATA
cnt = 256	feature = 791	correl = 0.0339808	descr = N_Gram_TCTCC
cnt = 257	feature = 666	correl = 0.0307729	descr = N_Gram_GTCG
cnt = 258	feature = 298	correl = 0.0792331	descr = N_Gram_ATTCT
cnt = 259	feature = 59	correl = 0.0784524	descr = Gibbs_of_Target_Sequence__Pos_0_Step_1
cnt = 260	feature = 355	correl = -0.0825844	descr = N_Gram_CCAG
cnt = 261	feature = 526	correl = 0.0226334	descr = N_Gram_GAGT
cnt = 262	feature = 675	correl = -0.0387612	descr = N_Gram_GTGC
cnt = 263	feature = 678	correl = -0.0909185	descr = N_Gram_GTGG
cnt = 264	feature = 275	correl = 0.043981	descr = N_Gram_ATCC
cnt = 265	feature = 530	correl = 0.0346179	descr = N_Gram_GATA
cnt = 266	feature = 802	correl = 0.0434073	descr = N_Gram_TGAA
cnt = 267	feature = 283	correl = 0.0587036	descr = N_Gram_ATCT
cnt = 268	feature = 806	correl = 0.0307746	descr = N_Gram_TGAG
cnt = 269	feature = 71	correl = 0.148593	descr = Gibbs_of_Target_Sequence__Pos_14_Step_1
cnt = 270	feature = 293	correl = 0.0633875	descr = N_Gram_ATTA
cnt = 271	feature = 589	correl = -0.0510308	descr = N_Gram_GCTGC
cnt = 272	feature = 482	correl = 0.0291935	descr = N_Gram_CTGT
cnt = 273	feature = 80	correl = 0.0336633	descr = PF_RNAi_Fold_3'Free_Count
cnt = 274	feature = 809	correl = 0.0315951	descr = N_Gram_TGAT
cnt = 275	feature = 638	correl = 0.0349811	descr = N_Gram_GGTA
cnt = 276	feature = 595	correl = -0.030638	descr = N_Gram_GGAA
cnt = 277	feature = 631	correl = -0.101467	descr = N_Gram_GGGG
cnt = 278	feature = 813	correl = 0.0509538	descr = N_Gram_TGCA
cnt = 279	feature = 838	correl = 0.0482438	descr = N_Gram_TGTA
cnt = 280	feature = 864	correl = 0.0311897	descr = N_Gram_TTCC
cnt = 281	feature = 713	correl = 0.0575552	descr = N_Gram_TACA
cnt = 282	feature = 66	correl = 0.0779394	descr = Gibbs_of_Target_Sequence__Pos_8_Step_1
cnt = 283	feature = 672	correl = 0.0382495	descr = N_Gram_GTGA
cnt = 284	feature = 706	correl = 0.0618041	descr = N_Gram_TAAG
cnt = 285	feature = 610	correl = -0.117565	descr = N_Gram_GGCC
cnt = 286	feature = 856	correl = 0.0495059	descr = N_Gram_TTAG
cnt = 287	feature = 641	correl = -0.0292806	descr = N_Gram_GGTC
cnt = 288	feature = 626	correl = -0.124077	descr = N_Gram_GGGC
cnt = 289	feature = 368	correl = -0.120011	descr = N_Gram_CCCG
cnt = 290	feature = 489	correl = 0.0446923	descr = N_Gram_CTTG
cnt = 291	feature = 213	correl = -0.0663698	descr = N_Gram_ACG
cnt = 292	feature = 345	correl = 0.0474411	descr = N_Gram_CATT
cnt = 293	feature = 60	correl = -0.0494378	descr = Gibbs_of_Target_Sequence__Pos_1_Step_1
cnt = 294	feature = 68	correl = 0.120959	descr = Gibbs_of_Target_Sequence__Pos_10_Step_1
cnt = 295	feature = 878	correl = 0.0431088	descr = N_Gram_TTGC
cnt = 296	feature = 74	correl = 0.0884278	descr = Gibbs_of_Target_Sequence__Pos_17_Step_1
cnt = 297	feature = 789	correl = 0.0557312	descr = N_Gram_TCTC
cnt = 298	feature = 695	correl = 0.051002	descr = N_Gram_GTTT
cnt = 299	feature = 752	correl = 0.0248642	descr = N_Gram_TCA
cnt = 300	feature = 900	correl = 0.0302285	descr = N_Gram_TTTT
cnt = 301	feature = 884	correl = 0.0791701	descr = N_Gram_TTGT
cnt = 302	feature = 270	correl = 0.0866991	descr = N_Gram_ATAT
cnt = 303	feature = 772	correl = 0.0340438	descr = N_Gram_TCG
cnt = 304	feature = 499	correl = -0.0243254	descr = N_Gram_GAAG
cnt = 305	feature = 392	correl = -0.0861333	descr = N_Gram_CCTC
cnt = 306	feature = 403	correl = -0.0763047	descr = N_Gram_CGA
cnt = 307	feature = 70	correl = 0.119637	descr = Gibbs_of_Target_Sequence__Pos_13_Step_1
cnt = 308	feature = 315	correl = -0.0285481	descr = N_Gram_CAC
cnt = 309	feature = 64	correl = 0.094957	descr = Gibbs_of_Target_Sequence__Pos_6_Step_1
cnt = 310	feature = 662	correl = -0.0863963	descr = N_Gram_GTCC
cnt = 311	feature = 273	correl = 0.0612591	descr = N_Gram_ATC
cnt = 312	feature = 892	correl = 0.0397946	descr = N_Gram_TTTC
cnt = 313	feature = 430	correl = -0.112306	descr = N_Gram_CGGC
cnt = 314	feature = 701	correl = 0.0505537	descr = N_Gram_TAAA
cnt = 315	feature = 72	correl = 0.08735	descr = Gibbs_of_Target_Sequence__Pos_15_Step_1
cnt = 316	feature = 79	correl = 0.146489	descr = PF_RNAi_Fold_5'Free_Count
cnt = 317	feature = 726	correl = 0.0848074	descr = N_Gram_TAG
cnt = 318	feature = 796	correl = 0.0659382	descr = N_Gram_TCTT
cnt = 319	feature = 348	correl = -0.0676288	descr = N_Gram_CCA
cnt = 320	feature = 105	correl = -0.100756	descr = Xue_Structure_Feature_C110
cnt = 321	feature = 335	correl = 0.0681319	descr = N_Gram_CAT
cnt = 322	feature = 540	correl = -0.030844	descr = N_Gram_GCA
cnt = 323	feature = 837	correl = 0.0839728	descr = N_Gram_TGT
cnt = 324	feature = 751	correl = 0.0404066	descr = N_Gram_TC
cnt = 325	feature = 851	correl = 0.0785422	descr = N_Gram_TTA
cnt = 326	feature = 554	correl = -0.119762	descr = N_Gram_GCC
cnt = 327	feature = 593	correl = -0.111876	descr = N_Gram_GG
cnt = 328	feature = 292	correl = 0.118434	descr = N_Gram_ATT
cnt = 329	feature = 264	correl = 0.114081	descr = N_Gram_AT
cnt = 330	feature = 539	correl = -0.104996	descr = N_Gram_GC
cnt = 331	feature = 78	correl = 0.214226	descr = PF_RNAi_Fold_Energy
cnt = 332	feature = 58	correl = 0.271228	descr = Gibbs_of_Target_Sequence_
num rows = 2188
num_elements = 728604
..*
optimization finished, #iter = 2399
nu = 0.310430
obj = -53.722870, rho = -0.785368
nSV = 1014, nBSV = 415
num rows = 243
num_elements = 80919
*
optimization finished, #iter = 221
nu = 0.277189
obj = -6.111685, rho = -0.654353
nSV = 138, nBSV = 26
..*
optimization finished, #iter = 2399
nu = 0.310430
obj = -53.722870, rho = -0.785368
nSV = 1014, nBSV = 415
CFS merit scores = 1.44541
CFS merit scores = 1.61707
CFS merit scores = 1.85383
CFS merit scores = 2.07923
CFS merit scores = 2.28362
CFS merit scores = 2.47348
CFS merit scores = 2.64674
CFS merit scores = 2.80606
CFS merit scores = 2.95412
CFS merit scores = 3.0929
CFS merit scores = 3.2251
CFS merit scores = 3.34751
CFS merit scores = 3.46326
CFS merit scores = 3.57368
CFS merit scores = 3.68023
CFS merit scores = 3.78199
CFS merit scores = 3.87897
CFS merit scores = 3.97277
CFS merit scores = 4.06312
CFS merit scores = 4.1489
CFS merit scores = 4.23136
CFS merit scores = 4.31068
CFS merit scores = 4.38555
CFS merit scores = 4.45327
CFS merit scores = 4.51724
CFS merit scores = 4.57949
CFS merit scores = 4.63982
CFS merit scores = 4.69817
CFS merit scores = 4.75364
CFS merit scores = 4.8067
CFS merit scores = 4.85841
CFS merit scores = 4.90698
CFS merit scores = 4.95407
CFS merit scores = 5.00058
CFS merit scores = 5.0456
CFS merit scores = 5.08977
CFS merit scores = 5.13257
CFS merit scores = 5.17315
CFS merit scores = 5.21116
CFS merit scores = 5.24885
CFS merit scores = 5.2845
CFS merit scores = 5.3189
CFS merit scores = 5.35197
CFS merit scores = 5.38386
CFS merit scores = 5.41469
CFS merit scores = 5.44426
CFS merit scores = 5.47292
CFS merit scores = 5.50051
CFS merit scores = 5.52666
CFS merit scores = 5.5512
CFS merit scores = 5.57492
CFS merit scores = 5.59744
CFS merit scores = 5.61979
CFS merit scores = 5.64165
CFS merit scores = 5.66228
CFS merit scores = 5.6813
CFS merit scores = 5.69971
CFS merit scores = 5.71711
CFS merit scores = 5.73429
CFS merit scores = 5.75072
CFS merit scores = 5.76632
CFS merit scores = 5.78185
CFS merit scores = 5.79717
CFS merit scores = 5.81247
CFS merit scores = 5.82735
CFS merit scores = 5.84186
CFS merit scores = 5.85635
CFS merit scores = 5.87005
CFS merit scores = 5.88331
CFS merit scores = 5.89501
CFS merit scores = 5.90632
CFS merit scores = 5.91738
CFS merit scores = 5.92846
CFS merit scores = 5.93911
CFS merit scores = 5.94851
CFS merit scores = 5.9576
CFS merit scores = 5.96667
CFS merit scores = 5.97581
CFS merit scores = 5.9848
CFS merit scores = 5.99366
CFS merit scores = 6.00211
CFS merit scores = 6.0107
CFS merit scores = 6.01917
CFS merit scores = 6.02673
CFS merit scores = 6.03422
CFS merit scores = 6.04143
CFS merit scores = 6.04866
CFS merit scores = 6.05561
CFS merit scores = 6.06303
CFS merit scores = 6.07023
CFS merit scores = 6.07701
CFS merit scores = 6.08367
CFS merit scores = 6.09027
CFS merit scores = 6.09671
CFS merit scores = 6.10319
CFS merit scores = 6.10923
CFS merit scores = 6.1152
CFS merit scores = 6.12072
CFS merit scores = 6.12546
CFS merit scores = 6.1305
CFS merit scores = 6.13576
CFS merit scores = 6.1407
CFS merit scores = 6.1454
CFS merit scores = 6.14955
CFS merit scores = 6.15376
CFS merit scores = 6.15791
CFS merit scores = 6.16177
CFS merit scores = 6.16556
CFS merit scores = 6.16897
CFS merit scores = 6.17236
CFS merit scores = 6.17551
CFS merit scores = 6.17899
CFS merit scores = 6.18224
CFS merit scores = 6.18534
CFS merit scores = 6.18843
CFS merit scores = 6.19168
CFS merit scores = 6.19494
CFS merit scores = 6.19797
CFS merit scores = 6.20087
CFS merit scores = 6.20372
CFS merit scores = 6.20615
CFS merit scores = 6.20862
CFS merit scores = 6.21109
CFS merit scores = 6.21308
CFS merit scores = 6.21522
CFS merit scores = 6.21737
CFS merit scores = 6.21947
CFS merit scores = 6.22133
CFS merit scores = 6.22331
CFS merit scores = 6.22525
CFS merit scores = 6.22698
CFS merit scores = 6.22873
CFS merit scores = 6.23003
CFS merit scores = 6.23132
CFS merit scores = 6.23248
CFS merit scores = 6.23388
CFS merit scores = 6.23511
CFS merit scores = 6.23613
CFS merit scores = 6.23718
CFS merit scores = 6.23822
CFS merit scores = 6.2393
CFS merit scores = 6.24027
CFS merit scores = 6.24134
CFS merit scores = 6.2423
CFS merit scores = 6.24329
CFS merit scores = 6.24407
CFS merit scores = 6.24487
CFS merit scores = 6.24568
CFS merit scores = 6.24658
CFS merit scores = 6.24735
CFS merit scores = 6.24793
CFS merit scores = 6.24847
CFS merit scores = 6.24915
CFS merit scores = 6.24956
CFS merit scores = 6.24997
CFS merit scores = 6.25059
CFS merit scores = 6.25108
CFS merit scores = 6.25148
CFS merit scores = 6.25173
CFS merit scores = 6.252
CFS merit scores = 6.2523
CFS merit scores = 6.25228
CFS merit scores = 6.25226
CFS merit scores = 6.25231
CFS merit scores = 6.25202
CFS merit scores = 6.25177
CFS merit scores = 6.25154
CFS merit scores = 6.25131
CFS merit scores = 6.25104
CFS merit scores = 6.25045
CFS merit scores = 6.25003
CFS merit scores = 6.2496
CFS merit scores = 6.24892
CFS merit scores = 6.2482
CFS merit scores = 6.2475
CFS merit scores = 6.24687
CFS merit scores = 6.24622
CFS merit scores = 6.24551
CFS merit scores = 6.24481
CFS merit scores = 6.24407
CFS merit scores = 6.24334
CFS merit scores = 6.24275
CFS merit scores = 6.242
CFS merit scores = 6.24127
CFS merit scores = 6.24057
CFS merit scores = 6.23989
CFS merit scores = 6.23921
CFS merit scores = 6.23851
CFS merit scores = 6.23749
CFS merit scores = 6.23642
CFS merit scores = 6.23534
CFS merit scores = 6.23421
CFS merit scores = 6.23306
CFS merit scores = 6.23176
CFS merit scores = 6.23052
CFS merit scores = 6.22904
CFS merit scores = 6.22758
CFS merit scores = 6.22615
CFS merit scores = 6.22453
CFS merit scores = 6.22296
CFS merit scores = 6.22149
CFS merit scores = 6.22014
CFS merit scores = 6.21866
CFS merit scores = 6.21723
CFS merit scores = 6.21563
CFS merit scores = 6.21409
CFS merit scores = 6.21241
CFS merit scores = 6.21062
CFS merit scores = 6.20883
CFS merit scores = 6.20711
CFS merit scores = 6.20546
CFS merit scores = 6.20381
CFS merit scores = 6.20218
CFS merit scores = 6.20043
CFS merit scores = 6.19856
CFS merit scores = 6.19669
CFS merit scores = 6.19489
CFS merit scores = 6.19311
CFS merit scores = 6.19134
CFS merit scores = 6.18967
CFS merit scores = 6.18794
CFS merit scores = 6.1861
CFS merit scores = 6.18421
CFS merit scores = 6.18239
CFS merit scores = 6.1807
CFS merit scores = 6.17892
CFS merit scores = 6.17713
CFS merit scores = 6.17493
CFS merit scores = 6.17267
CFS merit scores = 6.17045
CFS merit scores = 6.16833
CFS merit scores = 6.16607
CFS merit scores = 6.16385
CFS merit scores = 6.1616
CFS merit scores = 6.15928
CFS merit scores = 6.15708
CFS merit scores = 6.15485
CFS merit scores = 6.15254
CFS merit scores = 6.15018
CFS merit scores = 6.1479
CFS merit scores = 6.1455
CFS merit scores = 6.14307
CFS merit scores = 6.14043
CFS merit scores = 6.13757
CFS merit scores = 6.13476
CFS merit scores = 6.13189
CFS merit scores = 6.12893
CFS merit scores = 6.12601
CFS merit scores = 6.12316
CFS merit scores = 6.12034
CFS merit scores = 6.11761
CFS merit scores = 6.11454
CFS merit scores = 6.11141
CFS merit scores = 6.10832
CFS merit scores = 6.1052
CFS merit scores = 6.102
CFS merit scores = 6.09887
CFS merit scores = 6.09571
CFS merit scores = 6.09251
CFS merit scores = 6.08924
CFS merit scores = 6.08602
CFS merit scores = 6.08282
CFS merit scores = 6.07949
CFS merit scores = 6.07613
CFS merit scores = 6.07278
CFS merit scores = 6.06945
CFS merit scores = 6.06609
CFS merit scores = 6.06271
CFS merit scores = 6.05929
CFS merit scores = 6.05558
CFS merit scores = 6.05188
CFS merit scores = 6.04813
CFS merit scores = 6.04444
CFS merit scores = 6.04078
CFS merit scores = 6.03705
CFS merit scores = 6.03338
CFS merit scores = 6.02976
CFS merit scores = 6.02625
CFS merit scores = 6.02256
CFS merit scores = 6.01877
CFS merit scores = 6.01466
CFS merit scores = 6.01055
CFS merit scores = 6.00639
CFS merit scores = 6.00226
CFS merit scores = 5.99796
CFS merit scores = 5.99367
CFS merit scores = 5.98912
CFS merit scores = 5.9844
CFS merit scores = 5.9797
CFS merit scores = 5.97513
CFS merit scores = 5.97055
CFS merit scores = 5.96578
CFS merit scores = 5.96094
CFS merit scores = 5.95613
CFS merit scores = 5.95118
CFS merit scores = 5.94637
CFS merit scores = 5.94152
CFS merit scores = 5.93673
CFS merit scores = 5.93198
CFS merit scores = 5.92729
CFS merit scores = 5.92268
CFS merit scores = 5.91791
CFS merit scores = 5.91314
CFS merit scores = 5.90837
CFS merit scores = 5.90356
CFS merit scores = 5.89873
CFS merit scores = 5.89387
CFS merit scores = 5.88898
CFS merit scores = 5.88413
CFS merit scores = 5.87915
CFS merit scores = 5.87417
CFS merit scores = 5.8692
CFS merit scores = 5.86424
CFS merit scores = 5.85936
CFS merit scores = 5.8542
CFS merit scores = 5.84904
CFS merit scores = 5.84385
CFS merit scores = 5.83875
CFS merit scores = 5.83365
CFS merit scores = 5.82852
CFS merit scores = 5.82348
CFS merit scores = 5.81814
CFS merit scores = 5.81279
CFS merit scores = 5.80737
CFS merit scores = 5.80203
CFS merit scores = 5.79649
CFS merit scores = 5.79098
CFS merit scores = 5.78549
CFS merit scores = 5.77983
CFS merit scores = 5.77419
CFS merit scores = 5.7686
CFS merit scores = 5.76298
CFS merit scores = 5.7573
CFS merit scores = 5.75163
CFS merit scores = 5.7458
CFS merit scores = 5.74001
CFS merit scores = 5.73399
CFS merit scores = 5.72791
CFS merit scores = 5.72179
CFS merit scores = 5.71565
CFS merit scores = 5.70944
CFS merit scores = 5.70314
CFS merit scores = 5.69689
CFS merit scores = 5.6906
CFS merit scores = 5.68434
CFS merit scores = 5.67808
CFS merit scores = 5.67148
CFS merit scores = 5.66477
CFS merit scores = 5.65774
CFS merit scores = 5.65043
CFS merit scores = 5.64323
CFS merit scores = 5.63603
CFS merit scores = 5.62872
CFS merit scores = 5.62105
CFS merit scores = 5.61336
CFS merit scores = 5.60573
CFS merit scores = 5.59807
CFS merit scores = 5.59011
CFS merit scores = 5.58177
CFS merit scores = 5.57334
CFS merit scores = 5.56485
CFS merit scores = 5.5546
CFS merit scores = 5.54387
CFS merit scores = 5.53257
CFS merit scores = 5.52114
CFS merit scores = 5.50948
CFS merit scores = 5.49762
CFS merit scores = 5.48505
CFS merit scores = 5.47172
CFS merit scores = 5.45811
CFS merit scores = 5.44361
CFS merit scores = 5.42585
CFS merit scores = 5.39274
cnt = 1	feature = 83	correl = 0.445412	descr = Gibbs_of_Target_Sequence__Pos_19_Step_1
cnt = 2	feature = 2	correl = -0.134318	descr = Position_Specific_Bin_Base_0_Base_G
cnt = 3	feature = 502	correl = -0.0730174	descr = N_Gram_CTGGC
cnt = 4	feature = 14	correl = -0.0832759	descr = Position_Specific_Bin_Base_4_Base_C
cnt = 5	feature = 848	correl = -0.034037	descr = N_Gram_TGCCG
cnt = 6	feature = 684	correl = 0.0432445	descr = N_Gram_GTAA
cnt = 7	feature = 774	correl = 0.0599442	descr = N_Gram_TATCA
cnt = 8	feature = 809	correl = -0.0271389	descr = N_Gram_TCGCG
cnt = 9	feature = 356	correl = 0.0256986	descr = N_Gram_CATAG
cnt = 10	feature = 631	correl = -0.0275775	descr = N_Gram_GGACG
cnt = 11	feature = 749	correl = -0.0288557	descr = N_Gram_TACG
cnt = 12	feature = 228	correl = -0.0519931	descr = N_Gram_ACGGG
cnt = 13	feature = 880	correl = -0.0287172	descr = N_Gram_TTAAT
cnt = 14	feature = 765	correl = 0.0298168	descr = N_Gram_TAGTC
cnt = 15	feature = 327	correl = 0.0221769	descr = N_Gram_CAACG
cnt = 16	feature = 808	correl = 0.0459006	descr = N_Gram_TCGCA
cnt = 17	feature = 217	correl = -0.0216748	descr = N_Gram_ACCGA
cnt = 18	feature = 681	correl = -0.0247891	descr = N_Gram_GGTTA
cnt = 19	feature = 406	correl = 0.021735	descr = N_Gram_CCGGA
cnt = 20	feature = 734	correl = 0.0263948	descr = N_Gram_TAACT
cnt = 21	feature = 901	correl = 0.0593651	descr = N_Gram_TTCGT
cnt = 22	feature = 806	correl = 0.0300373	descr = N_Gram_TCGAG
cnt = 23	feature = 488	correl = -0.0368551	descr = N_Gram_CTCAA
cnt = 24	feature = 291	correl = 0.029885	descr = N_Gram_ATCCG
cnt = 25	feature = 704	correl = 0.0481177	descr = N_Gram_GTCTA
cnt = 26	feature = 812	correl = 0.0409726	descr = N_Gram_TCGGA
cnt = 27	feature = 770	correl = 0.02339	descr = N_Gram_TATAC
cnt = 28	feature = 813	correl = -0.0333191	descr = N_Gram_TCGGC
cnt = 29	feature = 915	correl = -0.0261694	descr = N_Gram_TTGGC
cnt = 30	feature = 461	correl = -0.0276819	descr = N_Gram_CGGTT
cnt = 31	feature = 910	correl = 0.0313427	descr = N_Gram_TTGAC
cnt = 32	feature = 316	correl = 0.0315011	descr = N_Gram_ATTGT
cnt = 33	feature = 436	correl = -0.0308214	descr = N_Gram_CGATC
cnt = 34	feature = 752	correl = 0.0723271	descr = N_Gram_TACTA
cnt = 35	feature = 308	correl = -0.021528	descr = N_Gram_ATTAA
cnt = 36	feature = 554	correl = -0.0256454	descr = N_Gram_GAGTA
cnt = 37	feature = 432	correl = -0.0414496	descr = N_Gram_CGACG
cnt = 38	feature = 493	correl = -0.0497037	descr = N_Gram_CTCGT
cnt = 39	feature = 403	correl = -0.0265512	descr = N_Gram_CCGCG
cnt = 40	feature = 716	correl = -0.0577597	descr = N_Gram_GTGGG
cnt = 41	feature = 800	correl = 0.079682	descr = N_Gram_TCCTA
cnt = 42	feature = 586	correl = -0.0753699	descr = N_Gram_GCCCC
cnt = 43	feature = 530	correl = 0.0698073	descr = N_Gram_GAATA
cnt = 44	feature = 925	correl = 0.0653805	descr = N_Gram_TTTAG
cnt = 45	feature = 256	correl = -0.0452271	descr = N_Gram_AGCGG
cnt = 46	feature = 790	correl = -0.0516014	descr = N_Gram_TCAGA
cnt = 47	feature = 857	correl = 0.0299642	descr = N_Gram_TGGAC
cnt = 48	feature = 721	correl = 0.0353547	descr = N_Gram_GTTAC
cnt = 49	feature = 337	correl = -0.0217312	descr = N_Gram_CACGA
cnt = 50	feature = 659	correl = -0.0928826	descr = N_Gram_GGGCC
cnt = 51	feature = 535	correl = 0.0296377	descr = N_Gram_GACAT
cnt = 52	feature = 495	correl = 0.0333681	descr = N_Gram_CTCTA
cnt = 53	feature = 850	correl = -0.0246167	descr = N_Gram_TGCGC
cnt = 54	feature = 470	correl = -0.0803136	descr = N_Gram_CGTTC
cnt = 55	feature = 772	correl = 0.0326001	descr = N_Gram_TATAT
cnt = 56	feature = 840	correl = 0.0232885	descr = N_Gram_TGAGA
cnt = 57	feature = 696	correl = -0.059595	descr = N_Gram_GTCCC
cnt = 58	feature = 508	correl = -0.0368954	descr = N_Gram_CTTAA
cnt = 59	feature = 592	correl = 0.0218472	descr = N_Gram_GCCTA
cnt = 60	feature = 572	correl = -0.0353289	descr = N_Gram_GCACC
cnt = 61	feature = 697	correl = -0.0524763	descr = N_Gram_GTCCG
cnt = 62	feature = 262	correl = -0.0287022	descr = N_Gram_AGGCA
cnt = 63	feature = 485	correl = 0.0322285	descr = N_Gram_CTATC
cnt = 64	feature = 687	correl = -0.0251885	descr = N_Gram_GTAAT
cnt = 65	feature = 238	correl = -0.0381083	descr = N_Gram_ACTGC
cnt = 66	feature = 341	correl = 0.0435461	descr = N_Gram_CACTC
cnt = 67	feature = 539	correl = -0.0600909	descr = N_Gram_GACCG
cnt = 68	feature = 355	correl = -0.0515854	descr = N_Gram_CATAA
cnt = 69	feature = 582	correl = -0.0247798	descr = N_Gram_GCCAC
cnt = 70	feature = 297	correl = 0.072704	descr = N_Gram_ATCTC
cnt = 71	feature = 35	correl = 0.0305708	descr = Position_Specific_Bin_Base_12_Base_A
cnt = 72	feature = 732	correl = 0.0498621	descr = N_Gram_TAAAC
cnt = 73	feature = 476	correl = 0.0626781	descr = N_Gram_CTAAG
cnt = 74	feature = 871	correl = 0.0287283	descr = N_Gram_TGTCG
cnt = 75	feature = 705	correl = 0.0255253	descr = N_Gram_GTCTC
cnt = 76	feature = 869	correl = 0.0326234	descr = N_Gram_TGTAT
cnt = 77	feature = 458	correl = -0.056815	descr = N_Gram_CGGGG
cnt = 78	feature = 717	correl = -0.0239231	descr = N_Gram_GTGGT
cnt = 79	feature = 440	correl = -0.0582785	descr = N_Gram_CGCAT
cnt = 80	feature = 273	correl = -0.0298605	descr = N_Gram_AGTTC
cnt = 81	feature = 8	correl = 0.046204	descr = Position_Specific_Bin_Base_2_Base_C
cnt = 82	feature = 775	correl = 0.0522945	descr = N_Gram_TATCG
cnt = 83	feature = 430	correl = -0.025773	descr = N_Gram_CGACA
cnt = 84	feature = 649	correl = -0.0653284	descr = N_Gram_GGCGT
cnt = 85	feature = 52	correl = -0.0598637	descr = Position_Specific_Bin_Base_17_Base_G
cnt = 86	feature = 334	correl = -0.0253653	descr = N_Gram_CACAT
cnt = 87	feature = 612	correl = -0.0279923	descr = N_Gram_GCTCA
cnt = 88	feature = 43	correl = 0.0764144	descr = Position_Specific_Bin_Base_15_Base_A
cnt = 89	feature = 625	correl = -0.0312403	descr = N_Gram_GGAAA
cnt = 90	feature = 786	correl = 0.040975	descr = N_Gram_TCAAC
cnt = 91	feature = 298	correl = 0.0464203	descr = N_Gram_ATCTG
cnt = 92	feature = 404	correl = -0.0356677	descr = N_Gram_CCGCT
cnt = 93	feature = 345	correl = -0.042937	descr = N_Gram_CAGAC
cnt = 94	feature = 446	correl = -0.0569674	descr = N_Gram_CGCGT
cnt = 95	feature = 258	correl = 0.0227648	descr = N_Gram_AGCTA
cnt = 96	feature = 640	correl = -0.0616316	descr = N_Gram_GGCAA
cnt = 97	feature = 518	correl = -0.0389601	descr = N_Gram_CTTTA
cnt = 98	feature = 32	correl = -0.0333632	descr = Position_Specific_Bin_Base_11_Base_C
cnt = 99	feature = 645	correl = -0.0253824	descr = N_Gram_GGCCG
cnt = 100	feature = 56	correl = 0.0342793	descr = Position_Specific_Bin_Base_18_Base_T
cnt = 101	feature = 534	correl = 0.0227091	descr = N_Gram_GACAC
cnt = 102	feature = 852	correl = 0.0263852	descr = N_Gram_TGCTA
cnt = 103	feature = 4	correl = -0.0290785	descr = Position_Specific_Bin_Base_1_Base_C
cnt = 104	feature = 766	correl = 0.0325944	descr = N_Gram_TAGTG
cnt = 105	feature = 270	correl = 0.0978037	descr = N_Gram_AGTCG
cnt = 106	feature = 560	correl = -0.0412813	descr = N_Gram_GATGG
cnt = 107	feature = 545	correl = 0.046208	descr = N_Gram_GACTG
cnt = 108	feature = 626	correl = -0.0243792	descr = N_Gram_GGAAC
cnt = 109	feature = 37	correl = 0.0445971	descr = Position_Specific_Bin_Base_13_Base_A
cnt = 110	feature = 667	correl = 0.025048	descr = N_Gram_GGGTA
cnt = 111	feature = 726	correl = -0.0258337	descr = N_Gram_GTTGT
cnt = 112	feature = 60	correl = 0.0675692	descr = Position_Specific_Bin_Base_19_Base_T
cnt = 113	feature = 753	correl = 0.0355871	descr = N_Gram_TACTG
cnt = 114	feature = 519	correl = 0.0249463	descr = N_Gram_CTTTC
cnt = 115	feature = 819	correl = 0.0499949	descr = N_Gram_TCTAC
cnt = 116	feature = 227	correl = -0.0349596	descr = N_Gram_ACGGC
cnt = 117	feature = 552	correl = -0.0336391	descr = N_Gram_GAGGG
cnt = 118	feature = 627	correl = -0.0483494	descr = N_Gram_GGAAG
cnt = 119	feature = 798	correl = -0.0499878	descr = N_Gram_TCCCC
cnt = 120	feature = 593	correl = -0.0546191	descr = N_Gram_GCCTC
cnt = 121	feature = 254	correl = -0.0361483	descr = N_Gram_AGCCC
cnt = 122	feature = 723	correl = 0.0375933	descr = N_Gram_GTTCG
cnt = 123	feature = 769	correl = 0.0568551	descr = N_Gram_TATAA
cnt = 124	feature = 1	correl = 0.10639	descr = Position_Specific_Bin_Base_0_Base_C
cnt = 125	feature = 677	correl = -0.0295549	descr = N_Gram_GGTGA
cnt = 126	feature = 903	correl = 0.0574173	descr = N_Gram_TTCTA
cnt = 127	feature = 825	correl = 0.0490515	descr = N_Gram_TCTCT
cnt = 128	feature = 233	correl = 0.069752	descr = N_Gram_ACTAC
cnt = 129	feature = 718	correl = 0.0284015	descr = N_Gram_GTGTA
cnt = 130	feature = 240	correl = 0.0242662	descr = N_Gram_ACTTC
cnt = 131	feature = 311	correl = 0.0401423	descr = N_Gram_ATTCG
cnt = 132	feature = 45	correl = -0.0341925	descr = Position_Specific_Bin_Base_15_Base_T
cnt = 133	feature = 64	correl = 0.115046	descr = Position_Specific_Bin_Base_20_Base_T
cnt = 134	feature = 664	correl = -0.0781102	descr = N_Gram_GGGGC
cnt = 135	feature = 25	correl = 0.0315956	descr = Position_Specific_Bin_Base_9_Base_A
cnt = 136	feature = 913	correl = 0.0300282	descr = N_Gram_TTGCG
cnt = 137	feature = 909	correl = 0.0682971	descr = N_Gram_TTGAA
cnt = 138	feature = 739	correl = -0.0573986	descr = N_Gram_TAATC
cnt = 139	feature = 350	correl = -0.0304052	descr = N_Gram_CAGCG
cnt = 140	feature = 914	correl = 0.0477703	descr = N_Gram_TTGGA
cnt = 141	feature = 799	correl = -0.0221485	descr = N_Gram_TCCCG
cnt = 142	feature = 489	correl = -0.0350947	descr = N_Gram_CTCAC
cnt = 143	feature = 740	correl = -0.0224546	descr = N_Gram_TAATG
cnt = 144	feature = 917	correl = 0.0352431	descr = N_Gram_TTGGT
cnt = 145	feature = 553	correl = -0.02656	descr = N_Gram_GAGGT
cnt = 146	feature = 271	correl = 0.033487	descr = N_Gram_AGTCT
cnt = 147	feature = 643	correl = -0.0814625	descr = N_Gram_GGCCA
cnt = 148	feature = 394	correl = -0.0802951	descr = N_Gram_CCCTG
cnt = 149	feature = 368	correl = -0.0513613	descr = N_Gram_CCAAA
cnt = 150	feature = 481	correl = 0.0230737	descr = N_Gram_CTAGA
cnt = 151	feature = 40	correl = -0.0337954	descr = Position_Specific_Bin_Base_14_Base_C
cnt = 152	feature = 900	correl = 0.0347613	descr = N_Gram_TTCGC
cnt = 153	feature = 482	correl = 0.0653408	descr = N_Gram_CTAGC
cnt = 154	feature = 31	correl = -0.0413951	descr = Position_Specific_Bin_Base_11_Base_A
cnt = 155	feature = 16	correl = 0.0569384	descr = Position_Specific_Bin_Base_5_Base_T
cnt = 156	feature = 292	correl = 0.0314177	descr = N_Gram_ATCCT
cnt = 157	feature = 370	correl = -0.0216426	descr = N_Gram_CCACA
cnt = 158	feature = 11	correl = 0.0705931	descr = Position_Specific_Bin_Base_3_Base_G
cnt = 159	feature = 314	correl = -0.0219584	descr = N_Gram_ATTGA
cnt = 160	feature = 702	correl = 0.0614707	descr = N_Gram_GTCGT
cnt = 161	feature = 511	correl = 0.0348344	descr = N_Gram_CTTCA
cnt = 162	feature = 634	correl = -0.0603391	descr = N_Gram_GGAGC
cnt = 163	feature = 286	correl = 0.0357376	descr = N_Gram_ATCAA
cnt = 164	feature = 860	correl = -0.0744991	descr = N_Gram_TGGCG
cnt = 165	feature = 663	correl = -0.0460106	descr = N_Gram_GGGGA
cnt = 166	feature = 603	correl = -0.0299975	descr = N_Gram_GCGGG
cnt = 167	feature = 597	correl = -0.0518267	descr = N_Gram_GCGCA
cnt = 168	feature = 278	correl = 0.0240922	descr = N_Gram_ATAGA
cnt = 169	feature = 746	correl = 0.0444974	descr = N_Gram_TACC
cnt = 170	feature = 685	correl = 0.0552742	descr = N_Gram_GTAAA
cnt = 171	feature = 5	correl = -0.074695	descr = Position_Specific_Bin_Base_1_Base_G
cnt = 172	feature = 665	correl = -0.0569768	descr = N_Gram_GGGGT
cnt = 173	feature = 294	correl = 0.042422	descr = N_Gram_ATCGA
cnt = 174	feature = 501	correl = 0.0556723	descr = N_Gram_CTGGA
cnt = 175	feature = 17	correl = -0.0411288	descr = Position_Specific_Bin_Base_6_Base_C
cnt = 176	feature = 934	correl = 0.0333976	descr = N_Gram_TTTTA
cnt = 177	feature = 904	correl = 0.0391527	descr = N_Gram_TTCTC
cnt = 178	feature = 598	correl = -0.0891962	descr = N_Gram_GCGCG
cnt = 179	feature = 264	correl = -0.0251786	descr = N_Gram_AGGGA
cnt = 180	feature = 882	correl = 0.0612764	descr = N_Gram_TTACA
cnt = 181	feature = 706	correl = 0.023864	descr = N_Gram_GTCTT
cnt = 182	feature = 678	correl = -0.0697012	descr = N_Gram_GGTGC
cnt = 183	feature = 251	correl = -0.0228779	descr = N_Gram_AGCAC
cnt = 184	feature = 526	correl = -0.0505836	descr = N_Gram_GAAGA
cnt = 185	feature = 610	correl = 0.022858	descr = N_Gram_GCTAT
cnt = 186	feature = 583	correl = -0.0614779	descr = N_Gram_GCCAG
cnt = 187	feature = 579	correl = 0.0345371	descr = N_Gram_GCATT
cnt = 188	feature = 620	correl = 0.0228653	descr = N_Gram_GCTGT
cnt = 189	feature = 29	correl = -0.0520621	descr = Position_Specific_Bin_Base_10_Base_G
cnt = 190	feature = 105	correl = -0.0226742	descr = Xue_Structure_Feature_A111
cnt = 191	feature = 792	correl = 0.0238637	descr = N_Gram_TCATA
cnt = 192	feature = 701	correl = -0.0257734	descr = N_Gram_GTCGG
cnt = 193	feature = 788	correl = 0.0514998	descr = N_Gram_TCACC
cnt = 194	feature = 789	correl = -0.0437661	descr = N_Gram_TCACG
cnt = 195	feature = 21	correl = 0.063079	descr = Position_Specific_Bin_Base_7_Base_T
cnt = 196	feature = 590	correl = -0.0346526	descr = N_Gram_GCCGA
cnt = 197	feature = 423	correl = 0.0268605	descr = N_Gram_CCTTG
cnt = 198	feature = 249	correl = -0.0458809	descr = N_Gram_AGATG
cnt = 199	feature = 10	correl = -0.128026	descr = Position_Specific_Bin_Base_2_Base_T
cnt = 200	feature = 58	correl = -0.127886	descr = Position_Specific_Bin_Base_19_Base_C
cnt = 201	feature = 42	correl = 0.0758564	descr = Position_Specific_Bin_Base_14_Base_T
cnt = 202	feature = 6	correl = 0.0227163	descr = Position_Specific_Bin_Base_1_Base_T
cnt = 203	feature = 927	correl = 0.0437377	descr = N_Gram_TTTCC
cnt = 204	feature = 452	correl = -0.0470947	descr = N_Gram_CGGCA
cnt = 205	feature = 207	correl = 0.0436854	descr = N_Gram_ACATC
cnt = 206	feature = 821	correl = 0.0338482	descr = N_Gram_TCTAT
cnt = 207	feature = 838	correl = 0.0299158	descr = N_Gram_TGAAT
cnt = 208	feature = 919	correl = 0.0377791	descr = N_Gram_TTGTA
cnt = 209	feature = 876	correl = 0.0571965	descr = N_Gram_TGTTC
cnt = 210	feature = 672	correl = 0.0395921	descr = N_Gram_GGTAA
cnt = 211	feature = 51	correl = -0.0438178	descr = Position_Specific_Bin_Base_17_Base_C
cnt = 212	feature = 213	correl = -0.082548	descr = N_Gram_ACCAC
cnt = 213	feature = 578	correl = 0.0450214	descr = N_Gram_GCATC
cnt = 214	feature = 660	correl = -0.0761013	descr = N_Gram_GGGCG
cnt = 215	feature = 674	correl = 0.0296051	descr = N_Gram_GGTCA
cnt = 216	feature = 802	correl = -0.0354371	descr = N_Gram_TCCTG
cnt = 217	feature = 658	correl = -0.046249	descr = N_Gram_GGGCA
cnt = 218	feature = 780	correl = 0.0635508	descr = N_Gram_TATTC
cnt = 219	feature = 632	correl = 0.0457683	descr = N_Gram_GGACT
cnt = 220	feature = 872	correl = 0.0333081	descr = N_Gram_TGTCT
cnt = 221	feature = 479	correl = 0.0790068	descr = N_Gram_CTACT
cnt = 222	feature = 709	correl = 0.044263	descr = N_Gram_GTGAA
cnt = 223	feature = 541	correl = -0.0386102	descr = N_Gram_GACGG
cnt = 224	feature = 23	correl = -0.0937995	descr = Position_Specific_Bin_Base_8_Base_C
cnt = 225	feature = 54	correl = 0.0423629	descr = Position_Specific_Bin_Base_18_Base_A
cnt = 226	feature = 36	correl = -0.0307966	descr = Position_Specific_Bin_Base_12_Base_T
cnt = 227	feature = 859	correl = -0.061096	descr = N_Gram_TGGCC
cnt = 228	feature = 46	correl = 0.0796893	descr = Position_Specific_Bin_Base_16_Base_A
cnt = 229	feature = 839	correl = 0.0279418	descr = N_Gram_TGAG
cnt = 230	feature = 675	correl = -0.0716173	descr = N_Gram_GGTCC
cnt = 231	feature = 33	correl = -0.0478523	descr = Position_Specific_Bin_Base_11_Base_G
cnt = 232	feature = 843	correl = 0.0429714	descr = N_Gram_TGCA
cnt = 233	feature = 59	correl = -0.119212	descr = Position_Specific_Bin_Base_19_Base_G
cnt = 234	feature = 490	correl = -0.0416983	descr = N_Gram_CTCCC
cnt = 235	feature = 41	correl = -0.153466	descr = Position_Specific_Bin_Base_14_Base_G
cnt = 236	feature = 229	correl = -0.0365522	descr = N_Gram_ACGT
cnt = 237	feature = 738	correl = 0.057749	descr = N_Gram_TAAGG
cnt = 238	feature = 831	correl = 0.0329457	descr = N_Gram_TCTTG
cnt = 239	feature = 62	correl = -0.300589	descr = Position_Specific_Bin_Base_20_Base_C
cnt = 240	feature = 305	correl = -0.0392433	descr = N_Gram_ATGGT
cnt = 241	feature = 28	correl = -0.0840068	descr = Position_Specific_Bin_Base_10_Base_C
cnt = 242	feature = 9	correl = 0.119112	descr = Position_Specific_Bin_Base_2_Base_G
cnt = 243	feature = 15	correl = -0.0752273	descr = Position_Specific_Bin_Base_5_Base_C
cnt = 244	feature = 837	correl = 0.0485925	descr = N_Gram_TGAAG
cnt = 245	feature = 820	correl = 0.0600472	descr = N_Gram_TCTAG
cnt = 246	feature = 57	correl = 0.174308	descr = Position_Specific_Bin_Base_19_Base_A
cnt = 247	feature = 367	correl = -0.0278045	descr = N_Gram_CCAA
cnt = 248	feature = 916	correl = -0.0249317	descr = N_Gram_TTGGG
cnt = 249	feature = 44	correl = -0.0384858	descr = Position_Specific_Bin_Base_15_Base_G
cnt = 250	feature = 894	correl = 0.0317185	descr = N_Gram_TTCAC
cnt = 251	feature = 389	correl = -0.0999543	descr = N_Gram_CCCGA
cnt = 252	feature = 293	correl = 0.0460203	descr = N_Gram_ATCG
cnt = 253	feature = 47	correl = -0.0464534	descr = Position_Specific_Bin_Base_16_Base_C
cnt = 254	feature = 881	correl = 0.0275365	descr = N_Gram_TTAC
cnt = 255	feature = 283	correl = 0.0700084	descr = N_Gram_ATATT
cnt = 256	feature = 573	correl = -0.0344326	descr = N_Gram_GCACG
cnt = 257	feature = 531	correl = 0.0398536	descr = N_Gram_GAATT
cnt = 258	feature = 409	correl = 0.0774527	descr = N_Gram_CCTA
cnt = 259	feature = 641	correl = -0.0525538	descr = N_Gram_GGCAG
cnt = 260	feature = 803	correl = 0.0504281	descr = N_Gram_TCCTT
cnt = 261	feature = 260	correl = 0.0261891	descr = N_Gram_AGGAA
cnt = 262	feature = 214	correl = -0.0291744	descr = N_Gram_ACCC
cnt = 263	feature = 759	correl = 0.067802	descr = N_Gram_TAGC
cnt = 264	feature = 865	correl = 0.0321869	descr = N_Gram_TGGTC
cnt = 265	feature = 478	correl = 0.0388374	descr = N_Gram_CTACA
cnt = 266	feature = 567	correl = -0.0462401	descr = N_Gram_GCAA
cnt = 267	feature = 494	correl = 0.0386658	descr = N_Gram_CTCT
cnt = 268	feature = 725	correl = -0.0424462	descr = N_Gram_GTTGG
cnt = 269	feature = 307	correl = 0.0516734	descr = N_Gram_ATTA
cnt = 270	feature = 922	correl = 0.0548778	descr = N_Gram_TTGTT
cnt = 271	feature = 679	correl = -0.107502	descr = N_Gram_GGTGG
cnt = 272	feature = 536	correl = -0.0758617	descr = N_Gram_GACC
cnt = 273	feature = 515	correl = -0.0225347	descr = N_Gram_CTTGG
cnt = 274	feature = 898	correl = 0.0312327	descr = N_Gram_TTCCT
cnt = 275	feature = 616	correl = -0.0360442	descr = N_Gram_GCTG
cnt = 276	feature = 277	correl = 0.0459221	descr = N_Gram_ATAG
cnt = 277	feature = 540	correl = -0.0300144	descr = N_Gram_GACG
cnt = 278	feature = 232	correl = 0.0497207	descr = N_Gram_ACTA
cnt = 279	feature = 348	correl = -0.032593	descr = N_Gram_CAGCA
cnt = 280	feature = 794	correl = 0.0293761	descr = N_Gram_TCCA
cnt = 281	feature = 815	correl = 0.0441174	descr = N_Gram_TCGT
cnt = 282	feature = 313	correl = 0.0518266	descr = N_Gram_ATTG
cnt = 283	feature = 884	correl = 0.0590672	descr = N_Gram_TTAG
cnt = 284	feature = 358	correl = 0.0754686	descr = N_Gram_CATCT
cnt = 285	feature = 438	correl = -0.0355033	descr = N_Gram_CGCA
cnt = 286	feature = 864	correl = -0.0686388	descr = N_Gram_TGGGG
cnt = 287	feature = 650	correl = -0.0584427	descr = N_Gram_GGCT
cnt = 288	feature = 671	correl = 0.0314753	descr = N_Gram_GGTA
cnt = 289	feature = 703	correl = 0.0295497	descr = N_Gram_GTCT
cnt = 290	feature = 791	correl = 0.0558295	descr = N_Gram_TCAT
cnt = 291	feature = 66	correl = 0.0882252	descr = Gibbs_of_Target_Sequence__Pos_0_Step_1
cnt = 292	feature = 542	correl = 0.027543	descr = N_Gram_GACT
cnt = 293	feature = 384	correl = -0.09069	descr = N_Gram_CCCC
cnt = 294	feature = 499	correl = -0.0326022	descr = N_Gram_CTGC
cnt = 295	feature = 68	correl = -0.154217	descr = Gibbs_of_Target_Sequence__Pos_2_Step_1
cnt = 296	feature = 708	correl = 0.0352974	descr = N_Gram_GTGA
cnt = 297	feature = 288	correl = 0.0528521	descr = N_Gram_ATCC
cnt = 298	feature = 867	correl = 0.0517352	descr = N_Gram_TGTA
cnt = 299	feature = 856	correl = 0.0218742	descr = N_Gram_TGGA
cnt = 300	feature = 70	correl = 0.0559657	descr = Gibbs_of_Target_Sequence__Pos_5_Step_1
cnt = 301	feature = 680	correl = -0.0357018	descr = N_Gram_GGTT
cnt = 302	feature = 735	correl = 0.0681045	descr = N_Gram_TAAG
cnt = 303	feature = 589	correl = -0.0317639	descr = N_Gram_GCCG
cnt = 304	feature = 773	correl = 0.0602763	descr = N_Gram_TATC
cnt = 305	feature = 206	correl = 0.073167	descr = N_Gram_ACAT
cnt = 306	feature = 654	correl = -0.0850223	descr = N_Gram_GGGA
cnt = 307	feature = 392	correl = -0.0694441	descr = N_Gram_CCCT
cnt = 308	feature = 303	correl = -0.0476658	descr = N_Gram_ATGG
cnt = 309	feature = 250	correl = 0.0233902	descr = N_Gram_AGCA
cnt = 310	feature = 81	correl = 0.110592	descr = Gibbs_of_Target_Sequence__Pos_17_Step_1
cnt = 311	feature = 751	correl = 0.0496689	descr = N_Gram_TACT
cnt = 312	feature = 899	correl = 0.0311282	descr = N_Gram_TTCG
cnt = 313	feature = 768	correl = 0.0705929	descr = N_Gram_TATA
cnt = 314	feature = 412	correl = -0.0882423	descr = N_Gram_CCTC
cnt = 315	feature = 69	correl = 0.104712	descr = Gibbs_of_Target_Sequence__Pos_4_Step_1
cnt = 316	feature = 263	correl = -0.0448993	descr = N_Gram_AGGG
cnt = 317	feature = 826	correl = 0.0809043	descr = N_Gram_TCTG
cnt = 318	feature = 525	correl = -0.0305174	descr = N_Gram_GAAG
cnt = 319	feature = 336	correl = -0.0676452	descr = N_Gram_CACG
cnt = 320	feature = 755	correl = 0.0542345	descr = N_Gram_TAGA
cnt = 321	feature = 483	correl = 0.0476722	descr = N_Gram_CTAT
cnt = 322	feature = 347	correl = -0.0475995	descr = N_Gram_CAGC
cnt = 323	feature = 695	correl = -0.0830447	descr = N_Gram_GTCC
cnt = 324	feature = 67	correl = -0.0287526	descr = Gibbs_of_Target_Sequence__Pos_1_Step_1
cnt = 325	feature = 669	correl = -0.0935417	descr = N_Gram_GGGTG
cnt = 326	feature = 396	correl = -0.100816	descr = N_Gram_CCGA
cnt = 327	feature = 743	correl = 0.0578635	descr = N_Gram_TACA
cnt = 328	feature = 779	correl = 0.0742429	descr = N_Gram_TATT
cnt = 329	feature = 71	correl = 0.101006	descr = Gibbs_of_Target_Sequence__Pos_6_Step_1
cnt = 330	feature = 77	correl = 0.13154	descr = Gibbs_of_Target_Sequence__Pos_13_Step_1
cnt = 331	feature = 624	correl = -0.0317003	descr = N_Gram_GGAA
cnt = 332	feature = 462	correl = -0.0492925	descr = N_Gram_CGT
cnt = 333	feature = 875	correl = 0.076972	descr = N_Gram_TGTT
cnt = 334	feature = 600	correl = -0.102743	descr = N_Gram_GCGG
cnt = 335	feature = 80	correl = 0.139503	descr = Gibbs_of_Target_Sequence__Pos_16_Step_1
cnt = 336	feature = 74	correl = 0.110939	descr = Gibbs_of_Target_Sequence__Pos_9_Step_1
cnt = 337	feature = 310	correl = 0.0804628	descr = N_Gram_ATTC
cnt = 338	feature = 210	correl = -0.0371794	descr = N_Gram_ACC
cnt = 339	feature = 78	correl = 0.148402	descr = Gibbs_of_Target_Sequence__Pos_14_Step_1
cnt = 340	feature = 76	correl = 0.0481381	descr = Gibbs_of_Target_Sequence__Pos_11_Step_1
cnt = 341	feature = 646	correl = -0.11501	descr = N_Gram_GGCG
cnt = 342	feature = 796	correl = -0.0527372	descr = N_Gram_TCCC
cnt = 343	feature = 834	correl = 0.06505	descr = N_Gram_TGA
cnt = 344	feature = 231	correl = 0.035948	descr = N_Gram_ACT
cnt = 345	feature = 72	correl = 0.155333	descr = Gibbs_of_Target_Sequence__Pos_7_Step_1
cnt = 346	feature = 662	correl = -0.0947679	descr = N_Gram_GGGG
cnt = 347	feature = 82	correl = 0.201542	descr = Gibbs_of_Target_Sequence__Pos_18_Step_1
cnt = 348	feature = 818	correl = 0.0748774	descr = N_Gram_TCTA
cnt = 349	feature = 220	correl = -0.0728226	descr = N_Gram_ACG
cnt = 350	feature = 657	correl = -0.126764	descr = N_Gram_GGGC
cnt = 351	feature = 707	correl = -0.0326722	descr = N_Gram_GTG
cnt = 352	feature = 451	correl = -0.12991	descr = N_Gram_CGGC
cnt = 353	feature = 321	correl = 0.0230287	descr = N_Gram_CAA
cnt = 354	feature = 75	correl = 0.130166	descr = Gibbs_of_Target_Sequence__Pos_10_Step_1
cnt = 355	feature = 79	correl = 0.103722	descr = Gibbs_of_Target_Sequence__Pos_15_Step_1
cnt = 356	feature = 676	correl = -0.0979986	descr = N_Gram_GGTG
cnt = 357	feature = 366	correl = -0.0722358	descr = N_Gram_CCA
cnt = 358	feature = 284	correl = 0.0678223	descr = N_Gram_ATC
cnt = 359	feature = 666	correl = -0.0628313	descr = N_Gram_GGGT
cnt = 360	feature = 907	correl = 0.094325	descr = N_Gram_TTG
cnt = 361	feature = 354	correl = 0.0701502	descr = N_Gram_CAT
cnt = 362	feature = 275	correl = 0.0611281	descr = N_Gram_ATA
cnt = 363	feature = 892	correl = 0.097904	descr = N_Gram_TTC
cnt = 364	feature = 473	correl = 0.102908	descr = N_Gram_CTA
cnt = 365	feature = 595	correl = -0.105737	descr = N_Gram_GCG
cnt = 366	feature = 449	correl = -0.116375	descr = N_Gram_CGG
cnt = 367	feature = 767	correl = 0.124041	descr = N_Gram_TAT
cnt = 368	feature = 638	correl = -0.181392	descr = N_Gram_GGC
cnt = 369	feature = 653	correl = -0.138931	descr = N_Gram_GGG
cnt = 370	feature = 365	correl = -0.0852732	descr = N_Gram_CC
cnt = 371	feature = 565	correl = -0.127803	descr = N_Gram_GC
cnt = 372	feature = 729	correl = 0.176941	descr = N_Gram_TA
cnt = 373	feature = 65	correl = 0.293816	descr = Gibbs_of_Target_Sequence_
num rows = 2188
num_elements = 818312
..*
optimization finished, #iter = 2399
nu = 0.280892
obj = -48.508379, rho = -0.755701
nSV = 1015, nBSV = 325
num rows = 243
num_elements = 90882
*
optimization finished, #iter = 193
nu = 0.232620
obj = -5.124245, rho = -0.746165
nSV = 127, nBSV = 12
..*
optimization finished, #iter = 2399
nu = 0.280892
obj = -48.508379, rho = -0.755701
nSV = 1015, nBSV = 325
CFS merit scores = 1.35829
CFS merit scores = 1.59756
CFS merit scores = 1.85335
CFS merit scores = 2.08062
CFS merit scores = 2.29189
CFS merit scores = 2.47653
CFS merit scores = 2.64704
CFS merit scores = 2.80407
CFS merit scores = 2.95031
CFS merit scores = 3.08675
CFS merit scores = 3.21515
CFS merit scores = 3.33681
CFS merit scores = 3.45348
CFS merit scores = 3.56359
CFS merit scores = 3.66821
CFS merit scores = 3.76776
CFS merit scores = 3.86389
CFS merit scores = 3.95725
CFS merit scores = 4.04717
CFS merit scores = 4.13393
CFS merit scores = 4.21728
CFS merit scores = 4.29723
CFS merit scores = 4.37471
CFS merit scores = 4.44955
CFS merit scores = 4.52142
CFS merit scores = 4.59092
CFS merit scores = 4.65527
CFS merit scores = 4.71664
CFS merit scores = 4.77605
CFS merit scores = 4.83288
CFS merit scores = 4.88833
CFS merit scores = 4.94237
CFS merit scores = 4.99432
CFS merit scores = 5.0455
CFS merit scores = 5.09433
CFS merit scores = 5.14152
CFS merit scores = 5.18691
CFS merit scores = 5.22843
CFS merit scores = 5.26782
CFS merit scores = 5.30594
CFS merit scores = 5.34138
CFS merit scores = 5.37564
CFS merit scores = 5.40864
CFS merit scores = 5.44044
CFS merit scores = 5.47169
CFS merit scores = 5.50151
CFS merit scores = 5.52946
CFS merit scores = 5.5568
CFS merit scores = 5.58236
CFS merit scores = 5.60709
CFS merit scores = 5.63096
CFS merit scores = 5.65418
CFS merit scores = 5.67547
CFS merit scores = 5.69615
CFS merit scores = 5.71606
CFS merit scores = 5.73596
CFS merit scores = 5.75415
CFS merit scores = 5.77187
CFS merit scores = 5.78896
CFS merit scores = 5.8062
CFS merit scores = 5.82327
CFS merit scores = 5.84025
CFS merit scores = 5.85719
CFS merit scores = 5.8728
CFS merit scores = 5.88763
CFS merit scores = 5.90113
CFS merit scores = 5.9139
CFS merit scores = 5.92646
CFS merit scores = 5.93897
CFS merit scores = 5.9512
CFS merit scores = 5.96215
CFS merit scores = 5.97217
CFS merit scores = 5.98205
CFS merit scores = 5.99205
CFS merit scores = 6.0019
CFS merit scores = 6.01135
CFS merit scores = 6.0201
CFS merit scores = 6.0271
CFS merit scores = 6.03424
CFS merit scores = 6.04095
CFS merit scores = 6.0475
CFS merit scores = 6.05391
CFS merit scores = 6.06049
CFS merit scores = 6.06675
CFS merit scores = 6.07309
CFS merit scores = 6.07956
CFS merit scores = 6.08519
CFS merit scores = 6.09106
CFS merit scores = 6.09619
CFS merit scores = 6.10133
CFS merit scores = 6.10638
CFS merit scores = 6.11113
CFS merit scores = 6.11574
CFS merit scores = 6.12003
CFS merit scores = 6.12446
CFS merit scores = 6.12921
CFS merit scores = 6.13337
CFS merit scores = 6.13745
CFS merit scores = 6.14151
CFS merit scores = 6.14525
CFS merit scores = 6.14894
CFS merit scores = 6.15209
CFS merit scores = 6.1552
CFS merit scores = 6.15814
CFS merit scores = 6.16098
CFS merit scores = 6.16373
CFS merit scores = 6.16666
CFS merit scores = 6.16954
CFS merit scores = 6.17226
CFS merit scores = 6.17462
CFS merit scores = 6.17672
CFS merit scores = 6.17857
CFS merit scores = 6.18038
CFS merit scores = 6.18246
CFS merit scores = 6.1843
CFS merit scores = 6.18607
CFS merit scores = 6.18782
CFS merit scores = 6.18929
CFS merit scores = 6.1905
CFS merit scores = 6.19185
CFS merit scores = 6.19307
CFS merit scores = 6.194
CFS merit scores = 6.19498
CFS merit scores = 6.19604
CFS merit scores = 6.19725
CFS merit scores = 6.1981
CFS merit scores = 6.19905
CFS merit scores = 6.20002
CFS merit scores = 6.20102
CFS merit scores = 6.20222
CFS merit scores = 6.20306
CFS merit scores = 6.20402
CFS merit scores = 6.20476
CFS merit scores = 6.20552
CFS merit scores = 6.20616
CFS merit scores = 6.20661
CFS merit scores = 6.20699
CFS merit scores = 6.20743
CFS merit scores = 6.20799
CFS merit scores = 6.20806
CFS merit scores = 6.20828
CFS merit scores = 6.20841
CFS merit scores = 6.20862
CFS merit scores = 6.20879
CFS merit scores = 6.20914
CFS merit scores = 6.20942
CFS merit scores = 6.20925
CFS merit scores = 6.20902
CFS merit scores = 6.20887
CFS merit scores = 6.20868
CFS merit scores = 6.20849
CFS merit scores = 6.20826
CFS merit scores = 6.20793
CFS merit scores = 6.20759
CFS merit scores = 6.20716
CFS merit scores = 6.20667
CFS merit scores = 6.206
CFS merit scores = 6.20528
CFS merit scores = 6.20458
CFS merit scores = 6.20395
CFS merit scores = 6.20312
CFS merit scores = 6.20225
CFS merit scores = 6.20131
CFS merit scores = 6.2004
CFS merit scores = 6.19926
CFS merit scores = 6.19816
CFS merit scores = 6.19702
CFS merit scores = 6.196
CFS merit scores = 6.19482
CFS merit scores = 6.19358
CFS merit scores = 6.19237
CFS merit scores = 6.19114
CFS merit scores = 6.18997
CFS merit scores = 6.18868
CFS merit scores = 6.18749
CFS merit scores = 6.18625
CFS merit scores = 6.18483
CFS merit scores = 6.18339
CFS merit scores = 6.18194
CFS merit scores = 6.18026
CFS merit scores = 6.17865
CFS merit scores = 6.17683
CFS merit scores = 6.17504
CFS merit scores = 6.17331
CFS merit scores = 6.17168
CFS merit scores = 6.17016
CFS merit scores = 6.16864
CFS merit scores = 6.16713
CFS merit scores = 6.16564
CFS merit scores = 6.16412
CFS merit scores = 6.16259
CFS merit scores = 6.16103
CFS merit scores = 6.15946
CFS merit scores = 6.15789
CFS merit scores = 6.15622
CFS merit scores = 6.15462
CFS merit scores = 6.15299
CFS merit scores = 6.15133
CFS merit scores = 6.14942
CFS merit scores = 6.14729
CFS merit scores = 6.14522
CFS merit scores = 6.1431
CFS merit scores = 6.14097
CFS merit scores = 6.1388
CFS merit scores = 6.13665
CFS merit scores = 6.13466
CFS merit scores = 6.13273
CFS merit scores = 6.13044
CFS merit scores = 6.12799
CFS merit scores = 6.1256
CFS merit scores = 6.12303
CFS merit scores = 6.12048
CFS merit scores = 6.11794
CFS merit scores = 6.11535
CFS merit scores = 6.11272
CFS merit scores = 6.11023
CFS merit scores = 6.10777
CFS merit scores = 6.10523
CFS merit scores = 6.10273
CFS merit scores = 6.10017
CFS merit scores = 6.09728
CFS merit scores = 6.09441
CFS merit scores = 6.09164
CFS merit scores = 6.08848
CFS merit scores = 6.08527
CFS merit scores = 6.08211
CFS merit scores = 6.0791
CFS merit scores = 6.07599
CFS merit scores = 6.07291
CFS merit scores = 6.06974
CFS merit scores = 6.06663
CFS merit scores = 6.06349
CFS merit scores = 6.06035
CFS merit scores = 6.05725
CFS merit scores = 6.05399
CFS merit scores = 6.05069
CFS merit scores = 6.04731
CFS merit scores = 6.0439
CFS merit scores = 6.04049
CFS merit scores = 6.03712
CFS merit scores = 6.03373
CFS merit scores = 6.03041
CFS merit scores = 6.02716
CFS merit scores = 6.02385
CFS merit scores = 6.02053
CFS merit scores = 6.01716
CFS merit scores = 6.01372
CFS merit scores = 6.01038
CFS merit scores = 6.00682
CFS merit scores = 6.00311
CFS merit scores = 5.99938
CFS merit scores = 5.99567
CFS merit scores = 5.99188
CFS merit scores = 5.98803
CFS merit scores = 5.98423
CFS merit scores = 5.9803
CFS merit scores = 5.97616
CFS merit scores = 5.972
CFS merit scores = 5.96781
CFS merit scores = 5.96353
CFS merit scores = 5.95902
CFS merit scores = 5.95446
CFS merit scores = 5.9499
CFS merit scores = 5.94529
CFS merit scores = 5.94057
CFS merit scores = 5.93594
CFS merit scores = 5.93132
CFS merit scores = 5.92677
CFS merit scores = 5.92208
CFS merit scores = 5.91749
CFS merit scores = 5.91282
CFS merit scores = 5.90817
CFS merit scores = 5.90363
CFS merit scores = 5.89901
CFS merit scores = 5.89444
CFS merit scores = 5.8898
CFS merit scores = 5.88519
CFS merit scores = 5.88045
CFS merit scores = 5.87577
CFS merit scores = 5.87088
CFS merit scores = 5.86606
CFS merit scores = 5.86129
CFS merit scores = 5.85651
CFS merit scores = 5.85173
CFS merit scores = 5.847
CFS merit scores = 5.84217
CFS merit scores = 5.83733
CFS merit scores = 5.83235
CFS merit scores = 5.82738
CFS merit scores = 5.82235
CFS merit scores = 5.81735
CFS merit scores = 5.81229
CFS merit scores = 5.8073
CFS merit scores = 5.80239
CFS merit scores = 5.79743
CFS merit scores = 5.79242
CFS merit scores = 5.78735
CFS merit scores = 5.78227
CFS merit scores = 5.77719
CFS merit scores = 5.77223
CFS merit scores = 5.76729
CFS merit scores = 5.76234
CFS merit scores = 5.7574
CFS merit scores = 5.75251
CFS merit scores = 5.74766
CFS merit scores = 5.74226
CFS merit scores = 5.73657
CFS merit scores = 5.73066
CFS merit scores = 5.72456
CFS merit scores = 5.71841
CFS merit scores = 5.71237
CFS merit scores = 5.70605
CFS merit scores = 5.69978
CFS merit scores = 5.69358
CFS merit scores = 5.6872
CFS merit scores = 5.68065
CFS merit scores = 5.67416
CFS merit scores = 5.66735
CFS merit scores = 5.66053
CFS merit scores = 5.65369
CFS merit scores = 5.64675
CFS merit scores = 5.63983
CFS merit scores = 5.63279
CFS merit scores = 5.62552
CFS merit scores = 5.61832
CFS merit scores = 5.61123
CFS merit scores = 5.60388
CFS merit scores = 5.59658
CFS merit scores = 5.58872
CFS merit scores = 5.58083
CFS merit scores = 5.57302
CFS merit scores = 5.56513
CFS merit scores = 5.55726
CFS merit scores = 5.54943
CFS merit scores = 5.54156
CFS merit scores = 5.53364
CFS merit scores = 5.52556
CFS merit scores = 5.51748
CFS merit scores = 5.50946
CFS merit scores = 5.50152
CFS merit scores = 5.49364
CFS merit scores = 5.4858
CFS merit scores = 5.47781
CFS merit scores = 5.46982
CFS merit scores = 5.46189
CFS merit scores = 5.45384
CFS merit scores = 5.44572
CFS merit scores = 5.43725
CFS merit scores = 5.42763
CFS merit scores = 5.418
CFS merit scores = 5.40792
CFS merit scores = 5.39735
CFS merit scores = 5.38688
CFS merit scores = 5.37411
CFS merit scores = 5.36048
CFS merit scores = 5.34624
CFS merit scores = 5.33056
CFS merit scores = 5.29648
cnt = 1	feature = 64	correl = 0.358287	descr = Position_Specific_Bin_Base_20_Base_A
cnt = 2	feature = 60	correl = 0.178366	descr = Position_Specific_Bin_Base_19_Base_A
cnt = 3	feature = 2	correl = -0.146576	descr = Position_Specific_Bin_Base_0_Base_G
cnt = 4	feature = 14	correl = -0.0712411	descr = Position_Specific_Bin_Base_4_Base_C
cnt = 5	feature = 8	correl = 0.126725	descr = Position_Specific_Bin_Base_2_Base_G
cnt = 6	feature = 663	correl = 0.0620852	descr = N_Gram_GGTAA
cnt = 7	feature = 904	correl = 0.0286517	descr = N_Gram_TTTAC
cnt = 8	feature = 592	correl = -0.0235706	descr = N_Gram_GCGAA
cnt = 9	feature = 414	correl = 0.0260575	descr = N_Gram_CCTAG
cnt = 10	feature = 39	correl = -0.0232311	descr = Position_Specific_Bin_Base_12_Base_C
cnt = 11	feature = 432	correl = -0.029736	descr = N_Gram_CGAGT
cnt = 12	feature = 337	correl = -0.0329156	descr = N_Gram_CACGG
cnt = 13	feature = 794	correl = -0.0271513	descr = N_Gram_TCGCG
cnt = 14	feature = 436	correl = -0.0333836	descr = N_Gram_CGCAA
cnt = 15	feature = 336	correl = -0.0293546	descr = N_Gram_CACGA
cnt = 16	feature = 723	correl = 0.0299884	descr = N_Gram_TAACT
cnt = 17	feature = 734	correl = 0.0294449	descr = N_Gram_TACCG
cnt = 18	feature = 871	correl = 0.0535966	descr = N_Gram_TTAGT
cnt = 19	feature = 536	correl = 0.0757219	descr = N_Gram_GACTA
cnt = 20	feature = 462	correl = 0.0291085	descr = N_Gram_CGTCT
cnt = 21	feature = 461	correl = -0.0509989	descr = N_Gram_CGTCG
cnt = 22	feature = 449	correl = -0.103508	descr = N_Gram_CGGCG
cnt = 23	feature = 672	correl = -0.0457738	descr = N_Gram_GGTTA
cnt = 24	feature = 529	correl = 0.0239801	descr = N_Gram_GACAT
cnt = 25	feature = 881	correl = 0.0229055	descr = N_Gram_TTCGC
cnt = 26	feature = 217	correl = -0.0281603	descr = N_Gram_ACCCC
cnt = 27	feature = 755	correl = 0.0277192	descr = N_Gram_TATAC
cnt = 28	feature = 772	correl = 0.0275011	descr = N_Gram_TCACT
cnt = 29	feature = 482	correl = -0.0229229	descr = N_Gram_CTATT
cnt = 30	feature = 327	correl = 0.0393847	descr = N_Gram_CAAGC
cnt = 31	feature = 867	correl = -0.0317417	descr = N_Gram_TTACG
cnt = 32	feature = 540	correl = -0.0254665	descr = N_Gram_GAGAT
cnt = 33	feature = 214	correl = -0.0244272	descr = N_Gram_ACCAA
cnt = 34	feature = 678	correl = -0.0406309	descr = N_Gram_GTAAT
cnt = 35	feature = 313	correl = 0.0377887	descr = N_Gram_ATTCG
cnt = 36	feature = 707	correl = 0.0267682	descr = N_Gram_GTGTG
cnt = 37	feature = 430	correl = -0.0414653	descr = N_Gram_CGACG
cnt = 38	feature = 264	correl = 0.0231256	descr = N_Gram_AGGGG
cnt = 39	feature = 479	correl = 0.0522265	descr = N_Gram_CTATA
cnt = 40	feature = 572	correl = -0.0408481	descr = N_Gram_GCATA
cnt = 41	feature = 821	correl = 0.0333067	descr = N_Gram_TGAAC
cnt = 42	feature = 288	correl = -0.026094	descr = N_Gram_ATCCC
cnt = 43	feature = 481	correl = 0.0361821	descr = N_Gram_CTATG
cnt = 44	feature = 228	correl = -0.0322178	descr = N_Gram_ACGTT
cnt = 45	feature = 396	correl = -0.0350515	descr = N_Gram_CCCGG
cnt = 46	feature = 537	correl = -0.03471	descr = N_Gram_GACTC
cnt = 47	feature = 586	correl = -0.0222845	descr = N_Gram_GCCGG
cnt = 48	feature = 900	correl = 0.0392185	descr = N_Gram_TTGTG
cnt = 49	feature = 345	correl = -0.0475207	descr = N_Gram_CAGAG
cnt = 50	feature = 631	correl = -0.0642513	descr = N_Gram_GGCAA
cnt = 51	feature = 774	correl = 0.0310575	descr = N_Gram_TCAGT
cnt = 52	feature = 769	correl = 0.0410459	descr = N_Gram_TCAAC
cnt = 53	feature = 749	correl = 0.0289965	descr = N_Gram_TAGGC
cnt = 54	feature = 232	correl = 0.0254921	descr = N_Gram_ACTAG
cnt = 55	feature = 311	correl = 0.0785075	descr = N_Gram_ATTAT
cnt = 56	feature = 852	correl = 0.035643	descr = N_Gram_TGTAT
cnt = 57	feature = 258	correl = 0.0263574	descr = N_Gram_AGGAA
cnt = 58	feature = 565	correl = -0.0520765	descr = N_Gram_GCACC
cnt = 59	feature = 802	correl = 0.0984104	descr = N_Gram_TCGTG
cnt = 60	feature = 491	correl = 0.0339955	descr = N_Gram_CTCTA
cnt = 61	feature = 759	correl = 0.0522734	descr = N_Gram_TATCG
cnt = 62	feature = 725	correl = 0.065277	descr = N_Gram_TAAGA
cnt = 63	feature = 256	correl = -0.0225655	descr = N_Gram_AGCGT
cnt = 64	feature = 438	correl = -0.0305706	descr = N_Gram_CGCCC
cnt = 65	feature = 206	correl = 0.0348917	descr = N_Gram_ACAGC
cnt = 66	feature = 207	correl = 0.0577334	descr = N_Gram_ACAGT
cnt = 67	feature = 516	correl = -0.0214701	descr = N_Gram_GAAAA
cnt = 68	feature = 610	correl = -0.0304918	descr = N_Gram_GCTGA
cnt = 69	feature = 739	correl = 0.0390892	descr = N_Gram_TACTG
cnt = 70	feature = 514	correl = -0.0293864	descr = N_Gram_CTTTA
cnt = 71	feature = 263	correl = -0.100463	descr = N_Gram_AGGGC
cnt = 72	feature = 534	correl = -0.0321858	descr = N_Gram_GACGG
cnt = 73	feature = 284	correl = 0.0227366	descr = N_Gram_ATCAC
cnt = 74	feature = 382	correl = -0.0531348	descr = N_Gram_CCATA
cnt = 75	feature = 597	correl = -0.0892689	descr = N_Gram_GCGCG
cnt = 76	feature = 718	correl = 0.0237608	descr = N_Gram_GTTTT
cnt = 77	feature = 404	correl = -0.0482677	descr = N_Gram_CCGAG
cnt = 78	feature = 706	correl = 0.0236165	descr = N_Gram_GTGTA
cnt = 79	feature = 370	correl = -0.0248538	descr = N_Gram_CCAAG
cnt = 80	feature = 348	correl = -0.0446723	descr = N_Gram_CAGCC
cnt = 81	feature = 489	correl = -0.0385007	descr = N_Gram_CTCGT
cnt = 82	feature = 593	correl = 0.0306313	descr = N_Gram_GCGAG
cnt = 83	feature = 765	correl = 0.0230802	descr = N_Gram_TATTG
cnt = 84	feature = 632	correl = -0.0245577	descr = N_Gram_GGCAC
cnt = 85	feature = 293	correl = 0.0357411	descr = N_Gram_ATCGC
cnt = 86	feature = 403	correl = -0.0492996	descr = N_Gram_CCGAC
cnt = 87	feature = 316	correl = -0.0343752	descr = N_Gram_ATTGA
cnt = 88	feature = 277	correl = 0.0399101	descr = N_Gram_ATAGG
cnt = 89	feature = 499	correl = -0.0261698	descr = N_Gram_CTGGG
cnt = 90	feature = 798	correl = -0.0289937	descr = N_Gram_TCGGC
cnt = 91	feature = 270	correl = 0.0419811	descr = N_Gram_AGTGA
cnt = 92	feature = 493	correl = -0.0256357	descr = N_Gram_CTGAA
cnt = 93	feature = 299	correl = 0.0408196	descr = N_Gram_ATGAG
cnt = 94	feature = 35	correl = -0.0260274	descr = Position_Specific_Bin_Base_11_Base_C
cnt = 95	feature = 305	correl = -0.0428955	descr = N_Gram_ATGGG
cnt = 96	feature = 766	correl = 0.0421281	descr = N_Gram_TATTT
cnt = 97	feature = 426	correl = -0.0717836	descr = N_Gram_CGAAG
cnt = 98	feature = 865	correl = 0.0627583	descr = N_Gram_TTACA
cnt = 99	feature = 676	correl = 0.0532631	descr = N_Gram_GTAAA
cnt = 100	feature = 344	correl = -0.0494381	descr = N_Gram_CAGAC
cnt = 101	feature = 275	correl = 0.0280858	descr = N_Gram_ATAGA
cnt = 102	feature = 240	correl = 0.0347361	descr = N_Gram_AGAAT
cnt = 103	feature = 25	correl = -0.0805312	descr = Position_Specific_Bin_Base_8_Base_C
cnt = 104	feature = 494	correl = -0.0446519	descr = N_Gram_CTGAG
cnt = 105	feature = 17	correl = 0.025947	descr = Position_Specific_Bin_Base_6_Base_A
cnt = 106	feature = 57	correl = -0.0222686	descr = Position_Specific_Bin_Base_18_Base_C
cnt = 107	feature = 590	correl = -0.0376121	descr = N_Gram_GCCTT
cnt = 108	feature = 589	correl = -0.0658581	descr = N_Gram_GCCTC
cnt = 109	feature = 43	correl = -0.0360016	descr = Position_Specific_Bin_Base_14_Base_C
cnt = 110	feature = 31	correl = -0.0681223	descr = Position_Specific_Bin_Base_10_Base_C
cnt = 111	feature = 716	correl = 0.0230667	descr = N_Gram_GTTTC
cnt = 112	feature = 578	correl = -0.022042	descr = N_Gram_GCCAT
cnt = 113	feature = 21	correl = -0.128692	descr = Position_Specific_Bin_Base_7_Base_C
cnt = 114	feature = 6	correl = -0.0487253	descr = Position_Specific_Bin_Base_2_Base_A
cnt = 115	feature = 717	correl = 0.0434794	descr = N_Gram_GTTTG
cnt = 116	feature = 625	correl = -0.0715398	descr = N_Gram_GGAGC
cnt = 117	feature = 825	correl = 0.0589411	descr = N_Gram_TGATA
cnt = 118	feature = 826	correl = -0.0274227	descr = N_Gram_TGATG
cnt = 119	feature = 726	correl = 0.0527422	descr = N_Gram_TAAGG
cnt = 120	feature = 595	correl = -0.0541316	descr = N_Gram_GCGCA
cnt = 121	feature = 473	correl = 0.04717	descr = N_Gram_CTACA
cnt = 122	feature = 66	correl = -0.175743	descr = Position_Specific_Bin_Base_20_Base_G
cnt = 123	feature = 283	correl = 0.025831	descr = N_Gram_ATCAA
cnt = 124	feature = 685	correl = -0.0515067	descr = N_Gram_GTCCC
cnt = 125	feature = 4	correl = -0.095692	descr = Position_Specific_Bin_Base_1_Base_G
cnt = 126	feature = 770	correl = 0.0226629	descr = N_Gram_TCACC
cnt = 127	feature = 292	correl = 0.0411099	descr = N_Gram_ATCGA
cnt = 128	feature = 28	correl = -0.0219214	descr = Position_Specific_Bin_Base_9_Base_C
cnt = 129	feature = 665	correl = 0.0242077	descr = N_Gram_GGTCA
cnt = 130	feature = 702	correl = -0.097727	descr = N_Gram_GTGGC
cnt = 131	feature = 657	correl = -0.0685156	descr = N_Gram_GGGGC
cnt = 132	feature = 16	correl = 0.0521204	descr = Position_Specific_Bin_Base_5_Base_T
cnt = 133	feature = 708	correl = 0.0442011	descr = N_Gram_GTGTT
cnt = 134	feature = 0	correl = 0.0408875	descr = Position_Specific_Bin_Base_0_Base_A
cnt = 135	feature = 321	correl = 0.0294269	descr = N_Gram_ATTTG
cnt = 136	feature = 809	correl = 0.0354456	descr = N_Gram_TCTCA
cnt = 137	feature = 914	correl = 0.0308527	descr = N_Gram_TTTTA
cnt = 138	feature = 531	correl = -0.0563381	descr = N_Gram_GACCA
cnt = 139	feature = 773	correl = -0.0389115	descr = N_Gram_TCAGA
cnt = 140	feature = 620	correl = 0.0329454	descr = N_Gram_GGAAT
cnt = 141	feature = 701	correl = -0.0496444	descr = N_Gram_GTGGA
cnt = 142	feature = 669	correl = -0.0846378	descr = N_Gram_GGTGC
cnt = 143	feature = 62	correl = -0.113957	descr = Position_Specific_Bin_Base_19_Base_G
cnt = 144	feature = 743	correl = 0.0579814	descr = N_Gram_TAGAC
cnt = 145	feature = 233	correl = 0.0403478	descr = N_Gram_ACTCT
cnt = 146	feature = 502	correl = 0.0557513	descr = N_Gram_CTGTT
cnt = 147	feature = 613	correl = 0.0299603	descr = N_Gram_GCTTG
cnt = 148	feature = 834	correl = 0.044933	descr = N_Gram_TGCGA
cnt = 149	feature = 11	correl = 0.0660375	descr = Position_Specific_Bin_Base_3_Base_G
cnt = 150	feature = 46	correl = 0.0709021	descr = Position_Specific_Bin_Base_15_Base_A
cnt = 151	feature = 271	correl = -0.0292667	descr = N_Gram_AGTTC
cnt = 152	feature = 310	correl = 0.0368814	descr = N_Gram_ATTAG
cnt = 153	feature = 52	correl = 0.0257648	descr = Position_Specific_Bin_Base_17_Base_A
cnt = 154	feature = 554	correl = -0.0443482	descr = N_Gram_GATGT
cnt = 155	feature = 687	correl = -0.0426177	descr = N_Gram_GTCCT
cnt = 156	feature = 58	correl = -0.0554315	descr = Position_Specific_Bin_Base_18_Base_G
cnt = 157	feature = 210	correl = 0.0617391	descr = N_Gram_ACATG
cnt = 158	feature = 704	correl = -0.0270476	descr = N_Gram_GTGGT
cnt = 159	feature = 738	correl = 0.0697023	descr = N_Gram_TACTA
cnt = 160	feature = 751	correl = 0.0229892	descr = N_Gram_TAGTG
cnt = 161	feature = 496	correl = -0.0553003	descr = N_Gram_CTGCC
cnt = 162	feature = 799	correl = -0.0820415	descr = N_Gram_TCGGG
cnt = 163	feature = 654	correl = -0.0328268	descr = N_Gram_GGGCT
cnt = 164	feature = 857	correl = 0.059711	descr = N_Gram_TGTGT
cnt = 165	feature = 41	correl = -0.0292418	descr = Position_Specific_Bin_Base_13_Base_G
cnt = 166	feature = 899	correl = 0.0386719	descr = N_Gram_TTGTA
cnt = 167	feature = 573	correl = 0.0383425	descr = N_Gram_GCATC
cnt = 168	feature = 641	correl = -0.0794484	descr = N_Gram_GGCGG
cnt = 169	feature = 649	correl = -0.066296	descr = N_Gram_GGGAG
cnt = 170	feature = 518	correl = 0.0349127	descr = N_Gram_GAACA
cnt = 171	feature = 553	correl = -0.0549827	descr = N_Gram_GATGG
cnt = 172	feature = 392	correl = -0.051413	descr = N_Gram_CCCCT
cnt = 173	feature = 418	correl = -0.077527	descr = N_Gram_CCTCT
cnt = 174	feature = 355	correl = -0.0527381	descr = N_Gram_CATAA
cnt = 175	feature = 42	correl = 0.109371	descr = Position_Specific_Bin_Base_14_Base_A
cnt = 176	feature = 476	correl = 0.0309271	descr = N_Gram_CTAGA
cnt = 177	feature = 574	correl = 0.0370079	descr = N_Gram_GCATT
cnt = 178	feature = 334	correl = -0.0457092	descr = N_Gram_CACCT
cnt = 179	feature = 23	correl = 0.0675076	descr = Position_Specific_Bin_Base_7_Base_T
cnt = 180	feature = 583	correl = -0.0676653	descr = N_Gram_GCCCT
cnt = 181	feature = 1	correl = 0.10883	descr = Position_Specific_Bin_Base_0_Base_C
cnt = 182	feature = 373	correl = -0.0278913	descr = N_Gram_CCACA
cnt = 183	feature = 33	correl = 0.056225	descr = Position_Specific_Bin_Base_10_Base_T
cnt = 184	feature = 356	correl = -0.0393785	descr = N_Gram_CATAC
cnt = 185	feature = 677	correl = 0.0303263	descr = N_Gram_GTAAG
cnt = 186	feature = 604	correl = -0.0813466	descr = N_Gram_GCGTC
cnt = 187	feature = 596	correl = -0.02334	descr = N_Gram_GCGCC
cnt = 188	feature = 40	correl = 0.062245	descr = Position_Specific_Bin_Base_13_Base_A
cnt = 189	feature = 29	correl = 0.0436148	descr = Position_Specific_Bin_Base_9_Base_T
cnt = 190	feature = 495	correl = 0.0438076	descr = N_Gram_CTGAT
cnt = 191	feature = 680	correl = 0.0214391	descr = N_Gram_GTAT
cnt = 192	feature = 679	correl = 0.0267852	descr = N_Gram_GTAGG
cnt = 193	feature = 511	correl = -0.02935	descr = N_Gram_CTTGG
cnt = 194	feature = 876	correl = 0.0285159	descr = N_Gram_TTCAC
cnt = 195	feature = 10	correl = 0.0232199	descr = Position_Specific_Bin_Base_3_Base_A
cnt = 196	feature = 105	correl = -0.0810077	descr = Fold_of_RNAi_Sequence_Pos_14
cnt = 197	feature = 843	correl = -0.0602187	descr = N_Gram_TGGCC
cnt = 198	feature = 394	correl = -0.107535	descr = N_Gram_CCCGA
cnt = 199	feature = 658	correl = -0.0475021	descr = N_Gram_GGGGT
cnt = 200	feature = 806	correl = 0.0486878	descr = N_Gram_TCTAG
cnt = 201	feature = 515	correl = 0.0643418	descr = N_Gram_CTTTG
cnt = 202	feature = 626	correl = -0.0433624	descr = N_Gram_GGAGG
cnt = 203	feature = 907	correl = 0.0383848	descr = N_Gram_TTTCC
cnt = 204	feature = 786	correl = -0.0222608	descr = N_Gram_TCCTC
cnt = 205	feature = 709	correl = -0.0266704	descr = N_Gram_GTTA
cnt = 206	feature = 59	correl = 0.0387945	descr = Position_Specific_Bin_Base_18_Base_T
cnt = 207	feature = 627	correl = -0.0354776	descr = N_Gram_GGATG
cnt = 208	feature = 525	correl = 0.0399057	descr = N_Gram_GAATT
cnt = 209	feature = 9	correl = -0.138678	descr = Position_Specific_Bin_Base_2_Base_T
cnt = 210	feature = 894	correl = 0.0222721	descr = N_Gram_TTGCG
cnt = 211	feature = 696	correl = 0.0324222	descr = N_Gram_GTGAA
cnt = 212	feature = 412	correl = 0.0756104	descr = N_Gram_CCTA
cnt = 213	feature = 612	correl = -0.0411458	descr = N_Gram_GCTGG
cnt = 214	feature = 286	correl = 0.0446456	descr = N_Gram_ATCC
cnt = 215	feature = 732	correl = 0.0394002	descr = N_Gram_TACAT
cnt = 216	feature = 44	correl = -0.157148	descr = Position_Specific_Bin_Base_14_Base_G
cnt = 217	feature = 653	correl = -0.0805885	descr = N_Gram_GGGCG
cnt = 218	feature = 560	correl = -0.0524111	descr = N_Gram_GCAA
cnt = 219	feature = 510	correl = 0.0248593	descr = N_Gram_CTTGC
cnt = 220	feature = 251	correl = 0.0506023	descr = N_Gram_AGCAT
cnt = 221	feature = 666	correl = -0.0708143	descr = N_Gram_GGTCC
cnt = 222	feature = 231	correl = 0.0774614	descr = N_Gram_ACTAC
cnt = 223	feature = 582	correl = -0.0937802	descr = N_Gram_GCCCG
cnt = 224	feature = 911	correl = 0.0441559	descr = N_Gram_TTTGG
cnt = 225	feature = 638	correl = -0.0287459	descr = N_Gram_GGCCT
cnt = 226	feature = 697	correl = -0.0544785	descr = N_Gram_GTGC
cnt = 227	feature = 47	correl = -0.0324619	descr = Position_Specific_Bin_Base_15_Base_G
cnt = 228	feature = 790	correl = 0.0335294	descr = N_Gram_TCGA
cnt = 229	feature = 884	correl = 0.0444576	descr = N_Gram_TTCTA
cnt = 230	feature = 838	correl = 0.0396114	descr = N_Gram_TGCTA
cnt = 231	feature = 792	correl = 0.0483028	descr = N_Gram_TCGC
cnt = 232	feature = 600	correl = -0.100305	descr = N_Gram_GCGGC
cnt = 233	feature = 56	correl = 0.0371989	descr = Position_Specific_Bin_Base_18_Base_A
cnt = 234	feature = 368	correl = -0.0295912	descr = N_Gram_CCAA
cnt = 235	feature = 813	correl = 0.0919454	descr = N_Gram_TCTGC
cnt = 236	feature = 45	correl = 0.084364	descr = Position_Specific_Bin_Base_14_Base_T
cnt = 237	feature = 365	correl = 0.0645752	descr = N_Gram_CATTA
cnt = 238	feature = 452	correl = -0.0661885	descr = N_Gram_CGGGC
cnt = 239	feature = 501	correl = 0.0444681	descr = N_Gram_CTGT
cnt = 240	feature = 298	correl = 0.0218882	descr = N_Gram_ATGAA
cnt = 241	feature = 910	correl = 0.0675055	descr = N_Gram_TTTGA
cnt = 242	feature = 526	correl = 0.0382797	descr = N_Gram_GACA
cnt = 243	feature = 535	correl = 0.0327094	descr = N_Gram_GACT
cnt = 244	feature = 645	correl = -0.028764	descr = N_Gram_GGCTT
cnt = 245	feature = 800	correl = 0.071618	descr = N_Gram_TCGT
cnt = 246	feature = 15	correl = -0.0587711	descr = Position_Specific_Bin_Base_5_Base_C
cnt = 247	feature = 879	correl = 0.0338876	descr = N_Gram_TTCCT
cnt = 248	feature = 32	correl = -0.0614011	descr = Position_Specific_Bin_Base_10_Base_G
cnt = 249	feature = 260	correl = -0.0279198	descr = N_Gram_AGGC
cnt = 250	feature = 864	correl = 0.0294999	descr = N_Gram_TTAC
cnt = 251	feature = 425	correl = -0.0583554	descr = N_Gram_CGAA
cnt = 252	feature = 848	correl = -0.0503508	descr = N_Gram_TGGGG
cnt = 253	feature = 603	correl = -0.0843941	descr = N_Gram_GCGT
cnt = 254	feature = 508	correl = 0.0325908	descr = N_Gram_CTTCT
cnt = 255	feature = 775	correl = 0.0415823	descr = N_Gram_TCAT
cnt = 256	feature = 385	correl = -0.0881046	descr = N_Gram_CCCA
cnt = 257	feature = 314	correl = 0.0891307	descr = N_Gram_ATTCT
cnt = 258	feature = 294	correl = 0.0577272	descr = N_Gram_ATCT
cnt = 259	feature = 530	correl = -0.0776776	descr = N_Gram_GACC
cnt = 260	feature = 335	correl = -0.0523495	descr = N_Gram_CACG
cnt = 261	feature = 406	correl = -0.0326925	descr = N_Gram_CCGC
cnt = 262	feature = 753	correl = 0.072643	descr = N_Gram_TATA
cnt = 263	feature = 254	correl = -0.0455553	descr = N_Gram_AGCG
cnt = 264	feature = 640	correl = -0.0652173	descr = N_Gram_GGCGC
cnt = 265	feature = 808	correl = 0.0507935	descr = N_Gram_TCTC
cnt = 266	feature = 796	correl = -0.0437282	descr = N_Gram_TCGG
cnt = 267	feature = 662	correl = 0.0418976	descr = N_Gram_GGTA
cnt = 268	feature = 898	correl = 0.0659799	descr = N_Gram_TTGT
cnt = 269	feature = 705	correl = 0.0377741	descr = N_Gram_GTGT
cnt = 270	feature = 549	correl = 0.0379661	descr = N_Gram_GATA
cnt = 271	feature = 647	correl = -0.0679356	descr = N_Gram_GGGA
cnt = 272	feature = 541	correl = -0.0264315	descr = N_Gram_GAGC
cnt = 273	feature = 872	correl = 0.0443729	descr = N_Gram_TTAT
cnt = 274	feature = 490	correl = 0.0218385	descr = N_Gram_CTCT
cnt = 275	feature = 519	correl = -0.0295681	descr = N_Gram_GAAG
cnt = 276	feature = 671	correl = -0.0420794	descr = N_Gram_GGTT
cnt = 277	feature = 831	correl = -0.0498201	descr = N_Gram_TGCC
cnt = 278	feature = 303	correl = -0.0637035	descr = N_Gram_ATGG
cnt = 279	feature = 350	correl = -0.0380443	descr = N_Gram_CAGG
cnt = 280	feature = 213	correl = -0.0327663	descr = N_Gram_ACCA
cnt = 281	feature = 409	correl = -0.0436792	descr = N_Gram_CCGG
cnt = 282	feature = 880	correl = 0.0319384	descr = N_Gram_TTCG
cnt = 283	feature = 837	correl = 0.0288322	descr = N_Gram_TGCT
cnt = 284	feature = 860	correl = 0.0676111	descr = N_Gram_TGTTT
cnt = 285	feature = 695	correl = 0.0251789	descr = N_Gram_GTGA
cnt = 286	feature = 389	correl = -0.0950584	descr = N_Gram_CCCC
cnt = 287	feature = 664	correl = -0.0230042	descr = N_Gram_GGTC
cnt = 288	feature = 675	correl = 0.0433913	descr = N_Gram_GTAA
cnt = 289	feature = 478	correl = 0.0406079	descr = N_Gram_CTAT
cnt = 290	feature = 643	correl = -0.0596644	descr = N_Gram_GGCT
cnt = 291	feature = 70	correl = -0.0362326	descr = Gibbs_of_Target_Sequence__Pos_1_Step_1
cnt = 292	feature = 856	correl = 0.0424666	descr = N_Gram_TGTG
cnt = 293	feature = 73	correl = 0.0492998	descr = Gibbs_of_Target_Sequence__Pos_5_Step_1
cnt = 294	feature = 892	correl = 0.0347947	descr = N_Gram_TTGC
cnt = 295	feature = 660	correl = -0.0777255	descr = N_Gram_GGGTG
cnt = 296	feature = 624	correl = -0.0522865	descr = N_Gram_GGAG
cnt = 297	feature = 219	correl = -0.0636741	descr = N_Gram_ACG
cnt = 298	feature = 913	correl = 0.0361062	descr = N_Gram_TTTT
cnt = 299	feature = 308	correl = 0.0586631	descr = N_Gram_ATTA
cnt = 300	feature = 297	correl = 0.0298498	descr = N_Gram_ATGA
cnt = 301	feature = 278	correl = 0.0911245	descr = N_Gram_ATAT
cnt = 302	feature = 587	correl = -0.038831	descr = N_Gram_GCCT
cnt = 303	feature = 812	correl = 0.0824549	descr = N_Gram_TCTG
cnt = 304	feature = 721	correl = 0.0388412	descr = N_Gram_TAAA
cnt = 305	feature = 780	correl = -0.056889	descr = N_Gram_TCCC
cnt = 306	feature = 903	correl = 0.0312798	descr = N_Gram_TTTA
cnt = 307	feature = 72	correl = 0.0819912	descr = Gibbs_of_Target_Sequence__Pos_4_Step_1
cnt = 308	feature = 358	correl = 0.0421472	descr = N_Gram_CATC
cnt = 309	feature = 76	correl = 0.0851445	descr = Gibbs_of_Target_Sequence__Pos_8_Step_1
cnt = 310	feature = 655	correl = -0.078152	descr = N_Gram_GGGG
cnt = 311	feature = 80	correl = 0.0262231	descr = Gibbs_of_Target_Sequence__Pos_12_Step_1
cnt = 312	feature = 815	correl = 0.0651993	descr = N_Gram_TCTT
cnt = 313	feature = 229	correl = 0.0389079	descr = N_Gram_ACT
cnt = 314	feature = 634	correl = -0.125607	descr = N_Gram_GGCC
cnt = 315	feature = 598	correl = -0.105405	descr = N_Gram_GCGG
cnt = 316	feature = 674	correl = 0.050949	descr = N_Gram_GTA
cnt = 317	feature = 71	correl = -0.161942	descr = Gibbs_of_Target_Sequence__Pos_2_Step_1
cnt = 318	feature = 79	correl = 0.0510236	descr = Gibbs_of_Target_Sequence__Pos_11_Step_1
cnt = 319	feature = 729	correl = 0.0596028	descr = N_Gram_TAC
cnt = 320	feature = 83	correl = 0.093925	descr = Gibbs_of_Target_Sequence__Pos_15_Step_1
cnt = 321	feature = 249	correl = -0.0316751	descr = N_Gram_AGC
cnt = 322	feature = 667	correl = -0.0883982	descr = N_Gram_GGTG
cnt = 323	feature = 768	correl = 0.0284493	descr = N_Gram_TCA
cnt = 324	feature = 579	correl = -0.15241	descr = N_Gram_GCCC
cnt = 325	feature = 789	correl = 0.0472824	descr = N_Gram_TCG
cnt = 326	feature = 650	correl = -0.125725	descr = N_Gram_GGGC
cnt = 327	feature = 319	correl = 0.036214	descr = N_Gram_ATTT
cnt = 328	feature = 639	correl = -0.119129	descr = N_Gram_GGCG
cnt = 329	feature = 75	correl = 0.156647	descr = Gibbs_of_Target_Sequence__Pos_7_Step_1
cnt = 330	feature = 82	correl = 0.155462	descr = Gibbs_of_Target_Sequence__Pos_14_Step_1
cnt = 331	feature = 846	correl = -0.0447063	descr = N_Gram_TGGG
cnt = 332	feature = 451	correl = -0.0824809	descr = N_Gram_CGGG
cnt = 333	feature = 740	correl = 0.0980358	descr = N_Gram_TAG
cnt = 334	feature = 78	correl = 0.121833	descr = Gibbs_of_Target_Sequence__Pos_10_Step_1
cnt = 335	feature = 909	correl = 0.0952919	descr = N_Gram_TTTG
cnt = 336	feature = 616	correl = -0.0507196	descr = N_Gram_GGA
cnt = 337	feature = 81	correl = 0.136849	descr = Gibbs_of_Target_Sequence__Pos_13_Step_1
cnt = 338	feature = 77	correl = 0.105195	descr = Gibbs_of_Target_Sequence__Pos_9_Step_1
cnt = 339	feature = 818	correl = 0.0442776	descr = N_Gram_TG
cnt = 340	feature = 74	correl = 0.105693	descr = Gibbs_of_Target_Sequence__Pos_6_Step_1
cnt = 341	feature = 539	correl = -0.0290841	descr = N_Gram_GAG
cnt = 342	feature = 446	correl = -0.115212	descr = N_Gram_CGGC
cnt = 343	feature = 367	correl = -0.0762401	descr = N_Gram_CCA
cnt = 344	feature = 849	correl = 0.0813398	descr = N_Gram_TGT
cnt = 345	feature = 659	correl = -0.0534267	descr = N_Gram_GGGT
cnt = 346	feature = 819	correl = 0.0517797	descr = N_Gram_TGA
cnt = 347	feature = 767	correl = 0.0498243	descr = N_Gram_TC
cnt = 348	feature = 483	correl = -0.0214124	descr = N_Gram_CTC
cnt = 349	feature = 803	correl = 0.105728	descr = N_Gram_TCT
cnt = 350	feature = 273	correl = 0.0557446	descr = N_Gram_ATA
cnt = 351	feature = 384	correl = -0.158535	descr = N_Gram_CCC
cnt = 352	feature = 752	correl = 0.121629	descr = N_Gram_TAT
cnt = 353	feature = 840	correl = -0.061425	descr = N_Gram_TGG
cnt = 354	feature = 646	correl = -0.119216	descr = N_Gram_GGG
cnt = 355	feature = 307	correl = 0.115103	descr = N_Gram_ATT
cnt = 356	feature = 366	correl = -0.0976346	descr = N_Gram_CC
cnt = 357	feature = 423	correl = -0.0802253	descr = N_Gram_CG
cnt = 358	feature = 68	correl = 0.281896	descr = Gibbs_of_Target_Sequence_
num rows = 2188
num_elements = 785492
..*
optimization finished, #iter = 2380
nu = 0.290577
obj = -50.088224, rho = -0.795826
nSV = 993, nBSV = 368
num rows = 243
num_elements = 87237
*
optimization finished, #iter = 217
nu = 0.254410
obj = -5.604588, rho = -0.636353
nSV = 132, nBSV = 20
..*
optimization finished, #iter = 2380
nu = 0.290577
obj = -50.088224, rho = -0.795826
nSV = 993, nBSV = 368
CFS merit scores = 1.35653
CFS merit scores = 1.5886
CFS merit scores = 1.83815
CFS merit scores = 2.06362
CFS merit scores = 2.26986
CFS merit scores = 2.459
CFS merit scores = 2.6351
CFS merit scores = 2.79748
CFS merit scores = 2.94994
CFS merit scores = 3.09294
CFS merit scores = 3.22848
CFS merit scores = 3.35683
CFS merit scores = 3.47984
CFS merit scores = 3.59768
CFS merit scores = 3.71084
CFS merit scores = 3.82
CFS merit scores = 3.92507
CFS merit scores = 4.02443
CFS merit scores = 4.11916
CFS merit scores = 4.20965
CFS merit scores = 4.29514
CFS merit scores = 4.37815
CFS merit scores = 4.45861
CFS merit scores = 4.53546
CFS merit scores = 4.60824
CFS merit scores = 4.67786
CFS merit scores = 4.74477
CFS merit scores = 4.80939
CFS merit scores = 4.87208
CFS merit scores = 4.92923
CFS merit scores = 4.98446
CFS merit scores = 5.0367
CFS merit scores = 5.08714
CFS merit scores = 5.13566
CFS merit scores = 5.18254
CFS merit scores = 5.22736
CFS merit scores = 5.26872
CFS merit scores = 5.30892
CFS merit scores = 5.3463
CFS merit scores = 5.38229
CFS merit scores = 5.418
CFS merit scores = 5.45247
CFS merit scores = 5.48554
CFS merit scores = 5.51772
CFS merit scores = 5.54901
CFS merit scores = 5.57941
CFS merit scores = 5.60894
CFS merit scores = 5.63813
CFS merit scores = 5.66691
CFS merit scores = 5.69382
CFS merit scores = 5.72014
CFS merit scores = 5.74595
CFS merit scores = 5.77093
CFS merit scores = 5.79435
CFS merit scores = 5.81753
CFS merit scores = 5.84057
CFS merit scores = 5.86261
CFS merit scores = 5.88274
CFS merit scores = 5.9004
CFS merit scores = 5.91671
CFS merit scores = 5.9327
CFS merit scores = 5.94798
CFS merit scores = 5.96256
CFS merit scores = 5.97697
CFS merit scores = 5.99169
CFS merit scores = 6.0052
CFS merit scores = 6.01853
CFS merit scores = 6.03106
CFS merit scores = 6.04284
CFS merit scores = 6.05461
CFS merit scores = 6.06603
CFS merit scores = 6.07721
CFS merit scores = 6.08794
CFS merit scores = 6.09853
CFS merit scores = 6.10877
CFS merit scores = 6.11857
CFS merit scores = 6.12837
CFS merit scores = 6.13696
CFS merit scores = 6.14513
CFS merit scores = 6.15324
CFS merit scores = 6.16121
CFS merit scores = 6.16891
CFS merit scores = 6.17633
CFS merit scores = 6.18358
CFS merit scores = 6.19103
CFS merit scores = 6.19813
CFS merit scores = 6.20542
CFS merit scores = 6.21245
CFS merit scores = 6.21907
CFS merit scores = 6.22538
CFS merit scores = 6.23149
CFS merit scores = 6.23731
CFS merit scores = 6.24306
CFS merit scores = 6.24837
CFS merit scores = 6.25268
CFS merit scores = 6.25712
CFS merit scores = 6.26141
CFS merit scores = 6.26525
CFS merit scores = 6.26858
CFS merit scores = 6.27193
CFS merit scores = 6.27539
CFS merit scores = 6.27848
CFS merit scores = 6.28166
CFS merit scores = 6.28492
CFS merit scores = 6.28839
CFS merit scores = 6.29153
CFS merit scores = 6.29438
CFS merit scores = 6.29729
CFS merit scores = 6.30042
CFS merit scores = 6.30344
CFS merit scores = 6.30655
CFS merit scores = 6.30933
CFS merit scores = 6.31207
CFS merit scores = 6.31462
CFS merit scores = 6.31727
CFS merit scores = 6.31993
CFS merit scores = 6.32256
CFS merit scores = 6.32503
CFS merit scores = 6.3273
CFS merit scores = 6.32952
CFS merit scores = 6.33159
CFS merit scores = 6.33325
CFS merit scores = 6.33521
CFS merit scores = 6.33689
CFS merit scores = 6.33852
CFS merit scores = 6.33992
CFS merit scores = 6.34155
CFS merit scores = 6.34323
CFS merit scores = 6.34512
CFS merit scores = 6.34674
CFS merit scores = 6.34819
CFS merit scores = 6.34956
CFS merit scores = 6.35074
CFS merit scores = 6.35191
CFS merit scores = 6.35308
CFS merit scores = 6.35427
CFS merit scores = 6.35552
CFS merit scores = 6.35639
CFS merit scores = 6.35729
CFS merit scores = 6.35824
CFS merit scores = 6.35929
CFS merit scores = 6.36015
CFS merit scores = 6.36103
CFS merit scores = 6.36179
CFS merit scores = 6.36266
CFS merit scores = 6.36332
CFS merit scores = 6.36376
CFS merit scores = 6.364
CFS merit scores = 6.3645
CFS merit scores = 6.36505
CFS merit scores = 6.36568
CFS merit scores = 6.3659
CFS merit scores = 6.3661
CFS merit scores = 6.36605
CFS merit scores = 6.36598
CFS merit scores = 6.36603
CFS merit scores = 6.36611
CFS merit scores = 6.36615
CFS merit scores = 6.36612
CFS merit scores = 6.36599
CFS merit scores = 6.36562
CFS merit scores = 6.36511
CFS merit scores = 6.36441
CFS merit scores = 6.36381
CFS merit scores = 6.36327
CFS merit scores = 6.36266
CFS merit scores = 6.36201
CFS merit scores = 6.36115
CFS merit scores = 6.35999
CFS merit scores = 6.35883
CFS merit scores = 6.35775
CFS merit scores = 6.35668
CFS merit scores = 6.3555
CFS merit scores = 6.35432
CFS merit scores = 6.35322
CFS merit scores = 6.35213
CFS merit scores = 6.35099
CFS merit scores = 6.35
CFS merit scores = 6.34882
CFS merit scores = 6.34774
CFS merit scores = 6.34661
CFS merit scores = 6.34556
CFS merit scores = 6.34454
CFS merit scores = 6.34333
CFS merit scores = 6.34211
CFS merit scores = 6.34087
CFS merit scores = 6.33954
CFS merit scores = 6.33811
CFS merit scores = 6.33655
CFS merit scores = 6.33494
CFS merit scores = 6.33313
CFS merit scores = 6.33143
CFS merit scores = 6.32987
CFS merit scores = 6.32825
CFS merit scores = 6.32658
CFS merit scores = 6.32493
cnt = 1	feature = 64	correl = 0.35653	descr = Position_Specific_Bin_Base_20_Base_A
cnt = 2	feature = 2	correl = -0.140676	descr = Position_Specific_Bin_Base_0_Base_G
cnt = 3	feature = 60	correl = 0.164791	descr = Position_Specific_Bin_Base_19_Base_A
cnt = 4	feature = 593	correl = -0.061331	descr = N_Gram_GCCCC
cnt = 5	feature = 228	correl = -0.031765	descr = N_Gram_ACCCC
cnt = 6	feature = 749	correl = -0.0324242	descr = N_Gram_TACG
cnt = 7	feature = 231	correl = -0.0449528	descr = N_Gram_ACCGA
cnt = 8	feature = 892	correl = 0.0311182	descr = N_Gram_TTATG
cnt = 9	feature = 770	correl = 0.0226726	descr = N_Gram_TATAC
cnt = 10	feature = 442	correl = -0.0313292	descr = N_Gram_CGATA
cnt = 11	feature = 674	correl = 0.0488004	descr = N_Gram_GGTAA
cnt = 12	feature = 336	correl = 0.0273672	descr = N_Gram_CAACG
cnt = 13	feature = 739	correl = 0.0261103	descr = N_Gram_TAAGC
cnt = 14	feature = 319	correl = -0.0273164	descr = N_Gram_ATTAA
cnt = 15	feature = 701	correl = 0.0350202	descr = N_Gram_GTCGC
cnt = 16	feature = 884	correl = -0.0420962	descr = N_Gram_TTACC
cnt = 17	feature = 550	correl = 0.0707536	descr = N_Gram_GACTA
cnt = 18	feature = 736	correl = 0.0311414	descr = N_Gram_TAACT
cnt = 19	feature = 899	correl = 0.0332487	descr = N_Gram_TTCGC
cnt = 20	feature = 305	correl = 0.0236562	descr = N_Gram_ATCGG
cnt = 21	feature = 278	correl = 0.0369218	descr = N_Gram_AGTAA
cnt = 22	feature = 777	correl = 0.0241324	descr = N_Gram_TATGC
cnt = 23	feature = 460	correl = -0.108611	descr = N_Gram_CGGCG
cnt = 24	feature = 240	correl = -0.0452221	descr = N_Gram_ACGGG
cnt = 25	feature = 721	correl = -0.0500127	descr = N_Gram_GTTAG
cnt = 26	feature = 235	correl = -0.0492975	descr = N_Gram_ACGAA
cnt = 27	feature = 430	correl = 0.0245621	descr = N_Gram_CCTTA
cnt = 28	feature = 481	correl = 0.0226422	descr = N_Gram_CGTTT
cnt = 29	feature = 501	correl = -0.0287424	descr = N_Gram_CTCGA
cnt = 30	feature = 214	correl = 0.0231622	descr = N_Gram_ACACA
cnt = 31	feature = 704	correl = 0.043601	descr = N_Gram_GTCTA
cnt = 32	feature = 206	correl = 0.0687084	descr = N_Gram_AATTC
cnt = 33	feature = 613	correl = -0.0513267	descr = N_Gram_GCGGT
cnt = 34	feature = 625	correl = -0.0444498	descr = N_Gram_GCTTT
cnt = 35	feature = 207	correl = 0.0318889	descr = N_Gram_AATTG
cnt = 36	feature = 641	correl = 0.0343688	descr = N_Gram_GGATT
cnt = 37	feature = 799	correl = -0.0268091	descr = N_Gram_TCCCG
cnt = 38	feature = 449	correl = -0.0266695	descr = N_Gram_CGCCC
cnt = 39	feature = 578	correl = -0.0709231	descr = N_Gram_GCAAT
cnt = 40	feature = 774	correl = 0.0575825	descr = N_Gram_TATCG
cnt = 41	feature = 289	correl = 0.0331808	descr = N_Gram_ATAGC
cnt = 42	feature = 658	correl = -0.0542463	descr = N_Gram_GGGAA
cnt = 43	feature = 798	correl = -0.0353498	descr = N_Gram_TCCCC
cnt = 44	feature = 881	correl = -0.0318526	descr = N_Gram_TTAAT
cnt = 45	feature = 438	correl = -0.0428217	descr = N_Gram_CGACC
cnt = 46	feature = 310	correl = 0.039076	descr = N_Gram_ATGAG
cnt = 47	feature = 598	correl = -0.0252477	descr = N_Gram_GCCGG
cnt = 48	feature = 600	correl = 0.0274014	descr = N_Gram_GCCTA
cnt = 49	feature = 718	correl = 0.0265794	descr = N_Gram_GTGTG
cnt = 50	feature = 632	correl = 0.0249469	descr = N_Gram_GGACA
cnt = 51	feature = 924	correl = 0.0500074	descr = N_Gram_TTTAG
cnt = 52	feature = 789	correl = -0.0478171	descr = N_Gram_TCACG
cnt = 53	feature = 493	correl = 0.0276651	descr = N_Gram_CTATC
cnt = 54	feature = 900	correl = 0.0638391	descr = N_Gram_TTCGT
cnt = 55	feature = 440	correl = -0.0618322	descr = N_Gram_CGAGT
cnt = 56	feature = 580	correl = -0.0448691	descr = N_Gram_GCACC
cnt = 57	feature = 655	correl = -0.0517524	descr = N_Gram_GGCTG
cnt = 58	feature = 560	correl = -0.0337334	descr = N_Gram_GAGGG
cnt = 59	feature = 554	correl = 0.0371236	descr = N_Gram_GAGAA
cnt = 60	feature = 685	correl = -0.0606493	descr = N_Gram_GGTTG
cnt = 61	feature = 260	correl = 0.0588886	descr = N_Gram_AGATA
cnt = 62	feature = 621	correl = 0.0421733	descr = N_Gram_GCTCT
cnt = 63	feature = 675	correl = 0.031977	descr = N_Gram_GGTAC
cnt = 64	feature = 869	correl = 0.033085	descr = N_Gram_TGTAG
cnt = 65	feature = 271	correl = -0.0223676	descr = N_Gram_AGGCA
cnt = 66	feature = 631	correl = 0.0427883	descr = N_Gram_GGAAT
cnt = 67	feature = 365	correl = -0.0538776	descr = N_Gram_CATAC
cnt = 68	feature = 495	correl = -0.0301871	descr = N_Gram_CTATT
cnt = 69	feature = 458	correl = -0.0410017	descr = N_Gram_CGGCA
cnt = 70	feature = 843	correl = 0.0399103	descr = N_Gram_TGATT
cnt = 71	feature = 358	correl = -0.0216334	descr = N_Gram_CAGCG
cnt = 72	feature = 545	correl = -0.040333	descr = N_Gram_GACCC
cnt = 73	feature = 473	correl = -0.0479515	descr = N_Gram_CGTCC
cnt = 74	feature = 856	correl = 0.0406676	descr = N_Gram_TGCTT
cnt = 75	feature = 779	correl = 0.0275797	descr = N_Gram_TATGT
cnt = 76	feature = 337	correl = -0.0256016	descr = N_Gram_CAAGA
cnt = 77	feature = 335	correl = 0.0800825	descr = N_Gram_CAACA
cnt = 78	feature = 321	correl = 0.0819926	descr = N_Gram_ATTAT
cnt = 79	feature = 660	correl = -0.0303971	descr = N_Gram_GGGAT
cnt = 80	feature = 808	correl = 0.0313084	descr = N_Gram_TCGCT
cnt = 81	feature = 452	correl = -0.0633246	descr = N_Gram_CGCGG
cnt = 82	feature = 659	correl = -0.0588571	descr = N_Gram_GGGAG
cnt = 83	feature = 822	correl = 0.037807	descr = N_Gram_TCTCT
cnt = 84	feature = 409	correl = -0.0438472	descr = N_Gram_CCGAC
cnt = 85	feature = 684	correl = -0.0506088	descr = N_Gram_GGTTA
cnt = 86	feature = 717	correl = 0.0504565	descr = N_Gram_GTGTA
cnt = 87	feature = 723	correl = 0.0340384	descr = N_Gram_GTTCG
cnt = 88	feature = 909	correl = 0.0379062	descr = N_Gram_TTGAC
cnt = 89	feature = 530	correl = -0.0379124	descr = N_Gram_GAAAA
cnt = 90	feature = 4	correl = 0.0868008	descr = Position_Specific_Bin_Base_1_Base_A
cnt = 91	feature = 508	correl = -0.0423478	descr = N_Gram_CTGAG
cnt = 92	feature = 931	correl = 0.0369813	descr = N_Gram_TTTGG
cnt = 93	feature = 531	correl = 0.0333528	descr = N_Gram_GAAAT
cnt = 94	feature = 490	correl = 0.0558517	descr = N_Gram_CTAGC
cnt = 95	feature = 21	correl = -0.132738	descr = Position_Specific_Bin_Base_7_Base_C
cnt = 96	feature = 394	correl = -0.0636453	descr = N_Gram_CCCAT
cnt = 97	feature = 826	correl = 0.0231018	descr = N_Gram_TCTGT
cnt = 98	feature = 649	correl = -0.0288061	descr = N_Gram_GGCCT
cnt = 99	feature = 821	correl = 0.0437274	descr = N_Gram_TCTCA
cnt = 100	feature = 6	correl = -0.0393786	descr = Position_Specific_Bin_Base_2_Base_A
cnt = 101	feature = 769	correl = 0.0691833	descr = N_Gram_TATAA
cnt = 102	feature = 802	correl = -0.0350456	descr = N_Gram_TCCTG
cnt = 103	feature = 680	correl = -0.0274075	descr = N_Gram_GGTGA
cnt = 104	feature = 806	correl = 0.0412869	descr = N_Gram_TCGCA
cnt = 105	feature = 616	correl = -0.052634	descr = N_Gram_GCGTT
cnt = 106	feature = 534	correl = -0.0590563	descr = N_Gram_GAAGA
cnt = 107	feature = 314	correl = -0.0324537	descr = N_Gram_ATGGA
cnt = 108	feature = 229	correl = -0.0254052	descr = N_Gram_ACCCT
cnt = 109	feature = 610	correl = -0.0308845	descr = N_Gram_GCGGA
cnt = 110	feature = 299	correl = 0.052434	descr = N_Gram_ATCCA
cnt = 111	feature = 303	correl = 0.0327454	descr = N_Gram_ATCGA
cnt = 112	feature = 773	correl = 0.0765388	descr = N_Gram_TATCA
cnt = 113	feature = 647	correl = -0.0856657	descr = N_Gram_GGCCA
cnt = 114	feature = 270	correl = -0.0487749	descr = N_Gram_AGGAG
cnt = 115	feature = 850	correl = 0.0418604	descr = N_Gram_TGCGA
cnt = 116	feature = 327	correl = 0.0557368	descr = N_Gram_ATTGT
cnt = 117	feature = 848	correl = -0.0651192	descr = N_Gram_TGCCC
cnt = 118	feature = 28	correl = 0.0267607	descr = Position_Specific_Bin_Base_9_Base_T
cnt = 119	feature = 753	correl = 0.04353	descr = N_Gram_TACTG
cnt = 120	feature = 66	correl = -0.172995	descr = Position_Specific_Bin_Base_20_Base_G
cnt = 121	feature = 212	correl = 0.0583597	descr = N_Gram_ACAAT
cnt = 122	feature = 44	correl = 0.08197	descr = Position_Specific_Bin_Base_15_Base_A
cnt = 123	feature = 316	correl = -0.0223839	descr = N_Gram_ATGTA
cnt = 124	feature = 713	correl = -0.0531713	descr = N_Gram_GTGGA
cnt = 125	feature = 33	correl = -0.0442991	descr = Position_Specific_Bin_Base_11_Base_A
cnt = 126	feature = 0	correl = 0.0425359	descr = Position_Specific_Bin_Base_0_Base_A
cnt = 127	feature = 494	correl = 0.0299049	descr = N_Gram_CTATG
cnt = 128	feature = 695	correl = -0.0291109	descr = N_Gram_GTCAC
cnt = 129	feature = 41	correl = -0.024285	descr = Position_Specific_Bin_Base_14_Base_C
cnt = 130	feature = 232	correl = -0.029607	descr = N_Gram_ACCGG
cnt = 131	feature = 705	correl = 0.0240255	descr = N_Gram_GTCTT
cnt = 132	feature = 354	correl = -0.0235161	descr = N_Gram_CAGAT
cnt = 133	feature = 834	correl = 0.0440068	descr = N_Gram_TGAAC
cnt = 134	feature = 288	correl = 0.0250415	descr = N_Gram_ATAGA
cnt = 135	feature = 242	correl = -0.0383926	descr = N_Gram_ACGTT
cnt = 136	feature = 489	correl = 0.0314993	descr = N_Gram_CTAGA
cnt = 137	feature = 251	correl = -0.0434305	descr = N_Gram_ACTGC
cnt = 138	feature = 738	correl = 0.0496522	descr = N_Gram_TAAGA
cnt = 139	feature = 577	correl = 0.0535872	descr = N_Gram_GCAAC
cnt = 140	feature = 740	correl = 0.048382	descr = N_Gram_TAAGG
cnt = 141	feature = 814	correl = 0.0929123	descr = N_Gram_TCGTG
cnt = 142	feature = 620	correl = -0.046055	descr = N_Gram_GCTCC
cnt = 143	feature = 423	correl = -0.0431914	descr = N_Gram_CCTCC
cnt = 144	feature = 392	correl = -0.0251871	descr = N_Gram_CCCAA
cnt = 145	feature = 565	correl = 0.0526917	descr = N_Gram_GATAT
cnt = 146	feature = 307	correl = 0.074857	descr = N_Gram_ATCTC
cnt = 147	feature = 14	correl = 0.0230467	descr = Position_Specific_Bin_Base_5_Base_A
cnt = 148	feature = 786	correl = 0.0395243	descr = N_Gram_TCAAC
cnt = 149	feature = 52	correl = 0.0443392	descr = Position_Specific_Bin_Base_17_Base_A
cnt = 150	feature = 734	correl = 0.0240474	descr = N_Gram_TAAAG
cnt = 151	feature = 29	correl = 0.0742035	descr = Position_Specific_Bin_Base_10_Base_A
cnt = 152	feature = 502	correl = -0.0661937	descr = N_Gram_CTCGG
cnt = 153	feature = 612	correl = -0.0304843	descr = N_Gram_GCGGG
cnt = 154	feature = 733	correl = 0.0536478	descr = N_Gram_TAAAC
cnt = 155	feature = 752	correl = 0.0722921	descr = N_Gram_TACTA
cnt = 156	feature = 849	correl = -0.0316545	descr = N_Gram_TGCCG
cnt = 157	feature = 344	correl = -0.0327432	descr = N_Gram_CACCT
cnt = 158	feature = 258	correl = -0.0404572	descr = N_Gram_AGAGG
cnt = 159	feature = 634	correl = 0.0457817	descr = N_Gram_GGACT
cnt = 160	feature = 10	correl = 0.0489757	descr = Position_Specific_Bin_Base_3_Base_G
cnt = 161	feature = 662	correl = -0.0530474	descr = N_Gram_GGGCA
cnt = 162	feature = 865	correl = 0.0247614	descr = N_Gram_TGGTC
cnt = 163	feature = 56	correl = 0.0544302	descr = Position_Specific_Bin_Base_18_Base_A
cnt = 164	feature = 697	correl = -0.0437237	descr = N_Gram_GTCCC
cnt = 165	feature = 536	correl = 0.031614	descr = N_Gram_GAAGG
cnt = 166	feature = 766	correl = 0.0371205	descr = N_Gram_TAGTG
cnt = 167	feature = 25	correl = -0.0872171	descr = Position_Specific_Bin_Base_8_Base_C
cnt = 168	feature = 256	correl = -0.0241103	descr = N_Gram_AGACC
cnt = 169	feature = 665	correl = -0.0276034	descr = N_Gram_GGGCT
cnt = 170	feature = 852	correl = -0.0241372	descr = N_Gram_TGCGG
cnt = 171	feature = 667	correl = -0.0478213	descr = N_Gram_GGGGA
cnt = 172	feature = 297	correl = 0.0521738	descr = N_Gram_ATCAA
cnt = 173	feature = 220	correl = 0.0390484	descr = N_Gram_ACATC
cnt = 174	feature = 263	correl = -0.0321801	descr = N_Gram_AGCAC
cnt = 175	feature = 535	correl = -0.0412879	descr = N_Gram_GAAGC
cnt = 176	feature = 568	correl = -0.0572001	descr = N_Gram_GATGG
cnt = 177	feature = 17	correl = 0.0219766	descr = Position_Specific_Bin_Base_6_Base_A
cnt = 178	feature = 401	correl = -0.049944	descr = N_Gram_CCCGC
cnt = 179	feature = 590	correl = -0.0714079	descr = N_Gram_GCCAG
cnt = 180	feature = 294	correl = 0.0615221	descr = N_Gram_ATATT
cnt = 181	feature = 664	correl = -0.0677099	descr = N_Gram_GGGCG
cnt = 182	feature = 592	correl = -0.0741744	descr = N_Gram_GCCCA
cnt = 183	feature = 382	correl = -0.0343138	descr = N_Gram_CCACG
cnt = 184	feature = 283	correl = -0.0389194	descr = N_Gram_AGTTC
cnt = 185	feature = 1	correl = 0.118066	descr = Position_Specific_Bin_Base_0_Base_C
cnt = 186	feature = 559	correl = -0.0606307	descr = N_Gram_GAGGC
cnt = 187	feature = 525	correl = 0.0496022	descr = N_Gram_CTTGT
cnt = 188	feature = 62	correl = -0.119029	descr = Position_Specific_Bin_Base_19_Base_G
cnt = 189	feature = 461	correl = -0.0420924	descr = N_Gram_CGGCT
cnt = 190	feature = 389	correl = -0.045805	descr = N_Gram_CCATA
cnt = 191	feature = 669	correl = -0.0500346	descr = N_Gram_GGGGT
cnt = 192	feature = 40	correl = 0.0988192	descr = Position_Specific_Bin_Base_14_Base_A
cnt = 193	feature = 308	correl = 0.0361481	descr = N_Gram_ATCTG
cnt = 194	feature = 404	correl = -0.041739	descr = N_Gram_CCCTC
cnt = 195	feature = 929	correl = 0.0741483	descr = N_Gram_TTTGA
cnt = 196	feature = 11	correl = -0.0806065	descr = Position_Specific_Bin_Base_3_Base_T
num rows = 2188
num_elements = 431036
..*
optimization finished, #iter = 2062
nu = 0.488028
obj = -113.455362, rho = -0.751020
nSV = 1219, nBSV = 933
num rows = 243
num_elements = 47871
*
optimization finished, #iter = 175
nu = 0.462738
obj = -12.037762, rho = -0.687855
nSV = 148, nBSV = 80
..*
optimization finished, #iter = 2062
nu = 0.488028
obj = -113.455362, rho = -0.751020
nSV = 1219, nBSV = 933
TEST = 14 AVE CORR = 0.706314
