# Supplementary material for: Improving model predictions for RNA interference activities that use support vector machine regression by combining and filtering features
Source: BMC Bioinformatics. 2007 Jun 6;8:182. doi: 10.1186/1471-2105-8-182 (PMC1906837; doi:10.1186/1471-2105-8-182)
Supplement: Additional file 5 — tr_2431_cfsfilters. The features found to be useful by Correlation based Feature in training and testing the 2431 dataset by cross validation, at t-test values from 0 to 90. [file 1471-2105-8-182-S5.gz › tr_2431_file_15]

15
ave count = 345.5

CFS merit scores = 1.45362
CFS merit scores = 1.61763
CFS merit scores = 1.84867
CFS merit scores = 2.07312
CFS merit scores = 2.27652
CFS merit scores = 2.4624
CFS merit scores = 2.63571
CFS merit scores = 2.79586
CFS merit scores = 2.94675
CFS merit scores = 3.08912
CFS merit scores = 3.22295
CFS merit scores = 3.34731
CFS merit scores = 3.4657
CFS merit scores = 3.57825
CFS merit scores = 3.68613
CFS merit scores = 3.78888
CFS merit scores = 3.88787
CFS merit scores = 3.98244
CFS merit scores = 4.07285
CFS merit scores = 4.15926
CFS merit scores = 4.24148
CFS merit scores = 4.31974
CFS merit scores = 4.39473
CFS merit scores = 4.46653
CFS merit scores = 4.53435
CFS merit scores = 4.59891
CFS merit scores = 4.66148
CFS merit scores = 4.72207
CFS merit scores = 4.78055
CFS merit scores = 4.83567
CFS merit scores = 4.88386
CFS merit scores = 4.93075
CFS merit scores = 4.97635
CFS merit scores = 5.02086
CFS merit scores = 5.06395
CFS merit scores = 5.10659
CFS merit scores = 5.14779
CFS merit scores = 5.18757
CFS merit scores = 5.22242
CFS merit scores = 5.25582
CFS merit scores = 5.28849
CFS merit scores = 5.32
CFS merit scores = 5.35087
CFS merit scores = 5.37945
CFS merit scores = 5.40745
CFS merit scores = 5.43353
CFS merit scores = 5.4595
CFS merit scores = 5.48432
CFS merit scores = 5.50777
CFS merit scores = 5.53103
CFS merit scores = 5.55391
CFS merit scores = 5.57603
CFS merit scores = 5.59758
CFS merit scores = 5.61763
CFS merit scores = 5.6374
CFS merit scores = 5.65671
CFS merit scores = 5.67518
CFS merit scores = 5.69363
CFS merit scores = 5.71091
CFS merit scores = 5.72761
CFS merit scores = 5.74287
CFS merit scores = 5.75756
CFS merit scores = 5.77203
CFS merit scores = 5.78575
CFS merit scores = 5.7992
CFS merit scores = 5.81195
CFS merit scores = 5.82462
CFS merit scores = 5.83728
CFS merit scores = 5.84983
CFS merit scores = 5.86185
CFS merit scores = 5.87359
CFS merit scores = 5.88532
CFS merit scores = 5.89641
CFS merit scores = 5.90686
CFS merit scores = 5.91723
CFS merit scores = 5.92708
CFS merit scores = 5.93616
CFS merit scores = 5.9452
CFS merit scores = 5.95434
CFS merit scores = 5.96386
CFS merit scores = 5.97261
CFS merit scores = 5.98071
CFS merit scores = 5.98831
CFS merit scores = 5.99531
CFS merit scores = 6.00176
CFS merit scores = 6.00827
CFS merit scores = 6.01433
CFS merit scores = 6.0202
CFS merit scores = 6.02532
CFS merit scores = 6.03064
CFS merit scores = 6.03584
CFS merit scores = 6.04096
CFS merit scores = 6.04579
CFS merit scores = 6.0505
CFS merit scores = 6.05534
CFS merit scores = 6.05974
CFS merit scores = 6.06361
CFS merit scores = 6.06757
CFS merit scores = 6.07177
CFS merit scores = 6.07517
CFS merit scores = 6.07859
CFS merit scores = 6.08208
CFS merit scores = 6.08553
CFS merit scores = 6.08874
CFS merit scores = 6.09174
CFS merit scores = 6.09474
CFS merit scores = 6.09778
CFS merit scores = 6.10082
CFS merit scores = 6.10395
CFS merit scores = 6.10724
CFS merit scores = 6.11041
CFS merit scores = 6.11362
CFS merit scores = 6.11618
CFS merit scores = 6.11865
CFS merit scores = 6.121
CFS merit scores = 6.1229
CFS merit scores = 6.12481
CFS merit scores = 6.12706
CFS merit scores = 6.12888
CFS merit scores = 6.1308
CFS merit scores = 6.13288
CFS merit scores = 6.13476
CFS merit scores = 6.13627
CFS merit scores = 6.13789
CFS merit scores = 6.13938
CFS merit scores = 6.14093
CFS merit scores = 6.14212
CFS merit scores = 6.14341
CFS merit scores = 6.14459
CFS merit scores = 6.1457
CFS merit scores = 6.14681
CFS merit scores = 6.14789
CFS merit scores = 6.14881
CFS merit scores = 6.14953
CFS merit scores = 6.14986
CFS merit scores = 6.1503
CFS merit scores = 6.15063
CFS merit scores = 6.1509
CFS merit scores = 6.15114
CFS merit scores = 6.15127
CFS merit scores = 6.1512
CFS merit scores = 6.15119
CFS merit scores = 6.15084
CFS merit scores = 6.15008
CFS merit scores = 6.14933
CFS merit scores = 6.14847
CFS merit scores = 6.14757
CFS merit scores = 6.14677
CFS merit scores = 6.14598
CFS merit scores = 6.14502
CFS merit scores = 6.14418
CFS merit scores = 6.14321
CFS merit scores = 6.14239
CFS merit scores = 6.14146
CFS merit scores = 6.14051
CFS merit scores = 6.13951
CFS merit scores = 6.13836
CFS merit scores = 6.13725
CFS merit scores = 6.13629
CFS merit scores = 6.13533
CFS merit scores = 6.13434
CFS merit scores = 6.13338
CFS merit scores = 6.1325
CFS merit scores = 6.13149
CFS merit scores = 6.13058
CFS merit scores = 6.12965
CFS merit scores = 6.1287
CFS merit scores = 6.12768
CFS merit scores = 6.12658
CFS merit scores = 6.12554
CFS merit scores = 6.12442
CFS merit scores = 6.12319
CFS merit scores = 6.12199
CFS merit scores = 6.12084
CFS merit scores = 6.11978
CFS merit scores = 6.11839
CFS merit scores = 6.11703
CFS merit scores = 6.11567
CFS merit scores = 6.11434
CFS merit scores = 6.11282
CFS merit scores = 6.11134
CFS merit scores = 6.10989
CFS merit scores = 6.10851
CFS merit scores = 6.10717
CFS merit scores = 6.10578
CFS merit scores = 6.10446
CFS merit scores = 6.10321
CFS merit scores = 6.10196
CFS merit scores = 6.10087
CFS merit scores = 6.09953
CFS merit scores = 6.09812
CFS merit scores = 6.09658
CFS merit scores = 6.09492
CFS merit scores = 6.09315
CFS merit scores = 6.0914
CFS merit scores = 6.08939
CFS merit scores = 6.08744
CFS merit scores = 6.08542
CFS merit scores = 6.08339
CFS merit scores = 6.08129
CFS merit scores = 6.07928
CFS merit scores = 6.07689
CFS merit scores = 6.07422
CFS merit scores = 6.07158
CFS merit scores = 6.06907
CFS merit scores = 6.06664
CFS merit scores = 6.06416
CFS merit scores = 6.06179
CFS merit scores = 6.05948
CFS merit scores = 6.0572
CFS merit scores = 6.05476
CFS merit scores = 6.05243
CFS merit scores = 6.04983
CFS merit scores = 6.0474
CFS merit scores = 6.04479
CFS merit scores = 6.0422
CFS merit scores = 6.03977
CFS merit scores = 6.03701
CFS merit scores = 6.03408
CFS merit scores = 6.03101
CFS merit scores = 6.02784
CFS merit scores = 6.02461
CFS merit scores = 6.02126
CFS merit scores = 6.01802
CFS merit scores = 6.01471
CFS merit scores = 6.01134
CFS merit scores = 6.00799
CFS merit scores = 6.00472
CFS merit scores = 6.00138
CFS merit scores = 5.99799
CFS merit scores = 5.99458
CFS merit scores = 5.99116
CFS merit scores = 5.98779
CFS merit scores = 5.98438
CFS merit scores = 5.98099
CFS merit scores = 5.97771
CFS merit scores = 5.97435
CFS merit scores = 5.9711
CFS merit scores = 5.96757
CFS merit scores = 5.9639
CFS merit scores = 5.96017
CFS merit scores = 5.95655
CFS merit scores = 5.95279
CFS merit scores = 5.94912
CFS merit scores = 5.94534
CFS merit scores = 5.94142
CFS merit scores = 5.93756
CFS merit scores = 5.93378
CFS merit scores = 5.92955
CFS merit scores = 5.92508
CFS merit scores = 5.9206
CFS merit scores = 5.91611
CFS merit scores = 5.91148
CFS merit scores = 5.90679
CFS merit scores = 5.90188
CFS merit scores = 5.89692
CFS merit scores = 5.89205
CFS merit scores = 5.88715
CFS merit scores = 5.8819
CFS merit scores = 5.87673
CFS merit scores = 5.87159
CFS merit scores = 5.86639
CFS merit scores = 5.86133
CFS merit scores = 5.85624
CFS merit scores = 5.85117
CFS merit scores = 5.84606
CFS merit scores = 5.84102
CFS merit scores = 5.836
CFS merit scores = 5.83087
CFS merit scores = 5.8258
CFS merit scores = 5.82061
CFS merit scores = 5.81547
CFS merit scores = 5.81034
CFS merit scores = 5.80531
CFS merit scores = 5.80016
CFS merit scores = 5.79513
CFS merit scores = 5.78995
CFS merit scores = 5.78487
CFS merit scores = 5.77978
CFS merit scores = 5.7747
CFS merit scores = 5.76942
CFS merit scores = 5.76423
CFS merit scores = 5.75912
CFS merit scores = 5.75402
CFS merit scores = 5.74895
CFS merit scores = 5.74392
CFS merit scores = 5.73889
CFS merit scores = 5.73381
CFS merit scores = 5.72861
CFS merit scores = 5.72338
CFS merit scores = 5.71827
CFS merit scores = 5.71326
CFS merit scores = 5.70804
CFS merit scores = 5.70262
CFS merit scores = 5.69715
CFS merit scores = 5.69182
CFS merit scores = 5.68653
CFS merit scores = 5.68108
CFS merit scores = 5.67545
CFS merit scores = 5.66988
CFS merit scores = 5.66408
CFS merit scores = 5.65819
CFS merit scores = 5.65233
CFS merit scores = 5.64644
CFS merit scores = 5.64059
CFS merit scores = 5.63483
CFS merit scores = 5.62883
CFS merit scores = 5.62238
CFS merit scores = 5.61593
CFS merit scores = 5.60939
CFS merit scores = 5.60289
CFS merit scores = 5.59627
CFS merit scores = 5.58954
CFS merit scores = 5.58286
CFS merit scores = 5.57612
CFS merit scores = 5.56953
CFS merit scores = 5.56278
CFS merit scores = 5.55515
CFS merit scores = 5.54744
CFS merit scores = 5.53962
CFS merit scores = 5.53175
CFS merit scores = 5.52342
CFS merit scores = 5.51519
CFS merit scores = 5.50701
CFS merit scores = 5.49878
CFS merit scores = 5.49016
CFS merit scores = 5.48119
CFS merit scores = 5.4723
CFS merit scores = 5.46336
CFS merit scores = 5.45379
CFS merit scores = 5.44369
CFS merit scores = 5.43343
CFS merit scores = 5.42303
CFS merit scores = 5.41254
CFS merit scores = 5.40183
CFS merit scores = 5.39098
CFS merit scores = 5.37998
CFS merit scores = 5.36855
CFS merit scores = 5.35645
CFS merit scores = 5.34441
CFS merit scores = 5.33099
CFS merit scores = 5.3151
CFS merit scores = 5.29905
CFS merit scores = 5.28246
CFS merit scores = 5.26383
cnt = 1	feature = 80	correl = 0.453617	descr = Gibbs_of_Target_Sequence__Pos_19_Step_1
cnt = 2	feature = 2	correl = -0.147904	descr = Position_Specific_Bin_Base_0_Base_G
cnt = 3	feature = 857	correl = -0.0729079	descr = N_Gram_TGGC
cnt = 4	feature = 721	correl = -0.0229944	descr = N_Gram_GTTCC
cnt = 5	feature = 462	correl = -0.0257219	descr = N_Gram_CGGGA
cnt = 6	feature = 716	correl = 0.0359878	descr = N_Gram_GTGTA
cnt = 7	feature = 451	correl = -0.0424322	descr = N_Gram_CGCTA
cnt = 8	feature = 221	correl = -0.0287155	descr = N_Gram_ACGAC
cnt = 9	feature = 452	correl = -0.0332763	descr = N_Gram_CGCTC
cnt = 10	feature = 848	correl = -0.0301185	descr = N_Gram_TGCCG
cnt = 11	feature = 358	correl = 0.0257711	descr = N_Gram_CATAG
cnt = 12	feature = 899	correl = 0.0378361	descr = N_Gram_TTCGC
cnt = 13	feature = 612	correl = -0.0478163	descr = N_Gram_GCGGT
cnt = 14	feature = 626	correl = -0.0242688	descr = N_Gram_GCTTA
cnt = 15	feature = 473	correl = -0.0476661	descr = N_Gram_CGTCG
cnt = 16	feature = 494	correl = 0.0341375	descr = N_Gram_CTATC
cnt = 17	feature = 308	correl = -0.0223571	descr = N_Gram_ATTAA
cnt = 18	feature = 773	correl = 0.0451554	descr = N_Gram_TATGA
cnt = 19	feature = 327	correl = 0.047436	descr = N_Gram_CAAGC
cnt = 20	feature = 525	correl = -0.0249477	descr = N_Gram_CTTTA
cnt = 21	feature = 768	correl = 0.0246684	descr = N_Gram_TATAG
cnt = 22	feature = 232	correl = 0.0234841	descr = N_Gram_ACTAG
cnt = 23	feature = 705	correl = 0.0373441	descr = N_Gram_GTCTA
cnt = 24	feature = 674	correl = 0.0527852	descr = N_Gram_GGTAA
cnt = 25	feature = 481	correl = 0.024576	descr = N_Gram_CGTTT
cnt = 26	feature = 632	correl = -0.0221328	descr = N_Gram_GGAAA
cnt = 27	feature = 436	correl = -0.0448707	descr = N_Gram_CGACG
cnt = 28	feature = 403	correl = -0.0549371	descr = N_Gram_CCGAA
cnt = 29	feature = 534	correl = 0.0598361	descr = N_Gram_GAATA
cnt = 30	feature = 667	correl = -0.0552972	descr = N_Gram_GGGGC
cnt = 31	feature = 554	correl = -0.051658	descr = N_Gram_GAGCC
cnt = 32	feature = 732	correl = 0.0331241	descr = N_Gram_TAAAG
cnt = 33	feature = 231	correl = 0.0698253	descr = N_Gram_ACTAC
cnt = 34	feature = 767	correl = 0.0581326	descr = N_Gram_TATAA
cnt = 35	feature = 499	correl = -0.0244129	descr = N_Gram_CTCAC
cnt = 36	feature = 438	correl = -0.0404627	descr = N_Gram_CGAGT
cnt = 37	feature = 490	correl = 0.0368204	descr = N_Gram_CTAGA
cnt = 38	feature = 228	correl = -0.0384462	descr = N_Gram_ACGTT
cnt = 39	feature = 260	correl = -0.109919	descr = N_Gram_AGGGC
cnt = 40	feature = 396	correl = -0.0647516	descr = N_Gram_CCCGC
cnt = 41	feature = 666	correl = -0.054879	descr = N_Gram_GGGGA
cnt = 42	feature = 278	correl = 0.0411363	descr = N_Gram_ATAGG
cnt = 43	feature = 270	correl = 0.0577441	descr = N_Gram_AGTGA
cnt = 44	feature = 702	correl = 0.0527624	descr = N_Gram_GTCGC
cnt = 45	feature = 263	correl = -0.0260562	descr = N_Gram_AGGTG
cnt = 46	feature = 774	correl = 0.0258228	descr = N_Gram_TATGT
cnt = 47	feature = 777	correl = 0.0246111	descr = N_Gram_TATTG
cnt = 48	feature = 356	correl = -0.0466348	descr = N_Gram_CATAA
cnt = 49	feature = 821	correl = -0.0275832	descr = N_Gram_TCTCG
cnt = 50	feature = 739	correl = -0.0526932	descr = N_Gram_TAATC
cnt = 51	feature = 746	correl = 0.0284083	descr = N_Gram_TACCT
cnt = 52	feature = 934	correl = 0.0400943	descr = N_Gram_TTTTA
cnt = 53	feature = 409	correl = -0.0234382	descr = N_Gram_CCGCG
cnt = 54	feature = 258	correl = 0.0239285	descr = N_Gram_AGGCT
cnt = 55	feature = 495	correl = 0.0309476	descr = N_Gram_CTATG
cnt = 56	feature = 286	correl = 0.0606805	descr = N_Gram_ATCCA
cnt = 57	feature = 412	correl = -0.10947	descr = N_Gram_CCGGC
cnt = 58	feature = 35	correl = 0.0357453	descr = Position_Specific_Bin_Base_13_Base_A
cnt = 59	feature = 792	correl = -0.0672724	descr = N_Gram_TCCCC
cnt = 60	feature = 884	correl = 0.0602529	descr = N_Gram_TTACA
cnt = 61	feature = 367	correl = 0.0238903	descr = N_Gram_CATTG
cnt = 62	feature = 305	correl = -0.0245907	descr = N_Gram_ATGTA
cnt = 63	feature = 725	correl = -0.0257479	descr = N_Gram_GTTGT
cnt = 64	feature = 909	correl = 0.0324734	descr = N_Gram_TTGAC
cnt = 65	feature = 299	correl = 0.0310145	descr = N_Gram_ATGCT
cnt = 66	feature = 592	correl = -0.0678338	descr = N_Gram_GCCCC
cnt = 67	feature = 311	correl = 0.0720088	descr = N_Gram_ATTAT
cnt = 68	feature = 324	correl = 0.0869546	descr = N_Gram_CAACA
cnt = 69	feature = 539	correl = 0.0264282	descr = N_Gram_GACAT
cnt = 70	feature = 808	correl = -0.0402623	descr = N_Gram_TCGGC
cnt = 71	feature = 914	correl = 0.0488904	descr = N_Gram_TTGGA
cnt = 72	feature = 871	correl = 0.0306426	descr = N_Gram_TGTCG
cnt = 73	feature = 622	correl = -0.0312551	descr = N_Gram_GCTGA
cnt = 74	feature = 337	correl = -0.0321687	descr = N_Gram_CACGA
cnt = 75	feature = 423	correl = -0.0909262	descr = N_Gram_CCTCG
cnt = 76	feature = 38	correl = -0.0285777	descr = Position_Specific_Bin_Base_14_Base_C
cnt = 77	feature = 850	correl = -0.0356862	descr = N_Gram_TGCGC
cnt = 78	feature = 31	correl = -0.0434022	descr = Position_Specific_Bin_Base_11_Base_A
cnt = 79	feature = 4	correl = -0.0932933	descr = Position_Specific_Bin_Base_1_Base_G
cnt = 80	feature = 476	correl = 0.067383	descr = N_Gram_CGTGA
cnt = 81	feature = 348	correl = -0.041599	descr = N_Gram_CAGCG
cnt = 82	feature = 915	correl = 0.0221711	descr = N_Gram_TTGGT
cnt = 83	feature = 743	correl = 0.0717689	descr = N_Gram_TACAA
cnt = 84	feature = 256	correl = -0.0302573	descr = N_Gram_AGGAG
cnt = 85	feature = 406	correl = -0.0562891	descr = N_Gram_CCGAT
cnt = 86	feature = 515	correl = 0.0342342	descr = N_Gram_CTGTT
cnt = 87	feature = 10	correl = -0.0843521	descr = Position_Specific_Bin_Base_3_Base_T
cnt = 88	feature = 46	correl = 0.0368955	descr = Position_Specific_Bin_Base_17_Base_A
cnt = 89	feature = 313	correl = 0.0462856	descr = N_Gram_ATTCG
cnt = 90	feature = 310	correl = 0.0252799	descr = N_Gram_ATTAG
cnt = 91	feature = 695	correl = -0.0216209	descr = N_Gram_GTCAC
cnt = 92	feature = 709	correl = -0.0422962	descr = N_Gram_GTGCC
cnt = 93	feature = 620	correl = 0.0276344	descr = N_Gram_GCTCT
cnt = 94	feature = 249	correl = -0.0228978	descr = N_Gram_AGCAC
cnt = 95	feature = 634	correl = -0.0438606	descr = N_Gram_GGAAG
cnt = 96	feature = 660	correl = -0.0735485	descr = N_Gram_GGGAG
cnt = 97	feature = 213	correl = 0.0243783	descr = N_Gram_ACCAT
cnt = 98	feature = 15	correl = 0.0804565	descr = Position_Specific_Bin_Base_5_Base_T
cnt = 99	feature = 233	correl = 0.0469254	descr = N_Gram_ACTCT
cnt = 100	feature = 687	correl = 0.0377278	descr = N_Gram_GTAAG
cnt = 101	feature = 645	correl = -0.0622834	descr = N_Gram_GGCAA
cnt = 102	feature = 717	correl = 0.0348174	descr = N_Gram_GTGTT
cnt = 103	feature = 521	correl = 0.0237394	descr = N_Gram_CTTGC
cnt = 104	feature = 6	correl = 0.0324388	descr = Position_Specific_Bin_Base_2_Base_C
cnt = 105	feature = 23	correl = -0.0248625	descr = Position_Specific_Bin_Base_8_Base_G
cnt = 106	feature = 277	correl = 0.0226856	descr = N_Gram_ATAGC
cnt = 107	feature = 288	correl = 0.0396252	descr = N_Gram_ATCCG
cnt = 108	feature = 284	correl = 0.0324905	descr = N_Gram_ATCAA
cnt = 109	feature = 262	correl = 0.099712	descr = N_Gram_AGGTA
cnt = 110	feature = 597	correl = -0.0217657	descr = N_Gram_GCCGG
cnt = 111	feature = 610	correl = -0.0917603	descr = N_Gram_GCGGC
cnt = 112	feature = 404	correl = -0.0527488	descr = N_Gram_CCGAC
cnt = 113	feature = 749	correl = 0.0725806	descr = N_Gram_TACTA
cnt = 114	feature = 696	correl = 0.0291531	descr = N_Gram_GTCAT
cnt = 115	feature = 41	correl = 0.0669387	descr = Position_Specific_Bin_Base_15_Base_A
cnt = 116	feature = 505	correl = -0.0462782	descr = N_Gram_CTGAG
cnt = 117	feature = 60	correl = -0.175435	descr = Position_Specific_Bin_Base_20_Base_G
cnt = 118	feature = 530	correl = -0.0376417	descr = N_Gram_GAAGA
cnt = 119	feature = 803	correl = 0.049434	descr = N_Gram_TCGCA
cnt = 120	feature = 293	correl = 0.0281473	descr = N_Gram_ATCTA
cnt = 121	feature = 334	correl = -0.0231227	descr = N_Gram_CACCG
cnt = 122	feature = 663	correl = -0.110782	descr = N_Gram_GGGCC
cnt = 123	feature = 900	correl = 0.0595792	descr = N_Gram_TTCGT
cnt = 124	feature = 935	correl = 0.0220902	descr = N_Gram_TTTTG
cnt = 125	feature = 641	correl = -0.0408911	descr = N_Gram_GGATG
cnt = 126	feature = 303	correl = -0.0337041	descr = N_Gram_ATGGG
cnt = 127	feature = 653	correl = -0.0481587	descr = N_Gram_GGCGT
cnt = 128	feature = 526	correl = 0.0611148	descr = N_Gram_CTTTG
cnt = 129	feature = 753	correl = 0.0441168	descr = N_Gram_TAGAA
cnt = 130	feature = 740	correl = 0.0403405	descr = N_Gram_TAATT
cnt = 131	feature = 770	correl = 0.0695817	descr = N_Gram_TATCA
cnt = 132	feature = 541	correl = -0.0565751	descr = N_Gram_GACCA
cnt = 133	feature = 52	correl = -0.0646781	descr = Position_Specific_Bin_Base_18_Base_G
cnt = 134	feature = 819	correl = 0.0434306	descr = N_Gram_TCTCA
cnt = 135	feature = 297	correl = 0.0438565	descr = N_Gram_ATGAG
cnt = 136	feature = 678	correl = -0.0274717	descr = N_Gram_GGTGA
cnt = 137	feature = 789	correl = 0.0507489	descr = N_Gram_TCCAT
cnt = 138	feature = 1	correl = 0.118807	descr = Position_Specific_Bin_Base_0_Base_C
cnt = 139	feature = 586	correl = 0.028291	descr = N_Gram_GCATT
cnt = 140	feature = 535	correl = 0.0424021	descr = N_Gram_GAATT
cnt = 141	feature = 54	correl = 0.166317	descr = Position_Specific_Bin_Base_19_Base_A
cnt = 142	feature = 9	correl = 0.0631342	descr = Position_Specific_Bin_Base_3_Base_G
cnt = 143	feature = 812	correl = 0.0999798	descr = N_Gram_TCGTG
cnt = 144	feature = 483	correl = 0.0349176	descr = N_Gram_CTAA
cnt = 145	feature = 578	correl = -0.0387542	descr = N_Gram_GCACC
cnt = 146	feature = 791	correl = -0.0392554	descr = N_Gram_TCCCA
cnt = 147	feature = 508	correl = -0.0471142	descr = N_Gram_CTGCC
cnt = 148	feature = 859	correl = -0.0586283	descr = N_Gram_TGGCG
cnt = 149	feature = 502	correl = -0.0695478	descr = N_Gram_CTCGG
cnt = 150	feature = 16	correl = 0.0302313	descr = Position_Specific_Bin_Base_6_Base_A
cnt = 151	feature = 29	correl = -0.0627604	descr = Position_Specific_Bin_Base_10_Base_G
cnt = 152	feature = 11	correl = 0.0728943	descr = Position_Specific_Bin_Base_4_Base_A
cnt = 153	feature = 917	correl = 0.0465068	descr = N_Gram_TTGTA
cnt = 154	feature = 392	correl = -0.0715687	descr = N_Gram_CCCCG
cnt = 155	feature = 47	correl = -0.030179	descr = Position_Specific_Bin_Base_17_Base_C
cnt = 156	feature = 825	correl = 0.0395787	descr = N_Gram_TCTGG
cnt = 157	feature = 316	correl = 0.0467671	descr = N_Gram_ATTGG
cnt = 158	feature = 294	correl = 0.0698431	descr = N_Gram_ATCTC
cnt = 159	feature = 676	correl = -0.0769268	descr = N_Gram_GGTCC
cnt = 160	feature = 449	correl = -0.0686803	descr = N_Gram_CGCGG
cnt = 161	feature = 659	correl = -0.0782113	descr = N_Gram_GGGAA
cnt = 162	feature = 271	correl = -0.0284809	descr = N_Gram_AGTTC
cnt = 163	feature = 589	correl = -0.0582528	descr = N_Gram_GCCAG
cnt = 164	feature = 40	correl = 0.0748515	descr = Position_Specific_Bin_Base_14_Base_T
cnt = 165	feature = 815	correl = 0.0486551	descr = N_Gram_TCTAC
cnt = 166	feature = 217	correl = -0.0452744	descr = N_Gram_ACCGG
cnt = 167	feature = 207	correl = 0.063002	descr = N_Gram_ACATG
cnt = 168	feature = 809	correl = -0.0909592	descr = N_Gram_TCGGG
cnt = 169	feature = 811	correl = 0.0236185	descr = N_Gram_TCGTC
cnt = 170	feature = 662	correl = -0.0429675	descr = N_Gram_GGGCA
cnt = 171	feature = 675	correl = 0.0377116	descr = N_Gram_GGTCA
cnt = 172	feature = 25	correl = -0.0220638	descr = Position_Specific_Bin_Base_9_Base_G
cnt = 173	feature = 929	correl = 0.0693426	descr = N_Gram_TTTGA
cnt = 174	feature = 545	correl = 0.0262974	descr = N_Gram_GACT
cnt = 175	feature = 206	correl = 0.0463099	descr = N_Gram_ACATC
cnt = 176	feature = 798	correl = 0.0484091	descr = N_Gram_TCCTT
cnt = 177	feature = 56	correl = -0.1249	descr = Position_Specific_Bin_Base_19_Base_G
cnt = 178	feature = 755	correl = 0.0701862	descr = N_Gram_TAGAG
cnt = 179	feature = 8	correl = -0.12919	descr = Position_Specific_Bin_Base_2_Base_T
cnt = 180	feature = 718	correl = -0.0233103	descr = N_Gram_GTTA
cnt = 181	feature = 679	correl = -0.0673788	descr = N_Gram_GGTGC
cnt = 182	feature = 838	correl = 0.051822	descr = N_Gram_TGATA
cnt = 183	feature = 579	correl = -0.0358089	descr = N_Gram_GCACG
cnt = 184	feature = 21	correl = 0.0513243	descr = Position_Specific_Bin_Base_8_Base_A
cnt = 185	feature = 834	correl = 0.0661462	descr = N_Gram_TGAAG
cnt = 186	feature = 627	correl = 0.0300316	descr = N_Gram_GCTTG
cnt = 187	feature = 17	correl = -0.0358903	descr = Position_Specific_Bin_Base_6_Base_C
cnt = 188	feature = 600	correl = -0.0716418	descr = N_Gram_GCCTC
cnt = 189	feature = 568	correl = 0.0480107	descr = N_Gram_GATT
cnt = 190	feature = 43	correl = 0.0871198	descr = Position_Specific_Bin_Base_16_Base_A
cnt = 191	feature = 377	correl = 0.0246426	descr = N_Gram_CCACT
cnt = 192	feature = 28	correl = -0.0600876	descr = Position_Specific_Bin_Base_10_Base_C
cnt = 193	feature = 704	correl = 0.0232254	descr = N_Gram_GTCT
cnt = 194	feature = 531	correl = -0.035482	descr = N_Gram_GAAGC
cnt = 195	feature = 664	correl = -0.0751546	descr = N_Gram_GGGCG
cnt = 196	feature = 738	correl = 0.0488993	descr = N_Gram_TAAGG
cnt = 197	feature = 33	correl = 0.119654	descr = Position_Specific_Bin_Base_11_Base_T
cnt = 198	feature = 214	correl = -0.0321535	descr = N_Gram_ACCC
cnt = 199	feature = 382	correl = -0.0484153	descr = N_Gram_CCATA
cnt = 200	feature = 105	correl = -0.0553405	descr = Xue_Structure_Feature_A101
cnt = 201	feature = 567	correl = -0.0451339	descr = N_Gram_GATGT
cnt = 202	feature = 384	correl = 0.026662	descr = N_Gram_CCATT
cnt = 203	feature = 927	correl = 0.0529527	descr = N_Gram_TTTCT
cnt = 204	feature = 680	correl = -0.0846036	descr = N_Gram_GGTGG
cnt = 205	feature = 892	correl = 0.0486697	descr = N_Gram_TTATC
cnt = 206	feature = 370	correl = -0.0296904	descr = N_Gram_CCAA
cnt = 207	feature = 519	correl = 0.0262597	descr = N_Gram_CTTCT
cnt = 208	feature = 756	correl = 0.0557141	descr = N_Gram_TAGC
cnt = 209	feature = 39	correl = -0.161317	descr = Position_Specific_Bin_Base_14_Base_G
cnt = 210	feature = 350	correl = -0.0995072	descr = N_Gram_CAGGG
cnt = 211	feature = 582	correl = -0.0231262	descr = N_Gram_GCAGC
cnt = 212	feature = 782	correl = 0.0366252	descr = N_Gram_TCACC
cnt = 213	feature = 876	correl = 0.0476538	descr = N_Gram_TGTTC
cnt = 214	feature = 867	correl = 0.0366246	descr = N_Gram_TGTAA
cnt = 215	feature = 640	correl = -0.0522015	descr = N_Gram_GGAGG
cnt = 216	feature = 593	correl = -0.0960486	descr = N_Gram_GCCCG
cnt = 217	feature = 58	correl = 0.367786	descr = Position_Specific_Bin_Base_20_Base_A
cnt = 218	feature = 24	correl = 0.0665274	descr = Position_Specific_Bin_Base_8_Base_T
cnt = 219	feature = 432	correl = -0.0628694	descr = N_Gram_CGAA
cnt = 220	feature = 560	correl = 0.027203	descr = N_Gram_GAGT
cnt = 221	feature = 820	correl = 0.0297841	descr = N_Gram_TCTCC
cnt = 222	feature = 536	correl = 0.0387275	descr = N_Gram_GACA
cnt = 223	feature = 44	correl = -0.042423	descr = Position_Specific_Bin_Base_16_Base_C
cnt = 224	feature = 446	correl = -0.0453426	descr = N_Gram_CGCCT
cnt = 225	feature = 707	correl = 0.0269796	descr = N_Gram_GTGAA
cnt = 226	feature = 14	correl = -0.0687039	descr = Position_Specific_Bin_Base_5_Base_C
cnt = 227	feature = 32	correl = -0.0523976	descr = Position_Specific_Bin_Base_11_Base_G
cnt = 228	feature = 42	correl = -0.0363079	descr = Position_Specific_Bin_Base_15_Base_G
cnt = 229	feature = 646	correl = -0.0414608	descr = N_Gram_GGCAG
cnt = 230	feature = 904	correl = 0.0893662	descr = N_Gram_TTCTG
cnt = 231	feature = 681	correl = -0.039932	descr = N_Gram_GGTT
cnt = 232	feature = 616	correl = 0.040618	descr = N_Gram_GCTA
cnt = 233	feature = 565	correl = -0.0260799	descr = N_Gram_GATGA
cnt = 234	feature = 796	correl = -0.0351247	descr = N_Gram_TCCTC
cnt = 235	feature = 708	correl = -0.0341191	descr = N_Gram_GTGC
cnt = 236	feature = 802	correl = 0.0473653	descr = N_Gram_TCGC
cnt = 237	feature = 366	correl = 0.069522	descr = N_Gram_CATTA
cnt = 238	feature = 748	correl = 0.0582415	descr = N_Gram_TACT
cnt = 239	feature = 573	correl = -0.0522007	descr = N_Gram_GCAA
cnt = 240	feature = 59	correl = -0.313429	descr = Position_Specific_Bin_Base_20_Base_C
cnt = 241	feature = 583	correl = 0.0326849	descr = N_Gram_GCAT
cnt = 242	feature = 649	correl = -0.122882	descr = N_Gram_GGCCC
cnt = 243	feature = 931	correl = 0.0360339	descr = N_Gram_TTTGG
cnt = 244	feature = 766	correl = 0.0570675	descr = N_Gram_TATA
cnt = 245	feature = 478	correl = -0.0589274	descr = N_Gram_CGTT
cnt = 246	feature = 903	correl = 0.0430972	descr = N_Gram_TTCTC
cnt = 247	feature = 254	correl = -0.0565051	descr = N_Gram_AGCG
cnt = 248	feature = 489	correl = 0.0450226	descr = N_Gram_CTAG
cnt = 249	feature = 772	correl = 0.0493613	descr = N_Gram_TATG
cnt = 250	feature = 759	correl = 0.0263143	descr = N_Gram_TAGG
cnt = 251	feature = 907	correl = 0.0542968	descr = N_Gram_TTGA
cnt = 252	feature = 621	correl = -0.0243254	descr = N_Gram_GCTG
cnt = 253	feature = 598	correl = -0.0521982	descr = N_Gram_GCCT
cnt = 254	feature = 540	correl = -0.077408	descr = N_Gram_GACC
cnt = 255	feature = 625	correl = -0.0278713	descr = N_Gram_GCTT
cnt = 256	feature = 806	correl = -0.046046	descr = N_Gram_TCGG
cnt = 257	feature = 775	correl = 0.0667392	descr = N_Gram_TATT
cnt = 258	feature = 553	correl = -0.0342933	descr = N_Gram_GAGC
cnt = 259	feature = 613	correl = -0.0684359	descr = N_Gram_GCGT
cnt = 260	feature = 631	correl = -0.031662	descr = N_Gram_GGAA
cnt = 261	feature = 81	correl = 0.424665	descr = Gibbs_of_Target_Sequence__Pos_20_Step_1
cnt = 262	feature = 355	correl = -0.0309241	descr = N_Gram_CATA
cnt = 263	feature = 910	correl = 0.046697	descr = N_Gram_TTGC
cnt = 264	feature = 925	correl = 0.0465158	descr = N_Gram_TTTC
cnt = 265	feature = 701	correl = 0.0529075	descr = N_Gram_GTCG
cnt = 266	feature = 769	correl = 0.0658846	descr = N_Gram_TATC
cnt = 267	feature = 788	correl = 0.0311511	descr = N_Gram_TCCA
cnt = 268	feature = 314	correl = 0.0917193	descr = N_Gram_ATTCT
cnt = 269	feature = 336	correl = -0.0739732	descr = N_Gram_CACG
cnt = 270	feature = 654	correl = -0.0422758	descr = N_Gram_GGCT
cnt = 271	feature = 837	correl = 0.0328339	descr = N_Gram_TGAT
cnt = 272	feature = 251	correl = -0.0567077	descr = N_Gram_AGCC
cnt = 273	feature = 685	correl = 0.0564951	descr = N_Gram_GTAA
cnt = 274	feature = 723	correl = -0.0426728	descr = N_Gram_GTTG
cnt = 275	feature = 786	correl = 0.0451252	descr = N_Gram_TCAT
cnt = 276	feature = 492	correl = 0.0414854	descr = N_Gram_CTAT
cnt = 277	feature = 595	correl = -0.0350742	descr = N_Gram_GCCG
cnt = 278	feature = 638	correl = -0.0550283	descr = N_Gram_GGAG
cnt = 279	feature = 671	correl = -0.0748457	descr = N_Gram_GGGTG
cnt = 280	feature = 823	correl = 0.087266	descr = N_Gram_TCTG
cnt = 281	feature = 665	correl = -0.0859362	descr = N_Gram_GGGG
cnt = 282	feature = 852	correl = 0.0272503	descr = N_Gram_TGCT
cnt = 283	feature = 229	correl = 0.0322388	descr = N_Gram_ACT
cnt = 284	feature = 603	correl = -0.0817647	descr = N_Gram_GCGC
cnt = 285	feature = 210	correl = -0.0376992	descr = N_Gram_ACCA
cnt = 286	feature = 518	correl = 0.029778	descr = N_Gram_CTTC
cnt = 287	feature = 501	correl = -0.0863572	descr = N_Gram_CTCG
cnt = 288	feature = 345	correl = -0.0475226	descr = N_Gram_CAGC
cnt = 289	feature = 916	correl = 0.0836378	descr = N_Gram_TTGT
cnt = 290	feature = 64	correl = -0.0258802	descr = Gibbs_of_Target_Sequence__Pos_1_Step_1
cnt = 291	feature = 78	correl = 0.1174	descr = Gibbs_of_Target_Sequence__Pos_17_Step_1
cnt = 292	feature = 264	correl = 0.03773	descr = N_Gram_AGT
cnt = 293	feature = 658	correl = -0.0963662	descr = N_Gram_GGGA
cnt = 294	feature = 292	correl = 0.0627216	descr = N_Gram_ATCT
cnt = 295	feature = 726	correl = 0.0495416	descr = N_Gram_GTTT
cnt = 296	feature = 706	correl = 0.0291887	descr = N_Gram_GTGA
cnt = 297	feature = 307	correl = 0.0591742	descr = N_Gram_ATTA
cnt = 298	feature = 752	correl = 0.0833834	descr = N_Gram_TAGA
cnt = 299	feature = 79	correl = 0.210829	descr = Gibbs_of_Target_Sequence__Pos_18_Step_1
cnt = 300	feature = 65	correl = -0.158524	descr = Gibbs_of_Target_Sequence__Pos_2_Step_1
cnt = 301	feature = 73	correl = 0.0596448	descr = Gibbs_of_Target_Sequence__Pos_11_Step_1
cnt = 302	feature = 647	correl = -0.129057	descr = N_Gram_GGCC
cnt = 303	feature = 814	correl = 0.0586032	descr = N_Gram_TCTA
cnt = 304	feature = 66	correl = 0.107959	descr = Gibbs_of_Target_Sequence__Pos_4_Step_1
cnt = 305	feature = 70	correl = 0.0905592	descr = Gibbs_of_Target_Sequence__Pos_8_Step_1
cnt = 306	feature = 818	correl = 0.0616614	descr = N_Gram_TCTC
cnt = 307	feature = 608	correl = -0.105517	descr = N_Gram_GCGG
cnt = 308	feature = 394	correl = -0.127925	descr = N_Gram_CCCG
cnt = 309	feature = 83	correl = 0.153415	descr = PF_RNAi_Fold_5'Free_Count
cnt = 310	feature = 669	correl = -0.0436492	descr = N_Gram_GGGT
cnt = 311	feature = 74	correl = 0.122327	descr = Gibbs_of_Target_Sequence__Pos_13_Step_1
cnt = 312	feature = 68	correl = 0.10118	descr = Gibbs_of_Target_Sequence__Pos_6_Step_1
cnt = 313	feature = 240	correl = 0.0407819	descr = N_Gram_AGA
cnt = 314	feature = 365	correl = 0.0487019	descr = N_Gram_CATT
cnt = 315	feature = 77	correl = 0.122177	descr = Gibbs_of_Target_Sequence__Pos_16_Step_1
cnt = 316	feature = 71	correl = 0.100194	descr = Gibbs_of_Target_Sequence__Pos_9_Step_1
cnt = 317	feature = 677	correl = -0.0716679	descr = N_Gram_GGTG
cnt = 318	feature = 75	correl = 0.15011	descr = Gibbs_of_Target_Sequence__Pos_14_Step_1
cnt = 319	feature = 590	correl = -0.166488	descr = N_Gram_GCCC
cnt = 320	feature = 461	correl = -0.0874776	descr = N_Gram_CGGG
cnt = 321	feature = 865	correl = 0.0847013	descr = N_Gram_TGT
cnt = 322	feature = 283	correl = 0.0621084	descr = N_Gram_ATC
cnt = 323	feature = 831	correl = 0.0683218	descr = N_Gram_TGA
cnt = 324	feature = 72	correl = 0.115181	descr = Gibbs_of_Target_Sequence__Pos_10_Step_1
cnt = 325	feature = 751	correl = 0.0979162	descr = N_Gram_TAG
cnt = 326	feature = 901	correl = 0.0938253	descr = N_Gram_TTCT
cnt = 327	feature = 856	correl = -0.0483815	descr = N_Gram_TGG
cnt = 328	feature = 76	correl = 0.0982351	descr = Gibbs_of_Target_Sequence__Pos_15_Step_1
cnt = 329	feature = 550	correl = -0.0370283	descr = N_Gram_GAG
cnt = 330	feature = 482	correl = 0.0927737	descr = N_Gram_CTA
cnt = 331	feature = 273	correl = 0.0427411	descr = N_Gram_ATA
cnt = 332	feature = 672	correl = -0.0341524	descr = N_Gram_GGT
cnt = 333	feature = 354	correl = 0.0820465	descr = N_Gram_CAT
cnt = 334	feature = 729	correl = 0.0704309	descr = N_Gram_TAA
cnt = 335	feature = 880	correl = 0.0793423	descr = N_Gram_TTA
cnt = 336	feature = 813	correl = 0.109779	descr = N_Gram_TCT
cnt = 337	feature = 440	correl = -0.0563363	descr = N_Gram_CGC
cnt = 338	feature = 643	correl = -0.173773	descr = N_Gram_GGC
cnt = 339	feature = 657	correl = -0.133209	descr = N_Gram_GGG
cnt = 340	feature = 765	correl = 0.119917	descr = N_Gram_TAT
cnt = 341	feature = 368	correl = -0.105231	descr = N_Gram_CC
cnt = 342	feature = 306	correl = 0.12783	descr = N_Gram_ATT
cnt = 343	feature = 879	correl = 0.156132	descr = N_Gram_TT
cnt = 344	feature = 430	correl = -0.08742	descr = N_Gram_CG
cnt = 345	feature = 82	correl = 0.235364	descr = PF_RNAi_Fold_Energy
num rows = 2187
num_elements = 756702
..*
optimization finished, #iter = 2362
nu = 0.282983
obj = -48.571066, rho = -0.815492
nSV = 991, nBSV = 337
num rows = 244
num_elements = 84424
*
optimization finished, #iter = 202
nu = 0.260302
obj = -6.162509, rho = -0.747650
nSV = 126, nBSV = 24
..*
optimization finished, #iter = 2362
nu = 0.282983
obj = -48.571066, rho = -0.815492
nSV = 991, nBSV = 337
CFS merit scores = 1.45497
CFS merit scores = 1.61614
CFS merit scores = 1.8489
CFS merit scores = 2.07403
CFS merit scores = 2.27262
CFS merit scores = 2.45351
CFS merit scores = 2.6207
CFS merit scores = 2.77826
CFS merit scores = 2.92732
CFS merit scores = 3.06667
CFS merit scores = 3.19694
CFS merit scores = 3.3201
CFS merit scores = 3.4383
CFS merit scores = 3.55133
CFS merit scores = 3.65913
CFS merit scores = 3.76301
CFS merit scores = 3.86273
CFS merit scores = 3.95623
CFS merit scores = 4.04503
CFS merit scores = 4.12989
CFS merit scores = 4.21177
CFS merit scores = 4.29089
CFS merit scores = 4.3662
CFS merit scores = 4.4386
CFS merit scores = 4.5072
CFS merit scores = 4.57118
CFS merit scores = 4.63235
CFS merit scores = 4.69076
CFS merit scores = 4.74607
CFS merit scores = 4.79959
CFS merit scores = 4.85104
CFS merit scores = 4.90129
CFS merit scores = 4.94997
CFS merit scores = 4.9957
CFS merit scores = 5.03989
CFS merit scores = 5.08254
CFS merit scores = 5.1215
CFS merit scores = 5.15971
CFS merit scores = 5.19728
CFS merit scores = 5.23351
CFS merit scores = 5.26768
CFS merit scores = 5.30149
CFS merit scores = 5.33358
CFS merit scores = 5.36485
CFS merit scores = 5.3953
CFS merit scores = 5.42455
CFS merit scores = 5.45167
CFS merit scores = 5.47742
CFS merit scores = 5.50186
CFS merit scores = 5.52585
CFS merit scores = 5.54837
CFS merit scores = 5.56969
CFS merit scores = 5.59037
CFS merit scores = 5.61075
CFS merit scores = 5.62968
CFS merit scores = 5.64665
CFS merit scores = 5.66346
CFS merit scores = 5.68032
CFS merit scores = 5.69586
CFS merit scores = 5.71109
CFS merit scores = 5.72594
CFS merit scores = 5.74104
CFS merit scores = 5.75517
CFS merit scores = 5.76926
CFS merit scores = 5.78339
CFS merit scores = 5.79696
CFS merit scores = 5.81024
CFS merit scores = 5.82335
CFS merit scores = 5.8362
CFS merit scores = 5.84785
CFS merit scores = 5.85839
CFS merit scores = 5.86861
CFS merit scores = 5.87785
CFS merit scores = 5.88696
CFS merit scores = 5.89629
CFS merit scores = 5.90435
CFS merit scores = 5.91254
CFS merit scores = 5.92083
CFS merit scores = 5.92919
CFS merit scores = 5.93754
CFS merit scores = 5.94549
CFS merit scores = 5.95329
CFS merit scores = 5.96026
CFS merit scores = 5.96742
CFS merit scores = 5.97464
CFS merit scores = 5.98204
CFS merit scores = 5.98946
CFS merit scores = 5.9964
CFS merit scores = 6.00307
CFS merit scores = 6.00959
CFS merit scores = 6.01632
CFS merit scores = 6.02224
CFS merit scores = 6.02805
CFS merit scores = 6.03376
CFS merit scores = 6.03938
CFS merit scores = 6.04505
CFS merit scores = 6.05084
CFS merit scores = 6.05627
CFS merit scores = 6.06156
CFS merit scores = 6.06687
CFS merit scores = 6.07186
CFS merit scores = 6.07685
CFS merit scores = 6.08124
CFS merit scores = 6.08559
CFS merit scores = 6.0896
CFS merit scores = 6.09334
CFS merit scores = 6.09695
CFS merit scores = 6.10056
CFS merit scores = 6.10394
CFS merit scores = 6.10704
CFS merit scores = 6.11021
CFS merit scores = 6.11306
CFS merit scores = 6.11572
CFS merit scores = 6.11827
CFS merit scores = 6.12032
CFS merit scores = 6.12246
CFS merit scores = 6.12472
CFS merit scores = 6.12668
CFS merit scores = 6.1287
CFS merit scores = 6.13054
CFS merit scores = 6.13227
CFS merit scores = 6.1337
CFS merit scores = 6.1352
CFS merit scores = 6.13659
CFS merit scores = 6.13785
CFS merit scores = 6.13925
CFS merit scores = 6.1402
CFS merit scores = 6.14062
CFS merit scores = 6.14117
CFS merit scores = 6.14165
CFS merit scores = 6.14222
CFS merit scores = 6.14278
CFS merit scores = 6.14332
CFS merit scores = 6.14391
CFS merit scores = 6.14439
CFS merit scores = 6.14498
CFS merit scores = 6.14515
CFS merit scores = 6.14539
CFS merit scores = 6.1458
CFS merit scores = 6.14632
CFS merit scores = 6.14675
CFS merit scores = 6.14727
CFS merit scores = 6.14768
CFS merit scores = 6.14784
CFS merit scores = 6.14788
CFS merit scores = 6.14774
CFS merit scores = 6.14735
CFS merit scores = 6.14685
CFS merit scores = 6.14642
CFS merit scores = 6.14595
CFS merit scores = 6.14516
CFS merit scores = 6.14433
CFS merit scores = 6.14365
CFS merit scores = 6.14315
CFS merit scores = 6.14238
CFS merit scores = 6.14168
CFS merit scores = 6.14111
CFS merit scores = 6.1407
CFS merit scores = 6.14032
CFS merit scores = 6.13959
CFS merit scores = 6.1389
CFS merit scores = 6.13801
CFS merit scores = 6.13724
CFS merit scores = 6.13626
CFS merit scores = 6.13522
CFS merit scores = 6.13425
CFS merit scores = 6.13347
CFS merit scores = 6.13268
CFS merit scores = 6.1317
CFS merit scores = 6.1307
CFS merit scores = 6.12966
CFS merit scores = 6.12817
CFS merit scores = 6.1269
CFS merit scores = 6.12538
CFS merit scores = 6.1239
CFS merit scores = 6.12242
CFS merit scores = 6.12107
CFS merit scores = 6.11983
CFS merit scores = 6.11848
CFS merit scores = 6.11723
CFS merit scores = 6.11574
CFS merit scores = 6.11429
CFS merit scores = 6.11278
CFS merit scores = 6.11116
CFS merit scores = 6.1095
CFS merit scores = 6.10768
CFS merit scores = 6.10564
CFS merit scores = 6.10366
CFS merit scores = 6.10177
CFS merit scores = 6.09983
CFS merit scores = 6.09796
CFS merit scores = 6.09616
CFS merit scores = 6.09444
CFS merit scores = 6.09252
CFS merit scores = 6.0906
CFS merit scores = 6.08858
CFS merit scores = 6.08656
CFS merit scores = 6.0843
CFS merit scores = 6.08218
CFS merit scores = 6.07965
CFS merit scores = 6.07708
CFS merit scores = 6.07454
CFS merit scores = 6.07208
CFS merit scores = 6.06965
CFS merit scores = 6.0671
CFS merit scores = 6.06457
CFS merit scores = 6.06203
CFS merit scores = 6.05953
CFS merit scores = 6.05713
CFS merit scores = 6.05477
CFS merit scores = 6.05237
CFS merit scores = 6.05
CFS merit scores = 6.04759
CFS merit scores = 6.04516
CFS merit scores = 6.04277
CFS merit scores = 6.04035
CFS merit scores = 6.03784
CFS merit scores = 6.03532
CFS merit scores = 6.03295
CFS merit scores = 6.03024
CFS merit scores = 6.02752
CFS merit scores = 6.02472
CFS merit scores = 6.02197
CFS merit scores = 6.01923
CFS merit scores = 6.01657
CFS merit scores = 6.01402
CFS merit scores = 6.01147
CFS merit scores = 6.00878
CFS merit scores = 6.00605
CFS merit scores = 6.00321
CFS merit scores = 6.00037
CFS merit scores = 5.9974
CFS merit scores = 5.99453
CFS merit scores = 5.99154
CFS merit scores = 5.98864
CFS merit scores = 5.9857
CFS merit scores = 5.98241
CFS merit scores = 5.97905
CFS merit scores = 5.97563
CFS merit scores = 5.97216
CFS merit scores = 5.96862
CFS merit scores = 5.96515
CFS merit scores = 5.96136
CFS merit scores = 5.95764
CFS merit scores = 5.95402
CFS merit scores = 5.95001
CFS merit scores = 5.94611
CFS merit scores = 5.94196
CFS merit scores = 5.9379
CFS merit scores = 5.93392
CFS merit scores = 5.92986
CFS merit scores = 5.92587
CFS merit scores = 5.92173
CFS merit scores = 5.91767
CFS merit scores = 5.91374
CFS merit scores = 5.90969
CFS merit scores = 5.9049
CFS merit scores = 5.90014
CFS merit scores = 5.89531
CFS merit scores = 5.89055
CFS merit scores = 5.88587
CFS merit scores = 5.88108
CFS merit scores = 5.87643
CFS merit scores = 5.87158
CFS merit scores = 5.86669
CFS merit scores = 5.86183
CFS merit scores = 5.85701
CFS merit scores = 5.85221
CFS merit scores = 5.84732
CFS merit scores = 5.84215
CFS merit scores = 5.83707
CFS merit scores = 5.83182
CFS merit scores = 5.82666
CFS merit scores = 5.82145
CFS merit scores = 5.81624
CFS merit scores = 5.811
CFS merit scores = 5.8056
CFS merit scores = 5.80021
CFS merit scores = 5.79478
CFS merit scores = 5.78925
CFS merit scores = 5.78385
CFS merit scores = 5.77847
CFS merit scores = 5.77315
CFS merit scores = 5.76759
CFS merit scores = 5.7621
CFS merit scores = 5.75675
CFS merit scores = 5.75129
CFS merit scores = 5.7459
CFS merit scores = 5.74045
CFS merit scores = 5.73496
CFS merit scores = 5.72945
CFS merit scores = 5.72376
CFS merit scores = 5.71797
CFS merit scores = 5.71216
CFS merit scores = 5.70632
CFS merit scores = 5.70049
CFS merit scores = 5.69447
CFS merit scores = 5.68849
CFS merit scores = 5.68231
CFS merit scores = 5.67621
CFS merit scores = 5.67005
CFS merit scores = 5.66363
CFS merit scores = 5.6573
CFS merit scores = 5.65069
CFS merit scores = 5.64376
CFS merit scores = 5.6369
CFS merit scores = 5.62999
CFS merit scores = 5.62312
CFS merit scores = 5.61625
CFS merit scores = 5.60944
CFS merit scores = 5.60256
CFS merit scores = 5.59568
CFS merit scores = 5.58856
CFS merit scores = 5.58144
CFS merit scores = 5.57406
CFS merit scores = 5.56682
CFS merit scores = 5.55938
CFS merit scores = 5.55191
CFS merit scores = 5.54403
CFS merit scores = 5.53618
CFS merit scores = 5.52812
CFS merit scores = 5.51971
CFS merit scores = 5.51109
CFS merit scores = 5.50172
CFS merit scores = 5.49243
CFS merit scores = 5.4831
CFS merit scores = 5.4735
CFS merit scores = 5.46398
CFS merit scores = 5.4541
CFS merit scores = 5.44362
CFS merit scores = 5.43321
CFS merit scores = 5.42281
CFS merit scores = 5.41231
CFS merit scores = 5.40169
CFS merit scores = 5.39035
CFS merit scores = 5.37877
CFS merit scores = 5.36655
CFS merit scores = 5.35169
CFS merit scores = 5.33425
CFS merit scores = 5.31607
CFS merit scores = 5.28102
cnt = 1	feature = 81	correl = 0.454969	descr = Gibbs_of_Target_Sequence__Pos_19_Step_1
cnt = 2	feature = 2	correl = -0.147063	descr = Position_Specific_Bin_Base_0_Base_G
cnt = 3	feature = 852	correl = -0.0672022	descr = N_Gram_TGGC
cnt = 4	feature = 228	correl = 0.0333661	descr = N_Gram_ACT
cnt = 5	feature = 483	correl = -0.0503339	descr = N_Gram_CTCAA
cnt = 6	feature = 625	correl = 0.0372811	descr = N_Gram_GGAAT
cnt = 7	feature = 284	correl = -0.024136	descr = N_Gram_ATCCC
cnt = 8	feature = 878	correl = -0.0364469	descr = N_Gram_TTACG
cnt = 9	feature = 423	correl = -0.0240213	descr = N_Gram_CGACA
cnt = 10	feature = 800	correl = -0.0270379	descr = N_Gram_TCGCG
cnt = 11	feature = 534	correl = -0.0230603	descr = N_Gram_GACGG
cnt = 12	feature = 676	correl = -0.0503748	descr = N_Gram_GGTTA
cnt = 13	feature = 432	correl = -0.0323233	descr = N_Gram_CGCAA
cnt = 14	feature = 739	correl = 0.0307677	descr = N_Gram_TACCG
cnt = 15	feature = 865	correl = 0.0359968	descr = N_Gram_TGTCG
cnt = 16	feature = 768	correl = 0.0247007	descr = N_Gram_TATGC
cnt = 17	feature = 461	correl = 0.0293775	descr = N_Gram_CGTCT
cnt = 18	feature = 799	correl = 0.0389657	descr = N_Gram_TCGCA
cnt = 19	feature = 600	correl = -0.0379972	descr = N_Gram_GCGGG
cnt = 20	feature = 262	correl = 0.0308568	descr = N_Gram_AGTAA
cnt = 21	feature = 767	correl = 0.0683243	descr = N_Gram_TATGA
cnt = 22	feature = 354	correl = 0.0319448	descr = N_Gram_CATAG
cnt = 23	feature = 505	correl = 0.0343976	descr = N_Gram_CTTAG
cnt = 24	feature = 882	correl = 0.0663025	descr = N_Gram_TTAGT
cnt = 25	feature = 403	correl = 0.0287297	descr = N_Gram_CCGTC
cnt = 26	feature = 843	correl = -0.0297454	descr = N_Gram_TGCGC
cnt = 27	feature = 707	correl = -0.0599098	descr = N_Gram_GTGGG
cnt = 28	feature = 260	correl = 0.0904519	descr = N_Gram_AGGTA
cnt = 29	feature = 732	correl = -0.0375029	descr = N_Gram_TAATC
cnt = 30	feature = 709	correl = 0.0277266	descr = N_Gram_GTGTA
cnt = 31	feature = 314	correl = 0.023138	descr = N_Gram_ATTGC
cnt = 32	feature = 770	correl = 0.0295953	descr = N_Gram_TATGT
cnt = 33	feature = 526	correl = 0.0558423	descr = N_Gram_GACAA
cnt = 34	feature = 531	correl = -0.0440433	descr = N_Gram_GACCC
cnt = 35	feature = 206	correl = 0.0470174	descr = N_Gram_ACAGT
cnt = 36	feature = 490	correl = 0.034106	descr = N_Gram_CTCTA
cnt = 37	feature = 590	correl = -0.0557502	descr = N_Gram_GCCTT
cnt = 38	feature = 310	correl = 0.0403076	descr = N_Gram_ATTCG
cnt = 39	feature = 614	correl = -0.0372165	descr = N_Gram_GCTGA
cnt = 40	feature = 876	correl = 0.0590329	descr = N_Gram_TTACA
cnt = 41	feature = 334	correl = -0.0307071	descr = N_Gram_CACGA
cnt = 42	feature = 396	correl = -0.0586538	descr = N_Gram_CCGAT
cnt = 43	feature = 565	correl = -0.060193	descr = N_Gram_GCAAT
cnt = 44	feature = 536	correl = 0.0689568	descr = N_Gram_GACTA
cnt = 45	feature = 316	correl = 0.0452548	descr = N_Gram_ATTGT
cnt = 46	feature = 573	correl = 0.0367748	descr = N_Gram_GCATC
cnt = 47	feature = 406	correl = 0.0448209	descr = N_Gram_CCTAA
cnt = 48	feature = 657	correl = -0.0872542	descr = N_Gram_GGGCC
cnt = 49	feature = 601	correl = -0.0427984	descr = N_Gram_GCGGT
cnt = 50	feature = 740	correl = 0.0379983	descr = N_Gram_TACCT
cnt = 51	feature = 647	correl = -0.058523	descr = N_Gram_GGCGT
cnt = 52	feature = 304	correl = -0.0221279	descr = N_Gram_ATGTA
cnt = 53	feature = 519	correl = -0.0472587	descr = N_Gram_GAAGA
cnt = 54	feature = 11	correl = 0.0675327	descr = Position_Specific_Bin_Base_3_Base_G
cnt = 55	feature = 687	correl = 0.0479308	descr = N_Gram_GTCAA
cnt = 56	feature = 681	correl = 0.0355165	descr = N_Gram_GTAAG
cnt = 57	feature = 298	correl = 0.0220987	descr = N_Gram_ATGCA
cnt = 58	feature = 47	correl = 0.0378871	descr = Position_Specific_Bin_Base_17_Base_A
cnt = 59	feature = 476	correl = 0.0299688	descr = N_Gram_CTAGA
cnt = 60	feature = 489	correl = -0.0524161	descr = N_Gram_CTCGT
cnt = 61	feature = 759	correl = 0.0693756	descr = N_Gram_TATAA
cnt = 62	feature = 231	correl = 0.0249798	descr = N_Gram_ACTAG
cnt = 63	feature = 394	correl = -0.0423004	descr = N_Gram_CCGAC
cnt = 64	feature = 17	correl = 0.0296634	descr = Position_Specific_Bin_Base_6_Base_A
cnt = 65	feature = 540	correl = 0.0311124	descr = N_Gram_GAGAA
cnt = 66	feature = 586	correl = -0.0232895	descr = N_Gram_GCCGG
cnt = 67	feature = 840	correl = -0.050016	descr = N_Gram_TGCCC
cnt = 68	feature = 264	correl = 0.0892963	descr = N_Gram_AGTCG
cnt = 69	feature = 31	correl = -0.0421747	descr = Position_Specific_Bin_Base_11_Base_A
cnt = 70	feature = 612	correl = 0.0368267	descr = N_Gram_GCTCT
cnt = 71	feature = 610	correl = -0.0486845	descr = N_Gram_GCTCC
cnt = 72	feature = 307	correl = 0.0254628	descr = N_Gram_ATTAG
cnt = 73	feature = 654	correl = -0.0656479	descr = N_Gram_GGGAG
cnt = 74	feature = 485	correl = 0.029988	descr = N_Gram_CTCAT
cnt = 75	feature = 530	correl = -0.0405223	descr = N_Gram_GACCA
cnt = 76	feature = 598	correl = -0.0327191	descr = N_Gram_GCGGA
cnt = 77	feature = 366	correl = -0.0374787	descr = N_Gram_CCAAA
cnt = 78	feature = 313	correl = -0.0231806	descr = N_Gram_ATTGA
cnt = 79	feature = 515	correl = -0.0259974	descr = N_Gram_GAAAA
cnt = 80	feature = 595	correl = -0.0866808	descr = N_Gram_GCGCG
cnt = 81	feature = 626	correl = 0.0256932	descr = N_Gram_GGACA
cnt = 82	feature = 341	correl = -0.0593673	descr = N_Gram_CAGAG
cnt = 83	feature = 848	correl = 0.0305685	descr = N_Gram_TGCTT
cnt = 84	feature = 57	correl = 0.0629268	descr = Position_Specific_Bin_Base_19_Base_T
cnt = 85	feature = 916	correl = 0.0238285	descr = N_Gram_TTTAC
cnt = 86	feature = 752	correl = 0.0510696	descr = N_Gram_TAGCA
cnt = 87	feature = 726	correl = 0.0529326	descr = N_Gram_TAAAC
cnt = 88	feature = 383	correl = -0.0308051	descr = N_Gram_CCCCT
cnt = 89	feature = 786	correl = 0.0442409	descr = N_Gram_TCCAT
cnt = 90	feature = 382	correl = -0.0567581	descr = N_Gram_CCCCG
cnt = 91	feature = 765	correl = 0.0540482	descr = N_Gram_TATCG
cnt = 92	feature = 677	correl = -0.0531301	descr = N_Gram_GGTTG
cnt = 93	feature = 705	correl = -0.0567607	descr = N_Gram_GTGGA
cnt = 94	feature = 337	correl = 0.0445031	descr = N_Gram_CACTC
cnt = 95	feature = 345	correl = -0.0306485	descr = N_Gram_CAGCG
cnt = 96	feature = 481	correl = 0.0352958	descr = N_Gram_CTATG
cnt = 97	feature = 479	correl = 0.0647208	descr = N_Gram_CTATA
cnt = 98	feature = 327	correl = -0.0236347	descr = N_Gram_CAATT
cnt = 99	feature = 779	correl = 0.0242294	descr = N_Gram_TCAAG
cnt = 100	feature = 773	correl = 0.0228362	descr = N_Gram_TATTG
cnt = 101	feature = 880	correl = 0.0609708	descr = N_Gram_TTAGA
cnt = 102	feature = 901	correl = 0.0652869	descr = N_Gram_TTGAA
cnt = 103	feature = 672	correl = -0.0358006	descr = N_Gram_GGTGA
cnt = 104	feature = 52	correl = -0.0610258	descr = Position_Specific_Bin_Base_18_Base_G
cnt = 105	feature = 4	correl = -0.0262092	descr = Position_Specific_Bin_Base_1_Base_C
cnt = 106	feature = 653	correl = -0.0684294	descr = N_Gram_GGGAA
cnt = 107	feature = 60	correl = -0.181844	descr = Position_Specific_Bin_Base_20_Base_G
cnt = 108	feature = 925	correl = 0.0535236	descr = N_Gram_TTTGT
cnt = 109	feature = 473	correl = 0.0428774	descr = N_Gram_CTACA
cnt = 110	feature = 270	correl = 0.0221989	descr = N_Gram_ATAAG
cnt = 111	feature = 23	correl = -0.088087	descr = Position_Specific_Bin_Base_8_Base_C
cnt = 112	feature = 8	correl = 0.0505531	descr = Position_Specific_Bin_Base_2_Base_C
cnt = 113	feature = 344	correl = -0.0413031	descr = N_Gram_CAGCC
cnt = 114	feature = 568	correl = -0.0453997	descr = N_Gram_GCACG
cnt = 115	feature = 791	correl = 0.0684264	descr = N_Gram_TCCTA
cnt = 116	feature = 717	correl = -0.0252039	descr = N_Gram_GTTGC
cnt = 117	feature = 640	correl = -0.0861605	descr = N_Gram_GGCCA
cnt = 118	feature = 907	correl = 0.0398937	descr = N_Gram_TTGGA
cnt = 119	feature = 649	correl = -0.0550234	descr = N_Gram_GGCTG
cnt = 120	feature = 14	correl = -0.07136	descr = Position_Specific_Bin_Base_4_Base_C
cnt = 121	feature = 788	correl = -0.0314907	descr = N_Gram_TCCCA
cnt = 122	feature = 790	correl = 0.033046	descr = N_Gram_TCCGT
cnt = 123	feature = 502	correl = 0.05581	descr = N_Gram_CTGTT
cnt = 124	feature = 593	correl = -0.0437473	descr = N_Gram_GCGCA
cnt = 125	feature = 308	correl = 0.0786281	descr = N_Gram_ATTAT
cnt = 126	feature = 627	correl = -0.0617935	descr = N_Gram_GGACC
cnt = 127	feature = 579	correl = -0.0830159	descr = N_Gram_GCCCA
cnt = 128	feature = 643	correl = -0.0317489	descr = N_Gram_GGCCT
cnt = 129	feature = 662	correl = -0.0727692	descr = N_Gram_GGGGC
cnt = 130	feature = 256	correl = -0.0297799	descr = N_Gram_AGGAG
cnt = 131	feature = 780	correl = 0.0322265	descr = N_Gram_TCACC
cnt = 132	feature = 0	correl = 0.0359073	descr = Position_Specific_Bin_Base_0_Base_A
cnt = 133	feature = 721	correl = 0.0265224	descr = N_Gram_GTTTC
cnt = 134	feature = 277	correl = 0.0396822	descr = N_Gram_ATATA
cnt = 135	feature = 286	correl = 0.0248526	descr = N_Gram_ATCCT
cnt = 136	feature = 927	correl = 0.0261996	descr = N_Gram_TTTTA
cnt = 137	feature = 16	correl = 0.0503412	descr = Position_Specific_Bin_Base_5_Base_T
cnt = 138	feature = 703	correl = -0.031064	descr = N_Gram_GTGCG
cnt = 139	feature = 288	correl = 0.0371642	descr = N_Gram_ATCGA
cnt = 140	feature = 458	correl = 0.0292818	descr = N_Gram_CGTCA
cnt = 141	feature = 368	correl = -0.0627022	descr = N_Gram_CCACC
cnt = 142	feature = 348	correl = -0.100278	descr = N_Gram_CAGGG
cnt = 143	feature = 582	correl = -0.0605027	descr = N_Gram_GCCCT
cnt = 144	feature = 632	correl = -0.0420013	descr = N_Gram_GGATG
cnt = 145	feature = 685	correl = 0.0267	descr = N_Gram_GTATT
cnt = 146	feature = 6	correl = 0.0275521	descr = Position_Specific_Bin_Base_1_Base_T
cnt = 147	feature = 42	correl = 0.069752	descr = Position_Specific_Bin_Base_15_Base_A
cnt = 148	feature = 25	correl = -0.0234939	descr = Position_Specific_Bin_Base_9_Base_C
cnt = 149	feature = 669	correl = 0.0290156	descr = N_Gram_GGTCA
cnt = 150	feature = 355	correl = 0.0268809	descr = N_Gram_CATAT
cnt = 151	feature = 292	correl = 0.0468474	descr = N_Gram_ATCTG
cnt = 152	feature = 904	correl = 0.0376613	descr = N_Gram_TTGCA
cnt = 153	feature = 46	correl = -0.0594622	descr = Position_Specific_Bin_Base_16_Base_G
cnt = 154	feature = 438	correl = -0.0615769	descr = N_Gram_CGCGG
cnt = 155	feature = 650	correl = -0.0231776	descr = N_Gram_GGCTT
cnt = 156	feature = 358	correl = 0.0292319	descr = N_Gram_CATG
cnt = 157	feature = 350	correl = 0.0310385	descr = N_Gram_CAGTA
cnt = 158	feature = 40	correl = -0.154096	descr = Position_Specific_Bin_Base_14_Base_G
cnt = 159	feature = 823	correl = 0.0238778	descr = N_Gram_TCTTG
cnt = 160	feature = 695	correl = 0.0709309	descr = N_Gram_GTCGT
cnt = 161	feature = 283	correl = 0.0416714	descr = N_Gram_ATCCA
cnt = 162	feature = 35	correl = -0.0244617	descr = Position_Specific_Bin_Base_12_Base_C
cnt = 163	feature = 254	correl = -0.0214251	descr = N_Gram_AGCTC
cnt = 164	feature = 499	correl = -0.0220526	descr = N_Gram_CTGGG
cnt = 165	feature = 624	correl = -0.0588961	descr = N_Gram_GGAAG
cnt = 166	feature = 32	correl = -0.0530523	descr = Position_Specific_Bin_Base_11_Base_G
cnt = 167	feature = 555	correl = -0.0427739	descr = N_Gram_GATGG
cnt = 168	feature = 718	correl = -0.0294764	descr = N_Gram_GTTGG
cnt = 169	feature = 834	correl = 0.0368928	descr = N_Gram_TGATC
cnt = 170	feature = 299	correl = 0.0422294	descr = N_Gram_ATGCT
cnt = 171	feature = 646	correl = -0.0834023	descr = N_Gram_GGCGG
cnt = 172	feature = 21	correl = 0.0722772	descr = Position_Specific_Bin_Base_7_Base_T
cnt = 173	feature = 812	correl = 0.038798	descr = N_Gram_TCTAT
cnt = 174	feature = 696	correl = 0.0279279	descr = N_Gram_GTCT
cnt = 175	feature = 924	correl = 0.0375515	descr = N_Gram_TTTGG
cnt = 176	feature = 622	correl = -0.0386947	descr = N_Gram_GGAAA
cnt = 177	feature = 1	correl = 0.102771	descr = Position_Specific_Bin_Base_0_Base_C
cnt = 178	feature = 217	correl = -0.0367822	descr = N_Gram_ACCGG
cnt = 179	feature = 910	correl = 0.0497493	descr = N_Gram_TTGTA
cnt = 180	feature = 794	correl = 0.045831	descr = N_Gram_TCCTT
cnt = 181	feature = 749	correl = 0.0536343	descr = N_Gram_TAGAC
cnt = 182	feature = 577	correl = -0.0655626	descr = N_Gram_GCCAG
cnt = 183	feature = 412	correl = -0.0760356	descr = N_Gram_CCTCT
cnt = 184	feature = 638	correl = -0.0334298	descr = N_Gram_GGCAG
cnt = 185	feature = 56	correl = -0.124906	descr = Position_Specific_Bin_Base_19_Base_G
cnt = 186	feature = 753	correl = 0.0822683	descr = N_Gram_TAGCT
cnt = 187	feature = 802	correl = -0.05458	descr = N_Gram_TCGG
cnt = 188	feature = 659	correl = -0.0254563	descr = N_Gram_GGGCT
cnt = 189	feature = 838	correl = 0.0283487	descr = N_Gram_TGCAT
cnt = 190	feature = 798	correl = 0.0442783	descr = N_Gram_TCGC
cnt = 191	feature = 603	correl = -0.0675003	descr = N_Gram_GCGTC
cnt = 192	feature = 680	correl = 0.0542346	descr = N_Gram_GTAAA
cnt = 193	feature = 708	correl = 0.0254118	descr = N_Gram_GTGT
cnt = 194	feature = 789	correl = -0.0514006	descr = N_Gram_TCCCC
cnt = 195	feature = 755	correl = 0.0315348	descr = N_Gram_TAGT
cnt = 196	feature = 856	correl = -0.0524743	descr = N_Gram_TGGGA
cnt = 197	feature = 9	correl = 0.122208	descr = Position_Specific_Bin_Base_2_Base_G
cnt = 198	feature = 41	correl = 0.0728982	descr = Position_Specific_Bin_Base_14_Base_T
cnt = 199	feature = 884	correl = 0.0423383	descr = N_Gram_TTATC
cnt = 200	feature = 796	correl = 0.0268411	descr = N_Gram_TCGA
cnt = 201	feature = 706	correl = -0.0754493	descr = N_Gram_GTGGC
cnt = 202	feature = 58	correl = 0.366173	descr = Position_Specific_Bin_Base_20_Base_A
cnt = 203	feature = 701	correl = -0.045058	descr = N_Gram_GTGC
cnt = 204	feature = 29	correl = -0.0531629	descr = Position_Specific_Bin_Base_10_Base_G
cnt = 205	feature = 774	correl = 0.0395249	descr = N_Gram_TATTT
cnt = 206	feature = 33	correl = 0.11286	descr = Position_Specific_Bin_Base_11_Base_T
cnt = 207	feature = 492	correl = 0.0355478	descr = N_Gram_CTCTT
cnt = 208	feature = 44	correl = 0.0745378	descr = Position_Specific_Bin_Base_16_Base_A
cnt = 209	feature = 24	correl = 0.0687671	descr = Position_Specific_Bin_Base_8_Base_T
cnt = 210	feature = 837	correl = 0.0394733	descr = N_Gram_TGCAA
cnt = 211	feature = 452	correl = -0.0466502	descr = N_Gram_CGGGT
cnt = 212	feature = 589	correl = -0.0648497	descr = N_Gram_GCCTC
cnt = 213	feature = 857	correl = -0.0563053	descr = N_Gram_TGGGG
cnt = 214	feature = 213	correl = -0.0817516	descr = N_Gram_ACCAC
cnt = 215	feature = 631	correl = -0.0497923	descr = N_Gram_GGAGG
cnt = 216	feature = 658	correl = -0.0848546	descr = N_Gram_GGGCG
cnt = 217	feature = 278	correl = 0.047576	descr = N_Gram_ATATG
cnt = 218	feature = 641	correl = -0.107252	descr = N_Gram_GGCCC
cnt = 219	feature = 815	correl = 0.0281054	descr = N_Gram_TCTCC
cnt = 220	feature = 818	correl = 0.0928901	descr = N_Gram_TCTGC
cnt = 221	feature = 917	correl = 0.0544387	descr = N_Gram_TTTAG
cnt = 222	feature = 229	correl = 0.0515418	descr = N_Gram_ACTA
cnt = 223	feature = 10	correl = -0.126621	descr = Position_Specific_Bin_Base_2_Base_T
cnt = 224	feature = 494	correl = 0.044157	descr = N_Gram_CTGAT
cnt = 225	feature = 772	correl = 0.0594775	descr = N_Gram_TATTC
cnt = 226	feature = 43	correl = -0.0399275	descr = Position_Specific_Bin_Base_15_Base_G
cnt = 227	feature = 462	correl = 0.0240301	descr = N_Gram_CGTG
cnt = 228	feature = 510	correl = -0.0266417	descr = N_Gram_CTTGG
cnt = 229	feature = 409	correl = -0.0221631	descr = N_Gram_CCTCA
cnt = 230	feature = 819	correl = 0.034591	descr = N_Gram_TCTGG
cnt = 231	feature = 263	correl = 0.03407	descr = N_Gram_AGTC
cnt = 232	feature = 15	correl = -0.0559338	descr = Position_Specific_Bin_Base_5_Base_C
cnt = 233	feature = 738	correl = 0.038029	descr = N_Gram_TACC
cnt = 234	feature = 867	correl = 0.0309817	descr = N_Gram_TGTG
cnt = 235	feature = 645	correl = -0.0754111	descr = N_Gram_GGCGC
cnt = 236	feature = 554	correl = -0.0282659	descr = N_Gram_GATGA
cnt = 237	feature = 59	correl = -0.314185	descr = Position_Specific_Bin_Base_20_Base_C
cnt = 238	feature = 864	correl = 0.0309941	descr = N_Gram_TGTC
cnt = 239	feature = 674	correl = -0.0974016	descr = N_Gram_GGTGG
cnt = 240	feature = 233	correl = 0.0484554	descr = N_Gram_ACTG
cnt = 241	feature = 871	correl = 0.0655921	descr = N_Gram_TGTTT
cnt = 242	feature = 28	correl = -0.0796189	descr = Position_Specific_Bin_Base_10_Base_C
cnt = 243	feature = 751	correl = 0.0645506	descr = N_Gram_TAGC
cnt = 244	feature = 900	correl = 0.0581679	descr = N_Gram_TTGA
cnt = 245	feature = 684	correl = 0.0252647	descr = N_Gram_GTAT
cnt = 246	feature = 258	correl = -0.0416937	descr = N_Gram_AGGG
cnt = 247	feature = 769	correl = 0.0347047	descr = N_Gram_TATGG
cnt = 248	feature = 535	correl = 0.0375623	descr = N_Gram_GACT
cnt = 249	feature = 806	correl = 0.0528287	descr = N_Gram_TCGT
cnt = 250	feature = 743	correl = 0.0512363	descr = N_Gram_TACT
cnt = 251	feature = 525	correl = 0.0369199	descr = N_Gram_GACA
cnt = 252	feature = 583	correl = -0.0462521	descr = N_Gram_GCCG
cnt = 253	feature = 729	correl = 0.071223	descr = N_Gram_TAAG
cnt = 254	feature = 675	correl = -0.03054	descr = N_Gram_GGTT
cnt = 255	feature = 273	correl = 0.0410528	descr = N_Gram_ATAG
cnt = 256	feature = 251	correl = -0.0500785	descr = N_Gram_AGCG
cnt = 257	feature = 249	correl = -0.0444326	descr = N_Gram_AGCC
cnt = 258	feature = 792	correl = -0.0320976	descr = N_Gram_TCCTC
cnt = 259	feature = 306	correl = 0.0635065	descr = N_Gram_ATTA
cnt = 260	feature = 436	correl = -0.0758098	descr = N_Gram_CGCG
cnt = 261	feature = 311	correl = 0.0904501	descr = N_Gram_ATTCT
cnt = 262	feature = 514	correl = -0.0222298	descr = N_Gram_GAAA
cnt = 263	feature = 214	correl = -0.0366295	descr = N_Gram_ACCC
cnt = 264	feature = 207	correl = 0.0738543	descr = N_Gram_ACAT
cnt = 265	feature = 82	correl = 0.431022	descr = Gibbs_of_Target_Sequence__Pos_20_Step_1
cnt = 266	feature = 392	correl = -0.0985087	descr = N_Gram_CCGA
cnt = 267	feature = 903	correl = 0.0463944	descr = N_Gram_TTGC
cnt = 268	feature = 501	correl = 0.0429511	descr = N_Gram_CTGT
cnt = 269	feature = 297	correl = 0.038053	descr = N_Gram_ATGC
cnt = 270	feature = 478	correl = 0.0514618	descr = N_Gram_CTAT
cnt = 271	feature = 105	correl = -0.0577757	descr = Xue_Structure_Feature_A100
cnt = 272	feature = 370	correl = -0.0842086	descr = N_Gram_CCAG
cnt = 273	feature = 64	correl = -0.0314345	descr = Gibbs_of_Target_Sequence__Pos_1_Step_1
cnt = 274	feature = 79	correl = 0.105287	descr = Gibbs_of_Target_Sequence__Pos_17_Step_1
cnt = 275	feature = 74	correl = 0.0284121	descr = Gibbs_of_Target_Sequence__Pos_12_Step_1
cnt = 276	feature = 660	correl = -0.0882218	descr = N_Gram_GGGG
cnt = 277	feature = 813	correl = 0.0581741	descr = N_Gram_TCTC
cnt = 278	feature = 679	correl = 0.0593341	descr = N_Gram_GTAA
cnt = 279	feature = 240	correl = 0.0295576	descr = N_Gram_AGAC
cnt = 280	feature = 384	correl = -0.10853	descr = N_Gram_CCCG
cnt = 281	feature = 367	correl = -0.0507116	descr = N_Gram_CCAC
cnt = 282	feature = 809	correl = 0.0676454	descr = N_Gram_TCTA
cnt = 283	feature = 716	correl = -0.050425	descr = N_Gram_GTTG
cnt = 284	feature = 665	correl = -0.0834309	descr = N_Gram_GGGTG
cnt = 285	feature = 553	correl = -0.04007	descr = N_Gram_GATG
cnt = 286	feature = 613	correl = -0.0230936	descr = N_Gram_GCTG
cnt = 287	feature = 860	correl = 0.056141	descr = N_Gram_TGTA
cnt = 288	feature = 356	correl = 0.0254356	descr = N_Gram_CATC
cnt = 289	feature = 508	correl = 0.0448195	descr = N_Gram_CTTG
cnt = 290	feature = 66	correl = 0.0915453	descr = Gibbs_of_Target_Sequence__Pos_4_Step_1
cnt = 291	feature = 787	correl = -0.046991	descr = N_Gram_TCCC
cnt = 292	feature = 495	correl = -0.0220822	descr = N_Gram_CTGC
cnt = 293	feature = 879	correl = 0.0491662	descr = N_Gram_TTAG
cnt = 294	feature = 70	correl = 0.0837438	descr = Gibbs_of_Target_Sequence__Pos_8_Step_1
cnt = 295	feature = 80	correl = 0.197882	descr = Gibbs_of_Target_Sequence__Pos_18_Step_1
cnt = 296	feature = 704	correl = -0.0978076	descr = N_Gram_GTGG
cnt = 297	feature = 294	correl = 0.0409083	descr = N_Gram_ATGA
cnt = 298	feature = 75	correl = 0.120245	descr = Gibbs_of_Target_Sequence__Pos_13_Step_1
cnt = 299	feature = 592	correl = -0.0707492	descr = N_Gram_GCGC
cnt = 300	feature = 909	correl = 0.0745535	descr = N_Gram_TTGT
cnt = 301	feature = 915	correl = 0.0323899	descr = N_Gram_TTTA
cnt = 302	feature = 449	correl = -0.0847652	descr = N_Gram_CGGG
cnt = 303	feature = 539	correl = -0.0435251	descr = N_Gram_GAG
cnt = 304	feature = 68	correl = 0.117023	descr = Gibbs_of_Target_Sequence__Pos_6_Step_1
cnt = 305	feature = 734	correl = 0.0598829	descr = N_Gram_TAC
cnt = 306	feature = 78	correl = 0.11928	descr = Gibbs_of_Target_Sequence__Pos_16_Step_1
cnt = 307	feature = 766	correl = 0.0727525	descr = N_Gram_TATG
cnt = 308	feature = 71	correl = 0.10921	descr = Gibbs_of_Target_Sequence__Pos_9_Step_1
cnt = 309	feature = 319	correl = 0.0327635	descr = N_Gram_CAA
cnt = 310	feature = 869	correl = 0.0800258	descr = N_Gram_TGTT
cnt = 311	feature = 725	correl = 0.048755	descr = N_Gram_TAAA
cnt = 312	feature = 894	correl = 0.0907275	descr = N_Gram_TTCT
cnt = 313	feature = 238	correl = 0.0239513	descr = N_Gram_AGA
cnt = 314	feature = 578	correl = -0.144943	descr = N_Gram_GCCC
cnt = 315	feature = 678	correl = 0.0558567	descr = N_Gram_GTA
cnt = 316	feature = 821	correl = 0.0628177	descr = N_Gram_TCTT
cnt = 317	feature = 671	correl = -0.0844447	descr = N_Gram_GGTG
cnt = 318	feature = 76	correl = 0.157174	descr = Gibbs_of_Target_Sequence__Pos_14_Step_1
cnt = 319	feature = 664	correl = -0.0544589	descr = N_Gram_GGGT
cnt = 320	feature = 72	correl = 0.116144	descr = Gibbs_of_Target_Sequence__Pos_10_Step_1
cnt = 321	feature = 620	correl = -0.0635397	descr = N_Gram_GGA
cnt = 322	feature = 77	correl = 0.0973518	descr = Gibbs_of_Target_Sequence__Pos_15_Step_1
cnt = 323	feature = 597	correl = -0.106245	descr = N_Gram_GCGG
cnt = 324	feature = 746	correl = 0.0826713	descr = N_Gram_TAG
cnt = 325	feature = 293	correl = 0.0254968	descr = N_Gram_ATG
cnt = 326	feature = 365	correl = -0.0738736	descr = N_Gram_CCA
cnt = 327	feature = 404	correl = -0.0473881	descr = N_Gram_CCT
cnt = 328	feature = 825	correl = 0.0604173	descr = N_Gram_TG
cnt = 329	feature = 775	correl = 0.0469245	descr = N_Gram_TC
cnt = 330	feature = 430	correl = -0.0503886	descr = N_Gram_CGC
cnt = 331	feature = 666	correl = -0.0416612	descr = N_Gram_GGT
cnt = 332	feature = 914	correl = 0.0850535	descr = N_Gram_TTT
cnt = 333	feature = 634	correl = -0.171471	descr = N_Gram_GGC
cnt = 334	feature = 899	correl = 0.107937	descr = N_Gram_TTG
cnt = 335	feature = 808	correl = 0.105698	descr = N_Gram_TCT
cnt = 336	feature = 849	correl = -0.0399138	descr = N_Gram_TGG
cnt = 337	feature = 482	correl = -0.0299911	descr = N_Gram_CTC
cnt = 338	feature = 560	correl = -0.120091	descr = N_Gram_GC
cnt = 339	feature = 83	correl = 0.232997	descr = PF_RNAi_Fold_Energy
cnt = 340	feature = 723	correl = 0.179107	descr = N_Gram_TA
cnt = 341	feature = 62	correl = 0.291789	descr = Gibbs_of_Target_Sequence_
num rows = 2188
num_elements = 748296
..*
optimization finished, #iter = 2492
nu = 0.296522
obj = -51.983456, rho = -0.836536
nSV = 1029, nBSV = 372
num rows = 243
num_elements = 83106
*
optimization finished, #iter = 218
nu = 0.264299
obj = -5.546184, rho = -0.670812
nSV = 135, nBSV = 24
..*
optimization finished, #iter = 2492
nu = 0.296522
obj = -51.983456, rho = -0.836536
nSV = 1029, nBSV = 372
CFS merit scores = 1.44852
CFS merit scores = 1.62016
CFS merit scores = 1.85202
CFS merit scores = 2.07775
CFS merit scores = 2.28316
CFS merit scores = 2.47237
CFS merit scores = 2.6421
CFS merit scores = 2.79553
CFS merit scores = 2.94022
CFS merit scores = 3.07711
CFS merit scores = 3.20645
CFS merit scores = 3.32954
CFS merit scores = 3.44746
CFS merit scores = 3.5582
CFS merit scores = 3.66447
CFS merit scores = 3.76687
CFS merit scores = 3.86468
CFS merit scores = 3.95691
CFS merit scores = 4.04566
CFS merit scores = 4.13021
CFS merit scores = 4.20994
CFS merit scores = 4.28423
CFS merit scores = 4.35429
CFS merit scores = 4.42239
CFS merit scores = 4.48706
CFS merit scores = 4.54973
CFS merit scores = 4.60996
CFS merit scores = 4.66608
CFS merit scores = 4.72003
CFS merit scores = 4.77267
CFS merit scores = 4.82363
CFS merit scores = 4.87145
CFS merit scores = 4.91609
CFS merit scores = 4.95977
CFS merit scores = 5.00026
CFS merit scores = 5.03948
CFS merit scores = 5.07738
CFS merit scores = 5.11446
CFS merit scores = 5.15123
CFS merit scores = 5.18692
CFS merit scores = 5.22163
CFS merit scores = 5.25356
CFS merit scores = 5.28486
CFS merit scores = 5.31499
CFS merit scores = 5.34259
CFS merit scores = 5.3697
CFS merit scores = 5.39658
CFS merit scores = 5.42336
CFS merit scores = 5.44778
CFS merit scores = 5.47061
CFS merit scores = 5.4939
CFS merit scores = 5.51724
CFS merit scores = 5.53909
CFS merit scores = 5.55998
CFS merit scores = 5.58014
CFS merit scores = 5.5997
CFS merit scores = 5.61876
CFS merit scores = 5.63673
CFS merit scores = 5.65411
CFS merit scores = 5.6714
CFS merit scores = 5.68798
CFS merit scores = 5.70457
CFS merit scores = 5.72062
CFS merit scores = 5.7365
CFS merit scores = 5.7513
CFS merit scores = 5.7656
CFS merit scores = 5.77926
CFS merit scores = 5.79099
CFS merit scores = 5.80251
CFS merit scores = 5.81387
CFS merit scores = 5.82468
CFS merit scores = 5.83538
CFS merit scores = 5.84557
CFS merit scores = 5.85528
CFS merit scores = 5.86483
CFS merit scores = 5.87395
CFS merit scores = 5.8826
CFS merit scores = 5.89125
CFS merit scores = 5.89918
CFS merit scores = 5.90648
CFS merit scores = 5.91354
CFS merit scores = 5.92062
CFS merit scores = 5.92761
CFS merit scores = 5.93465
CFS merit scores = 5.94155
CFS merit scores = 5.94834
CFS merit scores = 5.95534
CFS merit scores = 5.96159
CFS merit scores = 5.96774
CFS merit scores = 5.97353
CFS merit scores = 5.97852
CFS merit scores = 5.98355
CFS merit scores = 5.98861
CFS merit scores = 5.9936
CFS merit scores = 5.99837
CFS merit scores = 6.00309
CFS merit scores = 6.0079
CFS merit scores = 6.01283
CFS merit scores = 6.01771
CFS merit scores = 6.02245
CFS merit scores = 6.02718
CFS merit scores = 6.03156
CFS merit scores = 6.03566
CFS merit scores = 6.03976
CFS merit scores = 6.04341
CFS merit scores = 6.04679
CFS merit scores = 6.05023
CFS merit scores = 6.0526
CFS merit scores = 6.05522
CFS merit scores = 6.05728
CFS merit scores = 6.05944
CFS merit scores = 6.06143
CFS merit scores = 6.06328
CFS merit scores = 6.06518
CFS merit scores = 6.06672
CFS merit scores = 6.06824
CFS merit scores = 6.06968
CFS merit scores = 6.07089
CFS merit scores = 6.07193
CFS merit scores = 6.07295
CFS merit scores = 6.07356
CFS merit scores = 6.07416
CFS merit scores = 6.07483
CFS merit scores = 6.07551
CFS merit scores = 6.07649
CFS merit scores = 6.07731
CFS merit scores = 6.07809
CFS merit scores = 6.07889
CFS merit scores = 6.07983
CFS merit scores = 6.08095
CFS merit scores = 6.08156
CFS merit scores = 6.08226
CFS merit scores = 6.08298
CFS merit scores = 6.08345
CFS merit scores = 6.08362
CFS merit scores = 6.08378
CFS merit scores = 6.08387
CFS merit scores = 6.08413
CFS merit scores = 6.08429
CFS merit scores = 6.08391
CFS merit scores = 6.08351
CFS merit scores = 6.08299
CFS merit scores = 6.0824
CFS merit scores = 6.08183
CFS merit scores = 6.08125
CFS merit scores = 6.08059
CFS merit scores = 6.08002
CFS merit scores = 6.07938
CFS merit scores = 6.0787
CFS merit scores = 6.07795
CFS merit scores = 6.07723
CFS merit scores = 6.07662
CFS merit scores = 6.07561
CFS merit scores = 6.07458
CFS merit scores = 6.07363
CFS merit scores = 6.07287
CFS merit scores = 6.07209
CFS merit scores = 6.07119
CFS merit scores = 6.07016
CFS merit scores = 6.06927
CFS merit scores = 6.0684
CFS merit scores = 6.06754
CFS merit scores = 6.06667
CFS merit scores = 6.06541
CFS merit scores = 6.06398
CFS merit scores = 6.0625
CFS merit scores = 6.06121
CFS merit scores = 6.05972
CFS merit scores = 6.0581
CFS merit scores = 6.05651
CFS merit scores = 6.05509
CFS merit scores = 6.05361
CFS merit scores = 6.05207
CFS merit scores = 6.0505
CFS merit scores = 6.04886
CFS merit scores = 6.04723
CFS merit scores = 6.0455
CFS merit scores = 6.04368
CFS merit scores = 6.04178
CFS merit scores = 6.03995
CFS merit scores = 6.03815
CFS merit scores = 6.03629
CFS merit scores = 6.03447
CFS merit scores = 6.03259
CFS merit scores = 6.03079
CFS merit scores = 6.02871
CFS merit scores = 6.02671
CFS merit scores = 6.02452
CFS merit scores = 6.02238
CFS merit scores = 6.02021
CFS merit scores = 6.01795
CFS merit scores = 6.01561
CFS merit scores = 6.01329
CFS merit scores = 6.011
CFS merit scores = 6.0086
CFS merit scores = 6.00635
CFS merit scores = 6.0041
CFS merit scores = 6.00188
CFS merit scores = 5.99975
CFS merit scores = 5.99762
CFS merit scores = 5.9954
CFS merit scores = 5.99312
CFS merit scores = 5.99062
CFS merit scores = 5.9881
CFS merit scores = 5.98558
CFS merit scores = 5.98288
CFS merit scores = 5.97994
CFS merit scores = 5.977
CFS merit scores = 5.97417
CFS merit scores = 5.9713
CFS merit scores = 5.96841
CFS merit scores = 5.96553
CFS merit scores = 5.96251
CFS merit scores = 5.95943
CFS merit scores = 5.95616
CFS merit scores = 5.95281
CFS merit scores = 5.94947
CFS merit scores = 5.94607
CFS merit scores = 5.94235
CFS merit scores = 5.93879
CFS merit scores = 5.93509
CFS merit scores = 5.93149
CFS merit scores = 5.92781
CFS merit scores = 5.92376
CFS merit scores = 5.91974
CFS merit scores = 5.91558
CFS merit scores = 5.91144
CFS merit scores = 5.90741
CFS merit scores = 5.90314
CFS merit scores = 5.89885
CFS merit scores = 5.8946
CFS merit scores = 5.89039
CFS merit scores = 5.88628
CFS merit scores = 5.88193
CFS merit scores = 5.87757
CFS merit scores = 5.87328
CFS merit scores = 5.86905
CFS merit scores = 5.86468
CFS merit scores = 5.86041
CFS merit scores = 5.85582
CFS merit scores = 5.85121
CFS merit scores = 5.84656
CFS merit scores = 5.8419
CFS merit scores = 5.83732
CFS merit scores = 5.83272
CFS merit scores = 5.82805
CFS merit scores = 5.82335
CFS merit scores = 5.8187
CFS merit scores = 5.8139
CFS merit scores = 5.80896
CFS merit scores = 5.8041
CFS merit scores = 5.79914
CFS merit scores = 5.79422
CFS merit scores = 5.78943
CFS merit scores = 5.78431
CFS merit scores = 5.77913
CFS merit scores = 5.77384
CFS merit scores = 5.76854
CFS merit scores = 5.76319
CFS merit scores = 5.75786
CFS merit scores = 5.7524
CFS merit scores = 5.74703
CFS merit scores = 5.74167
CFS merit scores = 5.73613
CFS merit scores = 5.73069
CFS merit scores = 5.72527
CFS merit scores = 5.71987
CFS merit scores = 5.71414
CFS merit scores = 5.70843
CFS merit scores = 5.70277
CFS merit scores = 5.69702
CFS merit scores = 5.69143
CFS merit scores = 5.6857
CFS merit scores = 5.67987
CFS merit scores = 5.67405
CFS merit scores = 5.66824
CFS merit scores = 5.66245
CFS merit scores = 5.65669
CFS merit scores = 5.6505
CFS merit scores = 5.64439
CFS merit scores = 5.6382
CFS merit scores = 5.63187
CFS merit scores = 5.62547
CFS merit scores = 5.61906
CFS merit scores = 5.61264
CFS merit scores = 5.60637
CFS merit scores = 5.59999
CFS merit scores = 5.59341
CFS merit scores = 5.58686
CFS merit scores = 5.58035
CFS merit scores = 5.57367
CFS merit scores = 5.56703
CFS merit scores = 5.56014
CFS merit scores = 5.55341
CFS merit scores = 5.54648
CFS merit scores = 5.53965
CFS merit scores = 5.53256
CFS merit scores = 5.52512
CFS merit scores = 5.5161
CFS merit scores = 5.50671
CFS merit scores = 5.49732
CFS merit scores = 5.48754
CFS merit scores = 5.47767
CFS merit scores = 5.46761
CFS merit scores = 5.45765
CFS merit scores = 5.44762
CFS merit scores = 5.43712
CFS merit scores = 5.42669
CFS merit scores = 5.41605
CFS merit scores = 5.40545
CFS merit scores = 5.39491
CFS merit scores = 5.38442
CFS merit scores = 5.37331
CFS merit scores = 5.36084
CFS merit scores = 5.34759
CFS merit scores = 5.33321
CFS merit scores = 5.31775
CFS merit scores = 5.29997
CFS merit scores = 5.28224
CFS merit scores = 5.26383
cnt = 1	feature = 81	correl = 0.448525	descr = Gibbs_of_Target_Sequence__Pos_19_Step_1
cnt = 2	feature = 2	correl = -0.135476	descr = Position_Specific_Bin_Base_0_Base_G
cnt = 3	feature = 232	correl = 0.0593032	descr = N_Gram_ACTG
cnt = 4	feature = 284	correl = -0.0313814	descr = N_Gram_ATCCC
cnt = 5	feature = 687	correl = -0.0444613	descr = N_Gram_GTGC
cnt = 6	feature = 537	correl = -0.0275147	descr = N_Gram_GAGTT
cnt = 7	feature = 596	correl = 0.0453121	descr = N_Gram_GCTCT
cnt = 8	feature = 678	correl = -0.0352679	descr = N_Gram_GTCCG
cnt = 9	feature = 726	correl = -0.0322619	descr = N_Gram_TACG
cnt = 10	feature = 419	correl = -0.047651	descr = N_Gram_CGACG
cnt = 11	feature = 525	correl = 0.0680599	descr = N_Gram_GACTA
cnt = 12	feature = 545	correl = 0.0272731	descr = N_Gram_GATTA
cnt = 13	feature = 458	correl = 0.0284994	descr = N_Gram_CGTTT
cnt = 14	feature = 664	correl = -0.0589472	descr = N_Gram_GGTTA
cnt = 15	feature = 681	correl = 0.0488617	descr = N_Gram_GTCGC
cnt = 16	feature = 451	correl = -0.030851	descr = N_Gram_CGTCG
cnt = 17	feature = 876	correl = 0.0348795	descr = N_Gram_TTCGC
cnt = 18	feature = 452	correl = 0.0293553	descr = N_Gram_CGTCT
cnt = 19	feature = 550	correl = -0.0728835	descr = N_Gram_GCAAA
cnt = 20	feature = 631	correl = -0.0645323	descr = N_Gram_GGCGG
cnt = 21	feature = 772	correl = 0.0695408	descr = N_Gram_TCCTA
cnt = 22	feature = 493	correl = 0.0275614	descr = N_Gram_CTTAG
cnt = 23	feature = 671	correl = 0.0320969	descr = N_Gram_GTACC
cnt = 24	feature = 593	correl = -0.0278001	descr = N_Gram_GCTCA
cnt = 25	feature = 675	correl = -0.0213989	descr = N_Gram_GTCAC
cnt = 26	feature = 823	correl = 0.0297931	descr = N_Gram_TGCGA
cnt = 27	feature = 711	correl = 0.0463699	descr = N_Gram_TAAAC
cnt = 28	feature = 643	correl = -0.0887619	descr = N_Gram_GGGCC
cnt = 29	feature = 683	correl = 0.0482207	descr = N_Gram_GTCTA
cnt = 30	feature = 501	correl = -0.0253875	descr = N_Gram_CTTTA
cnt = 31	feature = 366	correl = -0.0437099	descr = N_Gram_CCATA
cnt = 32	feature = 640	correl = -0.0276429	descr = N_Gram_GGGAT
cnt = 33	feature = 752	correl = 0.0292382	descr = N_Gram_TATGT
cnt = 34	feature = 622	correl = -0.0270102	descr = N_Gram_GGCAC
cnt = 35	feature = 530	correl = -0.0335513	descr = N_Gram_GAGAT
cnt = 36	feature = 879	correl = 0.0535895	descr = N_Gram_TTCTA
cnt = 37	feature = 536	correl = 0.0453478	descr = N_Gram_GAGTC
cnt = 38	feature = 590	correl = -0.0540768	descr = N_Gram_GCGTT
cnt = 39	feature = 751	correl = 0.0573999	descr = N_Gram_TATGA
cnt = 40	feature = 697	correl = 0.0358296	descr = N_Gram_GTGTT
cnt = 41	feature = 432	correl = -0.0667833	descr = N_Gram_CGCGG
cnt = 42	feature = 580	correl = -0.053892	descr = N_Gram_GCGCA
cnt = 43	feature = 394	correl = 0.0223372	descr = N_Gram_CCGGA
cnt = 44	feature = 335	correl = -0.0517138	descr = N_Gram_CAGAC
cnt = 45	feature = 610	correl = 0.0338232	descr = N_Gram_GGAAT
cnt = 46	feature = 865	correl = 0.0310416	descr = N_Gram_TTAGC
cnt = 47	feature = 42	correl = 0.0730093	descr = Position_Specific_Bin_Base_15_Base_A
cnt = 48	feature = 392	correl = -0.0400248	descr = N_Gram_CCGCT
cnt = 49	feature = 403	correl = -0.0821039	descr = N_Gram_CCTCG
cnt = 50	feature = 31	correl = -0.0299383	descr = Position_Specific_Bin_Base_11_Base_C
cnt = 51	feature = 461	correl = 0.0648309	descr = N_Gram_CTAAG
cnt = 52	feature = 849	correl = 0.0317789	descr = N_Gram_TGTCG
cnt = 53	feature = 860	correl = 0.0509286	descr = N_Gram_TTACA
cnt = 54	feature = 612	correl = -0.0559705	descr = N_Gram_GGACC
cnt = 55	feature = 674	correl = 0.0505368	descr = N_Gram_GTCAA
cnt = 56	feature = 819	correl = 0.0348594	descr = N_Gram_TGCAT
cnt = 57	feature = 311	correl = -0.0347685	descr = N_Gram_ATTGA
cnt = 58	feature = 669	correl = 0.0365787	descr = N_Gram_GTAAG
cnt = 59	feature = 6	correl = 0.0587686	descr = Position_Specific_Bin_Base_2_Base_C
cnt = 60	feature = 702	correl = -0.0230247	descr = N_Gram_GTTGA
cnt = 61	feature = 812	correl = 0.0284045	descr = N_Gram_TGAGA
cnt = 62	feature = 308	correl = 0.0346323	descr = N_Gram_ATTCG
cnt = 63	feature = 343	correl = 0.0262846	descr = N_Gram_CAGTA
cnt = 64	feature = 717	correl = -0.0524465	descr = N_Gram_TAATC
cnt = 65	feature = 4	correl = -0.0922977	descr = Position_Specific_Bin_Base_1_Base_G
cnt = 66	feature = 796	correl = 0.0567229	descr = N_Gram_TCTCA
cnt = 67	feature = 14	correl = 0.051592	descr = Position_Specific_Bin_Base_5_Base_T
cnt = 68	feature = 595	correl = -0.0314762	descr = N_Gram_GCTCG
cnt = 69	feature = 649	correl = -0.0569543	descr = N_Gram_GGGGT
cnt = 70	feature = 809	correl = 0.0432749	descr = N_Gram_TGAAC
cnt = 71	feature = 892	correl = 0.0577896	descr = N_Gram_TTGGA
cnt = 72	feature = 286	correl = 0.0307883	descr = N_Gram_ATCCT
cnt = 73	feature = 297	correl = 0.0320677	descr = N_Gram_ATGCT
cnt = 74	feature = 638	correl = -0.0635924	descr = N_Gram_GGGAA
cnt = 75	feature = 705	correl = -0.0244854	descr = N_Gram_GTTGT
cnt = 76	feature = 634	correl = -0.0660524	descr = N_Gram_GGCTG
cnt = 77	feature = 270	correl = -0.0398074	descr = N_Gram_AGTTC
cnt = 78	feature = 47	correl = -0.0668364	descr = Position_Specific_Bin_Base_16_Base_G
cnt = 79	feature = 627	correl = -0.0223575	descr = N_Gram_GGCCG
cnt = 80	feature = 672	correl = 0.0266662	descr = N_Gram_GTATT
cnt = 81	feature = 696	correl = 0.0335047	descr = N_Gram_GTGTA
cnt = 82	feature = 254	correl = -0.0278931	descr = N_Gram_AGGCA
cnt = 83	feature = 725	correl = 0.0303309	descr = N_Gram_TACCT
cnt = 84	feature = 749	correl = 0.0461481	descr = N_Gram_TATCG
cnt = 85	feature = 313	correl = 0.0470747	descr = N_Gram_ATTGT
cnt = 86	feature = 336	correl = -0.0509491	descr = N_Gram_CAGAG
cnt = 87	feature = 260	correl = -0.0343514	descr = N_Gram_AGGTG
cnt = 88	feature = 406	correl = -0.0567998	descr = N_Gram_CCTGA
cnt = 89	feature = 16	correl = -0.046843	descr = Position_Specific_Bin_Base_6_Base_C
cnt = 90	feature = 25	correl = 0.0282277	descr = Position_Specific_Bin_Base_9_Base_T
cnt = 91	feature = 560	correl = -0.0503983	descr = N_Gram_GCATA
cnt = 92	feature = 582	correl = -0.0339419	descr = N_Gram_GCGCT
cnt = 93	feature = 526	correl = -0.0267162	descr = N_Gram_GACTC
cnt = 94	feature = 603	correl = -0.0626447	descr = N_Gram_GCTTT
cnt = 95	feature = 9	correl = 0.0552538	descr = Position_Specific_Bin_Base_3_Base_G
cnt = 96	feature = 798	correl = 0.0476545	descr = N_Gram_TCTCT
cnt = 97	feature = 721	correl = 0.0782106	descr = N_Gram_TACAA
cnt = 98	feature = 264	correl = 0.0938962	descr = N_Gram_AGTCG
cnt = 99	feature = 815	correl = 0.0251498	descr = N_Gram_TGATC
cnt = 100	feature = 278	correl = 0.0279739	descr = N_Gram_ATATA
cnt = 101	feature = 292	correl = 0.0222453	descr = N_Gram_ATCTG
cnt = 102	feature = 645	correl = -0.030693	descr = N_Gram_GGGCT
cnt = 103	feature = 207	correl = 0.0706706	descr = N_Gram_ACATG
cnt = 104	feature = 738	correl = 0.0725618	descr = N_Gram_TAGCT
cnt = 105	feature = 58	correl = 0.0629845	descr = Position_Specific_Bin_Base_19_Base_T
cnt = 106	feature = 703	correl = -0.0310764	descr = N_Gram_GTTGC
cnt = 107	feature = 505	correl = -0.0259482	descr = N_Gram_GAAAG
cnt = 108	feature = 449	correl = 0.0219318	descr = N_Gram_CGTCA
cnt = 109	feature = 52	correl = 0.0468121	descr = Position_Specific_Bin_Base_18_Base_A
cnt = 110	feature = 11	correl = 0.0768797	descr = Position_Specific_Bin_Base_4_Base_A
cnt = 111	feature = 864	correl = 0.0518956	descr = N_Gram_TTAGA
cnt = 112	feature = 766	correl = 0.0529698	descr = N_Gram_TCCAT
cnt = 113	feature = 23	correl = -0.0911283	descr = Position_Specific_Bin_Base_8_Base_C
cnt = 114	feature = 327	correl = 0.0226396	descr = N_Gram_CACAG
cnt = 115	feature = 0	correl = 0.036685	descr = Position_Specific_Bin_Base_0_Base_A
cnt = 116	feature = 740	correl = 0.0276865	descr = N_Gram_TAGGC
cnt = 117	feature = 840	correl = 0.0341252	descr = N_Gram_TGGTC
cnt = 118	feature = 35	correl = -0.0269045	descr = Position_Specific_Bin_Base_12_Base_C
cnt = 119	feature = 565	correl = -0.0672957	descr = N_Gram_GCCAG
cnt = 120	feature = 214	correl = -0.0230261	descr = N_Gram_ACCG
cnt = 121	feature = 554	correl = -0.0384744	descr = N_Gram_GCACC
cnt = 122	feature = 677	correl = -0.0433177	descr = N_Gram_GTCCC
cnt = 123	feature = 44	correl = -0.0320721	descr = Position_Specific_Bin_Base_15_Base_T
cnt = 124	feature = 41	correl = 0.0738021	descr = Position_Specific_Bin_Base_14_Base_T
cnt = 125	feature = 535	correl = -0.0343259	descr = N_Gram_GAGGG
cnt = 126	feature = 229	correl = 0.0763644	descr = N_Gram_ACTAC
cnt = 127	feature = 62	correl = 0.1139	descr = Position_Specific_Bin_Base_20_Base_T
cnt = 128	feature = 794	correl = 0.0367789	descr = N_Gram_TCTAT
cnt = 129	feature = 821	correl = -0.0643664	descr = N_Gram_TGCCC
cnt = 130	feature = 755	correl = 0.0454596	descr = N_Gram_TATTT
cnt = 131	feature = 438	correl = -0.0379478	descr = N_Gram_CGGCA
cnt = 132	feature = 283	correl = 0.0575154	descr = N_Gram_ATCCA
cnt = 133	feature = 305	correl = 0.0217539	descr = N_Gram_ATTAG
cnt = 134	feature = 838	correl = -0.0521806	descr = N_Gram_TGGGA
cnt = 135	feature = 29	correl = 0.0592604	descr = Position_Specific_Bin_Base_10_Base_T
cnt = 136	feature = 514	correl = 0.0347709	descr = N_Gram_GAATT
cnt = 137	feature = 499	correl = 0.0566167	descr = N_Gram_CTTGT
cnt = 138	feature = 834	correl = -0.0582154	descr = N_Gram_TGGCC
cnt = 139	feature = 660	correl = -0.0285706	descr = N_Gram_GGTGA
cnt = 140	feature = 21	correl = 0.0484259	descr = Position_Specific_Bin_Base_7_Base_T
cnt = 141	feature = 473	correl = 0.0235484	descr = N_Gram_CTCAT
cnt = 142	feature = 370	correl = -0.0731085	descr = N_Gram_CCCAG
cnt = 143	feature = 903	correl = 0.0353306	descr = N_Gram_TTTCC
cnt = 144	feature = 718	correl = 0.0483371	descr = N_Gram_TAATT
cnt = 145	feature = 10	correl = -0.082375	descr = Position_Specific_Bin_Base_3_Base_T
cnt = 146	feature = 662	correl = -0.084978	descr = N_Gram_GGTGG
cnt = 147	feature = 519	correl = -0.043441	descr = N_Gram_GACCA
cnt = 148	feature = 481	correl = -0.0387203	descr = N_Gram_CTGAG
cnt = 149	feature = 770	correl = -0.0267563	descr = N_Gram_TCCCG
cnt = 150	feature = 657	correl = 0.0331339	descr = N_Gram_GGTCA
cnt = 151	feature = 8	correl = -0.141526	descr = Position_Specific_Bin_Base_2_Base_T
cnt = 152	feature = 707	correl = 0.0564298	descr = N_Gram_GTTTG
cnt = 153	feature = 850	correl = 0.0321664	descr = N_Gram_TGTCT
cnt = 154	feature = 665	correl = -0.0709925	descr = N_Gram_GGTTG
cnt = 155	feature = 32	correl = -0.0505673	descr = Position_Specific_Bin_Base_11_Base_G
cnt = 156	feature = 17	correl = 0.032018	descr = Position_Specific_Bin_Base_6_Base_G
cnt = 157	feature = 734	correl = 0.0586908	descr = N_Gram_TAGAC
cnt = 158	feature = 625	correl = -0.0833224	descr = N_Gram_GGCCA
cnt = 159	feature = 733	correl = 0.028644	descr = N_Gram_TAGAA
cnt = 160	feature = 288	correl = 0.0400925	descr = N_Gram_ATCGA
cnt = 161	feature = 482	correl = 0.0379906	descr = N_Gram_CTGAT
cnt = 162	feature = 632	correl = -0.0510936	descr = N_Gram_GGCGT
cnt = 163	feature = 345	correl = -0.0478765	descr = N_Gram_CATAA
cnt = 164	feature = 24	correl = 0.0623025	descr = Position_Specific_Bin_Base_8_Base_T
cnt = 165	feature = 802	correl = 0.0259982	descr = N_Gram_TCTGT
cnt = 166	feature = 46	correl = -0.044867	descr = Position_Specific_Bin_Base_16_Base_C
cnt = 167	feature = 404	correl = -0.0624927	descr = N_Gram_CCTCT
cnt = 168	feature = 759	correl = 0.0305702	descr = N_Gram_TCACC
cnt = 169	feature = 59	correl = 0.362755	descr = Position_Specific_Bin_Base_20_Base_A
cnt = 170	feature = 26	correl = 0.0648651	descr = Position_Specific_Bin_Base_10_Base_A
cnt = 171	feature = 1	correl = 0.106362	descr = Position_Specific_Bin_Base_0_Base_C
cnt = 172	feature = 40	correl = -0.148796	descr = Position_Specific_Bin_Base_14_Base_G
cnt = 173	feature = 769	correl = -0.0327263	descr = N_Gram_TCCCC
cnt = 174	feature = 56	correl = -0.121187	descr = Position_Specific_Bin_Base_19_Base_C
cnt = 175	feature = 279	correl = 0.033341	descr = N_Gram_ATATG
cnt = 176	feature = 367	correl = -0.0272801	descr = N_Gram_CCATC
cnt = 177	feature = 716	correl = 0.0481188	descr = N_Gram_TAAGG
cnt = 178	feature = 867	correl = 0.0433302	descr = N_Gram_TTAT
cnt = 179	feature = 489	correl = 0.0230164	descr = N_Gram_CTGTG
cnt = 180	feature = 589	correl = -0.0717455	descr = N_Gram_GCGTC
cnt = 181	feature = 358	correl = -0.0295198	descr = N_Gram_CCAA
cnt = 182	feature = 788	correl = 0.0239388	descr = N_Gram_TCGTC
cnt = 183	feature = 736	correl = 0.07612	descr = N_Gram_TAGC
cnt = 184	feature = 258	correl = -0.096495	descr = N_Gram_AGGGC
cnt = 185	feature = 826	correl = 0.0417245	descr = N_Gram_TGCTA
cnt = 186	feature = 315	correl = 0.0417597	descr = N_Gram_ATTTT
cnt = 187	feature = 800	correl = 0.0744047	descr = N_Gram_TCTGC
cnt = 188	feature = 33	correl = 0.122367	descr = Position_Specific_Bin_Base_11_Base_T
cnt = 189	feature = 859	correl = 0.024249	descr = N_Gram_TTAC
cnt = 190	feature = 626	correl = -0.112088	descr = N_Gram_GGCCC
cnt = 191	feature = 679	correl = -0.0519645	descr = N_Gram_GTCCT
cnt = 192	feature = 768	correl = -0.0315201	descr = N_Gram_TCCCA
cnt = 193	feature = 233	correl = 0.06891	descr = N_Gram_ACTGA
cnt = 194	feature = 600	correl = -0.0467015	descr = N_Gram_GCTGG
cnt = 195	feature = 490	correl = 0.0454272	descr = N_Gram_CTGTT
cnt = 196	feature = 57	correl = -0.124988	descr = Position_Specific_Bin_Base_19_Base_G
cnt = 197	feature = 880	correl = 0.0462902	descr = N_Gram_TTCTC
cnt = 198	feature = 540	correl = -0.053251	descr = N_Gram_GATG
cnt = 199	feature = 430	correl = -0.0926276	descr = N_Gram_CGCG
cnt = 200	feature = 251	correl = 0.0219816	descr = N_Gram_AGCT
cnt = 201	feature = 15	correl = 0.0363669	descr = Position_Specific_Bin_Base_6_Base_A
cnt = 202	feature = 43	correl = -0.0382515	descr = Position_Specific_Bin_Base_15_Base_G
cnt = 203	feature = 549	correl = -0.0695133	descr = N_Gram_GCAA
cnt = 204	feature = 792	correl = 0.0526826	descr = N_Gram_TCTAC
cnt = 205	feature = 539	correl = 0.0694802	descr = N_Gram_GATAT
cnt = 206	feature = 613	correl = 0.0350723	descr = N_Gram_GGACT
cnt = 207	feature = 28	correl = -0.0579378	descr = Position_Specific_Bin_Base_10_Base_G
cnt = 208	feature = 531	correl = -0.027193	descr = N_Gram_GAGC
cnt = 209	feature = 779	correl = 0.0490702	descr = N_Gram_TCGC
cnt = 210	feature = 273	correl = 0.0425302	descr = N_Gram_ATAG
cnt = 211	feature = 45	correl = 0.0941542	descr = Position_Specific_Bin_Base_16_Base_A
cnt = 212	feature = 658	correl = -0.0599121	descr = N_Gram_GGTCC
cnt = 213	feature = 852	correl = 0.0707239	descr = N_Gram_TGTGT
cnt = 214	feature = 355	correl = 0.0645142	descr = N_Gram_CATTA
cnt = 215	feature = 654	correl = 0.0310147	descr = N_Gram_GGTA
cnt = 216	feature = 508	correl = -0.0274072	descr = N_Gram_GAAG
cnt = 217	feature = 60	correl = -0.31334	descr = Position_Specific_Bin_Base_20_Base_C
cnt = 218	feature = 294	correl = 0.0286774	descr = N_Gram_ATGAA
cnt = 219	feature = 818	correl = 0.0381273	descr = N_Gram_TGCA
cnt = 220	feature = 515	correl = 0.0315945	descr = N_Gram_GACA
cnt = 221	feature = 723	correl = 0.0309177	descr = N_Gram_TACC
cnt = 222	feature = 79	correl = 0.0955657	descr = Gibbs_of_Target_Sequence__Pos_17_Step_1
cnt = 223	feature = 704	correl = -0.0332756	descr = N_Gram_GTTGG
cnt = 224	feature = 614	correl = -0.0475863	descr = N_Gram_GGAG
cnt = 225	feature = 495	correl = 0.0412742	descr = N_Gram_CTTCT
cnt = 226	feature = 228	correl = 0.0456891	descr = N_Gram_ACTA
cnt = 227	feature = 646	correl = -0.0909727	descr = N_Gram_GGGG
cnt = 228	feature = 553	correl = -0.0287776	descr = N_Gram_GCAC
cnt = 229	feature = 884	correl = 0.0378238	descr = N_Gram_TTGA
cnt = 230	feature = 904	correl = 0.0623761	descr = N_Gram_TTTCT
cnt = 231	feature = 773	correl = -0.0274226	descr = N_Gram_TCCTC
cnt = 232	feature = 384	correl = -0.101758	descr = N_Gram_CCGA
cnt = 233	feature = 210	correl = -0.0378198	descr = N_Gram_ACCA
cnt = 234	feature = 337	correl = -0.0492767	descr = N_Gram_CAGC
cnt = 235	feature = 64	correl = 0.0898249	descr = Gibbs_of_Target_Sequence__Pos_0_Step_1
cnt = 236	feature = 684	correl = 0.0356436	descr = N_Gram_GTGA
cnt = 237	feature = 409	correl = 0.0385306	descr = N_Gram_CCTT
cnt = 238	feature = 739	correl = 0.0227476	descr = N_Gram_TAGG
cnt = 239	feature = 875	correl = 0.0393284	descr = N_Gram_TTCG
cnt = 240	feature = 334	correl = -0.059169	descr = N_Gram_CAGA
cnt = 241	feature = 695	correl = 0.0295919	descr = N_Gram_GTGT
cnt = 242	feature = 881	correl = 0.086888	descr = N_Gram_TTCTG
cnt = 243	feature = 82	correl = 0.421589	descr = Gibbs_of_Target_Sequence__Pos_20_Step_1
cnt = 244	feature = 714	correl = 0.0652952	descr = N_Gram_TAAG
cnt = 245	feature = 680	correl = 0.0557464	descr = N_Gram_GTCG
cnt = 246	feature = 475	correl = -0.0731856	descr = N_Gram_CTCG
cnt = 247	feature = 240	correl = 0.0456574	descr = N_Gram_AGACA
cnt = 248	feature = 389	correl = -0.0489153	descr = N_Gram_CCGC
cnt = 249	feature = 583	correl = -0.0880488	descr = N_Gram_GCGG
cnt = 250	feature = 579	correl = -0.0545494	descr = N_Gram_GCGC
cnt = 251	feature = 825	correl = 0.0341259	descr = N_Gram_TGCT
cnt = 252	feature = 765	correl = 0.0284397	descr = N_Gram_TCCA
cnt = 253	feature = 478	correl = 0.0251489	descr = N_Gram_CTCT
cnt = 254	feature = 706	correl = 0.0503992	descr = N_Gram_GTTT
cnt = 255	feature = 753	correl = 0.0641284	descr = N_Gram_TATT
cnt = 256	feature = 66	correl = -0.172686	descr = Gibbs_of_Target_Sequence__Pos_2_Step_1
cnt = 257	feature = 848	correl = 0.0343662	descr = N_Gram_TGTC
cnt = 258	feature = 316	correl = -0.0262528	descr = N_Gram_CAAA
cnt = 259	feature = 518	correl = -0.0662967	descr = N_Gram_GACC
cnt = 260	feature = 620	correl = -0.0768101	descr = N_Gram_GGCA
cnt = 261	feature = 256	correl = -0.0515914	descr = N_Gram_AGGG
cnt = 262	feature = 206	correl = 0.063513	descr = N_Gram_ACAT
cnt = 263	feature = 732	correl = 0.0529332	descr = N_Gram_TAGA
cnt = 264	feature = 105	correl = -0.0709674	descr = Xue_Structure_Feature_A100
cnt = 265	feature = 293	correl = 0.0357023	descr = N_Gram_ATGA
cnt = 266	feature = 412	correl = -0.0749117	descr = N_Gram_CGA
cnt = 267	feature = 910	correl = 0.0455375	descr = N_Gram_TTTT
cnt = 268	feature = 494	correl = 0.0316758	descr = N_Gram_CTTC
cnt = 269	feature = 592	correl = -0.0253272	descr = N_Gram_GCTC
cnt = 270	feature = 597	correl = -0.0260742	descr = N_Gram_GCTG
cnt = 271	feature = 837	correl = -0.0506454	descr = N_Gram_TGGG
cnt = 272	feature = 666	correl = 0.0532153	descr = N_Gram_GTA
cnt = 273	feature = 900	correl = 0.0270261	descr = N_Gram_TTTA
cnt = 274	feature = 462	correl = 0.0682583	descr = N_Gram_CTAC
cnt = 275	feature = 65	correl = -0.0418686	descr = Gibbs_of_Target_Sequence__Pos_1_Step_1
cnt = 276	feature = 71	correl = 0.0723653	descr = Gibbs_of_Target_Sequence__Pos_8_Step_1
cnt = 277	feature = 891	correl = 0.0233218	descr = N_Gram_TTGG
cnt = 278	feature = 348	correl = 0.0241767	descr = N_Gram_CATC
cnt = 279	feature = 767	correl = -0.0361798	descr = N_Gram_TCCC
cnt = 280	feature = 277	correl = 0.0805155	descr = N_Gram_ATAT
cnt = 281	feature = 659	correl = -0.0789446	descr = N_Gram_GGTG
cnt = 282	feature = 556	correl = -0.0416818	descr = N_Gram_GCAG
cnt = 283	feature = 813	correl = 0.0343589	descr = N_Gram_TGAT
cnt = 284	feature = 624	correl = -0.122645	descr = N_Gram_GGCC
cnt = 285	feature = 68	correl = 0.0527539	descr = Gibbs_of_Target_Sequence__Pos_5_Step_1
cnt = 286	feature = 799	correl = 0.0739686	descr = N_Gram_TCTG
cnt = 287	feature = 80	correl = 0.1985	descr = Gibbs_of_Target_Sequence__Pos_18_Step_1
cnt = 288	feature = 676	correl = -0.0726291	descr = N_Gram_GTCC
cnt = 289	feature = 74	correl = 0.0566559	descr = Gibbs_of_Target_Sequence__Pos_11_Step_1
cnt = 290	feature = 78	correl = 0.124245	descr = Gibbs_of_Target_Sequence__Pos_16_Step_1
cnt = 291	feature = 701	correl = -0.0584296	descr = N_Gram_GTTG
cnt = 292	feature = 808	correl = 0.0607381	descr = N_Gram_TGAA
cnt = 293	feature = 803	correl = 0.0676648	descr = N_Gram_TCTT
cnt = 294	feature = 483	correl = -0.0306642	descr = N_Gram_CTGC
cnt = 295	feature = 72	correl = 0.090977	descr = Gibbs_of_Target_Sequence__Pos_9_Step_1
cnt = 296	feature = 70	correl = 0.1472	descr = Gibbs_of_Target_Sequence__Pos_7_Step_1
cnt = 297	feature = 76	correl = 0.144465	descr = Gibbs_of_Target_Sequence__Pos_14_Step_1
cnt = 298	feature = 650	correl = -0.0499848	descr = N_Gram_GGGT
cnt = 299	feature = 77	correl = 0.0992392	descr = Gibbs_of_Target_Sequence__Pos_15_Step_1
cnt = 300	feature = 314	correl = 0.0291526	descr = N_Gram_ATTT
cnt = 301	feature = 436	correl = -0.0909114	descr = N_Gram_CGG
cnt = 302	feature = 806	correl = 0.0541959	descr = N_Gram_TG
cnt = 303	feature = 396	correl = -0.0402968	descr = N_Gram_CCT
cnt = 304	feature = 344	correl = 0.0624002	descr = N_Gram_CAT
cnt = 305	feature = 878	correl = 0.100381	descr = N_Gram_TTCT
cnt = 306	feature = 709	correl = 0.0623506	descr = N_Gram_TAA
cnt = 307	feature = 883	correl = 0.112654	descr = N_Gram_TTG
cnt = 308	feature = 578	correl = -0.091515	descr = N_Gram_GCG
cnt = 309	feature = 743	correl = 0.109277	descr = N_Gram_TAT
cnt = 310	feature = 368	correl = -0.138935	descr = N_Gram_CCC
cnt = 311	feature = 491	correl = 0.0647841	descr = N_Gram_CTT
cnt = 312	feature = 653	correl = -0.0389671	descr = N_Gram_GGT
cnt = 313	feature = 857	correl = 0.0622678	descr = N_Gram_TTA
cnt = 314	feature = 790	correl = 0.109667	descr = N_Gram_TCT
cnt = 315	feature = 871	correl = 0.0897413	descr = N_Gram_TTC
cnt = 316	feature = 899	correl = 0.0993408	descr = N_Gram_TTT
cnt = 317	feature = 356	correl = -0.0863614	descr = N_Gram_CC
cnt = 318	feature = 856	correl = 0.155758	descr = N_Gram_TT
cnt = 319	feature = 83	correl = 0.233596	descr = PF_RNAi_Fold_Energy
cnt = 320	feature = 708	correl = 0.169841	descr = N_Gram_TA
num rows = 2188
num_elements = 702348
..*
optimization finished, #iter = 2422
nu = 0.300434
obj = -52.926812, rho = -0.751773
nSV = 1003, nBSV = 388
num rows = 243
num_elements = 78003
*
optimization finished, #iter = 216
nu = 0.260896
obj = -5.304548, rho = -0.696900
nSV = 132, nBSV = 23
..*
optimization finished, #iter = 2422
nu = 0.300434
obj = -52.926812, rho = -0.751773
nSV = 1003, nBSV = 388
CFS merit scores = 1.36338
CFS merit scores = 1.58308
CFS merit scores = 1.83035
CFS merit scores = 2.05936
CFS merit scores = 2.26794
CFS merit scores = 2.46162
CFS merit scores = 2.63678
CFS merit scores = 2.79297
CFS merit scores = 2.93895
CFS merit scores = 3.07675
CFS merit scores = 3.20753
CFS merit scores = 3.33152
CFS merit scores = 3.44851
CFS merit scores = 3.55935
CFS merit scores = 3.66537
CFS merit scores = 3.76649
CFS merit scores = 3.86378
CFS merit scores = 3.95692
CFS merit scores = 4.04642
CFS merit scores = 4.13259
CFS merit scores = 4.21495
CFS merit scores = 4.29474
CFS merit scores = 4.37261
CFS merit scores = 4.44736
CFS merit scores = 4.5202
CFS merit scores = 4.59036
CFS merit scores = 4.65826
CFS merit scores = 4.72372
CFS merit scores = 4.78477
CFS merit scores = 4.84407
CFS merit scores = 4.90024
CFS merit scores = 4.95171
CFS merit scores = 5.00156
CFS merit scores = 5.04971
CFS merit scores = 5.09497
CFS merit scores = 5.13725
CFS merit scores = 5.17828
CFS merit scores = 5.21789
CFS merit scores = 5.25606
CFS merit scores = 5.29325
CFS merit scores = 5.32926
CFS merit scores = 5.36479
CFS merit scores = 5.39925
CFS merit scores = 5.43131
CFS merit scores = 5.46277
CFS merit scores = 5.4938
CFS merit scores = 5.52381
CFS merit scores = 5.5502
CFS merit scores = 5.57566
CFS merit scores = 5.6004
CFS merit scores = 5.62434
CFS merit scores = 5.64587
CFS merit scores = 5.66687
CFS merit scores = 5.68728
CFS merit scores = 5.70703
CFS merit scores = 5.72653
CFS merit scores = 5.74566
CFS merit scores = 5.7637
CFS merit scores = 5.7811
CFS merit scores = 5.79836
CFS merit scores = 5.81518
CFS merit scores = 5.83158
CFS merit scores = 5.84752
CFS merit scores = 5.86326
CFS merit scores = 5.87862
CFS merit scores = 5.89338
CFS merit scores = 5.90749
CFS merit scores = 5.92091
CFS merit scores = 5.93281
CFS merit scores = 5.94431
CFS merit scores = 5.95492
CFS merit scores = 5.96555
CFS merit scores = 5.97617
CFS merit scores = 5.98654
CFS merit scores = 5.99633
CFS merit scores = 6.00479
CFS merit scores = 6.01326
CFS merit scores = 6.02136
CFS merit scores = 6.02967
CFS merit scores = 6.03771
CFS merit scores = 6.04547
CFS merit scores = 6.05281
CFS merit scores = 6.05964
CFS merit scores = 6.06637
CFS merit scores = 6.07292
CFS merit scores = 6.0791
CFS merit scores = 6.08515
CFS merit scores = 6.09112
CFS merit scores = 6.09722
CFS merit scores = 6.1031
CFS merit scores = 6.10856
CFS merit scores = 6.11394
CFS merit scores = 6.11855
CFS merit scores = 6.12272
CFS merit scores = 6.12709
CFS merit scores = 6.13159
CFS merit scores = 6.13564
CFS merit scores = 6.13982
CFS merit scores = 6.14402
CFS merit scores = 6.14791
CFS merit scores = 6.15172
CFS merit scores = 6.15558
CFS merit scores = 6.15937
CFS merit scores = 6.16304
CFS merit scores = 6.16644
CFS merit scores = 6.16934
CFS merit scores = 6.17224
CFS merit scores = 6.17519
CFS merit scores = 6.17817
CFS merit scores = 6.18081
CFS merit scores = 6.18318
CFS merit scores = 6.18572
CFS merit scores = 6.18822
CFS merit scores = 6.19098
CFS merit scores = 6.19349
CFS merit scores = 6.19605
CFS merit scores = 6.19871
CFS merit scores = 6.20139
CFS merit scores = 6.20426
CFS merit scores = 6.2065
CFS merit scores = 6.20843
CFS merit scores = 6.21058
CFS merit scores = 6.21275
CFS merit scores = 6.21467
CFS merit scores = 6.21673
CFS merit scores = 6.21841
CFS merit scores = 6.22015
CFS merit scores = 6.22182
CFS merit scores = 6.22346
CFS merit scores = 6.22519
CFS merit scores = 6.22711
CFS merit scores = 6.22818
CFS merit scores = 6.22934
CFS merit scores = 6.23054
CFS merit scores = 6.23183
CFS merit scores = 6.23283
CFS merit scores = 6.2339
CFS merit scores = 6.23481
CFS merit scores = 6.23546
CFS merit scores = 6.2362
CFS merit scores = 6.23707
CFS merit scores = 6.23772
CFS merit scores = 6.23845
CFS merit scores = 6.23918
CFS merit scores = 6.24006
CFS merit scores = 6.24072
CFS merit scores = 6.24154
CFS merit scores = 6.24239
CFS merit scores = 6.24313
CFS merit scores = 6.24363
CFS merit scores = 6.24403
CFS merit scores = 6.24413
CFS merit scores = 6.2442
CFS merit scores = 6.24441
CFS merit scores = 6.24465
CFS merit scores = 6.24483
CFS merit scores = 6.24519
CFS merit scores = 6.24541
CFS merit scores = 6.24576
CFS merit scores = 6.24592
CFS merit scores = 6.24592
CFS merit scores = 6.2461
CFS merit scores = 6.24602
CFS merit scores = 6.24574
CFS merit scores = 6.24568
CFS merit scores = 6.24545
CFS merit scores = 6.24522
CFS merit scores = 6.24509
CFS merit scores = 6.24498
CFS merit scores = 6.24457
CFS merit scores = 6.24421
CFS merit scores = 6.24357
CFS merit scores = 6.24306
CFS merit scores = 6.24223
CFS merit scores = 6.2415
CFS merit scores = 6.24041
CFS merit scores = 6.23939
CFS merit scores = 6.23845
CFS merit scores = 6.2374
CFS merit scores = 6.23625
CFS merit scores = 6.23524
CFS merit scores = 6.23422
CFS merit scores = 6.23325
CFS merit scores = 6.23227
CFS merit scores = 6.23118
CFS merit scores = 6.23004
CFS merit scores = 6.22896
CFS merit scores = 6.22777
CFS merit scores = 6.22646
CFS merit scores = 6.2252
CFS merit scores = 6.22382
CFS merit scores = 6.22224
CFS merit scores = 6.22067
CFS merit scores = 6.21907
CFS merit scores = 6.21748
CFS merit scores = 6.21594
CFS merit scores = 6.21457
CFS merit scores = 6.21314
CFS merit scores = 6.21162
CFS merit scores = 6.20962
CFS merit scores = 6.20751
CFS merit scores = 6.20538
CFS merit scores = 6.2032
CFS merit scores = 6.20075
CFS merit scores = 6.19831
CFS merit scores = 6.19593
CFS merit scores = 6.1935
CFS merit scores = 6.19107
CFS merit scores = 6.18874
CFS merit scores = 6.18641
CFS merit scores = 6.18417
CFS merit scores = 6.18193
CFS merit scores = 6.17961
CFS merit scores = 6.1773
CFS merit scores = 6.17507
CFS merit scores = 6.17293
CFS merit scores = 6.17076
CFS merit scores = 6.16868
CFS merit scores = 6.16654
CFS merit scores = 6.16442
CFS merit scores = 6.16234
CFS merit scores = 6.16025
CFS merit scores = 6.15809
CFS merit scores = 6.15584
CFS merit scores = 6.15362
CFS merit scores = 6.15113
CFS merit scores = 6.14844
CFS merit scores = 6.14573
CFS merit scores = 6.14305
CFS merit scores = 6.14045
CFS merit scores = 6.13786
CFS merit scores = 6.13522
CFS merit scores = 6.13254
CFS merit scores = 6.12992
CFS merit scores = 6.12702
CFS merit scores = 6.12416
CFS merit scores = 6.12143
CFS merit scores = 6.11848
CFS merit scores = 6.11552
CFS merit scores = 6.11251
CFS merit scores = 6.10949
CFS merit scores = 6.10653
CFS merit scores = 6.10355
CFS merit scores = 6.10039
CFS merit scores = 6.09732
CFS merit scores = 6.09417
CFS merit scores = 6.09088
CFS merit scores = 6.08765
CFS merit scores = 6.08441
CFS merit scores = 6.08112
CFS merit scores = 6.07794
CFS merit scores = 6.07479
CFS merit scores = 6.07149
CFS merit scores = 6.06807
CFS merit scores = 6.06465
CFS merit scores = 6.06103
CFS merit scores = 6.05748
CFS merit scores = 6.05387
CFS merit scores = 6.05028
CFS merit scores = 6.04672
CFS merit scores = 6.04316
CFS merit scores = 6.03967
CFS merit scores = 6.03619
CFS merit scores = 6.03256
CFS merit scores = 6.02899
CFS merit scores = 6.02516
CFS merit scores = 6.0213
CFS merit scores = 6.0175
CFS merit scores = 6.01368
CFS merit scores = 6.00995
CFS merit scores = 6.00629
CFS merit scores = 6.00222
CFS merit scores = 5.99807
CFS merit scores = 5.99393
CFS merit scores = 5.98972
CFS merit scores = 5.98543
CFS merit scores = 5.98109
CFS merit scores = 5.97683
CFS merit scores = 5.9725
CFS merit scores = 5.96821
CFS merit scores = 5.96393
CFS merit scores = 5.95967
CFS merit scores = 5.9551
CFS merit scores = 5.95046
CFS merit scores = 5.9459
CFS merit scores = 5.94126
CFS merit scores = 5.93659
CFS merit scores = 5.93187
CFS merit scores = 5.92723
CFS merit scores = 5.92264
CFS merit scores = 5.91785
CFS merit scores = 5.91304
CFS merit scores = 5.90818
CFS merit scores = 5.90322
CFS merit scores = 5.8983
CFS merit scores = 5.89325
CFS merit scores = 5.8882
CFS merit scores = 5.88318
CFS merit scores = 5.87817
CFS merit scores = 5.87314
CFS merit scores = 5.86813
CFS merit scores = 5.86304
CFS merit scores = 5.85802
CFS merit scores = 5.85295
CFS merit scores = 5.8479
CFS merit scores = 5.84276
CFS merit scores = 5.83767
CFS merit scores = 5.83259
CFS merit scores = 5.82755
CFS merit scores = 5.82246
CFS merit scores = 5.81732
CFS merit scores = 5.81209
CFS merit scores = 5.80698
CFS merit scores = 5.80187
CFS merit scores = 5.79655
CFS merit scores = 5.791
CFS merit scores = 5.78531
CFS merit scores = 5.77969
CFS merit scores = 5.77398
CFS merit scores = 5.76808
CFS merit scores = 5.76228
CFS merit scores = 5.75637
CFS merit scores = 5.75053
CFS merit scores = 5.74469
CFS merit scores = 5.73875
CFS merit scores = 5.73292
CFS merit scores = 5.72686
CFS merit scores = 5.7208
CFS merit scores = 5.71481
CFS merit scores = 5.70825
CFS merit scores = 5.70157
CFS merit scores = 5.69489
CFS merit scores = 5.68781
CFS merit scores = 5.68082
CFS merit scores = 5.67349
CFS merit scores = 5.66594
CFS merit scores = 5.65837
CFS merit scores = 5.65038
CFS merit scores = 5.64205
CFS merit scores = 5.6338
CFS merit scores = 5.62544
CFS merit scores = 5.61717
CFS merit scores = 5.60885
CFS merit scores = 5.60062
CFS merit scores = 5.59197
CFS merit scores = 5.58328
CFS merit scores = 5.57449
CFS merit scores = 5.56553
CFS merit scores = 5.55547
CFS merit scores = 5.54551
CFS merit scores = 5.53563
CFS merit scores = 5.52557
CFS merit scores = 5.5154
CFS merit scores = 5.5042
CFS merit scores = 5.49191
CFS merit scores = 5.47969
CFS merit scores = 5.46705
CFS merit scores = 5.45309
CFS merit scores = 5.43621
CFS merit scores = 5.41932
CFS merit scores = 5.40139
CFS merit scores = 5.36788
cnt = 1	feature = 64	correl = 0.363379	descr = Position_Specific_Bin_Base_20_Base_A
cnt = 2	feature = 60	correl = 0.186379	descr = Position_Specific_Bin_Base_19_Base_A
cnt = 3	feature = 8	correl = 0.121431	descr = Position_Specific_Bin_Base_2_Base_G
cnt = 4	feature = 2	correl = -0.149004	descr = Position_Specific_Bin_Base_0_Base_G
cnt = 5	feature = 14	correl = -0.0774296	descr = Position_Specific_Bin_Base_4_Base_C
cnt = 6	feature = 796	correl = 0.0335408	descr = N_Gram_TCAGT
cnt = 7	feature = 232	correl = 0.0265427	descr = N_Gram_ACGCT
cnt = 8	feature = 582	correl = -0.0702504	descr = N_Gram_GCAAA
cnt = 9	feature = 857	correl = -0.0227017	descr = N_Gram_TGCCT
cnt = 10	feature = 231	correl = -0.0321312	descr = N_Gram_ACGCA
cnt = 11	feature = 815	correl = 0.0530325	descr = N_Gram_TCGCA
cnt = 12	feature = 625	correl = -0.0494015	descr = N_Gram_GCGTT
cnt = 13	feature = 756	correl = 0.0276855	descr = N_Gram_TACCT
cnt = 14	feature = 336	correl = 0.0274122	descr = N_Gram_CAACG
cnt = 15	feature = 708	correl = -0.0234628	descr = N_Gram_GTCCG
cnt = 16	feature = 481	correl = -0.0311573	descr = N_Gram_CGGTT
cnt = 17	feature = 449	correl = -0.0482257	descr = N_Gram_CGAGT
cnt = 18	feature = 700	correl = 0.0460699	descr = N_Gram_GTAAG
cnt = 19	feature = 335	correl = 0.0261098	descr = N_Gram_CAACC
cnt = 20	feature = 714	correl = 0.0478948	descr = N_Gram_GTCTA
cnt = 21	feature = 485	correl = -0.0511879	descr = N_Gram_CGTCG
cnt = 22	feature = 578	correl = 0.0453418	descr = N_Gram_GATTG
cnt = 23	feature = 624	correl = -0.0240268	descr = N_Gram_GCGTG
cnt = 24	feature = 695	correl = -0.0472679	descr = N_Gram_GGTTA
cnt = 25	feature = 755	correl = 0.0225324	descr = N_Gram_TACCG
cnt = 26	feature = 229	correl = -0.0393504	descr = N_Gram_ACGAA
cnt = 27	feature = 502	correl = -0.0255888	descr = N_Gram_CTAGG
cnt = 28	feature = 775	correl = 0.0456487	descr = N_Gram_TATAG
cnt = 29	feature = 748	correl = -0.0215768	descr = N_Gram_TAATG
cnt = 30	feature = 337	correl = 0.0487995	descr = N_Gram_CAAGC
cnt = 31	feature = 299	correl = 0.0494741	descr = N_Gram_ATCGA
cnt = 32	feature = 461	correl = -0.0744575	descr = N_Gram_CGCGC
cnt = 33	feature = 767	correl = 0.0536372	descr = N_Gram_TAGCA
cnt = 34	feature = 677	correl = -0.0235753	descr = N_Gram_GGGCT
cnt = 35	feature = 749	correl = 0.0655212	descr = N_Gram_TAATT
cnt = 36	feature = 620	correl = -0.0263238	descr = N_Gram_GCGGG
cnt = 37	feature = 214	correl = 0.0630837	descr = N_Gram_ACAGT
cnt = 38	feature = 769	correl = 0.0280791	descr = N_Gram_TAGGC
cnt = 39	feature = 645	correl = -0.0588814	descr = N_Gram_GGACC
cnt = 40	feature = 553	correl = -0.0301663	descr = N_Gram_GACGG
cnt = 41	feature = 452	correl = -0.0230941	descr = N_Gram_CGATC
cnt = 42	feature = 765	correl = 0.0458411	descr = N_Gram_TAGAG
cnt = 43	feature = 286	correl = 0.0294834	descr = N_Gram_ATATA
cnt = 44	feature = 314	correl = -0.0221883	descr = N_Gram_ATGTA
cnt = 45	feature = 446	correl = -0.039993	descr = N_Gram_CGACC
cnt = 46	feature = 613	correl = -0.0393818	descr = N_Gram_GCGCA
cnt = 47	feature = 249	correl = -0.0220244	descr = N_Gram_AGACC
cnt = 48	feature = 779	correl = 0.0242657	descr = N_Gram_TATCT
cnt = 49	feature = 843	correl = 0.0383422	descr = N_Gram_TGAAC
cnt = 50	feature = 254	correl = -0.0434407	descr = N_Gram_AGATG
cnt = 51	feature = 777	correl = 0.0665932	descr = N_Gram_TATCA
cnt = 52	feature = 759	correl = 0.068002	descr = N_Gram_TACTA
cnt = 53	feature = 917	correl = 0.0404474	descr = N_Gram_TTGCA
cnt = 54	feature = 638	correl = -0.0601631	descr = N_Gram_GCTTT
cnt = 55	feature = 621	correl = -0.046508	descr = N_Gram_GCGGT
cnt = 56	feature = 856	correl = -0.0304017	descr = N_Gram_TGCCG
cnt = 57	feature = 752	correl = 0.0835953	descr = N_Gram_TACAA
cnt = 58	feature = 277	correl = -0.0227504	descr = N_Gram_AGTGG
cnt = 59	feature = 819	correl = 0.0385944	descr = N_Gram_TCGGA
cnt = 60	feature = 406	correl = -0.0368185	descr = N_Gram_CCCGG
cnt = 61	feature = 739	correl = 0.0563375	descr = N_Gram_TAAAC
cnt = 62	feature = 284	correl = 0.0347119	descr = N_Gram_ATAGG
cnt = 63	feature = 671	correl = -0.0647601	descr = N_Gram_GGGAA
cnt = 64	feature = 660	correl = -0.027018	descr = N_Gram_GGCCG
cnt = 65	feature = 270	correl = -0.0227126	descr = N_Gram_AGGTG
cnt = 66	feature = 711	correl = 0.0526348	descr = N_Gram_GTCGC
cnt = 67	feature = 598	correl = -0.0262613	descr = N_Gram_GCCAT
cnt = 68	feature = 631	correl = 0.0434217	descr = N_Gram_GCTCT
cnt = 69	feature = 545	correl = 0.030455	descr = N_Gram_GAATT
cnt = 70	feature = 495	correl = 0.064784	descr = N_Gram_CTAAG
cnt = 71	feature = 609	correl = -0.0462326	descr = N_Gram_GCCTT
cnt = 72	feature = 11	correl = 0.0690295	descr = Position_Specific_Bin_Base_3_Base_G
cnt = 73	feature = 490	correl = -0.06787	descr = N_Gram_CGTTC
cnt = 74	feature = 341	correl = -0.0371897	descr = N_Gram_CACAT
cnt = 75	feature = 680	correl = -0.0696925	descr = N_Gram_GGGGC
cnt = 76	feature = 709	correl = -0.0427077	descr = N_Gram_GTCCT
cnt = 77	feature = 705	correl = 0.0312411	descr = N_Gram_GTCAT
cnt = 78	feature = 583	correl = 0.0556304	descr = N_Gram_GCAAC
cnt = 79	feature = 934	correl = -0.0215004	descr = N_Gram_TTTCG
cnt = 80	feature = 45	correl = 0.0726704	descr = Position_Specific_Bin_Base_15_Base_A
cnt = 81	feature = 786	correl = 0.0221044	descr = N_Gram_TATTG
cnt = 82	feature = 534	correl = -0.0303832	descr = N_Gram_CTTGG
cnt = 83	feature = 768	correl = 0.0763828	descr = N_Gram_TAGCT
cnt = 84	feature = 687	correl = 0.0273535	descr = N_Gram_GGTAC
cnt = 85	feature = 384	correl = -0.0225413	descr = N_Gram_CCAAG
cnt = 86	feature = 600	correl = -0.0819392	descr = N_Gram_GCCCA
cnt = 87	feature = 701	correl = -0.0263622	descr = N_Gram_GTAAT
cnt = 88	feature = 740	correl = 0.0220367	descr = N_Gram_TAAAG
cnt = 89	feature = 560	correl = -0.0396741	descr = N_Gram_GAGAT
cnt = 90	feature = 616	correl = -0.0555637	descr = N_Gram_GCGCT
cnt = 91	feature = 707	correl = -0.0546243	descr = N_Gram_GTCCC
cnt = 92	feature = 540	correl = -0.0549028	descr = N_Gram_GAAGA
cnt = 93	feature = 820	correl = -0.0262676	descr = N_Gram_TCGGC
cnt = 94	feature = 365	correl = 0.0379052	descr = N_Gram_CAGTT
cnt = 95	feature = 774	correl = 0.0751151	descr = N_Gram_TATAA
cnt = 96	feature = 29	correl = 0.0751094	descr = Position_Specific_Bin_Base_10_Base_A
cnt = 97	feature = 850	correl = 0.028196	descr = N_Gram_TGATT
cnt = 98	feature = 915	correl = 0.0368866	descr = N_Gram_TTGAC
cnt = 99	feature = 430	correl = -0.0820678	descr = N_Gram_CCTCG
cnt = 100	feature = 462	correl = -0.0671136	descr = N_Gram_CGCGG
cnt = 101	feature = 565	correl = -0.073255	descr = N_Gram_GAGGC
cnt = 102	feature = 41	correl = 0.103117	descr = Position_Specific_Bin_Base_14_Base_A
cnt = 103	feature = 729	correl = -0.0497275	descr = N_Gram_GTTAG
cnt = 104	feature = 264	correl = -0.0586054	descr = N_Gram_AGGAG
cnt = 105	feature = 734	correl = 0.0341291	descr = N_Gram_GTTTC
cnt = 106	feature = 21	correl = -0.125311	descr = Position_Specific_Bin_Base_7_Base_C
cnt = 107	feature = 307	correl = 0.0564554	descr = N_Gram_ATGAG
cnt = 108	feature = 288	correl = 0.0380449	descr = N_Gram_ATATG
cnt = 109	feature = 409	correl = -0.0689958	descr = N_Gram_CCCTG
cnt = 110	feature = 368	correl = -0.0551569	descr = N_Gram_CATAA
cnt = 111	feature = 396	correl = -0.0214254	descr = N_Gram_CCCAA
cnt = 112	feature = 66	correl = -0.166724	descr = Position_Specific_Bin_Base_20_Base_G
cnt = 113	feature = 806	correl = -0.0223165	descr = N_Gram_TCCGC
cnt = 114	feature = 52	correl = 0.0467491	descr = Position_Specific_Bin_Base_17_Base_A
cnt = 115	feature = 813	correl = 0.0308208	descr = N_Gram_TCGAG
cnt = 116	feature = 914	correl = 0.0643269	descr = N_Gram_TTGAA
cnt = 117	feature = 56	correl = 0.0434344	descr = Position_Specific_Bin_Base_18_Base_A
cnt = 118	feature = 541	correl = -0.0349037	descr = N_Gram_GAAGC
cnt = 119	feature = 311	correl = -0.0253183	descr = N_Gram_ATGGA
cnt = 120	feature = 25	correl = -0.0956516	descr = Position_Specific_Bin_Base_8_Base_C
cnt = 121	feature = 275	correl = 0.0278558	descr = N_Gram_AGTCT
cnt = 122	feature = 704	correl = 0.042001	descr = N_Gram_GTCAA
cnt = 123	feature = 875	correl = 0.029628	descr = N_Gram_TGTAT
cnt = 124	feature = 593	correl = 0.0347099	descr = N_Gram_GCATT
cnt = 125	feature = 702	correl = 0.0316502	descr = N_Gram_GTACC
cnt = 126	feature = 878	correl = 0.0302164	descr = N_Gram_TGTCT
cnt = 127	feature = 696	correl = -0.0593672	descr = N_Gram_GGTTG
cnt = 128	feature = 794	correl = -0.0571914	descr = N_Gram_TCACG
cnt = 129	feature = 675	correl = -0.100407	descr = N_Gram_GGGCC
cnt = 130	feature = 0	correl = 0.0378899	descr = Position_Specific_Bin_Base_0_Base_A
cnt = 131	feature = 297	correl = 0.0320139	descr = N_Gram_ATCCT
cnt = 132	feature = 601	correl = -0.0672123	descr = N_Gram_GCCCC
cnt = 133	feature = 4	correl = -0.025699	descr = Position_Specific_Bin_Base_1_Base_C
cnt = 134	feature = 260	correl = -0.0315008	descr = N_Gram_AGCGT
cnt = 135	feature = 586	correl = -0.0472726	descr = N_Gram_GCACC
cnt = 136	feature = 292	correl = 0.045923	descr = N_Gram_ATCAA
cnt = 137	feature = 294	correl = 0.0624627	descr = N_Gram_ATCCA
cnt = 138	feature = 28	correl = 0.0276972	descr = Position_Specific_Bin_Base_9_Base_T
cnt = 139	feature = 852	correl = 0.0242315	descr = N_Gram_TGCAA
cnt = 140	feature = 105	correl = -0.0713483	descr = Fold_of_RNAi_Sequence_Pos_14
cnt = 141	feature = 33	correl = -0.0370236	descr = Position_Specific_Bin_Base_11_Base_A
cnt = 142	feature = 849	correl = -0.0272473	descr = N_Gram_TGATG
cnt = 143	feature = 518	correl = -0.0535952	descr = N_Gram_CTGAG
cnt = 144	feature = 240	correl = 0.0710403	descr = N_Gram_ACTAC
cnt = 145	feature = 412	correl = -0.0570658	descr = N_Gram_CCGAA
cnt = 146	feature = 501	correl = 0.0721006	descr = N_Gram_CTAGC
cnt = 147	feature = 42	correl = -0.032372	descr = Position_Specific_Bin_Base_14_Base_C
cnt = 148	feature = 646	correl = 0.0343512	descr = N_Gram_GGACT
cnt = 149	feature = 904	correl = 0.0327375	descr = N_Gram_TTCGC
cnt = 150	feature = 596	correl = -0.0306873	descr = N_Gram_GCCAC
cnt = 151	feature = 674	correl = -0.0436008	descr = N_Gram_GGGCA
cnt = 152	feature = 327	correl = 0.0454373	descr = N_Gram_ATTGT
cnt = 153	feature = 725	correl = -0.023903	descr = N_Gram_GTGGT
cnt = 154	feature = 679	correl = -0.0558781	descr = N_Gram_GGGGA
cnt = 155	feature = 938	correl = 0.0467413	descr = N_Gram_TTTGG
cnt = 156	feature = 423	correl = 0.0676335	descr = N_Gram_CCTA
cnt = 157	feature = 16	correl = 0.0292485	descr = Position_Specific_Bin_Base_4_Base_T
cnt = 158	feature = 535	correl = 0.0520587	descr = N_Gram_CTTGT
cnt = 159	feature = 667	correl = -0.0591007	descr = N_Gram_GGCTG
cnt = 160	feature = 717	correl = 0.0222469	descr = N_Gram_GTGAA
cnt = 161	feature = 6	correl = -0.0394958	descr = Position_Specific_Bin_Base_2_Base_A
cnt = 162	feature = 348	correl = -0.0333731	descr = N_Gram_CACGT
cnt = 163	feature = 848	correl = 0.0590968	descr = N_Gram_TGATA
cnt = 164	feature = 909	correl = 0.0340897	descr = N_Gram_TTCTC
cnt = 165	feature = 664	correl = -0.0784959	descr = N_Gram_GGCGG
cnt = 166	feature = 860	correl = -0.0350527	descr = N_Gram_TGCGG
cnt = 167	feature = 62	correl = -0.121985	descr = Position_Specific_Bin_Base_19_Base_G
cnt = 168	feature = 880	correl = 0.069089	descr = N_Gram_TGTGT
cnt = 169	feature = 723	correl = -0.0844981	descr = N_Gram_GTGGC
cnt = 170	feature = 228	correl = -0.0374129	descr = N_Gram_ACGA
cnt = 171	feature = 47	correl = -0.0268652	descr = Position_Specific_Bin_Base_15_Base_T
cnt = 172	feature = 213	correl = 0.0466279	descr = N_Gram_ACAGC
cnt = 173	feature = 597	correl = -0.0684797	descr = N_Gram_GCCAG
cnt = 174	feature = 672	correl = -0.0712699	descr = N_Gram_GGGAG
cnt = 175	feature = 12	correl = -0.0905711	descr = Position_Specific_Bin_Base_3_Base_T
cnt = 176	feature = 370	correl = 0.0250717	descr = N_Gram_CATAT
cnt = 177	feature = 770	correl = 0.0311814	descr = N_Gram_TAGT
cnt = 178	feature = 251	correl = -0.0296806	descr = N_Gram_AGAGG
cnt = 179	feature = 40	correl = -0.0300238	descr = Position_Specific_Bin_Base_13_Base_G
cnt = 180	feature = 526	correl = 0.0387593	descr = N_Gram_CTGTT
cnt = 181	feature = 1	correl = 0.115975	descr = Position_Specific_Bin_Base_0_Base_C
cnt = 182	feature = 943	correl = 0.0354029	descr = N_Gram_TTTTG
cnt = 183	feature = 792	correl = 0.0238105	descr = N_Gram_TCAAG
cnt = 184	feature = 539	correl = -0.0257564	descr = N_Gram_GAACT
cnt = 185	feature = 303	correl = 0.0489401	descr = N_Gram_ATCTG
cnt = 186	feature = 744	correl = 0.0525632	descr = N_Gram_TAAGA
cnt = 187	feature = 826	correl = 0.0585632	descr = N_Gram_TCTAC
cnt = 188	feature = 643	correl = -0.0495624	descr = N_Gram_GGAAG
cnt = 189	feature = 654	correl = -0.0675656	descr = N_Gram_GGCAA
cnt = 190	feature = 809	correl = -0.0345254	descr = N_Gram_TCCTG
cnt = 191	feature = 821	correl = -0.089796	descr = N_Gram_TCGGG
cnt = 192	feature = 802	correl = 0.0463357	descr = N_Gram_TCCAT
cnt = 193	feature = 23	correl = 0.0617399	descr = Position_Specific_Bin_Base_7_Base_T
cnt = 194	feature = 58	correl = -0.0471093	descr = Position_Specific_Bin_Base_18_Base_G
cnt = 195	feature = 217	correl = 0.0638831	descr = N_Gram_ACATG
cnt = 196	feature = 35	correl = -0.0441961	descr = Position_Specific_Bin_Base_11_Base_G
cnt = 197	feature = 665	correl = -0.0635887	descr = N_Gram_GGCGT
cnt = 198	feature = 243	correl = 0.0668477	descr = N_Gram_ACTGA
cnt = 199	feature = 859	correl = -0.0313473	descr = N_Gram_TGCGC
cnt = 200	feature = 210	correl = 0.0216829	descr = N_Gram_ACAC
cnt = 201	feature = 901	correl = 0.0285924	descr = N_Gram_TTCCA
cnt = 202	feature = 313	correl = -0.0458542	descr = N_Gram_ATGGT
cnt = 203	feature = 473	correl = -0.0387336	descr = N_Gram_CGGCT
cnt = 204	feature = 334	correl = 0.0770712	descr = N_Gram_CAACA
cnt = 205	feature = 753	correl = 0.0331521	descr = N_Gram_TACAT
cnt = 206	feature = 732	correl = -0.0280142	descr = N_Gram_GTTGG
cnt = 207	feature = 942	correl = 0.0258921	descr = N_Gram_TTTTC
cnt = 208	feature = 404	correl = -0.102458	descr = N_Gram_CCCGA
cnt = 209	feature = 676	correl = -0.0685002	descr = N_Gram_GGGCG
cnt = 210	feature = 31	correl = -0.0680806	descr = Position_Specific_Bin_Base_10_Base_G
cnt = 211	feature = 838	correl = 0.0223697	descr = N_Gram_TCTTG
cnt = 212	feature = 358	correl = -0.0331896	descr = N_Gram_CAGCG
cnt = 213	feature = 10	correl = 0.0264599	descr = Position_Specific_Bin_Base_3_Base_A
cnt = 214	feature = 59	correl = 0.0331232	descr = Position_Specific_Bin_Base_18_Base_T
cnt = 215	feature = 822	correl = 0.0502377	descr = N_Gram_TCGT
cnt = 216	feature = 658	correl = -0.0849963	descr = N_Gram_GGCCA
cnt = 217	feature = 718	correl = -0.0530371	descr = N_Gram_GTGC
cnt = 218	feature = 925	correl = 0.0239669	descr = N_Gram_TTGTC
cnt = 219	feature = 798	correl = 0.0595063	descr = N_Gram_TCATC
cnt = 220	feature = 605	correl = -0.0426898	descr = N_Gram_GCCGA
cnt = 221	feature = 438	correl = 0.024213	descr = N_Gram_CCTTG
cnt = 222	feature = 207	correl = 0.0592603	descr = N_Gram_ACAAA
cnt = 223	feature = 681	correl = -0.0474961	descr = N_Gram_GGGGT
cnt = 224	feature = 746	correl = 0.0588583	descr = N_Gram_TAAGG
cnt = 225	feature = 592	correl = 0.0331446	descr = N_Gram_GCATC
cnt = 226	feature = 549	correl = -0.0503747	descr = N_Gram_GACCA
cnt = 227	feature = 32	correl = 0.0604756	descr = Position_Specific_Bin_Base_10_Base_T
cnt = 228	feature = 17	correl = -0.0698688	descr = Position_Specific_Bin_Base_5_Base_C
cnt = 229	feature = 899	correl = 0.0384065	descr = N_Gram_TTCAT
cnt = 230	feature = 44	correl = 0.0800737	descr = Position_Specific_Bin_Base_14_Base_T
cnt = 231	feature = 233	correl = -0.0396127	descr = N_Gram_ACGG
cnt = 232	feature = 812	correl = 0.0256743	descr = N_Gram_TCGA
cnt = 233	feature = 834	correl = 0.0838988	descr = N_Gram_TCTGC
cnt = 234	feature = 808	correl = -0.0282311	descr = N_Gram_TCCTC
cnt = 235	feature = 65	correl = -0.314465	descr = Position_Specific_Bin_Base_20_Base_C
cnt = 236	feature = 937	correl = 0.0667574	descr = N_Gram_TTTGA
cnt = 237	feature = 483	correl = -0.0419615	descr = N_Gram_CGTC
cnt = 238	feature = 894	correl = 0.0632874	descr = N_Gram_TTAT
cnt = 239	feature = 9	correl = -0.132636	descr = Position_Specific_Bin_Base_2_Base_T
cnt = 240	feature = 927	correl = 0.0500436	descr = N_Gram_TTGTT
cnt = 241	feature = 531	correl = 0.0342276	descr = N_Gram_CTTCT
cnt = 242	feature = 15	correl = -0.0248418	descr = Position_Specific_Bin_Base_4_Base_G
cnt = 243	feature = 57	correl = -0.0308477	descr = Position_Specific_Bin_Base_18_Base_C
cnt = 244	feature = 305	correl = 0.0243452	descr = N_Gram_ATGAA
cnt = 245	feature = 308	correl = 0.0222204	descr = N_Gram_ATGC
cnt = 246	feature = 603	correl = -0.0766338	descr = N_Gram_GCCCT
cnt = 247	feature = 649	correl = -0.068136	descr = N_Gram_GGAGG
cnt = 248	feature = 46	correl = -0.0396743	descr = Position_Specific_Bin_Base_15_Base_G
cnt = 249	feature = 43	correl = -0.150597	descr = Position_Specific_Bin_Base_14_Base_G
cnt = 250	feature = 494	correl = 0.0362264	descr = N_Gram_CTAA
cnt = 251	feature = 867	correl = -0.0242382	descr = N_Gram_TGGCT
cnt = 252	feature = 865	correl = -0.0745478	descr = N_Gram_TGGCC
cnt = 253	feature = 554	correl = 0.0274279	descr = N_Gram_GACT
cnt = 254	feature = 935	correl = 0.0587185	descr = N_Gram_TTTCT
cnt = 255	feature = 766	correl = 0.0691331	descr = N_Gram_TAGC
cnt = 256	feature = 703	correl = 0.0219135	descr = N_Gram_GTCA
cnt = 257	feature = 356	correl = -0.0397722	descr = N_Gram_CAGCA
cnt = 258	feature = 726	correl = 0.0353063	descr = N_Gram_GTGT
cnt = 259	feature = 573	correl = -0.0342133	descr = N_Gram_GATGA
cnt = 260	feature = 519	correl = 0.036844	descr = N_Gram_CTGAT
cnt = 261	feature = 382	correl = -0.0242112	descr = N_Gram_CCAA
cnt = 262	feature = 442	correl = -0.0626833	descr = N_Gram_CGAA
cnt = 263	feature = 929	correl = 0.0494664	descr = N_Gram_TTTA
cnt = 264	feature = 478	correl = -0.0492675	descr = N_Gram_CGGT
cnt = 265	feature = 663	correl = -0.0692142	descr = N_Gram_GGCGC
cnt = 266	feature = 716	correl = 0.0246195	descr = N_Gram_GTGA
cnt = 267	feature = 837	correl = 0.0416517	descr = N_Gram_TCTTC
cnt = 268	feature = 627	correl = 0.0242534	descr = N_Gram_GCTA
cnt = 269	feature = 590	correl = 0.0316297	descr = N_Gram_GCAT
cnt = 270	feature = 73	correl = 0.055138	descr = Gibbs_of_Target_Sequence__Pos_5_Step_1
cnt = 271	feature = 392	correl = -0.0254181	descr = N_Gram_CCAT
cnt = 272	feature = 634	correl = -0.052814	descr = N_Gram_GCTGC
cnt = 273	feature = 536	correl = 0.034074	descr = N_Gram_CTTT
cnt = 274	feature = 910	correl = 0.0886276	descr = N_Gram_TTCTG
cnt = 275	feature = 515	correl = 0.0239029	descr = N_Gram_CTCT
cnt = 276	feature = 525	correl = 0.0367983	descr = N_Gram_CTGT
cnt = 277	feature = 256	correl = -0.0492856	descr = N_Gram_AGCC
cnt = 278	feature = 685	correl = 0.0285067	descr = N_Gram_GGTA
cnt = 279	feature = 659	correl = -0.118317	descr = N_Gram_GGCCC
cnt = 280	feature = 790	correl = 0.0251601	descr = N_Gram_TCAA
cnt = 281	feature = 803	correl = -0.0360973	descr = N_Gram_TCCC
cnt = 282	feature = 489	correl = -0.0451464	descr = N_Gram_CGTT
cnt = 283	feature = 499	correl = 0.0474849	descr = N_Gram_CTAG
cnt = 284	feature = 69	correl = 0.0957329	descr = Gibbs_of_Target_Sequence__Pos_0_Step_1
cnt = 285	feature = 273	correl = 0.0467547	descr = N_Gram_AGTC
cnt = 286	feature = 653	correl = -0.0718658	descr = N_Gram_GGCA
cnt = 287	feature = 206	correl = 0.082947	descr = N_Gram_ACAA
cnt = 288	feature = 220	correl = -0.043601	descr = N_Gram_ACCA
cnt = 289	feature = 641	correl = -0.0309111	descr = N_Gram_GGAA
cnt = 290	feature = 879	correl = 0.0479098	descr = N_Gram_TGTG
cnt = 291	feature = 903	correl = 0.0305584	descr = N_Gram_TTCG
cnt = 292	feature = 258	correl = -0.0599502	descr = N_Gram_AGCG
cnt = 293	feature = 293	correl = 0.0466218	descr = N_Gram_ATCC
cnt = 294	feature = 419	correl = -0.0560018	descr = N_Gram_CCGG
cnt = 295	feature = 773	correl = 0.0735248	descr = N_Gram_TATA
cnt = 296	feature = 876	correl = 0.0407919	descr = N_Gram_TGTC
cnt = 297	feature = 345	correl = -0.0657349	descr = N_Gram_CACG
cnt = 298	feature = 721	correl = -0.102581	descr = N_Gram_GTGG
cnt = 299	feature = 70	correl = -0.0262017	descr = Gibbs_of_Target_Sequence__Pos_1_Step_1
cnt = 300	feature = 367	correl = -0.0277601	descr = N_Gram_CATA
cnt = 301	feature = 595	correl = -0.0541695	descr = N_Gram_GCCA
cnt = 302	feature = 666	correl = -0.0431988	descr = N_Gram_GGCT
cnt = 303	feature = 678	correl = -0.0914356	descr = N_Gram_GGGG
cnt = 304	feature = 818	correl = -0.0474904	descr = N_Gram_TCGG
cnt = 305	feature = 389	correl = -0.0658559	descr = N_Gram_CCAG
cnt = 306	feature = 436	correl = 0.0336197	descr = N_Gram_CCTT
cnt = 307	feature = 80	correl = 0.0299313	descr = Gibbs_of_Target_Sequence__Pos_12_Step_1
cnt = 308	feature = 572	correl = -0.0516235	descr = N_Gram_GATG
cnt = 309	feature = 76	correl = 0.0868265	descr = Gibbs_of_Target_Sequence__Pos_8_Step_1
cnt = 310	feature = 825	correl = 0.0705032	descr = N_Gram_TCTA
cnt = 311	feature = 743	correl = 0.0783267	descr = N_Gram_TAAG
cnt = 312	feature = 622	correl = -0.0789832	descr = N_Gram_GCGT
cnt = 313	feature = 900	correl = 0.0417864	descr = N_Gram_TTCC
cnt = 314	feature = 751	correl = 0.0475776	descr = N_Gram_TACA
cnt = 315	feature = 432	correl = -0.0641635	descr = N_Gram_CCTG
cnt = 316	feature = 632	correl = -0.0300766	descr = N_Gram_GCTG
cnt = 317	feature = 800	correl = 0.0348487	descr = N_Gram_TCCA
cnt = 318	feature = 74	correl = 0.100983	descr = Gibbs_of_Target_Sequence__Pos_6_Step_1
cnt = 319	feature = 79	correl = 0.0592207	descr = Gibbs_of_Target_Sequence__Pos_11_Step_1
cnt = 320	feature = 403	correl = -0.118682	descr = N_Gram_CCCG
cnt = 321	feature = 697	correl = 0.0461802	descr = N_Gram_GTA
cnt = 322	feature = 530	correl = 0.0230484	descr = N_Gram_CTTC
cnt = 323	feature = 881	correl = 0.066772	descr = N_Gram_TGTT
cnt = 324	feature = 72	correl = 0.112555	descr = Gibbs_of_Target_Sequence__Pos_4_Step_1
cnt = 325	feature = 706	correl = -0.0684849	descr = N_Gram_GTCC
cnt = 326	feature = 355	correl = -0.0449203	descr = N_Gram_CAGC
cnt = 327	feature = 738	correl = 0.0466247	descr = N_Gram_TAAA
cnt = 328	feature = 940	correl = 0.0532314	descr = N_Gram_TTTT
cnt = 329	feature = 612	correl = -0.0716981	descr = N_Gram_GCGC
cnt = 330	feature = 864	correl = -0.0891574	descr = N_Gram_TGGC
cnt = 331	feature = 71	correl = -0.152	descr = Gibbs_of_Target_Sequence__Pos_2_Step_1
cnt = 332	feature = 77	correl = 0.103143	descr = Gibbs_of_Target_Sequence__Pos_9_Step_1
cnt = 333	feature = 83	correl = 0.0950288	descr = Gibbs_of_Target_Sequence__Pos_15_Step_1
cnt = 334	feature = 81	correl = 0.130389	descr = Gibbs_of_Target_Sequence__Pos_13_Step_1
cnt = 335	feature = 482	correl = -0.0344455	descr = N_Gram_CGT
cnt = 336	feature = 789	correl = 0.0376256	descr = N_Gram_TCA
cnt = 337	feature = 78	correl = 0.127807	descr = Gibbs_of_Target_Sequence__Pos_10_Step_1
cnt = 338	feature = 657	correl = -0.132991	descr = N_Gram_GGCC
cnt = 339	feature = 508	correl = -0.0304837	descr = N_Gram_CTC
cnt = 340	feature = 82	correl = 0.144853	descr = Gibbs_of_Target_Sequence__Pos_14_Step_1
cnt = 341	feature = 263	correl = -0.0243319	descr = N_Gram_AGG
cnt = 342	feature = 580	correl = -0.0506229	descr = N_Gram_GCA
cnt = 343	feature = 626	correl = -0.0248261	descr = N_Gram_GCT
cnt = 344	feature = 662	correl = -0.111253	descr = N_Gram_GGCG
cnt = 345	feature = 871	correl = 0.0852761	descr = N_Gram_TGT
cnt = 346	feature = 640	correl = -0.0636014	descr = N_Gram_GGA
cnt = 347	feature = 684	correl = -0.0535603	descr = N_Gram_GGT
cnt = 348	feature = 493	correl = 0.100781	descr = N_Gram_CTA
cnt = 349	feature = 527	correl = 0.0614366	descr = N_Gram_CTT
cnt = 350	feature = 366	correl = 0.0744898	descr = N_Gram_CAT
cnt = 351	feature = 394	correl = -0.138568	descr = N_Gram_CCC
cnt = 352	feature = 772	correl = 0.133517	descr = N_Gram_TAT
cnt = 353	feature = 669	correl = -0.123415	descr = N_Gram_GGG
cnt = 354	feature = 788	correl = 0.0515367	descr = N_Gram_TC
cnt = 355	feature = 610	correl = -0.107375	descr = N_Gram_GCG
cnt = 356	feature = 316	correl = 0.11887	descr = N_Gram_ATT
cnt = 357	feature = 799	correl = 0.0230676	descr = N_Gram_TCC
cnt = 358	feature = 884	correl = 0.167019	descr = N_Gram_TT
cnt = 359	feature = 579	correl = -0.140383	descr = N_Gram_GC
cnt = 360	feature = 278	correl = 0.124512	descr = N_Gram_AT
cnt = 361	feature = 440	correl = -0.0977326	descr = N_Gram_CG
cnt = 362	feature = 68	correl = 0.296357	descr = Gibbs_of_Target_Sequence_
num rows = 2188
num_elements = 794244
..*
optimization finished, #iter = 2467
nu = 0.285764
obj = -49.431010, rho = -0.807567
nSV = 1003, nBSV = 336
num rows = 243
num_elements = 88209
*
optimization finished, #iter = 192
nu = 0.224528
obj = -4.539380, rho = -0.729062
nSV = 129, nBSV = 9
..*
optimization finished, #iter = 2467
nu = 0.285764
obj = -49.431010, rho = -0.807567
nSV = 1003, nBSV = 336
CFS merit scores = 1.35248
CFS merit scores = 1.58469
CFS merit scores = 1.83245
CFS merit scores = 2.06381
CFS merit scores = 2.27507
CFS merit scores = 2.4673
CFS merit scores = 2.64563
CFS merit scores = 2.81195
CFS merit scores = 2.96855
CFS merit scores = 3.11587
CFS merit scores = 3.2531
CFS merit scores = 3.38407
CFS merit scores = 3.50842
CFS merit scores = 3.62679
CFS merit scores = 3.73868
CFS merit scores = 3.8461
CFS merit scores = 3.94957
CFS merit scores = 4.04762
CFS merit scores = 4.14161
CFS merit scores = 4.23245
CFS merit scores = 4.31975
CFS merit scores = 4.40335
CFS merit scores = 4.48382
CFS merit scores = 4.56184
CFS merit scores = 4.63703
CFS merit scores = 4.70869
CFS merit scores = 4.77748
CFS merit scores = 4.8424
CFS merit scores = 4.90505
CFS merit scores = 4.96399
CFS merit scores = 5.0211
CFS merit scores = 5.07662
CFS merit scores = 5.13014
CFS merit scores = 5.18212
CFS merit scores = 5.2318
CFS merit scores = 5.27894
CFS merit scores = 5.32283
CFS merit scores = 5.36574
CFS merit scores = 5.40694
CFS merit scores = 5.44722
CFS merit scores = 5.48571
CFS merit scores = 5.52123
CFS merit scores = 5.55398
CFS merit scores = 5.5857
CFS merit scores = 5.61549
CFS merit scores = 5.6443
CFS merit scores = 5.67185
CFS merit scores = 5.69793
CFS merit scores = 5.7235
CFS merit scores = 5.74699
CFS merit scores = 5.76925
CFS merit scores = 5.78976
CFS merit scores = 5.81015
CFS merit scores = 5.83059
CFS merit scores = 5.85044
CFS merit scores = 5.86842
CFS merit scores = 5.88649
CFS merit scores = 5.90431
CFS merit scores = 5.92031
CFS merit scores = 5.93485
CFS merit scores = 5.94898
CFS merit scores = 5.96222
CFS merit scores = 5.97502
CFS merit scores = 5.98752
CFS merit scores = 5.99965
CFS merit scores = 6.01145
CFS merit scores = 6.02338
CFS merit scores = 6.03566
CFS merit scores = 6.0476
CFS merit scores = 6.05862
CFS merit scores = 6.06842
CFS merit scores = 6.07842
CFS merit scores = 6.08758
CFS merit scores = 6.09634
CFS merit scores = 6.10447
CFS merit scores = 6.11262
CFS merit scores = 6.12022
CFS merit scores = 6.12777
CFS merit scores = 6.13469
CFS merit scores = 6.14157
CFS merit scores = 6.148
CFS merit scores = 6.15403
CFS merit scores = 6.15951
CFS merit scores = 6.16488
CFS merit scores = 6.1703
CFS merit scores = 6.17571
CFS merit scores = 6.18071
CFS merit scores = 6.18555
CFS merit scores = 6.19053
CFS merit scores = 6.19472
CFS merit scores = 6.19908
CFS merit scores = 6.20334
CFS merit scores = 6.20691
CFS merit scores = 6.21042
CFS merit scores = 6.21395
CFS merit scores = 6.21728
CFS merit scores = 6.22085
CFS merit scores = 6.22453
CFS merit scores = 6.22792
CFS merit scores = 6.23112
CFS merit scores = 6.23431
CFS merit scores = 6.23695
CFS merit scores = 6.23916
CFS merit scores = 6.24104
CFS merit scores = 6.24288
CFS merit scores = 6.24495
CFS merit scores = 6.2473
CFS merit scores = 6.2492
CFS merit scores = 6.25105
CFS merit scores = 6.25305
CFS merit scores = 6.25522
CFS merit scores = 6.2574
CFS merit scores = 6.25925
CFS merit scores = 6.26095
CFS merit scores = 6.26242
CFS merit scores = 6.26378
CFS merit scores = 6.26509
CFS merit scores = 6.26661
CFS merit scores = 6.26794
CFS merit scores = 6.26899
CFS merit scores = 6.27033
CFS merit scores = 6.27107
CFS merit scores = 6.27174
CFS merit scores = 6.27271
CFS merit scores = 6.27339
CFS merit scores = 6.2741
CFS merit scores = 6.27478
CFS merit scores = 6.27555
CFS merit scores = 6.27645
CFS merit scores = 6.27719
CFS merit scores = 6.27789
CFS merit scores = 6.27845
CFS merit scores = 6.27893
CFS merit scores = 6.27924
CFS merit scores = 6.27955
CFS merit scores = 6.27978
CFS merit scores = 6.27984
CFS merit scores = 6.27991
CFS merit scores = 6.27999
CFS merit scores = 6.27973
CFS merit scores = 6.27973
CFS merit scores = 6.27951
CFS merit scores = 6.27942
CFS merit scores = 6.27953
CFS merit scores = 6.2795
CFS merit scores = 6.27941
CFS merit scores = 6.27922
CFS merit scores = 6.27884
CFS merit scores = 6.27836
CFS merit scores = 6.27799
CFS merit scores = 6.27745
CFS merit scores = 6.277
CFS merit scores = 6.27657
CFS merit scores = 6.27622
CFS merit scores = 6.27588
CFS merit scores = 6.27544
CFS merit scores = 6.27493
CFS merit scores = 6.27453
CFS merit scores = 6.274
CFS merit scores = 6.27365
CFS merit scores = 6.27313
CFS merit scores = 6.27238
CFS merit scores = 6.27162
CFS merit scores = 6.27077
CFS merit scores = 6.26987
CFS merit scores = 6.2689
CFS merit scores = 6.26788
CFS merit scores = 6.26684
CFS merit scores = 6.26583
CFS merit scores = 6.265
CFS merit scores = 6.26395
CFS merit scores = 6.26283
CFS merit scores = 6.26184
CFS merit scores = 6.26083
CFS merit scores = 6.25975
CFS merit scores = 6.25849
CFS merit scores = 6.2573
CFS merit scores = 6.25603
CFS merit scores = 6.25472
CFS merit scores = 6.25337
CFS merit scores = 6.25191
CFS merit scores = 6.25046
CFS merit scores = 6.24893
CFS merit scores = 6.24751
CFS merit scores = 6.24609
CFS merit scores = 6.24426
CFS merit scores = 6.24234
CFS merit scores = 6.2405
CFS merit scores = 6.23864
CFS merit scores = 6.23684
CFS merit scores = 6.23487
CFS merit scores = 6.23289
CFS merit scores = 6.23087
CFS merit scores = 6.22878
CFS merit scores = 6.22669
CFS merit scores = 6.22464
CFS merit scores = 6.22268
CFS merit scores = 6.22063
CFS merit scores = 6.21864
CFS merit scores = 6.21653
CFS merit scores = 6.21445
CFS merit scores = 6.21241
CFS merit scores = 6.21032
CFS merit scores = 6.20828
CFS merit scores = 6.20578
CFS merit scores = 6.20345
CFS merit scores = 6.20093
CFS merit scores = 6.19839
CFS merit scores = 6.19584
CFS merit scores = 6.19346
CFS merit scores = 6.19101
CFS merit scores = 6.18861
CFS merit scores = 6.18625
CFS merit scores = 6.18395
CFS merit scores = 6.18153
CFS merit scores = 6.17894
CFS merit scores = 6.17638
CFS merit scores = 6.17394
CFS merit scores = 6.17134
CFS merit scores = 6.16852
CFS merit scores = 6.16583
CFS merit scores = 6.16296
CFS merit scores = 6.1601
CFS merit scores = 6.15725
CFS merit scores = 6.15439
CFS merit scores = 6.1516
CFS merit scores = 6.14888
CFS merit scores = 6.14614
CFS merit scores = 6.14347
CFS merit scores = 6.14072
CFS merit scores = 6.13802
CFS merit scores = 6.13523
CFS merit scores = 6.13228
CFS merit scores = 6.1294
CFS merit scores = 6.12656
CFS merit scores = 6.12381
CFS merit scores = 6.12092
CFS merit scores = 6.11794
CFS merit scores = 6.11503
CFS merit scores = 6.11193
CFS merit scores = 6.1089
CFS merit scores = 6.10577
CFS merit scores = 6.10262
CFS merit scores = 6.09899
CFS merit scores = 6.09539
CFS merit scores = 6.09186
CFS merit scores = 6.0883
CFS merit scores = 6.08465
CFS merit scores = 6.08083
CFS merit scores = 6.07697
CFS merit scores = 6.07321
CFS merit scores = 6.06953
CFS merit scores = 6.06593
CFS merit scores = 6.06224
CFS merit scores = 6.05832
CFS merit scores = 6.05432
CFS merit scores = 6.05035
CFS merit scores = 6.04644
CFS merit scores = 6.04249
CFS merit scores = 6.03858
CFS merit scores = 6.0346
CFS merit scores = 6.03061
CFS merit scores = 6.02673
CFS merit scores = 6.02278
CFS merit scores = 6.01854
CFS merit scores = 6.01427
CFS merit scores = 6.01007
CFS merit scores = 6.00586
CFS merit scores = 6.00158
CFS merit scores = 5.99735
CFS merit scores = 5.9932
CFS merit scores = 5.98883
CFS merit scores = 5.98446
CFS merit scores = 5.98001
CFS merit scores = 5.97567
CFS merit scores = 5.97123
CFS merit scores = 5.96671
CFS merit scores = 5.9621
CFS merit scores = 5.9575
CFS merit scores = 5.95273
CFS merit scores = 5.9479
CFS merit scores = 5.94315
CFS merit scores = 5.93847
CFS merit scores = 5.93359
CFS merit scores = 5.9287
CFS merit scores = 5.92381
CFS merit scores = 5.91891
CFS merit scores = 5.91369
CFS merit scores = 5.90853
CFS merit scores = 5.90326
CFS merit scores = 5.89792
CFS merit scores = 5.8926
CFS merit scores = 5.8871
CFS merit scores = 5.88161
CFS merit scores = 5.87614
CFS merit scores = 5.87072
CFS merit scores = 5.86502
CFS merit scores = 5.85937
CFS merit scores = 5.85373
CFS merit scores = 5.8481
CFS merit scores = 5.84239
CFS merit scores = 5.83677
CFS merit scores = 5.83084
CFS merit scores = 5.82505
CFS merit scores = 5.81935
CFS merit scores = 5.81339
CFS merit scores = 5.80741
CFS merit scores = 5.80143
CFS merit scores = 5.79547
CFS merit scores = 5.7893
CFS merit scores = 5.78287
CFS merit scores = 5.77601
CFS merit scores = 5.76907
CFS merit scores = 5.76218
CFS merit scores = 5.75521
CFS merit scores = 5.74803
CFS merit scores = 5.74069
CFS merit scores = 5.73327
CFS merit scores = 5.72587
CFS merit scores = 5.71814
CFS merit scores = 5.71027
CFS merit scores = 5.70252
CFS merit scores = 5.69474
CFS merit scores = 5.68661
CFS merit scores = 5.6784
CFS merit scores = 5.67007
CFS merit scores = 5.66183
CFS merit scores = 5.6535
CFS merit scores = 5.64509
CFS merit scores = 5.63664
CFS merit scores = 5.62827
CFS merit scores = 5.61961
CFS merit scores = 5.61081
CFS merit scores = 5.60179
CFS merit scores = 5.59258
CFS merit scores = 5.58305
CFS merit scores = 5.57347
CFS merit scores = 5.56351
CFS merit scores = 5.55322
CFS merit scores = 5.54263
CFS merit scores = 5.53189
CFS merit scores = 5.52055
CFS merit scores = 5.50857
CFS merit scores = 5.4968
CFS merit scores = 5.48502
CFS merit scores = 5.47305
CFS merit scores = 5.46078
CFS merit scores = 5.44744
CFS merit scores = 5.43333
CFS merit scores = 5.41894
CFS merit scores = 5.40449
CFS merit scores = 5.36877
cnt = 1	feature = 62	correl = 0.352484	descr = Position_Specific_Bin_Base_20_Base_A
cnt = 2	feature = 640	correl = -0.163394	descr = N_Gram_GGC
cnt = 3	feature = 702	correl = 0.060305	descr = N_Gram_GTCGC
cnt = 4	feature = 452	correl = -0.0568818	descr = N_Gram_CGCGT
cnt = 5	feature = 849	correl = -0.0276523	descr = N_Gram_TGCCT
cnt = 6	feature = 519	correl = 0.0328851	descr = N_Gram_CTTAG
cnt = 7	feature = 884	correl = -0.040421	descr = N_Gram_TTACC
cnt = 8	feature = 752	correl = -0.0357203	descr = N_Gram_TACGT
cnt = 9	feature = 739	correl = 0.0320582	descr = N_Gram_TAAGC
cnt = 10	feature = 440	correl = -0.0312466	descr = N_Gram_CGATA
cnt = 11	feature = 229	correl = -0.0375609	descr = N_Gram_ACGAC
cnt = 12	feature = 438	correl = -0.0323005	descr = N_Gram_CGAGT
cnt = 13	feature = 493	correl = 0.0263994	descr = N_Gram_CTATC
cnt = 14	feature = 671	correl = 0.0528192	descr = N_Gram_GGTAA
cnt = 15	feature = 722	correl = -0.0451201	descr = N_Gram_GTTAG
cnt = 16	feature = 483	correl = -0.022232	descr = N_Gram_CTAAC
cnt = 17	feature = 899	correl = 0.0358779	descr = N_Gram_TTCGC
cnt = 18	feature = 612	correl = -0.0493191	descr = N_Gram_GCGGT
cnt = 19	feature = 473	correl = 0.0287544	descr = N_Gram_CGTCT
cnt = 20	feature = 311	correl = -0.0251014	descr = N_Gram_ATTAA
cnt = 21	feature = 914	correl = 0.0357462	descr = N_Gram_TTGCG
cnt = 22	feature = 718	correl = 0.030938	descr = N_Gram_GTGTA
cnt = 23	feature = 796	correl = -0.0223042	descr = N_Gram_TCCGA
cnt = 24	feature = 749	correl = 0.0306888	descr = N_Gram_TACCG
cnt = 25	feature = 901	correl = 0.0600922	descr = N_Gram_TTCGT
cnt = 26	feature = 518	correl = -0.0447954	descr = N_Gram_CTTAA
cnt = 27	feature = 446	correl = -0.0512826	descr = N_Gram_CGCAT
cnt = 28	feature = 772	correl = 0.0314875	descr = N_Gram_TATAC
cnt = 29	feature = 773	correl = 0.0365127	descr = N_Gram_TATAG
cnt = 30	feature = 436	correl = -0.0415313	descr = N_Gram_CGACG
cnt = 31	feature = 264	correl = 0.0317756	descr = N_Gram_AGGGG
cnt = 32	feature = 881	correl = 0.0214829	descr = N_Gram_TTAAG
cnt = 33	feature = 432	correl = -0.0328284	descr = N_Gram_CGAAT
cnt = 34	feature = 313	correl = 0.0778123	descr = N_Gram_ATTAT
cnt = 35	feature = 857	correl = 0.0295216	descr = N_Gram_TGGAC
cnt = 36	feature = 592	correl = -0.0874701	descr = N_Gram_GCCCG
cnt = 37	feature = 553	correl = 0.0336224	descr = N_Gram_GAGAA
cnt = 38	feature = 539	correl = 0.0482697	descr = N_Gram_GAATA
cnt = 39	feature = 705	correl = 0.0424223	descr = N_Gram_GTCTA
cnt = 40	feature = 554	correl = -0.0373336	descr = N_Gram_GAGAT
cnt = 41	feature = 672	correl = 0.0282457	descr = N_Gram_GGTAC
cnt = 42	feature = 327	correl = 0.0264516	descr = N_Gram_CAACC
cnt = 43	feature = 451	correl = -0.0607184	descr = N_Gram_CGCGG
cnt = 44	feature = 746	correl = -0.0229132	descr = N_Gram_TACAG
cnt = 45	feature = 924	correl = 0.0514726	descr = N_Gram_TTTAG
cnt = 46	feature = 490	correl = 0.058939	descr = N_Gram_CTAGC
cnt = 47	feature = 694	correl = 0.0436617	descr = N_Gram_GTCAA
cnt = 48	feature = 583	correl = -0.0400772	descr = N_Gram_GCATA
cnt = 49	feature = 489	correl = 0.0337004	descr = N_Gram_CTAGA
cnt = 50	feature = 910	correl = 0.040327	descr = N_Gram_TTGAC
cnt = 51	feature = 206	correl = 0.0583651	descr = N_Gram_ACAAA
cnt = 52	feature = 514	correl = 0.0462674	descr = N_Gram_CTGGT
cnt = 53	feature = 885	correl = -0.0316851	descr = N_Gram_TTACG
cnt = 54	feature = 531	correl = -0.0216293	descr = N_Gram_GAAAG
cnt = 55	feature = 788	correl = -0.0380561	descr = N_Gram_TCAGA
cnt = 56	feature = 803	correl = 0.0283897	descr = N_Gram_TCGAG
cnt = 57	feature = 657	correl = -0.0615164	descr = N_Gram_GGGAG
cnt = 58	feature = 337	correl = -0.0263497	descr = N_Gram_CACCG
cnt = 59	feature = 864	correl = -0.0639342	descr = N_Gram_TGGGG
cnt = 60	feature = 900	correl = -0.0231576	descr = N_Gram_TTCGG
cnt = 61	feature = 392	correl = -0.0364186	descr = N_Gram_CCCCT
cnt = 62	feature = 931	correl = 0.033715	descr = N_Gram_TTTGG
cnt = 63	feature = 365	correl = 0.0236878	descr = N_Gram_CATGA
cnt = 64	feature = 382	correl = -0.04976	descr = N_Gram_CCATA
cnt = 65	feature = 228	correl = -0.042296	descr = N_Gram_ACGAA
cnt = 66	feature = 494	correl = 0.0281054	descr = N_Gram_CTATG
cnt = 67	feature = 806	correl = 0.0228636	descr = N_Gram_TCGCC
cnt = 68	feature = 232	correl = -0.0408817	descr = N_Gram_ACGGG
cnt = 69	feature = 632	correl = 0.0277723	descr = N_Gram_GGACA
cnt = 70	feature = 510	correl = -0.0216582	descr = N_Gram_CTGCT
cnt = 71	feature = 755	correl = 0.0442694	descr = N_Gram_TACTG
cnt = 72	feature = 16	correl = -0.0363219	descr = Position_Specific_Bin_Base_6_Base_C
cnt = 73	feature = 766	correl = 0.0386119	descr = N_Gram_TAGGG
cnt = 74	feature = 860	correl = -0.0763132	descr = N_Gram_TGGCG
cnt = 75	feature = 356	correl = 0.024697	descr = N_Gram_CAGTT
cnt = 76	feature = 734	correl = 0.0509591	descr = N_Gram_TAAAC
cnt = 77	feature = 595	correl = -0.0290442	descr = N_Gram_GCCGC
cnt = 78	feature = 535	correl = -0.0467934	descr = N_Gram_GAAGA
cnt = 79	feature = 775	correl = 0.052282	descr = N_Gram_TATCA
cnt = 80	feature = 843	correl = 0.0314087	descr = N_Gram_TGCAA
cnt = 81	feature = 578	correl = -0.0465076	descr = N_Gram_GCACC
cnt = 82	feature = 609	correl = -0.0480558	descr = N_Gram_GCGGA
cnt = 83	feature = 909	correl = 0.0509812	descr = N_Gram_TTGAA
cnt = 84	feature = 254	correl = -0.0475344	descr = N_Gram_AGCCC
cnt = 85	feature = 590	correl = -0.0787345	descr = N_Gram_GCCCA
cnt = 86	feature = 499	correl = -0.0516572	descr = N_Gram_CTCGG
cnt = 87	feature = 813	correl = 0.0954929	descr = N_Gram_TCGTG
cnt = 88	feature = 31	correl = -0.0337109	descr = Position_Specific_Bin_Base_11_Base_C
cnt = 89	feature = 0	correl = 0.0308315	descr = Position_Specific_Bin_Base_0_Base_A
cnt = 90	feature = 260	correl = -0.028311	descr = N_Gram_AGGCA
cnt = 91	feature = 238	correl = 0.0393929	descr = N_Gram_ACTCT
cnt = 92	feature = 57	correl = 0.0281368	descr = Position_Specific_Bin_Base_18_Base_T
cnt = 93	feature = 294	correl = 0.0302793	descr = N_Gram_ATCGA
cnt = 94	feature = 687	correl = 0.0275186	descr = N_Gram_GTAAG
cnt = 95	feature = 404	correl = -0.0674243	descr = N_Gram_CCGAT
cnt = 96	feature = 478	correl = -0.068221	descr = N_Gram_CGTTC
cnt = 97	feature = 808	correl = 0.0436756	descr = N_Gram_TCGCT
cnt = 98	feature = 660	correl = -0.0924826	descr = N_Gram_GGGCC
cnt = 99	feature = 525	correl = 0.0481221	descr = N_Gram_CTTGT
cnt = 100	feature = 273	correl = 0.0661502	descr = N_Gram_AGTGA
cnt = 101	feature = 620	correl = 0.0553425	descr = N_Gram_GCTCT
cnt = 102	feature = 256	correl = -0.0411751	descr = N_Gram_AGCGG
cnt = 103	feature = 9	correl = 0.0705455	descr = Position_Specific_Bin_Base_3_Base_G
cnt = 104	feature = 335	correl = -0.0225012	descr = N_Gram_CACAT
cnt = 105	feature = 52	correl = -0.0600576	descr = Position_Specific_Bin_Base_17_Base_G
cnt = 106	feature = 759	correl = 0.0573345	descr = N_Gram_TAGAC
cnt = 107	feature = 41	correl = -0.0326769	descr = Position_Specific_Bin_Base_14_Base_C
cnt = 108	feature = 475	correl = 0.0643693	descr = N_Gram_CGTGA
cnt = 109	feature = 604	correl = -0.0536892	descr = N_Gram_GCGCA
cnt = 110	feature = 4	correl = -0.0989067	descr = Position_Specific_Bin_Base_1_Base_G
cnt = 111	feature = 284	correl = 0.0304308	descr = N_Gram_ATATG
cnt = 112	feature = 367	correl = 0.0283966	descr = N_Gram_CATGT
cnt = 113	feature = 258	correl = 0.0358429	descr = N_Gram_AGCTT
cnt = 114	feature = 904	correl = 0.0449649	descr = N_Gram_TTCTC
cnt = 115	feature = 789	correl = 0.0225458	descr = N_Gram_TCAGT
cnt = 116	feature = 850	correl = 0.0478088	descr = N_Gram_TGCGA
cnt = 117	feature = 631	correl = 0.0371057	descr = N_Gram_GGAAT
cnt = 118	feature = 676	correl = -0.0244916	descr = N_Gram_GGTCT
cnt = 119	feature = 44	correl = 0.0793026	descr = Position_Specific_Bin_Base_15_Base_A
cnt = 120	feature = 292	correl = 0.0245719	descr = N_Gram_ATCCT
cnt = 121	feature = 697	correl = -0.0291296	descr = N_Gram_GTCCA
cnt = 122	feature = 751	correl = -0.0305078	descr = N_Gram_TACG
cnt = 123	feature = 303	correl = 0.024049	descr = N_Gram_ATGCA
cnt = 124	feature = 14	correl = 0.0622375	descr = Position_Specific_Bin_Base_5_Base_T
cnt = 125	feature = 29	correl = 0.051879	descr = Position_Specific_Bin_Base_10_Base_T
cnt = 126	feature = 711	correl = -0.0388454	descr = N_Gram_GTGCG
cnt = 127	feature = 2	correl = -0.131046	descr = Position_Specific_Bin_Base_0_Base_G
cnt = 128	feature = 21	correl = 0.0370049	descr = Position_Specific_Bin_Base_8_Base_A
cnt = 129	feature = 765	correl = 0.0279371	descr = N_Gram_TAGGC
cnt = 130	feature = 649	correl = -0.086043	descr = N_Gram_GGCGG
cnt = 131	feature = 934	correl = 0.0274647	descr = N_Gram_TTTTG
cnt = 132	feature = 65	correl = 0.117019	descr = Position_Specific_Bin_Base_20_Base_T
cnt = 133	feature = 645	correl = -0.0766553	descr = N_Gram_GGCCA
cnt = 134	feature = 786	correl = 0.0304417	descr = N_Gram_TCACC
cnt = 135	feature = 723	correl = 0.0242967	descr = N_Gram_GTTCG
cnt = 136	feature = 798	correl = 0.0772501	descr = N_Gram_TCCTA
cnt = 137	feature = 423	correl = -0.0594841	descr = N_Gram_CCTGC
cnt = 138	feature = 903	correl = 0.032209	descr = N_Gram_TTCTA
cnt = 139	feature = 403	correl = -0.0215648	descr = N_Gram_CCGAG
cnt = 140	feature = 768	correl = 0.0452054	descr = N_Gram_TAGTG
cnt = 141	feature = 105	correl = -0.0264646	descr = Fold_of_RNAi_Sequence_Pos_19
cnt = 142	feature = 725	correl = -0.036576	descr = N_Gram_GTTGG
cnt = 143	feature = 35	correl = -0.0281148	descr = Position_Specific_Bin_Base_12_Base_C
cnt = 144	feature = 240	correl = 0.07055	descr = N_Gram_ACTGA
cnt = 145	feature = 58	correl = 0.178008	descr = Position_Specific_Bin_Base_19_Base_A
cnt = 146	feature = 758	correl = 0.0383533	descr = N_Gram_TAGAA
cnt = 147	feature = 840	correl = -0.02909	descr = N_Gram_TGATG
cnt = 148	feature = 638	correl = -0.047487	descr = N_Gram_GGATG
cnt = 149	feature = 791	correl = 0.0346826	descr = N_Gram_TCATC
cnt = 150	feature = 47	correl = 0.0692978	descr = Position_Specific_Bin_Base_16_Base_A
cnt = 151	feature = 307	correl = -0.0332439	descr = N_Gram_ATGGG
cnt = 152	feature = 714	correl = -0.0845509	descr = N_Gram_GTGGC
cnt = 153	feature = 502	correl = 0.0313357	descr = N_Gram_CTCTA
cnt = 154	feature = 251	correl = -0.049925	descr = N_Gram_AGATG
cnt = 155	feature = 334	correl = 0.0281661	descr = N_Gram_CACAG
cnt = 156	feature = 283	correl = 0.0401178	descr = N_Gram_ATATA
cnt = 157	feature = 450	correl = -0.0762828	descr = N_Gram_CGCGC
cnt = 158	feature = 536	correl = -0.0342264	descr = N_Gram_GAAGC
cnt = 159	feature = 915	correl = 0.0223257	descr = N_Gram_TTGCT
cnt = 160	feature = 6	correl = 0.0358121	descr = Position_Specific_Bin_Base_2_Base_C
cnt = 161	feature = 366	correl = -0.0384779	descr = N_Gram_CATGG
cnt = 162	feature = 11	correl = 0.0828221	descr = Position_Specific_Bin_Base_4_Base_A
cnt = 163	feature = 794	correl = -0.0352329	descr = N_Gram_TCCCC
cnt = 164	feature = 625	correl = -0.053387	descr = N_Gram_GCTTT
cnt = 165	feature = 726	correl = -0.0264955	descr = N_Gram_GTTGT
cnt = 166	feature = 659	correl = -0.0544737	descr = N_Gram_GGGCA
cnt = 167	feature = 25	correl = 0.031505	descr = Position_Specific_Bin_Base_9_Base_T
cnt = 168	feature = 64	correl = -0.178266	descr = Position_Specific_Bin_Base_20_Base_G
cnt = 169	feature = 545	correl = -0.0513701	descr = N_Gram_GACCA
cnt = 170	feature = 406	correl = -0.0411399	descr = N_Gram_CCGCA
cnt = 171	feature = 559	correl = -0.0416069	descr = N_Gram_GAGGG
cnt = 172	feature = 350	correl = -0.0584443	descr = N_Gram_CAGCC
cnt = 173	feature = 299	correl = 0.0437174	descr = N_Gram_ATCTG
cnt = 174	feature = 738	correl = 0.0448696	descr = N_Gram_TAAGA
cnt = 175	feature = 703	correl = 0.0615456	descr = N_Gram_GTCGT
cnt = 176	feature = 593	correl = -0.0767287	descr = N_Gram_GCCCT
cnt = 177	feature = 848	correl = -0.036566	descr = N_Gram_TGCCG
cnt = 178	feature = 15	correl = 0.0232815	descr = Position_Specific_Bin_Base_6_Base_A
cnt = 179	feature = 277	correl = 0.0291037	descr = N_Gram_ATACC
cnt = 180	feature = 298	correl = 0.0736626	descr = N_Gram_ATCTC
cnt = 181	feature = 51	correl = 0.0238451	descr = Position_Specific_Bin_Base_17_Base_A
cnt = 182	feature = 716	correl = -0.0304433	descr = N_Gram_GTGGT
cnt = 183	feature = 634	correl = 0.0373567	descr = N_Gram_GGACT
cnt = 184	feature = 838	correl = 0.0521338	descr = N_Gram_TGATA
cnt = 185	feature = 46	correl = -0.0392544	descr = Position_Specific_Bin_Base_15_Base_T
cnt = 186	feature = 859	correl = -0.0470241	descr = N_Gram_TGGCC
cnt = 187	feature = 799	correl = -0.023119	descr = N_Gram_TCCTC
cnt = 188	feature = 40	correl = 0.100553	descr = Position_Specific_Bin_Base_14_Base_A
cnt = 189	feature = 664	correl = -0.0704033	descr = N_Gram_GGGGC
cnt = 190	feature = 354	correl = -0.0269935	descr = N_Gram_CAGGT
cnt = 191	feature = 540	correl = 0.0436862	descr = N_Gram_GAATT
cnt = 192	feature = 721	correl = -0.0336784	descr = N_Gram_GTTA
cnt = 193	feature = 740	correl = 0.0483461	descr = N_Gram_TAAGG
cnt = 194	feature = 479	correl = -0.0481427	descr = N_Gram_CGTTG
cnt = 195	feature = 56	correl = -0.0409098	descr = Position_Specific_Bin_Base_18_Base_G
cnt = 196	feature = 663	correl = -0.0394371	descr = N_Gram_GGGGA
cnt = 197	feature = 852	correl = -0.038562	descr = N_Gram_TGCGG
cnt = 198	feature = 482	correl = 0.0314082	descr = N_Gram_CTAA
cnt = 199	feature = 60	correl = -0.12104	descr = Position_Specific_Bin_Base_19_Base_G
cnt = 200	feature = 675	correl = -0.0830346	descr = N_Gram_GGTCC
cnt = 201	feature = 624	correl = 0.0323114	descr = N_Gram_GCTTG
cnt = 202	feature = 1	correl = 0.108951	descr = Position_Specific_Bin_Base_0_Base_C
cnt = 203	feature = 270	correl = 0.095024	descr = N_Gram_AGTCG
cnt = 204	feature = 10	correl = -0.0988791	descr = Position_Specific_Bin_Base_3_Base_T
cnt = 205	feature = 579	correl = -0.0299787	descr = N_Gram_GCACG
cnt = 206	feature = 33	correl = 0.120783	descr = Position_Specific_Bin_Base_11_Base_T
cnt = 207	feature = 894	correl = 0.0306235	descr = N_Gram_TTCAT
cnt = 208	feature = 214	correl = 0.0534925	descr = N_Gram_ACATC
cnt = 209	feature = 461	correl = -0.0340151	descr = N_Gram_CGGCT
cnt = 210	feature = 17	correl = 0.021539	descr = Position_Specific_Bin_Base_6_Base_G
cnt = 211	feature = 871	correl = 0.0318175	descr = N_Gram_TGTC
cnt = 212	feature = 818	correl = 0.0331207	descr = N_Gram_TCTAT
cnt = 213	feature = 42	correl = -0.14531	descr = Position_Specific_Bin_Base_14_Base_G
cnt = 214	feature = 560	correl = 0.0307647	descr = N_Gram_GAGT
cnt = 215	feature = 792	correl = 0.0383018	descr = N_Gram_TCCAT
cnt = 216	feature = 308	correl = -0.0596461	descr = N_Gram_ATGGT
cnt = 217	feature = 8	correl = -0.128634	descr = Position_Specific_Bin_Base_2_Base_T
cnt = 218	feature = 767	correl = 0.032939	descr = N_Gram_TAGT
cnt = 219	feature = 929	correl = 0.0672933	descr = N_Gram_TTTGA
cnt = 220	feature = 878	correl = 0.0602261	descr = N_Gram_TGTTT
cnt = 221	feature = 616	correl = 0.028023	descr = N_Gram_GCTA
cnt = 222	feature = 59	correl = -0.11964	descr = Position_Specific_Bin_Base_19_Base_C
cnt = 223	feature = 263	correl = -0.104866	descr = N_Gram_AGGGC
cnt = 224	feature = 708	correl = 0.0302877	descr = N_Gram_GTGAA
cnt = 225	feature = 674	correl = 0.0287207	descr = N_Gram_GGTCA
cnt = 226	feature = 28	correl = -0.0530427	descr = Position_Specific_Bin_Base_10_Base_G
cnt = 227	feature = 293	correl = 0.0499896	descr = N_Gram_ATCG
cnt = 228	feature = 679	correl = -0.0572812	descr = N_Gram_GGTGC
cnt = 229	feature = 753	correl = 0.0509136	descr = N_Gram_TACT
cnt = 230	feature = 23	correl = 0.0608711	descr = Position_Specific_Bin_Base_8_Base_T
cnt = 231	feature = 231	correl = -0.0278581	descr = N_Gram_ACGG
cnt = 232	feature = 394	correl = -0.0988263	descr = N_Gram_CCCGA
cnt = 233	feature = 717	correl = 0.0269038	descr = N_Gram_GTGT
cnt = 234	feature = 916	correl = 0.0481604	descr = N_Gram_TTGGA
cnt = 235	feature = 39	correl = -0.0233484	descr = Position_Specific_Bin_Base_13_Base_G
cnt = 236	feature = 233	correl = -0.0351332	descr = N_Gram_ACGT
cnt = 237	feature = 220	correl = -0.0800083	descr = N_Gram_ACCAC
cnt = 238	feature = 32	correl = -0.0429348	descr = Position_Specific_Bin_Base_11_Base_G
cnt = 239	feature = 48	correl = -0.0423938	descr = Position_Specific_Bin_Base_16_Base_C
cnt = 240	feature = 63	correl = -0.30054	descr = Position_Specific_Bin_Base_20_Base_C
cnt = 241	feature = 825	correl = 0.0521461	descr = N_Gram_TCTGG
cnt = 242	feature = 665	correl = -0.0477275	descr = N_Gram_GGGGT
cnt = 243	feature = 470	correl = -0.0425225	descr = N_Gram_CGTC
cnt = 244	feature = 927	correl = 0.0467442	descr = N_Gram_TTTCT
cnt = 245	feature = 515	correl = 0.0500185	descr = N_Gram_CTGT
cnt = 246	feature = 597	correl = -0.0454353	descr = N_Gram_GCCT
cnt = 247	feature = 549	correl = 0.0388935	descr = N_Gram_GACT
cnt = 248	feature = 834	correl = 0.0417058	descr = N_Gram_TGAAG
cnt = 249	feature = 430	correl = -0.0621223	descr = N_Gram_CGAA
cnt = 250	feature = 774	correl = 0.05219	descr = N_Gram_TATC
cnt = 251	feature = 646	correl = -0.100394	descr = N_Gram_GGCCC
cnt = 252	feature = 821	correl = 0.0330799	descr = N_Gram_TCTCC
cnt = 253	feature = 316	correl = 0.098624	descr = N_Gram_ATTCT
cnt = 254	feature = 43	correl = 0.0764463	descr = Position_Specific_Bin_Base_14_Base_T
cnt = 255	feature = 865	correl = -0.0255245	descr = N_Gram_TGGTG
cnt = 256	feature = 610	correl = -0.0874832	descr = N_Gram_GCGGC
cnt = 257	feature = 310	correl = 0.0585599	descr = N_Gram_ATTA
cnt = 258	feature = 45	correl = -0.039882	descr = Position_Specific_Bin_Base_15_Base_G
cnt = 259	feature = 779	correl = 0.0230856	descr = N_Gram_TATGG
cnt = 260	feature = 643	correl = -0.0400765	descr = N_Gram_GGCAG
cnt = 261	feature = 911	correl = 0.0575987	descr = N_Gram_TTGC
cnt = 262	feature = 748	correl = 0.0331979	descr = N_Gram_TACC
cnt = 263	feature = 704	correl = 0.0221769	descr = N_Gram_GTCT
cnt = 264	feature = 565	correl = -0.0477365	descr = N_Gram_GATGA
cnt = 265	feature = 867	correl = 0.0571181	descr = N_Gram_TGTA
cnt = 266	feature = 355	correl = 0.0230627	descr = N_Gram_CAGT
cnt = 267	feature = 67	correl = 0.0748455	descr = Gibbs_of_Target_Sequence__Pos_0_Step_1
cnt = 268	feature = 613	correl = -0.0663165	descr = N_Gram_GCGT
cnt = 269	feature = 288	correl = 0.0379406	descr = N_Gram_ATCC
cnt = 270	feature = 409	correl = -0.0325953	descr = N_Gram_CCGG
cnt = 271	feature = 526	correl = 0.0319992	descr = N_Gram_CTTT
cnt = 272	feature = 701	correl = 0.0429804	descr = N_Gram_GTCG
cnt = 273	feature = 655	correl = -0.0715836	descr = N_Gram_GGGA
cnt = 274	feature = 358	correl = -0.0290682	descr = N_Gram_CATA
cnt = 275	feature = 368	correl = 0.0476185	descr = N_Gram_CATT
cnt = 276	feature = 780	correl = 0.0603293	descr = N_Gram_TATT
cnt = 277	feature = 653	correl = -0.0267822	descr = N_Gram_GGCTT
cnt = 278	feature = 530	correl = -0.0240252	descr = N_Gram_GAAA
cnt = 279	feature = 449	correl = -0.0790805	descr = N_Gram_CGCG
cnt = 280	feature = 278	correl = 0.0425579	descr = N_Gram_ATAG
cnt = 281	feature = 837	correl = 0.0293079	descr = N_Gram_TGAT
cnt = 282	feature = 680	correl = -0.110398	descr = N_Gram_GGTGG
cnt = 283	feature = 396	correl = -0.0663415	descr = N_Gram_CCCT
cnt = 284	feature = 348	correl = -0.0333134	descr = N_Gram_CAGC
cnt = 285	feature = 681	correl = -0.0421881	descr = N_Gram_GGTT
cnt = 286	feature = 917	correl = 0.0789745	descr = N_Gram_TTGT
cnt = 287	feature = 501	correl = 0.0347217	descr = N_Gram_CTCT
cnt = 288	feature = 812	correl = 0.049568	descr = N_Gram_TCGT
cnt = 289	feature = 770	correl = 0.073316	descr = N_Gram_TATA
cnt = 290	feature = 389	correl = -0.0696929	descr = N_Gram_CCCC
cnt = 291	feature = 336	correl = -0.0303814	descr = N_Gram_CACC
cnt = 292	feature = 70	correl = 0.0974435	descr = Gibbs_of_Target_Sequence__Pos_4_Step_1
cnt = 293	feature = 491	correl = 0.0434427	descr = N_Gram_CTAT
cnt = 294	feature = 297	correl = 0.0558173	descr = N_Gram_ATCT
cnt = 295	feature = 210	correl = 0.0372712	descr = N_Gram_ACAG
cnt = 296	feature = 707	correl = 0.0274442	descr = N_Gram_GTGA
cnt = 297	feature = 925	correl = 0.0549777	descr = N_Gram_TTTC
cnt = 298	feature = 68	correl = -0.0311902	descr = Gibbs_of_Target_Sequence__Pos_1_Step_1
cnt = 299	feature = 74	correl = 0.0796804	descr = Gibbs_of_Target_Sequence__Pos_8_Step_1
cnt = 300	feature = 790	correl = 0.0430973	descr = N_Gram_TCAT
cnt = 301	feature = 213	correl = 0.076974	descr = N_Gram_ACAT
cnt = 302	feature = 641	correl = -0.0697207	descr = N_Gram_GGCA
cnt = 303	feature = 603	correl = -0.0719225	descr = N_Gram_GCGC
cnt = 304	feature = 305	correl = -0.0571582	descr = N_Gram_ATGG
cnt = 305	feature = 819	correl = 0.0627403	descr = N_Gram_TCTC
cnt = 306	feature = 696	correl = -0.0878383	descr = N_Gram_GTCC
cnt = 307	feature = 462	correl = -0.0848855	descr = N_Gram_CGGG
cnt = 308	feature = 314	correl = 0.0794414	descr = N_Gram_ATTC
cnt = 309	feature = 815	correl = 0.0554438	descr = N_Gram_TCTA
cnt = 310	feature = 580	correl = -0.0357849	descr = N_Gram_GCAG
cnt = 311	feature = 82	correl = 0.0908647	descr = Gibbs_of_Target_Sequence__Pos_17_Step_1
cnt = 312	feature = 876	correl = 0.075099	descr = N_Gram_TGTT
cnt = 313	feature = 743	correl = 0.0561012	descr = N_Gram_TAC
cnt = 314	feature = 666	correl = -0.0665317	descr = N_Gram_GGGT
cnt = 315	feature = 826	correl = 0.0786965	descr = N_Gram_TCTT
cnt = 316	feature = 71	correl = 0.0569771	descr = Gibbs_of_Target_Sequence__Pos_5_Step_1
cnt = 317	feature = 73	correl = 0.14357	descr = Gibbs_of_Target_Sequence__Pos_7_Step_1
cnt = 318	feature = 77	correl = 0.0449207	descr = Gibbs_of_Target_Sequence__Pos_11_Step_1
cnt = 319	feature = 81	correl = 0.108369	descr = Gibbs_of_Target_Sequence__Pos_16_Step_1
cnt = 320	feature = 662	correl = -0.0803188	descr = N_Gram_GGGG
cnt = 321	feature = 78	correl = 0.123291	descr = Gibbs_of_Target_Sequence__Pos_13_Step_1
cnt = 322	feature = 83	correl = 0.191507	descr = Gibbs_of_Target_Sequence__Pos_18_Step_1
cnt = 323	feature = 802	correl = 0.0359057	descr = N_Gram_TCG
cnt = 324	feature = 677	correl = -0.0911569	descr = N_Gram_GGTG
cnt = 325	feature = 217	correl = -0.0485741	descr = N_Gram_ACC
cnt = 326	feature = 589	correl = -0.147057	descr = N_Gram_GCCC
cnt = 327	feature = 658	correl = -0.120309	descr = N_Gram_GGGC
cnt = 328	feature = 72	correl = 0.098718	descr = Gibbs_of_Target_Sequence__Pos_6_Step_1
cnt = 329	feature = 627	correl = -0.0527193	descr = N_Gram_GGA
cnt = 330	feature = 76	correl = 0.123093	descr = Gibbs_of_Target_Sequence__Pos_10_Step_1
cnt = 331	feature = 286	correl = 0.0523711	descr = N_Gram_ATC
cnt = 332	feature = 79	correl = 0.137209	descr = Gibbs_of_Target_Sequence__Pos_14_Step_1
cnt = 333	feature = 481	correl = 0.0918965	descr = N_Gram_CTA
cnt = 334	feature = 572	correl = -0.0495681	descr = N_Gram_GCA
cnt = 335	feature = 907	correl = 0.100045	descr = N_Gram_TTG
cnt = 336	feature = 412	correl = -0.0364196	descr = N_Gram_CCT
cnt = 337	feature = 80	correl = 0.0943335	descr = Gibbs_of_Target_Sequence__Pos_15_Step_1
cnt = 338	feature = 706	correl = -0.0261667	descr = N_Gram_GTG
cnt = 339	feature = 732	correl = 0.0581905	descr = N_Gram_TAA
cnt = 340	feature = 880	correl = 0.0708976	descr = N_Gram_TTA
cnt = 341	feature = 384	correl = -0.137294	descr = N_Gram_CCC
cnt = 342	feature = 856	correl = -0.0513591	descr = N_Gram_TGG
cnt = 343	feature = 669	correl = -0.061428	descr = N_Gram_GGT
cnt = 344	feature = 769	correl = 0.119523	descr = N_Gram_TAT
cnt = 345	feature = 814	correl = 0.117407	descr = N_Gram_TCT
cnt = 346	feature = 600	correl = -0.101869	descr = N_Gram_GCG
cnt = 347	feature = 586	correl = -0.125961	descr = N_Gram_GCC
cnt = 348	feature = 654	correl = -0.12725	descr = N_Gram_GGG
cnt = 349	feature = 370	correl = -0.0783144	descr = N_Gram_CC
cnt = 350	feature = 879	correl = 0.15646	descr = N_Gram_TT
cnt = 351	feature = 626	correl = -0.117365	descr = N_Gram_GG
cnt = 352	feature = 66	correl = 0.269063	descr = Gibbs_of_Target_Sequence_
num rows = 2188
num_elements = 772364
..*
optimization finished, #iter = 2429
nu = 0.296371
obj = -51.553049, rho = -0.825022
nSV = 1024, nBSV = 358
num rows = 243
num_elements = 85779
*
optimization finished, #iter = 179
nu = 0.210185
obj = -4.346677, rho = -0.651926
nSV = 115, nBSV = 11
..*
optimization finished, #iter = 2429
nu = 0.296371
obj = -51.553049, rho = -0.825022
nSV = 1024, nBSV = 358
CFS merit scores = 1.45212
CFS merit scores = 1.62001
CFS merit scores = 1.85325
CFS merit scores = 2.07984
CFS merit scores = 2.28447
CFS merit scores = 2.47066
CFS merit scores = 2.64201
CFS merit scores = 2.80051
CFS merit scores = 2.94946
CFS merit scores = 3.08812
CFS merit scores = 3.21855
CFS merit scores = 3.34258
CFS merit scores = 3.46176
CFS merit scores = 3.57545
CFS merit scores = 3.6843
CFS merit scores = 3.78907
CFS merit scores = 3.88958
CFS merit scores = 3.98607
CFS merit scores = 4.07719
CFS merit scores = 4.1647
CFS merit scores = 4.24893
CFS merit scores = 4.32722
CFS merit scores = 4.40331
CFS merit scores = 4.47686
CFS merit scores = 4.54795
CFS merit scores = 4.61485
CFS merit scores = 4.67896
CFS merit scores = 4.74123
CFS merit scores = 4.80052
CFS merit scores = 4.85786
CFS merit scores = 4.91316
CFS merit scores = 4.96719
CFS merit scores = 5.01855
CFS merit scores = 5.06574
CFS merit scores = 5.11009
CFS merit scores = 5.15266
CFS merit scores = 5.19392
CFS merit scores = 5.2334
CFS merit scores = 5.26994
CFS merit scores = 5.3032
CFS merit scores = 5.33619
CFS merit scores = 5.36864
CFS merit scores = 5.40059
CFS merit scores = 5.43057
CFS merit scores = 5.45957
CFS merit scores = 5.48552
CFS merit scores = 5.50823
CFS merit scores = 5.53019
CFS merit scores = 5.55103
CFS merit scores = 5.57136
CFS merit scores = 5.59153
CFS merit scores = 5.61
CFS merit scores = 5.62827
CFS merit scores = 5.64637
CFS merit scores = 5.66399
CFS merit scores = 5.68136
CFS merit scores = 5.6986
CFS merit scores = 5.71531
CFS merit scores = 5.73173
CFS merit scores = 5.74798
CFS merit scores = 5.76355
CFS merit scores = 5.77884
CFS merit scores = 5.79385
CFS merit scores = 5.80869
CFS merit scores = 5.82303
CFS merit scores = 5.83715
CFS merit scores = 5.85046
CFS merit scores = 5.86346
CFS merit scores = 5.8764
CFS merit scores = 5.88876
CFS merit scores = 5.90044
CFS merit scores = 5.91125
CFS merit scores = 5.92241
CFS merit scores = 5.93313
CFS merit scores = 5.94308
CFS merit scores = 5.95279
CFS merit scores = 5.96159
CFS merit scores = 5.97063
CFS merit scores = 5.97982
CFS merit scores = 5.98881
CFS merit scores = 5.9976
CFS merit scores = 6.00625
CFS merit scores = 6.01484
CFS merit scores = 6.0229
CFS merit scores = 6.03061
CFS merit scores = 6.03798
CFS merit scores = 6.04551
CFS merit scores = 6.05321
CFS merit scores = 6.06065
CFS merit scores = 6.06818
CFS merit scores = 6.07506
CFS merit scores = 6.08123
CFS merit scores = 6.08726
CFS merit scores = 6.09311
CFS merit scores = 6.09885
CFS merit scores = 6.10468
CFS merit scores = 6.11021
CFS merit scores = 6.11561
CFS merit scores = 6.12054
CFS merit scores = 6.12509
CFS merit scores = 6.12909
CFS merit scores = 6.13238
CFS merit scores = 6.1359
CFS merit scores = 6.13931
CFS merit scores = 6.1423
CFS merit scores = 6.14559
CFS merit scores = 6.14862
CFS merit scores = 6.15177
CFS merit scores = 6.15469
CFS merit scores = 6.15772
CFS merit scores = 6.16109
CFS merit scores = 6.16401
CFS merit scores = 6.1665
CFS merit scores = 6.16917
CFS merit scores = 6.17217
CFS merit scores = 6.17461
CFS merit scores = 6.17706
CFS merit scores = 6.17922
CFS merit scores = 6.18143
CFS merit scores = 6.18353
CFS merit scores = 6.18553
CFS merit scores = 6.18736
CFS merit scores = 6.18921
CFS merit scores = 6.19136
CFS merit scores = 6.19342
CFS merit scores = 6.19507
CFS merit scores = 6.19661
CFS merit scores = 6.19795
CFS merit scores = 6.19914
CFS merit scores = 6.20044
CFS merit scores = 6.20155
CFS merit scores = 6.2026
CFS merit scores = 6.20347
CFS merit scores = 6.20426
CFS merit scores = 6.20479
CFS merit scores = 6.20531
CFS merit scores = 6.20589
CFS merit scores = 6.20667
CFS merit scores = 6.20735
CFS merit scores = 6.20776
CFS merit scores = 6.20793
CFS merit scores = 6.20805
CFS merit scores = 6.20812
CFS merit scores = 6.20827
CFS merit scores = 6.20827
CFS merit scores = 6.20843
CFS merit scores = 6.20849
CFS merit scores = 6.20847
CFS merit scores = 6.20853
CFS merit scores = 6.20854
CFS merit scores = 6.20855
CFS merit scores = 6.20867
CFS merit scores = 6.20846
CFS merit scores = 6.20834
CFS merit scores = 6.20836
CFS merit scores = 6.20826
CFS merit scores = 6.2082
CFS merit scores = 6.20816
CFS merit scores = 6.20794
CFS merit scores = 6.20754
CFS merit scores = 6.20708
CFS merit scores = 6.20647
CFS merit scores = 6.20586
CFS merit scores = 6.20518
CFS merit scores = 6.20445
CFS merit scores = 6.2035
CFS merit scores = 6.20272
CFS merit scores = 6.20198
CFS merit scores = 6.20111
CFS merit scores = 6.20021
CFS merit scores = 6.19933
CFS merit scores = 6.19843
CFS merit scores = 6.19746
CFS merit scores = 6.19633
CFS merit scores = 6.19522
CFS merit scores = 6.19407
CFS merit scores = 6.19282
CFS merit scores = 6.1916
CFS merit scores = 6.1903
CFS merit scores = 6.18896
CFS merit scores = 6.18766
CFS merit scores = 6.18612
CFS merit scores = 6.18455
CFS merit scores = 6.18299
CFS merit scores = 6.18136
CFS merit scores = 6.1798
CFS merit scores = 6.17823
CFS merit scores = 6.1767
CFS merit scores = 6.1753
CFS merit scores = 6.17376
CFS merit scores = 6.17225
CFS merit scores = 6.17061
CFS merit scores = 6.16905
CFS merit scores = 6.1674
CFS merit scores = 6.16573
CFS merit scores = 6.16413
CFS merit scores = 6.16254
CFS merit scores = 6.16068
CFS merit scores = 6.1588
CFS merit scores = 6.15684
CFS merit scores = 6.15502
CFS merit scores = 6.15302
CFS merit scores = 6.15112
CFS merit scores = 6.14931
CFS merit scores = 6.14752
CFS merit scores = 6.14563
CFS merit scores = 6.14367
CFS merit scores = 6.14176
CFS merit scores = 6.13978
CFS merit scores = 6.13768
CFS merit scores = 6.13551
CFS merit scores = 6.13329
CFS merit scores = 6.13115
CFS merit scores = 6.12902
CFS merit scores = 6.12695
CFS merit scores = 6.12483
CFS merit scores = 6.12276
CFS merit scores = 6.12075
CFS merit scores = 6.11837
CFS merit scores = 6.1158
CFS merit scores = 6.1131
CFS merit scores = 6.1105
CFS merit scores = 6.10739
CFS merit scores = 6.10434
CFS merit scores = 6.10127
CFS merit scores = 6.09818
CFS merit scores = 6.09507
CFS merit scores = 6.0918
CFS merit scores = 6.08857
CFS merit scores = 6.08539
CFS merit scores = 6.0822
CFS merit scores = 6.07891
CFS merit scores = 6.07559
CFS merit scores = 6.07236
CFS merit scores = 6.06911
CFS merit scores = 6.06588
CFS merit scores = 6.06259
CFS merit scores = 6.05934
CFS merit scores = 6.05567
CFS merit scores = 6.05189
CFS merit scores = 6.04803
CFS merit scores = 6.04418
CFS merit scores = 6.04033
CFS merit scores = 6.03644
CFS merit scores = 6.03253
CFS merit scores = 6.02867
CFS merit scores = 6.02485
CFS merit scores = 6.02095
CFS merit scores = 6.01706
CFS merit scores = 6.01314
CFS merit scores = 6.00932
CFS merit scores = 6.00552
CFS merit scores = 6.00142
CFS merit scores = 5.99726
CFS merit scores = 5.99272
CFS merit scores = 5.9883
CFS merit scores = 5.98386
CFS merit scores = 5.97949
CFS merit scores = 5.97511
CFS merit scores = 5.97064
CFS merit scores = 5.96622
CFS merit scores = 5.96178
CFS merit scores = 5.95722
CFS merit scores = 5.95278
CFS merit scores = 5.94841
CFS merit scores = 5.94353
CFS merit scores = 5.93852
CFS merit scores = 5.93348
CFS merit scores = 5.92855
CFS merit scores = 5.92362
CFS merit scores = 5.91846
CFS merit scores = 5.9134
CFS merit scores = 5.9081
CFS merit scores = 5.90274
CFS merit scores = 5.89746
CFS merit scores = 5.89227
CFS merit scores = 5.88703
CFS merit scores = 5.88169
CFS merit scores = 5.87648
CFS merit scores = 5.87115
CFS merit scores = 5.86588
CFS merit scores = 5.86059
CFS merit scores = 5.8552
CFS merit scores = 5.84976
CFS merit scores = 5.84426
CFS merit scores = 5.83874
CFS merit scores = 5.83332
CFS merit scores = 5.82798
CFS merit scores = 5.82269
CFS merit scores = 5.81725
CFS merit scores = 5.81182
CFS merit scores = 5.80639
CFS merit scores = 5.80082
CFS merit scores = 5.79513
CFS merit scores = 5.78953
CFS merit scores = 5.78385
CFS merit scores = 5.77806
CFS merit scores = 5.77222
CFS merit scores = 5.76647
CFS merit scores = 5.76053
CFS merit scores = 5.75467
CFS merit scores = 5.74887
CFS merit scores = 5.74295
CFS merit scores = 5.73717
CFS merit scores = 5.73138
CFS merit scores = 5.72553
CFS merit scores = 5.71959
CFS merit scores = 5.71374
CFS merit scores = 5.70794
CFS merit scores = 5.702
CFS merit scores = 5.69604
CFS merit scores = 5.69016
CFS merit scores = 5.68415
CFS merit scores = 5.67825
CFS merit scores = 5.67195
CFS merit scores = 5.66541
CFS merit scores = 5.65891
CFS merit scores = 5.65231
CFS merit scores = 5.64554
CFS merit scores = 5.63874
CFS merit scores = 5.63173
CFS merit scores = 5.62468
CFS merit scores = 5.61757
CFS merit scores = 5.61042
CFS merit scores = 5.60323
CFS merit scores = 5.59588
CFS merit scores = 5.58843
CFS merit scores = 5.58079
CFS merit scores = 5.57297
CFS merit scores = 5.56475
CFS merit scores = 5.55645
CFS merit scores = 5.54824
CFS merit scores = 5.53983
CFS merit scores = 5.53126
CFS merit scores = 5.52262
CFS merit scores = 5.51386
CFS merit scores = 5.50431
CFS merit scores = 5.49357
CFS merit scores = 5.48258
CFS merit scores = 5.47171
CFS merit scores = 5.46006
CFS merit scores = 5.44852
CFS merit scores = 5.4365
CFS merit scores = 5.42447
CFS merit scores = 5.4123
CFS merit scores = 5.39997
CFS merit scores = 5.38771
CFS merit scores = 5.37553
CFS merit scores = 5.35714
CFS merit scores = 5.33869
CFS merit scores = 5.31961
CFS merit scores = 5.2843
cnt = 1	feature = 79	correl = 0.452118	descr = Gibbs_of_Target_Sequence__Pos_19_Step_1
cnt = 2	feature = 1	correl = -0.133802	descr = Position_Specific_Bin_Base_0_Base_G
cnt = 3	feature = 852	correl = -0.0635745	descr = N_Gram_TGGC
cnt = 4	feature = 278	correl = -0.0338617	descr = N_Gram_ATCCC
cnt = 5	feature = 560	correl = 0.0284489	descr = N_Gram_GATTA
cnt = 6	feature = 418	correl = 0.0286726	descr = N_Gram_CCTTA
cnt = 7	feature = 665	correl = 0.0264541	descr = N_Gram_GGTAC
cnt = 8	feature = 238	correl = 0.0765228	descr = N_Gram_AGATA
cnt = 9	feature = 214	correl = -0.0398644	descr = N_Gram_ACGAC
cnt = 10	feature = 217	correl = -0.0236615	descr = N_Gram_ACGGA
cnt = 11	feature = 864	correl = 0.0274746	descr = N_Gram_TGTCG
cnt = 12	feature = 732	correl = 0.0261495	descr = N_Gram_TAAGC
cnt = 13	feature = 680	correl = -0.0297985	descr = N_Gram_GTAAT
cnt = 14	feature = 403	correl = 0.0222623	descr = N_Gram_CCGTA
cnt = 15	feature = 697	correl = 0.0576054	descr = N_Gram_GTCTA
cnt = 16	feature = 729	correl = 0.0308685	descr = N_Gram_TAACT
cnt = 17	feature = 536	correl = 0.0680236	descr = N_Gram_GACTA
cnt = 18	feature = 283	correl = 0.0318871	descr = N_Gram_ATCGC
cnt = 19	feature = 327	correl = -0.0265024	descr = N_Gram_CACCG
cnt = 20	feature = 430	correl = -0.0312643	descr = N_Gram_CGATA
cnt = 21	feature = 539	correl = 0.0313667	descr = N_Gram_GAGAA
cnt = 22	feature = 589	correl = 0.0519615	descr = N_Gram_GCCTA
cnt = 23	feature = 765	correl = 0.0295984	descr = N_Gram_TATAT
cnt = 24	feature = 674	correl = -0.0458904	descr = N_Gram_GGTTA
cnt = 25	feature = 240	correl = -0.0247819	descr = N_Gram_AGCAA
cnt = 26	feature = 583	correl = -0.0679373	descr = N_Gram_GCCCG
cnt = 27	feature = 529	correl = 0.0547936	descr = N_Gram_GACAA
cnt = 28	feature = 596	correl = -0.0823181	descr = N_Gram_GCGCG
cnt = 29	feature = 808	correl = 0.0999453	descr = N_Gram_TCGTG
cnt = 30	feature = 620	correl = -0.0353733	descr = N_Gram_GGAAA
cnt = 31	feature = 213	correl = -0.0348781	descr = N_Gram_ACGAA
cnt = 32	feature = 876	correl = 0.0250838	descr = N_Gram_TTACA
cnt = 33	feature = 849	correl = 0.0377437	descr = N_Gram_TGCTT
cnt = 34	feature = 474	correl = -0.0262346	descr = N_Gram_CTAAT
cnt = 35	feature = 582	correl = -0.0654074	descr = N_Gram_GCCCC
cnt = 36	feature = 706	correl = -0.0694966	descr = N_Gram_GTGGG
cnt = 37	feature = 843	correl = 0.0447548	descr = N_Gram_TGCGA
cnt = 38	feature = 526	correl = 0.058166	descr = N_Gram_GAATA
cnt = 39	feature = 495	correl = 0.0386741	descr = N_Gram_CTCTA
cnt = 40	feature = 881	correl = 0.0445495	descr = N_Gram_TTAGC
cnt = 41	feature = 394	correl = -0.037927	descr = N_Gram_CCGAC
cnt = 42	feature = 774	correl = 0.0246995	descr = N_Gram_TATTG
cnt = 43	feature = 612	correl = -0.0350659	descr = N_Gram_GCTGA
cnt = 44	feature = 791	correl = 0.0284689	descr = N_Gram_TCCGT
cnt = 45	feature = 345	correl = -0.0864514	descr = N_Gram_CAGGG
cnt = 46	feature = 573	correl = -0.0277905	descr = N_Gram_GCAGT
cnt = 47	feature = 707	correl = -0.0227754	descr = N_Gram_GTGGT
cnt = 48	feature = 610	correl = -0.0304821	descr = N_Gram_GCTCG
cnt = 49	feature = 903	correl = 0.0420939	descr = N_Gram_TTGGA
cnt = 50	feature = 5	correl = -0.0414922	descr = Position_Specific_Bin_Base_2_Base_A
cnt = 51	feature = 540	correl = -0.0392255	descr = N_Gram_GAGAT
cnt = 52	feature = 802	correl = 0.0368401	descr = N_Gram_TCGCT
cnt = 53	feature = 734	correl = -0.0495427	descr = N_Gram_TAATC
cnt = 54	feature = 412	correl = -0.0903767	descr = N_Gram_CCTCG
cnt = 55	feature = 679	correl = 0.0450778	descr = N_Gram_GTAAG
cnt = 56	feature = 884	correl = 0.0300207	descr = N_Gram_TTATA
cnt = 57	feature = 396	correl = -0.0681331	descr = N_Gram_CCGAT
cnt = 58	feature = 726	correl = 0.0574613	descr = N_Gram_TAAAC
cnt = 59	feature = 616	correl = -0.059808	descr = N_Gram_GCTTT
cnt = 60	feature = 608	correl = -0.0221719	descr = N_Gram_GCTCA
cnt = 61	feature = 714	correl = -0.0217646	descr = N_Gram_GTTCT
cnt = 62	feature = 746	correl = 0.0698209	descr = N_Gram_TACTA
cnt = 63	feature = 624	correl = -0.0620533	descr = N_Gram_GGACC
cnt = 64	feature = 751	correl = 0.0529712	descr = N_Gram_TAGAC
cnt = 65	feature = 334	correl = 0.0385934	descr = N_Gram_CACTC
cnt = 66	feature = 473	correl = 0.0647375	descr = N_Gram_CTAAG
cnt = 67	feature = 358	correl = 0.0235135	descr = N_Gram_CATGT
cnt = 68	feature = 638	correl = -0.0214148	descr = N_Gram_GGCCG
cnt = 69	feature = 739	correl = 0.0751969	descr = N_Gram_TACAA
cnt = 70	feature = 900	correl = 0.0421149	descr = N_Gram_TTGAC
cnt = 71	feature = 483	correl = 0.0515864	descr = N_Gram_CTATG
cnt = 72	feature = 743	correl = -0.0323264	descr = N_Gram_TACG
cnt = 73	feature = 798	correl = 0.0221681	descr = N_Gram_TCGAG
cnt = 74	feature = 704	correl = -0.0511571	descr = N_Gram_GTGGA
cnt = 75	feature = 15	correl = 0.0263811	descr = Position_Specific_Bin_Base_5_Base_A
cnt = 76	feature = 684	correl = 0.0545595	descr = N_Gram_GTCAA
cnt = 77	feature = 880	correl = 0.0884473	descr = N_Gram_TTAGA
cnt = 78	feature = 681	correl = 0.0324777	descr = N_Gram_GTACC
cnt = 79	feature = 565	correl = -0.0678262	descr = N_Gram_GCAAA
cnt = 80	feature = 210	correl = -0.0275854	descr = N_Gram_ACCGG
cnt = 81	feature = 685	correl = -0.0213982	descr = N_Gram_GTCAC
cnt = 82	feature = 229	correl = -0.0430603	descr = N_Gram_ACTGC
cnt = 83	feature = 702	correl = -0.0486413	descr = N_Gram_GTGCC
cnt = 84	feature = 518	correl = -0.0286833	descr = N_Gram_GAAAA
cnt = 85	feature = 657	correl = -0.0805273	descr = N_Gram_GGGGC
cnt = 86	feature = 423	correl = -0.062161	descr = N_Gram_CGAAG
cnt = 87	feature = 482	correl = 0.0676329	descr = N_Gram_CTATA
cnt = 88	feature = 275	correl = 0.036738	descr = N_Gram_ATCAA
cnt = 89	feature = 660	correl = -0.0285733	descr = N_Gram_GGGTC
cnt = 90	feature = 899	correl = 0.0565915	descr = N_Gram_TTGAA
cnt = 91	feature = 718	correl = -0.0219824	descr = N_Gram_GTTGT
cnt = 92	feature = 597	correl = -0.0388435	descr = N_Gram_GCGCT
cnt = 93	feature = 367	correl = -0.0367214	descr = N_Gram_CCACG
cnt = 94	feature = 716	correl = -0.0216363	descr = N_Gram_GTTGC
cnt = 95	feature = 735	correl = -0.0314003	descr = N_Gram_TAATG
cnt = 96	feature = 522	correl = -0.0587717	descr = N_Gram_GAAGA
cnt = 97	feature = 46	correl = 0.0317539	descr = Position_Specific_Bin_Base_17_Base_A
cnt = 98	feature = 700	correl = 0.0234459	descr = N_Gram_GTGAG
cnt = 99	feature = 449	correl = -0.0835138	descr = N_Gram_CGGCC
cnt = 100	feature = 709	correl = 0.0336769	descr = N_Gram_GTGTA
cnt = 101	feature = 627	correl = -0.0654851	descr = N_Gram_GGAGC
cnt = 102	feature = 785	correl = 0.0354519	descr = N_Gram_TCCAT
cnt = 103	feature = 52	correl = -0.0494663	descr = Position_Specific_Bin_Base_18_Base_G
cnt = 104	feature = 316	correl = 0.0810536	descr = N_Gram_CAACA
cnt = 105	feature = 256	correl = -0.0305867	descr = N_Gram_AGTAG
cnt = 106	feature = 11	correl = 0.071972	descr = Position_Specific_Bin_Base_4_Base_A
cnt = 107	feature = 311	correl = 0.0464448	descr = N_Gram_ATTGT
cnt = 108	feature = 545	correl = -0.0269124	descr = N_Gram_GAGGG
cnt = 109	feature = 461	correl = 0.0232146	descr = N_Gram_CGTCA
cnt = 110	feature = 406	correl = 0.0564974	descr = N_Gram_CCTAA
cnt = 111	feature = 60	correl = -0.183525	descr = Position_Specific_Bin_Base_20_Base_G
cnt = 112	feature = 2	correl = 0.113364	descr = Position_Specific_Bin_Base_1_Base_A
cnt = 113	feature = 294	correl = -0.0235703	descr = N_Gram_ATGGA
cnt = 114	feature = 831	correl = 0.0302215	descr = N_Gram_TGACT
cnt = 115	feature = 904	correl = 0.0303447	descr = N_Gram_TTGGT
cnt = 116	feature = 572	correl = -0.0477728	descr = N_Gram_GCAGA
cnt = 117	feature = 567	correl = -0.0826543	descr = N_Gram_GCAAT
cnt = 118	feature = 649	correl = -0.073723	descr = N_Gram_GGGAA
cnt = 119	feature = 44	correl = -0.0582835	descr = Position_Specific_Bin_Base_16_Base_G
cnt = 120	feature = 815	correl = 0.0388587	descr = N_Gram_TCTCA
cnt = 121	feature = 228	correl = 0.0714999	descr = N_Gram_ACTGA
cnt = 122	feature = 767	correl = 0.0500814	descr = N_Gram_TATCA
cnt = 123	feature = 721	correl = 0.0536516	descr = N_Gram_GTTTG
cnt = 124	feature = 645	correl = -0.0475364	descr = N_Gram_GGCTG
cnt = 125	feature = 595	correl = -0.0249762	descr = N_Gram_GCGCC
cnt = 126	feature = 258	correl = 0.0970899	descr = N_Gram_AGTCG
cnt = 127	feature = 31	correl = -0.0223653	descr = Position_Specific_Bin_Base_11_Base_C
cnt = 128	feature = 18	correl = -0.0313939	descr = Position_Specific_Bin_Base_6_Base_C
cnt = 129	feature = 768	correl = 0.0494733	descr = N_Gram_TATCG
cnt = 130	feature = 462	correl = -0.0527921	descr = N_Gram_CGTCC
cnt = 131	feature = 23	correl = 0.0341228	descr = Position_Specific_Bin_Base_8_Base_A
cnt = 132	feature = 770	correl = 0.0516154	descr = N_Gram_TATGA
cnt = 133	feature = 356	correl = 0.0289246	descr = N_Gram_CATGA
cnt = 134	feature = 286	correl = 0.0433919	descr = N_Gram_ATCTG
cnt = 135	feature = 848	correl = -0.0241757	descr = N_Gram_TGCTC
cnt = 136	feature = 299	correl = 0.024525	descr = N_Gram_ATGTC
cnt = 137	feature = 834	correl = 0.0651591	descr = N_Gram_TGATA
cnt = 138	feature = 40	correl = 0.0771991	descr = Position_Specific_Bin_Base_15_Base_A
cnt = 139	feature = 654	correl = -0.0794294	descr = N_Gram_GGGCG
cnt = 140	feature = 348	correl = 0.0225536	descr = N_Gram_CAGTT
cnt = 141	feature = 313	correl = 0.0403571	descr = N_Gram_ATTTT
cnt = 142	feature = 789	correl = -0.0296939	descr = N_Gram_TCCCG
cnt = 143	feature = 303	correl = 0.0432425	descr = N_Gram_ATTAG
cnt = 144	feature = 501	correl = 0.0516952	descr = N_Gram_CTGGA
cnt = 145	feature = 514	correl = 0.0462024	descr = N_Gram_CTTGT
cnt = 146	feature = 790	correl = -0.0252058	descr = N_Gram_TCCGC
cnt = 147	feature = 35	correl = 0.0459414	descr = Position_Specific_Bin_Base_13_Base_A
cnt = 148	feature = 653	correl = -0.0925878	descr = N_Gram_GGGCC
cnt = 149	feature = 350	correl = -0.0283908	descr = N_Gram_CATA
cnt = 150	feature = 664	correl = 0.0612734	descr = N_Gram_GGTAA
cnt = 151	feature = 493	correl = -0.0508929	descr = N_Gram_CTCGT
cnt = 152	feature = 314	correl = -0.0242649	descr = N_Gram_CAAAC
cnt = 153	feature = 519	correl = 0.0381018	descr = N_Gram_GAACA
cnt = 154	feature = 370	correl = -0.0704247	descr = N_Gram_CCAGC
cnt = 155	feature = 813	correl = 0.0324741	descr = N_Gram_TCTAT
cnt = 156	feature = 382	correl = -0.0662473	descr = N_Gram_CCCCG
cnt = 157	feature = 806	correl = -0.0901295	descr = N_Gram_TCGGG
cnt = 158	feature = 625	correl = 0.0403357	descr = N_Gram_GGACT
cnt = 159	feature = 28	correl = -0.066724	descr = Position_Specific_Bin_Base_10_Base_G
cnt = 160	feature = 10	correl = -0.0940207	descr = Position_Specific_Bin_Base_3_Base_T
cnt = 161	feature = 705	correl = -0.0839608	descr = N_Gram_GTGGC
cnt = 162	feature = 773	correl = 0.0486286	descr = N_Gram_TATTC
cnt = 163	feature = 260	correl = 0.0499802	descr = N_Gram_AGTGA
cnt = 164	feature = 867	correl = 0.0608867	descr = N_Gram_TGTGT
cnt = 165	feature = 915	correl = 0.0407155	descr = N_Gram_TTTCC
cnt = 166	feature = 752	correl = 0.0697863	descr = N_Gram_TAGAG
cnt = 167	feature = 14	correl = 0.0269293	descr = Position_Specific_Bin_Base_4_Base_T
cnt = 168	feature = 17	correl = 0.0451114	descr = Position_Specific_Bin_Base_5_Base_T
cnt = 169	feature = 554	correl = 0.0217997	descr = N_Gram_GATCT
cnt = 170	feature = 436	correl = -0.0344078	descr = N_Gram_CGCCC
cnt = 171	feature = 812	correl = 0.0354446	descr = N_Gram_TCTAG
cnt = 172	feature = 856	correl = -0.0564903	descr = N_Gram_TGGGA
cnt = 173	feature = 675	correl = -0.0602351	descr = N_Gram_GGTTG
cnt = 174	feature = 249	correl = -0.0307892	descr = N_Gram_AGGAG
cnt = 175	feature = 277	correl = 0.0553638	descr = N_Gram_ATCCA
cnt = 176	feature = 780	correl = 0.043961	descr = N_Gram_TCACC
cnt = 177	feature = 243	correl = -0.0482964	descr = N_Gram_AGCCC
cnt = 178	feature = 56	correl = -0.111241	descr = Position_Specific_Bin_Base_19_Base_G
cnt = 179	feature = 6	correl = 0.0261779	descr = Position_Specific_Bin_Base_2_Base_C
cnt = 180	feature = 4	correl = -0.101252	descr = Position_Specific_Bin_Base_1_Base_G
cnt = 181	feature = 671	correl = -0.0620562	descr = N_Gram_GGTGC
cnt = 182	feature = 658	correl = -0.0480916	descr = N_Gram_GGGGT
cnt = 183	feature = 310	correl = 0.0529267	descr = N_Gram_ATTGG
cnt = 184	feature = 579	correl = -0.0746547	descr = N_Gram_GCCAG
cnt = 185	feature = 733	correl = 0.049423	descr = N_Gram_TAAGG
cnt = 186	feature = 755	correl = 0.0836456	descr = N_Gram_TAGCT
cnt = 187	feature = 297	correl = -0.0530757	descr = N_Gram_ATGGT
cnt = 188	feature = 366	correl = -0.0705889	descr = N_Gram_CCACC
cnt = 189	feature = 794	correl = -0.0306613	descr = N_Gram_TCCTC
cnt = 190	feature = 292	correl = 0.0378329	descr = N_Gram_ATGCT
cnt = 191	feature = 29	correl = 0.0526608	descr = Position_Specific_Bin_Base_10_Base_T
cnt = 192	feature = 695	correl = 0.0705204	descr = N_Gram_GTCGT
cnt = 193	feature = 907	correl = 0.0265107	descr = N_Gram_TTGTC
cnt = 194	feature = 368	correl = 0.0226343	descr = N_Gram_CCACT
cnt = 195	feature = 47	correl = -0.0318497	descr = Position_Specific_Bin_Base_17_Base_C
cnt = 196	feature = 869	correl = 0.0559031	descr = N_Gram_TGTTC
cnt = 197	feature = 600	correl = -0.0915357	descr = N_Gram_GCGGC
cnt = 198	feature = 667	correl = 0.0321701	descr = N_Gram_GGTCA
cnt = 199	feature = 232	correl = 0.0500818	descr = N_Gram_AGAAT
cnt = 200	feature = 837	correl = 0.04298	descr = N_Gram_TGCA
cnt = 201	feature = 33	correl = 0.125549	descr = Position_Specific_Bin_Base_11_Base_T
cnt = 202	feature = 531	correl = -0.0462745	descr = N_Gram_GACCA
cnt = 203	feature = 759	correl = 0.0318364	descr = N_Gram_TAGT
cnt = 204	feature = 58	correl = 0.374637	descr = Position_Specific_Bin_Base_20_Base_A
cnt = 205	feature = 740	correl = 0.0361755	descr = N_Gram_TACC
cnt = 206	feature = 42	correl = 0.0619724	descr = Position_Specific_Bin_Base_16_Base_A
cnt = 207	feature = 590	correl = -0.0607341	descr = N_Gram_GCCTC
cnt = 208	feature = 279	correl = 0.0277255	descr = N_Gram_ATCCG
cnt = 209	feature = 788	correl = -0.0534229	descr = N_Gram_TCCCC
cnt = 210	feature = 678	correl = 0.0611889	descr = N_Gram_GTAAA
cnt = 211	feature = 894	correl = 0.0251036	descr = N_Gram_TTCTC
cnt = 212	feature = 799	correl = 0.0380748	descr = N_Gram_TCGC
cnt = 213	feature = 220	correl = -0.0282203	descr = N_Gram_ACGT
cnt = 214	feature = 553	correl = 0.0664122	descr = N_Gram_GATAT
cnt = 215	feature = 586	correl = -0.0313493	descr = N_Gram_GCCGA
cnt = 216	feature = 264	correl = 0.0214151	descr = N_Gram_ATAAA
cnt = 217	feature = 796	correl = 0.0555009	descr = N_Gram_TCCTT
cnt = 218	feature = 696	correl = 0.0276739	descr = N_Gram_GTCT
cnt = 219	feature = 643	correl = -0.0637144	descr = N_Gram_GGCGT
cnt = 220	feature = 502	correl = -0.0635471	descr = N_Gram_CTGGC
cnt = 221	feature = 490	correl = -0.0321888	descr = N_Gram_CTCCC
cnt = 222	feature = 355	correl = 0.0752175	descr = N_Gram_CATCT
cnt = 223	feature = 32	correl = -0.0412887	descr = Position_Specific_Bin_Base_11_Base_G
cnt = 224	feature = 646	correl = -0.0223377	descr = N_Gram_GGCTT
cnt = 225	feature = 233	correl = 0.0466349	descr = N_Gram_AGACA
cnt = 226	feature = 871	correl = 0.0778949	descr = N_Gram_TGTTT
cnt = 227	feature = 717	correl = -0.0302309	descr = N_Gram_GTTGG
cnt = 228	feature = 8	correl = -0.126501	descr = Position_Specific_Bin_Base_2_Base_T
cnt = 229	feature = 634	correl = -0.0389395	descr = N_Gram_GGCAG
cnt = 230	feature = 819	correl = 0.0956212	descr = N_Gram_TCTGC
cnt = 231	feature = 389	correl = -0.0651615	descr = N_Gram_CCCTC
cnt = 232	feature = 41	correl = -0.0373747	descr = Position_Specific_Bin_Base_15_Base_G
cnt = 233	feature = 43	correl = -0.0339412	descr = Position_Specific_Bin_Base_16_Base_C
cnt = 234	feature = 59	correl = -0.310922	descr = Position_Specific_Bin_Base_20_Base_C
cnt = 235	feature = 840	correl = -0.0430162	descr = N_Gram_TGCC
cnt = 236	feature = 438	correl = -0.0769906	descr = N_Gram_CGCG
cnt = 237	feature = 555	correl = -0.0421195	descr = N_Gram_GATG
cnt = 238	feature = 476	correl = 0.0507008	descr = N_Gram_CTACA
cnt = 239	feature = 16	correl = -0.0739791	descr = Position_Specific_Bin_Base_5_Base_C
cnt = 240	feature = 865	correl = 0.0462317	descr = N_Gram_TGTCT
cnt = 241	feature = 251	correl = -0.0915177	descr = N_Gram_AGGGC
cnt = 242	feature = 838	correl = 0.0365219	descr = N_Gram_TGCAA
cnt = 243	feature = 822	correl = 0.0405987	descr = N_Gram_TCTTC
cnt = 244	feature = 21	correl = -0.0248255	descr = Position_Specific_Bin_Base_7_Base_G
cnt = 245	feature = 701	correl = -0.0425686	descr = N_Gram_GTGC
cnt = 246	feature = 207	correl = -0.0746685	descr = N_Gram_ACCAC
cnt = 247	feature = 470	correl = -0.0442462	descr = N_Gram_CGTTG
cnt = 248	feature = 308	correl = 0.0590393	descr = N_Gram_ATTG
cnt = 249	feature = 273	correl = 0.0649649	descr = N_Gram_ATATT
cnt = 250	feature = 613	correl = -0.0496045	descr = N_Gram_GCTGC
cnt = 251	feature = 766	correl = 0.0428019	descr = N_Gram_TATC
cnt = 252	feature = 753	correl = 0.0690397	descr = N_Gram_TAGC
cnt = 253	feature = 641	correl = -0.0648508	descr = N_Gram_GGCGC
cnt = 254	feature = 916	correl = 0.0363783	descr = N_Gram_TTTCT
cnt = 255	feature = 857	correl = -0.0607168	descr = N_Gram_TGGGG
cnt = 256	feature = 510	correl = 0.0260176	descr = N_Gram_CTTCT
cnt = 257	feature = 860	correl = 0.0507185	descr = N_Gram_TGTA
cnt = 258	feature = 535	correl = 0.0381797	descr = N_Gram_GACT
cnt = 259	feature = 288	correl = 0.0267202	descr = N_Gram_ATGAA
cnt = 260	feature = 672	correl = -0.112457	descr = N_Gram_GGTGG
cnt = 261	feature = 603	correl = -0.0778013	descr = N_Gram_GCGT
cnt = 262	feature = 494	correl = 0.0315222	descr = N_Gram_CTCT
cnt = 263	feature = 515	correl = 0.0311694	descr = N_Gram_CTTT
cnt = 264	feature = 80	correl = 0.430862	descr = Gibbs_of_Target_Sequence__Pos_20_Step_1
cnt = 265	feature = 708	correl = 0.0305987	descr = N_Gram_GTGT
cnt = 266	feature = 481	correl = 0.0503753	descr = N_Gram_CTAT
cnt = 267	feature = 337	correl = -0.0700463	descr = N_Gram_CAGA
cnt = 268	feature = 738	correl = 0.0321199	descr = N_Gram_TACA
cnt = 269	feature = 478	correl = 0.0502916	descr = N_Gram_CTAG
cnt = 270	feature = 307	correl = 0.0909909	descr = N_Gram_ATTCT
cnt = 271	feature = 521	correl = -0.0293837	descr = N_Gram_GAAG
cnt = 272	feature = 77	correl = 0.0985553	descr = Gibbs_of_Target_Sequence__Pos_17_Step_1
cnt = 273	feature = 578	correl = -0.0460055	descr = N_Gram_GCCA
cnt = 274	feature = 530	correl = -0.0686799	descr = N_Gram_GACC
cnt = 275	feature = 879	correl = 0.0775143	descr = N_Gram_TTAG
cnt = 276	feature = 769	correl = 0.0585878	descr = N_Gram_TATG
cnt = 277	feature = 511	correl = 0.0421487	descr = N_Gram_CTTG
cnt = 278	feature = 663	correl = 0.0405566	descr = N_Gram_GGTA
cnt = 279	feature = 83	correl = 0.0456307	descr = PF_RNAi_Fold_3'Free_Count
cnt = 280	feature = 525	correl = 0.0591745	descr = N_Gram_GAAT
cnt = 281	feature = 687	correl = -0.0880168	descr = N_Gram_GTCC
cnt = 282	feature = 452	correl = -0.0826267	descr = N_Gram_CGGG
cnt = 283	feature = 632	correl = -0.0608001	descr = N_Gram_GGCA
cnt = 284	feature = 901	correl = 0.0370863	descr = N_Gram_TTGC
cnt = 285	feature = 677	correl = 0.0592286	descr = N_Gram_GTAA
cnt = 286	feature = 70	correl = 0.0959342	descr = Gibbs_of_Target_Sequence__Pos_9_Step_1
cnt = 287	feature = 206	correl = -0.0280486	descr = N_Gram_ACCA
cnt = 288	feature = 293	correl = -0.0506632	descr = N_Gram_ATGG
cnt = 289	feature = 792	correl = 0.021833	descr = N_Gram_TCCT
cnt = 290	feature = 64	correl = -0.162348	descr = Gibbs_of_Target_Sequence__Pos_2_Step_1
cnt = 291	feature = 491	correl = -0.0811512	descr = N_Gram_CTCG
cnt = 292	feature = 73	correl = 0.126441	descr = Gibbs_of_Target_Sequence__Pos_13_Step_1
cnt = 293	feature = 666	correl = -0.0311098	descr = N_Gram_GGTC
cnt = 294	feature = 749	correl = 0.0872808	descr = N_Gram_TAGA
cnt = 295	feature = 917	correl = 0.0937012	descr = N_Gram_TTTG
cnt = 296	feature = 284	correl = 0.0591216	descr = N_Gram_ATCT
cnt = 297	feature = 72	correl = 0.0402614	descr = Gibbs_of_Target_Sequence__Pos_11_Step_1
cnt = 298	feature = 82	correl = 0.153355	descr = PF_RNAi_Fold_5'Free_Count
cnt = 299	feature = 786	correl = -0.0521712	descr = N_Gram_TCCC
cnt = 300	feature = 254	correl = 0.0276032	descr = N_Gram_AGT
cnt = 301	feature = 392	correl = -0.0923478	descr = N_Gram_CCGA
cnt = 302	feature = 655	correl = -0.091913	descr = N_Gram_GGGG
cnt = 303	feature = 814	correl = 0.0591341	descr = N_Gram_TCTC
cnt = 304	feature = 305	correl = 0.0662273	descr = N_Gram_ATTC
cnt = 305	feature = 499	correl = -0.0238428	descr = N_Gram_CTGC
cnt = 306	feature = 598	correl = -0.0925456	descr = N_Gram_GCGG
cnt = 307	feature = 78	correl = 0.195875	descr = Gibbs_of_Target_Sequence__Pos_18_Step_1
cnt = 308	feature = 550	correl = 0.0633058	descr = N_Gram_GATA
cnt = 309	feature = 703	correl = -0.10626	descr = N_Gram_GTGG
cnt = 310	feature = 818	correl = 0.0868074	descr = N_Gram_TCTG
cnt = 311	feature = 74	correl = 0.158818	descr = Gibbs_of_Target_Sequence__Pos_14_Step_1
cnt = 312	feature = 67	correl = 0.104679	descr = Gibbs_of_Target_Sequence__Pos_6_Step_1
cnt = 313	feature = 914	correl = 0.0384197	descr = N_Gram_TTTC
cnt = 314	feature = 593	correl = -0.0673645	descr = N_Gram_GCGC
cnt = 315	feature = 772	correl = 0.057144	descr = N_Gram_TATT
cnt = 316	feature = 66	correl = 0.0525732	descr = Gibbs_of_Target_Sequence__Pos_5_Step_1
cnt = 317	feature = 365	correl = -0.0423727	descr = N_Gram_CCAC
cnt = 318	feature = 489	correl = -0.0240441	descr = N_Gram_CTCC
cnt = 319	feature = 384	correl = -0.102216	descr = N_Gram_CCCG
cnt = 320	feature = 458	correl = -0.0385491	descr = N_Gram_CGT
cnt = 321	feature = 669	correl = -0.0919511	descr = N_Gram_GGTG
cnt = 322	feature = 409	correl = -0.0942408	descr = N_Gram_CCTC
cnt = 323	feature = 676	correl = 0.0534429	descr = N_Gram_GTA
cnt = 324	feature = 825	correl = 0.0753879	descr = N_Gram_TGA
cnt = 325	feature = 68	correl = 0.163568	descr = Gibbs_of_Target_Sequence__Pos_7_Step_1
cnt = 326	feature = 821	correl = 0.0708567	descr = N_Gram_TCTT
cnt = 327	feature = 76	correl = 0.112769	descr = Gibbs_of_Target_Sequence__Pos_16_Step_1
cnt = 328	feature = 270	correl = 0.0827018	descr = N_Gram_ATAT
cnt = 329	feature = 659	correl = -0.0630928	descr = N_Gram_GGGT
cnt = 330	feature = 336	correl = -0.05649	descr = N_Gram_CAG
cnt = 331	feature = 71	correl = 0.116004	descr = Gibbs_of_Target_Sequence__Pos_10_Step_1
cnt = 332	feature = 859	correl = 0.0896825	descr = N_Gram_TGT
cnt = 333	feature = 231	correl = 0.0293789	descr = N_Gram_AGA
cnt = 334	feature = 640	correl = -0.109521	descr = N_Gram_GGCG
cnt = 335	feature = 404	correl = -0.0503061	descr = N_Gram_CCT
cnt = 336	feature = 75	correl = 0.0956093	descr = Gibbs_of_Target_Sequence__Pos_15_Step_1
cnt = 337	feature = 446	correl = -0.105638	descr = N_Gram_CGG
cnt = 338	feature = 724	correl = 0.07553	descr = N_Gram_TAA
cnt = 339	feature = 850	correl = -0.0554369	descr = N_Gram_TGG
cnt = 340	feature = 432	correl = -0.0562981	descr = N_Gram_CGC
cnt = 341	feature = 263	correl = 0.0720167	descr = N_Gram_ATA
cnt = 342	feature = 662	correl = -0.0634051	descr = N_Gram_GGT
cnt = 343	feature = 631	correl = -0.163487	descr = N_Gram_GGC
cnt = 344	feature = 910	correl = 0.0953429	descr = N_Gram_TTT
cnt = 345	feature = 592	correl = -0.0988647	descr = N_Gram_GCG
cnt = 346	feature = 647	correl = -0.135639	descr = N_Gram_GGG
cnt = 347	feature = 391	correl = -0.087372	descr = N_Gram_CCG
cnt = 348	feature = 809	correl = 0.109088	descr = N_Gram_TCT
cnt = 349	feature = 105	correl = 0.0738896	descr = Xue_Structure_Feature_A000
cnt = 350	feature = 723	correl = 0.1805	descr = N_Gram_TA
cnt = 351	feature = 81	correl = 0.227962	descr = PF_RNAi_Fold_Energy
cnt = 352	feature = 62	correl = 0.287026	descr = Gibbs_of_Target_Sequence_
num rows = 2188
num_elements = 772364
..*
optimization finished, #iter = 2357
nu = 0.297128
obj = -50.905727, rho = -0.745948
nSV = 995, nBSV = 386
num rows = 243
num_elements = 85779
*
optimization finished, #iter = 247
nu = 0.283656
obj = -5.826165, rho = -0.628531
nSV = 137, nBSV = 23
..*
optimization finished, #iter = 2357
nu = 0.297128
obj = -50.905727, rho = -0.745948
nSV = 995, nBSV = 386
CFS merit scores = 1.45094
CFS merit scores = 1.61677
CFS merit scores = 1.84661
CFS merit scores = 2.07028
CFS merit scores = 2.27338
CFS merit scores = 2.46125
CFS merit scores = 2.63382
CFS merit scores = 2.79417
CFS merit scores = 2.94485
CFS merit scores = 3.08694
CFS merit scores = 3.2222
CFS merit scores = 3.34963
CFS merit scores = 3.47141
CFS merit scores = 3.58837
CFS merit scores = 3.69918
CFS merit scores = 3.80492
CFS merit scores = 3.90644
CFS merit scores = 4.00059
CFS merit scores = 4.09102
CFS merit scores = 4.17746
CFS merit scores = 4.25996
CFS merit scores = 4.33847
CFS merit scores = 4.41101
CFS merit scores = 4.4796
CFS merit scores = 4.54531
CFS merit scores = 4.60766
CFS merit scores = 4.66775
CFS merit scores = 4.72484
CFS merit scores = 4.77881
CFS merit scores = 4.83113
CFS merit scores = 4.88029
CFS merit scores = 4.92592
CFS merit scores = 4.96925
CFS merit scores = 5.01195
CFS merit scores = 5.05264
CFS merit scores = 5.09198
CFS merit scores = 5.12956
CFS merit scores = 5.16603
CFS merit scores = 5.20048
CFS merit scores = 5.2338
CFS merit scores = 5.2661
CFS merit scores = 5.2977
CFS merit scores = 5.32845
CFS merit scores = 5.35888
CFS merit scores = 5.38871
CFS merit scores = 5.41789
CFS merit scores = 5.44484
CFS merit scores = 5.46988
CFS merit scores = 5.49431
CFS merit scores = 5.5184
CFS merit scores = 5.54167
CFS merit scores = 5.56448
CFS merit scores = 5.58523
CFS merit scores = 5.60522
CFS merit scores = 5.62456
CFS merit scores = 5.64349
CFS merit scores = 5.66165
CFS merit scores = 5.67779
CFS merit scores = 5.69364
CFS merit scores = 5.70823
CFS merit scores = 5.72291
CFS merit scores = 5.73731
CFS merit scores = 5.75159
CFS merit scores = 5.76551
CFS merit scores = 5.77877
CFS merit scores = 5.79181
CFS merit scores = 5.80448
CFS merit scores = 5.81567
CFS merit scores = 5.82651
CFS merit scores = 5.83734
CFS merit scores = 5.84747
CFS merit scores = 5.85777
CFS merit scores = 5.86752
CFS merit scores = 5.8771
CFS merit scores = 5.88687
CFS merit scores = 5.89607
CFS merit scores = 5.90477
CFS merit scores = 5.91344
CFS merit scores = 5.92185
CFS merit scores = 5.92967
CFS merit scores = 5.93743
CFS merit scores = 5.94518
CFS merit scores = 5.9522
CFS merit scores = 5.95906
CFS merit scores = 5.96591
CFS merit scores = 5.97235
CFS merit scores = 5.9786
CFS merit scores = 5.98484
CFS merit scores = 5.99111
CFS merit scores = 5.99729
CFS merit scores = 6.00288
CFS merit scores = 6.00829
CFS merit scores = 6.01292
CFS merit scores = 6.01738
CFS merit scores = 6.02179
CFS merit scores = 6.02577
CFS merit scores = 6.02962
CFS merit scores = 6.03322
CFS merit scores = 6.03655
CFS merit scores = 6.03986
CFS merit scores = 6.04292
CFS merit scores = 6.04607
CFS merit scores = 6.04881
CFS merit scores = 6.05179
CFS merit scores = 6.05518
CFS merit scores = 6.05809
CFS merit scores = 6.06104
CFS merit scores = 6.06373
CFS merit scores = 6.06636
CFS merit scores = 6.06912
CFS merit scores = 6.07163
CFS merit scores = 6.0742
CFS merit scores = 6.07681
CFS merit scores = 6.07926
CFS merit scores = 6.08187
CFS merit scores = 6.08468
CFS merit scores = 6.08631
CFS merit scores = 6.08805
CFS merit scores = 6.08993
CFS merit scores = 6.09158
CFS merit scores = 6.09336
CFS merit scores = 6.09501
CFS merit scores = 6.09653
CFS merit scores = 6.098
CFS merit scores = 6.09958
CFS merit scores = 6.10096
CFS merit scores = 6.10234
CFS merit scores = 6.10374
CFS merit scores = 6.10509
CFS merit scores = 6.10614
CFS merit scores = 6.10682
CFS merit scores = 6.10743
CFS merit scores = 6.1082
CFS merit scores = 6.10908
CFS merit scores = 6.11024
CFS merit scores = 6.11118
CFS merit scores = 6.11201
CFS merit scores = 6.11257
CFS merit scores = 6.11312
CFS merit scores = 6.11381
CFS merit scores = 6.11472
CFS merit scores = 6.11515
CFS merit scores = 6.11564
CFS merit scores = 6.11615
CFS merit scores = 6.11679
CFS merit scores = 6.11718
CFS merit scores = 6.11763
CFS merit scores = 6.11787
CFS merit scores = 6.11816
CFS merit scores = 6.11831
CFS merit scores = 6.11823
CFS merit scores = 6.11797
CFS merit scores = 6.11791
CFS merit scores = 6.11754
CFS merit scores = 6.11711
CFS merit scores = 6.11655
CFS merit scores = 6.11597
CFS merit scores = 6.11547
CFS merit scores = 6.11507
CFS merit scores = 6.11464
CFS merit scores = 6.11431
CFS merit scores = 6.11383
CFS merit scores = 6.11347
CFS merit scores = 6.113
CFS merit scores = 6.11257
CFS merit scores = 6.11211
CFS merit scores = 6.11157
CFS merit scores = 6.11102
CFS merit scores = 6.11026
CFS merit scores = 6.10944
CFS merit scores = 6.10862
CFS merit scores = 6.10784
CFS merit scores = 6.10665
CFS merit scores = 6.10553
CFS merit scores = 6.10422
CFS merit scores = 6.10289
CFS merit scores = 6.10156
CFS merit scores = 6.10019
CFS merit scores = 6.09865
CFS merit scores = 6.09723
CFS merit scores = 6.09595
CFS merit scores = 6.09475
CFS merit scores = 6.09347
CFS merit scores = 6.09217
CFS merit scores = 6.09084
CFS merit scores = 6.08955
CFS merit scores = 6.08826
CFS merit scores = 6.08677
CFS merit scores = 6.08505
CFS merit scores = 6.08344
CFS merit scores = 6.08167
CFS merit scores = 6.07987
CFS merit scores = 6.07792
CFS merit scores = 6.07598
CFS merit scores = 6.07417
CFS merit scores = 6.07213
CFS merit scores = 6.06976
CFS merit scores = 6.06743
CFS merit scores = 6.06511
CFS merit scores = 6.06273
CFS merit scores = 6.06004
CFS merit scores = 6.05715
CFS merit scores = 6.05437
CFS merit scores = 6.05153
CFS merit scores = 6.04873
CFS merit scores = 6.04601
CFS merit scores = 6.04306
CFS merit scores = 6.04016
CFS merit scores = 6.03724
CFS merit scores = 6.03409
CFS merit scores = 6.03113
CFS merit scores = 6.02808
CFS merit scores = 6.02498
CFS merit scores = 6.02198
CFS merit scores = 6.01888
CFS merit scores = 6.0158
CFS merit scores = 6.01267
CFS merit scores = 6.00938
CFS merit scores = 6.00607
CFS merit scores = 6.0029
CFS merit scores = 5.99973
CFS merit scores = 5.99662
CFS merit scores = 5.99354
CFS merit scores = 5.99045
CFS merit scores = 5.98732
CFS merit scores = 5.98393
CFS merit scores = 5.98031
CFS merit scores = 5.97625
CFS merit scores = 5.97195
CFS merit scores = 5.96768
CFS merit scores = 5.9635
CFS merit scores = 5.95946
CFS merit scores = 5.95534
CFS merit scores = 5.9512
CFS merit scores = 5.94695
CFS merit scores = 5.94272
CFS merit scores = 5.93841
CFS merit scores = 5.93422
CFS merit scores = 5.9301
CFS merit scores = 5.92575
CFS merit scores = 5.92135
CFS merit scores = 5.91695
CFS merit scores = 5.91234
CFS merit scores = 5.90772
CFS merit scores = 5.90312
CFS merit scores = 5.89849
CFS merit scores = 5.89381
CFS merit scores = 5.88914
CFS merit scores = 5.88446
CFS merit scores = 5.8798
CFS merit scores = 5.87516
CFS merit scores = 5.87047
CFS merit scores = 5.86578
CFS merit scores = 5.86076
CFS merit scores = 5.85581
CFS merit scores = 5.85079
CFS merit scores = 5.84578
CFS merit scores = 5.84083
CFS merit scores = 5.83569
CFS merit scores = 5.83031
CFS merit scores = 5.82495
CFS merit scores = 5.81963
CFS merit scores = 5.81427
CFS merit scores = 5.80843
CFS merit scores = 5.80254
CFS merit scores = 5.79665
CFS merit scores = 5.79084
CFS merit scores = 5.78495
CFS merit scores = 5.77909
CFS merit scores = 5.77319
CFS merit scores = 5.76716
CFS merit scores = 5.76114
CFS merit scores = 5.75508
CFS merit scores = 5.74904
CFS merit scores = 5.74292
CFS merit scores = 5.73674
CFS merit scores = 5.73058
CFS merit scores = 5.72436
CFS merit scores = 5.71821
CFS merit scores = 5.71202
CFS merit scores = 5.70576
CFS merit scores = 5.69966
CFS merit scores = 5.6935
CFS merit scores = 5.68747
CFS merit scores = 5.68125
CFS merit scores = 5.67459
CFS merit scores = 5.66776
CFS merit scores = 5.66104
CFS merit scores = 5.65424
CFS merit scores = 5.64759
CFS merit scores = 5.64088
CFS merit scores = 5.63385
CFS merit scores = 5.6267
CFS merit scores = 5.61929
CFS merit scores = 5.61198
CFS merit scores = 5.60467
CFS merit scores = 5.59567
CFS merit scores = 5.58666
CFS merit scores = 5.57747
CFS merit scores = 5.56842
CFS merit scores = 5.55943
CFS merit scores = 5.55007
CFS merit scores = 5.54068
CFS merit scores = 5.53099
CFS merit scores = 5.52127
CFS merit scores = 5.50904
CFS merit scores = 5.49658
CFS merit scores = 5.48144
CFS merit scores = 5.46376
CFS merit scores = 5.44586
CFS merit scores = 5.42804
CFS merit scores = 5.40692
CFS merit scores = 5.36738
cnt = 1	feature = 76	correl = 0.450938	descr = Gibbs_of_Target_Sequence__Pos_19_Step_1
cnt = 2	feature = 2	correl = -0.137997	descr = Position_Specific_Bin_Base_0_Base_G
cnt = 3	feature = 228	correl = 0.0623367	descr = N_Gram_ACTGA
cnt = 4	feature = 238	correl = -0.0458098	descr = N_Gram_AGATG
cnt = 5	feature = 537	correl = 0.0388262	descr = N_Gram_GATTA
cnt = 6	feature = 217	correl = 0.0283332	descr = N_Gram_ACGCT
cnt = 7	feature = 210	correl = -0.0337939	descr = N_Gram_ACCCC
cnt = 8	feature = 277	correl = -0.0218767	descr = N_Gram_ATCCC
cnt = 9	feature = 311	correl = 0.0273825	descr = N_Gram_CAACG
cnt = 10	feature = 721	correl = -0.0362622	descr = N_Gram_TACGT
cnt = 11	feature = 649	correl = -0.0582683	descr = N_Gram_GGTTA
cnt = 12	feature = 515	correl = 0.0574578	descr = N_Gram_GACTA
cnt = 13	feature = 708	correl = 0.0261363	descr = N_Gram_TAAGC
cnt = 14	feature = 867	correl = 0.0540183	descr = N_Gram_TTCGC
cnt = 15	feature = 449	correl = 0.0707703	descr = N_Gram_CGTGA
cnt = 16	feature = 220	correl = -0.0486584	descr = N_Gram_ACGGG
cnt = 17	feature = 667	correl = 0.0472921	descr = N_Gram_GTCGC
cnt = 18	feature = 640	correl = 0.0382001	descr = N_Gram_GGTAC
cnt = 19	feature = 473	correl = 0.0339124	descr = N_Gram_CTCTA
cnt = 20	feature = 313	correl = 0.0471463	descr = N_Gram_CAATC
cnt = 21	feature = 746	correl = 0.0332894	descr = N_Gram_TATGT
cnt = 22	feature = 703	correl = 0.0252813	descr = N_Gram_TAAAG
cnt = 23	feature = 350	correl = -0.044286	descr = N_Gram_CCAAA
cnt = 24	feature = 749	correl = 0.0245014	descr = N_Gram_TATTG
cnt = 25	feature = 423	correl = -0.0758841	descr = N_Gram_CGCGC
cnt = 26	feature = 518	correl = 0.0290792	descr = N_Gram_GAGAA
cnt = 27	feature = 768	correl = 0.0681631	descr = N_Gram_TCCTA
cnt = 28	feature = 434	correl = -0.0352572	descr = N_Gram_CGGCT
cnt = 29	feature = 734	correl = 0.0316458	descr = N_Gram_TAGGC
cnt = 30	feature = 702	correl = 0.0477323	descr = N_Gram_TAAAC
cnt = 31	feature = 685	correl = 0.0262805	descr = N_Gram_GTGTG
cnt = 32	feature = 384	correl = -0.0237343	descr = N_Gram_CCGCT
cnt = 33	feature = 681	correl = -0.0674689	descr = N_Gram_GTGGG
cnt = 34	feature = 718	correl = 0.0262447	descr = N_Gram_TACCG
cnt = 35	feature = 743	correl = 0.0345485	descr = N_Gram_TATCG
cnt = 36	feature = 808	correl = 0.0238659	descr = N_Gram_TGAGT
cnt = 37	feature = 297	correl = 0.0461047	descr = N_Gram_ATTCG
cnt = 38	feature = 676	correl = -0.0284707	descr = N_Gram_GTGCC
cnt = 39	feature = 732	correl = 0.0626948	descr = N_Gram_TAGCA
cnt = 40	feature = 214	correl = -0.038975	descr = N_Gram_ACGA
cnt = 41	feature = 766	correl = -0.0216382	descr = N_Gram_TCCGA
cnt = 42	feature = 660	correl = -0.0231317	descr = N_Gram_GTCAC
cnt = 43	feature = 852	correl = -0.0327427	descr = N_Gram_TTAAT
cnt = 44	feature = 432	correl = -0.0709036	descr = N_Gram_CGGCC
cnt = 45	feature = 819	correl = -0.0241082	descr = N_Gram_TGCCT
cnt = 46	feature = 314	correl = -0.0330173	descr = N_Gram_CAATT
cnt = 47	feature = 663	correl = -0.0529097	descr = N_Gram_GTCCC
cnt = 48	feature = 723	correl = 0.0524649	descr = N_Gram_TACTA
cnt = 49	feature = 452	correl = -0.0725966	descr = N_Gram_CGTTC
cnt = 50	feature = 258	correl = -0.0226238	descr = N_Gram_AGTAG
cnt = 51	feature = 786	correl = 0.0445304	descr = N_Gram_TCTAC
cnt = 52	feature = 32	correl = 0.0337897	descr = Position_Specific_Bin_Base_13_Base_A
cnt = 53	feature = 876	correl = 0.0567331	descr = N_Gram_TTGAA
cnt = 54	feature = 624	correl = -0.0677176	descr = N_Gram_GGGAA
cnt = 55	feature = 286	correl = 0.0307469	descr = N_Gram_ATGAG
cnt = 56	feature = 740	correl = 0.0364679	descr = N_Gram_TATAG
cnt = 57	feature = 303	correl = 0.0449235	descr = N_Gram_ATTGT
cnt = 58	feature = 815	correl = 0.0289929	descr = N_Gram_TGCAT
cnt = 59	feature = 735	correl = 0.0309658	descr = N_Gram_TAGGG
cnt = 60	feature = 664	correl = -0.0483411	descr = N_Gram_GTCCG
cnt = 61	feature = 288	correl = 0.022028	descr = N_Gram_ATGCT
cnt = 62	feature = 6	correl = 0.0451797	descr = Position_Specific_Bin_Base_2_Base_C
cnt = 63	feature = 406	correl = -0.0681621	descr = N_Gram_CGAAG
cnt = 64	feature = 310	correl = 0.0768919	descr = N_Gram_CAACA
cnt = 65	feature = 578	correl = -0.0400858	descr = N_Gram_GCGGT
cnt = 66	feature = 409	correl = -0.034412	descr = N_Gram_CGACC
cnt = 67	feature = 707	correl = 0.0379811	descr = N_Gram_TAAGA
cnt = 68	feature = 327	correl = -0.0469777	descr = N_Gram_CAGAC
cnt = 69	feature = 705	correl = 0.0252696	descr = N_Gram_TAACT
cnt = 70	feature = 44	correl = 0.0308567	descr = Position_Specific_Bin_Base_17_Base_A
cnt = 71	feature = 28	correl = -0.0499986	descr = Position_Specific_Bin_Base_11_Base_A
cnt = 72	feature = 493	correl = -0.0304046	descr = N_Gram_CTTTA
cnt = 73	feature = 308	correl = -0.0273231	descr = N_Gram_CAAAA
cnt = 74	feature = 47	correl = 0.0369171	descr = Position_Specific_Bin_Base_18_Base_A
cnt = 75	feature = 365	correl = -0.0413641	descr = N_Gram_CCCCA
cnt = 76	feature = 773	correl = 0.0231513	descr = N_Gram_TCGAG
cnt = 77	feature = 613	correl = -0.0260016	descr = N_Gram_GGCCG
cnt = 78	feature = 680	correl = -0.0550143	descr = N_Gram_GTGGC
cnt = 79	feature = 792	correl = 0.0388201	descr = N_Gram_TCTCT
cnt = 80	feature = 775	correl = 0.0631116	descr = N_Gram_TCGCA
cnt = 81	feature = 305	correl = 0.0254132	descr = N_Gram_ATTTA
cnt = 82	feature = 821	correl = -0.0270537	descr = N_Gram_TGCGC
cnt = 83	feature = 645	correl = -0.0319899	descr = N_Gram_GGTGA
cnt = 84	feature = 696	correl = 0.022864	descr = N_Gram_GTTTC
cnt = 85	feature = 669	correl = 0.063468	descr = N_Gram_GTCGT
cnt = 86	feature = 519	correl = -0.0291547	descr = N_Gram_GAGAT
cnt = 87	feature = 879	correl = 0.0344463	descr = N_Gram_TTGCA
cnt = 88	feature = 278	correl = 0.0352818	descr = N_Gram_ATCCG
cnt = 89	feature = 725	correl = 0.0380596	descr = N_Gram_TACTG
cnt = 90	feature = 366	correl = -0.0773879	descr = N_Gram_CCCCG
cnt = 91	feature = 23	correl = 0.0391819	descr = Position_Specific_Bin_Base_9_Base_T
cnt = 92	feature = 765	correl = -0.0240237	descr = N_Gram_TCCCG
cnt = 93	feature = 834	correl = -0.0512731	descr = N_Gram_TGGGA
cnt = 94	feature = 535	correl = -0.0452482	descr = N_Gram_GATGT
cnt = 95	feature = 697	correl = 0.0413673	descr = N_Gram_GTTTG
cnt = 96	feature = 358	correl = -0.0429017	descr = N_Gram_CCATA
cnt = 97	feature = 780	correl = -0.0245614	descr = N_Gram_TCGGC
cnt = 98	feature = 603	correl = -0.0638674	descr = N_Gram_GGAGG
cnt = 99	feature = 788	correl = 0.0303404	descr = N_Gram_TCTAT
cnt = 100	feature = 356	correl = -0.0870526	descr = N_Gram_CCAGC
cnt = 101	feature = 502	correl = 0.0329927	descr = N_Gram_GAAGG
cnt = 102	feature = 826	correl = 0.0364871	descr = N_Gram_TGCTT
cnt = 103	feature = 590	correl = -0.0362818	descr = N_Gram_GCTGG
cnt = 104	feature = 4	correl = -0.0736756	descr = Position_Specific_Bin_Base_1_Base_G
cnt = 105	feature = 627	correl = -0.0451483	descr = N_Gram_GGGCA
cnt = 106	feature = 704	correl = 0.0216735	descr = N_Gram_TAAAT
cnt = 107	feature = 654	correl = 0.0381043	descr = N_Gram_GTAAG
cnt = 108	feature = 263	correl = -0.0370678	descr = N_Gram_AGTTC
cnt = 109	feature = 880	correl = 0.0286628	descr = N_Gram_TTGCC
cnt = 110	feature = 560	correl = -0.0949899	descr = N_Gram_GCCCG
cnt = 111	feature = 56	correl = -0.178563	descr = Position_Specific_Bin_Base_20_Base_G
cnt = 112	feature = 677	correl = -0.0329052	descr = N_Gram_GTGCG
cnt = 113	feature = 10	correl = -0.0925996	descr = Position_Specific_Bin_Base_3_Base_T
cnt = 114	feature = 14	correl = 0.0619095	descr = Position_Specific_Bin_Base_5_Base_T
cnt = 115	feature = 679	correl = -0.0498723	descr = N_Gram_GTGGA
cnt = 116	feature = 334	correl = -0.079993	descr = N_Gram_CAGGG
cnt = 117	feature = 461	correl = 0.0380315	descr = N_Gram_CTAGA
cnt = 118	feature = 658	correl = 0.0276513	descr = N_Gram_GTATT
cnt = 119	feature = 733	correl = 0.0709125	descr = N_Gram_TAGCT
cnt = 120	feature = 81	correl = -0.175953	descr = Fold_of_RNAi_Sequence_Pos_0
cnt = 121	feature = 671	correl = -0.0267708	descr = N_Gram_GTCTG
cnt = 122	feature = 17	correl = -0.128655	descr = Position_Specific_Bin_Base_7_Base_C
cnt = 123	feature = 600	correl = 0.0499019	descr = N_Gram_GGACT
cnt = 124	feature = 857	correl = 0.0616052	descr = N_Gram_TTAGA
cnt = 125	feature = 531	correl = 0.0665676	descr = N_Gram_GATAT
cnt = 126	feature = 39	correl = -0.0278389	descr = Position_Specific_Bin_Base_15_Base_G
cnt = 127	feature = 825	correl = -0.0270136	descr = N_Gram_TGCTC
cnt = 128	feature = 755	correl = -0.0530254	descr = N_Gram_TCACG
cnt = 129	feature = 231	correl = 0.0272791	descr = N_Gram_ACTTC
cnt = 130	feature = 394	correl = -0.030955	descr = N_Gram_CCTCC
cnt = 131	feature = 256	correl = -0.024361	descr = N_Gram_AGGTG
cnt = 132	feature = 814	correl = 0.0444768	descr = N_Gram_TGCAA
cnt = 133	feature = 632	correl = -0.0498211	descr = N_Gram_GGGGA
cnt = 134	feature = 665	correl = -0.0514814	descr = N_Gram_GTCCT
cnt = 135	feature = 251	correl = -0.0221605	descr = N_Gram_AGGCC
cnt = 136	feature = 634	correl = -0.0639388	descr = N_Gram_GGGGT
cnt = 137	feature = 31	correl = -0.0264337	descr = Position_Specific_Bin_Base_12_Base_C
cnt = 138	feature = 501	correl = -0.0358564	descr = N_Gram_GAAGC
cnt = 139	feature = 21	correl = 0.0738078	descr = Position_Specific_Bin_Base_8_Base_T
cnt = 140	feature = 0	correl = 0.0321101	descr = Position_Specific_Bin_Base_0_Base_A
cnt = 141	feature = 812	correl = 0.0224263	descr = N_Gram_TGATT
cnt = 142	feature = 798	correl = 0.0232808	descr = N_Gram_TCTTG
cnt = 143	feature = 753	correl = 0.0305522	descr = N_Gram_TCAAC
cnt = 144	feature = 40	correl = 0.0738764	descr = Position_Specific_Bin_Base_16_Base_A
cnt = 145	feature = 15	correl = -0.0270439	descr = Position_Specific_Bin_Base_6_Base_C
cnt = 146	feature = 592	correl = -0.070775	descr = N_Gram_GCTTT
cnt = 147	feature = 436	correl = -0.065111	descr = N_Gram_CGGGC
cnt = 148	feature = 367	correl = -0.040755	descr = N_Gram_CCCCT
cnt = 149	feature = 255	correl = 0.0820862	descr = N_Gram_AGGTA
cnt = 150	feature = 52	correl = -0.113771	descr = Position_Specific_Bin_Base_19_Base_G
cnt = 151	feature = 620	correl = -0.0601871	descr = N_Gram_GGCTG
cnt = 152	feature = 35	correl = -0.0271304	descr = Position_Specific_Bin_Base_14_Base_C
cnt = 153	feature = 229	correl = -0.0360249	descr = N_Gram_ACTGC
cnt = 154	feature = 321	correl = -0.029281	descr = N_Gram_CACGA
cnt = 155	feature = 767	correl = 0.0218517	descr = N_Gram_TCCGT
cnt = 156	feature = 799	correl = 0.0467952	descr = N_Gram_TCTTT
cnt = 157	feature = 659	correl = 0.0287936	descr = N_Gram_GTCAA
cnt = 158	feature = 840	correl = 0.0355316	descr = N_Gram_TGTAT
cnt = 159	feature = 294	correl = 0.0312804	descr = N_Gram_ATTAG
cnt = 160	feature = 307	correl = 0.0377698	descr = N_Gram_ATTTT
cnt = 161	feature = 260	correl = 0.0970388	descr = N_Gram_AGTCG
cnt = 162	feature = 572	correl = -0.0903286	descr = N_Gram_GCGCG
cnt = 163	feature = 232	correl = 0.035273	descr = N_Gram_AGAAT
cnt = 164	feature = 583	correl = -0.0236276	descr = N_Gram_GCTCA
cnt = 165	feature = 478	correl = -0.04527	descr = N_Gram_CTGCC
cnt = 166	feature = 534	correl = -0.0563059	descr = N_Gram_GATGG
cnt = 167	feature = 717	correl = 0.0325477	descr = N_Gram_TACC
cnt = 168	feature = 11	correl = 0.0856056	descr = Position_Specific_Bin_Base_4_Base_A
cnt = 169	feature = 8	correl = -0.126216	descr = Position_Specific_Bin_Base_2_Base_T
cnt = 170	feature = 254	correl = 0.0266377	descr = N_Gram_AGGGT
cnt = 171	feature = 586	correl = 0.0433297	descr = N_Gram_GCTCT
cnt = 172	feature = 729	correl = 0.0540171	descr = N_Gram_TAGAC
cnt = 173	feature = 316	correl = 0.0359959	descr = N_Gram_CACAG
cnt = 174	feature = 770	correl = -0.0327785	descr = N_Gram_TCCTG
cnt = 175	feature = 553	correl = 0.0359613	descr = N_Gram_GCATT
cnt = 176	feature = 249	correl = -0.0332244	descr = N_Gram_AGGAG
cnt = 177	feature = 9	correl = 0.0721052	descr = Position_Specific_Bin_Base_3_Base_G
cnt = 178	feature = 899	correl = 0.0589993	descr = N_Gram_TTTGT
cnt = 179	feature = 674	correl = 0.0371997	descr = N_Gram_GTGAG
cnt = 180	feature = 1	correl = 0.108712	descr = Position_Specific_Bin_Base_0_Base_C
cnt = 181	feature = 625	correl = -0.070203	descr = N_Gram_GGGAG
cnt = 182	feature = 396	correl = -0.0701382	descr = N_Gram_CCTCT
cnt = 183	feature = 382	correl = -0.0337205	descr = N_Gram_CCGCA
cnt = 184	feature = 843	correl = 0.0276697	descr = N_Gram_TGTCT
cnt = 185	feature = 653	correl = 0.0437153	descr = N_Gram_GTAAA
cnt = 186	feature = 483	correl = 0.0402565	descr = N_Gram_CTGTT
cnt = 187	feature = 46	correl = 0.0519117	descr = Position_Specific_Bin_Base_17_Base_T
cnt = 188	feature = 871	correl = 0.0301413	descr = N_Gram_TTCTC
cnt = 189	feature = 43	correl = 0.0229297	descr = Position_Specific_Bin_Base_16_Base_T
cnt = 190	feature = 462	correl = 0.0679877	descr = N_Gram_CTAGC
cnt = 191	feature = 716	correl = 0.0382601	descr = N_Gram_TACAT
cnt = 192	feature = 33	correl = -0.0216303	descr = Position_Specific_Bin_Base_13_Base_G
cnt = 193	feature = 579	correl = -0.0781752	descr = N_Gram_GCGT
cnt = 194	feature = 597	correl = -0.0354175	descr = N_Gram_GGAAG
cnt = 195	feature = 476	correl = -0.0258986	descr = N_Gram_CTGAG
cnt = 196	feature = 284	correl = 0.0784501	descr = N_Gram_ATCTC
cnt = 197	feature = 612	correl = -0.106905	descr = N_Gram_GGCCC
cnt = 198	feature = 709	correl = 0.0518918	descr = N_Gram_TAAGG
cnt = 199	feature = 646	correl = -0.0658381	descr = N_Gram_GGTGC
cnt = 200	feature = 29	correl = -0.0485509	descr = Position_Specific_Bin_Base_11_Base_G
cnt = 201	feature = 582	correl = 0.0271029	descr = N_Gram_GCTA
cnt = 202	feature = 233	correl = 0.0508068	descr = N_Gram_AGACA
cnt = 203	feature = 525	correl = -0.0292709	descr = N_Gram_GAGGT
cnt = 204	feature = 336	correl = -0.02747	descr = N_Gram_CATA
cnt = 205	feature = 687	correl = -0.0296454	descr = N_Gram_GTTA
cnt = 206	feature = 16	correl = 0.0870943	descr = Position_Specific_Bin_Base_7_Base_A
cnt = 207	feature = 42	correl = -0.0609349	descr = Position_Specific_Bin_Base_16_Base_G
cnt = 208	feature = 865	correl = 0.0255919	descr = N_Gram_TTCCT
cnt = 209	feature = 82	correl = -0.178464	descr = Fold_of_RNAi_Sequence_Pos_1
cnt = 210	feature = 885	correl = 0.0477267	descr = N_Gram_TTGTA
cnt = 211	feature = 616	correl = -0.0707659	descr = N_Gram_GGCGC
cnt = 212	feature = 271	correl = 0.0267239	descr = N_Gram_ATATG
cnt = 213	feature = 549	correl = -0.0521743	descr = N_Gram_GCAGA
cnt = 214	feature = 206	correl = -0.0350097	descr = N_Gram_ACCA
cnt = 215	feature = 451	correl = -0.0613534	descr = N_Gram_CGTT
cnt = 216	feature = 458	correl = 0.0529948	descr = N_Gram_CTACA
cnt = 217	feature = 860	correl = 0.0424541	descr = N_Gram_TTAT
cnt = 218	feature = 794	correl = 0.0907502	descr = N_Gram_TCTGC
cnt = 219	feature = 475	correl = 0.0322491	descr = N_Gram_CTCTT
cnt = 220	feature = 643	correl = -0.0777598	descr = N_Gram_GGTCC
cnt = 221	feature = 536	correl = 0.0261485	descr = N_Gram_GATT
cnt = 222	feature = 774	correl = 0.0619045	descr = N_Gram_TCGC
cnt = 223	feature = 545	correl = -0.033297	descr = N_Gram_GCAC
cnt = 224	feature = 787	correl = 0.0420808	descr = N_Gram_TCTAG
cnt = 225	feature = 404	correl = -0.0638268	descr = N_Gram_CGAA
cnt = 226	feature = 494	correl = 0.0610292	descr = N_Gram_CTTTG
cnt = 227	feature = 565	correl = -0.0439732	descr = N_Gram_GCCT
cnt = 228	feature = 77	correl = 0.432143	descr = Gibbs_of_Target_Sequence__Pos_20_Step_1
cnt = 229	feature = 526	correl = 0.0226334	descr = N_Gram_GAGT
cnt = 230	feature = 490	correl = 0.03577	descr = N_Gram_CTTGC
cnt = 231	feature = 541	correl = -0.0435638	descr = N_Gram_GCAA
cnt = 232	feature = 657	correl = 0.026593	descr = N_Gram_GTAT
cnt = 233	feature = 299	correl = 0.0545221	descr = N_Gram_ATTG
cnt = 234	feature = 666	correl = 0.0307729	descr = N_Gram_GTCG
cnt = 235	feature = 849	correl = 0.0615652	descr = N_Gram_TGTTT
cnt = 236	feature = 41	correl = -0.0344943	descr = Position_Specific_Bin_Base_16_Base_C
cnt = 237	feature = 791	correl = 0.0339808	descr = N_Gram_TCTCC
cnt = 238	feature = 355	correl = -0.0825844	descr = N_Gram_CCAG
cnt = 239	feature = 769	correl = -0.0343626	descr = N_Gram_TCCTC
cnt = 240	feature = 738	correl = 0.0521952	descr = N_Gram_TATA
cnt = 241	feature = 83	correl = -0.116579	descr = Fold_of_RNAi_Sequence_Pos_2
cnt = 242	feature = 298	correl = 0.0792331	descr = N_Gram_ATTCT
cnt = 243	feature = 59	correl = 0.0784524	descr = Gibbs_of_Target_Sequence__Pos_0_Step_1
cnt = 244	feature = 71	correl = 0.148593	descr = Gibbs_of_Target_Sequence__Pos_14_Step_1
cnt = 245	feature = 894	correl = 0.0415111	descr = N_Gram_TTTCT
cnt = 246	feature = 275	correl = 0.043981	descr = N_Gram_ATCC
cnt = 247	feature = 675	correl = -0.0387612	descr = N_Gram_GTGC
cnt = 248	feature = 595	correl = -0.030638	descr = N_Gram_GGAA
cnt = 249	feature = 482	correl = 0.0291935	descr = N_Gram_CTGT
cnt = 250	feature = 589	correl = -0.0510308	descr = N_Gram_GCTGC
cnt = 251	feature = 802	correl = 0.0434073	descr = N_Gram_TGAA
cnt = 252	feature = 809	correl = 0.0315951	descr = N_Gram_TGAT
cnt = 253	feature = 678	correl = -0.0909185	descr = N_Gram_GTGG
cnt = 254	feature = 283	correl = 0.0587036	descr = N_Gram_ATCT
cnt = 255	feature = 806	correl = 0.0307746	descr = N_Gram_TGAG
cnt = 256	feature = 759	correl = 0.0215083	descr = N_Gram_TCCA
cnt = 257	feature = 530	correl = 0.0346179	descr = N_Gram_GATA
cnt = 258	feature = 293	correl = 0.0633875	descr = N_Gram_ATTA
cnt = 259	feature = 80	correl = 0.0336633	descr = PF_RNAi_Fold_3'Free_Count
cnt = 260	feature = 638	correl = 0.0349811	descr = N_Gram_GGTA
cnt = 261	feature = 813	correl = 0.0509538	descr = N_Gram_TGCA
cnt = 262	feature = 838	correl = 0.0482438	descr = N_Gram_TGTA
cnt = 263	feature = 631	correl = -0.101467	descr = N_Gram_GGGG
cnt = 264	feature = 864	correl = 0.0311897	descr = N_Gram_TTCC
cnt = 265	feature = 706	correl = 0.0618041	descr = N_Gram_TAAG
cnt = 266	feature = 713	correl = 0.0575552	descr = N_Gram_TACA
cnt = 267	feature = 66	correl = 0.0779394	descr = Gibbs_of_Target_Sequence__Pos_8_Step_1
cnt = 268	feature = 672	correl = 0.0382495	descr = N_Gram_GTGA
cnt = 269	feature = 489	correl = 0.0446923	descr = N_Gram_CTTG
cnt = 270	feature = 900	correl = 0.0302285	descr = N_Gram_TTTT
cnt = 271	feature = 610	correl = -0.117565	descr = N_Gram_GGCC
cnt = 272	feature = 213	correl = -0.0663698	descr = N_Gram_ACG
cnt = 273	feature = 856	correl = 0.0495059	descr = N_Gram_TTAG
cnt = 274	feature = 641	correl = -0.0292806	descr = N_Gram_GGTC
cnt = 275	feature = 626	correl = -0.124077	descr = N_Gram_GGGC
cnt = 276	feature = 368	correl = -0.120011	descr = N_Gram_CCCG
cnt = 277	feature = 345	correl = 0.0474411	descr = N_Gram_CATT
cnt = 278	feature = 695	correl = 0.051002	descr = N_Gram_GTTT
cnt = 279	feature = 772	correl = 0.0340438	descr = N_Gram_TCG
cnt = 280	feature = 752	correl = 0.0248642	descr = N_Gram_TCA
cnt = 281	feature = 60	correl = -0.0494378	descr = Gibbs_of_Target_Sequence__Pos_1_Step_1
cnt = 282	feature = 884	correl = 0.0791701	descr = N_Gram_TTGT
cnt = 283	feature = 878	correl = 0.0431088	descr = N_Gram_TTGC
cnt = 284	feature = 789	correl = 0.0557312	descr = N_Gram_TCTC
cnt = 285	feature = 74	correl = 0.0884278	descr = Gibbs_of_Target_Sequence__Pos_17_Step_1
cnt = 286	feature = 270	correl = 0.0866991	descr = N_Gram_ATAT
cnt = 287	feature = 499	correl = -0.0243254	descr = N_Gram_GAAG
cnt = 288	feature = 70	correl = 0.119637	descr = Gibbs_of_Target_Sequence__Pos_13_Step_1
cnt = 289	feature = 392	correl = -0.0861333	descr = N_Gram_CCTC
cnt = 290	feature = 430	correl = -0.112306	descr = N_Gram_CGGC
cnt = 291	feature = 403	correl = -0.0763047	descr = N_Gram_CGA
cnt = 292	feature = 64	correl = 0.094957	descr = Gibbs_of_Target_Sequence__Pos_6_Step_1
cnt = 293	feature = 662	correl = -0.0863963	descr = N_Gram_GTCC
cnt = 294	feature = 892	correl = 0.0397946	descr = N_Gram_TTTC
cnt = 295	feature = 701	correl = 0.0505537	descr = N_Gram_TAAA
cnt = 296	feature = 273	correl = 0.0612591	descr = N_Gram_ATC
cnt = 297	feature = 72	correl = 0.08735	descr = Gibbs_of_Target_Sequence__Pos_15_Step_1
cnt = 298	feature = 348	correl = -0.0676288	descr = N_Gram_CCA
cnt = 299	feature = 726	correl = 0.0848074	descr = N_Gram_TAG
cnt = 300	feature = 796	correl = 0.0659382	descr = N_Gram_TCTT
cnt = 301	feature = 105	correl = -0.100756	descr = Xue_Structure_Feature_C110
cnt = 302	feature = 79	correl = 0.146489	descr = PF_RNAi_Fold_5'Free_Count
cnt = 303	feature = 540	correl = -0.030844	descr = N_Gram_GCA
cnt = 304	feature = 335	correl = 0.0681319	descr = N_Gram_CAT
cnt = 305	feature = 837	correl = 0.0839728	descr = N_Gram_TGT
cnt = 306	feature = 751	correl = 0.0404066	descr = N_Gram_TC
cnt = 307	feature = 554	correl = -0.119762	descr = N_Gram_GCC
cnt = 308	feature = 593	correl = -0.111876	descr = N_Gram_GG
cnt = 309	feature = 264	correl = 0.114081	descr = N_Gram_AT
cnt = 310	feature = 292	correl = 0.118434	descr = N_Gram_ATT
cnt = 311	feature = 539	correl = -0.104996	descr = N_Gram_GC
cnt = 312	feature = 78	correl = 0.214226	descr = PF_RNAi_Fold_Energy
cnt = 313	feature = 58	correl = 0.271228	descr = Gibbs_of_Target_Sequence_
num rows = 2188
num_elements = 687032
..*
optimization finished, #iter = 2463
nu = 0.320971
obj = -55.405515, rho = -0.798379
nSV = 1031, nBSV = 440
num rows = 243
num_elements = 76302
*
optimization finished, #iter = 228
nu = 0.286231
obj = -6.265634, rho = -0.649949
nSV = 140, nBSV = 26
..*
optimization finished, #iter = 2463
nu = 0.320971
obj = -55.405515, rho = -0.798379
nSV = 1031, nBSV = 440
CFS merit scores = 1.44541
CFS merit scores = 1.61707
CFS merit scores = 1.85383
CFS merit scores = 2.07923
CFS merit scores = 2.28362
CFS merit scores = 2.47348
CFS merit scores = 2.64674
CFS merit scores = 2.80606
CFS merit scores = 2.95412
CFS merit scores = 3.0929
CFS merit scores = 3.2251
CFS merit scores = 3.34751
CFS merit scores = 3.46326
CFS merit scores = 3.57368
CFS merit scores = 3.68023
CFS merit scores = 3.78199
CFS merit scores = 3.87897
CFS merit scores = 3.97277
CFS merit scores = 4.06312
CFS merit scores = 4.1489
CFS merit scores = 4.23136
CFS merit scores = 4.31068
CFS merit scores = 4.38555
CFS merit scores = 4.4519
CFS merit scores = 4.51586
CFS merit scores = 4.57807
CFS merit scores = 4.63838
CFS merit scores = 4.69671
CFS merit scores = 4.75152
CFS merit scores = 4.80477
CFS merit scores = 4.8552
CFS merit scores = 4.90341
CFS merit scores = 4.95089
CFS merit scores = 4.99679
CFS merit scores = 5.04175
CFS merit scores = 5.08526
CFS merit scores = 5.12739
CFS merit scores = 5.16659
CFS merit scores = 5.20483
CFS merit scores = 5.24159
CFS merit scores = 5.27703
CFS merit scores = 5.31089
CFS merit scores = 5.34379
CFS merit scores = 5.3757
CFS merit scores = 5.4071
CFS merit scores = 5.43724
CFS merit scores = 5.46639
CFS merit scores = 5.49432
CFS merit scores = 5.51948
CFS merit scores = 5.5437
CFS merit scores = 5.5674
CFS merit scores = 5.59035
CFS merit scores = 5.61138
CFS merit scores = 5.63138
CFS merit scores = 5.6506
CFS merit scores = 5.66817
CFS merit scores = 5.68562
CFS merit scores = 5.70286
CFS merit scores = 5.71848
CFS merit scores = 5.73363
CFS merit scores = 5.74831
CFS merit scores = 5.76257
CFS merit scores = 5.77669
CFS merit scores = 5.79089
CFS merit scores = 5.80527
CFS merit scores = 5.81966
CFS merit scores = 5.8339
CFS merit scores = 5.84814
CFS merit scores = 5.86041
CFS merit scores = 5.87235
CFS merit scores = 5.88393
CFS merit scores = 5.89402
CFS merit scores = 5.90349
CFS merit scores = 5.91258
CFS merit scores = 5.92141
CFS merit scores = 5.93048
CFS merit scores = 5.93906
CFS merit scores = 5.94739
CFS merit scores = 5.95546
CFS merit scores = 5.96375
CFS merit scores = 5.97225
CFS merit scores = 5.98062
CFS merit scores = 5.9887
CFS merit scores = 5.99655
CFS merit scores = 6.00373
CFS merit scores = 6.01096
CFS merit scores = 6.01815
CFS merit scores = 6.02512
CFS merit scores = 6.03112
CFS merit scores = 6.03642
CFS merit scores = 6.04187
CFS merit scores = 6.04712
CFS merit scores = 6.0524
CFS merit scores = 6.05771
CFS merit scores = 6.06274
CFS merit scores = 6.06792
CFS merit scores = 6.07309
CFS merit scores = 6.0784
CFS merit scores = 6.08267
CFS merit scores = 6.08693
CFS merit scores = 6.09119
CFS merit scores = 6.09488
CFS merit scores = 6.0985
CFS merit scores = 6.10191
CFS merit scores = 6.10571
CFS merit scores = 6.1093
CFS merit scores = 6.11293
CFS merit scores = 6.1167
CFS merit scores = 6.12059
CFS merit scores = 6.1239
CFS merit scores = 6.12718
CFS merit scores = 6.13046
CFS merit scores = 6.13361
CFS merit scores = 6.13691
CFS merit scores = 6.13985
CFS merit scores = 6.14236
CFS merit scores = 6.14488
CFS merit scores = 6.14707
CFS merit scores = 6.14958
CFS merit scores = 6.15201
CFS merit scores = 6.15417
CFS merit scores = 6.15646
CFS merit scores = 6.15848
CFS merit scores = 6.16058
CFS merit scores = 6.16265
CFS merit scores = 6.16463
CFS merit scores = 6.16683
CFS merit scores = 6.1686
CFS merit scores = 6.17039
CFS merit scores = 6.17205
CFS merit scores = 6.17368
CFS merit scores = 6.1752
CFS merit scores = 6.17674
CFS merit scores = 6.17829
CFS merit scores = 6.1793
CFS merit scores = 6.18018
CFS merit scores = 6.18116
CFS merit scores = 6.18195
CFS merit scores = 6.18287
CFS merit scores = 6.18364
CFS merit scores = 6.18444
CFS merit scores = 6.185
CFS merit scores = 6.18564
CFS merit scores = 6.18631
CFS merit scores = 6.18675
CFS merit scores = 6.18724
CFS merit scores = 6.18763
CFS merit scores = 6.18817
CFS merit scores = 6.1886
CFS merit scores = 6.18869
CFS merit scores = 6.18884
CFS merit scores = 6.18909
CFS merit scores = 6.18941
CFS merit scores = 6.18975
CFS merit scores = 6.19023
CFS merit scores = 6.1906
CFS merit scores = 6.19098
CFS merit scores = 6.19127
CFS merit scores = 6.19145
CFS merit scores = 6.19142
CFS merit scores = 6.19137
CFS merit scores = 6.19138
CFS merit scores = 6.19133
CFS merit scores = 6.19099
CFS merit scores = 6.19041
CFS merit scores = 6.18983
CFS merit scores = 6.1893
CFS merit scores = 6.1888
CFS merit scores = 6.18833
CFS merit scores = 6.18792
CFS merit scores = 6.1875
CFS merit scores = 6.18702
CFS merit scores = 6.18663
CFS merit scores = 6.18628
CFS merit scores = 6.18564
CFS merit scores = 6.18493
CFS merit scores = 6.18436
CFS merit scores = 6.18374
CFS merit scores = 6.18311
CFS merit scores = 6.18258
CFS merit scores = 6.18184
CFS merit scores = 6.18115
CFS merit scores = 6.18032
CFS merit scores = 6.17956
CFS merit scores = 6.17889
CFS merit scores = 6.17792
CFS merit scores = 6.17687
CFS merit scores = 6.17583
CFS merit scores = 6.17469
CFS merit scores = 6.17347
CFS merit scores = 6.17236
CFS merit scores = 6.17128
CFS merit scores = 6.17014
CFS merit scores = 6.16906
CFS merit scores = 6.16757
CFS merit scores = 6.16616
CFS merit scores = 6.16482
CFS merit scores = 6.16335
CFS merit scores = 6.16185
CFS merit scores = 6.16019
CFS merit scores = 6.15861
CFS merit scores = 6.15714
CFS merit scores = 6.15563
CFS merit scores = 6.15423
CFS merit scores = 6.15259
CFS merit scores = 6.15099
CFS merit scores = 6.14938
CFS merit scores = 6.14761
CFS merit scores = 6.14579
CFS merit scores = 6.14401
CFS merit scores = 6.14216
CFS merit scores = 6.14029
CFS merit scores = 6.13847
CFS merit scores = 6.13668
CFS merit scores = 6.13473
CFS merit scores = 6.13271
CFS merit scores = 6.13072
CFS merit scores = 6.12875
CFS merit scores = 6.12677
CFS merit scores = 6.12479
CFS merit scores = 6.12287
CFS merit scores = 6.12106
CFS merit scores = 6.11914
CFS merit scores = 6.11688
CFS merit scores = 6.11457
CFS merit scores = 6.11214
CFS merit scores = 6.10969
CFS merit scores = 6.10696
CFS merit scores = 6.10427
CFS merit scores = 6.10156
CFS merit scores = 6.09888
CFS merit scores = 6.09598
CFS merit scores = 6.09308
CFS merit scores = 6.08999
CFS merit scores = 6.08686
CFS merit scores = 6.08379
CFS merit scores = 6.08079
CFS merit scores = 6.0777
CFS merit scores = 6.07469
CFS merit scores = 6.0717
CFS merit scores = 6.06867
CFS merit scores = 6.06562
CFS merit scores = 6.06256
CFS merit scores = 6.05929
CFS merit scores = 6.05589
CFS merit scores = 6.05257
CFS merit scores = 6.04918
CFS merit scores = 6.04568
CFS merit scores = 6.04204
CFS merit scores = 6.0384
CFS merit scores = 6.03475
CFS merit scores = 6.03106
CFS merit scores = 6.02737
CFS merit scores = 6.02362
CFS merit scores = 6.01971
CFS merit scores = 6.01584
CFS merit scores = 6.01195
CFS merit scores = 6.00804
CFS merit scores = 6.00419
CFS merit scores = 6.00032
CFS merit scores = 5.99647
CFS merit scores = 5.99265
CFS merit scores = 5.98879
CFS merit scores = 5.98494
CFS merit scores = 5.98098
CFS merit scores = 5.97691
CFS merit scores = 5.97258
CFS merit scores = 5.96814
CFS merit scores = 5.96361
CFS merit scores = 5.95899
CFS merit scores = 5.95448
CFS merit scores = 5.94985
CFS merit scores = 5.94525
CFS merit scores = 5.94036
CFS merit scores = 5.93559
CFS merit scores = 5.9307
CFS merit scores = 5.92568
CFS merit scores = 5.92064
CFS merit scores = 5.9156
CFS merit scores = 5.91051
CFS merit scores = 5.9055
CFS merit scores = 5.90047
CFS merit scores = 5.89547
CFS merit scores = 5.89047
CFS merit scores = 5.88548
CFS merit scores = 5.88052
CFS merit scores = 5.87555
CFS merit scores = 5.87052
CFS merit scores = 5.86547
CFS merit scores = 5.86036
CFS merit scores = 5.85526
CFS merit scores = 5.85018
CFS merit scores = 5.8452
CFS merit scores = 5.84024
CFS merit scores = 5.83483
CFS merit scores = 5.82946
CFS merit scores = 5.82421
CFS merit scores = 5.81878
CFS merit scores = 5.81344
CFS merit scores = 5.80803
CFS merit scores = 5.8026
CFS merit scores = 5.79708
CFS merit scores = 5.79141
CFS merit scores = 5.78582
CFS merit scores = 5.78018
CFS merit scores = 5.77454
CFS merit scores = 5.76886
CFS merit scores = 5.76297
CFS merit scores = 5.75701
CFS merit scores = 5.75108
CFS merit scores = 5.74524
CFS merit scores = 5.73931
CFS merit scores = 5.73333
CFS merit scores = 5.72738
CFS merit scores = 5.72124
CFS merit scores = 5.71509
CFS merit scores = 5.70882
CFS merit scores = 5.70266
CFS merit scores = 5.69607
CFS merit scores = 5.68934
CFS merit scores = 5.6827
CFS merit scores = 5.67612
CFS merit scores = 5.66966
CFS merit scores = 5.66317
CFS merit scores = 5.65671
CFS merit scores = 5.65034
CFS merit scores = 5.64357
CFS merit scores = 5.63633
CFS merit scores = 5.62912
CFS merit scores = 5.62167
CFS merit scores = 5.61426
CFS merit scores = 5.60682
CFS merit scores = 5.59935
CFS merit scores = 5.59169
CFS merit scores = 5.58364
CFS merit scores = 5.57545
CFS merit scores = 5.56732
CFS merit scores = 5.55887
CFS merit scores = 5.55045
CFS merit scores = 5.54172
CFS merit scores = 5.53121
CFS merit scores = 5.52046
CFS merit scores = 5.50889
CFS merit scores = 5.49724
CFS merit scores = 5.48542
CFS merit scores = 5.47345
CFS merit scores = 5.46052
CFS merit scores = 5.44645
CFS merit scores = 5.43198
CFS merit scores = 5.41675
CFS merit scores = 5.39857
CFS merit scores = 5.36352
cnt = 1	feature = 83	correl = 0.445412	descr = Gibbs_of_Target_Sequence__Pos_19_Step_1
cnt = 2	feature = 2	correl = -0.134318	descr = Position_Specific_Bin_Base_0_Base_G
cnt = 3	feature = 502	correl = -0.0730174	descr = N_Gram_CTGGC
cnt = 4	feature = 14	correl = -0.0832759	descr = Position_Specific_Bin_Base_4_Base_C
cnt = 5	feature = 848	correl = -0.034037	descr = N_Gram_TGCCG
cnt = 6	feature = 684	correl = 0.0432445	descr = N_Gram_GTAA
cnt = 7	feature = 774	correl = 0.0599442	descr = N_Gram_TATCA
cnt = 8	feature = 809	correl = -0.0271389	descr = N_Gram_TCGCG
cnt = 9	feature = 356	correl = 0.0256986	descr = N_Gram_CATAG
cnt = 10	feature = 631	correl = -0.0275775	descr = N_Gram_GGACG
cnt = 11	feature = 749	correl = -0.0288557	descr = N_Gram_TACG
cnt = 12	feature = 228	correl = -0.0519931	descr = N_Gram_ACGGG
cnt = 13	feature = 880	correl = -0.0287172	descr = N_Gram_TTAAT
cnt = 14	feature = 765	correl = 0.0298168	descr = N_Gram_TAGTC
cnt = 15	feature = 327	correl = 0.0221769	descr = N_Gram_CAACG
cnt = 16	feature = 808	correl = 0.0459006	descr = N_Gram_TCGCA
cnt = 17	feature = 217	correl = -0.0216748	descr = N_Gram_ACCGA
cnt = 18	feature = 681	correl = -0.0247891	descr = N_Gram_GGTTA
cnt = 19	feature = 406	correl = 0.021735	descr = N_Gram_CCGGA
cnt = 20	feature = 734	correl = 0.0263948	descr = N_Gram_TAACT
cnt = 21	feature = 901	correl = 0.0593651	descr = N_Gram_TTCGT
cnt = 22	feature = 806	correl = 0.0300373	descr = N_Gram_TCGAG
cnt = 23	feature = 488	correl = -0.0368551	descr = N_Gram_CTCAA
cnt = 24	feature = 915	correl = -0.0261694	descr = N_Gram_TTGGC
cnt = 25	feature = 704	correl = 0.0481177	descr = N_Gram_GTCTA
cnt = 26	feature = 812	correl = 0.0409726	descr = N_Gram_TCGGA
cnt = 27	feature = 770	correl = 0.02339	descr = N_Gram_TATAC
cnt = 28	feature = 813	correl = -0.0333191	descr = N_Gram_TCGGC
cnt = 29	feature = 461	correl = -0.0276819	descr = N_Gram_CGGTT
cnt = 30	feature = 910	correl = 0.0313427	descr = N_Gram_TTGAC
cnt = 31	feature = 316	correl = 0.0315011	descr = N_Gram_ATTGT
cnt = 32	feature = 752	correl = 0.0723271	descr = N_Gram_TACTA
cnt = 33	feature = 436	correl = -0.0308214	descr = N_Gram_CGATC
cnt = 34	feature = 308	correl = -0.021528	descr = N_Gram_ATTAA
cnt = 35	feature = 554	correl = -0.0256454	descr = N_Gram_GAGTA
cnt = 36	feature = 432	correl = -0.0414496	descr = N_Gram_CGACG
cnt = 37	feature = 493	correl = -0.0497037	descr = N_Gram_CTCGT
cnt = 38	feature = 716	correl = -0.0577597	descr = N_Gram_GTGGG
cnt = 39	feature = 403	correl = -0.0265512	descr = N_Gram_CCGCG
cnt = 40	feature = 800	correl = 0.079682	descr = N_Gram_TCCTA
cnt = 41	feature = 586	correl = -0.0753699	descr = N_Gram_GCCCC
cnt = 42	feature = 530	correl = 0.0698073	descr = N_Gram_GAATA
cnt = 43	feature = 925	correl = 0.0653805	descr = N_Gram_TTTAG
cnt = 44	feature = 256	correl = -0.0452271	descr = N_Gram_AGCGG
cnt = 45	feature = 337	correl = -0.0217312	descr = N_Gram_CACGA
cnt = 46	feature = 790	correl = -0.0516014	descr = N_Gram_TCAGA
cnt = 47	feature = 857	correl = 0.0299642	descr = N_Gram_TGGAC
cnt = 48	feature = 721	correl = 0.0353547	descr = N_Gram_GTTAC
cnt = 49	feature = 659	correl = -0.0928826	descr = N_Gram_GGGCC
cnt = 50	feature = 535	correl = 0.0296377	descr = N_Gram_GACAT
cnt = 51	feature = 495	correl = 0.0333681	descr = N_Gram_CTCTA
cnt = 52	feature = 850	correl = -0.0246167	descr = N_Gram_TGCGC
cnt = 53	feature = 772	correl = 0.0326001	descr = N_Gram_TATAT
cnt = 54	feature = 696	correl = -0.059595	descr = N_Gram_GTCCC
cnt = 55	feature = 840	correl = 0.0232885	descr = N_Gram_TGAGA
cnt = 56	feature = 705	correl = 0.0255253	descr = N_Gram_GTCTC
cnt = 57	feature = 508	correl = -0.0368954	descr = N_Gram_CTTAA
cnt = 58	feature = 592	correl = 0.0218472	descr = N_Gram_GCCTA
cnt = 59	feature = 238	correl = -0.0381083	descr = N_Gram_ACTGC
cnt = 60	feature = 262	correl = -0.0287022	descr = N_Gram_AGGCA
cnt = 61	feature = 582	correl = -0.0247798	descr = N_Gram_GCCAC
cnt = 62	feature = 871	correl = 0.0287283	descr = N_Gram_TGTCG
cnt = 63	feature = 355	correl = -0.0515854	descr = N_Gram_CATAA
cnt = 64	feature = 687	correl = -0.0251885	descr = N_Gram_GTAAT
cnt = 65	feature = 539	correl = -0.0600909	descr = N_Gram_GACCG
cnt = 66	feature = 572	correl = -0.0353289	descr = N_Gram_GCACC
cnt = 67	feature = 697	correl = -0.0524763	descr = N_Gram_GTCCG
cnt = 68	feature = 732	correl = 0.0498621	descr = N_Gram_TAAAC
cnt = 69	feature = 297	correl = 0.072704	descr = N_Gram_ATCTC
cnt = 70	feature = 35	correl = 0.0305708	descr = Position_Specific_Bin_Base_12_Base_A
cnt = 71	feature = 52	correl = -0.0598637	descr = Position_Specific_Bin_Base_17_Base_G
cnt = 72	feature = 717	correl = -0.0239231	descr = N_Gram_GTGGT
cnt = 73	feature = 273	correl = -0.0298605	descr = N_Gram_AGTTC
cnt = 74	feature = 8	correl = 0.046204	descr = Position_Specific_Bin_Base_2_Base_C
cnt = 75	feature = 869	correl = 0.0326234	descr = N_Gram_TGTAT
cnt = 76	feature = 446	correl = -0.0569674	descr = N_Gram_CGCGT
cnt = 77	feature = 625	correl = -0.0312403	descr = N_Gram_GGAAA
cnt = 78	feature = 43	correl = 0.0764144	descr = Position_Specific_Bin_Base_15_Base_A
cnt = 79	feature = 430	correl = -0.025773	descr = N_Gram_CGACA
cnt = 80	feature = 404	correl = -0.0356677	descr = N_Gram_CCGCT
cnt = 81	feature = 775	correl = 0.0522945	descr = N_Gram_TATCG
cnt = 82	feature = 258	correl = 0.0227648	descr = N_Gram_AGCTA
cnt = 83	feature = 649	correl = -0.0653284	descr = N_Gram_GGCGT
cnt = 84	feature = 334	correl = -0.0253653	descr = N_Gram_CACAT
cnt = 85	feature = 664	correl = -0.0781102	descr = N_Gram_GGGGC
cnt = 86	feature = 786	correl = 0.040975	descr = N_Gram_TCAAC
cnt = 87	feature = 345	correl = -0.042937	descr = N_Gram_CAGAC
cnt = 88	feature = 612	correl = -0.0279923	descr = N_Gram_GCTCA
cnt = 89	feature = 264	correl = -0.0251786	descr = N_Gram_AGGGA
cnt = 90	feature = 645	correl = -0.0253824	descr = N_Gram_GGCCG
cnt = 91	feature = 640	correl = -0.0616316	descr = N_Gram_GGCAA
cnt = 92	feature = 518	correl = -0.0389601	descr = N_Gram_CTTTA
cnt = 93	feature = 663	correl = -0.0460106	descr = N_Gram_GGGGA
cnt = 94	feature = 709	correl = 0.044263	descr = N_Gram_GTGAA
cnt = 95	feature = 534	correl = 0.0227091	descr = N_Gram_GACAC
cnt = 96	feature = 31	correl = -0.0413951	descr = Position_Specific_Bin_Base_11_Base_A
cnt = 97	feature = 852	correl = 0.0263852	descr = N_Gram_TGCTA
cnt = 98	feature = 56	correl = 0.0342793	descr = Position_Specific_Bin_Base_18_Base_T
cnt = 99	feature = 240	correl = 0.0242662	descr = N_Gram_ACTTC
cnt = 100	feature = 723	correl = 0.0375933	descr = N_Gram_GTTCG
cnt = 101	feature = 909	correl = 0.0682971	descr = N_Gram_TTGAA
cnt = 102	feature = 519	correl = 0.0249463	descr = N_Gram_CTTTC
cnt = 103	feature = 560	correl = -0.0412813	descr = N_Gram_GATGG
cnt = 104	feature = 788	correl = 0.0514998	descr = N_Gram_TCACC
cnt = 105	feature = 60	correl = 0.0675692	descr = Position_Specific_Bin_Base_19_Base_T
cnt = 106	feature = 726	correl = -0.0258337	descr = N_Gram_GTTGT
cnt = 107	feature = 819	correl = 0.0499949	descr = N_Gram_TCTAC
cnt = 108	feature = 702	correl = 0.0614707	descr = N_Gram_GTCGT
cnt = 109	feature = 597	correl = -0.0518267	descr = N_Gram_GCGCA
cnt = 110	feature = 753	correl = 0.0355871	descr = N_Gram_TACTG
cnt = 111	feature = 665	correl = -0.0569768	descr = N_Gram_GGGGT
cnt = 112	feature = 769	correl = 0.0568551	descr = N_Gram_TATAA
cnt = 113	feature = 37	correl = 0.0445971	descr = Position_Specific_Bin_Base_13_Base_A
cnt = 114	feature = 545	correl = 0.046208	descr = N_Gram_GACTG
cnt = 115	feature = 4	correl = -0.0290785	descr = Position_Specific_Bin_Base_1_Base_C
cnt = 116	feature = 799	correl = -0.0221485	descr = N_Gram_TCCCG
cnt = 117	feature = 254	correl = -0.0361483	descr = N_Gram_AGCCC
cnt = 118	feature = 913	correl = 0.0300282	descr = N_Gram_TTGCG
cnt = 119	feature = 1	correl = 0.10639	descr = Position_Specific_Bin_Base_0_Base_C
cnt = 120	feature = 766	correl = 0.0325944	descr = N_Gram_TAGTG
cnt = 121	feature = 903	correl = 0.0574173	descr = N_Gram_TTCTA
cnt = 122	feature = 16	correl = 0.0569384	descr = Position_Specific_Bin_Base_5_Base_T
cnt = 123	feature = 233	correl = 0.069752	descr = N_Gram_ACTAC
cnt = 124	feature = 311	correl = 0.0401423	descr = N_Gram_ATTCG
cnt = 125	feature = 627	correl = -0.0483494	descr = N_Gram_GGAAG
cnt = 126	feature = 25	correl = 0.0315956	descr = Position_Specific_Bin_Base_9_Base_A
cnt = 127	feature = 825	correl = 0.0490515	descr = N_Gram_TCTCT
cnt = 128	feature = 718	correl = 0.0284015	descr = N_Gram_GTGTA
cnt = 129	feature = 553	correl = -0.02656	descr = N_Gram_GAGGT
cnt = 130	feature = 798	correl = -0.0499878	descr = N_Gram_TCCCC
cnt = 131	feature = 739	correl = -0.0573986	descr = N_Gram_TAATC
cnt = 132	feature = 583	correl = -0.0614779	descr = N_Gram_GCCAG
cnt = 133	feature = 45	correl = -0.0341925	descr = Position_Specific_Bin_Base_15_Base_T
cnt = 134	feature = 64	correl = 0.115046	descr = Position_Specific_Bin_Base_20_Base_T
cnt = 135	feature = 603	correl = -0.0299975	descr = N_Gram_GCGGG
cnt = 136	feature = 914	correl = 0.0477703	descr = N_Gram_TTGGA
cnt = 137	feature = 917	correl = 0.0352431	descr = N_Gram_TTGGT
cnt = 138	feature = 105	correl = -0.0226742	descr = Xue_Structure_Feature_A111
cnt = 139	feature = 286	correl = 0.0357376	descr = N_Gram_ATCAA
cnt = 140	feature = 314	correl = -0.0219584	descr = N_Gram_ATTGA
cnt = 141	feature = 370	correl = -0.0216426	descr = N_Gram_CCACA
cnt = 142	feature = 802	correl = -0.0354371	descr = N_Gram_TCCTG
cnt = 143	feature = 271	correl = 0.033487	descr = N_Gram_AGTCT
cnt = 144	feature = 740	correl = -0.0224546	descr = N_Gram_TAATG
cnt = 145	feature = 593	correl = -0.0546191	descr = N_Gram_GCCTC
cnt = 146	feature = 481	correl = 0.0230737	descr = N_Gram_CTAGA
cnt = 147	feature = 394	correl = -0.0802951	descr = N_Gram_CCCTG
cnt = 148	feature = 626	correl = -0.0243792	descr = N_Gram_GGAAC
cnt = 149	feature = 552	correl = -0.0336391	descr = N_Gram_GAGGG
cnt = 150	feature = 270	correl = 0.0978037	descr = N_Gram_AGTCG
cnt = 151	feature = 368	correl = -0.0513613	descr = N_Gram_CCAAA
cnt = 152	feature = 40	correl = -0.0337954	descr = Position_Specific_Bin_Base_14_Base_C
cnt = 153	feature = 482	correl = 0.0653408	descr = N_Gram_CTAGC
cnt = 154	feature = 900	correl = 0.0347613	descr = N_Gram_TTCGC
cnt = 155	feature = 634	correl = -0.0603391	descr = N_Gram_GGAGC
cnt = 156	feature = 860	correl = -0.0744991	descr = N_Gram_TGGCG
cnt = 157	feature = 278	correl = 0.0240922	descr = N_Gram_ATAGA
cnt = 158	feature = 489	correl = -0.0350947	descr = N_Gram_CTCAC
cnt = 159	feature = 350	correl = -0.0304052	descr = N_Gram_CAGCG
cnt = 160	feature = 11	correl = 0.0705931	descr = Position_Specific_Bin_Base_3_Base_G
cnt = 161	feature = 579	correl = 0.0345371	descr = N_Gram_GCATT
cnt = 162	feature = 746	correl = 0.0444974	descr = N_Gram_TACC
cnt = 163	feature = 792	correl = 0.0238637	descr = N_Gram_TCATA
cnt = 164	feature = 17	correl = -0.0411288	descr = Position_Specific_Bin_Base_6_Base_C
cnt = 165	feature = 292	correl = 0.0314177	descr = N_Gram_ATCCT
cnt = 166	feature = 294	correl = 0.042422	descr = N_Gram_ATCGA
cnt = 167	feature = 706	correl = 0.023864	descr = N_Gram_GTCTT
cnt = 168	feature = 678	correl = -0.0697012	descr = N_Gram_GGTGC
cnt = 169	feature = 501	correl = 0.0556723	descr = N_Gram_CTGGA
cnt = 170	feature = 251	correl = -0.0228779	descr = N_Gram_AGCAC
cnt = 171	feature = 904	correl = 0.0391527	descr = N_Gram_TTCTC
cnt = 172	feature = 598	correl = -0.0891962	descr = N_Gram_GCGCG
cnt = 173	feature = 526	correl = -0.0505836	descr = N_Gram_GAAGA
cnt = 174	feature = 685	correl = 0.0552742	descr = N_Gram_GTAAA
cnt = 175	feature = 934	correl = 0.0333976	descr = N_Gram_TTTTA
cnt = 176	feature = 6	correl = 0.0227163	descr = Position_Specific_Bin_Base_1_Base_T
cnt = 177	feature = 677	correl = -0.0295549	descr = N_Gram_GGTGA
cnt = 178	feature = 701	correl = -0.0257734	descr = N_Gram_GTCGG
cnt = 179	feature = 882	correl = 0.0612764	descr = N_Gram_TTACA
cnt = 180	feature = 610	correl = 0.022858	descr = N_Gram_GCTAT
cnt = 181	feature = 643	correl = -0.0814625	descr = N_Gram_GGCCA
cnt = 182	feature = 541	correl = -0.0386102	descr = N_Gram_GACGG
cnt = 183	feature = 620	correl = 0.0228653	descr = N_Gram_GCTGT
cnt = 184	feature = 207	correl = 0.0436854	descr = N_Gram_ACATC
cnt = 185	feature = 927	correl = 0.0437377	descr = N_Gram_TTTCC
cnt = 186	feature = 58	correl = -0.127886	descr = Position_Specific_Bin_Base_19_Base_C
cnt = 187	feature = 29	correl = -0.0520621	descr = Position_Specific_Bin_Base_10_Base_G
cnt = 188	feature = 789	correl = -0.0437661	descr = N_Gram_TCACG
cnt = 189	feature = 51	correl = -0.0438178	descr = Position_Specific_Bin_Base_17_Base_C
cnt = 190	feature = 821	correl = 0.0338482	descr = N_Gram_TCTAT
cnt = 191	feature = 452	correl = -0.0470947	descr = N_Gram_CGGCA
cnt = 192	feature = 41	correl = -0.153466	descr = Position_Specific_Bin_Base_14_Base_G
cnt = 193	feature = 21	correl = 0.063079	descr = Position_Specific_Bin_Base_7_Base_T
cnt = 194	feature = 578	correl = 0.0450214	descr = N_Gram_GCATC
cnt = 195	feature = 590	correl = -0.0346526	descr = N_Gram_GCCGA
cnt = 196	feature = 33	correl = -0.0478523	descr = Position_Specific_Bin_Base_11_Base_G
cnt = 197	feature = 660	correl = -0.0761013	descr = N_Gram_GGGCG
cnt = 198	feature = 249	correl = -0.0458809	descr = N_Gram_AGATG
cnt = 199	feature = 423	correl = 0.0268605	descr = N_Gram_CCTTG
cnt = 200	feature = 672	correl = 0.0395921	descr = N_Gram_GGTAA
cnt = 201	feature = 780	correl = 0.0635508	descr = N_Gram_TATTC
cnt = 202	feature = 674	correl = 0.0296051	descr = N_Gram_GGTCA
cnt = 203	feature = 10	correl = -0.128026	descr = Position_Specific_Bin_Base_2_Base_T
cnt = 204	feature = 876	correl = 0.0571965	descr = N_Gram_TGTTC
cnt = 205	feature = 872	correl = 0.0333081	descr = N_Gram_TGTCT
cnt = 206	feature = 632	correl = 0.0457683	descr = N_Gram_GGACT
cnt = 207	feature = 23	correl = -0.0937995	descr = Position_Specific_Bin_Base_8_Base_C
cnt = 208	feature = 658	correl = -0.046249	descr = N_Gram_GGGCA
cnt = 209	feature = 213	correl = -0.082548	descr = N_Gram_ACCAC
cnt = 210	feature = 838	correl = 0.0299158	descr = N_Gram_TGAAT
cnt = 211	feature = 479	correl = 0.0790068	descr = N_Gram_CTACT
cnt = 212	feature = 675	correl = -0.0716173	descr = N_Gram_GGTCC
cnt = 213	feature = 46	correl = 0.0796893	descr = Position_Specific_Bin_Base_16_Base_A
cnt = 214	feature = 54	correl = 0.0423629	descr = Position_Specific_Bin_Base_18_Base_A
cnt = 215	feature = 859	correl = -0.061096	descr = N_Gram_TGGCC
cnt = 216	feature = 36	correl = -0.0307966	descr = Position_Specific_Bin_Base_12_Base_T
cnt = 217	feature = 839	correl = 0.0279418	descr = N_Gram_TGAG
cnt = 218	feature = 831	correl = 0.0329457	descr = N_Gram_TCTTG
cnt = 219	feature = 229	correl = -0.0365522	descr = N_Gram_ACGT
cnt = 220	feature = 57	correl = 0.174308	descr = Position_Specific_Bin_Base_19_Base_A
cnt = 221	feature = 843	correl = 0.0429714	descr = N_Gram_TGCA
cnt = 222	feature = 42	correl = 0.0758564	descr = Position_Specific_Bin_Base_14_Base_T
cnt = 223	feature = 738	correl = 0.057749	descr = N_Gram_TAAGG
cnt = 224	feature = 305	correl = -0.0392433	descr = N_Gram_ATGGT
cnt = 225	feature = 490	correl = -0.0416983	descr = N_Gram_CTCCC
cnt = 226	feature = 62	correl = -0.300589	descr = Position_Specific_Bin_Base_20_Base_C
cnt = 227	feature = 28	correl = -0.0840068	descr = Position_Specific_Bin_Base_10_Base_C
cnt = 228	feature = 9	correl = 0.119112	descr = Position_Specific_Bin_Base_2_Base_G
cnt = 229	feature = 573	correl = -0.0344326	descr = N_Gram_GCACG
cnt = 230	feature = 15	correl = -0.0752273	descr = Position_Specific_Bin_Base_5_Base_C
cnt = 231	feature = 44	correl = -0.0384858	descr = Position_Specific_Bin_Base_15_Base_G
cnt = 232	feature = 837	correl = 0.0485925	descr = N_Gram_TGAAG
cnt = 233	feature = 916	correl = -0.0249317	descr = N_Gram_TTGGG
cnt = 234	feature = 367	correl = -0.0278045	descr = N_Gram_CCAA
cnt = 235	feature = 898	correl = 0.0312327	descr = N_Gram_TTCCT
cnt = 236	feature = 59	correl = -0.119212	descr = Position_Specific_Bin_Base_19_Base_G
cnt = 237	feature = 47	correl = -0.0464534	descr = Position_Specific_Bin_Base_16_Base_C
cnt = 238	feature = 820	correl = 0.0600472	descr = N_Gram_TCTAG
cnt = 239	feature = 389	correl = -0.0999543	descr = N_Gram_CCCGA
cnt = 240	feature = 260	correl = 0.0261891	descr = N_Gram_AGGAA
cnt = 241	feature = 293	correl = 0.0460203	descr = N_Gram_ATCG
cnt = 242	feature = 641	correl = -0.0525538	descr = N_Gram_GGCAG
cnt = 243	feature = 283	correl = 0.0700084	descr = N_Gram_ATATT
cnt = 244	feature = 409	correl = 0.0774527	descr = N_Gram_CCTA
cnt = 245	feature = 307	correl = 0.0516734	descr = N_Gram_ATTA
cnt = 246	feature = 214	correl = -0.0291744	descr = N_Gram_ACCC
cnt = 247	feature = 531	correl = 0.0398536	descr = N_Gram_GAATT
cnt = 248	feature = 759	correl = 0.067802	descr = N_Gram_TAGC
cnt = 249	feature = 725	correl = -0.0424462	descr = N_Gram_GTTGG
cnt = 250	feature = 803	correl = 0.0504281	descr = N_Gram_TCCTT
cnt = 251	feature = 865	correl = 0.0321869	descr = N_Gram_TGGTC
cnt = 252	feature = 494	correl = 0.0386658	descr = N_Gram_CTCT
cnt = 253	feature = 232	correl = 0.0497207	descr = N_Gram_ACTA
cnt = 254	feature = 922	correl = 0.0548778	descr = N_Gram_TTGTT
cnt = 255	feature = 794	correl = 0.0293761	descr = N_Gram_TCCA
cnt = 256	feature = 679	correl = -0.107502	descr = N_Gram_GGTGG
cnt = 257	feature = 616	correl = -0.0360442	descr = N_Gram_GCTG
cnt = 258	feature = 348	correl = -0.032593	descr = N_Gram_CAGCA
cnt = 259	feature = 358	correl = 0.0754686	descr = N_Gram_CATCT
cnt = 260	feature = 438	correl = -0.0355033	descr = N_Gram_CGCA
cnt = 261	feature = 515	correl = -0.0225347	descr = N_Gram_CTTGG
cnt = 262	feature = 536	correl = -0.0758617	descr = N_Gram_GACC
cnt = 263	feature = 277	correl = 0.0459221	descr = N_Gram_ATAG
cnt = 264	feature = 671	correl = 0.0314753	descr = N_Gram_GGTA
cnt = 265	feature = 478	correl = 0.0388374	descr = N_Gram_CTACA
cnt = 266	feature = 815	correl = 0.0441174	descr = N_Gram_TCGT
cnt = 267	feature = 313	correl = 0.0518266	descr = N_Gram_ATTG
cnt = 268	feature = 288	correl = 0.0528521	descr = N_Gram_ATCC
cnt = 269	feature = 884	correl = 0.0590672	descr = N_Gram_TTAG
cnt = 270	feature = 650	correl = -0.0584427	descr = N_Gram_GGCT
cnt = 271	feature = 867	correl = 0.0517352	descr = N_Gram_TGTA
cnt = 272	feature = 864	correl = -0.0686388	descr = N_Gram_TGGGG
cnt = 273	feature = 66	correl = 0.0882252	descr = Gibbs_of_Target_Sequence__Pos_0_Step_1
cnt = 274	feature = 773	correl = 0.0602763	descr = N_Gram_TATC
cnt = 275	feature = 735	correl = 0.0681045	descr = N_Gram_TAAG
cnt = 276	feature = 703	correl = 0.0295497	descr = N_Gram_GTCT
cnt = 277	feature = 680	correl = -0.0357018	descr = N_Gram_GGTT
cnt = 278	feature = 499	correl = -0.0326022	descr = N_Gram_CTGC
cnt = 279	feature = 542	correl = 0.027543	descr = N_Gram_GACT
cnt = 280	feature = 384	correl = -0.09069	descr = N_Gram_CCCC
cnt = 281	feature = 856	correl = 0.0218742	descr = N_Gram_TGGA
cnt = 282	feature = 68	correl = -0.154217	descr = Gibbs_of_Target_Sequence__Pos_2_Step_1
cnt = 283	feature = 708	correl = 0.0352974	descr = N_Gram_GTGA
cnt = 284	feature = 751	correl = 0.0496689	descr = N_Gram_TACT
cnt = 285	feature = 589	correl = -0.0317639	descr = N_Gram_GCCG
cnt = 286	feature = 654	correl = -0.0850223	descr = N_Gram_GGGA
cnt = 287	feature = 206	correl = 0.073167	descr = N_Gram_ACAT
cnt = 288	feature = 250	correl = 0.0233902	descr = N_Gram_AGCA
cnt = 289	feature = 70	correl = 0.0559657	descr = Gibbs_of_Target_Sequence__Pos_5_Step_1
cnt = 290	feature = 303	correl = -0.0476658	descr = N_Gram_ATGG
cnt = 291	feature = 826	correl = 0.0809043	descr = N_Gram_TCTG
cnt = 292	feature = 412	correl = -0.0882423	descr = N_Gram_CCTC
cnt = 293	feature = 336	correl = -0.0676452	descr = N_Gram_CACG
cnt = 294	feature = 483	correl = 0.0476722	descr = N_Gram_CTAT
cnt = 295	feature = 81	correl = 0.110592	descr = Gibbs_of_Target_Sequence__Pos_17_Step_1
cnt = 296	feature = 899	correl = 0.0311282	descr = N_Gram_TTCG
cnt = 297	feature = 263	correl = -0.0448993	descr = N_Gram_AGGG
cnt = 298	feature = 392	correl = -0.0694441	descr = N_Gram_CCCT
cnt = 299	feature = 768	correl = 0.0705929	descr = N_Gram_TATA
cnt = 300	feature = 67	correl = -0.0287526	descr = Gibbs_of_Target_Sequence__Pos_1_Step_1
cnt = 301	feature = 755	correl = 0.0542345	descr = N_Gram_TAGA
cnt = 302	feature = 347	correl = -0.0475995	descr = N_Gram_CAGC
cnt = 303	feature = 695	correl = -0.0830447	descr = N_Gram_GTCC
cnt = 304	feature = 525	correl = -0.0305174	descr = N_Gram_GAAG
cnt = 305	feature = 69	correl = 0.104712	descr = Gibbs_of_Target_Sequence__Pos_4_Step_1
cnt = 306	feature = 743	correl = 0.0578635	descr = N_Gram_TACA
cnt = 307	feature = 669	correl = -0.0935417	descr = N_Gram_GGGTG
cnt = 308	feature = 462	correl = -0.0492925	descr = N_Gram_CGT
cnt = 309	feature = 71	correl = 0.101006	descr = Gibbs_of_Target_Sequence__Pos_6_Step_1
cnt = 310	feature = 77	correl = 0.13154	descr = Gibbs_of_Target_Sequence__Pos_13_Step_1
cnt = 311	feature = 624	correl = -0.0317003	descr = N_Gram_GGAA
cnt = 312	feature = 396	correl = -0.100816	descr = N_Gram_CCGA
cnt = 313	feature = 310	correl = 0.0804628	descr = N_Gram_ATTC
cnt = 314	feature = 875	correl = 0.076972	descr = N_Gram_TGTT
cnt = 315	feature = 80	correl = 0.139503	descr = Gibbs_of_Target_Sequence__Pos_16_Step_1
cnt = 316	feature = 600	correl = -0.102743	descr = N_Gram_GCGG
cnt = 317	feature = 74	correl = 0.110939	descr = Gibbs_of_Target_Sequence__Pos_9_Step_1
cnt = 318	feature = 76	correl = 0.0481381	descr = Gibbs_of_Target_Sequence__Pos_11_Step_1
cnt = 319	feature = 78	correl = 0.148402	descr = Gibbs_of_Target_Sequence__Pos_14_Step_1
cnt = 320	feature = 210	correl = -0.0371794	descr = N_Gram_ACC
cnt = 321	feature = 646	correl = -0.11501	descr = N_Gram_GGCG
cnt = 322	feature = 662	correl = -0.0947679	descr = N_Gram_GGGG
cnt = 323	feature = 231	correl = 0.035948	descr = N_Gram_ACT
cnt = 324	feature = 834	correl = 0.06505	descr = N_Gram_TGA
cnt = 325	feature = 796	correl = -0.0527372	descr = N_Gram_TCCC
cnt = 326	feature = 220	correl = -0.0728226	descr = N_Gram_ACG
cnt = 327	feature = 72	correl = 0.155333	descr = Gibbs_of_Target_Sequence__Pos_7_Step_1
cnt = 328	feature = 818	correl = 0.0748774	descr = N_Gram_TCTA
cnt = 329	feature = 82	correl = 0.201542	descr = Gibbs_of_Target_Sequence__Pos_18_Step_1
cnt = 330	feature = 321	correl = 0.0230287	descr = N_Gram_CAA
cnt = 331	feature = 75	correl = 0.130166	descr = Gibbs_of_Target_Sequence__Pos_10_Step_1
cnt = 332	feature = 707	correl = -0.0326722	descr = N_Gram_GTG
cnt = 333	feature = 657	correl = -0.126764	descr = N_Gram_GGGC
cnt = 334	feature = 284	correl = 0.0678223	descr = N_Gram_ATC
cnt = 335	feature = 79	correl = 0.103722	descr = Gibbs_of_Target_Sequence__Pos_15_Step_1
cnt = 336	feature = 666	correl = -0.0628313	descr = N_Gram_GGGT
cnt = 337	feature = 366	correl = -0.0722358	descr = N_Gram_CCA
cnt = 338	feature = 354	correl = 0.0701502	descr = N_Gram_CAT
cnt = 339	feature = 676	correl = -0.0979986	descr = N_Gram_GGTG
cnt = 340	feature = 907	correl = 0.094325	descr = N_Gram_TTG
cnt = 341	feature = 275	correl = 0.0611281	descr = N_Gram_ATA
cnt = 342	feature = 892	correl = 0.097904	descr = N_Gram_TTC
cnt = 343	feature = 449	correl = -0.116375	descr = N_Gram_CGG
cnt = 344	feature = 473	correl = 0.102908	descr = N_Gram_CTA
cnt = 345	feature = 767	correl = 0.124041	descr = N_Gram_TAT
cnt = 346	feature = 595	correl = -0.105737	descr = N_Gram_GCG
cnt = 347	feature = 638	correl = -0.181392	descr = N_Gram_GGC
cnt = 348	feature = 653	correl = -0.138931	descr = N_Gram_GGG
cnt = 349	feature = 365	correl = -0.0852732	descr = N_Gram_CC
cnt = 350	feature = 565	correl = -0.127803	descr = N_Gram_GC
cnt = 351	feature = 729	correl = 0.176941	descr = N_Gram_TA
cnt = 352	feature = 65	correl = 0.293816	descr = Gibbs_of_Target_Sequence_
num rows = 2188
num_elements = 772364
..*
optimization finished, #iter = 2405
nu = 0.290672
obj = -50.769394, rho = -0.774686
nSV = 1009, nBSV = 360
num rows = 243
num_elements = 85779
*
optimization finished, #iter = 202
nu = 0.252491
obj = -5.545563, rho = -0.694292
nSV = 123, nBSV = 18
..*
optimization finished, #iter = 2405
nu = 0.290672
obj = -50.769394, rho = -0.774686
nSV = 1009, nBSV = 360
CFS merit scores = 1.35829
CFS merit scores = 1.59756
CFS merit scores = 1.85335
CFS merit scores = 2.08062
CFS merit scores = 2.29189
CFS merit scores = 2.47653
CFS merit scores = 2.64704
CFS merit scores = 2.80407
CFS merit scores = 2.94854
CFS merit scores = 3.08424
CFS merit scores = 3.21342
CFS merit scores = 3.33726
CFS merit scores = 3.45496
CFS merit scores = 3.56593
CFS merit scores = 3.67202
CFS merit scores = 3.77426
CFS merit scores = 3.87231
CFS merit scores = 3.96691
CFS merit scores = 4.05806
CFS merit scores = 4.14606
CFS merit scores = 4.2301
CFS merit scores = 4.31081
CFS merit scores = 4.38765
CFS merit scores = 4.46077
CFS merit scores = 4.53158
CFS merit scores = 4.59952
CFS merit scores = 4.66479
CFS merit scores = 4.7267
CFS merit scores = 4.7861
CFS merit scores = 4.84381
CFS merit scores = 4.90043
CFS merit scores = 4.95419
CFS merit scores = 5.00586
CFS merit scores = 5.05534
CFS merit scores = 5.09982
CFS merit scores = 5.14134
CFS merit scores = 5.18113
CFS merit scores = 5.21834
CFS merit scores = 5.25446
CFS merit scores = 5.28998
CFS merit scores = 5.32505
CFS merit scores = 5.35918
CFS merit scores = 5.39224
CFS merit scores = 5.42221
CFS merit scores = 5.4508
CFS merit scores = 5.47744
CFS merit scores = 5.50365
CFS merit scores = 5.52931
CFS merit scores = 5.55296
CFS merit scores = 5.57576
CFS merit scores = 5.59806
CFS merit scores = 5.61958
CFS merit scores = 5.64015
CFS merit scores = 5.65968
CFS merit scores = 5.67924
CFS merit scores = 5.69732
CFS merit scores = 5.71486
CFS merit scores = 5.73145
CFS merit scores = 5.74826
CFS merit scores = 5.7647
CFS merit scores = 5.78046
CFS merit scores = 5.79592
CFS merit scores = 5.81101
CFS merit scores = 5.82602
CFS merit scores = 5.83934
CFS merit scores = 5.85263
CFS merit scores = 5.86544
CFS merit scores = 5.8766
CFS merit scores = 5.88687
CFS merit scores = 5.89663
CFS merit scores = 5.90633
CFS merit scores = 5.91605
CFS merit scores = 5.9257
CFS merit scores = 5.93502
CFS merit scores = 5.94356
CFS merit scores = 5.95155
CFS merit scores = 5.95914
CFS merit scores = 5.96655
CFS merit scores = 5.9741
CFS merit scores = 5.98134
CFS merit scores = 5.98836
CFS merit scores = 5.99553
CFS merit scores = 6.00177
CFS merit scores = 6.00769
CFS merit scores = 6.01368
CFS merit scores = 6.02009
CFS merit scores = 6.0264
CFS merit scores = 6.03272
CFS merit scores = 6.03916
CFS merit scores = 6.0455
CFS merit scores = 6.05177
CFS merit scores = 6.05786
CFS merit scores = 6.06344
CFS merit scores = 6.06848
CFS merit scores = 6.07321
CFS merit scores = 6.07768
CFS merit scores = 6.08196
CFS merit scores = 6.08624
CFS merit scores = 6.09055
CFS merit scores = 6.09429
CFS merit scores = 6.09787
CFS merit scores = 6.1014
CFS merit scores = 6.10476
CFS merit scores = 6.10728
CFS merit scores = 6.11021
CFS merit scores = 6.11314
CFS merit scores = 6.11591
CFS merit scores = 6.11857
CFS merit scores = 6.12095
CFS merit scores = 6.12326
CFS merit scores = 6.12512
CFS merit scores = 6.12693
CFS merit scores = 6.12848
CFS merit scores = 6.13014
CFS merit scores = 6.13181
CFS merit scores = 6.13325
CFS merit scores = 6.13473
CFS merit scores = 6.13617
CFS merit scores = 6.138
CFS merit scores = 6.13983
CFS merit scores = 6.14132
CFS merit scores = 6.14297
CFS merit scores = 6.14438
CFS merit scores = 6.14592
CFS merit scores = 6.14727
CFS merit scores = 6.14849
CFS merit scores = 6.1498
CFS merit scores = 6.15115
CFS merit scores = 6.15213
CFS merit scores = 6.15299
CFS merit scores = 6.15406
CFS merit scores = 6.15528
CFS merit scores = 6.15644
CFS merit scores = 6.1572
CFS merit scores = 6.15812
CFS merit scores = 6.15907
CFS merit scores = 6.16008
CFS merit scores = 6.16125
CFS merit scores = 6.162
CFS merit scores = 6.16225
CFS merit scores = 6.16257
CFS merit scores = 6.16294
CFS merit scores = 6.16307
CFS merit scores = 6.16296
CFS merit scores = 6.16288
CFS merit scores = 6.16238
CFS merit scores = 6.16196
CFS merit scores = 6.16146
CFS merit scores = 6.16108
CFS merit scores = 6.16078
CFS merit scores = 6.1603
CFS merit scores = 6.15965
CFS merit scores = 6.15907
CFS merit scores = 6.15844
CFS merit scores = 6.15771
CFS merit scores = 6.15691
CFS merit scores = 6.15601
CFS merit scores = 6.15519
CFS merit scores = 6.15448
CFS merit scores = 6.15374
CFS merit scores = 6.15294
CFS merit scores = 6.15216
CFS merit scores = 6.15133
CFS merit scores = 6.15063
CFS merit scores = 6.14989
CFS merit scores = 6.14898
CFS merit scores = 6.14803
CFS merit scores = 6.14713
CFS merit scores = 6.14614
CFS merit scores = 6.14494
CFS merit scores = 6.14373
CFS merit scores = 6.14254
CFS merit scores = 6.14134
CFS merit scores = 6.14014
CFS merit scores = 6.13868
CFS merit scores = 6.13695
CFS merit scores = 6.1354
CFS merit scores = 6.13397
CFS merit scores = 6.13261
CFS merit scores = 6.13121
CFS merit scores = 6.12981
CFS merit scores = 6.12838
CFS merit scores = 6.12696
CFS merit scores = 6.12533
CFS merit scores = 6.12377
CFS merit scores = 6.12222
CFS merit scores = 6.12058
CFS merit scores = 6.11891
CFS merit scores = 6.11723
CFS merit scores = 6.11547
CFS merit scores = 6.11372
CFS merit scores = 6.11177
CFS merit scores = 6.10984
CFS merit scores = 6.10786
CFS merit scores = 6.10584
CFS merit scores = 6.10364
CFS merit scores = 6.10158
CFS merit scores = 6.09956
CFS merit scores = 6.09759
CFS merit scores = 6.09567
CFS merit scores = 6.09343
CFS merit scores = 6.09119
CFS merit scores = 6.08885
CFS merit scores = 6.08652
CFS merit scores = 6.08432
CFS merit scores = 6.08222
CFS merit scores = 6.08019
CFS merit scores = 6.07793
CFS merit scores = 6.07533
CFS merit scores = 6.07281
CFS merit scores = 6.07025
CFS merit scores = 6.0677
CFS merit scores = 6.06507
CFS merit scores = 6.06238
CFS merit scores = 6.05927
CFS merit scores = 6.05622
CFS merit scores = 6.0531
CFS merit scores = 6.05011
CFS merit scores = 6.04728
CFS merit scores = 6.0443
CFS merit scores = 6.04123
CFS merit scores = 6.03808
CFS merit scores = 6.035
CFS merit scores = 6.03192
CFS merit scores = 6.02887
CFS merit scores = 6.02569
CFS merit scores = 6.02245
CFS merit scores = 6.01919
CFS merit scores = 6.01594
CFS merit scores = 6.01248
CFS merit scores = 6.00909
CFS merit scores = 6.0056
CFS merit scores = 6.00211
CFS merit scores = 5.99868
CFS merit scores = 5.99508
CFS merit scores = 5.9916
CFS merit scores = 5.98792
CFS merit scores = 5.98418
CFS merit scores = 5.98051
CFS merit scores = 5.97684
CFS merit scores = 5.97325
CFS merit scores = 5.96927
CFS merit scores = 5.96531
CFS merit scores = 5.96141
CFS merit scores = 5.95752
CFS merit scores = 5.95323
CFS merit scores = 5.94873
CFS merit scores = 5.94398
CFS merit scores = 5.93916
CFS merit scores = 5.93442
CFS merit scores = 5.92956
CFS merit scores = 5.92469
CFS merit scores = 5.9199
CFS merit scores = 5.91495
CFS merit scores = 5.90999
CFS merit scores = 5.90507
CFS merit scores = 5.90021
CFS merit scores = 5.89511
CFS merit scores = 5.89011
CFS merit scores = 5.88505
CFS merit scores = 5.87987
CFS merit scores = 5.87475
CFS merit scores = 5.86967
CFS merit scores = 5.86456
CFS merit scores = 5.85935
CFS merit scores = 5.85396
CFS merit scores = 5.84871
CFS merit scores = 5.84345
CFS merit scores = 5.83816
CFS merit scores = 5.83274
CFS merit scores = 5.82747
CFS merit scores = 5.8222
CFS merit scores = 5.81692
CFS merit scores = 5.81159
CFS merit scores = 5.80637
CFS merit scores = 5.80112
CFS merit scores = 5.79583
CFS merit scores = 5.79046
CFS merit scores = 5.78522
CFS merit scores = 5.77971
CFS merit scores = 5.77432
CFS merit scores = 5.76905
CFS merit scores = 5.76362
CFS merit scores = 5.75829
CFS merit scores = 5.75294
CFS merit scores = 5.7477
CFS merit scores = 5.74239
CFS merit scores = 5.73718
CFS merit scores = 5.73152
CFS merit scores = 5.72549
CFS merit scores = 5.71934
CFS merit scores = 5.71326
CFS merit scores = 5.70672
CFS merit scores = 5.70021
CFS merit scores = 5.69342
CFS merit scores = 5.68666
CFS merit scores = 5.67967
CFS merit scores = 5.67278
CFS merit scores = 5.66577
CFS merit scores = 5.65876
CFS merit scores = 5.65173
CFS merit scores = 5.64452
CFS merit scores = 5.63738
CFS merit scores = 5.62991
CFS merit scores = 5.6224
CFS merit scores = 5.61471
CFS merit scores = 5.60691
CFS merit scores = 5.59916
CFS merit scores = 5.59147
CFS merit scores = 5.5835
CFS merit scores = 5.57551
CFS merit scores = 5.56738
CFS merit scores = 5.55927
CFS merit scores = 5.55075
CFS merit scores = 5.54215
CFS merit scores = 5.53355
CFS merit scores = 5.52498
CFS merit scores = 5.51639
CFS merit scores = 5.50785
CFS merit scores = 5.49942
CFS merit scores = 5.49092
CFS merit scores = 5.48218
CFS merit scores = 5.47361
CFS merit scores = 5.46483
CFS merit scores = 5.45616
CFS merit scores = 5.44747
CFS merit scores = 5.43795
CFS merit scores = 5.42812
CFS merit scores = 5.41777
CFS merit scores = 5.40724
CFS merit scores = 5.39675
CFS merit scores = 5.38334
CFS merit scores = 5.36981
CFS merit scores = 5.35429
CFS merit scores = 5.33877
CFS merit scores = 5.30285
cnt = 1	feature = 64	correl = 0.358287	descr = Position_Specific_Bin_Base_20_Base_A
cnt = 2	feature = 60	correl = 0.178366	descr = Position_Specific_Bin_Base_19_Base_A
cnt = 3	feature = 2	correl = -0.146576	descr = Position_Specific_Bin_Base_0_Base_G
cnt = 4	feature = 14	correl = -0.0712411	descr = Position_Specific_Bin_Base_4_Base_C
cnt = 5	feature = 8	correl = 0.126725	descr = Position_Specific_Bin_Base_2_Base_G
cnt = 6	feature = 663	correl = 0.0620852	descr = N_Gram_GGTAA
cnt = 7	feature = 904	correl = 0.0286517	descr = N_Gram_TTTAC
cnt = 8	feature = 592	correl = -0.0235706	descr = N_Gram_GCGAA
cnt = 9	feature = 336	correl = -0.0293546	descr = N_Gram_CACGA
cnt = 10	feature = 337	correl = -0.0329156	descr = N_Gram_CACGG
cnt = 11	feature = 794	correl = -0.0271513	descr = N_Gram_TCGCG
cnt = 12	feature = 436	correl = -0.0333836	descr = N_Gram_CGCAA
cnt = 13	feature = 432	correl = -0.029736	descr = N_Gram_CGAGT
cnt = 14	feature = 723	correl = 0.0299884	descr = N_Gram_TAACT
cnt = 15	feature = 871	correl = 0.0535966	descr = N_Gram_TTAGT
cnt = 16	feature = 313	correl = 0.0377887	descr = N_Gram_ATTCG
cnt = 17	feature = 536	correl = 0.0757219	descr = N_Gram_GACTA
cnt = 18	feature = 462	correl = 0.0291085	descr = N_Gram_CGTCT
cnt = 19	feature = 734	correl = 0.0294449	descr = N_Gram_TACCG
cnt = 20	feature = 449	correl = -0.103508	descr = N_Gram_CGGCG
cnt = 21	feature = 217	correl = -0.0281603	descr = N_Gram_ACCCC
cnt = 22	feature = 706	correl = 0.0236165	descr = N_Gram_GTGTA
cnt = 23	feature = 672	correl = -0.0457738	descr = N_Gram_GGTTA
cnt = 24	feature = 529	correl = 0.0239801	descr = N_Gram_GACAT
cnt = 25	feature = 755	correl = 0.0277192	descr = N_Gram_TATAC
cnt = 26	feature = 772	correl = 0.0275011	descr = N_Gram_TCACT
cnt = 27	feature = 461	correl = -0.0509989	descr = N_Gram_CGTCG
cnt = 28	feature = 232	correl = 0.0254921	descr = N_Gram_ACTAG
cnt = 29	feature = 540	correl = -0.0254665	descr = N_Gram_GAGAT
cnt = 30	feature = 327	correl = 0.0393847	descr = N_Gram_CAAGC
cnt = 31	feature = 867	correl = -0.0317417	descr = N_Gram_TTACG
cnt = 32	feature = 214	correl = -0.0244272	descr = N_Gram_ACCAA
cnt = 33	feature = 707	correl = 0.0267682	descr = N_Gram_GTGTG
cnt = 34	feature = 430	correl = -0.0414653	descr = N_Gram_CGACG
cnt = 35	feature = 821	correl = 0.0333067	descr = N_Gram_TGAAC
cnt = 36	feature = 774	correl = 0.0310575	descr = N_Gram_TCAGT
cnt = 37	feature = 631	correl = -0.0642513	descr = N_Gram_GGCAA
cnt = 38	feature = 344	correl = -0.0494381	descr = N_Gram_CAGAC
cnt = 39	feature = 572	correl = -0.0408481	descr = N_Gram_GCATA
cnt = 40	feature = 288	correl = -0.026094	descr = N_Gram_ATCCC
cnt = 41	feature = 264	correl = 0.0231256	descr = N_Gram_AGGGG
cnt = 42	feature = 228	correl = -0.0322178	descr = N_Gram_ACGTT
cnt = 43	feature = 396	correl = -0.0350515	descr = N_Gram_CCCGG
cnt = 44	feature = 586	correl = -0.0222845	descr = N_Gram_GCCGG
cnt = 45	feature = 769	correl = 0.0410459	descr = N_Gram_TCAAC
cnt = 46	feature = 491	correl = 0.0339955	descr = N_Gram_CTCTA
cnt = 47	feature = 482	correl = -0.0229229	descr = N_Gram_CTATT
cnt = 48	feature = 438	correl = -0.0305706	descr = N_Gram_CGCCC
cnt = 49	feature = 476	correl = 0.0309271	descr = N_Gram_CTAGA
cnt = 50	feature = 256	correl = -0.0225655	descr = N_Gram_AGCGT
cnt = 51	feature = 852	correl = 0.035643	descr = N_Gram_TGTAT
cnt = 52	feature = 382	correl = -0.0531348	descr = N_Gram_CCATA
cnt = 53	feature = 514	correl = -0.0293864	descr = N_Gram_CTTTA
cnt = 54	feature = 311	correl = 0.0785075	descr = N_Gram_ATTAT
cnt = 55	feature = 58	correl = -0.0554315	descr = Position_Specific_Bin_Base_18_Base_G
cnt = 56	feature = 565	correl = -0.0520765	descr = N_Gram_GCACC
cnt = 57	feature = 481	correl = 0.0361821	descr = N_Gram_CTATG
cnt = 58	feature = 537	correl = -0.03471	descr = N_Gram_GACTC
cnt = 59	feature = 258	correl = 0.0263574	descr = N_Gram_AGGAA
cnt = 60	feature = 759	correl = 0.0522734	descr = N_Gram_TATCG
cnt = 61	feature = 345	correl = -0.0475207	descr = N_Gram_CAGAG
cnt = 62	feature = 725	correl = 0.065277	descr = N_Gram_TAAGA
cnt = 63	feature = 678	correl = -0.0406309	descr = N_Gram_GTAAT
cnt = 64	feature = 206	correl = 0.0348917	descr = N_Gram_ACAGC
cnt = 65	feature = 207	correl = 0.0577334	descr = N_Gram_ACAGT
cnt = 66	feature = 802	correl = 0.0984104	descr = N_Gram_TCGTG
cnt = 67	feature = 610	correl = -0.0304918	descr = N_Gram_GCTGA
cnt = 68	feature = 900	correl = 0.0392185	descr = N_Gram_TTGTG
cnt = 69	feature = 263	correl = -0.100463	descr = N_Gram_AGGGC
cnt = 70	feature = 597	correl = -0.0892689	descr = N_Gram_GCGCG
cnt = 71	feature = 739	correl = 0.0390892	descr = N_Gram_TACTG
cnt = 72	feature = 749	correl = 0.0289965	descr = N_Gram_TAGGC
cnt = 73	feature = 284	correl = 0.0227366	descr = N_Gram_ATCAC
cnt = 74	feature = 404	correl = -0.0482677	descr = N_Gram_CCGAG
cnt = 75	feature = 275	correl = 0.0280858	descr = N_Gram_ATAGA
cnt = 76	feature = 299	correl = 0.0408196	descr = N_Gram_ATGAG
cnt = 77	feature = 316	correl = -0.0343752	descr = N_Gram_ATTGA
cnt = 78	feature = 593	correl = 0.0306313	descr = N_Gram_GCGAG
cnt = 79	feature = 370	correl = -0.0248538	descr = N_Gram_CCAAG
cnt = 80	feature = 348	correl = -0.0446723	descr = N_Gram_CAGCC
cnt = 81	feature = 718	correl = 0.0237608	descr = N_Gram_GTTTT
cnt = 82	feature = 489	correl = -0.0385007	descr = N_Gram_CTCGT
cnt = 83	feature = 701	correl = -0.0496444	descr = N_Gram_GTGGA
cnt = 84	feature = 765	correl = 0.0230802	descr = N_Gram_TATTG
cnt = 85	feature = 43	correl = -0.0360016	descr = Position_Specific_Bin_Base_14_Base_C
cnt = 86	feature = 632	correl = -0.0245577	descr = N_Gram_GGCAC
cnt = 87	feature = 403	correl = -0.0492996	descr = N_Gram_CCGAC
cnt = 88	feature = 270	correl = 0.0419811	descr = N_Gram_AGTGA
cnt = 89	feature = 766	correl = 0.0421281	descr = N_Gram_TATTT
cnt = 90	feature = 35	correl = -0.0260274	descr = Position_Specific_Bin_Base_11_Base_C
cnt = 91	feature = 865	correl = 0.0627583	descr = N_Gram_TTACA
cnt = 92	feature = 293	correl = 0.0357411	descr = N_Gram_ATCGC
cnt = 93	feature = 798	correl = -0.0289937	descr = N_Gram_TCGGC
cnt = 94	feature = 426	correl = -0.0717836	descr = N_Gram_CGAAG
cnt = 95	feature = 305	correl = -0.0428955	descr = N_Gram_ATGGG
cnt = 96	feature = 676	correl = 0.0532631	descr = N_Gram_GTAAA
cnt = 97	feature = 277	correl = 0.0399101	descr = N_Gram_ATAGG
cnt = 98	feature = 499	correl = -0.0261698	descr = N_Gram_CTGGG
cnt = 99	feature = 493	correl = -0.0256357	descr = N_Gram_CTGAA
cnt = 100	feature = 25	correl = -0.0805312	descr = Position_Specific_Bin_Base_8_Base_C
cnt = 101	feature = 494	correl = -0.0446519	descr = N_Gram_CTGAG
cnt = 102	feature = 826	correl = -0.0274227	descr = N_Gram_TGATG
cnt = 103	feature = 590	correl = -0.0376121	descr = N_Gram_GCCTT
cnt = 104	feature = 240	correl = 0.0347361	descr = N_Gram_AGAAT
cnt = 105	feature = 17	correl = 0.025947	descr = Position_Specific_Bin_Base_6_Base_A
cnt = 106	feature = 578	correl = -0.022042	descr = N_Gram_GCCAT
cnt = 107	feature = 473	correl = 0.04717	descr = N_Gram_CTACA
cnt = 108	feature = 589	correl = -0.0658581	descr = N_Gram_GCCTC
cnt = 109	feature = 595	correl = -0.0541316	descr = N_Gram_GCGCA
cnt = 110	feature = 4	correl = -0.095692	descr = Position_Specific_Bin_Base_1_Base_G
cnt = 111	feature = 726	correl = 0.0527422	descr = N_Gram_TAAGG
cnt = 112	feature = 33	correl = 0.056225	descr = Position_Specific_Bin_Base_10_Base_T
cnt = 113	feature = 625	correl = -0.0715398	descr = N_Gram_GGAGC
cnt = 114	feature = 6	correl = -0.0487253	descr = Position_Specific_Bin_Base_2_Base_A
cnt = 115	feature = 21	correl = -0.128692	descr = Position_Specific_Bin_Base_7_Base_C
cnt = 116	feature = 531	correl = -0.0563381	descr = N_Gram_GACCA
cnt = 117	feature = 708	correl = 0.0442011	descr = N_Gram_GTGTT
cnt = 118	feature = 773	correl = -0.0389115	descr = N_Gram_TCAGA
cnt = 119	feature = 613	correl = 0.0299603	descr = N_Gram_GCTTG
cnt = 120	feature = 11	correl = 0.0660375	descr = Position_Specific_Bin_Base_3_Base_G
cnt = 121	feature = 66	correl = -0.175743	descr = Position_Specific_Bin_Base_20_Base_G
cnt = 122	feature = 809	correl = 0.0354456	descr = N_Gram_TCTCA
cnt = 123	feature = 657	correl = -0.0685156	descr = N_Gram_GGGGC
cnt = 124	feature = 283	correl = 0.025831	descr = N_Gram_ATCAA
cnt = 125	feature = 292	correl = 0.0411099	descr = N_Gram_ATCGA
cnt = 126	feature = 665	correl = 0.0242077	descr = N_Gram_GGTCA
cnt = 127	feature = 16	correl = 0.0521204	descr = Position_Specific_Bin_Base_5_Base_T
cnt = 128	feature = 41	correl = -0.0292418	descr = Position_Specific_Bin_Base_13_Base_G
cnt = 129	feature = 702	correl = -0.097727	descr = N_Gram_GTGGC
cnt = 130	feature = 28	correl = -0.0219214	descr = Position_Specific_Bin_Base_9_Base_C
cnt = 131	feature = 62	correl = -0.113957	descr = Position_Specific_Bin_Base_19_Base_G
cnt = 132	feature = 685	correl = -0.0515067	descr = N_Gram_GTCCC
cnt = 133	feature = 502	correl = 0.0557513	descr = N_Gram_CTGTT
cnt = 134	feature = 825	correl = 0.0589411	descr = N_Gram_TGATA
cnt = 135	feature = 0	correl = 0.0408875	descr = Position_Specific_Bin_Base_0_Base_A
cnt = 136	feature = 770	correl = 0.0226629	descr = N_Gram_TCACC
cnt = 137	feature = 52	correl = 0.0257648	descr = Position_Specific_Bin_Base_17_Base_A
cnt = 138	feature = 669	correl = -0.0846378	descr = N_Gram_GGTGC
cnt = 139	feature = 271	correl = -0.0292667	descr = N_Gram_AGTTC
cnt = 140	feature = 46	correl = 0.0709021	descr = Position_Specific_Bin_Base_15_Base_A
cnt = 141	feature = 233	correl = 0.0403478	descr = N_Gram_ACTCT
cnt = 142	feature = 554	correl = -0.0443482	descr = N_Gram_GATGT
cnt = 143	feature = 914	correl = 0.0308527	descr = N_Gram_TTTTA
cnt = 144	feature = 310	correl = 0.0368814	descr = N_Gram_ATTAG
cnt = 145	feature = 687	correl = -0.0426177	descr = N_Gram_GTCCT
cnt = 146	feature = 704	correl = -0.0270476	descr = N_Gram_GTGGT
cnt = 147	feature = 298	correl = 0.0218882	descr = N_Gram_ATGAA
cnt = 148	feature = 716	correl = 0.0230667	descr = N_Gram_GTTTC
cnt = 149	feature = 39	correl = -0.0232311	descr = Position_Specific_Bin_Base_12_Base_C
cnt = 150	feature = 834	correl = 0.044933	descr = N_Gram_TGCGA
cnt = 151	feature = 738	correl = 0.0697023	descr = N_Gram_TACTA
cnt = 152	feature = 751	correl = 0.0229892	descr = N_Gram_TAGTG
cnt = 153	feature = 620	correl = 0.0329454	descr = N_Gram_GGAAT
cnt = 154	feature = 649	correl = -0.066296	descr = N_Gram_GGGAG
cnt = 155	feature = 412	correl = 0.0756104	descr = N_Gram_CCTA
cnt = 156	feature = 717	correl = 0.0434794	descr = N_Gram_GTTTG
cnt = 157	feature = 496	correl = -0.0553003	descr = N_Gram_CTGCC
cnt = 158	feature = 654	correl = -0.0328268	descr = N_Gram_GGGCT
cnt = 159	feature = 677	correl = 0.0303263	descr = N_Gram_GTAAG
cnt = 160	feature = 573	correl = 0.0383425	descr = N_Gram_GCATC
cnt = 161	feature = 59	correl = 0.0387945	descr = Position_Specific_Bin_Base_18_Base_T
cnt = 162	feature = 641	correl = -0.0794484	descr = N_Gram_GGCGG
cnt = 163	feature = 553	correl = -0.0549827	descr = N_Gram_GATGG
cnt = 164	feature = 42	correl = 0.109371	descr = Position_Specific_Bin_Base_14_Base_A
cnt = 165	feature = 857	correl = 0.059711	descr = N_Gram_TGTGT
cnt = 166	feature = 356	correl = -0.0393785	descr = N_Gram_CATAC
cnt = 167	feature = 799	correl = -0.0820415	descr = N_Gram_TCGGG
cnt = 168	feature = 732	correl = 0.0394002	descr = N_Gram_TACAT
cnt = 169	feature = 743	correl = 0.0579814	descr = N_Gram_TAGAC
cnt = 170	feature = 418	correl = -0.077527	descr = N_Gram_CCTCT
cnt = 171	feature = 373	correl = -0.0278913	descr = N_Gram_CCACA
cnt = 172	feature = 392	correl = -0.051413	descr = N_Gram_CCCCT
cnt = 173	feature = 574	correl = 0.0370079	descr = N_Gram_GCATT
cnt = 174	feature = 518	correl = 0.0349127	descr = N_Gram_GAACA
cnt = 175	feature = 40	correl = 0.062245	descr = Position_Specific_Bin_Base_13_Base_A
cnt = 176	feature = 105	correl = -0.0810077	descr = Fold_of_RNAi_Sequence_Pos_14
cnt = 177	feature = 31	correl = -0.0681223	descr = Position_Specific_Bin_Base_10_Base_C
cnt = 178	feature = 334	correl = -0.0457092	descr = N_Gram_CACCT
cnt = 179	feature = 10	correl = 0.0232199	descr = Position_Specific_Bin_Base_3_Base_A
cnt = 180	feature = 583	correl = -0.0676653	descr = N_Gram_GCCCT
cnt = 181	feature = 899	correl = 0.0386719	descr = N_Gram_TTGTA
cnt = 182	feature = 355	correl = -0.0527381	descr = N_Gram_CATAA
cnt = 183	feature = 596	correl = -0.02334	descr = N_Gram_GCGCC
cnt = 184	feature = 843	correl = -0.0602187	descr = N_Gram_TGGCC
cnt = 185	feature = 1	correl = 0.10883	descr = Position_Specific_Bin_Base_0_Base_C
cnt = 186	feature = 29	correl = 0.0436148	descr = Position_Specific_Bin_Base_9_Base_T
cnt = 187	feature = 23	correl = 0.0675076	descr = Position_Specific_Bin_Base_7_Base_T
cnt = 188	feature = 495	correl = 0.0438076	descr = N_Gram_CTGAT
cnt = 189	feature = 679	correl = 0.0267852	descr = N_Gram_GTAGG
cnt = 190	feature = 876	correl = 0.0285159	descr = N_Gram_TTCAC
cnt = 191	feature = 394	correl = -0.107535	descr = N_Gram_CCCGA
cnt = 192	feature = 515	correl = 0.0643418	descr = N_Gram_CTTTG
cnt = 193	feature = 709	correl = -0.0266704	descr = N_Gram_GTTA
cnt = 194	feature = 626	correl = -0.0433624	descr = N_Gram_GGAGG
cnt = 195	feature = 806	correl = 0.0486878	descr = N_Gram_TCTAG
cnt = 196	feature = 786	correl = -0.0222608	descr = N_Gram_TCCTC
cnt = 197	feature = 658	correl = -0.0475021	descr = N_Gram_GGGGT
cnt = 198	feature = 838	correl = 0.0396114	descr = N_Gram_TGCTA
cnt = 199	feature = 452	correl = -0.0661885	descr = N_Gram_CGGGC
cnt = 200	feature = 907	correl = 0.0383848	descr = N_Gram_TTTCC
cnt = 201	feature = 696	correl = 0.0324222	descr = N_Gram_GTGAA
cnt = 202	feature = 627	correl = -0.0354776	descr = N_Gram_GGATG
cnt = 203	feature = 286	correl = 0.0446456	descr = N_Gram_ATCC
cnt = 204	feature = 792	correl = 0.0483028	descr = N_Gram_TCGC
cnt = 205	feature = 510	correl = 0.0248593	descr = N_Gram_CTTGC
cnt = 206	feature = 9	correl = -0.138678	descr = Position_Specific_Bin_Base_2_Base_T
cnt = 207	feature = 56	correl = 0.0371989	descr = Position_Specific_Bin_Base_18_Base_A
cnt = 208	feature = 44	correl = -0.157148	descr = Position_Specific_Bin_Base_14_Base_G
cnt = 209	feature = 911	correl = 0.0441559	descr = N_Gram_TTTGG
cnt = 210	feature = 560	correl = -0.0524111	descr = N_Gram_GCAA
cnt = 211	feature = 525	correl = 0.0399057	descr = N_Gram_GAATT
cnt = 212	feature = 612	correl = -0.0411458	descr = N_Gram_GCTGG
cnt = 213	feature = 251	correl = 0.0506023	descr = N_Gram_AGCAT
cnt = 214	feature = 894	correl = 0.0222721	descr = N_Gram_TTGCG
cnt = 215	feature = 697	correl = -0.0544785	descr = N_Gram_GTGC
cnt = 216	feature = 47	correl = -0.0324619	descr = Position_Specific_Bin_Base_15_Base_G
cnt = 217	feature = 638	correl = -0.0287459	descr = N_Gram_GGCCT
cnt = 218	feature = 666	correl = -0.0708143	descr = N_Gram_GGTCC
cnt = 219	feature = 603	correl = -0.0843941	descr = N_Gram_GCGT
cnt = 220	feature = 790	correl = 0.0335294	descr = N_Gram_TCGA
cnt = 221	feature = 910	correl = 0.0675055	descr = N_Gram_TTTGA
cnt = 222	feature = 600	correl = -0.100305	descr = N_Gram_GCGGC
cnt = 223	feature = 884	correl = 0.0444576	descr = N_Gram_TTCTA
cnt = 224	feature = 582	correl = -0.0937802	descr = N_Gram_GCCCG
cnt = 225	feature = 231	correl = 0.0774614	descr = N_Gram_ACTAC
cnt = 226	feature = 45	correl = 0.084364	descr = Position_Specific_Bin_Base_14_Base_T
cnt = 227	feature = 813	correl = 0.0919454	descr = N_Gram_TCTGC
cnt = 228	feature = 368	correl = -0.0295912	descr = N_Gram_CCAA
cnt = 229	feature = 645	correl = -0.028764	descr = N_Gram_GGCTT
cnt = 230	feature = 365	correl = 0.0645752	descr = N_Gram_CATTA
cnt = 231	feature = 535	correl = 0.0327094	descr = N_Gram_GACT
cnt = 232	feature = 501	correl = 0.0444681	descr = N_Gram_CTGT
cnt = 233	feature = 526	correl = 0.0382797	descr = N_Gram_GACA
cnt = 234	feature = 879	correl = 0.0338876	descr = N_Gram_TTCCT
cnt = 235	feature = 653	correl = -0.0805885	descr = N_Gram_GGGCG
cnt = 236	feature = 800	correl = 0.071618	descr = N_Gram_TCGT
cnt = 237	feature = 15	correl = -0.0587711	descr = Position_Specific_Bin_Base_5_Base_C
cnt = 238	feature = 32	correl = -0.0614011	descr = Position_Specific_Bin_Base_10_Base_G
cnt = 239	feature = 864	correl = 0.0294999	descr = N_Gram_TTAC
cnt = 240	feature = 753	correl = 0.072643	descr = N_Gram_TATA
cnt = 241	feature = 260	correl = -0.0279198	descr = N_Gram_AGGC
cnt = 242	feature = 314	correl = 0.0891307	descr = N_Gram_ATTCT
cnt = 243	feature = 848	correl = -0.0503508	descr = N_Gram_TGGGG
cnt = 244	feature = 294	correl = 0.0577272	descr = N_Gram_ATCT
cnt = 245	feature = 508	correl = 0.0325908	descr = N_Gram_CTTCT
cnt = 246	feature = 530	correl = -0.0776776	descr = N_Gram_GACC
cnt = 247	feature = 254	correl = -0.0455553	descr = N_Gram_AGCG
cnt = 248	feature = 406	correl = -0.0326925	descr = N_Gram_CCGC
cnt = 249	feature = 880	correl = 0.0319384	descr = N_Gram_TTCG
cnt = 250	feature = 662	correl = 0.0418976	descr = N_Gram_GGTA
cnt = 251	feature = 640	correl = -0.0652173	descr = N_Gram_GGCGC
cnt = 252	feature = 898	correl = 0.0659799	descr = N_Gram_TTGT
cnt = 253	feature = 808	correl = 0.0507935	descr = N_Gram_TCTC
cnt = 254	feature = 519	correl = -0.0295681	descr = N_Gram_GAAG
cnt = 255	feature = 549	correl = 0.0379661	descr = N_Gram_GATA
cnt = 256	feature = 705	correl = 0.0377741	descr = N_Gram_GTGT
cnt = 257	feature = 647	correl = -0.0679356	descr = N_Gram_GGGA
cnt = 258	feature = 671	correl = -0.0420794	descr = N_Gram_GGTT
cnt = 259	feature = 478	correl = 0.0406079	descr = N_Gram_CTAT
cnt = 260	feature = 541	correl = -0.0264315	descr = N_Gram_GAGC
cnt = 261	feature = 490	correl = 0.0218385	descr = N_Gram_CTCT
cnt = 262	feature = 303	correl = -0.0637035	descr = N_Gram_ATGG
cnt = 263	feature = 350	correl = -0.0380443	descr = N_Gram_CAGG
cnt = 264	feature = 831	correl = -0.0498201	descr = N_Gram_TGCC
cnt = 265	feature = 389	correl = -0.0950584	descr = N_Gram_CCCC
cnt = 266	feature = 664	correl = -0.0230042	descr = N_Gram_GGTC
cnt = 267	feature = 837	correl = 0.0288322	descr = N_Gram_TGCT
cnt = 268	feature = 213	correl = -0.0327663	descr = N_Gram_ACCA
cnt = 269	feature = 660	correl = -0.0777255	descr = N_Gram_GGGTG
cnt = 270	feature = 860	correl = 0.0676111	descr = N_Gram_TGTTT
cnt = 271	feature = 297	correl = 0.0298498	descr = N_Gram_ATGA
cnt = 272	feature = 70	correl = -0.0362326	descr = Gibbs_of_Target_Sequence__Pos_1_Step_1
cnt = 273	feature = 643	correl = -0.0596644	descr = N_Gram_GGCT
cnt = 274	feature = 796	correl = -0.0437282	descr = N_Gram_TCGG
cnt = 275	feature = 409	correl = -0.0436792	descr = N_Gram_CCGG
cnt = 276	feature = 695	correl = 0.0251789	descr = N_Gram_GTGA
cnt = 277	feature = 721	correl = 0.0388412	descr = N_Gram_TAAA
cnt = 278	feature = 278	correl = 0.0911245	descr = N_Gram_ATAT
cnt = 279	feature = 780	correl = -0.056889	descr = N_Gram_TCCC
cnt = 280	feature = 892	correl = 0.0347947	descr = N_Gram_TTGC
cnt = 281	feature = 72	correl = 0.0819912	descr = Gibbs_of_Target_Sequence__Pos_4_Step_1
cnt = 282	feature = 856	correl = 0.0424666	descr = N_Gram_TGTG
cnt = 283	feature = 675	correl = 0.0433913	descr = N_Gram_GTAA
cnt = 284	feature = 903	correl = 0.0312798	descr = N_Gram_TTTA
cnt = 285	feature = 812	correl = 0.0824549	descr = N_Gram_TCTG
cnt = 286	feature = 587	correl = -0.038831	descr = N_Gram_GCCT
cnt = 287	feature = 624	correl = -0.0522865	descr = N_Gram_GGAG
cnt = 288	feature = 308	correl = 0.0586631	descr = N_Gram_ATTA
cnt = 289	feature = 358	correl = 0.0421472	descr = N_Gram_CATC
cnt = 290	feature = 73	correl = 0.0492998	descr = Gibbs_of_Target_Sequence__Pos_5_Step_1
cnt = 291	feature = 76	correl = 0.0851445	descr = Gibbs_of_Target_Sequence__Pos_8_Step_1
cnt = 292	feature = 80	correl = 0.0262231	descr = Gibbs_of_Target_Sequence__Pos_12_Step_1
cnt = 293	feature = 815	correl = 0.0651993	descr = N_Gram_TCTT
cnt = 294	feature = 655	correl = -0.078152	descr = N_Gram_GGGG
cnt = 295	feature = 229	correl = 0.0389079	descr = N_Gram_ACT
cnt = 296	feature = 634	correl = -0.125607	descr = N_Gram_GGCC
cnt = 297	feature = 674	correl = 0.050949	descr = N_Gram_GTA
cnt = 298	feature = 598	correl = -0.105405	descr = N_Gram_GCGG
cnt = 299	feature = 79	correl = 0.0510236	descr = Gibbs_of_Target_Sequence__Pos_11_Step_1
cnt = 300	feature = 83	correl = 0.093925	descr = Gibbs_of_Target_Sequence__Pos_15_Step_1
cnt = 301	feature = 71	correl = -0.161942	descr = Gibbs_of_Target_Sequence__Pos_2_Step_1
cnt = 302	feature = 768	correl = 0.0284493	descr = N_Gram_TCA
cnt = 303	feature = 729	correl = 0.0596028	descr = N_Gram_TAC
cnt = 304	feature = 249	correl = -0.0316751	descr = N_Gram_AGC
cnt = 305	feature = 667	correl = -0.0883982	descr = N_Gram_GGTG
cnt = 306	feature = 579	correl = -0.15241	descr = N_Gram_GCCC
cnt = 307	feature = 789	correl = 0.0472824	descr = N_Gram_TCG
cnt = 308	feature = 650	correl = -0.125725	descr = N_Gram_GGGC
cnt = 309	feature = 909	correl = 0.0952919	descr = N_Gram_TTTG
cnt = 310	feature = 75	correl = 0.156647	descr = Gibbs_of_Target_Sequence__Pos_7_Step_1
cnt = 311	feature = 82	correl = 0.155462	descr = Gibbs_of_Target_Sequence__Pos_14_Step_1
cnt = 312	feature = 77	correl = 0.105195	descr = Gibbs_of_Target_Sequence__Pos_9_Step_1
cnt = 313	feature = 846	correl = -0.0447063	descr = N_Gram_TGGG
cnt = 314	feature = 446	correl = -0.115212	descr = N_Gram_CGGC
cnt = 315	feature = 740	correl = 0.0980358	descr = N_Gram_TAG
cnt = 316	feature = 81	correl = 0.136849	descr = Gibbs_of_Target_Sequence__Pos_13_Step_1
cnt = 317	feature = 616	correl = -0.0507196	descr = N_Gram_GGA
cnt = 318	feature = 367	correl = -0.0762401	descr = N_Gram_CCA
cnt = 319	feature = 74	correl = 0.105693	descr = Gibbs_of_Target_Sequence__Pos_6_Step_1
cnt = 320	feature = 78	correl = 0.121833	descr = Gibbs_of_Target_Sequence__Pos_10_Step_1
cnt = 321	feature = 818	correl = 0.0442776	descr = N_Gram_TG
cnt = 322	feature = 659	correl = -0.0534267	descr = N_Gram_GGGT
cnt = 323	feature = 539	correl = -0.0290841	descr = N_Gram_GAG
cnt = 324	feature = 849	correl = 0.0813398	descr = N_Gram_TGT
cnt = 325	feature = 767	correl = 0.0498243	descr = N_Gram_TC
cnt = 326	feature = 819	correl = 0.0517797	descr = N_Gram_TGA
cnt = 327	feature = 483	correl = -0.0214124	descr = N_Gram_CTC
cnt = 328	feature = 752	correl = 0.121629	descr = N_Gram_TAT
cnt = 329	feature = 803	correl = 0.105728	descr = N_Gram_TCT
cnt = 330	feature = 384	correl = -0.158535	descr = N_Gram_CCC
cnt = 331	feature = 273	correl = 0.0557446	descr = N_Gram_ATA
cnt = 332	feature = 646	correl = -0.119216	descr = N_Gram_GGG
cnt = 333	feature = 307	correl = 0.115103	descr = N_Gram_ATT
cnt = 334	feature = 366	correl = -0.0976346	descr = N_Gram_CC
cnt = 335	feature = 423	correl = -0.0802253	descr = N_Gram_CG
cnt = 336	feature = 68	correl = 0.281896	descr = Gibbs_of_Target_Sequence_
num rows = 2188
num_elements = 737356
..*
optimization finished, #iter = 2419
nu = 0.298787
obj = -52.039686, rho = -0.796705
nSV = 995, nBSV = 394
num rows = 243
num_elements = 81891
*
optimization finished, #iter = 203
nu = 0.261198
obj = -5.765995, rho = -0.612273
nSV = 129, nBSV = 21
..*
optimization finished, #iter = 2419
nu = 0.298787
obj = -52.039686, rho = -0.796705
nSV = 995, nBSV = 394
CFS merit scores = 1.35653
CFS merit scores = 1.5886
CFS merit scores = 1.83815
CFS merit scores = 2.06362
CFS merit scores = 2.26986
CFS merit scores = 2.459
CFS merit scores = 2.6351
CFS merit scores = 2.79748
CFS merit scores = 2.94994
CFS merit scores = 3.09294
CFS merit scores = 3.22848
CFS merit scores = 3.35683
CFS merit scores = 3.47984
CFS merit scores = 3.59768
CFS merit scores = 3.71084
CFS merit scores = 3.82
CFS merit scores = 3.92507
CFS merit scores = 4.02321
CFS merit scores = 4.11698
CFS merit scores = 4.20546
CFS merit scores = 4.29089
CFS merit scores = 4.37399
CFS merit scores = 4.45341
CFS merit scores = 4.52848
CFS merit scores = 4.6
CFS merit scores = 4.66885
CFS merit scores = 4.73518
CFS merit scores = 4.79961
CFS merit scores = 4.85882
CFS merit scores = 4.91539
CFS merit scores = 4.96972
CFS merit scores = 5.02153
CFS merit scores = 5.07163
CFS merit scores = 5.12007
CFS merit scores = 5.16624
CFS merit scores = 5.21106
CFS merit scores = 5.25283
CFS merit scores = 5.29343
CFS merit scores = 5.33117
CFS merit scores = 5.36755
CFS merit scores = 5.40308
CFS merit scores = 5.43706
CFS merit scores = 5.46962
CFS merit scores = 5.50137
CFS merit scores = 5.53218
CFS merit scores = 5.56238
CFS merit scores = 5.59215
CFS merit scores = 5.62042
CFS merit scores = 5.64793
CFS merit scores = 5.67476
CFS merit scores = 5.70089
CFS merit scores = 5.72657
CFS merit scores = 5.75205
CFS merit scores = 5.77644
CFS merit scores = 5.79672
CFS merit scores = 5.81608
CFS merit scores = 5.83536
CFS merit scores = 5.8522
CFS merit scores = 5.86876
CFS merit scores = 5.88481
CFS merit scores = 5.89999
CFS merit scores = 5.91371
CFS merit scores = 5.92693
CFS merit scores = 5.9398
CFS merit scores = 5.95277
CFS merit scores = 5.96569
CFS merit scores = 5.97788
CFS merit scores = 5.99012
CFS merit scores = 6.00175
CFS merit scores = 6.01329
CFS merit scores = 6.02457
CFS merit scores = 6.03563
CFS merit scores = 6.04605
CFS merit scores = 6.05599
CFS merit scores = 6.06534
CFS merit scores = 6.07473
CFS merit scores = 6.08392
CFS merit scores = 6.09254
CFS merit scores = 6.10065
CFS merit scores = 6.10882
CFS merit scores = 6.11714
CFS merit scores = 6.12483
CFS merit scores = 6.13222
CFS merit scores = 6.13948
CFS merit scores = 6.14635
CFS merit scores = 6.15318
CFS merit scores = 6.15956
CFS merit scores = 6.166
CFS merit scores = 6.17242
CFS merit scores = 6.17744
CFS merit scores = 6.18233
CFS merit scores = 6.18767
CFS merit scores = 6.19211
CFS merit scores = 6.19669
CFS merit scores = 6.20095
CFS merit scores = 6.2051
CFS merit scores = 6.20956
CFS merit scores = 6.21316
CFS merit scores = 6.21669
CFS merit scores = 6.22047
CFS merit scores = 6.22401
CFS merit scores = 6.22757
CFS merit scores = 6.23114
CFS merit scores = 6.23435
CFS merit scores = 6.23728
CFS merit scores = 6.23993
CFS merit scores = 6.24248
CFS merit scores = 6.245
CFS merit scores = 6.2477
CFS merit scores = 6.25058
CFS merit scores = 6.2533
CFS merit scores = 6.25597
CFS merit scores = 6.25866
CFS merit scores = 6.26123
CFS merit scores = 6.26368
CFS merit scores = 6.26581
CFS merit scores = 6.26801
CFS merit scores = 6.27024
CFS merit scores = 6.27272
CFS merit scores = 6.27509
CFS merit scores = 6.2773
CFS merit scores = 6.27951
CFS merit scores = 6.28181
CFS merit scores = 6.28394
CFS merit scores = 6.28599
CFS merit scores = 6.28805
CFS merit scores = 6.2897
CFS merit scores = 6.29137
CFS merit scores = 6.29302
CFS merit scores = 6.29431
CFS merit scores = 6.29551
CFS merit scores = 6.29674
CFS merit scores = 6.29791
CFS merit scores = 6.29904
CFS merit scores = 6.30009
CFS merit scores = 6.30109
CFS merit scores = 6.30197
CFS merit scores = 6.30245
CFS merit scores = 6.30296
CFS merit scores = 6.30328
CFS merit scores = 6.30383
CFS merit scores = 6.30425
CFS merit scores = 6.30471
CFS merit scores = 6.30517
CFS merit scores = 6.30562
CFS merit scores = 6.30581
CFS merit scores = 6.30602
CFS merit scores = 6.30632
CFS merit scores = 6.30666
CFS merit scores = 6.307
CFS merit scores = 6.3066
CFS merit scores = 6.30634
CFS merit scores = 6.30599
CFS merit scores = 6.30556
CFS merit scores = 6.30513
CFS merit scores = 6.30485
CFS merit scores = 6.30439
CFS merit scores = 6.30398
CFS merit scores = 6.3031
CFS merit scores = 6.30221
CFS merit scores = 6.30135
CFS merit scores = 6.30044
CFS merit scores = 6.29951
CFS merit scores = 6.29861
CFS merit scores = 6.2977
CFS merit scores = 6.29673
CFS merit scores = 6.29576
CFS merit scores = 6.29477
CFS merit scores = 6.29356
CFS merit scores = 6.2924
CFS merit scores = 6.29144
CFS merit scores = 6.29006
CFS merit scores = 6.28871
CFS merit scores = 6.2873
CFS merit scores = 6.28594
CFS merit scores = 6.28461
CFS merit scores = 6.28321
CFS merit scores = 6.28184
CFS merit scores = 6.28047
CFS merit scores = 6.27912
CFS merit scores = 6.27765
CFS merit scores = 6.27624
CFS merit scores = 6.27487
CFS merit scores = 6.27339
CFS merit scores = 6.27186
CFS merit scores = 6.27035
CFS merit scores = 6.26883
CFS merit scores = 6.26693
CFS merit scores = 6.26518
CFS merit scores = 6.26342
CFS merit scores = 6.26152
CFS merit scores = 6.25967
CFS merit scores = 6.25772
CFS merit scores = 6.25586
CFS merit scores = 6.25395
CFS merit scores = 6.25213
CFS merit scores = 6.25043
CFS merit scores = 6.24848
CFS merit scores = 6.24632
CFS merit scores = 6.2442
CFS merit scores = 6.24216
CFS merit scores = 6.24002
CFS merit scores = 6.23761
CFS merit scores = 6.23515
CFS merit scores = 6.23266
CFS merit scores = 6.23029
CFS merit scores = 6.2279
CFS merit scores = 6.22552
CFS merit scores = 6.22316
CFS merit scores = 6.22067
CFS merit scores = 6.21799
CFS merit scores = 6.21541
CFS merit scores = 6.21283
CFS merit scores = 6.21033
CFS merit scores = 6.2077
CFS merit scores = 6.20502
CFS merit scores = 6.20222
CFS merit scores = 6.19954
CFS merit scores = 6.19681
CFS merit scores = 6.19416
CFS merit scores = 6.1915
CFS merit scores = 6.18883
CFS merit scores = 6.18623
CFS merit scores = 6.18363
CFS merit scores = 6.18101
CFS merit scores = 6.17839
CFS merit scores = 6.17586
CFS merit scores = 6.17324
CFS merit scores = 6.17041
CFS merit scores = 6.16769
CFS merit scores = 6.16503
CFS merit scores = 6.16205
CFS merit scores = 6.1592
CFS merit scores = 6.15638
CFS merit scores = 6.1536
CFS merit scores = 6.15087
CFS merit scores = 6.14824
CFS merit scores = 6.14549
CFS merit scores = 6.14268
CFS merit scores = 6.1399
CFS merit scores = 6.13699
CFS merit scores = 6.1342
CFS merit scores = 6.13138
CFS merit scores = 6.12857
CFS merit scores = 6.12554
CFS merit scores = 6.12244
CFS merit scores = 6.11946
CFS merit scores = 6.11648
CFS merit scores = 6.11343
CFS merit scores = 6.11041
CFS merit scores = 6.10736
CFS merit scores = 6.10424
CFS merit scores = 6.10102
CFS merit scores = 6.09775
CFS merit scores = 6.09433
CFS merit scores = 6.09078
CFS merit scores = 6.08716
CFS merit scores = 6.08326
CFS merit scores = 6.07916
CFS merit scores = 6.07496
CFS merit scores = 6.07063
CFS merit scores = 6.06614
CFS merit scores = 6.06173
CFS merit scores = 6.05727
CFS merit scores = 6.05281
CFS merit scores = 6.0484
CFS merit scores = 6.04386
CFS merit scores = 6.0393
CFS merit scores = 6.03477
CFS merit scores = 6.03011
CFS merit scores = 6.02545
CFS merit scores = 6.02085
CFS merit scores = 6.01633
CFS merit scores = 6.0116
CFS merit scores = 6.00688
CFS merit scores = 6.00225
CFS merit scores = 5.99771
CFS merit scores = 5.99311
CFS merit scores = 5.98862
CFS merit scores = 5.98375
CFS merit scores = 5.97891
CFS merit scores = 5.97405
CFS merit scores = 5.96904
CFS merit scores = 5.96385
CFS merit scores = 5.95868
CFS merit scores = 5.95358
CFS merit scores = 5.94821
CFS merit scores = 5.94284
CFS merit scores = 5.9375
CFS merit scores = 5.93207
CFS merit scores = 5.92655
CFS merit scores = 5.921
CFS merit scores = 5.91557
CFS merit scores = 5.90989
CFS merit scores = 5.90405
CFS merit scores = 5.89823
CFS merit scores = 5.89251
CFS merit scores = 5.8868
CFS merit scores = 5.88099
CFS merit scores = 5.87516
CFS merit scores = 5.86925
CFS merit scores = 5.86344
CFS merit scores = 5.85769
CFS merit scores = 5.85169
CFS merit scores = 5.8458
CFS merit scores = 5.83989
CFS merit scores = 5.83384
CFS merit scores = 5.8279
CFS merit scores = 5.82198
CFS merit scores = 5.8161
CFS merit scores = 5.81022
CFS merit scores = 5.80443
CFS merit scores = 5.79851
CFS merit scores = 5.79257
CFS merit scores = 5.78623
CFS merit scores = 5.77989
CFS merit scores = 5.77355
CFS merit scores = 5.76722
CFS merit scores = 5.76093
CFS merit scores = 5.75469
CFS merit scores = 5.74826
CFS merit scores = 5.74185
CFS merit scores = 5.73547
CFS merit scores = 5.72911
CFS merit scores = 5.72283
CFS merit scores = 5.71626
CFS merit scores = 5.70977
CFS merit scores = 5.70298
CFS merit scores = 5.6959
CFS merit scores = 5.68861
CFS merit scores = 5.68134
CFS merit scores = 5.67393
CFS merit scores = 5.66643
CFS merit scores = 5.65817
CFS merit scores = 5.64977
CFS merit scores = 5.64136
CFS merit scores = 5.63294
CFS merit scores = 5.62457
CFS merit scores = 5.6157
CFS merit scores = 5.60689
CFS merit scores = 5.59755
CFS merit scores = 5.58778
CFS merit scores = 5.57781
CFS merit scores = 5.56781
CFS merit scores = 5.55759
CFS merit scores = 5.54697
CFS merit scores = 5.53582
CFS merit scores = 5.52419
CFS merit scores = 5.51261
CFS merit scores = 5.50058
CFS merit scores = 5.48618
CFS merit scores = 5.47163
CFS merit scores = 5.4553
CFS merit scores = 5.41965
cnt = 1	feature = 64	correl = 0.35653	descr = Position_Specific_Bin_Base_20_Base_A
cnt = 2	feature = 2	correl = -0.140676	descr = Position_Specific_Bin_Base_0_Base_G
cnt = 3	feature = 60	correl = 0.164791	descr = Position_Specific_Bin_Base_19_Base_A
cnt = 4	feature = 593	correl = -0.061331	descr = N_Gram_GCCCC
cnt = 5	feature = 228	correl = -0.031765	descr = N_Gram_ACCCC
cnt = 6	feature = 749	correl = -0.0324242	descr = N_Gram_TACG
cnt = 7	feature = 231	correl = -0.0449528	descr = N_Gram_ACCGA
cnt = 8	feature = 892	correl = 0.0311182	descr = N_Gram_TTATG
cnt = 9	feature = 770	correl = 0.0226726	descr = N_Gram_TATAC
cnt = 10	feature = 442	correl = -0.0313292	descr = N_Gram_CGATA
cnt = 11	feature = 674	correl = 0.0488004	descr = N_Gram_GGTAA
cnt = 12	feature = 336	correl = 0.0273672	descr = N_Gram_CAACG
cnt = 13	feature = 739	correl = 0.0261103	descr = N_Gram_TAAGC
cnt = 14	feature = 319	correl = -0.0273164	descr = N_Gram_ATTAA
cnt = 15	feature = 701	correl = 0.0350202	descr = N_Gram_GTCGC
cnt = 16	feature = 884	correl = -0.0420962	descr = N_Gram_TTACC
cnt = 17	feature = 550	correl = 0.0707536	descr = N_Gram_GACTA
cnt = 18	feature = 899	correl = 0.0332487	descr = N_Gram_TTCGC
cnt = 19	feature = 305	correl = 0.0236562	descr = N_Gram_ATCGG
cnt = 20	feature = 278	correl = 0.0369218	descr = N_Gram_AGTAA
cnt = 21	feature = 460	correl = -0.108611	descr = N_Gram_CGGCG
cnt = 22	feature = 777	correl = 0.0241324	descr = N_Gram_TATGC
cnt = 23	feature = 240	correl = -0.0452221	descr = N_Gram_ACGGG
cnt = 24	feature = 721	correl = -0.0500127	descr = N_Gram_GTTAG
cnt = 25	feature = 235	correl = -0.0492975	descr = N_Gram_ACGAA
cnt = 26	feature = 430	correl = 0.0245621	descr = N_Gram_CCTTA
cnt = 27	feature = 481	correl = 0.0226422	descr = N_Gram_CGTTT
cnt = 28	feature = 501	correl = -0.0287424	descr = N_Gram_CTCGA
cnt = 29	feature = 214	correl = 0.0231622	descr = N_Gram_ACACA
cnt = 30	feature = 704	correl = 0.043601	descr = N_Gram_GTCTA
cnt = 31	feature = 206	correl = 0.0687084	descr = N_Gram_AATTC
cnt = 32	feature = 613	correl = -0.0513267	descr = N_Gram_GCGGT
cnt = 33	feature = 207	correl = 0.0318889	descr = N_Gram_AATTG
cnt = 34	feature = 625	correl = -0.0444498	descr = N_Gram_GCTTT
cnt = 35	feature = 641	correl = 0.0343688	descr = N_Gram_GGATT
cnt = 36	feature = 769	correl = 0.0691833	descr = N_Gram_TATAA
cnt = 37	feature = 799	correl = -0.0268091	descr = N_Gram_TCCCG
cnt = 38	feature = 449	correl = -0.0266695	descr = N_Gram_CGCCC
cnt = 39	feature = 578	correl = -0.0709231	descr = N_Gram_GCAAT
cnt = 40	feature = 774	correl = 0.0575825	descr = N_Gram_TATCG
cnt = 41	feature = 658	correl = -0.0542463	descr = N_Gram_GGGAA
cnt = 42	feature = 655	correl = -0.0517524	descr = N_Gram_GGCTG
cnt = 43	feature = 881	correl = -0.0318526	descr = N_Gram_TTAAT
cnt = 44	feature = 438	correl = -0.0428217	descr = N_Gram_CGACC
cnt = 45	feature = 598	correl = -0.0252477	descr = N_Gram_GCCGG
cnt = 46	feature = 718	correl = 0.0265794	descr = N_Gram_GTGTG
cnt = 47	feature = 600	correl = 0.0274014	descr = N_Gram_GCCTA
cnt = 48	feature = 798	correl = -0.0353498	descr = N_Gram_TCCCC
cnt = 49	feature = 632	correl = 0.0249469	descr = N_Gram_GGACA
cnt = 50	feature = 789	correl = -0.0478171	descr = N_Gram_TCACG
cnt = 51	feature = 631	correl = 0.0427883	descr = N_Gram_GGAAT
cnt = 52	feature = 440	correl = -0.0618322	descr = N_Gram_CGAGT
cnt = 53	feature = 493	correl = 0.0276651	descr = N_Gram_CTATC
cnt = 54	feature = 924	correl = 0.0500074	descr = N_Gram_TTTAG
cnt = 55	feature = 560	correl = -0.0337334	descr = N_Gram_GAGGG
cnt = 56	feature = 900	correl = 0.0638391	descr = N_Gram_TTCGT
cnt = 57	feature = 554	correl = 0.0371236	descr = N_Gram_GAGAA
cnt = 58	feature = 621	correl = 0.0421733	descr = N_Gram_GCTCT
cnt = 59	feature = 365	correl = -0.0538776	descr = N_Gram_CATAC
cnt = 60	feature = 869	correl = 0.033085	descr = N_Gram_TGTAG
cnt = 61	feature = 685	correl = -0.0606493	descr = N_Gram_GGTTG
cnt = 62	feature = 675	correl = 0.031977	descr = N_Gram_GGTAC
cnt = 63	feature = 310	correl = 0.039076	descr = N_Gram_ATGAG
cnt = 64	feature = 680	correl = -0.0274075	descr = N_Gram_GGTGA
cnt = 65	feature = 260	correl = 0.0588886	descr = N_Gram_AGATA
cnt = 66	feature = 495	correl = -0.0301871	descr = N_Gram_CTATT
cnt = 67	feature = 843	correl = 0.0399103	descr = N_Gram_TGATT
cnt = 68	feature = 856	correl = 0.0406676	descr = N_Gram_TGCTT
cnt = 69	feature = 545	correl = -0.040333	descr = N_Gram_GACCC
cnt = 70	feature = 358	correl = -0.0216334	descr = N_Gram_CAGCG
cnt = 71	feature = 473	correl = -0.0479515	descr = N_Gram_CGTCC
cnt = 72	feature = 335	correl = 0.0800825	descr = N_Gram_CAACA
cnt = 73	feature = 458	correl = -0.0410017	descr = N_Gram_CGGCA
cnt = 74	feature = 337	correl = -0.0256016	descr = N_Gram_CAAGA
cnt = 75	feature = 822	correl = 0.037807	descr = N_Gram_TCTCT
cnt = 76	feature = 660	correl = -0.0303971	descr = N_Gram_GGGAT
cnt = 77	feature = 808	correl = 0.0313084	descr = N_Gram_TCGCT
cnt = 78	feature = 659	correl = -0.0588571	descr = N_Gram_GGGAG
cnt = 79	feature = 321	correl = 0.0819926	descr = N_Gram_ATTAT
cnt = 80	feature = 490	correl = 0.0558517	descr = N_Gram_CTAGC
cnt = 81	feature = 452	correl = -0.0633246	descr = N_Gram_CGCGG
cnt = 82	feature = 409	correl = -0.0438472	descr = N_Gram_CCGAC
cnt = 83	feature = 21	correl = -0.132738	descr = Position_Specific_Bin_Base_7_Base_C
cnt = 84	feature = 723	correl = 0.0340384	descr = N_Gram_GTTCG
cnt = 85	feature = 530	correl = -0.0379124	descr = N_Gram_GAAAA
cnt = 86	feature = 4	correl = 0.0868008	descr = Position_Specific_Bin_Base_1_Base_A
cnt = 87	feature = 717	correl = 0.0504565	descr = N_Gram_GTGTA
cnt = 88	feature = 931	correl = 0.0369813	descr = N_Gram_TTTGG
cnt = 89	feature = 508	correl = -0.0423478	descr = N_Gram_CTGAG
cnt = 90	feature = 314	correl = -0.0324537	descr = N_Gram_ATGGA
cnt = 91	feature = 354	correl = -0.0235161	descr = N_Gram_CAGAT
cnt = 92	feature = 826	correl = 0.0231018	descr = N_Gram_TCTGT
cnt = 93	feature = 423	correl = -0.0431914	descr = N_Gram_CCTCC
cnt = 94	feature = 821	correl = 0.0437274	descr = N_Gram_TCTCA
cnt = 95	feature = 394	correl = -0.0636453	descr = N_Gram_CCCAT
cnt = 96	feature = 6	correl = -0.0393786	descr = Position_Specific_Bin_Base_2_Base_A
cnt = 97	feature = 531	correl = 0.0333528	descr = N_Gram_GAAAT
cnt = 98	feature = 610	correl = -0.0308845	descr = N_Gram_GCGGA
cnt = 99	feature = 616	correl = -0.052634	descr = N_Gram_GCGTT
cnt = 100	feature = 229	correl = -0.0254052	descr = N_Gram_ACCCT
cnt = 101	feature = 316	correl = -0.0223839	descr = N_Gram_ATGTA
cnt = 102	feature = 258	correl = -0.0404572	descr = N_Gram_AGAGG
cnt = 103	feature = 647	correl = -0.0856657	descr = N_Gram_GGCCA
cnt = 104	feature = 802	correl = -0.0350456	descr = N_Gram_TCCTG
cnt = 105	feature = 263	correl = -0.0321801	descr = N_Gram_AGCAC
cnt = 106	feature = 303	correl = 0.0327454	descr = N_Gram_ATCGA
cnt = 107	feature = 270	correl = -0.0487749	descr = N_Gram_AGGAG
cnt = 108	feature = 494	correl = 0.0299049	descr = N_Gram_CTATG
cnt = 109	feature = 773	correl = 0.0765388	descr = N_Gram_TATCA
cnt = 110	feature = 212	correl = 0.0583597	descr = N_Gram_ACAAT
cnt = 111	feature = 649	correl = -0.0288061	descr = N_Gram_GGCCT
cnt = 112	feature = 327	correl = 0.0557368	descr = N_Gram_ATTGT
cnt = 113	feature = 66	correl = -0.172995	descr = Position_Specific_Bin_Base_20_Base_G
cnt = 114	feature = 753	correl = 0.04353	descr = N_Gram_TACTG
cnt = 115	feature = 713	correl = -0.0531713	descr = N_Gram_GTGGA
cnt = 116	feature = 806	correl = 0.0412869	descr = N_Gram_TCGCA
cnt = 117	feature = 848	correl = -0.0651192	descr = N_Gram_TGCCC
cnt = 118	feature = 33	correl = -0.0442991	descr = Position_Specific_Bin_Base_11_Base_A
cnt = 119	feature = 288	correl = 0.0250415	descr = N_Gram_ATAGA
cnt = 120	feature = 44	correl = 0.08197	descr = Position_Specific_Bin_Base_15_Base_A
cnt = 121	feature = 834	correl = 0.0440068	descr = N_Gram_TGAAC
cnt = 122	feature = 251	correl = -0.0434305	descr = N_Gram_ACTGC
cnt = 123	feature = 669	correl = -0.0500346	descr = N_Gram_GGGGT
cnt = 124	feature = 740	correl = 0.048382	descr = N_Gram_TAAGG
cnt = 125	feature = 0	correl = 0.0425359	descr = Position_Specific_Bin_Base_0_Base_A
cnt = 126	feature = 28	correl = 0.0267607	descr = Position_Specific_Bin_Base_9_Base_T
cnt = 127	feature = 695	correl = -0.0291109	descr = N_Gram_GTCAC
cnt = 128	feature = 307	correl = 0.074857	descr = N_Gram_ATCTC
cnt = 129	feature = 620	correl = -0.046055	descr = N_Gram_GCTCC
cnt = 130	feature = 41	correl = -0.024285	descr = Position_Specific_Bin_Base_14_Base_C
cnt = 131	feature = 232	correl = -0.029607	descr = N_Gram_ACCGG
cnt = 132	feature = 565	correl = 0.0526917	descr = N_Gram_GATAT
cnt = 133	feature = 705	correl = 0.0240255	descr = N_Gram_GTCTT
cnt = 134	feature = 662	correl = -0.0530474	descr = N_Gram_GGGCA
cnt = 135	feature = 489	correl = 0.0314993	descr = N_Gram_CTAGA
cnt = 136	feature = 734	correl = 0.0240474	descr = N_Gram_TAAAG
cnt = 137	feature = 738	correl = 0.0496522	descr = N_Gram_TAAGA
cnt = 138	feature = 535	correl = -0.0412879	descr = N_Gram_GAAGC
cnt = 139	feature = 25	correl = -0.0872171	descr = Position_Specific_Bin_Base_8_Base_C
cnt = 140	feature = 29	correl = 0.0742035	descr = Position_Specific_Bin_Base_10_Base_A
cnt = 141	feature = 382	correl = -0.0343138	descr = N_Gram_CCACG
cnt = 142	feature = 536	correl = 0.031614	descr = N_Gram_GAAGG
cnt = 143	feature = 56	correl = 0.0544302	descr = Position_Specific_Bin_Base_18_Base_A
cnt = 144	feature = 14	correl = 0.0230467	descr = Position_Specific_Bin_Base_5_Base_A
cnt = 145	feature = 577	correl = 0.0535872	descr = N_Gram_GCAAC
cnt = 146	feature = 52	correl = 0.0443392	descr = Position_Specific_Bin_Base_17_Base_A
cnt = 147	feature = 786	correl = 0.0395243	descr = N_Gram_TCAAC
cnt = 148	feature = 392	correl = -0.0251871	descr = N_Gram_CCCAA
cnt = 149	feature = 766	correl = 0.0371205	descr = N_Gram_TAGTG
cnt = 150	feature = 634	correl = 0.0457817	descr = N_Gram_GGACT
cnt = 151	feature = 11	correl = -0.0806065	descr = Position_Specific_Bin_Base_3_Base_T
cnt = 152	feature = 849	correl = -0.0316545	descr = N_Gram_TGCCG
cnt = 153	feature = 752	correl = 0.0722921	descr = N_Gram_TACTA
cnt = 154	feature = 293	correl = 0.041438	descr = N_Gram_ATATG
cnt = 155	feature = 559	correl = -0.0606307	descr = N_Gram_GAGGC
cnt = 156	feature = 220	correl = 0.0390484	descr = N_Gram_ACATC
cnt = 157	feature = 502	correl = -0.0661937	descr = N_Gram_CTCGG
cnt = 158	feature = 865	correl = 0.0247614	descr = N_Gram_TGGTC
cnt = 159	feature = 665	correl = -0.0276034	descr = N_Gram_GGGCT
cnt = 160	feature = 256	correl = -0.0241103	descr = N_Gram_AGACC
cnt = 161	feature = 568	correl = -0.0572001	descr = N_Gram_GATGG
cnt = 162	feature = 852	correl = -0.0241372	descr = N_Gram_TGCGG
cnt = 163	feature = 17	correl = 0.0219766	descr = Position_Specific_Bin_Base_6_Base_A
cnt = 164	feature = 733	correl = 0.0536478	descr = N_Gram_TAAAC
cnt = 165	feature = 297	correl = 0.0521738	descr = N_Gram_ATCAA
cnt = 166	feature = 697	correl = -0.0437237	descr = N_Gram_GTCCC
cnt = 167	feature = 929	correl = 0.0741483	descr = N_Gram_TTTGA
cnt = 168	feature = 612	correl = -0.0304843	descr = N_Gram_GCGGG
cnt = 169	feature = 590	correl = -0.0714079	descr = N_Gram_GCCAG
cnt = 170	feature = 592	correl = -0.0741744	descr = N_Gram_GCCCA
cnt = 171	feature = 475	correl = 0.027384	descr = N_Gram_CGTG
cnt = 172	feature = 667	correl = -0.0478213	descr = N_Gram_GGGGA
cnt = 173	feature = 401	correl = -0.049944	descr = N_Gram_CCCGC
cnt = 174	feature = 1	correl = 0.118066	descr = Position_Specific_Bin_Base_0_Base_C
cnt = 175	feature = 788	correl = 0.0284452	descr = N_Gram_TCACC
cnt = 176	feature = 283	correl = -0.0389194	descr = N_Gram_AGTTC
cnt = 177	feature = 525	correl = 0.0496022	descr = N_Gram_CTTGT
cnt = 178	feature = 725	correl = -0.028938	descr = N_Gram_GTTGC
cnt = 179	feature = 308	correl = 0.0361481	descr = N_Gram_ATCTG
cnt = 180	feature = 389	correl = -0.045805	descr = N_Gram_CCATA
cnt = 181	feature = 664	correl = -0.0677099	descr = N_Gram_GGGCG
cnt = 182	feature = 47	correl = -0.0251609	descr = Position_Specific_Bin_Base_15_Base_T
cnt = 183	feature = 217	correl = -0.0239914	descr = N_Gram_ACAGG
cnt = 184	feature = 292	correl = 0.0276053	descr = N_Gram_ATATA
cnt = 185	feature = 40	correl = 0.0988192	descr = Position_Specific_Bin_Base_14_Base_A
cnt = 186	feature = 404	correl = -0.041739	descr = N_Gram_CCCTC
cnt = 187	feature = 515	correl = 0.0385227	descr = N_Gram_CTGGT
cnt = 188	feature = 707	correl = 0.0263291	descr = N_Gram_GTGAA
cnt = 189	feature = 32	correl = 0.053757	descr = Position_Specific_Bin_Base_10_Base_T
cnt = 190	feature = 16	correl = 0.0456473	descr = Position_Specific_Bin_Base_5_Base_T
cnt = 191	feature = 10	correl = 0.0489757	descr = Position_Specific_Bin_Base_3_Base_G
cnt = 192	feature = 934	correl = 0.0252676	descr = N_Gram_TTTTA
cnt = 193	feature = 708	correl = 0.0245941	descr = N_Gram_GTGAG
cnt = 194	feature = 812	correl = -0.0746496	descr = N_Gram_TCGGG
cnt = 195	feature = 787	correl = 0.0240113	descr = N_Gram_TCAAG
cnt = 196	feature = 461	correl = -0.0420924	descr = N_Gram_CGGCT
cnt = 197	feature = 743	correl = 0.057666	descr = N_Gram_TAATT
cnt = 198	feature = 370	correl = 0.0399041	descr = N_Gram_CATGA
cnt = 199	feature = 23	correl = 0.0638445	descr = Position_Specific_Bin_Base_7_Base_T
cnt = 200	feature = 59	correl = 0.0284672	descr = Position_Specific_Bin_Base_18_Base_T
cnt = 201	feature = 678	correl = -0.0711298	descr = N_Gram_GGTCC
cnt = 202	feature = 792	correl = 0.0314913	descr = N_Gram_TCATC
cnt = 203	feature = 640	correl = -0.0403713	descr = N_Gram_GGATG
cnt = 204	feature = 499	correl = -0.0443199	descr = N_Gram_CTCCC
cnt = 205	feature = 9	correl = -0.148313	descr = Position_Specific_Bin_Base_2_Base_T
cnt = 206	feature = 677	correl = 0.0216547	descr = N_Gram_GGTCA
cnt = 207	feature = 294	correl = 0.0615221	descr = N_Gram_ATATT
cnt = 208	feature = 264	correl = 0.0629373	descr = N_Gram_AGCAT
cnt = 209	feature = 838	correl = 0.0355163	descr = N_Gram_TGAGA
cnt = 210	feature = 681	correl = -0.0684061	descr = N_Gram_GGTGC
cnt = 211	feature = 396	correl = -0.0406438	descr = N_Gram_CCCCA
cnt = 212	feature = 597	correl = -0.0233835	descr = N_Gram_GCCGA
cnt = 213	feature = 514	correl = -0.0242797	descr = N_Gram_CTGGG
cnt = 214	feature = 348	correl = -0.039153	descr = N_Gram_CACGT
cnt = 215	feature = 803	correl = 0.0349204	descr = N_Gram_TCCTT
cnt = 216	feature = 483	correl = 0.0341205	descr = N_Gram_CTAA
cnt = 217	feature = 595	correl = -0.068851	descr = N_Gram_GCCCT
cnt = 218	feature = 903	correl = 0.0355628	descr = N_Gram_TTCTC
cnt = 219	feature = 105	correl = -0.0794602	descr = Fold_of_RNAi_Sequence_Pos_16
cnt = 220	feature = 818	correl = 0.0436266	descr = N_Gram_TCTAG
cnt = 221	feature = 917	correl = 0.0460588	descr = N_Gram_TTGTA
cnt = 222	feature = 583	correl = -0.0636449	descr = N_Gram_GCAGA
cnt = 223	feature = 579	correl = -0.0329441	descr = N_Gram_GCAC
cnt = 224	feature = 819	correl = 0.0262164	descr = N_Gram_TCTAT
cnt = 225	feature = 813	correl = 0.058559	descr = N_Gram_TCGT
cnt = 226	feature = 58	correl = -0.0592457	descr = Position_Specific_Bin_Base_18_Base_G
cnt = 227	feature = 35	correl = 0.123838	descr = Position_Specific_Bin_Base_11_Base_T
cnt = 228	feature = 42	correl = -0.146903	descr = Position_Specific_Bin_Base_14_Base_G
cnt = 229	feature = 273	correl = -0.101548	descr = N_Gram_AGGGC
cnt = 230	feature = 298	correl = 0.046885	descr = N_Gram_ATCC
cnt = 231	feature = 366	correl = 0.0321741	descr = N_Gram_CATAT
cnt = 232	feature = 765	correl = 0.0246843	descr = N_Gram_TAGT
cnt = 233	feature = 65	correl = -0.308076	descr = Position_Specific_Bin_Base_20_Base_C
cnt = 234	feature = 8	correl = 0.143931	descr = Position_Specific_Bin_Base_2_Base_G
cnt = 235	feature = 624	correl = 0.0402769	descr = N_Gram_GCTTG
cnt = 236	feature = 653	correl = -0.065599	descr = N_Gram_GGCGT
cnt = 237	feature = 31	correl = -0.0537681	descr = Position_Specific_Bin_Base_10_Base_G
cnt = 238	feature = 871	correl = 0.0369516	descr = N_Gram_TGTC
cnt = 239	feature = 254	correl = 0.0458031	descr = N_Gram_AGAAT
cnt = 240	feature = 15	correl = -0.0661679	descr = Position_Specific_Bin_Base_5_Base_C
cnt = 241	feature = 907	correl = 0.0570242	descr = N_Gram_TTGA
cnt = 242	feature = 279	correl = 0.031878	descr = N_Gram_AGTC
cnt = 243	feature = 860	correl = -0.059034	descr = N_Gram_TGGCC
cnt = 244	feature = 915	correl = 0.0308861	descr = N_Gram_TTGGT
cnt = 245	feature = 275	correl = -0.0215437	descr = N_Gram_AGGTC
cnt = 246	feature = 586	correl = 0.0497226	descr = N_Gram_GCATC
cnt = 247	feature = 935	correl = 0.0215817	descr = N_Gram_TTTTC
cnt = 248	feature = 311	correl = 0.0466232	descr = N_Gram_ATGC
cnt = 249	feature = 894	correl = 0.0250959	descr = N_Gram_TTCAT
cnt = 250	feature = 43	correl = 0.0722451	descr = Position_Specific_Bin_Base_14_Base_T
cnt = 251	feature = 794	correl = 0.0217897	descr = N_Gram_TCCAC
cnt = 252	feature = 759	correl = 0.0629538	descr = N_Gram_TAGC
cnt = 253	feature = 622	correl = -0.0509337	descr = N_Gram_GCTGC
cnt = 254	feature = 645	correl = -0.0478755	descr = N_Gram_GGCAG
cnt = 255	feature = 539	correl = 0.0454819	descr = N_Gram_GAATT
cnt = 256	feature = 485	correl = 0.0578424	descr = N_Gram_CTAC
cnt = 257	feature = 436	correl = -0.042232	descr = N_Gram_CGAC
cnt = 258	feature = 356	correl = -0.0378529	descr = N_Gram_CAGCA
cnt = 259	feature = 904	correl = 0.0845849	descr = N_Gram_TTCTG
cnt = 260	feature = 249	correl = 0.055838	descr = N_Gram_ACTG
cnt = 261	feature = 716	correl = 0.0396745	descr = N_Gram_GTGT
cnt = 262	feature = 709	correl = -0.0480214	descr = N_Gram_GTGC
cnt = 263	feature = 210	correl = 0.0652438	descr = N_Gram_ACAA
cnt = 264	feature = 46	correl = -0.0354567	descr = Position_Specific_Bin_Base_15_Base_G
cnt = 265	feature = 864	correl = -0.0596002	descr = N_Gram_TGGGG
cnt = 266	feature = 910	correl = 0.0406747	descr = N_Gram_TTGC
cnt = 267	feature = 703	correl = 0.0295873	descr = N_Gram_GTCT
cnt = 268	feature = 540	correl = 0.0306478	descr = N_Gram_GACA
cnt = 269	feature = 687	correl = 0.0574566	descr = N_Gram_GTAA
cnt = 270	feature = 840	correl = 0.0377703	descr = N_Gram_TGAT
cnt = 271	feature = 768	correl = 0.0735508	descr = N_Gram_TATA
cnt = 272	feature = 589	correl = -0.0445839	descr = N_Gram_GCCA
cnt = 273	feature = 898	correl = 0.0346318	descr = N_Gram_TTCG
cnt = 274	feature = 927	correl = 0.051294	descr = N_Gram_TTTCT
cnt = 275	feature = 70	correl = -0.0376112	descr = Gibbs_of_Target_Sequence__Pos_1_Step_1
cnt = 276	feature = 325	correl = 0.0699803	descr = N_Gram_ATTG
cnt = 277	feature = 368	correl = 0.0824878	descr = N_Gram_CATCT
cnt = 278	feature = 914	correl = -0.0237415	descr = N_Gram_TTGGG
cnt = 279	feature = 334	correl = 0.0543826	descr = N_Gram_CAAC
cnt = 280	feature = 772	correl = 0.0666086	descr = N_Gram_TATC
cnt = 281	feature = 751	correl = 0.0543425	descr = N_Gram_TACT
cnt = 282	feature = 516	correl = 0.0464276	descr = N_Gram_CTGT
cnt = 283	feature = 313	correl = -0.0475892	descr = N_Gram_ATGG
cnt = 284	feature = 384	correl = -0.085792	descr = N_Gram_CCAG
cnt = 285	feature = 755	correl = 0.0644748	descr = N_Gram_TAGA
cnt = 286	feature = 526	correl = 0.034696	descr = N_Gram_CTTT
cnt = 287	feature = 345	correl = -0.0644441	descr = N_Gram_CACG
cnt = 288	feature = 859	correl = -0.065038	descr = N_Gram_TGGC
cnt = 289	feature = 412	correl = -0.0312087	descr = N_Gram_CCGC
cnt = 290	feature = 83	correl = 0.110659	descr = Gibbs_of_Target_Sequence__Pos_16_Step_1
cnt = 291	feature = 809	correl = -0.0387098	descr = N_Gram_TCGG
cnt = 292	feature = 706	correl = 0.0289632	descr = N_Gram_GTGA
cnt = 293	feature = 638	correl = -0.0257763	descr = N_Gram_GGAT
cnt = 294	feature = 922	correl = 0.0313932	descr = N_Gram_TTTA
cnt = 295	feature = 643	correl = -0.0664834	descr = N_Gram_GGCA
cnt = 296	feature = 657	correl = -0.0726488	descr = N_Gram_GGGA
cnt = 297	feature = 478	correl = -0.0540896	descr = N_Gram_CGTT
cnt = 298	feature = 916	correl = 0.0873881	descr = N_Gram_TTGT
cnt = 299	feature = 654	correl = -0.0401267	descr = N_Gram_GGCT
cnt = 300	feature = 837	correl = 0.0215753	descr = N_Gram_TGAG
cnt = 301	feature = 243	correl = 0.0380058	descr = N_Gram_ACT
cnt = 302	feature = 775	correl = 0.0614134	descr = N_Gram_TATG
cnt = 303	feature = 72	correl = 0.0928456	descr = Gibbs_of_Target_Sequence__Pos_4_Step_1
cnt = 304	feature = 403	correl = -0.059935	descr = N_Gram_CCCT
cnt = 305	feature = 791	correl = 0.0354646	descr = N_Gram_TCAT
cnt = 306	feature = 867	correl = 0.0609104	descr = N_Gram_TGTA
cnt = 307	feature = 596	correl = -0.0296317	descr = N_Gram_GCCG
cnt = 308	feature = 876	correl = 0.0712446	descr = N_Gram_TGTT
cnt = 309	feature = 510	correl = -0.0231177	descr = N_Gram_CTGC
cnt = 310	feature = 671	correl = -0.0816553	descr = N_Gram_GGGTG
cnt = 311	feature = 696	correl = -0.0788922	descr = N_Gram_GTCC
cnt = 312	feature = 355	correl = -0.0472959	descr = N_Gram_CAGC
cnt = 313	feature = 71	correl = -0.160449	descr = Gibbs_of_Target_Sequence__Pos_2_Step_1
cnt = 314	feature = 391	correl = -0.0856366	descr = N_Gram_CCCA
cnt = 315	feature = 77	correl = 0.103696	descr = Gibbs_of_Target_Sequence__Pos_9_Step_1
cnt = 316	feature = 79	correl = 0.0603417	descr = Gibbs_of_Target_Sequence__Pos_11_Step_1
cnt = 317	feature = 582	correl = -0.0417416	descr = N_Gram_GCAG
cnt = 318	feature = 233	correl = -0.0591709	descr = N_Gram_ACG
cnt = 319	feature = 367	correl = 0.047341	descr = N_Gram_CATC
cnt = 320	feature = 676	correl = -0.0236351	descr = N_Gram_GGTC
cnt = 321	feature = 666	correl = -0.0868807	descr = N_Gram_GGGG
cnt = 322	feature = 73	correl = 0.0526875	descr = Gibbs_of_Target_Sequence__Pos_5_Step_1
cnt = 323	feature = 796	correl = -0.0421176	descr = N_Gram_TCCC
cnt = 324	feature = 925	correl = 0.0509294	descr = N_Gram_TTTC
cnt = 325	feature = 646	correl = -0.122971	descr = N_Gram_GGCC
cnt = 326	feature = 277	correl = 0.0381512	descr = N_Gram_AGT
cnt = 327	feature = 80	correl = 0.109971	descr = Gibbs_of_Target_Sequence__Pos_13_Step_1
cnt = 328	feature = 76	correl = 0.084493	descr = Gibbs_of_Target_Sequence__Pos_8_Step_1
cnt = 329	feature = 462	correl = -0.083271	descr = N_Gram_CGGG
cnt = 330	feature = 82	correl = 0.0936792	descr = Gibbs_of_Target_Sequence__Pos_15_Step_1
cnt = 331	feature = 901	correl = 0.0840653	descr = N_Gram_TTCT
cnt = 332	feature = 679	correl = -0.0816863	descr = N_Gram_GGTG
cnt = 333	feature = 732	correl = 0.0446023	descr = N_Gram_TAAA
cnt = 334	feature = 74	correl = 0.10414	descr = Gibbs_of_Target_Sequence__Pos_6_Step_1
cnt = 335	feature = 341	correl = -0.0384881	descr = N_Gram_CAC
cnt = 336	feature = 553	correl = -0.0427445	descr = N_Gram_GAG
cnt = 337	feature = 78	correl = 0.118346	descr = Gibbs_of_Target_Sequence__Pos_10_Step_1
cnt = 338	feature = 482	correl = 0.0952404	descr = N_Gram_CTA
cnt = 339	feature = 81	correl = 0.148135	descr = Gibbs_of_Target_Sequence__Pos_14_Step_1
cnt = 340	feature = 627	correl = -0.0613214	descr = N_Gram_GGA
cnt = 341	feature = 519	correl = 0.053763	descr = N_Gram_CTT
cnt = 342	feature = 831	correl = 0.0622583	descr = N_Gram_TG
cnt = 343	feature = 880	correl = 0.0732841	descr = N_Gram_TTA
cnt = 344	feature = 603	correl = -0.104032	descr = N_Gram_GCG
cnt = 345	feature = 815	correl = 0.106137	descr = N_Gram_TCT
cnt = 346	feature = 406	correl = -0.0809384	descr = N_Gram_CCG
cnt = 347	feature = 857	correl = -0.050046	descr = N_Gram_TGG
cnt = 348	feature = 286	correl = 0.0466227	descr = N_Gram_ATA
cnt = 349	feature = 672	correl = -0.0487634	descr = N_Gram_GGT
cnt = 350	feature = 767	correl = 0.121458	descr = N_Gram_TAT
cnt = 351	feature = 160	correl = 0.242606	descr = PF_Target_Context_Fold_dG
cnt = 352	feature = 626	correl = -0.109494	descr = N_Gram_GG
cnt = 353	feature = 432	correl = -0.0907006	descr = N_Gram_CG
cnt = 354	feature = 68	correl = 0.279902	descr = Gibbs_of_Target_Sequence_
num rows = 2188
num_elements = 776740
..*
optimization finished, #iter = 2453
nu = 0.298727
obj = -51.765639, rho = -0.806794
nSV = 1004, nBSV = 373
num rows = 243
num_elements = 86265
*
optimization finished, #iter = 217
nu = 0.244582
obj = -5.167539, rho = -0.693696
nSV = 129, nBSV = 18
..*
optimization finished, #iter = 2453
nu = 0.298727
obj = -51.765639, rho = -0.806794
nSV = 1004, nBSV = 373
TEST = 15 AVE CORR = 0.769814
