# Supplementary material for: Improving model predictions for RNA interference activities that use support vector machine regression by combining and filtering features
Source: BMC Bioinformatics. 2007 Jun 6;8:182. doi: 10.1186/1471-2105-8-182 (PMC1906837; doi:10.1186/1471-2105-8-182)
Supplement: Additional file 5 — tr_2431_cfsfilters. The features found to be useful by Correlation based Feature in training and testing the 2431 dataset by cross validation, at t-test values from 0 to 90. [file 1471-2105-8-182-S5.gz › tr_2431_file_16]

16
ave count = 342.7

CFS merit scores = 1.45362
CFS merit scores = 1.61763
CFS merit scores = 1.84867
CFS merit scores = 2.07312
CFS merit scores = 2.27652
CFS merit scores = 2.4624
CFS merit scores = 2.63571
CFS merit scores = 2.79491
CFS merit scores = 2.94481
CFS merit scores = 3.08541
CFS merit scores = 3.21541
CFS merit scores = 3.33894
CFS merit scores = 3.45611
CFS merit scores = 3.56814
CFS merit scores = 3.67466
CFS merit scores = 3.777
CFS merit scores = 3.87477
CFS merit scores = 3.96822
CFS merit scores = 4.05745
CFS merit scores = 4.14209
CFS merit scores = 4.22264
CFS merit scores = 4.2997
CFS merit scores = 4.37363
CFS merit scores = 4.44325
CFS merit scores = 4.50977
CFS merit scores = 4.57386
CFS merit scores = 4.63619
CFS merit scores = 4.69621
CFS merit scores = 4.75286
CFS merit scores = 4.80245
CFS merit scores = 4.85058
CFS merit scores = 4.89698
CFS merit scores = 4.94228
CFS merit scores = 4.98631
CFS merit scores = 5.02984
CFS merit scores = 5.07176
CFS merit scores = 5.10941
CFS merit scores = 5.14525
CFS merit scores = 5.17954
CFS merit scores = 5.21313
CFS merit scores = 5.24554
CFS merit scores = 5.27642
CFS merit scores = 5.30408
CFS merit scores = 5.33081
CFS merit scores = 5.35565
CFS merit scores = 5.3807
CFS merit scores = 5.40575
CFS merit scores = 5.42915
CFS merit scores = 5.45199
CFS merit scores = 5.47305
CFS merit scores = 5.49308
CFS merit scores = 5.5135
CFS merit scores = 5.53384
CFS merit scores = 5.55422
CFS merit scores = 5.57353
CFS merit scores = 5.59202
CFS merit scores = 5.61029
CFS merit scores = 5.62687
CFS merit scores = 5.64326
CFS merit scores = 5.65975
CFS merit scores = 5.67555
CFS merit scores = 5.69124
CFS merit scores = 5.70589
CFS merit scores = 5.71978
CFS merit scores = 5.73349
CFS merit scores = 5.74685
CFS merit scores = 5.75969
CFS merit scores = 5.77223
CFS merit scores = 5.78467
CFS merit scores = 5.79406
CFS merit scores = 5.80378
CFS merit scores = 5.81337
CFS merit scores = 5.82264
CFS merit scores = 5.83197
CFS merit scores = 5.84096
CFS merit scores = 5.8497
CFS merit scores = 5.85827
CFS merit scores = 5.86619
CFS merit scores = 5.8738
CFS merit scores = 5.88151
CFS merit scores = 5.88807
CFS merit scores = 5.89456
CFS merit scores = 5.90125
CFS merit scores = 5.90785
CFS merit scores = 5.91423
CFS merit scores = 5.92032
CFS merit scores = 5.92635
CFS merit scores = 5.93243
CFS merit scores = 5.93806
CFS merit scores = 5.94351
CFS merit scores = 5.94877
CFS merit scores = 5.95426
CFS merit scores = 5.95933
CFS merit scores = 5.96447
CFS merit scores = 5.96938
CFS merit scores = 5.9743
CFS merit scores = 5.97924
CFS merit scores = 5.98401
CFS merit scores = 5.98857
CFS merit scores = 5.99311
CFS merit scores = 5.99703
CFS merit scores = 6.00106
CFS merit scores = 6.00461
CFS merit scores = 6.00836
CFS merit scores = 6.01204
CFS merit scores = 6.01582
CFS merit scores = 6.01919
CFS merit scores = 6.02281
CFS merit scores = 6.02621
CFS merit scores = 6.02907
CFS merit scores = 6.03147
CFS merit scores = 6.03305
CFS merit scores = 6.03483
CFS merit scores = 6.03632
CFS merit scores = 6.03798
CFS merit scores = 6.03981
CFS merit scores = 6.04176
CFS merit scores = 6.04347
CFS merit scores = 6.04525
CFS merit scores = 6.04704
CFS merit scores = 6.04863
CFS merit scores = 6.04987
CFS merit scores = 6.05075
CFS merit scores = 6.0516
CFS merit scores = 6.05223
CFS merit scores = 6.0529
CFS merit scores = 6.05357
CFS merit scores = 6.05394
CFS merit scores = 6.05436
CFS merit scores = 6.05505
CFS merit scores = 6.05598
CFS merit scores = 6.05672
CFS merit scores = 6.05705
CFS merit scores = 6.05759
CFS merit scores = 6.05794
CFS merit scores = 6.05802
CFS merit scores = 6.05815
CFS merit scores = 6.05821
CFS merit scores = 6.05836
CFS merit scores = 6.05815
CFS merit scores = 6.05779
CFS merit scores = 6.0574
CFS merit scores = 6.05699
CFS merit scores = 6.05642
CFS merit scores = 6.05584
CFS merit scores = 6.05493
CFS merit scores = 6.0542
CFS merit scores = 6.0535
CFS merit scores = 6.05277
CFS merit scores = 6.05217
CFS merit scores = 6.05159
CFS merit scores = 6.05073
CFS merit scores = 6.04998
CFS merit scores = 6.04939
CFS merit scores = 6.04876
CFS merit scores = 6.048
CFS merit scores = 6.04729
CFS merit scores = 6.04647
CFS merit scores = 6.04569
CFS merit scores = 6.04484
CFS merit scores = 6.04377
CFS merit scores = 6.04271
CFS merit scores = 6.04174
CFS merit scores = 6.04075
CFS merit scores = 6.03984
CFS merit scores = 6.03905
CFS merit scores = 6.03801
CFS merit scores = 6.03716
CFS merit scores = 6.03613
CFS merit scores = 6.03516
CFS merit scores = 6.03407
CFS merit scores = 6.03303
CFS merit scores = 6.03194
CFS merit scores = 6.03067
CFS merit scores = 6.02949
CFS merit scores = 6.0284
CFS merit scores = 6.02726
CFS merit scores = 6.02608
CFS merit scores = 6.02481
CFS merit scores = 6.02351
CFS merit scores = 6.02219
CFS merit scores = 6.02077
CFS merit scores = 6.01931
CFS merit scores = 6.01784
CFS merit scores = 6.01603
CFS merit scores = 6.01433
CFS merit scores = 6.0125
CFS merit scores = 6.01067
CFS merit scores = 6.00839
CFS merit scores = 6.00612
CFS merit scores = 6.00403
CFS merit scores = 6.00154
CFS merit scores = 5.999
CFS merit scores = 5.99647
CFS merit scores = 5.99395
CFS merit scores = 5.99142
CFS merit scores = 5.98898
CFS merit scores = 5.98657
CFS merit scores = 5.98372
CFS merit scores = 5.98092
CFS merit scores = 5.97827
CFS merit scores = 5.97564
CFS merit scores = 5.97271
CFS merit scores = 5.96989
CFS merit scores = 5.96716
CFS merit scores = 5.96437
CFS merit scores = 5.96138
CFS merit scores = 5.95836
CFS merit scores = 5.95536
CFS merit scores = 5.95235
CFS merit scores = 5.94941
CFS merit scores = 5.94627
CFS merit scores = 5.94313
CFS merit scores = 5.94004
CFS merit scores = 5.93681
CFS merit scores = 5.93348
CFS merit scores = 5.93027
CFS merit scores = 5.92705
CFS merit scores = 5.92373
CFS merit scores = 5.92054
CFS merit scores = 5.91731
CFS merit scores = 5.91399
CFS merit scores = 5.91068
CFS merit scores = 5.90745
CFS merit scores = 5.90409
CFS merit scores = 5.90061
CFS merit scores = 5.89714
CFS merit scores = 5.89338
CFS merit scores = 5.88963
CFS merit scores = 5.88579
CFS merit scores = 5.882
CFS merit scores = 5.87768
CFS merit scores = 5.87343
CFS merit scores = 5.86904
CFS merit scores = 5.86454
CFS merit scores = 5.86008
CFS merit scores = 5.85568
CFS merit scores = 5.85113
CFS merit scores = 5.8465
CFS merit scores = 5.84178
CFS merit scores = 5.83693
CFS merit scores = 5.83199
CFS merit scores = 5.82701
CFS merit scores = 5.82211
CFS merit scores = 5.81717
CFS merit scores = 5.81219
CFS merit scores = 5.8069
CFS merit scores = 5.80166
CFS merit scores = 5.79648
CFS merit scores = 5.7913
CFS merit scores = 5.78612
CFS merit scores = 5.78092
CFS merit scores = 5.7757
CFS merit scores = 5.77059
CFS merit scores = 5.76557
CFS merit scores = 5.76049
CFS merit scores = 5.75546
CFS merit scores = 5.7503
CFS merit scores = 5.74516
CFS merit scores = 5.74003
CFS merit scores = 5.73473
CFS merit scores = 5.72951
CFS merit scores = 5.72429
CFS merit scores = 5.71914
CFS merit scores = 5.71408
CFS merit scores = 5.70916
CFS merit scores = 5.70424
CFS merit scores = 5.6993
CFS merit scores = 5.69404
CFS merit scores = 5.6888
CFS merit scores = 5.68342
CFS merit scores = 5.678
CFS merit scores = 5.67269
CFS merit scores = 5.66735
CFS merit scores = 5.66186
CFS merit scores = 5.65638
CFS merit scores = 5.65062
CFS merit scores = 5.64493
CFS merit scores = 5.63932
CFS merit scores = 5.63363
CFS merit scores = 5.62803
CFS merit scores = 5.62232
CFS merit scores = 5.61661
CFS merit scores = 5.61071
CFS merit scores = 5.60485
CFS merit scores = 5.59875
CFS merit scores = 5.5926
CFS merit scores = 5.58638
CFS merit scores = 5.58031
CFS merit scores = 5.57424
CFS merit scores = 5.56793
CFS merit scores = 5.56135
CFS merit scores = 5.55487
CFS merit scores = 5.54839
CFS merit scores = 5.54179
CFS merit scores = 5.53496
CFS merit scores = 5.52815
CFS merit scores = 5.52117
CFS merit scores = 5.51422
CFS merit scores = 5.50731
CFS merit scores = 5.50022
CFS merit scores = 5.49239
CFS merit scores = 5.48421
CFS merit scores = 5.47604
CFS merit scores = 5.46736
CFS merit scores = 5.45866
CFS merit scores = 5.44998
CFS merit scores = 5.4413
CFS merit scores = 5.43227
CFS merit scores = 5.42307
CFS merit scores = 5.41377
CFS merit scores = 5.40454
CFS merit scores = 5.39504
CFS merit scores = 5.38495
CFS merit scores = 5.37449
CFS merit scores = 5.36331
CFS merit scores = 5.352
CFS merit scores = 5.34036
CFS merit scores = 5.32808
CFS merit scores = 5.31543
CFS merit scores = 5.30287
CFS merit scores = 5.28932
CFS merit scores = 5.27242
CFS merit scores = 5.25573
CFS merit scores = 5.2362
cnt = 1	feature = 80	correl = 0.453617	descr = Gibbs_of_Target_Sequence__Pos_19_Step_1
cnt = 2	feature = 2	correl = -0.147904	descr = Position_Specific_Bin_Base_0_Base_G
cnt = 3	feature = 857	correl = -0.0729079	descr = N_Gram_TGGC
cnt = 4	feature = 721	correl = -0.0229944	descr = N_Gram_GTTCC
cnt = 5	feature = 462	correl = -0.0257219	descr = N_Gram_CGGGA
cnt = 6	feature = 716	correl = 0.0359878	descr = N_Gram_GTGTA
cnt = 7	feature = 451	correl = -0.0424322	descr = N_Gram_CGCTA
cnt = 8	feature = 452	correl = -0.0332763	descr = N_Gram_CGCTC
cnt = 9	feature = 848	correl = -0.0301185	descr = N_Gram_TGCCG
cnt = 10	feature = 358	correl = 0.0257711	descr = N_Gram_CATAG
cnt = 11	feature = 899	correl = 0.0378361	descr = N_Gram_TTCGC
cnt = 12	feature = 612	correl = -0.0478163	descr = N_Gram_GCGGT
cnt = 13	feature = 626	correl = -0.0242688	descr = N_Gram_GCTTA
cnt = 14	feature = 473	correl = -0.0476661	descr = N_Gram_CGTCG
cnt = 15	feature = 494	correl = 0.0341375	descr = N_Gram_CTATC
cnt = 16	feature = 308	correl = -0.0223571	descr = N_Gram_ATTAA
cnt = 17	feature = 773	correl = 0.0451554	descr = N_Gram_TATGA
cnt = 18	feature = 327	correl = 0.047436	descr = N_Gram_CAAGC
cnt = 19	feature = 525	correl = -0.0249477	descr = N_Gram_CTTTA
cnt = 20	feature = 768	correl = 0.0246684	descr = N_Gram_TATAG
cnt = 21	feature = 232	correl = 0.0234841	descr = N_Gram_ACTAG
cnt = 22	feature = 705	correl = 0.0373441	descr = N_Gram_GTCTA
cnt = 23	feature = 674	correl = 0.0527852	descr = N_Gram_GGTAA
cnt = 24	feature = 481	correl = 0.024576	descr = N_Gram_CGTTT
cnt = 25	feature = 632	correl = -0.0221328	descr = N_Gram_GGAAA
cnt = 26	feature = 436	correl = -0.0448707	descr = N_Gram_CGACG
cnt = 27	feature = 403	correl = -0.0549371	descr = N_Gram_CCGAA
cnt = 28	feature = 534	correl = 0.0598361	descr = N_Gram_GAATA
cnt = 29	feature = 667	correl = -0.0552972	descr = N_Gram_GGGGC
cnt = 30	feature = 554	correl = -0.051658	descr = N_Gram_GAGCC
cnt = 31	feature = 732	correl = 0.0331241	descr = N_Gram_TAAAG
cnt = 32	feature = 767	correl = 0.0581326	descr = N_Gram_TATAA
cnt = 33	feature = 499	correl = -0.0244129	descr = N_Gram_CTCAC
cnt = 34	feature = 438	correl = -0.0404627	descr = N_Gram_CGAGT
cnt = 35	feature = 490	correl = 0.0368204	descr = N_Gram_CTAGA
cnt = 36	feature = 228	correl = -0.0384462	descr = N_Gram_ACGTT
cnt = 37	feature = 356	correl = -0.0466348	descr = N_Gram_CATAA
cnt = 38	feature = 260	correl = -0.109919	descr = N_Gram_AGGGC
cnt = 39	feature = 396	correl = -0.0647516	descr = N_Gram_CCCGC
cnt = 40	feature = 666	correl = -0.054879	descr = N_Gram_GGGGA
cnt = 41	feature = 270	correl = 0.0577441	descr = N_Gram_AGTGA
cnt = 42	feature = 278	correl = 0.0411363	descr = N_Gram_ATAGG
cnt = 43	feature = 263	correl = -0.0260562	descr = N_Gram_AGGTG
cnt = 44	feature = 777	correl = 0.0246111	descr = N_Gram_TATTG
cnt = 45	feature = 15	correl = 0.0804565	descr = Position_Specific_Bin_Base_5_Base_T
cnt = 46	feature = 526	correl = 0.0611148	descr = N_Gram_CTTTG
cnt = 47	feature = 258	correl = 0.0239285	descr = N_Gram_AGGCT
cnt = 48	feature = 746	correl = 0.0284083	descr = N_Gram_TACCT
cnt = 49	feature = 286	correl = 0.0606805	descr = N_Gram_ATCCA
cnt = 50	feature = 821	correl = -0.0275832	descr = N_Gram_TCTCG
cnt = 51	feature = 739	correl = -0.0526932	descr = N_Gram_TAATC
cnt = 52	feature = 409	correl = -0.0234382	descr = N_Gram_CCGCG
cnt = 53	feature = 35	correl = 0.0357453	descr = Position_Specific_Bin_Base_13_Base_A
cnt = 54	feature = 305	correl = -0.0245907	descr = N_Gram_ATGTA
cnt = 55	feature = 792	correl = -0.0672724	descr = N_Gram_TCCCC
cnt = 56	feature = 412	correl = -0.10947	descr = N_Gram_CCGGC
cnt = 57	feature = 495	correl = 0.0309476	descr = N_Gram_CTATG
cnt = 58	feature = 622	correl = -0.0312551	descr = N_Gram_GCTGA
cnt = 59	feature = 367	correl = 0.0238903	descr = N_Gram_CATTG
cnt = 60	feature = 23	correl = -0.0248625	descr = Position_Specific_Bin_Base_8_Base_G
cnt = 61	feature = 871	correl = 0.0306426	descr = N_Gram_TGTCG
cnt = 62	feature = 884	correl = 0.0602529	descr = N_Gram_TTACA
cnt = 63	feature = 41	correl = 0.0669387	descr = Position_Specific_Bin_Base_15_Base_A
cnt = 64	feature = 311	correl = 0.0720088	descr = N_Gram_ATTAT
cnt = 65	feature = 310	correl = 0.0252799	descr = N_Gram_ATTAG
cnt = 66	feature = 31	correl = -0.0434022	descr = Position_Specific_Bin_Base_11_Base_A
cnt = 67	feature = 592	correl = -0.0678338	descr = N_Gram_GCCCC
cnt = 68	feature = 476	correl = 0.067383	descr = N_Gram_CGTGA
cnt = 69	feature = 909	correl = 0.0324734	descr = N_Gram_TTGAC
cnt = 70	feature = 502	correl = -0.0695478	descr = N_Gram_CTCGG
cnt = 71	feature = 9	correl = 0.0631342	descr = Position_Specific_Bin_Base_3_Base_G
cnt = 72	feature = 743	correl = 0.0717689	descr = N_Gram_TACAA
cnt = 73	feature = 645	correl = -0.0622834	descr = N_Gram_GGCAA
cnt = 74	feature = 749	correl = 0.0725806	descr = N_Gram_TACTA
cnt = 75	feature = 725	correl = -0.0257479	descr = N_Gram_GTTGT
cnt = 76	feature = 539	correl = 0.0264282	descr = N_Gram_GACAT
cnt = 77	feature = 695	correl = -0.0216209	descr = N_Gram_GTCAC
cnt = 78	feature = 46	correl = 0.0368955	descr = Position_Specific_Bin_Base_17_Base_A
cnt = 79	feature = 288	correl = 0.0396252	descr = N_Gram_ATCCG
cnt = 80	feature = 406	correl = -0.0562891	descr = N_Gram_CCGAT
cnt = 81	feature = 610	correl = -0.0917603	descr = N_Gram_GCGGC
cnt = 82	feature = 313	correl = 0.0462856	descr = N_Gram_ATTCG
cnt = 83	feature = 717	correl = 0.0348174	descr = N_Gram_GTGTT
cnt = 84	feature = 4	correl = -0.0932933	descr = Position_Specific_Bin_Base_1_Base_G
cnt = 85	feature = 620	correl = 0.0276344	descr = N_Gram_GCTCT
cnt = 86	feature = 233	correl = 0.0469254	descr = N_Gram_ACTCT
cnt = 87	feature = 709	correl = -0.0422962	descr = N_Gram_GTGCC
cnt = 88	feature = 249	correl = -0.0228978	descr = N_Gram_AGCAC
cnt = 89	feature = 634	correl = -0.0438606	descr = N_Gram_GGAAG
cnt = 90	feature = 915	correl = 0.0221711	descr = N_Gram_TTGGT
cnt = 91	feature = 348	correl = -0.041599	descr = N_Gram_CAGCG
cnt = 92	feature = 541	correl = -0.0565751	descr = N_Gram_GACCA
cnt = 93	feature = 914	correl = 0.0488904	descr = N_Gram_TTGGA
cnt = 94	feature = 515	correl = 0.0342342	descr = N_Gram_CTGTT
cnt = 95	feature = 284	correl = 0.0324905	descr = N_Gram_ATCAA
cnt = 96	feature = 934	correl = 0.0400943	descr = N_Gram_TTTTA
cnt = 97	feature = 423	correl = -0.0909262	descr = N_Gram_CCTCG
cnt = 98	feature = 505	correl = -0.0462782	descr = N_Gram_CTGAG
cnt = 99	feature = 740	correl = 0.0403405	descr = N_Gram_TAATT
cnt = 100	feature = 303	correl = -0.0337041	descr = N_Gram_ATGGG
cnt = 101	feature = 404	correl = -0.0527488	descr = N_Gram_CCGAC
cnt = 102	feature = 696	correl = 0.0291531	descr = N_Gram_GTCAT
cnt = 103	feature = 277	correl = 0.0226856	descr = N_Gram_ATAGC
cnt = 104	feature = 687	correl = 0.0377278	descr = N_Gram_GTAAG
cnt = 105	feature = 530	correl = -0.0376417	descr = N_Gram_GAAGA
cnt = 106	feature = 660	correl = -0.0735485	descr = N_Gram_GGGAG
cnt = 107	feature = 597	correl = -0.0217657	descr = N_Gram_GCCGG
cnt = 108	feature = 60	correl = -0.175435	descr = Position_Specific_Bin_Base_20_Base_G
cnt = 109	feature = 262	correl = 0.099712	descr = N_Gram_AGGTA
cnt = 110	feature = 803	correl = 0.049434	descr = N_Gram_TCGCA
cnt = 111	feature = 6	correl = 0.0324388	descr = Position_Specific_Bin_Base_2_Base_C
cnt = 112	feature = 808	correl = -0.0402623	descr = N_Gram_TCGGC
cnt = 113	feature = 483	correl = 0.0349176	descr = N_Gram_CTAA
cnt = 114	feature = 535	correl = 0.0424021	descr = N_Gram_GAATT
cnt = 115	feature = 334	correl = -0.0231227	descr = N_Gram_CACCG
cnt = 116	feature = 663	correl = -0.110782	descr = N_Gram_GGGCC
cnt = 117	feature = 900	correl = 0.0595792	descr = N_Gram_TTCGT
cnt = 118	feature = 256	correl = -0.0302573	descr = N_Gram_AGGAG
cnt = 119	feature = 641	correl = -0.0408911	descr = N_Gram_GGATG
cnt = 120	feature = 653	correl = -0.0481587	descr = N_Gram_GGCGT
cnt = 121	feature = 753	correl = 0.0441168	descr = N_Gram_TAGAA
cnt = 122	feature = 819	correl = 0.0434306	descr = N_Gram_TCTCA
cnt = 123	feature = 798	correl = 0.0484091	descr = N_Gram_TCCTT
cnt = 124	feature = 54	correl = 0.166317	descr = Position_Specific_Bin_Base_19_Base_A
cnt = 125	feature = 770	correl = 0.0695817	descr = N_Gram_TATCA
cnt = 126	feature = 578	correl = -0.0387542	descr = N_Gram_GCACC
cnt = 127	feature = 791	correl = -0.0392554	descr = N_Gram_TCCCA
cnt = 128	feature = 207	correl = 0.063002	descr = N_Gram_ACATG
cnt = 129	feature = 789	correl = 0.0507489	descr = N_Gram_TCCAT
cnt = 130	feature = 935	correl = 0.0220902	descr = N_Gram_TTTTG
cnt = 131	feature = 1	correl = 0.118807	descr = Position_Specific_Bin_Base_0_Base_C
cnt = 132	feature = 678	correl = -0.0274717	descr = N_Gram_GGTGA
cnt = 133	feature = 449	correl = -0.0686803	descr = N_Gram_CGCGG
cnt = 134	feature = 293	correl = 0.0281473	descr = N_Gram_ATCTA
cnt = 135	feature = 579	correl = -0.0358089	descr = N_Gram_GCACG
cnt = 136	feature = 40	correl = 0.0748515	descr = Position_Specific_Bin_Base_14_Base_T
cnt = 137	feature = 52	correl = -0.0646781	descr = Position_Specific_Bin_Base_18_Base_G
cnt = 138	feature = 627	correl = 0.0300316	descr = N_Gram_GCTTG
cnt = 139	feature = 812	correl = 0.0999798	descr = N_Gram_TCGTG
cnt = 140	feature = 825	correl = 0.0395787	descr = N_Gram_TCTGG
cnt = 141	feature = 10	correl = -0.0843521	descr = Position_Specific_Bin_Base_3_Base_T
cnt = 142	feature = 508	correl = -0.0471142	descr = N_Gram_CTGCC
cnt = 143	feature = 16	correl = 0.0302313	descr = Position_Specific_Bin_Base_6_Base_A
cnt = 144	feature = 29	correl = -0.0627604	descr = Position_Specific_Bin_Base_10_Base_G
cnt = 145	feature = 659	correl = -0.0782113	descr = N_Gram_GGGAA
cnt = 146	feature = 917	correl = 0.0465068	descr = N_Gram_TTGTA
cnt = 147	feature = 545	correl = 0.0262974	descr = N_Gram_GACT
cnt = 148	feature = 47	correl = -0.030179	descr = Position_Specific_Bin_Base_17_Base_C
cnt = 149	feature = 392	correl = -0.0715687	descr = N_Gram_CCCCG
cnt = 150	feature = 859	correl = -0.0586283	descr = N_Gram_TGGCG
cnt = 151	feature = 206	correl = 0.0463099	descr = N_Gram_ACATC
cnt = 152	feature = 568	correl = 0.0480107	descr = N_Gram_GATT
cnt = 153	feature = 294	correl = 0.0698431	descr = N_Gram_ATCTC
cnt = 154	feature = 25	correl = -0.0220638	descr = Position_Specific_Bin_Base_9_Base_G
cnt = 155	feature = 11	correl = 0.0728943	descr = Position_Specific_Bin_Base_4_Base_A
cnt = 156	feature = 297	correl = 0.0438565	descr = N_Gram_ATGAG
cnt = 157	feature = 8	correl = -0.12919	descr = Position_Specific_Bin_Base_2_Base_T
cnt = 158	feature = 809	correl = -0.0909592	descr = N_Gram_TCGGG
cnt = 159	feature = 676	correl = -0.0769268	descr = N_Gram_GGTCC
cnt = 160	feature = 815	correl = 0.0486551	descr = N_Gram_TCTAC
cnt = 161	feature = 834	correl = 0.0661462	descr = N_Gram_TGAAG
cnt = 162	feature = 21	correl = 0.0513243	descr = Position_Specific_Bin_Base_8_Base_A
cnt = 163	feature = 838	correl = 0.051822	descr = N_Gram_TGATA
cnt = 164	feature = 811	correl = 0.0236185	descr = N_Gram_TCGTC
cnt = 165	feature = 589	correl = -0.0582528	descr = N_Gram_GCCAG
cnt = 166	feature = 675	correl = 0.0377116	descr = N_Gram_GGTCA
cnt = 167	feature = 718	correl = -0.0233103	descr = N_Gram_GTTA
cnt = 168	feature = 17	correl = -0.0358903	descr = Position_Specific_Bin_Base_6_Base_C
cnt = 169	feature = 377	correl = 0.0246426	descr = N_Gram_CCACT
cnt = 170	feature = 316	correl = 0.0467671	descr = N_Gram_ATTGG
cnt = 171	feature = 662	correl = -0.0429675	descr = N_Gram_GGGCA
cnt = 172	feature = 600	correl = -0.0716418	descr = N_Gram_GCCTC
cnt = 173	feature = 929	correl = 0.0693426	descr = N_Gram_TTTGA
cnt = 174	feature = 531	correl = -0.035482	descr = N_Gram_GAAGC
cnt = 175	feature = 56	correl = -0.1249	descr = Position_Specific_Bin_Base_19_Base_G
cnt = 176	feature = 755	correl = 0.0701862	descr = N_Gram_TAGAG
cnt = 177	feature = 664	correl = -0.0751546	descr = N_Gram_GGGCG
cnt = 178	feature = 382	correl = -0.0484153	descr = N_Gram_CCATA
cnt = 179	feature = 704	correl = 0.0232254	descr = N_Gram_GTCT
cnt = 180	feature = 679	correl = -0.0673788	descr = N_Gram_GGTGC
cnt = 181	feature = 384	correl = 0.026662	descr = N_Gram_CCATT
cnt = 182	feature = 214	correl = -0.0321535	descr = N_Gram_ACCC
cnt = 183	feature = 105	correl = -0.0553405	descr = Xue_Structure_Feature_A101
cnt = 184	feature = 738	correl = 0.0488993	descr = N_Gram_TAAGG
cnt = 185	feature = 33	correl = 0.119654	descr = Position_Specific_Bin_Base_11_Base_T
cnt = 186	feature = 904	correl = 0.0893662	descr = N_Gram_TTCTG
cnt = 187	feature = 28	correl = -0.0600876	descr = Position_Specific_Bin_Base_10_Base_C
cnt = 188	feature = 432	correl = -0.0628694	descr = N_Gram_CGAA
cnt = 189	feature = 567	correl = -0.0451339	descr = N_Gram_GATGT
cnt = 190	feature = 44	correl = -0.042423	descr = Position_Specific_Bin_Base_16_Base_C
cnt = 191	feature = 446	correl = -0.0453426	descr = N_Gram_CGCCT
cnt = 192	feature = 903	correl = 0.0430972	descr = N_Gram_TTCTC
cnt = 193	feature = 892	correl = 0.0486697	descr = N_Gram_TTATC
cnt = 194	feature = 680	correl = -0.0846036	descr = N_Gram_GGTGG
cnt = 195	feature = 867	correl = 0.0366246	descr = N_Gram_TGTAA
cnt = 196	feature = 350	correl = -0.0995072	descr = N_Gram_CAGGG
cnt = 197	feature = 582	correl = -0.0231262	descr = N_Gram_GCAGC
cnt = 198	feature = 782	correl = 0.0366252	descr = N_Gram_TCACC
cnt = 199	feature = 756	correl = 0.0557141	descr = N_Gram_TAGC
cnt = 200	feature = 593	correl = -0.0960486	descr = N_Gram_GCCCG
cnt = 201	feature = 58	correl = 0.367786	descr = Position_Specific_Bin_Base_20_Base_A
cnt = 202	feature = 640	correl = -0.0522015	descr = N_Gram_GGAGG
cnt = 203	feature = 42	correl = -0.0363079	descr = Position_Specific_Bin_Base_15_Base_G
cnt = 204	feature = 583	correl = 0.0326849	descr = N_Gram_GCAT
cnt = 205	feature = 536	correl = 0.0387275	descr = N_Gram_GACA
cnt = 206	feature = 876	correl = 0.0476538	descr = N_Gram_TGTTC
cnt = 207	feature = 14	correl = -0.0687039	descr = Position_Specific_Bin_Base_5_Base_C
cnt = 208	feature = 802	correl = 0.0473653	descr = N_Gram_TCGC
cnt = 209	feature = 707	correl = 0.0269796	descr = N_Gram_GTGAA
cnt = 210	feature = 616	correl = 0.040618	descr = N_Gram_GCTA
cnt = 211	feature = 32	correl = -0.0523976	descr = Position_Specific_Bin_Base_11_Base_G
cnt = 212	feature = 796	correl = -0.0351247	descr = N_Gram_TCCTC
cnt = 213	feature = 927	correl = 0.0529527	descr = N_Gram_TTTCT
cnt = 214	feature = 519	correl = 0.0262597	descr = N_Gram_CTTCT
cnt = 215	feature = 646	correl = -0.0414608	descr = N_Gram_GGCAG
cnt = 216	feature = 560	correl = 0.027203	descr = N_Gram_GAGT
cnt = 217	feature = 748	correl = 0.0582415	descr = N_Gram_TACT
cnt = 218	feature = 565	correl = -0.0260799	descr = N_Gram_GATGA
cnt = 219	feature = 708	correl = -0.0341191	descr = N_Gram_GTGC
cnt = 220	feature = 772	correl = 0.0493613	descr = N_Gram_TATG
cnt = 221	feature = 681	correl = -0.039932	descr = N_Gram_GGTT
cnt = 222	feature = 366	correl = 0.069522	descr = N_Gram_CATTA
cnt = 223	feature = 573	correl = -0.0522007	descr = N_Gram_GCAA
cnt = 224	feature = 820	correl = 0.0297841	descr = N_Gram_TCTCC
cnt = 225	feature = 649	correl = -0.122882	descr = N_Gram_GGCCC
cnt = 226	feature = 43	correl = 0.0871198	descr = Position_Specific_Bin_Base_16_Base_A
cnt = 227	feature = 59	correl = -0.313429	descr = Position_Specific_Bin_Base_20_Base_C
cnt = 228	feature = 910	correl = 0.046697	descr = N_Gram_TTGC
cnt = 229	feature = 766	correl = 0.0570675	descr = N_Gram_TATA
cnt = 230	feature = 931	correl = 0.0360339	descr = N_Gram_TTTGG
cnt = 231	feature = 478	correl = -0.0589274	descr = N_Gram_CGTT
cnt = 232	feature = 489	correl = 0.0450226	descr = N_Gram_CTAG
cnt = 233	feature = 254	correl = -0.0565051	descr = N_Gram_AGCG
cnt = 234	feature = 540	correl = -0.077408	descr = N_Gram_GACC
cnt = 235	feature = 907	correl = 0.0542968	descr = N_Gram_TTGA
cnt = 236	feature = 621	correl = -0.0243254	descr = N_Gram_GCTG
cnt = 237	feature = 759	correl = 0.0263143	descr = N_Gram_TAGG
cnt = 238	feature = 598	correl = -0.0521982	descr = N_Gram_GCCT
cnt = 239	feature = 336	correl = -0.0739732	descr = N_Gram_CACG
cnt = 240	feature = 625	correl = -0.0278713	descr = N_Gram_GCTT
cnt = 241	feature = 701	correl = 0.0529075	descr = N_Gram_GTCG
cnt = 242	feature = 788	correl = 0.0311511	descr = N_Gram_TCCA
cnt = 243	feature = 355	correl = -0.0309241	descr = N_Gram_CATA
cnt = 244	feature = 81	correl = 0.424665	descr = Gibbs_of_Target_Sequence__Pos_20_Step_1
cnt = 245	feature = 553	correl = -0.0342933	descr = N_Gram_GAGC
cnt = 246	feature = 314	correl = 0.0917193	descr = N_Gram_ATTCT
cnt = 247	feature = 852	correl = 0.0272503	descr = N_Gram_TGCT
cnt = 248	feature = 603	correl = -0.0817647	descr = N_Gram_GCGC
cnt = 249	feature = 631	correl = -0.031662	descr = N_Gram_GGAA
cnt = 250	feature = 925	correl = 0.0465158	descr = N_Gram_TTTC
cnt = 251	feature = 769	correl = 0.0658846	descr = N_Gram_TATC
cnt = 252	feature = 654	correl = -0.0422758	descr = N_Gram_GGCT
cnt = 253	feature = 613	correl = -0.0684359	descr = N_Gram_GCGT
cnt = 254	feature = 806	correl = -0.046046	descr = N_Gram_TCGG
cnt = 255	feature = 775	correl = 0.0667392	descr = N_Gram_TATT
cnt = 256	feature = 837	correl = 0.0328339	descr = N_Gram_TGAT
cnt = 257	feature = 210	correl = -0.0376992	descr = N_Gram_ACCA
cnt = 258	feature = 723	correl = -0.0426728	descr = N_Gram_GTTG
cnt = 259	feature = 595	correl = -0.0350742	descr = N_Gram_GCCG
cnt = 260	feature = 685	correl = 0.0564951	descr = N_Gram_GTAA
cnt = 261	feature = 786	correl = 0.0451252	descr = N_Gram_TCAT
cnt = 262	feature = 638	correl = -0.0550283	descr = N_Gram_GGAG
cnt = 263	feature = 665	correl = -0.0859362	descr = N_Gram_GGGG
cnt = 264	feature = 251	correl = -0.0567077	descr = N_Gram_AGCC
cnt = 265	feature = 823	correl = 0.087266	descr = N_Gram_TCTG
cnt = 266	feature = 492	correl = 0.0414854	descr = N_Gram_CTAT
cnt = 267	feature = 229	correl = 0.0322388	descr = N_Gram_ACT
cnt = 268	feature = 264	correl = 0.03773	descr = N_Gram_AGT
cnt = 269	feature = 518	correl = 0.029778	descr = N_Gram_CTTC
cnt = 270	feature = 671	correl = -0.0748457	descr = N_Gram_GGGTG
cnt = 271	feature = 501	correl = -0.0863572	descr = N_Gram_CTCG
cnt = 272	feature = 64	correl = -0.0258802	descr = Gibbs_of_Target_Sequence__Pos_1_Step_1
cnt = 273	feature = 916	correl = 0.0836378	descr = N_Gram_TTGT
cnt = 274	feature = 345	correl = -0.0475226	descr = N_Gram_CAGC
cnt = 275	feature = 78	correl = 0.1174	descr = Gibbs_of_Target_Sequence__Pos_17_Step_1
cnt = 276	feature = 658	correl = -0.0963662	descr = N_Gram_GGGA
cnt = 277	feature = 307	correl = 0.0591742	descr = N_Gram_ATTA
cnt = 278	feature = 726	correl = 0.0495416	descr = N_Gram_GTTT
cnt = 279	feature = 706	correl = 0.0291887	descr = N_Gram_GTGA
cnt = 280	feature = 292	correl = 0.0627216	descr = N_Gram_ATCT
cnt = 281	feature = 74	correl = 0.122327	descr = Gibbs_of_Target_Sequence__Pos_13_Step_1
cnt = 282	feature = 752	correl = 0.0833834	descr = N_Gram_TAGA
cnt = 283	feature = 65	correl = -0.158524	descr = Gibbs_of_Target_Sequence__Pos_2_Step_1
cnt = 284	feature = 70	correl = 0.0905592	descr = Gibbs_of_Target_Sequence__Pos_8_Step_1
cnt = 285	feature = 79	correl = 0.210829	descr = Gibbs_of_Target_Sequence__Pos_18_Step_1
cnt = 286	feature = 73	correl = 0.0596448	descr = Gibbs_of_Target_Sequence__Pos_11_Step_1
cnt = 287	feature = 66	correl = 0.107959	descr = Gibbs_of_Target_Sequence__Pos_4_Step_1
cnt = 288	feature = 814	correl = 0.0586032	descr = N_Gram_TCTA
cnt = 289	feature = 818	correl = 0.0616614	descr = N_Gram_TCTC
cnt = 290	feature = 647	correl = -0.129057	descr = N_Gram_GGCC
cnt = 291	feature = 608	correl = -0.105517	descr = N_Gram_GCGG
cnt = 292	feature = 365	correl = 0.0487019	descr = N_Gram_CATT
cnt = 293	feature = 669	correl = -0.0436492	descr = N_Gram_GGGT
cnt = 294	feature = 68	correl = 0.10118	descr = Gibbs_of_Target_Sequence__Pos_6_Step_1
cnt = 295	feature = 394	correl = -0.127925	descr = N_Gram_CCCG
cnt = 296	feature = 83	correl = 0.153415	descr = PF_RNAi_Fold_5'Free_Count
cnt = 297	feature = 240	correl = 0.0407819	descr = N_Gram_AGA
cnt = 298	feature = 75	correl = 0.15011	descr = Gibbs_of_Target_Sequence__Pos_14_Step_1
cnt = 299	feature = 71	correl = 0.100194	descr = Gibbs_of_Target_Sequence__Pos_9_Step_1
cnt = 300	feature = 77	correl = 0.122177	descr = Gibbs_of_Target_Sequence__Pos_16_Step_1
cnt = 301	feature = 677	correl = -0.0716679	descr = N_Gram_GGTG
cnt = 302	feature = 590	correl = -0.166488	descr = N_Gram_GCCC
cnt = 303	feature = 461	correl = -0.0874776	descr = N_Gram_CGGG
cnt = 304	feature = 865	correl = 0.0847013	descr = N_Gram_TGT
cnt = 305	feature = 283	correl = 0.0621084	descr = N_Gram_ATC
cnt = 306	feature = 831	correl = 0.0683218	descr = N_Gram_TGA
cnt = 307	feature = 72	correl = 0.115181	descr = Gibbs_of_Target_Sequence__Pos_10_Step_1
cnt = 308	feature = 751	correl = 0.0979162	descr = N_Gram_TAG
cnt = 309	feature = 901	correl = 0.0938253	descr = N_Gram_TTCT
cnt = 310	feature = 856	correl = -0.0483815	descr = N_Gram_TGG
cnt = 311	feature = 550	correl = -0.0370283	descr = N_Gram_GAG
cnt = 312	feature = 76	correl = 0.0982351	descr = Gibbs_of_Target_Sequence__Pos_15_Step_1
cnt = 313	feature = 482	correl = 0.0927737	descr = N_Gram_CTA
cnt = 314	feature = 273	correl = 0.0427411	descr = N_Gram_ATA
cnt = 315	feature = 672	correl = -0.0341524	descr = N_Gram_GGT
cnt = 316	feature = 729	correl = 0.0704309	descr = N_Gram_TAA
cnt = 317	feature = 880	correl = 0.0793423	descr = N_Gram_TTA
cnt = 318	feature = 813	correl = 0.109779	descr = N_Gram_TCT
cnt = 319	feature = 643	correl = -0.173773	descr = N_Gram_GGC
cnt = 320	feature = 657	correl = -0.133209	descr = N_Gram_GGG
cnt = 321	feature = 765	correl = 0.119917	descr = N_Gram_TAT
cnt = 322	feature = 368	correl = -0.105231	descr = N_Gram_CC
cnt = 323	feature = 430	correl = -0.08742	descr = N_Gram_CG
cnt = 324	feature = 879	correl = 0.156132	descr = N_Gram_TT
cnt = 325	feature = 82	correl = 0.235364	descr = PF_RNAi_Fold_Energy
num rows = 2187
num_elements = 712962
..*
optimization finished, #iter = 2372
nu = 0.294921
obj = -50.833002, rho = -0.794119
nSV = 985, nBSV = 370
num rows = 244
num_elements = 79544
*
optimization finished, #iter = 203
nu = 0.267016
obj = -6.354661, rho = -0.720990
nSV = 122, nBSV = 23
..*
optimization finished, #iter = 2372
nu = 0.294921
obj = -50.833002, rho = -0.794119
nSV = 985, nBSV = 370
CFS merit scores = 1.45497
CFS merit scores = 1.61614
CFS merit scores = 1.8489
CFS merit scores = 2.07403
CFS merit scores = 2.27262
CFS merit scores = 2.45351
CFS merit scores = 2.6207
CFS merit scores = 2.77826
CFS merit scores = 2.92464
CFS merit scores = 3.0613
CFS merit scores = 3.19
CFS merit scores = 3.31278
CFS merit scores = 3.43029
CFS merit scores = 3.54179
CFS merit scores = 3.64903
CFS merit scores = 3.74944
CFS merit scores = 3.84522
CFS merit scores = 3.93706
CFS merit scores = 4.02527
CFS merit scores = 4.11027
CFS merit scores = 4.19251
CFS merit scores = 4.2707
CFS merit scores = 4.34348
CFS merit scores = 4.41423
CFS merit scores = 4.48007
CFS merit scores = 4.54337
CFS merit scores = 4.60327
CFS merit scores = 4.65978
CFS merit scores = 4.71401
CFS merit scores = 4.76696
CFS merit scores = 4.81688
CFS merit scores = 4.86571
CFS merit scores = 4.91346
CFS merit scores = 4.95975
CFS merit scores = 5.00432
CFS merit scores = 5.04773
CFS merit scores = 5.09013
CFS merit scores = 5.13108
CFS merit scores = 5.1692
CFS merit scores = 5.2056
CFS merit scores = 5.24085
CFS merit scores = 5.27406
CFS merit scores = 5.30522
CFS merit scores = 5.33476
CFS merit scores = 5.36347
CFS merit scores = 5.39185
CFS merit scores = 5.41844
CFS merit scores = 5.44364
CFS merit scores = 5.46823
CFS merit scores = 5.49189
CFS merit scores = 5.5153
CFS merit scores = 5.5368
CFS merit scores = 5.55762
CFS merit scores = 5.57695
CFS merit scores = 5.59552
CFS merit scores = 5.6131
CFS merit scores = 5.6295
CFS merit scores = 5.64553
CFS merit scores = 5.66134
CFS merit scores = 5.67688
CFS merit scores = 5.69233
CFS merit scores = 5.7075
CFS merit scores = 5.72155
CFS merit scores = 5.73565
CFS merit scores = 5.74931
CFS merit scores = 5.76233
CFS merit scores = 5.77529
CFS merit scores = 5.78782
CFS merit scores = 5.79983
CFS merit scores = 5.81131
CFS merit scores = 5.82181
CFS merit scores = 5.83202
CFS merit scores = 5.84183
CFS merit scores = 5.85117
CFS merit scores = 5.86023
CFS merit scores = 5.86874
CFS merit scores = 5.8776
CFS merit scores = 5.88595
CFS merit scores = 5.89454
CFS merit scores = 5.90292
CFS merit scores = 5.90987
CFS merit scores = 5.91699
CFS merit scores = 5.9234
CFS merit scores = 5.92972
CFS merit scores = 5.93557
CFS merit scores = 5.94122
CFS merit scores = 5.94675
CFS merit scores = 5.95254
CFS merit scores = 5.9579
CFS merit scores = 5.96236
CFS merit scores = 5.96731
CFS merit scores = 5.97175
CFS merit scores = 5.97628
CFS merit scores = 5.98053
CFS merit scores = 5.98517
CFS merit scores = 5.98945
CFS merit scores = 5.99345
CFS merit scores = 5.99716
CFS merit scores = 6.00059
CFS merit scores = 6.00371
CFS merit scores = 6.0068
CFS merit scores = 6.00991
CFS merit scores = 6.01309
CFS merit scores = 6.01644
CFS merit scores = 6.01891
CFS merit scores = 6.02124
CFS merit scores = 6.02368
CFS merit scores = 6.02592
CFS merit scores = 6.02819
CFS merit scores = 6.03044
CFS merit scores = 6.03264
CFS merit scores = 6.03485
CFS merit scores = 6.03665
CFS merit scores = 6.03863
CFS merit scores = 6.04038
CFS merit scores = 6.0423
CFS merit scores = 6.04424
CFS merit scores = 6.045
CFS merit scores = 6.04601
CFS merit scores = 6.04685
CFS merit scores = 6.04802
CFS merit scores = 6.04896
CFS merit scores = 6.05
CFS merit scores = 6.05099
CFS merit scores = 6.05182
CFS merit scores = 6.05262
CFS merit scores = 6.05315
CFS merit scores = 6.05361
CFS merit scores = 6.05405
CFS merit scores = 6.05408
CFS merit scores = 6.05434
CFS merit scores = 6.0543
CFS merit scores = 6.05447
CFS merit scores = 6.05439
CFS merit scores = 6.05449
CFS merit scores = 6.05469
CFS merit scores = 6.05481
CFS merit scores = 6.05475
CFS merit scores = 6.05457
CFS merit scores = 6.05441
CFS merit scores = 6.05426
CFS merit scores = 6.05418
CFS merit scores = 6.05412
CFS merit scores = 6.05415
CFS merit scores = 6.0542
CFS merit scores = 6.0543
CFS merit scores = 6.05417
CFS merit scores = 6.05421
CFS merit scores = 6.05398
CFS merit scores = 6.05385
CFS merit scores = 6.05379
CFS merit scores = 6.05314
CFS merit scores = 6.05272
CFS merit scores = 6.05228
CFS merit scores = 6.05167
CFS merit scores = 6.05096
CFS merit scores = 6.0503
CFS merit scores = 6.04937
CFS merit scores = 6.04835
CFS merit scores = 6.04734
CFS merit scores = 6.04603
CFS merit scores = 6.04475
CFS merit scores = 6.04347
CFS merit scores = 6.04218
CFS merit scores = 6.04087
CFS merit scores = 6.03948
CFS merit scores = 6.03803
CFS merit scores = 6.03632
CFS merit scores = 6.03466
CFS merit scores = 6.03284
CFS merit scores = 6.03091
CFS merit scores = 6.0288
CFS merit scores = 6.02668
CFS merit scores = 6.02457
CFS merit scores = 6.02259
CFS merit scores = 6.0207
CFS merit scores = 6.01887
CFS merit scores = 6.01707
CFS merit scores = 6.01521
CFS merit scores = 6.01336
CFS merit scores = 6.01156
CFS merit scores = 6.00979
CFS merit scores = 6.00776
CFS merit scores = 6.00574
CFS merit scores = 6.00374
CFS merit scores = 6.00178
CFS merit scores = 5.99965
CFS merit scores = 5.99765
CFS merit scores = 5.99564
CFS merit scores = 5.9937
CFS merit scores = 5.99172
CFS merit scores = 5.98967
CFS merit scores = 5.98755
CFS merit scores = 5.9854
CFS merit scores = 5.98317
CFS merit scores = 5.98098
CFS merit scores = 5.97866
CFS merit scores = 5.97643
CFS merit scores = 5.97408
CFS merit scores = 5.9718
CFS merit scores = 5.96947
CFS merit scores = 5.96702
CFS merit scores = 5.96452
CFS merit scores = 5.96197
CFS merit scores = 5.95932
CFS merit scores = 5.95669
CFS merit scores = 5.95402
CFS merit scores = 5.95119
CFS merit scores = 5.94835
CFS merit scores = 5.9454
CFS merit scores = 5.94237
CFS merit scores = 5.93917
CFS merit scores = 5.93595
CFS merit scores = 5.93286
CFS merit scores = 5.92967
CFS merit scores = 5.92666
CFS merit scores = 5.92343
CFS merit scores = 5.92024
CFS merit scores = 5.91665
CFS merit scores = 5.91322
CFS merit scores = 5.90939
CFS merit scores = 5.90572
CFS merit scores = 5.90188
CFS merit scores = 5.8981
CFS merit scores = 5.89417
CFS merit scores = 5.89019
CFS merit scores = 5.88578
CFS merit scores = 5.88134
CFS merit scores = 5.87693
CFS merit scores = 5.87257
CFS merit scores = 5.86817
CFS merit scores = 5.86381
CFS merit scores = 5.85949
CFS merit scores = 5.85507
CFS merit scores = 5.85082
CFS merit scores = 5.84626
CFS merit scores = 5.84163
CFS merit scores = 5.83694
CFS merit scores = 5.83226
CFS merit scores = 5.82734
CFS merit scores = 5.82222
CFS merit scores = 5.81709
CFS merit scores = 5.81181
CFS merit scores = 5.80668
CFS merit scores = 5.80154
CFS merit scores = 5.79653
CFS merit scores = 5.7913
CFS merit scores = 5.78614
CFS merit scores = 5.78091
CFS merit scores = 5.77571
CFS merit scores = 5.77061
CFS merit scores = 5.7655
CFS merit scores = 5.76028
CFS merit scores = 5.755
CFS merit scores = 5.74949
CFS merit scores = 5.74364
CFS merit scores = 5.73787
CFS merit scores = 5.73213
CFS merit scores = 5.72647
CFS merit scores = 5.72088
CFS merit scores = 5.71497
CFS merit scores = 5.70893
CFS merit scores = 5.703
CFS merit scores = 5.69712
CFS merit scores = 5.69112
CFS merit scores = 5.685
CFS merit scores = 5.67882
CFS merit scores = 5.67277
CFS merit scores = 5.66668
CFS merit scores = 5.66054
CFS merit scores = 5.65437
CFS merit scores = 5.64794
CFS merit scores = 5.64146
CFS merit scores = 5.63495
CFS merit scores = 5.62856
CFS merit scores = 5.62215
CFS merit scores = 5.61538
CFS merit scores = 5.60858
CFS merit scores = 5.60164
CFS merit scores = 5.59463
CFS merit scores = 5.58724
CFS merit scores = 5.57975
CFS merit scores = 5.57224
CFS merit scores = 5.56479
CFS merit scores = 5.55728
CFS merit scores = 5.54988
CFS merit scores = 5.5422
CFS merit scores = 5.53416
CFS merit scores = 5.5257
CFS merit scores = 5.51722
CFS merit scores = 5.50811
CFS merit scores = 5.49911
CFS merit scores = 5.49
CFS merit scores = 5.48058
CFS merit scores = 5.47099
CFS merit scores = 5.46144
CFS merit scores = 5.45144
CFS merit scores = 5.44124
CFS merit scores = 5.43076
CFS merit scores = 5.42023
CFS merit scores = 5.40961
CFS merit scores = 5.39836
CFS merit scores = 5.38703
CFS merit scores = 5.37588
CFS merit scores = 5.36441
CFS merit scores = 5.35282
CFS merit scores = 5.34043
CFS merit scores = 5.32753
CFS merit scores = 5.31138
CFS merit scores = 5.2925
CFS merit scores = 5.27295
CFS merit scores = 5.23507
cnt = 1	feature = 81	correl = 0.454969	descr = Gibbs_of_Target_Sequence__Pos_19_Step_1
cnt = 2	feature = 2	correl = -0.147063	descr = Position_Specific_Bin_Base_0_Base_G
cnt = 3	feature = 852	correl = -0.0672022	descr = N_Gram_TGGC
cnt = 4	feature = 228	correl = 0.0333661	descr = N_Gram_ACT
cnt = 5	feature = 483	correl = -0.0503339	descr = N_Gram_CTCAA
cnt = 6	feature = 625	correl = 0.0372811	descr = N_Gram_GGAAT
cnt = 7	feature = 284	correl = -0.024136	descr = N_Gram_ATCCC
cnt = 8	feature = 878	correl = -0.0364469	descr = N_Gram_TTACG
cnt = 9	feature = 800	correl = -0.0270379	descr = N_Gram_TCGCG
cnt = 10	feature = 646	correl = -0.0834023	descr = N_Gram_GGCGG
cnt = 11	feature = 676	correl = -0.0503748	descr = N_Gram_GGTTA
cnt = 12	feature = 432	correl = -0.0323233	descr = N_Gram_CGCAA
cnt = 13	feature = 739	correl = 0.0307677	descr = N_Gram_TACCG
cnt = 14	feature = 768	correl = 0.0247007	descr = N_Gram_TATGC
cnt = 15	feature = 461	correl = 0.0293775	descr = N_Gram_CGTCT
cnt = 16	feature = 799	correl = 0.0389657	descr = N_Gram_TCGCA
cnt = 17	feature = 334	correl = -0.0307071	descr = N_Gram_CACGA
cnt = 18	feature = 732	correl = -0.0375029	descr = N_Gram_TAATC
cnt = 19	feature = 262	correl = 0.0308568	descr = N_Gram_AGTAA
cnt = 20	feature = 767	correl = 0.0683243	descr = N_Gram_TATGA
cnt = 21	feature = 865	correl = 0.0359968	descr = N_Gram_TGTCG
cnt = 22	feature = 505	correl = 0.0343976	descr = N_Gram_CTTAG
cnt = 23	feature = 403	correl = 0.0287297	descr = N_Gram_CCGTC
cnt = 24	feature = 531	correl = -0.0440433	descr = N_Gram_GACCC
cnt = 25	feature = 313	correl = -0.0231806	descr = N_Gram_ATTGA
cnt = 26	feature = 260	correl = 0.0904519	descr = N_Gram_AGGTA
cnt = 27	feature = 707	correl = -0.0599098	descr = N_Gram_GTGGG
cnt = 28	feature = 540	correl = 0.0311124	descr = N_Gram_GAGAA
cnt = 29	feature = 314	correl = 0.023138	descr = N_Gram_ATTGC
cnt = 30	feature = 310	correl = 0.0403076	descr = N_Gram_ATTCG
cnt = 31	feature = 876	correl = 0.0590329	descr = N_Gram_TTACA
cnt = 32	feature = 595	correl = -0.0866808	descr = N_Gram_GCGCG
cnt = 33	feature = 526	correl = 0.0558423	descr = N_Gram_GACAA
cnt = 34	feature = 752	correl = 0.0510696	descr = N_Gram_TAGCA
cnt = 35	feature = 396	correl = -0.0586538	descr = N_Gram_CCGAT
cnt = 36	feature = 490	correl = 0.034106	descr = N_Gram_CTCTA
cnt = 37	feature = 394	correl = -0.0423004	descr = N_Gram_CCGAC
cnt = 38	feature = 206	correl = 0.0470174	descr = N_Gram_ACAGT
cnt = 39	feature = 590	correl = -0.0557502	descr = N_Gram_GCCTT
cnt = 40	feature = 681	correl = 0.0355165	descr = N_Gram_GTAAG
cnt = 41	feature = 536	correl = 0.0689568	descr = N_Gram_GACTA
cnt = 42	feature = 770	correl = 0.0295953	descr = N_Gram_TATGT
cnt = 43	feature = 406	correl = 0.0448209	descr = N_Gram_CCTAA
cnt = 44	feature = 519	correl = -0.0472587	descr = N_Gram_GAAGA
cnt = 45	feature = 307	correl = 0.0254628	descr = N_Gram_ATTAG
cnt = 46	feature = 687	correl = 0.0479308	descr = N_Gram_GTCAA
cnt = 47	feature = 657	correl = -0.0872542	descr = N_Gram_GGGCC
cnt = 48	feature = 298	correl = 0.0220987	descr = N_Gram_ATGCA
cnt = 49	feature = 740	correl = 0.0379983	descr = N_Gram_TACCT
cnt = 50	feature = 726	correl = 0.0529326	descr = N_Gram_TAAAC
cnt = 51	feature = 47	correl = 0.0378871	descr = Position_Specific_Bin_Base_17_Base_A
cnt = 52	feature = 677	correl = -0.0531301	descr = N_Gram_GGTTG
cnt = 53	feature = 489	correl = -0.0524161	descr = N_Gram_CTCGT
cnt = 54	feature = 647	correl = -0.058523	descr = N_Gram_GGCGT
cnt = 55	feature = 530	correl = -0.0405223	descr = N_Gram_GACCA
cnt = 56	feature = 601	correl = -0.0427984	descr = N_Gram_GCGGT
cnt = 57	feature = 231	correl = 0.0249798	descr = N_Gram_ACTAG
cnt = 58	feature = 354	correl = 0.0319448	descr = N_Gram_CATAG
cnt = 59	feature = 848	correl = 0.0305685	descr = N_Gram_TGCTT
cnt = 60	feature = 709	correl = 0.0277266	descr = N_Gram_GTGTA
cnt = 61	feature = 600	correl = -0.0379972	descr = N_Gram_GCGGG
cnt = 62	feature = 476	correl = 0.0299688	descr = N_Gram_CTAGA
cnt = 63	feature = 11	correl = 0.0675327	descr = Position_Specific_Bin_Base_3_Base_G
cnt = 64	feature = 366	correl = -0.0374787	descr = N_Gram_CCAAA
cnt = 65	feature = 327	correl = -0.0236347	descr = N_Gram_CAATT
cnt = 66	feature = 264	correl = 0.0892963	descr = N_Gram_AGTCG
cnt = 67	feature = 316	correl = 0.0452548	descr = N_Gram_ATTGT
cnt = 68	feature = 17	correl = 0.0296634	descr = Position_Specific_Bin_Base_6_Base_A
cnt = 69	feature = 382	correl = -0.0567581	descr = N_Gram_CCCCG
cnt = 70	feature = 654	correl = -0.0656479	descr = N_Gram_GGGAG
cnt = 71	feature = 502	correl = 0.05581	descr = N_Gram_CTGTT
cnt = 72	feature = 270	correl = 0.0221989	descr = N_Gram_ATAAG
cnt = 73	feature = 610	correl = -0.0486845	descr = N_Gram_GCTCC
cnt = 74	feature = 57	correl = 0.0629268	descr = Position_Specific_Bin_Base_19_Base_T
cnt = 75	feature = 840	correl = -0.050016	descr = N_Gram_TGCCC
cnt = 76	feature = 626	correl = 0.0256932	descr = N_Gram_GGACA
cnt = 77	feature = 52	correl = -0.0610258	descr = Position_Specific_Bin_Base_18_Base_G
cnt = 78	feature = 916	correl = 0.0238285	descr = N_Gram_TTTAC
cnt = 79	feature = 4	correl = -0.0262092	descr = Position_Specific_Bin_Base_1_Base_C
cnt = 80	feature = 593	correl = -0.0437473	descr = N_Gram_GCGCA
cnt = 81	feature = 32	correl = -0.0530523	descr = Position_Specific_Bin_Base_11_Base_G
cnt = 82	feature = 612	correl = 0.0368267	descr = N_Gram_GCTCT
cnt = 83	feature = 288	correl = 0.0371642	descr = N_Gram_ATCGA
cnt = 84	feature = 598	correl = -0.0327191	descr = N_Gram_GCGGA
cnt = 85	feature = 917	correl = 0.0544387	descr = N_Gram_TTTAG
cnt = 86	feature = 838	correl = 0.0283487	descr = N_Gram_TGCAT
cnt = 87	feature = 901	correl = 0.0652869	descr = N_Gram_TTGAA
cnt = 88	feature = 60	correl = -0.181844	descr = Position_Specific_Bin_Base_20_Base_G
cnt = 89	feature = 286	correl = 0.0248526	descr = N_Gram_ATCCT
cnt = 90	feature = 14	correl = -0.07136	descr = Position_Specific_Bin_Base_4_Base_C
cnt = 91	feature = 925	correl = 0.0535236	descr = N_Gram_TTTGT
cnt = 92	feature = 510	correl = -0.0266417	descr = N_Gram_CTTGG
cnt = 93	feature = 773	correl = 0.0228362	descr = N_Gram_TATTG
cnt = 94	feature = 383	correl = -0.0308051	descr = N_Gram_CCCCT
cnt = 95	feature = 672	correl = -0.0358006	descr = N_Gram_GGTGA
cnt = 96	feature = 337	correl = 0.0445031	descr = N_Gram_CACTC
cnt = 97	feature = 705	correl = -0.0567607	descr = N_Gram_GTGGA
cnt = 98	feature = 568	correl = -0.0453997	descr = N_Gram_GCACG
cnt = 99	feature = 589	correl = -0.0648497	descr = N_Gram_GCCTC
cnt = 100	feature = 653	correl = -0.0684294	descr = N_Gram_GGGAA
cnt = 101	feature = 759	correl = 0.0693756	descr = N_Gram_TATAA
cnt = 102	feature = 473	correl = 0.0428774	descr = N_Gram_CTACA
cnt = 103	feature = 640	correl = -0.0861605	descr = N_Gram_GGCCA
cnt = 104	feature = 649	correl = -0.0550234	descr = N_Gram_GGCTG
cnt = 105	feature = 627	correl = -0.0617935	descr = N_Gram_GGACC
cnt = 106	feature = 481	correl = 0.0352958	descr = N_Gram_CTATG
cnt = 107	feature = 843	correl = -0.0297454	descr = N_Gram_TGCGC
cnt = 108	feature = 791	correl = 0.0684264	descr = N_Gram_TCCTA
cnt = 109	feature = 458	correl = 0.0292818	descr = N_Gram_CGTCA
cnt = 110	feature = 565	correl = -0.060193	descr = N_Gram_GCAAT
cnt = 111	feature = 632	correl = -0.0420013	descr = N_Gram_GGATG
cnt = 112	feature = 308	correl = 0.0786281	descr = N_Gram_ATTAT
cnt = 113	feature = 355	correl = 0.0268809	descr = N_Gram_CATAT
cnt = 114	feature = 765	correl = 0.0540482	descr = N_Gram_TATCG
cnt = 115	feature = 8	correl = 0.0505531	descr = Position_Specific_Bin_Base_2_Base_C
cnt = 116	feature = 788	correl = -0.0314907	descr = N_Gram_TCCCA
cnt = 117	feature = 586	correl = -0.0232895	descr = N_Gram_GCCGG
cnt = 118	feature = 717	correl = -0.0252039	descr = N_Gram_GTTGC
cnt = 119	feature = 638	correl = -0.0334298	descr = N_Gram_GGCAG
cnt = 120	feature = 256	correl = -0.0297799	descr = N_Gram_AGGAG
cnt = 121	feature = 6	correl = 0.0275521	descr = Position_Specific_Bin_Base_1_Base_T
cnt = 122	feature = 790	correl = 0.033046	descr = N_Gram_TCCGT
cnt = 123	feature = 685	correl = 0.0267	descr = N_Gram_GTATT
cnt = 124	feature = 579	correl = -0.0830159	descr = N_Gram_GCCCA
cnt = 125	feature = 16	correl = 0.0503412	descr = Position_Specific_Bin_Base_5_Base_T
cnt = 126	feature = 23	correl = -0.088087	descr = Position_Specific_Bin_Base_8_Base_C
cnt = 127	feature = 31	correl = -0.0421747	descr = Position_Specific_Bin_Base_11_Base_A
cnt = 128	feature = 0	correl = 0.0359073	descr = Position_Specific_Bin_Base_0_Base_A
cnt = 129	feature = 669	correl = 0.0290156	descr = N_Gram_GGTCA
cnt = 130	feature = 345	correl = -0.0306485	descr = N_Gram_CAGCG
cnt = 131	feature = 358	correl = 0.0292319	descr = N_Gram_CATG
cnt = 132	feature = 46	correl = -0.0594622	descr = Position_Specific_Bin_Base_16_Base_G
cnt = 133	feature = 350	correl = 0.0310385	descr = N_Gram_CAGTA
cnt = 134	feature = 42	correl = 0.069752	descr = Position_Specific_Bin_Base_15_Base_A
cnt = 135	feature = 25	correl = -0.0234939	descr = Position_Specific_Bin_Base_9_Base_C
cnt = 136	feature = 659	correl = -0.0254563	descr = N_Gram_GGGCT
cnt = 137	feature = 622	correl = -0.0386947	descr = N_Gram_GGAAA
cnt = 138	feature = 555	correl = -0.0427739	descr = N_Gram_GATGG
cnt = 139	feature = 292	correl = 0.0468474	descr = N_Gram_ATCTG
cnt = 140	feature = 907	correl = 0.0398937	descr = N_Gram_TTGGA
cnt = 141	feature = 753	correl = 0.0822683	descr = N_Gram_TAGCT
cnt = 142	feature = 582	correl = -0.0605027	descr = N_Gram_GCCCT
cnt = 143	feature = 880	correl = 0.0609708	descr = N_Gram_TTAGA
cnt = 144	feature = 438	correl = -0.0615769	descr = N_Gram_CGCGG
cnt = 145	feature = 643	correl = -0.0317489	descr = N_Gram_GGCCT
cnt = 146	feature = 344	correl = -0.0413031	descr = N_Gram_CAGCC
cnt = 147	feature = 348	correl = -0.100278	descr = N_Gram_CAGGG
cnt = 148	feature = 283	correl = 0.0416714	descr = N_Gram_ATCCA
cnt = 149	feature = 35	correl = -0.0244617	descr = Position_Specific_Bin_Base_12_Base_C
cnt = 150	feature = 703	correl = -0.031064	descr = N_Gram_GTGCG
cnt = 151	feature = 217	correl = -0.0367822	descr = N_Gram_ACCGG
cnt = 152	feature = 299	correl = 0.0422294	descr = N_Gram_ATGCT
cnt = 153	feature = 696	correl = 0.0279279	descr = N_Gram_GTCT
cnt = 154	feature = 834	correl = 0.0368928	descr = N_Gram_TGATC
cnt = 155	feature = 904	correl = 0.0376613	descr = N_Gram_TTGCA
cnt = 156	feature = 41	correl = 0.0728982	descr = Position_Specific_Bin_Base_14_Base_T
cnt = 157	feature = 910	correl = 0.0497493	descr = N_Gram_TTGTA
cnt = 158	feature = 254	correl = -0.0214251	descr = N_Gram_AGCTC
cnt = 159	feature = 927	correl = 0.0261996	descr = N_Gram_TTTTA
cnt = 160	feature = 721	correl = 0.0265224	descr = N_Gram_GTTTC
cnt = 161	feature = 755	correl = 0.0315348	descr = N_Gram_TAGT
cnt = 162	feature = 1	correl = 0.102771	descr = Position_Specific_Bin_Base_0_Base_C
cnt = 163	feature = 21	correl = 0.0722772	descr = Position_Specific_Bin_Base_7_Base_T
cnt = 164	feature = 368	correl = -0.0627022	descr = N_Gram_CCACC
cnt = 165	feature = 857	correl = -0.0563053	descr = N_Gram_TGGGG
cnt = 166	feature = 856	correl = -0.0524743	descr = N_Gram_TGGGA
cnt = 167	feature = 695	correl = 0.0709309	descr = N_Gram_GTCGT
cnt = 168	feature = 794	correl = 0.045831	descr = N_Gram_TCCTT
cnt = 169	feature = 798	correl = 0.0442783	descr = N_Gram_TCGC
cnt = 170	feature = 56	correl = -0.124906	descr = Position_Specific_Bin_Base_19_Base_G
cnt = 171	feature = 706	correl = -0.0754493	descr = N_Gram_GTGGC
cnt = 172	feature = 40	correl = -0.154096	descr = Position_Specific_Bin_Base_14_Base_G
cnt = 173	feature = 708	correl = 0.0254118	descr = N_Gram_GTGT
cnt = 174	feature = 662	correl = -0.0727692	descr = N_Gram_GGGGC
cnt = 175	feature = 749	correl = 0.0536343	descr = N_Gram_TAGAC
cnt = 176	feature = 812	correl = 0.038798	descr = N_Gram_TCTAT
cnt = 177	feature = 884	correl = 0.0423383	descr = N_Gram_TTATC
cnt = 178	feature = 9	correl = 0.122208	descr = Position_Specific_Bin_Base_2_Base_G
cnt = 179	feature = 680	correl = 0.0542346	descr = N_Gram_GTAAA
cnt = 180	feature = 789	correl = -0.0514006	descr = N_Gram_TCCCC
cnt = 181	feature = 409	correl = -0.0221631	descr = N_Gram_CCTCA
cnt = 182	feature = 603	correl = -0.0675003	descr = N_Gram_GCGTC
cnt = 183	feature = 774	correl = 0.0395249	descr = N_Gram_TATTT
cnt = 184	feature = 452	correl = -0.0466502	descr = N_Gram_CGGGT
cnt = 185	feature = 412	correl = -0.0760356	descr = N_Gram_CCTCT
cnt = 186	feature = 718	correl = -0.0294764	descr = N_Gram_GTTGG
cnt = 187	feature = 796	correl = 0.0268411	descr = N_Gram_TCGA
cnt = 188	feature = 58	correl = 0.366173	descr = Position_Specific_Bin_Base_20_Base_A
cnt = 189	feature = 44	correl = 0.0745378	descr = Position_Specific_Bin_Base_16_Base_A
cnt = 190	feature = 494	correl = 0.044157	descr = N_Gram_CTGAT
cnt = 191	feature = 29	correl = -0.0531629	descr = Position_Specific_Bin_Base_10_Base_G
cnt = 192	feature = 837	correl = 0.0394733	descr = N_Gram_TGCAA
cnt = 193	feature = 33	correl = 0.11286	descr = Position_Specific_Bin_Base_11_Base_T
cnt = 194	feature = 650	correl = -0.0231776	descr = N_Gram_GGCTT
cnt = 195	feature = 499	correl = -0.0220526	descr = N_Gram_CTGGG
cnt = 196	feature = 278	correl = 0.047576	descr = N_Gram_ATATG
cnt = 197	feature = 818	correl = 0.0928901	descr = N_Gram_TCTGC
cnt = 198	feature = 815	correl = 0.0281054	descr = N_Gram_TCTCC
cnt = 199	feature = 658	correl = -0.0848546	descr = N_Gram_GGGCG
cnt = 200	feature = 772	correl = 0.0594775	descr = N_Gram_TATTC
cnt = 201	feature = 631	correl = -0.0497923	descr = N_Gram_GGAGG
cnt = 202	feature = 701	correl = -0.045058	descr = N_Gram_GTGC
cnt = 203	feature = 43	correl = -0.0399275	descr = Position_Specific_Bin_Base_15_Base_G
cnt = 204	feature = 263	correl = 0.03407	descr = N_Gram_AGTC
cnt = 205	feature = 213	correl = -0.0817516	descr = N_Gram_ACCAC
cnt = 206	feature = 229	correl = 0.0515418	descr = N_Gram_ACTA
cnt = 207	feature = 10	correl = -0.126621	descr = Position_Specific_Bin_Base_2_Base_T
cnt = 208	feature = 641	correl = -0.107252	descr = N_Gram_GGCCC
cnt = 209	feature = 15	correl = -0.0559338	descr = Position_Specific_Bin_Base_5_Base_C
cnt = 210	feature = 554	correl = -0.0282659	descr = N_Gram_GATGA
cnt = 211	feature = 802	correl = -0.05458	descr = N_Gram_TCGG
cnt = 212	feature = 28	correl = -0.0796189	descr = Position_Specific_Bin_Base_10_Base_C
cnt = 213	feature = 233	correl = 0.0484554	descr = N_Gram_ACTG
cnt = 214	feature = 738	correl = 0.038029	descr = N_Gram_TACC
cnt = 215	feature = 819	correl = 0.034591	descr = N_Gram_TCTGG
cnt = 216	feature = 462	correl = 0.0240301	descr = N_Gram_CGTG
cnt = 217	feature = 864	correl = 0.0309941	descr = N_Gram_TGTC
cnt = 218	feature = 59	correl = -0.314185	descr = Position_Specific_Bin_Base_20_Base_C
cnt = 219	feature = 645	correl = -0.0754111	descr = N_Gram_GGCGC
cnt = 220	feature = 867	correl = 0.0309817	descr = N_Gram_TGTG
cnt = 221	feature = 674	correl = -0.0974016	descr = N_Gram_GGTGG
cnt = 222	feature = 871	correl = 0.0655921	descr = N_Gram_TGTTT
cnt = 223	feature = 900	correl = 0.0581679	descr = N_Gram_TTGA
cnt = 224	feature = 525	correl = 0.0369199	descr = N_Gram_GACA
cnt = 225	feature = 258	correl = -0.0416937	descr = N_Gram_AGGG
cnt = 226	feature = 751	correl = 0.0645506	descr = N_Gram_TAGC
cnt = 227	feature = 583	correl = -0.0462521	descr = N_Gram_GCCG
cnt = 228	feature = 535	correl = 0.0375623	descr = N_Gram_GACT
cnt = 229	feature = 769	correl = 0.0347047	descr = N_Gram_TATGG
cnt = 230	feature = 743	correl = 0.0512363	descr = N_Gram_TACT
cnt = 231	feature = 311	correl = 0.0904501	descr = N_Gram_ATTCT
cnt = 232	feature = 273	correl = 0.0410528	descr = N_Gram_ATAG
cnt = 233	feature = 792	correl = -0.0320976	descr = N_Gram_TCCTC
cnt = 234	feature = 514	correl = -0.0222298	descr = N_Gram_GAAA
cnt = 235	feature = 675	correl = -0.03054	descr = N_Gram_GGTT
cnt = 236	feature = 306	correl = 0.0635065	descr = N_Gram_ATTA
cnt = 237	feature = 251	correl = -0.0500785	descr = N_Gram_AGCG
cnt = 238	feature = 249	correl = -0.0444326	descr = N_Gram_AGCC
cnt = 239	feature = 207	correl = 0.0738543	descr = N_Gram_ACAT
cnt = 240	feature = 478	correl = 0.0514618	descr = N_Gram_CTAT
cnt = 241	feature = 214	correl = -0.0366295	descr = N_Gram_ACCC
cnt = 242	feature = 436	correl = -0.0758098	descr = N_Gram_CGCG
cnt = 243	feature = 860	correl = 0.056141	descr = N_Gram_TGTA
cnt = 244	feature = 105	correl = -0.0577757	descr = Xue_Structure_Feature_A100
cnt = 245	feature = 392	correl = -0.0985087	descr = N_Gram_CCGA
cnt = 246	feature = 297	correl = 0.038053	descr = N_Gram_ATGC
cnt = 247	feature = 813	correl = 0.0581741	descr = N_Gram_TCTC
cnt = 248	feature = 613	correl = -0.0230936	descr = N_Gram_GCTG
cnt = 249	feature = 82	correl = 0.431022	descr = Gibbs_of_Target_Sequence__Pos_20_Step_1
cnt = 250	feature = 903	correl = 0.0463944	descr = N_Gram_TTGC
cnt = 251	feature = 356	correl = 0.0254356	descr = N_Gram_CATC
cnt = 252	feature = 79	correl = 0.105287	descr = Gibbs_of_Target_Sequence__Pos_17_Step_1
cnt = 253	feature = 74	correl = 0.0284121	descr = Gibbs_of_Target_Sequence__Pos_12_Step_1
cnt = 254	feature = 64	correl = -0.0314345	descr = Gibbs_of_Target_Sequence__Pos_1_Step_1
cnt = 255	feature = 240	correl = 0.0295576	descr = N_Gram_AGAC
cnt = 256	feature = 660	correl = -0.0882218	descr = N_Gram_GGGG
cnt = 257	feature = 679	correl = 0.0593341	descr = N_Gram_GTAA
cnt = 258	feature = 501	correl = 0.0429511	descr = N_Gram_CTGT
cnt = 259	feature = 716	correl = -0.050425	descr = N_Gram_GTTG
cnt = 260	feature = 294	correl = 0.0409083	descr = N_Gram_ATGA
cnt = 261	feature = 384	correl = -0.10853	descr = N_Gram_CCCG
cnt = 262	feature = 70	correl = 0.0837438	descr = Gibbs_of_Target_Sequence__Pos_8_Step_1
cnt = 263	feature = 809	correl = 0.0676454	descr = N_Gram_TCTA
cnt = 264	feature = 367	correl = -0.0507116	descr = N_Gram_CCAC
cnt = 265	feature = 665	correl = -0.0834309	descr = N_Gram_GGGTG
cnt = 266	feature = 553	correl = -0.04007	descr = N_Gram_GATG
cnt = 267	feature = 787	correl = -0.046991	descr = N_Gram_TCCC
cnt = 268	feature = 66	correl = 0.0915453	descr = Gibbs_of_Target_Sequence__Pos_4_Step_1
cnt = 269	feature = 495	correl = -0.0220822	descr = N_Gram_CTGC
cnt = 270	feature = 909	correl = 0.0745535	descr = N_Gram_TTGT
cnt = 271	feature = 879	correl = 0.0491662	descr = N_Gram_TTAG
cnt = 272	feature = 80	correl = 0.197882	descr = Gibbs_of_Target_Sequence__Pos_18_Step_1
cnt = 273	feature = 821	correl = 0.0628177	descr = N_Gram_TCTT
cnt = 274	feature = 75	correl = 0.120245	descr = Gibbs_of_Target_Sequence__Pos_13_Step_1
cnt = 275	feature = 704	correl = -0.0978076	descr = N_Gram_GTGG
cnt = 276	feature = 915	correl = 0.0323899	descr = N_Gram_TTTA
cnt = 277	feature = 539	correl = -0.0435251	descr = N_Gram_GAG
cnt = 278	feature = 592	correl = -0.0707492	descr = N_Gram_GCGC
cnt = 279	feature = 68	correl = 0.117023	descr = Gibbs_of_Target_Sequence__Pos_6_Step_1
cnt = 280	feature = 449	correl = -0.0847652	descr = N_Gram_CGGG
cnt = 281	feature = 734	correl = 0.0598829	descr = N_Gram_TAC
cnt = 282	feature = 725	correl = 0.048755	descr = N_Gram_TAAA
cnt = 283	feature = 766	correl = 0.0727525	descr = N_Gram_TATG
cnt = 284	feature = 78	correl = 0.11928	descr = Gibbs_of_Target_Sequence__Pos_16_Step_1
cnt = 285	feature = 678	correl = 0.0558567	descr = N_Gram_GTA
cnt = 286	feature = 71	correl = 0.10921	descr = Gibbs_of_Target_Sequence__Pos_9_Step_1
cnt = 287	feature = 894	correl = 0.0907275	descr = N_Gram_TTCT
cnt = 288	feature = 578	correl = -0.144943	descr = N_Gram_GCCC
cnt = 289	feature = 76	correl = 0.157174	descr = Gibbs_of_Target_Sequence__Pos_14_Step_1
cnt = 290	feature = 671	correl = -0.0844447	descr = N_Gram_GGTG
cnt = 291	feature = 365	correl = -0.0738736	descr = N_Gram_CCA
cnt = 292	feature = 664	correl = -0.0544589	descr = N_Gram_GGGT
cnt = 293	feature = 620	correl = -0.0635397	descr = N_Gram_GGA
cnt = 294	feature = 77	correl = 0.0973518	descr = Gibbs_of_Target_Sequence__Pos_15_Step_1
cnt = 295	feature = 825	correl = 0.0604173	descr = N_Gram_TG
cnt = 296	feature = 597	correl = -0.106245	descr = N_Gram_GCGG
cnt = 297	feature = 746	correl = 0.0826713	descr = N_Gram_TAG
cnt = 298	feature = 293	correl = 0.0254968	descr = N_Gram_ATG
cnt = 299	feature = 775	correl = 0.0469245	descr = N_Gram_TC
cnt = 300	feature = 404	correl = -0.0473881	descr = N_Gram_CCT
cnt = 301	feature = 899	correl = 0.107937	descr = N_Gram_TTG
cnt = 302	feature = 914	correl = 0.0850535	descr = N_Gram_TTT
cnt = 303	feature = 666	correl = -0.0416612	descr = N_Gram_GGT
cnt = 304	feature = 430	correl = -0.0503886	descr = N_Gram_CGC
cnt = 305	feature = 634	correl = -0.171471	descr = N_Gram_GGC
cnt = 306	feature = 808	correl = 0.105698	descr = N_Gram_TCT
cnt = 307	feature = 849	correl = -0.0399138	descr = N_Gram_TGG
cnt = 308	feature = 482	correl = -0.0299911	descr = N_Gram_CTC
cnt = 309	feature = 560	correl = -0.120091	descr = N_Gram_GC
cnt = 310	feature = 83	correl = 0.232997	descr = PF_RNAi_Fold_Energy
cnt = 311	feature = 723	correl = 0.179107	descr = N_Gram_TA
cnt = 312	feature = 62	correl = 0.291789	descr = Gibbs_of_Target_Sequence_
num rows = 2188
num_elements = 684844
..*
optimization finished, #iter = 2426
nu = 0.307815
obj = -54.253704, rho = -0.808138
nSV = 1019, nBSV = 404
num rows = 243
num_elements = 76059
*
optimization finished, #iter = 241
nu = 0.283140
obj = -6.028005, rho = -0.686331
nSV = 136, nBSV = 25
..*
optimization finished, #iter = 2426
nu = 0.307815
obj = -54.253704, rho = -0.808138
nSV = 1019, nBSV = 404
CFS merit scores = 1.44852
CFS merit scores = 1.62016
CFS merit scores = 1.85202
CFS merit scores = 2.07775
CFS merit scores = 2.28316
CFS merit scores = 2.47237
CFS merit scores = 2.6421
CFS merit scores = 2.79553
CFS merit scores = 2.94022
CFS merit scores = 3.07647
CFS merit scores = 3.20487
CFS merit scores = 3.32724
CFS merit scores = 3.44437
CFS merit scores = 3.55439
CFS merit scores = 3.66007
CFS merit scores = 3.76186
CFS merit scores = 3.85909
CFS merit scores = 3.95082
CFS merit scores = 4.03883
CFS merit scores = 4.1228
CFS merit scores = 4.20355
CFS merit scores = 4.27982
CFS merit scores = 4.3516
CFS merit scores = 4.41937
CFS merit scores = 4.48463
CFS merit scores = 4.54617
CFS merit scores = 4.60449
CFS merit scores = 4.65935
CFS merit scores = 4.71307
CFS merit scores = 4.76534
CFS merit scores = 4.81436
CFS merit scores = 4.85984
CFS merit scores = 4.90386
CFS merit scores = 4.94584
CFS merit scores = 4.98628
CFS merit scores = 5.02571
CFS merit scores = 5.06269
CFS merit scores = 5.09888
CFS merit scores = 5.13373
CFS merit scores = 5.16773
CFS merit scores = 5.20011
CFS merit scores = 5.23192
CFS merit scores = 5.26328
CFS merit scores = 5.29259
CFS merit scores = 5.32087
CFS merit scores = 5.34814
CFS merit scores = 5.37556
CFS merit scores = 5.40318
CFS merit scores = 5.42912
CFS merit scores = 5.45266
CFS merit scores = 5.47675
CFS merit scores = 5.49675
CFS merit scores = 5.51699
CFS merit scores = 5.5366
CFS merit scores = 5.55462
CFS merit scores = 5.57276
CFS merit scores = 5.58997
CFS merit scores = 5.60662
CFS merit scores = 5.62282
CFS merit scores = 5.63829
CFS merit scores = 5.65393
CFS merit scores = 5.66936
CFS merit scores = 5.68419
CFS merit scores = 5.6988
CFS merit scores = 5.7135
CFS merit scores = 5.72805
CFS merit scores = 5.74142
CFS merit scores = 5.75431
CFS merit scores = 5.76669
CFS merit scores = 5.7781
CFS merit scores = 5.79003
CFS merit scores = 5.80066
CFS merit scores = 5.81095
CFS merit scores = 5.82084
CFS merit scores = 5.83012
CFS merit scores = 5.8388
CFS merit scores = 5.84717
CFS merit scores = 5.85515
CFS merit scores = 5.86297
CFS merit scores = 5.87046
CFS merit scores = 5.87765
CFS merit scores = 5.88464
CFS merit scores = 5.89161
CFS merit scores = 5.89808
CFS merit scores = 5.90433
CFS merit scores = 5.91057
CFS merit scores = 5.91634
CFS merit scores = 5.92201
CFS merit scores = 5.9272
CFS merit scores = 5.93238
CFS merit scores = 5.93743
CFS merit scores = 5.94245
CFS merit scores = 5.94792
CFS merit scores = 5.95267
CFS merit scores = 5.95726
CFS merit scores = 5.96172
CFS merit scores = 5.96609
CFS merit scores = 5.97022
CFS merit scores = 5.97459
CFS merit scores = 5.97857
CFS merit scores = 5.98251
CFS merit scores = 5.98667
CFS merit scores = 5.98999
CFS merit scores = 5.9931
CFS merit scores = 5.99649
CFS merit scores = 6.00017
CFS merit scores = 6.0036
CFS merit scores = 6.00621
CFS merit scores = 6.00859
CFS merit scores = 6.01096
CFS merit scores = 6.01353
CFS merit scores = 6.01579
CFS merit scores = 6.01799
CFS merit scores = 6.01987
CFS merit scores = 6.02169
CFS merit scores = 6.02352
CFS merit scores = 6.02538
CFS merit scores = 6.0272
CFS merit scores = 6.02865
CFS merit scores = 6.03001
CFS merit scores = 6.03062
CFS merit scores = 6.031
CFS merit scores = 6.03128
CFS merit scores = 6.03178
CFS merit scores = 6.03208
CFS merit scores = 6.03228
CFS merit scores = 6.03275
CFS merit scores = 6.03294
CFS merit scores = 6.03306
CFS merit scores = 6.03336
CFS merit scores = 6.03357
CFS merit scores = 6.03365
CFS merit scores = 6.03371
CFS merit scores = 6.03358
CFS merit scores = 6.03347
CFS merit scores = 6.03341
CFS merit scores = 6.03359
CFS merit scores = 6.03326
CFS merit scores = 6.03289
CFS merit scores = 6.03236
CFS merit scores = 6.03194
CFS merit scores = 6.03158
CFS merit scores = 6.03104
CFS merit scores = 6.03052
CFS merit scores = 6.03017
CFS merit scores = 6.02961
CFS merit scores = 6.02905
CFS merit scores = 6.02854
CFS merit scores = 6.02804
CFS merit scores = 6.02753
CFS merit scores = 6.0266
CFS merit scores = 6.02554
CFS merit scores = 6.0245
CFS merit scores = 6.02354
CFS merit scores = 6.02259
CFS merit scores = 6.02162
CFS merit scores = 6.02033
CFS merit scores = 6.01927
CFS merit scores = 6.0179
CFS merit scores = 6.01666
CFS merit scores = 6.01539
CFS merit scores = 6.01416
CFS merit scores = 6.01284
CFS merit scores = 6.01136
CFS merit scores = 6.00942
CFS merit scores = 6.00771
CFS merit scores = 6.00592
CFS merit scores = 6.00393
CFS merit scores = 6.0016
CFS merit scores = 5.99913
CFS merit scores = 5.99688
CFS merit scores = 5.9946
CFS merit scores = 5.99225
CFS merit scores = 5.9898
CFS merit scores = 5.98749
CFS merit scores = 5.98509
CFS merit scores = 5.98272
CFS merit scores = 5.98058
CFS merit scores = 5.97843
CFS merit scores = 5.97626
CFS merit scores = 5.97432
CFS merit scores = 5.97202
CFS merit scores = 5.96976
CFS merit scores = 5.96747
CFS merit scores = 5.9651
CFS merit scores = 5.96273
CFS merit scores = 5.96042
CFS merit scores = 5.95812
CFS merit scores = 5.9559
CFS merit scores = 5.95385
CFS merit scores = 5.95172
CFS merit scores = 5.94958
CFS merit scores = 5.94743
CFS merit scores = 5.94522
CFS merit scores = 5.9428
CFS merit scores = 5.9402
CFS merit scores = 5.93762
CFS merit scores = 5.93515
CFS merit scores = 5.93276
CFS merit scores = 5.93024
CFS merit scores = 5.92774
CFS merit scores = 5.92517
CFS merit scores = 5.92269
CFS merit scores = 5.91984
CFS merit scores = 5.91702
CFS merit scores = 5.91376
CFS merit scores = 5.91028
CFS merit scores = 5.90679
CFS merit scores = 5.90328
CFS merit scores = 5.89966
CFS merit scores = 5.89586
CFS merit scores = 5.89174
CFS merit scores = 5.88768
CFS merit scores = 5.88375
CFS merit scores = 5.87984
CFS merit scores = 5.87587
CFS merit scores = 5.8719
CFS merit scores = 5.86795
CFS merit scores = 5.86381
CFS merit scores = 5.85976
CFS merit scores = 5.85562
CFS merit scores = 5.85152
CFS merit scores = 5.84721
CFS merit scores = 5.84278
CFS merit scores = 5.83839
CFS merit scores = 5.8339
CFS merit scores = 5.82938
CFS merit scores = 5.8249
CFS merit scores = 5.82045
CFS merit scores = 5.81547
CFS merit scores = 5.81062
CFS merit scores = 5.80579
CFS merit scores = 5.80086
CFS merit scores = 5.79603
CFS merit scores = 5.79116
CFS merit scores = 5.78612
CFS merit scores = 5.78101
CFS merit scores = 5.77585
CFS merit scores = 5.77084
CFS merit scores = 5.76586
CFS merit scores = 5.76074
CFS merit scores = 5.75572
CFS merit scores = 5.75073
CFS merit scores = 5.74584
CFS merit scores = 5.74076
CFS merit scores = 5.73584
CFS merit scores = 5.73066
CFS merit scores = 5.72557
CFS merit scores = 5.72023
CFS merit scores = 5.71486
CFS merit scores = 5.70948
CFS merit scores = 5.70387
CFS merit scores = 5.69828
CFS merit scores = 5.69242
CFS merit scores = 5.68666
CFS merit scores = 5.68077
CFS merit scores = 5.67491
CFS merit scores = 5.66891
CFS merit scores = 5.66299
CFS merit scores = 5.6571
CFS merit scores = 5.65106
CFS merit scores = 5.64486
CFS merit scores = 5.63863
CFS merit scores = 5.63243
CFS merit scores = 5.62621
CFS merit scores = 5.61987
CFS merit scores = 5.61327
CFS merit scores = 5.60676
CFS merit scores = 5.6002
CFS merit scores = 5.59327
CFS merit scores = 5.58641
CFS merit scores = 5.57967
CFS merit scores = 5.57304
CFS merit scores = 5.56628
CFS merit scores = 5.55958
CFS merit scores = 5.55286
CFS merit scores = 5.54596
CFS merit scores = 5.53921
CFS merit scores = 5.53239
CFS merit scores = 5.52566
CFS merit scores = 5.51887
CFS merit scores = 5.51188
CFS merit scores = 5.50459
CFS merit scores = 5.49732
CFS merit scores = 5.48902
CFS merit scores = 5.47944
CFS merit scores = 5.46951
CFS merit scores = 5.45935
CFS merit scores = 5.44908
CFS merit scores = 5.43846
CFS merit scores = 5.42789
CFS merit scores = 5.41692
CFS merit scores = 5.40615
CFS merit scores = 5.39535
CFS merit scores = 5.38429
CFS merit scores = 5.3732
CFS merit scores = 5.36219
CFS merit scores = 5.35017
CFS merit scores = 5.33698
CFS merit scores = 5.32352
CFS merit scores = 5.30832
CFS merit scores = 5.29219
CFS merit scores = 5.27358
CFS merit scores = 5.2551
CFS merit scores = 5.23592
cnt = 1	feature = 81	correl = 0.448525	descr = Gibbs_of_Target_Sequence__Pos_19_Step_1
cnt = 2	feature = 2	correl = -0.135476	descr = Position_Specific_Bin_Base_0_Base_G
cnt = 3	feature = 232	correl = 0.0593032	descr = N_Gram_ACTG
cnt = 4	feature = 284	correl = -0.0313814	descr = N_Gram_ATCCC
cnt = 5	feature = 687	correl = -0.0444613	descr = N_Gram_GTGC
cnt = 6	feature = 537	correl = -0.0275147	descr = N_Gram_GAGTT
cnt = 7	feature = 596	correl = 0.0453121	descr = N_Gram_GCTCT
cnt = 8	feature = 678	correl = -0.0352679	descr = N_Gram_GTCCG
cnt = 9	feature = 726	correl = -0.0322619	descr = N_Gram_TACG
cnt = 10	feature = 311	correl = -0.0347685	descr = N_Gram_ATTGA
cnt = 11	feature = 525	correl = 0.0680599	descr = N_Gram_GACTA
cnt = 12	feature = 545	correl = 0.0272731	descr = N_Gram_GATTA
cnt = 13	feature = 458	correl = 0.0284994	descr = N_Gram_CGTTT
cnt = 14	feature = 664	correl = -0.0589472	descr = N_Gram_GGTTA
cnt = 15	feature = 681	correl = 0.0488617	descr = N_Gram_GTCGC
cnt = 16	feature = 451	correl = -0.030851	descr = N_Gram_CGTCG
cnt = 17	feature = 876	correl = 0.0348795	descr = N_Gram_TTCGC
cnt = 18	feature = 452	correl = 0.0293553	descr = N_Gram_CGTCT
cnt = 19	feature = 550	correl = -0.0728835	descr = N_Gram_GCAAA
cnt = 20	feature = 631	correl = -0.0645323	descr = N_Gram_GGCGG
cnt = 21	feature = 449	correl = 0.0219318	descr = N_Gram_CGTCA
cnt = 22	feature = 772	correl = 0.0695408	descr = N_Gram_TCCTA
cnt = 23	feature = 493	correl = 0.0275614	descr = N_Gram_CTTAG
cnt = 24	feature = 671	correl = 0.0320969	descr = N_Gram_GTACC
cnt = 25	feature = 593	correl = -0.0278001	descr = N_Gram_GCTCA
cnt = 26	feature = 711	correl = 0.0463699	descr = N_Gram_TAAAC
cnt = 27	feature = 627	correl = -0.0223575	descr = N_Gram_GGCCG
cnt = 28	feature = 366	correl = -0.0437099	descr = N_Gram_CCATA
cnt = 29	feature = 683	correl = 0.0482207	descr = N_Gram_GTCTA
cnt = 30	feature = 501	correl = -0.0253875	descr = N_Gram_CTTTA
cnt = 31	feature = 640	correl = -0.0276429	descr = N_Gram_GGGAT
cnt = 32	feature = 674	correl = 0.0505368	descr = N_Gram_GTCAA
cnt = 33	feature = 751	correl = 0.0573999	descr = N_Gram_TATGA
cnt = 34	feature = 335	correl = -0.0517138	descr = N_Gram_CAGAC
cnt = 35	feature = 560	correl = -0.0503983	descr = N_Gram_GCATA
cnt = 36	feature = 42	correl = 0.0730093	descr = Position_Specific_Bin_Base_15_Base_A
cnt = 37	feature = 580	correl = -0.053892	descr = N_Gram_GCGCA
cnt = 38	feature = 697	correl = 0.0358296	descr = N_Gram_GTGTT
cnt = 39	feature = 530	correl = -0.0335513	descr = N_Gram_GAGAT
cnt = 40	feature = 590	correl = -0.0540768	descr = N_Gram_GCGTT
cnt = 41	feature = 343	correl = 0.0262846	descr = N_Gram_CAGTA
cnt = 42	feature = 432	correl = -0.0667833	descr = N_Gram_CGCGG
cnt = 43	feature = 394	correl = 0.0223372	descr = N_Gram_CCGGA
cnt = 44	feature = 392	correl = -0.0400248	descr = N_Gram_CCGCT
cnt = 45	feature = 327	correl = 0.0226396	descr = N_Gram_CACAG
cnt = 46	feature = 865	correl = 0.0310416	descr = N_Gram_TTAGC
cnt = 47	feature = 31	correl = -0.0299383	descr = Position_Specific_Bin_Base_11_Base_C
cnt = 48	feature = 461	correl = 0.0648309	descr = N_Gram_CTAAG
cnt = 49	feature = 610	correl = 0.0338232	descr = N_Gram_GGAAT
cnt = 50	feature = 406	correl = -0.0567998	descr = N_Gram_CCTGA
cnt = 51	feature = 4	correl = -0.0922977	descr = Position_Specific_Bin_Base_1_Base_G
cnt = 52	feature = 14	correl = 0.051592	descr = Position_Specific_Bin_Base_5_Base_T
cnt = 53	feature = 669	correl = 0.0365787	descr = N_Gram_GTAAG
cnt = 54	feature = 612	correl = -0.0559705	descr = N_Gram_GGACC
cnt = 55	feature = 308	correl = 0.0346323	descr = N_Gram_ATTCG
cnt = 56	feature = 6	correl = 0.0587686	descr = Position_Specific_Bin_Base_2_Base_C
cnt = 57	feature = 292	correl = 0.0222453	descr = N_Gram_ATCTG
cnt = 58	feature = 254	correl = -0.0278931	descr = N_Gram_AGGCA
cnt = 59	feature = 796	correl = 0.0567229	descr = N_Gram_TCTCA
cnt = 60	feature = 860	correl = 0.0509286	descr = N_Gram_TTACA
cnt = 61	feature = 849	correl = 0.0317789	descr = N_Gram_TGTCG
cnt = 62	feature = 258	correl = -0.096495	descr = N_Gram_AGGGC
cnt = 63	feature = 717	correl = -0.0524465	descr = N_Gram_TAATC
cnt = 64	feature = 752	correl = 0.0292382	descr = N_Gram_TATGT
cnt = 65	feature = 879	correl = 0.0535895	descr = N_Gram_TTCTA
cnt = 66	feature = 812	correl = 0.0284045	descr = N_Gram_TGAGA
cnt = 67	feature = 582	correl = -0.0339419	descr = N_Gram_GCGCT
cnt = 68	feature = 288	correl = 0.0400925	descr = N_Gram_ATCGA
cnt = 69	feature = 702	correl = -0.0230247	descr = N_Gram_GTTGA
cnt = 70	feature = 809	correl = 0.0432749	descr = N_Gram_TGAAC
cnt = 71	feature = 649	correl = -0.0569543	descr = N_Gram_GGGGT
cnt = 72	feature = 505	correl = -0.0259482	descr = N_Gram_GAAAG
cnt = 73	feature = 705	correl = -0.0244854	descr = N_Gram_GTTGT
cnt = 74	feature = 313	correl = 0.0470747	descr = N_Gram_ATTGT
cnt = 75	feature = 536	correl = 0.0453478	descr = N_Gram_GAGTC
cnt = 76	feature = 47	correl = -0.0668364	descr = Position_Specific_Bin_Base_16_Base_G
cnt = 77	feature = 721	correl = 0.0782106	descr = N_Gram_TACAA
cnt = 78	feature = 595	correl = -0.0314762	descr = N_Gram_GCTCG
cnt = 79	feature = 672	correl = 0.0266662	descr = N_Gram_GTATT
cnt = 80	feature = 278	correl = 0.0279739	descr = N_Gram_ATATA
cnt = 81	feature = 554	correl = -0.0384744	descr = N_Gram_GCACC
cnt = 82	feature = 336	correl = -0.0509491	descr = N_Gram_CAGAG
cnt = 83	feature = 838	correl = -0.0521806	descr = N_Gram_TGGGA
cnt = 84	feature = 270	correl = -0.0398074	descr = N_Gram_AGTTC
cnt = 85	feature = 297	correl = 0.0320677	descr = N_Gram_ATGCT
cnt = 86	feature = 25	correl = 0.0282277	descr = Position_Specific_Bin_Base_9_Base_T
cnt = 87	feature = 286	correl = 0.0307883	descr = N_Gram_ATCCT
cnt = 88	feature = 703	correl = -0.0310764	descr = N_Gram_GTTGC
cnt = 89	feature = 634	correl = -0.0660524	descr = N_Gram_GGCTG
cnt = 90	feature = 603	correl = -0.0626447	descr = N_Gram_GCTTT
cnt = 91	feature = 725	correl = 0.0303309	descr = N_Gram_TACCT
cnt = 92	feature = 892	correl = 0.0577896	descr = N_Gram_TTGGA
cnt = 93	feature = 260	correl = -0.0343514	descr = N_Gram_AGGTG
cnt = 94	feature = 864	correl = 0.0518956	descr = N_Gram_TTAGA
cnt = 95	feature = 696	correl = 0.0335047	descr = N_Gram_GTGTA
cnt = 96	feature = 626	correl = -0.112088	descr = N_Gram_GGCCC
cnt = 97	feature = 798	correl = 0.0476545	descr = N_Gram_TCTCT
cnt = 98	feature = 16	correl = -0.046843	descr = Position_Specific_Bin_Base_6_Base_C
cnt = 99	feature = 738	correl = 0.0725618	descr = N_Gram_TAGCT
cnt = 100	feature = 815	correl = 0.0251498	descr = N_Gram_TGATC
cnt = 101	feature = 657	correl = 0.0331339	descr = N_Gram_GGTCA
cnt = 102	feature = 0	correl = 0.036685	descr = Position_Specific_Bin_Base_0_Base_A
cnt = 103	feature = 23	correl = -0.0911283	descr = Position_Specific_Bin_Base_8_Base_C
cnt = 104	feature = 438	correl = -0.0379478	descr = N_Gram_CGGCA
cnt = 105	feature = 9	correl = 0.0552538	descr = Position_Specific_Bin_Base_3_Base_G
cnt = 106	feature = 52	correl = 0.0468121	descr = Position_Specific_Bin_Base_18_Base_A
cnt = 107	feature = 58	correl = 0.0629845	descr = Position_Specific_Bin_Base_19_Base_T
cnt = 108	feature = 625	correl = -0.0833224	descr = N_Gram_GGCCA
cnt = 109	feature = 645	correl = -0.030693	descr = N_Gram_GGGCT
cnt = 110	feature = 11	correl = 0.0768797	descr = Position_Specific_Bin_Base_4_Base_A
cnt = 111	feature = 264	correl = 0.0938962	descr = N_Gram_AGTCG
cnt = 112	feature = 526	correl = -0.0267162	descr = N_Gram_GACTC
cnt = 113	feature = 819	correl = 0.0348594	descr = N_Gram_TGCAT
cnt = 114	feature = 740	correl = 0.0276865	descr = N_Gram_TAGGC
cnt = 115	feature = 658	correl = -0.0599121	descr = N_Gram_GGTCC
cnt = 116	feature = 749	correl = 0.0461481	descr = N_Gram_TATCG
cnt = 117	feature = 283	correl = 0.0575154	descr = N_Gram_ATCCA
cnt = 118	feature = 35	correl = -0.0269045	descr = Position_Specific_Bin_Base_12_Base_C
cnt = 119	feature = 26	correl = 0.0648651	descr = Position_Specific_Bin_Base_10_Base_A
cnt = 120	feature = 40	correl = -0.148796	descr = Position_Specific_Bin_Base_14_Base_G
cnt = 121	feature = 769	correl = -0.0327263	descr = N_Gram_TCCCC
cnt = 122	feature = 499	correl = 0.0566167	descr = N_Gram_CTTGT
cnt = 123	feature = 214	correl = -0.0230261	descr = N_Gram_ACCG
cnt = 124	feature = 519	correl = -0.043441	descr = N_Gram_GACCA
cnt = 125	feature = 794	correl = 0.0367789	descr = N_Gram_TCTAT
cnt = 126	feature = 821	correl = -0.0643664	descr = N_Gram_TGCCC
cnt = 127	feature = 21	correl = 0.0484259	descr = Position_Specific_Bin_Base_7_Base_T
cnt = 128	feature = 305	correl = 0.0217539	descr = N_Gram_ATTAG
cnt = 129	feature = 675	correl = -0.0213989	descr = N_Gram_GTCAC
cnt = 130	feature = 32	correl = -0.0505673	descr = Position_Specific_Bin_Base_11_Base_G
cnt = 131	feature = 660	correl = -0.0285706	descr = N_Gram_GGTGA
cnt = 132	feature = 770	correl = -0.0267563	descr = N_Gram_TCCCG
cnt = 133	feature = 662	correl = -0.084978	descr = N_Gram_GGTGG
cnt = 134	feature = 535	correl = -0.0343259	descr = N_Gram_GAGGG
cnt = 135	feature = 345	correl = -0.0478765	descr = N_Gram_CATAA
cnt = 136	feature = 755	correl = 0.0454596	descr = N_Gram_TATTT
cnt = 137	feature = 734	correl = 0.0586908	descr = N_Gram_TAGAC
cnt = 138	feature = 802	correl = 0.0259982	descr = N_Gram_TCTGT
cnt = 139	feature = 59	correl = 0.362755	descr = Position_Specific_Bin_Base_20_Base_A
cnt = 140	feature = 482	correl = 0.0379906	descr = N_Gram_CTGAT
cnt = 141	feature = 8	correl = -0.141526	descr = Position_Specific_Bin_Base_2_Base_T
cnt = 142	feature = 10	correl = -0.082375	descr = Position_Specific_Bin_Base_3_Base_T
cnt = 143	feature = 43	correl = -0.0382515	descr = Position_Specific_Bin_Base_15_Base_G
cnt = 144	feature = 903	correl = 0.0353306	descr = N_Gram_TTTCC
cnt = 145	feature = 565	correl = -0.0672957	descr = N_Gram_GCCAG
cnt = 146	feature = 665	correl = -0.0709925	descr = N_Gram_GGTTG
cnt = 147	feature = 850	correl = 0.0321664	descr = N_Gram_TGTCT
cnt = 148	feature = 473	correl = 0.0235484	descr = N_Gram_CTCAT
cnt = 149	feature = 229	correl = 0.0763644	descr = N_Gram_ACTAC
cnt = 150	feature = 17	correl = 0.032018	descr = Position_Specific_Bin_Base_6_Base_G
cnt = 151	feature = 768	correl = -0.0315201	descr = N_Gram_TCCCA
cnt = 152	feature = 481	correl = -0.0387203	descr = N_Gram_CTGAG
cnt = 153	feature = 514	correl = 0.0347709	descr = N_Gram_GAATT
cnt = 154	feature = 24	correl = 0.0623025	descr = Position_Specific_Bin_Base_8_Base_T
cnt = 155	feature = 733	correl = 0.028644	descr = N_Gram_TAGAA
cnt = 156	feature = 766	correl = 0.0529698	descr = N_Gram_TCCAT
cnt = 157	feature = 46	correl = -0.044867	descr = Position_Specific_Bin_Base_16_Base_C
cnt = 158	feature = 404	correl = -0.0624927	descr = N_Gram_CCTCT
cnt = 159	feature = 718	correl = 0.0483371	descr = N_Gram_TAATT
cnt = 160	feature = 707	correl = 0.0564298	descr = N_Gram_GTTTG
cnt = 161	feature = 589	correl = -0.0717455	descr = N_Gram_GCGTC
cnt = 162	feature = 1	correl = 0.106362	descr = Position_Specific_Bin_Base_0_Base_C
cnt = 163	feature = 759	correl = 0.0305702	descr = N_Gram_TCACC
cnt = 164	feature = 29	correl = 0.0592604	descr = Position_Specific_Bin_Base_10_Base_T
cnt = 165	feature = 57	correl = -0.124988	descr = Position_Specific_Bin_Base_19_Base_G
cnt = 166	feature = 788	correl = 0.0239388	descr = N_Gram_TCGTC
cnt = 167	feature = 279	correl = 0.033341	descr = N_Gram_ATATG
cnt = 168	feature = 716	correl = 0.0481188	descr = N_Gram_TAAGG
cnt = 169	feature = 251	correl = 0.0219816	descr = N_Gram_AGCT
cnt = 170	feature = 41	correl = 0.0738021	descr = Position_Specific_Bin_Base_14_Base_T
cnt = 171	feature = 867	correl = 0.0433302	descr = N_Gram_TTAT
cnt = 172	feature = 800	correl = 0.0744047	descr = N_Gram_TCTGC
cnt = 173	feature = 679	correl = -0.0519645	descr = N_Gram_GTCCT
cnt = 174	feature = 489	correl = 0.0230164	descr = N_Gram_CTGTG
cnt = 175	feature = 358	correl = -0.0295198	descr = N_Gram_CCAA
cnt = 176	feature = 859	correl = 0.024249	descr = N_Gram_TTAC
cnt = 177	feature = 33	correl = 0.122367	descr = Position_Specific_Bin_Base_11_Base_T
cnt = 178	feature = 370	correl = -0.0731085	descr = N_Gram_CCCAG
cnt = 179	feature = 632	correl = -0.0510936	descr = N_Gram_GGCGT
cnt = 180	feature = 367	correl = -0.0272801	descr = N_Gram_CCATC
cnt = 181	feature = 834	correl = -0.0582154	descr = N_Gram_TGGCC
cnt = 182	feature = 233	correl = 0.06891	descr = N_Gram_ACTGA
cnt = 183	feature = 56	correl = -0.121187	descr = Position_Specific_Bin_Base_19_Base_C
cnt = 184	feature = 643	correl = -0.0887619	descr = N_Gram_GGGCC
cnt = 185	feature = 315	correl = 0.0417597	descr = N_Gram_ATTTT
cnt = 186	feature = 880	correl = 0.0462902	descr = N_Gram_TTCTC
cnt = 187	feature = 540	correl = -0.053251	descr = N_Gram_GATG
cnt = 188	feature = 430	correl = -0.0926276	descr = N_Gram_CGCG
cnt = 189	feature = 826	correl = 0.0417245	descr = N_Gram_TGCTA
cnt = 190	feature = 600	correl = -0.0467015	descr = N_Gram_GCTGG
cnt = 191	feature = 549	correl = -0.0695133	descr = N_Gram_GCAA
cnt = 192	feature = 490	correl = 0.0454272	descr = N_Gram_CTGTT
cnt = 193	feature = 677	correl = -0.0433177	descr = N_Gram_GTCCC
cnt = 194	feature = 15	correl = 0.0363669	descr = Position_Specific_Bin_Base_6_Base_A
cnt = 195	feature = 273	correl = 0.0425302	descr = N_Gram_ATAG
cnt = 196	feature = 539	correl = 0.0694802	descr = N_Gram_GATAT
cnt = 197	feature = 613	correl = 0.0350723	descr = N_Gram_GGACT
cnt = 198	feature = 792	correl = 0.0526826	descr = N_Gram_TCTAC
cnt = 199	feature = 553	correl = -0.0287776	descr = N_Gram_GCAC
cnt = 200	feature = 779	correl = 0.0490702	descr = N_Gram_TCGC
cnt = 201	feature = 531	correl = -0.027193	descr = N_Gram_GAGC
cnt = 202	feature = 60	correl = -0.31334	descr = Position_Specific_Bin_Base_20_Base_C
cnt = 203	feature = 28	correl = -0.0579378	descr = Position_Specific_Bin_Base_10_Base_G
cnt = 204	feature = 508	correl = -0.0274072	descr = N_Gram_GAAG
cnt = 205	feature = 704	correl = -0.0332756	descr = N_Gram_GTTGG
cnt = 206	feature = 294	correl = 0.0286774	descr = N_Gram_ATGAA
cnt = 207	feature = 852	correl = 0.0707239	descr = N_Gram_TGTGT
cnt = 208	feature = 515	correl = 0.0315945	descr = N_Gram_GACA
cnt = 209	feature = 355	correl = 0.0645142	descr = N_Gram_CATTA
cnt = 210	feature = 654	correl = 0.0310147	descr = N_Gram_GGTA
cnt = 211	feature = 79	correl = 0.0955657	descr = Gibbs_of_Target_Sequence__Pos_17_Step_1
cnt = 212	feature = 723	correl = 0.0309177	descr = N_Gram_TACC
cnt = 213	feature = 646	correl = -0.0909727	descr = N_Gram_GGGG
cnt = 214	feature = 614	correl = -0.0475863	descr = N_Gram_GGAG
cnt = 215	feature = 495	correl = 0.0412742	descr = N_Gram_CTTCT
cnt = 216	feature = 773	correl = -0.0274226	descr = N_Gram_TCCTC
cnt = 217	feature = 818	correl = 0.0381273	descr = N_Gram_TGCA
cnt = 218	feature = 228	correl = 0.0456891	descr = N_Gram_ACTA
cnt = 219	feature = 475	correl = -0.0731856	descr = N_Gram_CTCG
cnt = 220	feature = 904	correl = 0.0623761	descr = N_Gram_TTTCT
cnt = 221	feature = 384	correl = -0.101758	descr = N_Gram_CCGA
cnt = 222	feature = 409	correl = 0.0385306	descr = N_Gram_CCTT
cnt = 223	feature = 884	correl = 0.0378238	descr = N_Gram_TTGA
cnt = 224	feature = 82	correl = 0.421589	descr = Gibbs_of_Target_Sequence__Pos_20_Step_1
cnt = 225	feature = 684	correl = 0.0356436	descr = N_Gram_GTGA
cnt = 226	feature = 739	correl = 0.0227476	descr = N_Gram_TAGG
cnt = 227	feature = 337	correl = -0.0492767	descr = N_Gram_CAGC
cnt = 228	feature = 64	correl = 0.0898249	descr = Gibbs_of_Target_Sequence__Pos_0_Step_1
cnt = 229	feature = 240	correl = 0.0456574	descr = N_Gram_AGACA
cnt = 230	feature = 695	correl = 0.0295919	descr = N_Gram_GTGT
cnt = 231	feature = 680	correl = 0.0557464	descr = N_Gram_GTCG
cnt = 232	feature = 881	correl = 0.086888	descr = N_Gram_TTCTG
cnt = 233	feature = 334	correl = -0.059169	descr = N_Gram_CAGA
cnt = 234	feature = 714	correl = 0.0652952	descr = N_Gram_TAAG
cnt = 235	feature = 389	correl = -0.0489153	descr = N_Gram_CCGC
cnt = 236	feature = 579	correl = -0.0545494	descr = N_Gram_GCGC
cnt = 237	feature = 620	correl = -0.0768101	descr = N_Gram_GGCA
cnt = 238	feature = 583	correl = -0.0880488	descr = N_Gram_GCGG
cnt = 239	feature = 518	correl = -0.0662967	descr = N_Gram_GACC
cnt = 240	feature = 478	correl = 0.0251489	descr = N_Gram_CTCT
cnt = 241	feature = 706	correl = 0.0503992	descr = N_Gram_GTTT
cnt = 242	feature = 825	correl = 0.0341259	descr = N_Gram_TGCT
cnt = 243	feature = 765	correl = 0.0284397	descr = N_Gram_TCCA
cnt = 244	feature = 206	correl = 0.063513	descr = N_Gram_ACAT
cnt = 245	feature = 412	correl = -0.0749117	descr = N_Gram_CGA
cnt = 246	feature = 316	correl = -0.0262528	descr = N_Gram_CAAA
cnt = 247	feature = 753	correl = 0.0641284	descr = N_Gram_TATT
cnt = 248	feature = 848	correl = 0.0343662	descr = N_Gram_TGTC
cnt = 249	feature = 66	correl = -0.172686	descr = Gibbs_of_Target_Sequence__Pos_2_Step_1
cnt = 250	feature = 256	correl = -0.0515914	descr = N_Gram_AGGG
cnt = 251	feature = 293	correl = 0.0357023	descr = N_Gram_ATGA
cnt = 252	feature = 105	correl = -0.0709674	descr = Xue_Structure_Feature_A100
cnt = 253	feature = 900	correl = 0.0270261	descr = N_Gram_TTTA
cnt = 254	feature = 494	correl = 0.0316758	descr = N_Gram_CTTC
cnt = 255	feature = 732	correl = 0.0529332	descr = N_Gram_TAGA
cnt = 256	feature = 891	correl = 0.0233218	descr = N_Gram_TTGG
cnt = 257	feature = 592	correl = -0.0253272	descr = N_Gram_GCTC
cnt = 258	feature = 666	correl = 0.0532153	descr = N_Gram_GTA
cnt = 259	feature = 597	correl = -0.0260742	descr = N_Gram_GCTG
cnt = 260	feature = 910	correl = 0.0455375	descr = N_Gram_TTTT
cnt = 261	feature = 837	correl = -0.0506454	descr = N_Gram_TGGG
cnt = 262	feature = 65	correl = -0.0418686	descr = Gibbs_of_Target_Sequence__Pos_1_Step_1
cnt = 263	feature = 348	correl = 0.0241767	descr = N_Gram_CATC
cnt = 264	feature = 71	correl = 0.0723653	descr = Gibbs_of_Target_Sequence__Pos_8_Step_1
cnt = 265	feature = 78	correl = 0.124245	descr = Gibbs_of_Target_Sequence__Pos_16_Step_1
cnt = 266	feature = 462	correl = 0.0682583	descr = N_Gram_CTAC
cnt = 267	feature = 767	correl = -0.0361798	descr = N_Gram_TCCC
cnt = 268	feature = 277	correl = 0.0805155	descr = N_Gram_ATAT
cnt = 269	feature = 659	correl = -0.0789446	descr = N_Gram_GGTG
cnt = 270	feature = 813	correl = 0.0343589	descr = N_Gram_TGAT
cnt = 271	feature = 799	correl = 0.0739686	descr = N_Gram_TCTG
cnt = 272	feature = 68	correl = 0.0527539	descr = Gibbs_of_Target_Sequence__Pos_5_Step_1
cnt = 273	feature = 80	correl = 0.1985	descr = Gibbs_of_Target_Sequence__Pos_18_Step_1
cnt = 274	feature = 556	correl = -0.0416818	descr = N_Gram_GCAG
cnt = 275	feature = 624	correl = -0.122645	descr = N_Gram_GGCC
cnt = 276	feature = 676	correl = -0.0726291	descr = N_Gram_GTCC
cnt = 277	feature = 74	correl = 0.0566559	descr = Gibbs_of_Target_Sequence__Pos_11_Step_1
cnt = 278	feature = 701	correl = -0.0584296	descr = N_Gram_GTTG
cnt = 279	feature = 808	correl = 0.0607381	descr = N_Gram_TGAA
cnt = 280	feature = 803	correl = 0.0676648	descr = N_Gram_TCTT
cnt = 281	feature = 76	correl = 0.144465	descr = Gibbs_of_Target_Sequence__Pos_14_Step_1
cnt = 282	feature = 483	correl = -0.0306642	descr = N_Gram_CTGC
cnt = 283	feature = 70	correl = 0.1472	descr = Gibbs_of_Target_Sequence__Pos_7_Step_1
cnt = 284	feature = 72	correl = 0.090977	descr = Gibbs_of_Target_Sequence__Pos_9_Step_1
cnt = 285	feature = 77	correl = 0.0992392	descr = Gibbs_of_Target_Sequence__Pos_15_Step_1
cnt = 286	feature = 436	correl = -0.0909114	descr = N_Gram_CGG
cnt = 287	feature = 314	correl = 0.0291526	descr = N_Gram_ATTT
cnt = 288	feature = 806	correl = 0.0541959	descr = N_Gram_TG
cnt = 289	feature = 396	correl = -0.0402968	descr = N_Gram_CCT
cnt = 290	feature = 878	correl = 0.100381	descr = N_Gram_TTCT
cnt = 291	feature = 709	correl = 0.0623506	descr = N_Gram_TAA
cnt = 292	feature = 578	correl = -0.091515	descr = N_Gram_GCG
cnt = 293	feature = 653	correl = -0.0389671	descr = N_Gram_GGT
cnt = 294	feature = 883	correl = 0.112654	descr = N_Gram_TTG
cnt = 295	feature = 491	correl = 0.0647841	descr = N_Gram_CTT
cnt = 296	feature = 368	correl = -0.138935	descr = N_Gram_CCC
cnt = 297	feature = 743	correl = 0.109277	descr = N_Gram_TAT
cnt = 298	feature = 857	correl = 0.0622678	descr = N_Gram_TTA
cnt = 299	feature = 790	correl = 0.109667	descr = N_Gram_TCT
cnt = 300	feature = 871	correl = 0.0897413	descr = N_Gram_TTC
cnt = 301	feature = 899	correl = 0.0993408	descr = N_Gram_TTT
cnt = 302	feature = 356	correl = -0.0863614	descr = N_Gram_CC
cnt = 303	feature = 856	correl = 0.155758	descr = N_Gram_TT
cnt = 304	feature = 83	correl = 0.233596	descr = PF_RNAi_Fold_Energy
cnt = 305	feature = 708	correl = 0.169841	descr = N_Gram_TA
num rows = 2188
num_elements = 669528
..*
optimization finished, #iter = 2397
nu = 0.316102
obj = -55.356594, rho = -0.744709
nSV = 1005, nBSV = 429
num rows = 243
num_elements = 74358
*
optimization finished, #iter = 241
nu = 0.279687
obj = -5.639837, rho = -0.674914
nSV = 134, nBSV = 23
..*
optimization finished, #iter = 2397
nu = 0.316102
obj = -55.356594, rho = -0.744709
nSV = 1005, nBSV = 429
CFS merit scores = 1.36338
CFS merit scores = 1.58308
CFS merit scores = 1.83035
CFS merit scores = 2.05936
CFS merit scores = 2.26794
CFS merit scores = 2.46162
CFS merit scores = 2.63678
CFS merit scores = 2.79297
CFS merit scores = 2.93895
CFS merit scores = 3.07675
CFS merit scores = 3.20753
CFS merit scores = 3.33152
CFS merit scores = 3.44851
CFS merit scores = 3.55935
CFS merit scores = 3.66537
CFS merit scores = 3.76649
CFS merit scores = 3.86378
CFS merit scores = 3.95692
CFS merit scores = 4.04567
CFS merit scores = 4.13058
CFS merit scores = 4.21268
CFS merit scores = 4.29256
CFS merit scores = 4.36941
CFS merit scores = 4.44411
CFS merit scores = 4.51602
CFS merit scores = 4.5858
CFS merit scores = 4.65292
CFS merit scores = 4.71575
CFS merit scores = 4.77666
CFS merit scores = 4.8344
CFS merit scores = 4.8872
CFS merit scores = 4.93806
CFS merit scores = 4.98729
CFS merit scores = 5.03454
CFS merit scores = 5.07759
CFS merit scores = 5.11917
CFS merit scores = 5.15923
CFS merit scores = 5.19789
CFS merit scores = 5.2357
CFS merit scores = 5.27241
CFS merit scores = 5.30879
CFS merit scores = 5.34432
CFS merit scores = 5.37823
CFS merit scores = 5.41116
CFS merit scores = 5.44266
CFS merit scores = 5.4732
CFS merit scores = 5.50191
CFS merit scores = 5.52823
CFS merit scores = 5.55323
CFS merit scores = 5.57643
CFS merit scores = 5.59866
CFS merit scores = 5.62004
CFS merit scores = 5.64096
CFS merit scores = 5.66146
CFS merit scores = 5.68164
CFS merit scores = 5.70115
CFS merit scores = 5.71971
CFS merit scores = 5.73715
CFS merit scores = 5.75419
CFS merit scores = 5.77079
CFS merit scores = 5.78709
CFS merit scores = 5.80324
CFS merit scores = 5.81896
CFS merit scores = 5.83441
CFS merit scores = 5.84893
CFS merit scores = 5.86293
CFS merit scores = 5.877
CFS merit scores = 5.89077
CFS merit scores = 5.90267
CFS merit scores = 5.9147
CFS merit scores = 5.92692
CFS merit scores = 5.93832
CFS merit scores = 5.94903
CFS merit scores = 5.95851
CFS merit scores = 5.96758
CFS merit scores = 5.97664
CFS merit scores = 5.98549
CFS merit scores = 5.99417
CFS merit scores = 6.00261
CFS merit scores = 6.01045
CFS merit scores = 6.01815
CFS merit scores = 6.02597
CFS merit scores = 6.03274
CFS merit scores = 6.03988
CFS merit scores = 6.04684
CFS merit scores = 6.05342
CFS merit scores = 6.06028
CFS merit scores = 6.06663
CFS merit scores = 6.07282
CFS merit scores = 6.07908
CFS merit scores = 6.0854
CFS merit scores = 6.09129
CFS merit scores = 6.09666
CFS merit scores = 6.10144
CFS merit scores = 6.10614
CFS merit scores = 6.11028
CFS merit scores = 6.1146
CFS merit scores = 6.11886
CFS merit scores = 6.12288
CFS merit scores = 6.12667
CFS merit scores = 6.13072
CFS merit scores = 6.13466
CFS merit scores = 6.13846
CFS merit scores = 6.14174
CFS merit scores = 6.14491
CFS merit scores = 6.14799
CFS merit scores = 6.15101
CFS merit scores = 6.1541
CFS merit scores = 6.15724
CFS merit scores = 6.16051
CFS merit scores = 6.1634
CFS merit scores = 6.16644
CFS merit scores = 6.16954
CFS merit scores = 6.17254
CFS merit scores = 6.17567
CFS merit scores = 6.17834
CFS merit scores = 6.18057
CFS merit scores = 6.1829
CFS merit scores = 6.18482
CFS merit scores = 6.18631
CFS merit scores = 6.18781
CFS merit scores = 6.18945
CFS merit scores = 6.19096
CFS merit scores = 6.19222
CFS merit scores = 6.19353
CFS merit scores = 6.19495
CFS merit scores = 6.19619
CFS merit scores = 6.19753
CFS merit scores = 6.19891
CFS merit scores = 6.20026
CFS merit scores = 6.20153
CFS merit scores = 6.20257
CFS merit scores = 6.20351
CFS merit scores = 6.20461
CFS merit scores = 6.20592
CFS merit scores = 6.20707
CFS merit scores = 6.2082
CFS merit scores = 6.2091
CFS merit scores = 6.21
CFS merit scores = 6.21087
CFS merit scores = 6.21162
CFS merit scores = 6.21235
CFS merit scores = 6.21313
CFS merit scores = 6.21375
CFS merit scores = 6.21435
CFS merit scores = 6.21499
CFS merit scores = 6.21572
CFS merit scores = 6.21621
CFS merit scores = 6.21653
CFS merit scores = 6.21666
CFS merit scores = 6.21664
CFS merit scores = 6.2167
CFS merit scores = 6.21669
CFS merit scores = 6.21691
CFS merit scores = 6.21658
CFS merit scores = 6.21608
CFS merit scores = 6.21565
CFS merit scores = 6.21519
CFS merit scores = 6.21466
CFS merit scores = 6.214
CFS merit scores = 6.2135
CFS merit scores = 6.21296
CFS merit scores = 6.21241
CFS merit scores = 6.21185
CFS merit scores = 6.21141
CFS merit scores = 6.21054
CFS merit scores = 6.20968
CFS merit scores = 6.20873
CFS merit scores = 6.20774
CFS merit scores = 6.20693
CFS merit scores = 6.20609
CFS merit scores = 6.20516
CFS merit scores = 6.20426
CFS merit scores = 6.2032
CFS merit scores = 6.20202
CFS merit scores = 6.20087
CFS merit scores = 6.19983
CFS merit scores = 6.19866
CFS merit scores = 6.19738
CFS merit scores = 6.19618
CFS merit scores = 6.195
CFS merit scores = 6.19384
CFS merit scores = 6.1926
CFS merit scores = 6.1914
CFS merit scores = 6.19023
CFS merit scores = 6.18916
CFS merit scores = 6.18799
CFS merit scores = 6.18692
CFS merit scores = 6.18568
CFS merit scores = 6.18429
CFS merit scores = 6.18292
CFS merit scores = 6.1812
CFS merit scores = 6.17906
CFS merit scores = 6.17696
CFS merit scores = 6.17494
CFS merit scores = 6.173
CFS merit scores = 6.17098
CFS merit scores = 6.16884
CFS merit scores = 6.1666
CFS merit scores = 6.16429
CFS merit scores = 6.16198
CFS merit scores = 6.15966
CFS merit scores = 6.15732
CFS merit scores = 6.15503
CFS merit scores = 6.15289
CFS merit scores = 6.15078
CFS merit scores = 6.14871
CFS merit scores = 6.14666
CFS merit scores = 6.14444
CFS merit scores = 6.14201
CFS merit scores = 6.13943
CFS merit scores = 6.13693
CFS merit scores = 6.13448
CFS merit scores = 6.13188
CFS merit scores = 6.12933
CFS merit scores = 6.12678
CFS merit scores = 6.12411
CFS merit scores = 6.12133
CFS merit scores = 6.11854
CFS merit scores = 6.11576
CFS merit scores = 6.11286
CFS merit scores = 6.10997
CFS merit scores = 6.10717
CFS merit scores = 6.10426
CFS merit scores = 6.10136
CFS merit scores = 6.09836
CFS merit scores = 6.09538
CFS merit scores = 6.09244
CFS merit scores = 6.08948
CFS merit scores = 6.08649
CFS merit scores = 6.08355
CFS merit scores = 6.08036
CFS merit scores = 6.07726
CFS merit scores = 6.07416
CFS merit scores = 6.07109
CFS merit scores = 6.06779
CFS merit scores = 6.06462
CFS merit scores = 6.06133
CFS merit scores = 6.05813
CFS merit scores = 6.05482
CFS merit scores = 6.05144
CFS merit scores = 6.04808
CFS merit scores = 6.04466
CFS merit scores = 6.04095
CFS merit scores = 6.03725
CFS merit scores = 6.03353
CFS merit scores = 6.02979
CFS merit scores = 6.026
CFS merit scores = 6.02215
CFS merit scores = 6.01832
CFS merit scores = 6.01449
CFS merit scores = 6.01068
CFS merit scores = 6.00645
CFS merit scores = 6.0022
CFS merit scores = 5.99811
CFS merit scores = 5.99386
CFS merit scores = 5.98965
CFS merit scores = 5.9855
CFS merit scores = 5.98136
CFS merit scores = 5.97717
CFS merit scores = 5.97302
CFS merit scores = 5.96864
CFS merit scores = 5.96437
CFS merit scores = 5.96001
CFS merit scores = 5.95565
CFS merit scores = 5.95143
CFS merit scores = 5.94727
CFS merit scores = 5.94285
CFS merit scores = 5.93853
CFS merit scores = 5.93404
CFS merit scores = 5.92941
CFS merit scores = 5.92456
CFS merit scores = 5.91972
CFS merit scores = 5.91494
CFS merit scores = 5.91017
CFS merit scores = 5.90543
CFS merit scores = 5.90072
CFS merit scores = 5.89582
CFS merit scores = 5.89091
CFS merit scores = 5.88585
CFS merit scores = 5.88085
CFS merit scores = 5.87591
CFS merit scores = 5.87068
CFS merit scores = 5.86549
CFS merit scores = 5.86006
CFS merit scores = 5.85463
CFS merit scores = 5.84923
CFS merit scores = 5.84389
CFS merit scores = 5.83854
CFS merit scores = 5.83321
CFS merit scores = 5.82785
CFS merit scores = 5.8225
CFS merit scores = 5.81728
CFS merit scores = 5.81186
CFS merit scores = 5.8065
CFS merit scores = 5.80114
CFS merit scores = 5.79561
CFS merit scores = 5.7901
CFS merit scores = 5.78473
CFS merit scores = 5.77925
CFS merit scores = 5.77389
CFS merit scores = 5.76822
CFS merit scores = 5.76231
CFS merit scores = 5.75632
CFS merit scores = 5.75039
CFS merit scores = 5.74441
CFS merit scores = 5.73836
CFS merit scores = 5.73228
CFS merit scores = 5.72623
CFS merit scores = 5.7202
CFS merit scores = 5.71403
CFS merit scores = 5.70772
CFS merit scores = 5.70156
CFS merit scores = 5.69512
CFS merit scores = 5.68881
CFS merit scores = 5.68174
CFS merit scores = 5.67469
CFS merit scores = 5.66763
CFS merit scores = 5.66057
CFS merit scores = 5.65348
CFS merit scores = 5.64558
CFS merit scores = 5.63757
CFS merit scores = 5.62943
CFS merit scores = 5.62127
CFS merit scores = 5.61296
CFS merit scores = 5.60436
CFS merit scores = 5.59544
CFS merit scores = 5.58666
CFS merit scores = 5.57764
CFS merit scores = 5.56862
CFS merit scores = 5.55967
CFS merit scores = 5.55018
CFS merit scores = 5.54002
CFS merit scores = 5.52951
CFS merit scores = 5.51916
CFS merit scores = 5.5083
CFS merit scores = 5.49739
CFS merit scores = 5.48583
CFS merit scores = 5.47338
CFS merit scores = 5.4603
CFS merit scores = 5.447
CFS merit scores = 5.43248
CFS merit scores = 5.41535
CFS merit scores = 5.39754
CFS merit scores = 5.37917
CFS merit scores = 5.34406
cnt = 1	feature = 64	correl = 0.363379	descr = Position_Specific_Bin_Base_20_Base_A
cnt = 2	feature = 60	correl = 0.186379	descr = Position_Specific_Bin_Base_19_Base_A
cnt = 3	feature = 8	correl = 0.121431	descr = Position_Specific_Bin_Base_2_Base_G
cnt = 4	feature = 2	correl = -0.149004	descr = Position_Specific_Bin_Base_0_Base_G
cnt = 5	feature = 14	correl = -0.0774296	descr = Position_Specific_Bin_Base_4_Base_C
cnt = 6	feature = 796	correl = 0.0335408	descr = N_Gram_TCAGT
cnt = 7	feature = 232	correl = 0.0265427	descr = N_Gram_ACGCT
cnt = 8	feature = 582	correl = -0.0702504	descr = N_Gram_GCAAA
cnt = 9	feature = 857	correl = -0.0227017	descr = N_Gram_TGCCT
cnt = 10	feature = 231	correl = -0.0321312	descr = N_Gram_ACGCA
cnt = 11	feature = 815	correl = 0.0530325	descr = N_Gram_TCGCA
cnt = 12	feature = 625	correl = -0.0494015	descr = N_Gram_GCGTT
cnt = 13	feature = 756	correl = 0.0276855	descr = N_Gram_TACCT
cnt = 14	feature = 336	correl = 0.0274122	descr = N_Gram_CAACG
cnt = 15	feature = 708	correl = -0.0234628	descr = N_Gram_GTCCG
cnt = 16	feature = 481	correl = -0.0311573	descr = N_Gram_CGGTT
cnt = 17	feature = 449	correl = -0.0482257	descr = N_Gram_CGAGT
cnt = 18	feature = 700	correl = 0.0460699	descr = N_Gram_GTAAG
cnt = 19	feature = 714	correl = 0.0478948	descr = N_Gram_GTCTA
cnt = 20	feature = 485	correl = -0.0511879	descr = N_Gram_CGTCG
cnt = 21	feature = 578	correl = 0.0453418	descr = N_Gram_GATTG
cnt = 22	feature = 624	correl = -0.0240268	descr = N_Gram_GCGTG
cnt = 23	feature = 695	correl = -0.0472679	descr = N_Gram_GGTTA
cnt = 24	feature = 755	correl = 0.0225324	descr = N_Gram_TACCG
cnt = 25	feature = 229	correl = -0.0393504	descr = N_Gram_ACGAA
cnt = 26	feature = 502	correl = -0.0255888	descr = N_Gram_CTAGG
cnt = 27	feature = 775	correl = 0.0456487	descr = N_Gram_TATAG
cnt = 28	feature = 748	correl = -0.0215768	descr = N_Gram_TAATG
cnt = 29	feature = 337	correl = 0.0487995	descr = N_Gram_CAAGC
cnt = 30	feature = 299	correl = 0.0494741	descr = N_Gram_ATCGA
cnt = 31	feature = 613	correl = -0.0393818	descr = N_Gram_GCGCA
cnt = 32	feature = 767	correl = 0.0536372	descr = N_Gram_TAGCA
cnt = 33	feature = 677	correl = -0.0235753	descr = N_Gram_GGGCT
cnt = 34	feature = 583	correl = 0.0556304	descr = N_Gram_GCAAC
cnt = 35	feature = 214	correl = 0.0630837	descr = N_Gram_ACAGT
cnt = 36	feature = 769	correl = 0.0280791	descr = N_Gram_TAGGC
cnt = 37	feature = 645	correl = -0.0588814	descr = N_Gram_GGACC
cnt = 38	feature = 765	correl = 0.0458411	descr = N_Gram_TAGAG
cnt = 39	feature = 553	correl = -0.0301663	descr = N_Gram_GACGG
cnt = 40	feature = 461	correl = -0.0744575	descr = N_Gram_CGCGC
cnt = 41	feature = 452	correl = -0.0230941	descr = N_Gram_CGATC
cnt = 42	feature = 286	correl = 0.0294834	descr = N_Gram_ATATA
cnt = 43	feature = 307	correl = 0.0564554	descr = N_Gram_ATGAG
cnt = 44	feature = 749	correl = 0.0655212	descr = N_Gram_TAATT
cnt = 45	feature = 446	correl = -0.039993	descr = N_Gram_CGACC
cnt = 46	feature = 249	correl = -0.0220244	descr = N_Gram_AGACC
cnt = 47	feature = 664	correl = -0.0784959	descr = N_Gram_GGCGG
cnt = 48	feature = 779	correl = 0.0242657	descr = N_Gram_TATCT
cnt = 49	feature = 777	correl = 0.0665932	descr = N_Gram_TATCA
cnt = 50	feature = 412	correl = -0.0570658	descr = N_Gram_CCGAA
cnt = 51	feature = 759	correl = 0.068002	descr = N_Gram_TACTA
cnt = 52	feature = 638	correl = -0.0601631	descr = N_Gram_GCTTT
cnt = 53	feature = 314	correl = -0.0221883	descr = N_Gram_ATGTA
cnt = 54	feature = 254	correl = -0.0434407	descr = N_Gram_AGATG
cnt = 55	feature = 914	correl = 0.0643269	descr = N_Gram_TTGAA
cnt = 56	feature = 752	correl = 0.0835953	descr = N_Gram_TACAA
cnt = 57	feature = 600	correl = -0.0819392	descr = N_Gram_GCCCA
cnt = 58	feature = 598	correl = -0.0262613	descr = N_Gram_GCCAT
cnt = 59	feature = 270	correl = -0.0227126	descr = N_Gram_AGGTG
cnt = 60	feature = 406	correl = -0.0368185	descr = N_Gram_CCCGG
cnt = 61	feature = 671	correl = -0.0647601	descr = N_Gram_GGGAA
cnt = 62	feature = 284	correl = 0.0347119	descr = N_Gram_ATAGG
cnt = 63	feature = 819	correl = 0.0385944	descr = N_Gram_TCGGA
cnt = 64	feature = 917	correl = 0.0404474	descr = N_Gram_TTGCA
cnt = 65	feature = 739	correl = 0.0563375	descr = N_Gram_TAAAC
cnt = 66	feature = 768	correl = 0.0763828	descr = N_Gram_TAGCT
cnt = 67	feature = 711	correl = 0.0526348	descr = N_Gram_GTCGC
cnt = 68	feature = 277	correl = -0.0227504	descr = N_Gram_AGTGG
cnt = 69	feature = 680	correl = -0.0696925	descr = N_Gram_GGGGC
cnt = 70	feature = 495	correl = 0.064784	descr = N_Gram_CTAAG
cnt = 71	feature = 660	correl = -0.027018	descr = N_Gram_GGCCG
cnt = 72	feature = 609	correl = -0.0462326	descr = N_Gram_GCCTT
cnt = 73	feature = 616	correl = -0.0555637	descr = N_Gram_GCGCT
cnt = 74	feature = 341	correl = -0.0371897	descr = N_Gram_CACAT
cnt = 75	feature = 856	correl = -0.0304017	descr = N_Gram_TGCCG
cnt = 76	feature = 540	correl = -0.0549028	descr = N_Gram_GAAGA
cnt = 77	feature = 705	correl = 0.0312411	descr = N_Gram_GTCAT
cnt = 78	feature = 934	correl = -0.0215004	descr = N_Gram_TTTCG
cnt = 79	feature = 794	correl = -0.0571914	descr = N_Gram_TCACG
cnt = 80	feature = 786	correl = 0.0221044	descr = N_Gram_TATTG
cnt = 81	feature = 545	correl = 0.030455	descr = N_Gram_GAATT
cnt = 82	feature = 702	correl = 0.0316502	descr = N_Gram_GTACC
cnt = 83	feature = 264	correl = -0.0586054	descr = N_Gram_AGGAG
cnt = 84	feature = 734	correl = 0.0341291	descr = N_Gram_GTTTC
cnt = 85	feature = 490	correl = -0.06787	descr = N_Gram_CGTTC
cnt = 86	feature = 11	correl = 0.0690295	descr = Position_Specific_Bin_Base_3_Base_G
cnt = 87	feature = 430	correl = -0.0820678	descr = N_Gram_CCTCG
cnt = 88	feature = 535	correl = 0.0520587	descr = N_Gram_CTTGT
cnt = 89	feature = 288	correl = 0.0380449	descr = N_Gram_ATATG
cnt = 90	feature = 384	correl = -0.0225413	descr = N_Gram_CCAAG
cnt = 91	feature = 409	correl = -0.0689958	descr = N_Gram_CCCTG
cnt = 92	feature = 740	correl = 0.0220367	descr = N_Gram_TAAAG
cnt = 93	feature = 806	correl = -0.0223165	descr = N_Gram_TCCGC
cnt = 94	feature = 593	correl = 0.0347099	descr = N_Gram_GCATT
cnt = 95	feature = 42	correl = -0.032372	descr = Position_Specific_Bin_Base_14_Base_C
cnt = 96	feature = 105	correl = -0.0713483	descr = Fold_of_RNAi_Sequence_Pos_14
cnt = 97	feature = 29	correl = 0.0751094	descr = Position_Specific_Bin_Base_10_Base_A
cnt = 98	feature = 365	correl = 0.0379052	descr = N_Gram_CAGTT
cnt = 99	feature = 311	correl = -0.0253183	descr = N_Gram_ATGGA
cnt = 100	feature = 915	correl = 0.0368866	descr = N_Gram_TTGAC
cnt = 101	feature = 701	correl = -0.0263622	descr = N_Gram_GTAAT
cnt = 102	feature = 850	correl = 0.028196	descr = N_Gram_TGATT
cnt = 103	feature = 631	correl = 0.0434217	descr = N_Gram_GCTCT
cnt = 104	feature = 396	correl = -0.0214254	descr = N_Gram_CCCAA
cnt = 105	feature = 56	correl = 0.0434344	descr = Position_Specific_Bin_Base_18_Base_A
cnt = 106	feature = 541	correl = -0.0349037	descr = N_Gram_GAAGC
cnt = 107	feature = 462	correl = -0.0671136	descr = N_Gram_CGCGG
cnt = 108	feature = 565	correl = -0.073255	descr = N_Gram_GAGGC
cnt = 109	feature = 560	correl = -0.0396741	descr = N_Gram_GAGAT
cnt = 110	feature = 774	correl = 0.0751151	descr = N_Gram_TATAA
cnt = 111	feature = 275	correl = 0.0278558	descr = N_Gram_AGTCT
cnt = 112	feature = 675	correl = -0.100407	descr = N_Gram_GGGCC
cnt = 113	feature = 704	correl = 0.042001	descr = N_Gram_GTCAA
cnt = 114	feature = 813	correl = 0.0308208	descr = N_Gram_TCGAG
cnt = 115	feature = 368	correl = -0.0551569	descr = N_Gram_CATAA
cnt = 116	feature = 809	correl = -0.0345254	descr = N_Gram_TCCTG
cnt = 117	feature = 4	correl = -0.025699	descr = Position_Specific_Bin_Base_1_Base_C
cnt = 118	feature = 52	correl = 0.0467491	descr = Position_Specific_Bin_Base_17_Base_A
cnt = 119	feature = 849	correl = -0.0272473	descr = N_Gram_TGATG
cnt = 120	feature = 687	correl = 0.0273535	descr = N_Gram_GGTAC
cnt = 121	feature = 66	correl = -0.166724	descr = Position_Specific_Bin_Base_20_Base_G
cnt = 122	feature = 47	correl = -0.0268652	descr = Position_Specific_Bin_Base_15_Base_T
cnt = 123	feature = 852	correl = 0.0242315	descr = N_Gram_TGCAA
cnt = 124	feature = 880	correl = 0.069089	descr = N_Gram_TGTGT
cnt = 125	feature = 875	correl = 0.029628	descr = N_Gram_TGTAT
cnt = 126	feature = 696	correl = -0.0593672	descr = N_Gram_GGTTG
cnt = 127	feature = 596	correl = -0.0306873	descr = N_Gram_GCCAC
cnt = 128	feature = 586	correl = -0.0472726	descr = N_Gram_GCACC
cnt = 129	feature = 240	correl = 0.0710403	descr = N_Gram_ACTAC
cnt = 130	feature = 292	correl = 0.045923	descr = N_Gram_ATCAA
cnt = 131	feature = 707	correl = -0.0546243	descr = N_Gram_GTCCC
cnt = 132	feature = 717	correl = 0.0222469	descr = N_Gram_GTGAA
cnt = 133	feature = 938	correl = 0.0467413	descr = N_Gram_TTTGG
cnt = 134	feature = 518	correl = -0.0535952	descr = N_Gram_CTGAG
cnt = 135	feature = 646	correl = 0.0343512	descr = N_Gram_GGACT
cnt = 136	feature = 28	correl = 0.0276972	descr = Position_Specific_Bin_Base_9_Base_T
cnt = 137	feature = 0	correl = 0.0378899	descr = Position_Specific_Bin_Base_0_Base_A
cnt = 138	feature = 260	correl = -0.0315008	descr = N_Gram_AGCGT
cnt = 139	feature = 294	correl = 0.0624627	descr = N_Gram_ATCCA
cnt = 140	feature = 725	correl = -0.023903	descr = N_Gram_GTGGT
cnt = 141	feature = 423	correl = 0.0676335	descr = N_Gram_CCTA
cnt = 142	feature = 679	correl = -0.0558781	descr = N_Gram_GGGGA
cnt = 143	feature = 620	correl = -0.0263238	descr = N_Gram_GCGGG
cnt = 144	feature = 674	correl = -0.0436008	descr = N_Gram_GGGCA
cnt = 145	feature = 16	correl = 0.0292485	descr = Position_Specific_Bin_Base_4_Base_T
cnt = 146	feature = 21	correl = -0.125311	descr = Position_Specific_Bin_Base_7_Base_C
cnt = 147	feature = 904	correl = 0.0327375	descr = N_Gram_TTCGC
cnt = 148	feature = 327	correl = 0.0454373	descr = N_Gram_ATTGT
cnt = 149	feature = 251	correl = -0.0296806	descr = N_Gram_AGAGG
cnt = 150	feature = 501	correl = 0.0721006	descr = N_Gram_CTAGC
cnt = 151	feature = 667	correl = -0.0591007	descr = N_Gram_GGCTG
cnt = 152	feature = 41	correl = 0.103117	descr = Position_Specific_Bin_Base_14_Base_A
cnt = 153	feature = 348	correl = -0.0333731	descr = N_Gram_CACGT
cnt = 154	feature = 35	correl = -0.0441961	descr = Position_Specific_Bin_Base_11_Base_G
cnt = 155	feature = 539	correl = -0.0257564	descr = N_Gram_GAACT
cnt = 156	feature = 62	correl = -0.121985	descr = Position_Specific_Bin_Base_19_Base_G
cnt = 157	feature = 723	correl = -0.0844981	descr = N_Gram_GTGGC
cnt = 158	feature = 526	correl = 0.0387593	descr = N_Gram_CTGTT
cnt = 159	feature = 213	correl = 0.0466279	descr = N_Gram_ACAGC
cnt = 160	feature = 6	correl = -0.0394958	descr = Position_Specific_Bin_Base_2_Base_A
cnt = 161	feature = 848	correl = 0.0590968	descr = N_Gram_TGATA
cnt = 162	feature = 228	correl = -0.0374129	descr = N_Gram_ACGA
cnt = 163	feature = 709	correl = -0.0427077	descr = N_Gram_GTCCT
cnt = 164	feature = 672	correl = -0.0712699	descr = N_Gram_GGGAG
cnt = 165	feature = 826	correl = 0.0585632	descr = N_Gram_TCTAC
cnt = 166	feature = 45	correl = 0.0726704	descr = Position_Specific_Bin_Base_15_Base_A
cnt = 167	feature = 12	correl = -0.0905711	descr = Position_Specific_Bin_Base_3_Base_T
cnt = 168	feature = 597	correl = -0.0684797	descr = N_Gram_GCCAG
cnt = 169	feature = 297	correl = 0.0320139	descr = N_Gram_ATCCT
cnt = 170	feature = 370	correl = 0.0250717	descr = N_Gram_CATAT
cnt = 171	feature = 40	correl = -0.0300238	descr = Position_Specific_Bin_Base_13_Base_G
cnt = 172	feature = 770	correl = 0.0311814	descr = N_Gram_TAGT
cnt = 173	feature = 843	correl = 0.0383422	descr = N_Gram_TGAAC
cnt = 174	feature = 303	correl = 0.0489401	descr = N_Gram_ATCTG
cnt = 175	feature = 1	correl = 0.115975	descr = Position_Specific_Bin_Base_0_Base_C
cnt = 176	feature = 643	correl = -0.0495624	descr = N_Gram_GGAAG
cnt = 177	feature = 23	correl = 0.0617399	descr = Position_Specific_Bin_Base_7_Base_T
cnt = 178	feature = 943	correl = 0.0354029	descr = N_Gram_TTTTG
cnt = 179	feature = 792	correl = 0.0238105	descr = N_Gram_TCAAG
cnt = 180	feature = 473	correl = -0.0387336	descr = N_Gram_CGGCT
cnt = 181	feature = 243	correl = 0.0668477	descr = N_Gram_ACTGA
cnt = 182	feature = 58	correl = -0.0471093	descr = Position_Specific_Bin_Base_18_Base_G
cnt = 183	feature = 654	correl = -0.0675656	descr = N_Gram_GGCAA
cnt = 184	feature = 718	correl = -0.0530371	descr = N_Gram_GTGC
cnt = 185	feature = 859	correl = -0.0313473	descr = N_Gram_TGCGC
cnt = 186	feature = 33	correl = -0.0370236	descr = Position_Specific_Bin_Base_11_Base_A
cnt = 187	feature = 821	correl = -0.089796	descr = N_Gram_TCGGG
cnt = 188	feature = 665	correl = -0.0635887	descr = N_Gram_GGCGT
cnt = 189	feature = 838	correl = 0.0223697	descr = N_Gram_TCTTG
cnt = 190	feature = 901	correl = 0.0285924	descr = N_Gram_TTCCA
cnt = 191	feature = 753	correl = 0.0331521	descr = N_Gram_TACAT
cnt = 192	feature = 681	correl = -0.0474961	descr = N_Gram_GGGGT
cnt = 193	feature = 313	correl = -0.0458542	descr = N_Gram_ATGGT
cnt = 194	feature = 210	correl = 0.0216829	descr = N_Gram_ACAC
cnt = 195	feature = 334	correl = 0.0770712	descr = N_Gram_CAACA
cnt = 196	feature = 744	correl = 0.0525632	descr = N_Gram_TAAGA
cnt = 197	feature = 925	correl = 0.0239669	descr = N_Gram_TTGTC
cnt = 198	feature = 802	correl = 0.0463357	descr = N_Gram_TCCAT
cnt = 199	feature = 942	correl = 0.0258921	descr = N_Gram_TTTTC
cnt = 200	feature = 32	correl = 0.0604756	descr = Position_Specific_Bin_Base_10_Base_T
cnt = 201	feature = 658	correl = -0.0849963	descr = N_Gram_GGCCA
cnt = 202	feature = 438	correl = 0.024213	descr = N_Gram_CCTTG
cnt = 203	feature = 217	correl = 0.0638831	descr = N_Gram_ACATG
cnt = 204	feature = 59	correl = 0.0331232	descr = Position_Specific_Bin_Base_18_Base_T
cnt = 205	feature = 798	correl = 0.0595063	descr = N_Gram_TCATC
cnt = 206	feature = 10	correl = 0.0264599	descr = Position_Specific_Bin_Base_3_Base_A
cnt = 207	feature = 17	correl = -0.0698688	descr = Position_Specific_Bin_Base_5_Base_C
cnt = 208	feature = 808	correl = -0.0282311	descr = N_Gram_TCCTC
cnt = 209	feature = 676	correl = -0.0685002	descr = N_Gram_GGGCG
cnt = 210	feature = 605	correl = -0.0426898	descr = N_Gram_GCCGA
cnt = 211	feature = 746	correl = 0.0588583	descr = N_Gram_TAAGG
cnt = 212	feature = 404	correl = -0.102458	descr = N_Gram_CCCGA
cnt = 213	feature = 358	correl = -0.0331896	descr = N_Gram_CAGCG
cnt = 214	feature = 834	correl = 0.0838988	descr = N_Gram_TCTGC
cnt = 215	feature = 592	correl = 0.0331446	descr = N_Gram_GCATC
cnt = 216	feature = 549	correl = -0.0503747	descr = N_Gram_GACCA
cnt = 217	feature = 483	correl = -0.0419615	descr = N_Gram_CGTC
cnt = 218	feature = 233	correl = -0.0396127	descr = N_Gram_ACGG
cnt = 219	feature = 899	correl = 0.0384065	descr = N_Gram_TTCAT
cnt = 220	feature = 732	correl = -0.0280142	descr = N_Gram_GTTGG
cnt = 221	feature = 531	correl = 0.0342276	descr = N_Gram_CTTCT
cnt = 222	feature = 43	correl = -0.150597	descr = Position_Specific_Bin_Base_14_Base_G
cnt = 223	feature = 31	correl = -0.0680806	descr = Position_Specific_Bin_Base_10_Base_G
cnt = 224	feature = 478	correl = -0.0492675	descr = N_Gram_CGGT
cnt = 225	feature = 812	correl = 0.0256743	descr = N_Gram_TCGA
cnt = 226	feature = 9	correl = -0.132636	descr = Position_Specific_Bin_Base_2_Base_T
cnt = 227	feature = 937	correl = 0.0667574	descr = N_Gram_TTTGA
cnt = 228	feature = 65	correl = -0.314465	descr = Position_Specific_Bin_Base_20_Base_C
cnt = 229	feature = 894	correl = 0.0632874	descr = N_Gram_TTAT
cnt = 230	feature = 15	correl = -0.0248418	descr = Position_Specific_Bin_Base_4_Base_G
cnt = 231	feature = 927	correl = 0.0500436	descr = N_Gram_TTGTT
cnt = 232	feature = 308	correl = 0.0222204	descr = N_Gram_ATGC
cnt = 233	feature = 935	correl = 0.0587185	descr = N_Gram_TTTCT
cnt = 234	feature = 305	correl = 0.0243452	descr = N_Gram_ATGAA
cnt = 235	feature = 603	correl = -0.0766338	descr = N_Gram_GCCCT
cnt = 236	feature = 867	correl = -0.0242382	descr = N_Gram_TGGCT
cnt = 237	feature = 649	correl = -0.068136	descr = N_Gram_GGAGG
cnt = 238	feature = 57	correl = -0.0308477	descr = Position_Specific_Bin_Base_18_Base_C
cnt = 239	feature = 46	correl = -0.0396743	descr = Position_Specific_Bin_Base_15_Base_G
cnt = 240	feature = 865	correl = -0.0745478	descr = N_Gram_TGGCC
cnt = 241	feature = 494	correl = 0.0362264	descr = N_Gram_CTAA
cnt = 242	feature = 766	correl = 0.0691331	descr = N_Gram_TAGC
cnt = 243	feature = 554	correl = 0.0274279	descr = N_Gram_GACT
cnt = 244	feature = 726	correl = 0.0353063	descr = N_Gram_GTGT
cnt = 245	feature = 356	correl = -0.0397722	descr = N_Gram_CAGCA
cnt = 246	feature = 703	correl = 0.0219135	descr = N_Gram_GTCA
cnt = 247	feature = 929	correl = 0.0494664	descr = N_Gram_TTTA
cnt = 248	feature = 663	correl = -0.0692142	descr = N_Gram_GGCGC
cnt = 249	feature = 837	correl = 0.0416517	descr = N_Gram_TCTTC
cnt = 250	feature = 382	correl = -0.0242112	descr = N_Gram_CCAA
cnt = 251	feature = 519	correl = 0.036844	descr = N_Gram_CTGAT
cnt = 252	feature = 573	correl = -0.0342133	descr = N_Gram_GATGA
cnt = 253	feature = 590	correl = 0.0316297	descr = N_Gram_GCAT
cnt = 254	feature = 206	correl = 0.082947	descr = N_Gram_ACAA
cnt = 255	feature = 716	correl = 0.0246195	descr = N_Gram_GTGA
cnt = 256	feature = 73	correl = 0.055138	descr = Gibbs_of_Target_Sequence__Pos_5_Step_1
cnt = 257	feature = 627	correl = 0.0242534	descr = N_Gram_GCTA
cnt = 258	feature = 392	correl = -0.0254181	descr = N_Gram_CCAT
cnt = 259	feature = 525	correl = 0.0367983	descr = N_Gram_CTGT
cnt = 260	feature = 634	correl = -0.052814	descr = N_Gram_GCTGC
cnt = 261	feature = 536	correl = 0.034074	descr = N_Gram_CTTT
cnt = 262	feature = 910	correl = 0.0886276	descr = N_Gram_TTCTG
cnt = 263	feature = 515	correl = 0.0239029	descr = N_Gram_CTCT
cnt = 264	feature = 659	correl = -0.118317	descr = N_Gram_GGCCC
cnt = 265	feature = 256	correl = -0.0492856	descr = N_Gram_AGCC
cnt = 266	feature = 489	correl = -0.0451464	descr = N_Gram_CGTT
cnt = 267	feature = 685	correl = 0.0285067	descr = N_Gram_GGTA
cnt = 268	feature = 803	correl = -0.0360973	descr = N_Gram_TCCC
cnt = 269	feature = 790	correl = 0.0251601	descr = N_Gram_TCAA
cnt = 270	feature = 903	correl = 0.0305584	descr = N_Gram_TTCG
cnt = 271	feature = 653	correl = -0.0718658	descr = N_Gram_GGCA
cnt = 272	feature = 273	correl = 0.0467547	descr = N_Gram_AGTC
cnt = 273	feature = 220	correl = -0.043601	descr = N_Gram_ACCA
cnt = 274	feature = 641	correl = -0.0309111	descr = N_Gram_GGAA
cnt = 275	feature = 499	correl = 0.0474849	descr = N_Gram_CTAG
cnt = 276	feature = 69	correl = 0.0957329	descr = Gibbs_of_Target_Sequence__Pos_0_Step_1
cnt = 277	feature = 876	correl = 0.0407919	descr = N_Gram_TGTC
cnt = 278	feature = 879	correl = 0.0479098	descr = N_Gram_TGTG
cnt = 279	feature = 293	correl = 0.0466218	descr = N_Gram_ATCC
cnt = 280	feature = 258	correl = -0.0599502	descr = N_Gram_AGCG
cnt = 281	feature = 818	correl = -0.0474904	descr = N_Gram_TCGG
cnt = 282	feature = 419	correl = -0.0560018	descr = N_Gram_CCGG
cnt = 283	feature = 773	correl = 0.0735248	descr = N_Gram_TATA
cnt = 284	feature = 678	correl = -0.0914356	descr = N_Gram_GGGG
cnt = 285	feature = 70	correl = -0.0262017	descr = Gibbs_of_Target_Sequence__Pos_1_Step_1
cnt = 286	feature = 721	correl = -0.102581	descr = N_Gram_GTGG
cnt = 287	feature = 367	correl = -0.0277601	descr = N_Gram_CATA
cnt = 288	feature = 666	correl = -0.0431988	descr = N_Gram_GGCT
cnt = 289	feature = 389	correl = -0.0658559	descr = N_Gram_CCAG
cnt = 290	feature = 345	correl = -0.0657349	descr = N_Gram_CACG
cnt = 291	feature = 825	correl = 0.0705032	descr = N_Gram_TCTA
cnt = 292	feature = 436	correl = 0.0336197	descr = N_Gram_CCTT
cnt = 293	feature = 76	correl = 0.0868265	descr = Gibbs_of_Target_Sequence__Pos_8_Step_1
cnt = 294	feature = 80	correl = 0.0299313	descr = Gibbs_of_Target_Sequence__Pos_12_Step_1
cnt = 295	feature = 572	correl = -0.0516235	descr = N_Gram_GATG
cnt = 296	feature = 595	correl = -0.0541695	descr = N_Gram_GCCA
cnt = 297	feature = 432	correl = -0.0641635	descr = N_Gram_CCTG
cnt = 298	feature = 743	correl = 0.0783267	descr = N_Gram_TAAG
cnt = 299	feature = 751	correl = 0.0475776	descr = N_Gram_TACA
cnt = 300	feature = 622	correl = -0.0789832	descr = N_Gram_GCGT
cnt = 301	feature = 900	correl = 0.0417864	descr = N_Gram_TTCC
cnt = 302	feature = 403	correl = -0.118682	descr = N_Gram_CCCG
cnt = 303	feature = 632	correl = -0.0300766	descr = N_Gram_GCTG
cnt = 304	feature = 800	correl = 0.0348487	descr = N_Gram_TCCA
cnt = 305	feature = 738	correl = 0.0466247	descr = N_Gram_TAAA
cnt = 306	feature = 530	correl = 0.0230484	descr = N_Gram_CTTC
cnt = 307	feature = 697	correl = 0.0461802	descr = N_Gram_GTA
cnt = 308	feature = 881	correl = 0.066772	descr = N_Gram_TGTT
cnt = 309	feature = 74	correl = 0.100983	descr = Gibbs_of_Target_Sequence__Pos_6_Step_1
cnt = 310	feature = 72	correl = 0.112555	descr = Gibbs_of_Target_Sequence__Pos_4_Step_1
cnt = 311	feature = 79	correl = 0.0592207	descr = Gibbs_of_Target_Sequence__Pos_11_Step_1
cnt = 312	feature = 706	correl = -0.0684849	descr = N_Gram_GTCC
cnt = 313	feature = 355	correl = -0.0449203	descr = N_Gram_CAGC
cnt = 314	feature = 940	correl = 0.0532314	descr = N_Gram_TTTT
cnt = 315	feature = 612	correl = -0.0716981	descr = N_Gram_GCGC
cnt = 316	feature = 81	correl = 0.130389	descr = Gibbs_of_Target_Sequence__Pos_13_Step_1
cnt = 317	feature = 71	correl = -0.152	descr = Gibbs_of_Target_Sequence__Pos_2_Step_1
cnt = 318	feature = 482	correl = -0.0344455	descr = N_Gram_CGT
cnt = 319	feature = 77	correl = 0.103143	descr = Gibbs_of_Target_Sequence__Pos_9_Step_1
cnt = 320	feature = 83	correl = 0.0950288	descr = Gibbs_of_Target_Sequence__Pos_15_Step_1
cnt = 321	feature = 789	correl = 0.0376256	descr = N_Gram_TCA
cnt = 322	feature = 657	correl = -0.132991	descr = N_Gram_GGCC
cnt = 323	feature = 508	correl = -0.0304837	descr = N_Gram_CTC
cnt = 324	feature = 78	correl = 0.127807	descr = Gibbs_of_Target_Sequence__Pos_10_Step_1
cnt = 325	feature = 82	correl = 0.144853	descr = Gibbs_of_Target_Sequence__Pos_14_Step_1
cnt = 326	feature = 263	correl = -0.0243319	descr = N_Gram_AGG
cnt = 327	feature = 626	correl = -0.0248261	descr = N_Gram_GCT
cnt = 328	feature = 662	correl = -0.111253	descr = N_Gram_GGCG
cnt = 329	feature = 640	correl = -0.0636014	descr = N_Gram_GGA
cnt = 330	feature = 871	correl = 0.0852761	descr = N_Gram_TGT
cnt = 331	feature = 684	correl = -0.0535603	descr = N_Gram_GGT
cnt = 332	feature = 493	correl = 0.100781	descr = N_Gram_CTA
cnt = 333	feature = 527	correl = 0.0614366	descr = N_Gram_CTT
cnt = 334	feature = 366	correl = 0.0744898	descr = N_Gram_CAT
cnt = 335	feature = 394	correl = -0.138568	descr = N_Gram_CCC
cnt = 336	feature = 772	correl = 0.133517	descr = N_Gram_TAT
cnt = 337	feature = 669	correl = -0.123415	descr = N_Gram_GGG
cnt = 338	feature = 788	correl = 0.0515367	descr = N_Gram_TC
cnt = 339	feature = 610	correl = -0.107375	descr = N_Gram_GCG
cnt = 340	feature = 316	correl = 0.11887	descr = N_Gram_ATT
cnt = 341	feature = 799	correl = 0.0230676	descr = N_Gram_TCC
cnt = 342	feature = 884	correl = 0.167019	descr = N_Gram_TT
cnt = 343	feature = 579	correl = -0.140383	descr = N_Gram_GC
cnt = 344	feature = 278	correl = 0.124512	descr = N_Gram_AT
cnt = 345	feature = 440	correl = -0.0977326	descr = N_Gram_CG
cnt = 346	feature = 68	correl = 0.296357	descr = Gibbs_of_Target_Sequence_
num rows = 2188
num_elements = 759236
..*
optimization finished, #iter = 2431
nu = 0.297406
obj = -51.588645, rho = -0.767184
nSV = 993, nBSV = 384
num rows = 243
num_elements = 84321
*
optimization finished, #iter = 205
nu = 0.238533
obj = -4.777361, rho = -0.720098
nSV = 127, nBSV = 10
..*
optimization finished, #iter = 2431
nu = 0.297406
obj = -51.588645, rho = -0.767184
nSV = 993, nBSV = 384
CFS merit scores = 1.35248
CFS merit scores = 1.58469
CFS merit scores = 1.83245
CFS merit scores = 2.06381
CFS merit scores = 2.27507
CFS merit scores = 2.4673
CFS merit scores = 2.64563
CFS merit scores = 2.81195
CFS merit scores = 2.96855
CFS merit scores = 3.11587
CFS merit scores = 3.2531
CFS merit scores = 3.38407
CFS merit scores = 3.50831
CFS merit scores = 3.6254
CFS merit scores = 3.7367
CFS merit scores = 3.84423
CFS merit scores = 3.94658
CFS merit scores = 4.04417
CFS merit scores = 4.13784
CFS merit scores = 4.22838
CFS merit scores = 4.31522
CFS merit scores = 4.39832
CFS merit scores = 4.47864
CFS merit scores = 4.55433
CFS merit scores = 4.62718
CFS merit scores = 4.69602
CFS merit scores = 4.76205
CFS merit scores = 4.82477
CFS merit scores = 4.88495
CFS merit scores = 4.94355
CFS merit scores = 4.99948
CFS merit scores = 5.05422
CFS merit scores = 5.1076
CFS merit scores = 5.15869
CFS merit scores = 5.20677
CFS merit scores = 5.25153
CFS merit scores = 5.29423
CFS merit scores = 5.33613
CFS merit scores = 5.37644
CFS merit scores = 5.41314
CFS merit scores = 5.4471
CFS merit scores = 5.48019
CFS merit scores = 5.51186
CFS merit scores = 5.54174
CFS merit scores = 5.57046
CFS merit scores = 5.59757
CFS merit scores = 5.62216
CFS merit scores = 5.64528
CFS merit scores = 5.66563
CFS merit scores = 5.68577
CFS merit scores = 5.70363
CFS merit scores = 5.72189
CFS merit scores = 5.74006
CFS merit scores = 5.75804
CFS merit scores = 5.77529
CFS merit scores = 5.79084
CFS merit scores = 5.80516
CFS merit scores = 5.81903
CFS merit scores = 5.83233
CFS merit scores = 5.84546
CFS merit scores = 5.85821
CFS merit scores = 5.87068
CFS merit scores = 5.88369
CFS merit scores = 5.89631
CFS merit scores = 5.90913
CFS merit scores = 5.92072
CFS merit scores = 5.93194
CFS merit scores = 5.94345
CFS merit scores = 5.95407
CFS merit scores = 5.9648
CFS merit scores = 5.97519
CFS merit scores = 5.98392
CFS merit scores = 5.99119
CFS merit scores = 5.99806
CFS merit scores = 6.00543
CFS merit scores = 6.01223
CFS merit scores = 6.0188
CFS merit scores = 6.02564
CFS merit scores = 6.03172
CFS merit scores = 6.03806
CFS merit scores = 6.0448
CFS merit scores = 6.05039
CFS merit scores = 6.05589
CFS merit scores = 6.06138
CFS merit scores = 6.06649
CFS merit scores = 6.07141
CFS merit scores = 6.07642
CFS merit scores = 6.08147
CFS merit scores = 6.08605
CFS merit scores = 6.0903
CFS merit scores = 6.09468
CFS merit scores = 6.09907
CFS merit scores = 6.10378
CFS merit scores = 6.10876
CFS merit scores = 6.11358
CFS merit scores = 6.11804
CFS merit scores = 6.1225
CFS merit scores = 6.12661
CFS merit scores = 6.13031
CFS merit scores = 6.13411
CFS merit scores = 6.13747
CFS merit scores = 6.14034
CFS merit scores = 6.14342
CFS merit scores = 6.14607
CFS merit scores = 6.1489
CFS merit scores = 6.15094
CFS merit scores = 6.15319
CFS merit scores = 6.15561
CFS merit scores = 6.15791
CFS merit scores = 6.15985
CFS merit scores = 6.16211
CFS merit scores = 6.16437
CFS merit scores = 6.16661
CFS merit scores = 6.16885
CFS merit scores = 6.17105
CFS merit scores = 6.17298
CFS merit scores = 6.17483
CFS merit scores = 6.1766
CFS merit scores = 6.1783
CFS merit scores = 6.18007
CFS merit scores = 6.18159
CFS merit scores = 6.18284
CFS merit scores = 6.18418
CFS merit scores = 6.1854
CFS merit scores = 6.18666
CFS merit scores = 6.18781
CFS merit scores = 6.18867
CFS merit scores = 6.18977
CFS merit scores = 6.19082
CFS merit scores = 6.19161
CFS merit scores = 6.19232
CFS merit scores = 6.19317
CFS merit scores = 6.19381
CFS merit scores = 6.19428
CFS merit scores = 6.1944
CFS merit scores = 6.19455
CFS merit scores = 6.19477
CFS merit scores = 6.19502
CFS merit scores = 6.19521
CFS merit scores = 6.19507
CFS merit scores = 6.19496
CFS merit scores = 6.19451
CFS merit scores = 6.1941
CFS merit scores = 6.19374
CFS merit scores = 6.19311
CFS merit scores = 6.19259
CFS merit scores = 6.19214
CFS merit scores = 6.19175
CFS merit scores = 6.19148
CFS merit scores = 6.19123
CFS merit scores = 6.1906
CFS merit scores = 6.18987
CFS merit scores = 6.18877
CFS merit scores = 6.18785
CFS merit scores = 6.1868
CFS merit scores = 6.18594
CFS merit scores = 6.18513
CFS merit scores = 6.18419
CFS merit scores = 6.18316
CFS merit scores = 6.1821
CFS merit scores = 6.18123
CFS merit scores = 6.18009
CFS merit scores = 6.17888
CFS merit scores = 6.17757
CFS merit scores = 6.17616
CFS merit scores = 6.17491
CFS merit scores = 6.17359
CFS merit scores = 6.17225
CFS merit scores = 6.17101
CFS merit scores = 6.16985
CFS merit scores = 6.16854
CFS merit scores = 6.16723
CFS merit scores = 6.16599
CFS merit scores = 6.16457
CFS merit scores = 6.16299
CFS merit scores = 6.1616
CFS merit scores = 6.16015
CFS merit scores = 6.15855
CFS merit scores = 6.15675
CFS merit scores = 6.15507
CFS merit scores = 6.15322
CFS merit scores = 6.15133
CFS merit scores = 6.14917
CFS merit scores = 6.14704
CFS merit scores = 6.14499
CFS merit scores = 6.14291
CFS merit scores = 6.1408
CFS merit scores = 6.13845
CFS merit scores = 6.13614
CFS merit scores = 6.13371
CFS merit scores = 6.13113
CFS merit scores = 6.12859
CFS merit scores = 6.12611
CFS merit scores = 6.12375
CFS merit scores = 6.12138
CFS merit scores = 6.11897
CFS merit scores = 6.11661
CFS merit scores = 6.11431
CFS merit scores = 6.11199
CFS merit scores = 6.10963
CFS merit scores = 6.10722
CFS merit scores = 6.10488
CFS merit scores = 6.10255
CFS merit scores = 6.10023
CFS merit scores = 6.09792
CFS merit scores = 6.09559
CFS merit scores = 6.09292
CFS merit scores = 6.09036
CFS merit scores = 6.08774
CFS merit scores = 6.08503
CFS merit scores = 6.08221
CFS merit scores = 6.07943
CFS merit scores = 6.07675
CFS merit scores = 6.07408
CFS merit scores = 6.07139
CFS merit scores = 6.06874
CFS merit scores = 6.06557
CFS merit scores = 6.06226
CFS merit scores = 6.05894
CFS merit scores = 6.05569
CFS merit scores = 6.05249
CFS merit scores = 6.04912
CFS merit scores = 6.04574
CFS merit scores = 6.04252
CFS merit scores = 6.03937
CFS merit scores = 6.03531
CFS merit scores = 6.03127
CFS merit scores = 6.02734
CFS merit scores = 6.02313
CFS merit scores = 6.0189
CFS merit scores = 6.01475
CFS merit scores = 6.01063
CFS merit scores = 6.00654
CFS merit scores = 6.00221
CFS merit scores = 5.99802
CFS merit scores = 5.9939
CFS merit scores = 5.98989
CFS merit scores = 5.9858
CFS merit scores = 5.98161
CFS merit scores = 5.97742
CFS merit scores = 5.9731
CFS merit scores = 5.96875
CFS merit scores = 5.96454
CFS merit scores = 5.96026
CFS merit scores = 5.95599
CFS merit scores = 5.95178
CFS merit scores = 5.9476
CFS merit scores = 5.94336
CFS merit scores = 5.93912
CFS merit scores = 5.93473
CFS merit scores = 5.9304
CFS merit scores = 5.92598
CFS merit scores = 5.92148
CFS merit scores = 5.91712
CFS merit scores = 5.91244
CFS merit scores = 5.90765
CFS merit scores = 5.90278
CFS merit scores = 5.89788
CFS merit scores = 5.8929
CFS merit scores = 5.88803
CFS merit scores = 5.88291
CFS merit scores = 5.87764
CFS merit scores = 5.8723
CFS merit scores = 5.86681
CFS merit scores = 5.86132
CFS merit scores = 5.85571
CFS merit scores = 5.84979
CFS merit scores = 5.84384
CFS merit scores = 5.83783
CFS merit scores = 5.83189
CFS merit scores = 5.82579
CFS merit scores = 5.81974
CFS merit scores = 5.81354
CFS merit scores = 5.80728
CFS merit scores = 5.80114
CFS merit scores = 5.79506
CFS merit scores = 5.78897
CFS merit scores = 5.78269
CFS merit scores = 5.77614
CFS merit scores = 5.76972
CFS merit scores = 5.76331
CFS merit scores = 5.75692
CFS merit scores = 5.75054
CFS merit scores = 5.74415
CFS merit scores = 5.7375
CFS merit scores = 5.73054
CFS merit scores = 5.72328
CFS merit scores = 5.71585
CFS merit scores = 5.70797
CFS merit scores = 5.70009
CFS merit scores = 5.69224
CFS merit scores = 5.68427
CFS merit scores = 5.67605
CFS merit scores = 5.66779
CFS merit scores = 5.65946
CFS merit scores = 5.65115
CFS merit scores = 5.643
CFS merit scores = 5.63467
CFS merit scores = 5.62643
CFS merit scores = 5.61788
CFS merit scores = 5.60894
CFS merit scores = 5.60002
CFS merit scores = 5.59113
CFS merit scores = 5.58222
CFS merit scores = 5.57294
CFS merit scores = 5.5636
CFS merit scores = 5.55405
CFS merit scores = 5.54454
CFS merit scores = 5.53495
CFS merit scores = 5.52491
CFS merit scores = 5.51472
CFS merit scores = 5.50419
CFS merit scores = 5.49379
CFS merit scores = 5.48267
CFS merit scores = 5.47159
CFS merit scores = 5.45956
CFS merit scores = 5.44745
CFS merit scores = 5.43539
CFS merit scores = 5.42293
CFS merit scores = 5.40924
CFS merit scores = 5.39503
CFS merit scores = 5.37968
CFS merit scores = 5.3645
CFS merit scores = 5.34902
CFS merit scores = 5.31048
cnt = 1	feature = 62	correl = 0.352484	descr = Position_Specific_Bin_Base_20_Base_A
cnt = 2	feature = 640	correl = -0.163394	descr = N_Gram_GGC
cnt = 3	feature = 702	correl = 0.060305	descr = N_Gram_GTCGC
cnt = 4	feature = 452	correl = -0.0568818	descr = N_Gram_CGCGT
cnt = 5	feature = 849	correl = -0.0276523	descr = N_Gram_TGCCT
cnt = 6	feature = 519	correl = 0.0328851	descr = N_Gram_CTTAG
cnt = 7	feature = 884	correl = -0.040421	descr = N_Gram_TTACC
cnt = 8	feature = 752	correl = -0.0357203	descr = N_Gram_TACGT
cnt = 9	feature = 739	correl = 0.0320582	descr = N_Gram_TAAGC
cnt = 10	feature = 440	correl = -0.0312466	descr = N_Gram_CGATA
cnt = 11	feature = 229	correl = -0.0375609	descr = N_Gram_ACGAC
cnt = 12	feature = 438	correl = -0.0323005	descr = N_Gram_CGAGT
cnt = 13	feature = 671	correl = 0.0528192	descr = N_Gram_GGTAA
cnt = 14	feature = 722	correl = -0.0451201	descr = N_Gram_GTTAG
cnt = 15	feature = 483	correl = -0.022232	descr = N_Gram_CTAAC
cnt = 16	feature = 899	correl = 0.0358779	descr = N_Gram_TTCGC
cnt = 17	feature = 718	correl = 0.030938	descr = N_Gram_GTGTA
cnt = 18	feature = 612	correl = -0.0493191	descr = N_Gram_GCGGT
cnt = 19	feature = 473	correl = 0.0287544	descr = N_Gram_CGTCT
cnt = 20	feature = 311	correl = -0.0251014	descr = N_Gram_ATTAA
cnt = 21	feature = 914	correl = 0.0357462	descr = N_Gram_TTGCG
cnt = 22	feature = 796	correl = -0.0223042	descr = N_Gram_TCCGA
cnt = 23	feature = 749	correl = 0.0306888	descr = N_Gram_TACCG
cnt = 24	feature = 518	correl = -0.0447954	descr = N_Gram_CTTAA
cnt = 25	feature = 446	correl = -0.0512826	descr = N_Gram_CGCAT
cnt = 26	feature = 772	correl = 0.0314875	descr = N_Gram_TATAC
cnt = 27	feature = 773	correl = 0.0365127	descr = N_Gram_TATAG
cnt = 28	feature = 592	correl = -0.0874701	descr = N_Gram_GCCCG
cnt = 29	feature = 436	correl = -0.0415313	descr = N_Gram_CGACG
cnt = 30	feature = 264	correl = 0.0317756	descr = N_Gram_AGGGG
cnt = 31	feature = 539	correl = 0.0482697	descr = N_Gram_GAATA
cnt = 32	feature = 432	correl = -0.0328284	descr = N_Gram_CGAAT
cnt = 33	feature = 313	correl = 0.0778123	descr = N_Gram_ATTAT
cnt = 34	feature = 857	correl = 0.0295216	descr = N_Gram_TGGAC
cnt = 35	feature = 657	correl = -0.0615164	descr = N_Gram_GGGAG
cnt = 36	feature = 553	correl = 0.0336224	descr = N_Gram_GAGAA
cnt = 37	feature = 903	correl = 0.032209	descr = N_Gram_TTCTA
cnt = 38	feature = 705	correl = 0.0424223	descr = N_Gram_GTCTA
cnt = 39	feature = 672	correl = 0.0282457	descr = N_Gram_GGTAC
cnt = 40	feature = 327	correl = 0.0264516	descr = N_Gram_CAACC
cnt = 41	feature = 451	correl = -0.0607184	descr = N_Gram_CGCGG
cnt = 42	feature = 746	correl = -0.0229132	descr = N_Gram_TACAG
cnt = 43	feature = 392	correl = -0.0364186	descr = N_Gram_CCCCT
cnt = 44	feature = 788	correl = -0.0380561	descr = N_Gram_TCAGA
cnt = 45	feature = 694	correl = 0.0436617	descr = N_Gram_GTCAA
cnt = 46	feature = 583	correl = -0.0400772	descr = N_Gram_GCATA
cnt = 47	feature = 206	correl = 0.0583651	descr = N_Gram_ACAAA
cnt = 48	feature = 535	correl = -0.0467934	descr = N_Gram_GAAGA
cnt = 49	feature = 489	correl = 0.0337004	descr = N_Gram_CTAGA
cnt = 50	feature = 910	correl = 0.040327	descr = N_Gram_TTGAC
cnt = 51	feature = 490	correl = 0.058939	descr = N_Gram_CTAGC
cnt = 52	feature = 864	correl = -0.0639342	descr = N_Gram_TGGGG
cnt = 53	feature = 768	correl = 0.0452054	descr = N_Gram_TAGTG
cnt = 54	feature = 337	correl = -0.0263497	descr = N_Gram_CACCG
cnt = 55	feature = 900	correl = -0.0231576	descr = N_Gram_TTCGG
cnt = 56	feature = 813	correl = 0.0954929	descr = N_Gram_TCGTG
cnt = 57	feature = 16	correl = -0.0363219	descr = Position_Specific_Bin_Base_6_Base_C
cnt = 58	feature = 356	correl = 0.024697	descr = N_Gram_CAGTT
cnt = 59	feature = 531	correl = -0.0216293	descr = N_Gram_GAAAG
cnt = 60	feature = 755	correl = 0.0442694	descr = N_Gram_TACTG
cnt = 61	feature = 734	correl = 0.0509591	descr = N_Gram_TAAAC
cnt = 62	feature = 554	correl = -0.0373336	descr = N_Gram_GAGAT
cnt = 63	feature = 931	correl = 0.033715	descr = N_Gram_TTTGG
cnt = 64	feature = 632	correl = 0.0277723	descr = N_Gram_GGACA
cnt = 65	feature = 228	correl = -0.042296	descr = N_Gram_ACGAA
cnt = 66	feature = 806	correl = 0.0228636	descr = N_Gram_TCGCC
cnt = 67	feature = 766	correl = 0.0386119	descr = N_Gram_TAGGG
cnt = 68	feature = 232	correl = -0.0408817	descr = N_Gram_ACGGG
cnt = 69	feature = 294	correl = 0.0302793	descr = N_Gram_ATCGA
cnt = 70	feature = 578	correl = -0.0465076	descr = N_Gram_GCACC
cnt = 71	feature = 860	correl = -0.0763132	descr = N_Gram_TGGCG
cnt = 72	feature = 595	correl = -0.0290442	descr = N_Gram_GCCGC
cnt = 73	feature = 4	correl = -0.0989067	descr = Position_Specific_Bin_Base_1_Base_G
cnt = 74	feature = 843	correl = 0.0314087	descr = N_Gram_TGCAA
cnt = 75	feature = 909	correl = 0.0509812	descr = N_Gram_TTGAA
cnt = 76	feature = 590	correl = -0.0787345	descr = N_Gram_GCCCA
cnt = 77	feature = 494	correl = 0.0281054	descr = N_Gram_CTATG
cnt = 78	feature = 57	correl = 0.0281368	descr = Position_Specific_Bin_Base_18_Base_T
cnt = 79	feature = 254	correl = -0.0475344	descr = N_Gram_AGCCC
cnt = 80	feature = 499	correl = -0.0516572	descr = N_Gram_CTCGG
cnt = 81	feature = 31	correl = -0.0337109	descr = Position_Specific_Bin_Base_11_Base_C
cnt = 82	feature = 765	correl = 0.0279371	descr = N_Gram_TAGGC
cnt = 83	feature = 751	correl = -0.0305078	descr = N_Gram_TACG
cnt = 84	feature = 808	correl = 0.0436756	descr = N_Gram_TCGCT
cnt = 85	feature = 525	correl = 0.0481221	descr = N_Gram_CTTGT
cnt = 86	feature = 711	correl = -0.0388454	descr = N_Gram_GTGCG
cnt = 87	feature = 687	correl = 0.0275186	descr = N_Gram_GTAAG
cnt = 88	feature = 335	correl = -0.0225012	descr = N_Gram_CACAT
cnt = 89	feature = 620	correl = 0.0553425	descr = N_Gram_GCTCT
cnt = 90	feature = 9	correl = 0.0705455	descr = Position_Specific_Bin_Base_3_Base_G
cnt = 91	feature = 404	correl = -0.0674243	descr = N_Gram_CCGAT
cnt = 92	feature = 625	correl = -0.053387	descr = N_Gram_GCTTT
cnt = 93	feature = 904	correl = 0.0449649	descr = N_Gram_TTCTC
cnt = 94	feature = 52	correl = -0.0600576	descr = Position_Specific_Bin_Base_17_Base_G
cnt = 95	feature = 475	correl = 0.0643693	descr = N_Gram_CGTGA
cnt = 96	feature = 256	correl = -0.0411751	descr = N_Gram_AGCGG
cnt = 97	feature = 260	correl = -0.028311	descr = N_Gram_AGGCA
cnt = 98	feature = 367	correl = 0.0283966	descr = N_Gram_CATGT
cnt = 99	feature = 284	correl = 0.0304308	descr = N_Gram_ATATG
cnt = 100	feature = 2	correl = -0.131046	descr = Position_Specific_Bin_Base_0_Base_G
cnt = 101	feature = 645	correl = -0.0766553	descr = N_Gram_GGCCA
cnt = 102	feature = 604	correl = -0.0536892	descr = N_Gram_GCGCA
cnt = 103	feature = 759	correl = 0.0573345	descr = N_Gram_TAGAC
cnt = 104	feature = 46	correl = -0.0392544	descr = Position_Specific_Bin_Base_15_Base_T
cnt = 105	feature = 292	correl = 0.0245719	descr = N_Gram_ATCCT
cnt = 106	feature = 631	correl = 0.0371057	descr = N_Gram_GGAAT
cnt = 107	feature = 676	correl = -0.0244916	descr = N_Gram_GGTCT
cnt = 108	feature = 21	correl = 0.0370049	descr = Position_Specific_Bin_Base_8_Base_A
cnt = 109	feature = 649	correl = -0.086043	descr = N_Gram_GGCGG
cnt = 110	feature = 789	correl = 0.0225458	descr = N_Gram_TCAGT
cnt = 111	feature = 41	correl = -0.0326769	descr = Position_Specific_Bin_Base_14_Base_C
cnt = 112	feature = 423	correl = -0.0594841	descr = N_Gram_CCTGC
cnt = 113	feature = 723	correl = 0.0242967	descr = N_Gram_GTTCG
cnt = 114	feature = 365	correl = 0.0236878	descr = N_Gram_CATGA
cnt = 115	feature = 850	correl = 0.0478088	descr = N_Gram_TGCGA
cnt = 116	feature = 697	correl = -0.0291296	descr = N_Gram_GTCCA
cnt = 117	feature = 915	correl = 0.0223257	descr = N_Gram_TTGCT
cnt = 118	feature = 258	correl = 0.0358429	descr = N_Gram_AGCTT
cnt = 119	feature = 786	correl = 0.0304417	descr = N_Gram_TCACC
cnt = 120	feature = 65	correl = 0.117019	descr = Position_Specific_Bin_Base_20_Base_T
cnt = 121	feature = 403	correl = -0.0215648	descr = N_Gram_CCGAG
cnt = 122	feature = 14	correl = 0.0622375	descr = Position_Specific_Bin_Base_5_Base_T
cnt = 123	feature = 478	correl = -0.068221	descr = N_Gram_CGTTC
cnt = 124	feature = 303	correl = 0.024049	descr = N_Gram_ATGCA
cnt = 125	feature = 29	correl = 0.051879	descr = Position_Specific_Bin_Base_10_Base_T
cnt = 126	feature = 105	correl = -0.0264646	descr = Fold_of_RNAi_Sequence_Pos_19
cnt = 127	feature = 638	correl = -0.047487	descr = N_Gram_GGATG
cnt = 128	feature = 791	correl = 0.0346826	descr = N_Gram_TCATC
cnt = 129	feature = 58	correl = 0.178008	descr = Position_Specific_Bin_Base_19_Base_A
cnt = 130	feature = 798	correl = 0.0772501	descr = N_Gram_TCCTA
cnt = 131	feature = 502	correl = 0.0313357	descr = N_Gram_CTCTA
cnt = 132	feature = 634	correl = 0.0373567	descr = N_Gram_GGACT
cnt = 133	feature = 273	correl = 0.0661502	descr = N_Gram_AGTGA
cnt = 134	feature = 11	correl = 0.0828221	descr = Position_Specific_Bin_Base_4_Base_A
cnt = 135	feature = 934	correl = 0.0274647	descr = N_Gram_TTTTG
cnt = 136	feature = 35	correl = -0.0281148	descr = Position_Specific_Bin_Base_12_Base_C
cnt = 137	feature = 725	correl = -0.036576	descr = N_Gram_GTTGG
cnt = 138	feature = 714	correl = -0.0845509	descr = N_Gram_GTGGC
cnt = 139	feature = 536	correl = -0.0342264	descr = N_Gram_GAAGC
cnt = 140	feature = 283	correl = 0.0401178	descr = N_Gram_ATATA
cnt = 141	feature = 794	correl = -0.0352329	descr = N_Gram_TCCCC
cnt = 142	feature = 334	correl = 0.0281661	descr = N_Gram_CACAG
cnt = 143	feature = 840	correl = -0.02909	descr = N_Gram_TGATG
cnt = 144	feature = 6	correl = 0.0358121	descr = Position_Specific_Bin_Base_2_Base_C
cnt = 145	feature = 25	correl = 0.031505	descr = Position_Specific_Bin_Base_9_Base_T
cnt = 146	feature = 251	correl = -0.049925	descr = N_Gram_AGATG
cnt = 147	feature = 738	correl = 0.0448696	descr = N_Gram_TAAGA
cnt = 148	feature = 366	correl = -0.0384779	descr = N_Gram_CATGG
cnt = 149	feature = 15	correl = 0.0232815	descr = Position_Specific_Bin_Base_6_Base_A
cnt = 150	feature = 664	correl = -0.0704033	descr = N_Gram_GGGGC
cnt = 151	feature = 545	correl = -0.0513701	descr = N_Gram_GACCA
cnt = 152	feature = 406	correl = -0.0411399	descr = N_Gram_CCGCA
cnt = 153	feature = 299	correl = 0.0437174	descr = N_Gram_ATCTG
cnt = 154	feature = 703	correl = 0.0615456	descr = N_Gram_GTCGT
cnt = 155	feature = 660	correl = -0.0924826	descr = N_Gram_GGGCC
cnt = 156	feature = 740	correl = 0.0483461	descr = N_Gram_TAAGG
cnt = 157	feature = 726	correl = -0.0264955	descr = N_Gram_GTTGT
cnt = 158	feature = 64	correl = -0.178266	descr = Position_Specific_Bin_Base_20_Base_G
cnt = 159	feature = 307	correl = -0.0332439	descr = N_Gram_ATGGG
cnt = 160	feature = 44	correl = 0.0793026	descr = Position_Specific_Bin_Base_15_Base_A
cnt = 161	feature = 838	correl = 0.0521338	descr = N_Gram_TGATA
cnt = 162	feature = 1	correl = 0.108951	descr = Position_Specific_Bin_Base_0_Base_C
cnt = 163	feature = 852	correl = -0.038562	descr = N_Gram_TGCGG
cnt = 164	feature = 350	correl = -0.0584443	descr = N_Gram_CAGCC
cnt = 165	feature = 848	correl = -0.036566	descr = N_Gram_TGCCG
cnt = 166	feature = 51	correl = 0.0238451	descr = Position_Specific_Bin_Base_17_Base_A
cnt = 167	feature = 716	correl = -0.0304433	descr = N_Gram_GTGGT
cnt = 168	feature = 298	correl = 0.0736626	descr = N_Gram_ATCTC
cnt = 169	feature = 721	correl = -0.0336784	descr = N_Gram_GTTA
cnt = 170	feature = 593	correl = -0.0767287	descr = N_Gram_GCCCT
cnt = 171	feature = 675	correl = -0.0830346	descr = N_Gram_GGTCC
cnt = 172	feature = 47	correl = 0.0692978	descr = Position_Specific_Bin_Base_16_Base_A
cnt = 173	feature = 277	correl = 0.0291037	descr = N_Gram_ATACC
cnt = 174	feature = 624	correl = 0.0323114	descr = N_Gram_GCTTG
cnt = 175	feature = 56	correl = -0.0409098	descr = Position_Specific_Bin_Base_18_Base_G
cnt = 176	feature = 859	correl = -0.0470241	descr = N_Gram_TGGCC
cnt = 177	feature = 540	correl = 0.0436862	descr = N_Gram_GAATT
cnt = 178	feature = 240	correl = 0.07055	descr = N_Gram_ACTGA
cnt = 179	feature = 799	correl = -0.023119	descr = N_Gram_TCCTC
cnt = 180	feature = 40	correl = 0.100553	descr = Position_Specific_Bin_Base_14_Base_A
cnt = 181	feature = 482	correl = 0.0314082	descr = N_Gram_CTAA
cnt = 182	feature = 663	correl = -0.0394371	descr = N_Gram_GGGGA
cnt = 183	feature = 60	correl = -0.12104	descr = Position_Specific_Bin_Base_19_Base_G
cnt = 184	feature = 659	correl = -0.0544737	descr = N_Gram_GGGCA
cnt = 185	feature = 270	correl = 0.095024	descr = N_Gram_AGTCG
cnt = 186	feature = 818	correl = 0.0331207	descr = N_Gram_TCTAT
cnt = 187	feature = 10	correl = -0.0988791	descr = Position_Specific_Bin_Base_3_Base_T
cnt = 188	feature = 233	correl = -0.0351332	descr = N_Gram_ACGT
cnt = 189	feature = 33	correl = 0.120783	descr = Position_Specific_Bin_Base_11_Base_T
cnt = 190	feature = 231	correl = -0.0278581	descr = N_Gram_ACGG
cnt = 191	feature = 774	correl = 0.05219	descr = N_Gram_TATC
cnt = 192	feature = 560	correl = 0.0307647	descr = N_Gram_GAGT
cnt = 193	feature = 894	correl = 0.0306235	descr = N_Gram_TTCAT
cnt = 194	feature = 17	correl = 0.021539	descr = Position_Specific_Bin_Base_6_Base_G
cnt = 195	feature = 767	correl = 0.032939	descr = N_Gram_TAGT
cnt = 196	feature = 616	correl = 0.028023	descr = N_Gram_GCTA
cnt = 197	feature = 8	correl = -0.128634	descr = Position_Specific_Bin_Base_2_Base_T
cnt = 198	feature = 871	correl = 0.0318175	descr = N_Gram_TGTC
cnt = 199	feature = 263	correl = -0.104866	descr = N_Gram_AGGGC
cnt = 200	feature = 865	correl = -0.0255245	descr = N_Gram_TGGTG
cnt = 201	feature = 461	correl = -0.0340151	descr = N_Gram_CGGCT
cnt = 202	feature = 42	correl = -0.14531	descr = Position_Specific_Bin_Base_14_Base_G
cnt = 203	feature = 674	correl = 0.0287207	descr = N_Gram_GGTCA
cnt = 204	feature = 792	correl = 0.0383018	descr = N_Gram_TCCAT
cnt = 205	feature = 214	correl = 0.0534925	descr = N_Gram_ACATC
cnt = 206	feature = 878	correl = 0.0602261	descr = N_Gram_TGTTT
cnt = 207	feature = 753	correl = 0.0509136	descr = N_Gram_TACT
cnt = 208	feature = 708	correl = 0.0302877	descr = N_Gram_GTGAA
cnt = 209	feature = 929	correl = 0.0672933	descr = N_Gram_TTTGA
cnt = 210	feature = 579	correl = -0.0299787	descr = N_Gram_GCACG
cnt = 211	feature = 23	correl = 0.0608711	descr = Position_Specific_Bin_Base_8_Base_T
cnt = 212	feature = 59	correl = -0.11964	descr = Position_Specific_Bin_Base_19_Base_C
cnt = 213	feature = 825	correl = 0.0521461	descr = N_Gram_TCTGG
cnt = 214	feature = 28	correl = -0.0530427	descr = Position_Specific_Bin_Base_10_Base_G
cnt = 215	feature = 293	correl = 0.0499896	descr = N_Gram_ATCG
cnt = 216	feature = 679	correl = -0.0572812	descr = N_Gram_GGTGC
cnt = 217	feature = 32	correl = -0.0429348	descr = Position_Specific_Bin_Base_11_Base_G
cnt = 218	feature = 308	correl = -0.0596461	descr = N_Gram_ATGGT
cnt = 219	feature = 39	correl = -0.0233484	descr = Position_Specific_Bin_Base_13_Base_G
cnt = 220	feature = 394	correl = -0.0988263	descr = N_Gram_CCCGA
cnt = 221	feature = 916	correl = 0.0481604	descr = N_Gram_TTGGA
cnt = 222	feature = 927	correl = 0.0467442	descr = N_Gram_TTTCT
cnt = 223	feature = 717	correl = 0.0269038	descr = N_Gram_GTGT
cnt = 224	feature = 470	correl = -0.0425225	descr = N_Gram_CGTC
cnt = 225	feature = 665	correl = -0.0477275	descr = N_Gram_GGGGT
cnt = 226	feature = 449	correl = -0.0790805	descr = N_Gram_CGCG
cnt = 227	feature = 597	correl = -0.0454353	descr = N_Gram_GCCT
cnt = 228	feature = 515	correl = 0.0500185	descr = N_Gram_CTGT
cnt = 229	feature = 316	correl = 0.098624	descr = N_Gram_ATTCT
cnt = 230	feature = 43	correl = 0.0764463	descr = Position_Specific_Bin_Base_14_Base_T
cnt = 231	feature = 834	correl = 0.0417058	descr = N_Gram_TGAAG
cnt = 232	feature = 821	correl = 0.0330799	descr = N_Gram_TCTCC
cnt = 233	feature = 430	correl = -0.0621223	descr = N_Gram_CGAA
cnt = 234	feature = 310	correl = 0.0585599	descr = N_Gram_ATTA
cnt = 235	feature = 358	correl = -0.0290682	descr = N_Gram_CATA
cnt = 236	feature = 45	correl = -0.039882	descr = Position_Specific_Bin_Base_15_Base_G
cnt = 237	feature = 911	correl = 0.0575987	descr = N_Gram_TTGC
cnt = 238	feature = 643	correl = -0.0400765	descr = N_Gram_GGCAG
cnt = 239	feature = 526	correl = 0.0319992	descr = N_Gram_CTTT
cnt = 240	feature = 646	correl = -0.100394	descr = N_Gram_GGCCC
cnt = 241	feature = 67	correl = 0.0748455	descr = Gibbs_of_Target_Sequence__Pos_0_Step_1
cnt = 242	feature = 704	correl = 0.0221769	descr = N_Gram_GTCT
cnt = 243	feature = 610	correl = -0.0874832	descr = N_Gram_GCGGC
cnt = 244	feature = 701	correl = 0.0429804	descr = N_Gram_GTCG
cnt = 245	feature = 655	correl = -0.0715836	descr = N_Gram_GGGA
cnt = 246	feature = 565	correl = -0.0477365	descr = N_Gram_GATGA
cnt = 247	feature = 288	correl = 0.0379406	descr = N_Gram_ATCC
cnt = 248	feature = 867	correl = 0.0571181	descr = N_Gram_TGTA
cnt = 249	feature = 409	correl = -0.0325953	descr = N_Gram_CCGG
cnt = 250	feature = 780	correl = 0.0603293	descr = N_Gram_TATT
cnt = 251	feature = 368	correl = 0.0476185	descr = N_Gram_CATT
cnt = 252	feature = 613	correl = -0.0663165	descr = N_Gram_GCGT
cnt = 253	feature = 355	correl = 0.0230627	descr = N_Gram_CAGT
cnt = 254	feature = 653	correl = -0.0267822	descr = N_Gram_GGCTT
cnt = 255	feature = 501	correl = 0.0347217	descr = N_Gram_CTCT
cnt = 256	feature = 530	correl = -0.0240252	descr = N_Gram_GAAA
cnt = 257	feature = 278	correl = 0.0425579	descr = N_Gram_ATAG
cnt = 258	feature = 491	correl = 0.0434427	descr = N_Gram_CTAT
cnt = 259	feature = 812	correl = 0.049568	descr = N_Gram_TCGT
cnt = 260	feature = 681	correl = -0.0421881	descr = N_Gram_GGTT
cnt = 261	feature = 680	correl = -0.110398	descr = N_Gram_GGTGG
cnt = 262	feature = 348	correl = -0.0333134	descr = N_Gram_CAGC
cnt = 263	feature = 396	correl = -0.0663415	descr = N_Gram_CCCT
cnt = 264	feature = 917	correl = 0.0789745	descr = N_Gram_TTGT
cnt = 265	feature = 837	correl = 0.0293079	descr = N_Gram_TGAT
cnt = 266	feature = 336	correl = -0.0303814	descr = N_Gram_CACC
cnt = 267	feature = 603	correl = -0.0719225	descr = N_Gram_GCGC
cnt = 268	feature = 770	correl = 0.073316	descr = N_Gram_TATA
cnt = 269	feature = 707	correl = 0.0274442	descr = N_Gram_GTGA
cnt = 270	feature = 70	correl = 0.0974435	descr = Gibbs_of_Target_Sequence__Pos_4_Step_1
cnt = 271	feature = 790	correl = 0.0430973	descr = N_Gram_TCAT
cnt = 272	feature = 925	correl = 0.0549777	descr = N_Gram_TTTC
cnt = 273	feature = 297	correl = 0.0558173	descr = N_Gram_ATCT
cnt = 274	feature = 68	correl = -0.0311902	descr = Gibbs_of_Target_Sequence__Pos_1_Step_1
cnt = 275	feature = 305	correl = -0.0571582	descr = N_Gram_ATGG
cnt = 276	feature = 74	correl = 0.0796804	descr = Gibbs_of_Target_Sequence__Pos_8_Step_1
cnt = 277	feature = 641	correl = -0.0697207	descr = N_Gram_GGCA
cnt = 278	feature = 819	correl = 0.0627403	descr = N_Gram_TCTC
cnt = 279	feature = 213	correl = 0.076974	descr = N_Gram_ACAT
cnt = 280	feature = 580	correl = -0.0357849	descr = N_Gram_GCAG
cnt = 281	feature = 815	correl = 0.0554438	descr = N_Gram_TCTA
cnt = 282	feature = 696	correl = -0.0878383	descr = N_Gram_GTCC
cnt = 283	feature = 314	correl = 0.0794414	descr = N_Gram_ATTC
cnt = 284	feature = 462	correl = -0.0848855	descr = N_Gram_CGGG
cnt = 285	feature = 82	correl = 0.0908647	descr = Gibbs_of_Target_Sequence__Pos_17_Step_1
cnt = 286	feature = 743	correl = 0.0561012	descr = N_Gram_TAC
cnt = 287	feature = 876	correl = 0.075099	descr = N_Gram_TGTT
cnt = 288	feature = 666	correl = -0.0665317	descr = N_Gram_GGGT
cnt = 289	feature = 826	correl = 0.0786965	descr = N_Gram_TCTT
cnt = 290	feature = 71	correl = 0.0569771	descr = Gibbs_of_Target_Sequence__Pos_5_Step_1
cnt = 291	feature = 81	correl = 0.108369	descr = Gibbs_of_Target_Sequence__Pos_16_Step_1
cnt = 292	feature = 73	correl = 0.14357	descr = Gibbs_of_Target_Sequence__Pos_7_Step_1
cnt = 293	feature = 77	correl = 0.0449207	descr = Gibbs_of_Target_Sequence__Pos_11_Step_1
cnt = 294	feature = 802	correl = 0.0359057	descr = N_Gram_TCG
cnt = 295	feature = 83	correl = 0.191507	descr = Gibbs_of_Target_Sequence__Pos_18_Step_1
cnt = 296	feature = 662	correl = -0.0803188	descr = N_Gram_GGGG
cnt = 297	feature = 217	correl = -0.0485741	descr = N_Gram_ACC
cnt = 298	feature = 677	correl = -0.0911569	descr = N_Gram_GGTG
cnt = 299	feature = 78	correl = 0.123291	descr = Gibbs_of_Target_Sequence__Pos_13_Step_1
cnt = 300	feature = 658	correl = -0.120309	descr = N_Gram_GGGC
cnt = 301	feature = 72	correl = 0.098718	descr = Gibbs_of_Target_Sequence__Pos_6_Step_1
cnt = 302	feature = 627	correl = -0.0527193	descr = N_Gram_GGA
cnt = 303	feature = 286	correl = 0.0523711	descr = N_Gram_ATC
cnt = 304	feature = 589	correl = -0.147057	descr = N_Gram_GCCC
cnt = 305	feature = 76	correl = 0.123093	descr = Gibbs_of_Target_Sequence__Pos_10_Step_1
cnt = 306	feature = 481	correl = 0.0918965	descr = N_Gram_CTA
cnt = 307	feature = 79	correl = 0.137209	descr = Gibbs_of_Target_Sequence__Pos_14_Step_1
cnt = 308	feature = 572	correl = -0.0495681	descr = N_Gram_GCA
cnt = 309	feature = 907	correl = 0.100045	descr = N_Gram_TTG
cnt = 310	feature = 80	correl = 0.0943335	descr = Gibbs_of_Target_Sequence__Pos_15_Step_1
cnt = 311	feature = 412	correl = -0.0364196	descr = N_Gram_CCT
cnt = 312	feature = 880	correl = 0.0708976	descr = N_Gram_TTA
cnt = 313	feature = 706	correl = -0.0261667	descr = N_Gram_GTG
cnt = 314	feature = 732	correl = 0.0581905	descr = N_Gram_TAA
cnt = 315	feature = 384	correl = -0.137294	descr = N_Gram_CCC
cnt = 316	feature = 669	correl = -0.061428	descr = N_Gram_GGT
cnt = 317	feature = 769	correl = 0.119523	descr = N_Gram_TAT
cnt = 318	feature = 856	correl = -0.0513591	descr = N_Gram_TGG
cnt = 319	feature = 600	correl = -0.101869	descr = N_Gram_GCG
cnt = 320	feature = 586	correl = -0.125961	descr = N_Gram_GCC
cnt = 321	feature = 654	correl = -0.12725	descr = N_Gram_GGG
cnt = 322	feature = 370	correl = -0.0783144	descr = N_Gram_CC
cnt = 323	feature = 879	correl = 0.15646	descr = N_Gram_TT
cnt = 324	feature = 626	correl = -0.117365	descr = N_Gram_GG
cnt = 325	feature = 66	correl = 0.269063	descr = Gibbs_of_Target_Sequence_
num rows = 2188
num_elements = 713288
..*
optimization finished, #iter = 2494
nu = 0.308716
obj = -53.659043, rho = -0.819941
nSV = 1052, nBSV = 399
num rows = 243
num_elements = 79218
*
optimization finished, #iter = 179
nu = 0.216188
obj = -4.481181, rho = -0.627468
nSV = 113, nBSV = 13
..*
optimization finished, #iter = 2494
nu = 0.308716
obj = -53.659043, rho = -0.819941
nSV = 1052, nBSV = 399
CFS merit scores = 1.45212
CFS merit scores = 1.62001
CFS merit scores = 1.85325
CFS merit scores = 2.07984
CFS merit scores = 2.28447
CFS merit scores = 2.46912
CFS merit scores = 2.63832
CFS merit scores = 2.79622
CFS merit scores = 2.94253
CFS merit scores = 3.07993
CFS merit scores = 3.21008
CFS merit scores = 3.33446
CFS merit scores = 3.45319
CFS merit scores = 3.56688
CFS merit scores = 3.67567
CFS merit scores = 3.77982
CFS merit scores = 3.87958
CFS merit scores = 3.97545
CFS merit scores = 4.0677
CFS merit scores = 4.15541
CFS merit scores = 4.23985
CFS merit scores = 4.31752
CFS merit scores = 4.39171
CFS merit scores = 4.46257
CFS merit scores = 4.52974
CFS merit scores = 4.59394
CFS merit scores = 4.65581
CFS merit scores = 4.71447
CFS merit scores = 4.77206
CFS merit scores = 4.82678
CFS merit scores = 4.87974
CFS merit scores = 4.92956
CFS merit scores = 4.97519
CFS merit scores = 5.01919
CFS merit scores = 5.06157
CFS merit scores = 5.10019
CFS merit scores = 5.13864
CFS merit scores = 5.17514
CFS merit scores = 5.20987
CFS merit scores = 5.24167
CFS merit scores = 5.27166
CFS merit scores = 5.30129
CFS merit scores = 5.33055
CFS merit scores = 5.35887
CFS merit scores = 5.38596
CFS merit scores = 5.41024
CFS merit scores = 5.43289
CFS merit scores = 5.45458
CFS merit scores = 5.47528
CFS merit scores = 5.49487
CFS merit scores = 5.51398
CFS merit scores = 5.53255
CFS merit scores = 5.55126
CFS merit scores = 5.56982
CFS merit scores = 5.58754
CFS merit scores = 5.60496
CFS merit scores = 5.62196
CFS merit scores = 5.63771
CFS merit scores = 5.6534
CFS merit scores = 5.66869
CFS merit scores = 5.68358
CFS merit scores = 5.69823
CFS merit scores = 5.71258
CFS merit scores = 5.72648
CFS merit scores = 5.74017
CFS merit scores = 5.75345
CFS merit scores = 5.76659
CFS merit scores = 5.77958
CFS merit scores = 5.79289
CFS merit scores = 5.80549
CFS merit scores = 5.8179
CFS merit scores = 5.83024
CFS merit scores = 5.84213
CFS merit scores = 5.85384
CFS merit scores = 5.86484
CFS merit scores = 5.87565
CFS merit scores = 5.88673
CFS merit scores = 5.89581
CFS merit scores = 5.90466
CFS merit scores = 5.91328
CFS merit scores = 5.92189
CFS merit scores = 5.93014
CFS merit scores = 5.93842
CFS merit scores = 5.94639
CFS merit scores = 5.95416
CFS merit scores = 5.9617
CFS merit scores = 5.9689
CFS merit scores = 5.97562
CFS merit scores = 5.9823
CFS merit scores = 5.98902
CFS merit scores = 5.99602
CFS merit scores = 6.00192
CFS merit scores = 6.00765
CFS merit scores = 6.01343
CFS merit scores = 6.01926
CFS merit scores = 6.02462
CFS merit scores = 6.02973
CFS merit scores = 6.03493
CFS merit scores = 6.04012
CFS merit scores = 6.04504
CFS merit scores = 6.04956
CFS merit scores = 6.05397
CFS merit scores = 6.05822
CFS merit scores = 6.06252
CFS merit scores = 6.06627
CFS merit scores = 6.07007
CFS merit scores = 6.07353
CFS merit scores = 6.07701
CFS merit scores = 6.08016
CFS merit scores = 6.08294
CFS merit scores = 6.08557
CFS merit scores = 6.08813
CFS merit scores = 6.09054
CFS merit scores = 6.09315
CFS merit scores = 6.09532
CFS merit scores = 6.09738
CFS merit scores = 6.0989
CFS merit scores = 6.10049
CFS merit scores = 6.10213
CFS merit scores = 6.1035
CFS merit scores = 6.10493
CFS merit scores = 6.1067
CFS merit scores = 6.10789
CFS merit scores = 6.10886
CFS merit scores = 6.11014
CFS merit scores = 6.11133
CFS merit scores = 6.11213
CFS merit scores = 6.11284
CFS merit scores = 6.1134
CFS merit scores = 6.11366
CFS merit scores = 6.11401
CFS merit scores = 6.11419
CFS merit scores = 6.1144
CFS merit scores = 6.11448
CFS merit scores = 6.1146
CFS merit scores = 6.11433
CFS merit scores = 6.11403
CFS merit scores = 6.11394
CFS merit scores = 6.11387
CFS merit scores = 6.11331
CFS merit scores = 6.11292
CFS merit scores = 6.11256
CFS merit scores = 6.11214
CFS merit scores = 6.11184
CFS merit scores = 6.11118
CFS merit scores = 6.11064
CFS merit scores = 6.11029
CFS merit scores = 6.10962
CFS merit scores = 6.10897
CFS merit scores = 6.10835
CFS merit scores = 6.10774
CFS merit scores = 6.10671
CFS merit scores = 6.10576
CFS merit scores = 6.10495
CFS merit scores = 6.10433
CFS merit scores = 6.10379
CFS merit scores = 6.10305
CFS merit scores = 6.10241
CFS merit scores = 6.10173
CFS merit scores = 6.10093
CFS merit scores = 6.10016
CFS merit scores = 6.09924
CFS merit scores = 6.09834
CFS merit scores = 6.09752
CFS merit scores = 6.0964
CFS merit scores = 6.09514
CFS merit scores = 6.09397
CFS merit scores = 6.09261
CFS merit scores = 6.09141
CFS merit scores = 6.09008
CFS merit scores = 6.08891
CFS merit scores = 6.08758
CFS merit scores = 6.08619
CFS merit scores = 6.08495
CFS merit scores = 6.08364
CFS merit scores = 6.08247
CFS merit scores = 6.08108
CFS merit scores = 6.07973
CFS merit scores = 6.07826
CFS merit scores = 6.07667
CFS merit scores = 6.07509
CFS merit scores = 6.07352
CFS merit scores = 6.07186
CFS merit scores = 6.0702
CFS merit scores = 6.06816
CFS merit scores = 6.06605
CFS merit scores = 6.06375
CFS merit scores = 6.06134
CFS merit scores = 6.05899
CFS merit scores = 6.05663
CFS merit scores = 6.0543
CFS merit scores = 6.052
CFS merit scores = 6.04938
CFS merit scores = 6.04681
CFS merit scores = 6.0442
CFS merit scores = 6.04151
CFS merit scores = 6.0389
CFS merit scores = 6.03642
CFS merit scores = 6.03373
CFS merit scores = 6.03099
CFS merit scores = 6.02807
CFS merit scores = 6.02521
CFS merit scores = 6.02235
CFS merit scores = 6.0192
CFS merit scores = 6.01612
CFS merit scores = 6.01292
CFS merit scores = 6.00987
CFS merit scores = 6.00655
CFS merit scores = 6.00328
CFS merit scores = 6.00008
CFS merit scores = 5.99655
CFS merit scores = 5.99309
CFS merit scores = 5.98954
CFS merit scores = 5.98591
CFS merit scores = 5.98224
CFS merit scores = 5.97862
CFS merit scores = 5.97499
CFS merit scores = 5.97136
CFS merit scores = 5.96784
CFS merit scores = 5.96429
CFS merit scores = 5.96068
CFS merit scores = 5.95712
CFS merit scores = 5.95357
CFS merit scores = 5.94996
CFS merit scores = 5.94646
CFS merit scores = 5.94232
CFS merit scores = 5.93834
CFS merit scores = 5.93445
CFS merit scores = 5.92994
CFS merit scores = 5.92551
CFS merit scores = 5.9212
CFS merit scores = 5.91668
CFS merit scores = 5.91205
CFS merit scores = 5.90722
CFS merit scores = 5.90249
CFS merit scores = 5.89771
CFS merit scores = 5.89279
CFS merit scores = 5.88774
CFS merit scores = 5.88274
CFS merit scores = 5.8775
CFS merit scores = 5.8724
CFS merit scores = 5.86736
CFS merit scores = 5.8623
CFS merit scores = 5.85714
CFS merit scores = 5.85193
CFS merit scores = 5.84675
CFS merit scores = 5.84156
CFS merit scores = 5.8365
CFS merit scores = 5.83123
CFS merit scores = 5.82601
CFS merit scores = 5.82049
CFS merit scores = 5.81508
CFS merit scores = 5.80958
CFS merit scores = 5.80414
CFS merit scores = 5.79875
CFS merit scores = 5.79346
CFS merit scores = 5.78803
CFS merit scores = 5.78262
CFS merit scores = 5.77728
CFS merit scores = 5.77199
CFS merit scores = 5.76665
CFS merit scores = 5.76127
CFS merit scores = 5.75582
CFS merit scores = 5.75025
CFS merit scores = 5.74465
CFS merit scores = 5.73898
CFS merit scores = 5.73325
CFS merit scores = 5.72733
CFS merit scores = 5.72141
CFS merit scores = 5.71524
CFS merit scores = 5.70909
CFS merit scores = 5.70308
CFS merit scores = 5.69698
CFS merit scores = 5.69073
CFS merit scores = 5.6844
CFS merit scores = 5.67786
CFS merit scores = 5.67134
CFS merit scores = 5.66484
CFS merit scores = 5.65848
CFS merit scores = 5.65198
CFS merit scores = 5.64535
CFS merit scores = 5.63874
CFS merit scores = 5.63207
CFS merit scores = 5.62534
CFS merit scores = 5.61859
CFS merit scores = 5.61198
CFS merit scores = 5.60522
CFS merit scores = 5.59833
CFS merit scores = 5.59144
CFS merit scores = 5.58454
CFS merit scores = 5.57713
CFS merit scores = 5.56945
CFS merit scores = 5.5618
CFS merit scores = 5.55411
CFS merit scores = 5.54635
CFS merit scores = 5.53852
CFS merit scores = 5.53071
CFS merit scores = 5.52248
CFS merit scores = 5.5141
CFS merit scores = 5.50557
CFS merit scores = 5.49681
CFS merit scores = 5.48821
CFS merit scores = 5.47934
CFS merit scores = 5.4705
CFS merit scores = 5.46164
CFS merit scores = 5.45197
CFS merit scores = 5.44171
CFS merit scores = 5.43091
CFS merit scores = 5.41929
CFS merit scores = 5.40647
CFS merit scores = 5.39334
CFS merit scores = 5.38011
CFS merit scores = 5.3668
CFS merit scores = 5.35362
CFS merit scores = 5.34021
CFS merit scores = 5.32073
CFS merit scores = 5.30112
CFS merit scores = 5.28006
cnt = 1	feature = 79	correl = 0.452118	descr = Gibbs_of_Target_Sequence__Pos_19_Step_1
cnt = 2	feature = 1	correl = -0.133802	descr = Position_Specific_Bin_Base_0_Base_G
cnt = 3	feature = 852	correl = -0.0635745	descr = N_Gram_TGGC
cnt = 4	feature = 278	correl = -0.0338617	descr = N_Gram_ATCCC
cnt = 5	feature = 560	correl = 0.0284489	descr = N_Gram_GATTA
cnt = 6	feature = 665	correl = 0.0264541	descr = N_Gram_GGTAC
cnt = 7	feature = 217	correl = -0.0236615	descr = N_Gram_ACGGA
cnt = 8	feature = 214	correl = -0.0398644	descr = N_Gram_ACGAC
cnt = 9	feature = 539	correl = 0.0313667	descr = N_Gram_GAGAA
cnt = 10	feature = 864	correl = 0.0274746	descr = N_Gram_TGTCG
cnt = 11	feature = 680	correl = -0.0297985	descr = N_Gram_GTAAT
cnt = 12	feature = 732	correl = 0.0261495	descr = N_Gram_TAAGC
cnt = 13	feature = 406	correl = 0.0564974	descr = N_Gram_CCTAA
cnt = 14	feature = 403	correl = 0.0222623	descr = N_Gram_CCGTA
cnt = 15	feature = 697	correl = 0.0576054	descr = N_Gram_GTCTA
cnt = 16	feature = 536	correl = 0.0680236	descr = N_Gram_GACTA
cnt = 17	feature = 283	correl = 0.0318871	descr = N_Gram_ATCGC
cnt = 18	feature = 674	correl = -0.0458904	descr = N_Gram_GGTTA
cnt = 19	feature = 765	correl = 0.0295984	descr = N_Gram_TATAT
cnt = 20	feature = 430	correl = -0.0312643	descr = N_Gram_CGATA
cnt = 21	feature = 495	correl = 0.0386741	descr = N_Gram_CTCTA
cnt = 22	feature = 240	correl = -0.0247819	descr = N_Gram_AGCAA
cnt = 23	feature = 526	correl = 0.058166	descr = N_Gram_GAATA
cnt = 24	feature = 583	correl = -0.0679373	descr = N_Gram_GCCCG
cnt = 25	feature = 620	correl = -0.0353733	descr = N_Gram_GGAAA
cnt = 26	feature = 849	correl = 0.0377437	descr = N_Gram_TGCTT
cnt = 27	feature = 808	correl = 0.0999453	descr = N_Gram_TCGTG
cnt = 28	feature = 213	correl = -0.0348781	descr = N_Gram_ACGAA
cnt = 29	feature = 876	correl = 0.0250838	descr = N_Gram_TTACA
cnt = 30	feature = 540	correl = -0.0392255	descr = N_Gram_GAGAT
cnt = 31	feature = 529	correl = 0.0547936	descr = N_Gram_GACAA
cnt = 32	feature = 660	correl = -0.0285733	descr = N_Gram_GGGTC
cnt = 33	feature = 582	correl = -0.0654074	descr = N_Gram_GCCCC
cnt = 34	feature = 843	correl = 0.0447548	descr = N_Gram_TGCGA
cnt = 35	feature = 595	correl = -0.0249762	descr = N_Gram_GCGCC
cnt = 36	feature = 229	correl = -0.0430603	descr = N_Gram_ACTGC
cnt = 37	feature = 294	correl = -0.0235703	descr = N_Gram_ATGGA
cnt = 38	feature = 774	correl = 0.0246995	descr = N_Gram_TATTG
cnt = 39	feature = 654	correl = -0.0794294	descr = N_Gram_GGGCG
cnt = 40	feature = 394	correl = -0.037927	descr = N_Gram_CCGAC
cnt = 41	feature = 589	correl = 0.0519615	descr = N_Gram_GCCTA
cnt = 42	feature = 461	correl = 0.0232146	descr = N_Gram_CGTCA
cnt = 43	feature = 884	correl = 0.0300207	descr = N_Gram_TTATA
cnt = 44	feature = 573	correl = -0.0277905	descr = N_Gram_GCAGT
cnt = 45	feature = 707	correl = -0.0227754	descr = N_Gram_GTGGT
cnt = 46	feature = 228	correl = 0.0714999	descr = N_Gram_ACTGA
cnt = 47	feature = 5	correl = -0.0414922	descr = Position_Specific_Bin_Base_2_Base_A
cnt = 48	feature = 610	correl = -0.0304821	descr = N_Gram_GCTCG
cnt = 49	feature = 366	correl = -0.0705889	descr = N_Gram_CCACC
cnt = 50	feature = 726	correl = 0.0574613	descr = N_Gram_TAAAC
cnt = 51	feature = 714	correl = -0.0217646	descr = N_Gram_GTTCT
cnt = 52	feature = 734	correl = -0.0495427	descr = N_Gram_TAATC
cnt = 53	feature = 627	correl = -0.0654851	descr = N_Gram_GGAGC
cnt = 54	feature = 624	correl = -0.0620533	descr = N_Gram_GGACC
cnt = 55	feature = 903	correl = 0.0420939	descr = N_Gram_TTGGA
cnt = 56	feature = 334	correl = 0.0385934	descr = N_Gram_CACTC
cnt = 57	feature = 412	correl = -0.0903767	descr = N_Gram_CCTCG
cnt = 58	feature = 638	correl = -0.0214148	descr = N_Gram_GGCCG
cnt = 59	feature = 608	correl = -0.0221719	descr = N_Gram_GCTCA
cnt = 60	feature = 900	correl = 0.0421149	descr = N_Gram_TTGAC
cnt = 61	feature = 483	correl = 0.0515864	descr = N_Gram_CTATG
cnt = 62	feature = 657	correl = -0.0805273	descr = N_Gram_GGGGC
cnt = 63	feature = 303	correl = 0.0432425	descr = N_Gram_ATTAG
cnt = 64	feature = 616	correl = -0.059808	descr = N_Gram_GCTTT
cnt = 65	feature = 739	correl = 0.0751969	descr = N_Gram_TACAA
cnt = 66	feature = 802	correl = 0.0368401	descr = N_Gram_TCGCT
cnt = 67	feature = 612	correl = -0.0350659	descr = N_Gram_GCTGA
cnt = 68	feature = 704	correl = -0.0511571	descr = N_Gram_GTGGA
cnt = 69	feature = 718	correl = -0.0219824	descr = N_Gram_GTTGT
cnt = 70	feature = 798	correl = 0.0221681	descr = N_Gram_TCGAG
cnt = 71	feature = 358	correl = 0.0235135	descr = N_Gram_CATGT
cnt = 72	feature = 565	correl = -0.0678262	descr = N_Gram_GCAAA
cnt = 73	feature = 791	correl = 0.0284689	descr = N_Gram_TCCGT
cnt = 74	feature = 679	correl = 0.0450778	descr = N_Gram_GTAAG
cnt = 75	feature = 396	correl = -0.0681331	descr = N_Gram_CCGAT
cnt = 76	feature = 681	correl = 0.0324777	descr = N_Gram_GTACC
cnt = 77	feature = 743	correl = -0.0323264	descr = N_Gram_TACG
cnt = 78	feature = 721	correl = 0.0536516	descr = N_Gram_GTTTG
cnt = 79	feature = 684	correl = 0.0545595	descr = N_Gram_GTCAA
cnt = 80	feature = 256	correl = -0.0305867	descr = N_Gram_AGTAG
cnt = 81	feature = 11	correl = 0.071972	descr = Position_Specific_Bin_Base_4_Base_A
cnt = 82	feature = 880	correl = 0.0884473	descr = N_Gram_TTAGA
cnt = 83	feature = 31	correl = -0.0223653	descr = Position_Specific_Bin_Base_11_Base_C
cnt = 84	feature = 15	correl = 0.0263811	descr = Position_Specific_Bin_Base_5_Base_A
cnt = 85	feature = 767	correl = 0.0500814	descr = N_Gram_TATCA
cnt = 86	feature = 60	correl = -0.183525	descr = Position_Specific_Bin_Base_20_Base_G
cnt = 87	feature = 518	correl = -0.0286833	descr = N_Gram_GAAAA
cnt = 88	feature = 473	correl = 0.0647375	descr = N_Gram_CTAAG
cnt = 89	feature = 316	correl = 0.0810536	descr = N_Gram_CAACA
cnt = 90	feature = 482	correl = 0.0676329	descr = N_Gram_CTATA
cnt = 91	feature = 46	correl = 0.0317539	descr = Position_Specific_Bin_Base_17_Base_A
cnt = 92	feature = 597	correl = -0.0388435	descr = N_Gram_GCGCT
cnt = 93	feature = 702	correl = -0.0486413	descr = N_Gram_GTGCC
cnt = 94	feature = 474	correl = -0.0262346	descr = N_Gram_CTAAT
cnt = 95	feature = 649	correl = -0.073723	descr = N_Gram_GGGAA
cnt = 96	feature = 423	correl = -0.062161	descr = N_Gram_CGAAG
cnt = 97	feature = 706	correl = -0.0694966	descr = N_Gram_GTGGG
cnt = 98	feature = 709	correl = 0.0336769	descr = N_Gram_GTGTA
cnt = 99	feature = 367	correl = -0.0367214	descr = N_Gram_CCACG
cnt = 100	feature = 2	correl = 0.113364	descr = Position_Specific_Bin_Base_1_Base_A
cnt = 101	feature = 899	correl = 0.0565915	descr = N_Gram_TTGAA
cnt = 102	feature = 449	correl = -0.0835138	descr = N_Gram_CGGCC
cnt = 103	feature = 685	correl = -0.0213982	descr = N_Gram_GTCAC
cnt = 104	feature = 790	correl = -0.0252058	descr = N_Gram_TCCGC
cnt = 105	feature = 653	correl = -0.0925878	descr = N_Gram_GGGCC
cnt = 106	feature = 311	correl = 0.0464448	descr = N_Gram_ATTGT
cnt = 107	feature = 52	correl = -0.0494663	descr = Position_Specific_Bin_Base_18_Base_G
cnt = 108	feature = 18	correl = -0.0313939	descr = Position_Specific_Bin_Base_6_Base_C
cnt = 109	feature = 700	correl = 0.0234459	descr = N_Gram_GTGAG
cnt = 110	feature = 904	correl = 0.0303447	descr = N_Gram_TTGGT
cnt = 111	feature = 815	correl = 0.0388587	descr = N_Gram_TCTCA
cnt = 112	feature = 834	correl = 0.0651591	descr = N_Gram_TGATA
cnt = 113	feature = 23	correl = 0.0341228	descr = Position_Specific_Bin_Base_8_Base_A
cnt = 114	feature = 785	correl = 0.0354519	descr = N_Gram_TCCAT
cnt = 115	feature = 716	correl = -0.0216363	descr = N_Gram_GTTGC
cnt = 116	feature = 645	correl = -0.0475364	descr = N_Gram_GGCTG
cnt = 117	feature = 768	correl = 0.0494733	descr = N_Gram_TATCG
cnt = 118	feature = 462	correl = -0.0527921	descr = N_Gram_CGTCC
cnt = 119	feature = 770	correl = 0.0516154	descr = N_Gram_TATGA
cnt = 120	feature = 258	correl = 0.0970899	descr = N_Gram_AGTCG
cnt = 121	feature = 35	correl = 0.0459414	descr = Position_Specific_Bin_Base_13_Base_A
cnt = 122	feature = 501	correl = 0.0516952	descr = N_Gram_CTGGA
cnt = 123	feature = 356	correl = 0.0289246	descr = N_Gram_CATGA
cnt = 124	feature = 299	correl = 0.024525	descr = N_Gram_ATGTC
cnt = 125	feature = 40	correl = 0.0771991	descr = Position_Specific_Bin_Base_15_Base_A
cnt = 126	feature = 812	correl = 0.0354446	descr = N_Gram_TCTAG
cnt = 127	feature = 370	correl = -0.0704247	descr = N_Gram_CCAGC
cnt = 128	feature = 519	correl = 0.0381018	descr = N_Gram_GAACA
cnt = 129	feature = 915	correl = 0.0407155	descr = N_Gram_TTTCC
cnt = 130	feature = 514	correl = 0.0462024	descr = N_Gram_CTTGT
cnt = 131	feature = 789	correl = -0.0296939	descr = N_Gram_TCCCG
cnt = 132	feature = 755	correl = 0.0836456	descr = N_Gram_TAGCT
cnt = 133	feature = 314	correl = -0.0242649	descr = N_Gram_CAAAC
cnt = 134	feature = 348	correl = 0.0225536	descr = N_Gram_CAGTT
cnt = 135	feature = 806	correl = -0.0901295	descr = N_Gram_TCGGG
cnt = 136	feature = 554	correl = 0.0217997	descr = N_Gram_GATCT
cnt = 137	feature = 29	correl = 0.0526608	descr = Position_Specific_Bin_Base_10_Base_T
cnt = 138	feature = 545	correl = -0.0269124	descr = N_Gram_GAGGG
cnt = 139	feature = 664	correl = 0.0612734	descr = N_Gram_GGTAA
cnt = 140	feature = 10	correl = -0.0940207	descr = Position_Specific_Bin_Base_3_Base_T
cnt = 141	feature = 773	correl = 0.0486286	descr = N_Gram_TATTC
cnt = 142	feature = 44	correl = -0.0582835	descr = Position_Specific_Bin_Base_16_Base_G
cnt = 143	feature = 705	correl = -0.0839608	descr = N_Gram_GTGGC
cnt = 144	feature = 17	correl = 0.0451114	descr = Position_Specific_Bin_Base_5_Base_T
cnt = 145	feature = 813	correl = 0.0324741	descr = N_Gram_TCTAT
cnt = 146	feature = 260	correl = 0.0499802	descr = N_Gram_AGTGA
cnt = 147	feature = 277	correl = 0.0553638	descr = N_Gram_ATCCA
cnt = 148	feature = 436	correl = -0.0344078	descr = N_Gram_CGCCC
cnt = 149	feature = 14	correl = 0.0269293	descr = Position_Specific_Bin_Base_4_Base_T
cnt = 150	feature = 345	correl = -0.0864514	descr = N_Gram_CAGGG
cnt = 151	feature = 243	correl = -0.0482964	descr = N_Gram_AGCCC
cnt = 152	feature = 740	correl = 0.0361755	descr = N_Gram_TACC
cnt = 153	feature = 751	correl = 0.0529712	descr = N_Gram_TAGAC
cnt = 154	feature = 6	correl = 0.0261779	descr = Position_Specific_Bin_Base_2_Base_C
cnt = 155	feature = 56	correl = -0.111241	descr = Position_Specific_Bin_Base_19_Base_G
cnt = 156	feature = 297	correl = -0.0530757	descr = N_Gram_ATGGT
cnt = 157	feature = 848	correl = -0.0241757	descr = N_Gram_TGCTC
cnt = 158	feature = 752	correl = 0.0697863	descr = N_Gram_TAGAG
cnt = 159	feature = 837	correl = 0.04298	descr = N_Gram_TGCA
cnt = 160	feature = 794	correl = -0.0306613	descr = N_Gram_TCCTC
cnt = 161	feature = 249	correl = -0.0307892	descr = N_Gram_AGGAG
cnt = 162	feature = 856	correl = -0.0564903	descr = N_Gram_TGGGA
cnt = 163	feature = 867	correl = 0.0608867	descr = N_Gram_TGTGT
cnt = 164	feature = 438	correl = -0.0769906	descr = N_Gram_CGCG
cnt = 165	feature = 382	correl = -0.0662473	descr = N_Gram_CCCCG
cnt = 166	feature = 531	correl = -0.0462745	descr = N_Gram_GACCA
cnt = 167	feature = 4	correl = -0.101252	descr = Position_Specific_Bin_Base_1_Base_G
cnt = 168	feature = 579	correl = -0.0746547	descr = N_Gram_GCCAG
cnt = 169	feature = 675	correl = -0.0602351	descr = N_Gram_GGTTG
cnt = 170	feature = 590	correl = -0.0607341	descr = N_Gram_GCCTC
cnt = 171	feature = 286	correl = 0.0433919	descr = N_Gram_ATCTG
cnt = 172	feature = 292	correl = 0.0378329	descr = N_Gram_ATGCT
cnt = 173	feature = 33	correl = 0.125549	descr = Position_Specific_Bin_Base_11_Base_T
cnt = 174	feature = 310	correl = 0.0529267	descr = N_Gram_ATTGG
cnt = 175	feature = 232	correl = 0.0500818	descr = N_Gram_AGAAT
cnt = 176	feature = 47	correl = -0.0318497	descr = Position_Specific_Bin_Base_17_Base_C
cnt = 177	feature = 695	correl = 0.0705204	descr = N_Gram_GTCGT
cnt = 178	feature = 658	correl = -0.0480916	descr = N_Gram_GGGGT
cnt = 179	feature = 869	correl = 0.0559031	descr = N_Gram_TGTTC
cnt = 180	feature = 368	correl = 0.0226343	descr = N_Gram_CCACT
cnt = 181	feature = 671	correl = -0.0620562	descr = N_Gram_GGTGC
cnt = 182	feature = 490	correl = -0.0321888	descr = N_Gram_CTCCC
cnt = 183	feature = 58	correl = 0.374637	descr = Position_Specific_Bin_Base_20_Base_A
cnt = 184	feature = 759	correl = 0.0318364	descr = N_Gram_TAGT
cnt = 185	feature = 678	correl = 0.0611889	descr = N_Gram_GTAAA
cnt = 186	feature = 42	correl = 0.0619724	descr = Position_Specific_Bin_Base_16_Base_A
cnt = 187	feature = 264	correl = 0.0214151	descr = N_Gram_ATAAA
cnt = 188	feature = 600	correl = -0.0915357	descr = N_Gram_GCGGC
cnt = 189	feature = 553	correl = 0.0664122	descr = N_Gram_GATAT
cnt = 190	feature = 696	correl = 0.0276739	descr = N_Gram_GTCT
cnt = 191	feature = 634	correl = -0.0389395	descr = N_Gram_GGCAG
cnt = 192	feature = 220	correl = -0.0282203	descr = N_Gram_ACGT
cnt = 193	feature = 796	correl = 0.0555009	descr = N_Gram_TCCTT
cnt = 194	feature = 799	correl = 0.0380748	descr = N_Gram_TCGC
cnt = 195	feature = 355	correl = 0.0752175	descr = N_Gram_CATCT
cnt = 196	feature = 894	correl = 0.0251036	descr = N_Gram_TTCTC
cnt = 197	feature = 788	correl = -0.0534229	descr = N_Gram_TCCCC
cnt = 198	feature = 643	correl = -0.0637144	descr = N_Gram_GGCGT
cnt = 199	feature = 535	correl = 0.0381797	descr = N_Gram_GACT
cnt = 200	feature = 555	correl = -0.0421195	descr = N_Gram_GATG
cnt = 201	feature = 646	correl = -0.0223377	descr = N_Gram_GGCTT
cnt = 202	feature = 476	correl = 0.0507008	descr = N_Gram_CTACA
cnt = 203	feature = 717	correl = -0.0302309	descr = N_Gram_GTTGG
cnt = 204	feature = 8	correl = -0.126501	descr = Position_Specific_Bin_Base_2_Base_T
cnt = 205	feature = 41	correl = -0.0373747	descr = Position_Specific_Bin_Base_15_Base_G
cnt = 206	feature = 32	correl = -0.0412887	descr = Position_Specific_Bin_Base_11_Base_G
cnt = 207	feature = 28	correl = -0.066724	descr = Position_Specific_Bin_Base_10_Base_G
cnt = 208	feature = 838	correl = 0.0365219	descr = N_Gram_TGCAA
cnt = 209	feature = 233	correl = 0.0466349	descr = N_Gram_AGACA
cnt = 210	feature = 641	correl = -0.0648508	descr = N_Gram_GGCGC
cnt = 211	feature = 871	correl = 0.0778949	descr = N_Gram_TGTTT
cnt = 212	feature = 207	correl = -0.0746685	descr = N_Gram_ACCAC
cnt = 213	feature = 819	correl = 0.0956212	descr = N_Gram_TCTGC
cnt = 214	feature = 502	correl = -0.0635471	descr = N_Gram_CTGGC
cnt = 215	feature = 59	correl = -0.310922	descr = Position_Specific_Bin_Base_20_Base_C
cnt = 216	feature = 840	correl = -0.0430162	descr = N_Gram_TGCC
cnt = 217	feature = 43	correl = -0.0339412	descr = Position_Specific_Bin_Base_16_Base_C
cnt = 218	feature = 865	correl = 0.0462317	descr = N_Gram_TGTCT
cnt = 219	feature = 753	correl = 0.0690397	descr = N_Gram_TAGC
cnt = 220	feature = 16	correl = -0.0739791	descr = Position_Specific_Bin_Base_5_Base_C
cnt = 221	feature = 273	correl = 0.0649649	descr = N_Gram_ATATT
cnt = 222	feature = 470	correl = -0.0442462	descr = N_Gram_CGTTG
cnt = 223	feature = 21	correl = -0.0248255	descr = Position_Specific_Bin_Base_7_Base_G
cnt = 224	feature = 766	correl = 0.0428019	descr = N_Gram_TATC
cnt = 225	feature = 251	correl = -0.0915177	descr = N_Gram_AGGGC
cnt = 226	feature = 308	correl = 0.0590393	descr = N_Gram_ATTG
cnt = 227	feature = 510	correl = 0.0260176	descr = N_Gram_CTTCT
cnt = 228	feature = 701	correl = -0.0425686	descr = N_Gram_GTGC
cnt = 229	feature = 337	correl = -0.0700463	descr = N_Gram_CAGA
cnt = 230	feature = 288	correl = 0.0267202	descr = N_Gram_ATGAA
cnt = 231	feature = 916	correl = 0.0363783	descr = N_Gram_TTTCT
cnt = 232	feature = 613	correl = -0.0496045	descr = N_Gram_GCTGC
cnt = 233	feature = 860	correl = 0.0507185	descr = N_Gram_TGTA
cnt = 234	feature = 672	correl = -0.112457	descr = N_Gram_GGTGG
cnt = 235	feature = 603	correl = -0.0778013	descr = N_Gram_GCGT
cnt = 236	feature = 494	correl = 0.0315222	descr = N_Gram_CTCT
cnt = 237	feature = 521	correl = -0.0293837	descr = N_Gram_GAAG
cnt = 238	feature = 822	correl = 0.0405987	descr = N_Gram_TCTTC
cnt = 239	feature = 857	correl = -0.0607168	descr = N_Gram_TGGGG
cnt = 240	feature = 708	correl = 0.0305987	descr = N_Gram_GTGT
cnt = 241	feature = 738	correl = 0.0321199	descr = N_Gram_TACA
cnt = 242	feature = 80	correl = 0.430862	descr = Gibbs_of_Target_Sequence__Pos_20_Step_1
cnt = 243	feature = 478	correl = 0.0502916	descr = N_Gram_CTAG
cnt = 244	feature = 515	correl = 0.0311694	descr = N_Gram_CTTT
cnt = 245	feature = 77	correl = 0.0985553	descr = Gibbs_of_Target_Sequence__Pos_17_Step_1
cnt = 246	feature = 206	correl = -0.0280486	descr = N_Gram_ACCA
cnt = 247	feature = 481	correl = 0.0503753	descr = N_Gram_CTAT
cnt = 248	feature = 879	correl = 0.0775143	descr = N_Gram_TTAG
cnt = 249	feature = 687	correl = -0.0880168	descr = N_Gram_GTCC
cnt = 250	feature = 307	correl = 0.0909909	descr = N_Gram_ATTCT
cnt = 251	feature = 632	correl = -0.0608001	descr = N_Gram_GGCA
cnt = 252	feature = 491	correl = -0.0811512	descr = N_Gram_CTCG
cnt = 253	feature = 578	correl = -0.0460055	descr = N_Gram_GCCA
cnt = 254	feature = 525	correl = 0.0591745	descr = N_Gram_GAAT
cnt = 255	feature = 677	correl = 0.0592286	descr = N_Gram_GTAA
cnt = 256	feature = 83	correl = 0.0456307	descr = PF_RNAi_Fold_3'Free_Count
cnt = 257	feature = 901	correl = 0.0370863	descr = N_Gram_TTGC
cnt = 258	feature = 452	correl = -0.0826267	descr = N_Gram_CGGG
cnt = 259	feature = 530	correl = -0.0686799	descr = N_Gram_GACC
cnt = 260	feature = 293	correl = -0.0506632	descr = N_Gram_ATGG
cnt = 261	feature = 70	correl = 0.0959342	descr = Gibbs_of_Target_Sequence__Pos_9_Step_1
cnt = 262	feature = 666	correl = -0.0311098	descr = N_Gram_GGTC
cnt = 263	feature = 663	correl = 0.0405566	descr = N_Gram_GGTA
cnt = 264	feature = 73	correl = 0.126441	descr = Gibbs_of_Target_Sequence__Pos_13_Step_1
cnt = 265	feature = 64	correl = -0.162348	descr = Gibbs_of_Target_Sequence__Pos_2_Step_1
cnt = 266	feature = 792	correl = 0.021833	descr = N_Gram_TCCT
cnt = 267	feature = 392	correl = -0.0923478	descr = N_Gram_CCGA
cnt = 268	feature = 72	correl = 0.0402614	descr = Gibbs_of_Target_Sequence__Pos_11_Step_1
cnt = 269	feature = 67	correl = 0.104679	descr = Gibbs_of_Target_Sequence__Pos_6_Step_1
cnt = 270	feature = 917	correl = 0.0937012	descr = N_Gram_TTTG
cnt = 271	feature = 786	correl = -0.0521712	descr = N_Gram_TCCC
cnt = 272	feature = 284	correl = 0.0591216	descr = N_Gram_ATCT
cnt = 273	feature = 749	correl = 0.0872808	descr = N_Gram_TAGA
cnt = 274	feature = 254	correl = 0.0276032	descr = N_Gram_AGT
cnt = 275	feature = 82	correl = 0.153355	descr = PF_RNAi_Fold_5'Free_Count
cnt = 276	feature = 598	correl = -0.0925456	descr = N_Gram_GCGG
cnt = 277	feature = 818	correl = 0.0868074	descr = N_Gram_TCTG
cnt = 278	feature = 655	correl = -0.091913	descr = N_Gram_GGGG
cnt = 279	feature = 593	correl = -0.0673645	descr = N_Gram_GCGC
cnt = 280	feature = 914	correl = 0.0384197	descr = N_Gram_TTTC
cnt = 281	feature = 74	correl = 0.158818	descr = Gibbs_of_Target_Sequence__Pos_14_Step_1
cnt = 282	feature = 78	correl = 0.195875	descr = Gibbs_of_Target_Sequence__Pos_18_Step_1
cnt = 283	feature = 772	correl = 0.057144	descr = N_Gram_TATT
cnt = 284	feature = 703	correl = -0.10626	descr = N_Gram_GTGG
cnt = 285	feature = 489	correl = -0.0240441	descr = N_Gram_CTCC
cnt = 286	feature = 499	correl = -0.0238428	descr = N_Gram_CTGC
cnt = 287	feature = 365	correl = -0.0423727	descr = N_Gram_CCAC
cnt = 288	feature = 305	correl = 0.0662273	descr = N_Gram_ATTC
cnt = 289	feature = 66	correl = 0.0525732	descr = Gibbs_of_Target_Sequence__Pos_5_Step_1
cnt = 290	feature = 409	correl = -0.0942408	descr = N_Gram_CCTC
cnt = 291	feature = 270	correl = 0.0827018	descr = N_Gram_ATAT
cnt = 292	feature = 384	correl = -0.102216	descr = N_Gram_CCCG
cnt = 293	feature = 825	correl = 0.0753879	descr = N_Gram_TGA
cnt = 294	feature = 676	correl = 0.0534429	descr = N_Gram_GTA
cnt = 295	feature = 68	correl = 0.163568	descr = Gibbs_of_Target_Sequence__Pos_7_Step_1
cnt = 296	feature = 821	correl = 0.0708567	descr = N_Gram_TCTT
cnt = 297	feature = 669	correl = -0.0919511	descr = N_Gram_GGTG
cnt = 298	feature = 76	correl = 0.112769	descr = Gibbs_of_Target_Sequence__Pos_16_Step_1
cnt = 299	feature = 231	correl = 0.0293789	descr = N_Gram_AGA
cnt = 300	feature = 336	correl = -0.05649	descr = N_Gram_CAG
cnt = 301	feature = 659	correl = -0.0630928	descr = N_Gram_GGGT
cnt = 302	feature = 859	correl = 0.0896825	descr = N_Gram_TGT
cnt = 303	feature = 640	correl = -0.109521	descr = N_Gram_GGCG
cnt = 304	feature = 71	correl = 0.116004	descr = Gibbs_of_Target_Sequence__Pos_10_Step_1
cnt = 305	feature = 404	correl = -0.0503061	descr = N_Gram_CCT
cnt = 306	feature = 75	correl = 0.0956093	descr = Gibbs_of_Target_Sequence__Pos_15_Step_1
cnt = 307	feature = 446	correl = -0.105638	descr = N_Gram_CGG
cnt = 308	feature = 263	correl = 0.0720167	descr = N_Gram_ATA
cnt = 309	feature = 432	correl = -0.0562981	descr = N_Gram_CGC
cnt = 310	feature = 662	correl = -0.0634051	descr = N_Gram_GGT
cnt = 311	feature = 631	correl = -0.163487	descr = N_Gram_GGC
cnt = 312	feature = 391	correl = -0.087372	descr = N_Gram_CCG
cnt = 313	feature = 910	correl = 0.0953429	descr = N_Gram_TTT
cnt = 314	feature = 592	correl = -0.0988647	descr = N_Gram_GCG
cnt = 315	feature = 809	correl = 0.109088	descr = N_Gram_TCT
cnt = 316	feature = 723	correl = 0.1805	descr = N_Gram_TA
cnt = 317	feature = 105	correl = 0.0738896	descr = Xue_Structure_Feature_A000
cnt = 318	feature = 81	correl = 0.227962	descr = PF_RNAi_Fold_Energy
num rows = 2188
num_elements = 697972
..*
optimization finished, #iter = 2442
nu = 0.310981
obj = -53.399841, rho = -0.758616
nSV = 1009, nBSV = 411
num rows = 243
num_elements = 77517
*
optimization finished, #iter = 248
nu = 0.290509
obj = -5.996512, rho = -0.629235
nSV = 135, nBSV = 26
..*
optimization finished, #iter = 2442
nu = 0.310981
obj = -53.399841, rho = -0.758616
nSV = 1009, nBSV = 411
CFS merit scores = 1.45094
CFS merit scores = 1.61677
CFS merit scores = 1.84661
CFS merit scores = 2.06779
CFS merit scores = 2.27312
CFS merit scores = 2.46075
CFS merit scores = 2.63389
CFS merit scores = 2.79381
CFS merit scores = 2.94456
CFS merit scores = 3.08675
CFS merit scores = 3.22101
CFS merit scores = 3.34873
CFS merit scores = 3.47074
CFS merit scores = 3.5866
CFS merit scores = 3.69661
CFS merit scores = 3.79924
CFS merit scores = 3.89521
CFS merit scores = 3.9873
CFS merit scores = 4.07606
CFS merit scores = 4.16209
CFS merit scores = 4.24334
CFS merit scores = 4.32059
CFS merit scores = 4.3932
CFS merit scores = 4.46231
CFS merit scores = 4.52849
CFS merit scores = 4.59206
CFS merit scores = 4.6537
CFS merit scores = 4.71147
CFS merit scores = 4.76736
CFS merit scores = 4.81911
CFS merit scores = 4.86883
CFS merit scores = 4.91715
CFS merit scores = 4.9635
CFS merit scores = 5.00853
CFS merit scores = 5.05214
CFS merit scores = 5.09382
CFS merit scores = 5.13277
CFS merit scores = 5.1693
CFS merit scores = 5.20381
CFS merit scores = 5.23725
CFS merit scores = 5.26893
CFS merit scores = 5.29921
CFS merit scores = 5.32898
CFS merit scores = 5.35559
CFS merit scores = 5.38097
CFS merit scores = 5.40644
CFS merit scores = 5.43148
CFS merit scores = 5.45582
CFS merit scores = 5.47925
CFS merit scores = 5.50225
CFS merit scores = 5.52464
CFS merit scores = 5.54673
CFS merit scores = 5.56775
CFS merit scores = 5.58856
CFS merit scores = 5.60681
CFS merit scores = 5.62496
CFS merit scores = 5.64313
CFS merit scores = 5.66071
CFS merit scores = 5.67827
CFS merit scores = 5.69568
CFS merit scores = 5.71219
CFS merit scores = 5.72713
CFS merit scores = 5.74217
CFS merit scores = 5.75574
CFS merit scores = 5.76764
CFS merit scores = 5.7787
CFS merit scores = 5.78984
CFS merit scores = 5.80042
CFS merit scores = 5.81103
CFS merit scores = 5.82142
CFS merit scores = 5.83185
CFS merit scores = 5.84181
CFS merit scores = 5.85182
CFS merit scores = 5.86098
CFS merit scores = 5.87009
CFS merit scores = 5.87874
CFS merit scores = 5.8869
CFS merit scores = 5.89454
CFS merit scores = 5.90225
CFS merit scores = 5.90993
CFS merit scores = 5.91768
CFS merit scores = 5.92548
CFS merit scores = 5.93297
CFS merit scores = 5.94008
CFS merit scores = 5.94675
CFS merit scores = 5.95339
CFS merit scores = 5.95935
CFS merit scores = 5.96475
CFS merit scores = 5.97012
CFS merit scores = 5.97505
CFS merit scores = 5.97893
CFS merit scores = 5.98299
CFS merit scores = 5.98706
CFS merit scores = 5.99121
CFS merit scores = 5.99531
CFS merit scores = 5.99892
CFS merit scores = 6.00293
CFS merit scores = 6.00714
CFS merit scores = 6.01098
CFS merit scores = 6.01479
CFS merit scores = 6.018
CFS merit scores = 6.02117
CFS merit scores = 6.02441
CFS merit scores = 6.0277
CFS merit scores = 6.03107
CFS merit scores = 6.03397
CFS merit scores = 6.0368
CFS merit scores = 6.03977
CFS merit scores = 6.04282
CFS merit scores = 6.04515
CFS merit scores = 6.04748
CFS merit scores = 6.04994
CFS merit scores = 6.05245
CFS merit scores = 6.05465
CFS merit scores = 6.05681
CFS merit scores = 6.05869
CFS merit scores = 6.06077
CFS merit scores = 6.06268
CFS merit scores = 6.0643
CFS merit scores = 6.06614
CFS merit scores = 6.06804
CFS merit scores = 6.06979
CFS merit scores = 6.07156
CFS merit scores = 6.07306
CFS merit scores = 6.0743
CFS merit scores = 6.07565
CFS merit scores = 6.07696
CFS merit scores = 6.07784
CFS merit scores = 6.07875
CFS merit scores = 6.07972
CFS merit scores = 6.08031
CFS merit scores = 6.08112
CFS merit scores = 6.08188
CFS merit scores = 6.08278
CFS merit scores = 6.08377
CFS merit scores = 6.08467
CFS merit scores = 6.08566
CFS merit scores = 6.0865
CFS merit scores = 6.08716
CFS merit scores = 6.0877
CFS merit scores = 6.08821
CFS merit scores = 6.08879
CFS merit scores = 6.08933
CFS merit scores = 6.08994
CFS merit scores = 6.09018
CFS merit scores = 6.09021
CFS merit scores = 6.0902
CFS merit scores = 6.08997
CFS merit scores = 6.08963
CFS merit scores = 6.08932
CFS merit scores = 6.08917
CFS merit scores = 6.08888
CFS merit scores = 6.08866
CFS merit scores = 6.08828
CFS merit scores = 6.0879
CFS merit scores = 6.08751
CFS merit scores = 6.08711
CFS merit scores = 6.08679
CFS merit scores = 6.08636
CFS merit scores = 6.08594
CFS merit scores = 6.08546
CFS merit scores = 6.08492
CFS merit scores = 6.08429
CFS merit scores = 6.08368
CFS merit scores = 6.08315
CFS merit scores = 6.0824
CFS merit scores = 6.08112
CFS merit scores = 6.07966
CFS merit scores = 6.07838
CFS merit scores = 6.07713
CFS merit scores = 6.07595
CFS merit scores = 6.07467
CFS merit scores = 6.07334
CFS merit scores = 6.07204
CFS merit scores = 6.07061
CFS merit scores = 6.06923
CFS merit scores = 6.06784
CFS merit scores = 6.0664
CFS merit scores = 6.06473
CFS merit scores = 6.06326
CFS merit scores = 6.06179
CFS merit scores = 6.06024
CFS merit scores = 6.05862
CFS merit scores = 6.05702
CFS merit scores = 6.05537
CFS merit scores = 6.05328
CFS merit scores = 6.05121
CFS merit scores = 6.04908
CFS merit scores = 6.04688
CFS merit scores = 6.04471
CFS merit scores = 6.04237
CFS merit scores = 6.04002
CFS merit scores = 6.03767
CFS merit scores = 6.03512
CFS merit scores = 6.03252
CFS merit scores = 6.02995
CFS merit scores = 6.02704
CFS merit scores = 6.02387
CFS merit scores = 6.02064
CFS merit scores = 6.01753
CFS merit scores = 6.0144
CFS merit scores = 6.01122
CFS merit scores = 6.00807
CFS merit scores = 6.00476
CFS merit scores = 6.00153
CFS merit scores = 5.99823
CFS merit scores = 5.99475
CFS merit scores = 5.99125
CFS merit scores = 5.98772
CFS merit scores = 5.9842
CFS merit scores = 5.98072
CFS merit scores = 5.97723
CFS merit scores = 5.97382
CFS merit scores = 5.97036
CFS merit scores = 5.96698
CFS merit scores = 5.96313
CFS merit scores = 5.95932
CFS merit scores = 5.95522
CFS merit scores = 5.95088
CFS merit scores = 5.94641
CFS merit scores = 5.94194
CFS merit scores = 5.93758
CFS merit scores = 5.93319
CFS merit scores = 5.92886
CFS merit scores = 5.92461
CFS merit scores = 5.92032
CFS merit scores = 5.91594
CFS merit scores = 5.91112
CFS merit scores = 5.9065
CFS merit scores = 5.90176
CFS merit scores = 5.89708
CFS merit scores = 5.89247
CFS merit scores = 5.88787
CFS merit scores = 5.88309
CFS merit scores = 5.87828
CFS merit scores = 5.87354
CFS merit scores = 5.86868
CFS merit scores = 5.86388
CFS merit scores = 5.85914
CFS merit scores = 5.85436
CFS merit scores = 5.84953
CFS merit scores = 5.84472
CFS merit scores = 5.83981
CFS merit scores = 5.83458
CFS merit scores = 5.82948
CFS merit scores = 5.82428
CFS merit scores = 5.81902
CFS merit scores = 5.81375
CFS merit scores = 5.80773
CFS merit scores = 5.80184
CFS merit scores = 5.79581
CFS merit scores = 5.78976
CFS merit scores = 5.78383
CFS merit scores = 5.77751
CFS merit scores = 5.7712
CFS merit scores = 5.76489
CFS merit scores = 5.75868
CFS merit scores = 5.75237
CFS merit scores = 5.74608
CFS merit scores = 5.73992
CFS merit scores = 5.73332
CFS merit scores = 5.72685
CFS merit scores = 5.72037
CFS merit scores = 5.71397
CFS merit scores = 5.70753
CFS merit scores = 5.70118
CFS merit scores = 5.69466
CFS merit scores = 5.6883
CFS merit scores = 5.68169
CFS merit scores = 5.67508
CFS merit scores = 5.66828
CFS merit scores = 5.66104
CFS merit scores = 5.65371
CFS merit scores = 5.64638
CFS merit scores = 5.63914
CFS merit scores = 5.63193
CFS merit scores = 5.62485
CFS merit scores = 5.61763
CFS merit scores = 5.6103
CFS merit scores = 5.60278
CFS merit scores = 5.59511
CFS merit scores = 5.58731
CFS merit scores = 5.57889
CFS merit scores = 5.57056
CFS merit scores = 5.5611
CFS merit scores = 5.55172
CFS merit scores = 5.54211
CFS merit scores = 5.53228
CFS merit scores = 5.52225
CFS merit scores = 5.51216
CFS merit scores = 5.50217
CFS merit scores = 5.48964
CFS merit scores = 5.47645
CFS merit scores = 5.46107
CFS merit scores = 5.4424
CFS merit scores = 5.42368
CFS merit scores = 5.40457
CFS merit scores = 5.38228
CFS merit scores = 5.34053
cnt = 1	feature = 76	correl = 0.450938	descr = Gibbs_of_Target_Sequence__Pos_19_Step_1
cnt = 2	feature = 2	correl = -0.137997	descr = Position_Specific_Bin_Base_0_Base_G
cnt = 3	feature = 228	correl = 0.0623367	descr = N_Gram_ACTGA
cnt = 4	feature = 735	correl = 0.0309658	descr = N_Gram_TAGGG
cnt = 5	feature = 537	correl = 0.0388262	descr = N_Gram_GATTA
cnt = 6	feature = 210	correl = -0.0337939	descr = N_Gram_ACCCC
cnt = 7	feature = 277	correl = -0.0218767	descr = N_Gram_ATCCC
cnt = 8	feature = 449	correl = 0.0707703	descr = N_Gram_CGTGA
cnt = 9	feature = 311	correl = 0.0273825	descr = N_Gram_CAACG
cnt = 10	feature = 721	correl = -0.0362622	descr = N_Gram_TACGT
cnt = 11	feature = 515	correl = 0.0574578	descr = N_Gram_GACTA
cnt = 12	feature = 867	correl = 0.0540183	descr = N_Gram_TTCGC
cnt = 13	feature = 708	correl = 0.0261363	descr = N_Gram_TAAGC
cnt = 14	feature = 220	correl = -0.0486584	descr = N_Gram_ACGGG
cnt = 15	feature = 667	correl = 0.0472921	descr = N_Gram_GTCGC
cnt = 16	feature = 473	correl = 0.0339124	descr = N_Gram_CTCTA
cnt = 17	feature = 773	correl = 0.0231513	descr = N_Gram_TCGAG
cnt = 18	feature = 703	correl = 0.0252813	descr = N_Gram_TAAAG
cnt = 19	feature = 746	correl = 0.0332894	descr = N_Gram_TATGT
cnt = 20	feature = 649	correl = -0.0582683	descr = N_Gram_GGTTA
cnt = 21	feature = 766	correl = -0.0216382	descr = N_Gram_TCCGA
cnt = 22	feature = 768	correl = 0.0681631	descr = N_Gram_TCCTA
cnt = 23	feature = 749	correl = 0.0245014	descr = N_Gram_TATTG
cnt = 24	feature = 423	correl = -0.0758841	descr = N_Gram_CGCGC
cnt = 25	feature = 518	correl = 0.0290792	descr = N_Gram_GAGAA
cnt = 26	feature = 718	correl = 0.0262447	descr = N_Gram_TACCG
cnt = 27	feature = 214	correl = -0.038975	descr = N_Gram_ACGA
cnt = 28	feature = 780	correl = -0.0245614	descr = N_Gram_TCGGC
cnt = 29	feature = 308	correl = -0.0273231	descr = N_Gram_CAAAA
cnt = 30	feature = 519	correl = -0.0291547	descr = N_Gram_GAGAT
cnt = 31	feature = 660	correl = -0.0231317	descr = N_Gram_GTCAC
cnt = 32	feature = 297	correl = 0.0461047	descr = N_Gram_ATTCG
cnt = 33	feature = 313	correl = 0.0471463	descr = N_Gram_CAATC
cnt = 34	feature = 406	correl = -0.0681621	descr = N_Gram_CGAAG
cnt = 35	feature = 681	correl = -0.0674689	descr = N_Gram_GTGGG
cnt = 36	feature = 384	correl = -0.0237343	descr = N_Gram_CCGCT
cnt = 37	feature = 493	correl = -0.0304046	descr = N_Gram_CTTTA
cnt = 38	feature = 732	correl = 0.0626948	descr = N_Gram_TAGCA
cnt = 39	feature = 452	correl = -0.0725966	descr = N_Gram_CGTTC
cnt = 40	feature = 819	correl = -0.0241082	descr = N_Gram_TGCCT
cnt = 41	feature = 808	correl = 0.0238659	descr = N_Gram_TGAGT
cnt = 42	feature = 258	correl = -0.0226238	descr = N_Gram_AGTAG
cnt = 43	feature = 350	correl = -0.044286	descr = N_Gram_CCAAA
cnt = 44	feature = 278	correl = 0.0352818	descr = N_Gram_ATCCG
cnt = 45	feature = 723	correl = 0.0524649	descr = N_Gram_TACTA
cnt = 46	feature = 640	correl = 0.0382001	descr = N_Gram_GGTAC
cnt = 47	feature = 676	correl = -0.0284707	descr = N_Gram_GTGCC
cnt = 48	feature = 798	correl = 0.0232808	descr = N_Gram_TCTTG
cnt = 49	feature = 815	correl = 0.0289929	descr = N_Gram_TGCAT
cnt = 50	feature = 613	correl = -0.0260016	descr = N_Gram_GGCCG
cnt = 51	feature = 314	correl = -0.0330173	descr = N_Gram_CAATT
cnt = 52	feature = 786	correl = 0.0445304	descr = N_Gram_TCTAC
cnt = 53	feature = 32	correl = 0.0337897	descr = Position_Specific_Bin_Base_13_Base_A
cnt = 54	feature = 286	correl = 0.0307469	descr = N_Gram_ATGAG
cnt = 55	feature = 624	correl = -0.0677176	descr = N_Gram_GGGAA
cnt = 56	feature = 409	correl = -0.034412	descr = N_Gram_CGACC
cnt = 57	feature = 685	correl = 0.0262805	descr = N_Gram_GTGTG
cnt = 58	feature = 654	correl = 0.0381043	descr = N_Gram_GTAAG
cnt = 59	feature = 740	correl = 0.0364679	descr = N_Gram_TATAG
cnt = 60	feature = 677	correl = -0.0329052	descr = N_Gram_GTGCG
cnt = 61	feature = 664	correl = -0.0483411	descr = N_Gram_GTCCG
cnt = 62	feature = 852	correl = -0.0327427	descr = N_Gram_TTAAT
cnt = 63	feature = 358	correl = -0.0429017	descr = N_Gram_CCATA
cnt = 64	feature = 327	correl = -0.0469777	descr = N_Gram_CAGAC
cnt = 65	feature = 8	correl = -0.126216	descr = Position_Specific_Bin_Base_2_Base_T
cnt = 66	feature = 705	correl = 0.0252696	descr = N_Gram_TAACT
cnt = 67	feature = 765	correl = -0.0240237	descr = N_Gram_TCCCG
cnt = 68	feature = 39	correl = -0.0278389	descr = Position_Specific_Bin_Base_15_Base_G
cnt = 69	feature = 310	correl = 0.0768919	descr = N_Gram_CAACA
cnt = 70	feature = 305	correl = 0.0254132	descr = N_Gram_ATTTA
cnt = 71	feature = 620	correl = -0.0601871	descr = N_Gram_GGCTG
cnt = 72	feature = 879	correl = 0.0344463	descr = N_Gram_TTGCA
cnt = 73	feature = 288	correl = 0.022028	descr = N_Gram_ATGCT
cnt = 74	feature = 366	correl = -0.0773879	descr = N_Gram_CCCCG
cnt = 75	feature = 669	correl = 0.063468	descr = N_Gram_GTCGT
cnt = 76	feature = 645	correl = -0.0319899	descr = N_Gram_GGTGA
cnt = 77	feature = 28	correl = -0.0499986	descr = Position_Specific_Bin_Base_11_Base_A
cnt = 78	feature = 775	correl = 0.0631116	descr = N_Gram_TCGCA
cnt = 79	feature = 876	correl = 0.0567331	descr = N_Gram_TTGAA
cnt = 80	feature = 834	correl = -0.0512731	descr = N_Gram_TGGGA
cnt = 81	feature = 743	correl = 0.0345485	descr = N_Gram_TATCG
cnt = 82	feature = 821	correl = -0.0270537	descr = N_Gram_TGCGC
cnt = 83	feature = 696	correl = 0.022864	descr = N_Gram_GTTTC
cnt = 84	feature = 303	correl = 0.0449235	descr = N_Gram_ATTGT
cnt = 85	feature = 365	correl = -0.0413641	descr = N_Gram_CCCCA
cnt = 86	feature = 792	correl = 0.0388201	descr = N_Gram_TCTCT
cnt = 87	feature = 734	correl = 0.0316458	descr = N_Gram_TAGGC
cnt = 88	feature = 44	correl = 0.0308567	descr = Position_Specific_Bin_Base_17_Base_A
cnt = 89	feature = 535	correl = -0.0452482	descr = N_Gram_GATGT
cnt = 90	feature = 23	correl = 0.0391819	descr = Position_Specific_Bin_Base_9_Base_T
cnt = 91	feature = 680	correl = -0.0550143	descr = N_Gram_GTGGC
cnt = 92	feature = 788	correl = 0.0303404	descr = N_Gram_TCTAT
cnt = 93	feature = 603	correl = -0.0638674	descr = N_Gram_GGAGG
cnt = 94	feature = 14	correl = 0.0619095	descr = Position_Specific_Bin_Base_5_Base_T
cnt = 95	feature = 10	correl = -0.0925996	descr = Position_Specific_Bin_Base_3_Base_T
cnt = 96	feature = 334	correl = -0.079993	descr = N_Gram_CAGGG
cnt = 97	feature = 679	correl = -0.0498723	descr = N_Gram_GTGGA
cnt = 98	feature = 229	correl = -0.0360249	descr = N_Gram_ACTGC
cnt = 99	feature = 658	correl = 0.0276513	descr = N_Gram_GTATT
cnt = 100	feature = 461	correl = 0.0380315	descr = N_Gram_CTAGA
cnt = 101	feature = 707	correl = 0.0379811	descr = N_Gram_TAAGA
cnt = 102	feature = 560	correl = -0.0949899	descr = N_Gram_GCCCG
cnt = 103	feature = 231	correl = 0.0272791	descr = N_Gram_ACTTC
cnt = 104	feature = 755	correl = -0.0530254	descr = N_Gram_TCACG
cnt = 105	feature = 47	correl = 0.0369171	descr = Position_Specific_Bin_Base_18_Base_A
cnt = 106	feature = 592	correl = -0.070775	descr = N_Gram_GCTTT
cnt = 107	feature = 56	correl = -0.178563	descr = Position_Specific_Bin_Base_20_Base_G
cnt = 108	feature = 232	correl = 0.035273	descr = N_Gram_AGAAT
cnt = 109	feature = 4	correl = -0.0736756	descr = Position_Specific_Bin_Base_1_Base_G
cnt = 110	feature = 502	correl = 0.0329927	descr = N_Gram_GAAGG
cnt = 111	feature = 583	correl = -0.0236276	descr = N_Gram_GCTCA
cnt = 112	feature = 534	correl = -0.0563059	descr = N_Gram_GATGG
cnt = 113	feature = 81	correl = -0.175953	descr = Fold_of_RNAi_Sequence_Pos_0
cnt = 114	feature = 880	correl = 0.0286628	descr = N_Gram_TTGCC
cnt = 115	feature = 578	correl = -0.0400858	descr = N_Gram_GCGGT
cnt = 116	feature = 21	correl = 0.0738078	descr = Position_Specific_Bin_Base_8_Base_T
cnt = 117	feature = 733	correl = 0.0709125	descr = N_Gram_TAGCT
cnt = 118	feature = 600	correl = 0.0499019	descr = N_Gram_GGACT
cnt = 119	feature = 632	correl = -0.0498211	descr = N_Gram_GGGGA
cnt = 120	feature = 899	correl = 0.0589993	descr = N_Gram_TTTGT
cnt = 121	feature = 367	correl = -0.040755	descr = N_Gram_CCCCT
cnt = 122	feature = 436	correl = -0.065111	descr = N_Gram_CGGGC
cnt = 123	feature = 531	correl = 0.0665676	descr = N_Gram_GATAT
cnt = 124	feature = 15	correl = -0.0270439	descr = Position_Specific_Bin_Base_6_Base_C
cnt = 125	feature = 704	correl = 0.0216735	descr = N_Gram_TAAAT
cnt = 126	feature = 263	correl = -0.0370678	descr = N_Gram_AGTTC
cnt = 127	feature = 256	correl = -0.024361	descr = N_Gram_AGGTG
cnt = 128	feature = 501	correl = -0.0358564	descr = N_Gram_GAAGC
cnt = 129	feature = 634	correl = -0.0639388	descr = N_Gram_GGGGT
cnt = 130	feature = 671	correl = -0.0267708	descr = N_Gram_GTCTG
cnt = 131	feature = 483	correl = 0.0402565	descr = N_Gram_CTGTT
cnt = 132	feature = 356	correl = -0.0870526	descr = N_Gram_CCAGC
cnt = 133	feature = 665	correl = -0.0514814	descr = N_Gram_GTCCT
cnt = 134	feature = 0	correl = 0.0321101	descr = Position_Specific_Bin_Base_0_Base_A
cnt = 135	feature = 812	correl = 0.0224263	descr = N_Gram_TGATT
cnt = 136	feature = 260	correl = 0.0970388	descr = N_Gram_AGTCG
cnt = 137	feature = 434	correl = -0.0352572	descr = N_Gram_CGGCT
cnt = 138	feature = 251	correl = -0.0221605	descr = N_Gram_AGGCC
cnt = 139	feature = 33	correl = -0.0216303	descr = Position_Specific_Bin_Base_13_Base_G
cnt = 140	feature = 6	correl = 0.0451797	descr = Position_Specific_Bin_Base_2_Base_C
cnt = 141	feature = 294	correl = 0.0312804	descr = N_Gram_ATTAG
cnt = 142	feature = 17	correl = -0.128655	descr = Position_Specific_Bin_Base_7_Base_C
cnt = 143	feature = 826	correl = 0.0364871	descr = N_Gram_TGCTT
cnt = 144	feature = 767	correl = 0.0218517	descr = N_Gram_TCCGT
cnt = 145	feature = 40	correl = 0.0738764	descr = Position_Specific_Bin_Base_16_Base_A
cnt = 146	feature = 659	correl = 0.0287936	descr = N_Gram_GTCAA
cnt = 147	feature = 35	correl = -0.0271304	descr = Position_Specific_Bin_Base_14_Base_C
cnt = 148	feature = 11	correl = 0.0856056	descr = Position_Specific_Bin_Base_4_Base_A
cnt = 149	feature = 31	correl = -0.0264337	descr = Position_Specific_Bin_Base_12_Base_C
cnt = 150	feature = 432	correl = -0.0709036	descr = N_Gram_CGGCC
cnt = 151	feature = 663	correl = -0.0529097	descr = N_Gram_GTCCC
cnt = 152	feature = 753	correl = 0.0305522	descr = N_Gram_TCAAC
cnt = 153	feature = 52	correl = -0.113771	descr = Position_Specific_Bin_Base_19_Base_G
cnt = 154	feature = 307	correl = 0.0377698	descr = N_Gram_ATTTT
cnt = 155	feature = 478	correl = -0.04527	descr = N_Gram_CTGCC
cnt = 156	feature = 627	correl = -0.0451483	descr = N_Gram_GGGCA
cnt = 157	feature = 321	correl = -0.029281	descr = N_Gram_CACGA
cnt = 158	feature = 840	correl = 0.0355316	descr = N_Gram_TGTAT
cnt = 159	feature = 586	correl = 0.0433297	descr = N_Gram_GCTCT
cnt = 160	feature = 717	correl = 0.0325477	descr = N_Gram_TACC
cnt = 161	feature = 394	correl = -0.030955	descr = N_Gram_CCTCC
cnt = 162	feature = 814	correl = 0.0444768	descr = N_Gram_TGCAA
cnt = 163	feature = 46	correl = 0.0519117	descr = Position_Specific_Bin_Base_17_Base_T
cnt = 164	feature = 857	correl = 0.0616052	descr = N_Gram_TTAGA
cnt = 165	feature = 254	correl = 0.0266377	descr = N_Gram_AGGGT
cnt = 166	feature = 572	correl = -0.0903286	descr = N_Gram_GCGCG
cnt = 167	feature = 316	correl = 0.0359959	descr = N_Gram_CACAG
cnt = 168	feature = 590	correl = -0.0362818	descr = N_Gram_GCTGG
cnt = 169	feature = 9	correl = 0.0721052	descr = Position_Specific_Bin_Base_3_Base_G
cnt = 170	feature = 843	correl = 0.0276697	descr = N_Gram_TGTCT
cnt = 171	feature = 625	correl = -0.070203	descr = N_Gram_GGGAG
cnt = 172	feature = 871	correl = 0.0301413	descr = N_Gram_TTCTC
cnt = 173	feature = 553	correl = 0.0359613	descr = N_Gram_GCATT
cnt = 174	feature = 653	correl = 0.0437153	descr = N_Gram_GTAAA
cnt = 175	feature = 396	correl = -0.0701382	descr = N_Gram_CCTCT
cnt = 176	feature = 1	correl = 0.108712	descr = Position_Specific_Bin_Base_0_Base_C
cnt = 177	feature = 799	correl = 0.0467952	descr = N_Gram_TCTTT
cnt = 178	feature = 674	correl = 0.0371997	descr = N_Gram_GTGAG
cnt = 179	feature = 476	correl = -0.0258986	descr = N_Gram_CTGAG
cnt = 180	feature = 233	correl = 0.0508068	descr = N_Gram_AGACA
cnt = 181	feature = 770	correl = -0.0327785	descr = N_Gram_TCCTG
cnt = 182	feature = 462	correl = 0.0679877	descr = N_Gram_CTAGC
cnt = 183	feature = 43	correl = 0.0229297	descr = Position_Specific_Bin_Base_16_Base_T
cnt = 184	feature = 716	correl = 0.0382601	descr = N_Gram_TACAT
cnt = 185	feature = 249	correl = -0.0332244	descr = N_Gram_AGGAG
cnt = 186	feature = 579	correl = -0.0781752	descr = N_Gram_GCGT
cnt = 187	feature = 597	correl = -0.0354175	descr = N_Gram_GGAAG
cnt = 188	feature = 825	correl = -0.0270136	descr = N_Gram_TGCTC
cnt = 189	feature = 284	correl = 0.0784501	descr = N_Gram_ATCTC
cnt = 190	feature = 29	correl = -0.0485509	descr = Position_Specific_Bin_Base_11_Base_G
cnt = 191	feature = 646	correl = -0.0658381	descr = N_Gram_GGTGC
cnt = 192	feature = 582	correl = 0.0271029	descr = N_Gram_GCTA
cnt = 193	feature = 709	correl = 0.0518918	descr = N_Gram_TAAGG
cnt = 194	feature = 525	correl = -0.0292709	descr = N_Gram_GAGGT
cnt = 195	feature = 612	correl = -0.106905	descr = N_Gram_GGCCC
cnt = 196	feature = 336	correl = -0.02747	descr = N_Gram_CATA
cnt = 197	feature = 42	correl = -0.0609349	descr = Position_Specific_Bin_Base_16_Base_G
cnt = 198	feature = 865	correl = 0.0255919	descr = N_Gram_TTCCT
cnt = 199	feature = 16	correl = 0.0870943	descr = Position_Specific_Bin_Base_7_Base_A
cnt = 200	feature = 82	correl = -0.178464	descr = Fold_of_RNAi_Sequence_Pos_1
cnt = 201	feature = 687	correl = -0.0296454	descr = N_Gram_GTTA
cnt = 202	feature = 549	correl = -0.0521743	descr = N_Gram_GCAGA
cnt = 203	feature = 206	correl = -0.0350097	descr = N_Gram_ACCA
cnt = 204	feature = 271	correl = 0.0267239	descr = N_Gram_ATATG
cnt = 205	feature = 545	correl = -0.033297	descr = N_Gram_GCAC
cnt = 206	feature = 451	correl = -0.0613534	descr = N_Gram_CGTT
cnt = 207	feature = 616	correl = -0.0707659	descr = N_Gram_GGCGC
cnt = 208	feature = 458	correl = 0.0529948	descr = N_Gram_CTACA
cnt = 209	feature = 536	correl = 0.0261485	descr = N_Gram_GATT
cnt = 210	feature = 860	correl = 0.0424541	descr = N_Gram_TTAT
cnt = 211	feature = 643	correl = -0.0777598	descr = N_Gram_GGTCC
cnt = 212	feature = 849	correl = 0.0615652	descr = N_Gram_TGTTT
cnt = 213	feature = 774	correl = 0.0619045	descr = N_Gram_TCGC
cnt = 214	feature = 404	correl = -0.0638268	descr = N_Gram_CGAA
cnt = 215	feature = 794	correl = 0.0907502	descr = N_Gram_TCTGC
cnt = 216	feature = 565	correl = -0.0439732	descr = N_Gram_GCCT
cnt = 217	feature = 494	correl = 0.0610292	descr = N_Gram_CTTTG
cnt = 218	feature = 77	correl = 0.432143	descr = Gibbs_of_Target_Sequence__Pos_20_Step_1
cnt = 219	feature = 894	correl = 0.0415111	descr = N_Gram_TTTCT
cnt = 220	feature = 490	correl = 0.03577	descr = N_Gram_CTTGC
cnt = 221	feature = 666	correl = 0.0307729	descr = N_Gram_GTCG
cnt = 222	feature = 657	correl = 0.026593	descr = N_Gram_GTAT
cnt = 223	feature = 299	correl = 0.0545221	descr = N_Gram_ATTG
cnt = 224	feature = 541	correl = -0.0435638	descr = N_Gram_GCAA
cnt = 225	feature = 526	correl = 0.0226334	descr = N_Gram_GAGT
cnt = 226	feature = 769	correl = -0.0343626	descr = N_Gram_TCCTC
cnt = 227	feature = 759	correl = 0.0215083	descr = N_Gram_TCCA
cnt = 228	feature = 41	correl = -0.0344943	descr = Position_Specific_Bin_Base_16_Base_C
cnt = 229	feature = 738	correl = 0.0521952	descr = N_Gram_TATA
cnt = 230	feature = 791	correl = 0.0339808	descr = N_Gram_TCTCC
cnt = 231	feature = 71	correl = 0.148593	descr = Gibbs_of_Target_Sequence__Pos_14_Step_1
cnt = 232	feature = 83	correl = -0.116579	descr = Fold_of_RNAi_Sequence_Pos_2
cnt = 233	feature = 838	correl = 0.0482438	descr = N_Gram_TGTA
cnt = 234	feature = 275	correl = 0.043981	descr = N_Gram_ATCC
cnt = 235	feature = 589	correl = -0.0510308	descr = N_Gram_GCTGC
cnt = 236	feature = 298	correl = 0.0792331	descr = N_Gram_ATTCT
cnt = 237	feature = 802	correl = 0.0434073	descr = N_Gram_TGAA
cnt = 238	feature = 675	correl = -0.0387612	descr = N_Gram_GTGC
cnt = 239	feature = 355	correl = -0.0825844	descr = N_Gram_CCAG
cnt = 240	feature = 595	correl = -0.030638	descr = N_Gram_GGAA
cnt = 241	feature = 530	correl = 0.0346179	descr = N_Gram_GATA
cnt = 242	feature = 482	correl = 0.0291935	descr = N_Gram_CTGT
cnt = 243	feature = 80	correl = 0.0336633	descr = PF_RNAi_Fold_3'Free_Count
cnt = 244	feature = 806	correl = 0.0307746	descr = N_Gram_TGAG
cnt = 245	feature = 678	correl = -0.0909185	descr = N_Gram_GTGG
cnt = 246	feature = 293	correl = 0.0633875	descr = N_Gram_ATTA
cnt = 247	feature = 59	correl = 0.0784524	descr = Gibbs_of_Target_Sequence__Pos_0_Step_1
cnt = 248	feature = 809	correl = 0.0315951	descr = N_Gram_TGAT
cnt = 249	feature = 631	correl = -0.101467	descr = N_Gram_GGGG
cnt = 250	feature = 489	correl = 0.0446923	descr = N_Gram_CTTG
cnt = 251	feature = 813	correl = 0.0509538	descr = N_Gram_TGCA
cnt = 252	feature = 706	correl = 0.0618041	descr = N_Gram_TAAG
cnt = 253	feature = 695	correl = 0.051002	descr = N_Gram_GTTT
cnt = 254	feature = 864	correl = 0.0311897	descr = N_Gram_TTCC
cnt = 255	feature = 672	correl = 0.0382495	descr = N_Gram_GTGA
cnt = 256	feature = 713	correl = 0.0575552	descr = N_Gram_TACA
cnt = 257	feature = 66	correl = 0.0779394	descr = Gibbs_of_Target_Sequence__Pos_8_Step_1
cnt = 258	feature = 884	correl = 0.0791701	descr = N_Gram_TTGT
cnt = 259	feature = 213	correl = -0.0663698	descr = N_Gram_ACG
cnt = 260	feature = 610	correl = -0.117565	descr = N_Gram_GGCC
cnt = 261	feature = 900	correl = 0.0302285	descr = N_Gram_TTTT
cnt = 262	feature = 641	correl = -0.0292806	descr = N_Gram_GGTC
cnt = 263	feature = 856	correl = 0.0495059	descr = N_Gram_TTAG
cnt = 264	feature = 626	correl = -0.124077	descr = N_Gram_GGGC
cnt = 265	feature = 368	correl = -0.120011	descr = N_Gram_CCCG
cnt = 266	feature = 789	correl = 0.0557312	descr = N_Gram_TCTC
cnt = 267	feature = 345	correl = 0.0474411	descr = N_Gram_CATT
cnt = 268	feature = 772	correl = 0.0340438	descr = N_Gram_TCG
cnt = 269	feature = 60	correl = -0.0494378	descr = Gibbs_of_Target_Sequence__Pos_1_Step_1
cnt = 270	feature = 752	correl = 0.0248642	descr = N_Gram_TCA
cnt = 271	feature = 74	correl = 0.0884278	descr = Gibbs_of_Target_Sequence__Pos_17_Step_1
cnt = 272	feature = 270	correl = 0.0866991	descr = N_Gram_ATAT
cnt = 273	feature = 392	correl = -0.0861333	descr = N_Gram_CCTC
cnt = 274	feature = 701	correl = 0.0505537	descr = N_Gram_TAAA
cnt = 275	feature = 499	correl = -0.0243254	descr = N_Gram_GAAG
cnt = 276	feature = 273	correl = 0.0612591	descr = N_Gram_ATC
cnt = 277	feature = 403	correl = -0.0763047	descr = N_Gram_CGA
cnt = 278	feature = 430	correl = -0.112306	descr = N_Gram_CGGC
cnt = 279	feature = 70	correl = 0.119637	descr = Gibbs_of_Target_Sequence__Pos_13_Step_1
cnt = 280	feature = 64	correl = 0.094957	descr = Gibbs_of_Target_Sequence__Pos_6_Step_1
cnt = 281	feature = 662	correl = -0.0863963	descr = N_Gram_GTCC
cnt = 282	feature = 892	correl = 0.0397946	descr = N_Gram_TTTC
cnt = 283	feature = 726	correl = 0.0848074	descr = N_Gram_TAG
cnt = 284	feature = 796	correl = 0.0659382	descr = N_Gram_TCTT
cnt = 285	feature = 105	correl = -0.100756	descr = Xue_Structure_Feature_C110
cnt = 286	feature = 348	correl = -0.0676288	descr = N_Gram_CCA
cnt = 287	feature = 72	correl = 0.08735	descr = Gibbs_of_Target_Sequence__Pos_15_Step_1
cnt = 288	feature = 540	correl = -0.030844	descr = N_Gram_GCA
cnt = 289	feature = 79	correl = 0.146489	descr = PF_RNAi_Fold_5'Free_Count
cnt = 290	feature = 837	correl = 0.0839728	descr = N_Gram_TGT
cnt = 291	feature = 335	correl = 0.0681319	descr = N_Gram_CAT
cnt = 292	feature = 751	correl = 0.0404066	descr = N_Gram_TC
cnt = 293	feature = 554	correl = -0.119762	descr = N_Gram_GCC
cnt = 294	feature = 593	correl = -0.111876	descr = N_Gram_GG
cnt = 295	feature = 264	correl = 0.114081	descr = N_Gram_AT
cnt = 296	feature = 539	correl = -0.104996	descr = N_Gram_GC
cnt = 297	feature = 292	correl = 0.118434	descr = N_Gram_ATT
cnt = 298	feature = 78	correl = 0.214226	descr = PF_RNAi_Fold_Energy
cnt = 299	feature = 58	correl = 0.271228	descr = Gibbs_of_Target_Sequence_
num rows = 2188
num_elements = 656400
..*
optimization finished, #iter = 2469
nu = 0.325083
obj = -56.483921, rho = -0.746303
nSV = 1036, nBSV = 455
num rows = 243
num_elements = 72900
*
optimization finished, #iter = 234
nu = 0.289682
obj = -6.337184, rho = -0.658240
nSV = 138, nBSV = 27
..*
optimization finished, #iter = 2469
nu = 0.325083
obj = -56.483921, rho = -0.746303
nSV = 1036, nBSV = 455
CFS merit scores = 1.44541
CFS merit scores = 1.61707
CFS merit scores = 1.85383
CFS merit scores = 2.07923
CFS merit scores = 2.28362
CFS merit scores = 2.47348
CFS merit scores = 2.64674
CFS merit scores = 2.80346
CFS merit scores = 2.94928
CFS merit scores = 3.0878
CFS merit scores = 3.21613
CFS merit scores = 3.33703
CFS merit scores = 3.45226
CFS merit scores = 3.5625
CFS merit scores = 3.66829
CFS merit scores = 3.76865
CFS merit scores = 3.86568
CFS merit scores = 3.9573
CFS merit scores = 4.0455
CFS merit scores = 4.12998
CFS merit scores = 4.21019
CFS merit scores = 4.28629
CFS merit scores = 4.3606
CFS merit scores = 4.42758
CFS merit scores = 4.49263
CFS merit scores = 4.55574
CFS merit scores = 4.61694
CFS merit scores = 4.67494
CFS merit scores = 4.73044
CFS merit scores = 4.78424
CFS merit scores = 4.83628
CFS merit scores = 4.88577
CFS merit scores = 4.93356
CFS merit scores = 4.97899
CFS merit scores = 5.02227
CFS merit scores = 5.06243
CFS merit scores = 5.1009
CFS merit scores = 5.13841
CFS merit scores = 5.17457
CFS merit scores = 5.20856
CFS merit scores = 5.24046
CFS merit scores = 5.27183
CFS merit scores = 5.30278
CFS merit scores = 5.33309
CFS merit scores = 5.36261
CFS merit scores = 5.39135
CFS merit scores = 5.42014
CFS merit scores = 5.44842
CFS merit scores = 5.47452
CFS merit scores = 5.49985
CFS merit scores = 5.52426
CFS merit scores = 5.54689
CFS merit scores = 5.56903
CFS merit scores = 5.59054
CFS merit scores = 5.61079
CFS merit scores = 5.62869
CFS merit scores = 5.64663
CFS merit scores = 5.66427
CFS merit scores = 5.68107
CFS merit scores = 5.69709
CFS merit scores = 5.71307
CFS merit scores = 5.72817
CFS merit scores = 5.74284
CFS merit scores = 5.75771
CFS merit scores = 5.77185
CFS merit scores = 5.78565
CFS merit scores = 5.79949
CFS merit scores = 5.81336
CFS merit scores = 5.82707
CFS merit scores = 5.8406
CFS merit scores = 5.85315
CFS merit scores = 5.86511
CFS merit scores = 5.87678
CFS merit scores = 5.88808
CFS merit scores = 5.89852
CFS merit scores = 5.90745
CFS merit scores = 5.91609
CFS merit scores = 5.92446
CFS merit scores = 5.93282
CFS merit scores = 5.94071
CFS merit scores = 5.94793
CFS merit scores = 5.95468
CFS merit scores = 5.96143
CFS merit scores = 5.96843
CFS merit scores = 5.97522
CFS merit scores = 5.98185
CFS merit scores = 5.98876
CFS merit scores = 5.99541
CFS merit scores = 6.00178
CFS merit scores = 6.00748
CFS merit scores = 6.01307
CFS merit scores = 6.01859
CFS merit scores = 6.02385
CFS merit scores = 6.02891
CFS merit scores = 6.03417
CFS merit scores = 6.03904
CFS merit scores = 6.04354
CFS merit scores = 6.04782
CFS merit scores = 6.05217
CFS merit scores = 6.05664
CFS merit scores = 6.0607
CFS merit scores = 6.06457
CFS merit scores = 6.06809
CFS merit scores = 6.07151
CFS merit scores = 6.07495
CFS merit scores = 6.0783
CFS merit scores = 6.08187
CFS merit scores = 6.08522
CFS merit scores = 6.0885
CFS merit scores = 6.09169
CFS merit scores = 6.09491
CFS merit scores = 6.0981
CFS merit scores = 6.10092
CFS merit scores = 6.10367
CFS merit scores = 6.10668
CFS merit scores = 6.1092
CFS merit scores = 6.11201
CFS merit scores = 6.11491
CFS merit scores = 6.11764
CFS merit scores = 6.11975
CFS merit scores = 6.12187
CFS merit scores = 6.12403
CFS merit scores = 6.12586
CFS merit scores = 6.12788
CFS merit scores = 6.12975
CFS merit scores = 6.13167
CFS merit scores = 6.13356
CFS merit scores = 6.13517
CFS merit scores = 6.13665
CFS merit scores = 6.13811
CFS merit scores = 6.13934
CFS merit scores = 6.14073
CFS merit scores = 6.14201
CFS merit scores = 6.14307
CFS merit scores = 6.14414
CFS merit scores = 6.14534
CFS merit scores = 6.14649
CFS merit scores = 6.1475
CFS merit scores = 6.14834
CFS merit scores = 6.14918
CFS merit scores = 6.1501
CFS merit scores = 6.15095
CFS merit scores = 6.15176
CFS merit scores = 6.15234
CFS merit scores = 6.1531
CFS merit scores = 6.15381
CFS merit scores = 6.15466
CFS merit scores = 6.1551
CFS merit scores = 6.15529
CFS merit scores = 6.15548
CFS merit scores = 6.15573
CFS merit scores = 6.15602
CFS merit scores = 6.15603
CFS merit scores = 6.15605
CFS merit scores = 6.15602
CFS merit scores = 6.15598
CFS merit scores = 6.15597
CFS merit scores = 6.15602
CFS merit scores = 6.15564
CFS merit scores = 6.1553
CFS merit scores = 6.15485
CFS merit scores = 6.15438
CFS merit scores = 6.15397
CFS merit scores = 6.15369
CFS merit scores = 6.1534
CFS merit scores = 6.15331
CFS merit scores = 6.15309
CFS merit scores = 6.15291
CFS merit scores = 6.15274
CFS merit scores = 6.15237
CFS merit scores = 6.15179
CFS merit scores = 6.1513
CFS merit scores = 6.15072
CFS merit scores = 6.14996
CFS merit scores = 6.14907
CFS merit scores = 6.14823
CFS merit scores = 6.14744
CFS merit scores = 6.14656
CFS merit scores = 6.14571
CFS merit scores = 6.1446
CFS merit scores = 6.14352
CFS merit scores = 6.14259
CFS merit scores = 6.14136
CFS merit scores = 6.14013
CFS merit scores = 6.13886
CFS merit scores = 6.1375
CFS merit scores = 6.13613
CFS merit scores = 6.13463
CFS merit scores = 6.13312
CFS merit scores = 6.13158
CFS merit scores = 6.13012
CFS merit scores = 6.12852
CFS merit scores = 6.12676
CFS merit scores = 6.12505
CFS merit scores = 6.1234
CFS merit scores = 6.12157
CFS merit scores = 6.11961
CFS merit scores = 6.11777
CFS merit scores = 6.11574
CFS merit scores = 6.11363
CFS merit scores = 6.11152
CFS merit scores = 6.10942
CFS merit scores = 6.10727
CFS merit scores = 6.10524
CFS merit scores = 6.10314
CFS merit scores = 6.10103
CFS merit scores = 6.0989
CFS merit scores = 6.09685
CFS merit scores = 6.09482
CFS merit scores = 6.09277
CFS merit scores = 6.09072
CFS merit scores = 6.0885
CFS merit scores = 6.08578
CFS merit scores = 6.08308
CFS merit scores = 6.08031
CFS merit scores = 6.07766
CFS merit scores = 6.07484
CFS merit scores = 6.07189
CFS merit scores = 6.0689
CFS merit scores = 6.06601
CFS merit scores = 6.06314
CFS merit scores = 6.06018
CFS merit scores = 6.05722
CFS merit scores = 6.05432
CFS merit scores = 6.05143
CFS merit scores = 6.04838
CFS merit scores = 6.04509
CFS merit scores = 6.04173
CFS merit scores = 6.03846
CFS merit scores = 6.03498
CFS merit scores = 6.03132
CFS merit scores = 6.02765
CFS merit scores = 6.02393
CFS merit scores = 6.01998
CFS merit scores = 6.01617
CFS merit scores = 6.01222
CFS merit scores = 6.00831
CFS merit scores = 6.00447
CFS merit scores = 6.00056
CFS merit scores = 5.99667
CFS merit scores = 5.99279
CFS merit scores = 5.98853
CFS merit scores = 5.98438
CFS merit scores = 5.98022
CFS merit scores = 5.97608
CFS merit scores = 5.9719
CFS merit scores = 5.96778
CFS merit scores = 5.96362
CFS merit scores = 5.95954
CFS merit scores = 5.9555
CFS merit scores = 5.95133
CFS merit scores = 5.94694
CFS merit scores = 5.94256
CFS merit scores = 5.93798
CFS merit scores = 5.93323
CFS merit scores = 5.92839
CFS merit scores = 5.92352
CFS merit scores = 5.91868
CFS merit scores = 5.9136
CFS merit scores = 5.90867
CFS merit scores = 5.90375
CFS merit scores = 5.89849
CFS merit scores = 5.89331
CFS merit scores = 5.88814
CFS merit scores = 5.88293
CFS merit scores = 5.87775
CFS merit scores = 5.87248
CFS merit scores = 5.86716
CFS merit scores = 5.86177
CFS merit scores = 5.85632
CFS merit scores = 5.85085
CFS merit scores = 5.8452
CFS merit scores = 5.83963
CFS merit scores = 5.83416
CFS merit scores = 5.82879
CFS merit scores = 5.82353
CFS merit scores = 5.81833
CFS merit scores = 5.81283
CFS merit scores = 5.8074
CFS merit scores = 5.80192
CFS merit scores = 5.79625
CFS merit scores = 5.7906
CFS merit scores = 5.78475
CFS merit scores = 5.77885
CFS merit scores = 5.77295
CFS merit scores = 5.76709
CFS merit scores = 5.7613
CFS merit scores = 5.75561
CFS merit scores = 5.74955
CFS merit scores = 5.7435
CFS merit scores = 5.73734
CFS merit scores = 5.73118
CFS merit scores = 5.72498
CFS merit scores = 5.71862
CFS merit scores = 5.71222
CFS merit scores = 5.7058
CFS merit scores = 5.69936
CFS merit scores = 5.69294
CFS merit scores = 5.68646
CFS merit scores = 5.6801
CFS merit scores = 5.67372
CFS merit scores = 5.66737
CFS merit scores = 5.66077
CFS merit scores = 5.65393
CFS merit scores = 5.647
CFS merit scores = 5.6402
CFS merit scores = 5.6333
CFS merit scores = 5.62645
CFS merit scores = 5.61946
CFS merit scores = 5.61255
CFS merit scores = 5.60521
CFS merit scores = 5.59786
CFS merit scores = 5.58994
CFS merit scores = 5.582
CFS merit scores = 5.5741
CFS merit scores = 5.56622
CFS merit scores = 5.55835
CFS merit scores = 5.54971
CFS merit scores = 5.5411
CFS merit scores = 5.53254
CFS merit scores = 5.52385
CFS merit scores = 5.51499
CFS merit scores = 5.50388
CFS merit scores = 5.49271
CFS merit scores = 5.48053
CFS merit scores = 5.46815
CFS merit scores = 5.4557
CFS merit scores = 5.44289
CFS merit scores = 5.42894
CFS merit scores = 5.41394
CFS merit scores = 5.39886
CFS merit scores = 5.38275
CFS merit scores = 5.3457
cnt = 1	feature = 83	correl = 0.445412	descr = Gibbs_of_Target_Sequence__Pos_19_Step_1
cnt = 2	feature = 2	correl = -0.134318	descr = Position_Specific_Bin_Base_0_Base_G
cnt = 3	feature = 502	correl = -0.0730174	descr = N_Gram_CTGGC
cnt = 4	feature = 14	correl = -0.0832759	descr = Position_Specific_Bin_Base_4_Base_C
cnt = 5	feature = 848	correl = -0.034037	descr = N_Gram_TGCCG
cnt = 6	feature = 684	correl = 0.0432445	descr = N_Gram_GTAA
cnt = 7	feature = 774	correl = 0.0599442	descr = N_Gram_TATCA
cnt = 8	feature = 356	correl = 0.0256986	descr = N_Gram_CATAG
cnt = 9	feature = 631	correl = -0.0275775	descr = N_Gram_GGACG
cnt = 10	feature = 749	correl = -0.0288557	descr = N_Gram_TACG
cnt = 11	feature = 228	correl = -0.0519931	descr = N_Gram_ACGGG
cnt = 12	feature = 880	correl = -0.0287172	descr = N_Gram_TTAAT
cnt = 13	feature = 765	correl = 0.0298168	descr = N_Gram_TAGTC
cnt = 14	feature = 327	correl = 0.0221769	descr = N_Gram_CAACG
cnt = 15	feature = 808	correl = 0.0459006	descr = N_Gram_TCGCA
cnt = 16	feature = 217	correl = -0.0216748	descr = N_Gram_ACCGA
cnt = 17	feature = 681	correl = -0.0247891	descr = N_Gram_GGTTA
cnt = 18	feature = 734	correl = 0.0263948	descr = N_Gram_TAACT
cnt = 19	feature = 901	correl = 0.0593651	descr = N_Gram_TTCGT
cnt = 20	feature = 806	correl = 0.0300373	descr = N_Gram_TCGAG
cnt = 21	feature = 488	correl = -0.0368551	descr = N_Gram_CTCAA
cnt = 22	feature = 432	correl = -0.0414496	descr = N_Gram_CGACG
cnt = 23	feature = 697	correl = -0.0524763	descr = N_Gram_GTCCG
cnt = 24	feature = 812	correl = 0.0409726	descr = N_Gram_TCGGA
cnt = 25	feature = 704	correl = 0.0481177	descr = N_Gram_GTCTA
cnt = 26	feature = 813	correl = -0.0333191	descr = N_Gram_TCGGC
cnt = 27	feature = 770	correl = 0.02339	descr = N_Gram_TATAC
cnt = 28	feature = 461	correl = -0.0276819	descr = N_Gram_CGGTT
cnt = 29	feature = 910	correl = 0.0313427	descr = N_Gram_TTGAC
cnt = 30	feature = 732	correl = 0.0498621	descr = N_Gram_TAAAC
cnt = 31	feature = 915	correl = -0.0261694	descr = N_Gram_TTGGC
cnt = 32	feature = 316	correl = 0.0315011	descr = N_Gram_ATTGT
cnt = 33	feature = 752	correl = 0.0723271	descr = N_Gram_TACTA
cnt = 34	feature = 554	correl = -0.0256454	descr = N_Gram_GAGTA
cnt = 35	feature = 493	correl = -0.0497037	descr = N_Gram_CTCGT
cnt = 36	feature = 716	correl = -0.0577597	descr = N_Gram_GTGGG
cnt = 37	feature = 436	correl = -0.0308214	descr = N_Gram_CGATC
cnt = 38	feature = 800	correl = 0.079682	descr = N_Gram_TCCTA
cnt = 39	feature = 586	correl = -0.0753699	descr = N_Gram_GCCCC
cnt = 40	feature = 256	correl = -0.0452271	descr = N_Gram_AGCGG
cnt = 41	feature = 857	correl = 0.0299642	descr = N_Gram_TGGAC
cnt = 42	feature = 530	correl = 0.0698073	descr = N_Gram_GAATA
cnt = 43	feature = 925	correl = 0.0653805	descr = N_Gram_TTTAG
cnt = 44	feature = 403	correl = -0.0265512	descr = N_Gram_CCGCG
cnt = 45	feature = 850	correl = -0.0246167	descr = N_Gram_TGCGC
cnt = 46	feature = 721	correl = 0.0353547	descr = N_Gram_GTTAC
cnt = 47	feature = 308	correl = -0.021528	descr = N_Gram_ATTAA
cnt = 48	feature = 337	correl = -0.0217312	descr = N_Gram_CACGA
cnt = 49	feature = 659	correl = -0.0928826	descr = N_Gram_GGGCC
cnt = 50	feature = 495	correl = 0.0333681	descr = N_Gram_CTCTA
cnt = 51	feature = 739	correl = -0.0573986	descr = N_Gram_TAATC
cnt = 52	feature = 535	correl = 0.0296377	descr = N_Gram_GACAT
cnt = 53	feature = 772	correl = 0.0326001	descr = N_Gram_TATAT
cnt = 54	feature = 696	correl = -0.059595	descr = N_Gram_GTCCC
cnt = 55	feature = 840	correl = 0.0232885	descr = N_Gram_TGAGA
cnt = 56	feature = 489	correl = -0.0350947	descr = N_Gram_CTCAC
cnt = 57	feature = 592	correl = 0.0218472	descr = N_Gram_GCCTA
cnt = 58	feature = 572	correl = -0.0353289	descr = N_Gram_GCACC
cnt = 59	feature = 825	correl = 0.0490515	descr = N_Gram_TCTCT
cnt = 60	feature = 871	correl = 0.0287283	descr = N_Gram_TGTCG
cnt = 61	feature = 264	correl = -0.0251786	descr = N_Gram_AGGGA
cnt = 62	feature = 717	correl = -0.0239231	descr = N_Gram_GTGGT
cnt = 63	feature = 775	correl = 0.0522945	descr = N_Gram_TATCG
cnt = 64	feature = 539	correl = -0.0600909	descr = N_Gram_GACCG
cnt = 65	feature = 582	correl = -0.0247798	descr = N_Gram_GCCAC
cnt = 66	feature = 446	correl = -0.0569674	descr = N_Gram_CGCGT
cnt = 67	feature = 508	correl = -0.0368954	descr = N_Gram_CTTAA
cnt = 68	feature = 790	correl = -0.0516014	descr = N_Gram_TCAGA
cnt = 69	feature = 262	correl = -0.0287022	descr = N_Gram_AGGCA
cnt = 70	feature = 718	correl = 0.0284015	descr = N_Gram_GTGTA
cnt = 71	feature = 238	correl = -0.0381083	descr = N_Gram_ACTGC
cnt = 72	feature = 35	correl = 0.0305708	descr = Position_Specific_Bin_Base_12_Base_A
cnt = 73	feature = 430	correl = -0.025773	descr = N_Gram_CGACA
cnt = 74	feature = 334	correl = -0.0253653	descr = N_Gram_CACAT
cnt = 75	feature = 8	correl = 0.046204	descr = Position_Specific_Bin_Base_2_Base_C
cnt = 76	feature = 709	correl = 0.044263	descr = N_Gram_GTGAA
cnt = 77	feature = 645	correl = -0.0253824	descr = N_Gram_GGCCG
cnt = 78	feature = 625	correl = -0.0312403	descr = N_Gram_GGAAA
cnt = 79	feature = 649	correl = -0.0653284	descr = N_Gram_GGCGT
cnt = 80	feature = 258	correl = 0.0227648	descr = N_Gram_AGCTA
cnt = 81	feature = 345	correl = -0.042937	descr = N_Gram_CAGAC
cnt = 82	feature = 627	correl = -0.0483494	descr = N_Gram_GGAAG
cnt = 83	feature = 52	correl = -0.0598637	descr = Position_Specific_Bin_Base_17_Base_G
cnt = 84	feature = 518	correl = -0.0389601	descr = N_Gram_CTTTA
cnt = 85	feature = 640	correl = -0.0616316	descr = N_Gram_GGCAA
cnt = 86	feature = 664	correl = -0.0781102	descr = N_Gram_GGGGC
cnt = 87	feature = 45	correl = -0.0341925	descr = Position_Specific_Bin_Base_15_Base_T
cnt = 88	feature = 726	correl = -0.0258337	descr = N_Gram_GTTGT
cnt = 89	feature = 786	correl = 0.040975	descr = N_Gram_TCAAC
cnt = 90	feature = 852	correl = 0.0263852	descr = N_Gram_TGCTA
cnt = 91	feature = 404	correl = -0.0356677	descr = N_Gram_CCGCT
cnt = 92	feature = 579	correl = 0.0345371	descr = N_Gram_GCATT
cnt = 93	feature = 766	correl = 0.0325944	descr = N_Gram_TAGTG
cnt = 94	feature = 705	correl = 0.0255253	descr = N_Gram_GTCTC
cnt = 95	feature = 355	correl = -0.0515854	descr = N_Gram_CATAA
cnt = 96	feature = 798	correl = -0.0499878	descr = N_Gram_TCCCC
cnt = 97	feature = 31	correl = -0.0413951	descr = Position_Specific_Bin_Base_11_Base_A
cnt = 98	feature = 56	correl = 0.0342793	descr = Position_Specific_Bin_Base_18_Base_T
cnt = 99	feature = 311	correl = 0.0401423	descr = N_Gram_ATTCG
cnt = 100	feature = 663	correl = -0.0460106	descr = N_Gram_GGGGA
cnt = 101	feature = 723	correl = 0.0375933	descr = N_Gram_GTTCG
cnt = 102	feature = 37	correl = 0.0445971	descr = Position_Specific_Bin_Base_13_Base_A
cnt = 103	feature = 519	correl = 0.0249463	descr = N_Gram_CTTTC
cnt = 104	feature = 545	correl = 0.046208	descr = N_Gram_GACTG
cnt = 105	feature = 60	correl = 0.0675692	descr = Position_Specific_Bin_Base_19_Base_T
cnt = 106	feature = 350	correl = -0.0304052	descr = N_Gram_CAGCG
cnt = 107	feature = 273	correl = -0.0298605	descr = N_Gram_AGTTC
cnt = 108	feature = 753	correl = 0.0355871	descr = N_Gram_TACTG
cnt = 109	feature = 665	correl = -0.0569768	descr = N_Gram_GGGGT
cnt = 110	feature = 270	correl = 0.0978037	descr = N_Gram_AGTCG
cnt = 111	feature = 819	correl = 0.0499949	descr = N_Gram_TCTAC
cnt = 112	feature = 240	correl = 0.0242662	descr = N_Gram_ACTTC
cnt = 113	feature = 481	correl = 0.0230737	descr = N_Gram_CTAGA
cnt = 114	feature = 612	correl = -0.0279923	descr = N_Gram_GCTCA
cnt = 115	feature = 560	correl = -0.0412813	descr = N_Gram_GATGG
cnt = 116	feature = 687	correl = -0.0251885	descr = N_Gram_GTAAT
cnt = 117	feature = 25	correl = 0.0315956	descr = Position_Specific_Bin_Base_9_Base_A
cnt = 118	feature = 4	correl = -0.0290785	descr = Position_Specific_Bin_Base_1_Base_C
cnt = 119	feature = 254	correl = -0.0361483	descr = N_Gram_AGCCC
cnt = 120	feature = 297	correl = 0.072704	descr = N_Gram_ATCTC
cnt = 121	feature = 233	correl = 0.069752	descr = N_Gram_ACTAC
cnt = 122	feature = 799	correl = -0.0221485	descr = N_Gram_TCCCG
cnt = 123	feature = 278	correl = 0.0240922	descr = N_Gram_ATAGA
cnt = 124	feature = 43	correl = 0.0764144	descr = Position_Specific_Bin_Base_15_Base_A
cnt = 125	feature = 1	correl = 0.10639	descr = Position_Specific_Bin_Base_0_Base_C
cnt = 126	feature = 553	correl = -0.02656	descr = N_Gram_GAGGT
cnt = 127	feature = 913	correl = 0.0300282	descr = N_Gram_TTGCG
cnt = 128	feature = 583	correl = -0.0614779	descr = N_Gram_GCCAG
cnt = 129	feature = 64	correl = 0.115046	descr = Position_Specific_Bin_Base_20_Base_T
cnt = 130	feature = 917	correl = 0.0352431	descr = N_Gram_TTGGT
cnt = 131	feature = 370	correl = -0.0216426	descr = N_Gram_CCACA
cnt = 132	feature = 40	correl = -0.0337954	descr = Position_Specific_Bin_Base_14_Base_C
cnt = 133	feature = 746	correl = 0.0444974	descr = N_Gram_TACC
cnt = 134	feature = 914	correl = 0.0477703	descr = N_Gram_TTGGA
cnt = 135	feature = 314	correl = -0.0219584	descr = N_Gram_ATTGA
cnt = 136	feature = 482	correl = 0.0653408	descr = N_Gram_CTAGC
cnt = 137	feature = 286	correl = 0.0357376	descr = N_Gram_ATCAA
cnt = 138	feature = 597	correl = -0.0518267	descr = N_Gram_GCGCA
cnt = 139	feature = 740	correl = -0.0224546	descr = N_Gram_TAATG
cnt = 140	feature = 603	correl = -0.0299975	descr = N_Gram_GCGGG
cnt = 141	feature = 769	correl = 0.0568551	descr = N_Gram_TATAA
cnt = 142	feature = 706	correl = 0.023864	descr = N_Gram_GTCTT
cnt = 143	feature = 900	correl = 0.0347613	descr = N_Gram_TTCGC
cnt = 144	feature = 634	correl = -0.0603391	descr = N_Gram_GGAGC
cnt = 145	feature = 16	correl = 0.0569384	descr = Position_Specific_Bin_Base_5_Base_T
cnt = 146	feature = 292	correl = 0.0314177	descr = N_Gram_ATCCT
cnt = 147	feature = 593	correl = -0.0546191	descr = N_Gram_GCCTC
cnt = 148	feature = 552	correl = -0.0336391	descr = N_Gram_GAGGG
cnt = 149	feature = 394	correl = -0.0802951	descr = N_Gram_CCCTG
cnt = 150	feature = 368	correl = -0.0513613	descr = N_Gram_CCAAA
cnt = 151	feature = 702	correl = 0.0614707	descr = N_Gram_GTCGT
cnt = 152	feature = 821	correl = 0.0338482	descr = N_Gram_TCTAT
cnt = 153	feature = 11	correl = 0.0705931	descr = Position_Specific_Bin_Base_3_Base_G
cnt = 154	feature = 860	correl = -0.0744991	descr = N_Gram_TGGCG
cnt = 155	feature = 271	correl = 0.033487	descr = N_Gram_AGTCT
cnt = 156	feature = 610	correl = 0.022858	descr = N_Gram_GCTAT
cnt = 157	feature = 598	correl = -0.0891962	descr = N_Gram_GCGCG
cnt = 158	feature = 904	correl = 0.0391527	descr = N_Gram_TTCTC
cnt = 159	feature = 792	correl = 0.0238637	descr = N_Gram_TCATA
cnt = 160	feature = 105	correl = -0.0226742	descr = Xue_Structure_Feature_A111
cnt = 161	feature = 678	correl = -0.0697012	descr = N_Gram_GGTGC
cnt = 162	feature = 541	correl = -0.0386102	descr = N_Gram_GACGG
cnt = 163	feature = 501	correl = 0.0556723	descr = N_Gram_CTGGA
cnt = 164	feature = 251	correl = -0.0228779	descr = N_Gram_AGCAC
cnt = 165	feature = 934	correl = 0.0333976	descr = N_Gram_TTTTA
cnt = 166	feature = 677	correl = -0.0295549	descr = N_Gram_GGTGA
cnt = 167	feature = 685	correl = 0.0552742	descr = N_Gram_GTAAA
cnt = 168	feature = 620	correl = 0.0228653	descr = N_Gram_GCTGT
cnt = 169	feature = 207	correl = 0.0436854	descr = N_Gram_ACATC
cnt = 170	feature = 6	correl = 0.0227163	descr = Position_Specific_Bin_Base_1_Base_T
cnt = 171	feature = 927	correl = 0.0437377	descr = N_Gram_TTTCC
cnt = 172	feature = 788	correl = 0.0514998	descr = N_Gram_TCACC
cnt = 173	feature = 701	correl = -0.0257734	descr = N_Gram_GTCGG
cnt = 174	feature = 58	correl = -0.127886	descr = Position_Specific_Bin_Base_19_Base_C
cnt = 175	feature = 452	correl = -0.0470947	descr = N_Gram_CGGCA
cnt = 176	feature = 643	correl = -0.0814625	descr = N_Gram_GGCCA
cnt = 177	feature = 29	correl = -0.0520621	descr = Position_Specific_Bin_Base_10_Base_G
cnt = 178	feature = 526	correl = -0.0505836	descr = N_Gram_GAAGA
cnt = 179	feature = 17	correl = -0.0411288	descr = Position_Specific_Bin_Base_6_Base_C
cnt = 180	feature = 789	correl = -0.0437661	descr = N_Gram_TCACG
cnt = 181	feature = 21	correl = 0.063079	descr = Position_Specific_Bin_Base_7_Base_T
cnt = 182	feature = 780	correl = 0.0635508	descr = N_Gram_TATTC
cnt = 183	feature = 578	correl = 0.0450214	descr = N_Gram_GCATC
cnt = 184	feature = 738	correl = 0.057749	descr = N_Gram_TAAGG
cnt = 185	feature = 41	correl = -0.153466	descr = Position_Specific_Bin_Base_14_Base_G
cnt = 186	feature = 10	correl = -0.128026	descr = Position_Specific_Bin_Base_2_Base_T
cnt = 187	feature = 903	correl = 0.0574173	descr = N_Gram_TTCTA
cnt = 188	feature = 660	correl = -0.0761013	descr = N_Gram_GGGCG
cnt = 189	feature = 590	correl = -0.0346526	descr = N_Gram_GCCGA
cnt = 190	feature = 838	correl = 0.0299158	descr = N_Gram_TGAAT
cnt = 191	feature = 876	correl = 0.0571965	descr = N_Gram_TGTTC
cnt = 192	feature = 423	correl = 0.0268605	descr = N_Gram_CCTTG
cnt = 193	feature = 305	correl = -0.0392433	descr = N_Gram_ATGGT
cnt = 194	feature = 674	correl = 0.0296051	descr = N_Gram_GGTCA
cnt = 195	feature = 658	correl = -0.046249	descr = N_Gram_GGGCA
cnt = 196	feature = 249	correl = -0.0458809	descr = N_Gram_AGATG
cnt = 197	feature = 33	correl = -0.0478523	descr = Position_Specific_Bin_Base_11_Base_G
cnt = 198	feature = 802	correl = -0.0354371	descr = N_Gram_TCCTG
cnt = 199	feature = 632	correl = 0.0457683	descr = N_Gram_GGACT
cnt = 200	feature = 23	correl = -0.0937995	descr = Position_Specific_Bin_Base_8_Base_C
cnt = 201	feature = 46	correl = 0.0796893	descr = Position_Specific_Bin_Base_16_Base_A
cnt = 202	feature = 859	correl = -0.061096	descr = N_Gram_TGGCC
cnt = 203	feature = 831	correl = 0.0329457	descr = N_Gram_TCTTG
cnt = 204	feature = 213	correl = -0.082548	descr = N_Gram_ACCAC
cnt = 205	feature = 229	correl = -0.0365522	descr = N_Gram_ACGT
cnt = 206	feature = 672	correl = 0.0395921	descr = N_Gram_GGTAA
cnt = 207	feature = 293	correl = 0.0460203	descr = N_Gram_ATCG
cnt = 208	feature = 59	correl = -0.119212	descr = Position_Specific_Bin_Base_19_Base_G
cnt = 209	feature = 675	correl = -0.0716173	descr = N_Gram_GGTCC
cnt = 210	feature = 36	correl = -0.0307966	descr = Position_Specific_Bin_Base_12_Base_T
cnt = 211	feature = 843	correl = 0.0429714	descr = N_Gram_TGCA
cnt = 212	feature = 42	correl = 0.0758564	descr = Position_Specific_Bin_Base_14_Base_T
cnt = 213	feature = 837	correl = 0.0485925	descr = N_Gram_TGAAG
cnt = 214	feature = 490	correl = -0.0416983	descr = N_Gram_CTCCC
cnt = 215	feature = 260	correl = 0.0261891	descr = N_Gram_AGGAA
cnt = 216	feature = 28	correl = -0.0840068	descr = Position_Specific_Bin_Base_10_Base_C
cnt = 217	feature = 725	correl = -0.0424462	descr = N_Gram_GTTGG
cnt = 218	feature = 57	correl = 0.174308	descr = Position_Specific_Bin_Base_19_Base_A
cnt = 219	feature = 9	correl = 0.119112	descr = Position_Specific_Bin_Base_2_Base_G
cnt = 220	feature = 820	correl = 0.0600472	descr = N_Gram_TCTAG
cnt = 221	feature = 44	correl = -0.0384858	descr = Position_Specific_Bin_Base_15_Base_G
cnt = 222	feature = 15	correl = -0.0752273	descr = Position_Specific_Bin_Base_5_Base_C
cnt = 223	feature = 573	correl = -0.0344326	descr = N_Gram_GCACG
cnt = 224	feature = 232	correl = 0.0497207	descr = N_Gram_ACTA
cnt = 225	feature = 367	correl = -0.0278045	descr = N_Gram_CCAA
cnt = 226	feature = 409	correl = 0.0774527	descr = N_Gram_CCTA
cnt = 227	feature = 641	correl = -0.0525538	descr = N_Gram_GGCAG
cnt = 228	feature = 389	correl = -0.0999543	descr = N_Gram_CCCGA
cnt = 229	feature = 47	correl = -0.0464534	descr = Position_Specific_Bin_Base_16_Base_C
cnt = 230	feature = 283	correl = 0.0700084	descr = N_Gram_ATATT
cnt = 231	feature = 531	correl = 0.0398536	descr = N_Gram_GAATT
cnt = 232	feature = 803	correl = 0.0504281	descr = N_Gram_TCCTT
cnt = 233	feature = 307	correl = 0.0516734	descr = N_Gram_ATTA
cnt = 234	feature = 478	correl = 0.0388374	descr = N_Gram_CTACA
cnt = 235	feature = 759	correl = 0.067802	descr = N_Gram_TAGC
cnt = 236	feature = 214	correl = -0.0291744	descr = N_Gram_ACCC
cnt = 237	feature = 865	correl = 0.0321869	descr = N_Gram_TGGTC
cnt = 238	feature = 494	correl = 0.0386658	descr = N_Gram_CTCT
cnt = 239	feature = 922	correl = 0.0548778	descr = N_Gram_TTGTT
cnt = 240	feature = 916	correl = -0.0249317	descr = N_Gram_TTGGG
cnt = 241	feature = 794	correl = 0.0293761	descr = N_Gram_TCCA
cnt = 242	feature = 348	correl = -0.032593	descr = N_Gram_CAGCA
cnt = 243	feature = 679	correl = -0.107502	descr = N_Gram_GGTGG
cnt = 244	feature = 358	correl = 0.0754686	descr = N_Gram_CATCT
cnt = 245	feature = 616	correl = -0.0360442	descr = N_Gram_GCTG
cnt = 246	feature = 671	correl = 0.0314753	descr = N_Gram_GGTA
cnt = 247	feature = 277	correl = 0.0459221	descr = N_Gram_ATAG
cnt = 248	feature = 515	correl = -0.0225347	descr = N_Gram_CTTGG
cnt = 249	feature = 536	correl = -0.0758617	descr = N_Gram_GACC
cnt = 250	feature = 438	correl = -0.0355033	descr = N_Gram_CGCA
cnt = 251	feature = 867	correl = 0.0517352	descr = N_Gram_TGTA
cnt = 252	feature = 773	correl = 0.0602763	descr = N_Gram_TATC
cnt = 253	feature = 703	correl = 0.0295497	descr = N_Gram_GTCT
cnt = 254	feature = 815	correl = 0.0441174	descr = N_Gram_TCGT
cnt = 255	feature = 288	correl = 0.0528521	descr = N_Gram_ATCC
cnt = 256	feature = 650	correl = -0.0584427	descr = N_Gram_GGCT
cnt = 257	feature = 884	correl = 0.0590672	descr = N_Gram_TTAG
cnt = 258	feature = 864	correl = -0.0686388	descr = N_Gram_TGGGG
cnt = 259	feature = 735	correl = 0.0681045	descr = N_Gram_TAAG
cnt = 260	feature = 66	correl = 0.0882252	descr = Gibbs_of_Target_Sequence__Pos_0_Step_1
cnt = 261	feature = 751	correl = 0.0496689	descr = N_Gram_TACT
cnt = 262	feature = 708	correl = 0.0352974	descr = N_Gram_GTGA
cnt = 263	feature = 654	correl = -0.0850223	descr = N_Gram_GGGA
cnt = 264	feature = 680	correl = -0.0357018	descr = N_Gram_GGTT
cnt = 265	feature = 81	correl = 0.110592	descr = Gibbs_of_Target_Sequence__Pos_17_Step_1
cnt = 266	feature = 826	correl = 0.0809043	descr = N_Gram_TCTG
cnt = 267	feature = 68	correl = -0.154217	descr = Gibbs_of_Target_Sequence__Pos_2_Step_1
cnt = 268	feature = 856	correl = 0.0218742	descr = N_Gram_TGGA
cnt = 269	feature = 206	correl = 0.073167	descr = N_Gram_ACAT
cnt = 270	feature = 250	correl = 0.0233902	descr = N_Gram_AGCA
cnt = 271	feature = 70	correl = 0.0559657	descr = Gibbs_of_Target_Sequence__Pos_5_Step_1
cnt = 272	feature = 499	correl = -0.0326022	descr = N_Gram_CTGC
cnt = 273	feature = 384	correl = -0.09069	descr = N_Gram_CCCC
cnt = 274	feature = 589	correl = -0.0317639	descr = N_Gram_GCCG
cnt = 275	feature = 303	correl = -0.0476658	descr = N_Gram_ATGG
cnt = 276	feature = 412	correl = -0.0882423	descr = N_Gram_CCTC
cnt = 277	feature = 336	correl = -0.0676452	descr = N_Gram_CACG
cnt = 278	feature = 768	correl = 0.0705929	descr = N_Gram_TATA
cnt = 279	feature = 899	correl = 0.0311282	descr = N_Gram_TTCG
cnt = 280	feature = 263	correl = -0.0448993	descr = N_Gram_AGGG
cnt = 281	feature = 743	correl = 0.0578635	descr = N_Gram_TACA
cnt = 282	feature = 483	correl = 0.0476722	descr = N_Gram_CTAT
cnt = 283	feature = 80	correl = 0.139503	descr = Gibbs_of_Target_Sequence__Pos_16_Step_1
cnt = 284	feature = 755	correl = 0.0542345	descr = N_Gram_TAGA
cnt = 285	feature = 347	correl = -0.0475995	descr = N_Gram_CAGC
cnt = 286	feature = 624	correl = -0.0317003	descr = N_Gram_GGAA
cnt = 287	feature = 67	correl = -0.0287526	descr = Gibbs_of_Target_Sequence__Pos_1_Step_1
cnt = 288	feature = 392	correl = -0.0694441	descr = N_Gram_CCCT
cnt = 289	feature = 695	correl = -0.0830447	descr = N_Gram_GTCC
cnt = 290	feature = 525	correl = -0.0305174	descr = N_Gram_GAAG
cnt = 291	feature = 69	correl = 0.104712	descr = Gibbs_of_Target_Sequence__Pos_4_Step_1
cnt = 292	feature = 669	correl = -0.0935417	descr = N_Gram_GGGTG
cnt = 293	feature = 310	correl = 0.0804628	descr = N_Gram_ATTC
cnt = 294	feature = 875	correl = 0.076972	descr = N_Gram_TGTT
cnt = 295	feature = 462	correl = -0.0492925	descr = N_Gram_CGT
cnt = 296	feature = 396	correl = -0.100816	descr = N_Gram_CCGA
cnt = 297	feature = 74	correl = 0.110939	descr = Gibbs_of_Target_Sequence__Pos_9_Step_1
cnt = 298	feature = 77	correl = 0.13154	descr = Gibbs_of_Target_Sequence__Pos_13_Step_1
cnt = 299	feature = 231	correl = 0.035948	descr = N_Gram_ACT
cnt = 300	feature = 71	correl = 0.101006	descr = Gibbs_of_Target_Sequence__Pos_6_Step_1
cnt = 301	feature = 834	correl = 0.06505	descr = N_Gram_TGA
cnt = 302	feature = 76	correl = 0.0481381	descr = Gibbs_of_Target_Sequence__Pos_11_Step_1
cnt = 303	feature = 646	correl = -0.11501	descr = N_Gram_GGCG
cnt = 304	feature = 78	correl = 0.148402	descr = Gibbs_of_Target_Sequence__Pos_14_Step_1
cnt = 305	feature = 662	correl = -0.0947679	descr = N_Gram_GGGG
cnt = 306	feature = 210	correl = -0.0371794	descr = N_Gram_ACC
cnt = 307	feature = 220	correl = -0.0728226	descr = N_Gram_ACG
cnt = 308	feature = 600	correl = -0.102743	descr = N_Gram_GCGG
cnt = 309	feature = 796	correl = -0.0527372	descr = N_Gram_TCCC
cnt = 310	feature = 82	correl = 0.201542	descr = Gibbs_of_Target_Sequence__Pos_18_Step_1
cnt = 311	feature = 818	correl = 0.0748774	descr = N_Gram_TCTA
cnt = 312	feature = 72	correl = 0.155333	descr = Gibbs_of_Target_Sequence__Pos_7_Step_1
cnt = 313	feature = 707	correl = -0.0326722	descr = N_Gram_GTG
cnt = 314	feature = 321	correl = 0.0230287	descr = N_Gram_CAA
cnt = 315	feature = 75	correl = 0.130166	descr = Gibbs_of_Target_Sequence__Pos_10_Step_1
cnt = 316	feature = 284	correl = 0.0678223	descr = N_Gram_ATC
cnt = 317	feature = 657	correl = -0.126764	descr = N_Gram_GGGC
cnt = 318	feature = 666	correl = -0.0628313	descr = N_Gram_GGGT
cnt = 319	feature = 354	correl = 0.0701502	descr = N_Gram_CAT
cnt = 320	feature = 79	correl = 0.103722	descr = Gibbs_of_Target_Sequence__Pos_15_Step_1
cnt = 321	feature = 366	correl = -0.0722358	descr = N_Gram_CCA
cnt = 322	feature = 676	correl = -0.0979986	descr = N_Gram_GGTG
cnt = 323	feature = 892	correl = 0.097904	descr = N_Gram_TTC
cnt = 324	feature = 275	correl = 0.0611281	descr = N_Gram_ATA
cnt = 325	feature = 473	correl = 0.102908	descr = N_Gram_CTA
cnt = 326	feature = 449	correl = -0.116375	descr = N_Gram_CGG
cnt = 327	feature = 767	correl = 0.124041	descr = N_Gram_TAT
cnt = 328	feature = 595	correl = -0.105737	descr = N_Gram_GCG
cnt = 329	feature = 638	correl = -0.181392	descr = N_Gram_GGC
cnt = 330	feature = 653	correl = -0.138931	descr = N_Gram_GGG
cnt = 331	feature = 365	correl = -0.0852732	descr = N_Gram_CC
cnt = 332	feature = 565	correl = -0.127803	descr = N_Gram_GC
cnt = 333	feature = 65	correl = 0.293816	descr = Gibbs_of_Target_Sequence_
num rows = 2188
num_elements = 730792
..*
optimization finished, #iter = 2422
nu = 0.299806
obj = -53.207609, rho = -0.804132
nSV = 992, nBSV = 392
num rows = 243
num_elements = 81162
*
optimization finished, #iter = 197
nu = 0.261069
obj = -5.758903, rho = -0.702876
nSV = 120, nBSV = 22
..*
optimization finished, #iter = 2422
nu = 0.299806
obj = -53.207609, rho = -0.804132
nSV = 992, nBSV = 392
CFS merit scores = 1.35829
CFS merit scores = 1.59756
CFS merit scores = 1.85335
CFS merit scores = 2.08062
CFS merit scores = 2.29189
CFS merit scores = 2.47653
CFS merit scores = 2.64704
CFS merit scores = 2.80407
CFS merit scores = 2.94854
CFS merit scores = 3.08424
CFS merit scores = 3.21342
CFS merit scores = 3.33726
CFS merit scores = 3.45496
CFS merit scores = 3.56593
CFS merit scores = 3.67202
CFS merit scores = 3.77426
CFS merit scores = 3.87231
CFS merit scores = 3.96691
CFS merit scores = 4.05806
CFS merit scores = 4.14606
CFS merit scores = 4.2301
CFS merit scores = 4.31081
CFS merit scores = 4.38765
CFS merit scores = 4.46077
CFS merit scores = 4.53158
CFS merit scores = 4.59952
CFS merit scores = 4.66479
CFS merit scores = 4.7267
CFS merit scores = 4.78608
CFS merit scores = 4.84336
CFS merit scores = 4.8984
CFS merit scores = 4.95173
CFS merit scores = 5.0021
CFS merit scores = 5.04758
CFS merit scores = 5.09027
CFS merit scores = 5.13164
CFS merit scores = 5.17125
CFS merit scores = 5.20911
CFS merit scores = 5.24595
CFS merit scores = 5.28171
CFS merit scores = 5.3164
CFS merit scores = 5.35012
CFS merit scores = 5.38113
CFS merit scores = 5.41025
CFS merit scores = 5.43695
CFS merit scores = 5.46316
CFS merit scores = 5.48809
CFS merit scores = 5.51275
CFS merit scores = 5.53626
CFS merit scores = 5.5592
CFS merit scores = 5.5802
CFS merit scores = 5.60088
CFS merit scores = 5.62123
CFS merit scores = 5.64153
CFS merit scores = 5.66158
CFS merit scores = 5.68107
CFS merit scores = 5.69885
CFS merit scores = 5.7168
CFS merit scores = 5.73462
CFS merit scores = 5.75242
CFS merit scores = 5.7685
CFS merit scores = 5.78317
CFS merit scores = 5.79692
CFS merit scores = 5.81058
CFS merit scores = 5.82325
CFS merit scores = 5.83499
CFS merit scores = 5.84686
CFS merit scores = 5.85789
CFS merit scores = 5.86862
CFS merit scores = 5.87852
CFS merit scores = 5.88804
CFS merit scores = 5.89746
CFS merit scores = 5.9068
CFS merit scores = 5.91574
CFS merit scores = 5.92395
CFS merit scores = 5.93208
CFS merit scores = 5.93955
CFS merit scores = 5.94714
CFS merit scores = 5.95482
CFS merit scores = 5.96204
CFS merit scores = 5.969
CFS merit scores = 5.976
CFS merit scores = 5.9831
CFS merit scores = 5.98957
CFS merit scores = 5.99607
CFS merit scores = 6.0025
CFS merit scores = 6.00859
CFS merit scores = 6.01508
CFS merit scores = 6.02099
CFS merit scores = 6.0269
CFS merit scores = 6.03167
CFS merit scores = 6.03594
CFS merit scores = 6.04005
CFS merit scores = 6.04419
CFS merit scores = 6.04826
CFS merit scores = 6.05211
CFS merit scores = 6.0554
CFS merit scores = 6.05874
CFS merit scores = 6.06218
CFS merit scores = 6.06589
CFS merit scores = 6.06923
CFS merit scores = 6.0725
CFS merit scores = 6.07604
CFS merit scores = 6.07913
CFS merit scores = 6.08204
CFS merit scores = 6.08464
CFS merit scores = 6.08713
CFS merit scores = 6.08935
CFS merit scores = 6.0916
CFS merit scores = 6.09388
CFS merit scores = 6.09639
CFS merit scores = 6.09858
CFS merit scores = 6.10079
CFS merit scores = 6.1028
CFS merit scores = 6.1046
CFS merit scores = 6.10652
CFS merit scores = 6.10805
CFS merit scores = 6.10944
CFS merit scores = 6.11104
CFS merit scores = 6.11258
CFS merit scores = 6.11421
CFS merit scores = 6.11576
CFS merit scores = 6.11728
CFS merit scores = 6.11887
CFS merit scores = 6.12048
CFS merit scores = 6.12205
CFS merit scores = 6.12329
CFS merit scores = 6.12453
CFS merit scores = 6.1259
CFS merit scores = 6.12695
CFS merit scores = 6.12804
CFS merit scores = 6.12921
CFS merit scores = 6.13021
CFS merit scores = 6.13089
CFS merit scores = 6.13152
CFS merit scores = 6.13217
CFS merit scores = 6.13234
CFS merit scores = 6.13258
CFS merit scores = 6.13267
CFS merit scores = 6.13281
CFS merit scores = 6.13268
CFS merit scores = 6.13271
CFS merit scores = 6.1328
CFS merit scores = 6.13279
CFS merit scores = 6.13269
CFS merit scores = 6.13248
CFS merit scores = 6.13207
CFS merit scores = 6.13185
CFS merit scores = 6.13159
CFS merit scores = 6.13132
CFS merit scores = 6.13084
CFS merit scores = 6.13035
CFS merit scores = 6.12977
CFS merit scores = 6.1292
CFS merit scores = 6.12864
CFS merit scores = 6.12821
CFS merit scores = 6.12754
CFS merit scores = 6.12691
CFS merit scores = 6.12634
CFS merit scores = 6.12555
CFS merit scores = 6.12481
CFS merit scores = 6.12418
CFS merit scores = 6.12322
CFS merit scores = 6.12236
CFS merit scores = 6.12111
CFS merit scores = 6.1199
CFS merit scores = 6.11856
CFS merit scores = 6.11707
CFS merit scores = 6.11541
CFS merit scores = 6.11394
CFS merit scores = 6.11245
CFS merit scores = 6.11078
CFS merit scores = 6.10921
CFS merit scores = 6.10759
CFS merit scores = 6.10608
CFS merit scores = 6.10444
CFS merit scores = 6.10268
CFS merit scores = 6.10093
CFS merit scores = 6.09931
CFS merit scores = 6.09748
CFS merit scores = 6.09558
CFS merit scores = 6.09374
CFS merit scores = 6.09177
CFS merit scores = 6.08962
CFS merit scores = 6.08749
CFS merit scores = 6.08528
CFS merit scores = 6.08306
CFS merit scores = 6.0809
CFS merit scores = 6.0788
CFS merit scores = 6.07653
CFS merit scores = 6.07424
CFS merit scores = 6.072
CFS merit scores = 6.06953
CFS merit scores = 6.06691
CFS merit scores = 6.06442
CFS merit scores = 6.06183
CFS merit scores = 6.0593
CFS merit scores = 6.05674
CFS merit scores = 6.0542
CFS merit scores = 6.05169
CFS merit scores = 6.04911
CFS merit scores = 6.04661
CFS merit scores = 6.04341
CFS merit scores = 6.04038
CFS merit scores = 6.03737
CFS merit scores = 6.03417
CFS merit scores = 6.03115
CFS merit scores = 6.02791
CFS merit scores = 6.02472
CFS merit scores = 6.0216
CFS merit scores = 6.01838
CFS merit scores = 6.01507
CFS merit scores = 6.01176
CFS merit scores = 6.00844
CFS merit scores = 6.0051
CFS merit scores = 6.00181
CFS merit scores = 5.9984
CFS merit scores = 5.995
CFS merit scores = 5.99158
CFS merit scores = 5.98811
CFS merit scores = 5.98443
CFS merit scores = 5.98071
CFS merit scores = 5.97696
CFS merit scores = 5.97313
CFS merit scores = 5.96936
CFS merit scores = 5.96556
CFS merit scores = 5.96175
CFS merit scores = 5.9579
CFS merit scores = 5.95417
CFS merit scores = 5.95003
CFS merit scores = 5.94575
CFS merit scores = 5.94145
CFS merit scores = 5.93714
CFS merit scores = 5.93298
CFS merit scores = 5.92885
CFS merit scores = 5.92471
CFS merit scores = 5.91997
CFS merit scores = 5.91511
CFS merit scores = 5.91016
CFS merit scores = 5.90527
CFS merit scores = 5.90021
CFS merit scores = 5.89521
CFS merit scores = 5.89023
CFS merit scores = 5.8853
CFS merit scores = 5.8803
CFS merit scores = 5.87538
CFS merit scores = 5.87016
CFS merit scores = 5.86481
CFS merit scores = 5.8594
CFS merit scores = 5.85399
CFS merit scores = 5.84858
CFS merit scores = 5.8433
CFS merit scores = 5.83814
CFS merit scores = 5.83287
CFS merit scores = 5.82752
CFS merit scores = 5.82215
CFS merit scores = 5.81676
CFS merit scores = 5.81118
CFS merit scores = 5.80565
CFS merit scores = 5.80015
CFS merit scores = 5.79475
CFS merit scores = 5.78916
CFS merit scores = 5.78356
CFS merit scores = 5.77791
CFS merit scores = 5.77242
CFS merit scores = 5.76665
CFS merit scores = 5.76096
CFS merit scores = 5.75527
CFS merit scores = 5.74963
CFS merit scores = 5.74408
CFS merit scores = 5.73849
CFS merit scores = 5.73292
CFS merit scores = 5.72729
CFS merit scores = 5.7214
CFS merit scores = 5.71543
CFS merit scores = 5.70883
CFS merit scores = 5.70209
CFS merit scores = 5.69533
CFS merit scores = 5.68828
CFS merit scores = 5.6814
CFS merit scores = 5.67389
CFS merit scores = 5.66622
CFS merit scores = 5.65864
CFS merit scores = 5.65123
CFS merit scores = 5.64388
CFS merit scores = 5.63655
CFS merit scores = 5.62928
CFS merit scores = 5.62175
CFS merit scores = 5.61413
CFS merit scores = 5.60653
CFS merit scores = 5.59865
CFS merit scores = 5.59076
CFS merit scores = 5.58254
CFS merit scores = 5.57384
CFS merit scores = 5.56524
CFS merit scores = 5.55645
CFS merit scores = 5.54751
CFS merit scores = 5.53835
CFS merit scores = 5.52932
CFS merit scores = 5.52037
CFS merit scores = 5.51127
CFS merit scores = 5.50207
CFS merit scores = 5.49299
CFS merit scores = 5.48382
CFS merit scores = 5.47484
CFS merit scores = 5.46548
CFS merit scores = 5.45593
CFS merit scores = 5.44632
CFS merit scores = 5.4361
CFS merit scores = 5.42545
CFS merit scores = 5.41485
CFS merit scores = 5.4036
CFS merit scores = 5.39237
CFS merit scores = 5.37947
CFS merit scores = 5.36537
CFS merit scores = 5.34922
CFS merit scores = 5.31142
cnt = 1	feature = 64	correl = 0.358287	descr = Position_Specific_Bin_Base_20_Base_A
cnt = 2	feature = 60	correl = 0.178366	descr = Position_Specific_Bin_Base_19_Base_A
cnt = 3	feature = 2	correl = -0.146576	descr = Position_Specific_Bin_Base_0_Base_G
cnt = 4	feature = 14	correl = -0.0712411	descr = Position_Specific_Bin_Base_4_Base_C
cnt = 5	feature = 8	correl = 0.126725	descr = Position_Specific_Bin_Base_2_Base_G
cnt = 6	feature = 663	correl = 0.0620852	descr = N_Gram_GGTAA
cnt = 7	feature = 904	correl = 0.0286517	descr = N_Gram_TTTAC
cnt = 8	feature = 592	correl = -0.0235706	descr = N_Gram_GCGAA
cnt = 9	feature = 336	correl = -0.0293546	descr = N_Gram_CACGA
cnt = 10	feature = 337	correl = -0.0329156	descr = N_Gram_CACGG
cnt = 11	feature = 794	correl = -0.0271513	descr = N_Gram_TCGCG
cnt = 12	feature = 436	correl = -0.0333836	descr = N_Gram_CGCAA
cnt = 13	feature = 432	correl = -0.029736	descr = N_Gram_CGAGT
cnt = 14	feature = 723	correl = 0.0299884	descr = N_Gram_TAACT
cnt = 15	feature = 871	correl = 0.0535966	descr = N_Gram_TTAGT
cnt = 16	feature = 313	correl = 0.0377887	descr = N_Gram_ATTCG
cnt = 17	feature = 536	correl = 0.0757219	descr = N_Gram_GACTA
cnt = 18	feature = 462	correl = 0.0291085	descr = N_Gram_CGTCT
cnt = 19	feature = 734	correl = 0.0294449	descr = N_Gram_TACCG
cnt = 20	feature = 449	correl = -0.103508	descr = N_Gram_CGGCG
cnt = 21	feature = 217	correl = -0.0281603	descr = N_Gram_ACCCC
cnt = 22	feature = 706	correl = 0.0236165	descr = N_Gram_GTGTA
cnt = 23	feature = 672	correl = -0.0457738	descr = N_Gram_GGTTA
cnt = 24	feature = 529	correl = 0.0239801	descr = N_Gram_GACAT
cnt = 25	feature = 755	correl = 0.0277192	descr = N_Gram_TATAC
cnt = 26	feature = 772	correl = 0.0275011	descr = N_Gram_TCACT
cnt = 27	feature = 461	correl = -0.0509989	descr = N_Gram_CGTCG
cnt = 28	feature = 232	correl = 0.0254921	descr = N_Gram_ACTAG
cnt = 29	feature = 327	correl = 0.0393847	descr = N_Gram_CAAGC
cnt = 30	feature = 867	correl = -0.0317417	descr = N_Gram_TTACG
cnt = 31	feature = 214	correl = -0.0244272	descr = N_Gram_ACCAA
cnt = 32	feature = 707	correl = 0.0267682	descr = N_Gram_GTGTG
cnt = 33	feature = 430	correl = -0.0414653	descr = N_Gram_CGACG
cnt = 34	feature = 821	correl = 0.0333067	descr = N_Gram_TGAAC
cnt = 35	feature = 631	correl = -0.0642513	descr = N_Gram_GGCAA
cnt = 36	feature = 345	correl = -0.0475207	descr = N_Gram_CAGAG
cnt = 37	feature = 537	correl = -0.03471	descr = N_Gram_GACTC
cnt = 38	feature = 572	correl = -0.0408481	descr = N_Gram_GCATA
cnt = 39	feature = 586	correl = -0.0222845	descr = N_Gram_GCCGG
cnt = 40	feature = 288	correl = -0.026094	descr = N_Gram_ATCCC
cnt = 41	feature = 228	correl = -0.0322178	descr = N_Gram_ACGTT
cnt = 42	feature = 396	correl = -0.0350515	descr = N_Gram_CCCGG
cnt = 43	feature = 264	correl = 0.0231256	descr = N_Gram_AGGGG
cnt = 44	feature = 769	correl = 0.0410459	descr = N_Gram_TCAAC
cnt = 45	feature = 482	correl = -0.0229229	descr = N_Gram_CTATT
cnt = 46	feature = 491	correl = 0.0339955	descr = N_Gram_CTCTA
cnt = 47	feature = 852	correl = 0.035643	descr = N_Gram_TGTAT
cnt = 48	feature = 476	correl = 0.0309271	descr = N_Gram_CTAGA
cnt = 49	feature = 678	correl = -0.0406309	descr = N_Gram_GTAAT
cnt = 50	feature = 258	correl = 0.0263574	descr = N_Gram_AGGAA
cnt = 51	feature = 900	correl = 0.0392185	descr = N_Gram_TTGTG
cnt = 52	feature = 284	correl = 0.0227366	descr = N_Gram_ATCAC
cnt = 53	feature = 311	correl = 0.0785075	descr = N_Gram_ATTAT
cnt = 54	feature = 256	correl = -0.0225655	descr = N_Gram_AGCGT
cnt = 55	feature = 565	correl = -0.0520765	descr = N_Gram_GCACC
cnt = 56	feature = 749	correl = 0.0289965	descr = N_Gram_TAGGC
cnt = 57	feature = 759	correl = 0.0522734	descr = N_Gram_TATCG
cnt = 58	feature = 438	correl = -0.0305706	descr = N_Gram_CGCCC
cnt = 59	feature = 481	correl = 0.0361821	descr = N_Gram_CTATG
cnt = 60	feature = 725	correl = 0.065277	descr = N_Gram_TAAGA
cnt = 61	feature = 206	correl = 0.0348917	descr = N_Gram_ACAGC
cnt = 62	feature = 578	correl = -0.022042	descr = N_Gram_GCCAT
cnt = 63	feature = 263	correl = -0.100463	descr = N_Gram_AGGGC
cnt = 64	feature = 207	correl = 0.0577334	descr = N_Gram_ACAGT
cnt = 65	feature = 718	correl = 0.0237608	descr = N_Gram_GTTTT
cnt = 66	feature = 494	correl = -0.0446519	descr = N_Gram_CTGAG
cnt = 67	feature = 676	correl = 0.0532631	descr = N_Gram_GTAAA
cnt = 68	feature = 493	correl = -0.0256357	descr = N_Gram_CTGAA
cnt = 69	feature = 597	correl = -0.0892689	descr = N_Gram_GCGCG
cnt = 70	feature = 404	correl = -0.0482677	descr = N_Gram_CCGAG
cnt = 71	feature = 370	correl = -0.0248538	descr = N_Gram_CCAAG
cnt = 72	feature = 739	correl = 0.0390892	descr = N_Gram_TACTG
cnt = 73	feature = 299	correl = 0.0408196	descr = N_Gram_ATGAG
cnt = 74	feature = 649	correl = -0.066296	descr = N_Gram_GGGAG
cnt = 75	feature = 355	correl = -0.0527381	descr = N_Gram_CATAA
cnt = 76	feature = 270	correl = 0.0419811	descr = N_Gram_AGTGA
cnt = 77	feature = 593	correl = 0.0306313	descr = N_Gram_GCGAG
cnt = 78	feature = 765	correl = 0.0230802	descr = N_Gram_TATTG
cnt = 79	feature = 489	correl = -0.0385007	descr = N_Gram_CTCGT
cnt = 80	feature = 316	correl = -0.0343752	descr = N_Gram_ATTGA
cnt = 81	feature = 58	correl = -0.0554315	descr = Position_Specific_Bin_Base_18_Base_G
cnt = 82	feature = 499	correl = -0.0261698	descr = N_Gram_CTGGG
cnt = 83	feature = 293	correl = 0.0357411	descr = N_Gram_ATCGC
cnt = 84	feature = 426	correl = -0.0717836	descr = N_Gram_CGAAG
cnt = 85	feature = 766	correl = 0.0421281	descr = N_Gram_TATTT
cnt = 86	feature = 632	correl = -0.0245577	descr = N_Gram_GGCAC
cnt = 87	feature = 798	correl = -0.0289937	descr = N_Gram_TCGGC
cnt = 88	feature = 43	correl = -0.0360016	descr = Position_Specific_Bin_Base_14_Base_C
cnt = 89	feature = 35	correl = -0.0260274	descr = Position_Specific_Bin_Base_11_Base_C
cnt = 90	feature = 826	correl = -0.0274227	descr = N_Gram_TGATG
cnt = 91	feature = 825	correl = 0.0589411	descr = N_Gram_TGATA
cnt = 92	feature = 344	correl = -0.0494381	descr = N_Gram_CAGAC
cnt = 93	feature = 865	correl = 0.0627583	descr = N_Gram_TTACA
cnt = 94	feature = 590	correl = -0.0376121	descr = N_Gram_GCCTT
cnt = 95	feature = 701	correl = -0.0496444	descr = N_Gram_GTGGA
cnt = 96	feature = 809	correl = 0.0354456	descr = N_Gram_TCTCA
cnt = 97	feature = 305	correl = -0.0428955	descr = N_Gram_ATGGG
cnt = 98	feature = 403	correl = -0.0492996	descr = N_Gram_CCGAC
cnt = 99	feature = 16	correl = 0.0521204	descr = Position_Specific_Bin_Base_5_Base_T
cnt = 100	feature = 310	correl = 0.0368814	descr = N_Gram_ATTAG
cnt = 101	feature = 595	correl = -0.0541316	descr = N_Gram_GCGCA
cnt = 102	feature = 717	correl = 0.0434794	descr = N_Gram_GTTTG
cnt = 103	feature = 25	correl = -0.0805312	descr = Position_Specific_Bin_Base_8_Base_C
cnt = 104	feature = 802	correl = 0.0984104	descr = N_Gram_TCGTG
cnt = 105	feature = 277	correl = 0.0399101	descr = N_Gram_ATAGG
cnt = 106	feature = 240	correl = 0.0347361	descr = N_Gram_AGAAT
cnt = 107	feature = 589	correl = -0.0658581	descr = N_Gram_GCCTC
cnt = 108	feature = 773	correl = -0.0389115	descr = N_Gram_TCAGA
cnt = 109	feature = 275	correl = 0.0280858	descr = N_Gram_ATAGA
cnt = 110	feature = 6	correl = -0.0487253	descr = Position_Specific_Bin_Base_2_Base_A
cnt = 111	feature = 62	correl = -0.113957	descr = Position_Specific_Bin_Base_19_Base_G
cnt = 112	feature = 665	correl = 0.0242077	descr = N_Gram_GGTCA
cnt = 113	feature = 685	correl = -0.0515067	descr = N_Gram_GTCCC
cnt = 114	feature = 613	correl = 0.0299603	descr = N_Gram_GCTTG
cnt = 115	feature = 641	correl = -0.0794484	descr = N_Gram_GGCGG
cnt = 116	feature = 473	correl = 0.04717	descr = N_Gram_CTACA
cnt = 117	feature = 348	correl = -0.0446723	descr = N_Gram_CAGCC
cnt = 118	feature = 17	correl = 0.025947	descr = Position_Specific_Bin_Base_6_Base_A
cnt = 119	feature = 657	correl = -0.0685156	descr = N_Gram_GGGGC
cnt = 120	feature = 677	correl = 0.0303263	descr = N_Gram_GTAAG
cnt = 121	feature = 770	correl = 0.0226629	descr = N_Gram_TCACC
cnt = 122	feature = 531	correl = -0.0563381	descr = N_Gram_GACCA
cnt = 123	feature = 66	correl = -0.175743	descr = Position_Specific_Bin_Base_20_Base_G
cnt = 124	feature = 702	correl = -0.097727	descr = N_Gram_GTGGC
cnt = 125	feature = 708	correl = 0.0442011	descr = N_Gram_GTGTT
cnt = 126	feature = 4	correl = -0.095692	descr = Position_Specific_Bin_Base_1_Base_G
cnt = 127	feature = 283	correl = 0.025831	descr = N_Gram_ATCAA
cnt = 128	feature = 292	correl = 0.0411099	descr = N_Gram_ATCGA
cnt = 129	feature = 52	correl = 0.0257648	descr = Position_Specific_Bin_Base_17_Base_A
cnt = 130	feature = 39	correl = -0.0232311	descr = Position_Specific_Bin_Base_12_Base_C
cnt = 131	feature = 21	correl = -0.128692	descr = Position_Specific_Bin_Base_7_Base_C
cnt = 132	feature = 0	correl = 0.0408875	descr = Position_Specific_Bin_Base_0_Base_A
cnt = 133	feature = 502	correl = 0.0557513	descr = N_Gram_CTGTT
cnt = 134	feature = 28	correl = -0.0219214	descr = Position_Specific_Bin_Base_9_Base_C
cnt = 135	feature = 233	correl = 0.0403478	descr = N_Gram_ACTCT
cnt = 136	feature = 11	correl = 0.0660375	descr = Position_Specific_Bin_Base_3_Base_G
cnt = 137	feature = 914	correl = 0.0308527	descr = N_Gram_TTTTA
cnt = 138	feature = 669	correl = -0.0846378	descr = N_Gram_GGTGC
cnt = 139	feature = 751	correl = 0.0229892	descr = N_Gram_TAGTG
cnt = 140	feature = 620	correl = 0.0329454	descr = N_Gram_GGAAT
cnt = 141	feature = 625	correl = -0.0715398	descr = N_Gram_GGAGC
cnt = 142	feature = 554	correl = -0.0443482	descr = N_Gram_GATGT
cnt = 143	feature = 610	correl = -0.0304918	descr = N_Gram_GCTGA
cnt = 144	feature = 687	correl = -0.0426177	descr = N_Gram_GTCCT
cnt = 145	feature = 553	correl = -0.0549827	descr = N_Gram_GATGG
cnt = 146	feature = 46	correl = 0.0709021	descr = Position_Specific_Bin_Base_15_Base_A
cnt = 147	feature = 738	correl = 0.0697023	descr = N_Gram_TACTA
cnt = 148	feature = 834	correl = 0.044933	descr = N_Gram_TGCGA
cnt = 149	feature = 33	correl = 0.056225	descr = Position_Specific_Bin_Base_10_Base_T
cnt = 150	feature = 41	correl = -0.0292418	descr = Position_Specific_Bin_Base_13_Base_G
cnt = 151	feature = 716	correl = 0.0230667	descr = N_Gram_GTTTC
cnt = 152	feature = 726	correl = 0.0527422	descr = N_Gram_TAAGG
cnt = 153	feature = 298	correl = 0.0218882	descr = N_Gram_ATGAA
cnt = 154	feature = 704	correl = -0.0270476	descr = N_Gram_GTGGT
cnt = 155	feature = 654	correl = -0.0328268	descr = N_Gram_GGGCT
cnt = 156	feature = 412	correl = 0.0756104	descr = N_Gram_CCTA
cnt = 157	feature = 59	correl = 0.0387945	descr = Position_Specific_Bin_Base_18_Base_T
cnt = 158	feature = 42	correl = 0.109371	descr = Position_Specific_Bin_Base_14_Base_A
cnt = 159	feature = 573	correl = 0.0383425	descr = N_Gram_GCATC
cnt = 160	feature = 743	correl = 0.0579814	descr = N_Gram_TAGAC
cnt = 161	feature = 857	correl = 0.059711	descr = N_Gram_TGTGT
cnt = 162	feature = 356	correl = -0.0393785	descr = N_Gram_CATAC
cnt = 163	feature = 799	correl = -0.0820415	descr = N_Gram_TCGGG
cnt = 164	feature = 392	correl = -0.051413	descr = N_Gram_CCCCT
cnt = 165	feature = 574	correl = 0.0370079	descr = N_Gram_GCATT
cnt = 166	feature = 418	correl = -0.077527	descr = N_Gram_CCTCT
cnt = 167	feature = 518	correl = 0.0349127	descr = N_Gram_GAACA
cnt = 168	feature = 10	correl = 0.0232199	descr = Position_Specific_Bin_Base_3_Base_A
cnt = 169	feature = 334	correl = -0.0457092	descr = N_Gram_CACCT
cnt = 170	feature = 40	correl = 0.062245	descr = Position_Specific_Bin_Base_13_Base_A
cnt = 171	feature = 583	correl = -0.0676653	descr = N_Gram_GCCCT
cnt = 172	feature = 899	correl = 0.0386719	descr = N_Gram_TTGTA
cnt = 173	feature = 876	correl = 0.0285159	descr = N_Gram_TTCAC
cnt = 174	feature = 31	correl = -0.0681223	descr = Position_Specific_Bin_Base_10_Base_C
cnt = 175	feature = 105	correl = -0.0810077	descr = Fold_of_RNAi_Sequence_Pos_14
cnt = 176	feature = 843	correl = -0.0602187	descr = N_Gram_TGGCC
cnt = 177	feature = 596	correl = -0.02334	descr = N_Gram_GCGCC
cnt = 178	feature = 29	correl = 0.0436148	descr = Position_Specific_Bin_Base_9_Base_T
cnt = 179	feature = 1	correl = 0.10883	descr = Position_Specific_Bin_Base_0_Base_C
cnt = 180	feature = 495	correl = 0.0438076	descr = N_Gram_CTGAT
cnt = 181	feature = 679	correl = 0.0267852	descr = N_Gram_GTAGG
cnt = 182	feature = 23	correl = 0.0675076	descr = Position_Specific_Bin_Base_7_Base_T
cnt = 183	feature = 515	correl = 0.0643418	descr = N_Gram_CTTTG
cnt = 184	feature = 709	correl = -0.0266704	descr = N_Gram_GTTA
cnt = 185	feature = 394	correl = -0.107535	descr = N_Gram_CCCGA
cnt = 186	feature = 838	correl = 0.0396114	descr = N_Gram_TGCTA
cnt = 187	feature = 626	correl = -0.0433624	descr = N_Gram_GGAGG
cnt = 188	feature = 806	correl = 0.0486878	descr = N_Gram_TCTAG
cnt = 189	feature = 786	correl = -0.0222608	descr = N_Gram_TCCTC
cnt = 190	feature = 658	correl = -0.0475021	descr = N_Gram_GGGGT
cnt = 191	feature = 627	correl = -0.0354776	descr = N_Gram_GGATG
cnt = 192	feature = 792	correl = 0.0483028	descr = N_Gram_TCGC
cnt = 193	feature = 696	correl = 0.0324222	descr = N_Gram_GTGAA
cnt = 194	feature = 560	correl = -0.0524111	descr = N_Gram_GCAA
cnt = 195	feature = 286	correl = 0.0446456	descr = N_Gram_ATCC
cnt = 196	feature = 510	correl = 0.0248593	descr = N_Gram_CTTGC
cnt = 197	feature = 612	correl = -0.0411458	descr = N_Gram_GCTGG
cnt = 198	feature = 56	correl = 0.0371989	descr = Position_Specific_Bin_Base_18_Base_A
cnt = 199	feature = 44	correl = -0.157148	descr = Position_Specific_Bin_Base_14_Base_G
cnt = 200	feature = 452	correl = -0.0661885	descr = N_Gram_CGGGC
cnt = 201	feature = 9	correl = -0.138678	descr = Position_Specific_Bin_Base_2_Base_T
cnt = 202	feature = 525	correl = 0.0399057	descr = N_Gram_GAATT
cnt = 203	feature = 879	correl = 0.0338876	descr = N_Gram_TTCCT
cnt = 204	feature = 251	correl = 0.0506023	descr = N_Gram_AGCAT
cnt = 205	feature = 666	correl = -0.0708143	descr = N_Gram_GGTCC
cnt = 206	feature = 47	correl = -0.0324619	descr = Position_Specific_Bin_Base_15_Base_G
cnt = 207	feature = 600	correl = -0.100305	descr = N_Gram_GCGGC
cnt = 208	feature = 697	correl = -0.0544785	descr = N_Gram_GTGC
cnt = 209	feature = 603	correl = -0.0843941	descr = N_Gram_GCGT
cnt = 210	feature = 813	correl = 0.0919454	descr = N_Gram_TCTGC
cnt = 211	feature = 910	correl = 0.0675055	descr = N_Gram_TTTGA
cnt = 212	feature = 790	correl = 0.0335294	descr = N_Gram_TCGA
cnt = 213	feature = 638	correl = -0.0287459	descr = N_Gram_GGCCT
cnt = 214	feature = 645	correl = -0.028764	descr = N_Gram_GGCTT
cnt = 215	feature = 231	correl = 0.0774614	descr = N_Gram_ACTAC
cnt = 216	feature = 368	correl = -0.0295912	descr = N_Gram_CCAA
cnt = 217	feature = 582	correl = -0.0937802	descr = N_Gram_GCCCG
cnt = 218	feature = 45	correl = 0.084364	descr = Position_Specific_Bin_Base_14_Base_T
cnt = 219	feature = 884	correl = 0.0444576	descr = N_Gram_TTCTA
cnt = 220	feature = 365	correl = 0.0645752	descr = N_Gram_CATTA
cnt = 221	feature = 501	correl = 0.0444681	descr = N_Gram_CTGT
cnt = 222	feature = 535	correl = 0.0327094	descr = N_Gram_GACT
cnt = 223	feature = 526	correl = 0.0382797	descr = N_Gram_GACA
cnt = 224	feature = 864	correl = 0.0294999	descr = N_Gram_TTAC
cnt = 225	feature = 15	correl = -0.0587711	descr = Position_Specific_Bin_Base_5_Base_C
cnt = 226	feature = 800	correl = 0.071618	descr = N_Gram_TCGT
cnt = 227	feature = 653	correl = -0.0805885	descr = N_Gram_GGGCG
cnt = 228	feature = 260	correl = -0.0279198	descr = N_Gram_AGGC
cnt = 229	feature = 32	correl = -0.0614011	descr = Position_Specific_Bin_Base_10_Base_G
cnt = 230	feature = 753	correl = 0.072643	descr = N_Gram_TATA
cnt = 231	feature = 530	correl = -0.0776776	descr = N_Gram_GACC
cnt = 232	feature = 314	correl = 0.0891307	descr = N_Gram_ATTCT
cnt = 233	feature = 848	correl = -0.0503508	descr = N_Gram_TGGGG
cnt = 234	feature = 294	correl = 0.0577272	descr = N_Gram_ATCT
cnt = 235	feature = 508	correl = 0.0325908	descr = N_Gram_CTTCT
cnt = 236	feature = 831	correl = -0.0498201	descr = N_Gram_TGCC
cnt = 237	feature = 254	correl = -0.0455553	descr = N_Gram_AGCG
cnt = 238	feature = 662	correl = 0.0418976	descr = N_Gram_GGTA
cnt = 239	feature = 406	correl = -0.0326925	descr = N_Gram_CCGC
cnt = 240	feature = 880	correl = 0.0319384	descr = N_Gram_TTCG
cnt = 241	feature = 640	correl = -0.0652173	descr = N_Gram_GGCGC
cnt = 242	feature = 898	correl = 0.0659799	descr = N_Gram_TTGT
cnt = 243	feature = 549	correl = 0.0379661	descr = N_Gram_GATA
cnt = 244	feature = 519	correl = -0.0295681	descr = N_Gram_GAAG
cnt = 245	feature = 705	correl = 0.0377741	descr = N_Gram_GTGT
cnt = 246	feature = 808	correl = 0.0507935	descr = N_Gram_TCTC
cnt = 247	feature = 671	correl = -0.0420794	descr = N_Gram_GGTT
cnt = 248	feature = 837	correl = 0.0288322	descr = N_Gram_TGCT
cnt = 249	feature = 541	correl = -0.0264315	descr = N_Gram_GAGC
cnt = 250	feature = 664	correl = -0.0230042	descr = N_Gram_GGTC
cnt = 251	feature = 478	correl = 0.0406079	descr = N_Gram_CTAT
cnt = 252	feature = 490	correl = 0.0218385	descr = N_Gram_CTCT
cnt = 253	feature = 903	correl = 0.0312798	descr = N_Gram_TTTA
cnt = 254	feature = 303	correl = -0.0637035	descr = N_Gram_ATGG
cnt = 255	feature = 213	correl = -0.0327663	descr = N_Gram_ACCA
cnt = 256	feature = 389	correl = -0.0950584	descr = N_Gram_CCCC
cnt = 257	feature = 796	correl = -0.0437282	descr = N_Gram_TCGG
cnt = 258	feature = 350	correl = -0.0380443	descr = N_Gram_CAGG
cnt = 259	feature = 695	correl = 0.0251789	descr = N_Gram_GTGA
cnt = 260	feature = 297	correl = 0.0298498	descr = N_Gram_ATGA
cnt = 261	feature = 860	correl = 0.0676111	descr = N_Gram_TGTTT
cnt = 262	feature = 409	correl = -0.0436792	descr = N_Gram_CCGG
cnt = 263	feature = 643	correl = -0.0596644	descr = N_Gram_GGCT
cnt = 264	feature = 660	correl = -0.0777255	descr = N_Gram_GGGTG
cnt = 265	feature = 70	correl = -0.0362326	descr = Gibbs_of_Target_Sequence__Pos_1_Step_1
cnt = 266	feature = 278	correl = 0.0911245	descr = N_Gram_ATAT
cnt = 267	feature = 675	correl = 0.0433913	descr = N_Gram_GTAA
cnt = 268	feature = 308	correl = 0.0586631	descr = N_Gram_ATTA
cnt = 269	feature = 624	correl = -0.0522865	descr = N_Gram_GGAG
cnt = 270	feature = 856	correl = 0.0424666	descr = N_Gram_TGTG
cnt = 271	feature = 72	correl = 0.0819912	descr = Gibbs_of_Target_Sequence__Pos_4_Step_1
cnt = 272	feature = 812	correl = 0.0824549	descr = N_Gram_TCTG
cnt = 273	feature = 587	correl = -0.038831	descr = N_Gram_GCCT
cnt = 274	feature = 358	correl = 0.0421472	descr = N_Gram_CATC
cnt = 275	feature = 721	correl = 0.0388412	descr = N_Gram_TAAA
cnt = 276	feature = 76	correl = 0.0851445	descr = Gibbs_of_Target_Sequence__Pos_8_Step_1
cnt = 277	feature = 80	correl = 0.0262231	descr = Gibbs_of_Target_Sequence__Pos_12_Step_1
cnt = 278	feature = 655	correl = -0.078152	descr = N_Gram_GGGG
cnt = 279	feature = 815	correl = 0.0651993	descr = N_Gram_TCTT
cnt = 280	feature = 729	correl = 0.0596028	descr = N_Gram_TAC
cnt = 281	feature = 634	correl = -0.125607	descr = N_Gram_GGCC
cnt = 282	feature = 71	correl = -0.161942	descr = Gibbs_of_Target_Sequence__Pos_2_Step_1
cnt = 283	feature = 674	correl = 0.050949	descr = N_Gram_GTA
cnt = 284	feature = 229	correl = 0.0389079	descr = N_Gram_ACT
cnt = 285	feature = 598	correl = -0.105405	descr = N_Gram_GCGG
cnt = 286	feature = 909	correl = 0.0952919	descr = N_Gram_TTTG
cnt = 287	feature = 768	correl = 0.0284493	descr = N_Gram_TCA
cnt = 288	feature = 79	correl = 0.0510236	descr = Gibbs_of_Target_Sequence__Pos_11_Step_1
cnt = 289	feature = 83	correl = 0.093925	descr = Gibbs_of_Target_Sequence__Pos_15_Step_1
cnt = 290	feature = 249	correl = -0.0316751	descr = N_Gram_AGC
cnt = 291	feature = 846	correl = -0.0447063	descr = N_Gram_TGGG
cnt = 292	feature = 579	correl = -0.15241	descr = N_Gram_GCCC
cnt = 293	feature = 789	correl = 0.0472824	descr = N_Gram_TCG
cnt = 294	feature = 82	correl = 0.155462	descr = Gibbs_of_Target_Sequence__Pos_14_Step_1
cnt = 295	feature = 74	correl = 0.105693	descr = Gibbs_of_Target_Sequence__Pos_6_Step_1
cnt = 296	feature = 77	correl = 0.105195	descr = Gibbs_of_Target_Sequence__Pos_9_Step_1
cnt = 297	feature = 367	correl = -0.0762401	descr = N_Gram_CCA
cnt = 298	feature = 740	correl = 0.0980358	descr = N_Gram_TAG
cnt = 299	feature = 616	correl = -0.0507196	descr = N_Gram_GGA
cnt = 300	feature = 446	correl = -0.115212	descr = N_Gram_CGGC
cnt = 301	feature = 81	correl = 0.136849	descr = Gibbs_of_Target_Sequence__Pos_13_Step_1
cnt = 302	feature = 78	correl = 0.121833	descr = Gibbs_of_Target_Sequence__Pos_10_Step_1
cnt = 303	feature = 818	correl = 0.0442776	descr = N_Gram_TG
cnt = 304	feature = 659	correl = -0.0534267	descr = N_Gram_GGGT
cnt = 305	feature = 539	correl = -0.0290841	descr = N_Gram_GAG
cnt = 306	feature = 767	correl = 0.0498243	descr = N_Gram_TC
cnt = 307	feature = 849	correl = 0.0813398	descr = N_Gram_TGT
cnt = 308	feature = 819	correl = 0.0517797	descr = N_Gram_TGA
cnt = 309	feature = 483	correl = -0.0214124	descr = N_Gram_CTC
cnt = 310	feature = 752	correl = 0.121629	descr = N_Gram_TAT
cnt = 311	feature = 384	correl = -0.158535	descr = N_Gram_CCC
cnt = 312	feature = 273	correl = 0.0557446	descr = N_Gram_ATA
cnt = 313	feature = 803	correl = 0.105728	descr = N_Gram_TCT
cnt = 314	feature = 646	correl = -0.119216	descr = N_Gram_GGG
cnt = 315	feature = 307	correl = 0.115103	descr = N_Gram_ATT
cnt = 316	feature = 366	correl = -0.0976346	descr = N_Gram_CC
cnt = 317	feature = 68	correl = 0.281896	descr = Gibbs_of_Target_Sequence_
num rows = 2188
num_elements = 695784
..*
optimization finished, #iter = 2400
nu = 0.305569
obj = -53.426339, rho = -0.781898
nSV = 1007, nBSV = 413
num rows = 243
num_elements = 77274
*
optimization finished, #iter = 223
nu = 0.268602
obj = -5.922346, rho = -0.618809
nSV = 126, nBSV = 22
..*
optimization finished, #iter = 2400
nu = 0.305569
obj = -53.426339, rho = -0.781898
nSV = 1007, nBSV = 413
CFS merit scores = 1.35653
CFS merit scores = 1.5886
CFS merit scores = 1.83815
CFS merit scores = 2.06362
CFS merit scores = 2.26986
CFS merit scores = 2.459
CFS merit scores = 2.6351
CFS merit scores = 2.79748
CFS merit scores = 2.94994
CFS merit scores = 3.09294
CFS merit scores = 3.22848
CFS merit scores = 3.35683
CFS merit scores = 3.47984
CFS merit scores = 3.59768
CFS merit scores = 3.71084
CFS merit scores = 3.82
CFS merit scores = 3.92507
CFS merit scores = 4.02321
CFS merit scores = 4.11698
CFS merit scores = 4.20546
CFS merit scores = 4.29089
CFS merit scores = 4.37399
CFS merit scores = 4.45341
CFS merit scores = 4.52848
CFS merit scores = 4.5989
CFS merit scores = 4.66661
CFS merit scores = 4.73246
CFS merit scores = 4.79333
CFS merit scores = 4.85094
CFS merit scores = 4.90697
CFS merit scores = 4.95987
CFS merit scores = 5.01133
CFS merit scores = 5.06092
CFS merit scores = 5.10817
CFS merit scores = 5.15389
CFS merit scores = 5.19655
CFS merit scores = 5.23801
CFS merit scores = 5.27724
CFS merit scores = 5.31491
CFS merit scores = 5.35146
CFS merit scores = 5.38733
CFS merit scores = 5.42197
CFS merit scores = 5.45589
CFS merit scores = 5.48803
CFS merit scores = 5.51839
CFS merit scores = 5.54824
CFS merit scores = 5.57769
CFS merit scores = 5.60592
CFS merit scores = 5.6307
CFS merit scores = 5.65451
CFS merit scores = 5.67803
CFS merit scores = 5.70052
CFS merit scores = 5.72182
CFS merit scores = 5.74159
CFS merit scores = 5.76136
CFS merit scores = 5.77941
CFS merit scores = 5.79643
CFS merit scores = 5.81167
CFS merit scores = 5.82695
CFS merit scores = 5.84187
CFS merit scores = 5.85657
CFS merit scores = 5.87141
CFS merit scores = 5.88434
CFS merit scores = 5.89698
CFS merit scores = 5.9091
CFS merit scores = 5.92129
CFS merit scores = 5.93302
CFS merit scores = 5.94486
CFS merit scores = 5.95664
CFS merit scores = 5.96755
CFS merit scores = 5.97821
CFS merit scores = 5.98889
CFS merit scores = 5.99982
CFS merit scores = 6.00939
CFS merit scores = 6.01892
CFS merit scores = 6.02768
CFS merit scores = 6.03549
CFS merit scores = 6.04312
CFS merit scores = 6.05062
CFS merit scores = 6.05826
CFS merit scores = 6.06576
CFS merit scores = 6.07363
CFS merit scores = 6.08046
CFS merit scores = 6.08781
CFS merit scores = 6.09475
CFS merit scores = 6.10086
CFS merit scores = 6.10629
CFS merit scores = 6.11154
CFS merit scores = 6.11635
CFS merit scores = 6.12123
CFS merit scores = 6.12569
CFS merit scores = 6.13001
CFS merit scores = 6.13391
CFS merit scores = 6.13784
CFS merit scores = 6.14191
CFS merit scores = 6.14624
CFS merit scores = 6.15032
CFS merit scores = 6.15376
CFS merit scores = 6.15708
CFS merit scores = 6.16053
CFS merit scores = 6.16391
CFS merit scores = 6.16675
CFS merit scores = 6.16959
CFS merit scores = 6.17226
CFS merit scores = 6.1749
CFS merit scores = 6.17774
CFS merit scores = 6.18015
CFS merit scores = 6.18221
CFS merit scores = 6.18413
CFS merit scores = 6.18631
CFS merit scores = 6.1885
CFS merit scores = 6.19049
CFS merit scores = 6.19238
CFS merit scores = 6.19379
CFS merit scores = 6.19538
CFS merit scores = 6.19701
CFS merit scores = 6.19859
CFS merit scores = 6.20027
CFS merit scores = 6.20188
CFS merit scores = 6.20339
CFS merit scores = 6.20484
CFS merit scores = 6.20632
CFS merit scores = 6.20801
CFS merit scores = 6.2096
CFS merit scores = 6.21129
CFS merit scores = 6.21306
CFS merit scores = 6.21463
CFS merit scores = 6.21622
CFS merit scores = 6.21791
CFS merit scores = 6.21938
CFS merit scores = 6.2211
CFS merit scores = 6.22203
CFS merit scores = 6.223
CFS merit scores = 6.22404
CFS merit scores = 6.2251
CFS merit scores = 6.22587
CFS merit scores = 6.22647
CFS merit scores = 6.22706
CFS merit scores = 6.22769
CFS merit scores = 6.22824
CFS merit scores = 6.22799
CFS merit scores = 6.22801
CFS merit scores = 6.22805
CFS merit scores = 6.22807
CFS merit scores = 6.22807
CFS merit scores = 6.22791
CFS merit scores = 6.22802
CFS merit scores = 6.22803
CFS merit scores = 6.22783
CFS merit scores = 6.22775
CFS merit scores = 6.22735
CFS merit scores = 6.22678
CFS merit scores = 6.22587
CFS merit scores = 6.22508
CFS merit scores = 6.22436
CFS merit scores = 6.2235
CFS merit scores = 6.22267
CFS merit scores = 6.22194
CFS merit scores = 6.22117
CFS merit scores = 6.22036
CFS merit scores = 6.21947
CFS merit scores = 6.21857
CFS merit scores = 6.21753
CFS merit scores = 6.21649
CFS merit scores = 6.21546
CFS merit scores = 6.21434
CFS merit scores = 6.21328
CFS merit scores = 6.21211
CFS merit scores = 6.21087
CFS merit scores = 6.20959
CFS merit scores = 6.20852
CFS merit scores = 6.2072
CFS merit scores = 6.20594
CFS merit scores = 6.20456
CFS merit scores = 6.20319
CFS merit scores = 6.20155
CFS merit scores = 6.19963
CFS merit scores = 6.19779
CFS merit scores = 6.19597
CFS merit scores = 6.19426
CFS merit scores = 6.19246
CFS merit scores = 6.19065
CFS merit scores = 6.18876
CFS merit scores = 6.18699
CFS merit scores = 6.18463
CFS merit scores = 6.18239
CFS merit scores = 6.18019
CFS merit scores = 6.17774
CFS merit scores = 6.17534
CFS merit scores = 6.17301
CFS merit scores = 6.17082
CFS merit scores = 6.16851
CFS merit scores = 6.16614
CFS merit scores = 6.16391
CFS merit scores = 6.16151
CFS merit scores = 6.15928
CFS merit scores = 6.15709
CFS merit scores = 6.15453
CFS merit scores = 6.15203
CFS merit scores = 6.14966
CFS merit scores = 6.14695
CFS merit scores = 6.14429
CFS merit scores = 6.14176
CFS merit scores = 6.13914
CFS merit scores = 6.13641
CFS merit scores = 6.13371
CFS merit scores = 6.13117
CFS merit scores = 6.12856
CFS merit scores = 6.12591
CFS merit scores = 6.12329
CFS merit scores = 6.12073
CFS merit scores = 6.11804
CFS merit scores = 6.11532
CFS merit scores = 6.11268
CFS merit scores = 6.11002
CFS merit scores = 6.10743
CFS merit scores = 6.10486
CFS merit scores = 6.10229
CFS merit scores = 6.09971
CFS merit scores = 6.09722
CFS merit scores = 6.09449
CFS merit scores = 6.09164
CFS merit scores = 6.0887
CFS merit scores = 6.08586
CFS merit scores = 6.08268
CFS merit scores = 6.07964
CFS merit scores = 6.07668
CFS merit scores = 6.07359
CFS merit scores = 6.07055
CFS merit scores = 6.06749
CFS merit scores = 6.06452
CFS merit scores = 6.06165
CFS merit scores = 6.05875
CFS merit scores = 6.05587
CFS merit scores = 6.05302
CFS merit scores = 6.05012
CFS merit scores = 6.04708
CFS merit scores = 6.04401
CFS merit scores = 6.04085
CFS merit scores = 6.03752
CFS merit scores = 6.03412
CFS merit scores = 6.03067
CFS merit scores = 6.02697
CFS merit scores = 6.02299
CFS merit scores = 6.01899
CFS merit scores = 6.01498
CFS merit scores = 6.0107
CFS merit scores = 6.00628
CFS merit scores = 6.00179
CFS merit scores = 5.99735
CFS merit scores = 5.99293
CFS merit scores = 5.98844
CFS merit scores = 5.98385
CFS merit scores = 5.97931
CFS merit scores = 5.97485
CFS merit scores = 5.97019
CFS merit scores = 5.96559
CFS merit scores = 5.96095
CFS merit scores = 5.95619
CFS merit scores = 5.95151
CFS merit scores = 5.94689
CFS merit scores = 5.94214
CFS merit scores = 5.93724
CFS merit scores = 5.93211
CFS merit scores = 5.92701
CFS merit scores = 5.92203
CFS merit scores = 5.91679
CFS merit scores = 5.91134
CFS merit scores = 5.90578
CFS merit scores = 5.90032
CFS merit scores = 5.89473
CFS merit scores = 5.88918
CFS merit scores = 5.88352
CFS merit scores = 5.87784
CFS merit scores = 5.87219
CFS merit scores = 5.86642
CFS merit scores = 5.86072
CFS merit scores = 5.85487
CFS merit scores = 5.84872
CFS merit scores = 5.8425
CFS merit scores = 5.83644
CFS merit scores = 5.83031
CFS merit scores = 5.82421
CFS merit scores = 5.81822
CFS merit scores = 5.8122
CFS merit scores = 5.80597
CFS merit scores = 5.79971
CFS merit scores = 5.79335
CFS merit scores = 5.78694
CFS merit scores = 5.78059
CFS merit scores = 5.77424
CFS merit scores = 5.76777
CFS merit scores = 5.76132
CFS merit scores = 5.7546
CFS merit scores = 5.74791
CFS merit scores = 5.74122
CFS merit scores = 5.73458
CFS merit scores = 5.72789
CFS merit scores = 5.7211
CFS merit scores = 5.71434
CFS merit scores = 5.70768
CFS merit scores = 5.70107
CFS merit scores = 5.69424
CFS merit scores = 5.68746
CFS merit scores = 5.68072
CFS merit scores = 5.67389
CFS merit scores = 5.66679
CFS merit scores = 5.65942
CFS merit scores = 5.65176
CFS merit scores = 5.644
CFS merit scores = 5.63616
CFS merit scores = 5.62741
CFS merit scores = 5.61868
CFS merit scores = 5.60979
CFS merit scores = 5.60057
CFS merit scores = 5.59089
CFS merit scores = 5.58132
CFS merit scores = 5.57146
CFS merit scores = 5.56106
CFS merit scores = 5.5507
CFS merit scores = 5.54038
CFS merit scores = 5.52955
CFS merit scores = 5.51874
CFS merit scores = 5.50724
CFS merit scores = 5.49496
CFS merit scores = 5.48247
CFS merit scores = 5.4696
CFS merit scores = 5.45209
CFS merit scores = 5.41374
cnt = 1	feature = 64	correl = 0.35653	descr = Position_Specific_Bin_Base_20_Base_A
cnt = 2	feature = 2	correl = -0.140676	descr = Position_Specific_Bin_Base_0_Base_G
cnt = 3	feature = 60	correl = 0.164791	descr = Position_Specific_Bin_Base_19_Base_A
cnt = 4	feature = 593	correl = -0.061331	descr = N_Gram_GCCCC
cnt = 5	feature = 228	correl = -0.031765	descr = N_Gram_ACCCC
cnt = 6	feature = 749	correl = -0.0324242	descr = N_Gram_TACG
cnt = 7	feature = 231	correl = -0.0449528	descr = N_Gram_ACCGA
cnt = 8	feature = 892	correl = 0.0311182	descr = N_Gram_TTATG
cnt = 9	feature = 770	correl = 0.0226726	descr = N_Gram_TATAC
cnt = 10	feature = 442	correl = -0.0313292	descr = N_Gram_CGATA
cnt = 11	feature = 674	correl = 0.0488004	descr = N_Gram_GGTAA
cnt = 12	feature = 336	correl = 0.0273672	descr = N_Gram_CAACG
cnt = 13	feature = 739	correl = 0.0261103	descr = N_Gram_TAAGC
cnt = 14	feature = 319	correl = -0.0273164	descr = N_Gram_ATTAA
cnt = 15	feature = 701	correl = 0.0350202	descr = N_Gram_GTCGC
cnt = 16	feature = 884	correl = -0.0420962	descr = N_Gram_TTACC
cnt = 17	feature = 550	correl = 0.0707536	descr = N_Gram_GACTA
cnt = 18	feature = 899	correl = 0.0332487	descr = N_Gram_TTCGC
cnt = 19	feature = 305	correl = 0.0236562	descr = N_Gram_ATCGG
cnt = 20	feature = 278	correl = 0.0369218	descr = N_Gram_AGTAA
cnt = 21	feature = 460	correl = -0.108611	descr = N_Gram_CGGCG
cnt = 22	feature = 777	correl = 0.0241324	descr = N_Gram_TATGC
cnt = 23	feature = 240	correl = -0.0452221	descr = N_Gram_ACGGG
cnt = 24	feature = 721	correl = -0.0500127	descr = N_Gram_GTTAG
cnt = 25	feature = 430	correl = 0.0245621	descr = N_Gram_CCTTA
cnt = 26	feature = 481	correl = 0.0226422	descr = N_Gram_CGTTT
cnt = 27	feature = 501	correl = -0.0287424	descr = N_Gram_CTCGA
cnt = 28	feature = 214	correl = 0.0231622	descr = N_Gram_ACACA
cnt = 29	feature = 704	correl = 0.043601	descr = N_Gram_GTCTA
cnt = 30	feature = 206	correl = 0.0687084	descr = N_Gram_AATTC
cnt = 31	feature = 613	correl = -0.0513267	descr = N_Gram_GCGGT
cnt = 32	feature = 207	correl = 0.0318889	descr = N_Gram_AATTG
cnt = 33	feature = 625	correl = -0.0444498	descr = N_Gram_GCTTT
cnt = 34	feature = 641	correl = 0.0343688	descr = N_Gram_GGATT
cnt = 35	feature = 769	correl = 0.0691833	descr = N_Gram_TATAA
cnt = 36	feature = 799	correl = -0.0268091	descr = N_Gram_TCCCG
cnt = 37	feature = 449	correl = -0.0266695	descr = N_Gram_CGCCC
cnt = 38	feature = 337	correl = -0.0256016	descr = N_Gram_CAAGA
cnt = 39	feature = 578	correl = -0.0709231	descr = N_Gram_GCAAT
cnt = 40	feature = 774	correl = 0.0575825	descr = N_Gram_TATCG
cnt = 41	feature = 610	correl = -0.0308845	descr = N_Gram_GCGGA
cnt = 42	feature = 658	correl = -0.0542463	descr = N_Gram_GGGAA
cnt = 43	feature = 631	correl = 0.0427883	descr = N_Gram_GGAAT
cnt = 44	feature = 798	correl = -0.0353498	descr = N_Gram_TCCCC
cnt = 45	feature = 718	correl = 0.0265794	descr = N_Gram_GTGTG
cnt = 46	feature = 600	correl = 0.0274014	descr = N_Gram_GCCTA
cnt = 47	feature = 881	correl = -0.0318526	descr = N_Gram_TTAAT
cnt = 48	feature = 632	correl = 0.0249469	descr = N_Gram_GGACA
cnt = 49	feature = 409	correl = -0.0438472	descr = N_Gram_CCGAC
cnt = 50	feature = 493	correl = 0.0276651	descr = N_Gram_CTATC
cnt = 51	feature = 789	correl = -0.0478171	descr = N_Gram_TCACG
cnt = 52	feature = 560	correl = -0.0337334	descr = N_Gram_GAGGG
cnt = 53	feature = 685	correl = -0.0606493	descr = N_Gram_GGTTG
cnt = 54	feature = 554	correl = 0.0371236	descr = N_Gram_GAGAA
cnt = 55	feature = 900	correl = 0.0638391	descr = N_Gram_TTCGT
cnt = 56	feature = 310	correl = 0.039076	descr = N_Gram_ATGAG
cnt = 57	feature = 365	correl = -0.0538776	descr = N_Gram_CATAC
cnt = 58	feature = 490	correl = 0.0558517	descr = N_Gram_CTAGC
cnt = 59	feature = 675	correl = 0.031977	descr = N_Gram_GGTAC
cnt = 60	feature = 934	correl = 0.0252676	descr = N_Gram_TTTTA
cnt = 61	feature = 822	correl = 0.037807	descr = N_Gram_TCTCT
cnt = 62	feature = 680	correl = -0.0274075	descr = N_Gram_GGTGA
cnt = 63	feature = 4	correl = 0.0868008	descr = Position_Specific_Bin_Base_1_Base_A
cnt = 64	feature = 358	correl = -0.0216334	descr = N_Gram_CAGCG
cnt = 65	feature = 530	correl = -0.0379124	descr = N_Gram_GAAAA
cnt = 66	feature = 717	correl = 0.0504565	descr = N_Gram_GTGTA
cnt = 67	feature = 723	correl = 0.0340384	descr = N_Gram_GTTCG
cnt = 68	feature = 458	correl = -0.0410017	descr = N_Gram_CGGCA
cnt = 69	feature = 260	correl = 0.0588886	descr = N_Gram_AGATA
cnt = 70	feature = 473	correl = -0.0479515	descr = N_Gram_CGTCC
cnt = 71	feature = 856	correl = 0.0406676	descr = N_Gram_TGCTT
cnt = 72	feature = 545	correl = -0.040333	descr = N_Gram_GACCC
cnt = 73	feature = 808	correl = 0.0313084	descr = N_Gram_TCGCT
cnt = 74	feature = 335	correl = 0.0800825	descr = N_Gram_CAACA
cnt = 75	feature = 660	correl = -0.0303971	descr = N_Gram_GGGAT
cnt = 76	feature = 321	correl = 0.0819926	descr = N_Gram_ATTAT
cnt = 77	feature = 263	correl = -0.0321801	descr = N_Gram_AGCAC
cnt = 78	feature = 659	correl = -0.0588571	descr = N_Gram_GGGAG
cnt = 79	feature = 316	correl = -0.0223839	descr = N_Gram_ATGTA
cnt = 80	feature = 21	correl = -0.132738	descr = Position_Specific_Bin_Base_7_Base_C
cnt = 81	feature = 931	correl = 0.0369813	descr = N_Gram_TTTGG
cnt = 82	feature = 327	correl = 0.0557368	descr = N_Gram_ATTGT
cnt = 83	feature = 508	correl = -0.0423478	descr = N_Gram_CTGAG
cnt = 84	feature = 28	correl = 0.0267607	descr = Position_Specific_Bin_Base_9_Base_T
cnt = 85	feature = 826	correl = 0.0231018	descr = N_Gram_TCTGT
cnt = 86	feature = 6	correl = -0.0393786	descr = Position_Specific_Bin_Base_2_Base_A
cnt = 87	feature = 821	correl = 0.0437274	descr = N_Gram_TCTCA
cnt = 88	feature = 314	correl = -0.0324537	descr = N_Gram_ATGGA
cnt = 89	feature = 592	correl = -0.0741744	descr = N_Gram_GCCCA
cnt = 90	feature = 452	correl = -0.0633246	descr = N_Gram_CGCGG
cnt = 91	feature = 531	correl = 0.0333528	descr = N_Gram_GAAAT
cnt = 92	feature = 423	correl = -0.0431914	descr = N_Gram_CCTCC
cnt = 93	feature = 665	correl = -0.0276034	descr = N_Gram_GGGCT
cnt = 94	feature = 258	correl = -0.0404572	descr = N_Gram_AGAGG
cnt = 95	feature = 616	correl = -0.052634	descr = N_Gram_GCGTT
cnt = 96	feature = 303	correl = 0.0327454	descr = N_Gram_ATCGA
cnt = 97	feature = 753	correl = 0.04353	descr = N_Gram_TACTG
cnt = 98	feature = 525	correl = 0.0496022	descr = N_Gram_CTTGT
cnt = 99	feature = 232	correl = -0.029607	descr = N_Gram_ACCGG
cnt = 100	feature = 382	correl = -0.0343138	descr = N_Gram_CCACG
cnt = 101	feature = 802	correl = -0.0350456	descr = N_Gram_TCCTG
cnt = 102	feature = 270	correl = -0.0487749	descr = N_Gram_AGGAG
cnt = 103	feature = 649	correl = -0.0288061	descr = N_Gram_GGCCT
cnt = 104	feature = 14	correl = 0.0230467	descr = Position_Specific_Bin_Base_5_Base_A
cnt = 105	feature = 66	correl = -0.172995	descr = Position_Specific_Bin_Base_20_Base_G
cnt = 106	feature = 297	correl = 0.0521738	descr = N_Gram_ATCAA
cnt = 107	feature = 229	correl = -0.0254052	descr = N_Gram_ACCCT
cnt = 108	feature = 535	correl = -0.0412879	descr = N_Gram_GAAGC
cnt = 109	feature = 740	correl = 0.048382	descr = N_Gram_TAAGG
cnt = 110	feature = 0	correl = 0.0425359	descr = Position_Specific_Bin_Base_0_Base_A
cnt = 111	feature = 41	correl = -0.024285	descr = Position_Specific_Bin_Base_14_Base_C
cnt = 112	feature = 695	correl = -0.0291109	descr = N_Gram_GTCAC
cnt = 113	feature = 288	correl = 0.0250415	descr = N_Gram_ATAGA
cnt = 114	feature = 647	correl = -0.0856657	descr = N_Gram_GGCCA
cnt = 115	feature = 713	correl = -0.0531713	descr = N_Gram_GTGGA
cnt = 116	feature = 705	correl = 0.0240255	descr = N_Gram_GTCTT
cnt = 117	feature = 494	correl = 0.0299049	descr = N_Gram_CTATG
cnt = 118	feature = 806	correl = 0.0412869	descr = N_Gram_TCGCA
cnt = 119	feature = 662	correl = -0.0530474	descr = N_Gram_GGGCA
cnt = 120	feature = 536	correl = 0.031614	descr = N_Gram_GAAGG
cnt = 121	feature = 848	correl = -0.0651192	descr = N_Gram_TGCCC
cnt = 122	feature = 307	correl = 0.074857	descr = N_Gram_ATCTC
cnt = 123	feature = 47	correl = -0.0251609	descr = Position_Specific_Bin_Base_15_Base_T
cnt = 124	feature = 32	correl = 0.053757	descr = Position_Specific_Bin_Base_10_Base_T
cnt = 125	feature = 766	correl = 0.0371205	descr = N_Gram_TAGTG
cnt = 126	feature = 734	correl = 0.0240474	descr = N_Gram_TAAAG
cnt = 127	feature = 251	correl = -0.0434305	descr = N_Gram_ACTGC
cnt = 128	feature = 752	correl = 0.0722921	descr = N_Gram_TACTA
cnt = 129	feature = 834	correl = 0.0440068	descr = N_Gram_TGAAC
cnt = 130	feature = 25	correl = -0.0872171	descr = Position_Specific_Bin_Base_8_Base_C
cnt = 131	feature = 293	correl = 0.041438	descr = N_Gram_ATATG
cnt = 132	feature = 389	correl = -0.045805	descr = N_Gram_CCATA
cnt = 133	feature = 634	correl = 0.0457817	descr = N_Gram_GGACT
cnt = 134	feature = 738	correl = 0.0496522	descr = N_Gram_TAAGA
cnt = 135	feature = 489	correl = 0.0314993	descr = N_Gram_CTAGA
cnt = 136	feature = 392	correl = -0.0251871	descr = N_Gram_CCCAA
cnt = 137	feature = 56	correl = 0.0544302	descr = Position_Specific_Bin_Base_18_Base_A
cnt = 138	feature = 849	correl = -0.0316545	descr = N_Gram_TGCCG
cnt = 139	feature = 11	correl = -0.0806065	descr = Position_Specific_Bin_Base_3_Base_T
cnt = 140	feature = 669	correl = -0.0500346	descr = N_Gram_GGGGT
cnt = 141	feature = 33	correl = -0.0442991	descr = Position_Specific_Bin_Base_11_Base_A
cnt = 142	feature = 52	correl = 0.0443392	descr = Position_Specific_Bin_Base_17_Base_A
cnt = 143	feature = 220	correl = 0.0390484	descr = N_Gram_ACATC
cnt = 144	feature = 283	correl = -0.0389194	descr = N_Gram_AGTTC
cnt = 145	feature = 515	correl = 0.0385227	descr = N_Gram_CTGGT
cnt = 146	feature = 559	correl = -0.0606307	descr = N_Gram_GAGGC
cnt = 147	feature = 620	correl = -0.046055	descr = N_Gram_GCTCC
cnt = 148	feature = 565	correl = 0.0526917	descr = N_Gram_GATAT
cnt = 149	feature = 678	correl = -0.0711298	descr = N_Gram_GGTCC
cnt = 150	feature = 17	correl = 0.0219766	descr = Position_Specific_Bin_Base_6_Base_A
cnt = 151	feature = 590	correl = -0.0714079	descr = N_Gram_GCCAG
cnt = 152	feature = 786	correl = 0.0395243	descr = N_Gram_TCAAC
cnt = 153	feature = 733	correl = 0.0536478	descr = N_Gram_TAAAC
cnt = 154	feature = 612	correl = -0.0304843	descr = N_Gram_GCGGG
cnt = 155	feature = 773	correl = 0.0765388	descr = N_Gram_TATCA
cnt = 156	feature = 664	correl = -0.0677099	descr = N_Gram_GGGCG
cnt = 157	feature = 401	correl = -0.049944	descr = N_Gram_CCCGC
cnt = 158	feature = 929	correl = 0.0741483	descr = N_Gram_TTTGA
cnt = 159	feature = 502	correl = -0.0661937	descr = N_Gram_CTCGG
cnt = 160	feature = 394	correl = -0.0636453	descr = N_Gram_CCCAT
cnt = 161	feature = 852	correl = -0.0241372	descr = N_Gram_TGCGG
cnt = 162	feature = 308	correl = 0.0361481	descr = N_Gram_ATCTG
cnt = 163	feature = 217	correl = -0.0239914	descr = N_Gram_ACAGG
cnt = 164	feature = 29	correl = 0.0742035	descr = Position_Specific_Bin_Base_10_Base_A
cnt = 165	feature = 461	correl = -0.0420924	descr = N_Gram_CGGCT
cnt = 166	feature = 667	correl = -0.0478213	descr = N_Gram_GGGGA
cnt = 167	feature = 256	correl = -0.0241103	descr = N_Gram_AGACC
cnt = 168	feature = 788	correl = 0.0284452	descr = N_Gram_TCACC
cnt = 169	feature = 475	correl = 0.027384	descr = N_Gram_CGTG
cnt = 170	feature = 44	correl = 0.08197	descr = Position_Specific_Bin_Base_15_Base_A
cnt = 171	feature = 10	correl = 0.0489757	descr = Position_Specific_Bin_Base_3_Base_G
cnt = 172	feature = 40	correl = 0.0988192	descr = Position_Specific_Bin_Base_14_Base_A
cnt = 173	feature = 725	correl = -0.028938	descr = N_Gram_GTTGC
cnt = 174	feature = 16	correl = 0.0456473	descr = Position_Specific_Bin_Base_5_Base_T
cnt = 175	feature = 1	correl = 0.118066	descr = Position_Specific_Bin_Base_0_Base_C
cnt = 176	feature = 404	correl = -0.041739	descr = N_Gram_CCCTC
cnt = 177	feature = 707	correl = 0.0263291	descr = N_Gram_GTGAA
cnt = 178	feature = 743	correl = 0.057666	descr = N_Gram_TAATT
cnt = 179	feature = 838	correl = 0.0355163	descr = N_Gram_TGAGA
cnt = 180	feature = 677	correl = 0.0216547	descr = N_Gram_GGTCA
cnt = 181	feature = 697	correl = -0.0437237	descr = N_Gram_GTCCC
cnt = 182	feature = 292	correl = 0.0276053	descr = N_Gram_ATATA
cnt = 183	feature = 787	correl = 0.0240113	descr = N_Gram_TCAAG
cnt = 184	feature = 812	correl = -0.0746496	descr = N_Gram_TCGGG
cnt = 185	feature = 23	correl = 0.0638445	descr = Position_Specific_Bin_Base_7_Base_T
cnt = 186	feature = 254	correl = 0.0458031	descr = N_Gram_AGAAT
cnt = 187	feature = 640	correl = -0.0403713	descr = N_Gram_GGATG
cnt = 188	feature = 58	correl = -0.0592457	descr = Position_Specific_Bin_Base_18_Base_G
cnt = 189	feature = 917	correl = 0.0460588	descr = N_Gram_TTGTA
cnt = 190	feature = 9	correl = -0.148313	descr = Position_Specific_Bin_Base_2_Base_T
cnt = 191	feature = 681	correl = -0.0684061	descr = N_Gram_GGTGC
cnt = 192	feature = 370	correl = 0.0399041	descr = N_Gram_CATGA
cnt = 193	feature = 264	correl = 0.0629373	descr = N_Gram_AGCAT
cnt = 194	feature = 294	correl = 0.0615221	descr = N_Gram_ATATT
cnt = 195	feature = 792	correl = 0.0314913	descr = N_Gram_TCATC
cnt = 196	feature = 819	correl = 0.0262164	descr = N_Gram_TCTAT
cnt = 197	feature = 499	correl = -0.0443199	descr = N_Gram_CTCCC
cnt = 198	feature = 483	correl = 0.0341205	descr = N_Gram_CTAA
cnt = 199	feature = 514	correl = -0.0242797	descr = N_Gram_CTGGG
cnt = 200	feature = 708	correl = 0.0245941	descr = N_Gram_GTGAG
cnt = 201	feature = 597	correl = -0.0233835	descr = N_Gram_GCCGA
cnt = 202	feature = 105	correl = -0.0794602	descr = Fold_of_RNAi_Sequence_Pos_16
cnt = 203	feature = 818	correl = 0.0436266	descr = N_Gram_TCTAG
cnt = 204	feature = 865	correl = 0.0247614	descr = N_Gram_TGGTC
cnt = 205	feature = 348	correl = -0.039153	descr = N_Gram_CACGT
cnt = 206	feature = 813	correl = 0.058559	descr = N_Gram_TCGT
cnt = 207	feature = 396	correl = -0.0406438	descr = N_Gram_CCCCA
cnt = 208	feature = 803	correl = 0.0349204	descr = N_Gram_TCCTT
cnt = 209	feature = 595	correl = -0.068851	descr = N_Gram_GCCCT
cnt = 210	feature = 765	correl = 0.0246843	descr = N_Gram_TAGT
cnt = 211	feature = 35	correl = 0.123838	descr = Position_Specific_Bin_Base_11_Base_T
cnt = 212	feature = 903	correl = 0.0355628	descr = N_Gram_TTCTC
cnt = 213	feature = 579	correl = -0.0329441	descr = N_Gram_GCAC
cnt = 214	feature = 59	correl = 0.0284672	descr = Position_Specific_Bin_Base_18_Base_T
cnt = 215	feature = 583	correl = -0.0636449	descr = N_Gram_GCAGA
cnt = 216	feature = 42	correl = -0.146903	descr = Position_Specific_Bin_Base_14_Base_G
cnt = 217	feature = 366	correl = 0.0321741	descr = N_Gram_CATAT
cnt = 218	feature = 298	correl = 0.046885	descr = N_Gram_ATCC
cnt = 219	feature = 273	correl = -0.101548	descr = N_Gram_AGGGC
cnt = 220	feature = 907	correl = 0.0570242	descr = N_Gram_TTGA
cnt = 221	feature = 860	correl = -0.059034	descr = N_Gram_TGGCC
cnt = 222	feature = 15	correl = -0.0661679	descr = Position_Specific_Bin_Base_5_Base_C
cnt = 223	feature = 624	correl = 0.0402769	descr = N_Gram_GCTTG
cnt = 224	feature = 436	correl = -0.042232	descr = N_Gram_CGAC
cnt = 225	feature = 210	correl = 0.0652438	descr = N_Gram_ACAA
cnt = 226	feature = 31	correl = -0.0537681	descr = Position_Specific_Bin_Base_10_Base_G
cnt = 227	feature = 653	correl = -0.065599	descr = N_Gram_GGCGT
cnt = 228	feature = 8	correl = 0.143931	descr = Position_Specific_Bin_Base_2_Base_G
cnt = 229	feature = 275	correl = -0.0215437	descr = N_Gram_AGGTC
cnt = 230	feature = 759	correl = 0.0629538	descr = N_Gram_TAGC
cnt = 231	feature = 622	correl = -0.0509337	descr = N_Gram_GCTGC
cnt = 232	feature = 311	correl = 0.0466232	descr = N_Gram_ATGC
cnt = 233	feature = 935	correl = 0.0215817	descr = N_Gram_TTTTC
cnt = 234	feature = 586	correl = 0.0497226	descr = N_Gram_GCATC
cnt = 235	feature = 915	correl = 0.0308861	descr = N_Gram_TTGGT
cnt = 236	feature = 894	correl = 0.0250959	descr = N_Gram_TTCAT
cnt = 237	feature = 539	correl = 0.0454819	descr = N_Gram_GAATT
cnt = 238	feature = 794	correl = 0.0217897	descr = N_Gram_TCCAC
cnt = 239	feature = 43	correl = 0.0722451	descr = Position_Specific_Bin_Base_14_Base_T
cnt = 240	feature = 703	correl = 0.0295873	descr = N_Gram_GTCT
cnt = 241	feature = 645	correl = -0.0478755	descr = N_Gram_GGCAG
cnt = 242	feature = 840	correl = 0.0377703	descr = N_Gram_TGAT
cnt = 243	feature = 485	correl = 0.0578424	descr = N_Gram_CTAC
cnt = 244	feature = 716	correl = 0.0396745	descr = N_Gram_GTGT
cnt = 245	feature = 356	correl = -0.0378529	descr = N_Gram_CAGCA
cnt = 246	feature = 904	correl = 0.0845849	descr = N_Gram_TTCTG
cnt = 247	feature = 910	correl = 0.0406747	descr = N_Gram_TTGC
cnt = 248	feature = 516	correl = 0.0464276	descr = N_Gram_CTGT
cnt = 249	feature = 709	correl = -0.0480214	descr = N_Gram_GTGC
cnt = 250	feature = 46	correl = -0.0354567	descr = Position_Specific_Bin_Base_15_Base_G
cnt = 251	feature = 334	correl = 0.0543826	descr = N_Gram_CAAC
cnt = 252	feature = 313	correl = -0.0475892	descr = N_Gram_ATGG
cnt = 253	feature = 687	correl = 0.0574566	descr = N_Gram_GTAA
cnt = 254	feature = 540	correl = 0.0306478	descr = N_Gram_GACA
cnt = 255	feature = 249	correl = 0.055838	descr = N_Gram_ACTG
cnt = 256	feature = 914	correl = -0.0237415	descr = N_Gram_TTGGG
cnt = 257	feature = 589	correl = -0.0445839	descr = N_Gram_GCCA
cnt = 258	feature = 368	correl = 0.0824878	descr = N_Gram_CATCT
cnt = 259	feature = 927	correl = 0.051294	descr = N_Gram_TTTCT
cnt = 260	feature = 922	correl = 0.0313932	descr = N_Gram_TTTA
cnt = 261	feature = 325	correl = 0.0699803	descr = N_Gram_ATTG
cnt = 262	feature = 70	correl = -0.0376112	descr = Gibbs_of_Target_Sequence__Pos_1_Step_1
cnt = 263	feature = 768	correl = 0.0735508	descr = N_Gram_TATA
cnt = 264	feature = 654	correl = -0.0401267	descr = N_Gram_GGCT
cnt = 265	feature = 772	correl = 0.0666086	descr = N_Gram_TATC
cnt = 266	feature = 751	correl = 0.0543425	descr = N_Gram_TACT
cnt = 267	feature = 384	correl = -0.085792	descr = N_Gram_CCAG
cnt = 268	feature = 755	correl = 0.0644748	descr = N_Gram_TAGA
cnt = 269	feature = 526	correl = 0.034696	descr = N_Gram_CTTT
cnt = 270	feature = 345	correl = -0.0644441	descr = N_Gram_CACG
cnt = 271	feature = 809	correl = -0.0387098	descr = N_Gram_TCGG
cnt = 272	feature = 412	correl = -0.0312087	descr = N_Gram_CCGC
cnt = 273	feature = 643	correl = -0.0664834	descr = N_Gram_GGCA
cnt = 274	feature = 867	correl = 0.0609104	descr = N_Gram_TGTA
cnt = 275	feature = 657	correl = -0.0726488	descr = N_Gram_GGGA
cnt = 276	feature = 83	correl = 0.110659	descr = Gibbs_of_Target_Sequence__Pos_16_Step_1
cnt = 277	feature = 706	correl = 0.0289632	descr = N_Gram_GTGA
cnt = 278	feature = 638	correl = -0.0257763	descr = N_Gram_GGAT
cnt = 279	feature = 478	correl = -0.0540896	descr = N_Gram_CGTT
cnt = 280	feature = 859	correl = -0.065038	descr = N_Gram_TGGC
cnt = 281	feature = 916	correl = 0.0873881	descr = N_Gram_TTGT
cnt = 282	feature = 696	correl = -0.0788922	descr = N_Gram_GTCC
cnt = 283	feature = 775	correl = 0.0614134	descr = N_Gram_TATG
cnt = 284	feature = 837	correl = 0.0215753	descr = N_Gram_TGAG
cnt = 285	feature = 671	correl = -0.0816553	descr = N_Gram_GGGTG
cnt = 286	feature = 510	correl = -0.0231177	descr = N_Gram_CTGC
cnt = 287	feature = 72	correl = 0.0928456	descr = Gibbs_of_Target_Sequence__Pos_4_Step_1
cnt = 288	feature = 403	correl = -0.059935	descr = N_Gram_CCCT
cnt = 289	feature = 876	correl = 0.0712446	descr = N_Gram_TGTT
cnt = 290	feature = 791	correl = 0.0354646	descr = N_Gram_TCAT
cnt = 291	feature = 666	correl = -0.0868807	descr = N_Gram_GGGG
cnt = 292	feature = 355	correl = -0.0472959	descr = N_Gram_CAGC
cnt = 293	feature = 71	correl = -0.160449	descr = Gibbs_of_Target_Sequence__Pos_2_Step_1
cnt = 294	feature = 233	correl = -0.0591709	descr = N_Gram_ACG
cnt = 295	feature = 391	correl = -0.0856366	descr = N_Gram_CCCA
cnt = 296	feature = 77	correl = 0.103696	descr = Gibbs_of_Target_Sequence__Pos_9_Step_1
cnt = 297	feature = 277	correl = 0.0381512	descr = N_Gram_AGT
cnt = 298	feature = 582	correl = -0.0417416	descr = N_Gram_GCAG
cnt = 299	feature = 676	correl = -0.0236351	descr = N_Gram_GGTC
cnt = 300	feature = 79	correl = 0.0603417	descr = Gibbs_of_Target_Sequence__Pos_11_Step_1
cnt = 301	feature = 367	correl = 0.047341	descr = N_Gram_CATC
cnt = 302	feature = 646	correl = -0.122971	descr = N_Gram_GGCC
cnt = 303	feature = 73	correl = 0.0526875	descr = Gibbs_of_Target_Sequence__Pos_5_Step_1
cnt = 304	feature = 796	correl = -0.0421176	descr = N_Gram_TCCC
cnt = 305	feature = 925	correl = 0.0509294	descr = N_Gram_TTTC
cnt = 306	feature = 80	correl = 0.109971	descr = Gibbs_of_Target_Sequence__Pos_13_Step_1
cnt = 307	feature = 76	correl = 0.084493	descr = Gibbs_of_Target_Sequence__Pos_8_Step_1
cnt = 308	feature = 462	correl = -0.083271	descr = N_Gram_CGGG
cnt = 309	feature = 679	correl = -0.0816863	descr = N_Gram_GGTG
cnt = 310	feature = 732	correl = 0.0446023	descr = N_Gram_TAAA
cnt = 311	feature = 82	correl = 0.0936792	descr = Gibbs_of_Target_Sequence__Pos_15_Step_1
cnt = 312	feature = 553	correl = -0.0427445	descr = N_Gram_GAG
cnt = 313	feature = 482	correl = 0.0952404	descr = N_Gram_CTA
cnt = 314	feature = 74	correl = 0.10414	descr = Gibbs_of_Target_Sequence__Pos_6_Step_1
cnt = 315	feature = 78	correl = 0.118346	descr = Gibbs_of_Target_Sequence__Pos_10_Step_1
cnt = 316	feature = 81	correl = 0.148135	descr = Gibbs_of_Target_Sequence__Pos_14_Step_1
cnt = 317	feature = 627	correl = -0.0613214	descr = N_Gram_GGA
cnt = 318	feature = 519	correl = 0.053763	descr = N_Gram_CTT
cnt = 319	feature = 880	correl = 0.0732841	descr = N_Gram_TTA
cnt = 320	feature = 831	correl = 0.0622583	descr = N_Gram_TG
cnt = 321	feature = 815	correl = 0.106137	descr = N_Gram_TCT
cnt = 322	feature = 603	correl = -0.104032	descr = N_Gram_GCG
cnt = 323	feature = 406	correl = -0.0809384	descr = N_Gram_CCG
cnt = 324	feature = 857	correl = -0.050046	descr = N_Gram_TGG
cnt = 325	feature = 672	correl = -0.0487634	descr = N_Gram_GGT
cnt = 326	feature = 286	correl = 0.0466227	descr = N_Gram_ATA
cnt = 327	feature = 767	correl = 0.121458	descr = N_Gram_TAT
cnt = 328	feature = 432	correl = -0.0907006	descr = N_Gram_CG
cnt = 329	feature = 68	correl = 0.279902	descr = Gibbs_of_Target_Sequence_
num rows = 2188
num_elements = 722040
..*
optimization finished, #iter = 2493
nu = 0.311756
obj = -54.232914, rho = -0.793105
nSV = 1009, nBSV = 415
num rows = 243
num_elements = 80190
*
optimization finished, #iter = 233
nu = 0.257828
obj = -5.387348, rho = -0.688786
nSV = 127, nBSV = 22
..*
optimization finished, #iter = 2493
nu = 0.311756
obj = -54.232914, rho = -0.793105
nSV = 1009, nBSV = 415
TEST = 16 AVE CORR = 0.768125
