# Supplementary material for: Improving model predictions for RNA interference activities that use support vector machine regression by combining and filtering features
Source: BMC Bioinformatics. 2007 Jun 6;8:182. doi: 10.1186/1471-2105-8-182 (PMC1906837; doi:10.1186/1471-2105-8-182)
Supplement: Additional file 5 — tr_2431_cfsfilters. The features found to be useful by Correlation based Feature in training and testing the 2431 dataset by cross validation, at t-test values from 0 to 90. [file 1471-2105-8-182-S5.gz › tr_2431_file_17]

17
ave count = 320.9

CFS merit scores = 1.45362
CFS merit scores = 1.61763
CFS merit scores = 1.84867
CFS merit scores = 2.07312
CFS merit scores = 2.27652
CFS merit scores = 2.4624
CFS merit scores = 2.63198
CFS merit scores = 2.79029
CFS merit scores = 2.939
CFS merit scores = 3.07562
CFS merit scores = 3.20514
CFS merit scores = 3.32767
CFS merit scores = 3.4445
CFS merit scores = 3.55532
CFS merit scores = 3.66146
CFS merit scores = 3.76287
CFS merit scores = 3.85975
CFS merit scores = 3.95216
CFS merit scores = 4.03951
CFS merit scores = 4.12263
CFS merit scores = 4.20197
CFS merit scores = 4.27829
CFS merit scores = 4.34896
CFS merit scores = 4.41631
CFS merit scores = 4.48181
CFS merit scores = 4.5449
CFS merit scores = 4.60469
CFS merit scores = 4.66061
CFS merit scores = 4.71086
CFS merit scores = 4.75984
CFS merit scores = 4.80741
CFS merit scores = 4.85382
CFS merit scores = 4.89895
CFS merit scores = 4.94353
CFS merit scores = 4.98332
CFS merit scores = 5.02132
CFS merit scores = 5.05837
CFS merit scores = 5.09379
CFS merit scores = 5.12851
CFS merit scores = 5.16203
CFS merit scores = 5.19394
CFS merit scores = 5.22263
CFS merit scores = 5.25035
CFS merit scores = 5.27608
CFS merit scores = 5.30004
CFS merit scores = 5.32362
CFS merit scores = 5.34768
CFS merit scores = 5.37132
CFS merit scores = 5.39337
CFS merit scores = 5.41429
CFS merit scores = 5.43431
CFS merit scores = 5.45403
CFS merit scores = 5.47385
CFS merit scores = 5.49319
CFS merit scores = 5.51276
CFS merit scores = 5.53155
CFS merit scores = 5.54992
CFS merit scores = 5.56807
CFS merit scores = 5.58605
CFS merit scores = 5.60408
CFS merit scores = 5.62102
CFS merit scores = 5.63636
CFS merit scores = 5.65161
CFS merit scores = 5.66659
CFS merit scores = 5.68093
CFS merit scores = 5.69462
CFS merit scores = 5.70818
CFS merit scores = 5.72179
CFS merit scores = 5.73403
CFS merit scores = 5.74594
CFS merit scores = 5.75801
CFS merit scores = 5.76861
CFS merit scores = 5.77847
CFS merit scores = 5.78848
CFS merit scores = 5.79787
CFS merit scores = 5.80607
CFS merit scores = 5.81382
CFS merit scores = 5.82089
CFS merit scores = 5.82823
CFS merit scores = 5.83573
CFS merit scores = 5.84235
CFS merit scores = 5.84853
CFS merit scores = 5.85473
CFS merit scores = 5.86119
CFS merit scores = 5.8671
CFS merit scores = 5.87316
CFS merit scores = 5.87901
CFS merit scores = 5.88445
CFS merit scores = 5.8899
CFS merit scores = 5.8953
CFS merit scores = 5.90075
CFS merit scores = 5.90603
CFS merit scores = 5.91091
CFS merit scores = 5.91581
CFS merit scores = 5.92073
CFS merit scores = 5.92555
CFS merit scores = 5.93032
CFS merit scores = 5.93504
CFS merit scores = 5.93971
CFS merit scores = 5.94414
CFS merit scores = 5.9487
CFS merit scores = 5.95147
CFS merit scores = 5.95441
CFS merit scores = 5.95715
CFS merit scores = 5.95993
CFS merit scores = 5.96259
CFS merit scores = 5.96547
CFS merit scores = 5.96826
CFS merit scores = 5.97085
CFS merit scores = 5.97323
CFS merit scores = 5.97551
CFS merit scores = 5.9779
CFS merit scores = 5.98039
CFS merit scores = 5.98265
CFS merit scores = 5.985
CFS merit scores = 5.98694
CFS merit scores = 5.98855
CFS merit scores = 5.99033
CFS merit scores = 5.99189
CFS merit scores = 5.99365
CFS merit scores = 5.99568
CFS merit scores = 5.99721
CFS merit scores = 5.99841
CFS merit scores = 5.99966
CFS merit scores = 6.00083
CFS merit scores = 6.00189
CFS merit scores = 6.00289
CFS merit scores = 6.00372
CFS merit scores = 6.00454
CFS merit scores = 6.00521
CFS merit scores = 6.00565
CFS merit scores = 6.00608
CFS merit scores = 6.00652
CFS merit scores = 6.00678
CFS merit scores = 6.00702
CFS merit scores = 6.00741
CFS merit scores = 6.0077
CFS merit scores = 6.00811
CFS merit scores = 6.00833
CFS merit scores = 6.00808
CFS merit scores = 6.00796
CFS merit scores = 6.00792
CFS merit scores = 6.00726
CFS merit scores = 6.00674
CFS merit scores = 6.00593
CFS merit scores = 6.00532
CFS merit scores = 6.00475
CFS merit scores = 6.0044
CFS merit scores = 6.0038
CFS merit scores = 6.00328
CFS merit scores = 6.00302
CFS merit scores = 6.00229
CFS merit scores = 6.0018
CFS merit scores = 6.00104
CFS merit scores = 6.00006
CFS merit scores = 5.99894
CFS merit scores = 5.99789
CFS merit scores = 5.99694
CFS merit scores = 5.99604
CFS merit scores = 5.99516
CFS merit scores = 5.99439
CFS merit scores = 5.99349
CFS merit scores = 5.99229
CFS merit scores = 5.99095
CFS merit scores = 5.98976
CFS merit scores = 5.98839
CFS merit scores = 5.98711
CFS merit scores = 5.98566
CFS merit scores = 5.98441
CFS merit scores = 5.98314
CFS merit scores = 5.98191
CFS merit scores = 5.9807
CFS merit scores = 5.97943
CFS merit scores = 5.97814
CFS merit scores = 5.97642
CFS merit scores = 5.97454
CFS merit scores = 5.97246
CFS merit scores = 5.97038
CFS merit scores = 5.9683
CFS merit scores = 5.96582
CFS merit scores = 5.96335
CFS merit scores = 5.96089
CFS merit scores = 5.95851
CFS merit scores = 5.95616
CFS merit scores = 5.95357
CFS merit scores = 5.951
CFS merit scores = 5.94835
CFS merit scores = 5.94573
CFS merit scores = 5.94276
CFS merit scores = 5.93968
CFS merit scores = 5.9367
CFS merit scores = 5.93373
CFS merit scores = 5.93081
CFS merit scores = 5.92795
CFS merit scores = 5.92526
CFS merit scores = 5.92252
CFS merit scores = 5.91955
CFS merit scores = 5.91634
CFS merit scores = 5.91318
CFS merit scores = 5.90998
CFS merit scores = 5.90676
CFS merit scores = 5.90347
CFS merit scores = 5.90021
CFS merit scores = 5.89683
CFS merit scores = 5.89357
CFS merit scores = 5.89018
CFS merit scores = 5.88678
CFS merit scores = 5.88349
CFS merit scores = 5.88021
CFS merit scores = 5.87694
CFS merit scores = 5.87377
CFS merit scores = 5.87058
CFS merit scores = 5.86728
CFS merit scores = 5.86386
CFS merit scores = 5.86007
CFS merit scores = 5.85623
CFS merit scores = 5.85229
CFS merit scores = 5.8484
CFS merit scores = 5.84461
CFS merit scores = 5.84031
CFS merit scores = 5.83598
CFS merit scores = 5.83156
CFS merit scores = 5.82708
CFS merit scores = 5.82252
CFS merit scores = 5.81808
CFS merit scores = 5.81372
CFS merit scores = 5.80918
CFS merit scores = 5.80425
CFS merit scores = 5.79938
CFS merit scores = 5.79454
CFS merit scores = 5.78941
CFS merit scores = 5.7842
CFS merit scores = 5.77908
CFS merit scores = 5.77416
CFS merit scores = 5.76916
CFS merit scores = 5.764
CFS merit scores = 5.75885
CFS merit scores = 5.75377
CFS merit scores = 5.74863
CFS merit scores = 5.74346
CFS merit scores = 5.73834
CFS merit scores = 5.73334
CFS merit scores = 5.72838
CFS merit scores = 5.72339
CFS merit scores = 5.71839
CFS merit scores = 5.71306
CFS merit scores = 5.70758
CFS merit scores = 5.70222
CFS merit scores = 5.69684
CFS merit scores = 5.69137
CFS merit scores = 5.68582
CFS merit scores = 5.68016
CFS merit scores = 5.67457
CFS merit scores = 5.66898
CFS merit scores = 5.66333
CFS merit scores = 5.65761
CFS merit scores = 5.65187
CFS merit scores = 5.64603
CFS merit scores = 5.64007
CFS merit scores = 5.63402
CFS merit scores = 5.62807
CFS merit scores = 5.62202
CFS merit scores = 5.61593
CFS merit scores = 5.6099
CFS merit scores = 5.60387
CFS merit scores = 5.59785
CFS merit scores = 5.59165
CFS merit scores = 5.58522
CFS merit scores = 5.57853
CFS merit scores = 5.572
CFS merit scores = 5.56516
CFS merit scores = 5.55842
CFS merit scores = 5.55171
CFS merit scores = 5.54454
CFS merit scores = 5.53735
CFS merit scores = 5.53022
CFS merit scores = 5.52305
CFS merit scores = 5.51587
CFS merit scores = 5.50855
CFS merit scores = 5.50109
CFS merit scores = 5.49367
CFS merit scores = 5.48592
CFS merit scores = 5.47806
CFS merit scores = 5.47019
CFS merit scores = 5.46163
CFS merit scores = 5.45246
CFS merit scores = 5.44297
CFS merit scores = 5.43329
CFS merit scores = 5.42375
CFS merit scores = 5.41383
CFS merit scores = 5.40405
CFS merit scores = 5.39409
CFS merit scores = 5.384
CFS merit scores = 5.37356
CFS merit scores = 5.36179
CFS merit scores = 5.34962
CFS merit scores = 5.3376
CFS merit scores = 5.32537
CFS merit scores = 5.31261
CFS merit scores = 5.29885
CFS merit scores = 5.28467
CFS merit scores = 5.27054
CFS merit scores = 5.25263
CFS merit scores = 5.23444
CFS merit scores = 5.21343
cnt = 1	feature = 80	correl = 0.453617	descr = Gibbs_of_Target_Sequence__Pos_19_Step_1
cnt = 2	feature = 2	correl = -0.147904	descr = Position_Specific_Bin_Base_0_Base_G
cnt = 3	feature = 857	correl = -0.0729079	descr = N_Gram_TGGC
cnt = 4	feature = 721	correl = -0.0229944	descr = N_Gram_GTTCC
cnt = 5	feature = 462	correl = -0.0257219	descr = N_Gram_CGGGA
cnt = 6	feature = 716	correl = 0.0359878	descr = N_Gram_GTGTA
cnt = 7	feature = 358	correl = 0.0257711	descr = N_Gram_CATAG
cnt = 8	feature = 452	correl = -0.0332763	descr = N_Gram_CGCTC
cnt = 9	feature = 848	correl = -0.0301185	descr = N_Gram_TGCCG
cnt = 10	feature = 899	correl = 0.0378361	descr = N_Gram_TTCGC
cnt = 11	feature = 612	correl = -0.0478163	descr = N_Gram_GCGGT
cnt = 12	feature = 626	correl = -0.0242688	descr = N_Gram_GCTTA
cnt = 13	feature = 473	correl = -0.0476661	descr = N_Gram_CGTCG
cnt = 14	feature = 494	correl = 0.0341375	descr = N_Gram_CTATC
cnt = 15	feature = 308	correl = -0.0223571	descr = N_Gram_ATTAA
cnt = 16	feature = 773	correl = 0.0451554	descr = N_Gram_TATGA
cnt = 17	feature = 327	correl = 0.047436	descr = N_Gram_CAAGC
cnt = 18	feature = 525	correl = -0.0249477	descr = N_Gram_CTTTA
cnt = 19	feature = 768	correl = 0.0246684	descr = N_Gram_TATAG
cnt = 20	feature = 232	correl = 0.0234841	descr = N_Gram_ACTAG
cnt = 21	feature = 705	correl = 0.0373441	descr = N_Gram_GTCTA
cnt = 22	feature = 674	correl = 0.0527852	descr = N_Gram_GGTAA
cnt = 23	feature = 632	correl = -0.0221328	descr = N_Gram_GGAAA
cnt = 24	feature = 403	correl = -0.0549371	descr = N_Gram_CCGAA
cnt = 25	feature = 436	correl = -0.0448707	descr = N_Gram_CGACG
cnt = 26	feature = 534	correl = 0.0598361	descr = N_Gram_GAATA
cnt = 27	feature = 667	correl = -0.0552972	descr = N_Gram_GGGGC
cnt = 28	feature = 228	correl = -0.0384462	descr = N_Gram_ACGTT
cnt = 29	feature = 732	correl = 0.0331241	descr = N_Gram_TAAAG
cnt = 30	feature = 554	correl = -0.051658	descr = N_Gram_GAGCC
cnt = 31	feature = 767	correl = 0.0581326	descr = N_Gram_TATAA
cnt = 32	feature = 499	correl = -0.0244129	descr = N_Gram_CTCAC
cnt = 33	feature = 438	correl = -0.0404627	descr = N_Gram_CGAGT
cnt = 34	feature = 490	correl = 0.0368204	descr = N_Gram_CTAGA
cnt = 35	feature = 356	correl = -0.0466348	descr = N_Gram_CATAA
cnt = 36	feature = 821	correl = -0.0275832	descr = N_Gram_TCTCG
cnt = 37	feature = 260	correl = -0.109919	descr = N_Gram_AGGGC
cnt = 38	feature = 396	correl = -0.0647516	descr = N_Gram_CCCGC
cnt = 39	feature = 666	correl = -0.054879	descr = N_Gram_GGGGA
cnt = 40	feature = 270	correl = 0.0577441	descr = N_Gram_AGTGA
cnt = 41	feature = 278	correl = 0.0411363	descr = N_Gram_ATAGG
cnt = 42	feature = 263	correl = -0.0260562	descr = N_Gram_AGGTG
cnt = 43	feature = 777	correl = 0.0246111	descr = N_Gram_TATTG
cnt = 44	feature = 206	correl = 0.0463099	descr = N_Gram_ACATC
cnt = 45	feature = 526	correl = 0.0611148	descr = N_Gram_CTTTG
cnt = 46	feature = 746	correl = 0.0284083	descr = N_Gram_TACCT
cnt = 47	feature = 15	correl = 0.0804565	descr = Position_Specific_Bin_Base_5_Base_T
cnt = 48	feature = 305	correl = -0.0245907	descr = N_Gram_ATGTA
cnt = 49	feature = 792	correl = -0.0672724	descr = N_Gram_TCCCC
cnt = 50	feature = 409	correl = -0.0234382	descr = N_Gram_CCGCG
cnt = 51	feature = 35	correl = 0.0357453	descr = Position_Specific_Bin_Base_13_Base_A
cnt = 52	feature = 739	correl = -0.0526932	descr = N_Gram_TAATC
cnt = 53	feature = 31	correl = -0.0434022	descr = Position_Specific_Bin_Base_11_Base_A
cnt = 54	feature = 620	correl = 0.0276344	descr = N_Gram_GCTCT
cnt = 55	feature = 41	correl = 0.0669387	descr = Position_Specific_Bin_Base_15_Base_A
cnt = 56	feature = 367	correl = 0.0238903	descr = N_Gram_CATTG
cnt = 57	feature = 645	correl = -0.0622834	descr = N_Gram_GGCAA
cnt = 58	feature = 311	correl = 0.0720088	descr = N_Gram_ATTAT
cnt = 59	feature = 622	correl = -0.0312551	descr = N_Gram_GCTGA
cnt = 60	feature = 495	correl = 0.0309476	descr = N_Gram_CTATG
cnt = 61	feature = 313	correl = 0.0462856	descr = N_Gram_ATTCG
cnt = 62	feature = 871	correl = 0.0306426	descr = N_Gram_TGTCG
cnt = 63	feature = 909	correl = 0.0324734	descr = N_Gram_TTGAC
cnt = 64	feature = 743	correl = 0.0717689	descr = N_Gram_TACAA
cnt = 65	feature = 4	correl = -0.0932933	descr = Position_Specific_Bin_Base_1_Base_G
cnt = 66	feature = 476	correl = 0.067383	descr = N_Gram_CGTGA
cnt = 67	feature = 592	correl = -0.0678338	descr = N_Gram_GCCCC
cnt = 68	feature = 884	correl = 0.0602529	descr = N_Gram_TTACA
cnt = 69	feature = 310	correl = 0.0252799	descr = N_Gram_ATTAG
cnt = 70	feature = 46	correl = 0.0368955	descr = Position_Specific_Bin_Base_17_Base_A
cnt = 71	feature = 502	correl = -0.0695478	descr = N_Gram_CTCGG
cnt = 72	feature = 725	correl = -0.0257479	descr = N_Gram_GTTGT
cnt = 73	feature = 695	correl = -0.0216209	descr = N_Gram_GTCAC
cnt = 74	feature = 749	correl = 0.0725806	descr = N_Gram_TACTA
cnt = 75	feature = 406	correl = -0.0562891	descr = N_Gram_CCGAT
cnt = 76	feature = 914	correl = 0.0488904	descr = N_Gram_TTGGA
cnt = 77	feature = 10	correl = -0.0843521	descr = Position_Specific_Bin_Base_3_Base_T
cnt = 78	feature = 597	correl = -0.0217657	descr = N_Gram_GCCGG
cnt = 79	feature = 404	correl = -0.0527488	descr = N_Gram_CCGAC
cnt = 80	feature = 530	correl = -0.0376417	descr = N_Gram_GAAGA
cnt = 81	feature = 660	correl = -0.0735485	descr = N_Gram_GGGAG
cnt = 82	feature = 288	correl = 0.0396252	descr = N_Gram_ATCCG
cnt = 83	feature = 505	correl = -0.0462782	descr = N_Gram_CTGAG
cnt = 84	feature = 249	correl = -0.0228978	descr = N_Gram_AGCAC
cnt = 85	feature = 233	correl = 0.0469254	descr = N_Gram_ACTCT
cnt = 86	feature = 696	correl = 0.0291531	descr = N_Gram_GTCAT
cnt = 87	feature = 589	correl = -0.0582528	descr = N_Gram_GCCAG
cnt = 88	feature = 934	correl = 0.0400943	descr = N_Gram_TTTTA
cnt = 89	feature = 915	correl = 0.0221711	descr = N_Gram_TTGGT
cnt = 90	feature = 740	correl = 0.0403405	descr = N_Gram_TAATT
cnt = 91	feature = 515	correl = 0.0342342	descr = N_Gram_CTGTT
cnt = 92	feature = 610	correl = -0.0917603	descr = N_Gram_GCGGC
cnt = 93	feature = 277	correl = 0.0226856	descr = N_Gram_ATAGC
cnt = 94	feature = 284	correl = 0.0324905	descr = N_Gram_ATCAA
cnt = 95	feature = 717	correl = 0.0348174	descr = N_Gram_GTGTT
cnt = 96	feature = 634	correl = -0.0438606	descr = N_Gram_GGAAG
cnt = 97	feature = 23	correl = -0.0248625	descr = Position_Specific_Bin_Base_8_Base_G
cnt = 98	feature = 709	correl = -0.0422962	descr = N_Gram_GTGCC
cnt = 99	feature = 207	correl = 0.063002	descr = N_Gram_ACATG
cnt = 100	feature = 6	correl = 0.0324388	descr = Position_Specific_Bin_Base_2_Base_C
cnt = 101	feature = 303	correl = -0.0337041	descr = N_Gram_ATGGG
cnt = 102	feature = 687	correl = 0.0377278	descr = N_Gram_GTAAG
cnt = 103	feature = 653	correl = -0.0481587	descr = N_Gram_GGCGT
cnt = 104	feature = 60	correl = -0.175435	descr = Position_Specific_Bin_Base_20_Base_G
cnt = 105	feature = 348	correl = -0.041599	descr = N_Gram_CAGCG
cnt = 106	feature = 262	correl = 0.099712	descr = N_Gram_AGGTA
cnt = 107	feature = 900	correl = 0.0595792	descr = N_Gram_TTCGT
cnt = 108	feature = 541	correl = -0.0565751	descr = N_Gram_GACCA
cnt = 109	feature = 803	correl = 0.049434	descr = N_Gram_TCGCA
cnt = 110	feature = 334	correl = -0.0231227	descr = N_Gram_CACCG
cnt = 111	feature = 483	correl = 0.0349176	descr = N_Gram_CTAA
cnt = 112	feature = 808	correl = -0.0402623	descr = N_Gram_TCGGC
cnt = 113	feature = 904	correl = 0.0893662	descr = N_Gram_TTCTG
cnt = 114	feature = 539	correl = 0.0264282	descr = N_Gram_GACAT
cnt = 115	feature = 663	correl = -0.110782	descr = N_Gram_GGGCC
cnt = 116	feature = 753	correl = 0.0441168	descr = N_Gram_TAGAA
cnt = 117	feature = 641	correl = -0.0408911	descr = N_Gram_GGATG
cnt = 118	feature = 256	correl = -0.0302573	descr = N_Gram_AGGAG
cnt = 119	feature = 935	correl = 0.0220902	descr = N_Gram_TTTTG
cnt = 120	feature = 789	correl = 0.0507489	descr = N_Gram_TCCAT
cnt = 121	feature = 52	correl = -0.0646781	descr = Position_Specific_Bin_Base_18_Base_G
cnt = 122	feature = 678	correl = -0.0274717	descr = N_Gram_GGTGA
cnt = 123	feature = 819	correl = 0.0434306	descr = N_Gram_TCTCA
cnt = 124	feature = 770	correl = 0.0695817	descr = N_Gram_TATCA
cnt = 125	feature = 1	correl = 0.118807	descr = Position_Specific_Bin_Base_0_Base_C
cnt = 126	feature = 791	correl = -0.0392554	descr = N_Gram_TCCCA
cnt = 127	feature = 54	correl = 0.166317	descr = Position_Specific_Bin_Base_19_Base_A
cnt = 128	feature = 578	correl = -0.0387542	descr = N_Gram_GCACC
cnt = 129	feature = 627	correl = 0.0300316	descr = N_Gram_GCTTG
cnt = 130	feature = 798	correl = 0.0484091	descr = N_Gram_TCCTT
cnt = 131	feature = 17	correl = -0.0358903	descr = Position_Specific_Bin_Base_6_Base_C
cnt = 132	feature = 293	correl = 0.0281473	descr = N_Gram_ATCTA
cnt = 133	feature = 579	correl = -0.0358089	descr = N_Gram_GCACG
cnt = 134	feature = 40	correl = 0.0748515	descr = Position_Specific_Bin_Base_14_Base_T
cnt = 135	feature = 659	correl = -0.0782113	descr = N_Gram_GGGAA
cnt = 136	feature = 29	correl = -0.0627604	descr = Position_Specific_Bin_Base_10_Base_G
cnt = 137	feature = 812	correl = 0.0999798	descr = N_Gram_TCGTG
cnt = 138	feature = 449	correl = -0.0686803	descr = N_Gram_CGCGG
cnt = 139	feature = 286	correl = 0.0606805	descr = N_Gram_ATCCA
cnt = 140	feature = 508	correl = -0.0471142	descr = N_Gram_CTGCC
cnt = 141	feature = 676	correl = -0.0769268	descr = N_Gram_GGTCC
cnt = 142	feature = 412	correl = -0.10947	descr = N_Gram_CCGGC
cnt = 143	feature = 392	correl = -0.0715687	descr = N_Gram_CCCCG
cnt = 144	feature = 867	correl = 0.0366246	descr = N_Gram_TGTAA
cnt = 145	feature = 316	correl = 0.0467671	descr = N_Gram_ATTGG
cnt = 146	feature = 47	correl = -0.030179	descr = Position_Specific_Bin_Base_17_Base_C
cnt = 147	feature = 294	correl = 0.0698431	descr = N_Gram_ATCTC
cnt = 148	feature = 809	correl = -0.0909592	descr = N_Gram_TCGGG
cnt = 149	feature = 11	correl = 0.0728943	descr = Position_Specific_Bin_Base_4_Base_A
cnt = 150	feature = 297	correl = 0.0438565	descr = N_Gram_ATGAG
cnt = 151	feature = 600	correl = -0.0716418	descr = N_Gram_GCCTC
cnt = 152	feature = 8	correl = -0.12919	descr = Position_Specific_Bin_Base_2_Base_T
cnt = 153	feature = 535	correl = 0.0424021	descr = N_Gram_GAATT
cnt = 154	feature = 825	correl = 0.0395787	descr = N_Gram_TCTGG
cnt = 155	feature = 718	correl = -0.0233103	descr = N_Gram_GTTA
cnt = 156	feature = 859	correl = -0.0586283	descr = N_Gram_TGGCG
cnt = 157	feature = 704	correl = 0.0232254	descr = N_Gram_GTCT
cnt = 158	feature = 838	correl = 0.051822	descr = N_Gram_TGATA
cnt = 159	feature = 662	correl = -0.0429675	descr = N_Gram_GGGCA
cnt = 160	feature = 675	correl = 0.0377116	descr = N_Gram_GGTCA
cnt = 161	feature = 929	correl = 0.0693426	descr = N_Gram_TTTGA
cnt = 162	feature = 531	correl = -0.035482	descr = N_Gram_GAAGC
cnt = 163	feature = 16	correl = 0.0302313	descr = Position_Specific_Bin_Base_6_Base_A
cnt = 164	feature = 21	correl = 0.0513243	descr = Position_Specific_Bin_Base_8_Base_A
cnt = 165	feature = 755	correl = 0.0701862	descr = N_Gram_TAGAG
cnt = 166	feature = 664	correl = -0.0751546	descr = N_Gram_GGGCG
cnt = 167	feature = 815	correl = 0.0486551	descr = N_Gram_TCTAC
cnt = 168	feature = 56	correl = -0.1249	descr = Position_Specific_Bin_Base_19_Base_G
cnt = 169	feature = 738	correl = 0.0488993	descr = N_Gram_TAAGG
cnt = 170	feature = 214	correl = -0.0321535	descr = N_Gram_ACCC
cnt = 171	feature = 382	correl = -0.0484153	descr = N_Gram_CCATA
cnt = 172	feature = 384	correl = 0.026662	descr = N_Gram_CCATT
cnt = 173	feature = 105	correl = -0.0553405	descr = Xue_Structure_Feature_A101
cnt = 174	feature = 679	correl = -0.0673788	descr = N_Gram_GGTGC
cnt = 175	feature = 834	correl = 0.0661462	descr = N_Gram_TGAAG
cnt = 176	feature = 33	correl = 0.119654	descr = Position_Specific_Bin_Base_11_Base_T
cnt = 177	feature = 796	correl = -0.0351247	descr = N_Gram_TCCTC
cnt = 178	feature = 680	correl = -0.0846036	descr = N_Gram_GGTGG
cnt = 179	feature = 43	correl = 0.0871198	descr = Position_Specific_Bin_Base_16_Base_A
cnt = 180	feature = 820	correl = 0.0297841	descr = N_Gram_TCTCC
cnt = 181	feature = 432	correl = -0.0628694	descr = N_Gram_CGAA
cnt = 182	feature = 28	correl = -0.0600876	descr = Position_Specific_Bin_Base_10_Base_C
cnt = 183	feature = 917	correl = 0.0465068	descr = N_Gram_TTGTA
cnt = 184	feature = 616	correl = 0.040618	descr = N_Gram_GCTA
cnt = 185	feature = 892	correl = 0.0486697	descr = N_Gram_TTATC
cnt = 186	feature = 446	correl = -0.0453426	descr = N_Gram_CGCCT
cnt = 187	feature = 350	correl = -0.0995072	descr = N_Gram_CAGGG
cnt = 188	feature = 640	correl = -0.0522015	descr = N_Gram_GGAGG
cnt = 189	feature = 802	correl = 0.0473653	descr = N_Gram_TCGC
cnt = 190	feature = 582	correl = -0.0231262	descr = N_Gram_GCAGC
cnt = 191	feature = 42	correl = -0.0363079	descr = Position_Specific_Bin_Base_15_Base_G
cnt = 192	feature = 927	correl = 0.0529527	descr = N_Gram_TTTCT
cnt = 193	feature = 583	correl = 0.0326849	descr = N_Gram_GCAT
cnt = 194	feature = 58	correl = 0.367786	descr = Position_Specific_Bin_Base_20_Base_A
cnt = 195	feature = 756	correl = 0.0557141	descr = N_Gram_TAGC
cnt = 196	feature = 593	correl = -0.0960486	descr = N_Gram_GCCCG
cnt = 197	feature = 519	correl = 0.0262597	descr = N_Gram_CTTCT
cnt = 198	feature = 536	correl = 0.0387275	descr = N_Gram_GACA
cnt = 199	feature = 560	correl = 0.027203	descr = N_Gram_GAGT
cnt = 200	feature = 565	correl = -0.0260799	descr = N_Gram_GATGA
cnt = 201	feature = 876	correl = 0.0476538	descr = N_Gram_TGTTC
cnt = 202	feature = 14	correl = -0.0687039	descr = Position_Specific_Bin_Base_5_Base_C
cnt = 203	feature = 707	correl = 0.0269796	descr = N_Gram_GTGAA
cnt = 204	feature = 44	correl = -0.042423	descr = Position_Specific_Bin_Base_16_Base_C
cnt = 205	feature = 32	correl = -0.0523976	descr = Position_Specific_Bin_Base_11_Base_G
cnt = 206	feature = 478	correl = -0.0589274	descr = N_Gram_CGTT
cnt = 207	feature = 748	correl = 0.0582415	descr = N_Gram_TACT
cnt = 208	feature = 646	correl = -0.0414608	descr = N_Gram_GGCAG
cnt = 209	feature = 681	correl = -0.039932	descr = N_Gram_GGTT
cnt = 210	feature = 649	correl = -0.122882	descr = N_Gram_GGCCC
cnt = 211	feature = 708	correl = -0.0341191	descr = N_Gram_GTGC
cnt = 212	feature = 772	correl = 0.0493613	descr = N_Gram_TATG
cnt = 213	feature = 573	correl = -0.0522007	descr = N_Gram_GCAA
cnt = 214	feature = 366	correl = 0.069522	descr = N_Gram_CATTA
cnt = 215	feature = 910	correl = 0.046697	descr = N_Gram_TTGC
cnt = 216	feature = 59	correl = -0.313429	descr = Position_Specific_Bin_Base_20_Base_C
cnt = 217	feature = 766	correl = 0.0570675	descr = N_Gram_TATA
cnt = 218	feature = 931	correl = 0.0360339	descr = N_Gram_TTTGG
cnt = 219	feature = 654	correl = -0.0422758	descr = N_Gram_GGCT
cnt = 220	feature = 540	correl = -0.077408	descr = N_Gram_GACC
cnt = 221	feature = 903	correl = 0.0430972	descr = N_Gram_TTCTC
cnt = 222	feature = 759	correl = 0.0263143	descr = N_Gram_TAGG
cnt = 223	feature = 598	correl = -0.0521982	descr = N_Gram_GCCT
cnt = 224	feature = 254	correl = -0.0565051	descr = N_Gram_AGCG
cnt = 225	feature = 489	correl = 0.0450226	descr = N_Gram_CTAG
cnt = 226	feature = 701	correl = 0.0529075	descr = N_Gram_GTCG
cnt = 227	feature = 852	correl = 0.0272503	descr = N_Gram_TGCT
cnt = 228	feature = 788	correl = 0.0311511	descr = N_Gram_TCCA
cnt = 229	feature = 837	correl = 0.0328339	descr = N_Gram_TGAT
cnt = 230	feature = 336	correl = -0.0739732	descr = N_Gram_CACG
cnt = 231	feature = 314	correl = 0.0917193	descr = N_Gram_ATTCT
cnt = 232	feature = 210	correl = -0.0376992	descr = N_Gram_ACCA
cnt = 233	feature = 229	correl = 0.0322388	descr = N_Gram_ACT
cnt = 234	feature = 81	correl = 0.424665	descr = Gibbs_of_Target_Sequence__Pos_20_Step_1
cnt = 235	feature = 925	correl = 0.0465158	descr = N_Gram_TTTC
cnt = 236	feature = 501	correl = -0.0863572	descr = N_Gram_CTCG
cnt = 237	feature = 631	correl = -0.031662	descr = N_Gram_GGAA
cnt = 238	feature = 603	correl = -0.0817647	descr = N_Gram_GCGC
cnt = 239	feature = 625	correl = -0.0278713	descr = N_Gram_GCTT
cnt = 240	feature = 769	correl = 0.0658846	descr = N_Gram_TATC
cnt = 241	feature = 613	correl = -0.0684359	descr = N_Gram_GCGT
cnt = 242	feature = 723	correl = -0.0426728	descr = N_Gram_GTTG
cnt = 243	feature = 251	correl = -0.0567077	descr = N_Gram_AGCC
cnt = 244	feature = 786	correl = 0.0451252	descr = N_Gram_TCAT
cnt = 245	feature = 775	correl = 0.0667392	descr = N_Gram_TATT
cnt = 246	feature = 553	correl = -0.0342933	descr = N_Gram_GAGC
cnt = 247	feature = 806	correl = -0.046046	descr = N_Gram_TCGG
cnt = 248	feature = 595	correl = -0.0350742	descr = N_Gram_GCCG
cnt = 249	feature = 685	correl = 0.0564951	descr = N_Gram_GTAA
cnt = 250	feature = 264	correl = 0.03773	descr = N_Gram_AGT
cnt = 251	feature = 671	correl = -0.0748457	descr = N_Gram_GGGTG
cnt = 252	feature = 518	correl = 0.029778	descr = N_Gram_CTTC
cnt = 253	feature = 492	correl = 0.0414854	descr = N_Gram_CTAT
cnt = 254	feature = 638	correl = -0.0550283	descr = N_Gram_GGAG
cnt = 255	feature = 665	correl = -0.0859362	descr = N_Gram_GGGG
cnt = 256	feature = 726	correl = 0.0495416	descr = N_Gram_GTTT
cnt = 257	feature = 345	correl = -0.0475226	descr = N_Gram_CAGC
cnt = 258	feature = 64	correl = -0.0258802	descr = Gibbs_of_Target_Sequence__Pos_1_Step_1
cnt = 259	feature = 916	correl = 0.0836378	descr = N_Gram_TTGT
cnt = 260	feature = 292	correl = 0.0627216	descr = N_Gram_ATCT
cnt = 261	feature = 658	correl = -0.0963662	descr = N_Gram_GGGA
cnt = 262	feature = 70	correl = 0.0905592	descr = Gibbs_of_Target_Sequence__Pos_8_Step_1
cnt = 263	feature = 74	correl = 0.122327	descr = Gibbs_of_Target_Sequence__Pos_13_Step_1
cnt = 264	feature = 78	correl = 0.1174	descr = Gibbs_of_Target_Sequence__Pos_17_Step_1
cnt = 265	feature = 706	correl = 0.0291887	descr = N_Gram_GTGA
cnt = 266	feature = 307	correl = 0.0591742	descr = N_Gram_ATTA
cnt = 267	feature = 752	correl = 0.0833834	descr = N_Gram_TAGA
cnt = 268	feature = 647	correl = -0.129057	descr = N_Gram_GGCC
cnt = 269	feature = 73	correl = 0.0596448	descr = Gibbs_of_Target_Sequence__Pos_11_Step_1
cnt = 270	feature = 79	correl = 0.210829	descr = Gibbs_of_Target_Sequence__Pos_18_Step_1
cnt = 271	feature = 818	correl = 0.0616614	descr = N_Gram_TCTC
cnt = 272	feature = 66	correl = 0.107959	descr = Gibbs_of_Target_Sequence__Pos_4_Step_1
cnt = 273	feature = 71	correl = 0.100194	descr = Gibbs_of_Target_Sequence__Pos_9_Step_1
cnt = 274	feature = 68	correl = 0.10118	descr = Gibbs_of_Target_Sequence__Pos_6_Step_1
cnt = 275	feature = 365	correl = 0.0487019	descr = N_Gram_CATT
cnt = 276	feature = 669	correl = -0.0436492	descr = N_Gram_GGGT
cnt = 277	feature = 394	correl = -0.127925	descr = N_Gram_CCCG
cnt = 278	feature = 608	correl = -0.105517	descr = N_Gram_GCGG
cnt = 279	feature = 75	correl = 0.15011	descr = Gibbs_of_Target_Sequence__Pos_14_Step_1
cnt = 280	feature = 240	correl = 0.0407819	descr = N_Gram_AGA
cnt = 281	feature = 83	correl = 0.153415	descr = PF_RNAi_Fold_5'Free_Count
cnt = 282	feature = 590	correl = -0.166488	descr = N_Gram_GCCC
cnt = 283	feature = 677	correl = -0.0716679	descr = N_Gram_GGTG
cnt = 284	feature = 77	correl = 0.122177	descr = Gibbs_of_Target_Sequence__Pos_16_Step_1
cnt = 285	feature = 865	correl = 0.0847013	descr = N_Gram_TGT
cnt = 286	feature = 461	correl = -0.0874776	descr = N_Gram_CGGG
cnt = 287	feature = 72	correl = 0.115181	descr = Gibbs_of_Target_Sequence__Pos_10_Step_1
cnt = 288	feature = 901	correl = 0.0938253	descr = N_Gram_TTCT
cnt = 289	feature = 751	correl = 0.0979162	descr = N_Gram_TAG
cnt = 290	feature = 856	correl = -0.0483815	descr = N_Gram_TGG
cnt = 291	feature = 482	correl = 0.0927737	descr = N_Gram_CTA
cnt = 292	feature = 550	correl = -0.0370283	descr = N_Gram_GAG
cnt = 293	feature = 76	correl = 0.0982351	descr = Gibbs_of_Target_Sequence__Pos_15_Step_1
cnt = 294	feature = 273	correl = 0.0427411	descr = N_Gram_ATA
cnt = 295	feature = 672	correl = -0.0341524	descr = N_Gram_GGT
cnt = 296	feature = 813	correl = 0.109779	descr = N_Gram_TCT
cnt = 297	feature = 729	correl = 0.0704309	descr = N_Gram_TAA
cnt = 298	feature = 880	correl = 0.0793423	descr = N_Gram_TTA
cnt = 299	feature = 643	correl = -0.173773	descr = N_Gram_GGC
cnt = 300	feature = 765	correl = 0.119917	descr = N_Gram_TAT
cnt = 301	feature = 657	correl = -0.133209	descr = N_Gram_GGG
cnt = 302	feature = 368	correl = -0.105231	descr = N_Gram_CC
cnt = 303	feature = 430	correl = -0.08742	descr = N_Gram_CG
cnt = 304	feature = 879	correl = 0.156132	descr = N_Gram_TT
cnt = 305	feature = 82	correl = 0.235364	descr = PF_RNAi_Fold_Energy
num rows = 2187
num_elements = 669222
..*
optimization finished, #iter = 2378
nu = 0.313601
obj = -54.447908, rho = -0.763690
nSV = 999, nBSV = 432
num rows = 244
num_elements = 74664
*
optimization finished, #iter = 207
nu = 0.288933
obj = -6.808378, rho = -0.689011
nSV = 124, nBSV = 28
..*
optimization finished, #iter = 2378
nu = 0.313601
obj = -54.447908, rho = -0.763690
nSV = 999, nBSV = 432
CFS merit scores = 1.45497
CFS merit scores = 1.61614
CFS merit scores = 1.8489
CFS merit scores = 2.07403
CFS merit scores = 2.27262
CFS merit scores = 2.45351
CFS merit scores = 2.6207
CFS merit scores = 2.77287
CFS merit scores = 2.9144
CFS merit scores = 3.04786
CFS merit scores = 3.17559
CFS merit scores = 3.29596
CFS merit scores = 3.41162
CFS merit scores = 3.51962
CFS merit scores = 3.62243
CFS merit scores = 3.72055
CFS merit scores = 3.81526
CFS merit scores = 3.90572
CFS merit scores = 3.99303
CFS merit scores = 4.0763
CFS merit scores = 4.15619
CFS merit scores = 4.23104
CFS merit scores = 4.30371
CFS merit scores = 4.3723
CFS merit scores = 4.43847
CFS merit scores = 4.50119
CFS merit scores = 4.56217
CFS merit scores = 4.61979
CFS merit scores = 4.67412
CFS merit scores = 4.72713
CFS merit scores = 4.77463
CFS merit scores = 4.82124
CFS merit scores = 4.86718
CFS merit scores = 4.91215
CFS merit scores = 4.95391
CFS merit scores = 4.99484
CFS merit scores = 5.03215
CFS merit scores = 5.06874
CFS merit scores = 5.10392
CFS merit scores = 5.13768
CFS merit scores = 5.16986
CFS merit scores = 5.20041
CFS merit scores = 5.22934
CFS merit scores = 5.25663
CFS merit scores = 5.2834
CFS merit scores = 5.30948
CFS merit scores = 5.33541
CFS merit scores = 5.35957
CFS merit scores = 5.38261
CFS merit scores = 5.40548
CFS merit scores = 5.4278
CFS merit scores = 5.44863
CFS merit scores = 5.46906
CFS merit scores = 5.48825
CFS merit scores = 5.50643
CFS merit scores = 5.52501
CFS merit scores = 5.54267
CFS merit scores = 5.55875
CFS merit scores = 5.57422
CFS merit scores = 5.58932
CFS merit scores = 5.6045
CFS merit scores = 5.6193
CFS merit scores = 5.63382
CFS merit scores = 5.64784
CFS merit scores = 5.66125
CFS merit scores = 5.67459
CFS merit scores = 5.68763
CFS merit scores = 5.7007
CFS merit scores = 5.71304
CFS merit scores = 5.72493
CFS merit scores = 5.73563
CFS merit scores = 5.7459
CFS merit scores = 5.75629
CFS merit scores = 5.76589
CFS merit scores = 5.77481
CFS merit scores = 5.78337
CFS merit scores = 5.791
CFS merit scores = 5.7987
CFS merit scores = 5.80624
CFS merit scores = 5.8138
CFS merit scores = 5.82073
CFS merit scores = 5.82782
CFS merit scores = 5.83441
CFS merit scores = 5.84128
CFS merit scores = 5.8472
CFS merit scores = 5.85298
CFS merit scores = 5.85874
CFS merit scores = 5.8645
CFS merit scores = 5.86988
CFS merit scores = 5.87498
CFS merit scores = 5.87972
CFS merit scores = 5.88431
CFS merit scores = 5.88863
CFS merit scores = 5.89296
CFS merit scores = 5.89703
CFS merit scores = 5.90073
CFS merit scores = 5.90394
CFS merit scores = 5.90692
CFS merit scores = 5.90931
CFS merit scores = 5.91181
CFS merit scores = 5.91437
CFS merit scores = 5.91699
CFS merit scores = 5.91987
CFS merit scores = 5.9227
CFS merit scores = 5.92524
CFS merit scores = 5.9279
CFS merit scores = 5.93028
CFS merit scores = 5.93295
CFS merit scores = 5.93569
CFS merit scores = 5.93803
CFS merit scores = 5.94035
CFS merit scores = 5.943
CFS merit scores = 5.94499
CFS merit scores = 5.94662
CFS merit scores = 5.94834
CFS merit scores = 5.94997
CFS merit scores = 5.95139
CFS merit scores = 5.95304
CFS merit scores = 5.95465
CFS merit scores = 5.95617
CFS merit scores = 5.95713
CFS merit scores = 5.9578
CFS merit scores = 5.95842
CFS merit scores = 5.95903
CFS merit scores = 5.95954
CFS merit scores = 5.96011
CFS merit scores = 5.96074
CFS merit scores = 5.9614
CFS merit scores = 5.9619
CFS merit scores = 5.96226
CFS merit scores = 5.96265
CFS merit scores = 5.9631
CFS merit scores = 5.9637
CFS merit scores = 5.96439
CFS merit scores = 5.965
CFS merit scores = 5.9654
CFS merit scores = 5.9659
CFS merit scores = 5.96663
CFS merit scores = 5.96685
CFS merit scores = 5.96694
CFS merit scores = 5.96715
CFS merit scores = 5.96735
CFS merit scores = 5.96765
CFS merit scores = 5.96788
CFS merit scores = 5.96798
CFS merit scores = 5.96775
CFS merit scores = 5.96704
CFS merit scores = 5.96641
CFS merit scores = 5.96574
CFS merit scores = 5.96518
CFS merit scores = 5.96446
CFS merit scores = 5.96358
CFS merit scores = 5.96281
CFS merit scores = 5.96212
CFS merit scores = 5.96158
CFS merit scores = 5.96032
CFS merit scores = 5.959
CFS merit scores = 5.95765
CFS merit scores = 5.95653
CFS merit scores = 5.95525
CFS merit scores = 5.95362
CFS merit scores = 5.95172
CFS merit scores = 5.94991
CFS merit scores = 5.9481
CFS merit scores = 5.9464
CFS merit scores = 5.94472
CFS merit scores = 5.9431
CFS merit scores = 5.9413
CFS merit scores = 5.93948
CFS merit scores = 5.93768
CFS merit scores = 5.93557
CFS merit scores = 5.93354
CFS merit scores = 5.93139
CFS merit scores = 5.92947
CFS merit scores = 5.92761
CFS merit scores = 5.92584
CFS merit scores = 5.92389
CFS merit scores = 5.9221
CFS merit scores = 5.92027
CFS merit scores = 5.91842
CFS merit scores = 5.91672
CFS merit scores = 5.91475
CFS merit scores = 5.91255
CFS merit scores = 5.91023
CFS merit scores = 5.90796
CFS merit scores = 5.90576
CFS merit scores = 5.90323
CFS merit scores = 5.90074
CFS merit scores = 5.89792
CFS merit scores = 5.89522
CFS merit scores = 5.89267
CFS merit scores = 5.89009
CFS merit scores = 5.88712
CFS merit scores = 5.88419
CFS merit scores = 5.88132
CFS merit scores = 5.87844
CFS merit scores = 5.87544
CFS merit scores = 5.87237
CFS merit scores = 5.86929
CFS merit scores = 5.86593
CFS merit scores = 5.8627
CFS merit scores = 5.8594
CFS merit scores = 5.85609
CFS merit scores = 5.85296
CFS merit scores = 5.84981
CFS merit scores = 5.84643
CFS merit scores = 5.84296
CFS merit scores = 5.83969
CFS merit scores = 5.83617
CFS merit scores = 5.83265
CFS merit scores = 5.82892
CFS merit scores = 5.82502
CFS merit scores = 5.82111
CFS merit scores = 5.81651
CFS merit scores = 5.81191
CFS merit scores = 5.80732
CFS merit scores = 5.80279
CFS merit scores = 5.7984
CFS merit scores = 5.79381
CFS merit scores = 5.78934
CFS merit scores = 5.78486
CFS merit scores = 5.78028
CFS merit scores = 5.77576
CFS merit scores = 5.77103
CFS merit scores = 5.76625
CFS merit scores = 5.76158
CFS merit scores = 5.7569
CFS merit scores = 5.7521
CFS merit scores = 5.74716
CFS merit scores = 5.74193
CFS merit scores = 5.73652
CFS merit scores = 5.73119
CFS merit scores = 5.72601
CFS merit scores = 5.72075
CFS merit scores = 5.71551
CFS merit scores = 5.71036
CFS merit scores = 5.70508
CFS merit scores = 5.69982
CFS merit scores = 5.69464
CFS merit scores = 5.6892
CFS merit scores = 5.68376
CFS merit scores = 5.67832
CFS merit scores = 5.67262
CFS merit scores = 5.66688
CFS merit scores = 5.66105
CFS merit scores = 5.65539
CFS merit scores = 5.64959
CFS merit scores = 5.64378
CFS merit scores = 5.63783
CFS merit scores = 5.63168
CFS merit scores = 5.62559
CFS merit scores = 5.61943
CFS merit scores = 5.61325
CFS merit scores = 5.60707
CFS merit scores = 5.60105
CFS merit scores = 5.595
CFS merit scores = 5.58821
CFS merit scores = 5.58152
CFS merit scores = 5.57479
CFS merit scores = 5.56803
CFS merit scores = 5.56127
CFS merit scores = 5.55454
CFS merit scores = 5.54762
CFS merit scores = 5.54064
CFS merit scores = 5.53359
CFS merit scores = 5.52638
CFS merit scores = 5.51897
CFS merit scores = 5.5117
CFS merit scores = 5.50415
CFS merit scores = 5.49645
CFS merit scores = 5.48831
CFS merit scores = 5.47944
CFS merit scores = 5.47058
CFS merit scores = 5.46124
CFS merit scores = 5.45193
CFS merit scores = 5.44262
CFS merit scores = 5.43309
CFS merit scores = 5.42298
CFS merit scores = 5.41285
CFS merit scores = 5.4024
CFS merit scores = 5.39195
CFS merit scores = 5.38149
CFS merit scores = 5.37078
CFS merit scores = 5.35997
CFS merit scores = 5.34867
CFS merit scores = 5.33666
CFS merit scores = 5.32483
CFS merit scores = 5.31321
CFS merit scores = 5.30132
CFS merit scores = 5.28845
CFS merit scores = 5.27522
CFS merit scores = 5.25845
CFS merit scores = 5.2387
CFS merit scores = 5.21862
cnt = 1	feature = 81	correl = 0.454969	descr = Gibbs_of_Target_Sequence__Pos_19_Step_1
cnt = 2	feature = 2	correl = -0.147063	descr = Position_Specific_Bin_Base_0_Base_G
cnt = 3	feature = 852	correl = -0.0672022	descr = N_Gram_TGGC
cnt = 4	feature = 228	correl = 0.0333661	descr = N_Gram_ACT
cnt = 5	feature = 483	correl = -0.0503339	descr = N_Gram_CTCAA
cnt = 6	feature = 625	correl = 0.0372811	descr = N_Gram_GGAAT
cnt = 7	feature = 284	correl = -0.024136	descr = N_Gram_ATCCC
cnt = 8	feature = 646	correl = -0.0834023	descr = N_Gram_GGCGG
cnt = 9	feature = 676	correl = -0.0503748	descr = N_Gram_GGTTA
cnt = 10	feature = 432	correl = -0.0323233	descr = N_Gram_CGCAA
cnt = 11	feature = 739	correl = 0.0307677	descr = N_Gram_TACCG
cnt = 12	feature = 461	correl = 0.0293775	descr = N_Gram_CGTCT
cnt = 13	feature = 768	correl = 0.0247007	descr = N_Gram_TATGC
cnt = 14	feature = 799	correl = 0.0389657	descr = N_Gram_TCGCA
cnt = 15	feature = 334	correl = -0.0307071	descr = N_Gram_CACGA
cnt = 16	feature = 732	correl = -0.0375029	descr = N_Gram_TAATC
cnt = 17	feature = 916	correl = 0.0238285	descr = N_Gram_TTTAC
cnt = 18	feature = 767	correl = 0.0683243	descr = N_Gram_TATGA
cnt = 19	feature = 865	correl = 0.0359968	descr = N_Gram_TGTCG
cnt = 20	feature = 765	correl = 0.0540482	descr = N_Gram_TATCG
cnt = 21	feature = 595	correl = -0.0866808	descr = N_Gram_GCGCG
cnt = 22	feature = 403	correl = 0.0287297	descr = N_Gram_CCGTC
cnt = 23	feature = 531	correl = -0.0440433	descr = N_Gram_GACCC
cnt = 24	feature = 709	correl = 0.0277266	descr = N_Gram_GTGTA
cnt = 25	feature = 540	correl = 0.0311124	descr = N_Gram_GAGAA
cnt = 26	feature = 260	correl = 0.0904519	descr = N_Gram_AGGTA
cnt = 27	feature = 505	correl = 0.0343976	descr = N_Gram_CTTAG
cnt = 28	feature = 707	correl = -0.0599098	descr = N_Gram_GTGGG
cnt = 29	feature = 310	correl = 0.0403076	descr = N_Gram_ATTCG
cnt = 30	feature = 314	correl = 0.023138	descr = N_Gram_ATTGC
cnt = 31	feature = 206	correl = 0.0470174	descr = N_Gram_ACAGT
cnt = 32	feature = 490	correl = 0.034106	descr = N_Gram_CTCTA
cnt = 33	feature = 770	correl = 0.0295953	descr = N_Gram_TATGT
cnt = 34	feature = 394	correl = -0.0423004	descr = N_Gram_CCGAC
cnt = 35	feature = 354	correl = 0.0319448	descr = N_Gram_CATAG
cnt = 36	feature = 590	correl = -0.0557502	descr = N_Gram_GCCTT
cnt = 37	feature = 396	correl = -0.0586538	descr = N_Gram_CCGAT
cnt = 38	feature = 307	correl = 0.0254628	descr = N_Gram_ATTAG
cnt = 39	feature = 316	correl = 0.0452548	descr = N_Gram_ATTGT
cnt = 40	feature = 526	correl = 0.0558423	descr = N_Gram_GACAA
cnt = 41	feature = 406	correl = 0.0448209	descr = N_Gram_CCTAA
cnt = 42	feature = 703	correl = -0.031064	descr = N_Gram_GTGCG
cnt = 43	feature = 657	correl = -0.0872542	descr = N_Gram_GGGCC
cnt = 44	feature = 298	correl = 0.0220987	descr = N_Gram_ATGCA
cnt = 45	feature = 600	correl = -0.0379972	descr = N_Gram_GCGGG
cnt = 46	feature = 740	correl = 0.0379983	descr = N_Gram_TACCT
cnt = 47	feature = 47	correl = 0.0378871	descr = Position_Specific_Bin_Base_17_Base_A
cnt = 48	feature = 677	correl = -0.0531301	descr = N_Gram_GGTTG
cnt = 49	feature = 231	correl = 0.0249798	descr = N_Gram_ACTAG
cnt = 50	feature = 17	correl = 0.0296634	descr = Position_Specific_Bin_Base_6_Base_A
cnt = 51	feature = 647	correl = -0.058523	descr = N_Gram_GGCGT
cnt = 52	feature = 489	correl = -0.0524161	descr = N_Gram_CTCGT
cnt = 53	feature = 476	correl = 0.0299688	descr = N_Gram_CTAGA
cnt = 54	feature = 659	correl = -0.0254563	descr = N_Gram_GGGCT
cnt = 55	feature = 759	correl = 0.0693756	descr = N_Gram_TATAA
cnt = 56	feature = 11	correl = 0.0675327	descr = Position_Specific_Bin_Base_3_Base_G
cnt = 57	feature = 536	correl = 0.0689568	descr = N_Gram_GACTA
cnt = 58	feature = 264	correl = 0.0892963	descr = N_Gram_AGTCG
cnt = 59	feature = 530	correl = -0.0405223	descr = N_Gram_GACCA
cnt = 60	feature = 681	correl = 0.0355165	descr = N_Gram_GTAAG
cnt = 61	feature = 327	correl = -0.0236347	descr = N_Gram_CAATT
cnt = 62	feature = 840	correl = -0.050016	descr = N_Gram_TGCCC
cnt = 63	feature = 345	correl = -0.0306485	descr = N_Gram_CAGCG
cnt = 64	feature = 901	correl = 0.0652869	descr = N_Gram_TTGAA
cnt = 65	feature = 612	correl = 0.0368267	descr = N_Gram_GCTCT
cnt = 66	feature = 52	correl = -0.0610258	descr = Position_Specific_Bin_Base_18_Base_G
cnt = 67	feature = 848	correl = 0.0305685	descr = N_Gram_TGCTT
cnt = 68	feature = 4	correl = -0.0262092	descr = Position_Specific_Bin_Base_1_Base_C
cnt = 69	feature = 687	correl = 0.0479308	descr = N_Gram_GTCAA
cnt = 70	feature = 366	correl = -0.0374787	descr = N_Gram_CCAAA
cnt = 71	feature = 626	correl = 0.0256932	descr = N_Gram_GGACA
cnt = 72	feature = 705	correl = -0.0567607	descr = N_Gram_GTGGA
cnt = 73	feature = 672	correl = -0.0358006	descr = N_Gram_GGTGA
cnt = 74	feature = 32	correl = -0.0530523	descr = Position_Specific_Bin_Base_11_Base_G
cnt = 75	feature = 917	correl = 0.0544387	descr = N_Gram_TTTAG
cnt = 76	feature = 14	correl = -0.07136	descr = Position_Specific_Bin_Base_4_Base_C
cnt = 77	feature = 502	correl = 0.05581	descr = N_Gram_CTGTT
cnt = 78	feature = 907	correl = 0.0398937	descr = N_Gram_TTGGA
cnt = 79	feature = 286	correl = 0.0248526	descr = N_Gram_ATCCT
cnt = 80	feature = 60	correl = -0.181844	descr = Position_Specific_Bin_Base_20_Base_G
cnt = 81	feature = 876	correl = 0.0590329	descr = N_Gram_TTACA
cnt = 82	feature = 382	correl = -0.0567581	descr = N_Gram_CCCCG
cnt = 83	feature = 438	correl = -0.0615769	descr = N_Gram_CGCGG
cnt = 84	feature = 308	correl = 0.0786281	descr = N_Gram_ATTAT
cnt = 85	feature = 270	correl = 0.0221989	descr = N_Gram_ATAAG
cnt = 86	feature = 856	correl = -0.0524743	descr = N_Gram_TGGGA
cnt = 87	feature = 773	correl = 0.0228362	descr = N_Gram_TATTG
cnt = 88	feature = 752	correl = 0.0510696	descr = N_Gram_TAGCA
cnt = 89	feature = 25	correl = -0.0234939	descr = Position_Specific_Bin_Base_9_Base_C
cnt = 90	feature = 925	correl = 0.0535236	descr = N_Gram_TTTGT
cnt = 91	feature = 337	correl = 0.0445031	descr = N_Gram_CACTC
cnt = 92	feature = 593	correl = -0.0437473	descr = N_Gram_GCGCA
cnt = 93	feature = 790	correl = 0.033046	descr = N_Gram_TCCGT
cnt = 94	feature = 601	correl = -0.0427984	descr = N_Gram_GCGGT
cnt = 95	feature = 610	correl = -0.0486845	descr = N_Gram_GCTCC
cnt = 96	feature = 8	correl = 0.0505531	descr = Position_Specific_Bin_Base_2_Base_C
cnt = 97	feature = 586	correl = -0.0232895	descr = N_Gram_GCCGG
cnt = 98	feature = 473	correl = 0.0428774	descr = N_Gram_CTACA
cnt = 99	feature = 627	correl = -0.0617935	descr = N_Gram_GGACC
cnt = 100	feature = 350	correl = 0.0310385	descr = N_Gram_CAGTA
cnt = 101	feature = 812	correl = 0.038798	descr = N_Gram_TCTAT
cnt = 102	feature = 685	correl = 0.0267	descr = N_Gram_GTATT
cnt = 103	feature = 256	correl = -0.0297799	descr = N_Gram_AGGAG
cnt = 104	feature = 6	correl = 0.0275521	descr = Position_Specific_Bin_Base_1_Base_T
cnt = 105	feature = 16	correl = 0.0503412	descr = Position_Specific_Bin_Base_5_Base_T
cnt = 106	feature = 579	correl = -0.0830159	descr = N_Gram_GCCCA
cnt = 107	feature = 788	correl = -0.0314907	descr = N_Gram_TCCCA
cnt = 108	feature = 589	correl = -0.0648497	descr = N_Gram_GCCTC
cnt = 109	feature = 0	correl = 0.0359073	descr = Position_Specific_Bin_Base_0_Base_A
cnt = 110	feature = 288	correl = 0.0371642	descr = N_Gram_ATCGA
cnt = 111	feature = 565	correl = -0.060193	descr = N_Gram_GCAAT
cnt = 112	feature = 23	correl = -0.088087	descr = Position_Specific_Bin_Base_8_Base_C
cnt = 113	feature = 717	correl = -0.0252039	descr = N_Gram_GTTGC
cnt = 114	feature = 791	correl = 0.0684264	descr = N_Gram_TCCTA
cnt = 115	feature = 348	correl = -0.100278	descr = N_Gram_CAGGG
cnt = 116	feature = 458	correl = 0.0292818	descr = N_Gram_CGTCA
cnt = 117	feature = 358	correl = 0.0292319	descr = N_Gram_CATG
cnt = 118	feature = 40	correl = -0.154096	descr = Position_Specific_Bin_Base_14_Base_G
cnt = 119	feature = 31	correl = -0.0421747	descr = Position_Specific_Bin_Base_11_Base_A
cnt = 120	feature = 21	correl = 0.0722772	descr = Position_Specific_Bin_Base_7_Base_T
cnt = 121	feature = 632	correl = -0.0420013	descr = N_Gram_GGATG
cnt = 122	feature = 662	correl = -0.0727692	descr = N_Gram_GGGGC
cnt = 123	feature = 640	correl = -0.0861605	descr = N_Gram_GGCCA
cnt = 124	feature = 292	correl = 0.0468474	descr = N_Gram_ATCTG
cnt = 125	feature = 46	correl = -0.0594622	descr = Position_Specific_Bin_Base_16_Base_G
cnt = 126	feature = 650	correl = -0.0231776	descr = N_Gram_GGCTT
cnt = 127	feature = 669	correl = 0.0290156	descr = N_Gram_GGTCA
cnt = 128	feature = 654	correl = -0.0656479	descr = N_Gram_GGGAG
cnt = 129	feature = 927	correl = 0.0261996	descr = N_Gram_TTTTA
cnt = 130	feature = 653	correl = -0.0684294	descr = N_Gram_GGGAA
cnt = 131	feature = 283	correl = 0.0416714	descr = N_Gram_ATCCA
cnt = 132	feature = 753	correl = 0.0822683	descr = N_Gram_TAGCT
cnt = 133	feature = 680	correl = 0.0542346	descr = N_Gram_GTAAA
cnt = 134	feature = 42	correl = 0.069752	descr = Position_Specific_Bin_Base_15_Base_A
cnt = 135	feature = 598	correl = -0.0327191	descr = N_Gram_GCGGA
cnt = 136	feature = 649	correl = -0.0550234	descr = N_Gram_GGCTG
cnt = 137	feature = 582	correl = -0.0605027	descr = N_Gram_GCCCT
cnt = 138	feature = 643	correl = -0.0317489	descr = N_Gram_GGCCT
cnt = 139	feature = 843	correl = -0.0297454	descr = N_Gram_TGCGC
cnt = 140	feature = 696	correl = 0.0279279	descr = N_Gram_GTCT
cnt = 141	feature = 834	correl = 0.0368928	descr = N_Gram_TGATC
cnt = 142	feature = 798	correl = 0.0442783	descr = N_Gram_TCGC
cnt = 143	feature = 35	correl = -0.0244617	descr = Position_Specific_Bin_Base_12_Base_C
cnt = 144	feature = 299	correl = 0.0422294	descr = N_Gram_ATGCT
cnt = 145	feature = 904	correl = 0.0376613	descr = N_Gram_TTGCA
cnt = 146	feature = 755	correl = 0.0315348	descr = N_Gram_TAGT
cnt = 147	feature = 254	correl = -0.0214251	descr = N_Gram_AGCTC
cnt = 148	feature = 56	correl = -0.124906	descr = Position_Specific_Bin_Base_19_Base_G
cnt = 149	feature = 217	correl = -0.0367822	descr = N_Gram_ACCGG
cnt = 150	feature = 721	correl = 0.0265224	descr = N_Gram_GTTTC
cnt = 151	feature = 638	correl = -0.0334298	descr = N_Gram_GGCAG
cnt = 152	feature = 278	correl = 0.047576	descr = N_Gram_ATATG
cnt = 153	feature = 880	correl = 0.0609708	descr = N_Gram_TTAGA
cnt = 154	feature = 884	correl = 0.0423383	descr = N_Gram_TTATC
cnt = 155	feature = 789	correl = -0.0514006	descr = N_Gram_TCCCC
cnt = 156	feature = 368	correl = -0.0627022	descr = N_Gram_CCACC
cnt = 157	feature = 1	correl = 0.102771	descr = Position_Specific_Bin_Base_0_Base_C
cnt = 158	feature = 41	correl = 0.0728982	descr = Position_Specific_Bin_Base_14_Base_T
cnt = 159	feature = 910	correl = 0.0497493	descr = N_Gram_TTGTA
cnt = 160	feature = 409	correl = -0.0221631	descr = N_Gram_CCTCA
cnt = 161	feature = 718	correl = -0.0294764	descr = N_Gram_GTTGG
cnt = 162	feature = 695	correl = 0.0709309	descr = N_Gram_GTCGT
cnt = 163	feature = 28	correl = -0.0796189	descr = Position_Specific_Bin_Base_10_Base_C
cnt = 164	feature = 774	correl = 0.0395249	descr = N_Gram_TATTT
cnt = 165	feature = 794	correl = 0.045831	descr = N_Gram_TCCTT
cnt = 166	feature = 510	correl = -0.0266417	descr = N_Gram_CTTGG
cnt = 167	feature = 838	correl = 0.0283487	descr = N_Gram_TGCAT
cnt = 168	feature = 603	correl = -0.0675003	descr = N_Gram_GCGTC
cnt = 169	feature = 749	correl = 0.0536343	descr = N_Gram_TAGAC
cnt = 170	feature = 9	correl = 0.122208	descr = Position_Specific_Bin_Base_2_Base_G
cnt = 171	feature = 706	correl = -0.0754493	descr = N_Gram_GTGGC
cnt = 172	feature = 772	correl = 0.0594775	descr = N_Gram_TATTC
cnt = 173	feature = 708	correl = 0.0254118	descr = N_Gram_GTGT
cnt = 174	feature = 33	correl = 0.11286	descr = Position_Specific_Bin_Base_11_Base_T
cnt = 175	feature = 796	correl = 0.0268411	descr = N_Gram_TCGA
cnt = 176	feature = 58	correl = 0.366173	descr = Position_Specific_Bin_Base_20_Base_A
cnt = 177	feature = 481	correl = 0.0352958	descr = N_Gram_CTATG
cnt = 178	feature = 815	correl = 0.0281054	descr = N_Gram_TCTCC
cnt = 179	feature = 818	correl = 0.0928901	descr = N_Gram_TCTGC
cnt = 180	feature = 499	correl = -0.0220526	descr = N_Gram_CTGGG
cnt = 181	feature = 452	correl = -0.0466502	descr = N_Gram_CGGGT
cnt = 182	feature = 554	correl = -0.0282659	descr = N_Gram_GATGA
cnt = 183	feature = 701	correl = -0.045058	descr = N_Gram_GTGC
cnt = 184	feature = 412	correl = -0.0760356	descr = N_Gram_CCTCT
cnt = 185	feature = 43	correl = -0.0399275	descr = Position_Specific_Bin_Base_15_Base_G
cnt = 186	feature = 494	correl = 0.044157	descr = N_Gram_CTGAT
cnt = 187	feature = 631	correl = -0.0497923	descr = N_Gram_GGAGG
cnt = 188	feature = 658	correl = -0.0848546	descr = N_Gram_GGGCG
cnt = 189	feature = 837	correl = 0.0394733	descr = N_Gram_TGCAA
cnt = 190	feature = 15	correl = -0.0559338	descr = Position_Specific_Bin_Base_5_Base_C
cnt = 191	feature = 263	correl = 0.03407	descr = N_Gram_AGTC
cnt = 192	feature = 29	correl = -0.0531629	descr = Position_Specific_Bin_Base_10_Base_G
cnt = 193	feature = 641	correl = -0.107252	descr = N_Gram_GGCCC
cnt = 194	feature = 213	correl = -0.0817516	descr = N_Gram_ACCAC
cnt = 195	feature = 10	correl = -0.126621	descr = Position_Specific_Bin_Base_2_Base_T
cnt = 196	feature = 857	correl = -0.0563053	descr = N_Gram_TGGGG
cnt = 197	feature = 249	correl = -0.0444326	descr = N_Gram_AGCC
cnt = 198	feature = 229	correl = 0.0515418	descr = N_Gram_ACTA
cnt = 199	feature = 802	correl = -0.05458	descr = N_Gram_TCGG
cnt = 200	feature = 738	correl = 0.038029	descr = N_Gram_TACC
cnt = 201	feature = 59	correl = -0.314185	descr = Position_Specific_Bin_Base_20_Base_C
cnt = 202	feature = 233	correl = 0.0484554	descr = N_Gram_ACTG
cnt = 203	feature = 462	correl = 0.0240301	descr = N_Gram_CGTG
cnt = 204	feature = 819	correl = 0.034591	descr = N_Gram_TCTGG
cnt = 205	feature = 864	correl = 0.0309941	descr = N_Gram_TGTC
cnt = 206	feature = 900	correl = 0.0581679	descr = N_Gram_TTGA
cnt = 207	feature = 645	correl = -0.0754111	descr = N_Gram_GGCGC
cnt = 208	feature = 867	correl = 0.0309817	descr = N_Gram_TGTG
cnt = 209	feature = 514	correl = -0.0222298	descr = N_Gram_GAAA
cnt = 210	feature = 525	correl = 0.0369199	descr = N_Gram_GACA
cnt = 211	feature = 674	correl = -0.0974016	descr = N_Gram_GGTGG
cnt = 212	feature = 258	correl = -0.0416937	descr = N_Gram_AGGG
cnt = 213	feature = 769	correl = 0.0347047	descr = N_Gram_TATGG
cnt = 214	feature = 583	correl = -0.0462521	descr = N_Gram_GCCG
cnt = 215	feature = 792	correl = -0.0320976	descr = N_Gram_TCCTC
cnt = 216	feature = 743	correl = 0.0512363	descr = N_Gram_TACT
cnt = 217	feature = 535	correl = 0.0375623	descr = N_Gram_GACT
cnt = 218	feature = 675	correl = -0.03054	descr = N_Gram_GGTT
cnt = 219	feature = 273	correl = 0.0410528	descr = N_Gram_ATAG
cnt = 220	feature = 311	correl = 0.0904501	descr = N_Gram_ATTCT
cnt = 221	feature = 251	correl = -0.0500785	descr = N_Gram_AGCG
cnt = 222	feature = 207	correl = 0.0738543	descr = N_Gram_ACAT
cnt = 223	feature = 436	correl = -0.0758098	descr = N_Gram_CGCG
cnt = 224	feature = 306	correl = 0.0635065	descr = N_Gram_ATTA
cnt = 225	feature = 751	correl = 0.0645506	descr = N_Gram_TAGC
cnt = 226	feature = 214	correl = -0.0366295	descr = N_Gram_ACCC
cnt = 227	feature = 478	correl = 0.0514618	descr = N_Gram_CTAT
cnt = 228	feature = 679	correl = 0.0593341	descr = N_Gram_GTAA
cnt = 229	feature = 105	correl = -0.0577757	descr = Xue_Structure_Feature_A100
cnt = 230	feature = 392	correl = -0.0985087	descr = N_Gram_CCGA
cnt = 231	feature = 813	correl = 0.0581741	descr = N_Gram_TCTC
cnt = 232	feature = 74	correl = 0.0284121	descr = Gibbs_of_Target_Sequence__Pos_12_Step_1
cnt = 233	feature = 553	correl = -0.04007	descr = N_Gram_GATG
cnt = 234	feature = 82	correl = 0.431022	descr = Gibbs_of_Target_Sequence__Pos_20_Step_1
cnt = 235	feature = 903	correl = 0.0463944	descr = N_Gram_TTGC
cnt = 236	feature = 79	correl = 0.105287	descr = Gibbs_of_Target_Sequence__Pos_17_Step_1
cnt = 237	feature = 501	correl = 0.0429511	descr = N_Gram_CTGT
cnt = 238	feature = 356	correl = 0.0254356	descr = N_Gram_CATC
cnt = 239	feature = 64	correl = -0.0314345	descr = Gibbs_of_Target_Sequence__Pos_1_Step_1
cnt = 240	feature = 240	correl = 0.0295576	descr = N_Gram_AGAC
cnt = 241	feature = 297	correl = 0.038053	descr = N_Gram_ATGC
cnt = 242	feature = 860	correl = 0.056141	descr = N_Gram_TGTA
cnt = 243	feature = 660	correl = -0.0882218	descr = N_Gram_GGGG
cnt = 244	feature = 613	correl = -0.0230936	descr = N_Gram_GCTG
cnt = 245	feature = 70	correl = 0.0837438	descr = Gibbs_of_Target_Sequence__Pos_8_Step_1
cnt = 246	feature = 716	correl = -0.050425	descr = N_Gram_GTTG
cnt = 247	feature = 384	correl = -0.10853	descr = N_Gram_CCCG
cnt = 248	feature = 809	correl = 0.0676454	descr = N_Gram_TCTA
cnt = 249	feature = 66	correl = 0.0915453	descr = Gibbs_of_Target_Sequence__Pos_4_Step_1
cnt = 250	feature = 80	correl = 0.197882	descr = Gibbs_of_Target_Sequence__Pos_18_Step_1
cnt = 251	feature = 367	correl = -0.0507116	descr = N_Gram_CCAC
cnt = 252	feature = 294	correl = 0.0409083	descr = N_Gram_ATGA
cnt = 253	feature = 495	correl = -0.0220822	descr = N_Gram_CTGC
cnt = 254	feature = 665	correl = -0.0834309	descr = N_Gram_GGGTG
cnt = 255	feature = 909	correl = 0.0745535	descr = N_Gram_TTGT
cnt = 256	feature = 915	correl = 0.0323899	descr = N_Gram_TTTA
cnt = 257	feature = 821	correl = 0.0628177	descr = N_Gram_TCTT
cnt = 258	feature = 879	correl = 0.0491662	descr = N_Gram_TTAG
cnt = 259	feature = 75	correl = 0.120245	descr = Gibbs_of_Target_Sequence__Pos_13_Step_1
cnt = 260	feature = 704	correl = -0.0978076	descr = N_Gram_GTGG
cnt = 261	feature = 68	correl = 0.117023	descr = Gibbs_of_Target_Sequence__Pos_6_Step_1
cnt = 262	feature = 539	correl = -0.0435251	descr = N_Gram_GAG
cnt = 263	feature = 78	correl = 0.11928	descr = Gibbs_of_Target_Sequence__Pos_16_Step_1
cnt = 264	feature = 592	correl = -0.0707492	descr = N_Gram_GCGC
cnt = 265	feature = 725	correl = 0.048755	descr = N_Gram_TAAA
cnt = 266	feature = 449	correl = -0.0847652	descr = N_Gram_CGGG
cnt = 267	feature = 766	correl = 0.0727525	descr = N_Gram_TATG
cnt = 268	feature = 678	correl = 0.0558567	descr = N_Gram_GTA
cnt = 269	feature = 734	correl = 0.0598829	descr = N_Gram_TAC
cnt = 270	feature = 71	correl = 0.10921	descr = Gibbs_of_Target_Sequence__Pos_9_Step_1
cnt = 271	feature = 578	correl = -0.144943	descr = N_Gram_GCCC
cnt = 272	feature = 76	correl = 0.157174	descr = Gibbs_of_Target_Sequence__Pos_14_Step_1
cnt = 273	feature = 671	correl = -0.0844447	descr = N_Gram_GGTG
cnt = 274	feature = 365	correl = -0.0738736	descr = N_Gram_CCA
cnt = 275	feature = 620	correl = -0.0635397	descr = N_Gram_GGA
cnt = 276	feature = 77	correl = 0.0973518	descr = Gibbs_of_Target_Sequence__Pos_15_Step_1
cnt = 277	feature = 664	correl = -0.0544589	descr = N_Gram_GGGT
cnt = 278	feature = 825	correl = 0.0604173	descr = N_Gram_TG
cnt = 279	feature = 597	correl = -0.106245	descr = N_Gram_GCGG
cnt = 280	feature = 293	correl = 0.0254968	descr = N_Gram_ATG
cnt = 281	feature = 746	correl = 0.0826713	descr = N_Gram_TAG
cnt = 282	feature = 775	correl = 0.0469245	descr = N_Gram_TC
cnt = 283	feature = 404	correl = -0.0473881	descr = N_Gram_CCT
cnt = 284	feature = 899	correl = 0.107937	descr = N_Gram_TTG
cnt = 285	feature = 914	correl = 0.0850535	descr = N_Gram_TTT
cnt = 286	feature = 430	correl = -0.0503886	descr = N_Gram_CGC
cnt = 287	feature = 808	correl = 0.105698	descr = N_Gram_TCT
cnt = 288	feature = 666	correl = -0.0416612	descr = N_Gram_GGT
cnt = 289	feature = 634	correl = -0.171471	descr = N_Gram_GGC
cnt = 290	feature = 849	correl = -0.0399138	descr = N_Gram_TGG
cnt = 291	feature = 482	correl = -0.0299911	descr = N_Gram_CTC
cnt = 292	feature = 560	correl = -0.120091	descr = N_Gram_GC
cnt = 293	feature = 83	correl = 0.232997	descr = PF_RNAi_Fold_Energy
cnt = 294	feature = 723	correl = 0.179107	descr = N_Gram_TA
num rows = 2188
num_elements = 645460
..*
optimization finished, #iter = 2514
nu = 0.325058
obj = -57.232469, rho = -0.789801
nSV = 1008, nBSV = 447
num rows = 243
num_elements = 71685
*
optimization finished, #iter = 238
nu = 0.295503
obj = -6.214532, rho = -0.716577
nSV = 138, nBSV = 29
..*
optimization finished, #iter = 2514
nu = 0.325058
obj = -57.232469, rho = -0.789801
nSV = 1008, nBSV = 447
CFS merit scores = 1.44852
CFS merit scores = 1.62016
CFS merit scores = 1.85202
CFS merit scores = 2.07775
CFS merit scores = 2.28316
CFS merit scores = 2.47237
CFS merit scores = 2.63899
CFS merit scores = 2.79272
CFS merit scores = 2.93768
CFS merit scores = 3.07392
CFS merit scores = 3.20136
CFS merit scores = 3.32233
CFS merit scores = 3.43755
CFS merit scores = 3.54679
CFS merit scores = 3.64834
CFS merit scores = 3.74619
CFS merit scores = 3.84053
CFS merit scores = 3.92958
CFS merit scores = 4.0139
CFS merit scores = 4.09408
CFS merit scores = 4.16991
CFS merit scores = 4.2431
CFS merit scores = 4.314
CFS merit scores = 4.38276
CFS merit scores = 4.44797
CFS merit scores = 4.508
CFS merit scores = 4.56545
CFS merit scores = 4.61995
CFS merit scores = 4.67189
CFS merit scores = 4.72291
CFS merit scores = 4.77107
CFS merit scores = 4.81821
CFS merit scores = 4.8638
CFS merit scores = 4.9071
CFS merit scores = 4.94858
CFS merit scores = 4.98881
CFS merit scores = 5.02825
CFS merit scores = 5.06682
CFS merit scores = 5.1045
CFS merit scores = 5.13884
CFS merit scores = 5.17243
CFS merit scores = 5.20481
CFS merit scores = 5.23539
CFS merit scores = 5.26466
CFS merit scores = 5.29056
CFS merit scores = 5.31625
CFS merit scores = 5.34091
CFS merit scores = 5.36543
CFS merit scores = 5.38757
CFS merit scores = 5.40909
CFS merit scores = 5.4302
CFS merit scores = 5.45089
CFS merit scores = 5.47012
CFS merit scores = 5.48951
CFS merit scores = 5.50817
CFS merit scores = 5.52638
CFS merit scores = 5.54445
CFS merit scores = 5.56241
CFS merit scores = 5.57984
CFS merit scores = 5.5975
CFS merit scores = 5.61441
CFS merit scores = 5.63104
CFS merit scores = 5.64743
CFS merit scores = 5.66294
CFS merit scores = 5.67752
CFS merit scores = 5.69164
CFS merit scores = 5.70544
CFS merit scores = 5.71833
CFS merit scores = 5.7303
CFS merit scores = 5.74205
CFS merit scores = 5.75223
CFS merit scores = 5.76248
CFS merit scores = 5.77233
CFS merit scores = 5.78271
CFS merit scores = 5.79315
CFS merit scores = 5.80255
CFS merit scores = 5.81209
CFS merit scores = 5.8204
CFS merit scores = 5.82886
CFS merit scores = 5.83642
CFS merit scores = 5.84431
CFS merit scores = 5.85173
CFS merit scores = 5.85859
CFS merit scores = 5.86578
CFS merit scores = 5.87229
CFS merit scores = 5.87847
CFS merit scores = 5.88452
CFS merit scores = 5.89063
CFS merit scores = 5.89682
CFS merit scores = 5.90234
CFS merit scores = 5.90686
CFS merit scores = 5.91143
CFS merit scores = 5.91571
CFS merit scores = 5.92049
CFS merit scores = 5.92531
CFS merit scores = 5.92988
CFS merit scores = 5.93439
CFS merit scores = 5.93913
CFS merit scores = 5.94346
CFS merit scores = 5.94762
CFS merit scores = 5.95132
CFS merit scores = 5.95503
CFS merit scores = 5.95856
CFS merit scores = 5.96214
CFS merit scores = 5.96532
CFS merit scores = 5.96843
CFS merit scores = 5.97144
CFS merit scores = 5.97419
CFS merit scores = 5.97666
CFS merit scores = 5.97902
CFS merit scores = 5.98127
CFS merit scores = 5.98352
CFS merit scores = 5.98585
CFS merit scores = 5.98817
CFS merit scores = 5.99058
CFS merit scores = 5.9923
CFS merit scores = 5.99374
CFS merit scores = 5.99478
CFS merit scores = 5.99589
CFS merit scores = 5.99695
CFS merit scores = 5.99723
CFS merit scores = 5.99691
CFS merit scores = 5.9967
CFS merit scores = 5.99631
CFS merit scores = 5.99618
CFS merit scores = 5.99593
CFS merit scores = 5.996
CFS merit scores = 5.99538
CFS merit scores = 5.99499
CFS merit scores = 5.9942
CFS merit scores = 5.99367
CFS merit scores = 5.99314
CFS merit scores = 5.99253
CFS merit scores = 5.99197
CFS merit scores = 5.99128
CFS merit scores = 5.99083
CFS merit scores = 5.99024
CFS merit scores = 5.98945
CFS merit scores = 5.98888
CFS merit scores = 5.98845
CFS merit scores = 5.98784
CFS merit scores = 5.98714
CFS merit scores = 5.98642
CFS merit scores = 5.98582
CFS merit scores = 5.9852
CFS merit scores = 5.98448
CFS merit scores = 5.98353
CFS merit scores = 5.98241
CFS merit scores = 5.98127
CFS merit scores = 5.97999
CFS merit scores = 5.97886
CFS merit scores = 5.97794
CFS merit scores = 5.97713
CFS merit scores = 5.97592
CFS merit scores = 5.97477
CFS merit scores = 5.97351
CFS merit scores = 5.97233
CFS merit scores = 5.97116
CFS merit scores = 5.96996
CFS merit scores = 5.96832
CFS merit scores = 5.96659
CFS merit scores = 5.96476
CFS merit scores = 5.96272
CFS merit scores = 5.96079
CFS merit scores = 5.95885
CFS merit scores = 5.95706
CFS merit scores = 5.95522
CFS merit scores = 5.95324
CFS merit scores = 5.95126
CFS merit scores = 5.9492
CFS merit scores = 5.94714
CFS merit scores = 5.9452
CFS merit scores = 5.94312
CFS merit scores = 5.9412
CFS merit scores = 5.93931
CFS merit scores = 5.93743
CFS merit scores = 5.93564
CFS merit scores = 5.93387
CFS merit scores = 5.93173
CFS merit scores = 5.92945
CFS merit scores = 5.9269
CFS merit scores = 5.92421
CFS merit scores = 5.92146
CFS merit scores = 5.91876
CFS merit scores = 5.91618
CFS merit scores = 5.91375
CFS merit scores = 5.91143
CFS merit scores = 5.90895
CFS merit scores = 5.90641
CFS merit scores = 5.90361
CFS merit scores = 5.90056
CFS merit scores = 5.8974
CFS merit scores = 5.89401
CFS merit scores = 5.89043
CFS merit scores = 5.88678
CFS merit scores = 5.88306
CFS merit scores = 5.87916
CFS merit scores = 5.87508
CFS merit scores = 5.87104
CFS merit scores = 5.86663
CFS merit scores = 5.86219
CFS merit scores = 5.85787
CFS merit scores = 5.85362
CFS merit scores = 5.84914
CFS merit scores = 5.84478
CFS merit scores = 5.84047
CFS merit scores = 5.83607
CFS merit scores = 5.83158
CFS merit scores = 5.82715
CFS merit scores = 5.82234
CFS merit scores = 5.81747
CFS merit scores = 5.81237
CFS merit scores = 5.8073
CFS merit scores = 5.80223
CFS merit scores = 5.79727
CFS merit scores = 5.79242
CFS merit scores = 5.7875
CFS merit scores = 5.7827
CFS merit scores = 5.77796
CFS merit scores = 5.7728
CFS merit scores = 5.76764
CFS merit scores = 5.76268
CFS merit scores = 5.75765
CFS merit scores = 5.75241
CFS merit scores = 5.74716
CFS merit scores = 5.74211
CFS merit scores = 5.73706
CFS merit scores = 5.73196
CFS merit scores = 5.7268
CFS merit scores = 5.72175
CFS merit scores = 5.71683
CFS merit scores = 5.71133
CFS merit scores = 5.70552
CFS merit scores = 5.69978
CFS merit scores = 5.69418
CFS merit scores = 5.68833
CFS merit scores = 5.68218
CFS merit scores = 5.6761
CFS merit scores = 5.67011
CFS merit scores = 5.66401
CFS merit scores = 5.65793
CFS merit scores = 5.65136
CFS merit scores = 5.64459
CFS merit scores = 5.63797
CFS merit scores = 5.63131
CFS merit scores = 5.62425
CFS merit scores = 5.61737
CFS merit scores = 5.61059
CFS merit scores = 5.60388
CFS merit scores = 5.59711
CFS merit scores = 5.59033
CFS merit scores = 5.58356
CFS merit scores = 5.57632
CFS merit scores = 5.56875
CFS merit scores = 5.56129
CFS merit scores = 5.5539
CFS merit scores = 5.54661
CFS merit scores = 5.53946
CFS merit scores = 5.53215
CFS merit scores = 5.52486
CFS merit scores = 5.51732
CFS merit scores = 5.50973
CFS merit scores = 5.50211
CFS merit scores = 5.49455
CFS merit scores = 5.48648
CFS merit scores = 5.47737
CFS merit scores = 5.46671
CFS merit scores = 5.45609
CFS merit scores = 5.44559
CFS merit scores = 5.43488
CFS merit scores = 5.42334
CFS merit scores = 5.41178
CFS merit scores = 5.40021
CFS merit scores = 5.38835
CFS merit scores = 5.37623
CFS merit scores = 5.36396
CFS merit scores = 5.35126
CFS merit scores = 5.33857
CFS merit scores = 5.32454
CFS merit scores = 5.30878
CFS merit scores = 5.29109
CFS merit scores = 5.27262
CFS merit scores = 5.25185
CFS merit scores = 5.23083
cnt = 1	feature = 81	correl = 0.448525	descr = Gibbs_of_Target_Sequence__Pos_19_Step_1
cnt = 2	feature = 2	correl = -0.135476	descr = Position_Specific_Bin_Base_0_Base_G
cnt = 3	feature = 232	correl = 0.0593032	descr = N_Gram_ACTG
cnt = 4	feature = 284	correl = -0.0313814	descr = N_Gram_ATCCC
cnt = 5	feature = 687	correl = -0.0444613	descr = N_Gram_GTGC
cnt = 6	feature = 537	correl = -0.0275147	descr = N_Gram_GAGTT
cnt = 7	feature = 254	correl = -0.0278931	descr = N_Gram_AGGCA
cnt = 8	feature = 311	correl = -0.0347685	descr = N_Gram_ATTGA
cnt = 9	feature = 6	correl = 0.0587686	descr = Position_Specific_Bin_Base_2_Base_C
cnt = 10	feature = 678	correl = -0.0352679	descr = N_Gram_GTCCG
cnt = 11	feature = 545	correl = 0.0272731	descr = N_Gram_GATTA
cnt = 12	feature = 849	correl = 0.0317789	descr = N_Gram_TGTCG
cnt = 13	feature = 525	correl = 0.0680599	descr = N_Gram_GACTA
cnt = 14	feature = 458	correl = 0.0284994	descr = N_Gram_CGTTT
cnt = 15	feature = 451	correl = -0.030851	descr = N_Gram_CGTCG
cnt = 16	feature = 865	correl = 0.0310416	descr = N_Gram_TTAGC
cnt = 17	feature = 452	correl = 0.0293553	descr = N_Gram_CGTCT
cnt = 18	feature = 876	correl = 0.0348795	descr = N_Gram_TTCGC
cnt = 19	feature = 335	correl = -0.0517138	descr = N_Gram_CAGAC
cnt = 20	feature = 772	correl = 0.0695408	descr = N_Gram_TCCTA
cnt = 21	feature = 681	correl = 0.0488617	descr = N_Gram_GTCGC
cnt = 22	feature = 631	correl = -0.0645323	descr = N_Gram_GGCGG
cnt = 23	feature = 671	correl = 0.0320969	descr = N_Gram_GTACC
cnt = 24	feature = 864	correl = 0.0518956	descr = N_Gram_TTAGA
cnt = 25	feature = 593	correl = -0.0278001	descr = N_Gram_GCTCA
cnt = 26	feature = 794	correl = 0.0367789	descr = N_Gram_TCTAT
cnt = 27	feature = 366	correl = -0.0437099	descr = N_Gram_CCATA
cnt = 28	feature = 327	correl = 0.0226396	descr = N_Gram_CACAG
cnt = 29	feature = 726	correl = -0.0322619	descr = N_Gram_TACG
cnt = 30	feature = 550	correl = -0.0728835	descr = N_Gram_GCAAA
cnt = 31	feature = 582	correl = -0.0339419	descr = N_Gram_GCGCT
cnt = 32	feature = 627	correl = -0.0223575	descr = N_Gram_GGCCG
cnt = 33	feature = 703	correl = -0.0310764	descr = N_Gram_GTTGC
cnt = 34	feature = 640	correl = -0.0276429	descr = N_Gram_GGGAT
cnt = 35	feature = 751	correl = 0.0573999	descr = N_Gram_TATGA
cnt = 36	feature = 721	correl = 0.0782106	descr = N_Gram_TACAA
cnt = 37	feature = 394	correl = 0.0223372	descr = N_Gram_CCGGA
cnt = 38	feature = 449	correl = 0.0219318	descr = N_Gram_CGTCA
cnt = 39	feature = 697	correl = 0.0358296	descr = N_Gram_GTGTT
cnt = 40	feature = 812	correl = 0.0284045	descr = N_Gram_TGAGA
cnt = 41	feature = 649	correl = -0.0569543	descr = N_Gram_GGGGT
cnt = 42	feature = 42	correl = 0.0730093	descr = Position_Specific_Bin_Base_15_Base_A
cnt = 43	feature = 560	correl = -0.0503983	descr = N_Gram_GCATA
cnt = 44	feature = 809	correl = 0.0432749	descr = N_Gram_TGAAC
cnt = 45	feature = 674	correl = 0.0505368	descr = N_Gram_GTCAA
cnt = 46	feature = 406	correl = -0.0567998	descr = N_Gram_CCTGA
cnt = 47	feature = 461	correl = 0.0648309	descr = N_Gram_CTAAG
cnt = 48	feature = 432	correl = -0.0667833	descr = N_Gram_CGCGG
cnt = 49	feature = 308	correl = 0.0346323	descr = N_Gram_ATTCG
cnt = 50	feature = 505	correl = -0.0259482	descr = N_Gram_GAAAG
cnt = 51	feature = 705	correl = -0.0244854	descr = N_Gram_GTTGT
cnt = 52	feature = 392	correl = -0.0400248	descr = N_Gram_CCGCT
cnt = 53	feature = 669	correl = 0.0365787	descr = N_Gram_GTAAG
cnt = 54	feature = 752	correl = 0.0292382	descr = N_Gram_TATGT
cnt = 55	feature = 717	correl = -0.0524465	descr = N_Gram_TAATC
cnt = 56	feature = 530	correl = -0.0335513	descr = N_Gram_GAGAT
cnt = 57	feature = 612	correl = -0.0559705	descr = N_Gram_GGACC
cnt = 58	feature = 590	correl = -0.0540768	descr = N_Gram_GCGTT
cnt = 59	feature = 664	correl = -0.0589472	descr = N_Gram_GGTTA
cnt = 60	feature = 493	correl = 0.0275614	descr = N_Gram_CTTAG
cnt = 61	feature = 258	correl = -0.096495	descr = N_Gram_AGGGC
cnt = 62	feature = 711	correl = 0.0463699	descr = N_Gram_TAAAC
cnt = 63	feature = 860	correl = 0.0509286	descr = N_Gram_TTACA
cnt = 64	feature = 501	correl = -0.0253875	descr = N_Gram_CTTTA
cnt = 65	feature = 292	correl = 0.0222453	descr = N_Gram_ATCTG
cnt = 66	feature = 610	correl = 0.0338232	descr = N_Gram_GGAAT
cnt = 67	feature = 554	correl = -0.0384744	descr = N_Gram_GCACC
cnt = 68	feature = 702	correl = -0.0230247	descr = N_Gram_GTTGA
cnt = 69	feature = 288	correl = 0.0400925	descr = N_Gram_ATCGA
cnt = 70	feature = 23	correl = -0.0911283	descr = Position_Specific_Bin_Base_8_Base_C
cnt = 71	feature = 4	correl = -0.0922977	descr = Position_Specific_Bin_Base_1_Base_G
cnt = 72	feature = 31	correl = -0.0299383	descr = Position_Specific_Bin_Base_11_Base_C
cnt = 73	feature = 336	correl = -0.0509491	descr = N_Gram_CAGAG
cnt = 74	feature = 47	correl = -0.0668364	descr = Position_Specific_Bin_Base_16_Base_G
cnt = 75	feature = 270	correl = -0.0398074	descr = N_Gram_AGTTC
cnt = 76	feature = 696	correl = 0.0335047	descr = N_Gram_GTGTA
cnt = 77	feature = 17	correl = 0.032018	descr = Position_Specific_Bin_Base_6_Base_G
cnt = 78	feature = 278	correl = 0.0279739	descr = N_Gram_ATATA
cnt = 79	feature = 595	correl = -0.0314762	descr = N_Gram_GCTCG
cnt = 80	feature = 850	correl = 0.0321664	descr = N_Gram_TGTCT
cnt = 81	feature = 297	correl = 0.0320677	descr = N_Gram_ATGCT
cnt = 82	feature = 738	correl = 0.0725618	descr = N_Gram_TAGCT
cnt = 83	feature = 815	correl = 0.0251498	descr = N_Gram_TGATC
cnt = 84	feature = 798	correl = 0.0476545	descr = N_Gram_TCTCT
cnt = 85	feature = 672	correl = 0.0266662	descr = N_Gram_GTATT
cnt = 86	feature = 634	correl = -0.0660524	descr = N_Gram_GGCTG
cnt = 87	feature = 679	correl = -0.0519645	descr = N_Gram_GTCCT
cnt = 88	feature = 260	correl = -0.0343514	descr = N_Gram_AGGTG
cnt = 89	feature = 58	correl = 0.0629845	descr = Position_Specific_Bin_Base_19_Base_T
cnt = 90	feature = 725	correl = 0.0303309	descr = N_Gram_TACCT
cnt = 91	feature = 892	correl = 0.0577896	descr = N_Gram_TTGGA
cnt = 92	feature = 264	correl = 0.0938962	descr = N_Gram_AGTCG
cnt = 93	feature = 657	correl = 0.0331339	descr = N_Gram_GGTCA
cnt = 94	feature = 0	correl = 0.036685	descr = Position_Specific_Bin_Base_0_Base_A
cnt = 95	feature = 603	correl = -0.0626447	descr = N_Gram_GCTTT
cnt = 96	feature = 796	correl = 0.0567229	descr = N_Gram_TCTCA
cnt = 97	feature = 286	correl = 0.0307883	descr = N_Gram_ATCCT
cnt = 98	feature = 625	correl = -0.0833224	descr = N_Gram_GGCCA
cnt = 99	feature = 677	correl = -0.0433177	descr = N_Gram_GTCCC
cnt = 100	feature = 734	correl = 0.0586908	descr = N_Gram_TAGAC
cnt = 101	feature = 438	correl = -0.0379478	descr = N_Gram_CGGCA
cnt = 102	feature = 283	correl = 0.0575154	descr = N_Gram_ATCCA
cnt = 103	feature = 14	correl = 0.051592	descr = Position_Specific_Bin_Base_5_Base_T
cnt = 104	feature = 626	correl = -0.112088	descr = N_Gram_GGCCC
cnt = 105	feature = 838	correl = -0.0521806	descr = N_Gram_TGGGA
cnt = 106	feature = 52	correl = 0.0468121	descr = Position_Specific_Bin_Base_18_Base_A
cnt = 107	feature = 9	correl = 0.0552538	descr = Position_Specific_Bin_Base_3_Base_G
cnt = 108	feature = 305	correl = 0.0217539	descr = N_Gram_ATTAG
cnt = 109	feature = 11	correl = 0.0768797	descr = Position_Specific_Bin_Base_4_Base_A
cnt = 110	feature = 819	correl = 0.0348594	descr = N_Gram_TGCAT
cnt = 111	feature = 25	correl = 0.0282277	descr = Position_Specific_Bin_Base_9_Base_T
cnt = 112	feature = 35	correl = -0.0269045	descr = Position_Specific_Bin_Base_12_Base_C
cnt = 113	feature = 740	correl = 0.0276865	descr = N_Gram_TAGGC
cnt = 114	feature = 645	correl = -0.030693	descr = N_Gram_GGGCT
cnt = 115	feature = 749	correl = 0.0461481	descr = N_Gram_TATCG
cnt = 116	feature = 315	correl = 0.0417597	descr = N_Gram_ATTTT
cnt = 117	feature = 41	correl = 0.0738021	descr = Position_Specific_Bin_Base_14_Base_T
cnt = 118	feature = 821	correl = -0.0643664	descr = N_Gram_TGCCC
cnt = 119	feature = 32	correl = -0.0505673	descr = Position_Specific_Bin_Base_11_Base_G
cnt = 120	feature = 21	correl = 0.0484259	descr = Position_Specific_Bin_Base_7_Base_T
cnt = 121	feature = 759	correl = 0.0305702	descr = N_Gram_TCACC
cnt = 122	feature = 535	correl = -0.0343259	descr = N_Gram_GAGGG
cnt = 123	feature = 345	correl = -0.0478765	descr = N_Gram_CATAA
cnt = 124	feature = 214	correl = -0.0230261	descr = N_Gram_ACCG
cnt = 125	feature = 499	correl = 0.0566167	descr = N_Gram_CTTGT
cnt = 126	feature = 662	correl = -0.084978	descr = N_Gram_GGTGG
cnt = 127	feature = 519	correl = -0.043441	descr = N_Gram_GACCA
cnt = 128	feature = 59	correl = 0.362755	descr = Position_Specific_Bin_Base_20_Base_A
cnt = 129	feature = 28	correl = -0.0579378	descr = Position_Specific_Bin_Base_10_Base_G
cnt = 130	feature = 733	correl = 0.028644	descr = N_Gram_TAGAA
cnt = 131	feature = 565	correl = -0.0672957	descr = N_Gram_GCCAG
cnt = 132	feature = 766	correl = 0.0529698	descr = N_Gram_TCCAT
cnt = 133	feature = 665	correl = -0.0709925	descr = N_Gram_GGTTG
cnt = 134	feature = 233	correl = 0.06891	descr = N_Gram_ACTGA
cnt = 135	feature = 903	correl = 0.0353306	descr = N_Gram_TTTCC
cnt = 136	feature = 660	correl = -0.0285706	descr = N_Gram_GGTGA
cnt = 137	feature = 589	correl = -0.0717455	descr = N_Gram_GCGTC
cnt = 138	feature = 490	correl = 0.0454272	descr = N_Gram_CTGTT
cnt = 139	feature = 755	correl = 0.0454596	descr = N_Gram_TATTT
cnt = 140	feature = 770	correl = -0.0267563	descr = N_Gram_TCCCG
cnt = 141	feature = 536	correl = 0.0453478	descr = N_Gram_GAGTC
cnt = 142	feature = 229	correl = 0.0763644	descr = N_Gram_ACTAC
cnt = 143	feature = 10	correl = -0.082375	descr = Position_Specific_Bin_Base_3_Base_T
cnt = 144	feature = 8	correl = -0.141526	descr = Position_Specific_Bin_Base_2_Base_T
cnt = 145	feature = 473	correl = 0.0235484	descr = N_Gram_CTCAT
cnt = 146	feature = 718	correl = 0.0483371	descr = N_Gram_TAATT
cnt = 147	feature = 769	correl = -0.0327263	descr = N_Gram_TCCCC
cnt = 148	feature = 56	correl = -0.121187	descr = Position_Specific_Bin_Base_19_Base_C
cnt = 149	feature = 40	correl = -0.148796	descr = Position_Specific_Bin_Base_14_Base_G
cnt = 150	feature = 489	correl = 0.0230164	descr = N_Gram_CTGTG
cnt = 151	feature = 46	correl = -0.044867	descr = Position_Specific_Bin_Base_16_Base_C
cnt = 152	feature = 675	correl = -0.0213989	descr = N_Gram_GTCAC
cnt = 153	feature = 788	correl = 0.0239388	descr = N_Gram_TCGTC
cnt = 154	feature = 514	correl = 0.0347709	descr = N_Gram_GAATT
cnt = 155	feature = 707	correl = 0.0564298	descr = N_Gram_GTTTG
cnt = 156	feature = 404	correl = -0.0624927	descr = N_Gram_CCTCT
cnt = 157	feature = 613	correl = 0.0350723	descr = N_Gram_GGACT
cnt = 158	feature = 1	correl = 0.106362	descr = Position_Specific_Bin_Base_0_Base_C
cnt = 159	feature = 768	correl = -0.0315201	descr = N_Gram_TCCCA
cnt = 160	feature = 16	correl = -0.046843	descr = Position_Specific_Bin_Base_6_Base_C
cnt = 161	feature = 24	correl = 0.0623025	descr = Position_Specific_Bin_Base_8_Base_T
cnt = 162	feature = 482	correl = 0.0379906	descr = N_Gram_CTGAT
cnt = 163	feature = 29	correl = 0.0592604	descr = Position_Specific_Bin_Base_10_Base_T
cnt = 164	feature = 792	correl = 0.0526826	descr = N_Gram_TCTAC
cnt = 165	feature = 43	correl = -0.0382515	descr = Position_Specific_Bin_Base_15_Base_G
cnt = 166	feature = 632	correl = -0.0510936	descr = N_Gram_GGCGT
cnt = 167	feature = 531	correl = -0.027193	descr = N_Gram_GAGC
cnt = 168	feature = 867	correl = 0.0433302	descr = N_Gram_TTAT
cnt = 169	feature = 859	correl = 0.024249	descr = N_Gram_TTAC
cnt = 170	feature = 367	correl = -0.0272801	descr = N_Gram_CCATC
cnt = 171	feature = 826	correl = 0.0417245	descr = N_Gram_TGCTA
cnt = 172	feature = 539	correl = 0.0694802	descr = N_Gram_GATAT
cnt = 173	feature = 481	correl = -0.0387203	descr = N_Gram_CTGAG
cnt = 174	feature = 553	correl = -0.0287776	descr = N_Gram_GCAC
cnt = 175	feature = 716	correl = 0.0481188	descr = N_Gram_TAAGG
cnt = 176	feature = 834	correl = -0.0582154	descr = N_Gram_TGGCC
cnt = 177	feature = 358	correl = -0.0295198	descr = N_Gram_CCAA
cnt = 178	feature = 802	correl = 0.0259982	descr = N_Gram_TCTGT
cnt = 179	feature = 600	correl = -0.0467015	descr = N_Gram_GCTGG
cnt = 180	feature = 33	correl = 0.122367	descr = Position_Specific_Bin_Base_11_Base_T
cnt = 181	feature = 60	correl = -0.31334	descr = Position_Specific_Bin_Base_20_Base_C
cnt = 182	feature = 430	correl = -0.0926276	descr = N_Gram_CGCG
cnt = 183	feature = 540	correl = -0.053251	descr = N_Gram_GATG
cnt = 184	feature = 880	correl = 0.0462902	descr = N_Gram_TTCTC
cnt = 185	feature = 57	correl = -0.124988	descr = Position_Specific_Bin_Base_19_Base_G
cnt = 186	feature = 15	correl = 0.0363669	descr = Position_Specific_Bin_Base_6_Base_A
cnt = 187	feature = 658	correl = -0.0599121	descr = N_Gram_GGTCC
cnt = 188	feature = 251	correl = 0.0219816	descr = N_Gram_AGCT
cnt = 189	feature = 643	correl = -0.0887619	descr = N_Gram_GGGCC
cnt = 190	feature = 273	correl = 0.0425302	descr = N_Gram_ATAG
cnt = 191	feature = 704	correl = -0.0332756	descr = N_Gram_GTTGG
cnt = 192	feature = 852	correl = 0.0707239	descr = N_Gram_TGTGT
cnt = 193	feature = 294	correl = 0.0286774	descr = N_Gram_ATGAA
cnt = 194	feature = 881	correl = 0.086888	descr = N_Gram_TTCTG
cnt = 195	feature = 355	correl = 0.0645142	descr = N_Gram_CATTA
cnt = 196	feature = 515	correl = 0.0315945	descr = N_Gram_GACA
cnt = 197	feature = 654	correl = 0.0310147	descr = N_Gram_GGTA
cnt = 198	feature = 818	correl = 0.0381273	descr = N_Gram_TGCA
cnt = 199	feature = 475	correl = -0.0731856	descr = N_Gram_CTCG
cnt = 200	feature = 904	correl = 0.0623761	descr = N_Gram_TTTCT
cnt = 201	feature = 79	correl = 0.0955657	descr = Gibbs_of_Target_Sequence__Pos_17_Step_1
cnt = 202	feature = 723	correl = 0.0309177	descr = N_Gram_TACC
cnt = 203	feature = 228	correl = 0.0456891	descr = N_Gram_ACTA
cnt = 204	feature = 646	correl = -0.0909727	descr = N_Gram_GGGG
cnt = 205	feature = 495	correl = 0.0412742	descr = N_Gram_CTTCT
cnt = 206	feature = 337	correl = -0.0492767	descr = N_Gram_CAGC
cnt = 207	feature = 773	correl = -0.0274226	descr = N_Gram_TCCTC
cnt = 208	feature = 884	correl = 0.0378238	descr = N_Gram_TTGA
cnt = 209	feature = 384	correl = -0.101758	descr = N_Gram_CCGA
cnt = 210	feature = 579	correl = -0.0545494	descr = N_Gram_GCGC
cnt = 211	feature = 409	correl = 0.0385306	descr = N_Gram_CCTT
cnt = 212	feature = 334	correl = -0.059169	descr = N_Gram_CAGA
cnt = 213	feature = 64	correl = 0.0898249	descr = Gibbs_of_Target_Sequence__Pos_0_Step_1
cnt = 214	feature = 684	correl = 0.0356436	descr = N_Gram_GTGA
cnt = 215	feature = 680	correl = 0.0557464	descr = N_Gram_GTCG
cnt = 216	feature = 82	correl = 0.421589	descr = Gibbs_of_Target_Sequence__Pos_20_Step_1
cnt = 217	feature = 478	correl = 0.0251489	descr = N_Gram_CTCT
cnt = 218	feature = 739	correl = 0.0227476	descr = N_Gram_TAGG
cnt = 219	feature = 620	correl = -0.0768101	descr = N_Gram_GGCA
cnt = 220	feature = 240	correl = 0.0456574	descr = N_Gram_AGACA
cnt = 221	feature = 825	correl = 0.0341259	descr = N_Gram_TGCT
cnt = 222	feature = 848	correl = 0.0343662	descr = N_Gram_TGTC
cnt = 223	feature = 518	correl = -0.0662967	descr = N_Gram_GACC
cnt = 224	feature = 206	correl = 0.063513	descr = N_Gram_ACAT
cnt = 225	feature = 706	correl = 0.0503992	descr = N_Gram_GTTT
cnt = 226	feature = 714	correl = 0.0652952	descr = N_Gram_TAAG
cnt = 227	feature = 765	correl = 0.0284397	descr = N_Gram_TCCA
cnt = 228	feature = 389	correl = -0.0489153	descr = N_Gram_CCGC
cnt = 229	feature = 316	correl = -0.0262528	descr = N_Gram_CAAA
cnt = 230	feature = 583	correl = -0.0880488	descr = N_Gram_GCGG
cnt = 231	feature = 412	correl = -0.0749117	descr = N_Gram_CGA
cnt = 232	feature = 66	correl = -0.172686	descr = Gibbs_of_Target_Sequence__Pos_2_Step_1
cnt = 233	feature = 256	correl = -0.0515914	descr = N_Gram_AGGG
cnt = 234	feature = 592	correl = -0.0253272	descr = N_Gram_GCTC
cnt = 235	feature = 753	correl = 0.0641284	descr = N_Gram_TATT
cnt = 236	feature = 105	correl = -0.0709674	descr = Xue_Structure_Feature_A100
cnt = 237	feature = 293	correl = 0.0357023	descr = N_Gram_ATGA
cnt = 238	feature = 910	correl = 0.0455375	descr = N_Gram_TTTT
cnt = 239	feature = 732	correl = 0.0529332	descr = N_Gram_TAGA
cnt = 240	feature = 494	correl = 0.0316758	descr = N_Gram_CTTC
cnt = 241	feature = 666	correl = 0.0532153	descr = N_Gram_GTA
cnt = 242	feature = 837	correl = -0.0506454	descr = N_Gram_TGGG
cnt = 243	feature = 597	correl = -0.0260742	descr = N_Gram_GCTG
cnt = 244	feature = 277	correl = 0.0805155	descr = N_Gram_ATAT
cnt = 245	feature = 462	correl = 0.0682583	descr = N_Gram_CTAC
cnt = 246	feature = 799	correl = 0.0739686	descr = N_Gram_TCTG
cnt = 247	feature = 65	correl = -0.0418686	descr = Gibbs_of_Target_Sequence__Pos_1_Step_1
cnt = 248	feature = 71	correl = 0.0723653	descr = Gibbs_of_Target_Sequence__Pos_8_Step_1
cnt = 249	feature = 348	correl = 0.0241767	descr = N_Gram_CATC
cnt = 250	feature = 78	correl = 0.124245	descr = Gibbs_of_Target_Sequence__Pos_16_Step_1
cnt = 251	feature = 659	correl = -0.0789446	descr = N_Gram_GGTG
cnt = 252	feature = 767	correl = -0.0361798	descr = N_Gram_TCCC
cnt = 253	feature = 556	correl = -0.0416818	descr = N_Gram_GCAG
cnt = 254	feature = 813	correl = 0.0343589	descr = N_Gram_TGAT
cnt = 255	feature = 80	correl = 0.1985	descr = Gibbs_of_Target_Sequence__Pos_18_Step_1
cnt = 256	feature = 483	correl = -0.0306642	descr = N_Gram_CTGC
cnt = 257	feature = 808	correl = 0.0607381	descr = N_Gram_TGAA
cnt = 258	feature = 701	correl = -0.0584296	descr = N_Gram_GTTG
cnt = 259	feature = 74	correl = 0.0566559	descr = Gibbs_of_Target_Sequence__Pos_11_Step_1
cnt = 260	feature = 676	correl = -0.0726291	descr = N_Gram_GTCC
cnt = 261	feature = 624	correl = -0.122645	descr = N_Gram_GGCC
cnt = 262	feature = 68	correl = 0.0527539	descr = Gibbs_of_Target_Sequence__Pos_5_Step_1
cnt = 263	feature = 76	correl = 0.144465	descr = Gibbs_of_Target_Sequence__Pos_14_Step_1
cnt = 264	feature = 72	correl = 0.090977	descr = Gibbs_of_Target_Sequence__Pos_9_Step_1
cnt = 265	feature = 70	correl = 0.1472	descr = Gibbs_of_Target_Sequence__Pos_7_Step_1
cnt = 266	feature = 77	correl = 0.0992392	descr = Gibbs_of_Target_Sequence__Pos_15_Step_1
cnt = 267	feature = 314	correl = 0.0291526	descr = N_Gram_ATTT
cnt = 268	feature = 436	correl = -0.0909114	descr = N_Gram_CGG
cnt = 269	feature = 806	correl = 0.0541959	descr = N_Gram_TG
cnt = 270	feature = 878	correl = 0.100381	descr = N_Gram_TTCT
cnt = 271	feature = 396	correl = -0.0402968	descr = N_Gram_CCT
cnt = 272	feature = 709	correl = 0.0623506	descr = N_Gram_TAA
cnt = 273	feature = 578	correl = -0.091515	descr = N_Gram_GCG
cnt = 274	feature = 653	correl = -0.0389671	descr = N_Gram_GGT
cnt = 275	feature = 743	correl = 0.109277	descr = N_Gram_TAT
cnt = 276	feature = 368	correl = -0.138935	descr = N_Gram_CCC
cnt = 277	feature = 857	correl = 0.0622678	descr = N_Gram_TTA
cnt = 278	feature = 790	correl = 0.109667	descr = N_Gram_TCT
cnt = 279	feature = 871	correl = 0.0897413	descr = N_Gram_TTC
cnt = 280	feature = 899	correl = 0.0993408	descr = N_Gram_TTT
cnt = 281	feature = 356	correl = -0.0863614	descr = N_Gram_CC
cnt = 282	feature = 856	correl = 0.155758	descr = N_Gram_TT
cnt = 283	feature = 83	correl = 0.233596	descr = PF_RNAi_Fold_Energy
cnt = 284	feature = 708	correl = 0.169841	descr = N_Gram_TA
num rows = 2188
num_elements = 623580
..*
optimization finished, #iter = 2452
nu = 0.325078
obj = -57.233373, rho = -0.749107
nSV = 1018, nBSV = 450
num rows = 243
num_elements = 69255
*
optimization finished, #iter = 220
nu = 0.285076
obj = -5.771525, rho = -0.672436
nSV = 134, nBSV = 23
..*
optimization finished, #iter = 2452
nu = 0.325078
obj = -57.233373, rho = -0.749107
nSV = 1018, nBSV = 450
CFS merit scores = 1.36338
CFS merit scores = 1.58308
CFS merit scores = 1.83035
CFS merit scores = 2.05936
CFS merit scores = 2.26794
CFS merit scores = 2.46162
CFS merit scores = 2.63678
CFS merit scores = 2.79297
CFS merit scores = 2.93895
CFS merit scores = 3.07675
CFS merit scores = 3.20753
CFS merit scores = 3.33152
CFS merit scores = 3.44851
CFS merit scores = 3.55935
CFS merit scores = 3.66537
CFS merit scores = 3.76649
CFS merit scores = 3.86378
CFS merit scores = 3.95557
CFS merit scores = 4.04255
CFS merit scores = 4.12669
CFS merit scores = 4.20792
CFS merit scores = 4.28653
CFS merit scores = 4.36213
CFS merit scores = 4.4358
CFS merit scores = 4.50635
CFS merit scores = 4.57405
CFS merit scores = 4.63857
CFS merit scores = 4.70093
CFS merit scores = 4.76031
CFS merit scores = 4.81446
CFS merit scores = 4.86709
CFS merit scores = 4.91798
CFS merit scores = 4.96673
CFS merit scores = 5.01144
CFS merit scores = 5.05505
CFS merit scores = 5.09811
CFS merit scores = 5.1391
CFS merit scores = 5.17856
CFS merit scores = 5.21658
CFS merit scores = 5.25363
CFS merit scores = 5.28821
CFS merit scores = 5.32203
CFS merit scores = 5.35465
CFS merit scores = 5.38617
CFS merit scores = 5.41695
CFS merit scores = 5.44697
CFS merit scores = 5.47436
CFS merit scores = 5.5006
CFS merit scores = 5.52546
CFS merit scores = 5.5488
CFS merit scores = 5.57173
CFS merit scores = 5.59433
CFS merit scores = 5.61646
CFS merit scores = 5.63763
CFS merit scores = 5.6583
CFS merit scores = 5.67828
CFS merit scores = 5.69734
CFS merit scores = 5.71573
CFS merit scores = 5.73351
CFS merit scores = 5.75073
CFS merit scores = 5.76785
CFS merit scores = 5.78387
CFS merit scores = 5.79873
CFS merit scores = 5.81321
CFS merit scores = 5.82717
CFS merit scores = 5.84074
CFS merit scores = 5.85363
CFS merit scores = 5.8658
CFS merit scores = 5.87772
CFS merit scores = 5.8891
CFS merit scores = 5.89977
CFS merit scores = 5.91048
CFS merit scores = 5.92077
CFS merit scores = 5.93066
CFS merit scores = 5.94025
CFS merit scores = 5.95015
CFS merit scores = 5.95974
CFS merit scores = 5.96913
CFS merit scores = 5.97846
CFS merit scores = 5.98772
CFS merit scores = 5.99611
CFS merit scores = 6.00419
CFS merit scores = 6.01213
CFS merit scores = 6.01936
CFS merit scores = 6.0265
CFS merit scores = 6.03306
CFS merit scores = 6.03941
CFS merit scores = 6.0455
CFS merit scores = 6.05156
CFS merit scores = 6.05756
CFS merit scores = 6.06351
CFS merit scores = 6.06891
CFS merit scores = 6.07418
CFS merit scores = 6.07932
CFS merit scores = 6.08424
CFS merit scores = 6.08886
CFS merit scores = 6.09366
CFS merit scores = 6.09789
CFS merit scores = 6.10232
CFS merit scores = 6.10625
CFS merit scores = 6.11033
CFS merit scores = 6.11405
CFS merit scores = 6.11743
CFS merit scores = 6.12054
CFS merit scores = 6.12372
CFS merit scores = 6.12672
CFS merit scores = 6.12965
CFS merit scores = 6.13209
CFS merit scores = 6.13381
CFS merit scores = 6.13559
CFS merit scores = 6.13728
CFS merit scores = 6.139
CFS merit scores = 6.14062
CFS merit scores = 6.1422
CFS merit scores = 6.14372
CFS merit scores = 6.14545
CFS merit scores = 6.14715
CFS merit scores = 6.14912
CFS merit scores = 6.15098
CFS merit scores = 6.15301
CFS merit scores = 6.15503
CFS merit scores = 6.15681
CFS merit scores = 6.15792
CFS merit scores = 6.15923
CFS merit scores = 6.16054
CFS merit scores = 6.16187
CFS merit scores = 6.16314
CFS merit scores = 6.16421
CFS merit scores = 6.16525
CFS merit scores = 6.16635
CFS merit scores = 6.16736
CFS merit scores = 6.16845
CFS merit scores = 6.16944
CFS merit scores = 6.17028
CFS merit scores = 6.17135
CFS merit scores = 6.17217
CFS merit scores = 6.17277
CFS merit scores = 6.1734
CFS merit scores = 6.17391
CFS merit scores = 6.17448
CFS merit scores = 6.17511
CFS merit scores = 6.17574
CFS merit scores = 6.17635
CFS merit scores = 6.17698
CFS merit scores = 6.17735
CFS merit scores = 6.17773
CFS merit scores = 6.17814
CFS merit scores = 6.17847
CFS merit scores = 6.17847
CFS merit scores = 6.17843
CFS merit scores = 6.17848
CFS merit scores = 6.17838
CFS merit scores = 6.17818
CFS merit scores = 6.17823
CFS merit scores = 6.17753
CFS merit scores = 6.17679
CFS merit scores = 6.17609
CFS merit scores = 6.17543
CFS merit scores = 6.17461
CFS merit scores = 6.17377
CFS merit scores = 6.17279
CFS merit scores = 6.17163
CFS merit scores = 6.17053
CFS merit scores = 6.16938
CFS merit scores = 6.16827
CFS merit scores = 6.16719
CFS merit scores = 6.16597
CFS merit scores = 6.16481
CFS merit scores = 6.16369
CFS merit scores = 6.16266
CFS merit scores = 6.16169
CFS merit scores = 6.16057
CFS merit scores = 6.15943
CFS merit scores = 6.15797
CFS merit scores = 6.15638
CFS merit scores = 6.15488
CFS merit scores = 6.15342
CFS merit scores = 6.1519
CFS merit scores = 6.15038
CFS merit scores = 6.14862
CFS merit scores = 6.14684
CFS merit scores = 6.14483
CFS merit scores = 6.14282
CFS merit scores = 6.14076
CFS merit scores = 6.13855
CFS merit scores = 6.13638
CFS merit scores = 6.1343
CFS merit scores = 6.13215
CFS merit scores = 6.13002
CFS merit scores = 6.12782
CFS merit scores = 6.12559
CFS merit scores = 6.12341
CFS merit scores = 6.12112
CFS merit scores = 6.11852
CFS merit scores = 6.11584
CFS merit scores = 6.11319
CFS merit scores = 6.11046
CFS merit scores = 6.10774
CFS merit scores = 6.10515
CFS merit scores = 6.10255
CFS merit scores = 6.0997
CFS merit scores = 6.09666
CFS merit scores = 6.09369
CFS merit scores = 6.09065
CFS merit scores = 6.08759
CFS merit scores = 6.08471
CFS merit scores = 6.08176
CFS merit scores = 6.07882
CFS merit scores = 6.07546
CFS merit scores = 6.07219
CFS merit scores = 6.06902
CFS merit scores = 6.06588
CFS merit scores = 6.06269
CFS merit scores = 6.05954
CFS merit scores = 6.05646
CFS merit scores = 6.05347
CFS merit scores = 6.05036
CFS merit scores = 6.0472
CFS merit scores = 6.04406
CFS merit scores = 6.04097
CFS merit scores = 6.03776
CFS merit scores = 6.0345
CFS merit scores = 6.0313
CFS merit scores = 6.02806
CFS merit scores = 6.02475
CFS merit scores = 6.02145
CFS merit scores = 6.01824
CFS merit scores = 6.0151
CFS merit scores = 6.01198
CFS merit scores = 6.00882
CFS merit scores = 6.00541
CFS merit scores = 6.00157
CFS merit scores = 5.99772
CFS merit scores = 5.99387
CFS merit scores = 5.98993
CFS merit scores = 5.98596
CFS merit scores = 5.98189
CFS merit scores = 5.97797
CFS merit scores = 5.97388
CFS merit scores = 5.96972
CFS merit scores = 5.96557
CFS merit scores = 5.96118
CFS merit scores = 5.95661
CFS merit scores = 5.95216
CFS merit scores = 5.94776
CFS merit scores = 5.94335
CFS merit scores = 5.93882
CFS merit scores = 5.9342
CFS merit scores = 5.92967
CFS merit scores = 5.92508
CFS merit scores = 5.92051
CFS merit scores = 5.91607
CFS merit scores = 5.91107
CFS merit scores = 5.90618
CFS merit scores = 5.90132
CFS merit scores = 5.89635
CFS merit scores = 5.89137
CFS merit scores = 5.88643
CFS merit scores = 5.88147
CFS merit scores = 5.87653
CFS merit scores = 5.87157
CFS merit scores = 5.86623
CFS merit scores = 5.86093
CFS merit scores = 5.85557
CFS merit scores = 5.85005
CFS merit scores = 5.84459
CFS merit scores = 5.83917
CFS merit scores = 5.83384
CFS merit scores = 5.82863
CFS merit scores = 5.82339
CFS merit scores = 5.81818
CFS merit scores = 5.81289
CFS merit scores = 5.80765
CFS merit scores = 5.80232
CFS merit scores = 5.797
CFS merit scores = 5.79183
CFS merit scores = 5.78643
CFS merit scores = 5.78087
CFS merit scores = 5.77529
CFS merit scores = 5.76969
CFS merit scores = 5.76413
CFS merit scores = 5.75811
CFS merit scores = 5.75208
CFS merit scores = 5.74611
CFS merit scores = 5.74024
CFS merit scores = 5.7341
CFS merit scores = 5.7279
CFS merit scores = 5.72159
CFS merit scores = 5.71541
CFS merit scores = 5.70916
CFS merit scores = 5.70277
CFS merit scores = 5.69614
CFS merit scores = 5.68941
CFS merit scores = 5.68261
CFS merit scores = 5.67574
CFS merit scores = 5.66864
CFS merit scores = 5.66119
CFS merit scores = 5.65349
CFS merit scores = 5.64578
CFS merit scores = 5.63818
CFS merit scores = 5.62979
CFS merit scores = 5.6212
CFS merit scores = 5.61274
CFS merit scores = 5.60407
CFS merit scores = 5.59527
CFS merit scores = 5.58616
CFS merit scores = 5.5763
CFS merit scores = 5.5665
CFS merit scores = 5.55664
CFS merit scores = 5.54686
CFS merit scores = 5.53518
CFS merit scores = 5.52335
CFS merit scores = 5.51117
CFS merit scores = 5.49887
CFS merit scores = 5.48665
CFS merit scores = 5.47304
CFS merit scores = 5.45866
CFS merit scores = 5.44448
CFS merit scores = 5.42969
CFS merit scores = 5.4118
CFS merit scores = 5.3923
CFS merit scores = 5.3722
CFS merit scores = 5.33438
cnt = 1	feature = 64	correl = 0.363379	descr = Position_Specific_Bin_Base_20_Base_A
cnt = 2	feature = 60	correl = 0.186379	descr = Position_Specific_Bin_Base_19_Base_A
cnt = 3	feature = 8	correl = 0.121431	descr = Position_Specific_Bin_Base_2_Base_G
cnt = 4	feature = 2	correl = -0.149004	descr = Position_Specific_Bin_Base_0_Base_G
cnt = 5	feature = 14	correl = -0.0774296	descr = Position_Specific_Bin_Base_4_Base_C
cnt = 6	feature = 796	correl = 0.0335408	descr = N_Gram_TCAGT
cnt = 7	feature = 232	correl = 0.0265427	descr = N_Gram_ACGCT
cnt = 8	feature = 582	correl = -0.0702504	descr = N_Gram_GCAAA
cnt = 9	feature = 857	correl = -0.0227017	descr = N_Gram_TGCCT
cnt = 10	feature = 231	correl = -0.0321312	descr = N_Gram_ACGCA
cnt = 11	feature = 815	correl = 0.0530325	descr = N_Gram_TCGCA
cnt = 12	feature = 625	correl = -0.0494015	descr = N_Gram_GCGTT
cnt = 13	feature = 756	correl = 0.0276855	descr = N_Gram_TACCT
cnt = 14	feature = 336	correl = 0.0274122	descr = N_Gram_CAACG
cnt = 15	feature = 708	correl = -0.0234628	descr = N_Gram_GTCCG
cnt = 16	feature = 481	correl = -0.0311573	descr = N_Gram_CGGTT
cnt = 17	feature = 449	correl = -0.0482257	descr = N_Gram_CGAGT
cnt = 18	feature = 286	correl = 0.0294834	descr = N_Gram_ATATA
cnt = 19	feature = 578	correl = 0.0453418	descr = N_Gram_GATTG
cnt = 20	feature = 624	correl = -0.0240268	descr = N_Gram_GCGTG
cnt = 21	feature = 695	correl = -0.0472679	descr = N_Gram_GGTTA
cnt = 22	feature = 755	correl = 0.0225324	descr = N_Gram_TACCG
cnt = 23	feature = 502	correl = -0.0255888	descr = N_Gram_CTAGG
cnt = 24	feature = 229	correl = -0.0393504	descr = N_Gram_ACGAA
cnt = 25	feature = 775	correl = 0.0456487	descr = N_Gram_TATAG
cnt = 26	feature = 485	correl = -0.0511879	descr = N_Gram_CGTCG
cnt = 27	feature = 337	correl = 0.0487995	descr = N_Gram_CAAGC
cnt = 28	feature = 613	correl = -0.0393818	descr = N_Gram_GCGCA
cnt = 29	feature = 299	correl = 0.0494741	descr = N_Gram_ATCGA
cnt = 30	feature = 752	correl = 0.0835953	descr = N_Gram_TACAA
cnt = 31	feature = 677	correl = -0.0235753	descr = N_Gram_GGGCT
cnt = 32	feature = 767	correl = 0.0536372	descr = N_Gram_TAGCA
cnt = 33	feature = 583	correl = 0.0556304	descr = N_Gram_GCAAC
cnt = 34	feature = 765	correl = 0.0458411	descr = N_Gram_TAGAG
cnt = 35	feature = 452	correl = -0.0230941	descr = N_Gram_CGATC
cnt = 36	feature = 284	correl = 0.0347119	descr = N_Gram_ATAGG
cnt = 37	feature = 645	correl = -0.0588814	descr = N_Gram_GGACC
cnt = 38	feature = 553	correl = -0.0301663	descr = N_Gram_GACGG
cnt = 39	feature = 461	correl = -0.0744575	descr = N_Gram_CGCGC
cnt = 40	feature = 314	correl = -0.0221883	descr = N_Gram_ATGTA
cnt = 41	feature = 620	correl = -0.0263238	descr = N_Gram_GCGGG
cnt = 42	feature = 446	correl = -0.039993	descr = N_Gram_CGACC
cnt = 43	feature = 249	correl = -0.0220244	descr = N_Gram_AGACC
cnt = 44	feature = 819	correl = 0.0385944	descr = N_Gram_TCGGA
cnt = 45	feature = 701	correl = -0.0263622	descr = N_Gram_GTAAT
cnt = 46	feature = 368	correl = -0.0551569	descr = N_Gram_CATAA
cnt = 47	feature = 917	correl = 0.0404474	descr = N_Gram_TTGCA
cnt = 48	feature = 777	correl = 0.0665932	descr = N_Gram_TATCA
cnt = 49	feature = 311	correl = -0.0253183	descr = N_Gram_ATGGA
cnt = 50	feature = 769	correl = 0.0280791	descr = N_Gram_TAGGC
cnt = 51	feature = 759	correl = 0.068002	descr = N_Gram_TACTA
cnt = 52	feature = 856	correl = -0.0304017	descr = N_Gram_TGCCG
cnt = 53	feature = 806	correl = -0.0223165	descr = N_Gram_TCCGC
cnt = 54	feature = 277	correl = -0.0227504	descr = N_Gram_AGTGG
cnt = 55	feature = 925	correl = 0.0239669	descr = N_Gram_TTGTC
cnt = 56	feature = 739	correl = 0.0563375	descr = N_Gram_TAAAC
cnt = 57	feature = 495	correl = 0.064784	descr = N_Gram_CTAAG
cnt = 58	feature = 270	correl = -0.0227126	descr = N_Gram_AGGTG
cnt = 59	feature = 671	correl = -0.0647601	descr = N_Gram_GGGAA
cnt = 60	feature = 734	correl = 0.0341291	descr = N_Gram_GTTTC
cnt = 61	feature = 660	correl = -0.027018	descr = N_Gram_GGCCG
cnt = 62	feature = 406	correl = -0.0368185	descr = N_Gram_CCCGG
cnt = 63	feature = 490	correl = -0.06787	descr = N_Gram_CGTTC
cnt = 64	feature = 598	correl = -0.0262613	descr = N_Gram_GCCAT
cnt = 65	feature = 914	correl = 0.0643269	descr = N_Gram_TTGAA
cnt = 66	feature = 365	correl = 0.0379052	descr = N_Gram_CAGTT
cnt = 67	feature = 915	correl = 0.0368866	descr = N_Gram_TTGAC
cnt = 68	feature = 680	correl = -0.0696925	descr = N_Gram_GGGGC
cnt = 69	feature = 560	correl = -0.0396741	descr = N_Gram_GAGAT
cnt = 70	feature = 779	correl = 0.0242657	descr = N_Gram_TATCT
cnt = 71	feature = 609	correl = -0.0462326	descr = N_Gram_GCCTT
cnt = 72	feature = 687	correl = 0.0273535	descr = N_Gram_GGTAC
cnt = 73	feature = 786	correl = 0.0221044	descr = N_Gram_TATTG
cnt = 74	feature = 711	correl = 0.0526348	descr = N_Gram_GTCGC
cnt = 75	feature = 616	correl = -0.0555637	descr = N_Gram_GCGCT
cnt = 76	feature = 11	correl = 0.0690295	descr = Position_Specific_Bin_Base_3_Base_G
cnt = 77	feature = 396	correl = -0.0214254	descr = N_Gram_CCCAA
cnt = 78	feature = 934	correl = -0.0215004	descr = N_Gram_TTTCG
cnt = 79	feature = 540	correl = -0.0549028	descr = N_Gram_GAAGA
cnt = 80	feature = 430	correl = -0.0820678	descr = N_Gram_CCTCG
cnt = 81	feature = 768	correl = 0.0763828	descr = N_Gram_TAGCT
cnt = 82	feature = 341	correl = -0.0371897	descr = N_Gram_CACAT
cnt = 83	feature = 880	correl = 0.069089	descr = N_Gram_TGTGT
cnt = 84	feature = 307	correl = 0.0564554	descr = N_Gram_ATGAG
cnt = 85	feature = 638	correl = -0.0601631	descr = N_Gram_GCTTT
cnt = 86	feature = 518	correl = -0.0535952	descr = N_Gram_CTGAG
cnt = 87	feature = 29	correl = 0.0751094	descr = Position_Specific_Bin_Base_10_Base_A
cnt = 88	feature = 545	correl = 0.030455	descr = N_Gram_GAATT
cnt = 89	feature = 705	correl = 0.0312411	descr = N_Gram_GTCAT
cnt = 90	feature = 600	correl = -0.0819392	descr = N_Gram_GCCCA
cnt = 91	feature = 740	correl = 0.0220367	descr = N_Gram_TAAAG
cnt = 92	feature = 462	correl = -0.0671136	descr = N_Gram_CGCGG
cnt = 93	feature = 850	correl = 0.028196	descr = N_Gram_TGATT
cnt = 94	feature = 593	correl = 0.0347099	descr = N_Gram_GCATT
cnt = 95	feature = 707	correl = -0.0546243	descr = N_Gram_GTCCC
cnt = 96	feature = 631	correl = 0.0434217	descr = N_Gram_GCTCT
cnt = 97	feature = 41	correl = 0.103117	descr = Position_Specific_Bin_Base_14_Base_A
cnt = 98	feature = 384	correl = -0.0225413	descr = N_Gram_CCAAG
cnt = 99	feature = 565	correl = -0.073255	descr = N_Gram_GAGGC
cnt = 100	feature = 56	correl = 0.0434344	descr = Position_Specific_Bin_Base_18_Base_A
cnt = 101	feature = 21	correl = -0.125311	descr = Position_Specific_Bin_Base_7_Base_C
cnt = 102	feature = 66	correl = -0.166724	descr = Position_Specific_Bin_Base_20_Base_G
cnt = 103	feature = 47	correl = -0.0268652	descr = Position_Specific_Bin_Base_15_Base_T
cnt = 104	feature = 541	correl = -0.0349037	descr = N_Gram_GAAGC
cnt = 105	feature = 275	correl = 0.0278558	descr = N_Gram_AGTCT
cnt = 106	feature = 214	correl = 0.0630837	descr = N_Gram_ACAGT
cnt = 107	feature = 264	correl = -0.0586054	descr = N_Gram_AGGAG
cnt = 108	feature = 409	correl = -0.0689958	descr = N_Gram_CCCTG
cnt = 109	feature = 875	correl = 0.029628	descr = N_Gram_TGTAT
cnt = 110	feature = 813	correl = 0.0308208	descr = N_Gram_TCGAG
cnt = 111	feature = 586	correl = -0.0472726	descr = N_Gram_GCACC
cnt = 112	feature = 717	correl = 0.0222469	descr = N_Gram_GTGAA
cnt = 113	feature = 348	correl = -0.0333731	descr = N_Gram_CACGT
cnt = 114	feature = 943	correl = 0.0354029	descr = N_Gram_TTTTG
cnt = 115	feature = 709	correl = -0.0427077	descr = N_Gram_GTCCT
cnt = 116	feature = 646	correl = 0.0343512	descr = N_Gram_GGACT
cnt = 117	feature = 4	correl = -0.025699	descr = Position_Specific_Bin_Base_1_Base_C
cnt = 118	feature = 288	correl = 0.0380449	descr = N_Gram_ATATG
cnt = 119	feature = 702	correl = 0.0316502	descr = N_Gram_GTACC
cnt = 120	feature = 105	correl = -0.0713483	descr = Fold_of_RNAi_Sequence_Pos_14
cnt = 121	feature = 852	correl = 0.0242315	descr = N_Gram_TGCAA
cnt = 122	feature = 294	correl = 0.0624627	descr = N_Gram_ATCCA
cnt = 123	feature = 675	correl = -0.100407	descr = N_Gram_GGGCC
cnt = 124	feature = 297	correl = 0.0320139	descr = N_Gram_ATCCT
cnt = 125	feature = 292	correl = 0.045923	descr = N_Gram_ATCAA
cnt = 126	feature = 28	correl = 0.0276972	descr = Position_Specific_Bin_Base_9_Base_T
cnt = 127	feature = 42	correl = -0.032372	descr = Position_Specific_Bin_Base_14_Base_C
cnt = 128	feature = 539	correl = -0.0257564	descr = N_Gram_GAACT
cnt = 129	feature = 260	correl = -0.0315008	descr = N_Gram_AGCGT
cnt = 130	feature = 725	correl = -0.023903	descr = N_Gram_GTGGT
cnt = 131	feature = 704	correl = 0.042001	descr = N_Gram_GTCAA
cnt = 132	feature = 749	correl = 0.0655212	descr = N_Gram_TAATT
cnt = 133	feature = 0	correl = 0.0378899	descr = Position_Specific_Bin_Base_0_Base_A
cnt = 134	feature = 52	correl = 0.0467491	descr = Position_Specific_Bin_Base_17_Base_A
cnt = 135	feature = 33	correl = -0.0370236	descr = Position_Specific_Bin_Base_11_Base_A
cnt = 136	feature = 240	correl = 0.0710403	descr = N_Gram_ACTAC
cnt = 137	feature = 423	correl = 0.0676335	descr = N_Gram_CCTA
cnt = 138	feature = 664	correl = -0.0784959	descr = N_Gram_GGCGG
cnt = 139	feature = 848	correl = 0.0590968	descr = N_Gram_TGATA
cnt = 140	feature = 674	correl = -0.0436008	descr = N_Gram_GGGCA
cnt = 141	feature = 904	correl = 0.0327375	descr = N_Gram_TTCGC
cnt = 142	feature = 228	correl = -0.0374129	descr = N_Gram_ACGA
cnt = 143	feature = 412	correl = -0.0570658	descr = N_Gram_CCGAA
cnt = 144	feature = 679	correl = -0.0558781	descr = N_Gram_GGGGA
cnt = 145	feature = 696	correl = -0.0593672	descr = N_Gram_GGTTG
cnt = 146	feature = 16	correl = 0.0292485	descr = Position_Specific_Bin_Base_4_Base_T
cnt = 147	feature = 254	correl = -0.0434407	descr = N_Gram_AGATG
cnt = 148	feature = 667	correl = -0.0591007	descr = N_Gram_GGCTG
cnt = 149	feature = 526	correl = 0.0387593	descr = N_Gram_CTGTT
cnt = 150	feature = 723	correl = -0.0844981	descr = N_Gram_GTGGC
cnt = 151	feature = 794	correl = -0.0571914	descr = N_Gram_TCACG
cnt = 152	feature = 535	correl = 0.0520587	descr = N_Gram_CTTGT
cnt = 153	feature = 40	correl = -0.0300238	descr = Position_Specific_Bin_Base_13_Base_G
cnt = 154	feature = 251	correl = -0.0296806	descr = N_Gram_AGAGG
cnt = 155	feature = 6	correl = -0.0394958	descr = Position_Specific_Bin_Base_2_Base_A
cnt = 156	feature = 744	correl = 0.0525632	descr = N_Gram_TAAGA
cnt = 157	feature = 501	correl = 0.0721006	descr = N_Gram_CTAGC
cnt = 158	feature = 770	correl = 0.0311814	descr = N_Gram_TAGT
cnt = 159	feature = 672	correl = -0.0712699	descr = N_Gram_GGGAG
cnt = 160	feature = 327	correl = 0.0454373	descr = N_Gram_ATTGT
cnt = 161	feature = 1	correl = 0.115975	descr = Position_Specific_Bin_Base_0_Base_C
cnt = 162	feature = 370	correl = 0.0250717	descr = N_Gram_CATAT
cnt = 163	feature = 217	correl = 0.0638831	descr = N_Gram_ACATG
cnt = 164	feature = 473	correl = -0.0387336	descr = N_Gram_CGGCT
cnt = 165	feature = 643	correl = -0.0495624	descr = N_Gram_GGAAG
cnt = 166	feature = 59	correl = 0.0331232	descr = Position_Specific_Bin_Base_18_Base_T
cnt = 167	feature = 792	correl = 0.0238105	descr = N_Gram_TCAAG
cnt = 168	feature = 597	correl = -0.0684797	descr = N_Gram_GCCAG
cnt = 169	feature = 12	correl = -0.0905711	descr = Position_Specific_Bin_Base_3_Base_T
cnt = 170	feature = 23	correl = 0.0617399	descr = Position_Specific_Bin_Base_7_Base_T
cnt = 171	feature = 303	correl = 0.0489401	descr = N_Gram_ATCTG
cnt = 172	feature = 654	correl = -0.0675656	descr = N_Gram_GGCAA
cnt = 173	feature = 718	correl = -0.0530371	descr = N_Gram_GTGC
cnt = 174	feature = 313	correl = -0.0458542	descr = N_Gram_ATGGT
cnt = 175	feature = 35	correl = -0.0441961	descr = Position_Specific_Bin_Base_11_Base_G
cnt = 176	feature = 809	correl = -0.0345254	descr = N_Gram_TCCTG
cnt = 177	feature = 821	correl = -0.089796	descr = N_Gram_TCGGG
cnt = 178	feature = 665	correl = -0.0635887	descr = N_Gram_GGCGT
cnt = 179	feature = 901	correl = 0.0285924	descr = N_Gram_TTCCA
cnt = 180	feature = 838	correl = 0.0223697	descr = N_Gram_TCTTG
cnt = 181	feature = 746	correl = 0.0588583	descr = N_Gram_TAAGG
cnt = 182	feature = 753	correl = 0.0331521	descr = N_Gram_TACAT
cnt = 183	feature = 32	correl = 0.0604756	descr = Position_Specific_Bin_Base_10_Base_T
cnt = 184	feature = 681	correl = -0.0474961	descr = N_Gram_GGGGT
cnt = 185	feature = 798	correl = 0.0595063	descr = N_Gram_TCATC
cnt = 186	feature = 334	correl = 0.0770712	descr = N_Gram_CAACA
cnt = 187	feature = 210	correl = 0.0216829	descr = N_Gram_ACAC
cnt = 188	feature = 658	correl = -0.0849963	descr = N_Gram_GGCCA
cnt = 189	feature = 17	correl = -0.0698688	descr = Position_Specific_Bin_Base_5_Base_C
cnt = 190	feature = 10	correl = 0.0264599	descr = Position_Specific_Bin_Base_3_Base_A
cnt = 191	feature = 802	correl = 0.0463357	descr = N_Gram_TCCAT
cnt = 192	feature = 58	correl = -0.0471093	descr = Position_Specific_Bin_Base_18_Base_G
cnt = 193	feature = 358	correl = -0.0331896	descr = N_Gram_CAGCG
cnt = 194	feature = 573	correl = -0.0342133	descr = N_Gram_GATGA
cnt = 195	feature = 942	correl = 0.0258921	descr = N_Gram_TTTTC
cnt = 196	feature = 308	correl = 0.0222204	descr = N_Gram_ATGC
cnt = 197	feature = 834	correl = 0.0838988	descr = N_Gram_TCTGC
cnt = 198	feature = 404	correl = -0.102458	descr = N_Gram_CCCGA
cnt = 199	feature = 808	correl = -0.0282311	descr = N_Gram_TCCTC
cnt = 200	feature = 676	correl = -0.0685002	descr = N_Gram_GGGCG
cnt = 201	feature = 592	correl = 0.0331446	descr = N_Gram_GCATC
cnt = 202	feature = 549	correl = -0.0503747	descr = N_Gram_GACCA
cnt = 203	feature = 531	correl = 0.0342276	descr = N_Gram_CTTCT
cnt = 204	feature = 899	correl = 0.0384065	descr = N_Gram_TTCAT
cnt = 205	feature = 43	correl = -0.150597	descr = Position_Specific_Bin_Base_14_Base_G
cnt = 206	feature = 46	correl = -0.0396743	descr = Position_Specific_Bin_Base_15_Base_G
cnt = 207	feature = 31	correl = -0.0680806	descr = Position_Specific_Bin_Base_10_Base_G
cnt = 208	feature = 233	correl = -0.0396127	descr = N_Gram_ACGG
cnt = 209	feature = 937	correl = 0.0667574	descr = N_Gram_TTTGA
cnt = 210	feature = 15	correl = -0.0248418	descr = Position_Specific_Bin_Base_4_Base_G
cnt = 211	feature = 483	correl = -0.0419615	descr = N_Gram_CGTC
cnt = 212	feature = 478	correl = -0.0492675	descr = N_Gram_CGGT
cnt = 213	feature = 894	correl = 0.0632874	descr = N_Gram_TTAT
cnt = 214	feature = 812	correl = 0.0256743	descr = N_Gram_TCGA
cnt = 215	feature = 9	correl = -0.132636	descr = Position_Specific_Bin_Base_2_Base_T
cnt = 216	feature = 732	correl = -0.0280142	descr = N_Gram_GTTGG
cnt = 217	feature = 65	correl = -0.314465	descr = Position_Specific_Bin_Base_20_Base_C
cnt = 218	feature = 935	correl = 0.0587185	descr = N_Gram_TTTCT
cnt = 219	feature = 494	correl = 0.0362264	descr = N_Gram_CTAA
cnt = 220	feature = 927	correl = 0.0500436	descr = N_Gram_TTGTT
cnt = 221	feature = 57	correl = -0.0308477	descr = Position_Specific_Bin_Base_18_Base_C
cnt = 222	feature = 603	correl = -0.0766338	descr = N_Gram_GCCCT
cnt = 223	feature = 519	correl = 0.036844	descr = N_Gram_CTGAT
cnt = 224	feature = 356	correl = -0.0397722	descr = N_Gram_CAGCA
cnt = 225	feature = 554	correl = 0.0274279	descr = N_Gram_GACT
cnt = 226	feature = 867	correl = -0.0242382	descr = N_Gram_TGGCT
cnt = 227	feature = 865	correl = -0.0745478	descr = N_Gram_TGGCC
cnt = 228	feature = 305	correl = 0.0243452	descr = N_Gram_ATGAA
cnt = 229	feature = 649	correl = -0.068136	descr = N_Gram_GGAGG
cnt = 230	feature = 766	correl = 0.0691331	descr = N_Gram_TAGC
cnt = 231	feature = 726	correl = 0.0353063	descr = N_Gram_GTGT
cnt = 232	feature = 929	correl = 0.0494664	descr = N_Gram_TTTA
cnt = 233	feature = 703	correl = 0.0219135	descr = N_Gram_GTCA
cnt = 234	feature = 663	correl = -0.0692142	descr = N_Gram_GGCGC
cnt = 235	feature = 206	correl = 0.082947	descr = N_Gram_ACAA
cnt = 236	feature = 627	correl = 0.0242534	descr = N_Gram_GCTA
cnt = 237	feature = 382	correl = -0.0242112	descr = N_Gram_CCAA
cnt = 238	feature = 837	correl = 0.0416517	descr = N_Gram_TCTTC
cnt = 239	feature = 256	correl = -0.0492856	descr = N_Gram_AGCC
cnt = 240	feature = 716	correl = 0.0246195	descr = N_Gram_GTGA
cnt = 241	feature = 73	correl = 0.055138	descr = Gibbs_of_Target_Sequence__Pos_5_Step_1
cnt = 242	feature = 634	correl = -0.052814	descr = N_Gram_GCTGC
cnt = 243	feature = 590	correl = 0.0316297	descr = N_Gram_GCAT
cnt = 244	feature = 392	correl = -0.0254181	descr = N_Gram_CCAT
cnt = 245	feature = 525	correl = 0.0367983	descr = N_Gram_CTGT
cnt = 246	feature = 536	correl = 0.034074	descr = N_Gram_CTTT
cnt = 247	feature = 825	correl = 0.0705032	descr = N_Gram_TCTA
cnt = 248	feature = 685	correl = 0.0285067	descr = N_Gram_GGTA
cnt = 249	feature = 910	correl = 0.0886276	descr = N_Gram_TTCTG
cnt = 250	feature = 515	correl = 0.0239029	descr = N_Gram_CTCT
cnt = 251	feature = 659	correl = -0.118317	descr = N_Gram_GGCCC
cnt = 252	feature = 489	correl = -0.0451464	descr = N_Gram_CGTT
cnt = 253	feature = 803	correl = -0.0360973	descr = N_Gram_TCCC
cnt = 254	feature = 790	correl = 0.0251601	descr = N_Gram_TCAA
cnt = 255	feature = 903	correl = 0.0305584	descr = N_Gram_TTCG
cnt = 256	feature = 653	correl = -0.0718658	descr = N_Gram_GGCA
cnt = 257	feature = 876	correl = 0.0407919	descr = N_Gram_TGTC
cnt = 258	feature = 220	correl = -0.043601	descr = N_Gram_ACCA
cnt = 259	feature = 641	correl = -0.0309111	descr = N_Gram_GGAA
cnt = 260	feature = 69	correl = 0.0957329	descr = Gibbs_of_Target_Sequence__Pos_0_Step_1
cnt = 261	feature = 773	correl = 0.0735248	descr = N_Gram_TATA
cnt = 262	feature = 879	correl = 0.0479098	descr = N_Gram_TGTG
cnt = 263	feature = 293	correl = 0.0466218	descr = N_Gram_ATCC
cnt = 264	feature = 436	correl = 0.0336197	descr = N_Gram_CCTT
cnt = 265	feature = 751	correl = 0.0475776	descr = N_Gram_TACA
cnt = 266	feature = 258	correl = -0.0599502	descr = N_Gram_AGCG
cnt = 267	feature = 743	correl = 0.0783267	descr = N_Gram_TAAG
cnt = 268	feature = 419	correl = -0.0560018	descr = N_Gram_CCGG
cnt = 269	feature = 818	correl = -0.0474904	descr = N_Gram_TCGG
cnt = 270	feature = 499	correl = 0.0474849	descr = N_Gram_CTAG
cnt = 271	feature = 572	correl = -0.0516235	descr = N_Gram_GATG
cnt = 272	feature = 595	correl = -0.0541695	descr = N_Gram_GCCA
cnt = 273	feature = 76	correl = 0.0868265	descr = Gibbs_of_Target_Sequence__Pos_8_Step_1
cnt = 274	feature = 70	correl = -0.0262017	descr = Gibbs_of_Target_Sequence__Pos_1_Step_1
cnt = 275	feature = 345	correl = -0.0657349	descr = N_Gram_CACG
cnt = 276	feature = 721	correl = -0.102581	descr = N_Gram_GTGG
cnt = 277	feature = 678	correl = -0.0914356	descr = N_Gram_GGGG
cnt = 278	feature = 666	correl = -0.0431988	descr = N_Gram_GGCT
cnt = 279	feature = 367	correl = -0.0277601	descr = N_Gram_CATA
cnt = 280	feature = 389	correl = -0.0658559	descr = N_Gram_CCAG
cnt = 281	feature = 80	correl = 0.0299313	descr = Gibbs_of_Target_Sequence__Pos_12_Step_1
cnt = 282	feature = 432	correl = -0.0641635	descr = N_Gram_CCTG
cnt = 283	feature = 800	correl = 0.0348487	descr = N_Gram_TCCA
cnt = 284	feature = 622	correl = -0.0789832	descr = N_Gram_GCGT
cnt = 285	feature = 403	correl = -0.118682	descr = N_Gram_CCCG
cnt = 286	feature = 530	correl = 0.0230484	descr = N_Gram_CTTC
cnt = 287	feature = 74	correl = 0.100983	descr = Gibbs_of_Target_Sequence__Pos_6_Step_1
cnt = 288	feature = 632	correl = -0.0300766	descr = N_Gram_GCTG
cnt = 289	feature = 355	correl = -0.0449203	descr = N_Gram_CAGC
cnt = 290	feature = 612	correl = -0.0716981	descr = N_Gram_GCGC
cnt = 291	feature = 738	correl = 0.0466247	descr = N_Gram_TAAA
cnt = 292	feature = 706	correl = -0.0684849	descr = N_Gram_GTCC
cnt = 293	feature = 940	correl = 0.0532314	descr = N_Gram_TTTT
cnt = 294	feature = 72	correl = 0.112555	descr = Gibbs_of_Target_Sequence__Pos_4_Step_1
cnt = 295	feature = 79	correl = 0.0592207	descr = Gibbs_of_Target_Sequence__Pos_11_Step_1
cnt = 296	feature = 83	correl = 0.0950288	descr = Gibbs_of_Target_Sequence__Pos_15_Step_1
cnt = 297	feature = 81	correl = 0.130389	descr = Gibbs_of_Target_Sequence__Pos_13_Step_1
cnt = 298	feature = 482	correl = -0.0344455	descr = N_Gram_CGT
cnt = 299	feature = 71	correl = -0.152	descr = Gibbs_of_Target_Sequence__Pos_2_Step_1
cnt = 300	feature = 77	correl = 0.103143	descr = Gibbs_of_Target_Sequence__Pos_9_Step_1
cnt = 301	feature = 789	correl = 0.0376256	descr = N_Gram_TCA
cnt = 302	feature = 657	correl = -0.132991	descr = N_Gram_GGCC
cnt = 303	feature = 508	correl = -0.0304837	descr = N_Gram_CTC
cnt = 304	feature = 82	correl = 0.144853	descr = Gibbs_of_Target_Sequence__Pos_14_Step_1
cnt = 305	feature = 78	correl = 0.127807	descr = Gibbs_of_Target_Sequence__Pos_10_Step_1
cnt = 306	feature = 263	correl = -0.0243319	descr = N_Gram_AGG
cnt = 307	feature = 662	correl = -0.111253	descr = N_Gram_GGCG
cnt = 308	feature = 640	correl = -0.0636014	descr = N_Gram_GGA
cnt = 309	feature = 684	correl = -0.0535603	descr = N_Gram_GGT
cnt = 310	feature = 493	correl = 0.100781	descr = N_Gram_CTA
cnt = 311	feature = 366	correl = 0.0744898	descr = N_Gram_CAT
cnt = 312	feature = 394	correl = -0.138568	descr = N_Gram_CCC
cnt = 313	feature = 772	correl = 0.133517	descr = N_Gram_TAT
cnt = 314	feature = 669	correl = -0.123415	descr = N_Gram_GGG
cnt = 315	feature = 788	correl = 0.0515367	descr = N_Gram_TC
cnt = 316	feature = 610	correl = -0.107375	descr = N_Gram_GCG
cnt = 317	feature = 316	correl = 0.11887	descr = N_Gram_ATT
cnt = 318	feature = 799	correl = 0.0230676	descr = N_Gram_TCC
cnt = 319	feature = 884	correl = 0.167019	descr = N_Gram_TT
cnt = 320	feature = 579	correl = -0.140383	descr = N_Gram_GC
cnt = 321	feature = 278	correl = 0.124512	descr = N_Gram_AT
cnt = 322	feature = 440	correl = -0.0977326	descr = N_Gram_CG
cnt = 323	feature = 68	correl = 0.296357	descr = Gibbs_of_Target_Sequence_
num rows = 2188
num_elements = 708912
..*
optimization finished, #iter = 2513
nu = 0.310646
obj = -53.639087, rho = -0.719600
nSV = 1011, nBSV = 409
num rows = 243
num_elements = 78732
*
optimization finished, #iter = 212
nu = 0.252421
obj = -4.978546, rho = -0.714787
nSV = 125, nBSV = 13
..*
optimization finished, #iter = 2513
nu = 0.310646
obj = -53.639087, rho = -0.719600
nSV = 1011, nBSV = 409
CFS merit scores = 1.26906
CFS merit scores = 1.5306
CFS merit scores = 1.80198
CFS merit scores = 2.04036
CFS merit scores = 2.25664
CFS merit scores = 2.45298
CFS merit scores = 2.63459
CFS merit scores = 2.80295
CFS merit scores = 2.95873
CFS merit scores = 3.10364
CFS merit scores = 3.23994
CFS merit scores = 3.36748
CFS merit scores = 3.48883
CFS merit scores = 3.60454
CFS merit scores = 3.71503
CFS merit scores = 3.8211
CFS merit scores = 3.92197
CFS merit scores = 4.01873
CFS merit scores = 4.11159
CFS merit scores = 4.2011
CFS merit scores = 4.28708
CFS merit scores = 4.36897
CFS merit scores = 4.44431
CFS merit scores = 4.51698
CFS merit scores = 4.58522
CFS merit scores = 4.65041
CFS merit scores = 4.71319
CFS merit scores = 4.77253
CFS merit scores = 4.82971
CFS merit scores = 4.88504
CFS merit scores = 4.93929
CFS merit scores = 4.99209
CFS merit scores = 5.04205
CFS merit scores = 5.08959
CFS merit scores = 5.13597
CFS merit scores = 5.17487
CFS merit scores = 5.21264
CFS merit scores = 5.24959
CFS merit scores = 5.28626
CFS merit scores = 5.31887
CFS merit scores = 5.35083
CFS merit scores = 5.38251
CFS merit scores = 5.41363
CFS merit scores = 5.44279
CFS merit scores = 5.47121
CFS merit scores = 5.49772
CFS merit scores = 5.52257
CFS merit scores = 5.54639
CFS merit scores = 5.56917
CFS merit scores = 5.59102
CFS merit scores = 5.61213
CFS merit scores = 5.63195
CFS merit scores = 5.65078
CFS merit scores = 5.66842
CFS merit scores = 5.68489
CFS merit scores = 5.70127
CFS merit scores = 5.71715
CFS merit scores = 5.73304
CFS merit scores = 5.74716
CFS merit scores = 5.7613
CFS merit scores = 5.77478
CFS merit scores = 5.78819
CFS merit scores = 5.80169
CFS merit scores = 5.81503
CFS merit scores = 5.82754
CFS merit scores = 5.83779
CFS merit scores = 5.8481
CFS merit scores = 5.85842
CFS merit scores = 5.86833
CFS merit scores = 5.87746
CFS merit scores = 5.88581
CFS merit scores = 5.89377
CFS merit scores = 5.90137
CFS merit scores = 5.90903
CFS merit scores = 5.91644
CFS merit scores = 5.92367
CFS merit scores = 5.93078
CFS merit scores = 5.93794
CFS merit scores = 5.9451
CFS merit scores = 5.95093
CFS merit scores = 5.95683
CFS merit scores = 5.96265
CFS merit scores = 5.96871
CFS merit scores = 5.97429
CFS merit scores = 5.98039
CFS merit scores = 5.98592
CFS merit scores = 5.99124
CFS merit scores = 5.99662
CFS merit scores = 6.00184
CFS merit scores = 6.00732
CFS merit scores = 6.01292
CFS merit scores = 6.01798
CFS merit scores = 6.02266
CFS merit scores = 6.02685
CFS merit scores = 6.03112
CFS merit scores = 6.03463
CFS merit scores = 6.03832
CFS merit scores = 6.04184
CFS merit scores = 6.0455
CFS merit scores = 6.04853
CFS merit scores = 6.0515
CFS merit scores = 6.05461
CFS merit scores = 6.05756
CFS merit scores = 6.0606
CFS merit scores = 6.06379
CFS merit scores = 6.06687
CFS merit scores = 6.07027
CFS merit scores = 6.07299
CFS merit scores = 6.07574
CFS merit scores = 6.07841
CFS merit scores = 6.0807
CFS merit scores = 6.08298
CFS merit scores = 6.0852
CFS merit scores = 6.08731
CFS merit scores = 6.08948
CFS merit scores = 6.09134
CFS merit scores = 6.09333
CFS merit scores = 6.0951
CFS merit scores = 6.0965
CFS merit scores = 6.09787
CFS merit scores = 6.09921
CFS merit scores = 6.10053
CFS merit scores = 6.10163
CFS merit scores = 6.10236
CFS merit scores = 6.10333
CFS merit scores = 6.10411
CFS merit scores = 6.1047
CFS merit scores = 6.10538
CFS merit scores = 6.10624
CFS merit scores = 6.10697
CFS merit scores = 6.10769
CFS merit scores = 6.10831
CFS merit scores = 6.10891
CFS merit scores = 6.10947
CFS merit scores = 6.11
CFS merit scores = 6.11042
CFS merit scores = 6.11084
CFS merit scores = 6.11137
CFS merit scores = 6.11174
CFS merit scores = 6.11224
CFS merit scores = 6.11252
CFS merit scores = 6.11283
CFS merit scores = 6.11286
CFS merit scores = 6.11288
CFS merit scores = 6.11244
CFS merit scores = 6.11194
CFS merit scores = 6.11148
CFS merit scores = 6.11054
CFS merit scores = 6.10964
CFS merit scores = 6.10859
CFS merit scores = 6.10755
CFS merit scores = 6.10634
CFS merit scores = 6.10523
CFS merit scores = 6.10409
CFS merit scores = 6.10285
CFS merit scores = 6.10159
CFS merit scores = 6.10027
CFS merit scores = 6.0989
CFS merit scores = 6.09756
CFS merit scores = 6.09623
CFS merit scores = 6.09475
CFS merit scores = 6.09321
CFS merit scores = 6.09155
CFS merit scores = 6.0899
CFS merit scores = 6.08818
CFS merit scores = 6.08649
CFS merit scores = 6.08484
CFS merit scores = 6.08319
CFS merit scores = 6.08161
CFS merit scores = 6.07979
CFS merit scores = 6.07765
CFS merit scores = 6.07534
CFS merit scores = 6.07311
CFS merit scores = 6.07082
CFS merit scores = 6.0685
CFS merit scores = 6.06599
CFS merit scores = 6.0636
CFS merit scores = 6.06119
CFS merit scores = 6.05882
CFS merit scores = 6.05655
CFS merit scores = 6.05409
CFS merit scores = 6.05173
CFS merit scores = 6.04938
CFS merit scores = 6.04689
CFS merit scores = 6.04445
CFS merit scores = 6.04183
CFS merit scores = 6.03931
CFS merit scores = 6.03672
CFS merit scores = 6.03429
CFS merit scores = 6.032
CFS merit scores = 6.02952
CFS merit scores = 6.027
CFS merit scores = 6.02436
CFS merit scores = 6.02153
CFS merit scores = 6.01862
CFS merit scores = 6.01572
CFS merit scores = 6.01247
CFS merit scores = 6.00933
CFS merit scores = 6.00585
CFS merit scores = 6.00242
CFS merit scores = 5.99885
CFS merit scores = 5.99519
CFS merit scores = 5.99152
CFS merit scores = 5.98778
CFS merit scores = 5.98401
CFS merit scores = 5.98017
CFS merit scores = 5.97647
CFS merit scores = 5.97263
CFS merit scores = 5.96879
CFS merit scores = 5.96489
CFS merit scores = 5.96103
CFS merit scores = 5.95722
CFS merit scores = 5.95344
CFS merit scores = 5.94946
CFS merit scores = 5.94528
CFS merit scores = 5.94112
CFS merit scores = 5.93694
CFS merit scores = 5.93286
CFS merit scores = 5.92868
CFS merit scores = 5.92442
CFS merit scores = 5.92017
CFS merit scores = 5.91592
CFS merit scores = 5.91184
CFS merit scores = 5.90778
CFS merit scores = 5.90338
CFS merit scores = 5.89915
CFS merit scores = 5.895
CFS merit scores = 5.89058
CFS merit scores = 5.88618
CFS merit scores = 5.88175
CFS merit scores = 5.87726
CFS merit scores = 5.87277
CFS merit scores = 5.86825
CFS merit scores = 5.8637
CFS merit scores = 5.85905
CFS merit scores = 5.85419
CFS merit scores = 5.84913
CFS merit scores = 5.84418
CFS merit scores = 5.83918
CFS merit scores = 5.8341
CFS merit scores = 5.82869
CFS merit scores = 5.82316
CFS merit scores = 5.81748
CFS merit scores = 5.81183
CFS merit scores = 5.80622
CFS merit scores = 5.80011
CFS merit scores = 5.79379
CFS merit scores = 5.78735
CFS merit scores = 5.7809
CFS merit scores = 5.77413
CFS merit scores = 5.76737
CFS merit scores = 5.76045
CFS merit scores = 5.75366
CFS merit scores = 5.74697
CFS merit scores = 5.74005
CFS merit scores = 5.73301
CFS merit scores = 5.72607
CFS merit scores = 5.71884
CFS merit scores = 5.71124
CFS merit scores = 5.70372
CFS merit scores = 5.69621
CFS merit scores = 5.68812
CFS merit scores = 5.67987
CFS merit scores = 5.67161
CFS merit scores = 5.66307
CFS merit scores = 5.6545
CFS merit scores = 5.64568
CFS merit scores = 5.63692
CFS merit scores = 5.62818
CFS merit scores = 5.61926
CFS merit scores = 5.61049
CFS merit scores = 5.60175
CFS merit scores = 5.59313
CFS merit scores = 5.58385
CFS merit scores = 5.57436
CFS merit scores = 5.56455
CFS merit scores = 5.55487
CFS merit scores = 5.54532
CFS merit scores = 5.53553
CFS merit scores = 5.52553
CFS merit scores = 5.51563
CFS merit scores = 5.50527
CFS merit scores = 5.49498
CFS merit scores = 5.48333
CFS merit scores = 5.47165
CFS merit scores = 5.46003
CFS merit scores = 5.44768
CFS merit scores = 5.43524
CFS merit scores = 5.42268
CFS merit scores = 5.40985
CFS merit scores = 5.39645
CFS merit scores = 5.38271
CFS merit scores = 5.36759
CFS merit scores = 5.35195
CFS merit scores = 5.33595
CFS merit scores = 5.31991
CFS merit scores = 5.30318
CFS merit scores = 5.28558
cnt = 1	feature = 66	correl = 0.269063	descr = Gibbs_of_Target_Sequence_
cnt = 2	feature = 703	correl = 0.0615456	descr = N_Gram_GTCGT
cnt = 3	feature = 911	correl = 0.0575987	descr = N_Gram_TTGC
cnt = 4	feature = 752	correl = -0.0357203	descr = N_Gram_TACGT
cnt = 5	feature = 277	correl = 0.0291037	descr = N_Gram_ATACC
cnt = 6	feature = 884	correl = -0.040421	descr = N_Gram_TTACC
cnt = 7	feature = 229	correl = -0.0375609	descr = N_Gram_ACGAC
cnt = 8	feature = 483	correl = -0.022232	descr = N_Gram_CTAAC
cnt = 9	feature = 739	correl = 0.0320582	descr = N_Gram_TAAGC
cnt = 10	feature = 438	correl = -0.0323005	descr = N_Gram_CGAGT
cnt = 11	feature = 746	correl = -0.0229132	descr = N_Gram_TACAG
cnt = 12	feature = 446	correl = -0.0512826	descr = N_Gram_CGCAT
cnt = 13	feature = 899	correl = 0.0358779	descr = N_Gram_TTCGC
cnt = 14	feature = 432	correl = -0.0328284	descr = N_Gram_CGAAT
cnt = 15	feature = 494	correl = 0.0281054	descr = N_Gram_CTATG
cnt = 16	feature = 327	correl = 0.0264516	descr = N_Gram_CAACC
cnt = 17	feature = 440	correl = -0.0312466	descr = N_Gram_CGATA
cnt = 18	feature = 436	correl = -0.0415313	descr = N_Gram_CGACG
cnt = 19	feature = 910	correl = 0.040327	descr = N_Gram_TTGAC
cnt = 20	feature = 702	correl = 0.060305	descr = N_Gram_GTCGC
cnt = 21	feature = 518	correl = -0.0447954	descr = N_Gram_CTTAA
cnt = 22	feature = 766	correl = 0.0386119	descr = N_Gram_TAGGG
cnt = 23	feature = 554	correl = -0.0373336	descr = N_Gram_GAGAT
cnt = 24	feature = 705	correl = 0.0424223	descr = N_Gram_GTCTA
cnt = 25	feature = 356	correl = 0.024697	descr = N_Gram_CAGTT
cnt = 26	feature = 857	correl = 0.0295216	descr = N_Gram_TGGAC
cnt = 27	feature = 796	correl = -0.0223042	descr = N_Gram_TCCGA
cnt = 28	feature = 755	correl = 0.0442694	descr = N_Gram_TACTG
cnt = 29	feature = 553	correl = 0.0336224	descr = N_Gram_GAGAA
cnt = 30	feature = 612	correl = -0.0493191	descr = N_Gram_GCGGT
cnt = 31	feature = 311	correl = -0.0251014	descr = N_Gram_ATTAA
cnt = 32	feature = 539	correl = 0.0482697	descr = N_Gram_GAATA
cnt = 33	feature = 313	correl = 0.0778123	descr = N_Gram_ATTAT
cnt = 34	feature = 900	correl = -0.0231576	descr = N_Gram_TTCGG
cnt = 35	feature = 264	correl = 0.0317756	descr = N_Gram_AGGGG
cnt = 36	feature = 718	correl = 0.030938	descr = N_Gram_GTGTA
cnt = 37	feature = 583	correl = -0.0400772	descr = N_Gram_GCATA
cnt = 38	feature = 473	correl = 0.0287544	descr = N_Gram_CGTCT
cnt = 39	feature = 451	correl = -0.0607184	descr = N_Gram_CGCGG
cnt = 40	feature = 232	correl = -0.0408817	descr = N_Gram_ACGGG
cnt = 41	feature = 489	correl = 0.0337004	descr = N_Gram_CTAGA
cnt = 42	feature = 773	correl = 0.0365127	descr = N_Gram_TATAG
cnt = 43	feature = 849	correl = -0.0276523	descr = N_Gram_TGCCT
cnt = 44	feature = 788	correl = -0.0380561	descr = N_Gram_TCAGA
cnt = 45	feature = 490	correl = 0.058939	descr = N_Gram_CTAGC
cnt = 46	feature = 519	correl = 0.0328851	descr = N_Gram_CTTAG
cnt = 47	feature = 260	correl = -0.028311	descr = N_Gram_AGGCA
cnt = 48	feature = 531	correl = -0.0216293	descr = N_Gram_GAAAG
cnt = 49	feature = 734	correl = 0.0509591	descr = N_Gram_TAAAC
cnt = 50	feature = 392	correl = -0.0364186	descr = N_Gram_CCCCT
cnt = 51	feature = 592	correl = -0.0874701	descr = N_Gram_GCCCG
cnt = 52	feature = 671	correl = 0.0528192	descr = N_Gram_GGTAA
cnt = 53	feature = 672	correl = 0.0282457	descr = N_Gram_GGTAC
cnt = 54	feature = 206	correl = 0.0583651	descr = N_Gram_ACAAA
cnt = 55	feature = 16	correl = -0.0363219	descr = Position_Specific_Bin_Base_6_Base_C
cnt = 56	feature = 452	correl = -0.0568818	descr = N_Gram_CGCGT
cnt = 57	feature = 694	correl = 0.0436617	descr = N_Gram_GTCAA
cnt = 58	feature = 228	correl = -0.042296	descr = N_Gram_ACGAA
cnt = 59	feature = 31	correl = -0.0337109	descr = Position_Specific_Bin_Base_11_Base_C
cnt = 60	feature = 499	correl = -0.0516572	descr = N_Gram_CTCGG
cnt = 61	feature = 860	correl = -0.0763132	descr = N_Gram_TGGCG
cnt = 62	feature = 749	correl = 0.0306888	descr = N_Gram_TACCG
cnt = 63	feature = 337	correl = -0.0263497	descr = N_Gram_CACCG
cnt = 64	feature = 765	correl = 0.0279371	descr = N_Gram_TAGGC
cnt = 65	feature = 791	correl = 0.0346826	descr = N_Gram_TCATC
cnt = 66	feature = 768	correl = 0.0452054	descr = N_Gram_TAGTG
cnt = 67	feature = 806	correl = 0.0228636	descr = N_Gram_TCGCC
cnt = 68	feature = 578	correl = -0.0465076	descr = N_Gram_GCACC
cnt = 69	feature = 625	correl = -0.053387	descr = N_Gram_GCTTT
cnt = 70	feature = 620	correl = 0.0553425	descr = N_Gram_GCTCT
cnt = 71	feature = 931	correl = 0.033715	descr = N_Gram_TTTGG
cnt = 72	feature = 294	correl = 0.0302793	descr = N_Gram_ATCGA
cnt = 73	feature = 657	correl = -0.0615164	descr = N_Gram_GGGAG
cnt = 74	feature = 843	correl = 0.0314087	descr = N_Gram_TGCAA
cnt = 75	feature = 645	correl = -0.0766553	descr = N_Gram_GGCCA
cnt = 76	feature = 590	correl = -0.0787345	descr = N_Gram_GCCCA
cnt = 77	feature = 808	correl = 0.0436756	descr = N_Gram_TCGCT
cnt = 78	feature = 535	correl = -0.0467934	descr = N_Gram_GAAGA
cnt = 79	feature = 4	correl = -0.0989067	descr = Position_Specific_Bin_Base_1_Base_G
cnt = 80	feature = 545	correl = -0.0513701	descr = N_Gram_GACCA
cnt = 81	feature = 909	correl = 0.0509812	descr = N_Gram_TTGAA
cnt = 82	feature = 536	correl = -0.0342264	descr = N_Gram_GAAGC
cnt = 83	feature = 751	correl = -0.0305078	descr = N_Gram_TACG
cnt = 84	feature = 367	correl = 0.0283966	descr = N_Gram_CATGT
cnt = 85	feature = 525	correl = 0.0481221	descr = N_Gram_CTTGT
cnt = 86	feature = 725	correl = -0.036576	descr = N_Gram_GTTGG
cnt = 87	feature = 676	correl = -0.0244916	descr = N_Gram_GGTCT
cnt = 88	feature = 284	correl = 0.0304308	descr = N_Gram_ATATG
cnt = 89	feature = 687	correl = 0.0275186	descr = N_Gram_GTAAG
cnt = 90	feature = 52	correl = -0.0600576	descr = Position_Specific_Bin_Base_17_Base_G
cnt = 91	feature = 711	correl = -0.0388454	descr = N_Gram_GTGCG
cnt = 92	feature = 404	correl = -0.0674243	descr = N_Gram_CCGAT
cnt = 93	feature = 9	correl = 0.0705455	descr = Position_Specific_Bin_Base_3_Base_G
cnt = 94	feature = 813	correl = 0.0954929	descr = N_Gram_TCGTG
cnt = 95	feature = 64	correl = -0.178266	descr = Position_Specific_Bin_Base_20_Base_G
cnt = 96	feature = 904	correl = 0.0449649	descr = N_Gram_TTCTC
cnt = 97	feature = 2	correl = -0.131046	descr = Position_Specific_Bin_Base_0_Base_G
cnt = 98	feature = 903	correl = 0.032209	descr = N_Gram_TTCTA
cnt = 99	feature = 632	correl = 0.0277723	descr = N_Gram_GGACA
cnt = 100	feature = 772	correl = 0.0314875	descr = N_Gram_TATAC
cnt = 101	feature = 292	correl = 0.0245719	descr = N_Gram_ATCCT
cnt = 102	feature = 46	correl = -0.0392544	descr = Position_Specific_Bin_Base_15_Base_T
cnt = 103	feature = 789	correl = 0.0225458	descr = N_Gram_TCAGT
cnt = 104	feature = 786	correl = 0.0304417	descr = N_Gram_TCACC
cnt = 105	feature = 723	correl = 0.0242967	descr = N_Gram_GTTCG
cnt = 106	feature = 41	correl = -0.0326769	descr = Position_Specific_Bin_Base_14_Base_C
cnt = 107	feature = 914	correl = 0.0357462	descr = N_Gram_TTGCG
cnt = 108	feature = 21	correl = 0.0370049	descr = Position_Specific_Bin_Base_8_Base_A
cnt = 109	feature = 759	correl = 0.0573345	descr = N_Gram_TAGAC
cnt = 110	feature = 254	correl = -0.0475344	descr = N_Gram_AGCCC
cnt = 111	feature = 649	correl = -0.086043	descr = N_Gram_GGCGG
cnt = 112	feature = 714	correl = -0.0845509	descr = N_Gram_GTGGC
cnt = 113	feature = 664	correl = -0.0704033	descr = N_Gram_GGGGC
cnt = 114	feature = 631	correl = 0.0371057	descr = N_Gram_GGAAT
cnt = 115	feature = 423	correl = -0.0594841	descr = N_Gram_CCTGC
cnt = 116	feature = 58	correl = 0.178008	descr = Position_Specific_Bin_Base_19_Base_A
cnt = 117	feature = 697	correl = -0.0291296	descr = N_Gram_GTCCA
cnt = 118	feature = 660	correl = -0.0924826	descr = N_Gram_GGGCC
cnt = 119	feature = 303	correl = 0.024049	descr = N_Gram_ATGCA
cnt = 120	feature = 256	correl = -0.0411751	descr = N_Gram_AGCGG
cnt = 121	feature = 307	correl = -0.0332439	descr = N_Gram_ATGGG
cnt = 122	feature = 721	correl = -0.0336784	descr = N_Gram_GTTA
cnt = 123	feature = 502	correl = 0.0313357	descr = N_Gram_CTCTA
cnt = 124	feature = 35	correl = -0.0281148	descr = Position_Specific_Bin_Base_12_Base_C
cnt = 125	feature = 334	correl = 0.0281661	descr = N_Gram_CACAG
cnt = 126	feature = 406	correl = -0.0411399	descr = N_Gram_CCGCA
cnt = 127	feature = 15	correl = 0.0232815	descr = Position_Specific_Bin_Base_6_Base_A
cnt = 128	feature = 478	correl = -0.068221	descr = N_Gram_CGTTC
cnt = 129	feature = 798	correl = 0.0772501	descr = N_Gram_TCCTA
cnt = 130	feature = 638	correl = -0.047487	descr = N_Gram_GGATG
cnt = 131	feature = 105	correl = -0.0264646	descr = Fold_of_RNAi_Sequence_Pos_19
cnt = 132	feature = 634	correl = 0.0373567	descr = N_Gram_GGACT
cnt = 133	feature = 14	correl = 0.0622375	descr = Position_Specific_Bin_Base_5_Base_T
cnt = 134	feature = 403	correl = -0.0215648	descr = N_Gram_CCGAG
cnt = 135	feature = 258	correl = 0.0358429	descr = N_Gram_AGCTT
cnt = 136	feature = 335	correl = -0.0225012	descr = N_Gram_CACAT
cnt = 137	feature = 56	correl = -0.0409098	descr = Position_Specific_Bin_Base_18_Base_G
cnt = 138	feature = 251	correl = -0.049925	descr = N_Gram_AGATG
cnt = 139	feature = 934	correl = 0.0274647	descr = N_Gram_TTTTG
cnt = 140	feature = 848	correl = -0.036566	descr = N_Gram_TGCCG
cnt = 141	feature = 794	correl = -0.0352329	descr = N_Gram_TCCCC
cnt = 142	feature = 240	correl = 0.07055	descr = N_Gram_ACTGA
cnt = 143	feature = 726	correl = -0.0264955	descr = N_Gram_GTTGT
cnt = 144	feature = 11	correl = 0.0828221	descr = Position_Specific_Bin_Base_4_Base_A
cnt = 145	feature = 29	correl = 0.051879	descr = Position_Specific_Bin_Base_10_Base_T
cnt = 146	feature = 6	correl = 0.0358121	descr = Position_Specific_Bin_Base_2_Base_C
cnt = 147	feature = 308	correl = -0.0596461	descr = N_Gram_ATGGT
cnt = 148	feature = 298	correl = 0.0736626	descr = N_Gram_ATCTC
cnt = 149	feature = 859	correl = -0.0470241	descr = N_Gram_TGGCC
cnt = 150	feature = 47	correl = 0.0692978	descr = Position_Specific_Bin_Base_16_Base_A
cnt = 151	feature = 708	correl = 0.0302877	descr = N_Gram_GTGAA
cnt = 152	feature = 740	correl = 0.0483461	descr = N_Gram_TAAGG
cnt = 153	feature = 482	correl = 0.0314082	descr = N_Gram_CTAA
cnt = 154	feature = 716	correl = -0.0304433	descr = N_Gram_GTGGT
cnt = 155	feature = 299	correl = 0.0437174	descr = N_Gram_ATCTG
cnt = 156	feature = 624	correl = 0.0323114	descr = N_Gram_GCTTG
cnt = 157	feature = 838	correl = 0.0521338	descr = N_Gram_TGATA
cnt = 158	feature = 350	correl = -0.0584443	descr = N_Gram_CAGCC
cnt = 159	feature = 1	correl = 0.108951	descr = Position_Specific_Bin_Base_0_Base_C
cnt = 160	feature = 593	correl = -0.0767287	descr = N_Gram_GCCCT
cnt = 161	feature = 659	correl = -0.0544737	descr = N_Gram_GGGCA
cnt = 162	feature = 560	correl = 0.0307647	descr = N_Gram_GAGT
cnt = 163	feature = 915	correl = 0.0223257	descr = N_Gram_TTGCT
cnt = 164	feature = 852	correl = -0.038562	descr = N_Gram_TGCGG
cnt = 165	feature = 738	correl = 0.0448696	descr = N_Gram_TAAGA
cnt = 166	feature = 60	correl = -0.12104	descr = Position_Specific_Bin_Base_19_Base_G
cnt = 167	feature = 51	correl = 0.0238451	descr = Position_Specific_Bin_Base_17_Base_A
cnt = 168	feature = 675	correl = -0.0830346	descr = N_Gram_GGTCC
cnt = 169	feature = 42	correl = -0.14531	descr = Position_Specific_Bin_Base_14_Base_G
cnt = 170	feature = 818	correl = 0.0331207	descr = N_Gram_TCTAT
cnt = 171	feature = 799	correl = -0.023119	descr = N_Gram_TCCTC
cnt = 172	feature = 33	correl = 0.120783	descr = Position_Specific_Bin_Base_11_Base_T
cnt = 173	feature = 366	correl = -0.0384779	descr = N_Gram_CATGG
cnt = 174	feature = 231	correl = -0.0278581	descr = N_Gram_ACGG
cnt = 175	feature = 767	correl = 0.032939	descr = N_Gram_TAGT
cnt = 176	feature = 540	correl = 0.0436862	descr = N_Gram_GAATT
cnt = 177	feature = 871	correl = 0.0318175	descr = N_Gram_TGTC
cnt = 178	feature = 10	correl = -0.0988791	descr = Position_Specific_Bin_Base_3_Base_T
cnt = 179	feature = 665	correl = -0.0477275	descr = N_Gram_GGGGT
cnt = 180	feature = 825	correl = 0.0521461	descr = N_Gram_TCTGG
cnt = 181	feature = 674	correl = 0.0287207	descr = N_Gram_GGTCA
cnt = 182	feature = 774	correl = 0.05219	descr = N_Gram_TATC
cnt = 183	feature = 17	correl = 0.021539	descr = Position_Specific_Bin_Base_6_Base_G
cnt = 184	feature = 753	correl = 0.0509136	descr = N_Gram_TACT
cnt = 185	feature = 461	correl = -0.0340151	descr = N_Gram_CGGCT
cnt = 186	feature = 214	correl = 0.0534925	descr = N_Gram_ACATC
cnt = 187	feature = 579	correl = -0.0299787	descr = N_Gram_GCACG
cnt = 188	feature = 8	correl = -0.128634	descr = Position_Specific_Bin_Base_2_Base_T
cnt = 189	feature = 929	correl = 0.0672933	descr = N_Gram_TTTGA
cnt = 190	feature = 792	correl = 0.0383018	descr = N_Gram_TCCAT
cnt = 191	feature = 679	correl = -0.0572812	descr = N_Gram_GGTGC
cnt = 192	feature = 878	correl = 0.0602261	descr = N_Gram_TGTTT
cnt = 193	feature = 616	correl = 0.028023	descr = N_Gram_GCTA
cnt = 194	feature = 40	correl = 0.100553	descr = Position_Specific_Bin_Base_14_Base_A
cnt = 195	feature = 233	correl = -0.0351332	descr = N_Gram_ACGT
cnt = 196	feature = 59	correl = -0.11964	descr = Position_Specific_Bin_Base_19_Base_C
cnt = 197	feature = 293	correl = 0.0499896	descr = N_Gram_ATCG
cnt = 198	feature = 28	correl = -0.0530427	descr = Position_Specific_Bin_Base_10_Base_G
cnt = 199	feature = 32	correl = -0.0429348	descr = Position_Specific_Bin_Base_11_Base_G
cnt = 200	feature = 701	correl = 0.0429804	descr = N_Gram_GTCG
cnt = 201	feature = 23	correl = 0.0608711	descr = Position_Specific_Bin_Base_8_Base_T
cnt = 202	feature = 45	correl = -0.039882	descr = Position_Specific_Bin_Base_15_Base_G
cnt = 203	feature = 717	correl = 0.0269038	descr = N_Gram_GTGT
cnt = 204	feature = 430	correl = -0.0621223	descr = N_Gram_CGAA
cnt = 205	feature = 916	correl = 0.0481604	descr = N_Gram_TTGGA
cnt = 206	feature = 865	correl = -0.0255245	descr = N_Gram_TGGTG
cnt = 207	feature = 643	correl = -0.0400765	descr = N_Gram_GGCAG
cnt = 208	feature = 704	correl = 0.0221769	descr = N_Gram_GTCT
cnt = 209	feature = 655	correl = -0.0715836	descr = N_Gram_GGGA
cnt = 210	feature = 927	correl = 0.0467442	descr = N_Gram_TTTCT
cnt = 211	feature = 449	correl = -0.0790805	descr = N_Gram_CGCG
cnt = 212	feature = 834	correl = 0.0417058	descr = N_Gram_TGAAG
cnt = 213	feature = 358	correl = -0.0290682	descr = N_Gram_CATA
cnt = 214	feature = 515	correl = 0.0500185	descr = N_Gram_CTGT
cnt = 215	feature = 565	correl = -0.0477365	descr = N_Gram_GATGA
cnt = 216	feature = 646	correl = -0.100394	descr = N_Gram_GGCCC
cnt = 217	feature = 316	correl = 0.098624	descr = N_Gram_ATTCT
cnt = 218	feature = 597	correl = -0.0454353	descr = N_Gram_GCCT
cnt = 219	feature = 821	correl = 0.0330799	descr = N_Gram_TCTCC
cnt = 220	feature = 310	correl = 0.0585599	descr = N_Gram_ATTA
cnt = 221	feature = 394	correl = -0.0988263	descr = N_Gram_CCCGA
cnt = 222	feature = 613	correl = -0.0663165	descr = N_Gram_GCGT
cnt = 223	feature = 864	correl = -0.0639342	descr = N_Gram_TGGGG
cnt = 224	feature = 43	correl = 0.0764463	descr = Position_Specific_Bin_Base_14_Base_T
cnt = 225	feature = 653	correl = -0.0267822	descr = N_Gram_GGCTT
cnt = 226	feature = 355	correl = 0.0230627	descr = N_Gram_CAGT
cnt = 227	feature = 610	correl = -0.0874832	descr = N_Gram_GCGGC
cnt = 228	feature = 812	correl = 0.049568	descr = N_Gram_TCGT
cnt = 229	feature = 707	correl = 0.0274442	descr = N_Gram_GTGA
cnt = 230	feature = 288	correl = 0.0379406	descr = N_Gram_ATCC
cnt = 231	feature = 67	correl = 0.0748455	descr = Gibbs_of_Target_Sequence__Pos_0_Step_1
cnt = 232	feature = 501	correl = 0.0347217	descr = N_Gram_CTCT
cnt = 233	feature = 681	correl = -0.0421881	descr = N_Gram_GGTT
cnt = 234	feature = 770	correl = 0.073316	descr = N_Gram_TATA
cnt = 235	feature = 409	correl = -0.0325953	descr = N_Gram_CCGG
cnt = 236	feature = 867	correl = 0.0571181	descr = N_Gram_TGTA
cnt = 237	feature = 368	correl = 0.0476185	descr = N_Gram_CATT
cnt = 238	feature = 526	correl = 0.0319992	descr = N_Gram_CTTT
cnt = 239	feature = 530	correl = -0.0240252	descr = N_Gram_GAAA
cnt = 240	feature = 837	correl = 0.0293079	descr = N_Gram_TGAT
cnt = 241	feature = 603	correl = -0.0719225	descr = N_Gram_GCGC
cnt = 242	feature = 680	correl = -0.110398	descr = N_Gram_GGTGG
cnt = 243	feature = 396	correl = -0.0663415	descr = N_Gram_CCCT
cnt = 244	feature = 278	correl = 0.0425579	descr = N_Gram_ATAG
cnt = 245	feature = 917	correl = 0.0789745	descr = N_Gram_TTGT
cnt = 246	feature = 641	correl = -0.0697207	descr = N_Gram_GGCA
cnt = 247	feature = 336	correl = -0.0303814	descr = N_Gram_CACC
cnt = 248	feature = 305	correl = -0.0571582	descr = N_Gram_ATGG
cnt = 249	feature = 348	correl = -0.0333134	descr = N_Gram_CAGC
cnt = 250	feature = 314	correl = 0.0794414	descr = N_Gram_ATTC
cnt = 251	feature = 925	correl = 0.0549777	descr = N_Gram_TTTC
cnt = 252	feature = 819	correl = 0.0627403	descr = N_Gram_TCTC
cnt = 253	feature = 70	correl = 0.0974435	descr = Gibbs_of_Target_Sequence__Pos_4_Step_1
cnt = 254	feature = 815	correl = 0.0554438	descr = N_Gram_TCTA
cnt = 255	feature = 82	correl = 0.0908647	descr = Gibbs_of_Target_Sequence__Pos_17_Step_1
cnt = 256	feature = 68	correl = -0.0311902	descr = Gibbs_of_Target_Sequence__Pos_1_Step_1
cnt = 257	feature = 580	correl = -0.0357849	descr = N_Gram_GCAG
cnt = 258	feature = 696	correl = -0.0878383	descr = N_Gram_GTCC
cnt = 259	feature = 743	correl = 0.0561012	descr = N_Gram_TAC
cnt = 260	feature = 297	correl = 0.0558173	descr = N_Gram_ATCT
cnt = 261	feature = 462	correl = -0.0848855	descr = N_Gram_CGGG
cnt = 262	feature = 876	correl = 0.075099	descr = N_Gram_TGTT
cnt = 263	feature = 826	correl = 0.0786965	descr = N_Gram_TCTT
cnt = 264	feature = 73	correl = 0.14357	descr = Gibbs_of_Target_Sequence__Pos_7_Step_1
cnt = 265	feature = 662	correl = -0.0803188	descr = N_Gram_GGGG
cnt = 266	feature = 71	correl = 0.0569771	descr = Gibbs_of_Target_Sequence__Pos_5_Step_1
cnt = 267	feature = 802	correl = 0.0359057	descr = N_Gram_TCG
cnt = 268	feature = 78	correl = 0.123291	descr = Gibbs_of_Target_Sequence__Pos_13_Step_1
cnt = 269	feature = 81	correl = 0.108369	descr = Gibbs_of_Target_Sequence__Pos_16_Step_1
cnt = 270	feature = 666	correl = -0.0665317	descr = N_Gram_GGGT
cnt = 271	feature = 658	correl = -0.120309	descr = N_Gram_GGGC
cnt = 272	feature = 83	correl = 0.191507	descr = Gibbs_of_Target_Sequence__Pos_18_Step_1
cnt = 273	feature = 77	correl = 0.0449207	descr = Gibbs_of_Target_Sequence__Pos_11_Step_1
cnt = 274	feature = 217	correl = -0.0485741	descr = N_Gram_ACC
cnt = 275	feature = 677	correl = -0.0911569	descr = N_Gram_GGTG
cnt = 276	feature = 627	correl = -0.0527193	descr = N_Gram_GGA
cnt = 277	feature = 286	correl = 0.0523711	descr = N_Gram_ATC
cnt = 278	feature = 72	correl = 0.098718	descr = Gibbs_of_Target_Sequence__Pos_6_Step_1
cnt = 279	feature = 80	correl = 0.0943335	descr = Gibbs_of_Target_Sequence__Pos_15_Step_1
cnt = 280	feature = 589	correl = -0.147057	descr = N_Gram_GCCC
cnt = 281	feature = 481	correl = 0.0918965	descr = N_Gram_CTA
cnt = 282	feature = 76	correl = 0.123093	descr = Gibbs_of_Target_Sequence__Pos_10_Step_1
cnt = 283	feature = 79	correl = 0.137209	descr = Gibbs_of_Target_Sequence__Pos_14_Step_1
cnt = 284	feature = 706	correl = -0.0261667	descr = N_Gram_GTG
cnt = 285	feature = 880	correl = 0.0708976	descr = N_Gram_TTA
cnt = 286	feature = 412	correl = -0.0364196	descr = N_Gram_CCT
cnt = 287	feature = 769	correl = 0.119523	descr = N_Gram_TAT
cnt = 288	feature = 384	correl = -0.137294	descr = N_Gram_CCC
cnt = 289	feature = 732	correl = 0.0581905	descr = N_Gram_TAA
cnt = 290	feature = 856	correl = -0.0513591	descr = N_Gram_TGG
cnt = 291	feature = 600	correl = -0.101869	descr = N_Gram_GCG
cnt = 292	feature = 669	correl = -0.061428	descr = N_Gram_GGT
cnt = 293	feature = 586	correl = -0.125961	descr = N_Gram_GCC
cnt = 294	feature = 654	correl = -0.12725	descr = N_Gram_GGG
cnt = 295	feature = 879	correl = 0.15646	descr = N_Gram_TT
cnt = 296	feature = 640	correl = -0.163394	descr = N_Gram_GGC
cnt = 297	feature = 370	correl = -0.0783144	descr = N_Gram_CC
cnt = 298	feature = 626	correl = -0.117365	descr = N_Gram_GG
num rows = 2188
num_elements = 654212
..*
optimization finished, #iter = 2572
nu = 0.329768
obj = -57.682197, rho = -0.806428
nSV = 1047, nBSV = 455
num rows = 243
num_elements = 72657
*
optimization finished, #iter = 178
nu = 0.235595
obj = -4.750113, rho = -0.639414
nSV = 116, nBSV = 18
..*
optimization finished, #iter = 2572
nu = 0.329768
obj = -57.682197, rho = -0.806428
nSV = 1047, nBSV = 455
CFS merit scores = 1.45212
CFS merit scores = 1.62001
CFS merit scores = 1.85325
CFS merit scores = 2.07984
CFS merit scores = 2.28447
CFS merit scores = 2.46912
CFS merit scores = 2.63832
CFS merit scores = 2.79622
CFS merit scores = 2.94253
CFS merit scores = 3.07993
CFS merit scores = 3.21008
CFS merit scores = 3.33446
CFS merit scores = 3.45319
CFS merit scores = 3.56688
CFS merit scores = 3.67567
CFS merit scores = 3.77982
CFS merit scores = 3.87958
CFS merit scores = 3.97545
CFS merit scores = 4.0677
CFS merit scores = 4.15541
CFS merit scores = 4.23985
CFS merit scores = 4.31752
CFS merit scores = 4.39171
CFS merit scores = 4.46257
CFS merit scores = 4.52974
CFS merit scores = 4.59394
CFS merit scores = 4.65581
CFS merit scores = 4.71447
CFS merit scores = 4.77206
CFS merit scores = 4.82678
CFS merit scores = 4.87974
CFS merit scores = 4.92956
CFS merit scores = 4.97519
CFS merit scores = 5.01919
CFS merit scores = 5.06157
CFS merit scores = 5.10019
CFS merit scores = 5.13864
CFS merit scores = 5.17514
CFS merit scores = 5.20987
CFS merit scores = 5.24167
CFS merit scores = 5.27166
CFS merit scores = 5.30129
CFS merit scores = 5.33055
CFS merit scores = 5.35887
CFS merit scores = 5.38596
CFS merit scores = 5.41024
CFS merit scores = 5.43289
CFS merit scores = 5.45458
CFS merit scores = 5.47528
CFS merit scores = 5.49487
CFS merit scores = 5.51387
CFS merit scores = 5.53249
CFS merit scores = 5.55105
CFS merit scores = 5.56832
CFS merit scores = 5.58487
CFS merit scores = 5.60134
CFS merit scores = 5.61663
CFS merit scores = 5.63191
CFS merit scores = 5.6469
CFS merit scores = 5.6619
CFS merit scores = 5.67703
CFS merit scores = 5.6914
CFS merit scores = 5.70556
CFS merit scores = 5.71942
CFS merit scores = 5.73326
CFS merit scores = 5.74728
CFS merit scores = 5.76113
CFS merit scores = 5.77466
CFS merit scores = 5.78797
CFS merit scores = 5.80082
CFS merit scores = 5.81368
CFS merit scores = 5.82652
CFS merit scores = 5.83861
CFS merit scores = 5.85037
CFS merit scores = 5.8619
CFS merit scores = 5.87303
CFS merit scores = 5.88382
CFS merit scores = 5.89331
CFS merit scores = 5.90227
CFS merit scores = 5.91116
CFS merit scores = 5.91925
CFS merit scores = 5.92744
CFS merit scores = 5.93578
CFS merit scores = 5.94422
CFS merit scores = 5.95199
CFS merit scores = 5.95932
CFS merit scores = 5.96637
CFS merit scores = 5.97368
CFS merit scores = 5.98037
CFS merit scores = 5.98668
CFS merit scores = 5.99211
CFS merit scores = 5.99774
CFS merit scores = 6.00297
CFS merit scores = 6.00814
CFS merit scores = 6.01345
CFS merit scores = 6.0187
CFS merit scores = 6.024
CFS merit scores = 6.02867
CFS merit scores = 6.03296
CFS merit scores = 6.03719
CFS merit scores = 6.04137
CFS merit scores = 6.04536
CFS merit scores = 6.0493
CFS merit scores = 6.05302
CFS merit scores = 6.05633
CFS merit scores = 6.05973
CFS merit scores = 6.06309
CFS merit scores = 6.06635
CFS merit scores = 6.06962
CFS merit scores = 6.07253
CFS merit scores = 6.07521
CFS merit scores = 6.07704
CFS merit scores = 6.07885
CFS merit scores = 6.08088
CFS merit scores = 6.08293
CFS merit scores = 6.08486
CFS merit scores = 6.08663
CFS merit scores = 6.08838
CFS merit scores = 6.08969
CFS merit scores = 6.09084
CFS merit scores = 6.09185
CFS merit scores = 6.09277
CFS merit scores = 6.09371
CFS merit scores = 6.0945
CFS merit scores = 6.09513
CFS merit scores = 6.09529
CFS merit scores = 6.09523
CFS merit scores = 6.09516
CFS merit scores = 6.09493
CFS merit scores = 6.09481
CFS merit scores = 6.09478
CFS merit scores = 6.09481
CFS merit scores = 6.09487
CFS merit scores = 6.0951
CFS merit scores = 6.09483
CFS merit scores = 6.09457
CFS merit scores = 6.09436
CFS merit scores = 6.09412
CFS merit scores = 6.0939
CFS merit scores = 6.09353
CFS merit scores = 6.09319
CFS merit scores = 6.09279
CFS merit scores = 6.09202
CFS merit scores = 6.09127
CFS merit scores = 6.09054
CFS merit scores = 6.0899
CFS merit scores = 6.08926
CFS merit scores = 6.08866
CFS merit scores = 6.08817
CFS merit scores = 6.08747
CFS merit scores = 6.08672
CFS merit scores = 6.08615
CFS merit scores = 6.08542
CFS merit scores = 6.08458
CFS merit scores = 6.08391
CFS merit scores = 6.08328
CFS merit scores = 6.08222
CFS merit scores = 6.0813
CFS merit scores = 6.08035
CFS merit scores = 6.07928
CFS merit scores = 6.07819
CFS merit scores = 6.07713
CFS merit scores = 6.0759
CFS merit scores = 6.07451
CFS merit scores = 6.07311
CFS merit scores = 6.07152
CFS merit scores = 6.06988
CFS merit scores = 6.06838
CFS merit scores = 6.06688
CFS merit scores = 6.06543
CFS merit scores = 6.06395
CFS merit scores = 6.06251
CFS merit scores = 6.06098
CFS merit scores = 6.05947
CFS merit scores = 6.05796
CFS merit scores = 6.05649
CFS merit scores = 6.05489
CFS merit scores = 6.0532
CFS merit scores = 6.05098
CFS merit scores = 6.04868
CFS merit scores = 6.0464
CFS merit scores = 6.04419
CFS merit scores = 6.04186
CFS merit scores = 6.03948
CFS merit scores = 6.03715
CFS merit scores = 6.03464
CFS merit scores = 6.03223
CFS merit scores = 6.02971
CFS merit scores = 6.02711
CFS merit scores = 6.02426
CFS merit scores = 6.02127
CFS merit scores = 6.01843
CFS merit scores = 6.01562
CFS merit scores = 6.01281
CFS merit scores = 6.00946
CFS merit scores = 6.0061
CFS merit scores = 6.00268
CFS merit scores = 5.99918
CFS merit scores = 5.99564
CFS merit scores = 5.99178
CFS merit scores = 5.98801
CFS merit scores = 5.98423
CFS merit scores = 5.98041
CFS merit scores = 5.97667
CFS merit scores = 5.97283
CFS merit scores = 5.96918
CFS merit scores = 5.96559
CFS merit scores = 5.96188
CFS merit scores = 5.95829
CFS merit scores = 5.95469
CFS merit scores = 5.95119
CFS merit scores = 5.94751
CFS merit scores = 5.94386
CFS merit scores = 5.94034
CFS merit scores = 5.93675
CFS merit scores = 5.93311
CFS merit scores = 5.92944
CFS merit scores = 5.92544
CFS merit scores = 5.92143
CFS merit scores = 5.91711
CFS merit scores = 5.9128
CFS merit scores = 5.9083
CFS merit scores = 5.90387
CFS merit scores = 5.89936
CFS merit scores = 5.89474
CFS merit scores = 5.89001
CFS merit scores = 5.88528
CFS merit scores = 5.88057
CFS merit scores = 5.87596
CFS merit scores = 5.87103
CFS merit scores = 5.86598
CFS merit scores = 5.86061
CFS merit scores = 5.85515
CFS merit scores = 5.84968
CFS merit scores = 5.84403
CFS merit scores = 5.83855
CFS merit scores = 5.83291
CFS merit scores = 5.82721
CFS merit scores = 5.82147
CFS merit scores = 5.81571
CFS merit scores = 5.80996
CFS merit scores = 5.80429
CFS merit scores = 5.79856
CFS merit scores = 5.79287
CFS merit scores = 5.78705
CFS merit scores = 5.78139
CFS merit scores = 5.77584
CFS merit scores = 5.77022
CFS merit scores = 5.76451
CFS merit scores = 5.75883
CFS merit scores = 5.75319
CFS merit scores = 5.74728
CFS merit scores = 5.74136
CFS merit scores = 5.73554
CFS merit scores = 5.72932
CFS merit scores = 5.72314
CFS merit scores = 5.71689
CFS merit scores = 5.71043
CFS merit scores = 5.70396
CFS merit scores = 5.69755
CFS merit scores = 5.69122
CFS merit scores = 5.68476
CFS merit scores = 5.67812
CFS merit scores = 5.67153
CFS merit scores = 5.6649
CFS merit scores = 5.65822
CFS merit scores = 5.65134
CFS merit scores = 5.64452
CFS merit scores = 5.63772
CFS merit scores = 5.63081
CFS merit scores = 5.62402
CFS merit scores = 5.61698
CFS merit scores = 5.60986
CFS merit scores = 5.60262
CFS merit scores = 5.59543
CFS merit scores = 5.58775
CFS merit scores = 5.58004
CFS merit scores = 5.57227
CFS merit scores = 5.56435
CFS merit scores = 5.55628
CFS merit scores = 5.54833
CFS merit scores = 5.54006
CFS merit scores = 5.53172
CFS merit scores = 5.52286
CFS merit scores = 5.51376
CFS merit scores = 5.50468
CFS merit scores = 5.49556
CFS merit scores = 5.48638
CFS merit scores = 5.47712
CFS merit scores = 5.46736
CFS merit scores = 5.4576
CFS merit scores = 5.44739
CFS merit scores = 5.43636
CFS merit scores = 5.42469
CFS merit scores = 5.41198
CFS merit scores = 5.39839
CFS merit scores = 5.38464
CFS merit scores = 5.3707
CFS merit scores = 5.35698
CFS merit scores = 5.34323
CFS merit scores = 5.32962
CFS merit scores = 5.30914
CFS merit scores = 5.28853
CFS merit scores = 5.26664
cnt = 1	feature = 79	correl = 0.452118	descr = Gibbs_of_Target_Sequence__Pos_19_Step_1
cnt = 2	feature = 1	correl = -0.133802	descr = Position_Specific_Bin_Base_0_Base_G
cnt = 3	feature = 852	correl = -0.0635745	descr = N_Gram_TGGC
cnt = 4	feature = 278	correl = -0.0338617	descr = N_Gram_ATCCC
cnt = 5	feature = 560	correl = 0.0284489	descr = N_Gram_GATTA
cnt = 6	feature = 665	correl = 0.0264541	descr = N_Gram_GGTAC
cnt = 7	feature = 217	correl = -0.0236615	descr = N_Gram_ACGGA
cnt = 8	feature = 214	correl = -0.0398644	descr = N_Gram_ACGAC
cnt = 9	feature = 539	correl = 0.0313667	descr = N_Gram_GAGAA
cnt = 10	feature = 864	correl = 0.0274746	descr = N_Gram_TGTCG
cnt = 11	feature = 680	correl = -0.0297985	descr = N_Gram_GTAAT
cnt = 12	feature = 732	correl = 0.0261495	descr = N_Gram_TAAGC
cnt = 13	feature = 406	correl = 0.0564974	descr = N_Gram_CCTAA
cnt = 14	feature = 403	correl = 0.0222623	descr = N_Gram_CCGTA
cnt = 15	feature = 697	correl = 0.0576054	descr = N_Gram_GTCTA
cnt = 16	feature = 536	correl = 0.0680236	descr = N_Gram_GACTA
cnt = 17	feature = 283	correl = 0.0318871	descr = N_Gram_ATCGC
cnt = 18	feature = 674	correl = -0.0458904	descr = N_Gram_GGTTA
cnt = 19	feature = 765	correl = 0.0295984	descr = N_Gram_TATAT
cnt = 20	feature = 430	correl = -0.0312643	descr = N_Gram_CGATA
cnt = 21	feature = 495	correl = 0.0386741	descr = N_Gram_CTCTA
cnt = 22	feature = 240	correl = -0.0247819	descr = N_Gram_AGCAA
cnt = 23	feature = 526	correl = 0.058166	descr = N_Gram_GAATA
cnt = 24	feature = 583	correl = -0.0679373	descr = N_Gram_GCCCG
cnt = 25	feature = 620	correl = -0.0353733	descr = N_Gram_GGAAA
cnt = 26	feature = 849	correl = 0.0377437	descr = N_Gram_TGCTT
cnt = 27	feature = 808	correl = 0.0999453	descr = N_Gram_TCGTG
cnt = 28	feature = 213	correl = -0.0348781	descr = N_Gram_ACGAA
cnt = 29	feature = 876	correl = 0.0250838	descr = N_Gram_TTACA
cnt = 30	feature = 540	correl = -0.0392255	descr = N_Gram_GAGAT
cnt = 31	feature = 529	correl = 0.0547936	descr = N_Gram_GACAA
cnt = 32	feature = 660	correl = -0.0285733	descr = N_Gram_GGGTC
cnt = 33	feature = 582	correl = -0.0654074	descr = N_Gram_GCCCC
cnt = 34	feature = 843	correl = 0.0447548	descr = N_Gram_TGCGA
cnt = 35	feature = 595	correl = -0.0249762	descr = N_Gram_GCGCC
cnt = 36	feature = 229	correl = -0.0430603	descr = N_Gram_ACTGC
cnt = 37	feature = 294	correl = -0.0235703	descr = N_Gram_ATGGA
cnt = 38	feature = 774	correl = 0.0246995	descr = N_Gram_TATTG
cnt = 39	feature = 654	correl = -0.0794294	descr = N_Gram_GGGCG
cnt = 40	feature = 394	correl = -0.037927	descr = N_Gram_CCGAC
cnt = 41	feature = 589	correl = 0.0519615	descr = N_Gram_GCCTA
cnt = 42	feature = 461	correl = 0.0232146	descr = N_Gram_CGTCA
cnt = 43	feature = 884	correl = 0.0300207	descr = N_Gram_TTATA
cnt = 44	feature = 573	correl = -0.0277905	descr = N_Gram_GCAGT
cnt = 45	feature = 707	correl = -0.0227754	descr = N_Gram_GTGGT
cnt = 46	feature = 228	correl = 0.0714999	descr = N_Gram_ACTGA
cnt = 47	feature = 5	correl = -0.0414922	descr = Position_Specific_Bin_Base_2_Base_A
cnt = 48	feature = 610	correl = -0.0304821	descr = N_Gram_GCTCG
cnt = 49	feature = 366	correl = -0.0705889	descr = N_Gram_CCACC
cnt = 50	feature = 726	correl = 0.0574613	descr = N_Gram_TAAAC
cnt = 51	feature = 718	correl = -0.0219824	descr = N_Gram_GTTGT
cnt = 52	feature = 734	correl = -0.0495427	descr = N_Gram_TAATC
cnt = 53	feature = 856	correl = -0.0564903	descr = N_Gram_TGGGA
cnt = 54	feature = 903	correl = 0.0420939	descr = N_Gram_TTGGA
cnt = 55	feature = 638	correl = -0.0214148	descr = N_Gram_GGCCG
cnt = 56	feature = 334	correl = 0.0385934	descr = N_Gram_CACTC
cnt = 57	feature = 608	correl = -0.0221719	descr = N_Gram_GCTCA
cnt = 58	feature = 900	correl = 0.0421149	descr = N_Gram_TTGAC
cnt = 59	feature = 657	correl = -0.0805273	descr = N_Gram_GGGGC
cnt = 60	feature = 483	correl = 0.0515864	descr = N_Gram_CTATG
cnt = 61	feature = 612	correl = -0.0350659	descr = N_Gram_GCTGA
cnt = 62	feature = 303	correl = 0.0432425	descr = N_Gram_ATTAG
cnt = 63	feature = 616	correl = -0.059808	descr = N_Gram_GCTTT
cnt = 64	feature = 739	correl = 0.0751969	descr = N_Gram_TACAA
cnt = 65	feature = 802	correl = 0.0368401	descr = N_Gram_TCGCT
cnt = 66	feature = 798	correl = 0.0221681	descr = N_Gram_TCGAG
cnt = 67	feature = 412	correl = -0.0903767	descr = N_Gram_CCTCG
cnt = 68	feature = 704	correl = -0.0511571	descr = N_Gram_GTGGA
cnt = 69	feature = 624	correl = -0.0620533	descr = N_Gram_GGACC
cnt = 70	feature = 565	correl = -0.0678262	descr = N_Gram_GCAAA
cnt = 71	feature = 396	correl = -0.0681331	descr = N_Gram_CCGAT
cnt = 72	feature = 358	correl = 0.0235135	descr = N_Gram_CATGT
cnt = 73	feature = 679	correl = 0.0450778	descr = N_Gram_GTAAG
cnt = 74	feature = 791	correl = 0.0284689	descr = N_Gram_TCCGT
cnt = 75	feature = 743	correl = -0.0323264	descr = N_Gram_TACG
cnt = 76	feature = 681	correl = 0.0324777	descr = N_Gram_GTACC
cnt = 77	feature = 684	correl = 0.0545595	descr = N_Gram_GTCAA
cnt = 78	feature = 46	correl = 0.0317539	descr = Position_Specific_Bin_Base_17_Base_A
cnt = 79	feature = 11	correl = 0.071972	descr = Position_Specific_Bin_Base_4_Base_A
cnt = 80	feature = 31	correl = -0.0223653	descr = Position_Specific_Bin_Base_11_Base_C
cnt = 81	feature = 721	correl = 0.0536516	descr = N_Gram_GTTTG
cnt = 82	feature = 482	correl = 0.0676329	descr = N_Gram_CTATA
cnt = 83	feature = 880	correl = 0.0884473	descr = N_Gram_TTAGA
cnt = 84	feature = 767	correl = 0.0500814	descr = N_Gram_TATCA
cnt = 85	feature = 597	correl = -0.0388435	descr = N_Gram_GCGCT
cnt = 86	feature = 473	correl = 0.0647375	descr = N_Gram_CTAAG
cnt = 87	feature = 518	correl = -0.0286833	descr = N_Gram_GAAAA
cnt = 88	feature = 15	correl = 0.0263811	descr = Position_Specific_Bin_Base_5_Base_A
cnt = 89	feature = 316	correl = 0.0810536	descr = N_Gram_CAACA
cnt = 90	feature = 702	correl = -0.0486413	descr = N_Gram_GTGCC
cnt = 91	feature = 60	correl = -0.183525	descr = Position_Specific_Bin_Base_20_Base_G
cnt = 92	feature = 474	correl = -0.0262346	descr = N_Gram_CTAAT
cnt = 93	feature = 52	correl = -0.0494663	descr = Position_Specific_Bin_Base_18_Base_G
cnt = 94	feature = 685	correl = -0.0213982	descr = N_Gram_GTCAC
cnt = 95	feature = 256	correl = -0.0305867	descr = N_Gram_AGTAG
cnt = 96	feature = 2	correl = 0.113364	descr = Position_Specific_Bin_Base_1_Base_A
cnt = 97	feature = 311	correl = 0.0464448	descr = N_Gram_ATTGT
cnt = 98	feature = 367	correl = -0.0367214	descr = N_Gram_CCACG
cnt = 99	feature = 449	correl = -0.0835138	descr = N_Gram_CGGCC
cnt = 100	feature = 653	correl = -0.0925878	descr = N_Gram_GGGCC
cnt = 101	feature = 899	correl = 0.0565915	descr = N_Gram_TTGAA
cnt = 102	feature = 501	correl = 0.0516952	descr = N_Gram_CTGGA
cnt = 103	feature = 815	correl = 0.0388587	descr = N_Gram_TCTCA
cnt = 104	feature = 790	correl = -0.0252058	descr = N_Gram_TCCGC
cnt = 105	feature = 35	correl = 0.0459414	descr = Position_Specific_Bin_Base_13_Base_A
cnt = 106	feature = 23	correl = 0.0341228	descr = Position_Specific_Bin_Base_8_Base_A
cnt = 107	feature = 706	correl = -0.0694966	descr = N_Gram_GTGGG
cnt = 108	feature = 716	correl = -0.0216363	descr = N_Gram_GTTGC
cnt = 109	feature = 700	correl = 0.0234459	descr = N_Gram_GTGAG
cnt = 110	feature = 834	correl = 0.0651591	descr = N_Gram_TGATA
cnt = 111	feature = 277	correl = 0.0553638	descr = N_Gram_ATCCA
cnt = 112	feature = 789	correl = -0.0296939	descr = N_Gram_TCCCG
cnt = 113	feature = 645	correl = -0.0475364	descr = N_Gram_GGCTG
cnt = 114	feature = 649	correl = -0.073723	descr = N_Gram_GGGAA
cnt = 115	feature = 770	correl = 0.0516154	descr = N_Gram_TATGA
cnt = 116	feature = 869	correl = 0.0559031	descr = N_Gram_TGTTC
cnt = 117	feature = 768	correl = 0.0494733	descr = N_Gram_TATCG
cnt = 118	feature = 904	correl = 0.0303447	descr = N_Gram_TTGGT
cnt = 119	feature = 695	correl = 0.0705204	descr = N_Gram_GTCGT
cnt = 120	feature = 348	correl = 0.0225536	descr = N_Gram_CAGTT
cnt = 121	feature = 40	correl = 0.0771991	descr = Position_Specific_Bin_Base_15_Base_A
cnt = 122	feature = 286	correl = 0.0433919	descr = N_Gram_ATCTG
cnt = 123	feature = 812	correl = 0.0354446	descr = N_Gram_TCTAG
cnt = 124	feature = 249	correl = -0.0307892	descr = N_Gram_AGGAG
cnt = 125	feature = 356	correl = 0.0289246	descr = N_Gram_CATGA
cnt = 126	feature = 462	correl = -0.0527921	descr = N_Gram_CGTCC
cnt = 127	feature = 519	correl = 0.0381018	descr = N_Gram_GAACA
cnt = 128	feature = 678	correl = 0.0611889	descr = N_Gram_GTAAA
cnt = 129	feature = 314	correl = -0.0242649	descr = N_Gram_CAAAC
cnt = 130	feature = 755	correl = 0.0836456	descr = N_Gram_TAGCT
cnt = 131	feature = 773	correl = 0.0486286	descr = N_Gram_TATTC
cnt = 132	feature = 867	correl = 0.0608867	descr = N_Gram_TGTGT
cnt = 133	feature = 579	correl = -0.0746547	descr = N_Gram_GCCAG
cnt = 134	feature = 44	correl = -0.0582835	descr = Position_Specific_Bin_Base_16_Base_G
cnt = 135	feature = 10	correl = -0.0940207	descr = Position_Specific_Bin_Base_3_Base_T
cnt = 136	feature = 658	correl = -0.0480916	descr = N_Gram_GGGGT
cnt = 137	feature = 29	correl = 0.0526608	descr = Position_Specific_Bin_Base_10_Base_T
cnt = 138	feature = 705	correl = -0.0839608	descr = N_Gram_GTGGC
cnt = 139	feature = 243	correl = -0.0482964	descr = N_Gram_AGCCC
cnt = 140	feature = 915	correl = 0.0407155	descr = N_Gram_TTTCC
cnt = 141	feature = 545	correl = -0.0269124	descr = N_Gram_GAGGG
cnt = 142	feature = 848	correl = -0.0241757	descr = N_Gram_TGCTC
cnt = 143	feature = 794	correl = -0.0306613	descr = N_Gram_TCCTC
cnt = 144	feature = 627	correl = -0.0654851	descr = N_Gram_GGAGC
cnt = 145	feature = 752	correl = 0.0697863	descr = N_Gram_TAGAG
cnt = 146	feature = 806	correl = -0.0901295	descr = N_Gram_TCGGG
cnt = 147	feature = 436	correl = -0.0344078	descr = N_Gram_CGCCC
cnt = 148	feature = 260	correl = 0.0499802	descr = N_Gram_AGTGA
cnt = 149	feature = 813	correl = 0.0324741	descr = N_Gram_TCTAT
cnt = 150	feature = 788	correl = -0.0534229	descr = N_Gram_TCCCC
cnt = 151	feature = 531	correl = -0.0462745	descr = N_Gram_GACCA
cnt = 152	feature = 297	correl = -0.0530757	descr = N_Gram_ATGGT
cnt = 153	feature = 17	correl = 0.0451114	descr = Position_Specific_Bin_Base_5_Base_T
cnt = 154	feature = 56	correl = -0.111241	descr = Position_Specific_Bin_Base_19_Base_G
cnt = 155	feature = 14	correl = 0.0269293	descr = Position_Specific_Bin_Base_4_Base_T
cnt = 156	feature = 514	correl = 0.0462024	descr = N_Gram_CTTGT
cnt = 157	feature = 671	correl = -0.0620562	descr = N_Gram_GGTGC
cnt = 158	feature = 6	correl = 0.0261779	descr = Position_Specific_Bin_Base_2_Base_C
cnt = 159	feature = 751	correl = 0.0529712	descr = N_Gram_TAGAC
cnt = 160	feature = 345	correl = -0.0864514	descr = N_Gram_CAGGG
cnt = 161	feature = 554	correl = 0.0217997	descr = N_Gram_GATCT
cnt = 162	feature = 438	correl = -0.0769906	descr = N_Gram_CGCG
cnt = 163	feature = 740	correl = 0.0361755	descr = N_Gram_TACC
cnt = 164	feature = 4	correl = -0.101252	descr = Position_Specific_Bin_Base_1_Base_G
cnt = 165	feature = 232	correl = 0.0500818	descr = N_Gram_AGAAT
cnt = 166	feature = 664	correl = 0.0612734	descr = N_Gram_GGTAA
cnt = 167	feature = 292	correl = 0.0378329	descr = N_Gram_ATGCT
cnt = 168	feature = 370	correl = -0.0704247	descr = N_Gram_CCAGC
cnt = 169	feature = 33	correl = 0.125549	descr = Position_Specific_Bin_Base_11_Base_T
cnt = 170	feature = 590	correl = -0.0607341	descr = N_Gram_GCCTC
cnt = 171	feature = 865	correl = 0.0462317	descr = N_Gram_TGTCT
cnt = 172	feature = 47	correl = -0.0318497	descr = Position_Specific_Bin_Base_17_Base_C
cnt = 173	feature = 675	correl = -0.0602351	descr = N_Gram_GGTTG
cnt = 174	feature = 382	correl = -0.0662473	descr = N_Gram_CCCCG
cnt = 175	feature = 837	correl = 0.04298	descr = N_Gram_TGCA
cnt = 176	feature = 368	correl = 0.0226343	descr = N_Gram_CCACT
cnt = 177	feature = 759	correl = 0.0318364	descr = N_Gram_TAGT
cnt = 178	feature = 264	correl = 0.0214151	descr = N_Gram_ATAAA
cnt = 179	feature = 796	correl = 0.0555009	descr = N_Gram_TCCTT
cnt = 180	feature = 634	correl = -0.0389395	descr = N_Gram_GGCAG
cnt = 181	feature = 799	correl = 0.0380748	descr = N_Gram_TCGC
cnt = 182	feature = 490	correl = -0.0321888	descr = N_Gram_CTCCC
cnt = 183	feature = 553	correl = 0.0664122	descr = N_Gram_GATAT
cnt = 184	feature = 42	correl = 0.0619724	descr = Position_Specific_Bin_Base_16_Base_A
cnt = 185	feature = 220	correl = -0.0282203	descr = N_Gram_ACGT
cnt = 186	feature = 58	correl = 0.374637	descr = Position_Specific_Bin_Base_20_Base_A
cnt = 187	feature = 600	correl = -0.0915357	descr = N_Gram_GCGGC
cnt = 188	feature = 258	correl = 0.0970899	descr = N_Gram_AGTCG
cnt = 189	feature = 717	correl = -0.0302309	descr = N_Gram_GTTGG
cnt = 190	feature = 355	correl = 0.0752175	descr = N_Gram_CATCT
cnt = 191	feature = 535	correl = 0.0381797	descr = N_Gram_GACT
cnt = 192	feature = 555	correl = -0.0421195	descr = N_Gram_GATG
cnt = 193	feature = 643	correl = -0.0637144	descr = N_Gram_GGCGT
cnt = 194	feature = 646	correl = -0.0223377	descr = N_Gram_GGCTT
cnt = 195	feature = 696	correl = 0.0276739	descr = N_Gram_GTCT
cnt = 196	feature = 502	correl = -0.0635471	descr = N_Gram_CTGGC
cnt = 197	feature = 32	correl = -0.0412887	descr = Position_Specific_Bin_Base_11_Base_G
cnt = 198	feature = 233	correl = 0.0466349	descr = N_Gram_AGACA
cnt = 199	feature = 641	correl = -0.0648508	descr = N_Gram_GGCGC
cnt = 200	feature = 819	correl = 0.0956212	descr = N_Gram_TCTGC
cnt = 201	feature = 308	correl = 0.0590393	descr = N_Gram_ATTG
cnt = 202	feature = 21	correl = -0.0248255	descr = Position_Specific_Bin_Base_7_Base_G
cnt = 203	feature = 871	correl = 0.0778949	descr = N_Gram_TGTTT
cnt = 204	feature = 41	correl = -0.0373747	descr = Position_Specific_Bin_Base_15_Base_G
cnt = 205	feature = 16	correl = -0.0739791	descr = Position_Specific_Bin_Base_5_Base_C
cnt = 206	feature = 8	correl = -0.126501	descr = Position_Specific_Bin_Base_2_Base_T
cnt = 207	feature = 207	correl = -0.0746685	descr = N_Gram_ACCAC
cnt = 208	feature = 43	correl = -0.0339412	descr = Position_Specific_Bin_Base_16_Base_C
cnt = 209	feature = 753	correl = 0.0690397	descr = N_Gram_TAGC
cnt = 210	feature = 838	correl = 0.0365219	descr = N_Gram_TGCAA
cnt = 211	feature = 28	correl = -0.066724	descr = Position_Specific_Bin_Base_10_Base_G
cnt = 212	feature = 766	correl = 0.0428019	descr = N_Gram_TATC
cnt = 213	feature = 59	correl = -0.310922	descr = Position_Specific_Bin_Base_20_Base_C
cnt = 214	feature = 840	correl = -0.0430162	descr = N_Gram_TGCC
cnt = 215	feature = 510	correl = 0.0260176	descr = N_Gram_CTTCT
cnt = 216	feature = 273	correl = 0.0649649	descr = N_Gram_ATATT
cnt = 217	feature = 251	correl = -0.0915177	descr = N_Gram_AGGGC
cnt = 218	feature = 860	correl = 0.0507185	descr = N_Gram_TGTA
cnt = 219	feature = 916	correl = 0.0363783	descr = N_Gram_TTTCT
cnt = 220	feature = 738	correl = 0.0321199	descr = N_Gram_TACA
cnt = 221	feature = 521	correl = -0.0293837	descr = N_Gram_GAAG
cnt = 222	feature = 337	correl = -0.0700463	descr = N_Gram_CAGA
cnt = 223	feature = 701	correl = -0.0425686	descr = N_Gram_GTGC
cnt = 224	feature = 708	correl = 0.0305987	descr = N_Gram_GTGT
cnt = 225	feature = 288	correl = 0.0267202	descr = N_Gram_ATGAA
cnt = 226	feature = 672	correl = -0.112457	descr = N_Gram_GGTGG
cnt = 227	feature = 603	correl = -0.0778013	descr = N_Gram_GCGT
cnt = 228	feature = 613	correl = -0.0496045	descr = N_Gram_GCTGC
cnt = 229	feature = 494	correl = 0.0315222	descr = N_Gram_CTCT
cnt = 230	feature = 857	correl = -0.0607168	descr = N_Gram_TGGGG
cnt = 231	feature = 307	correl = 0.0909909	descr = N_Gram_ATTCT
cnt = 232	feature = 687	correl = -0.0880168	descr = N_Gram_GTCC
cnt = 233	feature = 478	correl = 0.0502916	descr = N_Gram_CTAG
cnt = 234	feature = 515	correl = 0.0311694	descr = N_Gram_CTTT
cnt = 235	feature = 80	correl = 0.430862	descr = Gibbs_of_Target_Sequence__Pos_20_Step_1
cnt = 236	feature = 206	correl = -0.0280486	descr = N_Gram_ACCA
cnt = 237	feature = 879	correl = 0.0775143	descr = N_Gram_TTAG
cnt = 238	feature = 481	correl = 0.0503753	descr = N_Gram_CTAT
cnt = 239	feature = 77	correl = 0.0985553	descr = Gibbs_of_Target_Sequence__Pos_17_Step_1
cnt = 240	feature = 901	correl = 0.0370863	descr = N_Gram_TTGC
cnt = 241	feature = 666	correl = -0.0311098	descr = N_Gram_GGTC
cnt = 242	feature = 491	correl = -0.0811512	descr = N_Gram_CTCG
cnt = 243	feature = 632	correl = -0.0608001	descr = N_Gram_GGCA
cnt = 244	feature = 525	correl = 0.0591745	descr = N_Gram_GAAT
cnt = 245	feature = 677	correl = 0.0592286	descr = N_Gram_GTAA
cnt = 246	feature = 83	correl = 0.0456307	descr = PF_RNAi_Fold_3'Free_Count
cnt = 247	feature = 578	correl = -0.0460055	descr = N_Gram_GCCA
cnt = 248	feature = 452	correl = -0.0826267	descr = N_Gram_CGGG
cnt = 249	feature = 293	correl = -0.0506632	descr = N_Gram_ATGG
cnt = 250	feature = 530	correl = -0.0686799	descr = N_Gram_GACC
cnt = 251	feature = 392	correl = -0.0923478	descr = N_Gram_CCGA
cnt = 252	feature = 70	correl = 0.0959342	descr = Gibbs_of_Target_Sequence__Pos_9_Step_1
cnt = 253	feature = 663	correl = 0.0405566	descr = N_Gram_GGTA
cnt = 254	feature = 792	correl = 0.021833	descr = N_Gram_TCCT
cnt = 255	feature = 64	correl = -0.162348	descr = Gibbs_of_Target_Sequence__Pos_2_Step_1
cnt = 256	feature = 73	correl = 0.126441	descr = Gibbs_of_Target_Sequence__Pos_13_Step_1
cnt = 257	feature = 66	correl = 0.0525732	descr = Gibbs_of_Target_Sequence__Pos_5_Step_1
cnt = 258	feature = 284	correl = 0.0591216	descr = N_Gram_ATCT
cnt = 259	feature = 917	correl = 0.0937012	descr = N_Gram_TTTG
cnt = 260	feature = 786	correl = -0.0521712	descr = N_Gram_TCCC
cnt = 261	feature = 254	correl = 0.0276032	descr = N_Gram_AGT
cnt = 262	feature = 72	correl = 0.0402614	descr = Gibbs_of_Target_Sequence__Pos_11_Step_1
cnt = 263	feature = 82	correl = 0.153355	descr = PF_RNAi_Fold_5'Free_Count
cnt = 264	feature = 749	correl = 0.0872808	descr = N_Gram_TAGA
cnt = 265	feature = 818	correl = 0.0868074	descr = N_Gram_TCTG
cnt = 266	feature = 598	correl = -0.0925456	descr = N_Gram_GCGG
cnt = 267	feature = 772	correl = 0.057144	descr = N_Gram_TATT
cnt = 268	feature = 593	correl = -0.0673645	descr = N_Gram_GCGC
cnt = 269	feature = 914	correl = 0.0384197	descr = N_Gram_TTTC
cnt = 270	feature = 489	correl = -0.0240441	descr = N_Gram_CTCC
cnt = 271	feature = 78	correl = 0.195875	descr = Gibbs_of_Target_Sequence__Pos_18_Step_1
cnt = 272	feature = 703	correl = -0.10626	descr = N_Gram_GTGG
cnt = 273	feature = 365	correl = -0.0423727	descr = N_Gram_CCAC
cnt = 274	feature = 499	correl = -0.0238428	descr = N_Gram_CTGC
cnt = 275	feature = 74	correl = 0.158818	descr = Gibbs_of_Target_Sequence__Pos_14_Step_1
cnt = 276	feature = 409	correl = -0.0942408	descr = N_Gram_CCTC
cnt = 277	feature = 821	correl = 0.0708567	descr = N_Gram_TCTT
cnt = 278	feature = 68	correl = 0.163568	descr = Gibbs_of_Target_Sequence__Pos_7_Step_1
cnt = 279	feature = 270	correl = 0.0827018	descr = N_Gram_ATAT
cnt = 280	feature = 384	correl = -0.102216	descr = N_Gram_CCCG
cnt = 281	feature = 676	correl = 0.0534429	descr = N_Gram_GTA
cnt = 282	feature = 825	correl = 0.0753879	descr = N_Gram_TGA
cnt = 283	feature = 669	correl = -0.0919511	descr = N_Gram_GGTG
cnt = 284	feature = 76	correl = 0.112769	descr = Gibbs_of_Target_Sequence__Pos_16_Step_1
cnt = 285	feature = 659	correl = -0.0630928	descr = N_Gram_GGGT
cnt = 286	feature = 859	correl = 0.0896825	descr = N_Gram_TGT
cnt = 287	feature = 336	correl = -0.05649	descr = N_Gram_CAG
cnt = 288	feature = 231	correl = 0.0293789	descr = N_Gram_AGA
cnt = 289	feature = 640	correl = -0.109521	descr = N_Gram_GGCG
cnt = 290	feature = 71	correl = 0.116004	descr = Gibbs_of_Target_Sequence__Pos_10_Step_1
cnt = 291	feature = 404	correl = -0.0503061	descr = N_Gram_CCT
cnt = 292	feature = 75	correl = 0.0956093	descr = Gibbs_of_Target_Sequence__Pos_15_Step_1
cnt = 293	feature = 446	correl = -0.105638	descr = N_Gram_CGG
cnt = 294	feature = 263	correl = 0.0720167	descr = N_Gram_ATA
cnt = 295	feature = 432	correl = -0.0562981	descr = N_Gram_CGC
cnt = 296	feature = 662	correl = -0.0634051	descr = N_Gram_GGT
cnt = 297	feature = 631	correl = -0.163487	descr = N_Gram_GGC
cnt = 298	feature = 809	correl = 0.109088	descr = N_Gram_TCT
cnt = 299	feature = 391	correl = -0.087372	descr = N_Gram_CCG
cnt = 300	feature = 910	correl = 0.0953429	descr = N_Gram_TTT
cnt = 301	feature = 592	correl = -0.0988647	descr = N_Gram_GCG
cnt = 302	feature = 723	correl = 0.1805	descr = N_Gram_TA
cnt = 303	feature = 105	correl = 0.0738896	descr = Xue_Structure_Feature_A000
cnt = 304	feature = 81	correl = 0.227962	descr = PF_RNAi_Fold_Energy
num rows = 2188
num_elements = 667340
..*
optimization finished, #iter = 2481
nu = 0.317987
obj = -54.718052, rho = -0.731092
nSV = 1014, nBSV = 439
num rows = 243
num_elements = 74115
*
optimization finished, #iter = 248
nu = 0.297413
obj = -6.188254, rho = -0.615778
nSV = 136, nBSV = 28
..*
optimization finished, #iter = 2481
nu = 0.317987
obj = -54.718052, rho = -0.731092
nSV = 1014, nBSV = 439
CFS merit scores = 1.45094
CFS merit scores = 1.61677
CFS merit scores = 1.84661
CFS merit scores = 2.06697
CFS merit scores = 2.27016
CFS merit scores = 2.45575
CFS merit scores = 2.62735
CFS merit scores = 2.78671
CFS merit scores = 2.93724
CFS merit scores = 3.07943
CFS merit scores = 3.21344
CFS merit scores = 3.34062
CFS merit scores = 3.46156
CFS merit scores = 3.57607
CFS merit scores = 3.68261
CFS merit scores = 3.78393
CFS merit scores = 3.88014
CFS merit scores = 3.972
CFS merit scores = 4.06052
CFS merit scores = 4.14543
CFS merit scores = 4.22439
CFS merit scores = 4.2999
CFS merit scores = 4.37242
CFS merit scores = 4.44221
CFS merit scores = 4.50898
CFS merit scores = 4.57336
CFS merit scores = 4.63511
CFS merit scores = 4.69432
CFS merit scores = 4.74668
CFS merit scores = 4.79682
CFS merit scores = 4.84457
CFS merit scores = 4.89066
CFS merit scores = 4.9354
CFS merit scores = 4.97909
CFS merit scores = 5.02127
CFS merit scores = 5.06248
CFS merit scores = 5.10086
CFS merit scores = 5.13706
CFS merit scores = 5.17177
CFS merit scores = 5.20529
CFS merit scores = 5.23786
CFS merit scores = 5.26936
CFS merit scores = 5.30028
CFS merit scores = 5.33005
CFS merit scores = 5.3594
CFS merit scores = 5.38592
CFS merit scores = 5.41153
CFS merit scores = 5.43706
CFS merit scores = 5.45917
CFS merit scores = 5.48047
CFS merit scores = 5.50163
CFS merit scores = 5.52181
CFS merit scores = 5.54217
CFS merit scores = 5.56189
CFS merit scores = 5.58023
CFS merit scores = 5.59799
CFS merit scores = 5.61528
CFS merit scores = 5.63195
CFS merit scores = 5.64845
CFS merit scores = 5.66477
CFS merit scores = 5.68121
CFS merit scores = 5.69639
CFS merit scores = 5.71056
CFS merit scores = 5.72425
CFS merit scores = 5.73713
CFS merit scores = 5.74914
CFS merit scores = 5.76077
CFS merit scores = 5.77231
CFS merit scores = 5.78334
CFS merit scores = 5.79379
CFS merit scores = 5.80411
CFS merit scores = 5.81343
CFS merit scores = 5.82256
CFS merit scores = 5.83175
CFS merit scores = 5.84083
CFS merit scores = 5.84945
CFS merit scores = 5.85747
CFS merit scores = 5.86514
CFS merit scores = 5.87274
CFS merit scores = 5.87991
CFS merit scores = 5.88674
CFS merit scores = 5.89344
CFS merit scores = 5.89974
CFS merit scores = 5.90504
CFS merit scores = 5.90982
CFS merit scores = 5.91425
CFS merit scores = 5.91879
CFS merit scores = 5.92299
CFS merit scores = 5.92711
CFS merit scores = 5.93137
CFS merit scores = 5.9356
CFS merit scores = 5.9398
CFS merit scores = 5.94387
CFS merit scores = 5.94795
CFS merit scores = 5.95205
CFS merit scores = 5.95587
CFS merit scores = 5.95966
CFS merit scores = 5.96375
CFS merit scores = 5.96702
CFS merit scores = 5.97035
CFS merit scores = 5.97383
CFS merit scores = 5.97686
CFS merit scores = 5.97997
CFS merit scores = 5.98283
CFS merit scores = 5.9859
CFS merit scores = 5.98829
CFS merit scores = 5.99093
CFS merit scores = 5.99338
CFS merit scores = 5.99581
CFS merit scores = 5.99852
CFS merit scores = 6.00123
CFS merit scores = 6.00389
CFS merit scores = 6.00669
CFS merit scores = 6.00902
CFS merit scores = 6.01123
CFS merit scores = 6.01319
CFS merit scores = 6.01515
CFS merit scores = 6.01708
CFS merit scores = 6.01861
CFS merit scores = 6.01996
CFS merit scores = 6.02128
CFS merit scores = 6.02224
CFS merit scores = 6.02319
CFS merit scores = 6.02421
CFS merit scores = 6.02504
CFS merit scores = 6.02583
CFS merit scores = 6.02668
CFS merit scores = 6.02741
CFS merit scores = 6.02834
CFS merit scores = 6.02937
CFS merit scores = 6.03008
CFS merit scores = 6.03098
CFS merit scores = 6.03198
CFS merit scores = 6.0331
CFS merit scores = 6.03401
CFS merit scores = 6.03492
CFS merit scores = 6.03525
CFS merit scores = 6.03563
CFS merit scores = 6.0359
CFS merit scores = 6.03638
CFS merit scores = 6.03681
CFS merit scores = 6.03718
CFS merit scores = 6.03753
CFS merit scores = 6.03786
CFS merit scores = 6.03803
CFS merit scores = 6.03798
CFS merit scores = 6.03817
CFS merit scores = 6.03823
CFS merit scores = 6.03838
CFS merit scores = 6.03836
CFS merit scores = 6.03838
CFS merit scores = 6.03852
CFS merit scores = 6.0384
CFS merit scores = 6.03817
CFS merit scores = 6.03812
CFS merit scores = 6.03797
CFS merit scores = 6.03781
CFS merit scores = 6.03774
CFS merit scores = 6.03741
CFS merit scores = 6.03722
CFS merit scores = 6.03701
CFS merit scores = 6.03676
CFS merit scores = 6.03618
CFS merit scores = 6.03557
CFS merit scores = 6.03506
CFS merit scores = 6.03455
CFS merit scores = 6.03401
CFS merit scores = 6.03298
CFS merit scores = 6.03192
CFS merit scores = 6.03044
CFS merit scores = 6.02901
CFS merit scores = 6.02769
CFS merit scores = 6.02625
CFS merit scores = 6.02463
CFS merit scores = 6.02283
CFS merit scores = 6.02105
CFS merit scores = 6.01913
CFS merit scores = 6.0173
CFS merit scores = 6.01547
CFS merit scores = 6.01346
CFS merit scores = 6.0114
CFS merit scores = 6.00937
CFS merit scores = 6.00684
CFS merit scores = 6.00417
CFS merit scores = 6.00152
CFS merit scores = 5.99881
CFS merit scores = 5.99585
CFS merit scores = 5.9927
CFS merit scores = 5.98937
CFS merit scores = 5.98612
CFS merit scores = 5.98288
CFS merit scores = 5.97969
CFS merit scores = 5.97642
CFS merit scores = 5.97312
CFS merit scores = 5.96957
CFS merit scores = 5.96603
CFS merit scores = 5.96239
CFS merit scores = 5.95876
CFS merit scores = 5.95525
CFS merit scores = 5.95145
CFS merit scores = 5.94767
CFS merit scores = 5.94387
CFS merit scores = 5.9402
CFS merit scores = 5.93646
CFS merit scores = 5.9327
CFS merit scores = 5.92873
CFS merit scores = 5.92457
CFS merit scores = 5.92004
CFS merit scores = 5.91527
CFS merit scores = 5.91035
CFS merit scores = 5.90555
CFS merit scores = 5.90063
CFS merit scores = 5.8959
CFS merit scores = 5.89098
CFS merit scores = 5.88587
CFS merit scores = 5.88094
CFS merit scores = 5.87597
CFS merit scores = 5.87102
CFS merit scores = 5.86605
CFS merit scores = 5.86096
CFS merit scores = 5.85584
CFS merit scores = 5.85028
CFS merit scores = 5.84482
CFS merit scores = 5.8392
CFS merit scores = 5.8337
CFS merit scores = 5.82826
CFS merit scores = 5.82299
CFS merit scores = 5.81741
CFS merit scores = 5.81187
CFS merit scores = 5.80646
CFS merit scores = 5.8008
CFS merit scores = 5.79529
CFS merit scores = 5.78956
CFS merit scores = 5.78385
CFS merit scores = 5.77792
CFS merit scores = 5.77147
CFS merit scores = 5.76504
CFS merit scores = 5.75866
CFS merit scores = 5.75199
CFS merit scores = 5.74522
CFS merit scores = 5.73851
CFS merit scores = 5.73189
CFS merit scores = 5.72527
CFS merit scores = 5.71868
CFS merit scores = 5.71219
CFS merit scores = 5.70532
CFS merit scores = 5.69849
CFS merit scores = 5.69158
CFS merit scores = 5.68462
CFS merit scores = 5.67776
CFS merit scores = 5.67052
CFS merit scores = 5.66326
CFS merit scores = 5.65606
CFS merit scores = 5.64897
CFS merit scores = 5.64194
CFS merit scores = 5.63472
CFS merit scores = 5.62729
CFS merit scores = 5.61952
CFS merit scores = 5.61175
CFS merit scores = 5.60398
CFS merit scores = 5.59602
CFS merit scores = 5.58802
CFS merit scores = 5.58
CFS merit scores = 5.57167
CFS merit scores = 5.5632
CFS merit scores = 5.5547
CFS merit scores = 5.54592
CFS merit scores = 5.53629
CFS merit scores = 5.5265
CFS merit scores = 5.51631
CFS merit scores = 5.50605
CFS merit scores = 5.49568
CFS merit scores = 5.48212
CFS merit scores = 5.46762
CFS merit scores = 5.45189
CFS merit scores = 5.43274
CFS merit scores = 5.41243
CFS merit scores = 5.39155
CFS merit scores = 5.36778
CFS merit scores = 5.32284
cnt = 1	feature = 76	correl = 0.450938	descr = Gibbs_of_Target_Sequence__Pos_19_Step_1
cnt = 2	feature = 2	correl = -0.137997	descr = Position_Specific_Bin_Base_0_Base_G
cnt = 3	feature = 228	correl = 0.0623367	descr = N_Gram_ACTGA
cnt = 4	feature = 646	correl = -0.0658381	descr = N_Gram_GGTGC
cnt = 5	feature = 537	correl = 0.0388262	descr = N_Gram_GATTA
cnt = 6	feature = 210	correl = -0.0337939	descr = N_Gram_ACCCC
cnt = 7	feature = 277	correl = -0.0218767	descr = N_Gram_ATCCC
cnt = 8	feature = 311	correl = 0.0273825	descr = N_Gram_CAACG
cnt = 9	feature = 649	correl = -0.0582683	descr = N_Gram_GGTTA
cnt = 10	feature = 721	correl = -0.0362622	descr = N_Gram_TACGT
cnt = 11	feature = 515	correl = 0.0574578	descr = N_Gram_GACTA
cnt = 12	feature = 708	correl = 0.0261363	descr = N_Gram_TAAGC
cnt = 13	feature = 220	correl = -0.0486584	descr = N_Gram_ACGGG
cnt = 14	feature = 449	correl = 0.0707703	descr = N_Gram_CGTGA
cnt = 15	feature = 313	correl = 0.0471463	descr = N_Gram_CAATC
cnt = 16	feature = 473	correl = 0.0339124	descr = N_Gram_CTCTA
cnt = 17	feature = 667	correl = 0.0472921	descr = N_Gram_GTCGC
cnt = 18	feature = 773	correl = 0.0231513	descr = N_Gram_TCGAG
cnt = 19	feature = 746	correl = 0.0332894	descr = N_Gram_TATGT
cnt = 20	feature = 703	correl = 0.0252813	descr = N_Gram_TAAAG
cnt = 21	feature = 350	correl = -0.044286	descr = N_Gram_CCAAA
cnt = 22	feature = 768	correl = 0.0681631	descr = N_Gram_TCCTA
cnt = 23	feature = 640	correl = 0.0382001	descr = N_Gram_GGTAC
cnt = 24	feature = 780	correl = -0.0245614	descr = N_Gram_TCGGC
cnt = 25	feature = 749	correl = 0.0245014	descr = N_Gram_TATTG
cnt = 26	feature = 423	correl = -0.0758841	descr = N_Gram_CGCGC
cnt = 27	feature = 718	correl = 0.0262447	descr = N_Gram_TACCG
cnt = 28	feature = 518	correl = 0.0290792	descr = N_Gram_GAGAA
cnt = 29	feature = 519	correl = -0.0291547	descr = N_Gram_GAGAT
cnt = 30	feature = 826	correl = 0.0364871	descr = N_Gram_TGCTT
cnt = 31	feature = 660	correl = -0.0231317	descr = N_Gram_GTCAC
cnt = 32	feature = 834	correl = -0.0512731	descr = N_Gram_TGGGA
cnt = 33	feature = 808	correl = 0.0238659	descr = N_Gram_TGAGT
cnt = 34	feature = 493	correl = -0.0304046	descr = N_Gram_CTTTA
cnt = 35	feature = 766	correl = -0.0216382	descr = N_Gram_TCCGA
cnt = 36	feature = 297	correl = 0.0461047	descr = N_Gram_ATTCG
cnt = 37	feature = 321	correl = -0.029281	descr = N_Gram_CACGA
cnt = 38	feature = 452	correl = -0.0725966	descr = N_Gram_CGTTC
cnt = 39	feature = 876	correl = 0.0567331	descr = N_Gram_TTGAA
cnt = 40	feature = 732	correl = 0.0626948	descr = N_Gram_TAGCA
cnt = 41	feature = 765	correl = -0.0240237	descr = N_Gram_TCCCG
cnt = 42	feature = 819	correl = -0.0241082	descr = N_Gram_TGCCT
cnt = 43	feature = 308	correl = -0.0273231	descr = N_Gram_CAAAA
cnt = 44	feature = 685	correl = 0.0262805	descr = N_Gram_GTGTG
cnt = 45	feature = 314	correl = -0.0330173	descr = N_Gram_CAATT
cnt = 46	feature = 258	correl = -0.0226238	descr = N_Gram_AGTAG
cnt = 47	feature = 613	correl = -0.0260016	descr = N_Gram_GGCCG
cnt = 48	feature = 723	correl = 0.0524649	descr = N_Gram_TACTA
cnt = 49	feature = 28	correl = -0.0499986	descr = Position_Specific_Bin_Base_11_Base_A
cnt = 50	feature = 786	correl = 0.0445304	descr = N_Gram_TCTAC
cnt = 51	feature = 705	correl = 0.0252696	descr = N_Gram_TAACT
cnt = 52	feature = 409	correl = -0.034412	descr = N_Gram_CGACC
cnt = 53	feature = 740	correl = 0.0364679	descr = N_Gram_TATAG
cnt = 54	feature = 286	correl = 0.0307469	descr = N_Gram_ATGAG
cnt = 55	feature = 358	correl = -0.0429017	descr = N_Gram_CCATA
cnt = 56	feature = 654	correl = 0.0381043	descr = N_Gram_GTAAG
cnt = 57	feature = 879	correl = 0.0344463	descr = N_Gram_TTGCA
cnt = 58	feature = 32	correl = 0.0337897	descr = Position_Specific_Bin_Base_13_Base_A
cnt = 59	feature = 681	correl = -0.0674689	descr = N_Gram_GTGGG
cnt = 60	feature = 664	correl = -0.0483411	descr = N_Gram_GTCCG
cnt = 61	feature = 44	correl = 0.0308567	descr = Position_Specific_Bin_Base_17_Base_A
cnt = 62	feature = 821	correl = -0.0270537	descr = N_Gram_TGCGC
cnt = 63	feature = 852	correl = -0.0327427	descr = N_Gram_TTAAT
cnt = 64	feature = 310	correl = 0.0768919	descr = N_Gram_CAACA
cnt = 65	feature = 47	correl = 0.0369171	descr = Position_Specific_Bin_Base_18_Base_A
cnt = 66	feature = 620	correl = -0.0601871	descr = N_Gram_GGCTG
cnt = 67	feature = 645	correl = -0.0319899	descr = N_Gram_GGTGA
cnt = 68	feature = 535	correl = -0.0452482	descr = N_Gram_GATGT
cnt = 69	feature = 278	correl = 0.0352818	descr = N_Gram_ATCCG
cnt = 70	feature = 825	correl = -0.0270136	descr = N_Gram_TGCTC
cnt = 71	feature = 632	correl = -0.0498211	descr = N_Gram_GGGGA
cnt = 72	feature = 8	correl = -0.126216	descr = Position_Specific_Bin_Base_2_Base_T
cnt = 73	feature = 743	correl = 0.0345485	descr = N_Gram_TATCG
cnt = 74	feature = 251	correl = -0.0221605	descr = N_Gram_AGGCC
cnt = 75	feature = 578	correl = -0.0400858	descr = N_Gram_GCGGT
cnt = 76	feature = 792	correl = 0.0388201	descr = N_Gram_TCTCT
cnt = 77	feature = 305	correl = 0.0254132	descr = N_Gram_ATTTA
cnt = 78	feature = 365	correl = -0.0413641	descr = N_Gram_CCCCA
cnt = 79	feature = 560	correl = -0.0949899	descr = N_Gram_GCCCG
cnt = 80	feature = 502	correl = 0.0329927	descr = N_Gram_GAAGG
cnt = 81	feature = 303	correl = 0.0449235	descr = N_Gram_ATTGT
cnt = 82	feature = 23	correl = 0.0391819	descr = Position_Specific_Bin_Base_9_Base_T
cnt = 83	feature = 679	correl = -0.0498723	descr = N_Gram_GTGGA
cnt = 84	feature = 11	correl = 0.0856056	descr = Position_Specific_Bin_Base_4_Base_A
cnt = 85	feature = 680	correl = -0.0550143	descr = N_Gram_GTGGC
cnt = 86	feature = 788	correl = 0.0303404	descr = N_Gram_TCTAT
cnt = 87	feature = 384	correl = -0.0237343	descr = N_Gram_CCGCT
cnt = 88	feature = 366	correl = -0.0773879	descr = N_Gram_CCCCG
cnt = 89	feature = 534	correl = -0.0563059	descr = N_Gram_GATGG
cnt = 90	feature = 56	correl = -0.178563	descr = Position_Specific_Bin_Base_20_Base_G
cnt = 91	feature = 707	correl = 0.0379811	descr = N_Gram_TAAGA
cnt = 92	feature = 14	correl = 0.0619095	descr = Position_Specific_Bin_Base_5_Base_T
cnt = 93	feature = 669	correl = 0.063468	descr = N_Gram_GTCGT
cnt = 94	feature = 334	correl = -0.079993	descr = N_Gram_CAGGG
cnt = 95	feature = 461	correl = 0.0380315	descr = N_Gram_CTAGA
cnt = 96	feature = 755	correl = -0.0530254	descr = N_Gram_TCACG
cnt = 97	feature = 815	correl = 0.0289929	descr = N_Gram_TGCAT
cnt = 98	feature = 10	correl = -0.0925996	descr = Position_Specific_Bin_Base_3_Base_T
cnt = 99	feature = 232	correl = 0.035273	descr = N_Gram_AGAAT
cnt = 100	feature = 406	correl = -0.0681621	descr = N_Gram_CGAAG
cnt = 101	feature = 658	correl = 0.0276513	descr = N_Gram_GTATT
cnt = 102	feature = 288	correl = 0.022028	descr = N_Gram_ATGCT
cnt = 103	feature = 676	correl = -0.0284707	descr = N_Gram_GTGCC
cnt = 104	feature = 231	correl = 0.0272791	descr = N_Gram_ACTTC
cnt = 105	feature = 294	correl = 0.0312804	descr = N_Gram_ATTAG
cnt = 106	feature = 21	correl = 0.0738078	descr = Position_Specific_Bin_Base_8_Base_T
cnt = 107	feature = 600	correl = 0.0499019	descr = N_Gram_GGACT
cnt = 108	feature = 899	correl = 0.0589993	descr = N_Gram_TTTGT
cnt = 109	feature = 880	correl = 0.0286628	descr = N_Gram_TTGCC
cnt = 110	feature = 356	correl = -0.0870526	descr = N_Gram_CCAGC
cnt = 111	feature = 1	correl = 0.108712	descr = Position_Specific_Bin_Base_0_Base_C
cnt = 112	feature = 525	correl = -0.0292709	descr = N_Gram_GAGGT
cnt = 113	feature = 634	correl = -0.0639388	descr = N_Gram_GGGGT
cnt = 114	feature = 798	correl = 0.0232808	descr = N_Gram_TCTTG
cnt = 115	feature = 733	correl = 0.0709125	descr = N_Gram_TAGCT
cnt = 116	feature = 367	correl = -0.040755	descr = N_Gram_CCCCT
cnt = 117	feature = 263	correl = -0.0370678	descr = N_Gram_AGTTC
cnt = 118	feature = 81	correl = -0.175953	descr = Fold_of_RNAi_Sequence_Pos_0
cnt = 119	feature = 531	correl = 0.0665676	descr = N_Gram_GATAT
cnt = 120	feature = 436	correl = -0.065111	descr = N_Gram_CGGGC
cnt = 121	feature = 624	correl = -0.0677176	descr = N_Gram_GGGAA
cnt = 122	feature = 15	correl = -0.0270439	descr = Position_Specific_Bin_Base_6_Base_C
cnt = 123	feature = 770	correl = -0.0327785	descr = N_Gram_TCCTG
cnt = 124	feature = 39	correl = -0.0278389	descr = Position_Specific_Bin_Base_15_Base_G
cnt = 125	feature = 592	correl = -0.070775	descr = N_Gram_GCTTT
cnt = 126	feature = 774	correl = 0.0619045	descr = N_Gram_TCGC
cnt = 127	feature = 653	correl = 0.0437153	descr = N_Gram_GTAAA
cnt = 128	feature = 671	correl = -0.0267708	descr = N_Gram_GTCTG
cnt = 129	feature = 17	correl = -0.128655	descr = Position_Specific_Bin_Base_7_Base_C
cnt = 130	feature = 734	correl = 0.0316458	descr = N_Gram_TAGGC
cnt = 131	feature = 812	correl = 0.0224263	descr = N_Gram_TGATT
cnt = 132	feature = 677	correl = -0.0329052	descr = N_Gram_GTGCG
cnt = 133	feature = 753	correl = 0.0305522	descr = N_Gram_TCAAC
cnt = 134	feature = 229	correl = -0.0360249	descr = N_Gram_ACTGC
cnt = 135	feature = 4	correl = -0.0736756	descr = Position_Specific_Bin_Base_1_Base_G
cnt = 136	feature = 31	correl = -0.0264337	descr = Position_Specific_Bin_Base_12_Base_C
cnt = 137	feature = 432	correl = -0.0709036	descr = N_Gram_CGGCC
cnt = 138	feature = 696	correl = 0.022864	descr = N_Gram_GTTTC
cnt = 139	feature = 501	correl = -0.0358564	descr = N_Gram_GAAGC
cnt = 140	feature = 6	correl = 0.0451797	descr = Position_Specific_Bin_Base_2_Base_C
cnt = 141	feature = 767	correl = 0.0218517	descr = N_Gram_TCCGT
cnt = 142	feature = 663	correl = -0.0529097	descr = N_Gram_GTCCC
cnt = 143	feature = 483	correl = 0.0402565	descr = N_Gram_CTGTT
cnt = 144	feature = 627	correl = -0.0451483	descr = N_Gram_GGGCA
cnt = 145	feature = 52	correl = -0.113771	descr = Position_Specific_Bin_Base_19_Base_G
cnt = 146	feature = 316	correl = 0.0359959	descr = N_Gram_CACAG
cnt = 147	feature = 583	correl = -0.0236276	descr = N_Gram_GCTCA
cnt = 148	feature = 260	correl = 0.0970388	descr = N_Gram_AGTCG
cnt = 149	feature = 799	correl = 0.0467952	descr = N_Gram_TCTTT
cnt = 150	feature = 35	correl = -0.0271304	descr = Position_Specific_Bin_Base_14_Base_C
cnt = 151	feature = 625	correl = -0.070203	descr = N_Gram_GGGAG
cnt = 152	feature = 769	correl = -0.0343626	descr = N_Gram_TCCTC
cnt = 153	feature = 307	correl = 0.0377698	descr = N_Gram_ATTTT
cnt = 154	feature = 659	correl = 0.0287936	descr = N_Gram_GTCAA
cnt = 155	feature = 233	correl = 0.0508068	descr = N_Gram_AGACA
cnt = 156	feature = 840	correl = 0.0355316	descr = N_Gram_TGTAT
cnt = 157	feature = 214	correl = -0.038975	descr = N_Gram_ACGA
cnt = 158	feature = 46	correl = 0.0519117	descr = Position_Specific_Bin_Base_17_Base_T
cnt = 159	feature = 40	correl = 0.0738764	descr = Position_Specific_Bin_Base_16_Base_A
cnt = 160	feature = 478	correl = -0.04527	descr = N_Gram_CTGCC
cnt = 161	feature = 814	correl = 0.0444768	descr = N_Gram_TGCAA
cnt = 162	feature = 716	correl = 0.0382601	descr = N_Gram_TACAT
cnt = 163	feature = 717	correl = 0.0325477	descr = N_Gram_TACC
cnt = 164	feature = 572	correl = -0.0903286	descr = N_Gram_GCGCG
cnt = 165	feature = 704	correl = 0.0216735	descr = N_Gram_TAAAT
cnt = 166	feature = 674	correl = 0.0371997	descr = N_Gram_GTGAG
cnt = 167	feature = 857	correl = 0.0616052	descr = N_Gram_TTAGA
cnt = 168	feature = 586	correl = 0.0433297	descr = N_Gram_GCTCT
cnt = 169	feature = 9	correl = 0.0721052	descr = Position_Specific_Bin_Base_3_Base_G
cnt = 170	feature = 553	correl = 0.0359613	descr = N_Gram_GCATT
cnt = 171	feature = 256	correl = -0.024361	descr = N_Gram_AGGTG
cnt = 172	feature = 590	correl = -0.0362818	descr = N_Gram_GCTGG
cnt = 173	feature = 33	correl = -0.0216303	descr = Position_Specific_Bin_Base_13_Base_G
cnt = 174	feature = 665	correl = -0.0514814	descr = N_Gram_GTCCT
cnt = 175	feature = 42	correl = -0.0609349	descr = Position_Specific_Bin_Base_16_Base_G
cnt = 176	feature = 579	correl = -0.0781752	descr = N_Gram_GCGT
cnt = 177	feature = 29	correl = -0.0485509	descr = Position_Specific_Bin_Base_11_Base_G
cnt = 178	feature = 476	correl = -0.0258986	descr = N_Gram_CTGAG
cnt = 179	feature = 462	correl = 0.0679877	descr = N_Gram_CTAGC
cnt = 180	feature = 709	correl = 0.0518918	descr = N_Gram_TAAGG
cnt = 181	feature = 597	correl = -0.0354175	descr = N_Gram_GGAAG
cnt = 182	feature = 549	correl = -0.0521743	descr = N_Gram_GCAGA
cnt = 183	feature = 396	correl = -0.0701382	descr = N_Gram_CCTCT
cnt = 184	feature = 582	correl = 0.0271029	descr = N_Gram_GCTA
cnt = 185	feature = 612	correl = -0.106905	descr = N_Gram_GGCCC
cnt = 186	feature = 687	correl = -0.0296454	descr = N_Gram_GTTA
cnt = 187	feature = 603	correl = -0.0638674	descr = N_Gram_GGAGG
cnt = 188	feature = 336	correl = -0.02747	descr = N_Gram_CATA
cnt = 189	feature = 43	correl = 0.0229297	descr = Position_Specific_Bin_Base_16_Base_T
cnt = 190	feature = 16	correl = 0.0870943	descr = Position_Specific_Bin_Base_7_Base_A
cnt = 191	feature = 791	correl = 0.0339808	descr = N_Gram_TCTCC
cnt = 192	feature = 545	correl = -0.033297	descr = N_Gram_GCAC
cnt = 193	feature = 458	correl = 0.0529948	descr = N_Gram_CTACA
cnt = 194	feature = 83	correl = -0.116579	descr = Fold_of_RNAi_Sequence_Pos_2
cnt = 195	feature = 206	correl = -0.0350097	descr = N_Gram_ACCA
cnt = 196	feature = 865	correl = 0.0255919	descr = N_Gram_TTCCT
cnt = 197	feature = 860	correl = 0.0424541	descr = N_Gram_TTAT
cnt = 198	feature = 451	correl = -0.0613534	descr = N_Gram_CGTT
cnt = 199	feature = 616	correl = -0.0707659	descr = N_Gram_GGCGC
cnt = 200	feature = 794	correl = 0.0907502	descr = N_Gram_TCTGC
cnt = 201	feature = 494	correl = 0.0610292	descr = N_Gram_CTTTG
cnt = 202	feature = 894	correl = 0.0415111	descr = N_Gram_TTTCT
cnt = 203	feature = 404	correl = -0.0638268	descr = N_Gram_CGAA
cnt = 204	feature = 536	correl = 0.0261485	descr = N_Gram_GATT
cnt = 205	feature = 643	correl = -0.0777598	descr = N_Gram_GGTCC
cnt = 206	feature = 565	correl = -0.0439732	descr = N_Gram_GCCT
cnt = 207	feature = 77	correl = 0.432143	descr = Gibbs_of_Target_Sequence__Pos_20_Step_1
cnt = 208	feature = 526	correl = 0.0226334	descr = N_Gram_GAGT
cnt = 209	feature = 657	correl = 0.026593	descr = N_Gram_GTAT
cnt = 210	feature = 666	correl = 0.0307729	descr = N_Gram_GTCG
cnt = 211	feature = 490	correl = 0.03577	descr = N_Gram_CTTGC
cnt = 212	feature = 59	correl = 0.0784524	descr = Gibbs_of_Target_Sequence__Pos_0_Step_1
cnt = 213	feature = 299	correl = 0.0545221	descr = N_Gram_ATTG
cnt = 214	feature = 759	correl = 0.0215083	descr = N_Gram_TCCA
cnt = 215	feature = 738	correl = 0.0521952	descr = N_Gram_TATA
cnt = 216	feature = 41	correl = -0.0344943	descr = Position_Specific_Bin_Base_16_Base_C
cnt = 217	feature = 298	correl = 0.0792331	descr = N_Gram_ATTCT
cnt = 218	feature = 482	correl = 0.0291935	descr = N_Gram_CTGT
cnt = 219	feature = 82	correl = -0.178464	descr = Fold_of_RNAi_Sequence_Pos_1
cnt = 220	feature = 530	correl = 0.0346179	descr = N_Gram_GATA
cnt = 221	feature = 589	correl = -0.0510308	descr = N_Gram_GCTGC
cnt = 222	feature = 275	correl = 0.043981	descr = N_Gram_ATCC
cnt = 223	feature = 71	correl = 0.148593	descr = Gibbs_of_Target_Sequence__Pos_14_Step_1
cnt = 224	feature = 838	correl = 0.0482438	descr = N_Gram_TGTA
cnt = 225	feature = 802	correl = 0.0434073	descr = N_Gram_TGAA
cnt = 226	feature = 595	correl = -0.030638	descr = N_Gram_GGAA
cnt = 227	feature = 675	correl = -0.0387612	descr = N_Gram_GTGC
cnt = 228	feature = 809	correl = 0.0315951	descr = N_Gram_TGAT
cnt = 229	feature = 678	correl = -0.0909185	descr = N_Gram_GTGG
cnt = 230	feature = 695	correl = 0.051002	descr = N_Gram_GTTT
cnt = 231	feature = 806	correl = 0.0307746	descr = N_Gram_TGAG
cnt = 232	feature = 293	correl = 0.0633875	descr = N_Gram_ATTA
cnt = 233	feature = 80	correl = 0.0336633	descr = PF_RNAi_Fold_3'Free_Count
cnt = 234	feature = 789	correl = 0.0557312	descr = N_Gram_TCTC
cnt = 235	feature = 813	correl = 0.0509538	descr = N_Gram_TGCA
cnt = 236	feature = 884	correl = 0.0791701	descr = N_Gram_TTGT
cnt = 237	feature = 631	correl = -0.101467	descr = N_Gram_GGGG
cnt = 238	feature = 706	correl = 0.0618041	descr = N_Gram_TAAG
cnt = 239	feature = 900	correl = 0.0302285	descr = N_Gram_TTTT
cnt = 240	feature = 864	correl = 0.0311897	descr = N_Gram_TTCC
cnt = 241	feature = 489	correl = 0.0446923	descr = N_Gram_CTTG
cnt = 242	feature = 672	correl = 0.0382495	descr = N_Gram_GTGA
cnt = 243	feature = 213	correl = -0.0663698	descr = N_Gram_ACG
cnt = 244	feature = 610	correl = -0.117565	descr = N_Gram_GGCC
cnt = 245	feature = 772	correl = 0.0340438	descr = N_Gram_TCG
cnt = 246	feature = 856	correl = 0.0495059	descr = N_Gram_TTAG
cnt = 247	feature = 641	correl = -0.0292806	descr = N_Gram_GGTC
cnt = 248	feature = 270	correl = 0.0866991	descr = N_Gram_ATAT
cnt = 249	feature = 345	correl = 0.0474411	descr = N_Gram_CATT
cnt = 250	feature = 626	correl = -0.124077	descr = N_Gram_GGGC
cnt = 251	feature = 368	correl = -0.120011	descr = N_Gram_CCCG
cnt = 252	feature = 66	correl = 0.0779394	descr = Gibbs_of_Target_Sequence__Pos_8_Step_1
cnt = 253	feature = 392	correl = -0.0861333	descr = N_Gram_CCTC
cnt = 254	feature = 273	correl = 0.0612591	descr = N_Gram_ATC
cnt = 255	feature = 60	correl = -0.0494378	descr = Gibbs_of_Target_Sequence__Pos_1_Step_1
cnt = 256	feature = 430	correl = -0.112306	descr = N_Gram_CGGC
cnt = 257	feature = 74	correl = 0.0884278	descr = Gibbs_of_Target_Sequence__Pos_17_Step_1
cnt = 258	feature = 752	correl = 0.0248642	descr = N_Gram_TCA
cnt = 259	feature = 499	correl = -0.0243254	descr = N_Gram_GAAG
cnt = 260	feature = 701	correl = 0.0505537	descr = N_Gram_TAAA
cnt = 261	feature = 403	correl = -0.0763047	descr = N_Gram_CGA
cnt = 262	feature = 892	correl = 0.0397946	descr = N_Gram_TTTC
cnt = 263	feature = 70	correl = 0.119637	descr = Gibbs_of_Target_Sequence__Pos_13_Step_1
cnt = 264	feature = 662	correl = -0.0863963	descr = N_Gram_GTCC
cnt = 265	feature = 64	correl = 0.094957	descr = Gibbs_of_Target_Sequence__Pos_6_Step_1
cnt = 266	feature = 726	correl = 0.0848074	descr = N_Gram_TAG
cnt = 267	feature = 796	correl = 0.0659382	descr = N_Gram_TCTT
cnt = 268	feature = 348	correl = -0.0676288	descr = N_Gram_CCA
cnt = 269	feature = 540	correl = -0.030844	descr = N_Gram_GCA
cnt = 270	feature = 837	correl = 0.0839728	descr = N_Gram_TGT
cnt = 271	feature = 72	correl = 0.08735	descr = Gibbs_of_Target_Sequence__Pos_15_Step_1
cnt = 272	feature = 105	correl = -0.100756	descr = Xue_Structure_Feature_C110
cnt = 273	feature = 751	correl = 0.0404066	descr = N_Gram_TC
cnt = 274	feature = 554	correl = -0.119762	descr = N_Gram_GCC
cnt = 275	feature = 593	correl = -0.111876	descr = N_Gram_GG
cnt = 276	feature = 264	correl = 0.114081	descr = N_Gram_AT
cnt = 277	feature = 539	correl = -0.104996	descr = N_Gram_GC
cnt = 278	feature = 292	correl = 0.118434	descr = N_Gram_ATT
cnt = 279	feature = 78	correl = 0.214226	descr = PF_RNAi_Fold_Energy
cnt = 280	feature = 58	correl = 0.271228	descr = Gibbs_of_Target_Sequence_
num rows = 2188
num_elements = 614828
..*
optimization finished, #iter = 2414
nu = 0.339094
obj = -59.132175, rho = -0.701031
nSV = 1033, nBSV = 498
num rows = 243
num_elements = 68283
*
optimization finished, #iter = 218
nu = 0.308117
obj = -6.936604, rho = -0.675079
nSV = 139, nBSV = 33
..*
optimization finished, #iter = 2414
nu = 0.339094
obj = -59.132175, rho = -0.701031
nSV = 1033, nBSV = 498
CFS merit scores = 1.44541
CFS merit scores = 1.61707
CFS merit scores = 1.85383
CFS merit scores = 2.07923
CFS merit scores = 2.28362
CFS merit scores = 2.47348
CFS merit scores = 2.64674
CFS merit scores = 2.80346
CFS merit scores = 2.94928
CFS merit scores = 3.0878
CFS merit scores = 3.21613
CFS merit scores = 3.33703
CFS merit scores = 3.45226
CFS merit scores = 3.5625
CFS merit scores = 3.66829
CFS merit scores = 3.76865
CFS merit scores = 3.86568
CFS merit scores = 3.9573
CFS merit scores = 4.0455
CFS merit scores = 4.12998
CFS merit scores = 4.20851
CFS merit scores = 4.28495
CFS merit scores = 4.35465
CFS merit scores = 4.42176
CFS merit scores = 4.48696
CFS merit scores = 4.55013
CFS merit scores = 4.61173
CFS merit scores = 4.67015
CFS merit scores = 4.72598
CFS merit scores = 4.78059
CFS merit scores = 4.83328
CFS merit scores = 4.88345
CFS merit scores = 4.92969
CFS merit scores = 4.97466
CFS merit scores = 5.01623
CFS merit scores = 5.05593
CFS merit scores = 5.0947
CFS merit scores = 5.13255
CFS merit scores = 5.16891
CFS merit scores = 5.20255
CFS merit scores = 5.23452
CFS merit scores = 5.26507
CFS merit scores = 5.29463
CFS merit scores = 5.32328
CFS merit scores = 5.35218
CFS merit scores = 5.38026
CFS merit scores = 5.40769
CFS merit scores = 5.43426
CFS merit scores = 5.46072
CFS merit scores = 5.48553
CFS merit scores = 5.50958
CFS merit scores = 5.53224
CFS merit scores = 5.55398
CFS merit scores = 5.57382
CFS merit scores = 5.59279
CFS merit scores = 5.61108
CFS merit scores = 5.62892
CFS merit scores = 5.64528
CFS merit scores = 5.66107
CFS merit scores = 5.67709
CFS merit scores = 5.69213
CFS merit scores = 5.70744
CFS merit scores = 5.7221
CFS merit scores = 5.73572
CFS merit scores = 5.74912
CFS merit scores = 5.76293
CFS merit scores = 5.77692
CFS merit scores = 5.7909
CFS merit scores = 5.8036
CFS merit scores = 5.81639
CFS merit scores = 5.82868
CFS merit scores = 5.84089
CFS merit scores = 5.8529
CFS merit scores = 5.86426
CFS merit scores = 5.87402
CFS merit scores = 5.88348
CFS merit scores = 5.89284
CFS merit scores = 5.90119
CFS merit scores = 5.90951
CFS merit scores = 5.91812
CFS merit scores = 5.9266
CFS merit scores = 5.93523
CFS merit scores = 5.94356
CFS merit scores = 5.9511
CFS merit scores = 5.95845
CFS merit scores = 5.9653
CFS merit scores = 5.97213
CFS merit scores = 5.97877
CFS merit scores = 5.98561
CFS merit scores = 5.99212
CFS merit scores = 5.99842
CFS merit scores = 6.00445
CFS merit scores = 6.01016
CFS merit scores = 6.01536
CFS merit scores = 6.02021
CFS merit scores = 6.02452
CFS merit scores = 6.0288
CFS merit scores = 6.03256
CFS merit scores = 6.03625
CFS merit scores = 6.03968
CFS merit scores = 6.04327
CFS merit scores = 6.0469
CFS merit scores = 6.05082
CFS merit scores = 6.0542
CFS merit scores = 6.0575
CFS merit scores = 6.06075
CFS merit scores = 6.06418
CFS merit scores = 6.06744
CFS merit scores = 6.07075
CFS merit scores = 6.07398
CFS merit scores = 6.0764
CFS merit scores = 6.07855
CFS merit scores = 6.08087
CFS merit scores = 6.08332
CFS merit scores = 6.08537
CFS merit scores = 6.08768
CFS merit scores = 6.08993
CFS merit scores = 6.09216
CFS merit scores = 6.0942
CFS merit scores = 6.09622
CFS merit scores = 6.09781
CFS merit scores = 6.09952
CFS merit scores = 6.10128
CFS merit scores = 6.10301
CFS merit scores = 6.10499
CFS merit scores = 6.10661
CFS merit scores = 6.10794
CFS merit scores = 6.10924
CFS merit scores = 6.10996
CFS merit scores = 6.1107
CFS merit scores = 6.11151
CFS merit scores = 6.11232
CFS merit scores = 6.11326
CFS merit scores = 6.11434
CFS merit scores = 6.11525
CFS merit scores = 6.11615
CFS merit scores = 6.11719
CFS merit scores = 6.11789
CFS merit scores = 6.11867
CFS merit scores = 6.11911
CFS merit scores = 6.11948
CFS merit scores = 6.11996
CFS merit scores = 6.12032
CFS merit scores = 6.12067
CFS merit scores = 6.12112
CFS merit scores = 6.12146
CFS merit scores = 6.12198
CFS merit scores = 6.1226
CFS merit scores = 6.12319
CFS merit scores = 6.12373
CFS merit scores = 6.12357
CFS merit scores = 6.12344
CFS merit scores = 6.12352
CFS merit scores = 6.12329
CFS merit scores = 6.12311
CFS merit scores = 6.12291
CFS merit scores = 6.12242
CFS merit scores = 6.12193
CFS merit scores = 6.12163
CFS merit scores = 6.12136
CFS merit scores = 6.12102
CFS merit scores = 6.12072
CFS merit scores = 6.12037
CFS merit scores = 6.11998
CFS merit scores = 6.11947
CFS merit scores = 6.11895
CFS merit scores = 6.11843
CFS merit scores = 6.11779
CFS merit scores = 6.11709
CFS merit scores = 6.11647
CFS merit scores = 6.11569
CFS merit scores = 6.1148
CFS merit scores = 6.11393
CFS merit scores = 6.11306
CFS merit scores = 6.1122
CFS merit scores = 6.11139
CFS merit scores = 6.1104
CFS merit scores = 6.10939
CFS merit scores = 6.10808
CFS merit scores = 6.1068
CFS merit scores = 6.10549
CFS merit scores = 6.10405
CFS merit scores = 6.10269
CFS merit scores = 6.10104
CFS merit scores = 6.09931
CFS merit scores = 6.0976
CFS merit scores = 6.09597
CFS merit scores = 6.09434
CFS merit scores = 6.09262
CFS merit scores = 6.09082
CFS merit scores = 6.08913
CFS merit scores = 6.08722
CFS merit scores = 6.08505
CFS merit scores = 6.0829
CFS merit scores = 6.0808
CFS merit scores = 6.0788
CFS merit scores = 6.07686
CFS merit scores = 6.07492
CFS merit scores = 6.07289
CFS merit scores = 6.0706
CFS merit scores = 6.06822
CFS merit scores = 6.06561
CFS merit scores = 6.06283
CFS merit scores = 6.06001
CFS merit scores = 6.05719
CFS merit scores = 6.054
CFS merit scores = 6.0508
CFS merit scores = 6.04775
CFS merit scores = 6.04458
CFS merit scores = 6.04153
CFS merit scores = 6.03823
CFS merit scores = 6.03501
CFS merit scores = 6.03147
CFS merit scores = 6.02795
CFS merit scores = 6.02434
CFS merit scores = 6.02054
CFS merit scores = 6.01672
CFS merit scores = 6.01277
CFS merit scores = 6.00898
CFS merit scores = 6.00503
CFS merit scores = 6.00115
CFS merit scores = 5.99691
CFS merit scores = 5.99268
CFS merit scores = 5.98822
CFS merit scores = 5.98376
CFS merit scores = 5.9794
CFS merit scores = 5.97486
CFS merit scores = 5.97042
CFS merit scores = 5.96582
CFS merit scores = 5.96133
CFS merit scores = 5.95668
CFS merit scores = 5.9521
CFS merit scores = 5.94755
CFS merit scores = 5.94301
CFS merit scores = 5.93845
CFS merit scores = 5.934
CFS merit scores = 5.92952
CFS merit scores = 5.92467
CFS merit scores = 5.91993
CFS merit scores = 5.91511
CFS merit scores = 5.90987
CFS merit scores = 5.90465
CFS merit scores = 5.89943
CFS merit scores = 5.8942
CFS merit scores = 5.88882
CFS merit scores = 5.88351
CFS merit scores = 5.8782
CFS merit scores = 5.8729
CFS merit scores = 5.86743
CFS merit scores = 5.86199
CFS merit scores = 5.85638
CFS merit scores = 5.85066
CFS merit scores = 5.8451
CFS merit scores = 5.83959
CFS merit scores = 5.8342
CFS merit scores = 5.8288
CFS merit scores = 5.82341
CFS merit scores = 5.81803
CFS merit scores = 5.81241
CFS merit scores = 5.80666
CFS merit scores = 5.80089
CFS merit scores = 5.79486
CFS merit scores = 5.78884
CFS merit scores = 5.78257
CFS merit scores = 5.77636
CFS merit scores = 5.77012
CFS merit scores = 5.76394
CFS merit scores = 5.75763
CFS merit scores = 5.75138
CFS merit scores = 5.74511
CFS merit scores = 5.73881
CFS merit scores = 5.73241
CFS merit scores = 5.72591
CFS merit scores = 5.71954
CFS merit scores = 5.71288
CFS merit scores = 5.70613
CFS merit scores = 5.6994
CFS merit scores = 5.69263
CFS merit scores = 5.68576
CFS merit scores = 5.67896
CFS merit scores = 5.67222
CFS merit scores = 5.66528
CFS merit scores = 5.65838
CFS merit scores = 5.65159
CFS merit scores = 5.64477
CFS merit scores = 5.63768
CFS merit scores = 5.62998
CFS merit scores = 5.62241
CFS merit scores = 5.61486
CFS merit scores = 5.60741
CFS merit scores = 5.6
CFS merit scores = 5.59267
CFS merit scores = 5.58511
CFS merit scores = 5.57687
CFS merit scores = 5.56836
CFS merit scores = 5.55993
CFS merit scores = 5.55153
CFS merit scores = 5.5426
CFS merit scores = 5.53319
CFS merit scores = 5.52367
CFS merit scores = 5.51423
CFS merit scores = 5.50415
CFS merit scores = 5.49275
CFS merit scores = 5.48096
CFS merit scores = 5.46799
CFS merit scores = 5.45503
CFS merit scores = 5.44171
CFS merit scores = 5.42845
CFS merit scores = 5.41357
CFS merit scores = 5.39721
CFS merit scores = 5.38064
CFS merit scores = 5.36442
CFS merit scores = 5.3255
cnt = 1	feature = 83	correl = 0.445412	descr = Gibbs_of_Target_Sequence__Pos_19_Step_1
cnt = 2	feature = 2	correl = -0.134318	descr = Position_Specific_Bin_Base_0_Base_G
cnt = 3	feature = 502	correl = -0.0730174	descr = N_Gram_CTGGC
cnt = 4	feature = 14	correl = -0.0832759	descr = Position_Specific_Bin_Base_4_Base_C
cnt = 5	feature = 848	correl = -0.034037	descr = N_Gram_TGCCG
cnt = 6	feature = 684	correl = 0.0432445	descr = N_Gram_GTAA
cnt = 7	feature = 774	correl = 0.0599442	descr = N_Gram_TATCA
cnt = 8	feature = 356	correl = 0.0256986	descr = N_Gram_CATAG
cnt = 9	feature = 631	correl = -0.0275775	descr = N_Gram_GGACG
cnt = 10	feature = 749	correl = -0.0288557	descr = N_Gram_TACG
cnt = 11	feature = 228	correl = -0.0519931	descr = N_Gram_ACGGG
cnt = 12	feature = 880	correl = -0.0287172	descr = N_Gram_TTAAT
cnt = 13	feature = 765	correl = 0.0298168	descr = N_Gram_TAGTC
cnt = 14	feature = 327	correl = 0.0221769	descr = N_Gram_CAACG
cnt = 15	feature = 808	correl = 0.0459006	descr = N_Gram_TCGCA
cnt = 16	feature = 217	correl = -0.0216748	descr = N_Gram_ACCGA
cnt = 17	feature = 681	correl = -0.0247891	descr = N_Gram_GGTTA
cnt = 18	feature = 734	correl = 0.0263948	descr = N_Gram_TAACT
cnt = 19	feature = 901	correl = 0.0593651	descr = N_Gram_TTCGT
cnt = 20	feature = 806	correl = 0.0300373	descr = N_Gram_TCGAG
cnt = 21	feature = 697	correl = -0.0524763	descr = N_Gram_GTCCG
cnt = 22	feature = 432	correl = -0.0414496	descr = N_Gram_CGACG
cnt = 23	feature = 813	correl = -0.0333191	descr = N_Gram_TCGGC
cnt = 24	feature = 812	correl = 0.0409726	descr = N_Gram_TCGGA
cnt = 25	feature = 704	correl = 0.0481177	descr = N_Gram_GTCTA
cnt = 26	feature = 910	correl = 0.0313427	descr = N_Gram_TTGAC
cnt = 27	feature = 770	correl = 0.02339	descr = N_Gram_TATAC
cnt = 28	feature = 915	correl = -0.0261694	descr = N_Gram_TTGGC
cnt = 29	feature = 461	correl = -0.0276819	descr = N_Gram_CGGTT
cnt = 30	feature = 592	correl = 0.0218472	descr = N_Gram_GCCTA
cnt = 31	feature = 732	correl = 0.0498621	descr = N_Gram_TAAAC
cnt = 32	feature = 316	correl = 0.0315011	descr = N_Gram_ATTGT
cnt = 33	feature = 554	correl = -0.0256454	descr = N_Gram_GAGTA
cnt = 34	feature = 493	correl = -0.0497037	descr = N_Gram_CTCGT
cnt = 35	feature = 716	correl = -0.0577597	descr = N_Gram_GTGGG
cnt = 36	feature = 612	correl = -0.0279923	descr = N_Gram_GCTCA
cnt = 37	feature = 436	correl = -0.0308214	descr = N_Gram_CGATC
cnt = 38	feature = 800	correl = 0.079682	descr = N_Gram_TCCTA
cnt = 39	feature = 852	correl = 0.0263852	descr = N_Gram_TGCTA
cnt = 40	feature = 857	correl = 0.0299642	descr = N_Gram_TGGAC
cnt = 41	feature = 925	correl = 0.0653805	descr = N_Gram_TTTAG
cnt = 42	feature = 850	correl = -0.0246167	descr = N_Gram_TGCGC
cnt = 43	feature = 530	correl = 0.0698073	descr = N_Gram_GAATA
cnt = 44	feature = 721	correl = 0.0353547	descr = N_Gram_GTTAC
cnt = 45	feature = 308	correl = -0.021528	descr = N_Gram_ATTAA
cnt = 46	feature = 825	correl = 0.0490515	descr = N_Gram_TCTCT
cnt = 47	feature = 446	correl = -0.0569674	descr = N_Gram_CGCGT
cnt = 48	feature = 659	correl = -0.0928826	descr = N_Gram_GGGCC
cnt = 49	feature = 430	correl = -0.025773	descr = N_Gram_CGACA
cnt = 50	feature = 739	correl = -0.0573986	descr = N_Gram_TAATC
cnt = 51	feature = 582	correl = -0.0247798	descr = N_Gram_GCCAC
cnt = 52	feature = 572	correl = -0.0353289	descr = N_Gram_GCACC
cnt = 53	feature = 603	correl = -0.0299975	descr = N_Gram_GCGGG
cnt = 54	feature = 696	correl = -0.059595	descr = N_Gram_GTCCC
cnt = 55	feature = 840	correl = 0.0232885	descr = N_Gram_TGAGA
cnt = 56	feature = 233	correl = 0.069752	descr = N_Gram_ACTAC
cnt = 57	feature = 264	correl = -0.0251786	descr = N_Gram_AGGGA
cnt = 58	feature = 254	correl = -0.0361483	descr = N_Gram_AGCCC
cnt = 59	feature = 871	correl = 0.0287283	descr = N_Gram_TGTCG
cnt = 60	feature = 772	correl = 0.0326001	descr = N_Gram_TATAT
cnt = 61	feature = 717	correl = -0.0239231	descr = N_Gram_GTGGT
cnt = 62	feature = 238	correl = -0.0381083	descr = N_Gram_ACTGC
cnt = 63	feature = 539	correl = -0.0600909	descr = N_Gram_GACCG
cnt = 64	feature = 495	correl = 0.0333681	descr = N_Gram_CTCTA
cnt = 65	feature = 508	correl = -0.0368954	descr = N_Gram_CTTAA
cnt = 66	feature = 35	correl = 0.0305708	descr = Position_Specific_Bin_Base_12_Base_A
cnt = 67	feature = 718	correl = 0.0284015	descr = N_Gram_GTGTA
cnt = 68	feature = 403	correl = -0.0265512	descr = N_Gram_CCGCG
cnt = 69	feature = 52	correl = -0.0598637	descr = Position_Specific_Bin_Base_17_Base_G
cnt = 70	feature = 535	correl = 0.0296377	descr = N_Gram_GACAT
cnt = 71	feature = 640	correl = -0.0616316	descr = N_Gram_GGCAA
cnt = 72	feature = 790	correl = -0.0516014	descr = N_Gram_TCAGA
cnt = 73	feature = 337	correl = -0.0217312	descr = N_Gram_CACGA
cnt = 74	feature = 334	correl = -0.0253653	descr = N_Gram_CACAT
cnt = 75	feature = 273	correl = -0.0298605	descr = N_Gram_AGTTC
cnt = 76	feature = 786	correl = 0.040975	descr = N_Gram_TCAAC
cnt = 77	feature = 649	correl = -0.0653284	descr = N_Gram_GGCGT
cnt = 78	feature = 350	correl = -0.0304052	descr = N_Gram_CAGCG
cnt = 79	feature = 404	correl = -0.0356677	descr = N_Gram_CCGCT
cnt = 80	feature = 8	correl = 0.046204	descr = Position_Specific_Bin_Base_2_Base_C
cnt = 81	feature = 43	correl = 0.0764144	descr = Position_Specific_Bin_Base_15_Base_A
cnt = 82	feature = 625	correl = -0.0312403	descr = N_Gram_GGAAA
cnt = 83	feature = 709	correl = 0.044263	descr = N_Gram_GTGAA
cnt = 84	feature = 258	correl = 0.0227648	descr = N_Gram_AGCTA
cnt = 85	feature = 345	correl = -0.042937	descr = N_Gram_CAGAC
cnt = 86	feature = 664	correl = -0.0781102	descr = N_Gram_GGGGC
cnt = 87	feature = 545	correl = 0.046208	descr = N_Gram_GACTG
cnt = 88	feature = 518	correl = -0.0389601	descr = N_Gram_CTTTA
cnt = 89	feature = 56	correl = 0.0342793	descr = Position_Specific_Bin_Base_18_Base_T
cnt = 90	feature = 31	correl = -0.0413951	descr = Position_Specific_Bin_Base_11_Base_A
cnt = 91	feature = 645	correl = -0.0253824	descr = N_Gram_GGCCG
cnt = 92	feature = 705	correl = 0.0255253	descr = N_Gram_GTCTC
cnt = 93	feature = 355	correl = -0.0515854	descr = N_Gram_CATAA
cnt = 94	feature = 663	correl = -0.0460106	descr = N_Gram_GGGGA
cnt = 95	feature = 726	correl = -0.0258337	descr = N_Gram_GTTGT
cnt = 96	feature = 240	correl = 0.0242662	descr = N_Gram_ACTTC
cnt = 97	feature = 766	correl = 0.0325944	descr = N_Gram_TAGTG
cnt = 98	feature = 723	correl = 0.0375933	descr = N_Gram_GTTCG
cnt = 99	feature = 903	correl = 0.0574173	descr = N_Gram_TTCTA
cnt = 100	feature = 519	correl = 0.0249463	descr = N_Gram_CTTTC
cnt = 101	feature = 579	correl = 0.0345371	descr = N_Gram_GCATT
cnt = 102	feature = 4	correl = -0.0290785	descr = Position_Specific_Bin_Base_1_Base_C
cnt = 103	feature = 311	correl = 0.0401423	descr = N_Gram_ATTCG
cnt = 104	feature = 753	correl = 0.0355871	descr = N_Gram_TACTG
cnt = 105	feature = 665	correl = -0.0569768	descr = N_Gram_GGGGT
cnt = 106	feature = 60	correl = 0.0675692	descr = Position_Specific_Bin_Base_19_Base_T
cnt = 107	feature = 702	correl = 0.0614707	descr = N_Gram_GTCGT
cnt = 108	feature = 819	correl = 0.0499949	descr = N_Gram_TCTAC
cnt = 109	feature = 297	correl = 0.072704	descr = N_Gram_ATCTC
cnt = 110	feature = 788	correl = 0.0514998	descr = N_Gram_TCACC
cnt = 111	feature = 799	correl = -0.0221485	descr = N_Gram_TCCCG
cnt = 112	feature = 16	correl = 0.0569384	descr = Position_Specific_Bin_Base_5_Base_T
cnt = 113	feature = 687	correl = -0.0251885	descr = N_Gram_GTAAT
cnt = 114	feature = 560	correl = -0.0412813	descr = N_Gram_GATGG
cnt = 115	feature = 1	correl = 0.10639	descr = Position_Specific_Bin_Base_0_Base_C
cnt = 116	feature = 25	correl = 0.0315956	descr = Position_Specific_Bin_Base_9_Base_A
cnt = 117	feature = 798	correl = -0.0499878	descr = N_Gram_TCCCC
cnt = 118	feature = 627	correl = -0.0483494	descr = N_Gram_GGAAG
cnt = 119	feature = 370	correl = -0.0216426	descr = N_Gram_CCACA
cnt = 120	feature = 64	correl = 0.115046	descr = Position_Specific_Bin_Base_20_Base_T
cnt = 121	feature = 701	correl = -0.0257734	descr = N_Gram_GTCGG
cnt = 122	feature = 752	correl = 0.0723271	descr = N_Gram_TACTA
cnt = 123	feature = 598	correl = -0.0891962	descr = N_Gram_GCGCG
cnt = 124	feature = 583	correl = -0.0614779	descr = N_Gram_GCCAG
cnt = 125	feature = 278	correl = 0.0240922	descr = N_Gram_ATAGA
cnt = 126	feature = 746	correl = 0.0444974	descr = N_Gram_TACC
cnt = 127	feature = 368	correl = -0.0513613	descr = N_Gram_CCAAA
cnt = 128	feature = 481	correl = 0.0230737	descr = N_Gram_CTAGA
cnt = 129	feature = 40	correl = -0.0337954	descr = Position_Specific_Bin_Base_14_Base_C
cnt = 130	feature = 706	correl = 0.023864	descr = N_Gram_GTCTT
cnt = 131	feature = 314	correl = -0.0219584	descr = N_Gram_ATTGA
cnt = 132	feature = 634	correl = -0.0603391	descr = N_Gram_GGAGC
cnt = 133	feature = 904	correl = 0.0391527	descr = N_Gram_TTCTC
cnt = 134	feature = 394	correl = -0.0802951	descr = N_Gram_CCCTG
cnt = 135	feature = 914	correl = 0.0477703	descr = N_Gram_TTGGA
cnt = 136	feature = 900	correl = 0.0347613	descr = N_Gram_TTCGC
cnt = 137	feature = 740	correl = -0.0224546	descr = N_Gram_TAATG
cnt = 138	feature = 593	correl = -0.0546191	descr = N_Gram_GCCTC
cnt = 139	feature = 292	correl = 0.0314177	descr = N_Gram_ATCCT
cnt = 140	feature = 597	correl = -0.0518267	descr = N_Gram_GCGCA
cnt = 141	feature = 553	correl = -0.02656	descr = N_Gram_GAGGT
cnt = 142	feature = 917	correl = 0.0352431	descr = N_Gram_TTGGT
cnt = 143	feature = 769	correl = 0.0568551	descr = N_Gram_TATAA
cnt = 144	feature = 105	correl = -0.0226742	descr = Xue_Structure_Feature_A111
cnt = 145	feature = 286	correl = 0.0357376	descr = N_Gram_ATCAA
cnt = 146	feature = 482	correl = 0.0653408	descr = N_Gram_CTAGC
cnt = 147	feature = 21	correl = 0.063079	descr = Position_Specific_Bin_Base_7_Base_T
cnt = 148	feature = 934	correl = 0.0333976	descr = N_Gram_TTTTA
cnt = 149	feature = 678	correl = -0.0697012	descr = N_Gram_GGTGC
cnt = 150	feature = 452	correl = -0.0470947	descr = N_Gram_CGGCA
cnt = 151	feature = 11	correl = 0.0705931	descr = Position_Specific_Bin_Base_3_Base_G
cnt = 152	feature = 271	correl = 0.033487	descr = N_Gram_AGTCT
cnt = 153	feature = 552	correl = -0.0336391	descr = N_Gram_GAGGG
cnt = 154	feature = 789	correl = -0.0437661	descr = N_Gram_TCACG
cnt = 155	feature = 270	correl = 0.0978037	descr = N_Gram_AGTCG
cnt = 156	feature = 207	correl = 0.0436854	descr = N_Gram_ACATC
cnt = 157	feature = 927	correl = 0.0437377	descr = N_Gram_TTTCC
cnt = 158	feature = 17	correl = -0.0411288	descr = Position_Specific_Bin_Base_6_Base_C
cnt = 159	feature = 501	correl = 0.0556723	descr = N_Gram_CTGGA
cnt = 160	feature = 792	correl = 0.0238637	descr = N_Gram_TCATA
cnt = 161	feature = 29	correl = -0.0520621	descr = Position_Specific_Bin_Base_10_Base_G
cnt = 162	feature = 251	correl = -0.0228779	descr = N_Gram_AGCAC
cnt = 163	feature = 620	correl = 0.0228653	descr = N_Gram_GCTGT
cnt = 164	feature = 860	correl = -0.0744991	descr = N_Gram_TGGCG
cnt = 165	feature = 541	correl = -0.0386102	descr = N_Gram_GACGG
cnt = 166	feature = 677	correl = -0.0295549	descr = N_Gram_GGTGA
cnt = 167	feature = 610	correl = 0.022858	descr = N_Gram_GCTAT
cnt = 168	feature = 738	correl = 0.057749	descr = N_Gram_TAAGG
cnt = 169	feature = 6	correl = 0.0227163	descr = Position_Specific_Bin_Base_1_Base_T
cnt = 170	feature = 41	correl = -0.153466	descr = Position_Specific_Bin_Base_14_Base_G
cnt = 171	feature = 293	correl = 0.0460203	descr = N_Gram_ATCG
cnt = 172	feature = 643	correl = -0.0814625	descr = N_Gram_GGCCA
cnt = 173	feature = 489	correl = -0.0350947	descr = N_Gram_CTCAC
cnt = 174	feature = 685	correl = 0.0552742	descr = N_Gram_GTAAA
cnt = 175	feature = 58	correl = -0.127886	descr = Position_Specific_Bin_Base_19_Base_C
cnt = 176	feature = 780	correl = 0.0635508	descr = N_Gram_TATTC
cnt = 177	feature = 526	correl = -0.0505836	descr = N_Gram_GAAGA
cnt = 178	feature = 423	correl = 0.0268605	descr = N_Gram_CCTTG
cnt = 179	feature = 10	correl = -0.128026	descr = Position_Specific_Bin_Base_2_Base_T
cnt = 180	feature = 674	correl = 0.0296051	descr = N_Gram_GGTCA
cnt = 181	feature = 590	correl = -0.0346526	descr = N_Gram_GCCGA
cnt = 182	feature = 46	correl = 0.0796893	descr = Position_Specific_Bin_Base_16_Base_A
cnt = 183	feature = 838	correl = 0.0299158	descr = N_Gram_TGAAT
cnt = 184	feature = 876	correl = 0.0571965	descr = N_Gram_TGTTC
cnt = 185	feature = 660	correl = -0.0761013	descr = N_Gram_GGGCG
cnt = 186	feature = 821	correl = 0.0338482	descr = N_Gram_TCTAT
cnt = 187	feature = 802	correl = -0.0354371	descr = N_Gram_TCCTG
cnt = 188	feature = 249	correl = -0.0458809	descr = N_Gram_AGATG
cnt = 189	feature = 641	correl = -0.0525538	descr = N_Gram_GGCAG
cnt = 190	feature = 229	correl = -0.0365522	descr = N_Gram_ACGT
cnt = 191	feature = 33	correl = -0.0478523	descr = Position_Specific_Bin_Base_11_Base_G
cnt = 192	feature = 256	correl = -0.0452271	descr = N_Gram_AGCGG
cnt = 193	feature = 675	correl = -0.0716173	descr = N_Gram_GGTCC
cnt = 194	feature = 632	correl = 0.0457683	descr = N_Gram_GGACT
cnt = 195	feature = 23	correl = -0.0937995	descr = Position_Specific_Bin_Base_8_Base_C
cnt = 196	feature = 213	correl = -0.082548	descr = N_Gram_ACCAC
cnt = 197	feature = 672	correl = 0.0395921	descr = N_Gram_GGTAA
cnt = 198	feature = 59	correl = -0.119212	descr = Position_Specific_Bin_Base_19_Base_G
cnt = 199	feature = 490	correl = -0.0416983	descr = N_Gram_CTCCC
cnt = 200	feature = 831	correl = 0.0329457	descr = N_Gram_TCTTG
cnt = 201	feature = 843	correl = 0.0429714	descr = N_Gram_TGCA
cnt = 202	feature = 260	correl = 0.0261891	descr = N_Gram_AGGAA
cnt = 203	feature = 305	correl = -0.0392433	descr = N_Gram_ATGGT
cnt = 204	feature = 725	correl = -0.0424462	descr = N_Gram_GTTGG
cnt = 205	feature = 837	correl = 0.0485925	descr = N_Gram_TGAAG
cnt = 206	feature = 307	correl = 0.0516734	descr = N_Gram_ATTA
cnt = 207	feature = 42	correl = 0.0758564	descr = Position_Specific_Bin_Base_14_Base_T
cnt = 208	feature = 658	correl = -0.046249	descr = N_Gram_GGGCA
cnt = 209	feature = 9	correl = 0.119112	descr = Position_Specific_Bin_Base_2_Base_G
cnt = 210	feature = 57	correl = 0.174308	descr = Position_Specific_Bin_Base_19_Base_A
cnt = 211	feature = 214	correl = -0.0291744	descr = N_Gram_ACCC
cnt = 212	feature = 232	correl = 0.0497207	descr = N_Gram_ACTA
cnt = 213	feature = 28	correl = -0.0840068	descr = Position_Specific_Bin_Base_10_Base_C
cnt = 214	feature = 15	correl = -0.0752273	descr = Position_Specific_Bin_Base_5_Base_C
cnt = 215	feature = 367	correl = -0.0278045	descr = N_Gram_CCAA
cnt = 216	feature = 409	correl = 0.0774527	descr = N_Gram_CCTA
cnt = 217	feature = 358	correl = 0.0754686	descr = N_Gram_CATCT
cnt = 218	feature = 47	correl = -0.0464534	descr = Position_Specific_Bin_Base_16_Base_C
cnt = 219	feature = 389	correl = -0.0999543	descr = N_Gram_CCCGA
cnt = 220	feature = 531	correl = 0.0398536	descr = N_Gram_GAATT
cnt = 221	feature = 494	correl = 0.0386658	descr = N_Gram_CTCT
cnt = 222	feature = 348	correl = -0.032593	descr = N_Gram_CAGCA
cnt = 223	feature = 759	correl = 0.067802	descr = N_Gram_TAGC
cnt = 224	feature = 922	correl = 0.0548778	descr = N_Gram_TTGTT
cnt = 225	feature = 288	correl = 0.0528521	descr = N_Gram_ATCC
cnt = 226	feature = 865	correl = 0.0321869	descr = N_Gram_TGGTC
cnt = 227	feature = 916	correl = -0.0249317	descr = N_Gram_TTGGG
cnt = 228	feature = 478	correl = 0.0388374	descr = N_Gram_CTACA
cnt = 229	feature = 773	correl = 0.0602763	descr = N_Gram_TATC
cnt = 230	feature = 536	correl = -0.0758617	descr = N_Gram_GACC
cnt = 231	feature = 679	correl = -0.107502	descr = N_Gram_GGTGG
cnt = 232	feature = 438	correl = -0.0355033	descr = N_Gram_CGCA
cnt = 233	feature = 616	correl = -0.0360442	descr = N_Gram_GCTG
cnt = 234	feature = 277	correl = 0.0459221	descr = N_Gram_ATAG
cnt = 235	feature = 671	correl = 0.0314753	descr = N_Gram_GGTA
cnt = 236	feature = 867	correl = 0.0517352	descr = N_Gram_TGTA
cnt = 237	feature = 515	correl = -0.0225347	descr = N_Gram_CTTGG
cnt = 238	feature = 703	correl = 0.0295497	descr = N_Gram_GTCT
cnt = 239	feature = 794	correl = 0.0293761	descr = N_Gram_TCCA
cnt = 240	feature = 815	correl = 0.0441174	descr = N_Gram_TCGT
cnt = 241	feature = 384	correl = -0.09069	descr = N_Gram_CCCC
cnt = 242	feature = 650	correl = -0.0584427	descr = N_Gram_GGCT
cnt = 243	feature = 884	correl = 0.0590672	descr = N_Gram_TTAG
cnt = 244	feature = 864	correl = -0.0686388	descr = N_Gram_TGGGG
cnt = 245	feature = 499	correl = -0.0326022	descr = N_Gram_CTGC
cnt = 246	feature = 751	correl = 0.0496689	descr = N_Gram_TACT
cnt = 247	feature = 66	correl = 0.0882252	descr = Gibbs_of_Target_Sequence__Pos_0_Step_1
cnt = 248	feature = 336	correl = -0.0676452	descr = N_Gram_CACG
cnt = 249	feature = 412	correl = -0.0882423	descr = N_Gram_CCTC
cnt = 250	feature = 589	correl = -0.0317639	descr = N_Gram_GCCG
cnt = 251	feature = 654	correl = -0.0850223	descr = N_Gram_GGGA
cnt = 252	feature = 708	correl = 0.0352974	descr = N_Gram_GTGA
cnt = 253	feature = 826	correl = 0.0809043	descr = N_Gram_TCTG
cnt = 254	feature = 680	correl = -0.0357018	descr = N_Gram_GGTT
cnt = 255	feature = 68	correl = -0.154217	descr = Gibbs_of_Target_Sequence__Pos_2_Step_1
cnt = 256	feature = 81	correl = 0.110592	descr = Gibbs_of_Target_Sequence__Pos_17_Step_1
cnt = 257	feature = 303	correl = -0.0476658	descr = N_Gram_ATGG
cnt = 258	feature = 206	correl = 0.073167	descr = N_Gram_ACAT
cnt = 259	feature = 768	correl = 0.0705929	descr = N_Gram_TATA
cnt = 260	feature = 856	correl = 0.0218742	descr = N_Gram_TGGA
cnt = 261	feature = 70	correl = 0.0559657	descr = Gibbs_of_Target_Sequence__Pos_5_Step_1
cnt = 262	feature = 899	correl = 0.0311282	descr = N_Gram_TTCG
cnt = 263	feature = 263	correl = -0.0448993	descr = N_Gram_AGGG
cnt = 264	feature = 80	correl = 0.139503	descr = Gibbs_of_Target_Sequence__Pos_16_Step_1
cnt = 265	feature = 743	correl = 0.0578635	descr = N_Gram_TACA
cnt = 266	feature = 392	correl = -0.0694441	descr = N_Gram_CCCT
cnt = 267	feature = 755	correl = 0.0542345	descr = N_Gram_TAGA
cnt = 268	feature = 78	correl = 0.148402	descr = Gibbs_of_Target_Sequence__Pos_14_Step_1
cnt = 269	feature = 624	correl = -0.0317003	descr = N_Gram_GGAA
cnt = 270	feature = 483	correl = 0.0476722	descr = N_Gram_CTAT
cnt = 271	feature = 67	correl = -0.0287526	descr = Gibbs_of_Target_Sequence__Pos_1_Step_1
cnt = 272	feature = 76	correl = 0.0481381	descr = Gibbs_of_Target_Sequence__Pos_11_Step_1
cnt = 273	feature = 695	correl = -0.0830447	descr = N_Gram_GTCC
cnt = 274	feature = 525	correl = -0.0305174	descr = N_Gram_GAAG
cnt = 275	feature = 69	correl = 0.104712	descr = Gibbs_of_Target_Sequence__Pos_4_Step_1
cnt = 276	feature = 71	correl = 0.101006	descr = Gibbs_of_Target_Sequence__Pos_6_Step_1
cnt = 277	feature = 77	correl = 0.13154	descr = Gibbs_of_Target_Sequence__Pos_13_Step_1
cnt = 278	feature = 875	correl = 0.076972	descr = N_Gram_TGTT
cnt = 279	feature = 310	correl = 0.0804628	descr = N_Gram_ATTC
cnt = 280	feature = 462	correl = -0.0492925	descr = N_Gram_CGT
cnt = 281	feature = 669	correl = -0.0935417	descr = N_Gram_GGGTG
cnt = 282	feature = 396	correl = -0.100816	descr = N_Gram_CCGA
cnt = 283	feature = 74	correl = 0.110939	descr = Gibbs_of_Target_Sequence__Pos_9_Step_1
cnt = 284	feature = 231	correl = 0.035948	descr = N_Gram_ACT
cnt = 285	feature = 834	correl = 0.06505	descr = N_Gram_TGA
cnt = 286	feature = 646	correl = -0.11501	descr = N_Gram_GGCG
cnt = 287	feature = 210	correl = -0.0371794	descr = N_Gram_ACC
cnt = 288	feature = 662	correl = -0.0947679	descr = N_Gram_GGGG
cnt = 289	feature = 796	correl = -0.0527372	descr = N_Gram_TCCC
cnt = 290	feature = 82	correl = 0.201542	descr = Gibbs_of_Target_Sequence__Pos_18_Step_1
cnt = 291	feature = 818	correl = 0.0748774	descr = N_Gram_TCTA
cnt = 292	feature = 600	correl = -0.102743	descr = N_Gram_GCGG
cnt = 293	feature = 72	correl = 0.155333	descr = Gibbs_of_Target_Sequence__Pos_7_Step_1
cnt = 294	feature = 284	correl = 0.0678223	descr = N_Gram_ATC
cnt = 295	feature = 707	correl = -0.0326722	descr = N_Gram_GTG
cnt = 296	feature = 75	correl = 0.130166	descr = Gibbs_of_Target_Sequence__Pos_10_Step_1
cnt = 297	feature = 79	correl = 0.103722	descr = Gibbs_of_Target_Sequence__Pos_15_Step_1
cnt = 298	feature = 657	correl = -0.126764	descr = N_Gram_GGGC
cnt = 299	feature = 354	correl = 0.0701502	descr = N_Gram_CAT
cnt = 300	feature = 666	correl = -0.0628313	descr = N_Gram_GGGT
cnt = 301	feature = 366	correl = -0.0722358	descr = N_Gram_CCA
cnt = 302	feature = 676	correl = -0.0979986	descr = N_Gram_GGTG
cnt = 303	feature = 275	correl = 0.0611281	descr = N_Gram_ATA
cnt = 304	feature = 892	correl = 0.097904	descr = N_Gram_TTC
cnt = 305	feature = 767	correl = 0.124041	descr = N_Gram_TAT
cnt = 306	feature = 449	correl = -0.116375	descr = N_Gram_CGG
cnt = 307	feature = 473	correl = 0.102908	descr = N_Gram_CTA
cnt = 308	feature = 595	correl = -0.105737	descr = N_Gram_GCG
cnt = 309	feature = 638	correl = -0.181392	descr = N_Gram_GGC
cnt = 310	feature = 365	correl = -0.0852732	descr = N_Gram_CC
cnt = 311	feature = 653	correl = -0.138931	descr = N_Gram_GGG
cnt = 312	feature = 565	correl = -0.127803	descr = N_Gram_GC
cnt = 313	feature = 65	correl = 0.293816	descr = Gibbs_of_Target_Sequence_
num rows = 2188
num_elements = 687032
..*
optimization finished, #iter = 2430
nu = 0.312379
obj = -55.395889, rho = -0.764163
nSV = 1004, nBSV = 423
num rows = 243
num_elements = 76302
*
optimization finished, #iter = 201
nu = 0.272990
obj = -5.969589, rho = -0.707542
nSV = 122, nBSV = 26
..*
optimization finished, #iter = 2430
nu = 0.312379
obj = -55.395889, rho = -0.764163
nSV = 1004, nBSV = 423
CFS merit scores = 1.35829
CFS merit scores = 1.59756
CFS merit scores = 1.85335
CFS merit scores = 2.08062
CFS merit scores = 2.29189
CFS merit scores = 2.47653
CFS merit scores = 2.64704
CFS merit scores = 2.80407
CFS merit scores = 2.94854
CFS merit scores = 3.08424
CFS merit scores = 3.21342
CFS merit scores = 3.33726
CFS merit scores = 3.45496
CFS merit scores = 3.56593
CFS merit scores = 3.67202
CFS merit scores = 3.77426
CFS merit scores = 3.87231
CFS merit scores = 3.96691
CFS merit scores = 4.05806
CFS merit scores = 4.14606
CFS merit scores = 4.2301
CFS merit scores = 4.31081
CFS merit scores = 4.38765
CFS merit scores = 4.46077
CFS merit scores = 4.53158
CFS merit scores = 4.59952
CFS merit scores = 4.66479
CFS merit scores = 4.7267
CFS merit scores = 4.78457
CFS merit scores = 4.84072
CFS merit scores = 4.89548
CFS merit scores = 4.94663
CFS merit scores = 4.99372
CFS merit scores = 5.03774
CFS merit scores = 5.08043
CFS merit scores = 5.12125
CFS merit scores = 5.16006
CFS merit scores = 5.19773
CFS merit scores = 5.23437
CFS merit scores = 5.26962
CFS merit scores = 5.30379
CFS merit scores = 5.33739
CFS merit scores = 5.36849
CFS merit scores = 5.39922
CFS merit scores = 5.42837
CFS merit scores = 5.45721
CFS merit scores = 5.48373
CFS merit scores = 5.5089
CFS merit scores = 5.5331
CFS merit scores = 5.55634
CFS merit scores = 5.57916
CFS merit scores = 5.59976
CFS merit scores = 5.61999
CFS merit scores = 5.63982
CFS merit scores = 5.65761
CFS merit scores = 5.67539
CFS merit scores = 5.69334
CFS merit scores = 5.71123
CFS merit scores = 5.72907
CFS merit scores = 5.74553
CFS merit scores = 5.76145
CFS merit scores = 5.77597
CFS merit scores = 5.78978
CFS merit scores = 5.80208
CFS merit scores = 5.81422
CFS merit scores = 5.82588
CFS merit scores = 5.83661
CFS merit scores = 5.84677
CFS merit scores = 5.85707
CFS merit scores = 5.86553
CFS merit scores = 5.87381
CFS merit scores = 5.88209
CFS merit scores = 5.89017
CFS merit scores = 5.89815
CFS merit scores = 5.90542
CFS merit scores = 5.91292
CFS merit scores = 5.92019
CFS merit scores = 5.92727
CFS merit scores = 5.93418
CFS merit scores = 5.94118
CFS merit scores = 5.94825
CFS merit scores = 5.95526
CFS merit scores = 5.96244
CFS merit scores = 5.96973
CFS merit scores = 5.97707
CFS merit scores = 5.98401
CFS merit scores = 5.98937
CFS merit scores = 5.99482
CFS merit scores = 5.99999
CFS merit scores = 6.00532
CFS merit scores = 6.01029
CFS merit scores = 6.01436
CFS merit scores = 6.01846
CFS merit scores = 6.02293
CFS merit scores = 6.02703
CFS merit scores = 6.03106
CFS merit scores = 6.03504
CFS merit scores = 6.03884
CFS merit scores = 6.04249
CFS merit scores = 6.04587
CFS merit scores = 6.04912
CFS merit scores = 6.05204
CFS merit scores = 6.0552
CFS merit scores = 6.05787
CFS merit scores = 6.06015
CFS merit scores = 6.06255
CFS merit scores = 6.065
CFS merit scores = 6.06718
CFS merit scores = 6.06933
CFS merit scores = 6.07166
CFS merit scores = 6.07345
CFS merit scores = 6.0755
CFS merit scores = 6.07745
CFS merit scores = 6.07946
CFS merit scores = 6.08128
CFS merit scores = 6.08294
CFS merit scores = 6.08476
CFS merit scores = 6.0867
CFS merit scores = 6.08835
CFS merit scores = 6.08991
CFS merit scores = 6.09161
CFS merit scores = 6.09293
CFS merit scores = 6.09451
CFS merit scores = 6.09566
CFS merit scores = 6.09716
CFS merit scores = 6.09866
CFS merit scores = 6.09994
CFS merit scores = 6.10097
CFS merit scores = 6.10213
CFS merit scores = 6.10343
CFS merit scores = 6.10477
CFS merit scores = 6.10624
CFS merit scores = 6.10732
CFS merit scores = 6.10829
CFS merit scores = 6.10889
CFS merit scores = 6.10917
CFS merit scores = 6.10956
CFS merit scores = 6.10973
CFS merit scores = 6.10989
CFS merit scores = 6.1101
CFS merit scores = 6.1104
CFS merit scores = 6.11036
CFS merit scores = 6.11016
CFS merit scores = 6.11015
CFS merit scores = 6.10959
CFS merit scores = 6.10873
CFS merit scores = 6.10811
CFS merit scores = 6.1075
CFS merit scores = 6.1068
CFS merit scores = 6.10605
CFS merit scores = 6.10521
CFS merit scores = 6.10448
CFS merit scores = 6.1031
CFS merit scores = 6.10189
CFS merit scores = 6.10079
CFS merit scores = 6.09983
CFS merit scores = 6.09886
CFS merit scores = 6.09802
CFS merit scores = 6.09681
CFS merit scores = 6.09584
CFS merit scores = 6.09465
CFS merit scores = 6.09344
CFS merit scores = 6.0922
CFS merit scores = 6.09085
CFS merit scores = 6.08936
CFS merit scores = 6.08784
CFS merit scores = 6.08596
CFS merit scores = 6.08415
CFS merit scores = 6.08236
CFS merit scores = 6.08076
CFS merit scores = 6.07912
CFS merit scores = 6.07752
CFS merit scores = 6.07593
CFS merit scores = 6.07423
CFS merit scores = 6.07241
CFS merit scores = 6.07059
CFS merit scores = 6.06892
CFS merit scores = 6.06696
CFS merit scores = 6.06507
CFS merit scores = 6.06316
CFS merit scores = 6.0611
CFS merit scores = 6.05884
CFS merit scores = 6.05659
CFS merit scores = 6.05428
CFS merit scores = 6.05192
CFS merit scores = 6.04968
CFS merit scores = 6.04758
CFS merit scores = 6.04534
CFS merit scores = 6.0431
CFS merit scores = 6.04075
CFS merit scores = 6.03842
CFS merit scores = 6.03598
CFS merit scores = 6.03351
CFS merit scores = 6.03109
CFS merit scores = 6.02816
CFS merit scores = 6.02523
CFS merit scores = 6.02231
CFS merit scores = 6.01913
CFS merit scores = 6.01606
CFS merit scores = 6.01284
CFS merit scores = 6.00943
CFS merit scores = 6.00612
CFS merit scores = 6.00272
CFS merit scores = 5.99927
CFS merit scores = 5.99587
CFS merit scores = 5.99243
CFS merit scores = 5.98906
CFS merit scores = 5.98549
CFS merit scores = 5.98193
CFS merit scores = 5.97813
CFS merit scores = 5.97426
CFS merit scores = 5.9705
CFS merit scores = 5.96665
CFS merit scores = 5.96283
CFS merit scores = 5.95886
CFS merit scores = 5.95464
CFS merit scores = 5.95027
CFS merit scores = 5.94589
CFS merit scores = 5.94136
CFS merit scores = 5.93684
CFS merit scores = 5.93244
CFS merit scores = 5.92818
CFS merit scores = 5.9237
CFS merit scores = 5.91912
CFS merit scores = 5.91449
CFS merit scores = 5.90988
CFS merit scores = 5.90491
CFS merit scores = 5.90011
CFS merit scores = 5.89505
CFS merit scores = 5.8898
CFS merit scores = 5.88471
CFS merit scores = 5.87921
CFS merit scores = 5.87386
CFS merit scores = 5.86831
CFS merit scores = 5.86287
CFS merit scores = 5.85706
CFS merit scores = 5.85118
CFS merit scores = 5.84532
CFS merit scores = 5.83942
CFS merit scores = 5.83354
CFS merit scores = 5.82781
CFS merit scores = 5.82215
CFS merit scores = 5.81655
CFS merit scores = 5.81077
CFS merit scores = 5.80508
CFS merit scores = 5.79933
CFS merit scores = 5.79357
CFS merit scores = 5.78794
CFS merit scores = 5.78202
CFS merit scores = 5.77614
CFS merit scores = 5.77
CFS merit scores = 5.76396
CFS merit scores = 5.75775
CFS merit scores = 5.7517
CFS merit scores = 5.74569
CFS merit scores = 5.73981
CFS merit scores = 5.7339
CFS merit scores = 5.72794
CFS merit scores = 5.72205
CFS merit scores = 5.71544
CFS merit scores = 5.70878
CFS merit scores = 5.70175
CFS merit scores = 5.69453
CFS merit scores = 5.68727
CFS merit scores = 5.68004
CFS merit scores = 5.6724
CFS merit scores = 5.66484
CFS merit scores = 5.65736
CFS merit scores = 5.64958
CFS merit scores = 5.64179
CFS merit scores = 5.63404
CFS merit scores = 5.62625
CFS merit scores = 5.61842
CFS merit scores = 5.61065
CFS merit scores = 5.60296
CFS merit scores = 5.59503
CFS merit scores = 5.58721
CFS merit scores = 5.57927
CFS merit scores = 5.57132
CFS merit scores = 5.56262
CFS merit scores = 5.55341
CFS merit scores = 5.54431
CFS merit scores = 5.53522
CFS merit scores = 5.52561
CFS merit scores = 5.51618
CFS merit scores = 5.50641
CFS merit scores = 5.49668
CFS merit scores = 5.48683
CFS merit scores = 5.47714
CFS merit scores = 5.46718
CFS merit scores = 5.45696
CFS merit scores = 5.44675
CFS merit scores = 5.43638
CFS merit scores = 5.42582
CFS merit scores = 5.41513
CFS merit scores = 5.40358
CFS merit scores = 5.39148
CFS merit scores = 5.3793
CFS merit scores = 5.36572
CFS merit scores = 5.35099
CFS merit scores = 5.33435
CFS merit scores = 5.29447
cnt = 1	feature = 64	correl = 0.358287	descr = Position_Specific_Bin_Base_20_Base_A
cnt = 2	feature = 60	correl = 0.178366	descr = Position_Specific_Bin_Base_19_Base_A
cnt = 3	feature = 2	correl = -0.146576	descr = Position_Specific_Bin_Base_0_Base_G
cnt = 4	feature = 14	correl = -0.0712411	descr = Position_Specific_Bin_Base_4_Base_C
cnt = 5	feature = 8	correl = 0.126725	descr = Position_Specific_Bin_Base_2_Base_G
cnt = 6	feature = 663	correl = 0.0620852	descr = N_Gram_GGTAA
cnt = 7	feature = 904	correl = 0.0286517	descr = N_Gram_TTTAC
cnt = 8	feature = 592	correl = -0.0235706	descr = N_Gram_GCGAA
cnt = 9	feature = 336	correl = -0.0293546	descr = N_Gram_CACGA
cnt = 10	feature = 337	correl = -0.0329156	descr = N_Gram_CACGG
cnt = 11	feature = 794	correl = -0.0271513	descr = N_Gram_TCGCG
cnt = 12	feature = 436	correl = -0.0333836	descr = N_Gram_CGCAA
cnt = 13	feature = 432	correl = -0.029736	descr = N_Gram_CGAGT
cnt = 14	feature = 723	correl = 0.0299884	descr = N_Gram_TAACT
cnt = 15	feature = 871	correl = 0.0535966	descr = N_Gram_TTAGT
cnt = 16	feature = 313	correl = 0.0377887	descr = N_Gram_ATTCG
cnt = 17	feature = 536	correl = 0.0757219	descr = N_Gram_GACTA
cnt = 18	feature = 462	correl = 0.0291085	descr = N_Gram_CGTCT
cnt = 19	feature = 734	correl = 0.0294449	descr = N_Gram_TACCG
cnt = 20	feature = 449	correl = -0.103508	descr = N_Gram_CGGCG
cnt = 21	feature = 217	correl = -0.0281603	descr = N_Gram_ACCCC
cnt = 22	feature = 706	correl = 0.0236165	descr = N_Gram_GTGTA
cnt = 23	feature = 672	correl = -0.0457738	descr = N_Gram_GGTTA
cnt = 24	feature = 529	correl = 0.0239801	descr = N_Gram_GACAT
cnt = 25	feature = 755	correl = 0.0277192	descr = N_Gram_TATAC
cnt = 26	feature = 772	correl = 0.0275011	descr = N_Gram_TCACT
cnt = 27	feature = 461	correl = -0.0509989	descr = N_Gram_CGTCG
cnt = 28	feature = 232	correl = 0.0254921	descr = N_Gram_ACTAG
cnt = 29	feature = 867	correl = -0.0317417	descr = N_Gram_TTACG
cnt = 30	feature = 214	correl = -0.0244272	descr = N_Gram_ACCAA
cnt = 31	feature = 707	correl = 0.0267682	descr = N_Gram_GTGTG
cnt = 32	feature = 430	correl = -0.0414653	descr = N_Gram_CGACG
cnt = 33	feature = 821	correl = 0.0333067	descr = N_Gram_TGAAC
cnt = 34	feature = 631	correl = -0.0642513	descr = N_Gram_GGCAA
cnt = 35	feature = 345	correl = -0.0475207	descr = N_Gram_CAGAG
cnt = 36	feature = 537	correl = -0.03471	descr = N_Gram_GACTC
cnt = 37	feature = 572	correl = -0.0408481	descr = N_Gram_GCATA
cnt = 38	feature = 586	correl = -0.0222845	descr = N_Gram_GCCGG
cnt = 39	feature = 565	correl = -0.0520765	descr = N_Gram_GCACC
cnt = 40	feature = 228	correl = -0.0322178	descr = N_Gram_ACGTT
cnt = 41	feature = 396	correl = -0.0350515	descr = N_Gram_CCCGG
cnt = 42	feature = 288	correl = -0.026094	descr = N_Gram_ATCCC
cnt = 43	feature = 264	correl = 0.0231256	descr = N_Gram_AGGGG
cnt = 44	feature = 311	correl = 0.0785075	descr = N_Gram_ATTAT
cnt = 45	feature = 491	correl = 0.0339955	descr = N_Gram_CTCTA
cnt = 46	feature = 769	correl = 0.0410459	descr = N_Gram_TCAAC
cnt = 47	feature = 482	correl = -0.0229229	descr = N_Gram_CTATT
cnt = 48	feature = 258	correl = 0.0263574	descr = N_Gram_AGGAA
cnt = 49	feature = 852	correl = 0.035643	descr = N_Gram_TGTAT
cnt = 50	feature = 678	correl = -0.0406309	descr = N_Gram_GTAAT
cnt = 51	feature = 900	correl = 0.0392185	descr = N_Gram_TTGTG
cnt = 52	feature = 284	correl = 0.0227366	descr = N_Gram_ATCAC
cnt = 53	feature = 256	correl = -0.0225655	descr = N_Gram_AGCGT
cnt = 54	feature = 749	correl = 0.0289965	descr = N_Gram_TAGGC
cnt = 55	feature = 438	correl = -0.0305706	descr = N_Gram_CGCCC
cnt = 56	feature = 725	correl = 0.065277	descr = N_Gram_TAAGA
cnt = 57	feature = 759	correl = 0.0522734	descr = N_Gram_TATCG
cnt = 58	feature = 481	correl = 0.0361821	descr = N_Gram_CTATG
cnt = 59	feature = 207	correl = 0.0577334	descr = N_Gram_ACAGT
cnt = 60	feature = 718	correl = 0.0237608	descr = N_Gram_GTTTT
cnt = 61	feature = 206	correl = 0.0348917	descr = N_Gram_ACAGC
cnt = 62	feature = 578	correl = -0.022042	descr = N_Gram_GCCAT
cnt = 63	feature = 263	correl = -0.100463	descr = N_Gram_AGGGC
cnt = 64	feature = 553	correl = -0.0549827	descr = N_Gram_GATGG
cnt = 65	feature = 494	correl = -0.0446519	descr = N_Gram_CTGAG
cnt = 66	feature = 676	correl = 0.0532631	descr = N_Gram_GTAAA
cnt = 67	feature = 739	correl = 0.0390892	descr = N_Gram_TACTG
cnt = 68	feature = 299	correl = 0.0408196	descr = N_Gram_ATGAG
cnt = 69	feature = 589	correl = -0.0658581	descr = N_Gram_GCCTC
cnt = 70	feature = 404	correl = -0.0482677	descr = N_Gram_CCGAG
cnt = 71	feature = 43	correl = -0.0360016	descr = Position_Specific_Bin_Base_14_Base_C
cnt = 72	feature = 275	correl = 0.0280858	descr = N_Gram_ATAGA
cnt = 73	feature = 270	correl = 0.0419811	descr = N_Gram_AGTGA
cnt = 74	feature = 35	correl = -0.0260274	descr = Position_Specific_Bin_Base_11_Base_C
cnt = 75	feature = 708	correl = 0.0442011	descr = N_Gram_GTGTT
cnt = 76	feature = 597	correl = -0.0892689	descr = N_Gram_GCGCG
cnt = 77	feature = 403	correl = -0.0492996	descr = N_Gram_CCGAC
cnt = 78	feature = 765	correl = 0.0230802	descr = N_Gram_TATTG
cnt = 79	feature = 766	correl = 0.0421281	descr = N_Gram_TATTT
cnt = 80	feature = 316	correl = -0.0343752	descr = N_Gram_ATTGA
cnt = 81	feature = 593	correl = 0.0306313	descr = N_Gram_GCGAG
cnt = 82	feature = 865	correl = 0.0627583	descr = N_Gram_TTACA
cnt = 83	feature = 489	correl = -0.0385007	descr = N_Gram_CTCGT
cnt = 84	feature = 610	correl = -0.0304918	descr = N_Gram_GCTGA
cnt = 85	feature = 277	correl = 0.0399101	descr = N_Gram_ATAGG
cnt = 86	feature = 632	correl = -0.0245577	descr = N_Gram_GGCAC
cnt = 87	feature = 293	correl = 0.0357411	descr = N_Gram_ATCGC
cnt = 88	feature = 685	correl = -0.0515067	descr = N_Gram_GTCCC
cnt = 89	feature = 17	correl = 0.025947	descr = Position_Specific_Bin_Base_6_Base_A
cnt = 90	feature = 240	correl = 0.0347361	descr = N_Gram_AGAAT
cnt = 91	feature = 56	correl = 0.0371989	descr = Position_Specific_Bin_Base_18_Base_A
cnt = 92	feature = 809	correl = 0.0354456	descr = N_Gram_TCTCA
cnt = 93	feature = 283	correl = 0.025831	descr = N_Gram_ATCAA
cnt = 94	feature = 665	correl = 0.0242077	descr = N_Gram_GGTCA
cnt = 95	feature = 4	correl = -0.095692	descr = Position_Specific_Bin_Base_1_Base_G
cnt = 96	feature = 701	correl = -0.0496444	descr = N_Gram_GTGGA
cnt = 97	feature = 654	correl = -0.0328268	descr = N_Gram_GGGCT
cnt = 98	feature = 798	correl = -0.0289937	descr = N_Gram_TCGGC
cnt = 99	feature = 531	correl = -0.0563381	descr = N_Gram_GACCA
cnt = 100	feature = 702	correl = -0.097727	descr = N_Gram_GTGGC
cnt = 101	feature = 31	correl = -0.0681223	descr = Position_Specific_Bin_Base_10_Base_C
cnt = 102	feature = 11	correl = 0.0660375	descr = Position_Specific_Bin_Base_3_Base_G
cnt = 103	feature = 773	correl = -0.0389115	descr = N_Gram_TCAGA
cnt = 104	feature = 39	correl = -0.0232311	descr = Position_Specific_Bin_Base_12_Base_C
cnt = 105	feature = 25	correl = -0.0805312	descr = Position_Specific_Bin_Base_8_Base_C
cnt = 106	feature = 66	correl = -0.175743	descr = Position_Specific_Bin_Base_20_Base_G
cnt = 107	feature = 502	correl = 0.0557513	descr = N_Gram_CTGTT
cnt = 108	feature = 726	correl = 0.0527422	descr = N_Gram_TAAGG
cnt = 109	feature = 21	correl = -0.128692	descr = Position_Specific_Bin_Base_7_Base_C
cnt = 110	feature = 802	correl = 0.0984104	descr = N_Gram_TCGTG
cnt = 111	feature = 28	correl = -0.0219214	descr = Position_Specific_Bin_Base_9_Base_C
cnt = 112	feature = 590	correl = -0.0376121	descr = N_Gram_GCCTT
cnt = 113	feature = 292	correl = 0.0411099	descr = N_Gram_ATCGA
cnt = 114	feature = 687	correl = -0.0426177	descr = N_Gram_GTCCT
cnt = 115	feature = 595	correl = -0.0541316	descr = N_Gram_GCGCA
cnt = 116	feature = 625	correl = -0.0715398	descr = N_Gram_GGAGC
cnt = 117	feature = 554	correl = -0.0443482	descr = N_Gram_GATGT
cnt = 118	feature = 348	correl = -0.0446723	descr = N_Gram_CAGCC
cnt = 119	feature = 6	correl = -0.0487253	descr = Position_Specific_Bin_Base_2_Base_A
cnt = 120	feature = 825	correl = 0.0589411	descr = N_Gram_TGATA
cnt = 121	feature = 717	correl = 0.0434794	descr = N_Gram_GTTTG
cnt = 122	feature = 473	correl = 0.04717	descr = N_Gram_CTACA
cnt = 123	feature = 52	correl = 0.0257648	descr = Position_Specific_Bin_Base_17_Base_A
cnt = 124	feature = 16	correl = 0.0521204	descr = Position_Specific_Bin_Base_5_Base_T
cnt = 125	feature = 233	correl = 0.0403478	descr = N_Gram_ACTCT
cnt = 126	feature = 412	correl = 0.0756104	descr = N_Gram_CCTA
cnt = 127	feature = 344	correl = -0.0494381	descr = N_Gram_CAGAC
cnt = 128	feature = 355	correl = -0.0527381	descr = N_Gram_CATAA
cnt = 129	feature = 743	correl = 0.0579814	descr = N_Gram_TAGAC
cnt = 130	feature = 62	correl = -0.113957	descr = Position_Specific_Bin_Base_19_Base_G
cnt = 131	feature = 669	correl = -0.0846378	descr = N_Gram_GGTGC
cnt = 132	feature = 0	correl = 0.0408875	descr = Position_Specific_Bin_Base_0_Base_A
cnt = 133	feature = 298	correl = 0.0218882	descr = N_Gram_ATGAA
cnt = 134	feature = 310	correl = 0.0368814	descr = N_Gram_ATTAG
cnt = 135	feature = 770	correl = 0.0226629	descr = N_Gram_TCACC
cnt = 136	feature = 657	correl = -0.0685156	descr = N_Gram_GGGGC
cnt = 137	feature = 716	correl = 0.0230667	descr = N_Gram_GTTTC
cnt = 138	feature = 46	correl = 0.0709021	descr = Position_Specific_Bin_Base_15_Base_A
cnt = 139	feature = 751	correl = 0.0229892	descr = N_Gram_TAGTG
cnt = 140	feature = 40	correl = 0.062245	descr = Position_Specific_Bin_Base_13_Base_A
cnt = 141	feature = 834	correl = 0.044933	descr = N_Gram_TGCGA
cnt = 142	feature = 620	correl = 0.0329454	descr = N_Gram_GGAAT
cnt = 143	feature = 573	correl = 0.0383425	descr = N_Gram_GCATC
cnt = 144	feature = 42	correl = 0.109371	descr = Position_Specific_Bin_Base_14_Base_A
cnt = 145	feature = 58	correl = -0.0554315	descr = Position_Specific_Bin_Base_18_Base_G
cnt = 146	feature = 914	correl = 0.0308527	descr = N_Gram_TTTTA
cnt = 147	feature = 105	correl = -0.0810077	descr = Fold_of_RNAi_Sequence_Pos_14
cnt = 148	feature = 334	correl = -0.0457092	descr = N_Gram_CACCT
cnt = 149	feature = 704	correl = -0.0270476	descr = N_Gram_GTGGT
cnt = 150	feature = 613	correl = 0.0299603	descr = N_Gram_GCTTG
cnt = 151	feature = 392	correl = -0.051413	descr = N_Gram_CCCCT
cnt = 152	feature = 799	correl = -0.0820415	descr = N_Gram_TCGGG
cnt = 153	feature = 677	correl = 0.0303263	descr = N_Gram_GTAAG
cnt = 154	feature = 356	correl = -0.0393785	descr = N_Gram_CATAC
cnt = 155	feature = 649	correl = -0.066296	descr = N_Gram_GGGAG
cnt = 156	feature = 738	correl = 0.0697023	descr = N_Gram_TACTA
cnt = 157	feature = 518	correl = 0.0349127	descr = N_Gram_GAACA
cnt = 158	feature = 499	correl = -0.0261698	descr = N_Gram_CTGGG
cnt = 159	feature = 857	correl = 0.059711	descr = N_Gram_TGTGT
cnt = 160	feature = 583	correl = -0.0676653	descr = N_Gram_GCCCT
cnt = 161	feature = 596	correl = -0.02334	descr = N_Gram_GCGCC
cnt = 162	feature = 574	correl = 0.0370079	descr = N_Gram_GCATT
cnt = 163	feature = 879	correl = 0.0338876	descr = N_Gram_TTCCT
cnt = 164	feature = 394	correl = -0.107535	descr = N_Gram_CCCGA
cnt = 165	feature = 10	correl = 0.0232199	descr = Position_Specific_Bin_Base_3_Base_A
cnt = 166	feature = 806	correl = 0.0486878	descr = N_Gram_TCTAG
cnt = 167	feature = 495	correl = 0.0438076	descr = N_Gram_CTGAT
cnt = 168	feature = 653	correl = -0.0805885	descr = N_Gram_GGGCG
cnt = 169	feature = 843	correl = -0.0602187	descr = N_Gram_TGGCC
cnt = 170	feature = 29	correl = 0.0436148	descr = Position_Specific_Bin_Base_9_Base_T
cnt = 171	feature = 1	correl = 0.10883	descr = Position_Specific_Bin_Base_0_Base_C
cnt = 172	feature = 418	correl = -0.077527	descr = N_Gram_CCTCT
cnt = 173	feature = 658	correl = -0.0475021	descr = N_Gram_GGGGT
cnt = 174	feature = 515	correl = 0.0643418	descr = N_Gram_CTTTG
cnt = 175	feature = 41	correl = -0.0292418	descr = Position_Specific_Bin_Base_13_Base_G
cnt = 176	feature = 899	correl = 0.0386719	descr = N_Gram_TTGTA
cnt = 177	feature = 876	correl = 0.0285159	descr = N_Gram_TTCAC
cnt = 178	feature = 23	correl = 0.0675076	descr = Position_Specific_Bin_Base_7_Base_T
cnt = 179	feature = 679	correl = 0.0267852	descr = N_Gram_GTAGG
cnt = 180	feature = 838	correl = 0.0396114	descr = N_Gram_TGCTA
cnt = 181	feature = 33	correl = 0.056225	descr = Position_Specific_Bin_Base_10_Base_T
cnt = 182	feature = 59	correl = 0.0387945	descr = Position_Specific_Bin_Base_18_Base_T
cnt = 183	feature = 626	correl = -0.0433624	descr = N_Gram_GGAGG
cnt = 184	feature = 792	correl = 0.0483028	descr = N_Gram_TCGC
cnt = 185	feature = 709	correl = -0.0266704	descr = N_Gram_GTTA
cnt = 186	feature = 826	correl = -0.0274227	descr = N_Gram_TGATG
cnt = 187	feature = 510	correl = 0.0248593	descr = N_Gram_CTTGC
cnt = 188	feature = 286	correl = 0.0446456	descr = N_Gram_ATCC
cnt = 189	feature = 525	correl = 0.0399057	descr = N_Gram_GAATT
cnt = 190	feature = 696	correl = 0.0324222	descr = N_Gram_GTGAA
cnt = 191	feature = 627	correl = -0.0354776	descr = N_Gram_GGATG
cnt = 192	feature = 612	correl = -0.0411458	descr = N_Gram_GCTGG
cnt = 193	feature = 44	correl = -0.157148	descr = Position_Specific_Bin_Base_14_Base_G
cnt = 194	feature = 560	correl = -0.0524111	descr = N_Gram_GCAA
cnt = 195	feature = 666	correl = -0.0708143	descr = N_Gram_GGTCC
cnt = 196	feature = 251	correl = 0.0506023	descr = N_Gram_AGCAT
cnt = 197	feature = 9	correl = -0.138678	descr = Position_Specific_Bin_Base_2_Base_T
cnt = 198	feature = 600	correl = -0.100305	descr = N_Gram_GCGGC
cnt = 199	feature = 697	correl = -0.0544785	descr = N_Gram_GTGC
cnt = 200	feature = 47	correl = -0.0324619	descr = Position_Specific_Bin_Base_15_Base_G
cnt = 201	feature = 786	correl = -0.0222608	descr = N_Gram_TCCTC
cnt = 202	feature = 452	correl = -0.0661885	descr = N_Gram_CGGGC
cnt = 203	feature = 813	correl = 0.0919454	descr = N_Gram_TCTGC
cnt = 204	feature = 884	correl = 0.0444576	descr = N_Gram_TTCTA
cnt = 205	feature = 231	correl = 0.0774614	descr = N_Gram_ACTAC
cnt = 206	feature = 910	correl = 0.0675055	descr = N_Gram_TTTGA
cnt = 207	feature = 638	correl = -0.0287459	descr = N_Gram_GGCCT
cnt = 208	feature = 45	correl = 0.084364	descr = Position_Specific_Bin_Base_14_Base_T
cnt = 209	feature = 603	correl = -0.0843941	descr = N_Gram_GCGT
cnt = 210	feature = 501	correl = 0.0444681	descr = N_Gram_CTGT
cnt = 211	feature = 645	correl = -0.028764	descr = N_Gram_GGCTT
cnt = 212	feature = 535	correl = 0.0327094	descr = N_Gram_GACT
cnt = 213	feature = 15	correl = -0.0587711	descr = Position_Specific_Bin_Base_5_Base_C
cnt = 214	feature = 864	correl = 0.0294999	descr = N_Gram_TTAC
cnt = 215	feature = 526	correl = 0.0382797	descr = N_Gram_GACA
cnt = 216	feature = 260	correl = -0.0279198	descr = N_Gram_AGGC
cnt = 217	feature = 848	correl = -0.0503508	descr = N_Gram_TGGGG
cnt = 218	feature = 294	correl = 0.0577272	descr = N_Gram_ATCT
cnt = 219	feature = 32	correl = -0.0614011	descr = Position_Specific_Bin_Base_10_Base_G
cnt = 220	feature = 314	correl = 0.0891307	descr = N_Gram_ATTCT
cnt = 221	feature = 519	correl = -0.0295681	descr = N_Gram_GAAG
cnt = 222	feature = 508	correl = 0.0325908	descr = N_Gram_CTTCT
cnt = 223	feature = 753	correl = 0.072643	descr = N_Gram_TATA
cnt = 224	feature = 831	correl = -0.0498201	descr = N_Gram_TGCC
cnt = 225	feature = 530	correl = -0.0776776	descr = N_Gram_GACC
cnt = 226	feature = 880	correl = 0.0319384	descr = N_Gram_TTCG
cnt = 227	feature = 662	correl = 0.0418976	descr = N_Gram_GGTA
cnt = 228	feature = 254	correl = -0.0455553	descr = N_Gram_AGCG
cnt = 229	feature = 406	correl = -0.0326925	descr = N_Gram_CCGC
cnt = 230	feature = 640	correl = -0.0652173	descr = N_Gram_GGCGC
cnt = 231	feature = 303	correl = -0.0637035	descr = N_Gram_ATGG
cnt = 232	feature = 898	correl = 0.0659799	descr = N_Gram_TTGT
cnt = 233	feature = 808	correl = 0.0507935	descr = N_Gram_TCTC
cnt = 234	feature = 705	correl = 0.0377741	descr = N_Gram_GTGT
cnt = 235	feature = 549	correl = 0.0379661	descr = N_Gram_GATA
cnt = 236	feature = 837	correl = 0.0288322	descr = N_Gram_TGCT
cnt = 237	feature = 541	correl = -0.0264315	descr = N_Gram_GAGC
cnt = 238	feature = 213	correl = -0.0327663	descr = N_Gram_ACCA
cnt = 239	feature = 671	correl = -0.0420794	descr = N_Gram_GGTT
cnt = 240	feature = 903	correl = 0.0312798	descr = N_Gram_TTTA
cnt = 241	feature = 490	correl = 0.0218385	descr = N_Gram_CTCT
cnt = 242	feature = 664	correl = -0.0230042	descr = N_Gram_GGTC
cnt = 243	feature = 308	correl = 0.0586631	descr = N_Gram_ATTA
cnt = 244	feature = 478	correl = 0.0406079	descr = N_Gram_CTAT
cnt = 245	feature = 660	correl = -0.0777255	descr = N_Gram_GGGTG
cnt = 246	feature = 860	correl = 0.0676111	descr = N_Gram_TGTTT
cnt = 247	feature = 409	correl = -0.0436792	descr = N_Gram_CCGG
cnt = 248	feature = 796	correl = -0.0437282	descr = N_Gram_TCGG
cnt = 249	feature = 297	correl = 0.0298498	descr = N_Gram_ATGA
cnt = 250	feature = 350	correl = -0.0380443	descr = N_Gram_CAGG
cnt = 251	feature = 70	correl = -0.0362326	descr = Gibbs_of_Target_Sequence__Pos_1_Step_1
cnt = 252	feature = 643	correl = -0.0596644	descr = N_Gram_GGCT
cnt = 253	feature = 695	correl = 0.0251789	descr = N_Gram_GTGA
cnt = 254	feature = 675	correl = 0.0433913	descr = N_Gram_GTAA
cnt = 255	feature = 278	correl = 0.0911245	descr = N_Gram_ATAT
cnt = 256	feature = 812	correl = 0.0824549	descr = N_Gram_TCTG
cnt = 257	feature = 624	correl = -0.0522865	descr = N_Gram_GGAG
cnt = 258	feature = 72	correl = 0.0819912	descr = Gibbs_of_Target_Sequence__Pos_4_Step_1
cnt = 259	feature = 856	correl = 0.0424666	descr = N_Gram_TGTG
cnt = 260	feature = 358	correl = 0.0421472	descr = N_Gram_CATC
cnt = 261	feature = 721	correl = 0.0388412	descr = N_Gram_TAAA
cnt = 262	feature = 80	correl = 0.0262231	descr = Gibbs_of_Target_Sequence__Pos_12_Step_1
cnt = 263	feature = 76	correl = 0.0851445	descr = Gibbs_of_Target_Sequence__Pos_8_Step_1
cnt = 264	feature = 655	correl = -0.078152	descr = N_Gram_GGGG
cnt = 265	feature = 598	correl = -0.105405	descr = N_Gram_GCGG
cnt = 266	feature = 579	correl = -0.15241	descr = N_Gram_GCCC
cnt = 267	feature = 815	correl = 0.0651993	descr = N_Gram_TCTT
cnt = 268	feature = 729	correl = 0.0596028	descr = N_Gram_TAC
cnt = 269	feature = 674	correl = 0.050949	descr = N_Gram_GTA
cnt = 270	feature = 229	correl = 0.0389079	descr = N_Gram_ACT
cnt = 271	feature = 634	correl = -0.125607	descr = N_Gram_GGCC
cnt = 272	feature = 249	correl = -0.0316751	descr = N_Gram_AGC
cnt = 273	feature = 909	correl = 0.0952919	descr = N_Gram_TTTG
cnt = 274	feature = 789	correl = 0.0472824	descr = N_Gram_TCG
cnt = 275	feature = 846	correl = -0.0447063	descr = N_Gram_TGGG
cnt = 276	feature = 71	correl = -0.161942	descr = Gibbs_of_Target_Sequence__Pos_2_Step_1
cnt = 277	feature = 768	correl = 0.0284493	descr = N_Gram_TCA
cnt = 278	feature = 79	correl = 0.0510236	descr = Gibbs_of_Target_Sequence__Pos_11_Step_1
cnt = 279	feature = 83	correl = 0.093925	descr = Gibbs_of_Target_Sequence__Pos_15_Step_1
cnt = 280	feature = 367	correl = -0.0762401	descr = N_Gram_CCA
cnt = 281	feature = 74	correl = 0.105693	descr = Gibbs_of_Target_Sequence__Pos_6_Step_1
cnt = 282	feature = 82	correl = 0.155462	descr = Gibbs_of_Target_Sequence__Pos_14_Step_1
cnt = 283	feature = 77	correl = 0.105195	descr = Gibbs_of_Target_Sequence__Pos_9_Step_1
cnt = 284	feature = 616	correl = -0.0507196	descr = N_Gram_GGA
cnt = 285	feature = 446	correl = -0.115212	descr = N_Gram_CGGC
cnt = 286	feature = 659	correl = -0.0534267	descr = N_Gram_GGGT
cnt = 287	feature = 78	correl = 0.121833	descr = Gibbs_of_Target_Sequence__Pos_10_Step_1
cnt = 288	feature = 81	correl = 0.136849	descr = Gibbs_of_Target_Sequence__Pos_13_Step_1
cnt = 289	feature = 818	correl = 0.0442776	descr = N_Gram_TG
cnt = 290	feature = 539	correl = -0.0290841	descr = N_Gram_GAG
cnt = 291	feature = 819	correl = 0.0517797	descr = N_Gram_TGA
cnt = 292	feature = 767	correl = 0.0498243	descr = N_Gram_TC
cnt = 293	feature = 849	correl = 0.0813398	descr = N_Gram_TGT
cnt = 294	feature = 384	correl = -0.158535	descr = N_Gram_CCC
cnt = 295	feature = 483	correl = -0.0214124	descr = N_Gram_CTC
cnt = 296	feature = 752	correl = 0.121629	descr = N_Gram_TAT
cnt = 297	feature = 273	correl = 0.0557446	descr = N_Gram_ATA
cnt = 298	feature = 803	correl = 0.105728	descr = N_Gram_TCT
cnt = 299	feature = 646	correl = -0.119216	descr = N_Gram_GGG
cnt = 300	feature = 307	correl = 0.115103	descr = N_Gram_ATT
cnt = 301	feature = 366	correl = -0.0976346	descr = N_Gram_CC
cnt = 302	feature = 68	correl = 0.281896	descr = Gibbs_of_Target_Sequence_
num rows = 2188
num_elements = 662964
..*
optimization finished, #iter = 2335
nu = 0.308254
obj = -53.981307, rho = -0.772321
nSV = 997, nBSV = 426
num rows = 243
num_elements = 73629
*
optimization finished, #iter = 216
nu = 0.276242
obj = -6.027707, rho = -0.624714
nSV = 124, nBSV = 23
..*
optimization finished, #iter = 2335
nu = 0.308254
obj = -53.981307, rho = -0.772321
nSV = 997, nBSV = 426
CFS merit scores = 1.35653
CFS merit scores = 1.5886
CFS merit scores = 1.83815
CFS merit scores = 2.06362
CFS merit scores = 2.26986
CFS merit scores = 2.459
CFS merit scores = 2.6351
CFS merit scores = 2.79748
CFS merit scores = 2.94994
CFS merit scores = 3.09294
CFS merit scores = 3.22848
CFS merit scores = 3.35683
CFS merit scores = 3.47984
CFS merit scores = 3.59768
CFS merit scores = 3.71084
CFS merit scores = 3.82
CFS merit scores = 3.92507
CFS merit scores = 4.02321
CFS merit scores = 4.11698
CFS merit scores = 4.20546
CFS merit scores = 4.29082
CFS merit scores = 4.37289
CFS merit scores = 4.45032
CFS merit scores = 4.52506
CFS merit scores = 4.59531
CFS merit scores = 4.66291
CFS merit scores = 4.72508
CFS merit scores = 4.78411
CFS merit scores = 4.84161
CFS merit scores = 4.89742
CFS merit scores = 4.95063
CFS merit scores = 5.00161
CFS merit scores = 5.05091
CFS merit scores = 5.09782
CFS merit scores = 5.14332
CFS merit scores = 5.18765
CFS merit scores = 5.23029
CFS merit scores = 5.27141
CFS merit scores = 5.31133
CFS merit scores = 5.34918
CFS merit scores = 5.38384
CFS merit scores = 5.41604
CFS merit scores = 5.4478
CFS merit scores = 5.47849
CFS merit scores = 5.50666
CFS merit scores = 5.53191
CFS merit scores = 5.55708
CFS merit scores = 5.58185
CFS merit scores = 5.60482
CFS merit scores = 5.62726
CFS merit scores = 5.64835
CFS merit scores = 5.6685
CFS merit scores = 5.68853
CFS merit scores = 5.70776
CFS merit scores = 5.72521
CFS merit scores = 5.74244
CFS merit scores = 5.75945
CFS merit scores = 5.77529
CFS merit scores = 5.79047
CFS merit scores = 5.80563
CFS merit scores = 5.82041
CFS merit scores = 5.83445
CFS merit scores = 5.84803
CFS merit scores = 5.86085
CFS merit scores = 5.8734
CFS merit scores = 5.88589
CFS merit scores = 5.89813
CFS merit scores = 5.90988
CFS merit scores = 5.92092
CFS merit scores = 5.93203
CFS merit scores = 5.94336
CFS merit scores = 5.95427
CFS merit scores = 5.96481
CFS merit scores = 5.97542
CFS merit scores = 5.98502
CFS merit scores = 5.99385
CFS merit scores = 6.00327
CFS merit scores = 6.01157
CFS merit scores = 6.01969
CFS merit scores = 6.02742
CFS merit scores = 6.03508
CFS merit scores = 6.04222
CFS merit scores = 6.04883
CFS merit scores = 6.05512
CFS merit scores = 6.06143
CFS merit scores = 6.06719
CFS merit scores = 6.0731
CFS merit scores = 6.07854
CFS merit scores = 6.08304
CFS merit scores = 6.08743
CFS merit scores = 6.09171
CFS merit scores = 6.09626
CFS merit scores = 6.09943
CFS merit scores = 6.10241
CFS merit scores = 6.10569
CFS merit scores = 6.10912
CFS merit scores = 6.11226
CFS merit scores = 6.11535
CFS merit scores = 6.11861
CFS merit scores = 6.12187
CFS merit scores = 6.12495
CFS merit scores = 6.12817
CFS merit scores = 6.13124
CFS merit scores = 6.134
CFS merit scores = 6.13654
CFS merit scores = 6.13917
CFS merit scores = 6.14185
CFS merit scores = 6.1445
CFS merit scores = 6.14658
CFS merit scores = 6.14852
CFS merit scores = 6.15067
CFS merit scores = 6.15267
CFS merit scores = 6.15458
CFS merit scores = 6.15675
CFS merit scores = 6.15889
CFS merit scores = 6.16082
CFS merit scores = 6.16293
CFS merit scores = 6.16507
CFS merit scores = 6.16729
CFS merit scores = 6.16959
CFS merit scores = 6.17188
CFS merit scores = 6.17416
CFS merit scores = 6.17605
CFS merit scores = 6.17782
CFS merit scores = 6.17965
CFS merit scores = 6.18121
CFS merit scores = 6.18283
CFS merit scores = 6.18449
CFS merit scores = 6.18579
CFS merit scores = 6.18647
CFS merit scores = 6.18708
CFS merit scores = 6.18783
CFS merit scores = 6.18863
CFS merit scores = 6.18917
CFS merit scores = 6.18977
CFS merit scores = 6.19034
CFS merit scores = 6.19064
CFS merit scores = 6.19095
CFS merit scores = 6.19085
CFS merit scores = 6.19052
CFS merit scores = 6.19037
CFS merit scores = 6.19005
CFS merit scores = 6.18981
CFS merit scores = 6.18926
CFS merit scores = 6.18838
CFS merit scores = 6.18748
CFS merit scores = 6.18638
CFS merit scores = 6.18547
CFS merit scores = 6.18456
CFS merit scores = 6.18363
CFS merit scores = 6.18251
CFS merit scores = 6.18148
CFS merit scores = 6.18054
CFS merit scores = 6.17964
CFS merit scores = 6.17871
CFS merit scores = 6.1777
CFS merit scores = 6.17669
CFS merit scores = 6.17551
CFS merit scores = 6.17421
CFS merit scores = 6.17295
CFS merit scores = 6.17158
CFS merit scores = 6.17019
CFS merit scores = 6.16879
CFS merit scores = 6.16732
CFS merit scores = 6.16595
CFS merit scores = 6.16455
CFS merit scores = 6.16308
CFS merit scores = 6.16163
CFS merit scores = 6.1603
CFS merit scores = 6.1591
CFS merit scores = 6.15727
CFS merit scores = 6.15551
CFS merit scores = 6.15376
CFS merit scores = 6.15179
CFS merit scores = 6.14979
CFS merit scores = 6.14781
CFS merit scores = 6.14593
CFS merit scores = 6.14384
CFS merit scores = 6.14175
CFS merit scores = 6.13971
CFS merit scores = 6.13744
CFS merit scores = 6.13527
CFS merit scores = 6.13311
CFS merit scores = 6.13084
CFS merit scores = 6.12855
CFS merit scores = 6.12622
CFS merit scores = 6.12397
CFS merit scores = 6.12169
CFS merit scores = 6.11934
CFS merit scores = 6.11704
CFS merit scores = 6.11474
CFS merit scores = 6.11254
CFS merit scores = 6.11035
CFS merit scores = 6.10807
CFS merit scores = 6.10552
CFS merit scores = 6.1031
CFS merit scores = 6.10058
CFS merit scores = 6.0979
CFS merit scores = 6.09529
CFS merit scores = 6.09262
CFS merit scores = 6.09008
CFS merit scores = 6.08726
CFS merit scores = 6.08443
CFS merit scores = 6.08168
CFS merit scores = 6.07872
CFS merit scores = 6.07577
CFS merit scores = 6.07287
CFS merit scores = 6.07002
CFS merit scores = 6.06734
CFS merit scores = 6.06466
CFS merit scores = 6.062
CFS merit scores = 6.05928
CFS merit scores = 6.05646
CFS merit scores = 6.05339
CFS merit scores = 6.05033
CFS merit scores = 6.04734
CFS merit scores = 6.04409
CFS merit scores = 6.041
CFS merit scores = 6.03797
CFS merit scores = 6.03497
CFS merit scores = 6.03189
CFS merit scores = 6.0286
CFS merit scores = 6.02522
CFS merit scores = 6.02167
CFS merit scores = 6.01823
CFS merit scores = 6.01486
CFS merit scores = 6.01153
CFS merit scores = 6.00812
CFS merit scores = 6.00474
CFS merit scores = 6.00139
CFS merit scores = 5.99784
CFS merit scores = 5.9942
CFS merit scores = 5.99048
CFS merit scores = 5.98617
CFS merit scores = 5.98186
CFS merit scores = 5.97748
CFS merit scores = 5.97289
CFS merit scores = 5.96824
CFS merit scores = 5.96354
CFS merit scores = 5.95897
CFS merit scores = 5.95434
CFS merit scores = 5.94971
CFS merit scores = 5.94514
CFS merit scores = 5.94054
CFS merit scores = 5.93563
CFS merit scores = 5.9307
CFS merit scores = 5.92574
CFS merit scores = 5.92089
CFS merit scores = 5.91569
CFS merit scores = 5.91057
CFS merit scores = 5.90534
CFS merit scores = 5.90003
CFS merit scores = 5.89468
CFS merit scores = 5.88912
CFS merit scores = 5.88359
CFS merit scores = 5.87799
CFS merit scores = 5.87229
CFS merit scores = 5.86639
CFS merit scores = 5.86042
CFS merit scores = 5.8544
CFS merit scores = 5.84836
CFS merit scores = 5.84229
CFS merit scores = 5.83625
CFS merit scores = 5.83004
CFS merit scores = 5.8236
CFS merit scores = 5.81714
CFS merit scores = 5.81067
CFS merit scores = 5.8043
CFS merit scores = 5.79794
CFS merit scores = 5.79169
CFS merit scores = 5.78549
CFS merit scores = 5.77887
CFS merit scores = 5.77233
CFS merit scores = 5.76578
CFS merit scores = 5.75909
CFS merit scores = 5.7523
CFS merit scores = 5.74545
CFS merit scores = 5.73859
CFS merit scores = 5.73183
CFS merit scores = 5.72516
CFS merit scores = 5.71833
CFS merit scores = 5.71159
CFS merit scores = 5.70481
CFS merit scores = 5.69794
CFS merit scores = 5.69084
CFS merit scores = 5.68378
CFS merit scores = 5.67671
CFS merit scores = 5.6697
CFS merit scores = 5.66268
CFS merit scores = 5.65574
CFS merit scores = 5.6485
CFS merit scores = 5.64067
CFS merit scores = 5.63252
CFS merit scores = 5.62436
CFS merit scores = 5.61617
CFS merit scores = 5.60737
CFS merit scores = 5.59816
CFS merit scores = 5.58853
CFS merit scores = 5.57894
CFS merit scores = 5.56923
CFS merit scores = 5.55909
CFS merit scores = 5.54888
CFS merit scores = 5.53872
CFS merit scores = 5.5284
CFS merit scores = 5.51727
CFS merit scores = 5.5062
CFS merit scores = 5.49516
CFS merit scores = 5.48299
CFS merit scores = 5.46994
CFS merit scores = 5.45713
CFS merit scores = 5.44339
CFS merit scores = 5.42546
CFS merit scores = 5.38599
cnt = 1	feature = 64	correl = 0.35653	descr = Position_Specific_Bin_Base_20_Base_A
cnt = 2	feature = 2	correl = -0.140676	descr = Position_Specific_Bin_Base_0_Base_G
cnt = 3	feature = 60	correl = 0.164791	descr = Position_Specific_Bin_Base_19_Base_A
cnt = 4	feature = 593	correl = -0.061331	descr = N_Gram_GCCCC
cnt = 5	feature = 228	correl = -0.031765	descr = N_Gram_ACCCC
cnt = 6	feature = 749	correl = -0.0324242	descr = N_Gram_TACG
cnt = 7	feature = 231	correl = -0.0449528	descr = N_Gram_ACCGA
cnt = 8	feature = 892	correl = 0.0311182	descr = N_Gram_TTATG
cnt = 9	feature = 770	correl = 0.0226726	descr = N_Gram_TATAC
cnt = 10	feature = 442	correl = -0.0313292	descr = N_Gram_CGATA
cnt = 11	feature = 674	correl = 0.0488004	descr = N_Gram_GGTAA
cnt = 12	feature = 336	correl = 0.0273672	descr = N_Gram_CAACG
cnt = 13	feature = 739	correl = 0.0261103	descr = N_Gram_TAAGC
cnt = 14	feature = 319	correl = -0.0273164	descr = N_Gram_ATTAA
cnt = 15	feature = 701	correl = 0.0350202	descr = N_Gram_GTCGC
cnt = 16	feature = 884	correl = -0.0420962	descr = N_Gram_TTACC
cnt = 17	feature = 550	correl = 0.0707536	descr = N_Gram_GACTA
cnt = 18	feature = 899	correl = 0.0332487	descr = N_Gram_TTCGC
cnt = 19	feature = 305	correl = 0.0236562	descr = N_Gram_ATCGG
cnt = 20	feature = 278	correl = 0.0369218	descr = N_Gram_AGTAA
cnt = 21	feature = 777	correl = 0.0241324	descr = N_Gram_TATGC
cnt = 22	feature = 240	correl = -0.0452221	descr = N_Gram_ACGGG
cnt = 23	feature = 721	correl = -0.0500127	descr = N_Gram_GTTAG
cnt = 24	feature = 232	correl = -0.029607	descr = N_Gram_ACCGG
cnt = 25	feature = 430	correl = 0.0245621	descr = N_Gram_CCTTA
cnt = 26	feature = 481	correl = 0.0226422	descr = N_Gram_CGTTT
cnt = 27	feature = 273	correl = -0.101548	descr = N_Gram_AGGGC
cnt = 28	feature = 613	correl = -0.0513267	descr = N_Gram_GCGGT
cnt = 29	feature = 704	correl = 0.043601	descr = N_Gram_GTCTA
cnt = 30	feature = 658	correl = -0.0542463	descr = N_Gram_GGGAA
cnt = 31	feature = 337	correl = -0.0256016	descr = N_Gram_CAAGA
cnt = 32	feature = 789	correl = -0.0478171	descr = N_Gram_TCACG
cnt = 33	feature = 207	correl = 0.0318889	descr = N_Gram_AATTG
cnt = 34	feature = 641	correl = 0.0343688	descr = N_Gram_GGATT
cnt = 35	feature = 769	correl = 0.0691833	descr = N_Gram_TATAA
cnt = 36	feature = 625	correl = -0.0444498	descr = N_Gram_GCTTT
cnt = 37	feature = 449	correl = -0.0266695	descr = N_Gram_CGCCC
cnt = 38	feature = 554	correl = 0.0371236	descr = N_Gram_GAGAA
cnt = 39	feature = 799	correl = -0.0268091	descr = N_Gram_TCCCG
cnt = 40	feature = 631	correl = 0.0427883	descr = N_Gram_GGAAT
cnt = 41	feature = 501	correl = -0.0287424	descr = N_Gram_CTCGA
cnt = 42	feature = 214	correl = 0.0231622	descr = N_Gram_ACACA
cnt = 43	feature = 798	correl = -0.0353498	descr = N_Gram_TCCCC
cnt = 44	feature = 718	correl = 0.0265794	descr = N_Gram_GTGTG
cnt = 45	feature = 600	correl = 0.0274014	descr = N_Gram_GCCTA
cnt = 46	feature = 610	correl = -0.0308845	descr = N_Gram_GCGGA
cnt = 47	feature = 493	correl = 0.0276651	descr = N_Gram_CTATC
cnt = 48	feature = 578	correl = -0.0709231	descr = N_Gram_GCAAT
cnt = 49	feature = 632	correl = 0.0249469	descr = N_Gram_GGACA
cnt = 50	feature = 303	correl = 0.0327454	descr = N_Gram_ATCGA
cnt = 51	feature = 685	correl = -0.0606493	descr = N_Gram_GGTTG
cnt = 52	feature = 934	correl = 0.0252676	descr = N_Gram_TTTTA
cnt = 53	feature = 900	correl = 0.0638391	descr = N_Gram_TTCGT
cnt = 54	feature = 490	correl = 0.0558517	descr = N_Gram_CTAGC
cnt = 55	feature = 260	correl = 0.0588886	descr = N_Gram_AGATA
cnt = 56	feature = 310	correl = 0.039076	descr = N_Gram_ATGAG
cnt = 57	feature = 409	correl = -0.0438472	descr = N_Gram_CCGAC
cnt = 58	feature = 675	correl = 0.031977	descr = N_Gram_GGTAC
cnt = 59	feature = 822	correl = 0.037807	descr = N_Gram_TCTCT
cnt = 60	feature = 4	correl = 0.0868008	descr = Position_Specific_Bin_Base_1_Base_A
cnt = 61	feature = 358	correl = -0.0216334	descr = N_Gram_CAGCG
cnt = 62	feature = 530	correl = -0.0379124	descr = N_Gram_GAAAA
cnt = 63	feature = 458	correl = -0.0410017	descr = N_Gram_CGGCA
cnt = 64	feature = 717	correl = 0.0504565	descr = N_Gram_GTGTA
cnt = 65	feature = 473	correl = -0.0479515	descr = N_Gram_CGTCC
cnt = 66	feature = 723	correl = 0.0340384	descr = N_Gram_GTTCG
cnt = 67	feature = 660	correl = -0.0303971	descr = N_Gram_GGGAT
cnt = 68	feature = 335	correl = 0.0800825	descr = N_Gram_CAACA
cnt = 69	feature = 545	correl = -0.040333	descr = N_Gram_GACCC
cnt = 70	feature = 452	correl = -0.0633246	descr = N_Gram_CGCGG
cnt = 71	feature = 808	correl = 0.0313084	descr = N_Gram_TCGCT
cnt = 72	feature = 856	correl = 0.0406676	descr = N_Gram_TGCTT
cnt = 73	feature = 931	correl = 0.0369813	descr = N_Gram_TTTGG
cnt = 74	feature = 821	correl = 0.0437274	descr = N_Gram_TCTCA
cnt = 75	feature = 659	correl = -0.0588571	descr = N_Gram_GGGAG
cnt = 76	feature = 314	correl = -0.0324537	descr = N_Gram_ATGGA
cnt = 77	feature = 826	correl = 0.0231018	descr = N_Gram_TCTGT
cnt = 78	feature = 316	correl = -0.0223839	descr = N_Gram_ATGTA
cnt = 79	feature = 21	correl = -0.132738	descr = Position_Specific_Bin_Base_7_Base_C
cnt = 80	feature = 592	correl = -0.0741744	descr = N_Gram_GCCCA
cnt = 81	feature = 258	correl = -0.0404572	descr = N_Gram_AGAGG
cnt = 82	feature = 531	correl = 0.0333528	descr = N_Gram_GAAAT
cnt = 83	feature = 535	correl = -0.0412879	descr = N_Gram_GAAGC
cnt = 84	feature = 423	correl = -0.0431914	descr = N_Gram_CCTCC
cnt = 85	feature = 389	correl = -0.045805	descr = N_Gram_CCATA
cnt = 86	feature = 270	correl = -0.0487749	descr = N_Gram_AGGAG
cnt = 87	feature = 680	correl = -0.0274075	descr = N_Gram_GGTGA
cnt = 88	feature = 56	correl = 0.0544302	descr = Position_Specific_Bin_Base_18_Base_A
cnt = 89	feature = 28	correl = 0.0267607	descr = Position_Specific_Bin_Base_9_Base_T
cnt = 90	feature = 740	correl = 0.048382	descr = N_Gram_TAAGG
cnt = 91	feature = 6	correl = -0.0393786	descr = Position_Specific_Bin_Base_2_Base_A
cnt = 92	feature = 753	correl = 0.04353	descr = N_Gram_TACTG
cnt = 93	feature = 616	correl = -0.052634	descr = N_Gram_GCGTT
cnt = 94	feature = 25	correl = -0.0872171	descr = Position_Specific_Bin_Base_8_Base_C
cnt = 95	feature = 752	correl = 0.0722921	descr = N_Gram_TACTA
cnt = 96	feature = 382	correl = -0.0343138	descr = N_Gram_CCACG
cnt = 97	feature = 297	correl = 0.0521738	descr = N_Gram_ATCAA
cnt = 98	feature = 565	correl = 0.0526917	descr = N_Gram_GATAT
cnt = 99	feature = 66	correl = -0.172995	descr = Position_Specific_Bin_Base_20_Base_G
cnt = 100	feature = 620	correl = -0.046055	descr = N_Gram_GCTCC
cnt = 101	feature = 649	correl = -0.0288061	descr = N_Gram_GGCCT
cnt = 102	feature = 14	correl = 0.0230467	descr = Position_Specific_Bin_Base_5_Base_A
cnt = 103	feature = 743	correl = 0.057666	descr = N_Gram_TAATT
cnt = 104	feature = 229	correl = -0.0254052	descr = N_Gram_ACCCT
cnt = 105	feature = 0	correl = 0.0425359	descr = Position_Specific_Bin_Base_0_Base_A
cnt = 106	feature = 41	correl = -0.024285	descr = Position_Specific_Bin_Base_14_Base_C
cnt = 107	feature = 834	correl = 0.0440068	descr = N_Gram_TGAAC
cnt = 108	feature = 508	correl = -0.0423478	descr = N_Gram_CTGAG
cnt = 109	feature = 802	correl = -0.0350456	descr = N_Gram_TCCTG
cnt = 110	feature = 251	correl = -0.0434305	descr = N_Gram_ACTGC
cnt = 111	feature = 307	correl = 0.074857	descr = N_Gram_ATCTC
cnt = 112	feature = 713	correl = -0.0531713	descr = N_Gram_GTGGA
cnt = 113	feature = 29	correl = 0.0742035	descr = Position_Specific_Bin_Base_10_Base_A
cnt = 114	feature = 734	correl = 0.0240474	descr = N_Gram_TAAAG
cnt = 115	feature = 288	correl = 0.0250415	descr = N_Gram_ATAGA
cnt = 116	feature = 494	correl = 0.0299049	descr = N_Gram_CTATG
cnt = 117	feature = 33	correl = -0.0442991	descr = Position_Specific_Bin_Base_11_Base_A
cnt = 118	feature = 766	correl = 0.0371205	descr = N_Gram_TAGTG
cnt = 119	feature = 365	correl = -0.0538776	descr = N_Gram_CATAC
cnt = 120	feature = 806	correl = 0.0412869	descr = N_Gram_TCGCA
cnt = 121	feature = 848	correl = -0.0651192	descr = N_Gram_TGCCC
cnt = 122	feature = 634	correl = 0.0457817	descr = N_Gram_GGACT
cnt = 123	feature = 392	correl = -0.0251871	descr = N_Gram_CCCAA
cnt = 124	feature = 705	correl = 0.0240255	descr = N_Gram_GTCTT
cnt = 125	feature = 590	correl = -0.0714079	descr = N_Gram_GCCAG
cnt = 126	feature = 489	correl = 0.0314993	descr = N_Gram_CTAGA
cnt = 127	feature = 47	correl = -0.0251609	descr = Position_Specific_Bin_Base_15_Base_T
cnt = 128	feature = 17	correl = 0.0219766	descr = Position_Specific_Bin_Base_6_Base_A
cnt = 129	feature = 502	correl = -0.0661937	descr = N_Gram_CTCGG
cnt = 130	feature = 10	correl = 0.0489757	descr = Position_Specific_Bin_Base_3_Base_G
cnt = 131	feature = 52	correl = 0.0443392	descr = Position_Specific_Bin_Base_17_Base_A
cnt = 132	feature = 738	correl = 0.0496522	descr = N_Gram_TAAGA
cnt = 133	feature = 612	correl = -0.0304843	descr = N_Gram_GCGGG
cnt = 134	feature = 283	correl = -0.0389194	descr = N_Gram_AGTTC
cnt = 135	feature = 220	correl = 0.0390484	descr = N_Gram_ACATC
cnt = 136	feature = 849	correl = -0.0316545	descr = N_Gram_TGCCG
cnt = 137	feature = 293	correl = 0.041438	descr = N_Gram_ATATG
cnt = 138	feature = 536	correl = 0.031614	descr = N_Gram_GAAGG
cnt = 139	feature = 525	correl = 0.0496022	descr = N_Gram_CTTGT
cnt = 140	feature = 678	correl = -0.0711298	descr = N_Gram_GGTCC
cnt = 141	feature = 665	correl = -0.0276034	descr = N_Gram_GGGCT
cnt = 142	feature = 515	correl = 0.0385227	descr = N_Gram_CTGGT
cnt = 143	feature = 773	correl = 0.0765388	descr = N_Gram_TATCA
cnt = 144	feature = 662	correl = -0.0530474	descr = N_Gram_GGGCA
cnt = 145	feature = 788	correl = 0.0284452	descr = N_Gram_TCACC
cnt = 146	feature = 667	correl = -0.0478213	descr = N_Gram_GGGGA
cnt = 147	feature = 733	correl = 0.0536478	descr = N_Gram_TAAAC
cnt = 148	feature = 786	correl = 0.0395243	descr = N_Gram_TCAAC
cnt = 149	feature = 308	correl = 0.0361481	descr = N_Gram_ATCTG
cnt = 150	feature = 664	correl = -0.0677099	descr = N_Gram_GGGCG
cnt = 151	feature = 669	correl = -0.0500346	descr = N_Gram_GGGGT
cnt = 152	feature = 852	correl = -0.0241372	descr = N_Gram_TGCGG
cnt = 153	feature = 647	correl = -0.0856657	descr = N_Gram_GGCCA
cnt = 154	feature = 217	correl = -0.0239914	descr = N_Gram_ACAGG
cnt = 155	feature = 32	correl = 0.053757	descr = Position_Specific_Bin_Base_10_Base_T
cnt = 156	feature = 929	correl = 0.0741483	descr = N_Gram_TTTGA
cnt = 157	feature = 394	correl = -0.0636453	descr = N_Gram_CCCAT
cnt = 158	feature = 677	correl = 0.0216547	descr = N_Gram_GGTCA
cnt = 159	feature = 11	correl = -0.0806065	descr = Position_Specific_Bin_Base_3_Base_T
cnt = 160	feature = 42	correl = -0.146903	descr = Position_Specific_Bin_Base_14_Base_G
cnt = 161	feature = 461	correl = -0.0420924	descr = N_Gram_CGGCT
cnt = 162	feature = 254	correl = 0.0458031	descr = N_Gram_AGAAT
cnt = 163	feature = 707	correl = 0.0263291	descr = N_Gram_GTGAA
cnt = 164	feature = 725	correl = -0.028938	descr = N_Gram_GTTGC
cnt = 165	feature = 256	correl = -0.0241103	descr = N_Gram_AGACC
cnt = 166	feature = 44	correl = 0.08197	descr = Position_Specific_Bin_Base_15_Base_A
cnt = 167	feature = 16	correl = 0.0456473	descr = Position_Specific_Bin_Base_5_Base_T
cnt = 168	feature = 1	correl = 0.118066	descr = Position_Specific_Bin_Base_0_Base_C
cnt = 169	feature = 697	correl = -0.0437237	descr = N_Gram_GTCCC
cnt = 170	feature = 579	correl = -0.0329441	descr = N_Gram_GCAC
cnt = 171	feature = 708	correl = 0.0245941	descr = N_Gram_GTGAG
cnt = 172	feature = 787	correl = 0.0240113	descr = N_Gram_TCAAG
cnt = 173	feature = 812	correl = -0.0746496	descr = N_Gram_TCGGG
cnt = 174	feature = 597	correl = -0.0233835	descr = N_Gram_GCCGA
cnt = 175	feature = 294	correl = 0.0615221	descr = N_Gram_ATATT
cnt = 176	feature = 23	correl = 0.0638445	descr = Position_Specific_Bin_Base_7_Base_T
cnt = 177	feature = 560	correl = -0.0337334	descr = N_Gram_GAGGG
cnt = 178	feature = 595	correl = -0.068851	descr = N_Gram_GCCCT
cnt = 179	feature = 917	correl = 0.0460588	descr = N_Gram_TTGTA
cnt = 180	feature = 499	correl = -0.0443199	descr = N_Gram_CTCCC
cnt = 181	feature = 370	correl = 0.0399041	descr = N_Gram_CATGA
cnt = 182	feature = 59	correl = 0.0284672	descr = Position_Specific_Bin_Base_18_Base_T
cnt = 183	feature = 813	correl = 0.058559	descr = N_Gram_TCGT
cnt = 184	feature = 298	correl = 0.046885	descr = N_Gram_ATCC
cnt = 185	feature = 9	correl = -0.148313	descr = Position_Specific_Bin_Base_2_Base_T
cnt = 186	feature = 105	correl = -0.0794602	descr = Fold_of_RNAi_Sequence_Pos_16
cnt = 187	feature = 819	correl = 0.0262164	descr = N_Gram_TCTAT
cnt = 188	feature = 838	correl = 0.0355163	descr = N_Gram_TGAGA
cnt = 189	feature = 292	correl = 0.0276053	descr = N_Gram_ATATA
cnt = 190	feature = 348	correl = -0.039153	descr = N_Gram_CACGT
cnt = 191	feature = 640	correl = -0.0403713	descr = N_Gram_GGATG
cnt = 192	feature = 483	correl = 0.0341205	descr = N_Gram_CTAA
cnt = 193	feature = 514	correl = -0.0242797	descr = N_Gram_CTGGG
cnt = 194	feature = 40	correl = 0.0988192	descr = Position_Specific_Bin_Base_14_Base_A
cnt = 195	feature = 681	correl = -0.0684061	descr = N_Gram_GGTGC
cnt = 196	feature = 264	correl = 0.0629373	descr = N_Gram_AGCAT
cnt = 197	feature = 792	correl = 0.0314913	descr = N_Gram_TCATC
cnt = 198	feature = 818	correl = 0.0436266	descr = N_Gram_TCTAG
cnt = 199	feature = 865	correl = 0.0247614	descr = N_Gram_TGGTC
cnt = 200	feature = 58	correl = -0.0592457	descr = Position_Specific_Bin_Base_18_Base_G
cnt = 201	feature = 35	correl = 0.123838	descr = Position_Specific_Bin_Base_11_Base_T
cnt = 202	feature = 903	correl = 0.0355628	descr = N_Gram_TTCTC
cnt = 203	feature = 765	correl = 0.0246843	descr = N_Gram_TAGT
cnt = 204	feature = 840	correl = 0.0377703	descr = N_Gram_TGAT
cnt = 205	feature = 396	correl = -0.0406438	descr = N_Gram_CCCCA
cnt = 206	feature = 366	correl = 0.0321741	descr = N_Gram_CATAT
cnt = 207	feature = 539	correl = 0.0454819	descr = N_Gram_GAATT
cnt = 208	feature = 624	correl = 0.0402769	descr = N_Gram_GCTTG
cnt = 209	feature = 15	correl = -0.0661679	descr = Position_Specific_Bin_Base_5_Base_C
cnt = 210	feature = 436	correl = -0.042232	descr = N_Gram_CGAC
cnt = 211	feature = 404	correl = -0.041739	descr = N_Gram_CCCTC
cnt = 212	feature = 645	correl = -0.0478755	descr = N_Gram_GGCAG
cnt = 213	feature = 860	correl = -0.059034	descr = N_Gram_TGGCC
cnt = 214	feature = 653	correl = -0.065599	descr = N_Gram_GGCGT
cnt = 215	feature = 275	correl = -0.0215437	descr = N_Gram_AGGTC
cnt = 216	feature = 31	correl = -0.0537681	descr = Position_Specific_Bin_Base_10_Base_G
cnt = 217	feature = 759	correl = 0.0629538	descr = N_Gram_TAGC
cnt = 218	feature = 311	correl = 0.0466232	descr = N_Gram_ATGC
cnt = 219	feature = 935	correl = 0.0215817	descr = N_Gram_TTTTC
cnt = 220	feature = 586	correl = 0.0497226	descr = N_Gram_GCATC
cnt = 221	feature = 8	correl = 0.143931	descr = Position_Specific_Bin_Base_2_Base_G
cnt = 222	feature = 794	correl = 0.0217897	descr = N_Gram_TCCAC
cnt = 223	feature = 915	correl = 0.0308861	descr = N_Gram_TTGGT
cnt = 224	feature = 43	correl = 0.0722451	descr = Position_Specific_Bin_Base_14_Base_T
cnt = 225	feature = 894	correl = 0.0250959	descr = N_Gram_TTCAT
cnt = 226	feature = 485	correl = 0.0578424	descr = N_Gram_CTAC
cnt = 227	feature = 904	correl = 0.0845849	descr = N_Gram_TTCTG
cnt = 228	feature = 356	correl = -0.0378529	descr = N_Gram_CAGCA
cnt = 229	feature = 716	correl = 0.0396745	descr = N_Gram_GTGT
cnt = 230	feature = 907	correl = 0.0570242	descr = N_Gram_TTGA
cnt = 231	feature = 583	correl = -0.0636449	descr = N_Gram_GCAGA
cnt = 232	feature = 703	correl = 0.0295873	descr = N_Gram_GTCT
cnt = 233	feature = 325	correl = 0.0699803	descr = N_Gram_ATTG
cnt = 234	feature = 709	correl = -0.0480214	descr = N_Gram_GTGC
cnt = 235	feature = 206	correl = 0.0687084	descr = N_Gram_AATTC
cnt = 236	feature = 334	correl = 0.0543826	descr = N_Gram_CAAC
cnt = 237	feature = 249	correl = 0.055838	descr = N_Gram_ACTG
cnt = 238	feature = 540	correl = 0.0306478	descr = N_Gram_GACA
cnt = 239	feature = 46	correl = -0.0354567	descr = Position_Specific_Bin_Base_15_Base_G
cnt = 240	feature = 910	correl = 0.0406747	descr = N_Gram_TTGC
cnt = 241	feature = 772	correl = 0.0666086	descr = N_Gram_TATC
cnt = 242	feature = 589	correl = -0.0445839	descr = N_Gram_GCCA
cnt = 243	feature = 687	correl = 0.0574566	descr = N_Gram_GTAA
cnt = 244	feature = 526	correl = 0.034696	descr = N_Gram_CTTT
cnt = 245	feature = 313	correl = -0.0475892	descr = N_Gram_ATGG
cnt = 246	feature = 412	correl = -0.0312087	descr = N_Gram_CCGC
cnt = 247	feature = 914	correl = -0.0237415	descr = N_Gram_TTGGG
cnt = 248	feature = 368	correl = 0.0824878	descr = N_Gram_CATCT
cnt = 249	feature = 751	correl = 0.0543425	descr = N_Gram_TACT
cnt = 250	feature = 70	correl = -0.0376112	descr = Gibbs_of_Target_Sequence__Pos_1_Step_1
cnt = 251	feature = 654	correl = -0.0401267	descr = N_Gram_GGCT
cnt = 252	feature = 768	correl = 0.0735508	descr = N_Gram_TATA
cnt = 253	feature = 927	correl = 0.051294	descr = N_Gram_TTTCT
cnt = 254	feature = 755	correl = 0.0644748	descr = N_Gram_TAGA
cnt = 255	feature = 384	correl = -0.085792	descr = N_Gram_CCAG
cnt = 256	feature = 345	correl = -0.0644441	descr = N_Gram_CACG
cnt = 257	feature = 916	correl = 0.0873881	descr = N_Gram_TTGT
cnt = 258	feature = 809	correl = -0.0387098	descr = N_Gram_TCGG
cnt = 259	feature = 83	correl = 0.110659	descr = Gibbs_of_Target_Sequence__Pos_16_Step_1
cnt = 260	feature = 643	correl = -0.0664834	descr = N_Gram_GGCA
cnt = 261	feature = 510	correl = -0.0231177	descr = N_Gram_CTGC
cnt = 262	feature = 657	correl = -0.0726488	descr = N_Gram_GGGA
cnt = 263	feature = 706	correl = 0.0289632	descr = N_Gram_GTGA
cnt = 264	feature = 867	correl = 0.0609104	descr = N_Gram_TGTA
cnt = 265	feature = 638	correl = -0.0257763	descr = N_Gram_GGAT
cnt = 266	feature = 696	correl = -0.0788922	descr = N_Gram_GTCC
cnt = 267	feature = 837	correl = 0.0215753	descr = N_Gram_TGAG
cnt = 268	feature = 859	correl = -0.065038	descr = N_Gram_TGGC
cnt = 269	feature = 478	correl = -0.0540896	descr = N_Gram_CGTT
cnt = 270	feature = 775	correl = 0.0614134	descr = N_Gram_TATG
cnt = 271	feature = 72	correl = 0.0928456	descr = Gibbs_of_Target_Sequence__Pos_4_Step_1
cnt = 272	feature = 671	correl = -0.0816553	descr = N_Gram_GGGTG
cnt = 273	feature = 876	correl = 0.0712446	descr = N_Gram_TGTT
cnt = 274	feature = 76	correl = 0.084493	descr = Gibbs_of_Target_Sequence__Pos_8_Step_1
cnt = 275	feature = 403	correl = -0.059935	descr = N_Gram_CCCT
cnt = 276	feature = 355	correl = -0.0472959	descr = N_Gram_CAGC
cnt = 277	feature = 666	correl = -0.0868807	descr = N_Gram_GGGG
cnt = 278	feature = 277	correl = 0.0381512	descr = N_Gram_AGT
cnt = 279	feature = 71	correl = -0.160449	descr = Gibbs_of_Target_Sequence__Pos_2_Step_1
cnt = 280	feature = 791	correl = 0.0354646	descr = N_Gram_TCAT
cnt = 281	feature = 233	correl = -0.0591709	descr = N_Gram_ACG
cnt = 282	feature = 796	correl = -0.0421176	descr = N_Gram_TCCC
cnt = 283	feature = 79	correl = 0.0603417	descr = Gibbs_of_Target_Sequence__Pos_11_Step_1
cnt = 284	feature = 77	correl = 0.103696	descr = Gibbs_of_Target_Sequence__Pos_9_Step_1
cnt = 285	feature = 676	correl = -0.0236351	descr = N_Gram_GGTC
cnt = 286	feature = 582	correl = -0.0417416	descr = N_Gram_GCAG
cnt = 287	feature = 646	correl = -0.122971	descr = N_Gram_GGCC
cnt = 288	feature = 367	correl = 0.047341	descr = N_Gram_CATC
cnt = 289	feature = 73	correl = 0.0526875	descr = Gibbs_of_Target_Sequence__Pos_5_Step_1
cnt = 290	feature = 80	correl = 0.109971	descr = Gibbs_of_Target_Sequence__Pos_13_Step_1
cnt = 291	feature = 925	correl = 0.0509294	descr = N_Gram_TTTC
cnt = 292	feature = 462	correl = -0.083271	descr = N_Gram_CGGG
cnt = 293	feature = 732	correl = 0.0446023	descr = N_Gram_TAAA
cnt = 294	feature = 679	correl = -0.0816863	descr = N_Gram_GGTG
cnt = 295	feature = 82	correl = 0.0936792	descr = Gibbs_of_Target_Sequence__Pos_15_Step_1
cnt = 296	feature = 553	correl = -0.0427445	descr = N_Gram_GAG
cnt = 297	feature = 74	correl = 0.10414	descr = Gibbs_of_Target_Sequence__Pos_6_Step_1
cnt = 298	feature = 482	correl = 0.0952404	descr = N_Gram_CTA
cnt = 299	feature = 78	correl = 0.118346	descr = Gibbs_of_Target_Sequence__Pos_10_Step_1
cnt = 300	feature = 880	correl = 0.0732841	descr = N_Gram_TTA
cnt = 301	feature = 81	correl = 0.148135	descr = Gibbs_of_Target_Sequence__Pos_14_Step_1
cnt = 302	feature = 519	correl = 0.053763	descr = N_Gram_CTT
cnt = 303	feature = 627	correl = -0.0613214	descr = N_Gram_GGA
cnt = 304	feature = 831	correl = 0.0622583	descr = N_Gram_TG
cnt = 305	feature = 603	correl = -0.104032	descr = N_Gram_GCG
cnt = 306	feature = 815	correl = 0.106137	descr = N_Gram_TCT
cnt = 307	feature = 406	correl = -0.0809384	descr = N_Gram_CCG
cnt = 308	feature = 857	correl = -0.050046	descr = N_Gram_TGG
cnt = 309	feature = 767	correl = 0.121458	descr = N_Gram_TAT
cnt = 310	feature = 672	correl = -0.0487634	descr = N_Gram_GGT
cnt = 311	feature = 286	correl = 0.0466227	descr = N_Gram_ATA
cnt = 312	feature = 432	correl = -0.0907006	descr = N_Gram_CG
cnt = 313	feature = 68	correl = 0.279902	descr = Gibbs_of_Target_Sequence_
num rows = 2188
num_elements = 687032
..*
optimization finished, #iter = 2481
nu = 0.316238
obj = -55.115001, rho = -0.790916
nSV = 1017, nBSV = 426
num rows = 243
num_elements = 76302
*
optimization finished, #iter = 232
nu = 0.266819
obj = -5.508295, rho = -0.670811
nSV = 127, nBSV = 23
..*
optimization finished, #iter = 2481
nu = 0.316238
obj = -55.115001, rho = -0.790916
nSV = 1017, nBSV = 426
TEST = 17 AVE CORR = 0.767503
