# Supplementary material for: Improving model predictions for RNA interference activities that use support vector machine regression by combining and filtering features
Source: BMC Bioinformatics. 2007 Jun 6;8:182. doi: 10.1186/1471-2105-8-182 (PMC1906837; doi:10.1186/1471-2105-8-182)
Supplement: Additional file 5 — tr_2431_cfsfilters. The features found to be useful by Correlation based Feature in training and testing the 2431 dataset by cross validation, at t-test values from 0 to 90. [file 1471-2105-8-182-S5.gz › tr_2431_file_18]

18
ave count = 301.6

CFS merit scores = 1.45362
CFS merit scores = 1.61763
CFS merit scores = 1.84867
CFS merit scores = 2.07312
CFS merit scores = 2.27652
CFS merit scores = 2.4624
CFS merit scores = 2.63198
CFS merit scores = 2.79029
CFS merit scores = 2.939
CFS merit scores = 3.07562
CFS merit scores = 3.20514
CFS merit scores = 3.32767
CFS merit scores = 3.4445
CFS merit scores = 3.55532
CFS merit scores = 3.66146
CFS merit scores = 3.76287
CFS merit scores = 3.85975
CFS merit scores = 3.95216
CFS merit scores = 4.03951
CFS merit scores = 4.12263
CFS merit scores = 4.20197
CFS merit scores = 4.27829
CFS merit scores = 4.34896
CFS merit scores = 4.41631
CFS merit scores = 4.48181
CFS merit scores = 4.5449
CFS merit scores = 4.60469
CFS merit scores = 4.66061
CFS merit scores = 4.71086
CFS merit scores = 4.75984
CFS merit scores = 4.80741
CFS merit scores = 4.85382
CFS merit scores = 4.89895
CFS merit scores = 4.94353
CFS merit scores = 4.98332
CFS merit scores = 5.02132
CFS merit scores = 5.05837
CFS merit scores = 5.09379
CFS merit scores = 5.12851
CFS merit scores = 5.16203
CFS merit scores = 5.19394
CFS merit scores = 5.22263
CFS merit scores = 5.24897
CFS merit scores = 5.27304
CFS merit scores = 5.2967
CFS merit scores = 5.3195
CFS merit scores = 5.34208
CFS merit scores = 5.36419
CFS merit scores = 5.38613
CFS merit scores = 5.40718
CFS merit scores = 5.42682
CFS merit scores = 5.44602
CFS merit scores = 5.46496
CFS merit scores = 5.48355
CFS merit scores = 5.50084
CFS merit scores = 5.51817
CFS merit scores = 5.53554
CFS merit scores = 5.55229
CFS merit scores = 5.56835
CFS merit scores = 5.58439
CFS merit scores = 5.5991
CFS merit scores = 5.61329
CFS merit scores = 5.62755
CFS merit scores = 5.64204
CFS merit scores = 5.6555
CFS merit scores = 5.66754
CFS merit scores = 5.67911
CFS merit scores = 5.69055
CFS merit scores = 5.70175
CFS merit scores = 5.71239
CFS merit scores = 5.72186
CFS merit scores = 5.73136
CFS merit scores = 5.74041
CFS merit scores = 5.74982
CFS merit scores = 5.7588
CFS merit scores = 5.767
CFS merit scores = 5.77544
CFS merit scores = 5.78333
CFS merit scores = 5.79052
CFS merit scores = 5.79785
CFS merit scores = 5.80514
CFS merit scores = 5.8122
CFS merit scores = 5.81892
CFS merit scores = 5.82517
CFS merit scores = 5.83121
CFS merit scores = 5.83737
CFS merit scores = 5.84339
CFS merit scores = 5.84911
CFS merit scores = 5.8547
CFS merit scores = 5.86047
CFS merit scores = 5.86613
CFS merit scores = 5.87193
CFS merit scores = 5.87764
CFS merit scores = 5.88242
CFS merit scores = 5.88686
CFS merit scores = 5.89141
CFS merit scores = 5.89527
CFS merit scores = 5.89914
CFS merit scores = 5.90326
CFS merit scores = 5.90659
CFS merit scores = 5.90963
CFS merit scores = 5.91273
CFS merit scores = 5.91574
CFS merit scores = 5.9185
CFS merit scores = 5.92131
CFS merit scores = 5.92423
CFS merit scores = 5.92709
CFS merit scores = 5.92937
CFS merit scores = 5.93152
CFS merit scores = 5.93397
CFS merit scores = 5.93598
CFS merit scores = 5.93765
CFS merit scores = 5.9396
CFS merit scores = 5.94129
CFS merit scores = 5.94308
CFS merit scores = 5.94435
CFS merit scores = 5.94569
CFS merit scores = 5.94701
CFS merit scores = 5.94824
CFS merit scores = 5.94949
CFS merit scores = 5.95064
CFS merit scores = 5.9519
CFS merit scores = 5.95309
CFS merit scores = 5.95394
CFS merit scores = 5.9543
CFS merit scores = 5.95473
CFS merit scores = 5.95475
CFS merit scores = 5.95492
CFS merit scores = 5.95477
CFS merit scores = 5.95473
CFS merit scores = 5.95491
CFS merit scores = 5.95469
CFS merit scores = 5.95442
CFS merit scores = 5.95417
CFS merit scores = 5.95392
CFS merit scores = 5.95385
CFS merit scores = 5.95373
CFS merit scores = 5.95377
CFS merit scores = 5.95376
CFS merit scores = 5.95362
CFS merit scores = 5.95362
CFS merit scores = 5.95335
CFS merit scores = 5.95314
CFS merit scores = 5.95312
CFS merit scores = 5.95256
CFS merit scores = 5.95217
CFS merit scores = 5.95151
CFS merit scores = 5.95106
CFS merit scores = 5.9504
CFS merit scores = 5.94964
CFS merit scores = 5.94881
CFS merit scores = 5.94805
CFS merit scores = 5.94704
CFS merit scores = 5.94596
CFS merit scores = 5.94497
CFS merit scores = 5.94398
CFS merit scores = 5.94298
CFS merit scores = 5.94176
CFS merit scores = 5.9404
CFS merit scores = 5.93871
CFS merit scores = 5.93712
CFS merit scores = 5.93517
CFS merit scores = 5.93335
CFS merit scores = 5.93163
CFS merit scores = 5.92974
CFS merit scores = 5.92766
CFS merit scores = 5.92539
CFS merit scores = 5.9233
cnt = 1	feature = 80	correl = 0.453617	descr = Gibbs_of_Target_Sequence__Pos_19_Step_1
cnt = 2	feature = 2	correl = -0.147904	descr = Position_Specific_Bin_Base_0_Base_G
cnt = 3	feature = 857	correl = -0.0729079	descr = N_Gram_TGGC
cnt = 4	feature = 721	correl = -0.0229944	descr = N_Gram_GTTCC
cnt = 5	feature = 462	correl = -0.0257219	descr = N_Gram_CGGGA
cnt = 6	feature = 716	correl = 0.0359878	descr = N_Gram_GTGTA
cnt = 7	feature = 358	correl = 0.0257711	descr = N_Gram_CATAG
cnt = 8	feature = 452	correl = -0.0332763	descr = N_Gram_CGCTC
cnt = 9	feature = 848	correl = -0.0301185	descr = N_Gram_TGCCG
cnt = 10	feature = 899	correl = 0.0378361	descr = N_Gram_TTCGC
cnt = 11	feature = 612	correl = -0.0478163	descr = N_Gram_GCGGT
cnt = 12	feature = 626	correl = -0.0242688	descr = N_Gram_GCTTA
cnt = 13	feature = 473	correl = -0.0476661	descr = N_Gram_CGTCG
cnt = 14	feature = 494	correl = 0.0341375	descr = N_Gram_CTATC
cnt = 15	feature = 308	correl = -0.0223571	descr = N_Gram_ATTAA
cnt = 16	feature = 773	correl = 0.0451554	descr = N_Gram_TATGA
cnt = 17	feature = 327	correl = 0.047436	descr = N_Gram_CAAGC
cnt = 18	feature = 525	correl = -0.0249477	descr = N_Gram_CTTTA
cnt = 19	feature = 768	correl = 0.0246684	descr = N_Gram_TATAG
cnt = 20	feature = 232	correl = 0.0234841	descr = N_Gram_ACTAG
cnt = 21	feature = 705	correl = 0.0373441	descr = N_Gram_GTCTA
cnt = 22	feature = 674	correl = 0.0527852	descr = N_Gram_GGTAA
cnt = 23	feature = 632	correl = -0.0221328	descr = N_Gram_GGAAA
cnt = 24	feature = 403	correl = -0.0549371	descr = N_Gram_CCGAA
cnt = 25	feature = 436	correl = -0.0448707	descr = N_Gram_CGACG
cnt = 26	feature = 534	correl = 0.0598361	descr = N_Gram_GAATA
cnt = 27	feature = 667	correl = -0.0552972	descr = N_Gram_GGGGC
cnt = 28	feature = 228	correl = -0.0384462	descr = N_Gram_ACGTT
cnt = 29	feature = 732	correl = 0.0331241	descr = N_Gram_TAAAG
cnt = 30	feature = 554	correl = -0.051658	descr = N_Gram_GAGCC
cnt = 31	feature = 767	correl = 0.0581326	descr = N_Gram_TATAA
cnt = 32	feature = 499	correl = -0.0244129	descr = N_Gram_CTCAC
cnt = 33	feature = 438	correl = -0.0404627	descr = N_Gram_CGAGT
cnt = 34	feature = 490	correl = 0.0368204	descr = N_Gram_CTAGA
cnt = 35	feature = 356	correl = -0.0466348	descr = N_Gram_CATAA
cnt = 36	feature = 821	correl = -0.0275832	descr = N_Gram_TCTCG
cnt = 37	feature = 260	correl = -0.109919	descr = N_Gram_AGGGC
cnt = 38	feature = 396	correl = -0.0647516	descr = N_Gram_CCCGC
cnt = 39	feature = 666	correl = -0.054879	descr = N_Gram_GGGGA
cnt = 40	feature = 270	correl = 0.0577441	descr = N_Gram_AGTGA
cnt = 41	feature = 278	correl = 0.0411363	descr = N_Gram_ATAGG
cnt = 42	feature = 263	correl = -0.0260562	descr = N_Gram_AGGTG
cnt = 43	feature = 206	correl = 0.0463099	descr = N_Gram_ACATC
cnt = 44	feature = 934	correl = 0.0400943	descr = N_Gram_TTTTA
cnt = 45	feature = 305	correl = -0.0245907	descr = N_Gram_ATGTA
cnt = 46	feature = 915	correl = 0.0221711	descr = N_Gram_TTGGT
cnt = 47	feature = 792	correl = -0.0672724	descr = N_Gram_TCCCC
cnt = 48	feature = 620	correl = 0.0276344	descr = N_Gram_GCTCT
cnt = 49	feature = 739	correl = -0.0526932	descr = N_Gram_TAATC
cnt = 50	feature = 409	correl = -0.0234382	descr = N_Gram_CCGCG
cnt = 51	feature = 725	correl = -0.0257479	descr = N_Gram_GTTGT
cnt = 52	feature = 303	correl = -0.0337041	descr = N_Gram_ATGGG
cnt = 53	feature = 645	correl = -0.0622834	descr = N_Gram_GGCAA
cnt = 54	feature = 311	correl = 0.0720088	descr = N_Gram_ATTAT
cnt = 55	feature = 4	correl = -0.0932933	descr = Position_Specific_Bin_Base_1_Base_G
cnt = 56	feature = 31	correl = -0.0434022	descr = Position_Specific_Bin_Base_11_Base_A
cnt = 57	feature = 367	correl = 0.0238903	descr = N_Gram_CATTG
cnt = 58	feature = 41	correl = 0.0669387	descr = Position_Specific_Bin_Base_15_Base_A
cnt = 59	feature = 871	correl = 0.0306426	descr = N_Gram_TGTCG
cnt = 60	feature = 743	correl = 0.0717689	descr = N_Gram_TACAA
cnt = 61	feature = 749	correl = 0.0725806	descr = N_Gram_TACTA
cnt = 62	feature = 502	correl = -0.0695478	descr = N_Gram_CTCGG
cnt = 63	feature = 313	correl = 0.0462856	descr = N_Gram_ATTCG
cnt = 64	feature = 884	correl = 0.0602529	descr = N_Gram_TTACA
cnt = 65	feature = 35	correl = 0.0357453	descr = Position_Specific_Bin_Base_13_Base_A
cnt = 66	feature = 578	correl = -0.0387542	descr = N_Gram_GCACC
cnt = 67	feature = 914	correl = 0.0488904	descr = N_Gram_TTGGA
cnt = 68	feature = 634	correl = -0.0438606	descr = N_Gram_GGAAG
cnt = 69	feature = 592	correl = -0.0678338	descr = N_Gram_GCCCC
cnt = 70	feature = 310	correl = 0.0252799	descr = N_Gram_ATTAG
cnt = 71	feature = 695	correl = -0.0216209	descr = N_Gram_GTCAC
cnt = 72	feature = 610	correl = -0.0917603	descr = N_Gram_GCGGC
cnt = 73	feature = 23	correl = -0.0248625	descr = Position_Specific_Bin_Base_8_Base_G
cnt = 74	feature = 709	correl = -0.0422962	descr = N_Gram_GTGCC
cnt = 75	feature = 262	correl = 0.099712	descr = N_Gram_AGGTA
cnt = 76	feature = 47	correl = -0.030179	descr = Position_Specific_Bin_Base_17_Base_C
cnt = 77	feature = 687	correl = 0.0377278	descr = N_Gram_GTAAG
cnt = 78	feature = 515	correl = 0.0342342	descr = N_Gram_CTGTT
cnt = 79	feature = 406	correl = -0.0562891	descr = N_Gram_CCGAT
cnt = 80	feature = 404	correl = -0.0527488	descr = N_Gram_CCGAC
cnt = 81	feature = 627	correl = 0.0300316	descr = N_Gram_GCTTG
cnt = 82	feature = 541	correl = -0.0565751	descr = N_Gram_GACCA
cnt = 83	feature = 348	correl = -0.041599	descr = N_Gram_CAGCG
cnt = 84	feature = 653	correl = -0.0481587	descr = N_Gram_GGCGT
cnt = 85	feature = 288	correl = 0.0396252	descr = N_Gram_ATCCG
cnt = 86	feature = 717	correl = 0.0348174	descr = N_Gram_GTGTT
cnt = 87	feature = 6	correl = 0.0324388	descr = Position_Specific_Bin_Base_2_Base_C
cnt = 88	feature = 233	correl = 0.0469254	descr = N_Gram_ACTCT
cnt = 89	feature = 530	correl = -0.0376417	descr = N_Gram_GAAGA
cnt = 90	feature = 597	correl = -0.0217657	descr = N_Gram_GCCGG
cnt = 91	feature = 277	correl = 0.0226856	descr = N_Gram_ATAGC
cnt = 92	feature = 900	correl = 0.0595792	descr = N_Gram_TTCGT
cnt = 93	feature = 284	correl = 0.0324905	descr = N_Gram_ATCAA
cnt = 94	feature = 526	correl = 0.0611148	descr = N_Gram_CTTTG
cnt = 95	feature = 249	correl = -0.0228978	descr = N_Gram_AGCAC
cnt = 96	feature = 660	correl = -0.0735485	descr = N_Gram_GGGAG
cnt = 97	feature = 483	correl = 0.0349176	descr = N_Gram_CTAA
cnt = 98	feature = 904	correl = 0.0893662	descr = N_Gram_TTCTG
cnt = 99	feature = 297	correl = 0.0438565	descr = N_Gram_ATGAG
cnt = 100	feature = 808	correl = -0.0402623	descr = N_Gram_TCGGC
cnt = 101	feature = 663	correl = -0.110782	descr = N_Gram_GGGCC
cnt = 102	feature = 334	correl = -0.0231227	descr = N_Gram_CACCG
cnt = 103	feature = 935	correl = 0.0220902	descr = N_Gram_TTTTG
cnt = 104	feature = 15	correl = 0.0804565	descr = Position_Specific_Bin_Base_5_Base_T
cnt = 105	feature = 539	correl = 0.0264282	descr = N_Gram_GACAT
cnt = 106	feature = 10	correl = -0.0843521	descr = Position_Specific_Bin_Base_3_Base_T
cnt = 107	feature = 256	correl = -0.0302573	descr = N_Gram_AGGAG
cnt = 108	feature = 819	correl = 0.0434306	descr = N_Gram_TCTCA
cnt = 109	feature = 696	correl = 0.0291531	descr = N_Gram_GTCAT
cnt = 110	feature = 60	correl = -0.175435	descr = Position_Specific_Bin_Base_20_Base_G
cnt = 111	feature = 789	correl = 0.0507489	descr = N_Gram_TCCAT
cnt = 112	feature = 812	correl = 0.0999798	descr = N_Gram_TCGTG
cnt = 113	feature = 641	correl = -0.0408911	descr = N_Gram_GGATG
cnt = 114	feature = 17	correl = -0.0358903	descr = Position_Specific_Bin_Base_6_Base_C
cnt = 115	feature = 531	correl = -0.035482	descr = N_Gram_GAAGC
cnt = 116	feature = 316	correl = 0.0467671	descr = N_Gram_ATTGG
cnt = 117	feature = 740	correl = 0.0403405	descr = N_Gram_TAATT
cnt = 118	feature = 770	correl = 0.0695817	descr = N_Gram_TATCA
cnt = 119	feature = 798	correl = 0.0484091	descr = N_Gram_TCCTT
cnt = 120	feature = 579	correl = -0.0358089	descr = N_Gram_GCACG
cnt = 121	feature = 1	correl = 0.118807	descr = Position_Specific_Bin_Base_0_Base_C
cnt = 122	feature = 293	correl = 0.0281473	descr = N_Gram_ATCTA
cnt = 123	feature = 678	correl = -0.0274717	descr = N_Gram_GGTGA
cnt = 124	feature = 52	correl = -0.0646781	descr = Position_Specific_Bin_Base_18_Base_G
cnt = 125	feature = 29	correl = -0.0627604	descr = Position_Specific_Bin_Base_10_Base_G
cnt = 126	feature = 753	correl = 0.0441168	descr = N_Gram_TAGAA
cnt = 127	feature = 40	correl = 0.0748515	descr = Position_Specific_Bin_Base_14_Base_T
cnt = 128	feature = 929	correl = 0.0693426	descr = N_Gram_TTTGA
cnt = 129	feature = 449	correl = -0.0686803	descr = N_Gram_CGCGG
cnt = 130	feature = 791	correl = -0.0392554	descr = N_Gram_TCCCA
cnt = 131	feature = 659	correl = -0.0782113	descr = N_Gram_GGGAA
cnt = 132	feature = 535	correl = 0.0424021	descr = N_Gram_GAATT
cnt = 133	feature = 207	correl = 0.063002	descr = N_Gram_ACATG
cnt = 134	feature = 676	correl = -0.0769268	descr = N_Gram_GGTCC
cnt = 135	feature = 809	correl = -0.0909592	descr = N_Gram_TCGGG
cnt = 136	feature = 294	correl = 0.0698431	descr = N_Gram_ATCTC
cnt = 137	feature = 286	correl = 0.0606805	descr = N_Gram_ATCCA
cnt = 138	feature = 704	correl = 0.0232254	descr = N_Gram_GTCT
cnt = 139	feature = 589	correl = -0.0582528	descr = N_Gram_GCCAG
cnt = 140	feature = 392	correl = -0.0715687	descr = N_Gram_CCCCG
cnt = 141	feature = 412	correl = -0.10947	descr = N_Gram_CCGGC
cnt = 142	feature = 600	correl = -0.0716418	descr = N_Gram_GCCTC
cnt = 143	feature = 718	correl = -0.0233103	descr = N_Gram_GTTA
cnt = 144	feature = 917	correl = 0.0465068	descr = N_Gram_TTGTA
cnt = 145	feature = 56	correl = -0.1249	descr = Position_Specific_Bin_Base_19_Base_G
cnt = 146	feature = 825	correl = 0.0395787	descr = N_Gram_TCTGG
cnt = 147	feature = 11	correl = 0.0728943	descr = Position_Specific_Bin_Base_4_Base_A
cnt = 148	feature = 859	correl = -0.0586283	descr = N_Gram_TGGCG
cnt = 149	feature = 664	correl = -0.0751546	descr = N_Gram_GGGCG
cnt = 150	feature = 738	correl = 0.0488993	descr = N_Gram_TAAGG
cnt = 151	feature = 838	correl = 0.051822	descr = N_Gram_TGATA
cnt = 152	feature = 662	correl = -0.0429675	descr = N_Gram_GGGCA
cnt = 153	feature = 755	correl = 0.0701862	descr = N_Gram_TAGAG
cnt = 154	feature = 675	correl = 0.0377116	descr = N_Gram_GGTCA
cnt = 155	feature = 384	correl = 0.026662	descr = N_Gram_CCATT
cnt = 156	feature = 16	correl = 0.0302313	descr = Position_Specific_Bin_Base_6_Base_A
cnt = 157	feature = 21	correl = 0.0513243	descr = Position_Specific_Bin_Base_8_Base_A
cnt = 158	feature = 834	correl = 0.0661462	descr = N_Gram_TGAAG
cnt = 159	feature = 214	correl = -0.0321535	descr = N_Gram_ACCC
cnt = 160	feature = 679	correl = -0.0673788	descr = N_Gram_GGTGC
cnt = 161	feature = 802	correl = 0.0473653	descr = N_Gram_TCGC
cnt = 162	feature = 382	correl = -0.0484153	descr = N_Gram_CCATA
cnt = 163	feature = 105	correl = -0.0553405	descr = Xue_Structure_Feature_A101
cnt = 164	feature = 446	correl = -0.0453426	descr = N_Gram_CGCCT
cnt = 165	feature = 903	correl = 0.0430972	descr = N_Gram_TTCTC
cnt = 166	feature = 616	correl = 0.040618	descr = N_Gram_GCTA
cnt = 167	feature = 680	correl = -0.0846036	descr = N_Gram_GGTGG
cnt = 168	feature = 46	correl = 0.0368955	descr = Position_Specific_Bin_Base_17_Base_A
num rows = 2187
num_elements = 369603
..*
optimization finished, #iter = 2106
nu = 0.429042
obj = -83.380798, rho = -0.713788
nSV = 1088, nBSV = 803
num rows = 244
num_elements = 41236
*
optimization finished, #iter = 195
nu = 0.393661
obj = -10.278054, rho = -0.733690
nSV = 131, nBSV = 69
..*
optimization finished, #iter = 2106
nu = 0.429042
obj = -83.380798, rho = -0.713788
nSV = 1088, nBSV = 803
CFS merit scores = 1.45497
CFS merit scores = 1.61614
CFS merit scores = 1.8489
CFS merit scores = 2.07403
CFS merit scores = 2.27262
CFS merit scores = 2.4535
CFS merit scores = 2.61843
CFS merit scores = 2.76972
CFS merit scores = 2.91126
CFS merit scores = 3.04552
CFS merit scores = 3.17263
CFS merit scores = 3.29378
CFS merit scores = 3.4074
CFS merit scores = 3.51602
CFS merit scores = 3.6197
CFS merit scores = 3.71851
CFS merit scores = 3.81388
CFS merit scores = 3.90496
CFS merit scores = 3.99282
CFS merit scores = 4.07574
CFS merit scores = 4.15352
CFS merit scores = 4.22862
CFS merit scores = 4.29984
CFS merit scores = 4.36856
CFS merit scores = 4.43376
CFS merit scores = 4.4972
CFS merit scores = 4.55721
CFS merit scores = 4.61544
CFS merit scores = 4.66969
CFS merit scores = 4.72088
CFS merit scores = 4.77055
CFS merit scores = 4.8176
CFS merit scores = 4.86363
CFS merit scores = 4.90888
CFS merit scores = 4.95074
CFS merit scores = 4.99096
CFS merit scores = 5.02811
CFS merit scores = 5.06426
CFS merit scores = 5.09774
CFS merit scores = 5.12955
CFS merit scores = 5.15877
CFS merit scores = 5.18681
CFS merit scores = 5.21429
CFS merit scores = 5.24118
CFS merit scores = 5.26763
CFS merit scores = 5.29394
CFS merit scores = 5.3185
CFS merit scores = 5.34257
CFS merit scores = 5.36532
CFS merit scores = 5.38711
CFS merit scores = 5.40911
CFS merit scores = 5.42986
CFS merit scores = 5.44817
CFS merit scores = 5.46459
CFS merit scores = 5.48074
CFS merit scores = 5.4958
CFS merit scores = 5.51096
CFS merit scores = 5.52577
CFS merit scores = 5.54061
CFS merit scores = 5.55517
CFS merit scores = 5.56994
CFS merit scores = 5.5842
CFS merit scores = 5.59741
CFS merit scores = 5.61052
CFS merit scores = 5.62369
CFS merit scores = 5.63553
CFS merit scores = 5.64769
CFS merit scores = 5.65928
CFS merit scores = 5.67082
CFS merit scores = 5.68219
CFS merit scores = 5.69261
CFS merit scores = 5.7031
CFS merit scores = 5.71298
CFS merit scores = 5.72185
CFS merit scores = 5.73035
CFS merit scores = 5.7388
CFS merit scores = 5.74709
CFS merit scores = 5.75513
CFS merit scores = 5.76293
CFS merit scores = 5.7703
CFS merit scores = 5.77776
CFS merit scores = 5.7849
CFS merit scores = 5.79159
CFS merit scores = 5.79819
CFS merit scores = 5.80451
CFS merit scores = 5.81101
CFS merit scores = 5.81674
CFS merit scores = 5.82253
CFS merit scores = 5.82804
CFS merit scores = 5.8334
CFS merit scores = 5.83834
CFS merit scores = 5.84336
CFS merit scores = 5.84802
CFS merit scores = 5.85257
CFS merit scores = 5.85722
CFS merit scores = 5.86186
CFS merit scores = 5.86652
CFS merit scores = 5.87053
CFS merit scores = 5.87439
CFS merit scores = 5.87821
CFS merit scores = 5.88169
CFS merit scores = 5.88446
CFS merit scores = 5.88739
CFS merit scores = 5.89038
CFS merit scores = 5.89324
CFS merit scores = 5.89578
CFS merit scores = 5.89824
CFS merit scores = 5.90082
CFS merit scores = 5.90311
CFS merit scores = 5.90521
CFS merit scores = 5.90763
CFS merit scores = 5.90965
CFS merit scores = 5.9116
CFS merit scores = 5.91329
CFS merit scores = 5.91492
CFS merit scores = 5.91625
CFS merit scores = 5.91759
CFS merit scores = 5.91906
CFS merit scores = 5.92008
CFS merit scores = 5.9203
CFS merit scores = 5.92082
CFS merit scores = 5.92107
CFS merit scores = 5.92125
CFS merit scores = 5.92144
CFS merit scores = 5.92168
CFS merit scores = 5.92215
CFS merit scores = 5.92238
CFS merit scores = 5.92241
CFS merit scores = 5.92265
CFS merit scores = 5.923
CFS merit scores = 5.92345
CFS merit scores = 5.92365
CFS merit scores = 5.92381
CFS merit scores = 5.92404
CFS merit scores = 5.92429
CFS merit scores = 5.92454
CFS merit scores = 5.92502
CFS merit scores = 5.92491
CFS merit scores = 5.92483
CFS merit scores = 5.9248
CFS merit scores = 5.92421
CFS merit scores = 5.92334
CFS merit scores = 5.92248
CFS merit scores = 5.92159
CFS merit scores = 5.92043
CFS merit scores = 5.91909
CFS merit scores = 5.9177
CFS merit scores = 5.91613
CFS merit scores = 5.91465
CFS merit scores = 5.91335
CFS merit scores = 5.91218
CFS merit scores = 5.91077
CFS merit scores = 5.90928
CFS merit scores = 5.90768
CFS merit scores = 5.90623
CFS merit scores = 5.90481
CFS merit scores = 5.90339
CFS merit scores = 5.90163
CFS merit scores = 5.89977
CFS merit scores = 5.89788
CFS merit scores = 5.89623
CFS merit scores = 5.89462
CFS merit scores = 5.89276
CFS merit scores = 5.89108
CFS merit scores = 5.88914
CFS merit scores = 5.88703
CFS merit scores = 5.88491
CFS merit scores = 5.88292
CFS merit scores = 5.88085
CFS merit scores = 5.87895
CFS merit scores = 5.87686
CFS merit scores = 5.87479
CFS merit scores = 5.87279
CFS merit scores = 5.87094
CFS merit scores = 5.86901
CFS merit scores = 5.8668
CFS merit scores = 5.86457
CFS merit scores = 5.86234
CFS merit scores = 5.86011
CFS merit scores = 5.85753
CFS merit scores = 5.8548
CFS merit scores = 5.85222
CFS merit scores = 5.84945
CFS merit scores = 5.84674
CFS merit scores = 5.84355
CFS merit scores = 5.84047
CFS merit scores = 5.83725
CFS merit scores = 5.83378
CFS merit scores = 5.83036
CFS merit scores = 5.82684
CFS merit scores = 5.82318
CFS merit scores = 5.81966
CFS merit scores = 5.81616
CFS merit scores = 5.81276
CFS merit scores = 5.80919
CFS merit scores = 5.80541
CFS merit scores = 5.80175
CFS merit scores = 5.79816
CFS merit scores = 5.79447
CFS merit scores = 5.7907
CFS merit scores = 5.78653
CFS merit scores = 5.78227
CFS merit scores = 5.77778
CFS merit scores = 5.77313
CFS merit scores = 5.76818
CFS merit scores = 5.76332
CFS merit scores = 5.75854
CFS merit scores = 5.75392
CFS merit scores = 5.74914
CFS merit scores = 5.7445
CFS merit scores = 5.73949
CFS merit scores = 5.73439
CFS merit scores = 5.72924
CFS merit scores = 5.72416
CFS merit scores = 5.71913
CFS merit scores = 5.71386
CFS merit scores = 5.70865
CFS merit scores = 5.70348
CFS merit scores = 5.69809
CFS merit scores = 5.69279
CFS merit scores = 5.68742
CFS merit scores = 5.68213
CFS merit scores = 5.6769
CFS merit scores = 5.67151
CFS merit scores = 5.66626
CFS merit scores = 5.66087
CFS merit scores = 5.65495
CFS merit scores = 5.64912
CFS merit scores = 5.64346
CFS merit scores = 5.63769
CFS merit scores = 5.63185
CFS merit scores = 5.62614
CFS merit scores = 5.62005
CFS merit scores = 5.61383
CFS merit scores = 5.6076
CFS merit scores = 5.60136
CFS merit scores = 5.59501
CFS merit scores = 5.58839
CFS merit scores = 5.58176
CFS merit scores = 5.57511
CFS merit scores = 5.56848
CFS merit scores = 5.56153
CFS merit scores = 5.5544
CFS merit scores = 5.54731
CFS merit scores = 5.54023
CFS merit scores = 5.53326
CFS merit scores = 5.5262
CFS merit scores = 5.51928
CFS merit scores = 5.51224
CFS merit scores = 5.50458
CFS merit scores = 5.49694
CFS merit scores = 5.48901
CFS merit scores = 5.48098
CFS merit scores = 5.4729
CFS merit scores = 5.46463
CFS merit scores = 5.45531
CFS merit scores = 5.44548
CFS merit scores = 5.43574
CFS merit scores = 5.42599
CFS merit scores = 5.41632
CFS merit scores = 5.40598
CFS merit scores = 5.39576
CFS merit scores = 5.38553
CFS merit scores = 5.37517
CFS merit scores = 5.36412
CFS merit scores = 5.35301
CFS merit scores = 5.34177
CFS merit scores = 5.33053
CFS merit scores = 5.31875
CFS merit scores = 5.30695
CFS merit scores = 5.29461
CFS merit scores = 5.28227
CFS merit scores = 5.26977
CFS merit scores = 5.25601
CFS merit scores = 5.24205
CFS merit scores = 5.22489
CFS merit scores = 5.20464
CFS merit scores = 5.18418
cnt = 1	feature = 81	correl = 0.454969	descr = Gibbs_of_Target_Sequence__Pos_19_Step_1
cnt = 2	feature = 2	correl = -0.147063	descr = Position_Specific_Bin_Base_0_Base_G
cnt = 3	feature = 852	correl = -0.0672022	descr = N_Gram_TGGC
cnt = 4	feature = 228	correl = 0.0333661	descr = N_Gram_ACT
cnt = 5	feature = 483	correl = -0.0503339	descr = N_Gram_CTCAA
cnt = 6	feature = 284	correl = -0.024136	descr = N_Gram_ATCCC
cnt = 7	feature = 646	correl = -0.0834023	descr = N_Gram_GGCGG
cnt = 8	feature = 676	correl = -0.0503748	descr = N_Gram_GGTTA
cnt = 9	feature = 739	correl = 0.0307677	descr = N_Gram_TACCG
cnt = 10	feature = 432	correl = -0.0323233	descr = N_Gram_CGCAA
cnt = 11	feature = 461	correl = 0.0293775	descr = N_Gram_CGTCT
cnt = 12	feature = 768	correl = 0.0247007	descr = N_Gram_TATGC
cnt = 13	feature = 799	correl = 0.0389657	descr = N_Gram_TCGCA
cnt = 14	feature = 505	correl = 0.0343976	descr = N_Gram_CTTAG
cnt = 15	feature = 334	correl = -0.0307071	descr = N_Gram_CACGA
cnt = 16	feature = 916	correl = 0.0238285	descr = N_Gram_TTTAC
cnt = 17	feature = 732	correl = -0.0375029	descr = N_Gram_TAATC
cnt = 18	feature = 767	correl = 0.0683243	descr = N_Gram_TATGA
cnt = 19	feature = 865	correl = 0.0359968	descr = N_Gram_TGTCG
cnt = 20	feature = 595	correl = -0.0866808	descr = N_Gram_GCGCG
cnt = 21	feature = 531	correl = -0.0440433	descr = N_Gram_GACCC
cnt = 22	feature = 403	correl = 0.0287297	descr = N_Gram_CCGTC
cnt = 23	feature = 709	correl = 0.0277266	descr = N_Gram_GTGTA
cnt = 24	feature = 540	correl = 0.0311124	descr = N_Gram_GAGAA
cnt = 25	feature = 765	correl = 0.0540482	descr = N_Gram_TATCG
cnt = 26	feature = 260	correl = 0.0904519	descr = N_Gram_AGGTA
cnt = 27	feature = 310	correl = 0.0403076	descr = N_Gram_ATTCG
cnt = 28	feature = 707	correl = -0.0599098	descr = N_Gram_GTGGG
cnt = 29	feature = 590	correl = -0.0557502	descr = N_Gram_GCCTT
cnt = 30	feature = 770	correl = 0.0295953	descr = N_Gram_TATGT
cnt = 31	feature = 206	correl = 0.0470174	descr = N_Gram_ACAGT
cnt = 32	feature = 490	correl = 0.034106	descr = N_Gram_CTCTA
cnt = 33	feature = 394	correl = -0.0423004	descr = N_Gram_CCGAC
cnt = 34	feature = 773	correl = 0.0228362	descr = N_Gram_TATTG
cnt = 35	feature = 838	correl = 0.0283487	descr = N_Gram_TGCAT
cnt = 36	feature = 752	correl = 0.0510696	descr = N_Gram_TAGCA
cnt = 37	feature = 396	correl = -0.0586538	descr = N_Gram_CCGAT
cnt = 38	feature = 565	correl = -0.060193	descr = N_Gram_GCAAT
cnt = 39	feature = 6	correl = 0.0275521	descr = Position_Specific_Bin_Base_1_Base_T
cnt = 40	feature = 406	correl = 0.0448209	descr = N_Gram_CCTAA
cnt = 41	feature = 316	correl = 0.0452548	descr = N_Gram_ATTGT
cnt = 42	feature = 489	correl = -0.0524161	descr = N_Gram_CTCGT
cnt = 43	feature = 659	correl = -0.0254563	descr = N_Gram_GGGCT
cnt = 44	feature = 526	correl = 0.0558423	descr = N_Gram_GACAA
cnt = 45	feature = 600	correl = -0.0379972	descr = N_Gram_GCGGG
cnt = 46	feature = 740	correl = 0.0379983	descr = N_Gram_TACCT
cnt = 47	feature = 917	correl = 0.0544387	descr = N_Gram_TTTAG
cnt = 48	feature = 703	correl = -0.031064	descr = N_Gram_GTGCG
cnt = 49	feature = 476	correl = 0.0299688	descr = N_Gram_CTAGA
cnt = 50	feature = 717	correl = -0.0252039	descr = N_Gram_GTTGC
cnt = 51	feature = 8	correl = 0.0505531	descr = Position_Specific_Bin_Base_2_Base_C
cnt = 52	feature = 31	correl = -0.0421747	descr = Position_Specific_Bin_Base_11_Base_A
cnt = 53	feature = 231	correl = 0.0249798	descr = N_Gram_ACTAG
cnt = 54	feature = 593	correl = -0.0437473	descr = N_Gram_GCGCA
cnt = 55	feature = 632	correl = -0.0420013	descr = N_Gram_GGATG
cnt = 56	feature = 848	correl = 0.0305685	descr = N_Gram_TGCTT
cnt = 57	feature = 536	correl = 0.0689568	descr = N_Gram_GACTA
cnt = 58	feature = 657	correl = -0.0872542	descr = N_Gram_GGGCC
cnt = 59	feature = 382	correl = -0.0567581	descr = N_Gram_CCCCG
cnt = 60	feature = 901	correl = 0.0652869	descr = N_Gram_TTGAA
cnt = 61	feature = 530	correl = -0.0405223	descr = N_Gram_GACCA
cnt = 62	feature = 354	correl = 0.0319448	descr = N_Gram_CATAG
cnt = 63	feature = 264	correl = 0.0892963	descr = N_Gram_AGTCG
cnt = 64	feature = 298	correl = 0.0220987	descr = N_Gram_ATGCA
cnt = 65	feature = 759	correl = 0.0693756	descr = N_Gram_TATAA
cnt = 66	feature = 47	correl = 0.0378871	descr = Position_Specific_Bin_Base_17_Base_A
cnt = 67	feature = 17	correl = 0.0296634	descr = Position_Specific_Bin_Base_6_Base_A
cnt = 68	feature = 626	correl = 0.0256932	descr = N_Gram_GGACA
cnt = 69	feature = 307	correl = 0.0254628	descr = N_Gram_ATTAG
cnt = 70	feature = 52	correl = -0.0610258	descr = Position_Specific_Bin_Base_18_Base_G
cnt = 71	feature = 502	correl = 0.05581	descr = N_Gram_CTGTT
cnt = 72	feature = 14	correl = -0.07136	descr = Position_Specific_Bin_Base_4_Base_C
cnt = 73	feature = 687	correl = 0.0479308	descr = N_Gram_GTCAA
cnt = 74	feature = 345	correl = -0.0306485	descr = N_Gram_CAGCG
cnt = 75	feature = 579	correl = -0.0830159	descr = N_Gram_GCCCA
cnt = 76	feature = 681	correl = 0.0355165	descr = N_Gram_GTAAG
cnt = 77	feature = 610	correl = -0.0486845	descr = N_Gram_GCTCC
cnt = 78	feature = 286	correl = 0.0248526	descr = N_Gram_ATCCT
cnt = 79	feature = 366	correl = -0.0374787	descr = N_Gram_CCAAA
cnt = 80	feature = 672	correl = -0.0358006	descr = N_Gram_GGTGA
cnt = 81	feature = 876	correl = 0.0590329	descr = N_Gram_TTACA
cnt = 82	feature = 337	correl = 0.0445031	descr = N_Gram_CACTC
cnt = 83	feature = 60	correl = -0.181844	descr = Position_Specific_Bin_Base_20_Base_G
cnt = 84	feature = 705	correl = -0.0567607	descr = N_Gram_GTGGA
cnt = 85	feature = 815	correl = 0.0281054	descr = N_Gram_TCTCC
cnt = 86	feature = 925	correl = 0.0535236	descr = N_Gram_TTTGT
cnt = 87	feature = 16	correl = 0.0503412	descr = Position_Specific_Bin_Base_5_Base_T
cnt = 88	feature = 270	correl = 0.0221989	descr = N_Gram_ATAAG
cnt = 89	feature = 327	correl = -0.0236347	descr = N_Gram_CAATT
cnt = 90	feature = 11	correl = 0.0675327	descr = Position_Specific_Bin_Base_3_Base_G
cnt = 91	feature = 350	correl = 0.0310385	descr = N_Gram_CAGTA
cnt = 92	feature = 23	correl = -0.088087	descr = Position_Specific_Bin_Base_8_Base_C
cnt = 93	feature = 4	correl = -0.0262092	descr = Position_Specific_Bin_Base_1_Base_C
cnt = 94	feature = 856	correl = -0.0524743	descr = N_Gram_TGGGA
cnt = 95	feature = 601	correl = -0.0427984	descr = N_Gram_GCGGT
cnt = 96	feature = 612	correl = 0.0368267	descr = N_Gram_GCTCT
cnt = 97	feature = 25	correl = -0.0234939	descr = Position_Specific_Bin_Base_9_Base_C
cnt = 98	feature = 685	correl = 0.0267	descr = N_Gram_GTATT
cnt = 99	feature = 589	correl = -0.0648497	descr = N_Gram_GCCTC
cnt = 100	feature = 677	correl = -0.0531301	descr = N_Gram_GGTTG
cnt = 101	feature = 473	correl = 0.0428774	descr = N_Gram_CTACA
cnt = 102	feature = 458	correl = 0.0292818	descr = N_Gram_CGTCA
cnt = 103	feature = 812	correl = 0.038798	descr = N_Gram_TCTAT
cnt = 104	feature = 640	correl = -0.0861605	descr = N_Gram_GGCCA
cnt = 105	feature = 627	correl = -0.0617935	descr = N_Gram_GGACC
cnt = 106	feature = 288	correl = 0.0371642	descr = N_Gram_ATCGA
cnt = 107	feature = 582	correl = -0.0605027	descr = N_Gram_GCCCT
cnt = 108	feature = 358	correl = 0.0292319	descr = N_Gram_CATG
cnt = 109	feature = 256	correl = -0.0297799	descr = N_Gram_AGGAG
cnt = 110	feature = 42	correl = 0.069752	descr = Position_Specific_Bin_Base_15_Base_A
cnt = 111	feature = 308	correl = 0.0786281	descr = N_Gram_ATTAT
cnt = 112	feature = 788	correl = -0.0314907	descr = N_Gram_TCCCA
cnt = 113	feature = 680	correl = 0.0542346	descr = N_Gram_GTAAA
cnt = 114	feature = 0	correl = 0.0359073	descr = Position_Specific_Bin_Base_0_Base_A
cnt = 115	feature = 638	correl = -0.0334298	descr = N_Gram_GGCAG
cnt = 116	feature = 904	correl = 0.0376613	descr = N_Gram_TTGCA
cnt = 117	feature = 598	correl = -0.0327191	descr = N_Gram_GCGGA
cnt = 118	feature = 755	correl = 0.0315348	descr = N_Gram_TAGT
cnt = 119	feature = 907	correl = 0.0398937	descr = N_Gram_TTGGA
cnt = 120	feature = 21	correl = 0.0722772	descr = Position_Specific_Bin_Base_7_Base_T
cnt = 121	feature = 40	correl = -0.154096	descr = Position_Specific_Bin_Base_14_Base_G
cnt = 122	feature = 669	correl = 0.0290156	descr = N_Gram_GGTCA
cnt = 123	feature = 834	correl = 0.0368928	descr = N_Gram_TGATC
cnt = 124	feature = 46	correl = -0.0594622	descr = Position_Specific_Bin_Base_16_Base_G
cnt = 125	feature = 649	correl = -0.0550234	descr = N_Gram_GGCTG
cnt = 126	feature = 653	correl = -0.0684294	descr = N_Gram_GGGAA
cnt = 127	feature = 927	correl = 0.0261996	descr = N_Gram_TTTTA
cnt = 128	feature = 283	correl = 0.0416714	descr = N_Gram_ATCCA
cnt = 129	feature = 32	correl = -0.0530523	descr = Position_Specific_Bin_Base_11_Base_G
cnt = 130	feature = 650	correl = -0.0231776	descr = N_Gram_GGCTT
cnt = 131	feature = 753	correl = 0.0822683	descr = N_Gram_TAGCT
cnt = 132	feature = 348	correl = -0.100278	descr = N_Gram_CAGGG
cnt = 133	feature = 798	correl = 0.0442783	descr = N_Gram_TCGC
cnt = 134	feature = 643	correl = -0.0317489	descr = N_Gram_GGCCT
cnt = 135	feature = 35	correl = -0.0244617	descr = Position_Specific_Bin_Base_12_Base_C
cnt = 136	feature = 696	correl = 0.0279279	descr = N_Gram_GTCT
cnt = 137	feature = 292	correl = 0.0468474	descr = N_Gram_ATCTG
cnt = 138	feature = 654	correl = -0.0656479	descr = N_Gram_GGGAG
cnt = 139	feature = 662	correl = -0.0727692	descr = N_Gram_GGGGC
cnt = 140	feature = 299	correl = 0.0422294	descr = N_Gram_ATGCT
cnt = 141	feature = 368	correl = -0.0627022	descr = N_Gram_CCACC
cnt = 142	feature = 721	correl = 0.0265224	descr = N_Gram_GTTTC
cnt = 143	feature = 56	correl = -0.124906	descr = Position_Specific_Bin_Base_19_Base_G
cnt = 144	feature = 462	correl = 0.0240301	descr = N_Gram_CGTG
cnt = 145	feature = 718	correl = -0.0294764	descr = N_Gram_GTTGG
cnt = 146	feature = 278	correl = 0.047576	descr = N_Gram_ATATG
cnt = 147	feature = 658	correl = -0.0848546	descr = N_Gram_GGGCG
cnt = 148	feature = 789	correl = -0.0514006	descr = N_Gram_TCCCC
cnt = 149	feature = 1	correl = 0.102771	descr = Position_Specific_Bin_Base_0_Base_C
cnt = 150	feature = 217	correl = -0.0367822	descr = N_Gram_ACCGG
cnt = 151	feature = 41	correl = 0.0728982	descr = Position_Specific_Bin_Base_14_Base_T
cnt = 152	feature = 880	correl = 0.0609708	descr = N_Gram_TTAGA
cnt = 153	feature = 409	correl = -0.0221631	descr = N_Gram_CCTCA
cnt = 154	feature = 910	correl = 0.0497493	descr = N_Gram_TTGTA
cnt = 155	feature = 603	correl = -0.0675003	descr = N_Gram_GCGTC
cnt = 156	feature = 884	correl = 0.0423383	descr = N_Gram_TTATC
cnt = 157	feature = 794	correl = 0.045831	descr = N_Gram_TCCTT
cnt = 158	feature = 510	correl = -0.0266417	descr = N_Gram_CTTGG
cnt = 159	feature = 772	correl = 0.0594775	descr = N_Gram_TATTC
cnt = 160	feature = 9	correl = 0.122208	descr = Position_Specific_Bin_Base_2_Base_G
cnt = 161	feature = 28	correl = -0.0796189	descr = Position_Specific_Bin_Base_10_Base_C
cnt = 162	feature = 706	correl = -0.0754493	descr = N_Gram_GTGGC
cnt = 163	feature = 695	correl = 0.0709309	descr = N_Gram_GTCGT
cnt = 164	feature = 818	correl = 0.0928901	descr = N_Gram_TCTGC
cnt = 165	feature = 749	correl = 0.0536343	descr = N_Gram_TAGAC
cnt = 166	feature = 796	correl = 0.0268411	descr = N_Gram_TCGA
cnt = 167	feature = 33	correl = 0.11286	descr = Position_Specific_Bin_Base_11_Base_T
cnt = 168	feature = 708	correl = 0.0254118	descr = N_Gram_GTGT
cnt = 169	feature = 58	correl = 0.366173	descr = Position_Specific_Bin_Base_20_Base_A
cnt = 170	feature = 43	correl = -0.0399275	descr = Position_Specific_Bin_Base_15_Base_G
cnt = 171	feature = 452	correl = -0.0466502	descr = N_Gram_CGGGT
cnt = 172	feature = 499	correl = -0.0220526	descr = N_Gram_CTGGG
cnt = 173	feature = 481	correl = 0.0352958	descr = N_Gram_CTATG
cnt = 174	feature = 436	correl = -0.0758098	descr = N_Gram_CGCG
cnt = 175	feature = 412	correl = -0.0760356	descr = N_Gram_CCTCT
cnt = 176	feature = 15	correl = -0.0559338	descr = Position_Specific_Bin_Base_5_Base_C
cnt = 177	feature = 554	correl = -0.0282659	descr = N_Gram_GATGA
cnt = 178	feature = 494	correl = 0.044157	descr = N_Gram_CTGAT
cnt = 179	feature = 837	correl = 0.0394733	descr = N_Gram_TGCAA
cnt = 180	feature = 263	correl = 0.03407	descr = N_Gram_AGTC
cnt = 181	feature = 701	correl = -0.045058	descr = N_Gram_GTGC
cnt = 182	feature = 631	correl = -0.0497923	descr = N_Gram_GGAGG
cnt = 183	feature = 29	correl = -0.0531629	descr = Position_Specific_Bin_Base_10_Base_G
cnt = 184	feature = 10	correl = -0.126621	descr = Position_Specific_Bin_Base_2_Base_T
cnt = 185	feature = 583	correl = -0.0462521	descr = N_Gram_GCCG
cnt = 186	feature = 802	correl = -0.05458	descr = N_Gram_TCGG
cnt = 187	feature = 229	correl = 0.0515418	descr = N_Gram_ACTA
cnt = 188	feature = 857	correl = -0.0563053	descr = N_Gram_TGGGG
cnt = 189	feature = 641	correl = -0.107252	descr = N_Gram_GGCCC
cnt = 190	feature = 249	correl = -0.0444326	descr = N_Gram_AGCC
cnt = 191	feature = 864	correl = 0.0309941	descr = N_Gram_TGTC
cnt = 192	feature = 819	correl = 0.034591	descr = N_Gram_TCTGG
cnt = 193	feature = 59	correl = -0.314185	descr = Position_Specific_Bin_Base_20_Base_C
cnt = 194	feature = 738	correl = 0.038029	descr = N_Gram_TACC
cnt = 195	feature = 514	correl = -0.0222298	descr = N_Gram_GAAA
cnt = 196	feature = 233	correl = 0.0484554	descr = N_Gram_ACTG
cnt = 197	feature = 645	correl = -0.0754111	descr = N_Gram_GGCGC
cnt = 198	feature = 900	correl = 0.0581679	descr = N_Gram_TTGA
cnt = 199	feature = 867	correl = 0.0309817	descr = N_Gram_TGTG
cnt = 200	feature = 525	correl = 0.0369199	descr = N_Gram_GACA
cnt = 201	feature = 258	correl = -0.0416937	descr = N_Gram_AGGG
cnt = 202	feature = 674	correl = -0.0974016	descr = N_Gram_GGTGG
cnt = 203	feature = 769	correl = 0.0347047	descr = N_Gram_TATGG
cnt = 204	feature = 792	correl = -0.0320976	descr = N_Gram_TCCTC
cnt = 205	feature = 743	correl = 0.0512363	descr = N_Gram_TACT
cnt = 206	feature = 903	correl = 0.0463944	descr = N_Gram_TTGC
cnt = 207	feature = 675	correl = -0.03054	descr = N_Gram_GGTT
cnt = 208	feature = 535	correl = 0.0375623	descr = N_Gram_GACT
cnt = 209	feature = 311	correl = 0.0904501	descr = N_Gram_ATTCT
cnt = 210	feature = 751	correl = 0.0645506	descr = N_Gram_TAGC
cnt = 211	feature = 207	correl = 0.0738543	descr = N_Gram_ACAT
cnt = 212	feature = 251	correl = -0.0500785	descr = N_Gram_AGCG
cnt = 213	feature = 306	correl = 0.0635065	descr = N_Gram_ATTA
cnt = 214	feature = 478	correl = 0.0514618	descr = N_Gram_CTAT
cnt = 215	feature = 214	correl = -0.0366295	descr = N_Gram_ACCC
cnt = 216	feature = 679	correl = 0.0593341	descr = N_Gram_GTAA
cnt = 217	feature = 105	correl = -0.0577757	descr = Xue_Structure_Feature_A100
cnt = 218	feature = 392	correl = -0.0985087	descr = N_Gram_CCGA
cnt = 219	feature = 356	correl = 0.0254356	descr = N_Gram_CATC
cnt = 220	feature = 74	correl = 0.0284121	descr = Gibbs_of_Target_Sequence__Pos_12_Step_1
cnt = 221	feature = 79	correl = 0.105287	descr = Gibbs_of_Target_Sequence__Pos_17_Step_1
cnt = 222	feature = 813	correl = 0.0581741	descr = N_Gram_TCTC
cnt = 223	feature = 613	correl = -0.0230936	descr = N_Gram_GCTG
cnt = 224	feature = 82	correl = 0.431022	descr = Gibbs_of_Target_Sequence__Pos_20_Step_1
cnt = 225	feature = 553	correl = -0.04007	descr = N_Gram_GATG
cnt = 226	feature = 64	correl = -0.0314345	descr = Gibbs_of_Target_Sequence__Pos_1_Step_1
cnt = 227	feature = 240	correl = 0.0295576	descr = N_Gram_AGAC
cnt = 228	feature = 70	correl = 0.0837438	descr = Gibbs_of_Target_Sequence__Pos_8_Step_1
cnt = 229	feature = 297	correl = 0.038053	descr = N_Gram_ATGC
cnt = 230	feature = 716	correl = -0.050425	descr = N_Gram_GTTG
cnt = 231	feature = 367	correl = -0.0507116	descr = N_Gram_CCAC
cnt = 232	feature = 501	correl = 0.0429511	descr = N_Gram_CTGT
cnt = 233	feature = 66	correl = 0.0915453	descr = Gibbs_of_Target_Sequence__Pos_4_Step_1
cnt = 234	feature = 80	correl = 0.197882	descr = Gibbs_of_Target_Sequence__Pos_18_Step_1
cnt = 235	feature = 660	correl = -0.0882218	descr = N_Gram_GGGG
cnt = 236	feature = 495	correl = -0.0220822	descr = N_Gram_CTGC
cnt = 237	feature = 384	correl = -0.10853	descr = N_Gram_CCCG
cnt = 238	feature = 592	correl = -0.0707492	descr = N_Gram_GCGC
cnt = 239	feature = 665	correl = -0.0834309	descr = N_Gram_GGGTG
cnt = 240	feature = 294	correl = 0.0409083	descr = N_Gram_ATGA
cnt = 241	feature = 915	correl = 0.0323899	descr = N_Gram_TTTA
cnt = 242	feature = 821	correl = 0.0628177	descr = N_Gram_TCTT
cnt = 243	feature = 68	correl = 0.117023	descr = Gibbs_of_Target_Sequence__Pos_6_Step_1
cnt = 244	feature = 539	correl = -0.0435251	descr = N_Gram_GAG
cnt = 245	feature = 678	correl = 0.0558567	descr = N_Gram_GTA
cnt = 246	feature = 75	correl = 0.120245	descr = Gibbs_of_Target_Sequence__Pos_13_Step_1
cnt = 247	feature = 879	correl = 0.0491662	descr = N_Gram_TTAG
cnt = 248	feature = 704	correl = -0.0978076	descr = N_Gram_GTGG
cnt = 249	feature = 78	correl = 0.11928	descr = Gibbs_of_Target_Sequence__Pos_16_Step_1
cnt = 250	feature = 725	correl = 0.048755	descr = N_Gram_TAAA
cnt = 251	feature = 449	correl = -0.0847652	descr = N_Gram_CGGG
cnt = 252	feature = 734	correl = 0.0598829	descr = N_Gram_TAC
cnt = 253	feature = 766	correl = 0.0727525	descr = N_Gram_TATG
cnt = 254	feature = 71	correl = 0.10921	descr = Gibbs_of_Target_Sequence__Pos_9_Step_1
cnt = 255	feature = 578	correl = -0.144943	descr = N_Gram_GCCC
cnt = 256	feature = 76	correl = 0.157174	descr = Gibbs_of_Target_Sequence__Pos_14_Step_1
cnt = 257	feature = 671	correl = -0.0844447	descr = N_Gram_GGTG
cnt = 258	feature = 620	correl = -0.0635397	descr = N_Gram_GGA
cnt = 259	feature = 77	correl = 0.0973518	descr = Gibbs_of_Target_Sequence__Pos_15_Step_1
cnt = 260	feature = 365	correl = -0.0738736	descr = N_Gram_CCA
cnt = 261	feature = 597	correl = -0.106245	descr = N_Gram_GCGG
cnt = 262	feature = 825	correl = 0.0604173	descr = N_Gram_TG
cnt = 263	feature = 746	correl = 0.0826713	descr = N_Gram_TAG
cnt = 264	feature = 664	correl = -0.0544589	descr = N_Gram_GGGT
cnt = 265	feature = 775	correl = 0.0469245	descr = N_Gram_TC
cnt = 266	feature = 899	correl = 0.107937	descr = N_Gram_TTG
cnt = 267	feature = 404	correl = -0.0473881	descr = N_Gram_CCT
cnt = 268	feature = 293	correl = 0.0254968	descr = N_Gram_ATG
cnt = 269	feature = 914	correl = 0.0850535	descr = N_Gram_TTT
cnt = 270	feature = 430	correl = -0.0503886	descr = N_Gram_CGC
cnt = 271	feature = 808	correl = 0.105698	descr = N_Gram_TCT
cnt = 272	feature = 634	correl = -0.171471	descr = N_Gram_GGC
cnt = 273	feature = 666	correl = -0.0416612	descr = N_Gram_GGT
cnt = 274	feature = 849	correl = -0.0399138	descr = N_Gram_TGG
cnt = 275	feature = 482	correl = -0.0299911	descr = N_Gram_CTC
cnt = 276	feature = 560	correl = -0.120091	descr = N_Gram_GC
cnt = 277	feature = 723	correl = 0.179107	descr = N_Gram_TA
cnt = 278	feature = 83	correl = 0.232997	descr = PF_RNAi_Fold_Energy
num rows = 2188
num_elements = 610452
..*
optimization finished, #iter = 2488
nu = 0.331112
obj = -58.585061, rho = -0.758659
nSV = 1014, nBSV = 463
num rows = 243
num_elements = 67797
*
optimization finished, #iter = 245
nu = 0.302390
obj = -6.339732, rho = -0.687882
nSV = 140, nBSV = 28
..*
optimization finished, #iter = 2488
nu = 0.331112
obj = -58.585061, rho = -0.758659
nSV = 1014, nBSV = 463
CFS merit scores = 1.44852
CFS merit scores = 1.62016
CFS merit scores = 1.85202
CFS merit scores = 2.07775
CFS merit scores = 2.28316
CFS merit scores = 2.47237
CFS merit scores = 2.63899
CFS merit scores = 2.79272
CFS merit scores = 2.93768
CFS merit scores = 3.07392
CFS merit scores = 3.20136
CFS merit scores = 3.32171
CFS merit scores = 3.43629
CFS merit scores = 3.54627
CFS merit scores = 3.6518
CFS merit scores = 3.74978
CFS merit scores = 3.84428
CFS merit scores = 3.93348
CFS merit scores = 4.0178
CFS merit scores = 4.0966
CFS merit scores = 4.17237
CFS merit scores = 4.24544
CFS merit scores = 4.31553
CFS merit scores = 4.38265
CFS merit scores = 4.44455
CFS merit scores = 4.50411
CFS merit scores = 4.56024
CFS merit scores = 4.61418
CFS merit scores = 4.6659
CFS merit scores = 4.7163
CFS merit scores = 4.76321
CFS merit scores = 4.80894
CFS merit scores = 4.85223
CFS merit scores = 4.89458
CFS merit scores = 4.93581
CFS merit scores = 4.97624
CFS merit scores = 5.01379
CFS merit scores = 5.0492
CFS merit scores = 5.08326
CFS merit scores = 5.11527
CFS merit scores = 5.14526
CFS merit scores = 5.17382
CFS merit scores = 5.19967
CFS merit scores = 5.22522
CFS merit scores = 5.25011
CFS merit scores = 5.27454
CFS merit scores = 5.29826
CFS merit scores = 5.32193
CFS merit scores = 5.34523
CFS merit scores = 5.36735
CFS merit scores = 5.38843
CFS merit scores = 5.40869
CFS merit scores = 5.42854
CFS merit scores = 5.44805
CFS merit scores = 5.46769
CFS merit scores = 5.48695
CFS merit scores = 5.50587
CFS merit scores = 5.52447
CFS merit scores = 5.54218
CFS merit scores = 5.55934
CFS merit scores = 5.57592
CFS merit scores = 5.59235
CFS merit scores = 5.60855
CFS merit scores = 5.62361
CFS merit scores = 5.6384
CFS merit scores = 5.65226
CFS merit scores = 5.66517
CFS merit scores = 5.67784
CFS merit scores = 5.68993
CFS merit scores = 5.70128
CFS merit scores = 5.71239
CFS merit scores = 5.72323
CFS merit scores = 5.73374
CFS merit scores = 5.74286
CFS merit scores = 5.75181
CFS merit scores = 5.76063
CFS merit scores = 5.76922
CFS merit scores = 5.77802
CFS merit scores = 5.78695
CFS merit scores = 5.7952
CFS merit scores = 5.80329
CFS merit scores = 5.81065
CFS merit scores = 5.81832
CFS merit scores = 5.82514
CFS merit scores = 5.83136
CFS merit scores = 5.83725
CFS merit scores = 5.84318
CFS merit scores = 5.8494
CFS merit scores = 5.85508
CFS merit scores = 5.86058
CFS merit scores = 5.86625
CFS merit scores = 5.87104
CFS merit scores = 5.87525
CFS merit scores = 5.87952
CFS merit scores = 5.88371
CFS merit scores = 5.8877
CFS merit scores = 5.89177
CFS merit scores = 5.89572
CFS merit scores = 5.89939
CFS merit scores = 5.90302
CFS merit scores = 5.90639
CFS merit scores = 5.90968
CFS merit scores = 5.91268
CFS merit scores = 5.91553
CFS merit scores = 5.91853
CFS merit scores = 5.92103
CFS merit scores = 5.92345
CFS merit scores = 5.92601
CFS merit scores = 5.92846
CFS merit scores = 5.93087
CFS merit scores = 5.93305
CFS merit scores = 5.93502
CFS merit scores = 5.9371
CFS merit scores = 5.9384
CFS merit scores = 5.93978
CFS merit scores = 5.94105
CFS merit scores = 5.94249
CFS merit scores = 5.94304
CFS merit scores = 5.94348
CFS merit scores = 5.94352
CFS merit scores = 5.94359
CFS merit scores = 5.94378
CFS merit scores = 5.94392
CFS merit scores = 5.94423
CFS merit scores = 5.94394
CFS merit scores = 5.94358
CFS merit scores = 5.94326
CFS merit scores = 5.94313
CFS merit scores = 5.94296
CFS merit scores = 5.94264
CFS merit scores = 5.94229
CFS merit scores = 5.94172
CFS merit scores = 5.94116
CFS merit scores = 5.94063
CFS merit scores = 5.94028
CFS merit scores = 5.93975
CFS merit scores = 5.93924
CFS merit scores = 5.93887
CFS merit scores = 5.93845
CFS merit scores = 5.93811
CFS merit scores = 5.93791
CFS merit scores = 5.9374
CFS merit scores = 5.9369
CFS merit scores = 5.93646
CFS merit scores = 5.9355
CFS merit scores = 5.9344
CFS merit scores = 5.9335
CFS merit scores = 5.93253
CFS merit scores = 5.93168
CFS merit scores = 5.93086
CFS merit scores = 5.92989
CFS merit scores = 5.92859
CFS merit scores = 5.92734
CFS merit scores = 5.92596
CFS merit scores = 5.92463
CFS merit scores = 5.92306
CFS merit scores = 5.92169
CFS merit scores = 5.92051
CFS merit scores = 5.91887
CFS merit scores = 5.91727
CFS merit scores = 5.9158
CFS merit scores = 5.91406
CFS merit scores = 5.91244
CFS merit scores = 5.91071
CFS merit scores = 5.90903
CFS merit scores = 5.90735
CFS merit scores = 5.90587
CFS merit scores = 5.90414
CFS merit scores = 5.90243
CFS merit scores = 5.90083
CFS merit scores = 5.89909
CFS merit scores = 5.89742
CFS merit scores = 5.89546
CFS merit scores = 5.89337
CFS merit scores = 5.89111
CFS merit scores = 5.88882
CFS merit scores = 5.88655
CFS merit scores = 5.88427
CFS merit scores = 5.8818
CFS merit scores = 5.87934
CFS merit scores = 5.87692
CFS merit scores = 5.87426
CFS merit scores = 5.87169
CFS merit scores = 5.86887
CFS merit scores = 5.86592
CFS merit scores = 5.86259
CFS merit scores = 5.85935
CFS merit scores = 5.85603
CFS merit scores = 5.85261
CFS merit scores = 5.84856
CFS merit scores = 5.84464
CFS merit scores = 5.84075
CFS merit scores = 5.83665
CFS merit scores = 5.8327
CFS merit scores = 5.82834
CFS merit scores = 5.82418
CFS merit scores = 5.81964
cnt = 1	feature = 81	correl = 0.448525	descr = Gibbs_of_Target_Sequence__Pos_19_Step_1
cnt = 2	feature = 2	correl = -0.135476	descr = Position_Specific_Bin_Base_0_Base_G
cnt = 3	feature = 232	correl = 0.0593032	descr = N_Gram_ACTG
cnt = 4	feature = 284	correl = -0.0313814	descr = N_Gram_ATCCC
cnt = 5	feature = 687	correl = -0.0444613	descr = N_Gram_GTGC
cnt = 6	feature = 537	correl = -0.0275147	descr = N_Gram_GAGTT
cnt = 7	feature = 254	correl = -0.0278931	descr = N_Gram_AGGCA
cnt = 8	feature = 311	correl = -0.0347685	descr = N_Gram_ATTGA
cnt = 9	feature = 6	correl = 0.0587686	descr = Position_Specific_Bin_Base_2_Base_C
cnt = 10	feature = 678	correl = -0.0352679	descr = N_Gram_GTCCG
cnt = 11	feature = 545	correl = 0.0272731	descr = N_Gram_GATTA
cnt = 12	feature = 525	correl = 0.0680599	descr = N_Gram_GACTA
cnt = 13	feature = 681	correl = 0.0488617	descr = N_Gram_GTCGC
cnt = 14	feature = 726	correl = -0.0322619	descr = N_Gram_TACG
cnt = 15	feature = 458	correl = 0.0284994	descr = N_Gram_CGTTT
cnt = 16	feature = 865	correl = 0.0310416	descr = N_Gram_TTAGC
cnt = 17	feature = 452	correl = 0.0293553	descr = N_Gram_CGTCT
cnt = 18	feature = 876	correl = 0.0348795	descr = N_Gram_TTCGC
cnt = 19	feature = 772	correl = 0.0695408	descr = N_Gram_TCCTA
cnt = 20	feature = 864	correl = 0.0518956	descr = N_Gram_TTAGA
cnt = 21	feature = 631	correl = -0.0645323	descr = N_Gram_GGCGG
cnt = 22	feature = 671	correl = 0.0320969	descr = N_Gram_GTACC
cnt = 23	feature = 593	correl = -0.0278001	descr = N_Gram_GCTCA
cnt = 24	feature = 675	correl = -0.0213989	descr = N_Gram_GTCAC
cnt = 25	feature = 794	correl = 0.0367789	descr = N_Gram_TCTAT
cnt = 26	feature = 366	correl = -0.0437099	descr = N_Gram_CCATA
cnt = 27	feature = 610	correl = 0.0338232	descr = N_Gram_GGAAT
cnt = 28	feature = 697	correl = 0.0358296	descr = N_Gram_GTGTT
cnt = 29	feature = 703	correl = -0.0310764	descr = N_Gram_GTTGC
cnt = 30	feature = 627	correl = -0.0223575	descr = N_Gram_GGCCG
cnt = 31	feature = 640	correl = -0.0276429	descr = N_Gram_GGGAT
cnt = 32	feature = 582	correl = -0.0339419	descr = N_Gram_GCGCT
cnt = 33	feature = 550	correl = -0.0728835	descr = N_Gram_GCAAA
cnt = 34	feature = 751	correl = 0.0573999	descr = N_Gram_TATGA
cnt = 35	feature = 721	correl = 0.0782106	descr = N_Gram_TACAA
cnt = 36	feature = 394	correl = 0.0223372	descr = N_Gram_CCGGA
cnt = 37	feature = 705	correl = -0.0244854	descr = N_Gram_GTTGT
cnt = 38	feature = 530	correl = -0.0335513	descr = N_Gram_GAGAT
cnt = 39	feature = 649	correl = -0.0569543	descr = N_Gram_GGGGT
cnt = 40	feature = 560	correl = -0.0503983	descr = N_Gram_GCATA
cnt = 41	feature = 42	correl = 0.0730093	descr = Position_Specific_Bin_Base_15_Base_A
cnt = 42	feature = 505	correl = -0.0259482	descr = N_Gram_GAAAG
cnt = 43	feature = 308	correl = 0.0346323	descr = N_Gram_ATTCG
cnt = 44	feature = 674	correl = 0.0505368	descr = N_Gram_GTCAA
cnt = 45	feature = 461	correl = 0.0648309	descr = N_Gram_CTAAG
cnt = 46	feature = 432	correl = -0.0667833	descr = N_Gram_CGCGG
cnt = 47	feature = 717	correl = -0.0524465	descr = N_Gram_TAATC
cnt = 48	feature = 669	correl = 0.0365787	descr = N_Gram_GTAAG
cnt = 49	feature = 702	correl = -0.0230247	descr = N_Gram_GTTGA
cnt = 50	feature = 392	correl = -0.0400248	descr = N_Gram_CCGCT
cnt = 51	feature = 711	correl = 0.0463699	descr = N_Gram_TAAAC
cnt = 52	feature = 336	correl = -0.0509491	descr = N_Gram_CAGAG
cnt = 53	feature = 812	correl = 0.0284045	descr = N_Gram_TGAGA
cnt = 54	feature = 860	correl = 0.0509286	descr = N_Gram_TTACA
cnt = 55	feature = 752	correl = 0.0292382	descr = N_Gram_TATGT
cnt = 56	feature = 258	correl = -0.096495	descr = N_Gram_AGGGC
cnt = 57	feature = 590	correl = -0.0540768	descr = N_Gram_GCGTT
cnt = 58	feature = 788	correl = 0.0239388	descr = N_Gram_TCGTC
cnt = 59	feature = 679	correl = -0.0519645	descr = N_Gram_GTCCT
cnt = 60	feature = 493	correl = 0.0275614	descr = N_Gram_CTTAG
cnt = 61	feature = 664	correl = -0.0589472	descr = N_Gram_GGTTA
cnt = 62	feature = 612	correl = -0.0559705	descr = N_Gram_GGACC
cnt = 63	feature = 501	correl = -0.0253875	descr = N_Gram_CTTTA
cnt = 64	feature = 554	correl = -0.0384744	descr = N_Gram_GCACC
cnt = 65	feature = 292	correl = 0.0222453	descr = N_Gram_ATCTG
cnt = 66	feature = 270	correl = -0.0398074	descr = N_Gram_AGTTC
cnt = 67	feature = 288	correl = 0.0400925	descr = N_Gram_ATCGA
cnt = 68	feature = 23	correl = -0.0911283	descr = Position_Specific_Bin_Base_8_Base_C
cnt = 69	feature = 809	correl = 0.0432749	descr = N_Gram_TGAAC
cnt = 70	feature = 17	correl = 0.032018	descr = Position_Specific_Bin_Base_6_Base_G
cnt = 71	feature = 850	correl = 0.0321664	descr = N_Gram_TGTCT
cnt = 72	feature = 821	correl = -0.0643664	descr = N_Gram_TGCCC
cnt = 73	feature = 31	correl = -0.0299383	descr = Position_Specific_Bin_Base_11_Base_C
cnt = 74	feature = 595	correl = -0.0314762	descr = N_Gram_GCTCG
cnt = 75	feature = 278	correl = 0.0279739	descr = N_Gram_ATATA
cnt = 76	feature = 696	correl = 0.0335047	descr = N_Gram_GTGTA
cnt = 77	feature = 815	correl = 0.0251498	descr = N_Gram_TGATC
cnt = 78	feature = 297	correl = 0.0320677	descr = N_Gram_ATGCT
cnt = 79	feature = 4	correl = -0.0922977	descr = Position_Specific_Bin_Base_1_Base_G
cnt = 80	feature = 47	correl = -0.0668364	descr = Position_Specific_Bin_Base_16_Base_G
cnt = 81	feature = 738	correl = 0.0725618	descr = N_Gram_TAGCT
cnt = 82	feature = 0	correl = 0.036685	descr = Position_Specific_Bin_Base_0_Base_A
cnt = 83	feature = 286	correl = 0.0307883	descr = N_Gram_ATCCT
cnt = 84	feature = 798	correl = 0.0476545	descr = N_Gram_TCTCT
cnt = 85	feature = 634	correl = -0.0660524	descr = N_Gram_GGCTG
cnt = 86	feature = 672	correl = 0.0266662	descr = N_Gram_GTATT
cnt = 87	feature = 58	correl = 0.0629845	descr = Position_Specific_Bin_Base_19_Base_T
cnt = 88	feature = 264	correl = 0.0938962	descr = N_Gram_AGTCG
cnt = 89	feature = 796	correl = 0.0567229	descr = N_Gram_TCTCA
cnt = 90	feature = 260	correl = -0.0343514	descr = N_Gram_AGGTG
cnt = 91	feature = 892	correl = 0.0577896	descr = N_Gram_TTGGA
cnt = 92	feature = 603	correl = -0.0626447	descr = N_Gram_GCTTT
cnt = 93	feature = 677	correl = -0.0433177	descr = N_Gram_GTCCC
cnt = 94	feature = 625	correl = -0.0833224	descr = N_Gram_GGCCA
cnt = 95	feature = 327	correl = 0.0226396	descr = N_Gram_CACAG
cnt = 96	feature = 406	correl = -0.0567998	descr = N_Gram_CCTGA
cnt = 97	feature = 449	correl = 0.0219318	descr = N_Gram_CGTCA
cnt = 98	feature = 438	correl = -0.0379478	descr = N_Gram_CGGCA
cnt = 99	feature = 52	correl = 0.0468121	descr = Position_Specific_Bin_Base_18_Base_A
cnt = 100	feature = 838	correl = -0.0521806	descr = N_Gram_TGGGA
cnt = 101	feature = 25	correl = 0.0282277	descr = Position_Specific_Bin_Base_9_Base_T
cnt = 102	feature = 14	correl = 0.051592	descr = Position_Specific_Bin_Base_5_Base_T
cnt = 103	feature = 305	correl = 0.0217539	descr = N_Gram_ATTAG
cnt = 104	feature = 9	correl = 0.0552538	descr = Position_Specific_Bin_Base_3_Base_G
cnt = 105	feature = 819	correl = 0.0348594	descr = N_Gram_TGCAT
cnt = 106	feature = 35	correl = -0.0269045	descr = Position_Specific_Bin_Base_12_Base_C
cnt = 107	feature = 11	correl = 0.0768797	descr = Position_Specific_Bin_Base_4_Base_A
cnt = 108	feature = 740	correl = 0.0276865	descr = N_Gram_TAGGC
cnt = 109	feature = 645	correl = -0.030693	descr = N_Gram_GGGCT
cnt = 110	feature = 657	correl = 0.0331339	descr = N_Gram_GGTCA
cnt = 111	feature = 41	correl = 0.0738021	descr = Position_Specific_Bin_Base_14_Base_T
cnt = 112	feature = 315	correl = 0.0417597	descr = N_Gram_ATTTT
cnt = 113	feature = 21	correl = 0.0484259	descr = Position_Specific_Bin_Base_7_Base_T
cnt = 114	feature = 766	correl = 0.0529698	descr = N_Gram_TCCAT
cnt = 115	feature = 749	correl = 0.0461481	descr = N_Gram_TATCG
cnt = 116	feature = 214	correl = -0.0230261	descr = N_Gram_ACCG
cnt = 117	feature = 519	correl = -0.043441	descr = N_Gram_GACCA
cnt = 118	feature = 29	correl = 0.0592604	descr = Position_Specific_Bin_Base_10_Base_T
cnt = 119	feature = 535	correl = -0.0343259	descr = N_Gram_GAGGG
cnt = 120	feature = 662	correl = -0.084978	descr = N_Gram_GGTGG
cnt = 121	feature = 499	correl = 0.0566167	descr = N_Gram_CTTGT
cnt = 122	feature = 660	correl = -0.0285706	descr = N_Gram_GGTGA
cnt = 123	feature = 8	correl = -0.141526	descr = Position_Specific_Bin_Base_2_Base_T
cnt = 124	feature = 826	correl = 0.0417245	descr = N_Gram_TGCTA
cnt = 125	feature = 473	correl = 0.0235484	descr = N_Gram_CTCAT
cnt = 126	feature = 718	correl = 0.0483371	descr = N_Gram_TAATT
cnt = 127	feature = 834	correl = -0.0582154	descr = N_Gram_TGGCC
cnt = 128	feature = 59	correl = 0.362755	descr = Position_Specific_Bin_Base_20_Base_A
cnt = 129	feature = 536	correl = 0.0453478	descr = N_Gram_GAGTC
cnt = 130	feature = 733	correl = 0.028644	descr = N_Gram_TAGAA
cnt = 131	feature = 32	correl = -0.0505673	descr = Position_Specific_Bin_Base_11_Base_G
cnt = 132	feature = 770	correl = -0.0267563	descr = N_Gram_TCCCG
cnt = 133	feature = 802	correl = 0.0259982	descr = N_Gram_TCTGT
cnt = 134	feature = 10	correl = -0.082375	descr = Position_Specific_Bin_Base_3_Base_T
cnt = 135	feature = 565	correl = -0.0672957	descr = N_Gram_GCCAG
cnt = 136	feature = 665	correl = -0.0709925	descr = N_Gram_GGTTG
cnt = 137	feature = 755	correl = 0.0454596	descr = N_Gram_TATTT
cnt = 138	feature = 233	correl = 0.06891	descr = N_Gram_ACTGA
cnt = 139	feature = 589	correl = -0.0717455	descr = N_Gram_GCGTC
cnt = 140	feature = 903	correl = 0.0353306	descr = N_Gram_TTTCC
cnt = 141	feature = 46	correl = -0.044867	descr = Position_Specific_Bin_Base_16_Base_C
cnt = 142	feature = 40	correl = -0.148796	descr = Position_Specific_Bin_Base_14_Base_G
cnt = 143	feature = 345	correl = -0.0478765	descr = N_Gram_CATAA
cnt = 144	feature = 769	correl = -0.0327263	descr = N_Gram_TCCCC
cnt = 145	feature = 707	correl = 0.0564298	descr = N_Gram_GTTTG
cnt = 146	feature = 1	correl = 0.106362	descr = Position_Specific_Bin_Base_0_Base_C
cnt = 147	feature = 404	correl = -0.0624927	descr = N_Gram_CCTCT
cnt = 148	feature = 759	correl = 0.0305702	descr = N_Gram_TCACC
cnt = 149	feature = 229	correl = 0.0763644	descr = N_Gram_ACTAC
cnt = 150	feature = 613	correl = 0.0350723	descr = N_Gram_GGACT
cnt = 151	feature = 792	correl = 0.0526826	descr = N_Gram_TCTAC
cnt = 152	feature = 539	correl = 0.0694802	descr = N_Gram_GATAT
cnt = 153	feature = 56	correl = -0.121187	descr = Position_Specific_Bin_Base_19_Base_C
cnt = 154	feature = 768	correl = -0.0315201	descr = N_Gram_TCCCA
cnt = 155	feature = 251	correl = 0.0219816	descr = N_Gram_AGCT
cnt = 156	feature = 24	correl = 0.0623025	descr = Position_Specific_Bin_Base_8_Base_T
cnt = 157	feature = 514	correl = 0.0347709	descr = N_Gram_GAATT
cnt = 158	feature = 867	correl = 0.0433302	descr = N_Gram_TTAT
cnt = 159	feature = 481	correl = -0.0387203	descr = N_Gram_CTGAG
cnt = 160	feature = 15	correl = 0.0363669	descr = Position_Specific_Bin_Base_6_Base_A
cnt = 161	feature = 28	correl = -0.0579378	descr = Position_Specific_Bin_Base_10_Base_G
cnt = 162	feature = 489	correl = 0.0230164	descr = N_Gram_CTGTG
cnt = 163	feature = 367	correl = -0.0272801	descr = N_Gram_CCATC
cnt = 164	feature = 358	correl = -0.0295198	descr = N_Gram_CCAA
cnt = 165	feature = 240	correl = 0.0456574	descr = N_Gram_AGACA
cnt = 166	feature = 43	correl = -0.0382515	descr = Position_Specific_Bin_Base_15_Base_G
cnt = 167	feature = 632	correl = -0.0510936	descr = N_Gram_GGCGT
cnt = 168	feature = 490	correl = 0.0454272	descr = N_Gram_CTGTT
cnt = 169	feature = 553	correl = -0.0287776	descr = N_Gram_GCAC
cnt = 170	feature = 716	correl = 0.0481188	descr = N_Gram_TAAGG
cnt = 171	feature = 643	correl = -0.0887619	descr = N_Gram_GGGCC
cnt = 172	feature = 859	correl = 0.024249	descr = N_Gram_TTAC
cnt = 173	feature = 33	correl = 0.122367	descr = Position_Specific_Bin_Base_11_Base_T
cnt = 174	feature = 531	correl = -0.027193	descr = N_Gram_GAGC
cnt = 175	feature = 540	correl = -0.053251	descr = N_Gram_GATG
cnt = 176	feature = 880	correl = 0.0462902	descr = N_Gram_TTCTC
cnt = 177	feature = 600	correl = -0.0467015	descr = N_Gram_GCTGG
cnt = 178	feature = 658	correl = -0.0599121	descr = N_Gram_GGTCC
cnt = 179	feature = 430	correl = -0.0926276	descr = N_Gram_CGCG
cnt = 180	feature = 273	correl = 0.0425302	descr = N_Gram_ATAG
cnt = 181	feature = 16	correl = -0.046843	descr = Position_Specific_Bin_Base_6_Base_C
cnt = 182	feature = 60	correl = -0.31334	descr = Position_Specific_Bin_Base_20_Base_C
cnt = 183	feature = 723	correl = 0.0309177	descr = N_Gram_TACC
cnt = 184	feature = 852	correl = 0.0707239	descr = N_Gram_TGTGT
cnt = 185	feature = 482	correl = 0.0379906	descr = N_Gram_CTGAT
cnt = 186	feature = 495	correl = 0.0412742	descr = N_Gram_CTTCT
cnt = 187	feature = 680	correl = 0.0557464	descr = N_Gram_GTCG
cnt = 188	feature = 704	correl = -0.0332756	descr = N_Gram_GTTGG
cnt = 189	feature = 294	correl = 0.0286774	descr = N_Gram_ATGAA
cnt = 190	feature = 79	correl = 0.0955657	descr = Gibbs_of_Target_Sequence__Pos_17_Step_1
cnt = 191	feature = 818	correl = 0.0381273	descr = N_Gram_TGCA
cnt = 192	feature = 654	correl = 0.0310147	descr = N_Gram_GGTA
cnt = 193	feature = 475	correl = -0.0731856	descr = N_Gram_CTCG
cnt = 194	feature = 904	correl = 0.0623761	descr = N_Gram_TTTCT
cnt = 195	feature = 334	correl = -0.059169	descr = N_Gram_CAGA
cnt = 196	feature = 228	correl = 0.0456891	descr = N_Gram_ACTA
cnt = 197	feature = 646	correl = -0.0909727	descr = N_Gram_GGGG
num rows = 2188
num_elements = 433224
..*
optimization finished, #iter = 2294
nu = 0.446741
obj = -92.807673, rho = -0.610355
nSV = 1167, nBSV = 817
num rows = 243
num_elements = 48114
*
optimization finished, #iter = 202
nu = 0.396735
obj = -9.273365, rho = -0.565255
nSV = 141, nBSV = 64
..*
optimization finished, #iter = 2294
nu = 0.446741
obj = -92.807673, rho = -0.610355
nSV = 1167, nBSV = 817
CFS merit scores = 1.36338
CFS merit scores = 1.58308
CFS merit scores = 1.83035
CFS merit scores = 2.05936
CFS merit scores = 2.26794
CFS merit scores = 2.46162
CFS merit scores = 2.63678
CFS merit scores = 2.79297
CFS merit scores = 2.93895
CFS merit scores = 3.07675
CFS merit scores = 3.20753
CFS merit scores = 3.33152
CFS merit scores = 3.44851
CFS merit scores = 3.55935
CFS merit scores = 3.66537
CFS merit scores = 3.76649
CFS merit scores = 3.86378
CFS merit scores = 3.95557
CFS merit scores = 4.04255
CFS merit scores = 4.12669
CFS merit scores = 4.20792
CFS merit scores = 4.28653
CFS merit scores = 4.36213
CFS merit scores = 4.4358
CFS merit scores = 4.50635
CFS merit scores = 4.57405
CFS merit scores = 4.63857
CFS merit scores = 4.70093
CFS merit scores = 4.75787
CFS merit scores = 4.81222
CFS merit scores = 4.86506
CFS merit scores = 4.91613
CFS merit scores = 4.96505
CFS merit scores = 5.0107
CFS merit scores = 5.05475
CFS merit scores = 5.09806
CFS merit scores = 5.13997
CFS merit scores = 5.18054
CFS merit scores = 5.21942
CFS merit scores = 5.25673
CFS merit scores = 5.29288
CFS merit scores = 5.32807
CFS merit scores = 5.36163
CFS merit scores = 5.39395
CFS merit scores = 5.42484
CFS merit scores = 5.45496
CFS merit scores = 5.48146
CFS merit scores = 5.50736
CFS merit scores = 5.53172
CFS merit scores = 5.55539
CFS merit scores = 5.57824
CFS merit scores = 5.60028
CFS merit scores = 5.62066
CFS merit scores = 5.64073
CFS merit scores = 5.66005
CFS merit scores = 5.67988
CFS merit scores = 5.6985
CFS merit scores = 5.71633
CFS merit scores = 5.73317
CFS merit scores = 5.74904
CFS merit scores = 5.76476
CFS merit scores = 5.78011
CFS merit scores = 5.79497
CFS merit scores = 5.81011
CFS merit scores = 5.82365
CFS merit scores = 5.83704
CFS merit scores = 5.8499
CFS merit scores = 5.86191
CFS merit scores = 5.87245
CFS merit scores = 5.88286
CFS merit scores = 5.89266
CFS merit scores = 5.90187
CFS merit scores = 5.91112
CFS merit scores = 5.92066
CFS merit scores = 5.9301
CFS merit scores = 5.93951
CFS merit scores = 5.94766
CFS merit scores = 5.9558
CFS merit scores = 5.96382
CFS merit scores = 5.97143
CFS merit scores = 5.97949
CFS merit scores = 5.98672
CFS merit scores = 5.99415
CFS merit scores = 6.0015
CFS merit scores = 6.00908
CFS merit scores = 6.01622
CFS merit scores = 6.02324
CFS merit scores = 6.02989
CFS merit scores = 6.03599
CFS merit scores = 6.04155
CFS merit scores = 6.0471
CFS merit scores = 6.05261
CFS merit scores = 6.05786
CFS merit scores = 6.06324
CFS merit scores = 6.06836
CFS merit scores = 6.07305
CFS merit scores = 6.07798
CFS merit scores = 6.08252
CFS merit scores = 6.08674
CFS merit scores = 6.09128
CFS merit scores = 6.09502
CFS merit scores = 6.09793
CFS merit scores = 6.10091
CFS merit scores = 6.10408
CFS merit scores = 6.10733
CFS merit scores = 6.1104
CFS merit scores = 6.11347
CFS merit scores = 6.1155
CFS merit scores = 6.1176
CFS merit scores = 6.11997
CFS merit scores = 6.12201
CFS merit scores = 6.12411
CFS merit scores = 6.12621
CFS merit scores = 6.1285
CFS merit scores = 6.13013
CFS merit scores = 6.13159
CFS merit scores = 6.13327
CFS merit scores = 6.13502
CFS merit scores = 6.13681
CFS merit scores = 6.13849
CFS merit scores = 6.13977
CFS merit scores = 6.14074
CFS merit scores = 6.14202
CFS merit scores = 6.14324
CFS merit scores = 6.14449
CFS merit scores = 6.14574
CFS merit scores = 6.14687
CFS merit scores = 6.14784
CFS merit scores = 6.14891
CFS merit scores = 6.14971
CFS merit scores = 6.15018
CFS merit scores = 6.15097
CFS merit scores = 6.15172
CFS merit scores = 6.15255
CFS merit scores = 6.15313
CFS merit scores = 6.15381
CFS merit scores = 6.15448
CFS merit scores = 6.15509
CFS merit scores = 6.15584
CFS merit scores = 6.15622
CFS merit scores = 6.15672
CFS merit scores = 6.15723
CFS merit scores = 6.1578
CFS merit scores = 6.15782
CFS merit scores = 6.15783
CFS merit scores = 6.15755
CFS merit scores = 6.15708
CFS merit scores = 6.1567
CFS merit scores = 6.15655
CFS merit scores = 6.15621
CFS merit scores = 6.15566
CFS merit scores = 6.15496
CFS merit scores = 6.15445
CFS merit scores = 6.15365
CFS merit scores = 6.15287
CFS merit scores = 6.15193
CFS merit scores = 6.15096
CFS merit scores = 6.14963
CFS merit scores = 6.14819
CFS merit scores = 6.14681
CFS merit scores = 6.14529
CFS merit scores = 6.14386
CFS merit scores = 6.14235
CFS merit scores = 6.14074
CFS merit scores = 6.13918
CFS merit scores = 6.13762
CFS merit scores = 6.13618
CFS merit scores = 6.1346
CFS merit scores = 6.13321
CFS merit scores = 6.13169
CFS merit scores = 6.13022
CFS merit scores = 6.12869
CFS merit scores = 6.12706
CFS merit scores = 6.12504
CFS merit scores = 6.12307
CFS merit scores = 6.12071
CFS merit scores = 6.11842
CFS merit scores = 6.11624
CFS merit scores = 6.11388
CFS merit scores = 6.11148
CFS merit scores = 6.10897
CFS merit scores = 6.10658
CFS merit scores = 6.10428
CFS merit scores = 6.10176
CFS merit scores = 6.09934
CFS merit scores = 6.09679
CFS merit scores = 6.09431
CFS merit scores = 6.09171
CFS merit scores = 6.08898
CFS merit scores = 6.08623
CFS merit scores = 6.08315
CFS merit scores = 6.08017
CFS merit scores = 6.07699
CFS merit scores = 6.07378
CFS merit scores = 6.0706
CFS merit scores = 6.06743
CFS merit scores = 6.06427
CFS merit scores = 6.06121
CFS merit scores = 6.05822
CFS merit scores = 6.05537
CFS merit scores = 6.05217
CFS merit scores = 6.04887
CFS merit scores = 6.04554
CFS merit scores = 6.04226
CFS merit scores = 6.03914
CFS merit scores = 6.03619
CFS merit scores = 6.03317
CFS merit scores = 6.03014
CFS merit scores = 6.02722
CFS merit scores = 6.02418
CFS merit scores = 6.02123
CFS merit scores = 6.01818
CFS merit scores = 6.01516
CFS merit scores = 6.01196
CFS merit scores = 6.00864
CFS merit scores = 6.00537
CFS merit scores = 6.00206
CFS merit scores = 5.99883
CFS merit scores = 5.99556
CFS merit scores = 5.99212
CFS merit scores = 5.9886
CFS merit scores = 5.9851
CFS merit scores = 5.98137
CFS merit scores = 5.97743
CFS merit scores = 5.97306
CFS merit scores = 5.96872
CFS merit scores = 5.9644
CFS merit scores = 5.96014
CFS merit scores = 5.95583
CFS merit scores = 5.95145
CFS merit scores = 5.94707
CFS merit scores = 5.94277
CFS merit scores = 5.93846
CFS merit scores = 5.9341
CFS merit scores = 5.92951
CFS merit scores = 5.92495
CFS merit scores = 5.92042
CFS merit scores = 5.91592
CFS merit scores = 5.91143
CFS merit scores = 5.90708
CFS merit scores = 5.90274
CFS merit scores = 5.89805
CFS merit scores = 5.89331
CFS merit scores = 5.88833
CFS merit scores = 5.88344
CFS merit scores = 5.87867
CFS merit scores = 5.87392
CFS merit scores = 5.86911
CFS merit scores = 5.86387
CFS merit scores = 5.85858
CFS merit scores = 5.85336
CFS merit scores = 5.84788
CFS merit scores = 5.84235
CFS merit scores = 5.83672
CFS merit scores = 5.83112
CFS merit scores = 5.82548
CFS merit scores = 5.81979
CFS merit scores = 5.81406
CFS merit scores = 5.80842
CFS merit scores = 5.80289
CFS merit scores = 5.79746
CFS merit scores = 5.79204
CFS merit scores = 5.78664
CFS merit scores = 5.78091
CFS merit scores = 5.77525
CFS merit scores = 5.76952
CFS merit scores = 5.76352
CFS merit scores = 5.75755
CFS merit scores = 5.75162
CFS merit scores = 5.74532
CFS merit scores = 5.73908
CFS merit scores = 5.73248
CFS merit scores = 5.72569
CFS merit scores = 5.71891
CFS merit scores = 5.71184
CFS merit scores = 5.7048
CFS merit scores = 5.69778
CFS merit scores = 5.69049
CFS merit scores = 5.68303
CFS merit scores = 5.67529
CFS merit scores = 5.66727
CFS merit scores = 5.65891
CFS merit scores = 5.65054
CFS merit scores = 5.64214
CFS merit scores = 5.63389
CFS merit scores = 5.62479
CFS merit scores = 5.61547
CFS merit scores = 5.60619
CFS merit scores = 5.59665
CFS merit scores = 5.58664
CFS merit scores = 5.57609
CFS merit scores = 5.56558
CFS merit scores = 5.5552
CFS merit scores = 5.54454
CFS merit scores = 5.53269
CFS merit scores = 5.52059
CFS merit scores = 5.50779
CFS merit scores = 5.49447
CFS merit scores = 5.48128
CFS merit scores = 5.46656
CFS merit scores = 5.45153
CFS merit scores = 5.4367
CFS merit scores = 5.42115
CFS merit scores = 5.40264
CFS merit scores = 5.38187
CFS merit scores = 5.34231
cnt = 1	feature = 64	correl = 0.363379	descr = Position_Specific_Bin_Base_20_Base_A
cnt = 2	feature = 60	correl = 0.186379	descr = Position_Specific_Bin_Base_19_Base_A
cnt = 3	feature = 8	correl = 0.121431	descr = Position_Specific_Bin_Base_2_Base_G
cnt = 4	feature = 2	correl = -0.149004	descr = Position_Specific_Bin_Base_0_Base_G
cnt = 5	feature = 14	correl = -0.0774296	descr = Position_Specific_Bin_Base_4_Base_C
cnt = 6	feature = 796	correl = 0.0335408	descr = N_Gram_TCAGT
cnt = 7	feature = 232	correl = 0.0265427	descr = N_Gram_ACGCT
cnt = 8	feature = 582	correl = -0.0702504	descr = N_Gram_GCAAA
cnt = 9	feature = 857	correl = -0.0227017	descr = N_Gram_TGCCT
cnt = 10	feature = 231	correl = -0.0321312	descr = N_Gram_ACGCA
cnt = 11	feature = 815	correl = 0.0530325	descr = N_Gram_TCGCA
cnt = 12	feature = 625	correl = -0.0494015	descr = N_Gram_GCGTT
cnt = 13	feature = 756	correl = 0.0276855	descr = N_Gram_TACCT
cnt = 14	feature = 336	correl = 0.0274122	descr = N_Gram_CAACG
cnt = 15	feature = 708	correl = -0.0234628	descr = N_Gram_GTCCG
cnt = 16	feature = 481	correl = -0.0311573	descr = N_Gram_CGGTT
cnt = 17	feature = 449	correl = -0.0482257	descr = N_Gram_CGAGT
cnt = 18	feature = 286	correl = 0.0294834	descr = N_Gram_ATATA
cnt = 19	feature = 578	correl = 0.0453418	descr = N_Gram_GATTG
cnt = 20	feature = 624	correl = -0.0240268	descr = N_Gram_GCGTG
cnt = 21	feature = 695	correl = -0.0472679	descr = N_Gram_GGTTA
cnt = 22	feature = 755	correl = 0.0225324	descr = N_Gram_TACCG
cnt = 23	feature = 502	correl = -0.0255888	descr = N_Gram_CTAGG
cnt = 24	feature = 229	correl = -0.0393504	descr = N_Gram_ACGAA
cnt = 25	feature = 775	correl = 0.0456487	descr = N_Gram_TATAG
cnt = 26	feature = 485	correl = -0.0511879	descr = N_Gram_CGTCG
cnt = 27	feature = 337	correl = 0.0487995	descr = N_Gram_CAAGC
cnt = 28	feature = 613	correl = -0.0393818	descr = N_Gram_GCGCA
cnt = 29	feature = 446	correl = -0.039993	descr = N_Gram_CGACC
cnt = 30	feature = 677	correl = -0.0235753	descr = N_Gram_GGGCT
cnt = 31	feature = 752	correl = 0.0835953	descr = N_Gram_TACAA
cnt = 32	feature = 767	correl = 0.0536372	descr = N_Gram_TAGCA
cnt = 33	feature = 583	correl = 0.0556304	descr = N_Gram_GCAAC
cnt = 34	feature = 769	correl = 0.0280791	descr = N_Gram_TAGGC
cnt = 35	feature = 553	correl = -0.0301663	descr = N_Gram_GACGG
cnt = 36	feature = 452	correl = -0.0230941	descr = N_Gram_CGATC
cnt = 37	feature = 214	correl = 0.0630837	descr = N_Gram_ACAGT
cnt = 38	feature = 765	correl = 0.0458411	descr = N_Gram_TAGAG
cnt = 39	feature = 645	correl = -0.0588814	descr = N_Gram_GGACC
cnt = 40	feature = 461	correl = -0.0744575	descr = N_Gram_CGCGC
cnt = 41	feature = 314	correl = -0.0221883	descr = N_Gram_ATGTA
cnt = 42	feature = 759	correl = 0.068002	descr = N_Gram_TACTA
cnt = 43	feature = 249	correl = -0.0220244	descr = N_Gram_AGACC
cnt = 44	feature = 620	correl = -0.0263238	descr = N_Gram_GCGGG
cnt = 45	feature = 368	correl = -0.0551569	descr = N_Gram_CATAA
cnt = 46	feature = 701	correl = -0.0263622	descr = N_Gram_GTAAT
cnt = 47	feature = 777	correl = 0.0665932	descr = N_Gram_TATCA
cnt = 48	feature = 254	correl = -0.0434407	descr = N_Gram_AGATG
cnt = 49	feature = 739	correl = 0.0563375	descr = N_Gram_TAAAC
cnt = 50	feature = 917	correl = 0.0404474	descr = N_Gram_TTGCA
cnt = 51	feature = 806	correl = -0.0223165	descr = N_Gram_TCCGC
cnt = 52	feature = 856	correl = -0.0304017	descr = N_Gram_TGCCG
cnt = 53	feature = 495	correl = 0.064784	descr = N_Gram_CTAAG
cnt = 54	feature = 819	correl = 0.0385944	descr = N_Gram_TCGGA
cnt = 55	feature = 709	correl = -0.0427077	descr = N_Gram_GTCCT
cnt = 56	feature = 270	correl = -0.0227126	descr = N_Gram_AGGTG
cnt = 57	feature = 284	correl = 0.0347119	descr = N_Gram_ATAGG
cnt = 58	feature = 598	correl = -0.0262613	descr = N_Gram_GCCAT
cnt = 59	feature = 660	correl = -0.027018	descr = N_Gram_GGCCG
cnt = 60	feature = 406	correl = -0.0368185	descr = N_Gram_CCCGG
cnt = 61	feature = 768	correl = 0.0763828	descr = N_Gram_TAGCT
cnt = 62	feature = 914	correl = 0.0643269	descr = N_Gram_TTGAA
cnt = 63	feature = 711	correl = 0.0526348	descr = N_Gram_GTCGC
cnt = 64	feature = 490	correl = -0.06787	descr = N_Gram_CGTTC
cnt = 65	feature = 277	correl = -0.0227504	descr = N_Gram_AGTGG
cnt = 66	feature = 671	correl = -0.0647601	descr = N_Gram_GGGAA
cnt = 67	feature = 786	correl = 0.0221044	descr = N_Gram_TATTG
cnt = 68	feature = 779	correl = 0.0242657	descr = N_Gram_TATCT
cnt = 69	feature = 341	correl = -0.0371897	descr = N_Gram_CACAT
cnt = 70	feature = 680	correl = -0.0696925	descr = N_Gram_GGGGC
cnt = 71	feature = 396	correl = -0.0214254	descr = N_Gram_CCCAA
cnt = 72	feature = 616	correl = -0.0555637	descr = N_Gram_GCGCT
cnt = 73	feature = 11	correl = 0.0690295	descr = Position_Specific_Bin_Base_3_Base_G
cnt = 74	feature = 934	correl = -0.0215004	descr = N_Gram_TTTCG
cnt = 75	feature = 609	correl = -0.0462326	descr = N_Gram_GCCTT
cnt = 76	feature = 264	correl = -0.0586054	descr = N_Gram_AGGAG
cnt = 77	feature = 880	correl = 0.069089	descr = N_Gram_TGTGT
cnt = 78	feature = 915	correl = 0.0368866	descr = N_Gram_TTGAC
cnt = 79	feature = 687	correl = 0.0273535	descr = N_Gram_GGTAC
cnt = 80	feature = 631	correl = 0.0434217	descr = N_Gram_GCTCT
cnt = 81	feature = 535	correl = 0.0520587	descr = N_Gram_CTTGT
cnt = 82	feature = 540	correl = -0.0549028	descr = N_Gram_GAAGA
cnt = 83	feature = 307	correl = 0.0564554	descr = N_Gram_ATGAG
cnt = 84	feature = 638	correl = -0.0601631	descr = N_Gram_GCTTT
cnt = 85	feature = 29	correl = 0.0751094	descr = Position_Specific_Bin_Base_10_Base_A
cnt = 86	feature = 600	correl = -0.0819392	descr = N_Gram_GCCCA
cnt = 87	feature = 707	correl = -0.0546243	descr = N_Gram_GTCCC
cnt = 88	feature = 21	correl = -0.125311	descr = Position_Specific_Bin_Base_7_Base_C
cnt = 89	feature = 311	correl = -0.0253183	descr = N_Gram_ATGGA
cnt = 90	feature = 813	correl = 0.0308208	descr = N_Gram_TCGAG
cnt = 91	feature = 462	correl = -0.0671136	descr = N_Gram_CGCGG
cnt = 92	feature = 740	correl = 0.0220367	descr = N_Gram_TAAAG
cnt = 93	feature = 565	correl = -0.073255	descr = N_Gram_GAGGC
cnt = 94	feature = 705	correl = 0.0312411	descr = N_Gram_GTCAT
cnt = 95	feature = 850	correl = 0.028196	descr = N_Gram_TGATT
cnt = 96	feature = 545	correl = 0.030455	descr = N_Gram_GAATT
cnt = 97	feature = 593	correl = 0.0347099	descr = N_Gram_GCATT
cnt = 98	feature = 430	correl = -0.0820678	descr = N_Gram_CCTCG
cnt = 99	feature = 41	correl = 0.103117	descr = Position_Specific_Bin_Base_14_Base_A
cnt = 100	feature = 384	correl = -0.0225413	descr = N_Gram_CCAAG
cnt = 101	feature = 409	correl = -0.0689958	descr = N_Gram_CCCTG
cnt = 102	feature = 56	correl = 0.0434344	descr = Position_Specific_Bin_Base_18_Base_A
cnt = 103	feature = 275	correl = 0.0278558	descr = N_Gram_AGTCT
cnt = 104	feature = 541	correl = -0.0349037	descr = N_Gram_GAAGC
cnt = 105	feature = 560	correl = -0.0396741	descr = N_Gram_GAGAT
cnt = 106	feature = 646	correl = 0.0343512	descr = N_Gram_GGACT
cnt = 107	feature = 47	correl = -0.0268652	descr = Position_Specific_Bin_Base_15_Base_T
cnt = 108	feature = 696	correl = -0.0593672	descr = N_Gram_GGTTG
cnt = 109	feature = 288	correl = 0.0380449	descr = N_Gram_ATATG
cnt = 110	feature = 66	correl = -0.166724	descr = Position_Specific_Bin_Base_20_Base_G
cnt = 111	feature = 704	correl = 0.042001	descr = N_Gram_GTCAA
cnt = 112	feature = 240	correl = 0.0710403	descr = N_Gram_ACTAC
cnt = 113	feature = 586	correl = -0.0472726	descr = N_Gram_GCACC
cnt = 114	feature = 105	correl = -0.0713483	descr = Fold_of_RNAi_Sequence_Pos_14
cnt = 115	feature = 348	correl = -0.0333731	descr = N_Gram_CACGT
cnt = 116	feature = 4	correl = -0.025699	descr = Position_Specific_Bin_Base_1_Base_C
cnt = 117	feature = 702	correl = 0.0316502	descr = N_Gram_GTACC
cnt = 118	feature = 294	correl = 0.0624627	descr = N_Gram_ATCCA
cnt = 119	feature = 539	correl = -0.0257564	descr = N_Gram_GAACT
cnt = 120	feature = 675	correl = -0.100407	descr = N_Gram_GGGCC
cnt = 121	feature = 749	correl = 0.0655212	descr = N_Gram_TAATT
cnt = 122	feature = 28	correl = 0.0276972	descr = Position_Specific_Bin_Base_9_Base_T
cnt = 123	feature = 292	correl = 0.045923	descr = N_Gram_ATCAA
cnt = 124	feature = 518	correl = -0.0535952	descr = N_Gram_CTGAG
cnt = 125	feature = 943	correl = 0.0354029	descr = N_Gram_TTTTG
cnt = 126	feature = 852	correl = 0.0242315	descr = N_Gram_TGCAA
cnt = 127	feature = 717	correl = 0.0222469	descr = N_Gram_GTGAA
cnt = 128	feature = 423	correl = 0.0676335	descr = N_Gram_CCTA
cnt = 129	feature = 260	correl = -0.0315008	descr = N_Gram_AGCGT
cnt = 130	feature = 674	correl = -0.0436008	descr = N_Gram_GGGCA
cnt = 131	feature = 1	correl = 0.115975	descr = Position_Specific_Bin_Base_0_Base_C
cnt = 132	feature = 904	correl = 0.0327375	descr = N_Gram_TTCGC
cnt = 133	feature = 526	correl = 0.0387593	descr = N_Gram_CTGTT
cnt = 134	feature = 848	correl = 0.0590968	descr = N_Gram_TGATA
cnt = 135	feature = 42	correl = -0.032372	descr = Position_Specific_Bin_Base_14_Base_C
cnt = 136	feature = 327	correl = 0.0454373	descr = N_Gram_ATTGT
cnt = 137	feature = 52	correl = 0.0467491	descr = Position_Specific_Bin_Base_17_Base_A
cnt = 138	feature = 664	correl = -0.0784959	descr = N_Gram_GGCGG
cnt = 139	feature = 228	correl = -0.0374129	descr = N_Gram_ACGA
cnt = 140	feature = 297	correl = 0.0320139	descr = N_Gram_ATCCT
cnt = 141	feature = 16	correl = 0.0292485	descr = Position_Specific_Bin_Base_4_Base_T
cnt = 142	feature = 412	correl = -0.0570658	descr = N_Gram_CCGAA
cnt = 143	feature = 679	correl = -0.0558781	descr = N_Gram_GGGGA
cnt = 144	feature = 313	correl = -0.0458542	descr = N_Gram_ATGGT
cnt = 145	feature = 33	correl = -0.0370236	descr = Position_Specific_Bin_Base_11_Base_A
cnt = 146	feature = 794	correl = -0.0571914	descr = N_Gram_TCACG
cnt = 147	feature = 723	correl = -0.0844981	descr = N_Gram_GTGGC
cnt = 148	feature = 251	correl = -0.0296806	descr = N_Gram_AGAGG
cnt = 149	feature = 40	correl = -0.0300238	descr = Position_Specific_Bin_Base_13_Base_G
cnt = 150	feature = 501	correl = 0.0721006	descr = N_Gram_CTAGC
cnt = 151	feature = 6	correl = -0.0394958	descr = Position_Specific_Bin_Base_2_Base_A
cnt = 152	feature = 770	correl = 0.0311814	descr = N_Gram_TAGT
cnt = 153	feature = 23	correl = 0.0617399	descr = Position_Specific_Bin_Base_7_Base_T
cnt = 154	feature = 672	correl = -0.0712699	descr = N_Gram_GGGAG
cnt = 155	feature = 802	correl = 0.0463357	descr = N_Gram_TCCAT
cnt = 156	feature = 473	correl = -0.0387336	descr = N_Gram_CGGCT
cnt = 157	feature = 12	correl = -0.0905711	descr = Position_Specific_Bin_Base_3_Base_T
cnt = 158	feature = 597	correl = -0.0684797	descr = N_Gram_GCCAG
cnt = 159	feature = 58	correl = -0.0471093	descr = Position_Specific_Bin_Base_18_Base_G
cnt = 160	feature = 217	correl = 0.0638831	descr = N_Gram_ACATG
cnt = 161	feature = 370	correl = 0.0250717	descr = N_Gram_CATAT
cnt = 162	feature = 746	correl = 0.0588583	descr = N_Gram_TAAGG
cnt = 163	feature = 792	correl = 0.0238105	descr = N_Gram_TCAAG
cnt = 164	feature = 925	correl = 0.0239669	descr = N_Gram_TTGTC
cnt = 165	feature = 303	correl = 0.0489401	descr = N_Gram_ATCTG
cnt = 166	feature = 643	correl = -0.0495624	descr = N_Gram_GGAAG
cnt = 167	feature = 718	correl = -0.0530371	descr = N_Gram_GTGC
cnt = 168	feature = 809	correl = -0.0345254	descr = N_Gram_TCCTG
cnt = 169	feature = 654	correl = -0.0675656	descr = N_Gram_GGCAA
cnt = 170	feature = 681	correl = -0.0474961	descr = N_Gram_GGGGT
cnt = 171	feature = 35	correl = -0.0441961	descr = Position_Specific_Bin_Base_11_Base_G
cnt = 172	feature = 901	correl = 0.0285924	descr = N_Gram_TTCCA
cnt = 173	feature = 838	correl = 0.0223697	descr = N_Gram_TCTTG
cnt = 174	feature = 676	correl = -0.0685002	descr = N_Gram_GGGCG
cnt = 175	feature = 210	correl = 0.0216829	descr = N_Gram_ACAC
cnt = 176	feature = 935	correl = 0.0587185	descr = N_Gram_TTTCT
cnt = 177	feature = 32	correl = 0.0604756	descr = Position_Specific_Bin_Base_10_Base_T
cnt = 178	feature = 17	correl = -0.0698688	descr = Position_Specific_Bin_Base_5_Base_C
cnt = 179	feature = 812	correl = 0.0256743	descr = N_Gram_TCGA
cnt = 180	feature = 334	correl = 0.0770712	descr = N_Gram_CAACA
cnt = 181	feature = 59	correl = 0.0331232	descr = Position_Specific_Bin_Base_18_Base_T
cnt = 182	feature = 658	correl = -0.0849963	descr = N_Gram_GGCCA
cnt = 183	feature = 798	correl = 0.0595063	descr = N_Gram_TCATC
cnt = 184	feature = 821	correl = -0.089796	descr = N_Gram_TCGGG
cnt = 185	feature = 10	correl = 0.0264599	descr = Position_Specific_Bin_Base_3_Base_A
cnt = 186	feature = 308	correl = 0.0222204	descr = N_Gram_ATGC
cnt = 187	feature = 573	correl = -0.0342133	descr = N_Gram_GATGA
cnt = 188	feature = 358	correl = -0.0331896	descr = N_Gram_CAGCG
cnt = 189	feature = 665	correl = -0.0635887	descr = N_Gram_GGCGT
cnt = 190	feature = 834	correl = 0.0838988	descr = N_Gram_TCTGC
cnt = 191	feature = 808	correl = -0.0282311	descr = N_Gram_TCCTC
cnt = 192	feature = 404	correl = -0.102458	descr = N_Gram_CCCGA
cnt = 193	feature = 592	correl = 0.0331446	descr = N_Gram_GCATC
cnt = 194	feature = 899	correl = 0.0384065	descr = N_Gram_TTCAT
cnt = 195	feature = 549	correl = -0.0503747	descr = N_Gram_GACCA
cnt = 196	feature = 531	correl = 0.0342276	descr = N_Gram_CTTCT
cnt = 197	feature = 46	correl = -0.0396743	descr = Position_Specific_Bin_Base_15_Base_G
cnt = 198	feature = 43	correl = -0.150597	descr = Position_Specific_Bin_Base_14_Base_G
cnt = 199	feature = 31	correl = -0.0680806	descr = Position_Specific_Bin_Base_10_Base_G
cnt = 200	feature = 494	correl = 0.0362264	descr = N_Gram_CTAA
cnt = 201	feature = 233	correl = -0.0396127	descr = N_Gram_ACGG
cnt = 202	feature = 942	correl = 0.0258921	descr = N_Gram_TTTTC
cnt = 203	feature = 732	correl = -0.0280142	descr = N_Gram_GTTGG
cnt = 204	feature = 937	correl = 0.0667574	descr = N_Gram_TTTGA
cnt = 205	feature = 867	correl = -0.0242382	descr = N_Gram_TGGCT
cnt = 206	feature = 478	correl = -0.0492675	descr = N_Gram_CGGT
cnt = 207	feature = 15	correl = -0.0248418	descr = Position_Specific_Bin_Base_4_Base_G
cnt = 208	feature = 894	correl = 0.0632874	descr = N_Gram_TTAT
cnt = 209	feature = 65	correl = -0.314465	descr = Position_Specific_Bin_Base_20_Base_C
cnt = 210	feature = 554	correl = 0.0274279	descr = N_Gram_GACT
cnt = 211	feature = 9	correl = -0.132636	descr = Position_Specific_Bin_Base_2_Base_T
cnt = 212	feature = 865	correl = -0.0745478	descr = N_Gram_TGGCC
cnt = 213	feature = 483	correl = -0.0419615	descr = N_Gram_CGTC
cnt = 214	feature = 519	correl = 0.036844	descr = N_Gram_CTGAT
cnt = 215	feature = 927	correl = 0.0500436	descr = N_Gram_TTGTT
cnt = 216	feature = 57	correl = -0.0308477	descr = Position_Specific_Bin_Base_18_Base_C
cnt = 217	feature = 356	correl = -0.0397722	descr = N_Gram_CAGCA
cnt = 218	feature = 726	correl = 0.0353063	descr = N_Gram_GTGT
cnt = 219	feature = 766	correl = 0.0691331	descr = N_Gram_TAGC
cnt = 220	feature = 603	correl = -0.0766338	descr = N_Gram_GCCCT
cnt = 221	feature = 649	correl = -0.068136	descr = N_Gram_GGAGG
cnt = 222	feature = 305	correl = 0.0243452	descr = N_Gram_ATGAA
cnt = 223	feature = 703	correl = 0.0219135	descr = N_Gram_GTCA
cnt = 224	feature = 929	correl = 0.0494664	descr = N_Gram_TTTA
cnt = 225	feature = 663	correl = -0.0692142	descr = N_Gram_GGCGC
cnt = 226	feature = 206	correl = 0.082947	descr = N_Gram_ACAA
cnt = 227	feature = 256	correl = -0.0492856	descr = N_Gram_AGCC
cnt = 228	feature = 627	correl = 0.0242534	descr = N_Gram_GCTA
cnt = 229	feature = 837	correl = 0.0416517	descr = N_Gram_TCTTC
cnt = 230	feature = 73	correl = 0.055138	descr = Gibbs_of_Target_Sequence__Pos_5_Step_1
cnt = 231	feature = 716	correl = 0.0246195	descr = N_Gram_GTGA
cnt = 232	feature = 525	correl = 0.0367983	descr = N_Gram_CTGT
cnt = 233	feature = 634	correl = -0.052814	descr = N_Gram_GCTGC
cnt = 234	feature = 392	correl = -0.0254181	descr = N_Gram_CCAT
cnt = 235	feature = 685	correl = 0.0285067	descr = N_Gram_GGTA
cnt = 236	feature = 69	correl = 0.0957329	descr = Gibbs_of_Target_Sequence__Pos_0_Step_1
cnt = 237	feature = 825	correl = 0.0705032	descr = N_Gram_TCTA
cnt = 238	feature = 910	correl = 0.0886276	descr = N_Gram_TTCTG
cnt = 239	feature = 515	correl = 0.0239029	descr = N_Gram_CTCT
cnt = 240	feature = 590	correl = 0.0316297	descr = N_Gram_GCAT
cnt = 241	feature = 903	correl = 0.0305584	descr = N_Gram_TTCG
cnt = 242	feature = 536	correl = 0.034074	descr = N_Gram_CTTT
cnt = 243	feature = 659	correl = -0.118317	descr = N_Gram_GGCCC
cnt = 244	feature = 489	correl = -0.0451464	descr = N_Gram_CGTT
cnt = 245	feature = 876	correl = 0.0407919	descr = N_Gram_TGTC
cnt = 246	feature = 751	correl = 0.0475776	descr = N_Gram_TACA
cnt = 247	feature = 653	correl = -0.0718658	descr = N_Gram_GGCA
cnt = 248	feature = 743	correl = 0.0783267	descr = N_Gram_TAAG
cnt = 249	feature = 721	correl = -0.102581	descr = N_Gram_GTGG
cnt = 250	feature = 773	correl = 0.0735248	descr = N_Gram_TATA
cnt = 251	feature = 641	correl = -0.0309111	descr = N_Gram_GGAA
cnt = 252	feature = 293	correl = 0.0466218	descr = N_Gram_ATCC
cnt = 253	feature = 436	correl = 0.0336197	descr = N_Gram_CCTT
cnt = 254	feature = 666	correl = -0.0431988	descr = N_Gram_GGCT
cnt = 255	feature = 389	correl = -0.0658559	descr = N_Gram_CCAG
cnt = 256	feature = 499	correl = 0.0474849	descr = N_Gram_CTAG
cnt = 257	feature = 258	correl = -0.0599502	descr = N_Gram_AGCG
cnt = 258	feature = 879	correl = 0.0479098	descr = N_Gram_TGTG
cnt = 259	feature = 818	correl = -0.0474904	descr = N_Gram_TCGG
cnt = 260	feature = 595	correl = -0.0541695	descr = N_Gram_GCCA
cnt = 261	feature = 70	correl = -0.0262017	descr = Gibbs_of_Target_Sequence__Pos_1_Step_1
cnt = 262	feature = 572	correl = -0.0516235	descr = N_Gram_GATG
cnt = 263	feature = 76	correl = 0.0868265	descr = Gibbs_of_Target_Sequence__Pos_8_Step_1
cnt = 264	feature = 80	correl = 0.0299313	descr = Gibbs_of_Target_Sequence__Pos_12_Step_1
cnt = 265	feature = 678	correl = -0.0914356	descr = N_Gram_GGGG
cnt = 266	feature = 345	correl = -0.0657349	descr = N_Gram_CACG
cnt = 267	feature = 403	correl = -0.118682	descr = N_Gram_CCCG
cnt = 268	feature = 367	correl = -0.0277601	descr = N_Gram_CATA
cnt = 269	feature = 800	correl = 0.0348487	descr = N_Gram_TCCA
cnt = 270	feature = 632	correl = -0.0300766	descr = N_Gram_GCTG
cnt = 271	feature = 432	correl = -0.0641635	descr = N_Gram_CCTG
cnt = 272	feature = 622	correl = -0.0789832	descr = N_Gram_GCGT
cnt = 273	feature = 74	correl = 0.100983	descr = Gibbs_of_Target_Sequence__Pos_6_Step_1
cnt = 274	feature = 530	correl = 0.0230484	descr = N_Gram_CTTC
cnt = 275	feature = 612	correl = -0.0716981	descr = N_Gram_GCGC
cnt = 276	feature = 706	correl = -0.0684849	descr = N_Gram_GTCC
cnt = 277	feature = 738	correl = 0.0466247	descr = N_Gram_TAAA
cnt = 278	feature = 79	correl = 0.0592207	descr = Gibbs_of_Target_Sequence__Pos_11_Step_1
cnt = 279	feature = 940	correl = 0.0532314	descr = N_Gram_TTTT
cnt = 280	feature = 83	correl = 0.0950288	descr = Gibbs_of_Target_Sequence__Pos_15_Step_1
cnt = 281	feature = 81	correl = 0.130389	descr = Gibbs_of_Target_Sequence__Pos_13_Step_1
cnt = 282	feature = 77	correl = 0.103143	descr = Gibbs_of_Target_Sequence__Pos_9_Step_1
cnt = 283	feature = 71	correl = -0.152	descr = Gibbs_of_Target_Sequence__Pos_2_Step_1
cnt = 284	feature = 789	correl = 0.0376256	descr = N_Gram_TCA
cnt = 285	feature = 482	correl = -0.0344455	descr = N_Gram_CGT
cnt = 286	feature = 508	correl = -0.0304837	descr = N_Gram_CTC
cnt = 287	feature = 78	correl = 0.127807	descr = Gibbs_of_Target_Sequence__Pos_10_Step_1
cnt = 288	feature = 657	correl = -0.132991	descr = N_Gram_GGCC
cnt = 289	feature = 82	correl = 0.144853	descr = Gibbs_of_Target_Sequence__Pos_14_Step_1
cnt = 290	feature = 263	correl = -0.0243319	descr = N_Gram_AGG
cnt = 291	feature = 493	correl = 0.100781	descr = N_Gram_CTA
cnt = 292	feature = 684	correl = -0.0535603	descr = N_Gram_GGT
cnt = 293	feature = 662	correl = -0.111253	descr = N_Gram_GGCG
cnt = 294	feature = 640	correl = -0.0636014	descr = N_Gram_GGA
cnt = 295	feature = 394	correl = -0.138568	descr = N_Gram_CCC
cnt = 296	feature = 366	correl = 0.0744898	descr = N_Gram_CAT
cnt = 297	feature = 772	correl = 0.133517	descr = N_Gram_TAT
cnt = 298	feature = 788	correl = 0.0515367	descr = N_Gram_TC
cnt = 299	feature = 669	correl = -0.123415	descr = N_Gram_GGG
cnt = 300	feature = 610	correl = -0.107375	descr = N_Gram_GCG
cnt = 301	feature = 799	correl = 0.0230676	descr = N_Gram_TCC
cnt = 302	feature = 316	correl = 0.11887	descr = N_Gram_ATT
cnt = 303	feature = 884	correl = 0.167019	descr = N_Gram_TT
cnt = 304	feature = 579	correl = -0.140383	descr = N_Gram_GC
cnt = 305	feature = 278	correl = 0.124512	descr = N_Gram_AT
cnt = 306	feature = 68	correl = 0.296357	descr = Gibbs_of_Target_Sequence_
num rows = 2188
num_elements = 671716
..*
optimization finished, #iter = 2411
nu = 0.322192
obj = -55.715713, rho = -0.662602
nSV = 1022, nBSV = 446
num rows = 243
num_elements = 74601
*
optimization finished, #iter = 203
nu = 0.267484
obj = -5.267257, rho = -0.707609
nSV = 124, nBSV = 15
..*
optimization finished, #iter = 2411
nu = 0.322192
obj = -55.715713, rho = -0.662602
nSV = 1022, nBSV = 446
CFS merit scores = 1.26906
CFS merit scores = 1.5306
CFS merit scores = 1.79837
CFS merit scores = 2.0423
CFS merit scores = 2.26248
CFS merit scores = 2.46171
CFS merit scores = 2.64339
CFS merit scores = 2.81145
CFS merit scores = 2.96879
CFS merit scores = 3.11607
CFS merit scores = 3.25463
CFS merit scores = 3.38471
CFS merit scores = 3.50754
CFS merit scores = 3.62326
CFS merit scores = 3.73316
CFS merit scores = 3.83879
CFS merit scores = 3.93997
CFS merit scores = 4.03657
CFS merit scores = 4.12655
CFS merit scores = 4.21309
CFS merit scores = 4.29531
CFS merit scores = 4.37379
CFS merit scores = 4.44958
CFS merit scores = 4.52019
CFS merit scores = 4.58833
CFS merit scores = 4.65213
CFS merit scores = 4.71377
CFS merit scores = 4.77347
CFS merit scores = 4.8316
CFS merit scores = 4.88635
CFS merit scores = 4.93904
CFS merit scores = 4.98524
CFS merit scores = 5.02959
CFS merit scores = 5.07075
CFS merit scores = 5.1112
CFS merit scores = 5.15069
CFS merit scores = 5.18962
CFS merit scores = 5.22567
CFS merit scores = 5.26044
CFS merit scores = 5.29436
CFS merit scores = 5.32587
CFS merit scores = 5.35683
CFS merit scores = 5.38597
CFS merit scores = 5.41335
CFS merit scores = 5.43942
CFS merit scores = 5.46551
CFS merit scores = 5.49058
CFS merit scores = 5.51558
CFS merit scores = 5.53992
CFS merit scores = 5.56357
CFS merit scores = 5.58525
CFS merit scores = 5.60651
CFS merit scores = 5.62629
CFS merit scores = 5.6434
CFS merit scores = 5.66038
CFS merit scores = 5.67614
CFS merit scores = 5.69097
CFS merit scores = 5.70587
CFS merit scores = 5.71927
CFS merit scores = 5.73258
CFS merit scores = 5.74523
CFS merit scores = 5.75731
CFS merit scores = 5.76947
CFS merit scores = 5.78175
CFS merit scores = 5.79247
CFS merit scores = 5.80283
CFS merit scores = 5.81373
CFS merit scores = 5.82433
CFS merit scores = 5.83386
CFS merit scores = 5.84274
CFS merit scores = 5.85076
CFS merit scores = 5.85913
CFS merit scores = 5.86722
CFS merit scores = 5.87533
CFS merit scores = 5.88325
CFS merit scores = 5.89053
CFS merit scores = 5.89839
CFS merit scores = 5.90553
CFS merit scores = 5.9127
CFS merit scores = 5.91965
CFS merit scores = 5.9268
CFS merit scores = 5.93343
CFS merit scores = 5.93979
CFS merit scores = 5.94535
CFS merit scores = 5.95059
CFS merit scores = 5.95638
CFS merit scores = 5.96138
CFS merit scores = 5.96638
CFS merit scores = 5.97153
CFS merit scores = 5.97621
CFS merit scores = 5.98085
CFS merit scores = 5.98535
CFS merit scores = 5.98981
CFS merit scores = 5.99416
CFS merit scores = 5.99854
CFS merit scores = 6.00276
CFS merit scores = 6.00679
CFS merit scores = 6.0109
CFS merit scores = 6.01515
CFS merit scores = 6.019
CFS merit scores = 6.02257
CFS merit scores = 6.02614
CFS merit scores = 6.02973
CFS merit scores = 6.0333
CFS merit scores = 6.03704
CFS merit scores = 6.03992
CFS merit scores = 6.04249
CFS merit scores = 6.0447
CFS merit scores = 6.04654
CFS merit scores = 6.04808
CFS merit scores = 6.04968
CFS merit scores = 6.05128
CFS merit scores = 6.05259
CFS merit scores = 6.05396
CFS merit scores = 6.05521
CFS merit scores = 6.05668
CFS merit scores = 6.05821
CFS merit scores = 6.05977
CFS merit scores = 6.06135
CFS merit scores = 6.06297
CFS merit scores = 6.06435
CFS merit scores = 6.06536
CFS merit scores = 6.06664
CFS merit scores = 6.06735
CFS merit scores = 6.06814
CFS merit scores = 6.06919
CFS merit scores = 6.0698
CFS merit scores = 6.07045
CFS merit scores = 6.07102
CFS merit scores = 6.07136
CFS merit scores = 6.07178
CFS merit scores = 6.07176
CFS merit scores = 6.07152
CFS merit scores = 6.07123
CFS merit scores = 6.07064
CFS merit scores = 6.07011
CFS merit scores = 6.06961
CFS merit scores = 6.06915
CFS merit scores = 6.06871
CFS merit scores = 6.06823
CFS merit scores = 6.06773
CFS merit scores = 6.06704
CFS merit scores = 6.06649
CFS merit scores = 6.06598
CFS merit scores = 6.06565
CFS merit scores = 6.06471
CFS merit scores = 6.06372
CFS merit scores = 6.06264
CFS merit scores = 6.06139
CFS merit scores = 6.06001
CFS merit scores = 6.05876
CFS merit scores = 6.05718
CFS merit scores = 6.05536
CFS merit scores = 6.05359
CFS merit scores = 6.05185
CFS merit scores = 6.04996
CFS merit scores = 6.04818
CFS merit scores = 6.0466
CFS merit scores = 6.04492
CFS merit scores = 6.04335
CFS merit scores = 6.04156
CFS merit scores = 6.03979
CFS merit scores = 6.03803
CFS merit scores = 6.03591
CFS merit scores = 6.03372
CFS merit scores = 6.03168
CFS merit scores = 6.02939
CFS merit scores = 6.027
CFS merit scores = 6.02453
CFS merit scores = 6.02202
CFS merit scores = 6.01954
CFS merit scores = 6.01698
CFS merit scores = 6.0145
CFS merit scores = 6.01223
CFS merit scores = 6.0099
CFS merit scores = 6.00758
CFS merit scores = 6.00518
CFS merit scores = 6.00253
CFS merit scores = 5.99996
CFS merit scores = 5.99739
CFS merit scores = 5.99436
CFS merit scores = 5.99128
CFS merit scores = 5.98828
CFS merit scores = 5.98535
CFS merit scores = 5.98259
CFS merit scores = 5.97959
CFS merit scores = 5.97636
CFS merit scores = 5.97323
CFS merit scores = 5.9698
CFS merit scores = 5.96618
CFS merit scores = 5.9626
CFS merit scores = 5.95905
CFS merit scores = 5.95552
CFS merit scores = 5.95202
CFS merit scores = 5.94804
CFS merit scores = 5.94414
CFS merit scores = 5.94028
CFS merit scores = 5.93631
CFS merit scores = 5.93223
CFS merit scores = 5.92807
CFS merit scores = 5.92382
CFS merit scores = 5.91955
CFS merit scores = 5.91523
CFS merit scores = 5.91094
CFS merit scores = 5.90673
CFS merit scores = 5.90228
CFS merit scores = 5.89787
CFS merit scores = 5.89359
CFS merit scores = 5.88927
CFS merit scores = 5.88492
CFS merit scores = 5.88045
CFS merit scores = 5.87597
CFS merit scores = 5.8715
CFS merit scores = 5.86661
CFS merit scores = 5.86182
CFS merit scores = 5.85719
CFS merit scores = 5.85261
CFS merit scores = 5.84797
CFS merit scores = 5.84305
CFS merit scores = 5.83764
CFS merit scores = 5.83233
CFS merit scores = 5.82719
CFS merit scores = 5.82197
CFS merit scores = 5.81683
CFS merit scores = 5.81184
CFS merit scores = 5.80645
CFS merit scores = 5.80091
CFS merit scores = 5.79485
CFS merit scores = 5.78894
CFS merit scores = 5.78298
CFS merit scores = 5.77696
CFS merit scores = 5.77108
CFS merit scores = 5.76458
CFS merit scores = 5.75807
CFS merit scores = 5.75137
CFS merit scores = 5.74478
CFS merit scores = 5.73793
CFS merit scores = 5.73111
CFS merit scores = 5.72437
CFS merit scores = 5.71765
CFS merit scores = 5.71101
CFS merit scores = 5.70336
CFS merit scores = 5.69572
CFS merit scores = 5.68767
CFS merit scores = 5.6796
CFS merit scores = 5.67094
CFS merit scores = 5.66214
CFS merit scores = 5.65334
CFS merit scores = 5.64395
CFS merit scores = 5.6346
CFS merit scores = 5.62528
CFS merit scores = 5.61596
CFS merit scores = 5.60657
CFS merit scores = 5.59691
CFS merit scores = 5.58717
CFS merit scores = 5.57752
CFS merit scores = 5.56776
CFS merit scores = 5.55796
CFS merit scores = 5.54815
CFS merit scores = 5.53846
CFS merit scores = 5.52882
CFS merit scores = 5.51903
CFS merit scores = 5.509
CFS merit scores = 5.49869
CFS merit scores = 5.48827
CFS merit scores = 5.47742
CFS merit scores = 5.46634
CFS merit scores = 5.45398
CFS merit scores = 5.4417
CFS merit scores = 5.4294
CFS merit scores = 5.41648
CFS merit scores = 5.40369
CFS merit scores = 5.39085
CFS merit scores = 5.37706
CFS merit scores = 5.36295
CFS merit scores = 5.3484
CFS merit scores = 5.33263
CFS merit scores = 5.31594
CFS merit scores = 5.29939
CFS merit scores = 5.28238
CFS merit scores = 5.26556
CFS merit scores = 5.24718
cnt = 1	feature = 66	correl = 0.269063	descr = Gibbs_of_Target_Sequence_
cnt = 2	feature = 703	correl = 0.0615456	descr = N_Gram_GTCGT
cnt = 3	feature = 752	correl = -0.0357203	descr = N_Gram_TACGT
cnt = 4	feature = 229	correl = -0.0375609	descr = N_Gram_ACGAC
cnt = 5	feature = 884	correl = -0.040421	descr = N_Gram_TTACC
cnt = 6	feature = 483	correl = -0.022232	descr = N_Gram_CTAAC
cnt = 7	feature = 749	correl = 0.0306888	descr = N_Gram_TACCG
cnt = 8	feature = 739	correl = 0.0320582	descr = N_Gram_TAAGC
cnt = 9	feature = 438	correl = -0.0323005	descr = N_Gram_CGAGT
cnt = 10	feature = 494	correl = 0.0281054	descr = N_Gram_CTATG
cnt = 11	feature = 899	correl = 0.0358779	descr = N_Gram_TTCGC
cnt = 12	feature = 327	correl = 0.0264516	descr = N_Gram_CAACC
cnt = 13	feature = 705	correl = 0.0424223	descr = N_Gram_GTCTA
cnt = 14	feature = 432	correl = -0.0328284	descr = N_Gram_CGAAT
cnt = 15	feature = 766	correl = 0.0386119	descr = N_Gram_TAGGG
cnt = 16	feature = 436	correl = -0.0415313	descr = N_Gram_CGACG
cnt = 17	feature = 702	correl = 0.060305	descr = N_Gram_GTCGC
cnt = 18	feature = 910	correl = 0.040327	descr = N_Gram_TTGAC
cnt = 19	feature = 356	correl = 0.024697	descr = N_Gram_CAGTT
cnt = 20	feature = 518	correl = -0.0447954	descr = N_Gram_CTTAA
cnt = 21	feature = 554	correl = -0.0373336	descr = N_Gram_GAGAT
cnt = 22	feature = 232	correl = -0.0408817	descr = N_Gram_ACGGG
cnt = 23	feature = 772	correl = 0.0314875	descr = N_Gram_TATAC
cnt = 24	feature = 553	correl = 0.0336224	descr = N_Gram_GAGAA
cnt = 25	feature = 796	correl = -0.0223042	descr = N_Gram_TCCGA
cnt = 26	feature = 612	correl = -0.0493191	descr = N_Gram_GCGGT
cnt = 27	feature = 857	correl = 0.0295216	descr = N_Gram_TGGAC
cnt = 28	feature = 539	correl = 0.0482697	descr = N_Gram_GAATA
cnt = 29	feature = 311	correl = -0.0251014	descr = N_Gram_ATTAA
cnt = 30	feature = 313	correl = 0.0778123	descr = N_Gram_ATTAT
cnt = 31	feature = 264	correl = 0.0317756	descr = N_Gram_AGGGG
cnt = 32	feature = 718	correl = 0.030938	descr = N_Gram_GTGTA
cnt = 33	feature = 583	correl = -0.0400772	descr = N_Gram_GCATA
cnt = 34	feature = 860	correl = -0.0763132	descr = N_Gram_TGGCG
cnt = 35	feature = 473	correl = 0.0287544	descr = N_Gram_CGTCT
cnt = 36	feature = 451	correl = -0.0607184	descr = N_Gram_CGCGG
cnt = 37	feature = 849	correl = -0.0276523	descr = N_Gram_TGCCT
cnt = 38	feature = 765	correl = 0.0279371	descr = N_Gram_TAGGC
cnt = 39	feature = 489	correl = 0.0337004	descr = N_Gram_CTAGA
cnt = 40	feature = 773	correl = 0.0365127	descr = N_Gram_TATAG
cnt = 41	feature = 228	correl = -0.042296	descr = N_Gram_ACGAA
cnt = 42	feature = 788	correl = -0.0380561	descr = N_Gram_TCAGA
cnt = 43	feature = 490	correl = 0.058939	descr = N_Gram_CTAGC
cnt = 44	feature = 625	correl = -0.053387	descr = N_Gram_GCTTT
cnt = 45	feature = 592	correl = -0.0874701	descr = N_Gram_GCCCG
cnt = 46	feature = 452	correl = -0.0568818	descr = N_Gram_CGCGT
cnt = 47	feature = 914	correl = 0.0357462	descr = N_Gram_TTGCG
cnt = 48	feature = 671	correl = 0.0528192	descr = N_Gram_GGTAA
cnt = 49	feature = 531	correl = -0.0216293	descr = N_Gram_GAAAG
cnt = 50	feature = 672	correl = 0.0282457	descr = N_Gram_GGTAC
cnt = 51	feature = 206	correl = 0.0583651	descr = N_Gram_ACAAA
cnt = 52	feature = 519	correl = 0.0328851	descr = N_Gram_CTTAG
cnt = 53	feature = 694	correl = 0.0436617	descr = N_Gram_GTCAA
cnt = 54	feature = 260	correl = -0.028311	descr = N_Gram_AGGCA
cnt = 55	feature = 392	correl = -0.0364186	descr = N_Gram_CCCCT
cnt = 56	feature = 768	correl = 0.0452054	descr = N_Gram_TAGTG
cnt = 57	feature = 31	correl = -0.0337109	descr = Position_Specific_Bin_Base_11_Base_C
cnt = 58	feature = 15	correl = 0.0232815	descr = Position_Specific_Bin_Base_6_Base_A
cnt = 59	feature = 337	correl = -0.0263497	descr = N_Gram_CACCG
cnt = 60	feature = 294	correl = 0.0302793	descr = N_Gram_ATCGA
cnt = 61	feature = 335	correl = -0.0225012	descr = N_Gram_CACAT
cnt = 62	feature = 404	correl = -0.0674243	descr = N_Gram_CCGAT
cnt = 63	feature = 806	correl = 0.0228636	descr = N_Gram_TCGCC
cnt = 64	feature = 755	correl = 0.0442694	descr = N_Gram_TACTG
cnt = 65	feature = 808	correl = 0.0436756	descr = N_Gram_TCGCT
cnt = 66	feature = 9	correl = 0.0705455	descr = Position_Specific_Bin_Base_3_Base_G
cnt = 67	feature = 499	correl = -0.0516572	descr = N_Gram_CTCGG
cnt = 68	feature = 620	correl = 0.0553425	descr = N_Gram_GCTCT
cnt = 69	feature = 657	correl = -0.0615164	descr = N_Gram_GGGAG
cnt = 70	feature = 725	correl = -0.036576	descr = N_Gram_GTTGG
cnt = 71	feature = 909	correl = 0.0509812	descr = N_Gram_TTGAA
cnt = 72	feature = 714	correl = -0.0845509	descr = N_Gram_GTGGC
cnt = 73	feature = 4	correl = -0.0989067	descr = Position_Specific_Bin_Base_1_Base_G
cnt = 74	feature = 843	correl = 0.0314087	descr = N_Gram_TGCAA
cnt = 75	feature = 545	correl = -0.0513701	descr = N_Gram_GACCA
cnt = 76	feature = 21	correl = 0.0370049	descr = Position_Specific_Bin_Base_8_Base_A
cnt = 77	feature = 292	correl = 0.0245719	descr = N_Gram_ATCCT
cnt = 78	feature = 711	correl = -0.0388454	descr = N_Gram_GTGCG
cnt = 79	feature = 687	correl = 0.0275186	descr = N_Gram_GTAAG
cnt = 80	feature = 723	correl = 0.0242967	descr = N_Gram_GTTCG
cnt = 81	feature = 751	correl = -0.0305078	descr = N_Gram_TACG
cnt = 82	feature = 284	correl = 0.0304308	descr = N_Gram_ATATG
cnt = 83	feature = 64	correl = -0.178266	descr = Position_Specific_Bin_Base_20_Base_G
cnt = 84	feature = 256	correl = -0.0411751	descr = N_Gram_AGCGG
cnt = 85	feature = 406	correl = -0.0411399	descr = N_Gram_CCGCA
cnt = 86	feature = 915	correl = 0.0223257	descr = N_Gram_TTGCT
cnt = 87	feature = 759	correl = 0.0573345	descr = N_Gram_TAGAC
cnt = 88	feature = 535	correl = -0.0467934	descr = N_Gram_GAAGA
cnt = 89	feature = 813	correl = 0.0954929	descr = N_Gram_TCGTG
cnt = 90	feature = 676	correl = -0.0244916	descr = N_Gram_GGTCT
cnt = 91	feature = 590	correl = -0.0787345	descr = N_Gram_GCCCA
cnt = 92	feature = 367	correl = 0.0283966	descr = N_Gram_CATGT
cnt = 93	feature = 254	correl = -0.0475344	descr = N_Gram_AGCCC
cnt = 94	feature = 525	correl = 0.0481221	descr = N_Gram_CTTGT
cnt = 95	feature = 2	correl = -0.131046	descr = Position_Specific_Bin_Base_0_Base_G
cnt = 96	feature = 904	correl = 0.0449649	descr = N_Gram_TTCTC
cnt = 97	feature = 848	correl = -0.036566	descr = N_Gram_TGCCG
cnt = 98	feature = 41	correl = -0.0326769	descr = Position_Specific_Bin_Base_14_Base_C
cnt = 99	feature = 52	correl = -0.0600576	descr = Position_Specific_Bin_Base_17_Base_G
cnt = 100	feature = 645	correl = -0.0766553	descr = N_Gram_GGCCA
cnt = 101	feature = 632	correl = 0.0277723	descr = N_Gram_GGACA
cnt = 102	feature = 659	correl = -0.0544737	descr = N_Gram_GGGCA
cnt = 103	feature = 631	correl = 0.0371057	descr = N_Gram_GGAAT
cnt = 104	feature = 423	correl = -0.0594841	descr = N_Gram_CCTGC
cnt = 105	feature = 789	correl = 0.0225458	descr = N_Gram_TCAGT
cnt = 106	feature = 58	correl = 0.178008	descr = Position_Specific_Bin_Base_19_Base_A
cnt = 107	feature = 786	correl = 0.0304417	descr = N_Gram_TCACC
cnt = 108	feature = 46	correl = -0.0392544	descr = Position_Specific_Bin_Base_15_Base_T
cnt = 109	feature = 502	correl = 0.0313357	descr = N_Gram_CTCTA
cnt = 110	feature = 307	correl = -0.0332439	descr = N_Gram_ATGGG
cnt = 111	feature = 35	correl = -0.0281148	descr = Position_Specific_Bin_Base_12_Base_C
cnt = 112	feature = 105	correl = -0.0264646	descr = Fold_of_RNAi_Sequence_Pos_19
cnt = 113	feature = 403	correl = -0.0215648	descr = N_Gram_CCGAG
cnt = 114	feature = 258	correl = 0.0358429	descr = N_Gram_AGCTT
cnt = 115	feature = 578	correl = -0.0465076	descr = N_Gram_GCACC
cnt = 116	feature = 934	correl = 0.0274647	descr = N_Gram_TTTTG
cnt = 117	feature = 303	correl = 0.024049	descr = N_Gram_ATGCA
cnt = 118	feature = 536	correl = -0.0342264	descr = N_Gram_GAAGC
cnt = 119	feature = 478	correl = -0.068221	descr = N_Gram_CGTTC
cnt = 120	feature = 14	correl = 0.0622375	descr = Position_Specific_Bin_Base_5_Base_T
cnt = 121	feature = 334	correl = 0.0281661	descr = N_Gram_CACAG
cnt = 122	feature = 838	correl = 0.0521338	descr = N_Gram_TGATA
cnt = 123	feature = 798	correl = 0.0772501	descr = N_Gram_TCCTA
cnt = 124	feature = 649	correl = -0.086043	descr = N_Gram_GGCGG
cnt = 125	feature = 721	correl = -0.0336784	descr = N_Gram_GTTA
cnt = 126	feature = 634	correl = 0.0373567	descr = N_Gram_GGACT
cnt = 127	feature = 366	correl = -0.0384779	descr = N_Gram_CATGG
cnt = 128	feature = 251	correl = -0.049925	descr = N_Gram_AGATG
cnt = 129	feature = 818	correl = 0.0331207	descr = N_Gram_TCTAT
cnt = 130	feature = 11	correl = 0.0828221	descr = Position_Specific_Bin_Base_4_Base_A
cnt = 131	feature = 56	correl = -0.0409098	descr = Position_Specific_Bin_Base_18_Base_G
cnt = 132	feature = 794	correl = -0.0352329	descr = N_Gram_TCCCC
cnt = 133	feature = 29	correl = 0.051879	descr = Position_Specific_Bin_Base_10_Base_T
cnt = 134	feature = 708	correl = 0.0302877	descr = N_Gram_GTGAA
cnt = 135	feature = 726	correl = -0.0264955	descr = N_Gram_GTTGT
cnt = 136	feature = 740	correl = 0.0483461	descr = N_Gram_TAAGG
cnt = 137	feature = 6	correl = 0.0358121	descr = Position_Specific_Bin_Base_2_Base_C
cnt = 138	feature = 675	correl = -0.0830346	descr = N_Gram_GGTCC
cnt = 139	feature = 299	correl = 0.0437174	descr = N_Gram_ATCTG
cnt = 140	feature = 664	correl = -0.0704033	descr = N_Gram_GGGGC
cnt = 141	feature = 716	correl = -0.0304433	descr = N_Gram_GTGGT
cnt = 142	feature = 16	correl = -0.0363219	descr = Position_Specific_Bin_Base_6_Base_C
cnt = 143	feature = 738	correl = 0.0448696	descr = N_Gram_TAAGA
cnt = 144	feature = 624	correl = 0.0323114	descr = N_Gram_GCTTG
cnt = 145	feature = 593	correl = -0.0767287	descr = N_Gram_GCCCT
cnt = 146	feature = 277	correl = 0.0291037	descr = N_Gram_ATACC
cnt = 147	feature = 660	correl = -0.0924826	descr = N_Gram_GGGCC
cnt = 148	feature = 47	correl = 0.0692978	descr = Position_Specific_Bin_Base_16_Base_A
cnt = 149	feature = 51	correl = 0.0238451	descr = Position_Specific_Bin_Base_17_Base_A
cnt = 150	feature = 33	correl = 0.120783	descr = Position_Specific_Bin_Base_11_Base_T
cnt = 151	feature = 859	correl = -0.0470241	descr = N_Gram_TGGCC
cnt = 152	feature = 579	correl = -0.0299787	descr = N_Gram_GCACG
cnt = 153	feature = 767	correl = 0.032939	descr = N_Gram_TAGT
cnt = 154	feature = 616	correl = 0.028023	descr = N_Gram_GCTA
cnt = 155	feature = 871	correl = 0.0318175	descr = N_Gram_TGTC
cnt = 156	feature = 40	correl = 0.100553	descr = Position_Specific_Bin_Base_14_Base_A
cnt = 157	feature = 565	correl = -0.0477365	descr = N_Gram_GATGA
cnt = 158	feature = 350	correl = -0.0584443	descr = N_Gram_CAGCC
cnt = 159	feature = 799	correl = -0.023119	descr = N_Gram_TCCTC
cnt = 160	feature = 1	correl = 0.108951	descr = Position_Specific_Bin_Base_0_Base_C
cnt = 161	feature = 792	correl = 0.0383018	descr = N_Gram_TCCAT
cnt = 162	feature = 560	correl = 0.0307647	descr = N_Gram_GAGT
cnt = 163	feature = 852	correl = -0.038562	descr = N_Gram_TGCGG
cnt = 164	feature = 240	correl = 0.07055	descr = N_Gram_ACTGA
cnt = 165	feature = 60	correl = -0.12104	descr = Position_Specific_Bin_Base_19_Base_G
cnt = 166	feature = 461	correl = -0.0340151	descr = N_Gram_CGGCT
cnt = 167	feature = 865	correl = -0.0255245	descr = N_Gram_TGGTG
cnt = 168	feature = 214	correl = 0.0534925	descr = N_Gram_ACATC
cnt = 169	feature = 878	correl = 0.0602261	descr = N_Gram_TGTTT
cnt = 170	feature = 665	correl = -0.0477275	descr = N_Gram_GGGGT
cnt = 171	feature = 17	correl = 0.021539	descr = Position_Specific_Bin_Base_6_Base_G
cnt = 172	feature = 674	correl = 0.0287207	descr = N_Gram_GGTCA
cnt = 173	feature = 774	correl = 0.05219	descr = N_Gram_TATC
cnt = 174	feature = 540	correl = 0.0436862	descr = N_Gram_GAATT
cnt = 175	feature = 10	correl = -0.0988791	descr = Position_Specific_Bin_Base_3_Base_T
cnt = 176	feature = 8	correl = -0.128634	descr = Position_Specific_Bin_Base_2_Base_T
cnt = 177	feature = 825	correl = 0.0521461	descr = N_Gram_TCTGG
cnt = 178	feature = 929	correl = 0.0672933	descr = N_Gram_TTTGA
cnt = 179	feature = 482	correl = 0.0314082	descr = N_Gram_CTAA
cnt = 180	feature = 916	correl = 0.0481604	descr = N_Gram_TTGGA
cnt = 181	feature = 753	correl = 0.0509136	descr = N_Gram_TACT
cnt = 182	feature = 308	correl = -0.0596461	descr = N_Gram_ATGGT
cnt = 183	feature = 42	correl = -0.14531	descr = Position_Specific_Bin_Base_14_Base_G
cnt = 184	feature = 59	correl = -0.11964	descr = Position_Specific_Bin_Base_19_Base_C
cnt = 185	feature = 231	correl = -0.0278581	descr = N_Gram_ACGG
cnt = 186	feature = 233	correl = -0.0351332	descr = N_Gram_ACGT
cnt = 187	feature = 293	correl = 0.0499896	descr = N_Gram_ATCG
cnt = 188	feature = 28	correl = -0.0530427	descr = Position_Specific_Bin_Base_10_Base_G
cnt = 189	feature = 679	correl = -0.0572812	descr = N_Gram_GGTGC
cnt = 190	feature = 927	correl = 0.0467442	descr = N_Gram_TTTCT
cnt = 191	feature = 23	correl = 0.0608711	descr = Position_Specific_Bin_Base_8_Base_T
cnt = 192	feature = 32	correl = -0.0429348	descr = Position_Specific_Bin_Base_11_Base_G
cnt = 193	feature = 643	correl = -0.0400765	descr = N_Gram_GGCAG
cnt = 194	feature = 701	correl = 0.0429804	descr = N_Gram_GTCG
cnt = 195	feature = 717	correl = 0.0269038	descr = N_Gram_GTGT
cnt = 196	feature = 931	correl = 0.033715	descr = N_Gram_TTTGG
cnt = 197	feature = 430	correl = -0.0621223	descr = N_Gram_CGAA
cnt = 198	feature = 655	correl = -0.0715836	descr = N_Gram_GGGA
cnt = 199	feature = 704	correl = 0.0221769	descr = N_Gram_GTCT
cnt = 200	feature = 358	correl = -0.0290682	descr = N_Gram_CATA
cnt = 201	feature = 613	correl = -0.0663165	descr = N_Gram_GCGT
cnt = 202	feature = 834	correl = 0.0417058	descr = N_Gram_TGAAG
cnt = 203	feature = 653	correl = -0.0267822	descr = N_Gram_GGCTT
cnt = 204	feature = 646	correl = -0.100394	descr = N_Gram_GGCCC
cnt = 205	feature = 449	correl = -0.0790805	descr = N_Gram_CGCG
cnt = 206	feature = 316	correl = 0.098624	descr = N_Gram_ATTCT
cnt = 207	feature = 515	correl = 0.0500185	descr = N_Gram_CTGT
cnt = 208	feature = 597	correl = -0.0454353	descr = N_Gram_GCCT
cnt = 209	feature = 288	correl = 0.0379406	descr = N_Gram_ATCC
cnt = 210	feature = 43	correl = 0.0764463	descr = Position_Specific_Bin_Base_14_Base_T
cnt = 211	feature = 864	correl = -0.0639342	descr = N_Gram_TGGGG
cnt = 212	feature = 310	correl = 0.0585599	descr = N_Gram_ATTA
cnt = 213	feature = 394	correl = -0.0988263	descr = N_Gram_CCCGA
cnt = 214	feature = 707	correl = 0.0274442	descr = N_Gram_GTGA
cnt = 215	feature = 812	correl = 0.049568	descr = N_Gram_TCGT
cnt = 216	feature = 501	correl = 0.0347217	descr = N_Gram_CTCT
cnt = 217	feature = 681	correl = -0.0421881	descr = N_Gram_GGTT
cnt = 218	feature = 610	correl = -0.0874832	descr = N_Gram_GCGGC
cnt = 219	feature = 409	correl = -0.0325953	descr = N_Gram_CCGG
cnt = 220	feature = 603	correl = -0.0719225	descr = N_Gram_GCGC
cnt = 221	feature = 867	correl = 0.0571181	descr = N_Gram_TGTA
cnt = 222	feature = 530	correl = -0.0240252	descr = N_Gram_GAAA
cnt = 223	feature = 368	correl = 0.0476185	descr = N_Gram_CATT
cnt = 224	feature = 770	correl = 0.073316	descr = N_Gram_TATA
cnt = 225	feature = 526	correl = 0.0319992	descr = N_Gram_CTTT
cnt = 226	feature = 837	correl = 0.0293079	descr = N_Gram_TGAT
cnt = 227	feature = 819	correl = 0.0627403	descr = N_Gram_TCTC
cnt = 228	feature = 680	correl = -0.110398	descr = N_Gram_GGTGG
cnt = 229	feature = 396	correl = -0.0663415	descr = N_Gram_CCCT
cnt = 230	feature = 278	correl = 0.0425579	descr = N_Gram_ATAG
cnt = 231	feature = 917	correl = 0.0789745	descr = N_Gram_TTGT
cnt = 232	feature = 297	correl = 0.0558173	descr = N_Gram_ATCT
cnt = 233	feature = 815	correl = 0.0554438	descr = N_Gram_TCTA
cnt = 234	feature = 580	correl = -0.0357849	descr = N_Gram_GCAG
cnt = 235	feature = 336	correl = -0.0303814	descr = N_Gram_CACC
cnt = 236	feature = 305	correl = -0.0571582	descr = N_Gram_ATGG
cnt = 237	feature = 696	correl = -0.0878383	descr = N_Gram_GTCC
cnt = 238	feature = 641	correl = -0.0697207	descr = N_Gram_GGCA
cnt = 239	feature = 314	correl = 0.0794414	descr = N_Gram_ATTC
cnt = 240	feature = 348	correl = -0.0333134	descr = N_Gram_CAGC
cnt = 241	feature = 925	correl = 0.0549777	descr = N_Gram_TTTC
cnt = 242	feature = 70	correl = 0.0974435	descr = Gibbs_of_Target_Sequence__Pos_4_Step_1
cnt = 243	feature = 82	correl = 0.0908647	descr = Gibbs_of_Target_Sequence__Pos_17_Step_1
cnt = 244	feature = 462	correl = -0.0848855	descr = N_Gram_CGGG
cnt = 245	feature = 743	correl = 0.0561012	descr = N_Gram_TAC
cnt = 246	feature = 876	correl = 0.075099	descr = N_Gram_TGTT
cnt = 247	feature = 826	correl = 0.0786965	descr = N_Gram_TCTT
cnt = 248	feature = 73	correl = 0.14357	descr = Gibbs_of_Target_Sequence__Pos_7_Step_1
cnt = 249	feature = 658	correl = -0.120309	descr = N_Gram_GGGC
cnt = 250	feature = 802	correl = 0.0359057	descr = N_Gram_TCG
cnt = 251	feature = 71	correl = 0.0569771	descr = Gibbs_of_Target_Sequence__Pos_5_Step_1
cnt = 252	feature = 666	correl = -0.0665317	descr = N_Gram_GGGT
cnt = 253	feature = 78	correl = 0.123291	descr = Gibbs_of_Target_Sequence__Pos_13_Step_1
cnt = 254	feature = 80	correl = 0.0943335	descr = Gibbs_of_Target_Sequence__Pos_15_Step_1
cnt = 255	feature = 83	correl = 0.191507	descr = Gibbs_of_Target_Sequence__Pos_18_Step_1
cnt = 256	feature = 662	correl = -0.0803188	descr = N_Gram_GGGG
cnt = 257	feature = 77	correl = 0.0449207	descr = Gibbs_of_Target_Sequence__Pos_11_Step_1
cnt = 258	feature = 286	correl = 0.0523711	descr = N_Gram_ATC
cnt = 259	feature = 627	correl = -0.0527193	descr = N_Gram_GGA
cnt = 260	feature = 217	correl = -0.0485741	descr = N_Gram_ACC
cnt = 261	feature = 81	correl = 0.108369	descr = Gibbs_of_Target_Sequence__Pos_16_Step_1
cnt = 262	feature = 677	correl = -0.0911569	descr = N_Gram_GGTG
cnt = 263	feature = 72	correl = 0.098718	descr = Gibbs_of_Target_Sequence__Pos_6_Step_1
cnt = 264	feature = 481	correl = 0.0918965	descr = N_Gram_CTA
cnt = 265	feature = 589	correl = -0.147057	descr = N_Gram_GCCC
cnt = 266	feature = 79	correl = 0.137209	descr = Gibbs_of_Target_Sequence__Pos_14_Step_1
cnt = 267	feature = 76	correl = 0.123093	descr = Gibbs_of_Target_Sequence__Pos_10_Step_1
cnt = 268	feature = 880	correl = 0.0708976	descr = N_Gram_TTA
cnt = 269	feature = 412	correl = -0.0364196	descr = N_Gram_CCT
cnt = 270	feature = 706	correl = -0.0261667	descr = N_Gram_GTG
cnt = 271	feature = 732	correl = 0.0581905	descr = N_Gram_TAA
cnt = 272	feature = 769	correl = 0.119523	descr = N_Gram_TAT
cnt = 273	feature = 384	correl = -0.137294	descr = N_Gram_CCC
cnt = 274	feature = 856	correl = -0.0513591	descr = N_Gram_TGG
cnt = 275	feature = 600	correl = -0.101869	descr = N_Gram_GCG
cnt = 276	feature = 669	correl = -0.061428	descr = N_Gram_GGT
cnt = 277	feature = 586	correl = -0.125961	descr = N_Gram_GCC
cnt = 278	feature = 879	correl = 0.15646	descr = N_Gram_TT
cnt = 279	feature = 654	correl = -0.12725	descr = N_Gram_GGG
cnt = 280	feature = 640	correl = -0.163394	descr = N_Gram_GGC
cnt = 281	feature = 370	correl = -0.0783144	descr = N_Gram_CC
cnt = 282	feature = 626	correl = -0.117365	descr = N_Gram_GG
num rows = 2188
num_elements = 619204
..*
optimization finished, #iter = 2482
nu = 0.346684
obj = -60.604022, rho = -0.761470
nSV = 1062, nBSV = 509
num rows = 243
num_elements = 68769
*
optimization finished, #iter = 177
nu = 0.248141
obj = -5.004447, rho = -0.618665
nSV = 116, nBSV = 19
..*
optimization finished, #iter = 2482
nu = 0.346684
obj = -60.604022, rho = -0.761470
nSV = 1062, nBSV = 509
CFS merit scores = 1.43086
CFS merit scores = 1.61174
CFS merit scores = 1.85327
CFS merit scores = 2.07781
CFS merit scores = 2.2792
CFS merit scores = 2.46366
CFS merit scores = 2.63472
CFS merit scores = 2.79444
CFS merit scores = 2.94158
CFS merit scores = 3.08066
CFS merit scores = 3.2111
CFS merit scores = 3.33344
CFS merit scores = 3.44761
CFS merit scores = 3.55698
CFS merit scores = 3.66104
CFS merit scores = 3.76008
CFS merit scores = 3.85482
CFS merit scores = 3.94524
CFS merit scores = 4.03214
CFS merit scores = 4.11546
CFS merit scores = 4.19564
CFS merit scores = 4.27257
CFS merit scores = 4.34563
CFS merit scores = 4.41464
CFS merit scores = 4.48063
CFS merit scores = 4.54366
CFS merit scores = 4.6036
CFS merit scores = 4.66154
CFS merit scores = 4.71617
CFS merit scores = 4.76933
CFS merit scores = 4.81911
CFS merit scores = 4.86642
CFS merit scores = 4.91146
CFS merit scores = 4.95473
CFS merit scores = 4.99644
CFS merit scores = 5.03744
CFS merit scores = 5.0773
CFS merit scores = 5.11531
CFS merit scores = 5.15212
CFS merit scores = 5.18692
CFS merit scores = 5.22051
CFS merit scores = 5.25328
CFS merit scores = 5.28545
CFS merit scores = 5.31559
CFS merit scores = 5.34478
CFS merit scores = 5.37336
CFS merit scores = 5.40033
CFS merit scores = 5.42677
CFS merit scores = 5.45095
CFS merit scores = 5.47409
CFS merit scores = 5.49697
CFS merit scores = 5.51786
CFS merit scores = 5.538
CFS merit scores = 5.55756
CFS merit scores = 5.57626
CFS merit scores = 5.5949
CFS merit scores = 5.61259
CFS merit scores = 5.62973
CFS merit scores = 5.6462
CFS merit scores = 5.66237
CFS merit scores = 5.67832
CFS merit scores = 5.69327
CFS merit scores = 5.70778
CFS merit scores = 5.72211
CFS merit scores = 5.73603
CFS merit scores = 5.74878
CFS merit scores = 5.76175
CFS merit scores = 5.77413
CFS merit scores = 5.7867
CFS merit scores = 5.79885
CFS merit scores = 5.80979
CFS merit scores = 5.82012
CFS merit scores = 5.83016
CFS merit scores = 5.83966
CFS merit scores = 5.84876
CFS merit scores = 5.85805
CFS merit scores = 5.86702
CFS merit scores = 5.87552
CFS merit scores = 5.88422
CFS merit scores = 5.8921
CFS merit scores = 5.89867
CFS merit scores = 5.90504
CFS merit scores = 5.91148
CFS merit scores = 5.91792
CFS merit scores = 5.92428
CFS merit scores = 5.93059
CFS merit scores = 5.93669
CFS merit scores = 5.94264
CFS merit scores = 5.94866
CFS merit scores = 5.95429
CFS merit scores = 5.95993
CFS merit scores = 5.96533
CFS merit scores = 5.97099
CFS merit scores = 5.97616
CFS merit scores = 5.98162
CFS merit scores = 5.98617
CFS merit scores = 5.99079
CFS merit scores = 5.99488
CFS merit scores = 5.99918
CFS merit scores = 6.0036
CFS merit scores = 6.00745
CFS merit scores = 6.01136
CFS merit scores = 6.01519
CFS merit scores = 6.0191
CFS merit scores = 6.02286
CFS merit scores = 6.02648
CFS merit scores = 6.03012
CFS merit scores = 6.03325
CFS merit scores = 6.03615
CFS merit scores = 6.03901
CFS merit scores = 6.04077
CFS merit scores = 6.04247
CFS merit scores = 6.04436
CFS merit scores = 6.04638
CFS merit scores = 6.04789
CFS merit scores = 6.04947
CFS merit scores = 6.05104
CFS merit scores = 6.05248
CFS merit scores = 6.05388
CFS merit scores = 6.05482
CFS merit scores = 6.05567
CFS merit scores = 6.05664
CFS merit scores = 6.05741
CFS merit scores = 6.05799
CFS merit scores = 6.05858
CFS merit scores = 6.05898
CFS merit scores = 6.05936
CFS merit scores = 6.0597
CFS merit scores = 6.06025
CFS merit scores = 6.06058
CFS merit scores = 6.06049
CFS merit scores = 6.06068
CFS merit scores = 6.06082
CFS merit scores = 6.06108
CFS merit scores = 6.06139
CFS merit scores = 6.06183
CFS merit scores = 6.06197
CFS merit scores = 6.06225
CFS merit scores = 6.06185
CFS merit scores = 6.06146
CFS merit scores = 6.06101
CFS merit scores = 6.06029
CFS merit scores = 6.0597
CFS merit scores = 6.05898
CFS merit scores = 6.05825
CFS merit scores = 6.05755
CFS merit scores = 6.05684
CFS merit scores = 6.05622
CFS merit scores = 6.05561
CFS merit scores = 6.05472
CFS merit scores = 6.05374
CFS merit scores = 6.0527
CFS merit scores = 6.05152
CFS merit scores = 6.05049
CFS merit scores = 6.04928
CFS merit scores = 6.04823
CFS merit scores = 6.04687
CFS merit scores = 6.04566
CFS merit scores = 6.04412
CFS merit scores = 6.04283
CFS merit scores = 6.04161
CFS merit scores = 6.03998
CFS merit scores = 6.03798
CFS merit scores = 6.03598
CFS merit scores = 6.03406
CFS merit scores = 6.03227
CFS merit scores = 6.03065
CFS merit scores = 6.02902
CFS merit scores = 6.02748
CFS merit scores = 6.02591
CFS merit scores = 6.02426
CFS merit scores = 6.02265
CFS merit scores = 6.02085
CFS merit scores = 6.019
CFS merit scores = 6.01711
CFS merit scores = 6.01495
CFS merit scores = 6.01286
CFS merit scores = 6.01068
CFS merit scores = 6.0086
CFS merit scores = 6.00633
CFS merit scores = 6.0041
CFS merit scores = 6.00154
CFS merit scores = 5.99906
CFS merit scores = 5.99636
CFS merit scores = 5.99312
CFS merit scores = 5.98973
CFS merit scores = 5.98609
CFS merit scores = 5.98228
CFS merit scores = 5.97854
CFS merit scores = 5.97501
CFS merit scores = 5.97139
CFS merit scores = 5.96789
CFS merit scores = 5.96407
CFS merit scores = 5.96016
CFS merit scores = 5.95615
CFS merit scores = 5.95227
CFS merit scores = 5.94836
CFS merit scores = 5.94447
CFS merit scores = 5.94048
CFS merit scores = 5.93656
CFS merit scores = 5.93266
CFS merit scores = 5.9289
CFS merit scores = 5.92481
CFS merit scores = 5.92088
CFS merit scores = 5.91691
CFS merit scores = 5.91287
CFS merit scores = 5.90889
CFS merit scores = 5.90509
CFS merit scores = 5.90106
CFS merit scores = 5.89697
CFS merit scores = 5.89244
CFS merit scores = 5.8879
CFS merit scores = 5.88325
CFS merit scores = 5.8785
CFS merit scores = 5.87376
CFS merit scores = 5.86917
CFS merit scores = 5.86449
CFS merit scores = 5.85977
CFS merit scores = 5.85507
CFS merit scores = 5.85022
CFS merit scores = 5.84501
CFS merit scores = 5.83964
CFS merit scores = 5.83441
CFS merit scores = 5.82895
CFS merit scores = 5.8234
CFS merit scores = 5.81775
CFS merit scores = 5.81201
CFS merit scores = 5.80622
CFS merit scores = 5.80047
CFS merit scores = 5.79473
CFS merit scores = 5.78877
CFS merit scores = 5.78287
CFS merit scores = 5.77706
CFS merit scores = 5.77104
CFS merit scores = 5.76517
CFS merit scores = 5.75908
CFS merit scores = 5.75304
CFS merit scores = 5.7471
CFS merit scores = 5.74093
CFS merit scores = 5.73471
CFS merit scores = 5.72827
CFS merit scores = 5.7218
CFS merit scores = 5.71533
CFS merit scores = 5.70884
CFS merit scores = 5.70253
CFS merit scores = 5.69584
CFS merit scores = 5.68896
CFS merit scores = 5.68216
CFS merit scores = 5.67541
CFS merit scores = 5.6686
CFS merit scores = 5.66179
CFS merit scores = 5.65497
CFS merit scores = 5.64817
CFS merit scores = 5.64094
CFS merit scores = 5.6338
CFS merit scores = 5.62655
CFS merit scores = 5.61906
CFS merit scores = 5.61178
CFS merit scores = 5.60399
CFS merit scores = 5.59624
CFS merit scores = 5.5882
CFS merit scores = 5.5802
CFS merit scores = 5.57213
CFS merit scores = 5.56409
CFS merit scores = 5.5559
CFS merit scores = 5.54759
CFS merit scores = 5.5393
CFS merit scores = 5.53102
CFS merit scores = 5.52193
CFS merit scores = 5.51294
CFS merit scores = 5.50382
CFS merit scores = 5.49399
CFS merit scores = 5.48422
CFS merit scores = 5.47453
CFS merit scores = 5.4645
CFS merit scores = 5.45446
CFS merit scores = 5.44409
CFS merit scores = 5.43315
CFS merit scores = 5.42174
CFS merit scores = 5.40964
CFS merit scores = 5.39628
CFS merit scores = 5.38179
CFS merit scores = 5.36746
CFS merit scores = 5.353
CFS merit scores = 5.33864
CFS merit scores = 5.32407
CFS merit scores = 5.30298
CFS merit scores = 5.28111
CFS merit scores = 5.25832
cnt = 1	feature = 80	correl = 0.430862	descr = Gibbs_of_Target_Sequence__Pos_20_Step_1
cnt = 2	feature = 1	correl = -0.133802	descr = Position_Specific_Bin_Base_0_Base_G
cnt = 3	feature = 4	correl = -0.101252	descr = Position_Specific_Bin_Base_1_Base_G
cnt = 4	feature = 206	correl = -0.0280486	descr = N_Gram_ACCA
cnt = 5	feature = 286	correl = 0.0433919	descr = N_Gram_ATCTG
cnt = 6	feature = 743	correl = -0.0323264	descr = N_Gram_TACG
cnt = 7	feature = 560	correl = 0.0284489	descr = N_Gram_GATTA
cnt = 8	feature = 680	correl = -0.0297985	descr = N_Gram_GTAAT
cnt = 9	feature = 884	correl = 0.0300207	descr = N_Gram_TTATA
cnt = 10	feature = 430	correl = -0.0312643	descr = N_Gram_CGATA
cnt = 11	feature = 258	correl = 0.0970899	descr = N_Gram_AGTCG
cnt = 12	feature = 732	correl = 0.0261495	descr = N_Gram_TAAGC
cnt = 13	feature = 473	correl = 0.0647375	descr = N_Gram_CTAAG
cnt = 14	feature = 283	correl = 0.0318871	descr = N_Gram_ATCGC
cnt = 15	feature = 813	correl = 0.0324741	descr = N_Gram_TCTAT
cnt = 16	feature = 214	correl = -0.0398644	descr = N_Gram_ACGAC
cnt = 17	feature = 582	correl = -0.0654074	descr = N_Gram_GCCCC
cnt = 18	feature = 681	correl = 0.0324777	descr = N_Gram_GTACC
cnt = 19	feature = 843	correl = 0.0447548	descr = N_Gram_TGCGA
cnt = 20	feature = 900	correl = 0.0421149	descr = N_Gram_TTGAC
cnt = 21	feature = 774	correl = 0.0246995	descr = N_Gram_TATTG
cnt = 22	feature = 583	correl = -0.0679373	descr = N_Gram_GCCCG
cnt = 23	feature = 654	correl = -0.0794294	descr = N_Gram_GGGCG
cnt = 24	feature = 876	correl = 0.0250838	descr = N_Gram_TTACA
cnt = 25	feature = 240	correl = -0.0247819	descr = N_Gram_AGCAA
cnt = 26	feature = 660	correl = -0.0285733	descr = N_Gram_GGGTC
cnt = 27	feature = 526	correl = 0.058166	descr = N_Gram_GAATA
cnt = 28	feature = 260	correl = 0.0499802	descr = N_Gram_AGTGA
cnt = 29	feature = 482	correl = 0.0676329	descr = N_Gram_CTATA
cnt = 30	feature = 474	correl = -0.0262346	descr = N_Gram_CTAAT
cnt = 31	feature = 849	correl = 0.0377437	descr = N_Gram_TGCTT
cnt = 32	feature = 612	correl = -0.0350659	descr = N_Gram_GCTGA
cnt = 33	feature = 589	correl = 0.0519615	descr = N_Gram_GCCTA
cnt = 34	feature = 213	correl = -0.0348781	descr = N_Gram_ACGAA
cnt = 35	feature = 864	correl = 0.0274746	descr = N_Gram_TGTCG
cnt = 36	feature = 278	correl = -0.0338617	descr = N_Gram_ATCCC
cnt = 37	feature = 553	correl = 0.0664122	descr = N_Gram_GATAT
cnt = 38	feature = 394	correl = -0.037927	descr = N_Gram_CCGAC
cnt = 39	feature = 540	correl = -0.0392255	descr = N_Gram_GAGAT
cnt = 40	feature = 412	correl = -0.0903767	descr = N_Gram_CCTCG
cnt = 41	feature = 529	correl = 0.0547936	descr = N_Gram_GACAA
cnt = 42	feature = 674	correl = -0.0458904	descr = N_Gram_GGTTA
cnt = 43	feature = 358	correl = 0.0235135	descr = N_Gram_CATGT
cnt = 44	feature = 403	correl = 0.0222623	descr = N_Gram_CCGTA
cnt = 45	feature = 899	correl = 0.0565915	descr = N_Gram_TTGAA
cnt = 46	feature = 495	correl = 0.0386741	descr = N_Gram_CTCTA
cnt = 47	feature = 739	correl = 0.0751969	descr = N_Gram_TACAA
cnt = 48	feature = 595	correl = -0.0249762	descr = N_Gram_GCGCC
cnt = 49	feature = 610	correl = -0.0304821	descr = N_Gram_GCTCG
cnt = 50	feature = 705	correl = -0.0839608	descr = N_Gram_GTGGC
cnt = 51	feature = 536	correl = 0.0680236	descr = N_Gram_GACTA
cnt = 52	feature = 303	correl = 0.0432425	descr = N_Gram_ATTAG
cnt = 53	feature = 620	correl = -0.0353733	descr = N_Gram_GGAAA
cnt = 54	feature = 461	correl = 0.0232146	descr = N_Gram_CGTCA
cnt = 55	feature = 5	correl = -0.0414922	descr = Position_Specific_Bin_Base_2_Base_A
cnt = 56	feature = 657	correl = -0.0805273	descr = N_Gram_GGGGC
cnt = 57	feature = 718	correl = -0.0219824	descr = N_Gram_GTTGT
cnt = 58	feature = 627	correl = -0.0654851	descr = N_Gram_GGAGC
cnt = 59	feature = 679	correl = 0.0450778	descr = N_Gram_GTAAG
cnt = 60	feature = 808	correl = 0.0999453	descr = N_Gram_TCGTG
cnt = 61	feature = 903	correl = 0.0420939	descr = N_Gram_TTGGA
cnt = 62	feature = 624	correl = -0.0620533	descr = N_Gram_GGACC
cnt = 63	feature = 462	correl = -0.0527921	descr = N_Gram_CGTCC
cnt = 64	feature = 229	correl = -0.0430603	descr = N_Gram_ACTGC
cnt = 65	feature = 294	correl = -0.0235703	descr = N_Gram_ATGGA
cnt = 66	feature = 608	correl = -0.0221719	descr = N_Gram_GCTCA
cnt = 67	feature = 31	correl = -0.0223653	descr = Position_Specific_Bin_Base_11_Base_C
cnt = 68	feature = 396	correl = -0.0681331	descr = N_Gram_CCGAT
cnt = 69	feature = 798	correl = 0.0221681	descr = N_Gram_TCGAG
cnt = 70	feature = 334	correl = 0.0385934	descr = N_Gram_CACTC
cnt = 71	feature = 217	correl = -0.0236615	descr = N_Gram_ACGGA
cnt = 72	feature = 11	correl = 0.071972	descr = Position_Specific_Bin_Base_4_Base_A
cnt = 73	feature = 704	correl = -0.0511571	descr = N_Gram_GTGGA
cnt = 74	feature = 565	correl = -0.0678262	descr = N_Gram_GCAAA
cnt = 75	feature = 449	correl = -0.0835138	descr = N_Gram_CGGCC
cnt = 76	feature = 765	correl = 0.0295984	descr = N_Gram_TATAT
cnt = 77	feature = 684	correl = 0.0545595	descr = N_Gram_GTCAA
cnt = 78	feature = 707	correl = -0.0227754	descr = N_Gram_GTGGT
cnt = 79	feature = 46	correl = 0.0317539	descr = Position_Specific_Bin_Base_17_Base_A
cnt = 80	feature = 802	correl = 0.0368401	descr = N_Gram_TCGCT
cnt = 81	feature = 767	correl = 0.0500814	descr = N_Gram_TATCA
cnt = 82	feature = 316	correl = 0.0810536	descr = N_Gram_CAACA
cnt = 83	feature = 815	correl = 0.0388587	descr = N_Gram_TCTCA
cnt = 84	feature = 726	correl = 0.0574613	descr = N_Gram_TAAAC
cnt = 85	feature = 653	correl = -0.0925878	descr = N_Gram_GGGCC
cnt = 86	feature = 706	correl = -0.0694966	descr = N_Gram_GTGGG
cnt = 87	feature = 867	correl = 0.0608867	descr = N_Gram_TGTGT
cnt = 88	feature = 597	correl = -0.0388435	descr = N_Gram_GCGCT
cnt = 89	feature = 665	correl = 0.0264541	descr = N_Gram_GGTAC
cnt = 90	feature = 649	correl = -0.073723	descr = N_Gram_GGGAA
cnt = 91	feature = 56	correl = -0.111241	descr = Position_Specific_Bin_Base_19_Base_G
cnt = 92	feature = 311	correl = 0.0464448	descr = N_Gram_ATTGT
cnt = 93	feature = 645	correl = -0.0475364	descr = N_Gram_GGCTG
cnt = 94	feature = 716	correl = -0.0216363	descr = N_Gram_GTTGC
cnt = 95	feature = 52	correl = -0.0494663	descr = Position_Specific_Bin_Base_18_Base_G
cnt = 96	feature = 256	correl = -0.0305867	descr = N_Gram_AGTAG
cnt = 97	feature = 23	correl = 0.0341228	descr = Position_Specific_Bin_Base_8_Base_A
cnt = 98	feature = 702	correl = -0.0486413	descr = N_Gram_GTGCC
cnt = 99	feature = 406	correl = 0.0564974	descr = N_Gram_CCTAA
cnt = 100	feature = 483	correl = 0.0515864	descr = N_Gram_CTATG
cnt = 101	feature = 539	correl = 0.0313667	descr = N_Gram_GAGAA
cnt = 102	feature = 721	correl = 0.0536516	descr = N_Gram_GTTTG
cnt = 103	feature = 228	correl = 0.0714999	descr = N_Gram_ACTGA
cnt = 104	feature = 15	correl = 0.0263811	descr = Position_Specific_Bin_Base_5_Base_A
cnt = 105	feature = 791	correl = 0.0284689	descr = N_Gram_TCCGT
cnt = 106	feature = 518	correl = -0.0286833	descr = N_Gram_GAAAA
cnt = 107	feature = 880	correl = 0.0884473	descr = N_Gram_TTAGA
cnt = 108	feature = 35	correl = 0.0459414	descr = Position_Specific_Bin_Base_13_Base_A
cnt = 109	feature = 790	correl = -0.0252058	descr = N_Gram_TCCGC
cnt = 110	feature = 60	correl = -0.183525	descr = Position_Specific_Bin_Base_20_Base_G
cnt = 111	feature = 869	correl = 0.0559031	descr = N_Gram_TGTTC
cnt = 112	feature = 573	correl = -0.0277905	descr = N_Gram_GCAGT
cnt = 113	feature = 770	correl = 0.0516154	descr = N_Gram_TATGA
cnt = 114	feature = 277	correl = 0.0553638	descr = N_Gram_ATCCA
cnt = 115	feature = 789	correl = -0.0296939	descr = N_Gram_TCCCG
cnt = 116	feature = 751	correl = 0.0529712	descr = N_Gram_TAGAC
cnt = 117	feature = 367	correl = -0.0367214	descr = N_Gram_CCACG
cnt = 118	feature = 915	correl = 0.0407155	descr = N_Gram_TTTCC
cnt = 119	feature = 904	correl = 0.0303447	descr = N_Gram_TTGGT
cnt = 120	feature = 502	correl = -0.0635471	descr = N_Gram_CTGGC
cnt = 121	feature = 768	correl = 0.0494733	descr = N_Gram_TATCG
cnt = 122	feature = 501	correl = 0.0516952	descr = N_Gram_CTGGA
cnt = 123	feature = 356	correl = 0.0289246	descr = N_Gram_CATGA
cnt = 124	feature = 2	correl = 0.113364	descr = Position_Specific_Bin_Base_1_Base_A
cnt = 125	feature = 40	correl = 0.0771991	descr = Position_Specific_Bin_Base_15_Base_A
cnt = 126	feature = 348	correl = 0.0225536	descr = N_Gram_CAGTT
cnt = 127	feature = 545	correl = -0.0269124	descr = N_Gram_GAGGG
cnt = 128	feature = 579	correl = -0.0746547	descr = N_Gram_GCCAG
cnt = 129	feature = 519	correl = 0.0381018	descr = N_Gram_GAACA
cnt = 130	feature = 848	correl = -0.0241757	descr = N_Gram_TGCTC
cnt = 131	feature = 678	correl = 0.0611889	descr = N_Gram_GTAAA
cnt = 132	feature = 794	correl = -0.0306613	descr = N_Gram_TCCTC
cnt = 133	feature = 249	correl = -0.0307892	descr = N_Gram_AGGAG
cnt = 134	feature = 29	correl = 0.0526608	descr = Position_Specific_Bin_Base_10_Base_T
cnt = 135	feature = 658	correl = -0.0480916	descr = N_Gram_GGGGT
cnt = 136	feature = 865	correl = 0.0462317	descr = N_Gram_TGTCT
cnt = 137	feature = 366	correl = -0.0705889	descr = N_Gram_CCACC
cnt = 138	feature = 700	correl = 0.0234459	descr = N_Gram_GTGAG
cnt = 139	feature = 10	correl = -0.0940207	descr = Position_Specific_Bin_Base_3_Base_T
cnt = 140	feature = 755	correl = 0.0836456	descr = N_Gram_TAGCT
cnt = 141	feature = 671	correl = -0.0620562	descr = N_Gram_GGTGC
cnt = 142	feature = 42	correl = 0.0619724	descr = Position_Specific_Bin_Base_16_Base_A
cnt = 143	feature = 752	correl = 0.0697863	descr = N_Gram_TAGAG
cnt = 144	feature = 788	correl = -0.0534229	descr = N_Gram_TCCCC
cnt = 145	feature = 436	correl = -0.0344078	descr = N_Gram_CGCCC
cnt = 146	feature = 856	correl = -0.0564903	descr = N_Gram_TGGGA
cnt = 147	feature = 806	correl = -0.0901295	descr = N_Gram_TCGGG
cnt = 148	feature = 297	correl = -0.0530757	descr = N_Gram_ATGGT
cnt = 149	feature = 264	correl = 0.0214151	descr = N_Gram_ATAAA
cnt = 150	feature = 773	correl = 0.0486286	descr = N_Gram_TATTC
cnt = 151	feature = 600	correl = -0.0915357	descr = N_Gram_GCGGC
cnt = 152	feature = 345	correl = -0.0864514	descr = N_Gram_CAGGG
cnt = 153	feature = 6	correl = 0.0261779	descr = Position_Specific_Bin_Base_2_Base_C
cnt = 154	feature = 554	correl = 0.0217997	descr = N_Gram_GATCT
cnt = 155	feature = 17	correl = 0.0451114	descr = Position_Specific_Bin_Base_5_Base_T
cnt = 156	feature = 514	correl = 0.0462024	descr = N_Gram_CTTGT
cnt = 157	feature = 14	correl = 0.0269293	descr = Position_Specific_Bin_Base_4_Base_T
cnt = 158	feature = 292	correl = 0.0378329	descr = N_Gram_ATGCT
cnt = 159	feature = 382	correl = -0.0662473	descr = N_Gram_CCCCG
cnt = 160	feature = 370	correl = -0.0704247	descr = N_Gram_CCAGC
cnt = 161	feature = 368	correl = 0.0226343	descr = N_Gram_CCACT
cnt = 162	feature = 646	correl = -0.0223377	descr = N_Gram_GGCTT
cnt = 163	feature = 47	correl = -0.0318497	descr = Position_Specific_Bin_Base_17_Base_C
cnt = 164	feature = 664	correl = 0.0612734	descr = N_Gram_GGTAA
cnt = 165	feature = 740	correl = 0.0361755	descr = N_Gram_TACC
cnt = 166	feature = 812	correl = 0.0354446	descr = N_Gram_TCTAG
cnt = 167	feature = 834	correl = 0.0651591	descr = N_Gram_TGATA
cnt = 168	feature = 759	correl = 0.0318364	descr = N_Gram_TAGT
cnt = 169	feature = 634	correl = -0.0389395	descr = N_Gram_GGCAG
cnt = 170	feature = 675	correl = -0.0602351	descr = N_Gram_GGTTG
cnt = 171	feature = 837	correl = 0.04298	descr = N_Gram_TGCA
cnt = 172	feature = 220	correl = -0.0282203	descr = N_Gram_ACGT
cnt = 173	feature = 33	correl = 0.125549	descr = Position_Specific_Bin_Base_11_Base_T
cnt = 174	feature = 796	correl = 0.0555009	descr = N_Gram_TCCTT
cnt = 175	feature = 438	correl = -0.0769906	descr = N_Gram_CGCG
cnt = 176	feature = 232	correl = 0.0500818	descr = N_Gram_AGAAT
cnt = 177	feature = 44	correl = -0.0582835	descr = Position_Specific_Bin_Base_16_Base_G
cnt = 178	feature = 643	correl = -0.0637144	descr = N_Gram_GGCGT
cnt = 179	feature = 695	correl = 0.0705204	descr = N_Gram_GTCGT
cnt = 180	feature = 590	correl = -0.0607341	descr = N_Gram_GCCTC
cnt = 181	feature = 490	correl = -0.0321888	descr = N_Gram_CTCCC
cnt = 182	feature = 696	correl = 0.0276739	descr = N_Gram_GTCT
cnt = 183	feature = 799	correl = 0.0380748	descr = N_Gram_TCGC
cnt = 184	feature = 535	correl = 0.0381797	descr = N_Gram_GACT
cnt = 185	feature = 58	correl = 0.374637	descr = Position_Specific_Bin_Base_20_Base_A
cnt = 186	feature = 717	correl = -0.0302309	descr = N_Gram_GTTGG
cnt = 187	feature = 28	correl = -0.066724	descr = Position_Specific_Bin_Base_10_Base_G
cnt = 188	feature = 531	correl = -0.0462745	descr = N_Gram_GACCA
cnt = 189	feature = 233	correl = 0.0466349	descr = N_Gram_AGACA
cnt = 190	feature = 32	correl = -0.0412887	descr = Position_Specific_Bin_Base_11_Base_G
cnt = 191	feature = 738	correl = 0.0321199	descr = N_Gram_TACA
cnt = 192	feature = 838	correl = 0.0365219	descr = N_Gram_TGCAA
cnt = 193	feature = 641	correl = -0.0648508	descr = N_Gram_GGCGC
cnt = 194	feature = 41	correl = -0.0373747	descr = Position_Specific_Bin_Base_15_Base_G
cnt = 195	feature = 871	correl = 0.0778949	descr = N_Gram_TGTTT
cnt = 196	feature = 308	correl = 0.0590393	descr = N_Gram_ATTG
cnt = 197	feature = 43	correl = -0.0339412	descr = Position_Specific_Bin_Base_16_Base_C
cnt = 198	feature = 21	correl = -0.0248255	descr = Position_Specific_Bin_Base_7_Base_G
cnt = 199	feature = 753	correl = 0.0690397	descr = N_Gram_TAGC
cnt = 200	feature = 819	correl = 0.0956212	descr = N_Gram_TCTGC
cnt = 201	feature = 16	correl = -0.0739791	descr = Position_Specific_Bin_Base_5_Base_C
cnt = 202	feature = 8	correl = -0.126501	descr = Position_Specific_Bin_Base_2_Base_T
cnt = 203	feature = 840	correl = -0.0430162	descr = N_Gram_TGCC
cnt = 204	feature = 59	correl = -0.310922	descr = Position_Specific_Bin_Base_20_Base_C
cnt = 205	feature = 273	correl = 0.0649649	descr = N_Gram_ATATT
cnt = 206	feature = 510	correl = 0.0260176	descr = N_Gram_CTTCT
cnt = 207	feature = 251	correl = -0.0915177	descr = N_Gram_AGGGC
cnt = 208	feature = 766	correl = 0.0428019	descr = N_Gram_TATC
cnt = 209	feature = 708	correl = 0.0305987	descr = N_Gram_GTGT
cnt = 210	feature = 916	correl = 0.0363783	descr = N_Gram_TTTCT
cnt = 211	feature = 288	correl = 0.0267202	descr = N_Gram_ATGAA
cnt = 212	feature = 603	correl = -0.0778013	descr = N_Gram_GCGT
cnt = 213	feature = 337	correl = -0.0700463	descr = N_Gram_CAGA
cnt = 214	feature = 521	correl = -0.0293837	descr = N_Gram_GAAG
cnt = 215	feature = 701	correl = -0.0425686	descr = N_Gram_GTGC
cnt = 216	feature = 672	correl = -0.112457	descr = N_Gram_GGTGG
cnt = 217	feature = 207	correl = -0.0746685	descr = N_Gram_ACCAC
cnt = 218	feature = 613	correl = -0.0496045	descr = N_Gram_GCTGC
cnt = 219	feature = 515	correl = 0.0311694	descr = N_Gram_CTTT
cnt = 220	feature = 494	correl = 0.0315222	descr = N_Gram_CTCT
cnt = 221	feature = 307	correl = 0.0909909	descr = N_Gram_ATTCT
cnt = 222	feature = 666	correl = -0.0311098	descr = N_Gram_GGTC
cnt = 223	feature = 857	correl = -0.0607168	descr = N_Gram_TGGGG
cnt = 224	feature = 478	correl = 0.0502916	descr = N_Gram_CTAG
cnt = 225	feature = 293	correl = -0.0506632	descr = N_Gram_ATGG
cnt = 226	feature = 77	correl = 0.0985553	descr = Gibbs_of_Target_Sequence__Pos_17_Step_1
cnt = 227	feature = 879	correl = 0.0775143	descr = N_Gram_TTAG
cnt = 228	feature = 632	correl = -0.0608001	descr = N_Gram_GGCA
cnt = 229	feature = 677	correl = 0.0592286	descr = N_Gram_GTAA
cnt = 230	feature = 687	correl = -0.0880168	descr = N_Gram_GTCC
cnt = 231	feature = 83	correl = 0.0456307	descr = PF_RNAi_Fold_3'Free_Count
cnt = 232	feature = 578	correl = -0.0460055	descr = N_Gram_GCCA
cnt = 233	feature = 481	correl = 0.0503753	descr = N_Gram_CTAT
cnt = 234	feature = 392	correl = -0.0923478	descr = N_Gram_CCGA
cnt = 235	feature = 901	correl = 0.0370863	descr = N_Gram_TTGC
cnt = 236	feature = 525	correl = 0.0591745	descr = N_Gram_GAAT
cnt = 237	feature = 284	correl = 0.0591216	descr = N_Gram_ATCT
cnt = 238	feature = 70	correl = 0.0959342	descr = Gibbs_of_Target_Sequence__Pos_9_Step_1
cnt = 239	feature = 452	correl = -0.0826267	descr = N_Gram_CGGG
cnt = 240	feature = 530	correl = -0.0686799	descr = N_Gram_GACC
cnt = 241	feature = 792	correl = 0.021833	descr = N_Gram_TCCT
cnt = 242	feature = 663	correl = 0.0405566	descr = N_Gram_GGTA
cnt = 243	feature = 64	correl = -0.162348	descr = Gibbs_of_Target_Sequence__Pos_2_Step_1
cnt = 244	feature = 73	correl = 0.126441	descr = Gibbs_of_Target_Sequence__Pos_13_Step_1
cnt = 245	feature = 66	correl = 0.0525732	descr = Gibbs_of_Target_Sequence__Pos_5_Step_1
cnt = 246	feature = 917	correl = 0.0937012	descr = N_Gram_TTTG
cnt = 247	feature = 852	correl = -0.0635745	descr = N_Gram_TGGC
cnt = 248	feature = 254	correl = 0.0276032	descr = N_Gram_AGT
cnt = 249	feature = 78	correl = 0.195875	descr = Gibbs_of_Target_Sequence__Pos_18_Step_1
cnt = 250	feature = 786	correl = -0.0521712	descr = N_Gram_TCCC
cnt = 251	feature = 598	correl = -0.0925456	descr = N_Gram_GCGG
cnt = 252	feature = 818	correl = 0.0868074	descr = N_Gram_TCTG
cnt = 253	feature = 749	correl = 0.0872808	descr = N_Gram_TAGA
cnt = 254	feature = 914	correl = 0.0384197	descr = N_Gram_TTTC
cnt = 255	feature = 593	correl = -0.0673645	descr = N_Gram_GCGC
cnt = 256	feature = 82	correl = 0.153355	descr = PF_RNAi_Fold_5'Free_Count
cnt = 257	feature = 489	correl = -0.0240441	descr = N_Gram_CTCC
cnt = 258	feature = 772	correl = 0.057144	descr = N_Gram_TATT
cnt = 259	feature = 703	correl = -0.10626	descr = N_Gram_GTGG
cnt = 260	feature = 74	correl = 0.158818	descr = Gibbs_of_Target_Sequence__Pos_14_Step_1
cnt = 261	feature = 499	correl = -0.0238428	descr = N_Gram_CTGC
cnt = 262	feature = 409	correl = -0.0942408	descr = N_Gram_CCTC
cnt = 263	feature = 821	correl = 0.0708567	descr = N_Gram_TCTT
cnt = 264	feature = 676	correl = 0.0534429	descr = N_Gram_GTA
cnt = 265	feature = 68	correl = 0.163568	descr = Gibbs_of_Target_Sequence__Pos_7_Step_1
cnt = 266	feature = 825	correl = 0.0753879	descr = N_Gram_TGA
cnt = 267	feature = 270	correl = 0.0827018	descr = N_Gram_ATAT
cnt = 268	feature = 384	correl = -0.102216	descr = N_Gram_CCCG
cnt = 269	feature = 669	correl = -0.0919511	descr = N_Gram_GGTG
cnt = 270	feature = 859	correl = 0.0896825	descr = N_Gram_TGT
cnt = 271	feature = 76	correl = 0.112769	descr = Gibbs_of_Target_Sequence__Pos_16_Step_1
cnt = 272	feature = 336	correl = -0.05649	descr = N_Gram_CAG
cnt = 273	feature = 659	correl = -0.0630928	descr = N_Gram_GGGT
cnt = 274	feature = 71	correl = 0.116004	descr = Gibbs_of_Target_Sequence__Pos_10_Step_1
cnt = 275	feature = 231	correl = 0.0293789	descr = N_Gram_AGA
cnt = 276	feature = 640	correl = -0.109521	descr = N_Gram_GGCG
cnt = 277	feature = 404	correl = -0.0503061	descr = N_Gram_CCT
cnt = 278	feature = 75	correl = 0.0956093	descr = Gibbs_of_Target_Sequence__Pos_15_Step_1
cnt = 279	feature = 446	correl = -0.105638	descr = N_Gram_CGG
cnt = 280	feature = 263	correl = 0.0720167	descr = N_Gram_ATA
cnt = 281	feature = 432	correl = -0.0562981	descr = N_Gram_CGC
cnt = 282	feature = 662	correl = -0.0634051	descr = N_Gram_GGT
cnt = 283	feature = 631	correl = -0.163487	descr = N_Gram_GGC
cnt = 284	feature = 809	correl = 0.109088	descr = N_Gram_TCT
cnt = 285	feature = 910	correl = 0.0953429	descr = N_Gram_TTT
cnt = 286	feature = 592	correl = -0.0988647	descr = N_Gram_GCG
cnt = 287	feature = 723	correl = 0.1805	descr = N_Gram_TA
cnt = 288	feature = 105	correl = 0.0738896	descr = Xue_Structure_Feature_A000
cnt = 289	feature = 81	correl = 0.227962	descr = PF_RNAi_Fold_Energy
num rows = 2188
num_elements = 634520
..*
optimization finished, #iter = 2488
nu = 0.328160
obj = -56.409066, rho = -0.700166
nSV = 1016, nBSV = 463
num rows = 243
num_elements = 70470
*
optimization finished, #iter = 251
nu = 0.318525
obj = -6.588530, rho = -0.594775
nSV = 136, nBSV = 33
..*
optimization finished, #iter = 2488
nu = 0.328160
obj = -56.409066, rho = -0.700166
nSV = 1016, nBSV = 463
CFS merit scores = 1.45094
CFS merit scores = 1.61677
CFS merit scores = 1.84661
CFS merit scores = 2.06697
CFS merit scores = 2.27016
CFS merit scores = 2.45556
CFS merit scores = 2.62632
CFS merit scores = 2.78585
CFS merit scores = 2.9359
CFS merit scores = 3.07773
CFS merit scores = 3.21119
CFS merit scores = 3.33858
CFS merit scores = 3.45922
CFS merit scores = 3.57268
CFS merit scores = 3.67931
CFS merit scores = 3.7797
CFS merit scores = 3.8758
CFS merit scores = 3.96788
CFS merit scores = 4.05573
CFS merit scores = 4.13795
CFS merit scores = 4.21617
CFS merit scores = 4.28927
CFS merit scores = 4.35812
CFS merit scores = 4.42499
CFS merit scores = 4.49009
CFS merit scores = 4.5508
CFS merit scores = 4.60865
CFS merit scores = 4.66446
CFS merit scores = 4.71813
CFS merit scores = 4.77007
CFS merit scores = 4.8201
CFS merit scores = 4.86774
CFS merit scores = 4.91272
CFS merit scores = 4.95671
CFS merit scores = 4.99714
CFS merit scores = 5.03485
CFS merit scores = 5.07118
CFS merit scores = 5.10551
CFS merit scores = 5.13869
CFS merit scores = 5.17097
CFS merit scores = 5.20241
CFS merit scores = 5.2324
CFS merit scores = 5.26176
CFS merit scores = 5.29086
CFS merit scores = 5.31944
CFS merit scores = 5.34465
CFS merit scores = 5.36928
CFS merit scores = 5.39252
CFS merit scores = 5.41523
CFS merit scores = 5.43743
CFS merit scores = 5.45885
CFS merit scores = 5.4787
CFS merit scores = 5.49706
CFS merit scores = 5.51538
CFS merit scores = 5.53356
CFS merit scores = 5.55016
CFS merit scores = 5.56679
CFS merit scores = 5.58338
CFS merit scores = 5.60002
CFS merit scores = 5.61572
CFS merit scores = 5.63139
CFS merit scores = 5.64621
CFS merit scores = 5.66134
CFS merit scores = 5.67563
CFS merit scores = 5.68936
CFS merit scores = 5.7027
CFS merit scores = 5.71537
CFS merit scores = 5.72741
CFS merit scores = 5.73887
CFS merit scores = 5.74981
CFS merit scores = 5.75991
CFS merit scores = 5.76935
CFS merit scores = 5.77825
CFS merit scores = 5.78636
CFS merit scores = 5.79449
CFS merit scores = 5.80149
CFS merit scores = 5.80843
CFS merit scores = 5.81512
CFS merit scores = 5.82236
CFS merit scores = 5.8288
CFS merit scores = 5.83465
CFS merit scores = 5.84046
CFS merit scores = 5.84589
CFS merit scores = 5.8515
CFS merit scores = 5.85695
CFS merit scores = 5.86238
CFS merit scores = 5.86775
CFS merit scores = 5.87295
CFS merit scores = 5.87801
CFS merit scores = 5.88324
CFS merit scores = 5.88784
CFS merit scores = 5.89245
CFS merit scores = 5.89706
CFS merit scores = 5.90129
CFS merit scores = 5.90556
CFS merit scores = 5.9095
CFS merit scores = 5.9137
CFS merit scores = 5.91765
CFS merit scores = 5.92081
CFS merit scores = 5.92394
CFS merit scores = 5.92737
CFS merit scores = 5.93078
CFS merit scores = 5.93381
CFS merit scores = 5.93687
CFS merit scores = 5.93948
CFS merit scores = 5.94231
CFS merit scores = 5.94521
CFS merit scores = 5.9478
CFS merit scores = 5.95027
CFS merit scores = 5.9526
CFS merit scores = 5.95506
CFS merit scores = 5.95744
CFS merit scores = 5.95987
CFS merit scores = 5.96188
CFS merit scores = 5.96391
CFS merit scores = 5.96604
CFS merit scores = 5.96823
CFS merit scores = 5.9704
CFS merit scores = 5.97246
CFS merit scores = 5.97455
CFS merit scores = 5.97618
CFS merit scores = 5.97783
CFS merit scores = 5.97959
CFS merit scores = 5.98079
CFS merit scores = 5.98203
CFS merit scores = 5.98342
CFS merit scores = 5.98482
CFS merit scores = 5.98634
CFS merit scores = 5.98775
CFS merit scores = 5.98921
CFS merit scores = 5.99069
CFS merit scores = 5.99207
CFS merit scores = 5.99329
CFS merit scores = 5.99451
CFS merit scores = 5.99545
CFS merit scores = 5.99628
CFS merit scores = 5.99696
CFS merit scores = 5.99745
CFS merit scores = 5.99755
CFS merit scores = 5.99771
CFS merit scores = 5.998
CFS merit scores = 5.99812
CFS merit scores = 5.99826
CFS merit scores = 5.99842
CFS merit scores = 5.99847
CFS merit scores = 5.99864
CFS merit scores = 5.99873
CFS merit scores = 5.99852
CFS merit scores = 5.99841
CFS merit scores = 5.99801
CFS merit scores = 5.99764
CFS merit scores = 5.99742
CFS merit scores = 5.99698
CFS merit scores = 5.99584
CFS merit scores = 5.99458
CFS merit scores = 5.99304
CFS merit scores = 5.99147
CFS merit scores = 5.98998
CFS merit scores = 5.98849
CFS merit scores = 5.98665
CFS merit scores = 5.98467
CFS merit scores = 5.98279
CFS merit scores = 5.98096
CFS merit scores = 5.97908
CFS merit scores = 5.9769
CFS merit scores = 5.97474
CFS merit scores = 5.97246
CFS merit scores = 5.97041
CFS merit scores = 5.96809
CFS merit scores = 5.96553
CFS merit scores = 5.96266
CFS merit scores = 5.95941
CFS merit scores = 5.95623
CFS merit scores = 5.95296
CFS merit scores = 5.94926
CFS merit scores = 5.94569
CFS merit scores = 5.94219
CFS merit scores = 5.9386
CFS merit scores = 5.9351
CFS merit scores = 5.9314
CFS merit scores = 5.9271
CFS merit scores = 5.92292
CFS merit scores = 5.91855
CFS merit scores = 5.91422
CFS merit scores = 5.90958
CFS merit scores = 5.90512
CFS merit scores = 5.90039
CFS merit scores = 5.89566
CFS merit scores = 5.89022
CFS merit scores = 5.88465
CFS merit scores = 5.87894
CFS merit scores = 5.87324
CFS merit scores = 5.8675
CFS merit scores = 5.8619
CFS merit scores = 5.85632
CFS merit scores = 5.85073
CFS merit scores = 5.8453
CFS merit scores = 5.8397
CFS merit scores = 5.83421
CFS merit scores = 5.82846
CFS merit scores = 5.8228
CFS merit scores = 5.81715
CFS merit scores = 5.81136
CFS merit scores = 5.80528
CFS merit scores = 5.79944
CFS merit scores = 5.79333
CFS merit scores = 5.78707
CFS merit scores = 5.78075
CFS merit scores = 5.77448
CFS merit scores = 5.76816
CFS merit scores = 5.76187
CFS merit scores = 5.75515
CFS merit scores = 5.74866
CFS merit scores = 5.74232
CFS merit scores = 5.73528
CFS merit scores = 5.72761
CFS merit scores = 5.72001
CFS merit scores = 5.71241
CFS merit scores = 5.70474
CFS merit scores = 5.69723
CFS merit scores = 5.68989
CFS merit scores = 5.68268
CFS merit scores = 5.67504
CFS merit scores = 5.66746
CFS merit scores = 5.65991
CFS merit scores = 5.65227
CFS merit scores = 5.64439
CFS merit scores = 5.63648
CFS merit scores = 5.62838
CFS merit scores = 5.62023
CFS merit scores = 5.61195
CFS merit scores = 5.60368
CFS merit scores = 5.59514
CFS merit scores = 5.58679
CFS merit scores = 5.57836
CFS merit scores = 5.56942
CFS merit scores = 5.56061
CFS merit scores = 5.55191
CFS merit scores = 5.5431
CFS merit scores = 5.53435
CFS merit scores = 5.52511
CFS merit scores = 5.51598
CFS merit scores = 5.50691
CFS merit scores = 5.4975
CFS merit scores = 5.4867
CFS merit scores = 5.4757
CFS merit scores = 5.46466
CFS merit scores = 5.45336
CFS merit scores = 5.4387
CFS merit scores = 5.42306
CFS merit scores = 5.40539
CFS merit scores = 5.38473
CFS merit scores = 5.36315
CFS merit scores = 5.34067
CFS merit scores = 5.31485
CFS merit scores = 5.26673
cnt = 1	feature = 76	correl = 0.450938	descr = Gibbs_of_Target_Sequence__Pos_19_Step_1
cnt = 2	feature = 2	correl = -0.137997	descr = Position_Specific_Bin_Base_0_Base_G
cnt = 3	feature = 228	correl = 0.0623367	descr = N_Gram_ACTGA
cnt = 4	feature = 646	correl = -0.0658381	descr = N_Gram_GGTGC
cnt = 5	feature = 537	correl = 0.0388262	descr = N_Gram_GATTA
cnt = 6	feature = 277	correl = -0.0218767	descr = N_Gram_ATCCC
cnt = 7	feature = 649	correl = -0.0582683	descr = N_Gram_GGTTA
cnt = 8	feature = 311	correl = 0.0273825	descr = N_Gram_CAACG
cnt = 9	feature = 721	correl = -0.0362622	descr = N_Gram_TACGT
cnt = 10	feature = 515	correl = 0.0574578	descr = N_Gram_GACTA
cnt = 11	feature = 220	correl = -0.0486584	descr = N_Gram_ACGGG
cnt = 12	feature = 708	correl = 0.0261363	descr = N_Gram_TAAGC
cnt = 13	feature = 449	correl = 0.0707703	descr = N_Gram_CGTGA
cnt = 14	feature = 766	correl = -0.0216382	descr = N_Gram_TCCGA
cnt = 15	feature = 473	correl = 0.0339124	descr = N_Gram_CTCTA
cnt = 16	feature = 667	correl = 0.0472921	descr = N_Gram_GTCGC
cnt = 17	feature = 773	correl = 0.0231513	descr = N_Gram_TCGAG
cnt = 18	feature = 703	correl = 0.0252813	descr = N_Gram_TAAAG
cnt = 19	feature = 749	correl = 0.0245014	descr = N_Gram_TATTG
cnt = 20	feature = 768	correl = 0.0681631	descr = N_Gram_TCCTA
cnt = 21	feature = 780	correl = -0.0245614	descr = N_Gram_TCGGC
cnt = 22	feature = 308	correl = -0.0273231	descr = N_Gram_CAAAA
cnt = 23	feature = 214	correl = -0.038975	descr = N_Gram_ACGA
cnt = 24	feature = 297	correl = 0.0461047	descr = N_Gram_ATTCG
cnt = 25	feature = 718	correl = 0.0262447	descr = N_Gram_TACCG
cnt = 26	feature = 258	correl = -0.0226238	descr = N_Gram_AGTAG
cnt = 27	feature = 294	correl = 0.0312804	descr = N_Gram_ATTAG
cnt = 28	feature = 313	correl = 0.0471463	descr = N_Gram_CAATC
cnt = 29	feature = 572	correl = -0.0903286	descr = N_Gram_GCGCG
cnt = 30	feature = 852	correl = -0.0327427	descr = N_Gram_TTAAT
cnt = 31	feature = 519	correl = -0.0291547	descr = N_Gram_GAGAT
cnt = 32	feature = 660	correl = -0.0231317	descr = N_Gram_GTCAC
cnt = 33	feature = 384	correl = -0.0237343	descr = N_Gram_CCGCT
cnt = 34	feature = 640	correl = 0.0382001	descr = N_Gram_GGTAC
cnt = 35	feature = 452	correl = -0.0725966	descr = N_Gram_CGTTC
cnt = 36	feature = 798	correl = 0.0232808	descr = N_Gram_TCTTG
cnt = 37	feature = 310	correl = 0.0768919	descr = N_Gram_CAACA
cnt = 38	feature = 680	correl = -0.0550143	descr = N_Gram_GTGGC
cnt = 39	feature = 685	correl = 0.0262805	descr = N_Gram_GTGTG
cnt = 40	feature = 705	correl = 0.0252696	descr = N_Gram_TAACT
cnt = 41	feature = 286	correl = 0.0307469	descr = N_Gram_ATGAG
cnt = 42	feature = 406	correl = -0.0681621	descr = N_Gram_CGAAG
cnt = 43	feature = 681	correl = -0.0674689	descr = N_Gram_GTGGG
cnt = 44	feature = 723	correl = 0.0524649	descr = N_Gram_TACTA
cnt = 45	feature = 365	correl = -0.0413641	descr = N_Gram_CCCCA
cnt = 46	feature = 251	correl = -0.0221605	descr = N_Gram_AGGCC
cnt = 47	feature = 278	correl = 0.0352818	descr = N_Gram_ATCCG
cnt = 48	feature = 32	correl = 0.0337897	descr = Position_Specific_Bin_Base_13_Base_A
cnt = 49	feature = 732	correl = 0.0626948	descr = N_Gram_TAGCA
cnt = 50	feature = 879	correl = 0.0344463	descr = N_Gram_TTGCA
cnt = 51	feature = 535	correl = -0.0452482	descr = N_Gram_GATGT
cnt = 52	feature = 6	correl = 0.0451797	descr = Position_Specific_Bin_Base_2_Base_C
cnt = 53	feature = 624	correl = -0.0677176	descr = N_Gram_GGGAA
cnt = 54	feature = 743	correl = 0.0345485	descr = N_Gram_TATCG
cnt = 55	feature = 46	correl = 0.0519117	descr = Position_Specific_Bin_Base_17_Base_T
cnt = 56	feature = 23	correl = 0.0391819	descr = Position_Specific_Bin_Base_9_Base_T
cnt = 57	feature = 409	correl = -0.034412	descr = N_Gram_CGACC
cnt = 58	feature = 740	correl = 0.0364679	descr = N_Gram_TATAG
cnt = 59	feature = 664	correl = -0.0483411	descr = N_Gram_GTCCG
cnt = 60	feature = 786	correl = 0.0445304	descr = N_Gram_TCTAC
cnt = 61	feature = 696	correl = 0.022864	descr = N_Gram_GTTTC
cnt = 62	feature = 305	correl = 0.0254132	descr = N_Gram_ATTTA
cnt = 63	feature = 39	correl = -0.0278389	descr = Position_Specific_Bin_Base_15_Base_G
cnt = 64	feature = 613	correl = -0.0260016	descr = N_Gram_GGCCG
cnt = 65	feature = 808	correl = 0.0238659	descr = N_Gram_TGAGT
cnt = 66	feature = 663	correl = -0.0529097	descr = N_Gram_GTCCC
cnt = 67	feature = 314	correl = -0.0330173	descr = N_Gram_CAATT
cnt = 68	feature = 578	correl = -0.0400858	descr = N_Gram_GCGGT
cnt = 69	feature = 350	correl = -0.044286	descr = N_Gram_CCAAA
cnt = 70	feature = 303	correl = 0.0449235	descr = N_Gram_ATTGT
cnt = 71	feature = 876	correl = 0.0567331	descr = N_Gram_TTGAA
cnt = 72	feature = 792	correl = 0.0388201	descr = N_Gram_TCTCT
cnt = 73	feature = 28	correl = -0.0499986	descr = Position_Specific_Bin_Base_11_Base_A
cnt = 74	feature = 770	correl = -0.0327785	descr = N_Gram_TCCTG
cnt = 75	feature = 669	correl = 0.063468	descr = N_Gram_GTCGT
cnt = 76	feature = 707	correl = 0.0379811	descr = N_Gram_TAAGA
cnt = 77	feature = 815	correl = 0.0289929	descr = N_Gram_TGCAT
cnt = 78	feature = 645	correl = -0.0319899	descr = N_Gram_GGTGA
cnt = 79	feature = 288	correl = 0.022028	descr = N_Gram_ATGCT
cnt = 80	feature = 880	correl = 0.0286628	descr = N_Gram_TTGCC
cnt = 81	feature = 799	correl = 0.0467952	descr = N_Gram_TCTTT
cnt = 82	feature = 367	correl = -0.040755	descr = N_Gram_CCCCT
cnt = 83	feature = 356	correl = -0.0870526	descr = N_Gram_CCAGC
cnt = 84	feature = 755	correl = -0.0530254	descr = N_Gram_TCACG
cnt = 85	feature = 620	correl = -0.0601871	descr = N_Gram_GGCTG
cnt = 86	feature = 676	correl = -0.0284707	descr = N_Gram_GTGCC
cnt = 87	feature = 765	correl = -0.0240237	descr = N_Gram_TCCCG
cnt = 88	feature = 232	correl = 0.035273	descr = N_Gram_AGAAT
cnt = 89	feature = 788	correl = 0.0303404	descr = N_Gram_TCTAT
cnt = 90	feature = 658	correl = 0.0276513	descr = N_Gram_GTATT
cnt = 91	feature = 502	correl = 0.0329927	descr = N_Gram_GAAGG
cnt = 92	feature = 592	correl = -0.070775	descr = N_Gram_GCTTT
cnt = 93	feature = 366	correl = -0.0773879	descr = N_Gram_CCCCG
cnt = 94	feature = 56	correl = -0.178563	descr = Position_Specific_Bin_Base_20_Base_G
cnt = 95	feature = 15	correl = -0.0270439	descr = Position_Specific_Bin_Base_6_Base_C
cnt = 96	feature = 231	correl = 0.0272791	descr = N_Gram_ACTTC
cnt = 97	feature = 4	correl = -0.0736756	descr = Position_Specific_Bin_Base_1_Base_G
cnt = 98	feature = 17	correl = -0.128655	descr = Position_Specific_Bin_Base_7_Base_C
cnt = 99	feature = 483	correl = 0.0402565	descr = N_Gram_CTGTT
cnt = 100	feature = 632	correl = -0.0498211	descr = N_Gram_GGGGA
cnt = 101	feature = 47	correl = 0.0369171	descr = Position_Specific_Bin_Base_18_Base_A
cnt = 102	feature = 10	correl = -0.0925996	descr = Position_Specific_Bin_Base_3_Base_T
cnt = 103	feature = 461	correl = 0.0380315	descr = N_Gram_CTAGA
cnt = 104	feature = 31	correl = -0.0264337	descr = Position_Specific_Bin_Base_12_Base_C
cnt = 105	feature = 21	correl = 0.0738078	descr = Position_Specific_Bin_Base_8_Base_T
cnt = 106	feature = 774	correl = 0.0619045	descr = N_Gram_TCGC
cnt = 107	feature = 583	correl = -0.0236276	descr = N_Gram_GCTCA
cnt = 108	feature = 627	correl = -0.0451483	descr = N_Gram_GGGCA
cnt = 109	feature = 834	correl = -0.0512731	descr = N_Gram_TGGGA
cnt = 110	feature = 560	correl = -0.0949899	descr = N_Gram_GCCCG
cnt = 111	feature = 654	correl = 0.0381043	descr = N_Gram_GTAAG
cnt = 112	feature = 531	correl = 0.0665676	descr = N_Gram_GATAT
cnt = 113	feature = 679	correl = -0.0498723	descr = N_Gram_GTGGA
cnt = 114	feature = 358	correl = -0.0429017	descr = N_Gram_CCATA
cnt = 115	feature = 478	correl = -0.04527	descr = N_Gram_CTGCC
cnt = 116	feature = 671	correl = -0.0267708	descr = N_Gram_GTCTG
cnt = 117	feature = 826	correl = 0.0364871	descr = N_Gram_TGCTT
cnt = 118	feature = 600	correl = 0.0499019	descr = N_Gram_GGACT
cnt = 119	feature = 14	correl = 0.0619095	descr = Position_Specific_Bin_Base_5_Base_T
cnt = 120	feature = 334	correl = -0.079993	descr = N_Gram_CAGGG
cnt = 121	feature = 677	correl = -0.0329052	descr = N_Gram_GTGCG
cnt = 122	feature = 44	correl = 0.0308567	descr = Position_Specific_Bin_Base_17_Base_A
cnt = 123	feature = 81	correl = -0.175953	descr = Fold_of_RNAi_Sequence_Pos_0
cnt = 124	feature = 753	correl = 0.0305522	descr = N_Gram_TCAAC
cnt = 125	feature = 501	correl = -0.0358564	descr = N_Gram_GAAGC
cnt = 126	feature = 534	correl = -0.0563059	descr = N_Gram_GATGG
cnt = 127	feature = 857	correl = 0.0616052	descr = N_Gram_TTAGA
cnt = 128	feature = 1	correl = 0.108712	descr = Position_Specific_Bin_Base_0_Base_C
cnt = 129	feature = 812	correl = 0.0224263	descr = N_Gram_TGATT
cnt = 130	feature = 634	correl = -0.0639388	descr = N_Gram_GGGGT
cnt = 131	feature = 263	correl = -0.0370678	descr = N_Gram_AGTTC
cnt = 132	feature = 704	correl = 0.0216735	descr = N_Gram_TAAAT
cnt = 133	feature = 525	correl = -0.0292709	descr = N_Gram_GAGGT
cnt = 134	feature = 40	correl = 0.0738764	descr = Position_Specific_Bin_Base_16_Base_A
cnt = 135	feature = 674	correl = 0.0371997	descr = N_Gram_GTGAG
cnt = 136	feature = 229	correl = -0.0360249	descr = N_Gram_ACTGC
cnt = 137	feature = 307	correl = 0.0377698	descr = N_Gram_ATTTT
cnt = 138	feature = 432	correl = -0.0709036	descr = N_Gram_CGGCC
cnt = 139	feature = 767	correl = 0.0218517	descr = N_Gram_TCCGT
cnt = 140	feature = 316	correl = 0.0359959	descr = N_Gram_CACAG
cnt = 141	feature = 8	correl = -0.126216	descr = Position_Specific_Bin_Base_2_Base_T
cnt = 142	feature = 11	correl = 0.0856056	descr = Position_Specific_Bin_Base_4_Base_A
cnt = 143	feature = 462	correl = 0.0679877	descr = N_Gram_CTAGC
cnt = 144	feature = 52	correl = -0.113771	descr = Position_Specific_Bin_Base_19_Base_G
cnt = 145	feature = 436	correl = -0.065111	descr = N_Gram_CGGGC
cnt = 146	feature = 659	correl = 0.0287936	descr = N_Gram_GTCAA
cnt = 147	feature = 260	correl = 0.0970388	descr = N_Gram_AGTCG
cnt = 148	feature = 35	correl = -0.0271304	descr = Position_Specific_Bin_Base_14_Base_C
cnt = 149	feature = 233	correl = 0.0508068	descr = N_Gram_AGACA
cnt = 150	feature = 716	correl = 0.0382601	descr = N_Gram_TACAT
cnt = 151	feature = 625	correl = -0.070203	descr = N_Gram_GGGAG
cnt = 152	feature = 396	correl = -0.0701382	descr = N_Gram_CCTCT
cnt = 153	feature = 899	correl = 0.0589993	descr = N_Gram_TTTGT
cnt = 154	feature = 33	correl = -0.0216303	descr = Position_Specific_Bin_Base_13_Base_G
cnt = 155	feature = 665	correl = -0.0514814	descr = N_Gram_GTCCT
cnt = 156	feature = 653	correl = 0.0437153	descr = N_Gram_GTAAA
cnt = 157	feature = 825	correl = -0.0270136	descr = N_Gram_TGCTC
cnt = 158	feature = 9	correl = 0.0721052	descr = Position_Specific_Bin_Base_3_Base_G
cnt = 159	feature = 717	correl = 0.0325477	descr = N_Gram_TACC
cnt = 160	feature = 553	correl = 0.0359613	descr = N_Gram_GCATT
cnt = 161	feature = 256	correl = -0.024361	descr = N_Gram_AGGTG
cnt = 162	feature = 590	correl = -0.0362818	descr = N_Gram_GCTGG
cnt = 163	feature = 42	correl = -0.0609349	descr = Position_Specific_Bin_Base_16_Base_G
cnt = 164	feature = 29	correl = -0.0485509	descr = Position_Specific_Bin_Base_11_Base_G
cnt = 165	feature = 579	correl = -0.0781752	descr = N_Gram_GCGT
cnt = 166	feature = 616	correl = -0.0707659	descr = N_Gram_GGCGC
cnt = 167	feature = 582	correl = 0.0271029	descr = N_Gram_GCTA
cnt = 168	feature = 709	correl = 0.0518918	descr = N_Gram_TAAGG
cnt = 169	feature = 612	correl = -0.106905	descr = N_Gram_GGCCC
cnt = 170	feature = 597	correl = -0.0354175	descr = N_Gram_GGAAG
cnt = 171	feature = 565	correl = -0.0439732	descr = N_Gram_GCCT
cnt = 172	feature = 687	correl = -0.0296454	descr = N_Gram_GTTA
cnt = 173	feature = 657	correl = 0.026593	descr = N_Gram_GTAT
cnt = 174	feature = 603	correl = -0.0638674	descr = N_Gram_GGAGG
cnt = 175	feature = 794	correl = 0.0907502	descr = N_Gram_TCTGC
cnt = 176	feature = 865	correl = 0.0255919	descr = N_Gram_TTCCT
cnt = 177	feature = 206	correl = -0.0350097	descr = N_Gram_ACCA
cnt = 178	feature = 43	correl = 0.0229297	descr = Position_Specific_Bin_Base_16_Base_T
cnt = 179	feature = 336	correl = -0.02747	descr = N_Gram_CATA
cnt = 180	feature = 894	correl = 0.0415111	descr = N_Gram_TTTCT
cnt = 181	feature = 82	correl = -0.178464	descr = Fold_of_RNAi_Sequence_Pos_1
cnt = 182	feature = 16	correl = 0.0870943	descr = Position_Specific_Bin_Base_7_Base_A
cnt = 183	feature = 404	correl = -0.0638268	descr = N_Gram_CGAA
cnt = 184	feature = 536	correl = 0.0261485	descr = N_Gram_GATT
cnt = 185	feature = 769	correl = -0.0343626	descr = N_Gram_TCCTC
cnt = 186	feature = 813	correl = 0.0509538	descr = N_Gram_TGCA
cnt = 187	feature = 643	correl = -0.0777598	descr = N_Gram_GGTCC
cnt = 188	feature = 526	correl = 0.0226334	descr = N_Gram_GAGT
cnt = 189	feature = 838	correl = 0.0482438	descr = N_Gram_TGTA
cnt = 190	feature = 77	correl = 0.432143	descr = Gibbs_of_Target_Sequence__Pos_20_Step_1
cnt = 191	feature = 490	correl = 0.03577	descr = N_Gram_CTTGC
cnt = 192	feature = 59	correl = 0.0784524	descr = Gibbs_of_Target_Sequence__Pos_0_Step_1
cnt = 193	feature = 759	correl = 0.0215083	descr = N_Gram_TCCA
cnt = 194	feature = 299	correl = 0.0545221	descr = N_Gram_ATTG
cnt = 195	feature = 298	correl = 0.0792331	descr = N_Gram_ATTCT
cnt = 196	feature = 806	correl = 0.0307746	descr = N_Gram_TGAG
cnt = 197	feature = 666	correl = 0.0307729	descr = N_Gram_GTCG
cnt = 198	feature = 41	correl = -0.0344943	descr = Position_Specific_Bin_Base_16_Base_C
cnt = 199	feature = 482	correl = 0.0291935	descr = N_Gram_CTGT
cnt = 200	feature = 71	correl = 0.148593	descr = Gibbs_of_Target_Sequence__Pos_14_Step_1
cnt = 201	feature = 83	correl = -0.116579	descr = Fold_of_RNAi_Sequence_Pos_2
cnt = 202	feature = 789	correl = 0.0557312	descr = N_Gram_TCTC
cnt = 203	feature = 589	correl = -0.0510308	descr = N_Gram_GCTGC
cnt = 204	feature = 809	correl = 0.0315951	descr = N_Gram_TGAT
cnt = 205	feature = 275	correl = 0.043981	descr = N_Gram_ATCC
cnt = 206	feature = 802	correl = 0.0434073	descr = N_Gram_TGAA
cnt = 207	feature = 695	correl = 0.051002	descr = N_Gram_GTTT
cnt = 208	feature = 293	correl = 0.0633875	descr = N_Gram_ATTA
cnt = 209	feature = 213	correl = -0.0663698	descr = N_Gram_ACG
cnt = 210	feature = 595	correl = -0.030638	descr = N_Gram_GGAA
cnt = 211	feature = 80	correl = 0.0336633	descr = PF_RNAi_Fold_3'Free_Count
cnt = 212	feature = 530	correl = 0.0346179	descr = N_Gram_GATA
cnt = 213	feature = 675	correl = -0.0387612	descr = N_Gram_GTGC
cnt = 214	feature = 678	correl = -0.0909185	descr = N_Gram_GTGG
cnt = 215	feature = 884	correl = 0.0791701	descr = N_Gram_TTGT
cnt = 216	feature = 672	correl = 0.0382495	descr = N_Gram_GTGA
cnt = 217	feature = 706	correl = 0.0618041	descr = N_Gram_TAAG
cnt = 218	feature = 66	correl = 0.0779394	descr = Gibbs_of_Target_Sequence__Pos_8_Step_1
cnt = 219	feature = 631	correl = -0.101467	descr = N_Gram_GGGG
cnt = 220	feature = 772	correl = 0.0340438	descr = N_Gram_TCG
cnt = 221	feature = 856	correl = 0.0495059	descr = N_Gram_TTAG
cnt = 222	feature = 489	correl = 0.0446923	descr = N_Gram_CTTG
cnt = 223	feature = 626	correl = -0.124077	descr = N_Gram_GGGC
cnt = 224	feature = 900	correl = 0.0302285	descr = N_Gram_TTTT
cnt = 225	feature = 864	correl = 0.0311897	descr = N_Gram_TTCC
cnt = 226	feature = 752	correl = 0.0248642	descr = N_Gram_TCA
cnt = 227	feature = 610	correl = -0.117565	descr = N_Gram_GGCC
cnt = 228	feature = 641	correl = -0.0292806	descr = N_Gram_GGTC
cnt = 229	feature = 345	correl = 0.0474411	descr = N_Gram_CATT
cnt = 230	feature = 74	correl = 0.0884278	descr = Gibbs_of_Target_Sequence__Pos_17_Step_1
cnt = 231	feature = 60	correl = -0.0494378	descr = Gibbs_of_Target_Sequence__Pos_1_Step_1
cnt = 232	feature = 273	correl = 0.0612591	descr = N_Gram_ATC
cnt = 233	feature = 392	correl = -0.0861333	descr = N_Gram_CCTC
cnt = 234	feature = 430	correl = -0.112306	descr = N_Gram_CGGC
cnt = 235	feature = 403	correl = -0.0763047	descr = N_Gram_CGA
cnt = 236	feature = 70	correl = 0.119637	descr = Gibbs_of_Target_Sequence__Pos_13_Step_1
cnt = 237	feature = 64	correl = 0.094957	descr = Gibbs_of_Target_Sequence__Pos_6_Step_1
cnt = 238	feature = 499	correl = -0.0243254	descr = N_Gram_GAAG
cnt = 239	feature = 368	correl = -0.120011	descr = N_Gram_CCCG
cnt = 240	feature = 726	correl = 0.0848074	descr = N_Gram_TAG
cnt = 241	feature = 540	correl = -0.030844	descr = N_Gram_GCA
cnt = 242	feature = 701	correl = 0.0505537	descr = N_Gram_TAAA
cnt = 243	feature = 796	correl = 0.0659382	descr = N_Gram_TCTT
cnt = 244	feature = 662	correl = -0.0863963	descr = N_Gram_GTCC
cnt = 245	feature = 348	correl = -0.0676288	descr = N_Gram_CCA
cnt = 246	feature = 105	correl = -0.100756	descr = Xue_Structure_Feature_C110
cnt = 247	feature = 837	correl = 0.0839728	descr = N_Gram_TGT
cnt = 248	feature = 72	correl = 0.08735	descr = Gibbs_of_Target_Sequence__Pos_15_Step_1
cnt = 249	feature = 751	correl = 0.0404066	descr = N_Gram_TC
cnt = 250	feature = 554	correl = -0.119762	descr = N_Gram_GCC
cnt = 251	feature = 593	correl = -0.111876	descr = N_Gram_GG
cnt = 252	feature = 264	correl = 0.114081	descr = N_Gram_AT
cnt = 253	feature = 539	correl = -0.104996	descr = N_Gram_GC
cnt = 254	feature = 292	correl = 0.118434	descr = N_Gram_ATT
cnt = 255	feature = 78	correl = 0.214226	descr = PF_RNAi_Fold_Energy
cnt = 256	feature = 58	correl = 0.271228	descr = Gibbs_of_Target_Sequence_
num rows = 2188
num_elements = 562316
..*
optimization finished, #iter = 2391
nu = 0.348909
obj = -61.297967, rho = -0.674316
nSV = 1037, nBSV = 541
num rows = 243
num_elements = 62451
*
optimization finished, #iter = 229
nu = 0.320892
obj = -7.155609, rho = -0.643150
nSV = 138, nBSV = 35
..*
optimization finished, #iter = 2391
nu = 0.348909
obj = -61.297967, rho = -0.674316
nSV = 1037, nBSV = 541
CFS merit scores = 1.44541
CFS merit scores = 1.61707
CFS merit scores = 1.85383
CFS merit scores = 2.07923
CFS merit scores = 2.28362
CFS merit scores = 2.47348
CFS merit scores = 2.64674
CFS merit scores = 2.80346
CFS merit scores = 2.94928
CFS merit scores = 3.0878
CFS merit scores = 3.21613
CFS merit scores = 3.33703
CFS merit scores = 3.45226
CFS merit scores = 3.5625
CFS merit scores = 3.66829
CFS merit scores = 3.76865
CFS merit scores = 3.86568
CFS merit scores = 3.9573
CFS merit scores = 4.0455
CFS merit scores = 4.12998
CFS merit scores = 4.20851
CFS merit scores = 4.28495
CFS merit scores = 4.35465
CFS merit scores = 4.42176
CFS merit scores = 4.48696
CFS merit scores = 4.55009
CFS merit scores = 4.61047
CFS merit scores = 4.66776
CFS merit scores = 4.72337
CFS merit scores = 4.77743
CFS merit scores = 4.82908
CFS merit scores = 4.87884
CFS merit scores = 4.92516
CFS merit scores = 4.97015
CFS merit scores = 5.01175
CFS merit scores = 5.05226
CFS merit scores = 5.09124
CFS merit scores = 5.12871
CFS merit scores = 5.16294
CFS merit scores = 5.19606
CFS merit scores = 5.22681
CFS merit scores = 5.25674
CFS merit scores = 5.28647
CFS merit scores = 5.31532
CFS merit scores = 5.3444
CFS merit scores = 5.37198
CFS merit scores = 5.39953
CFS merit scores = 5.42643
CFS merit scores = 5.45116
CFS merit scores = 5.4742
CFS merit scores = 5.49689
CFS merit scores = 5.51889
CFS merit scores = 5.54017
CFS merit scores = 5.55975
CFS merit scores = 5.57843
CFS merit scores = 5.59649
CFS merit scores = 5.61362
CFS merit scores = 5.62987
CFS merit scores = 5.64587
CFS merit scores = 5.66149
CFS merit scores = 5.67719
CFS merit scores = 5.6929
CFS merit scores = 5.70734
CFS merit scores = 5.72176
CFS merit scores = 5.7348
CFS merit scores = 5.74779
CFS merit scores = 5.76073
CFS merit scores = 5.77324
CFS merit scores = 5.78565
CFS merit scores = 5.79738
CFS merit scores = 5.80932
CFS merit scores = 5.82067
CFS merit scores = 5.83203
CFS merit scores = 5.84303
CFS merit scores = 5.85301
CFS merit scores = 5.8627
CFS merit scores = 5.87162
CFS merit scores = 5.87959
CFS merit scores = 5.88738
CFS merit scores = 5.89465
CFS merit scores = 5.90189
CFS merit scores = 5.90889
CFS merit scores = 5.91577
CFS merit scores = 5.9225
CFS merit scores = 5.92935
CFS merit scores = 5.93646
CFS merit scores = 5.94288
CFS merit scores = 5.94911
CFS merit scores = 5.95534
CFS merit scores = 5.96145
CFS merit scores = 5.9675
CFS merit scores = 5.9735
CFS merit scores = 5.97951
CFS merit scores = 5.98532
CFS merit scores = 5.99002
CFS merit scores = 5.99464
CFS merit scores = 5.99877
CFS merit scores = 6.00324
CFS merit scores = 6.00745
CFS merit scores = 6.01148
CFS merit scores = 6.01583
CFS merit scores = 6.01949
CFS merit scores = 6.02323
CFS merit scores = 6.02645
CFS merit scores = 6.02916
CFS merit scores = 6.03183
CFS merit scores = 6.0338
CFS merit scores = 6.03616
CFS merit scores = 6.0382
CFS merit scores = 6.04025
CFS merit scores = 6.04204
CFS merit scores = 6.04384
CFS merit scores = 6.04578
CFS merit scores = 6.04783
CFS merit scores = 6.04941
CFS merit scores = 6.05078
CFS merit scores = 6.0522
CFS merit scores = 6.05373
CFS merit scores = 6.05539
CFS merit scores = 6.05713
CFS merit scores = 6.05849
CFS merit scores = 6.05973
CFS merit scores = 6.0613
CFS merit scores = 6.06262
CFS merit scores = 6.06406
CFS merit scores = 6.06548
CFS merit scores = 6.06692
CFS merit scores = 6.0683
CFS merit scores = 6.06956
CFS merit scores = 6.07075
CFS merit scores = 6.07202
CFS merit scores = 6.0731
CFS merit scores = 6.07415
CFS merit scores = 6.07486
CFS merit scores = 6.07568
CFS merit scores = 6.07638
CFS merit scores = 6.07703
CFS merit scores = 6.07783
CFS merit scores = 6.07829
CFS merit scores = 6.07893
CFS merit scores = 6.07961
CFS merit scores = 6.08007
CFS merit scores = 6.08031
CFS merit scores = 6.08059
CFS merit scores = 6.08097
CFS merit scores = 6.08114
CFS merit scores = 6.08116
CFS merit scores = 6.08123
CFS merit scores = 6.0812
CFS merit scores = 6.0812
CFS merit scores = 6.08139
CFS merit scores = 6.08148
CFS merit scores = 6.08143
CFS merit scores = 6.08137
CFS merit scores = 6.08105
CFS merit scores = 6.0806
CFS merit scores = 6.08029
CFS merit scores = 6.07978
CFS merit scores = 6.07914
CFS merit scores = 6.07838
CFS merit scores = 6.07763
CFS merit scores = 6.07667
CFS merit scores = 6.07562
CFS merit scores = 6.07445
CFS merit scores = 6.07322
CFS merit scores = 6.07195
CFS merit scores = 6.07044
CFS merit scores = 6.06907
CFS merit scores = 6.06765
CFS merit scores = 6.0661
CFS merit scores = 6.06443
CFS merit scores = 6.06279
CFS merit scores = 6.06089
CFS merit scores = 6.05897
CFS merit scores = 6.05718
CFS merit scores = 6.05523
CFS merit scores = 6.05332
CFS merit scores = 6.05127
CFS merit scores = 6.04932
CFS merit scores = 6.04743
CFS merit scores = 6.0456
CFS merit scores = 6.04372
CFS merit scores = 6.04163
CFS merit scores = 6.0396
CFS merit scores = 6.03736
CFS merit scores = 6.03519
CFS merit scores = 6.03233
CFS merit scores = 6.02932
CFS merit scores = 6.02622
CFS merit scores = 6.02293
CFS merit scores = 6.01983
CFS merit scores = 6.01675
CFS merit scores = 6.01327
CFS merit scores = 6.00979
CFS merit scores = 6.00637
CFS merit scores = 6.00278
CFS merit scores = 5.99892
CFS merit scores = 5.99506
CFS merit scores = 5.99125
CFS merit scores = 5.98751
CFS merit scores = 5.98368
CFS merit scores = 5.97987
CFS merit scores = 5.9762
CFS merit scores = 5.97234
CFS merit scores = 5.96845
CFS merit scores = 5.96405
CFS merit scores = 5.95974
CFS merit scores = 5.95502
CFS merit scores = 5.95042
CFS merit scores = 5.94581
CFS merit scores = 5.94123
CFS merit scores = 5.93661
CFS merit scores = 5.9321
CFS merit scores = 5.92741
CFS merit scores = 5.92274
CFS merit scores = 5.9181
CFS merit scores = 5.9135
CFS merit scores = 5.90893
CFS merit scores = 5.90415
CFS merit scores = 5.89931
CFS merit scores = 5.89426
CFS merit scores = 5.88939
CFS merit scores = 5.8844
CFS merit scores = 5.87931
CFS merit scores = 5.87394
CFS merit scores = 5.86828
CFS merit scores = 5.86255
CFS merit scores = 5.85695
CFS merit scores = 5.85132
CFS merit scores = 5.8458
CFS merit scores = 5.84037
CFS merit scores = 5.83489
CFS merit scores = 5.8294
CFS merit scores = 5.82372
CFS merit scores = 5.81812
CFS merit scores = 5.81239
CFS merit scores = 5.80647
CFS merit scores = 5.8006
CFS merit scores = 5.79462
CFS merit scores = 5.78872
CFS merit scores = 5.78273
CFS merit scores = 5.77646
CFS merit scores = 5.77013
CFS merit scores = 5.7638
CFS merit scores = 5.75727
CFS merit scores = 5.7508
CFS merit scores = 5.74402
CFS merit scores = 5.73713
CFS merit scores = 5.73034
CFS merit scores = 5.7235
CFS merit scores = 5.71682
CFS merit scores = 5.70967
CFS merit scores = 5.70252
CFS merit scores = 5.69541
CFS merit scores = 5.68831
CFS merit scores = 5.68126
CFS merit scores = 5.67408
CFS merit scores = 5.66685
CFS merit scores = 5.65956
CFS merit scores = 5.6522
CFS merit scores = 5.64478
CFS merit scores = 5.63742
CFS merit scores = 5.62986
CFS merit scores = 5.62218
CFS merit scores = 5.6145
CFS merit scores = 5.60667
CFS merit scores = 5.59876
CFS merit scores = 5.59078
CFS merit scores = 5.58266
CFS merit scores = 5.57454
CFS merit scores = 5.56621
CFS merit scores = 5.55784
CFS merit scores = 5.54902
CFS merit scores = 5.54007
CFS merit scores = 5.53094
CFS merit scores = 5.52193
CFS merit scores = 5.51198
CFS merit scores = 5.50157
CFS merit scores = 5.491
CFS merit scores = 5.4798
CFS merit scores = 5.4678
CFS merit scores = 5.45547
CFS merit scores = 5.44138
CFS merit scores = 5.42711
CFS merit scores = 5.41256
CFS merit scores = 5.39778
CFS merit scores = 5.38279
CFS merit scores = 5.36543
CFS merit scores = 5.34834
CFS merit scores = 5.33132
CFS merit scores = 5.28993
cnt = 1	feature = 83	correl = 0.445412	descr = Gibbs_of_Target_Sequence__Pos_19_Step_1
cnt = 2	feature = 2	correl = -0.134318	descr = Position_Specific_Bin_Base_0_Base_G
cnt = 3	feature = 502	correl = -0.0730174	descr = N_Gram_CTGGC
cnt = 4	feature = 14	correl = -0.0832759	descr = Position_Specific_Bin_Base_4_Base_C
cnt = 5	feature = 848	correl = -0.034037	descr = N_Gram_TGCCG
cnt = 6	feature = 684	correl = 0.0432445	descr = N_Gram_GTAA
cnt = 7	feature = 774	correl = 0.0599442	descr = N_Gram_TATCA
cnt = 8	feature = 356	correl = 0.0256986	descr = N_Gram_CATAG
cnt = 9	feature = 631	correl = -0.0275775	descr = N_Gram_GGACG
cnt = 10	feature = 749	correl = -0.0288557	descr = N_Gram_TACG
cnt = 11	feature = 228	correl = -0.0519931	descr = N_Gram_ACGGG
cnt = 12	feature = 880	correl = -0.0287172	descr = N_Gram_TTAAT
cnt = 13	feature = 765	correl = 0.0298168	descr = N_Gram_TAGTC
cnt = 14	feature = 327	correl = 0.0221769	descr = N_Gram_CAACG
cnt = 15	feature = 808	correl = 0.0459006	descr = N_Gram_TCGCA
cnt = 16	feature = 217	correl = -0.0216748	descr = N_Gram_ACCGA
cnt = 17	feature = 681	correl = -0.0247891	descr = N_Gram_GGTTA
cnt = 18	feature = 734	correl = 0.0263948	descr = N_Gram_TAACT
cnt = 19	feature = 901	correl = 0.0593651	descr = N_Gram_TTCGT
cnt = 20	feature = 806	correl = 0.0300373	descr = N_Gram_TCGAG
cnt = 21	feature = 697	correl = -0.0524763	descr = N_Gram_GTCCG
cnt = 22	feature = 432	correl = -0.0414496	descr = N_Gram_CGACG
cnt = 23	feature = 813	correl = -0.0333191	descr = N_Gram_TCGGC
cnt = 24	feature = 812	correl = 0.0409726	descr = N_Gram_TCGGA
cnt = 25	feature = 704	correl = 0.0481177	descr = N_Gram_GTCTA
cnt = 26	feature = 770	correl = 0.02339	descr = N_Gram_TATAC
cnt = 27	feature = 915	correl = -0.0261694	descr = N_Gram_TTGGC
cnt = 28	feature = 461	correl = -0.0276819	descr = N_Gram_CGGTT
cnt = 29	feature = 592	correl = 0.0218472	descr = N_Gram_GCCTA
cnt = 30	feature = 732	correl = 0.0498621	descr = N_Gram_TAAAC
cnt = 31	feature = 316	correl = 0.0315011	descr = N_Gram_ATTGT
cnt = 32	feature = 799	correl = -0.0221485	descr = N_Gram_TCCCG
cnt = 33	feature = 554	correl = -0.0256454	descr = N_Gram_GAGTA
cnt = 34	feature = 493	correl = -0.0497037	descr = N_Gram_CTCGT
cnt = 35	feature = 716	correl = -0.0577597	descr = N_Gram_GTGGG
cnt = 36	feature = 233	correl = 0.069752	descr = N_Gram_ACTAC
cnt = 37	feature = 612	correl = -0.0279923	descr = N_Gram_GCTCA
cnt = 38	feature = 800	correl = 0.079682	descr = N_Gram_TCCTA
cnt = 39	feature = 857	correl = 0.0299642	descr = N_Gram_TGGAC
cnt = 40	feature = 531	correl = 0.0398536	descr = N_Gram_GAATT
cnt = 41	feature = 850	correl = -0.0246167	descr = N_Gram_TGCGC
cnt = 42	feature = 508	correl = -0.0368954	descr = N_Gram_CTTAA
cnt = 43	feature = 530	correl = 0.0698073	descr = N_Gram_GAATA
cnt = 44	feature = 721	correl = 0.0353547	descr = N_Gram_GTTAC
cnt = 45	feature = 308	correl = -0.021528	descr = N_Gram_ATTAA
cnt = 46	feature = 446	correl = -0.0569674	descr = N_Gram_CGCGT
cnt = 47	feature = 535	correl = 0.0296377	descr = N_Gram_GACAT
cnt = 48	feature = 659	correl = -0.0928826	descr = N_Gram_GGGCC
cnt = 49	feature = 582	correl = -0.0247798	descr = N_Gram_GCCAC
cnt = 50	feature = 572	correl = -0.0353289	descr = N_Gram_GCACC
cnt = 51	feature = 772	correl = 0.0326001	descr = N_Gram_TATAT
cnt = 52	feature = 603	correl = -0.0299975	descr = N_Gram_GCGGG
cnt = 53	feature = 52	correl = -0.0598637	descr = Position_Specific_Bin_Base_17_Base_G
cnt = 54	feature = 345	correl = -0.042937	descr = N_Gram_CAGAC
cnt = 55	feature = 925	correl = 0.0653805	descr = N_Gram_TTTAG
cnt = 56	feature = 297	correl = 0.072704	descr = N_Gram_ATCTC
cnt = 57	feature = 726	correl = -0.0258337	descr = N_Gram_GTTGT
cnt = 58	feature = 264	correl = -0.0251786	descr = N_Gram_AGGGA
cnt = 59	feature = 495	correl = 0.0333681	descr = N_Gram_CTCTA
cnt = 60	feature = 355	correl = -0.0515854	descr = N_Gram_CATAA
cnt = 61	feature = 238	correl = -0.0381083	descr = N_Gram_ACTGC
cnt = 62	feature = 871	correl = 0.0287283	descr = N_Gram_TGTCG
cnt = 63	feature = 640	correl = -0.0616316	descr = N_Gram_GGCAA
cnt = 64	feature = 539	correl = -0.0600909	descr = N_Gram_GACCG
cnt = 65	feature = 403	correl = -0.0265512	descr = N_Gram_CCGCG
cnt = 66	feature = 798	correl = -0.0499878	descr = N_Gram_TCCCC
cnt = 67	feature = 254	correl = -0.0361483	descr = N_Gram_AGCCC
cnt = 68	feature = 430	correl = -0.025773	descr = N_Gram_CGACA
cnt = 69	feature = 649	correl = -0.0653284	descr = N_Gram_GGCGT
cnt = 70	feature = 705	correl = 0.0255253	descr = N_Gram_GTCTC
cnt = 71	feature = 35	correl = 0.0305708	descr = Position_Specific_Bin_Base_12_Base_A
cnt = 72	feature = 334	correl = -0.0253653	descr = N_Gram_CACAT
cnt = 73	feature = 436	correl = -0.0308214	descr = N_Gram_CGATC
cnt = 74	feature = 43	correl = 0.0764144	descr = Position_Specific_Bin_Base_15_Base_A
cnt = 75	feature = 786	correl = 0.040975	descr = N_Gram_TCAAC
cnt = 76	feature = 739	correl = -0.0573986	descr = N_Gram_TAATC
cnt = 77	feature = 258	correl = 0.0227648	descr = N_Gram_AGCTA
cnt = 78	feature = 273	correl = -0.0298605	descr = N_Gram_AGTTC
cnt = 79	feature = 545	correl = 0.046208	descr = N_Gram_GACTG
cnt = 80	feature = 717	correl = -0.0239231	descr = N_Gram_GTGGT
cnt = 81	feature = 625	correl = -0.0312403	descr = N_Gram_GGAAA
cnt = 82	feature = 718	correl = 0.0284015	descr = N_Gram_GTGTA
cnt = 83	feature = 645	correl = -0.0253824	descr = N_Gram_GGCCG
cnt = 84	feature = 752	correl = 0.0723271	descr = N_Gram_TACTA
cnt = 85	feature = 664	correl = -0.0781102	descr = N_Gram_GGGGC
cnt = 86	feature = 677	correl = -0.0295549	descr = N_Gram_GGTGA
cnt = 87	feature = 350	correl = -0.0304052	descr = N_Gram_CAGCG
cnt = 88	feature = 240	correl = 0.0242662	descr = N_Gram_ACTTC
cnt = 89	feature = 4	correl = -0.0290785	descr = Position_Specific_Bin_Base_1_Base_C
cnt = 90	feature = 766	correl = 0.0325944	descr = N_Gram_TAGTG
cnt = 91	feature = 519	correl = 0.0249463	descr = N_Gram_CTTTC
cnt = 92	feature = 56	correl = 0.0342793	descr = Position_Specific_Bin_Base_18_Base_T
cnt = 93	feature = 663	correl = -0.0460106	descr = N_Gram_GGGGA
cnt = 94	feature = 702	correl = 0.0614707	descr = N_Gram_GTCGT
cnt = 95	feature = 518	correl = -0.0389601	descr = N_Gram_CTTTA
cnt = 96	feature = 753	correl = 0.0355871	descr = N_Gram_TACTG
cnt = 97	feature = 64	correl = 0.115046	descr = Position_Specific_Bin_Base_20_Base_T
cnt = 98	feature = 788	correl = 0.0514998	descr = N_Gram_TCACC
cnt = 99	feature = 40	correl = -0.0337954	descr = Position_Specific_Bin_Base_14_Base_C
cnt = 100	feature = 31	correl = -0.0413951	descr = Position_Specific_Bin_Base_11_Base_A
cnt = 101	feature = 481	correl = 0.0230737	descr = N_Gram_CTAGA
cnt = 102	feature = 579	correl = 0.0345371	descr = N_Gram_GCATT
cnt = 103	feature = 311	correl = 0.0401423	descr = N_Gram_ATTCG
cnt = 104	feature = 740	correl = -0.0224546	descr = N_Gram_TAATG
cnt = 105	feature = 819	correl = 0.0499949	descr = N_Gram_TCTAC
cnt = 106	feature = 8	correl = 0.046204	descr = Position_Specific_Bin_Base_2_Base_C
cnt = 107	feature = 60	correl = 0.0675692	descr = Position_Specific_Bin_Base_19_Base_T
cnt = 108	feature = 16	correl = 0.0569384	descr = Position_Specific_Bin_Base_5_Base_T
cnt = 109	feature = 723	correl = 0.0375933	descr = N_Gram_GTTCG
cnt = 110	feature = 583	correl = -0.0614779	descr = N_Gram_GCCAG
cnt = 111	feature = 560	correl = -0.0412813	descr = N_Gram_GATGG
cnt = 112	feature = 1	correl = 0.10639	descr = Position_Specific_Bin_Base_0_Base_C
cnt = 113	feature = 917	correl = 0.0352431	descr = N_Gram_TTGGT
cnt = 114	feature = 627	correl = -0.0483494	descr = N_Gram_GGAAG
cnt = 115	feature = 610	correl = 0.022858	descr = N_Gram_GCTAT
cnt = 116	feature = 394	correl = -0.0802951	descr = N_Gram_CCCTG
cnt = 117	feature = 687	correl = -0.0251885	descr = N_Gram_GTAAT
cnt = 118	feature = 278	correl = 0.0240922	descr = N_Gram_ATAGA
cnt = 119	feature = 25	correl = 0.0315956	descr = Position_Specific_Bin_Base_9_Base_A
cnt = 120	feature = 368	correl = -0.0513613	descr = N_Gram_CCAAA
cnt = 121	feature = 620	correl = 0.0228653	descr = N_Gram_GCTGT
cnt = 122	feature = 914	correl = 0.0477703	descr = N_Gram_TTGGA
cnt = 123	feature = 904	correl = 0.0391527	descr = N_Gram_TTCTC
cnt = 124	feature = 598	correl = -0.0891962	descr = N_Gram_GCGCG
cnt = 125	feature = 634	correl = -0.0603391	descr = N_Gram_GGAGC
cnt = 126	feature = 270	correl = 0.0978037	descr = N_Gram_AGTCG
cnt = 127	feature = 665	correl = -0.0569768	descr = N_Gram_GGGGT
cnt = 128	feature = 706	correl = 0.023864	descr = N_Gram_GTCTT
cnt = 129	feature = 286	correl = 0.0357376	descr = N_Gram_ATCAA
cnt = 130	feature = 207	correl = 0.0436854	descr = N_Gram_ACATC
cnt = 131	feature = 678	correl = -0.0697012	descr = N_Gram_GGTGC
cnt = 132	feature = 105	correl = -0.0226742	descr = Xue_Structure_Feature_A111
cnt = 133	feature = 482	correl = 0.0653408	descr = N_Gram_CTAGC
cnt = 134	feature = 314	correl = -0.0219584	descr = N_Gram_ATTGA
cnt = 135	feature = 738	correl = 0.057749	descr = N_Gram_TAAGG
cnt = 136	feature = 292	correl = 0.0314177	descr = N_Gram_ATCCT
cnt = 137	feature = 553	correl = -0.02656	descr = N_Gram_GAGGT
cnt = 138	feature = 593	correl = -0.0546191	descr = N_Gram_GCCTC
cnt = 139	feature = 900	correl = 0.0347613	descr = N_Gram_TTCGC
cnt = 140	feature = 597	correl = -0.0518267	descr = N_Gram_GCGCA
cnt = 141	feature = 789	correl = -0.0437661	descr = N_Gram_TCACG
cnt = 142	feature = 11	correl = 0.0705931	descr = Position_Specific_Bin_Base_3_Base_G
cnt = 143	feature = 21	correl = 0.063079	descr = Position_Specific_Bin_Base_7_Base_T
cnt = 144	feature = 452	correl = -0.0470947	descr = N_Gram_CGGCA
cnt = 145	feature = 251	correl = -0.0228779	descr = N_Gram_AGCAC
cnt = 146	feature = 29	correl = -0.0520621	descr = Position_Specific_Bin_Base_10_Base_G
cnt = 147	feature = 821	correl = 0.0338482	descr = N_Gram_TCTAT
cnt = 148	feature = 769	correl = 0.0568551	descr = N_Gram_TATAA
cnt = 149	feature = 17	correl = -0.0411288	descr = Position_Specific_Bin_Base_6_Base_C
cnt = 150	feature = 271	correl = 0.033487	descr = N_Gram_AGTCT
cnt = 151	feature = 501	correl = 0.0556723	descr = N_Gram_CTGGA
cnt = 152	feature = 927	correl = 0.0437377	descr = N_Gram_TTTCC
cnt = 153	feature = 701	correl = -0.0257734	descr = N_Gram_GTCGG
cnt = 154	feature = 696	correl = -0.059595	descr = N_Gram_GTCCC
cnt = 155	feature = 934	correl = 0.0333976	descr = N_Gram_TTTTA
cnt = 156	feature = 41	correl = -0.153466	descr = Position_Specific_Bin_Base_14_Base_G
cnt = 157	feature = 792	correl = 0.0238637	descr = N_Gram_TCATA
cnt = 158	feature = 6	correl = 0.0227163	descr = Position_Specific_Bin_Base_1_Base_T
cnt = 159	feature = 541	correl = -0.0386102	descr = N_Gram_GACGG
cnt = 160	feature = 643	correl = -0.0814625	descr = N_Gram_GGCCA
cnt = 161	feature = 837	correl = 0.0485925	descr = N_Gram_TGAAG
cnt = 162	feature = 293	correl = 0.0460203	descr = N_Gram_ATCG
cnt = 163	feature = 46	correl = 0.0796893	descr = Position_Specific_Bin_Base_16_Base_A
cnt = 164	feature = 423	correl = 0.0268605	descr = N_Gram_CCTTG
cnt = 165	feature = 489	correl = -0.0350947	descr = N_Gram_CTCAC
cnt = 166	feature = 10	correl = -0.128026	descr = Position_Specific_Bin_Base_2_Base_T
cnt = 167	feature = 674	correl = 0.0296051	descr = N_Gram_GGTCA
cnt = 168	feature = 780	correl = 0.0635508	descr = N_Gram_TATTC
cnt = 169	feature = 672	correl = 0.0395921	descr = N_Gram_GGTAA
cnt = 170	feature = 58	correl = -0.127886	descr = Position_Specific_Bin_Base_19_Base_C
cnt = 171	feature = 590	correl = -0.0346526	descr = N_Gram_GCCGA
cnt = 172	feature = 802	correl = -0.0354371	descr = N_Gram_TCCTG
cnt = 173	feature = 23	correl = -0.0937995	descr = Position_Specific_Bin_Base_8_Base_C
cnt = 174	feature = 658	correl = -0.046249	descr = N_Gram_GGGCA
cnt = 175	feature = 213	correl = -0.082548	descr = N_Gram_ACCAC
cnt = 176	feature = 229	correl = -0.0365522	descr = N_Gram_ACGT
cnt = 177	feature = 660	correl = -0.0761013	descr = N_Gram_GGGCG
cnt = 178	feature = 831	correl = 0.0329457	descr = N_Gram_TCTTG
cnt = 179	feature = 33	correl = -0.0478523	descr = Position_Specific_Bin_Base_11_Base_G
cnt = 180	feature = 843	correl = 0.0429714	descr = N_Gram_TGCA
cnt = 181	feature = 903	correl = 0.0574173	descr = N_Gram_TTCTA
cnt = 182	feature = 632	correl = 0.0457683	descr = N_Gram_GGACT
cnt = 183	feature = 675	correl = -0.0716173	descr = N_Gram_GGTCC
cnt = 184	feature = 490	correl = -0.0416983	descr = N_Gram_CTCCC
cnt = 185	feature = 256	correl = -0.0452271	descr = N_Gram_AGCGG
cnt = 186	feature = 59	correl = -0.119212	descr = Position_Specific_Bin_Base_19_Base_G
cnt = 187	feature = 852	correl = 0.0263852	descr = N_Gram_TGCTA
cnt = 188	feature = 42	correl = 0.0758564	descr = Position_Specific_Bin_Base_14_Base_T
cnt = 189	feature = 838	correl = 0.0299158	descr = N_Gram_TGAAT
cnt = 190	feature = 494	correl = 0.0386658	descr = N_Gram_CTCT
cnt = 191	feature = 709	correl = 0.044263	descr = N_Gram_GTGAA
cnt = 192	feature = 725	correl = -0.0424462	descr = N_Gram_GTTGG
cnt = 193	feature = 641	correl = -0.0525538	descr = N_Gram_GGCAG
cnt = 194	feature = 214	correl = -0.0291744	descr = N_Gram_ACCC
cnt = 195	feature = 307	correl = 0.0516734	descr = N_Gram_ATTA
cnt = 196	feature = 260	correl = 0.0261891	descr = N_Gram_AGGAA
cnt = 197	feature = 922	correl = 0.0548778	descr = N_Gram_TTGTT
cnt = 198	feature = 358	correl = 0.0754686	descr = N_Gram_CATCT
cnt = 199	feature = 9	correl = 0.119112	descr = Position_Specific_Bin_Base_2_Base_G
cnt = 200	feature = 28	correl = -0.0840068	descr = Position_Specific_Bin_Base_10_Base_C
cnt = 201	feature = 409	correl = 0.0774527	descr = N_Gram_CCTA
cnt = 202	feature = 232	correl = 0.0497207	descr = N_Gram_ACTA
cnt = 203	feature = 15	correl = -0.0752273	descr = Position_Specific_Bin_Base_5_Base_C
cnt = 204	feature = 47	correl = -0.0464534	descr = Position_Specific_Bin_Base_16_Base_C
cnt = 205	feature = 367	correl = -0.0278045	descr = N_Gram_CCAA
cnt = 206	feature = 865	correl = 0.0321869	descr = N_Gram_TGGTC
cnt = 207	feature = 389	correl = -0.0999543	descr = N_Gram_CCCGA
cnt = 208	feature = 773	correl = 0.0602763	descr = N_Gram_TATC
cnt = 209	feature = 348	correl = -0.032593	descr = N_Gram_CAGCA
cnt = 210	feature = 916	correl = -0.0249317	descr = N_Gram_TTGGG
cnt = 211	feature = 794	correl = 0.0293761	descr = N_Gram_TCCA
cnt = 212	feature = 478	correl = 0.0388374	descr = N_Gram_CTACA
cnt = 213	feature = 759	correl = 0.067802	descr = N_Gram_TAGC
cnt = 214	feature = 671	correl = 0.0314753	descr = N_Gram_GGTA
cnt = 215	feature = 438	correl = -0.0355033	descr = N_Gram_CGCA
cnt = 216	feature = 679	correl = -0.107502	descr = N_Gram_GGTGG
cnt = 217	feature = 616	correl = -0.0360442	descr = N_Gram_GCTG
cnt = 218	feature = 867	correl = 0.0517352	descr = N_Gram_TGTA
cnt = 219	feature = 536	correl = -0.0758617	descr = N_Gram_GACC
cnt = 220	feature = 277	correl = 0.0459221	descr = N_Gram_ATAG
cnt = 221	feature = 515	correl = -0.0225347	descr = N_Gram_CTTGG
cnt = 222	feature = 336	correl = -0.0676452	descr = N_Gram_CACG
cnt = 223	feature = 303	correl = -0.0476658	descr = N_Gram_ATGG
cnt = 224	feature = 815	correl = 0.0441174	descr = N_Gram_TCGT
cnt = 225	feature = 826	correl = 0.0809043	descr = N_Gram_TCTG
cnt = 226	feature = 384	correl = -0.09069	descr = N_Gram_CCCC
cnt = 227	feature = 708	correl = 0.0352974	descr = N_Gram_GTGA
cnt = 228	feature = 288	correl = 0.0528521	descr = N_Gram_ATCC
cnt = 229	feature = 589	correl = -0.0317639	descr = N_Gram_GCCG
cnt = 230	feature = 884	correl = 0.0590672	descr = N_Gram_TTAG
cnt = 231	feature = 703	correl = 0.0295497	descr = N_Gram_GTCT
cnt = 232	feature = 654	correl = -0.0850223	descr = N_Gram_GGGA
cnt = 233	feature = 412	correl = -0.0882423	descr = N_Gram_CCTC
cnt = 234	feature = 751	correl = 0.0496689	descr = N_Gram_TACT
cnt = 235	feature = 499	correl = -0.0326022	descr = N_Gram_CTGC
cnt = 236	feature = 66	correl = 0.0882252	descr = Gibbs_of_Target_Sequence__Pos_0_Step_1
cnt = 237	feature = 206	correl = 0.073167	descr = N_Gram_ACAT
cnt = 238	feature = 680	correl = -0.0357018	descr = N_Gram_GGTT
cnt = 239	feature = 81	correl = 0.110592	descr = Gibbs_of_Target_Sequence__Pos_17_Step_1
cnt = 240	feature = 864	correl = -0.0686388	descr = N_Gram_TGGGG
cnt = 241	feature = 768	correl = 0.0705929	descr = N_Gram_TATA
cnt = 242	feature = 68	correl = -0.154217	descr = Gibbs_of_Target_Sequence__Pos_2_Step_1
cnt = 243	feature = 856	correl = 0.0218742	descr = N_Gram_TGGA
cnt = 244	feature = 70	correl = 0.0559657	descr = Gibbs_of_Target_Sequence__Pos_5_Step_1
cnt = 245	feature = 525	correl = -0.0305174	descr = N_Gram_GAAG
cnt = 246	feature = 899	correl = 0.0311282	descr = N_Gram_TTCG
cnt = 247	feature = 77	correl = 0.13154	descr = Gibbs_of_Target_Sequence__Pos_13_Step_1
cnt = 248	feature = 392	correl = -0.0694441	descr = N_Gram_CCCT
cnt = 249	feature = 743	correl = 0.0578635	descr = N_Gram_TACA
cnt = 250	feature = 80	correl = 0.139503	descr = Gibbs_of_Target_Sequence__Pos_16_Step_1
cnt = 251	feature = 755	correl = 0.0542345	descr = N_Gram_TAGA
cnt = 252	feature = 310	correl = 0.0804628	descr = N_Gram_ATTC
cnt = 253	feature = 624	correl = -0.0317003	descr = N_Gram_GGAA
cnt = 254	feature = 67	correl = -0.0287526	descr = Gibbs_of_Target_Sequence__Pos_1_Step_1
cnt = 255	feature = 76	correl = 0.0481381	descr = Gibbs_of_Target_Sequence__Pos_11_Step_1
cnt = 256	feature = 483	correl = 0.0476722	descr = N_Gram_CTAT
cnt = 257	feature = 646	correl = -0.11501	descr = N_Gram_GGCG
cnt = 258	feature = 834	correl = 0.06505	descr = N_Gram_TGA
cnt = 259	feature = 78	correl = 0.148402	descr = Gibbs_of_Target_Sequence__Pos_14_Step_1
cnt = 260	feature = 71	correl = 0.101006	descr = Gibbs_of_Target_Sequence__Pos_6_Step_1
cnt = 261	feature = 669	correl = -0.0935417	descr = N_Gram_GGGTG
cnt = 262	feature = 462	correl = -0.0492925	descr = N_Gram_CGT
cnt = 263	feature = 231	correl = 0.035948	descr = N_Gram_ACT
cnt = 264	feature = 74	correl = 0.110939	descr = Gibbs_of_Target_Sequence__Pos_9_Step_1
cnt = 265	feature = 396	correl = -0.100816	descr = N_Gram_CCGA
cnt = 266	feature = 210	correl = -0.0371794	descr = N_Gram_ACC
cnt = 267	feature = 82	correl = 0.201542	descr = Gibbs_of_Target_Sequence__Pos_18_Step_1
cnt = 268	feature = 796	correl = -0.0527372	descr = N_Gram_TCCC
cnt = 269	feature = 662	correl = -0.0947679	descr = N_Gram_GGGG
cnt = 270	feature = 600	correl = -0.102743	descr = N_Gram_GCGG
cnt = 271	feature = 72	correl = 0.155333	descr = Gibbs_of_Target_Sequence__Pos_7_Step_1
cnt = 272	feature = 818	correl = 0.0748774	descr = N_Gram_TCTA
cnt = 273	feature = 284	correl = 0.0678223	descr = N_Gram_ATC
cnt = 274	feature = 657	correl = -0.126764	descr = N_Gram_GGGC
cnt = 275	feature = 79	correl = 0.103722	descr = Gibbs_of_Target_Sequence__Pos_15_Step_1
cnt = 276	feature = 707	correl = -0.0326722	descr = N_Gram_GTG
cnt = 277	feature = 366	correl = -0.0722358	descr = N_Gram_CCA
cnt = 278	feature = 666	correl = -0.0628313	descr = N_Gram_GGGT
cnt = 279	feature = 354	correl = 0.0701502	descr = N_Gram_CAT
cnt = 280	feature = 676	correl = -0.0979986	descr = N_Gram_GGTG
cnt = 281	feature = 892	correl = 0.097904	descr = N_Gram_TTC
cnt = 282	feature = 275	correl = 0.0611281	descr = N_Gram_ATA
cnt = 283	feature = 449	correl = -0.116375	descr = N_Gram_CGG
cnt = 284	feature = 767	correl = 0.124041	descr = N_Gram_TAT
cnt = 285	feature = 595	correl = -0.105737	descr = N_Gram_GCG
cnt = 286	feature = 473	correl = 0.102908	descr = N_Gram_CTA
cnt = 287	feature = 638	correl = -0.181392	descr = N_Gram_GGC
cnt = 288	feature = 653	correl = -0.138931	descr = N_Gram_GGG
cnt = 289	feature = 365	correl = -0.0852732	descr = N_Gram_CC
cnt = 290	feature = 565	correl = -0.127803	descr = N_Gram_GC
cnt = 291	feature = 65	correl = 0.293816	descr = Gibbs_of_Target_Sequence_
num rows = 2188
num_elements = 638896
..*
optimization finished, #iter = 2471
nu = 0.332512
obj = -58.680905, rho = -0.732065
nSV = 1029, nBSV = 472
num rows = 243
num_elements = 70956
*
optimization finished, #iter = 201
nu = 0.282384
obj = -6.271507, rho = -0.706043
nSV = 121, nBSV = 30
..*
optimization finished, #iter = 2471
nu = 0.332512
obj = -58.680905, rho = -0.732065
nSV = 1029, nBSV = 472
CFS merit scores = 1.35829
CFS merit scores = 1.59756
CFS merit scores = 1.85335
CFS merit scores = 2.08062
CFS merit scores = 2.29189
CFS merit scores = 2.47653
CFS merit scores = 2.64704
CFS merit scores = 2.80407
CFS merit scores = 2.94854
CFS merit scores = 3.08424
CFS merit scores = 3.21342
CFS merit scores = 3.33726
CFS merit scores = 3.45496
CFS merit scores = 3.56593
CFS merit scores = 3.67202
CFS merit scores = 3.77426
CFS merit scores = 3.87231
CFS merit scores = 3.96691
CFS merit scores = 4.05763
CFS merit scores = 4.14435
CFS merit scores = 4.22761
CFS merit scores = 4.30648
CFS merit scores = 4.38163
CFS merit scores = 4.45406
CFS merit scores = 4.52293
CFS merit scores = 4.58802
CFS merit scores = 4.64828
CFS merit scores = 4.7072
CFS merit scores = 4.7647
CFS merit scores = 4.81821
CFS merit scores = 4.87051
CFS merit scores = 4.92013
CFS merit scores = 4.96697
CFS merit scores = 5.01198
CFS merit scores = 5.05397
CFS merit scores = 5.09398
CFS merit scores = 5.13209
CFS merit scores = 5.16891
CFS merit scores = 5.20316
CFS merit scores = 5.23578
CFS merit scores = 5.26642
CFS merit scores = 5.29673
CFS merit scores = 5.32645
CFS merit scores = 5.35495
CFS merit scores = 5.38222
CFS merit scores = 5.40693
CFS merit scores = 5.43155
CFS merit scores = 5.45605
CFS merit scores = 5.48033
CFS merit scores = 5.50154
CFS merit scores = 5.52242
CFS merit scores = 5.54163
CFS merit scores = 5.56041
CFS merit scores = 5.5788
CFS merit scores = 5.59663
CFS merit scores = 5.61316
CFS merit scores = 5.62895
CFS merit scores = 5.64435
CFS merit scores = 5.6596
CFS merit scores = 5.67496
CFS merit scores = 5.68839
CFS merit scores = 5.70106
CFS merit scores = 5.71388
CFS merit scores = 5.72651
CFS merit scores = 5.73884
CFS merit scores = 5.75043
CFS merit scores = 5.76198
CFS merit scores = 5.77286
CFS merit scores = 5.7838
CFS merit scores = 5.79354
CFS merit scores = 5.80317
CFS merit scores = 5.81297
CFS merit scores = 5.82172
CFS merit scores = 5.83023
CFS merit scores = 5.83836
CFS merit scores = 5.8465
CFS merit scores = 5.85463
CFS merit scores = 5.86215
CFS merit scores = 5.86942
CFS merit scores = 5.877
CFS merit scores = 5.88423
CFS merit scores = 5.89128
CFS merit scores = 5.89852
CFS merit scores = 5.90572
CFS merit scores = 5.9131
CFS merit scores = 5.92018
CFS merit scores = 5.92714
CFS merit scores = 5.93421
CFS merit scores = 5.94082
CFS merit scores = 5.94649
CFS merit scores = 5.95221
CFS merit scores = 5.95747
CFS merit scores = 5.96169
CFS merit scores = 5.96613
CFS merit scores = 5.97061
CFS merit scores = 5.97458
CFS merit scores = 5.97856
CFS merit scores = 5.98256
CFS merit scores = 5.98604
CFS merit scores = 5.9896
CFS merit scores = 5.99316
CFS merit scores = 5.99681
CFS merit scores = 6.00021
CFS merit scores = 6.00357
CFS merit scores = 6.00722
CFS merit scores = 6.01021
CFS merit scores = 6.01303
CFS merit scores = 6.01566
CFS merit scores = 6.01767
CFS merit scores = 6.01998
CFS merit scores = 6.02252
CFS merit scores = 6.02462
CFS merit scores = 6.02666
CFS merit scores = 6.02884
CFS merit scores = 6.0311
CFS merit scores = 6.0333
CFS merit scores = 6.03543
CFS merit scores = 6.03749
CFS merit scores = 6.03938
CFS merit scores = 6.04087
CFS merit scores = 6.04232
CFS merit scores = 6.04368
CFS merit scores = 6.04471
CFS merit scores = 6.04592
CFS merit scores = 6.04722
CFS merit scores = 6.04844
CFS merit scores = 6.04958
CFS merit scores = 6.05056
CFS merit scores = 6.05181
CFS merit scores = 6.05288
CFS merit scores = 6.05398
CFS merit scores = 6.05501
CFS merit scores = 6.05596
CFS merit scores = 6.05685
CFS merit scores = 6.05776
CFS merit scores = 6.05878
CFS merit scores = 6.0594
CFS merit scores = 6.06004
CFS merit scores = 6.06074
CFS merit scores = 6.0613
CFS merit scores = 6.06165
CFS merit scores = 6.06217
CFS merit scores = 6.0626
CFS merit scores = 6.06288
CFS merit scores = 6.06331
CFS merit scores = 6.06339
CFS merit scores = 6.0633
CFS merit scores = 6.06325
CFS merit scores = 6.06279
CFS merit scores = 6.06234
CFS merit scores = 6.06143
CFS merit scores = 6.06054
CFS merit scores = 6.05936
CFS merit scores = 6.05825
CFS merit scores = 6.05717
CFS merit scores = 6.05625
CFS merit scores = 6.05519
CFS merit scores = 6.05398
CFS merit scores = 6.05281
CFS merit scores = 6.05166
CFS merit scores = 6.05065
CFS merit scores = 6.04953
CFS merit scores = 6.04844
CFS merit scores = 6.04739
CFS merit scores = 6.04597
CFS merit scores = 6.04455
CFS merit scores = 6.043
CFS merit scores = 6.04132
CFS merit scores = 6.03975
CFS merit scores = 6.0383
CFS merit scores = 6.03677
CFS merit scores = 6.03496
CFS merit scores = 6.033
CFS merit scores = 6.031
CFS merit scores = 6.02894
CFS merit scores = 6.02698
CFS merit scores = 6.02505
CFS merit scores = 6.02309
CFS merit scores = 6.02113
CFS merit scores = 6.01906
CFS merit scores = 6.017
CFS merit scores = 6.01482
CFS merit scores = 6.01266
CFS merit scores = 6.01057
CFS merit scores = 6.0081
CFS merit scores = 6.00559
CFS merit scores = 6.0029
CFS merit scores = 6.00022
CFS merit scores = 5.99767
CFS merit scores = 5.99507
CFS merit scores = 5.99215
CFS merit scores = 5.98926
CFS merit scores = 5.98625
CFS merit scores = 5.98336
CFS merit scores = 5.9801
CFS merit scores = 5.97698
CFS merit scores = 5.97396
CFS merit scores = 5.97079
CFS merit scores = 5.96761
CFS merit scores = 5.96456
CFS merit scores = 5.9613
CFS merit scores = 5.95791
CFS merit scores = 5.95426
CFS merit scores = 5.95062
CFS merit scores = 5.94679
CFS merit scores = 5.94293
CFS merit scores = 5.93901
CFS merit scores = 5.93506
CFS merit scores = 5.93101
CFS merit scores = 5.92687
CFS merit scores = 5.92251
CFS merit scores = 5.9181
CFS merit scores = 5.91345
CFS merit scores = 5.90868
CFS merit scores = 5.90398
CFS merit scores = 5.8994
CFS merit scores = 5.89462
CFS merit scores = 5.88981
CFS merit scores = 5.88503
CFS merit scores = 5.87997
CFS merit scores = 5.87504
CFS merit scores = 5.87022
CFS merit scores = 5.86512
CFS merit scores = 5.86013
CFS merit scores = 5.855
CFS merit scores = 5.84945
CFS merit scores = 5.84397
CFS merit scores = 5.83835
CFS merit scores = 5.83276
CFS merit scores = 5.82689
CFS merit scores = 5.82109
CFS merit scores = 5.81539
CFS merit scores = 5.80931
CFS merit scores = 5.8034
CFS merit scores = 5.79748
CFS merit scores = 5.79164
CFS merit scores = 5.78596
CFS merit scores = 5.78005
CFS merit scores = 5.77431
CFS merit scores = 5.76861
CFS merit scores = 5.76264
CFS merit scores = 5.75651
CFS merit scores = 5.75021
CFS merit scores = 5.74399
CFS merit scores = 5.7379
CFS merit scores = 5.73177
CFS merit scores = 5.7257
CFS merit scores = 5.71975
CFS merit scores = 5.7139
CFS merit scores = 5.7075
CFS merit scores = 5.70112
CFS merit scores = 5.69432
CFS merit scores = 5.68704
CFS merit scores = 5.67971
CFS merit scores = 5.67231
CFS merit scores = 5.66493
CFS merit scores = 5.65769
CFS merit scores = 5.65036
CFS merit scores = 5.64272
CFS merit scores = 5.6347
CFS merit scores = 5.62677
CFS merit scores = 5.61897
CFS merit scores = 5.61133
CFS merit scores = 5.60322
CFS merit scores = 5.59503
CFS merit scores = 5.58672
CFS merit scores = 5.57831
CFS merit scores = 5.57005
CFS merit scores = 5.561
CFS merit scores = 5.55203
CFS merit scores = 5.54259
CFS merit scores = 5.53297
CFS merit scores = 5.52302
CFS merit scores = 5.51296
CFS merit scores = 5.50258
CFS merit scores = 5.49235
CFS merit scores = 5.48211
CFS merit scores = 5.47166
CFS merit scores = 5.46097
CFS merit scores = 5.45019
CFS merit scores = 5.43897
CFS merit scores = 5.42796
CFS merit scores = 5.41685
CFS merit scores = 5.40466
CFS merit scores = 5.39189
CFS merit scores = 5.37899
CFS merit scores = 5.36594
CFS merit scores = 5.35065
CFS merit scores = 5.33344
CFS merit scores = 5.29186
cnt = 1	feature = 64	correl = 0.358287	descr = Position_Specific_Bin_Base_20_Base_A
cnt = 2	feature = 60	correl = 0.178366	descr = Position_Specific_Bin_Base_19_Base_A
cnt = 3	feature = 2	correl = -0.146576	descr = Position_Specific_Bin_Base_0_Base_G
cnt = 4	feature = 14	correl = -0.0712411	descr = Position_Specific_Bin_Base_4_Base_C
cnt = 5	feature = 8	correl = 0.126725	descr = Position_Specific_Bin_Base_2_Base_G
cnt = 6	feature = 663	correl = 0.0620852	descr = N_Gram_GGTAA
cnt = 7	feature = 904	correl = 0.0286517	descr = N_Gram_TTTAC
cnt = 8	feature = 592	correl = -0.0235706	descr = N_Gram_GCGAA
cnt = 9	feature = 336	correl = -0.0293546	descr = N_Gram_CACGA
cnt = 10	feature = 337	correl = -0.0329156	descr = N_Gram_CACGG
cnt = 11	feature = 794	correl = -0.0271513	descr = N_Gram_TCGCG
cnt = 12	feature = 436	correl = -0.0333836	descr = N_Gram_CGCAA
cnt = 13	feature = 432	correl = -0.029736	descr = N_Gram_CGAGT
cnt = 14	feature = 723	correl = 0.0299884	descr = N_Gram_TAACT
cnt = 15	feature = 871	correl = 0.0535966	descr = N_Gram_TTAGT
cnt = 16	feature = 313	correl = 0.0377887	descr = N_Gram_ATTCG
cnt = 17	feature = 536	correl = 0.0757219	descr = N_Gram_GACTA
cnt = 18	feature = 462	correl = 0.0291085	descr = N_Gram_CGTCT
cnt = 19	feature = 449	correl = -0.103508	descr = N_Gram_CGGCG
cnt = 20	feature = 217	correl = -0.0281603	descr = N_Gram_ACCCC
cnt = 21	feature = 706	correl = 0.0236165	descr = N_Gram_GTGTA
cnt = 22	feature = 672	correl = -0.0457738	descr = N_Gram_GGTTA
cnt = 23	feature = 755	correl = 0.0277192	descr = N_Gram_TATAC
cnt = 24	feature = 772	correl = 0.0275011	descr = N_Gram_TCACT
cnt = 25	feature = 461	correl = -0.0509989	descr = N_Gram_CGTCG
cnt = 26	feature = 232	correl = 0.0254921	descr = N_Gram_ACTAG
cnt = 27	feature = 207	correl = 0.0577334	descr = N_Gram_ACAGT
cnt = 28	feature = 867	correl = -0.0317417	descr = N_Gram_TTACG
cnt = 29	feature = 214	correl = -0.0244272	descr = N_Gram_ACCAA
cnt = 30	feature = 572	correl = -0.0408481	descr = N_Gram_GCATA
cnt = 31	feature = 430	correl = -0.0414653	descr = N_Gram_CGACG
cnt = 32	feature = 518	correl = 0.0349127	descr = N_Gram_GAACA
cnt = 33	feature = 345	correl = -0.0475207	descr = N_Gram_CAGAG
cnt = 34	feature = 11	correl = 0.0660375	descr = Position_Specific_Bin_Base_3_Base_G
cnt = 35	feature = 631	correl = -0.0642513	descr = N_Gram_GGCAA
cnt = 36	feature = 537	correl = -0.03471	descr = N_Gram_GACTC
cnt = 37	feature = 228	correl = -0.0322178	descr = N_Gram_ACGTT
cnt = 38	feature = 708	correl = 0.0442011	descr = N_Gram_GTGTT
cnt = 39	feature = 311	correl = 0.0785075	descr = N_Gram_ATTAT
cnt = 40	feature = 669	correl = -0.0846378	descr = N_Gram_GGTGC
cnt = 41	feature = 288	correl = -0.026094	descr = N_Gram_ATCCC
cnt = 42	feature = 264	correl = 0.0231256	descr = N_Gram_AGGGG
cnt = 43	feature = 293	correl = 0.0357411	descr = N_Gram_ATCGC
cnt = 44	feature = 749	correl = 0.0289965	descr = N_Gram_TAGGC
cnt = 45	feature = 482	correl = -0.0229229	descr = N_Gram_CTATT
cnt = 46	feature = 678	correl = -0.0406309	descr = N_Gram_GTAAT
cnt = 47	feature = 396	correl = -0.0350515	descr = N_Gram_CCCGG
cnt = 48	feature = 256	correl = -0.0225655	descr = N_Gram_AGCGT
cnt = 49	feature = 481	correl = 0.0361821	descr = N_Gram_CTATG
cnt = 50	feature = 58	correl = -0.0554315	descr = Position_Specific_Bin_Base_18_Base_G
cnt = 51	feature = 769	correl = 0.0410459	descr = N_Gram_TCAAC
cnt = 52	feature = 355	correl = -0.0527381	descr = N_Gram_CATAA
cnt = 53	feature = 565	correl = -0.0520765	descr = N_Gram_GCACC
cnt = 54	feature = 701	correl = -0.0496444	descr = N_Gram_GTGGA
cnt = 55	feature = 610	correl = -0.0304918	descr = N_Gram_GCTGA
cnt = 56	feature = 206	correl = 0.0348917	descr = N_Gram_ACAGC
cnt = 57	feature = 263	correl = -0.100463	descr = N_Gram_AGGGC
cnt = 58	feature = 620	correl = 0.0329454	descr = N_Gram_GGAAT
cnt = 59	feature = 852	correl = 0.035643	descr = N_Gram_TGTAT
cnt = 60	feature = 739	correl = 0.0390892	descr = N_Gram_TACTG
cnt = 61	feature = 743	correl = 0.0579814	descr = N_Gram_TAGAC
cnt = 62	feature = 677	correl = 0.0303263	descr = N_Gram_GTAAG
cnt = 63	feature = 438	correl = -0.0305706	descr = N_Gram_CGCCC
cnt = 64	feature = 676	correl = 0.0532631	descr = N_Gram_GTAAA
cnt = 65	feature = 578	correl = -0.022042	descr = N_Gram_GCCAT
cnt = 66	feature = 4	correl = -0.095692	descr = Position_Specific_Bin_Base_1_Base_G
cnt = 67	feature = 292	correl = 0.0411099	descr = N_Gram_ATCGA
cnt = 68	feature = 597	correl = -0.0892689	descr = N_Gram_GCGCG
cnt = 69	feature = 284	correl = 0.0227366	descr = N_Gram_ATCAC
cnt = 70	feature = 914	correl = 0.0308527	descr = N_Gram_TTTTA
cnt = 71	feature = 299	correl = 0.0408196	descr = N_Gram_ATGAG
cnt = 72	feature = 589	correl = -0.0658581	descr = N_Gram_GCCTC
cnt = 73	feature = 43	correl = -0.0360016	descr = Position_Specific_Bin_Base_14_Base_C
cnt = 74	feature = 716	correl = 0.0230667	descr = N_Gram_GTTTC
cnt = 75	feature = 900	correl = 0.0392185	descr = N_Gram_TTGTG
cnt = 76	feature = 316	correl = -0.0343752	descr = N_Gram_ATTGA
cnt = 77	feature = 489	correl = -0.0385007	descr = N_Gram_CTCGT
cnt = 78	feature = 270	correl = 0.0419811	descr = N_Gram_AGTGA
cnt = 79	feature = 35	correl = -0.0260274	descr = Position_Specific_Bin_Base_11_Base_C
cnt = 80	feature = 765	correl = 0.0230802	descr = N_Gram_TATTG
cnt = 81	feature = 632	correl = -0.0245577	descr = N_Gram_GGCAC
cnt = 82	feature = 404	correl = -0.0482677	descr = N_Gram_CCGAG
cnt = 83	feature = 865	correl = 0.0627583	descr = N_Gram_TTACA
cnt = 84	feature = 590	correl = -0.0376121	descr = N_Gram_GCCTT
cnt = 85	feature = 766	correl = 0.0421281	descr = N_Gram_TATTT
cnt = 86	feature = 277	correl = 0.0399101	descr = N_Gram_ATAGG
cnt = 87	feature = 233	correl = 0.0403478	descr = N_Gram_ACTCT
cnt = 88	feature = 16	correl = 0.0521204	descr = Position_Specific_Bin_Base_5_Base_T
cnt = 89	feature = 773	correl = -0.0389115	descr = N_Gram_TCAGA
cnt = 90	feature = 494	correl = -0.0446519	descr = N_Gram_CTGAG
cnt = 91	feature = 593	correl = 0.0306313	descr = N_Gram_GCGAG
cnt = 92	feature = 240	correl = 0.0347361	descr = N_Gram_AGAAT
cnt = 93	feature = 798	correl = -0.0289937	descr = N_Gram_TCGGC
cnt = 94	feature = 25	correl = -0.0805312	descr = Position_Specific_Bin_Base_8_Base_C
cnt = 95	feature = 33	correl = 0.056225	descr = Position_Specific_Bin_Base_10_Base_T
cnt = 96	feature = 531	correl = -0.0563381	descr = N_Gram_GACCA
cnt = 97	feature = 649	correl = -0.066296	descr = N_Gram_GGGAG
cnt = 98	feature = 665	correl = 0.0242077	descr = N_Gram_GGTCA
cnt = 99	feature = 403	correl = -0.0492996	descr = N_Gram_CCGAC
cnt = 100	feature = 717	correl = 0.0434794	descr = N_Gram_GTTTG
cnt = 101	feature = 809	correl = 0.0354456	descr = N_Gram_TCTCA
cnt = 102	feature = 685	correl = -0.0515067	descr = N_Gram_GTCCC
cnt = 103	feature = 21	correl = -0.128692	descr = Position_Specific_Bin_Base_7_Base_C
cnt = 104	feature = 283	correl = 0.025831	descr = N_Gram_ATCAA
cnt = 105	feature = 66	correl = -0.175743	descr = Position_Specific_Bin_Base_20_Base_G
cnt = 106	feature = 595	correl = -0.0541316	descr = N_Gram_GCGCA
cnt = 107	feature = 802	correl = 0.0984104	descr = N_Gram_TCGTG
cnt = 108	feature = 654	correl = -0.0328268	descr = N_Gram_GGGCT
cnt = 109	feature = 41	correl = -0.0292418	descr = Position_Specific_Bin_Base_13_Base_G
cnt = 110	feature = 702	correl = -0.097727	descr = N_Gram_GTGGC
cnt = 111	feature = 348	correl = -0.0446723	descr = N_Gram_CAGCC
cnt = 112	feature = 554	correl = -0.0443482	descr = N_Gram_GATGT
cnt = 113	feature = 759	correl = 0.0522734	descr = N_Gram_TATCG
cnt = 114	feature = 356	correl = -0.0393785	descr = N_Gram_CATAC
cnt = 115	feature = 725	correl = 0.065277	descr = N_Gram_TAAGA
cnt = 116	feature = 825	correl = 0.0589411	descr = N_Gram_TGATA
cnt = 117	feature = 857	correl = 0.059711	descr = N_Gram_TGTGT
cnt = 118	feature = 838	correl = 0.0396114	descr = N_Gram_TGCTA
cnt = 119	feature = 28	correl = -0.0219214	descr = Position_Specific_Bin_Base_9_Base_C
cnt = 120	feature = 687	correl = -0.0426177	descr = N_Gram_GTCCT
cnt = 121	feature = 310	correl = 0.0368814	descr = N_Gram_ATTAG
cnt = 122	feature = 6	correl = -0.0487253	descr = Position_Specific_Bin_Base_2_Base_A
cnt = 123	feature = 502	correl = 0.0557513	descr = N_Gram_CTGTT
cnt = 124	feature = 0	correl = 0.0408875	descr = Position_Specific_Bin_Base_0_Base_A
cnt = 125	feature = 52	correl = 0.0257648	descr = Position_Specific_Bin_Base_17_Base_A
cnt = 126	feature = 412	correl = 0.0756104	descr = N_Gram_CCTA
cnt = 127	feature = 39	correl = -0.0232311	descr = Position_Specific_Bin_Base_12_Base_C
cnt = 128	feature = 657	correl = -0.0685156	descr = N_Gram_GGGGC
cnt = 129	feature = 17	correl = 0.025947	descr = Position_Specific_Bin_Base_6_Base_A
cnt = 130	feature = 573	correl = 0.0383425	descr = N_Gram_GCATC
cnt = 131	feature = 62	correl = -0.113957	descr = Position_Specific_Bin_Base_19_Base_G
cnt = 132	feature = 298	correl = 0.0218882	descr = N_Gram_ATGAA
cnt = 133	feature = 726	correl = 0.0527422	descr = N_Gram_TAAGG
cnt = 134	feature = 625	correl = -0.0715398	descr = N_Gram_GGAGC
cnt = 135	feature = 751	correl = 0.0229892	descr = N_Gram_TAGTG
cnt = 136	feature = 806	correl = 0.0486878	descr = N_Gram_TCTAG
cnt = 137	feature = 344	correl = -0.0494381	descr = N_Gram_CAGAC
cnt = 138	feature = 46	correl = 0.0709021	descr = Position_Specific_Bin_Base_15_Base_A
cnt = 139	feature = 770	correl = 0.0226629	descr = N_Gram_TCACC
cnt = 140	feature = 834	correl = 0.044933	descr = N_Gram_TGCGA
cnt = 141	feature = 42	correl = 0.109371	descr = Position_Specific_Bin_Base_14_Base_A
cnt = 142	feature = 59	correl = 0.0387945	descr = Position_Specific_Bin_Base_18_Base_T
cnt = 143	feature = 499	correl = -0.0261698	descr = N_Gram_CTGGG
cnt = 144	feature = 613	correl = 0.0299603	descr = N_Gram_GCTTG
cnt = 145	feature = 704	correl = -0.0270476	descr = N_Gram_GTGGT
cnt = 146	feature = 275	correl = 0.0280858	descr = N_Gram_ATAGA
cnt = 147	feature = 653	correl = -0.0805885	descr = N_Gram_GGGCG
cnt = 148	feature = 231	correl = 0.0774614	descr = N_Gram_ACTAC
cnt = 149	feature = 826	correl = -0.0274227	descr = N_Gram_TGATG
cnt = 150	feature = 718	correl = 0.0237608	descr = N_Gram_GTTTT
cnt = 151	feature = 418	correl = -0.077527	descr = N_Gram_CCTCT
cnt = 152	feature = 843	correl = -0.0602187	descr = N_Gram_TGGCC
cnt = 153	feature = 821	correl = 0.0333067	descr = N_Gram_TGAAC
cnt = 154	feature = 707	correl = 0.0267682	descr = N_Gram_GTGTG
cnt = 155	feature = 10	correl = 0.0232199	descr = Position_Specific_Bin_Base_3_Base_A
cnt = 156	feature = 334	correl = -0.0457092	descr = N_Gram_CACCT
cnt = 157	feature = 392	correl = -0.051413	descr = N_Gram_CCCCT
cnt = 158	feature = 394	correl = -0.107535	descr = N_Gram_CCCGA
cnt = 159	feature = 799	correl = -0.0820415	descr = N_Gram_TCGGG
cnt = 160	feature = 40	correl = 0.062245	descr = Position_Specific_Bin_Base_13_Base_A
cnt = 161	feature = 105	correl = -0.0810077	descr = Fold_of_RNAi_Sequence_Pos_14
cnt = 162	feature = 31	correl = -0.0681223	descr = Position_Specific_Bin_Base_10_Base_C
cnt = 163	feature = 596	correl = -0.02334	descr = N_Gram_GCGCC
cnt = 164	feature = 574	correl = 0.0370079	descr = N_Gram_GCATT
cnt = 165	feature = 29	correl = 0.0436148	descr = Position_Specific_Bin_Base_9_Base_T
cnt = 166	feature = 583	correl = -0.0676653	descr = N_Gram_GCCCT
cnt = 167	feature = 679	correl = 0.0267852	descr = N_Gram_GTAGG
cnt = 168	feature = 1	correl = 0.10883	descr = Position_Specific_Bin_Base_0_Base_C
cnt = 169	feature = 876	correl = 0.0285159	descr = N_Gram_TTCAC
cnt = 170	feature = 899	correl = 0.0386719	descr = N_Gram_TTGTA
cnt = 171	feature = 23	correl = 0.0675076	descr = Position_Specific_Bin_Base_7_Base_T
cnt = 172	feature = 495	correl = 0.0438076	descr = N_Gram_CTGAT
cnt = 173	feature = 879	correl = 0.0338876	descr = N_Gram_TTCCT
cnt = 174	feature = 286	correl = 0.0446456	descr = N_Gram_ATCC
cnt = 175	feature = 627	correl = -0.0354776	descr = N_Gram_GGATG
cnt = 176	feature = 515	correl = 0.0643418	descr = N_Gram_CTTTG
cnt = 177	feature = 658	correl = -0.0475021	descr = N_Gram_GGGGT
cnt = 178	feature = 738	correl = 0.0697023	descr = N_Gram_TACTA
cnt = 179	feature = 792	correl = 0.0483028	descr = N_Gram_TCGC
cnt = 180	feature = 510	correl = 0.0248593	descr = N_Gram_CTTGC
cnt = 181	feature = 612	correl = -0.0411458	descr = N_Gram_GCTGG
cnt = 182	feature = 626	correl = -0.0433624	descr = N_Gram_GGAGG
cnt = 183	feature = 525	correl = 0.0399057	descr = N_Gram_GAATT
cnt = 184	feature = 709	correl = -0.0266704	descr = N_Gram_GTTA
cnt = 185	feature = 45	correl = 0.084364	descr = Position_Specific_Bin_Base_14_Base_T
cnt = 186	feature = 9	correl = -0.138678	descr = Position_Specific_Bin_Base_2_Base_T
cnt = 187	feature = 666	correl = -0.0708143	descr = N_Gram_GGTCC
cnt = 188	feature = 696	correl = 0.0324222	descr = N_Gram_GTGAA
cnt = 189	feature = 56	correl = 0.0371989	descr = Position_Specific_Bin_Base_18_Base_A
cnt = 190	feature = 452	correl = -0.0661885	descr = N_Gram_CGGGC
cnt = 191	feature = 251	correl = 0.0506023	descr = N_Gram_AGCAT
cnt = 192	feature = 258	correl = 0.0263574	descr = N_Gram_AGGAA
cnt = 193	feature = 813	correl = 0.0919454	descr = N_Gram_TCTGC
cnt = 194	feature = 697	correl = -0.0544785	descr = N_Gram_GTGC
cnt = 195	feature = 600	correl = -0.100305	descr = N_Gram_GCGGC
cnt = 196	feature = 786	correl = -0.0222608	descr = N_Gram_TCCTC
cnt = 197	feature = 560	correl = -0.0524111	descr = N_Gram_GCAA
cnt = 198	feature = 526	correl = 0.0382797	descr = N_Gram_GACA
cnt = 199	feature = 47	correl = -0.0324619	descr = Position_Specific_Bin_Base_15_Base_G
cnt = 200	feature = 884	correl = 0.0444576	descr = N_Gram_TTCTA
cnt = 201	feature = 910	correl = 0.0675055	descr = N_Gram_TTTGA
cnt = 202	feature = 638	correl = -0.0287459	descr = N_Gram_GGCCT
cnt = 203	feature = 15	correl = -0.0587711	descr = Position_Specific_Bin_Base_5_Base_C
cnt = 204	feature = 535	correl = 0.0327094	descr = N_Gram_GACT
cnt = 205	feature = 603	correl = -0.0843941	descr = N_Gram_GCGT
cnt = 206	feature = 501	correl = 0.0444681	descr = N_Gram_CTGT
cnt = 207	feature = 645	correl = -0.028764	descr = N_Gram_GGCTT
cnt = 208	feature = 303	correl = -0.0637035	descr = N_Gram_ATGG
cnt = 209	feature = 864	correl = 0.0294999	descr = N_Gram_TTAC
cnt = 210	feature = 260	correl = -0.0279198	descr = N_Gram_AGGC
cnt = 211	feature = 848	correl = -0.0503508	descr = N_Gram_TGGGG
cnt = 212	feature = 519	correl = -0.0295681	descr = N_Gram_GAAG
cnt = 213	feature = 294	correl = 0.0577272	descr = N_Gram_ATCT
cnt = 214	feature = 314	correl = 0.0891307	descr = N_Gram_ATTCT
cnt = 215	feature = 753	correl = 0.072643	descr = N_Gram_TATA
cnt = 216	feature = 831	correl = -0.0498201	descr = N_Gram_TGCC
cnt = 217	feature = 530	correl = -0.0776776	descr = N_Gram_GACC
cnt = 218	feature = 406	correl = -0.0326925	descr = N_Gram_CCGC
cnt = 219	feature = 880	correl = 0.0319384	descr = N_Gram_TTCG
cnt = 220	feature = 254	correl = -0.0455553	descr = N_Gram_AGCG
cnt = 221	feature = 662	correl = 0.0418976	descr = N_Gram_GGTA
cnt = 222	feature = 32	correl = -0.0614011	descr = Position_Specific_Bin_Base_10_Base_G
cnt = 223	feature = 640	correl = -0.0652173	descr = N_Gram_GGCGC
cnt = 224	feature = 490	correl = 0.0218385	descr = N_Gram_CTCT
cnt = 225	feature = 409	correl = -0.0436792	descr = N_Gram_CCGG
cnt = 226	feature = 549	correl = 0.0379661	descr = N_Gram_GATA
cnt = 227	feature = 898	correl = 0.0659799	descr = N_Gram_TTGT
cnt = 228	feature = 705	correl = 0.0377741	descr = N_Gram_GTGT
cnt = 229	feature = 837	correl = 0.0288322	descr = N_Gram_TGCT
cnt = 230	feature = 808	correl = 0.0507935	descr = N_Gram_TCTC
cnt = 231	feature = 671	correl = -0.0420794	descr = N_Gram_GGTT
cnt = 232	feature = 541	correl = -0.0264315	descr = N_Gram_GAGC
cnt = 233	feature = 860	correl = 0.0676111	descr = N_Gram_TGTTT
cnt = 234	feature = 308	correl = 0.0586631	descr = N_Gram_ATTA
cnt = 235	feature = 664	correl = -0.0230042	descr = N_Gram_GGTC
cnt = 236	feature = 660	correl = -0.0777255	descr = N_Gram_GGGTG
cnt = 237	feature = 213	correl = -0.0327663	descr = N_Gram_ACCA
cnt = 238	feature = 478	correl = 0.0406079	descr = N_Gram_CTAT
cnt = 239	feature = 903	correl = 0.0312798	descr = N_Gram_TTTA
cnt = 240	feature = 297	correl = 0.0298498	descr = N_Gram_ATGA
cnt = 241	feature = 350	correl = -0.0380443	descr = N_Gram_CAGG
cnt = 242	feature = 796	correl = -0.0437282	descr = N_Gram_TCGG
cnt = 243	feature = 812	correl = 0.0824549	descr = N_Gram_TCTG
cnt = 244	feature = 70	correl = -0.0362326	descr = Gibbs_of_Target_Sequence__Pos_1_Step_1
cnt = 245	feature = 695	correl = 0.0251789	descr = N_Gram_GTGA
cnt = 246	feature = 643	correl = -0.0596644	descr = N_Gram_GGCT
cnt = 247	feature = 675	correl = 0.0433913	descr = N_Gram_GTAA
cnt = 248	feature = 624	correl = -0.0522865	descr = N_Gram_GGAG
cnt = 249	feature = 278	correl = 0.0911245	descr = N_Gram_ATAT
cnt = 250	feature = 856	correl = 0.0424666	descr = N_Gram_TGTG
cnt = 251	feature = 358	correl = 0.0421472	descr = N_Gram_CATC
cnt = 252	feature = 721	correl = 0.0388412	descr = N_Gram_TAAA
cnt = 253	feature = 729	correl = 0.0596028	descr = N_Gram_TAC
cnt = 254	feature = 598	correl = -0.105405	descr = N_Gram_GCGG
cnt = 255	feature = 815	correl = 0.0651993	descr = N_Gram_TCTT
cnt = 256	feature = 80	correl = 0.0262231	descr = Gibbs_of_Target_Sequence__Pos_12_Step_1
cnt = 257	feature = 655	correl = -0.078152	descr = N_Gram_GGGG
cnt = 258	feature = 579	correl = -0.15241	descr = N_Gram_GCCC
cnt = 259	feature = 76	correl = 0.0851445	descr = Gibbs_of_Target_Sequence__Pos_8_Step_1
cnt = 260	feature = 229	correl = 0.0389079	descr = N_Gram_ACT
cnt = 261	feature = 634	correl = -0.125607	descr = N_Gram_GGCC
cnt = 262	feature = 674	correl = 0.050949	descr = N_Gram_GTA
cnt = 263	feature = 249	correl = -0.0316751	descr = N_Gram_AGC
cnt = 264	feature = 82	correl = 0.155462	descr = Gibbs_of_Target_Sequence__Pos_14_Step_1
cnt = 265	feature = 789	correl = 0.0472824	descr = N_Gram_TCG
cnt = 266	feature = 79	correl = 0.0510236	descr = Gibbs_of_Target_Sequence__Pos_11_Step_1
cnt = 267	feature = 768	correl = 0.0284493	descr = N_Gram_TCA
cnt = 268	feature = 71	correl = -0.161942	descr = Gibbs_of_Target_Sequence__Pos_2_Step_1
cnt = 269	feature = 367	correl = -0.0762401	descr = N_Gram_CCA
cnt = 270	feature = 83	correl = 0.093925	descr = Gibbs_of_Target_Sequence__Pos_15_Step_1
cnt = 271	feature = 74	correl = 0.105693	descr = Gibbs_of_Target_Sequence__Pos_6_Step_1
cnt = 272	feature = 77	correl = 0.105195	descr = Gibbs_of_Target_Sequence__Pos_9_Step_1
cnt = 273	feature = 659	correl = -0.0534267	descr = N_Gram_GGGT
cnt = 274	feature = 446	correl = -0.115212	descr = N_Gram_CGGC
cnt = 275	feature = 81	correl = 0.136849	descr = Gibbs_of_Target_Sequence__Pos_13_Step_1
cnt = 276	feature = 818	correl = 0.0442776	descr = N_Gram_TG
cnt = 277	feature = 78	correl = 0.121833	descr = Gibbs_of_Target_Sequence__Pos_10_Step_1
cnt = 278	feature = 539	correl = -0.0290841	descr = N_Gram_GAG
cnt = 279	feature = 767	correl = 0.0498243	descr = N_Gram_TC
cnt = 280	feature = 819	correl = 0.0517797	descr = N_Gram_TGA
cnt = 281	feature = 384	correl = -0.158535	descr = N_Gram_CCC
cnt = 282	feature = 849	correl = 0.0813398	descr = N_Gram_TGT
cnt = 283	feature = 483	correl = -0.0214124	descr = N_Gram_CTC
cnt = 284	feature = 273	correl = 0.0557446	descr = N_Gram_ATA
cnt = 285	feature = 803	correl = 0.105728	descr = N_Gram_TCT
cnt = 286	feature = 752	correl = 0.121629	descr = N_Gram_TAT
cnt = 287	feature = 646	correl = -0.119216	descr = N_Gram_GGG
cnt = 288	feature = 307	correl = 0.115103	descr = N_Gram_ATT
cnt = 289	feature = 366	correl = -0.0976346	descr = N_Gram_CC
cnt = 290	feature = 68	correl = 0.281896	descr = Gibbs_of_Target_Sequence_
num rows = 2188
num_elements = 636708
..*
optimization finished, #iter = 2391
nu = 0.314187
obj = -55.366001, rho = -0.774793
nSV = 1001, nBSV = 445
num rows = 243
num_elements = 70713
*
optimization finished, #iter = 219
nu = 0.280935
obj = -6.129329, rho = -0.620538
nSV = 129, nBSV = 22
..*
optimization finished, #iter = 2391
nu = 0.314187
obj = -55.366001, rho = -0.774793
nSV = 1001, nBSV = 445
CFS merit scores = 1.35653
CFS merit scores = 1.5886
CFS merit scores = 1.83815
CFS merit scores = 2.06362
CFS merit scores = 2.26986
CFS merit scores = 2.459
CFS merit scores = 2.6351
CFS merit scores = 2.79748
CFS merit scores = 2.94994
CFS merit scores = 3.09277
CFS merit scores = 3.2266
CFS merit scores = 3.35444
CFS merit scores = 3.47682
CFS merit scores = 3.59372
CFS merit scores = 3.70617
CFS merit scores = 3.81483
CFS merit scores = 3.91584
CFS merit scores = 4.01273
CFS merit scores = 4.10572
CFS merit scores = 4.19475
CFS merit scores = 4.27984
CFS merit scores = 4.36267
CFS merit scores = 4.43925
CFS merit scores = 4.51105
CFS merit scores = 4.57929
CFS merit scores = 4.64458
CFS merit scores = 4.70545
CFS merit scores = 4.76394
CFS merit scores = 4.82118
CFS merit scores = 4.87615
CFS merit scores = 4.92921
CFS merit scores = 4.97869
CFS merit scores = 5.02694
CFS merit scores = 5.07325
CFS merit scores = 5.11809
CFS merit scores = 5.16196
CFS merit scores = 5.2037
CFS merit scores = 5.24304
CFS merit scores = 5.28022
CFS merit scores = 5.31661
CFS merit scores = 5.35045
CFS merit scores = 5.38311
CFS merit scores = 5.41429
CFS merit scores = 5.44372
CFS merit scores = 5.47262
CFS merit scores = 5.50077
CFS merit scores = 5.5254
CFS merit scores = 5.54899
CFS merit scores = 5.57123
CFS merit scores = 5.59319
CFS merit scores = 5.6145
CFS merit scores = 5.63501
CFS merit scores = 5.65523
CFS merit scores = 5.67434
CFS merit scores = 5.69258
CFS merit scores = 5.7107
CFS merit scores = 5.72781
CFS merit scores = 5.74496
CFS merit scores = 5.7616
CFS merit scores = 5.77719
CFS merit scores = 5.79118
CFS merit scores = 5.80431
CFS merit scores = 5.81721
CFS merit scores = 5.82889
CFS merit scores = 5.84051
CFS merit scores = 5.85216
CFS merit scores = 5.86333
CFS merit scores = 5.8741
CFS merit scores = 5.88518
CFS merit scores = 5.89638
CFS merit scores = 5.90738
CFS merit scores = 5.91728
CFS merit scores = 5.92729
CFS merit scores = 5.93751
CFS merit scores = 5.94664
CFS merit scores = 5.9554
CFS merit scores = 5.9637
CFS merit scores = 5.97192
CFS merit scores = 5.97992
CFS merit scores = 5.98772
CFS merit scores = 5.99516
CFS merit scores = 6.00256
CFS merit scores = 6.00955
CFS merit scores = 6.01647
CFS merit scores = 6.02308
CFS merit scores = 6.02975
CFS merit scores = 6.03656
CFS merit scores = 6.04248
CFS merit scores = 6.0482
CFS merit scores = 6.0537
CFS merit scores = 6.05851
CFS merit scores = 6.06354
CFS merit scores = 6.06855
CFS merit scores = 6.07345
CFS merit scores = 6.07852
CFS merit scores = 6.08176
CFS merit scores = 6.0853
CFS merit scores = 6.08857
CFS merit scores = 6.09181
CFS merit scores = 6.09523
CFS merit scores = 6.09827
CFS merit scores = 6.10132
CFS merit scores = 6.10394
CFS merit scores = 6.10645
CFS merit scores = 6.10912
CFS merit scores = 6.11105
CFS merit scores = 6.11334
CFS merit scores = 6.116
CFS merit scores = 6.11867
CFS merit scores = 6.12104
CFS merit scores = 6.12333
CFS merit scores = 6.1257
CFS merit scores = 6.12797
CFS merit scores = 6.13026
CFS merit scores = 6.1325
CFS merit scores = 6.13459
CFS merit scores = 6.13685
CFS merit scores = 6.13885
CFS merit scores = 6.14068
CFS merit scores = 6.14263
CFS merit scores = 6.14425
CFS merit scores = 6.14581
CFS merit scores = 6.14745
CFS merit scores = 6.14897
CFS merit scores = 6.15024
CFS merit scores = 6.15152
CFS merit scores = 6.15228
CFS merit scores = 6.1531
CFS merit scores = 6.15389
CFS merit scores = 6.15458
CFS merit scores = 6.15536
CFS merit scores = 6.15557
CFS merit scores = 6.15577
CFS merit scores = 6.15595
CFS merit scores = 6.15598
CFS merit scores = 6.15597
CFS merit scores = 6.15531
CFS merit scores = 6.15457
CFS merit scores = 6.15397
CFS merit scores = 6.15348
CFS merit scores = 6.15295
CFS merit scores = 6.15224
CFS merit scores = 6.15155
CFS merit scores = 6.15093
CFS merit scores = 6.14977
CFS merit scores = 6.14833
CFS merit scores = 6.14694
CFS merit scores = 6.14554
CFS merit scores = 6.14409
CFS merit scores = 6.14267
CFS merit scores = 6.14122
CFS merit scores = 6.13969
CFS merit scores = 6.13815
CFS merit scores = 6.13669
CFS merit scores = 6.13541
CFS merit scores = 6.13401
CFS merit scores = 6.13249
CFS merit scores = 6.13088
CFS merit scores = 6.12937
CFS merit scores = 6.12798
CFS merit scores = 6.12675
CFS merit scores = 6.12516
CFS merit scores = 6.12336
CFS merit scores = 6.12141
CFS merit scores = 6.1195
CFS merit scores = 6.11777
CFS merit scores = 6.11584
CFS merit scores = 6.11406
CFS merit scores = 6.11228
CFS merit scores = 6.11052
CFS merit scores = 6.10871
CFS merit scores = 6.10693
CFS merit scores = 6.10517
CFS merit scores = 6.10315
CFS merit scores = 6.10096
CFS merit scores = 6.09886
CFS merit scores = 6.09664
CFS merit scores = 6.09441
CFS merit scores = 6.09224
CFS merit scores = 6.08971
CFS merit scores = 6.08732
CFS merit scores = 6.08479
CFS merit scores = 6.0823
CFS merit scores = 6.07969
CFS merit scores = 6.07692
CFS merit scores = 6.0743
CFS merit scores = 6.07158
CFS merit scores = 6.06867
CFS merit scores = 6.06587
CFS merit scores = 6.06307
CFS merit scores = 6.0602
CFS merit scores = 6.05737
CFS merit scores = 6.05463
CFS merit scores = 6.05162
CFS merit scores = 6.04866
CFS merit scores = 6.04571
CFS merit scores = 6.04292
CFS merit scores = 6.04018
CFS merit scores = 6.03744
CFS merit scores = 6.03478
CFS merit scores = 6.03188
CFS merit scores = 6.02884
CFS merit scores = 6.02579
CFS merit scores = 6.02291
CFS merit scores = 6.01978
CFS merit scores = 6.01655
CFS merit scores = 6.01334
CFS merit scores = 6.01
CFS merit scores = 6.00675
CFS merit scores = 6.00353
CFS merit scores = 6.00036
CFS merit scores = 5.99714
CFS merit scores = 5.99398
CFS merit scores = 5.99089
CFS merit scores = 5.9877
CFS merit scores = 5.98453
CFS merit scores = 5.98136
CFS merit scores = 5.97789
CFS merit scores = 5.97423
CFS merit scores = 5.97066
CFS merit scores = 5.96699
CFS merit scores = 5.96276
CFS merit scores = 5.95864
CFS merit scores = 5.95441
CFS merit scores = 5.95033
CFS merit scores = 5.94571
CFS merit scores = 5.94108
CFS merit scores = 5.93618
CFS merit scores = 5.93107
CFS merit scores = 5.92597
CFS merit scores = 5.92092
CFS merit scores = 5.91584
CFS merit scores = 5.91064
CFS merit scores = 5.90512
CFS merit scores = 5.89951
CFS merit scores = 5.8937
CFS merit scores = 5.88803
CFS merit scores = 5.88246
CFS merit scores = 5.87696
CFS merit scores = 5.87158
CFS merit scores = 5.86546
CFS merit scores = 5.85938
CFS merit scores = 5.85323
CFS merit scores = 5.84703
CFS merit scores = 5.84089
CFS merit scores = 5.83488
CFS merit scores = 5.82896
CFS merit scores = 5.82272
CFS merit scores = 5.81638
CFS merit scores = 5.80951
CFS merit scores = 5.80275
CFS merit scores = 5.79607
CFS merit scores = 5.78909
CFS merit scores = 5.7822
CFS merit scores = 5.77541
CFS merit scores = 5.76863
CFS merit scores = 5.76202
CFS merit scores = 5.75536
CFS merit scores = 5.74831
CFS merit scores = 5.74126
CFS merit scores = 5.73417
CFS merit scores = 5.72706
CFS merit scores = 5.71985
CFS merit scores = 5.71267
CFS merit scores = 5.70545
CFS merit scores = 5.69825
CFS merit scores = 5.69092
CFS merit scores = 5.68346
CFS merit scores = 5.676
CFS merit scores = 5.66858
CFS merit scores = 5.66115
CFS merit scores = 5.65372
CFS merit scores = 5.64625
CFS merit scores = 5.63886
CFS merit scores = 5.63136
CFS merit scores = 5.62358
CFS merit scores = 5.61563
CFS merit scores = 5.6068
CFS merit scores = 5.59788
CFS merit scores = 5.5884
CFS merit scores = 5.57831
CFS merit scores = 5.56821
CFS merit scores = 5.55792
CFS merit scores = 5.54768
CFS merit scores = 5.53699
CFS merit scores = 5.52614
CFS merit scores = 5.51543
CFS merit scores = 5.50355
CFS merit scores = 5.49169
CFS merit scores = 5.48
CFS merit scores = 5.46684
CFS merit scores = 5.45303
CFS merit scores = 5.43922
CFS merit scores = 5.42494
CFS merit scores = 5.40653
CFS merit scores = 5.36547
cnt = 1	feature = 64	correl = 0.35653	descr = Position_Specific_Bin_Base_20_Base_A
cnt = 2	feature = 2	correl = -0.140676	descr = Position_Specific_Bin_Base_0_Base_G
cnt = 3	feature = 60	correl = 0.164791	descr = Position_Specific_Bin_Base_19_Base_A
cnt = 4	feature = 593	correl = -0.061331	descr = N_Gram_GCCCC
cnt = 5	feature = 228	correl = -0.031765	descr = N_Gram_ACCCC
cnt = 6	feature = 749	correl = -0.0324242	descr = N_Gram_TACG
cnt = 7	feature = 231	correl = -0.0449528	descr = N_Gram_ACCGA
cnt = 8	feature = 892	correl = 0.0311182	descr = N_Gram_TTATG
cnt = 9	feature = 770	correl = 0.0226726	descr = N_Gram_TATAC
cnt = 10	feature = 303	correl = 0.0327454	descr = N_Gram_ATCGA
cnt = 11	feature = 674	correl = 0.0488004	descr = N_Gram_GGTAA
cnt = 12	feature = 336	correl = 0.0273672	descr = N_Gram_CAACG
cnt = 13	feature = 739	correl = 0.0261103	descr = N_Gram_TAAGC
cnt = 14	feature = 319	correl = -0.0273164	descr = N_Gram_ATTAA
cnt = 15	feature = 884	correl = -0.0420962	descr = N_Gram_TTACC
cnt = 16	feature = 701	correl = 0.0350202	descr = N_Gram_GTCGC
cnt = 17	feature = 899	correl = 0.0332487	descr = N_Gram_TTCGC
cnt = 18	feature = 616	correl = -0.052634	descr = N_Gram_GCGTT
cnt = 19	feature = 305	correl = 0.0236562	descr = N_Gram_ATCGG
cnt = 20	feature = 493	correl = 0.0276651	descr = N_Gram_CTATC
cnt = 21	feature = 777	correl = 0.0241324	descr = N_Gram_TATGC
cnt = 22	feature = 278	correl = 0.0369218	descr = N_Gram_AGTAA
cnt = 23	feature = 232	correl = -0.029607	descr = N_Gram_ACCGG
cnt = 24	feature = 430	correl = 0.0245621	descr = N_Gram_CCTTA
cnt = 25	feature = 789	correl = -0.0478171	descr = N_Gram_TCACG
cnt = 26	feature = 721	correl = -0.0500127	descr = N_Gram_GTTAG
cnt = 27	feature = 273	correl = -0.101548	descr = N_Gram_AGGGC
cnt = 28	feature = 613	correl = -0.0513267	descr = N_Gram_GCGGT
cnt = 29	feature = 704	correl = 0.043601	descr = N_Gram_GTCTA
cnt = 30	feature = 260	correl = 0.0588886	descr = N_Gram_AGATA
cnt = 31	feature = 658	correl = -0.0542463	descr = N_Gram_GGGAA
cnt = 32	feature = 240	correl = -0.0452221	descr = N_Gram_ACGGG
cnt = 33	feature = 641	correl = 0.0343688	descr = N_Gram_GGATT
cnt = 34	feature = 900	correl = 0.0638391	descr = N_Gram_TTCGT
cnt = 35	feature = 554	correl = 0.0371236	descr = N_Gram_GAGAA
cnt = 36	feature = 799	correl = -0.0268091	descr = N_Gram_TCCCG
cnt = 37	feature = 675	correl = 0.031977	descr = N_Gram_GGTAC
cnt = 38	feature = 310	correl = 0.039076	descr = N_Gram_ATGAG
cnt = 39	feature = 449	correl = -0.0266695	descr = N_Gram_CGCCC
cnt = 40	feature = 501	correl = -0.0287424	descr = N_Gram_CTCGA
cnt = 41	feature = 337	correl = -0.0256016	descr = N_Gram_CAAGA
cnt = 42	feature = 718	correl = 0.0265794	descr = N_Gram_GTGTG
cnt = 43	feature = 632	correl = 0.0249469	descr = N_Gram_GGACA
cnt = 44	feature = 856	correl = 0.0406676	descr = N_Gram_TGCTT
cnt = 45	feature = 600	correl = 0.0274014	descr = N_Gram_GCCTA
cnt = 46	feature = 531	correl = 0.0333528	descr = N_Gram_GAAAT
cnt = 47	feature = 631	correl = 0.0427883	descr = N_Gram_GGAAT
cnt = 48	feature = 307	correl = 0.074857	descr = N_Gram_ATCTC
cnt = 49	feature = 934	correl = 0.0252676	descr = N_Gram_TTTTA
cnt = 50	feature = 452	correl = -0.0633246	descr = N_Gram_CGCGG
cnt = 51	feature = 550	correl = 0.0707536	descr = N_Gram_GACTA
cnt = 52	feature = 717	correl = 0.0504565	descr = N_Gram_GTGTA
cnt = 53	feature = 723	correl = 0.0340384	descr = N_Gram_GTTCG
cnt = 54	feature = 685	correl = -0.0606493	descr = N_Gram_GGTTG
cnt = 55	feature = 358	correl = -0.0216334	descr = N_Gram_CAGCG
cnt = 56	feature = 251	correl = -0.0434305	descr = N_Gram_ACTGC
cnt = 57	feature = 409	correl = -0.0438472	descr = N_Gram_CCGAC
cnt = 58	feature = 530	correl = -0.0379124	descr = N_Gram_GAAAA
cnt = 59	feature = 798	correl = -0.0353498	descr = N_Gram_TCCCC
cnt = 60	feature = 25	correl = -0.0872171	descr = Position_Specific_Bin_Base_8_Base_C
cnt = 61	feature = 490	correl = 0.0558517	descr = N_Gram_CTAGC
cnt = 62	feature = 931	correl = 0.0369813	descr = N_Gram_TTTGG
cnt = 63	feature = 660	correl = -0.0303971	descr = N_Gram_GGGAT
cnt = 64	feature = 4	correl = 0.0868008	descr = Position_Specific_Bin_Base_1_Base_A
cnt = 65	feature = 743	correl = 0.057666	descr = N_Gram_TAATT
cnt = 66	feature = 473	correl = -0.0479515	descr = N_Gram_CGTCC
cnt = 67	feature = 458	correl = -0.0410017	descr = N_Gram_CGGCA
cnt = 68	feature = 808	correl = 0.0313084	descr = N_Gram_TCGCT
cnt = 69	feature = 545	correl = -0.040333	descr = N_Gram_GACCC
cnt = 70	feature = 316	correl = -0.0223839	descr = N_Gram_ATGTA
cnt = 71	feature = 826	correl = 0.0231018	descr = N_Gram_TCTGT
cnt = 72	feature = 769	correl = 0.0691833	descr = N_Gram_TATAA
cnt = 73	feature = 214	correl = 0.0231622	descr = N_Gram_ACACA
cnt = 74	feature = 6	correl = -0.0393786	descr = Position_Specific_Bin_Base_2_Base_A
cnt = 75	feature = 314	correl = -0.0324537	descr = N_Gram_ATGGA
cnt = 76	feature = 481	correl = 0.0226422	descr = N_Gram_CGTTT
cnt = 77	feature = 21	correl = -0.132738	descr = Position_Specific_Bin_Base_7_Base_C
cnt = 78	feature = 625	correl = -0.0444498	descr = N_Gram_GCTTT
cnt = 79	feature = 270	correl = -0.0487749	descr = N_Gram_AGGAG
cnt = 80	feature = 848	correl = -0.0651192	descr = N_Gram_TGCCC
cnt = 81	feature = 535	correl = -0.0412879	descr = N_Gram_GAAGC
cnt = 82	feature = 258	correl = -0.0404572	descr = N_Gram_AGAGG
cnt = 83	feature = 389	correl = -0.045805	descr = N_Gram_CCATA
cnt = 84	feature = 578	correl = -0.0709231	descr = N_Gram_GCAAT
cnt = 85	feature = 297	correl = 0.0521738	descr = N_Gram_ATCAA
cnt = 86	feature = 610	correl = -0.0308845	descr = N_Gram_GCGGA
cnt = 87	feature = 423	correl = -0.0431914	descr = N_Gram_CCTCC
cnt = 88	feature = 821	correl = 0.0437274	descr = N_Gram_TCTCA
cnt = 89	feature = 56	correl = 0.0544302	descr = Position_Specific_Bin_Base_18_Base_A
cnt = 90	feature = 680	correl = -0.0274075	descr = N_Gram_GGTGA
cnt = 91	feature = 752	correl = 0.0722921	descr = N_Gram_TACTA
cnt = 92	feature = 659	correl = -0.0588571	descr = N_Gram_GGGAG
cnt = 93	feature = 229	correl = -0.0254052	descr = N_Gram_ACCCT
cnt = 94	feature = 740	correl = 0.048382	descr = N_Gram_TAAGG
cnt = 95	feature = 28	correl = 0.0267607	descr = Position_Specific_Bin_Base_9_Base_T
cnt = 96	feature = 47	correl = -0.0251609	descr = Position_Specific_Bin_Base_15_Base_T
cnt = 97	feature = 565	correl = 0.0526917	descr = N_Gram_GATAT
cnt = 98	feature = 382	correl = -0.0343138	descr = N_Gram_CCACG
cnt = 99	feature = 66	correl = -0.172995	descr = Position_Specific_Bin_Base_20_Base_G
cnt = 100	feature = 822	correl = 0.037807	descr = N_Gram_TCTCT
cnt = 101	feature = 649	correl = -0.0288061	descr = N_Gram_GGCCT
cnt = 102	feature = 14	correl = 0.0230467	descr = Position_Specific_Bin_Base_5_Base_A
cnt = 103	feature = 308	correl = 0.0361481	descr = N_Gram_ATCTG
cnt = 104	feature = 0	correl = 0.0425359	descr = Position_Specific_Bin_Base_0_Base_A
cnt = 105	feature = 802	correl = -0.0350456	descr = N_Gram_TCCTG
cnt = 106	feature = 834	correl = 0.0440068	descr = N_Gram_TGAAC
cnt = 107	feature = 29	correl = 0.0742035	descr = Position_Specific_Bin_Base_10_Base_A
cnt = 108	feature = 41	correl = -0.024285	descr = Position_Specific_Bin_Base_14_Base_C
cnt = 109	feature = 33	correl = -0.0442991	descr = Position_Specific_Bin_Base_11_Base_A
cnt = 110	feature = 494	correl = 0.0299049	descr = N_Gram_CTATG
cnt = 111	feature = 766	correl = 0.0371205	descr = N_Gram_TAGTG
cnt = 112	feature = 806	correl = 0.0412869	descr = N_Gram_TCGCA
cnt = 113	feature = 849	correl = -0.0316545	descr = N_Gram_TGCCG
cnt = 114	feature = 365	correl = -0.0538776	descr = N_Gram_CATAC
cnt = 115	feature = 713	correl = -0.0531713	descr = N_Gram_GTGGA
cnt = 116	feature = 634	correl = 0.0457817	descr = N_Gram_GGACT
cnt = 117	feature = 705	correl = 0.0240255	descr = N_Gram_GTCTT
cnt = 118	feature = 392	correl = -0.0251871	descr = N_Gram_CCCAA
cnt = 119	feature = 17	correl = 0.0219766	descr = Position_Specific_Bin_Base_6_Base_A
cnt = 120	feature = 489	correl = 0.0314993	descr = N_Gram_CTAGA
cnt = 121	feature = 620	correl = -0.046055	descr = N_Gram_GCTCC
cnt = 122	feature = 288	correl = 0.0250415	descr = N_Gram_ATAGA
cnt = 123	feature = 786	correl = 0.0395243	descr = N_Gram_TCAAC
cnt = 124	feature = 590	correl = -0.0714079	descr = N_Gram_GCCAG
cnt = 125	feature = 502	correl = -0.0661937	descr = N_Gram_CTCGG
cnt = 126	feature = 592	correl = -0.0741744	descr = N_Gram_GCCCA
cnt = 127	feature = 52	correl = 0.0443392	descr = Position_Specific_Bin_Base_17_Base_A
cnt = 128	feature = 11	correl = -0.0806065	descr = Position_Specific_Bin_Base_3_Base_T
cnt = 129	feature = 536	correl = 0.031614	descr = N_Gram_GAAGG
cnt = 130	feature = 612	correl = -0.0304843	descr = N_Gram_GCGGG
cnt = 131	feature = 738	correl = 0.0496522	descr = N_Gram_TAAGA
cnt = 132	feature = 283	correl = -0.0389194	descr = N_Gram_AGTTC
cnt = 133	feature = 293	correl = 0.041438	descr = N_Gram_ATATG
cnt = 134	feature = 788	correl = 0.0284452	descr = N_Gram_TCACC
cnt = 135	feature = 678	correl = -0.0711298	descr = N_Gram_GGTCC
cnt = 136	feature = 917	correl = 0.0460588	descr = N_Gram_TTGTA
cnt = 137	feature = 665	correl = -0.0276034	descr = N_Gram_GGGCT
cnt = 138	feature = 579	correl = -0.0329441	descr = N_Gram_GCAC
cnt = 139	feature = 725	correl = -0.028938	descr = N_Gram_GTTGC
cnt = 140	feature = 254	correl = 0.0458031	descr = N_Gram_AGAAT
cnt = 141	feature = 773	correl = 0.0765388	descr = N_Gram_TATCA
cnt = 142	feature = 852	correl = -0.0241372	descr = N_Gram_TGCGG
cnt = 143	feature = 667	correl = -0.0478213	descr = N_Gram_GGGGA
cnt = 144	feature = 669	correl = -0.0500346	descr = N_Gram_GGGGT
cnt = 145	feature = 647	correl = -0.0856657	descr = N_Gram_GGCCA
cnt = 146	feature = 515	correl = 0.0385227	descr = N_Gram_CTGGT
cnt = 147	feature = 394	correl = -0.0636453	descr = N_Gram_CCCAT
cnt = 148	feature = 597	correl = -0.0233835	descr = N_Gram_GCCGA
cnt = 149	feature = 539	correl = 0.0454819	descr = N_Gram_GAATT
cnt = 150	feature = 256	correl = -0.0241103	descr = N_Gram_AGACC
cnt = 151	feature = 16	correl = 0.0456473	descr = Position_Specific_Bin_Base_5_Base_T
cnt = 152	feature = 664	correl = -0.0677099	descr = N_Gram_GGGCG
cnt = 153	feature = 662	correl = -0.0530474	descr = N_Gram_GGGCA
cnt = 154	feature = 32	correl = 0.053757	descr = Position_Specific_Bin_Base_10_Base_T
cnt = 155	feature = 677	correl = 0.0216547	descr = N_Gram_GGTCA
cnt = 156	feature = 929	correl = 0.0741483	descr = N_Gram_TTTGA
cnt = 157	feature = 707	correl = 0.0263291	descr = N_Gram_GTGAA
cnt = 158	feature = 40	correl = 0.0988192	descr = Position_Specific_Bin_Base_14_Base_A
cnt = 159	feature = 461	correl = -0.0420924	descr = N_Gram_CGGCT
cnt = 160	feature = 1	correl = 0.118066	descr = Position_Specific_Bin_Base_0_Base_C
cnt = 161	feature = 697	correl = -0.0437237	descr = N_Gram_GTCCC
cnt = 162	feature = 838	correl = 0.0355163	descr = N_Gram_TGAGA
cnt = 163	feature = 59	correl = 0.0284672	descr = Position_Specific_Bin_Base_18_Base_T
cnt = 164	feature = 23	correl = 0.0638445	descr = Position_Specific_Bin_Base_7_Base_T
cnt = 165	feature = 787	correl = 0.0240113	descr = N_Gram_TCAAG
cnt = 166	feature = 298	correl = 0.046885	descr = N_Gram_ATCC
cnt = 167	feature = 294	correl = 0.0615221	descr = N_Gram_ATATT
cnt = 168	feature = 9	correl = -0.148313	descr = Position_Specific_Bin_Base_2_Base_T
cnt = 169	feature = 525	correl = 0.0496022	descr = N_Gram_CTTGT
cnt = 170	feature = 560	correl = -0.0337334	descr = N_Gram_GAGGG
cnt = 171	feature = 595	correl = -0.068851	descr = N_Gram_GCCCT
cnt = 172	feature = 812	correl = -0.0746496	descr = N_Gram_TCGGG
cnt = 173	feature = 370	correl = 0.0399041	descr = N_Gram_CATGA
cnt = 174	feature = 813	correl = 0.058559	descr = N_Gram_TCGT
cnt = 175	feature = 499	correl = -0.0443199	descr = N_Gram_CTCCC
cnt = 176	feature = 640	correl = -0.0403713	descr = N_Gram_GGATG
cnt = 177	feature = 292	correl = 0.0276053	descr = N_Gram_ATATA
cnt = 178	feature = 819	correl = 0.0262164	descr = N_Gram_TCTAT
cnt = 179	feature = 105	correl = -0.0794602	descr = Fold_of_RNAi_Sequence_Pos_16
cnt = 180	feature = 10	correl = 0.0489757	descr = Position_Specific_Bin_Base_3_Base_G
cnt = 181	feature = 483	correl = 0.0341205	descr = N_Gram_CTAA
cnt = 182	feature = 765	correl = 0.0246843	descr = N_Gram_TAGT
cnt = 183	feature = 264	correl = 0.0629373	descr = N_Gram_AGCAT
cnt = 184	feature = 35	correl = 0.123838	descr = Position_Specific_Bin_Base_11_Base_T
cnt = 185	feature = 708	correl = 0.0245941	descr = N_Gram_GTGAG
cnt = 186	feature = 681	correl = -0.0684061	descr = N_Gram_GGTGC
cnt = 187	feature = 348	correl = -0.039153	descr = N_Gram_CACGT
cnt = 188	feature = 818	correl = 0.0436266	descr = N_Gram_TCTAG
cnt = 189	feature = 58	correl = -0.0592457	descr = Position_Specific_Bin_Base_18_Base_G
cnt = 190	feature = 645	correl = -0.0478755	descr = N_Gram_GGCAG
cnt = 191	feature = 366	correl = 0.0321741	descr = N_Gram_CATAT
cnt = 192	feature = 42	correl = -0.146903	descr = Position_Specific_Bin_Base_14_Base_G
cnt = 193	feature = 792	correl = 0.0314913	descr = N_Gram_TCATC
cnt = 194	feature = 653	correl = -0.065599	descr = N_Gram_GGCGT
cnt = 195	feature = 865	correl = 0.0247614	descr = N_Gram_TGGTC
cnt = 196	feature = 325	correl = 0.0699803	descr = N_Gram_ATTG
cnt = 197	feature = 624	correl = 0.0402769	descr = N_Gram_GCTTG
cnt = 198	feature = 903	correl = 0.0355628	descr = N_Gram_TTCTC
cnt = 199	feature = 436	correl = -0.042232	descr = N_Gram_CGAC
cnt = 200	feature = 396	correl = -0.0406438	descr = N_Gram_CCCCA
cnt = 201	feature = 860	correl = -0.059034	descr = N_Gram_TGGCC
cnt = 202	feature = 404	correl = -0.041739	descr = N_Gram_CCCTC
cnt = 203	feature = 311	correl = 0.0466232	descr = N_Gram_ATGC
cnt = 204	feature = 15	correl = -0.0661679	descr = Position_Specific_Bin_Base_5_Base_C
cnt = 205	feature = 31	correl = -0.0537681	descr = Position_Specific_Bin_Base_10_Base_G
cnt = 206	feature = 275	correl = -0.0215437	descr = N_Gram_AGGTC
cnt = 207	feature = 759	correl = 0.0629538	descr = N_Gram_TAGC
cnt = 208	feature = 935	correl = 0.0215817	descr = N_Gram_TTTTC
cnt = 209	feature = 8	correl = 0.143931	descr = Position_Specific_Bin_Base_2_Base_G
cnt = 210	feature = 586	correl = 0.0497226	descr = N_Gram_GCATC
cnt = 211	feature = 43	correl = 0.0722451	descr = Position_Specific_Bin_Base_14_Base_T
cnt = 212	feature = 894	correl = 0.0250959	descr = N_Gram_TTCAT
cnt = 213	feature = 583	correl = -0.0636449	descr = N_Gram_GCAGA
cnt = 214	feature = 334	correl = 0.0543826	descr = N_Gram_CAAC
cnt = 215	feature = 904	correl = 0.0845849	descr = N_Gram_TTCTG
cnt = 216	feature = 716	correl = 0.0396745	descr = N_Gram_GTGT
cnt = 217	feature = 485	correl = 0.0578424	descr = N_Gram_CTAC
cnt = 218	feature = 915	correl = 0.0308861	descr = N_Gram_TTGGT
cnt = 219	feature = 356	correl = -0.0378529	descr = N_Gram_CAGCA
cnt = 220	feature = 794	correl = 0.0217897	descr = N_Gram_TCCAC
cnt = 221	feature = 703	correl = 0.0295873	descr = N_Gram_GTCT
cnt = 222	feature = 751	correl = 0.0543425	descr = N_Gram_TACT
cnt = 223	feature = 540	correl = 0.0306478	descr = N_Gram_GACA
cnt = 224	feature = 46	correl = -0.0354567	descr = Position_Specific_Bin_Base_15_Base_G
cnt = 225	feature = 709	correl = -0.0480214	descr = N_Gram_GTGC
cnt = 226	feature = 206	correl = 0.0687084	descr = N_Gram_AATTC
cnt = 227	feature = 910	correl = 0.0406747	descr = N_Gram_TTGC
cnt = 228	feature = 772	correl = 0.0666086	descr = N_Gram_TATC
cnt = 229	feature = 589	correl = -0.0445839	descr = N_Gram_GCCA
cnt = 230	feature = 687	correl = 0.0574566	descr = N_Gram_GTAA
cnt = 231	feature = 368	correl = 0.0824878	descr = N_Gram_CATCT
cnt = 232	feature = 526	correl = 0.034696	descr = N_Gram_CTTT
cnt = 233	feature = 313	correl = -0.0475892	descr = N_Gram_ATGG
cnt = 234	feature = 914	correl = -0.0237415	descr = N_Gram_TTGGG
cnt = 235	feature = 412	correl = -0.0312087	descr = N_Gram_CCGC
cnt = 236	feature = 70	correl = -0.0376112	descr = Gibbs_of_Target_Sequence__Pos_1_Step_1
cnt = 237	feature = 654	correl = -0.0401267	descr = N_Gram_GGCT
cnt = 238	feature = 768	correl = 0.0735508	descr = N_Gram_TATA
cnt = 239	feature = 927	correl = 0.051294	descr = N_Gram_TTTCT
cnt = 240	feature = 916	correl = 0.0873881	descr = N_Gram_TTGT
cnt = 241	feature = 345	correl = -0.0644441	descr = N_Gram_CACG
cnt = 242	feature = 755	correl = 0.0644748	descr = N_Gram_TAGA
cnt = 243	feature = 83	correl = 0.110659	descr = Gibbs_of_Target_Sequence__Pos_16_Step_1
cnt = 244	feature = 837	correl = 0.0215753	descr = N_Gram_TGAG
cnt = 245	feature = 384	correl = -0.085792	descr = N_Gram_CCAG
cnt = 246	feature = 643	correl = -0.0664834	descr = N_Gram_GGCA
cnt = 247	feature = 657	correl = -0.0726488	descr = N_Gram_GGGA
cnt = 248	feature = 510	correl = -0.0231177	descr = N_Gram_CTGC
cnt = 249	feature = 867	correl = 0.0609104	descr = N_Gram_TGTA
cnt = 250	feature = 671	correl = -0.0816553	descr = N_Gram_GGGTG
cnt = 251	feature = 859	correl = -0.065038	descr = N_Gram_TGGC
cnt = 252	feature = 696	correl = -0.0788922	descr = N_Gram_GTCC
cnt = 253	feature = 638	correl = -0.0257763	descr = N_Gram_GGAT
cnt = 254	feature = 876	correl = 0.0712446	descr = N_Gram_TGTT
cnt = 255	feature = 706	correl = 0.0289632	descr = N_Gram_GTGA
cnt = 256	feature = 72	correl = 0.0928456	descr = Gibbs_of_Target_Sequence__Pos_4_Step_1
cnt = 257	feature = 478	correl = -0.0540896	descr = N_Gram_CGTT
cnt = 258	feature = 775	correl = 0.0614134	descr = N_Gram_TATG
cnt = 259	feature = 77	correl = 0.103696	descr = Gibbs_of_Target_Sequence__Pos_9_Step_1
cnt = 260	feature = 79	correl = 0.0603417	descr = Gibbs_of_Target_Sequence__Pos_11_Step_1
cnt = 261	feature = 367	correl = 0.047341	descr = N_Gram_CATC
cnt = 262	feature = 355	correl = -0.0472959	descr = N_Gram_CAGC
cnt = 263	feature = 666	correl = -0.0868807	descr = N_Gram_GGGG
cnt = 264	feature = 403	correl = -0.059935	descr = N_Gram_CCCT
cnt = 265	feature = 277	correl = 0.0381512	descr = N_Gram_AGT
cnt = 266	feature = 732	correl = 0.0446023	descr = N_Gram_TAAA
cnt = 267	feature = 233	correl = -0.0591709	descr = N_Gram_ACG
cnt = 268	feature = 791	correl = 0.0354646	descr = N_Gram_TCAT
cnt = 269	feature = 796	correl = -0.0421176	descr = N_Gram_TCCC
cnt = 270	feature = 676	correl = -0.0236351	descr = N_Gram_GGTC
cnt = 271	feature = 646	correl = -0.122971	descr = N_Gram_GGCC
cnt = 272	feature = 76	correl = 0.084493	descr = Gibbs_of_Target_Sequence__Pos_8_Step_1
cnt = 273	feature = 582	correl = -0.0417416	descr = N_Gram_GCAG
cnt = 274	feature = 80	correl = 0.109971	descr = Gibbs_of_Target_Sequence__Pos_13_Step_1
cnt = 275	feature = 925	correl = 0.0509294	descr = N_Gram_TTTC
cnt = 276	feature = 82	correl = 0.0936792	descr = Gibbs_of_Target_Sequence__Pos_15_Step_1
cnt = 277	feature = 462	correl = -0.083271	descr = N_Gram_CGGG
cnt = 278	feature = 679	correl = -0.0816863	descr = N_Gram_GGTG
cnt = 279	feature = 553	correl = -0.0427445	descr = N_Gram_GAG
cnt = 280	feature = 74	correl = 0.10414	descr = Gibbs_of_Target_Sequence__Pos_6_Step_1
cnt = 281	feature = 880	correl = 0.0732841	descr = N_Gram_TTA
cnt = 282	feature = 482	correl = 0.0952404	descr = N_Gram_CTA
cnt = 283	feature = 81	correl = 0.148135	descr = Gibbs_of_Target_Sequence__Pos_14_Step_1
cnt = 284	feature = 78	correl = 0.118346	descr = Gibbs_of_Target_Sequence__Pos_10_Step_1
cnt = 285	feature = 519	correl = 0.053763	descr = N_Gram_CTT
cnt = 286	feature = 831	correl = 0.0622583	descr = N_Gram_TG
cnt = 287	feature = 627	correl = -0.0613214	descr = N_Gram_GGA
cnt = 288	feature = 603	correl = -0.104032	descr = N_Gram_GCG
cnt = 289	feature = 406	correl = -0.0809384	descr = N_Gram_CCG
cnt = 290	feature = 815	correl = 0.106137	descr = N_Gram_TCT
cnt = 291	feature = 857	correl = -0.050046	descr = N_Gram_TGG
cnt = 292	feature = 767	correl = 0.121458	descr = N_Gram_TAT
cnt = 293	feature = 672	correl = -0.0487634	descr = N_Gram_GGT
cnt = 294	feature = 286	correl = 0.0466227	descr = N_Gram_ATA
cnt = 295	feature = 432	correl = -0.0907006	descr = N_Gram_CG
cnt = 296	feature = 68	correl = 0.279902	descr = Gibbs_of_Target_Sequence_
num rows = 2188
num_elements = 649836
..*
optimization finished, #iter = 2393
nu = 0.325826
obj = -57.618085, rho = -0.798475
nSV = 1014, nBSV = 465
num rows = 243
num_elements = 72171
*
optimization finished, #iter = 222
nu = 0.272843
obj = -5.651807, rho = -0.675202
nSV = 126, nBSV = 23
..*
optimization finished, #iter = 2393
nu = 0.325826
obj = -57.618085, rho = -0.798475
nSV = 1014, nBSV = 465
TEST = 18 AVE CORR = 0.748622
