# Supplementary material for: Improving model predictions for RNA interference activities that use support vector machine regression by combining and filtering features
Source: BMC Bioinformatics. 2007 Jun 6;8:182. doi: 10.1186/1471-2105-8-182 (PMC1906837; doi:10.1186/1471-2105-8-182)
Supplement: Additional file 5 — tr_2431_cfsfilters. The features found to be useful by Correlation based Feature in training and testing the 2431 dataset by cross validation, at t-test values from 0 to 90. [file 1471-2105-8-182-S5.gz › tr_2431_file_19]

19
ave count = 265.3

CFS merit scores = 1.45362
CFS merit scores = 1.61763
CFS merit scores = 1.84867
CFS merit scores = 2.07312
CFS merit scores = 2.27498
CFS merit scores = 2.45844
CFS merit scores = 2.6278
CFS merit scores = 2.78659
CFS merit scores = 2.93171
CFS merit scores = 3.06893
CFS merit scores = 3.19837
CFS merit scores = 3.31998
CFS merit scores = 3.43538
CFS merit scores = 3.54584
CFS merit scores = 3.65145
CFS merit scores = 3.75195
CFS merit scores = 3.84575
CFS merit scores = 3.93506
CFS merit scores = 4.01982
CFS merit scores = 4.10192
CFS merit scores = 4.18021
CFS merit scores = 4.25368
CFS merit scores = 4.32469
CFS merit scores = 4.39223
CFS merit scores = 4.45813
CFS merit scores = 4.52002
CFS merit scores = 4.57771
CFS merit scores = 4.63299
CFS merit scores = 4.68634
CFS merit scores = 4.73593
CFS merit scores = 4.78322
CFS merit scores = 4.82787
CFS merit scores = 4.8712
CFS merit scores = 4.91301
CFS merit scores = 4.95096
CFS merit scores = 4.98755
CFS merit scores = 5.02185
CFS merit scores = 5.05558
CFS merit scores = 5.08718
CFS merit scores = 5.11649
CFS merit scores = 5.14502
CFS merit scores = 5.17174
CFS merit scores = 5.19793
CFS merit scores = 5.22323
CFS merit scores = 5.24702
CFS merit scores = 5.27017
CFS merit scores = 5.29227
CFS merit scores = 5.31342
CFS merit scores = 5.33387
CFS merit scores = 5.35375
CFS merit scores = 5.3731
CFS merit scores = 5.39132
CFS merit scores = 5.40919
CFS merit scores = 5.42688
CFS merit scores = 5.44351
CFS merit scores = 5.46025
CFS merit scores = 5.47698
CFS merit scores = 5.49287
CFS merit scores = 5.50844
CFS merit scores = 5.5241
CFS merit scores = 5.53919
CFS merit scores = 5.55389
CFS merit scores = 5.56804
CFS merit scores = 5.58252
CFS merit scores = 5.59653
CFS merit scores = 5.60858
CFS merit scores = 5.62059
CFS merit scores = 5.63231
CFS merit scores = 5.64395
CFS merit scores = 5.65556
CFS merit scores = 5.66431
CFS merit scores = 5.67363
CFS merit scores = 5.68208
CFS merit scores = 5.69007
CFS merit scores = 5.69799
CFS merit scores = 5.70603
CFS merit scores = 5.71409
CFS merit scores = 5.72227
CFS merit scores = 5.72951
CFS merit scores = 5.73606
CFS merit scores = 5.74235
CFS merit scores = 5.7479
CFS merit scores = 5.75343
CFS merit scores = 5.75913
CFS merit scores = 5.76457
CFS merit scores = 5.77007
CFS merit scores = 5.77586
CFS merit scores = 5.78142
CFS merit scores = 5.78695
CFS merit scores = 5.79163
CFS merit scores = 5.796
CFS merit scores = 5.80064
CFS merit scores = 5.80449
CFS merit scores = 5.80834
CFS merit scores = 5.81259
CFS merit scores = 5.81627
CFS merit scores = 5.81997
CFS merit scores = 5.82327
CFS merit scores = 5.82652
CFS merit scores = 5.82987
CFS merit scores = 5.83301
CFS merit scores = 5.83606
CFS merit scores = 5.83825
CFS merit scores = 5.84062
CFS merit scores = 5.84271
CFS merit scores = 5.84515
CFS merit scores = 5.84749
CFS merit scores = 5.84954
CFS merit scores = 5.85162
CFS merit scores = 5.85329
CFS merit scores = 5.85489
CFS merit scores = 5.85636
CFS merit scores = 5.85737
CFS merit scores = 5.85851
CFS merit scores = 5.85972
CFS merit scores = 5.86058
CFS merit scores = 5.86149
CFS merit scores = 5.86204
CFS merit scores = 5.86247
CFS merit scores = 5.8629
CFS merit scores = 5.8632
CFS merit scores = 5.86373
CFS merit scores = 5.864
CFS merit scores = 5.86442
CFS merit scores = 5.86449
CFS merit scores = 5.86454
CFS merit scores = 5.86484
CFS merit scores = 5.86501
CFS merit scores = 5.86502
CFS merit scores = 5.86489
CFS merit scores = 5.86481
CFS merit scores = 5.86479
CFS merit scores = 5.86476
CFS merit scores = 5.86462
CFS merit scores = 5.86426
CFS merit scores = 5.86371
CFS merit scores = 5.86303
CFS merit scores = 5.86215
CFS merit scores = 5.86139
CFS merit scores = 5.86086
CFS merit scores = 5.86031
CFS merit scores = 5.85969
CFS merit scores = 5.85883
CFS merit scores = 5.85788
CFS merit scores = 5.85707
CFS merit scores = 5.85627
CFS merit scores = 5.85542
CFS merit scores = 5.85416
CFS merit scores = 5.85259
CFS merit scores = 5.851
CFS merit scores = 5.8495
CFS merit scores = 5.84776
CFS merit scores = 5.84593
CFS merit scores = 5.84395
CFS merit scores = 5.84217
CFS merit scores = 5.84047
CFS merit scores = 5.83844
CFS merit scores = 5.83612
CFS merit scores = 5.83383
CFS merit scores = 5.83151
CFS merit scores = 5.82877
CFS merit scores = 5.82626
CFS merit scores = 5.82364
CFS merit scores = 5.82074
CFS merit scores = 5.81792
CFS merit scores = 5.81519
CFS merit scores = 5.81258
CFS merit scores = 5.80989
CFS merit scores = 5.80719
CFS merit scores = 5.80449
CFS merit scores = 5.80173
CFS merit scores = 5.79875
CFS merit scores = 5.79571
CFS merit scores = 5.7925
CFS merit scores = 5.78942
CFS merit scores = 5.78607
CFS merit scores = 5.78291
CFS merit scores = 5.77986
CFS merit scores = 5.77681
CFS merit scores = 5.77366
CFS merit scores = 5.77061
CFS merit scores = 5.7673
CFS merit scores = 5.76376
CFS merit scores = 5.76015
CFS merit scores = 5.75634
CFS merit scores = 5.75256
CFS merit scores = 5.74884
CFS merit scores = 5.74513
CFS merit scores = 5.74149
CFS merit scores = 5.73782
CFS merit scores = 5.73402
CFS merit scores = 5.72989
CFS merit scores = 5.72516
CFS merit scores = 5.7205
CFS merit scores = 5.71587
CFS merit scores = 5.71074
CFS merit scores = 5.70551
CFS merit scores = 5.70027
CFS merit scores = 5.69501
CFS merit scores = 5.68984
CFS merit scores = 5.68474
CFS merit scores = 5.67949
CFS merit scores = 5.67417
CFS merit scores = 5.6688
CFS merit scores = 5.66345
CFS merit scores = 5.65806
CFS merit scores = 5.65277
CFS merit scores = 5.6473
CFS merit scores = 5.64175
CFS merit scores = 5.63632
CFS merit scores = 5.63079
CFS merit scores = 5.62509
CFS merit scores = 5.61956
CFS merit scores = 5.61385
CFS merit scores = 5.60807
CFS merit scores = 5.60236
CFS merit scores = 5.59675
CFS merit scores = 5.59118
CFS merit scores = 5.58558
CFS merit scores = 5.57961
CFS merit scores = 5.57371
CFS merit scores = 5.56752
CFS merit scores = 5.56142
CFS merit scores = 5.5553
CFS merit scores = 5.54911
CFS merit scores = 5.54294
CFS merit scores = 5.53679
CFS merit scores = 5.53055
CFS merit scores = 5.52395
CFS merit scores = 5.5172
CFS merit scores = 5.51039
CFS merit scores = 5.50352
CFS merit scores = 5.49663
CFS merit scores = 5.48972
CFS merit scores = 5.48273
CFS merit scores = 5.47541
CFS merit scores = 5.46764
CFS merit scores = 5.45978
CFS merit scores = 5.45206
CFS merit scores = 5.44381
CFS merit scores = 5.43575
CFS merit scores = 5.42774
CFS merit scores = 5.41926
CFS merit scores = 5.41086
CFS merit scores = 5.40228
CFS merit scores = 5.39367
CFS merit scores = 5.38496
CFS merit scores = 5.37619
CFS merit scores = 5.36756
CFS merit scores = 5.35883
CFS merit scores = 5.34924
CFS merit scores = 5.33906
CFS merit scores = 5.32872
CFS merit scores = 5.3179
CFS merit scores = 5.30713
CFS merit scores = 5.29615
CFS merit scores = 5.28473
CFS merit scores = 5.27198
CFS merit scores = 5.25825
CFS merit scores = 5.24375
CFS merit scores = 5.22926
CFS merit scores = 5.21272
CFS merit scores = 5.19245
CFS merit scores = 5.17233
CFS merit scores = 5.14843
cnt = 1	feature = 80	correl = 0.453617	descr = Gibbs_of_Target_Sequence__Pos_19_Step_1
cnt = 2	feature = 2	correl = -0.147904	descr = Position_Specific_Bin_Base_0_Base_G
cnt = 3	feature = 857	correl = -0.0729079	descr = N_Gram_TGGC
cnt = 4	feature = 721	correl = -0.0229944	descr = N_Gram_GTTCC
cnt = 5	feature = 716	correl = 0.0359878	descr = N_Gram_GTGTA
cnt = 6	feature = 358	correl = 0.0257711	descr = N_Gram_CATAG
cnt = 7	feature = 848	correl = -0.0301185	descr = N_Gram_TGCCG
cnt = 8	feature = 452	correl = -0.0332763	descr = N_Gram_CGCTC
cnt = 9	feature = 899	correl = 0.0378361	descr = N_Gram_TTCGC
cnt = 10	feature = 612	correl = -0.0478163	descr = N_Gram_GCGGT
cnt = 11	feature = 626	correl = -0.0242688	descr = N_Gram_GCTTA
cnt = 12	feature = 494	correl = 0.0341375	descr = N_Gram_CTATC
cnt = 13	feature = 308	correl = -0.0223571	descr = N_Gram_ATTAA
cnt = 14	feature = 773	correl = 0.0451554	descr = N_Gram_TATGA
cnt = 15	feature = 327	correl = 0.047436	descr = N_Gram_CAAGC
cnt = 16	feature = 525	correl = -0.0249477	descr = N_Gram_CTTTA
cnt = 17	feature = 768	correl = 0.0246684	descr = N_Gram_TATAG
cnt = 18	feature = 232	correl = 0.0234841	descr = N_Gram_ACTAG
cnt = 19	feature = 674	correl = 0.0527852	descr = N_Gram_GGTAA
cnt = 20	feature = 705	correl = 0.0373441	descr = N_Gram_GTCTA
cnt = 21	feature = 592	correl = -0.0678338	descr = N_Gram_GCCCC
cnt = 22	feature = 530	correl = -0.0376417	descr = N_Gram_GAAGA
cnt = 23	feature = 767	correl = 0.0581326	descr = N_Gram_TATAA
cnt = 24	feature = 436	correl = -0.0448707	descr = N_Gram_CGACG
cnt = 25	feature = 499	correl = -0.0244129	descr = N_Gram_CTCAC
cnt = 26	feature = 667	correl = -0.0552972	descr = N_Gram_GGGGC
cnt = 27	feature = 228	correl = -0.0384462	descr = N_Gram_ACGTT
cnt = 28	feature = 403	correl = -0.0549371	descr = N_Gram_CCGAA
cnt = 29	feature = 632	correl = -0.0221328	descr = N_Gram_GGAAA
cnt = 30	feature = 732	correl = 0.0331241	descr = N_Gram_TAAAG
cnt = 31	feature = 490	correl = 0.0368204	descr = N_Gram_CTAGA
cnt = 32	feature = 821	correl = -0.0275832	descr = N_Gram_TCTCG
cnt = 33	feature = 278	correl = 0.0411363	descr = N_Gram_ATAGG
cnt = 34	feature = 260	correl = -0.109919	descr = N_Gram_AGGGC
cnt = 35	feature = 356	correl = -0.0466348	descr = N_Gram_CATAA
cnt = 36	feature = 597	correl = -0.0217657	descr = N_Gram_GCCGG
cnt = 37	feature = 934	correl = 0.0400943	descr = N_Gram_TTTTA
cnt = 38	feature = 334	correl = -0.0231227	descr = N_Gram_CACCG
cnt = 39	feature = 52	correl = -0.0646781	descr = Position_Specific_Bin_Base_18_Base_G
cnt = 40	feature = 4	correl = -0.0932933	descr = Position_Specific_Bin_Base_1_Base_G
cnt = 41	feature = 409	correl = -0.0234382	descr = N_Gram_CCGCG
cnt = 42	feature = 666	correl = -0.054879	descr = N_Gram_GGGGA
cnt = 43	feature = 620	correl = 0.0276344	descr = N_Gram_GCTCT
cnt = 44	feature = 792	correl = -0.0672724	descr = N_Gram_TCCCC
cnt = 45	feature = 256	correl = -0.0302573	descr = N_Gram_AGGAG
cnt = 46	feature = 313	correl = 0.0462856	descr = N_Gram_ATTCG
cnt = 47	feature = 914	correl = 0.0488904	descr = N_Gram_TTGGA
cnt = 48	feature = 739	correl = -0.0526932	descr = N_Gram_TAATC
cnt = 49	feature = 367	correl = 0.0238903	descr = N_Gram_CATTG
cnt = 50	feature = 311	correl = 0.0720088	descr = N_Gram_ATTAT
cnt = 51	feature = 935	correl = 0.0220902	descr = N_Gram_TTTTG
cnt = 52	feature = 725	correl = -0.0257479	descr = N_Gram_GTTGT
cnt = 53	feature = 634	correl = -0.0438606	descr = N_Gram_GGAAG
cnt = 54	feature = 743	correl = 0.0717689	descr = N_Gram_TACAA
cnt = 55	feature = 207	correl = 0.063002	descr = N_Gram_ACATG
cnt = 56	feature = 749	correl = 0.0725806	descr = N_Gram_TACTA
cnt = 57	feature = 808	correl = -0.0402623	descr = N_Gram_TCGGC
cnt = 58	feature = 206	correl = 0.0463099	descr = N_Gram_ACATC
cnt = 59	feature = 871	correl = 0.0306426	descr = N_Gram_TGTCG
cnt = 60	feature = 406	correl = -0.0562891	descr = N_Gram_CCGAT
cnt = 61	feature = 645	correl = -0.0622834	descr = N_Gram_GGCAA
cnt = 62	feature = 578	correl = -0.0387542	descr = N_Gram_GCACC
cnt = 63	feature = 270	correl = 0.0577441	descr = N_Gram_AGTGA
cnt = 64	feature = 515	correl = 0.0342342	descr = N_Gram_CTGTT
cnt = 65	feature = 303	correl = -0.0337041	descr = N_Gram_ATGGG
cnt = 66	feature = 348	correl = -0.041599	descr = N_Gram_CAGCG
cnt = 67	feature = 396	correl = -0.0647516	descr = N_Gram_CCCGC
cnt = 68	feature = 653	correl = -0.0481587	descr = N_Gram_GGCGT
cnt = 69	feature = 310	correl = 0.0252799	descr = N_Gram_ATTAG
cnt = 70	feature = 6	correl = 0.0324388	descr = Position_Specific_Bin_Base_2_Base_C
cnt = 71	feature = 610	correl = -0.0917603	descr = N_Gram_GCGGC
cnt = 72	feature = 678	correl = -0.0274717	descr = N_Gram_GGTGA
cnt = 73	feature = 717	correl = 0.0348174	descr = N_Gram_GTGTT
cnt = 74	feature = 812	correl = 0.0999798	descr = N_Gram_TCGTG
cnt = 75	feature = 884	correl = 0.0602529	descr = N_Gram_TTACA
cnt = 76	feature = 35	correl = 0.0357453	descr = Position_Specific_Bin_Base_13_Base_A
cnt = 77	feature = 687	correl = 0.0377278	descr = N_Gram_GTAAG
cnt = 78	feature = 288	correl = 0.0396252	descr = N_Gram_ATCCG
cnt = 79	feature = 695	correl = -0.0216209	descr = N_Gram_GTCAC
cnt = 80	feature = 740	correl = 0.0403405	descr = N_Gram_TAATT
cnt = 81	feature = 641	correl = -0.0408911	descr = N_Gram_GGATG
cnt = 82	feature = 31	correl = -0.0434022	descr = Position_Specific_Bin_Base_11_Base_A
cnt = 83	feature = 60	correl = -0.175435	descr = Position_Specific_Bin_Base_20_Base_G
cnt = 84	feature = 233	correl = 0.0469254	descr = N_Gram_ACTCT
cnt = 85	feature = 770	correl = 0.0695817	descr = N_Gram_TATCA
cnt = 86	feature = 277	correl = 0.0226856	descr = N_Gram_ATAGC
cnt = 87	feature = 404	correl = -0.0527488	descr = N_Gram_CCGAC
cnt = 88	feature = 526	correl = 0.0611148	descr = N_Gram_CTTTG
cnt = 89	feature = 696	correl = 0.0291531	descr = N_Gram_GTCAT
cnt = 90	feature = 709	correl = -0.0422962	descr = N_Gram_GTGCC
cnt = 91	feature = 47	correl = -0.030179	descr = Position_Specific_Bin_Base_17_Base_C
cnt = 92	feature = 579	correl = -0.0358089	descr = N_Gram_GCACG
cnt = 93	feature = 483	correl = 0.0349176	descr = N_Gram_CTAA
cnt = 94	feature = 23	correl = -0.0248625	descr = Position_Specific_Bin_Base_8_Base_G
cnt = 95	feature = 663	correl = -0.110782	descr = N_Gram_GGGCC
cnt = 96	feature = 15	correl = 0.0804565	descr = Position_Specific_Bin_Base_5_Base_T
cnt = 97	feature = 789	correl = 0.0507489	descr = N_Gram_TCCAT
cnt = 98	feature = 660	correl = -0.0735485	descr = N_Gram_GGGAG
cnt = 99	feature = 819	correl = 0.0434306	descr = N_Gram_TCTCA
cnt = 100	feature = 627	correl = 0.0300316	descr = N_Gram_GCTTG
cnt = 101	feature = 1	correl = 0.118807	descr = Position_Specific_Bin_Base_0_Base_C
cnt = 102	feature = 531	correl = -0.035482	descr = N_Gram_GAAGC
cnt = 103	feature = 554	correl = -0.051658	descr = N_Gram_GAGCC
cnt = 104	feature = 316	correl = 0.0467671	descr = N_Gram_ATTGG
cnt = 105	feature = 10	correl = -0.0843521	descr = Position_Specific_Bin_Base_3_Base_T
cnt = 106	feature = 40	correl = 0.0748515	descr = Position_Specific_Bin_Base_14_Base_T
cnt = 107	feature = 502	correl = -0.0695478	descr = N_Gram_CTCGG
cnt = 108	feature = 17	correl = -0.0358903	descr = Position_Specific_Bin_Base_6_Base_C
cnt = 109	feature = 904	correl = 0.0893662	descr = N_Gram_TTCTG
cnt = 110	feature = 249	correl = -0.0228978	descr = N_Gram_AGCAC
cnt = 111	feature = 539	correl = 0.0264282	descr = N_Gram_GACAT
cnt = 112	feature = 29	correl = -0.0627604	descr = Position_Specific_Bin_Base_10_Base_G
cnt = 113	feature = 798	correl = 0.0484091	descr = N_Gram_TCCTT
cnt = 114	feature = 915	correl = 0.0221711	descr = N_Gram_TTGGT
cnt = 115	feature = 753	correl = 0.0441168	descr = N_Gram_TAGAA
cnt = 116	feature = 293	correl = 0.0281473	descr = N_Gram_ATCTA
cnt = 117	feature = 929	correl = 0.0693426	descr = N_Gram_TTTGA
cnt = 118	feature = 297	correl = 0.0438565	descr = N_Gram_ATGAG
cnt = 119	feature = 704	correl = 0.0232254	descr = N_Gram_GTCT
cnt = 120	feature = 659	correl = -0.0782113	descr = N_Gram_GGGAA
cnt = 121	feature = 859	correl = -0.0586283	descr = N_Gram_TGGCG
cnt = 122	feature = 392	correl = -0.0715687	descr = N_Gram_CCCCG
cnt = 123	feature = 449	correl = -0.0686803	descr = N_Gram_CGCGG
cnt = 124	feature = 917	correl = 0.0465068	descr = N_Gram_TTGTA
cnt = 125	feature = 676	correl = -0.0769268	descr = N_Gram_GGTCC
cnt = 126	feature = 535	correl = 0.0424021	descr = N_Gram_GAATT
cnt = 127	feature = 718	correl = -0.0233103	descr = N_Gram_GTTA
cnt = 128	feature = 286	correl = 0.0606805	descr = N_Gram_ATCCA
cnt = 129	feature = 791	correl = -0.0392554	descr = N_Gram_TCCCA
cnt = 130	feature = 41	correl = 0.0669387	descr = Position_Specific_Bin_Base_15_Base_A
cnt = 131	feature = 834	correl = 0.0661462	descr = N_Gram_TGAAG
cnt = 132	feature = 412	correl = -0.10947	descr = N_Gram_CCGGC
cnt = 133	feature = 664	correl = -0.0751546	descr = N_Gram_GGGCG
cnt = 134	feature = 600	correl = -0.0716418	descr = N_Gram_GCCTC
cnt = 135	feature = 825	correl = 0.0395787	descr = N_Gram_TCTGG
cnt = 136	feature = 560	correl = 0.027203	descr = N_Gram_GAGT
cnt = 137	feature = 838	correl = 0.051822	descr = N_Gram_TGATA
cnt = 138	feature = 11	correl = 0.0728943	descr = Position_Specific_Bin_Base_4_Base_A
cnt = 139	feature = 56	correl = -0.1249	descr = Position_Specific_Bin_Base_19_Base_G
cnt = 140	feature = 738	correl = 0.0488993	descr = N_Gram_TAAGG
cnt = 141	feature = 646	correl = -0.0414608	descr = N_Gram_GGCAG
cnt = 142	feature = 384	correl = 0.026662	descr = N_Gram_CCATT
cnt = 143	feature = 214	correl = -0.0321535	descr = N_Gram_ACCC
cnt = 144	feature = 675	correl = 0.0377116	descr = N_Gram_GGTCA
cnt = 145	feature = 679	correl = -0.0673788	descr = N_Gram_GGTGC
cnt = 146	feature = 680	correl = -0.0846036	descr = N_Gram_GGTGG
cnt = 147	feature = 21	correl = 0.0513243	descr = Position_Specific_Bin_Base_8_Base_A
cnt = 148	feature = 16	correl = 0.0302313	descr = Position_Specific_Bin_Base_6_Base_A
cnt = 149	feature = 105	correl = -0.0553405	descr = Xue_Structure_Feature_A101
cnt = 150	feature = 583	correl = 0.0326849	descr = N_Gram_GCAT
cnt = 151	feature = 755	correl = 0.0701862	descr = N_Gram_TAGAG
cnt = 152	feature = 46	correl = 0.0368955	descr = Position_Specific_Bin_Base_17_Base_A
cnt = 153	feature = 802	correl = 0.0473653	descr = N_Gram_TCGC
cnt = 154	feature = 43	correl = 0.0871198	descr = Position_Specific_Bin_Base_16_Base_A
cnt = 155	feature = 382	correl = -0.0484153	descr = N_Gram_CCATA
cnt = 156	feature = 446	correl = -0.0453426	descr = N_Gram_CGCCT
cnt = 157	feature = 33	correl = 0.119654	descr = Position_Specific_Bin_Base_11_Base_T
cnt = 158	feature = 903	correl = 0.0430972	descr = N_Gram_TTCTC
cnt = 159	feature = 616	correl = 0.040618	descr = N_Gram_GCTA
cnt = 160	feature = 707	correl = 0.0269796	descr = N_Gram_GTGAA
cnt = 161	feature = 892	correl = 0.0486697	descr = N_Gram_TTATC
cnt = 162	feature = 640	correl = -0.0522015	descr = N_Gram_GGAGG
cnt = 163	feature = 796	correl = -0.0351247	descr = N_Gram_TCCTC
cnt = 164	feature = 582	correl = -0.0231262	descr = N_Gram_GCAGC
cnt = 165	feature = 432	correl = -0.0628694	descr = N_Gram_CGAA
cnt = 166	feature = 867	correl = 0.0366246	descr = N_Gram_TGTAA
cnt = 167	feature = 28	correl = -0.0600876	descr = Position_Specific_Bin_Base_10_Base_C
cnt = 168	feature = 350	correl = -0.0995072	descr = N_Gram_CAGGG
cnt = 169	feature = 58	correl = 0.367786	descr = Position_Specific_Bin_Base_20_Base_A
cnt = 170	feature = 772	correl = 0.0493613	descr = N_Gram_TATG
cnt = 171	feature = 42	correl = -0.0363079	descr = Position_Specific_Bin_Base_15_Base_G
cnt = 172	feature = 756	correl = 0.0557141	descr = N_Gram_TAGC
cnt = 173	feature = 565	correl = -0.0260799	descr = N_Gram_GATGA
cnt = 174	feature = 748	correl = 0.0582415	descr = N_Gram_TACT
cnt = 175	feature = 519	correl = 0.0262597	descr = N_Gram_CTTCT
cnt = 176	feature = 478	correl = -0.0589274	descr = N_Gram_CGTT
cnt = 177	feature = 662	correl = -0.0429675	descr = N_Gram_GGGCA
cnt = 178	feature = 593	correl = -0.0960486	descr = N_Gram_GCCCG
cnt = 179	feature = 701	correl = 0.0529075	descr = N_Gram_GTCG
cnt = 180	feature = 681	correl = -0.039932	descr = N_Gram_GGTT
cnt = 181	feature = 876	correl = 0.0476538	descr = N_Gram_TGTTC
cnt = 182	feature = 536	correl = 0.0387275	descr = N_Gram_GACA
cnt = 183	feature = 708	correl = -0.0341191	descr = N_Gram_GTGC
cnt = 184	feature = 14	correl = -0.0687039	descr = Position_Specific_Bin_Base_5_Base_C
cnt = 185	feature = 366	correl = 0.069522	descr = N_Gram_CATTA
cnt = 186	feature = 910	correl = 0.046697	descr = N_Gram_TTGC
cnt = 187	feature = 32	correl = -0.0523976	descr = Position_Specific_Bin_Base_11_Base_G
cnt = 188	feature = 654	correl = -0.0422758	descr = N_Gram_GGCT
cnt = 189	feature = 925	correl = 0.0465158	descr = N_Gram_TTTC
cnt = 190	feature = 59	correl = -0.313429	descr = Position_Specific_Bin_Base_20_Base_C
cnt = 191	feature = 649	correl = -0.122882	descr = N_Gram_GGCCC
cnt = 192	feature = 598	correl = -0.0521982	descr = N_Gram_GCCT
cnt = 193	feature = 931	correl = 0.0360339	descr = N_Gram_TTTGG
cnt = 194	feature = 852	correl = 0.0272503	descr = N_Gram_TGCT
cnt = 195	feature = 759	correl = 0.0263143	descr = N_Gram_TAGG
cnt = 196	feature = 806	correl = -0.046046	descr = N_Gram_TCGG
cnt = 197	feature = 489	correl = 0.0450226	descr = N_Gram_CTAG
cnt = 198	feature = 553	correl = -0.0342933	descr = N_Gram_GAGC
cnt = 199	feature = 788	correl = 0.0311511	descr = N_Gram_TCCA
cnt = 200	feature = 492	correl = 0.0414854	descr = N_Gram_CTAT
cnt = 201	feature = 837	correl = 0.0328339	descr = N_Gram_TGAT
cnt = 202	feature = 613	correl = -0.0684359	descr = N_Gram_GCGT
cnt = 203	feature = 229	correl = 0.0322388	descr = N_Gram_ACT
cnt = 204	feature = 314	correl = 0.0917193	descr = N_Gram_ATTCT
cnt = 205	feature = 603	correl = -0.0817647	descr = N_Gram_GCGC
cnt = 206	feature = 631	correl = -0.031662	descr = N_Gram_GGAA
cnt = 207	feature = 81	correl = 0.424665	descr = Gibbs_of_Target_Sequence__Pos_20_Step_1
cnt = 208	feature = 786	correl = 0.0451252	descr = N_Gram_TCAT
cnt = 209	feature = 723	correl = -0.0426728	descr = N_Gram_GTTG
cnt = 210	feature = 625	correl = -0.0278713	descr = N_Gram_GCTT
cnt = 211	feature = 292	correl = 0.0627216	descr = N_Gram_ATCT
cnt = 212	feature = 345	correl = -0.0475226	descr = N_Gram_CAGC
cnt = 213	feature = 336	correl = -0.0739732	descr = N_Gram_CACG
cnt = 214	feature = 64	correl = -0.0258802	descr = Gibbs_of_Target_Sequence__Pos_1_Step_1
cnt = 215	feature = 501	correl = -0.0863572	descr = N_Gram_CTCG
cnt = 216	feature = 685	correl = 0.0564951	descr = N_Gram_GTAA
cnt = 217	feature = 671	correl = -0.0748457	descr = N_Gram_GGGTG
cnt = 218	feature = 658	correl = -0.0963662	descr = N_Gram_GGGA
cnt = 219	feature = 595	correl = -0.0350742	descr = N_Gram_GCCG
cnt = 220	feature = 769	correl = 0.0658846	descr = N_Gram_TATC
cnt = 221	feature = 264	correl = 0.03773	descr = N_Gram_AGT
cnt = 222	feature = 251	correl = -0.0567077	descr = N_Gram_AGCC
cnt = 223	feature = 518	correl = 0.029778	descr = N_Gram_CTTC
cnt = 224	feature = 78	correl = 0.1174	descr = Gibbs_of_Target_Sequence__Pos_17_Step_1
cnt = 225	feature = 818	correl = 0.0616614	descr = N_Gram_TCTC
cnt = 226	feature = 726	correl = 0.0495416	descr = N_Gram_GTTT
cnt = 227	feature = 706	correl = 0.0291887	descr = N_Gram_GTGA
cnt = 228	feature = 638	correl = -0.0550283	descr = N_Gram_GGAG
cnt = 229	feature = 665	correl = -0.0859362	descr = N_Gram_GGGG
cnt = 230	feature = 70	correl = 0.0905592	descr = Gibbs_of_Target_Sequence__Pos_8_Step_1
cnt = 231	feature = 74	correl = 0.122327	descr = Gibbs_of_Target_Sequence__Pos_13_Step_1
cnt = 232	feature = 752	correl = 0.0833834	descr = N_Gram_TAGA
cnt = 233	feature = 307	correl = 0.0591742	descr = N_Gram_ATTA
cnt = 234	feature = 79	correl = 0.210829	descr = Gibbs_of_Target_Sequence__Pos_18_Step_1
cnt = 235	feature = 73	correl = 0.0596448	descr = Gibbs_of_Target_Sequence__Pos_11_Step_1
cnt = 236	feature = 608	correl = -0.105517	descr = N_Gram_GCGG
cnt = 237	feature = 83	correl = 0.153415	descr = PF_RNAi_Fold_5'Free_Count
cnt = 238	feature = 66	correl = 0.107959	descr = Gibbs_of_Target_Sequence__Pos_4_Step_1
cnt = 239	feature = 71	correl = 0.100194	descr = Gibbs_of_Target_Sequence__Pos_9_Step_1
cnt = 240	feature = 590	correl = -0.166488	descr = N_Gram_GCCC
cnt = 241	feature = 669	correl = -0.0436492	descr = N_Gram_GGGT
cnt = 242	feature = 365	correl = 0.0487019	descr = N_Gram_CATT
cnt = 243	feature = 68	correl = 0.10118	descr = Gibbs_of_Target_Sequence__Pos_6_Step_1
cnt = 244	feature = 240	correl = 0.0407819	descr = N_Gram_AGA
cnt = 245	feature = 461	correl = -0.0874776	descr = N_Gram_CGGG
cnt = 246	feature = 75	correl = 0.15011	descr = Gibbs_of_Target_Sequence__Pos_14_Step_1
cnt = 247	feature = 77	correl = 0.122177	descr = Gibbs_of_Target_Sequence__Pos_16_Step_1
cnt = 248	feature = 677	correl = -0.0716679	descr = N_Gram_GGTG
cnt = 249	feature = 865	correl = 0.0847013	descr = N_Gram_TGT
cnt = 250	feature = 394	correl = -0.127925	descr = N_Gram_CCCG
cnt = 251	feature = 901	correl = 0.0938253	descr = N_Gram_TTCT
cnt = 252	feature = 482	correl = 0.0927737	descr = N_Gram_CTA
cnt = 253	feature = 72	correl = 0.115181	descr = Gibbs_of_Target_Sequence__Pos_10_Step_1
cnt = 254	feature = 76	correl = 0.0982351	descr = Gibbs_of_Target_Sequence__Pos_15_Step_1
cnt = 255	feature = 856	correl = -0.0483815	descr = N_Gram_TGG
cnt = 256	feature = 273	correl = 0.0427411	descr = N_Gram_ATA
cnt = 257	feature = 751	correl = 0.0979162	descr = N_Gram_TAG
cnt = 258	feature = 672	correl = -0.0341524	descr = N_Gram_GGT
cnt = 259	feature = 765	correl = 0.119917	descr = N_Gram_TAT
cnt = 260	feature = 880	correl = 0.0793423	descr = N_Gram_TTA
cnt = 261	feature = 643	correl = -0.173773	descr = N_Gram_GGC
cnt = 262	feature = 657	correl = -0.133209	descr = N_Gram_GGG
cnt = 263	feature = 430	correl = -0.08742	descr = N_Gram_CG
cnt = 264	feature = 879	correl = 0.156132	descr = N_Gram_TT
cnt = 265	feature = 82	correl = 0.235364	descr = PF_RNAi_Fold_Energy
num rows = 2187
num_elements = 581742
..*
optimization finished, #iter = 2381
nu = 0.334969
obj = -59.957759, rho = -0.743413
nSV = 1005, nBSV = 512
num rows = 244
num_elements = 64904
*
optimization finished, #iter = 227
nu = 0.327114
obj = -7.672707, rho = -0.637286
nSV = 134, nBSV = 38
..*
optimization finished, #iter = 2381
nu = 0.334969
obj = -59.957759, rho = -0.743413
nSV = 1005, nBSV = 512
CFS merit scores = 1.45497
CFS merit scores = 1.61614
CFS merit scores = 1.8489
CFS merit scores = 2.07403
CFS merit scores = 2.27262
CFS merit scores = 2.4535
CFS merit scores = 2.61843
CFS merit scores = 2.76972
cnt = 1	feature = 81	correl = 0.454969	descr = Gibbs_of_Target_Sequence__Pos_19_Step_1
cnt = 2	feature = 2	correl = -0.147063	descr = Position_Specific_Bin_Base_0_Base_G
cnt = 3	feature = 852	correl = -0.0672022	descr = N_Gram_TGGC
cnt = 4	feature = 228	correl = 0.0333661	descr = N_Gram_ACT
cnt = 5	feature = 483	correl = -0.0503339	descr = N_Gram_CTCAA
cnt = 6	feature = 284	correl = -0.024136	descr = N_Gram_ATCCC
cnt = 7	feature = 646	correl = -0.0834023	descr = N_Gram_GGCGG
cnt = 8	feature = 676	correl = -0.0503748	descr = N_Gram_GGTTA
num rows = 2188
num_elements = 19692
*
optimization finished, #iter = 716
nu = 0.579015
obj = -155.015295, rho = -0.577624
nSV = 1273, nBSV = 1261
num rows = 243
num_elements = 2187
*
optimization finished, #iter = 75
nu = 0.609053
obj = -18.322468, rho = -0.641614
nSV = 149, nBSV = 147
*
optimization finished, #iter = 716
nu = 0.579015
obj = -155.015295, rho = -0.577624
nSV = 1273, nBSV = 1261
CFS merit scores = 1.44852
CFS merit scores = 1.62016
CFS merit scores = 1.84846
CFS merit scores = 2.06853
CFS merit scores = 2.27049
CFS merit scores = 2.4549
CFS merit scores = 2.62457
CFS merit scores = 2.7804
CFS merit scores = 2.9269
CFS merit scores = 3.06287
CFS merit scores = 3.19156
CFS merit scores = 3.31401
CFS merit scores = 3.42946
CFS merit scores = 3.53846
CFS merit scores = 3.64254
CFS merit scores = 3.74176
CFS merit scores = 3.83669
CFS merit scores = 3.9267
CFS merit scores = 4.01207
CFS merit scores = 4.09248
CFS merit scores = 4.16955
CFS merit scores = 4.24342
CFS merit scores = 4.31492
CFS merit scores = 4.38196
CFS merit scores = 4.44682
CFS merit scores = 4.50868
CFS merit scores = 4.5685
CFS merit scores = 4.62313
CFS merit scores = 4.67613
CFS merit scores = 4.72668
CFS merit scores = 4.77572
CFS merit scores = 4.82313
CFS merit scores = 4.86798
CFS merit scores = 4.91081
CFS merit scores = 4.95255
CFS merit scores = 4.99211
CFS merit scores = 5.02947
CFS merit scores = 5.06594
CFS merit scores = 5.09934
CFS merit scores = 5.13115
CFS merit scores = 5.16198
CFS merit scores = 5.19187
CFS merit scores = 5.2214
CFS merit scores = 5.2497
CFS merit scores = 5.27642
CFS merit scores = 5.30188
CFS merit scores = 5.32587
CFS merit scores = 5.34792
CFS merit scores = 5.36915
CFS merit scores = 5.39012
CFS merit scores = 5.4108
CFS merit scores = 5.43101
CFS merit scores = 5.44983
CFS merit scores = 5.46725
CFS merit scores = 5.48449
CFS merit scores = 5.49996
CFS merit scores = 5.51466
CFS merit scores = 5.52787
CFS merit scores = 5.54112
CFS merit scores = 5.55428
CFS merit scores = 5.56714
CFS merit scores = 5.57936
CFS merit scores = 5.59143
CFS merit scores = 5.60336
CFS merit scores = 5.61518
CFS merit scores = 5.62628
CFS merit scores = 5.63724
CFS merit scores = 5.64875
CFS merit scores = 5.65904
CFS merit scores = 5.6691
CFS merit scores = 5.67898
CFS merit scores = 5.68833
CFS merit scores = 5.69696
CFS merit scores = 5.70535
CFS merit scores = 5.71352
CFS merit scores = 5.72175
CFS merit scores = 5.72988
CFS merit scores = 5.73847
CFS merit scores = 5.74613
CFS merit scores = 5.75368
CFS merit scores = 5.76112
CFS merit scores = 5.76847
CFS merit scores = 5.77459
CFS merit scores = 5.7811
CFS merit scores = 5.78675
CFS merit scores = 5.79209
CFS merit scores = 5.79724
CFS merit scores = 5.80221
CFS merit scores = 5.8067
CFS merit scores = 5.81135
CFS merit scores = 5.81638
CFS merit scores = 5.82116
CFS merit scores = 5.82592
CFS merit scores = 5.82989
CFS merit scores = 5.83355
CFS merit scores = 5.83669
CFS merit scores = 5.83983
CFS merit scores = 5.84291
CFS merit scores = 5.84627
CFS merit scores = 5.84951
CFS merit scores = 5.85144
CFS merit scores = 5.85346
CFS merit scores = 5.85535
CFS merit scores = 5.85729
CFS merit scores = 5.85931
CFS merit scores = 5.86128
CFS merit scores = 5.86278
CFS merit scores = 5.86434
CFS merit scores = 5.86586
CFS merit scores = 5.86738
CFS merit scores = 5.86858
CFS merit scores = 5.86997
CFS merit scores = 5.87143
CFS merit scores = 5.87289
CFS merit scores = 5.87387
CFS merit scores = 5.8752
CFS merit scores = 5.87651
CFS merit scores = 5.87712
CFS merit scores = 5.87798
CFS merit scores = 5.87887
CFS merit scores = 5.87933
CFS merit scores = 5.87976
CFS merit scores = 5.88024
CFS merit scores = 5.88041
CFS merit scores = 5.88045
CFS merit scores = 5.88002
CFS merit scores = 5.8798
CFS merit scores = 5.87972
CFS merit scores = 5.87955
CFS merit scores = 5.87925
CFS merit scores = 5.87866
CFS merit scores = 5.87807
CFS merit scores = 5.87757
CFS merit scores = 5.87699
CFS merit scores = 5.87655
CFS merit scores = 5.87598
CFS merit scores = 5.87527
CFS merit scores = 5.87449
CFS merit scores = 5.87357
CFS merit scores = 5.87202
CFS merit scores = 5.87075
CFS merit scores = 5.86899
CFS merit scores = 5.86737
CFS merit scores = 5.8659
CFS merit scores = 5.86468
CFS merit scores = 5.86354
CFS merit scores = 5.86198
CFS merit scores = 5.86043
CFS merit scores = 5.85902
CFS merit scores = 5.85762
CFS merit scores = 5.85593
CFS merit scores = 5.85417
CFS merit scores = 5.85249
CFS merit scores = 5.85053
CFS merit scores = 5.84854
CFS merit scores = 5.84655
CFS merit scores = 5.8445
CFS merit scores = 5.84254
CFS merit scores = 5.84057
CFS merit scores = 5.83855
CFS merit scores = 5.83642
CFS merit scores = 5.83389
CFS merit scores = 5.83134
CFS merit scores = 5.82877
CFS merit scores = 5.82618
CFS merit scores = 5.82367
CFS merit scores = 5.82105
CFS merit scores = 5.81845
CFS merit scores = 5.81595
CFS merit scores = 5.81341
CFS merit scores = 5.81086
CFS merit scores = 5.80807
CFS merit scores = 5.80534
CFS merit scores = 5.80171
CFS merit scores = 5.79755
CFS merit scores = 5.79323
CFS merit scores = 5.78914
CFS merit scores = 5.78451
CFS merit scores = 5.77987
CFS merit scores = 5.77515
CFS merit scores = 5.7705
CFS merit scores = 5.76549
CFS merit scores = 5.76048
CFS merit scores = 5.75538
CFS merit scores = 5.74992
CFS merit scores = 5.74455
CFS merit scores = 5.73902
CFS merit scores = 5.73353
CFS merit scores = 5.72817
CFS merit scores = 5.72246
CFS merit scores = 5.71688
CFS merit scores = 5.7113
CFS merit scores = 5.70593
CFS merit scores = 5.70068
CFS merit scores = 5.69533
CFS merit scores = 5.69002
CFS merit scores = 5.68488
CFS merit scores = 5.6797
CFS merit scores = 5.67347
CFS merit scores = 5.66708
CFS merit scores = 5.66091
CFS merit scores = 5.65423
CFS merit scores = 5.6477
CFS merit scores = 5.64129
CFS merit scores = 5.63424
CFS merit scores = 5.62728
CFS merit scores = 5.62008
CFS merit scores = 5.61296
CFS merit scores = 5.60586
CFS merit scores = 5.59868
CFS merit scores = 5.59158
CFS merit scores = 5.58461
CFS merit scores = 5.57738
CFS merit scores = 5.57011
CFS merit scores = 5.56247
CFS merit scores = 5.5544
CFS merit scores = 5.54628
CFS merit scores = 5.53836
CFS merit scores = 5.53044
CFS merit scores = 5.52174
CFS merit scores = 5.5131
CFS merit scores = 5.5046
CFS merit scores = 5.49621
CFS merit scores = 5.4877
CFS merit scores = 5.4794
CFS merit scores = 5.47094
CFS merit scores = 5.46264
CFS merit scores = 5.45426
CFS merit scores = 5.44591
CFS merit scores = 5.43679
CFS merit scores = 5.42633
CFS merit scores = 5.4156
CFS merit scores = 5.40402
CFS merit scores = 5.39079
CFS merit scores = 5.37774
CFS merit scores = 5.36378
CFS merit scores = 5.34936
CFS merit scores = 5.33514
CFS merit scores = 5.32118
CFS merit scores = 5.30722
CFS merit scores = 5.29276
CFS merit scores = 5.27693
CFS merit scores = 5.25681
CFS merit scores = 5.23692
CFS merit scores = 5.21339
CFS merit scores = 5.18848
cnt = 1	feature = 81	correl = 0.448525	descr = Gibbs_of_Target_Sequence__Pos_19_Step_1
cnt = 2	feature = 2	correl = -0.135476	descr = Position_Specific_Bin_Base_0_Base_G
cnt = 3	feature = 284	correl = -0.0313814	descr = N_Gram_ATCCC
cnt = 4	feature = 345	correl = -0.0478765	descr = N_Gram_CATAA
cnt = 5	feature = 773	correl = -0.0274226	descr = N_Gram_TCCTC
cnt = 6	feature = 270	correl = -0.0398074	descr = N_Gram_AGTTC
cnt = 7	feature = 545	correl = 0.0272731	descr = N_Gram_GATTA
cnt = 8	feature = 394	correl = 0.0223372	descr = N_Gram_CCGGA
cnt = 9	feature = 726	correl = -0.0322619	descr = N_Gram_TACG
cnt = 10	feature = 493	correl = 0.0275614	descr = N_Gram_CTTAG
cnt = 11	feature = 525	correl = 0.0680599	descr = N_Gram_GACTA
cnt = 12	feature = 664	correl = -0.0589472	descr = N_Gram_GGTTA
cnt = 13	feature = 452	correl = 0.0293553	descr = N_Gram_CGTCT
cnt = 14	feature = 772	correl = 0.0695408	descr = N_Gram_TCCTA
cnt = 15	feature = 876	correl = 0.0348795	descr = N_Gram_TTCGC
cnt = 16	feature = 631	correl = -0.0645323	descr = N_Gram_GGCGG
cnt = 17	feature = 311	correl = -0.0347685	descr = N_Gram_ATTGA
cnt = 18	feature = 449	correl = 0.0219318	descr = N_Gram_CGTCA
cnt = 19	feature = 550	correl = -0.0728835	descr = N_Gram_GCAAA
cnt = 20	feature = 671	correl = 0.0320969	descr = N_Gram_GTACC
cnt = 21	feature = 681	correl = 0.0488617	descr = N_Gram_GTCGC
cnt = 22	feature = 308	correl = 0.0346323	descr = N_Gram_ATTCG
cnt = 23	feature = 432	correl = -0.0667833	descr = N_Gram_CGCGG
cnt = 24	feature = 297	correl = 0.0320677	descr = N_Gram_ATGCT
cnt = 25	feature = 590	correl = -0.0540768	descr = N_Gram_GCGTT
cnt = 26	feature = 678	correl = -0.0352679	descr = N_Gram_GTCCG
cnt = 27	feature = 501	correl = -0.0253875	descr = N_Gram_CTTTA
cnt = 28	feature = 640	correl = -0.0276429	descr = N_Gram_GGGAT
cnt = 29	feature = 669	correl = 0.0365787	descr = N_Gram_GTAAG
cnt = 30	feature = 392	correl = -0.0400248	descr = N_Gram_CCGCT
cnt = 31	feature = 752	correl = 0.0292382	descr = N_Gram_TATGT
cnt = 32	feature = 530	correl = -0.0335513	descr = N_Gram_GAGAT
cnt = 33	feature = 819	correl = 0.0348594	descr = N_Gram_TGCAT
cnt = 34	feature = 711	correl = 0.0463699	descr = N_Gram_TAAAC
cnt = 35	feature = 702	correl = -0.0230247	descr = N_Gram_GTTGA
cnt = 36	feature = 674	correl = 0.0505368	descr = N_Gram_GTCAA
cnt = 37	feature = 645	correl = -0.030693	descr = N_Gram_GGGCT
cnt = 38	feature = 721	correl = 0.0782106	descr = N_Gram_TACAA
cnt = 39	feature = 42	correl = 0.0730093	descr = Position_Specific_Bin_Base_15_Base_A
cnt = 40	feature = 582	correl = -0.0339419	descr = N_Gram_GCGCT
cnt = 41	feature = 751	correl = 0.0573999	descr = N_Gram_TATGA
cnt = 42	feature = 717	correl = -0.0524465	descr = N_Gram_TAATC
cnt = 43	feature = 865	correl = 0.0310416	descr = N_Gram_TTAGC
cnt = 44	feature = 627	correl = -0.0223575	descr = N_Gram_GGCCG
cnt = 45	feature = 612	correl = -0.0559705	descr = N_Gram_GGACC
cnt = 46	feature = 610	correl = 0.0338232	descr = N_Gram_GGAAT
cnt = 47	feature = 593	correl = -0.0278001	descr = N_Gram_GCTCA
cnt = 48	feature = 254	correl = -0.0278931	descr = N_Gram_AGGCA
cnt = 49	feature = 258	correl = -0.096495	descr = N_Gram_AGGGC
cnt = 50	feature = 662	correl = -0.084978	descr = N_Gram_GGTGG
cnt = 51	feature = 554	correl = -0.0384744	descr = N_Gram_GCACC
cnt = 52	feature = 821	correl = -0.0643664	descr = N_Gram_TGCCC
cnt = 53	feature = 537	correl = -0.0275147	descr = N_Gram_GAGTT
cnt = 54	feature = 336	correl = -0.0509491	descr = N_Gram_CAGAG
cnt = 55	feature = 461	correl = 0.0648309	descr = N_Gram_CTAAG
cnt = 56	feature = 705	correl = -0.0244854	descr = N_Gram_GTTGT
cnt = 57	feature = 812	correl = 0.0284045	descr = N_Gram_TGAGA
cnt = 58	feature = 677	correl = -0.0433177	descr = N_Gram_GTCCC
cnt = 59	feature = 6	correl = 0.0587686	descr = Position_Specific_Bin_Base_2_Base_C
cnt = 60	feature = 327	correl = 0.0226396	descr = N_Gram_CACAG
cnt = 61	feature = 278	correl = 0.0279739	descr = N_Gram_ATATA
cnt = 62	feature = 794	correl = 0.0367789	descr = N_Gram_TCTAT
cnt = 63	feature = 286	correl = 0.0307883	descr = N_Gram_ATCCT
cnt = 64	feature = 288	correl = 0.0400925	descr = N_Gram_ATCGA
cnt = 65	feature = 672	correl = 0.0266662	descr = N_Gram_GTATT
cnt = 66	feature = 264	correl = 0.0938962	descr = N_Gram_AGTCG
cnt = 67	feature = 798	correl = 0.0476545	descr = N_Gram_TCTCT
cnt = 68	feature = 850	correl = 0.0321664	descr = N_Gram_TGTCT
cnt = 69	feature = 660	correl = -0.0285706	descr = N_Gram_GGTGA
cnt = 70	feature = 838	correl = -0.0521806	descr = N_Gram_TGGGA
cnt = 71	feature = 4	correl = -0.0922977	descr = Position_Specific_Bin_Base_1_Base_G
cnt = 72	feature = 406	correl = -0.0567998	descr = N_Gram_CCTGA
cnt = 73	feature = 565	correl = -0.0672957	descr = N_Gram_GCCAG
cnt = 74	feature = 809	correl = 0.0432749	descr = N_Gram_TGAAC
cnt = 75	feature = 738	correl = 0.0725618	descr = N_Gram_TAGCT
cnt = 76	feature = 733	correl = 0.028644	descr = N_Gram_TAGAA
cnt = 77	feature = 47	correl = -0.0668364	descr = Position_Specific_Bin_Base_16_Base_G
cnt = 78	feature = 595	correl = -0.0314762	descr = N_Gram_GCTCG
cnt = 79	feature = 58	correl = 0.0629845	descr = Position_Specific_Bin_Base_19_Base_T
cnt = 80	feature = 31	correl = -0.0299383	descr = Position_Specific_Bin_Base_11_Base_C
cnt = 81	feature = 703	correl = -0.0310764	descr = N_Gram_GTTGC
cnt = 82	feature = 696	correl = 0.0335047	descr = N_Gram_GTGTA
cnt = 83	feature = 14	correl = 0.051592	descr = Position_Specific_Bin_Base_5_Base_T
cnt = 84	feature = 796	correl = 0.0567229	descr = N_Gram_TCTCA
cnt = 85	feature = 10	correl = -0.082375	descr = Position_Specific_Bin_Base_3_Base_T
cnt = 86	feature = 482	correl = 0.0379906	descr = N_Gram_CTGAT
cnt = 87	feature = 305	correl = 0.0217539	descr = N_Gram_ATTAG
cnt = 88	feature = 649	correl = -0.0569543	descr = N_Gram_GGGGT
cnt = 89	feature = 675	correl = -0.0213989	descr = N_Gram_GTCAC
cnt = 90	feature = 52	correl = 0.0468121	descr = Position_Specific_Bin_Base_18_Base_A
cnt = 91	feature = 438	correl = -0.0379478	descr = N_Gram_CGGCA
cnt = 92	feature = 25	correl = 0.0282277	descr = Position_Specific_Bin_Base_9_Base_T
cnt = 93	feature = 815	correl = 0.0251498	descr = N_Gram_TGATC
cnt = 94	feature = 802	correl = 0.0259982	descr = N_Gram_TCTGT
cnt = 95	feature = 755	correl = 0.0454596	descr = N_Gram_TATTT
cnt = 96	feature = 766	correl = 0.0529698	descr = N_Gram_TCCAT
cnt = 97	feature = 603	correl = -0.0626447	descr = N_Gram_GCTTT
cnt = 98	feature = 740	correl = 0.0276865	descr = N_Gram_TAGGC
cnt = 99	feature = 17	correl = 0.032018	descr = Position_Specific_Bin_Base_6_Base_G
cnt = 100	feature = 687	correl = -0.0444613	descr = N_Gram_GTGC
cnt = 101	feature = 11	correl = 0.0768797	descr = Position_Specific_Bin_Base_4_Base_A
cnt = 102	feature = 21	correl = 0.0484259	descr = Position_Specific_Bin_Base_7_Base_T
cnt = 103	feature = 613	correl = 0.0350723	descr = N_Gram_GGACT
cnt = 104	feature = 29	correl = 0.0592604	descr = Position_Specific_Bin_Base_10_Base_T
cnt = 105	feature = 260	correl = -0.0343514	descr = N_Gram_AGGTG
cnt = 106	feature = 834	correl = -0.0582154	descr = N_Gram_TGGCC
cnt = 107	feature = 519	correl = -0.043441	descr = N_Gram_GACCA
cnt = 108	feature = 40	correl = -0.148796	descr = Position_Specific_Bin_Base_14_Base_G
cnt = 109	feature = 499	correl = 0.0566167	descr = N_Gram_CTTGT
cnt = 110	feature = 536	correl = 0.0453478	descr = N_Gram_GAGTC
cnt = 111	feature = 23	correl = -0.0911283	descr = Position_Specific_Bin_Base_8_Base_C
cnt = 112	feature = 859	correl = 0.024249	descr = N_Gram_TTAC
cnt = 113	feature = 707	correl = 0.0564298	descr = N_Gram_GTTTG
cnt = 114	feature = 8	correl = -0.141526	descr = Position_Specific_Bin_Base_2_Base_T
cnt = 115	feature = 657	correl = 0.0331339	descr = N_Gram_GGTCA
cnt = 116	feature = 292	correl = 0.0222453	descr = N_Gram_ATCTG
cnt = 117	feature = 1	correl = 0.106362	descr = Position_Specific_Bin_Base_0_Base_C
cnt = 118	feature = 366	correl = -0.0437099	descr = N_Gram_CCATA
cnt = 119	feature = 749	correl = 0.0461481	descr = N_Gram_TATCG
cnt = 120	feature = 59	correl = 0.362755	descr = Position_Specific_Bin_Base_20_Base_A
cnt = 121	feature = 770	correl = -0.0267563	descr = N_Gram_TCCCG
cnt = 122	feature = 233	correl = 0.06891	descr = N_Gram_ACTGA
cnt = 123	feature = 35	correl = -0.0269045	descr = Position_Specific_Bin_Base_12_Base_C
cnt = 124	feature = 46	correl = -0.044867	descr = Position_Specific_Bin_Base_16_Base_C
cnt = 125	feature = 32	correl = -0.0505673	descr = Position_Specific_Bin_Base_11_Base_G
cnt = 126	feature = 43	correl = -0.0382515	descr = Position_Specific_Bin_Base_15_Base_G
cnt = 127	feature = 625	correl = -0.0833224	descr = N_Gram_GGCCA
cnt = 128	feature = 665	correl = -0.0709925	descr = N_Gram_GGTTG
cnt = 129	feature = 792	correl = 0.0526826	descr = N_Gram_TCTAC
cnt = 130	feature = 769	correl = -0.0327263	descr = N_Gram_TCCCC
cnt = 131	feature = 634	correl = -0.0660524	descr = N_Gram_GGCTG
cnt = 132	feature = 718	correl = 0.0483371	descr = N_Gram_TAATT
cnt = 133	feature = 759	correl = 0.0305702	descr = N_Gram_TCACC
cnt = 134	feature = 535	correl = -0.0343259	descr = N_Gram_GAGGG
cnt = 135	feature = 632	correl = -0.0510936	descr = N_Gram_GGCGT
cnt = 136	feature = 15	correl = 0.0363669	descr = Position_Specific_Bin_Base_6_Base_A
cnt = 137	feature = 294	correl = 0.0286774	descr = N_Gram_ATGAA
cnt = 138	feature = 229	correl = 0.0763644	descr = N_Gram_ACTAC
cnt = 139	feature = 490	correl = 0.0454272	descr = N_Gram_CTGTT
cnt = 140	feature = 56	correl = -0.121187	descr = Position_Specific_Bin_Base_19_Base_C
cnt = 141	feature = 9	correl = 0.0552538	descr = Position_Specific_Bin_Base_3_Base_G
cnt = 142	feature = 240	correl = 0.0456574	descr = N_Gram_AGACA
cnt = 143	feature = 531	correl = -0.027193	descr = N_Gram_GAGC
cnt = 144	feature = 28	correl = -0.0579378	descr = Position_Specific_Bin_Base_10_Base_G
cnt = 145	feature = 489	correl = 0.0230164	descr = N_Gram_CTGTG
cnt = 146	feature = 358	correl = -0.0295198	descr = N_Gram_CCAA
cnt = 147	feature = 679	correl = -0.0519645	descr = N_Gram_GTCCT
cnt = 148	feature = 539	correl = 0.0694802	descr = N_Gram_GATAT
cnt = 149	feature = 867	correl = 0.0433302	descr = N_Gram_TTAT
cnt = 150	feature = 589	correl = -0.0717455	descr = N_Gram_GCGTC
cnt = 151	feature = 768	correl = -0.0315201	descr = N_Gram_TCCCA
cnt = 152	feature = 880	correl = 0.0462902	descr = N_Gram_TTCTC
cnt = 153	feature = 826	correl = 0.0417245	descr = N_Gram_TGCTA
cnt = 154	feature = 367	correl = -0.0272801	descr = N_Gram_CCATC
cnt = 155	feature = 404	correl = -0.0624927	descr = N_Gram_CCTCT
cnt = 156	feature = 553	correl = -0.0287776	descr = N_Gram_GCAC
cnt = 157	feature = 716	correl = 0.0481188	descr = N_Gram_TAAGG
cnt = 158	feature = 481	correl = -0.0387203	descr = N_Gram_CTGAG
cnt = 159	feature = 643	correl = -0.0887619	descr = N_Gram_GGGCC
cnt = 160	feature = 41	correl = 0.0738021	descr = Position_Specific_Bin_Base_14_Base_T
cnt = 161	feature = 33	correl = 0.122367	descr = Position_Specific_Bin_Base_11_Base_T
cnt = 162	feature = 704	correl = -0.0332756	descr = N_Gram_GTTGG
cnt = 163	feature = 680	correl = 0.0557464	descr = N_Gram_GTCG
cnt = 164	feature = 723	correl = 0.0309177	descr = N_Gram_TACC
cnt = 165	feature = 430	correl = -0.0926276	descr = N_Gram_CGCG
cnt = 166	feature = 852	correl = 0.0707239	descr = N_Gram_TGTGT
cnt = 167	feature = 495	correl = 0.0412742	descr = N_Gram_CTTCT
cnt = 168	feature = 16	correl = -0.046843	descr = Position_Specific_Bin_Base_6_Base_C
cnt = 169	feature = 251	correl = 0.0219816	descr = N_Gram_AGCT
cnt = 170	feature = 273	correl = 0.0425302	descr = N_Gram_ATAG
cnt = 171	feature = 60	correl = -0.31334	descr = Position_Specific_Bin_Base_20_Base_C
cnt = 172	feature = 658	correl = -0.0599121	descr = N_Gram_GGTCC
cnt = 173	feature = 540	correl = -0.053251	descr = N_Gram_GATG
cnt = 174	feature = 910	correl = 0.0455375	descr = N_Gram_TTTT
cnt = 175	feature = 64	correl = 0.0898249	descr = Gibbs_of_Target_Sequence__Pos_0_Step_1
cnt = 176	feature = 654	correl = 0.0310147	descr = N_Gram_GGTA
cnt = 177	feature = 79	correl = 0.0955657	descr = Gibbs_of_Target_Sequence__Pos_17_Step_1
cnt = 178	feature = 334	correl = -0.059169	descr = N_Gram_CAGA
cnt = 179	feature = 904	correl = 0.0623761	descr = N_Gram_TTTCT
cnt = 180	feature = 384	correl = -0.101758	descr = N_Gram_CCGA
cnt = 181	feature = 206	correl = 0.063513	descr = N_Gram_ACAT
cnt = 182	feature = 884	correl = 0.0378238	descr = N_Gram_TTGA
cnt = 183	feature = 228	correl = 0.0456891	descr = N_Gram_ACTA
cnt = 184	feature = 337	correl = -0.0492767	descr = N_Gram_CAGC
cnt = 185	feature = 732	correl = 0.0529332	descr = N_Gram_TAGA
cnt = 186	feature = 739	correl = 0.0227476	descr = N_Gram_TAGG
cnt = 187	feature = 765	correl = 0.0284397	descr = N_Gram_TCCA
cnt = 188	feature = 825	correl = 0.0341259	descr = N_Gram_TGCT
cnt = 189	feature = 515	correl = 0.0315945	descr = N_Gram_GACA
cnt = 190	feature = 684	correl = 0.0356436	descr = N_Gram_GTGA
cnt = 191	feature = 579	correl = -0.0545494	descr = N_Gram_GCGC
cnt = 192	feature = 409	correl = 0.0385306	descr = N_Gram_CCTT
cnt = 193	feature = 478	correl = 0.0251489	descr = N_Gram_CTCT
cnt = 194	feature = 518	correl = -0.0662967	descr = N_Gram_GACC
cnt = 195	feature = 82	correl = 0.421589	descr = Gibbs_of_Target_Sequence__Pos_20_Step_1
cnt = 196	feature = 706	correl = 0.0503992	descr = N_Gram_GTTT
cnt = 197	feature = 848	correl = 0.0343662	descr = N_Gram_TGTC
cnt = 198	feature = 620	correl = -0.0768101	descr = N_Gram_GGCA
cnt = 199	feature = 66	correl = -0.172686	descr = Gibbs_of_Target_Sequence__Pos_2_Step_1
cnt = 200	feature = 316	correl = -0.0262528	descr = N_Gram_CAAA
cnt = 201	feature = 714	correl = 0.0652952	descr = N_Gram_TAAG
cnt = 202	feature = 753	correl = 0.0641284	descr = N_Gram_TATT
cnt = 203	feature = 592	correl = -0.0253272	descr = N_Gram_GCTC
cnt = 204	feature = 483	correl = -0.0306642	descr = N_Gram_CTGC
cnt = 205	feature = 256	correl = -0.0515914	descr = N_Gram_AGGG
cnt = 206	feature = 494	correl = 0.0316758	descr = N_Gram_CTTC
cnt = 207	feature = 293	correl = 0.0357023	descr = N_Gram_ATGA
cnt = 208	feature = 837	correl = -0.0506454	descr = N_Gram_TGGG
cnt = 209	feature = 105	correl = -0.0709674	descr = Xue_Structure_Feature_A100
cnt = 210	feature = 666	correl = 0.0532153	descr = N_Gram_GTA
cnt = 211	feature = 799	correl = 0.0739686	descr = N_Gram_TCTG
cnt = 212	feature = 71	correl = 0.0723653	descr = Gibbs_of_Target_Sequence__Pos_8_Step_1
cnt = 213	feature = 597	correl = -0.0260742	descr = N_Gram_GCTG
cnt = 214	feature = 348	correl = 0.0241767	descr = N_Gram_CATC
cnt = 215	feature = 78	correl = 0.124245	descr = Gibbs_of_Target_Sequence__Pos_16_Step_1
cnt = 216	feature = 277	correl = 0.0805155	descr = N_Gram_ATAT
cnt = 217	feature = 462	correl = 0.0682583	descr = N_Gram_CTAC
cnt = 218	feature = 624	correl = -0.122645	descr = N_Gram_GGCC
cnt = 219	feature = 659	correl = -0.0789446	descr = N_Gram_GGTG
cnt = 220	feature = 68	correl = 0.0527539	descr = Gibbs_of_Target_Sequence__Pos_5_Step_1
cnt = 221	feature = 767	correl = -0.0361798	descr = N_Gram_TCCC
cnt = 222	feature = 70	correl = 0.1472	descr = Gibbs_of_Target_Sequence__Pos_7_Step_1
cnt = 223	feature = 80	correl = 0.1985	descr = Gibbs_of_Target_Sequence__Pos_18_Step_1
cnt = 224	feature = 701	correl = -0.0584296	descr = N_Gram_GTTG
cnt = 225	feature = 808	correl = 0.0607381	descr = N_Gram_TGAA
cnt = 226	feature = 72	correl = 0.090977	descr = Gibbs_of_Target_Sequence__Pos_9_Step_1
cnt = 227	feature = 74	correl = 0.0566559	descr = Gibbs_of_Target_Sequence__Pos_11_Step_1
cnt = 228	feature = 76	correl = 0.144465	descr = Gibbs_of_Target_Sequence__Pos_14_Step_1
cnt = 229	feature = 813	correl = 0.0343589	descr = N_Gram_TGAT
cnt = 230	feature = 676	correl = -0.0726291	descr = N_Gram_GTCC
cnt = 231	feature = 77	correl = 0.0992392	descr = Gibbs_of_Target_Sequence__Pos_15_Step_1
cnt = 232	feature = 436	correl = -0.0909114	descr = N_Gram_CGG
cnt = 233	feature = 806	correl = 0.0541959	descr = N_Gram_TG
cnt = 234	feature = 396	correl = -0.0402968	descr = N_Gram_CCT
cnt = 235	feature = 578	correl = -0.091515	descr = N_Gram_GCG
cnt = 236	feature = 857	correl = 0.0622678	descr = N_Gram_TTA
cnt = 237	feature = 653	correl = -0.0389671	descr = N_Gram_GGT
cnt = 238	feature = 871	correl = 0.0897413	descr = N_Gram_TTC
cnt = 239	feature = 368	correl = -0.138935	descr = N_Gram_CCC
cnt = 240	feature = 709	correl = 0.0623506	descr = N_Gram_TAA
cnt = 241	feature = 743	correl = 0.109277	descr = N_Gram_TAT
cnt = 242	feature = 899	correl = 0.0993408	descr = N_Gram_TTT
cnt = 243	feature = 856	correl = 0.155758	descr = N_Gram_TT
cnt = 244	feature = 356	correl = -0.0863614	descr = N_Gram_CC
cnt = 245	feature = 83	correl = 0.233596	descr = PF_RNAi_Fold_Energy
cnt = 246	feature = 708	correl = 0.169841	descr = N_Gram_TA
num rows = 2188
num_elements = 540436
..*
optimization finished, #iter = 2479
nu = 0.351267
obj = -61.954546, rho = -0.656963
nSV = 1026, nBSV = 538
num rows = 243
num_elements = 60021
*
optimization finished, #iter = 242
nu = 0.314833
obj = -6.340264, rho = -0.690841
nSV = 136, nBSV = 33
..*
optimization finished, #iter = 2479
nu = 0.351267
obj = -61.954546, rho = -0.656963
nSV = 1026, nBSV = 538
CFS merit scores = 1.36338
CFS merit scores = 1.58308
CFS merit scores = 1.83029
CFS merit scores = 2.05997
CFS merit scores = 2.27159
CFS merit scores = 2.46255
CFS merit scores = 2.63114
CFS merit scores = 2.78907
CFS merit scores = 2.9338
CFS merit scores = 3.06987
CFS merit scores = 3.19827
CFS merit scores = 3.31906
CFS merit scores = 3.43391
CFS merit scores = 3.54362
CFS merit scores = 3.64874
CFS merit scores = 3.74958
CFS merit scores = 3.84685
CFS merit scores = 3.94076
CFS merit scores = 4.03133
CFS merit scores = 4.11754
CFS merit scores = 4.20056
CFS merit scores = 4.28075
CFS merit scores = 4.35658
CFS merit scores = 4.42879
CFS merit scores = 4.4975
CFS merit scores = 4.56333
CFS merit scores = 4.62575
CFS merit scores = 4.68426
CFS merit scores = 4.73967
CFS merit scores = 4.79229
CFS merit scores = 4.84268
CFS merit scores = 4.89165
CFS merit scores = 4.9395
CFS merit scores = 4.98584
CFS merit scores = 5.0308
CFS merit scores = 5.0744
CFS merit scores = 5.11656
CFS merit scores = 5.15699
CFS merit scores = 5.19589
CFS merit scores = 5.23281
CFS merit scores = 5.26844
CFS merit scores = 5.3028
CFS merit scores = 5.33628
CFS merit scores = 5.3683
CFS merit scores = 5.39746
CFS merit scores = 5.42565
CFS merit scores = 5.45322
CFS merit scores = 5.48023
CFS merit scores = 5.5054
CFS merit scores = 5.52998
CFS merit scores = 5.55343
CFS merit scores = 5.57645
CFS merit scores = 5.59801
CFS merit scores = 5.61765
CFS merit scores = 5.63643
CFS merit scores = 5.65478
CFS merit scores = 5.67272
CFS merit scores = 5.68979
CFS merit scores = 5.70634
CFS merit scores = 5.72157
CFS merit scores = 5.73608
CFS merit scores = 5.74967
CFS merit scores = 5.76333
CFS merit scores = 5.77686
CFS merit scores = 5.79027
CFS merit scores = 5.80329
CFS merit scores = 5.81633
CFS merit scores = 5.82946
CFS merit scores = 5.84193
CFS merit scores = 5.85355
CFS merit scores = 5.86534
CFS merit scores = 5.87591
CFS merit scores = 5.88592
CFS merit scores = 5.89579
CFS merit scores = 5.90547
CFS merit scores = 5.91492
CFS merit scores = 5.92427
CFS merit scores = 5.93303
CFS merit scores = 5.94131
CFS merit scores = 5.94893
CFS merit scores = 5.95644
CFS merit scores = 5.96396
CFS merit scores = 5.97146
CFS merit scores = 5.97859
CFS merit scores = 5.98535
CFS merit scores = 5.99174
CFS merit scores = 5.99772
CFS merit scores = 6.00339
CFS merit scores = 6.00886
CFS merit scores = 6.01408
CFS merit scores = 6.01873
CFS merit scores = 6.02361
CFS merit scores = 6.02805
CFS merit scores = 6.03224
CFS merit scores = 6.0363
CFS merit scores = 6.04045
CFS merit scores = 6.04453
CFS merit scores = 6.04846
CFS merit scores = 6.05208
CFS merit scores = 6.05562
CFS merit scores = 6.05849
CFS merit scores = 6.06172
CFS merit scores = 6.06492
CFS merit scores = 6.0685
CFS merit scores = 6.0717
CFS merit scores = 6.07482
CFS merit scores = 6.07778
CFS merit scores = 6.08066
CFS merit scores = 6.08353
CFS merit scores = 6.08629
CFS merit scores = 6.08875
CFS merit scores = 6.09147
CFS merit scores = 6.09332
CFS merit scores = 6.0955
CFS merit scores = 6.09706
CFS merit scores = 6.09863
CFS merit scores = 6.10002
CFS merit scores = 6.10176
CFS merit scores = 6.10276
CFS merit scores = 6.10375
CFS merit scores = 6.10482
CFS merit scores = 6.10596
CFS merit scores = 6.10687
CFS merit scores = 6.10758
CFS merit scores = 6.10815
CFS merit scores = 6.10875
CFS merit scores = 6.1087
CFS merit scores = 6.10854
CFS merit scores = 6.10853
CFS merit scores = 6.10841
CFS merit scores = 6.10845
CFS merit scores = 6.10872
CFS merit scores = 6.10903
CFS merit scores = 6.10955
CFS merit scores = 6.11003
CFS merit scores = 6.11033
CFS merit scores = 6.11081
CFS merit scores = 6.11121
CFS merit scores = 6.1117
CFS merit scores = 6.1121
CFS merit scores = 6.11217
CFS merit scores = 6.11217
CFS merit scores = 6.11192
CFS merit scores = 6.11153
CFS merit scores = 6.11094
CFS merit scores = 6.11013
CFS merit scores = 6.10935
CFS merit scores = 6.10832
CFS merit scores = 6.10754
CFS merit scores = 6.1066
CFS merit scores = 6.10548
CFS merit scores = 6.10446
CFS merit scores = 6.10341
CFS merit scores = 6.10178
CFS merit scores = 6.10003
CFS merit scores = 6.09828
CFS merit scores = 6.0968
CFS merit scores = 6.09527
CFS merit scores = 6.09371
CFS merit scores = 6.09212
CFS merit scores = 6.09074
CFS merit scores = 6.08924
CFS merit scores = 6.08754
CFS merit scores = 6.08594
CFS merit scores = 6.08445
CFS merit scores = 6.08285
CFS merit scores = 6.08084
CFS merit scores = 6.07871
CFS merit scores = 6.07644
CFS merit scores = 6.07424
CFS merit scores = 6.07181
CFS merit scores = 6.0696
CFS merit scores = 6.06728
CFS merit scores = 6.06497
CFS merit scores = 6.06257
CFS merit scores = 6.05973
CFS merit scores = 6.05683
CFS merit scores = 6.05412
CFS merit scores = 6.05108
CFS merit scores = 6.04777
CFS merit scores = 6.04437
CFS merit scores = 6.04095
CFS merit scores = 6.03764
CFS merit scores = 6.03446
CFS merit scores = 6.03121
CFS merit scores = 6.02807
CFS merit scores = 6.02488
CFS merit scores = 6.02161
CFS merit scores = 6.01837
CFS merit scores = 6.01517
CFS merit scores = 6.01187
CFS merit scores = 6.00839
CFS merit scores = 6.00505
CFS merit scores = 6.00181
CFS merit scores = 5.99842
CFS merit scores = 5.995
CFS merit scores = 5.99159
CFS merit scores = 5.98814
CFS merit scores = 5.98461
CFS merit scores = 5.98117
CFS merit scores = 5.97742
CFS merit scores = 5.97375
CFS merit scores = 5.96971
CFS merit scores = 5.96576
CFS merit scores = 5.96173
CFS merit scores = 5.95755
CFS merit scores = 5.95338
CFS merit scores = 5.94926
CFS merit scores = 5.94445
CFS merit scores = 5.93959
CFS merit scores = 5.93492
CFS merit scores = 5.93043
CFS merit scores = 5.92562
CFS merit scores = 5.92083
CFS merit scores = 5.91581
CFS merit scores = 5.91058
CFS merit scores = 5.90549
CFS merit scores = 5.90056
CFS merit scores = 5.89564
CFS merit scores = 5.89059
CFS merit scores = 5.88573
CFS merit scores = 5.8808
CFS merit scores = 5.87595
CFS merit scores = 5.87078
CFS merit scores = 5.86569
CFS merit scores = 5.86068
CFS merit scores = 5.85566
CFS merit scores = 5.85069
CFS merit scores = 5.8458
CFS merit scores = 5.84062
CFS merit scores = 5.83532
CFS merit scores = 5.83002
CFS merit scores = 5.8246
CFS merit scores = 5.81906
CFS merit scores = 5.81314
CFS merit scores = 5.80713
CFS merit scores = 5.80119
CFS merit scores = 5.79525
CFS merit scores = 5.78923
CFS merit scores = 5.78325
CFS merit scores = 5.77732
CFS merit scores = 5.77132
CFS merit scores = 5.76542
CFS merit scores = 5.75942
CFS merit scores = 5.75342
CFS merit scores = 5.74744
CFS merit scores = 5.74121
CFS merit scores = 5.73484
CFS merit scores = 5.72836
CFS merit scores = 5.72197
CFS merit scores = 5.71564
CFS merit scores = 5.70896
CFS merit scores = 5.70159
CFS merit scores = 5.69424
CFS merit scores = 5.68688
CFS merit scores = 5.67956
CFS merit scores = 5.67204
CFS merit scores = 5.6645
CFS merit scores = 5.65696
CFS merit scores = 5.64908
CFS merit scores = 5.64086
CFS merit scores = 5.63266
CFS merit scores = 5.62418
CFS merit scores = 5.61535
CFS merit scores = 5.60619
CFS merit scores = 5.59618
CFS merit scores = 5.58599
CFS merit scores = 5.57568
CFS merit scores = 5.56517
CFS merit scores = 5.55462
CFS merit scores = 5.54405
CFS merit scores = 5.53307
CFS merit scores = 5.52135
CFS merit scores = 5.50852
CFS merit scores = 5.49515
CFS merit scores = 5.48202
CFS merit scores = 5.46776
CFS merit scores = 5.45358
CFS merit scores = 5.43792
CFS merit scores = 5.42195
CFS merit scores = 5.40495
CFS merit scores = 5.38455
CFS merit scores = 5.36214
CFS merit scores = 5.31941
cnt = 1	feature = 64	correl = 0.363379	descr = Position_Specific_Bin_Base_20_Base_A
cnt = 2	feature = 60	correl = 0.186379	descr = Position_Specific_Bin_Base_19_Base_A
cnt = 3	feature = 11	correl = 0.0690295	descr = Position_Specific_Bin_Base_3_Base_G
cnt = 4	feature = 796	correl = 0.0335408	descr = N_Gram_TCAGT
cnt = 5	feature = 14	correl = -0.0774296	descr = Position_Specific_Bin_Base_4_Base_C
cnt = 6	feature = 704	correl = 0.042001	descr = N_Gram_GTCAA
cnt = 7	feature = 815	correl = 0.0530325	descr = N_Gram_TCGCA
cnt = 8	feature = 232	correl = 0.0265427	descr = N_Gram_ACGCT
cnt = 9	feature = 286	correl = 0.0294834	descr = N_Gram_ATATA
cnt = 10	feature = 755	correl = 0.0225324	descr = N_Gram_TACCG
cnt = 11	feature = 625	correl = -0.0494015	descr = N_Gram_GCGTT
cnt = 12	feature = 708	correl = -0.0234628	descr = N_Gram_GTCCG
cnt = 13	feature = 502	correl = -0.0255888	descr = N_Gram_CTAGG
cnt = 14	feature = 231	correl = -0.0321312	descr = N_Gram_ACGCA
cnt = 15	feature = 461	correl = -0.0744575	descr = N_Gram_CGCGC
cnt = 16	feature = 578	correl = 0.0453418	descr = N_Gram_GATTG
cnt = 17	feature = 449	correl = -0.0482257	descr = N_Gram_CGAGT
cnt = 18	feature = 857	correl = -0.0227017	descr = N_Gram_TGCCT
cnt = 19	feature = 701	correl = -0.0263622	descr = N_Gram_GTAAT
cnt = 20	feature = 624	correl = -0.0240268	descr = N_Gram_GCGTG
cnt = 21	feature = 695	correl = -0.0472679	descr = N_Gram_GGTTA
cnt = 22	feature = 553	correl = -0.0301663	descr = N_Gram_GACGG
cnt = 23	feature = 775	correl = 0.0456487	descr = N_Gram_TATAG
cnt = 24	feature = 446	correl = -0.039993	descr = N_Gram_CGACC
cnt = 25	feature = 337	correl = 0.0487995	descr = N_Gram_CAAGC
cnt = 26	feature = 702	correl = 0.0316502	descr = N_Gram_GTACC
cnt = 27	feature = 481	correl = -0.0311573	descr = N_Gram_CGGTT
cnt = 28	feature = 645	correl = -0.0588814	descr = N_Gram_GGACC
cnt = 29	feature = 249	correl = -0.0220244	descr = N_Gram_AGACC
cnt = 30	feature = 767	correl = 0.0536372	descr = N_Gram_TAGCA
cnt = 31	feature = 677	correl = -0.0235753	descr = N_Gram_GGGCT
cnt = 32	feature = 452	correl = -0.0230941	descr = N_Gram_CGATC
cnt = 33	feature = 819	correl = 0.0385944	descr = N_Gram_TCGGA
cnt = 34	feature = 229	correl = -0.0393504	descr = N_Gram_ACGAA
cnt = 35	feature = 769	correl = 0.0280791	descr = N_Gram_TAGGC
cnt = 36	feature = 336	correl = 0.0274122	descr = N_Gram_CAACG
cnt = 37	feature = 560	correl = -0.0396741	descr = N_Gram_GAGAT
cnt = 38	feature = 314	correl = -0.0221883	descr = N_Gram_ATGTA
cnt = 39	feature = 752	correl = 0.0835953	descr = N_Gram_TACAA
cnt = 40	feature = 852	correl = 0.0242315	descr = N_Gram_TGCAA
cnt = 41	feature = 759	correl = 0.068002	descr = N_Gram_TACTA
cnt = 42	feature = 613	correl = -0.0393818	descr = N_Gram_GCGCA
cnt = 43	feature = 620	correl = -0.0263238	descr = N_Gram_GCGGG
cnt = 44	feature = 368	correl = -0.0551569	descr = N_Gram_CATAA
cnt = 45	feature = 777	correl = 0.0665932	descr = N_Gram_TATCA
cnt = 46	feature = 540	correl = -0.0549028	descr = N_Gram_GAAGA
cnt = 47	feature = 214	correl = 0.0630837	descr = N_Gram_ACAGT
cnt = 48	feature = 739	correl = 0.0563375	descr = N_Gram_TAAAC
cnt = 49	feature = 856	correl = -0.0304017	descr = N_Gram_TGCCG
cnt = 50	feature = 806	correl = -0.0223165	descr = N_Gram_TCCGC
cnt = 51	feature = 654	correl = -0.0675656	descr = N_Gram_GGCAA
cnt = 52	feature = 600	correl = -0.0819392	descr = N_Gram_GCCCA
cnt = 53	feature = 495	correl = 0.064784	descr = N_Gram_CTAAG
cnt = 54	feature = 709	correl = -0.0427077	descr = N_Gram_GTCCT
cnt = 55	feature = 270	correl = -0.0227126	descr = N_Gram_AGGTG
cnt = 56	feature = 660	correl = -0.027018	descr = N_Gram_GGCCG
cnt = 57	feature = 598	correl = -0.0262613	descr = N_Gram_GCCAT
cnt = 58	feature = 631	correl = 0.0434217	descr = N_Gram_GCTCT
cnt = 59	feature = 914	correl = 0.0643269	descr = N_Gram_TTGAA
cnt = 60	feature = 609	correl = -0.0462326	descr = N_Gram_GCCTT
cnt = 61	feature = 616	correl = -0.0555637	descr = N_Gram_GCGCT
cnt = 62	feature = 711	correl = 0.0526348	descr = N_Gram_GTCGC
cnt = 63	feature = 765	correl = 0.0458411	descr = N_Gram_TAGAG
cnt = 64	feature = 284	correl = 0.0347119	descr = N_Gram_ATAGG
cnt = 65	feature = 786	correl = 0.0221044	descr = N_Gram_TATTG
cnt = 66	feature = 311	correl = -0.0253183	descr = N_Gram_ATGGA
cnt = 67	feature = 915	correl = 0.0368866	descr = N_Gram_TTGAC
cnt = 68	feature = 934	correl = -0.0215004	descr = N_Gram_TTTCG
cnt = 69	feature = 779	correl = 0.0242657	descr = N_Gram_TATCT
cnt = 70	feature = 277	correl = -0.0227504	descr = N_Gram_AGTGG
cnt = 71	feature = 535	correl = 0.0520587	descr = N_Gram_CTTGT
cnt = 72	feature = 341	correl = -0.0371897	descr = N_Gram_CACAT
cnt = 73	feature = 430	correl = -0.0820678	descr = N_Gram_CCTCG
cnt = 74	feature = 406	correl = -0.0368185	descr = N_Gram_CCCGG
cnt = 75	feature = 768	correl = 0.0763828	descr = N_Gram_TAGCT
cnt = 76	feature = 21	correl = -0.125311	descr = Position_Specific_Bin_Base_7_Base_C
cnt = 77	feature = 490	correl = -0.06787	descr = N_Gram_CGTTC
cnt = 78	feature = 917	correl = 0.0404474	descr = N_Gram_TTGCA
cnt = 79	feature = 880	correl = 0.069089	descr = N_Gram_TGTGT
cnt = 80	feature = 396	correl = -0.0214254	descr = N_Gram_CCCAA
cnt = 81	feature = 307	correl = 0.0564554	descr = N_Gram_ATGAG
cnt = 82	feature = 680	correl = -0.0696925	descr = N_Gram_GGGGC
cnt = 83	feature = 679	correl = -0.0558781	descr = N_Gram_GGGGA
cnt = 84	feature = 462	correl = -0.0671136	descr = N_Gram_CGCGG
cnt = 85	feature = 813	correl = 0.0308208	descr = N_Gram_TCGAG
cnt = 86	feature = 6	correl = -0.0394958	descr = Position_Specific_Bin_Base_2_Base_A
cnt = 87	feature = 1	correl = 0.115975	descr = Position_Specific_Bin_Base_0_Base_C
cnt = 88	feature = 28	correl = 0.0276972	descr = Position_Specific_Bin_Base_9_Base_T
cnt = 89	feature = 705	correl = 0.0312411	descr = N_Gram_GTCAT
cnt = 90	feature = 518	correl = -0.0535952	descr = N_Gram_CTGAG
cnt = 91	feature = 593	correl = 0.0347099	descr = N_Gram_GCATT
cnt = 92	feature = 545	correl = 0.030455	descr = N_Gram_GAATT
cnt = 93	feature = 541	correl = -0.0349037	descr = N_Gram_GAAGC
cnt = 94	feature = 749	correl = 0.0655212	descr = N_Gram_TAATT
cnt = 95	feature = 740	correl = 0.0220367	descr = N_Gram_TAAAG
cnt = 96	feature = 66	correl = -0.166724	descr = Position_Specific_Bin_Base_20_Base_G
cnt = 97	feature = 687	correl = 0.0273535	descr = N_Gram_GGTAC
cnt = 98	feature = 565	correl = -0.073255	descr = N_Gram_GAGGC
cnt = 99	feature = 288	correl = 0.0380449	descr = N_Gram_ATATG
cnt = 100	feature = 696	correl = -0.0593672	descr = N_Gram_GGTTG
cnt = 101	feature = 409	correl = -0.0689958	descr = N_Gram_CCCTG
cnt = 102	feature = 4	correl = -0.025699	descr = Position_Specific_Bin_Base_1_Base_C
cnt = 103	feature = 56	correl = 0.0434344	descr = Position_Specific_Bin_Base_18_Base_A
cnt = 104	feature = 384	correl = -0.0225413	descr = N_Gram_CCAAG
cnt = 105	feature = 41	correl = 0.103117	descr = Position_Specific_Bin_Base_14_Base_A
cnt = 106	feature = 47	correl = -0.0268652	descr = Position_Specific_Bin_Base_15_Base_T
cnt = 107	feature = 275	correl = 0.0278558	descr = N_Gram_AGTCT
cnt = 108	feature = 707	correl = -0.0546243	descr = N_Gram_GTCCC
cnt = 109	feature = 850	correl = 0.028196	descr = N_Gram_TGATT
cnt = 110	feature = 297	correl = 0.0320139	descr = N_Gram_ATCCT
cnt = 111	feature = 52	correl = 0.0467491	descr = Position_Specific_Bin_Base_17_Base_A
cnt = 112	feature = 29	correl = 0.0751094	descr = Position_Specific_Bin_Base_10_Base_A
cnt = 113	feature = 597	correl = -0.0684797	descr = N_Gram_GCCAG
cnt = 114	feature = 264	correl = -0.0586054	descr = N_Gram_AGGAG
cnt = 115	feature = 292	correl = 0.045923	descr = N_Gram_ATCAA
cnt = 116	feature = 717	correl = 0.0222469	descr = N_Gram_GTGAA
cnt = 117	feature = 33	correl = -0.0370236	descr = Position_Specific_Bin_Base_11_Base_A
cnt = 118	feature = 483	correl = -0.0419615	descr = N_Gram_CGTC
cnt = 119	feature = 105	correl = -0.0713483	descr = Fold_of_RNAi_Sequence_Pos_14
cnt = 120	feature = 501	correl = 0.0721006	descr = N_Gram_CTAGC
cnt = 121	feature = 240	correl = 0.0710403	descr = N_Gram_ACTAC
cnt = 122	feature = 294	correl = 0.0624627	descr = N_Gram_ATCCA
cnt = 123	feature = 2	correl = -0.149004	descr = Position_Specific_Bin_Base_0_Base_G
cnt = 124	feature = 943	correl = 0.0354029	descr = N_Gram_TTTTG
cnt = 125	feature = 794	correl = -0.0571914	descr = N_Gram_TCACG
cnt = 126	feature = 671	correl = -0.0647601	descr = N_Gram_GGGAA
cnt = 127	feature = 303	correl = 0.0489401	descr = N_Gram_ATCTG
cnt = 128	feature = 327	correl = 0.0454373	descr = N_Gram_ATTGT
cnt = 129	feature = 412	correl = -0.0570658	descr = N_Gram_CCGAA
cnt = 130	feature = 675	correl = -0.100407	descr = N_Gram_GGGCC
cnt = 131	feature = 260	correl = -0.0315008	descr = N_Gram_AGCGT
cnt = 132	feature = 904	correl = 0.0327375	descr = N_Gram_TTCGC
cnt = 133	feature = 16	correl = 0.0292485	descr = Position_Specific_Bin_Base_4_Base_T
cnt = 134	feature = 423	correl = 0.0676335	descr = N_Gram_CCTA
cnt = 135	feature = 848	correl = 0.0590968	descr = N_Gram_TGATA
cnt = 136	feature = 674	correl = -0.0436008	descr = N_Gram_GGGCA
cnt = 137	feature = 251	correl = -0.0296806	descr = N_Gram_AGAGG
cnt = 138	feature = 254	correl = -0.0434407	descr = N_Gram_AGATG
cnt = 139	feature = 664	correl = -0.0784959	descr = N_Gram_GGCGG
cnt = 140	feature = 42	correl = -0.032372	descr = Position_Specific_Bin_Base_14_Base_C
cnt = 141	feature = 228	correl = -0.0374129	descr = N_Gram_ACGA
cnt = 142	feature = 746	correl = 0.0588583	descr = N_Gram_TAAGG
cnt = 143	feature = 770	correl = 0.0311814	descr = N_Gram_TAGT
cnt = 144	feature = 313	correl = -0.0458542	descr = N_Gram_ATGGT
cnt = 145	feature = 23	correl = 0.0617399	descr = Position_Specific_Bin_Base_7_Base_T
cnt = 146	feature = 334	correl = 0.0770712	descr = N_Gram_CAACA
cnt = 147	feature = 40	correl = -0.0300238	descr = Position_Specific_Bin_Base_13_Base_G
cnt = 148	feature = 58	correl = -0.0471093	descr = Position_Specific_Bin_Base_18_Base_G
cnt = 149	feature = 723	correl = -0.0844981	descr = N_Gram_GTGGC
cnt = 150	feature = 809	correl = -0.0345254	descr = N_Gram_TCCTG
cnt = 151	feature = 370	correl = 0.0250717	descr = N_Gram_CATAT
cnt = 152	feature = 802	correl = 0.0463357	descr = N_Gram_TCCAT
cnt = 153	feature = 672	correl = -0.0712699	descr = N_Gram_GGGAG
cnt = 154	feature = 718	correl = -0.0530371	descr = N_Gram_GTGC
cnt = 155	feature = 925	correl = 0.0239669	descr = N_Gram_TTGTC
cnt = 156	feature = 35	correl = -0.0441961	descr = Position_Specific_Bin_Base_11_Base_G
cnt = 157	feature = 821	correl = -0.089796	descr = N_Gram_TCGGG
cnt = 158	feature = 792	correl = 0.0238105	descr = N_Gram_TCAAG
cnt = 159	feature = 554	correl = 0.0274279	descr = N_Gram_GACT
cnt = 160	feature = 643	correl = -0.0495624	descr = N_Gram_GGAAG
cnt = 161	feature = 210	correl = 0.0216829	descr = N_Gram_ACAC
cnt = 162	feature = 217	correl = 0.0638831	descr = N_Gram_ACATG
cnt = 163	feature = 10	correl = 0.0264599	descr = Position_Specific_Bin_Base_3_Base_A
cnt = 164	feature = 17	correl = -0.0698688	descr = Position_Specific_Bin_Base_5_Base_C
cnt = 165	feature = 838	correl = 0.0223697	descr = N_Gram_TCTTG
cnt = 166	feature = 681	correl = -0.0474961	descr = N_Gram_GGGGT
cnt = 167	feature = 32	correl = 0.0604756	descr = Position_Specific_Bin_Base_10_Base_T
cnt = 168	feature = 676	correl = -0.0685002	descr = N_Gram_GGGCG
cnt = 169	feature = 308	correl = 0.0222204	descr = N_Gram_ATGC
cnt = 170	feature = 942	correl = 0.0258921	descr = N_Gram_TTTTC
cnt = 171	feature = 59	correl = 0.0331232	descr = Position_Specific_Bin_Base_18_Base_T
cnt = 172	feature = 808	correl = -0.0282311	descr = N_Gram_TCCTC
cnt = 173	feature = 812	correl = 0.0256743	descr = N_Gram_TCGA
cnt = 174	feature = 658	correl = -0.0849963	descr = N_Gram_GGCCA
cnt = 175	feature = 834	correl = 0.0838988	descr = N_Gram_TCTGC
cnt = 176	feature = 798	correl = 0.0595063	descr = N_Gram_TCATC
cnt = 177	feature = 233	correl = -0.0396127	descr = N_Gram_ACGG
cnt = 178	feature = 573	correl = -0.0342133	descr = N_Gram_GATGA
cnt = 179	feature = 9	correl = -0.132636	descr = Position_Specific_Bin_Base_2_Base_T
cnt = 180	feature = 15	correl = -0.0248418	descr = Position_Specific_Bin_Base_4_Base_G
cnt = 181	feature = 531	correl = 0.0342276	descr = N_Gram_CTTCT
cnt = 182	feature = 937	correl = 0.0667574	descr = N_Gram_TTTGA
cnt = 183	feature = 592	correl = 0.0331446	descr = N_Gram_GCATC
cnt = 184	feature = 358	correl = -0.0331896	descr = N_Gram_CAGCG
cnt = 185	feature = 549	correl = -0.0503747	descr = N_Gram_GACCA
cnt = 186	feature = 732	correl = -0.0280142	descr = N_Gram_GTTGG
cnt = 187	feature = 404	correl = -0.102458	descr = N_Gram_CCCGA
cnt = 188	feature = 899	correl = 0.0384065	descr = N_Gram_TTCAT
cnt = 189	feature = 665	correl = -0.0635887	descr = N_Gram_GGCGT
cnt = 190	feature = 603	correl = -0.0766338	descr = N_Gram_GCCCT
cnt = 191	feature = 935	correl = 0.0587185	descr = N_Gram_TTTCT
cnt = 192	feature = 494	correl = 0.0362264	descr = N_Gram_CTAA
cnt = 193	feature = 43	correl = -0.150597	descr = Position_Specific_Bin_Base_14_Base_G
cnt = 194	feature = 867	correl = -0.0242382	descr = N_Gram_TGGCT
cnt = 195	feature = 927	correl = 0.0500436	descr = N_Gram_TTGTT
cnt = 196	feature = 478	correl = -0.0492675	descr = N_Gram_CGGT
cnt = 197	feature = 31	correl = -0.0680806	descr = Position_Specific_Bin_Base_10_Base_G
cnt = 198	feature = 865	correl = -0.0745478	descr = N_Gram_TGGCC
cnt = 199	feature = 65	correl = -0.314465	descr = Position_Specific_Bin_Base_20_Base_C
cnt = 200	feature = 356	correl = -0.0397722	descr = N_Gram_CAGCA
cnt = 201	feature = 519	correl = 0.036844	descr = N_Gram_CTGAT
cnt = 202	feature = 525	correl = 0.0367983	descr = N_Gram_CTGT
cnt = 203	feature = 929	correl = 0.0494664	descr = N_Gram_TTTA
cnt = 204	feature = 766	correl = 0.0691331	descr = N_Gram_TAGC
cnt = 205	feature = 305	correl = 0.0243452	descr = N_Gram_ATGAA
cnt = 206	feature = 703	correl = 0.0219135	descr = N_Gram_GTCA
cnt = 207	feature = 649	correl = -0.068136	descr = N_Gram_GGAGG
cnt = 208	feature = 634	correl = -0.052814	descr = N_Gram_GCTGC
cnt = 209	feature = 837	correl = 0.0416517	descr = N_Gram_TCTTC
cnt = 210	feature = 206	correl = 0.082947	descr = N_Gram_ACAA
cnt = 211	feature = 536	correl = 0.034074	descr = N_Gram_CTTT
cnt = 212	feature = 716	correl = 0.0246195	descr = N_Gram_GTGA
cnt = 213	feature = 627	correl = 0.0242534	descr = N_Gram_GCTA
cnt = 214	feature = 256	correl = -0.0492856	descr = N_Gram_AGCC
cnt = 215	feature = 392	correl = -0.0254181	descr = N_Gram_CCAT
cnt = 216	feature = 489	correl = -0.0451464	descr = N_Gram_CGTT
cnt = 217	feature = 73	correl = 0.055138	descr = Gibbs_of_Target_Sequence__Pos_5_Step_1
cnt = 218	feature = 685	correl = 0.0285067	descr = N_Gram_GGTA
cnt = 219	feature = 910	correl = 0.0886276	descr = N_Gram_TTCTG
cnt = 220	feature = 515	correl = 0.0239029	descr = N_Gram_CTCT
cnt = 221	feature = 69	correl = 0.0957329	descr = Gibbs_of_Target_Sequence__Pos_0_Step_1
cnt = 222	feature = 903	correl = 0.0305584	descr = N_Gram_TTCG
cnt = 223	feature = 590	correl = 0.0316297	descr = N_Gram_GCAT
cnt = 224	feature = 659	correl = -0.118317	descr = N_Gram_GGCCC
cnt = 225	feature = 653	correl = -0.0718658	descr = N_Gram_GGCA
cnt = 226	feature = 876	correl = 0.0407919	descr = N_Gram_TGTC
cnt = 227	feature = 773	correl = 0.0735248	descr = N_Gram_TATA
cnt = 228	feature = 825	correl = 0.0705032	descr = N_Gram_TCTA
cnt = 229	feature = 666	correl = -0.0431988	descr = N_Gram_GGCT
cnt = 230	feature = 743	correl = 0.0783267	descr = N_Gram_TAAG
cnt = 231	feature = 751	correl = 0.0475776	descr = N_Gram_TACA
cnt = 232	feature = 641	correl = -0.0309111	descr = N_Gram_GGAA
cnt = 233	feature = 879	correl = 0.0479098	descr = N_Gram_TGTG
cnt = 234	feature = 800	correl = 0.0348487	descr = N_Gram_TCCA
cnt = 235	feature = 436	correl = 0.0336197	descr = N_Gram_CCTT
cnt = 236	feature = 721	correl = -0.102581	descr = N_Gram_GTGG
cnt = 237	feature = 818	correl = -0.0474904	descr = N_Gram_TCGG
cnt = 238	feature = 70	correl = -0.0262017	descr = Gibbs_of_Target_Sequence__Pos_1_Step_1
cnt = 239	feature = 80	correl = 0.0299313	descr = Gibbs_of_Target_Sequence__Pos_12_Step_1
cnt = 240	feature = 76	correl = 0.0868265	descr = Gibbs_of_Target_Sequence__Pos_8_Step_1
cnt = 241	feature = 595	correl = -0.0541695	descr = N_Gram_GCCA
cnt = 242	feature = 499	correl = 0.0474849	descr = N_Gram_CTAG
cnt = 243	feature = 293	correl = 0.0466218	descr = N_Gram_ATCC
cnt = 244	feature = 572	correl = -0.0516235	descr = N_Gram_GATG
cnt = 245	feature = 258	correl = -0.0599502	descr = N_Gram_AGCG
cnt = 246	feature = 678	correl = -0.0914356	descr = N_Gram_GGGG
cnt = 247	feature = 389	correl = -0.0658559	descr = N_Gram_CCAG
cnt = 248	feature = 612	correl = -0.0716981	descr = N_Gram_GCGC
cnt = 249	feature = 367	correl = -0.0277601	descr = N_Gram_CATA
cnt = 250	feature = 432	correl = -0.0641635	descr = N_Gram_CCTG
cnt = 251	feature = 403	correl = -0.118682	descr = N_Gram_CCCG
cnt = 252	feature = 632	correl = -0.0300766	descr = N_Gram_GCTG
cnt = 253	feature = 530	correl = 0.0230484	descr = N_Gram_CTTC
cnt = 254	feature = 83	correl = 0.0950288	descr = Gibbs_of_Target_Sequence__Pos_15_Step_1
cnt = 255	feature = 622	correl = -0.0789832	descr = N_Gram_GCGT
cnt = 256	feature = 71	correl = -0.152	descr = Gibbs_of_Target_Sequence__Pos_2_Step_1
cnt = 257	feature = 74	correl = 0.100983	descr = Gibbs_of_Target_Sequence__Pos_6_Step_1
cnt = 258	feature = 706	correl = -0.0684849	descr = N_Gram_GTCC
cnt = 259	feature = 79	correl = 0.0592207	descr = Gibbs_of_Target_Sequence__Pos_11_Step_1
cnt = 260	feature = 738	correl = 0.0466247	descr = N_Gram_TAAA
cnt = 261	feature = 940	correl = 0.0532314	descr = N_Gram_TTTT
cnt = 262	feature = 482	correl = -0.0344455	descr = N_Gram_CGT
cnt = 263	feature = 81	correl = 0.130389	descr = Gibbs_of_Target_Sequence__Pos_13_Step_1
cnt = 264	feature = 77	correl = 0.103143	descr = Gibbs_of_Target_Sequence__Pos_9_Step_1
cnt = 265	feature = 789	correl = 0.0376256	descr = N_Gram_TCA
cnt = 266	feature = 508	correl = -0.0304837	descr = N_Gram_CTC
cnt = 267	feature = 82	correl = 0.144853	descr = Gibbs_of_Target_Sequence__Pos_14_Step_1
cnt = 268	feature = 657	correl = -0.132991	descr = N_Gram_GGCC
cnt = 269	feature = 78	correl = 0.127807	descr = Gibbs_of_Target_Sequence__Pos_10_Step_1
cnt = 270	feature = 662	correl = -0.111253	descr = N_Gram_GGCG
cnt = 271	feature = 640	correl = -0.0636014	descr = N_Gram_GGA
cnt = 272	feature = 684	correl = -0.0535603	descr = N_Gram_GGT
cnt = 273	feature = 493	correl = 0.100781	descr = N_Gram_CTA
cnt = 274	feature = 394	correl = -0.138568	descr = N_Gram_CCC
cnt = 275	feature = 366	correl = 0.0744898	descr = N_Gram_CAT
cnt = 276	feature = 772	correl = 0.133517	descr = N_Gram_TAT
cnt = 277	feature = 669	correl = -0.123415	descr = N_Gram_GGG
cnt = 278	feature = 788	correl = 0.0515367	descr = N_Gram_TC
cnt = 279	feature = 610	correl = -0.107375	descr = N_Gram_GCG
cnt = 280	feature = 316	correl = 0.11887	descr = N_Gram_ATT
cnt = 281	feature = 884	correl = 0.167019	descr = N_Gram_TT
cnt = 282	feature = 579	correl = -0.140383	descr = N_Gram_GC
cnt = 283	feature = 278	correl = 0.124512	descr = N_Gram_AT
cnt = 284	feature = 68	correl = 0.296357	descr = Gibbs_of_Target_Sequence_
num rows = 2188
num_elements = 623580
..*
optimization finished, #iter = 2381
nu = 0.330783
obj = -57.910372, rho = -0.638323
nSV = 1021, nBSV = 468
num rows = 243
num_elements = 69255
*
optimization finished, #iter = 208
nu = 0.283742
obj = -5.584272, rho = -0.732556
nSV = 125, nBSV = 20
..*
optimization finished, #iter = 2381
nu = 0.330783
obj = -57.910372, rho = -0.638323
nSV = 1021, nBSV = 468
CFS merit scores = 1.26906
CFS merit scores = 1.5306
CFS merit scores = 1.79837
CFS merit scores = 2.0423
CFS merit scores = 2.26248
CFS merit scores = 2.46171
CFS merit scores = 2.64339
CFS merit scores = 2.81145
CFS merit scores = 2.96879
CFS merit scores = 3.11607
CFS merit scores = 3.25463
CFS merit scores = 3.38471
CFS merit scores = 3.50754
CFS merit scores = 3.62326
CFS merit scores = 3.73316
CFS merit scores = 3.83879
CFS merit scores = 3.93997
CFS merit scores = 4.03657
CFS merit scores = 4.12645
CFS merit scores = 4.21046
CFS merit scores = 4.29179
CFS merit scores = 4.36818
CFS merit scores = 4.44063
CFS merit scores = 4.50995
CFS merit scores = 4.57587
CFS merit scores = 4.63969
CFS merit scores = 4.70117
CFS merit scores = 4.7593
CFS merit scores = 4.81444
CFS merit scores = 4.86437
CFS merit scores = 4.91282
CFS merit scores = 4.95921
CFS merit scores = 5.00357
CFS merit scores = 5.04692
CFS merit scores = 5.0885
CFS merit scores = 5.12903
CFS merit scores = 5.16762
CFS merit scores = 5.20401
CFS merit scores = 5.23932
CFS merit scores = 5.27313
CFS merit scores = 5.30096
CFS merit scores = 5.32924
CFS merit scores = 5.3555
CFS merit scores = 5.38139
CFS merit scores = 5.40657
CFS merit scores = 5.43094
CFS merit scores = 5.45422
CFS merit scores = 5.47661
CFS merit scores = 5.49816
CFS merit scores = 5.51766
CFS merit scores = 5.53684
CFS merit scores = 5.55554
CFS merit scores = 5.57434
CFS merit scores = 5.58981
CFS merit scores = 5.60509
CFS merit scores = 5.61904
CFS merit scores = 5.633
CFS merit scores = 5.64662
CFS merit scores = 5.6599
CFS merit scores = 5.6731
CFS merit scores = 5.68461
CFS merit scores = 5.69502
CFS merit scores = 5.70579
CFS merit scores = 5.71581
CFS merit scores = 5.72581
CFS merit scores = 5.73609
CFS merit scores = 5.74555
CFS merit scores = 5.75493
CFS merit scores = 5.76411
CFS merit scores = 5.77256
CFS merit scores = 5.78134
CFS merit scores = 5.78965
CFS merit scores = 5.79778
CFS merit scores = 5.80586
CFS merit scores = 5.81382
CFS merit scores = 5.82176
CFS merit scores = 5.82994
CFS merit scores = 5.83828
CFS merit scores = 5.84676
CFS merit scores = 5.85511
CFS merit scores = 5.86239
CFS merit scores = 5.86911
CFS merit scores = 5.87576
CFS merit scores = 5.88238
CFS merit scores = 5.88893
CFS merit scores = 5.89481
CFS merit scores = 5.90066
CFS merit scores = 5.90672
CFS merit scores = 5.91264
CFS merit scores = 5.91837
CFS merit scores = 5.92357
CFS merit scores = 5.9288
CFS merit scores = 5.93342
CFS merit scores = 5.93813
CFS merit scores = 5.94307
CFS merit scores = 5.94747
CFS merit scores = 5.95169
CFS merit scores = 5.95559
CFS merit scores = 5.95947
CFS merit scores = 5.96322
CFS merit scores = 5.96722
CFS merit scores = 5.96981
CFS merit scores = 5.97214
CFS merit scores = 5.97438
CFS merit scores = 5.9768
CFS merit scores = 5.9794
CFS merit scores = 5.98198
CFS merit scores = 5.98461
CFS merit scores = 5.98703
CFS merit scores = 5.98865
CFS merit scores = 5.99022
CFS merit scores = 5.99179
CFS merit scores = 5.99368
CFS merit scores = 5.9957
CFS merit scores = 5.99706
CFS merit scores = 5.99855
CFS merit scores = 5.99984
CFS merit scores = 6.00119
CFS merit scores = 6.00248
CFS merit scores = 6.00382
CFS merit scores = 6.00489
CFS merit scores = 6.00556
CFS merit scores = 6.00612
CFS merit scores = 6.00683
CFS merit scores = 6.00727
CFS merit scores = 6.0075
CFS merit scores = 6.0079
CFS merit scores = 6.00835
CFS merit scores = 6.00856
CFS merit scores = 6.00886
CFS merit scores = 6.00924
CFS merit scores = 6.00924
CFS merit scores = 6.0092
CFS merit scores = 6.0084
CFS merit scores = 6.00735
CFS merit scores = 6.00628
CFS merit scores = 6.00518
CFS merit scores = 6.00415
CFS merit scores = 6.00306
CFS merit scores = 6.00187
CFS merit scores = 6.00079
CFS merit scores = 5.99979
CFS merit scores = 5.99877
CFS merit scores = 5.99765
CFS merit scores = 5.99642
CFS merit scores = 5.99514
CFS merit scores = 5.99408
CFS merit scores = 5.99288
CFS merit scores = 5.99177
CFS merit scores = 5.99064
CFS merit scores = 5.98964
CFS merit scores = 5.98828
CFS merit scores = 5.98698
CFS merit scores = 5.98571
CFS merit scores = 5.98427
CFS merit scores = 5.98275
CFS merit scores = 5.9813
CFS merit scores = 5.97991
CFS merit scores = 5.97797
CFS merit scores = 5.97631
CFS merit scores = 5.97456
CFS merit scores = 5.97296
CFS merit scores = 5.97138
CFS merit scores = 5.96938
CFS merit scores = 5.96738
CFS merit scores = 5.96549
CFS merit scores = 5.96324
CFS merit scores = 5.96115
CFS merit scores = 5.95887
CFS merit scores = 5.95641
CFS merit scores = 5.9539
CFS merit scores = 5.95139
CFS merit scores = 5.94873
CFS merit scores = 5.94589
CFS merit scores = 5.94289
CFS merit scores = 5.93988
CFS merit scores = 5.93689
CFS merit scores = 5.93411
CFS merit scores = 5.93092
CFS merit scores = 5.92783
CFS merit scores = 5.92481
CFS merit scores = 5.9215
CFS merit scores = 5.91804
CFS merit scores = 5.91452
CFS merit scores = 5.911
CFS merit scores = 5.90749
CFS merit scores = 5.90401
CFS merit scores = 5.90012
CFS merit scores = 5.89617
CFS merit scores = 5.89227
CFS merit scores = 5.88828
CFS merit scores = 5.88415
CFS merit scores = 5.87978
CFS merit scores = 5.87562
CFS merit scores = 5.87153
CFS merit scores = 5.86707
CFS merit scores = 5.86256
CFS merit scores = 5.8581
CFS merit scores = 5.85355
CFS merit scores = 5.84911
CFS merit scores = 5.84481
CFS merit scores = 5.84049
CFS merit scores = 5.83617
CFS merit scores = 5.83127
CFS merit scores = 5.82654
CFS merit scores = 5.82191
CFS merit scores = 5.81739
CFS merit scores = 5.81294
CFS merit scores = 5.80857
CFS merit scores = 5.80407
CFS merit scores = 5.79933
CFS merit scores = 5.79447
CFS merit scores = 5.78944
CFS merit scores = 5.78446
CFS merit scores = 5.77922
CFS merit scores = 5.77407
CFS merit scores = 5.76853
CFS merit scores = 5.7625
CFS merit scores = 5.7565
CFS merit scores = 5.75058
CFS merit scores = 5.74462
CFS merit scores = 5.73845
CFS merit scores = 5.73171
CFS merit scores = 5.72501
CFS merit scores = 5.7183
CFS merit scores = 5.71152
CFS merit scores = 5.70446
CFS merit scores = 5.69747
CFS merit scores = 5.69039
CFS merit scores = 5.68338
CFS merit scores = 5.67648
CFS merit scores = 5.66843
CFS merit scores = 5.66037
CFS merit scores = 5.65189
CFS merit scores = 5.64359
CFS merit scores = 5.63486
CFS merit scores = 5.62588
CFS merit scores = 5.61679
CFS merit scores = 5.60694
CFS merit scores = 5.59711
CFS merit scores = 5.58748
CFS merit scores = 5.57767
CFS merit scores = 5.56792
CFS merit scores = 5.5579
CFS merit scores = 5.54805
CFS merit scores = 5.538
CFS merit scores = 5.52794
CFS merit scores = 5.51784
CFS merit scores = 5.50792
CFS merit scores = 5.49767
CFS merit scores = 5.48749
CFS merit scores = 5.47695
CFS merit scores = 5.46528
CFS merit scores = 5.45321
CFS merit scores = 5.44074
CFS merit scores = 5.42798
CFS merit scores = 5.41525
CFS merit scores = 5.40217
CFS merit scores = 5.38889
CFS merit scores = 5.37408
CFS merit scores = 5.35927
CFS merit scores = 5.34338
CFS merit scores = 5.32729
CFS merit scores = 5.30992
CFS merit scores = 5.29194
CFS merit scores = 5.27425
CFS merit scores = 5.25654
CFS merit scores = 5.23693
cnt = 1	feature = 66	correl = 0.269063	descr = Gibbs_of_Target_Sequence_
cnt = 2	feature = 703	correl = 0.0615456	descr = N_Gram_GTCGT
cnt = 3	feature = 752	correl = -0.0357203	descr = N_Gram_TACGT
cnt = 4	feature = 229	correl = -0.0375609	descr = N_Gram_ACGAC
cnt = 5	feature = 884	correl = -0.040421	descr = N_Gram_TTACC
cnt = 6	feature = 483	correl = -0.022232	descr = N_Gram_CTAAC
cnt = 7	feature = 749	correl = 0.0306888	descr = N_Gram_TACCG
cnt = 8	feature = 739	correl = 0.0320582	descr = N_Gram_TAAGC
cnt = 9	feature = 438	correl = -0.0323005	descr = N_Gram_CGAGT
cnt = 10	feature = 494	correl = 0.0281054	descr = N_Gram_CTATG
cnt = 11	feature = 899	correl = 0.0358779	descr = N_Gram_TTCGC
cnt = 12	feature = 327	correl = 0.0264516	descr = N_Gram_CAACC
cnt = 13	feature = 705	correl = 0.0424223	descr = N_Gram_GTCTA
cnt = 14	feature = 432	correl = -0.0328284	descr = N_Gram_CGAAT
cnt = 15	feature = 766	correl = 0.0386119	descr = N_Gram_TAGGG
cnt = 16	feature = 436	correl = -0.0415313	descr = N_Gram_CGACG
cnt = 17	feature = 702	correl = 0.060305	descr = N_Gram_GTCGC
cnt = 18	feature = 910	correl = 0.040327	descr = N_Gram_TTGAC
cnt = 19	feature = 554	correl = -0.0373336	descr = N_Gram_GAGAT
cnt = 20	feature = 232	correl = -0.0408817	descr = N_Gram_ACGGG
cnt = 21	feature = 772	correl = 0.0314875	descr = N_Gram_TATAC
cnt = 22	feature = 553	correl = 0.0336224	descr = N_Gram_GAGAA
cnt = 23	feature = 796	correl = -0.0223042	descr = N_Gram_TCCGA
cnt = 24	feature = 489	correl = 0.0337004	descr = N_Gram_CTAGA
cnt = 25	feature = 857	correl = 0.0295216	descr = N_Gram_TGGAC
cnt = 26	feature = 612	correl = -0.0493191	descr = N_Gram_GCGGT
cnt = 27	feature = 539	correl = 0.0482697	descr = N_Gram_GAATA
cnt = 28	feature = 914	correl = 0.0357462	descr = N_Gram_TTGCG
cnt = 29	feature = 264	correl = 0.0317756	descr = N_Gram_AGGGG
cnt = 30	feature = 583	correl = -0.0400772	descr = N_Gram_GCATA
cnt = 31	feature = 849	correl = -0.0276523	descr = N_Gram_TGCCT
cnt = 32	feature = 718	correl = 0.030938	descr = N_Gram_GTGTA
cnt = 33	feature = 311	correl = -0.0251014	descr = N_Gram_ATTAA
cnt = 34	feature = 773	correl = 0.0365127	descr = N_Gram_TATAG
cnt = 35	feature = 860	correl = -0.0763132	descr = N_Gram_TGGCG
cnt = 36	feature = 313	correl = 0.0778123	descr = N_Gram_ATTAT
cnt = 37	feature = 228	correl = -0.042296	descr = N_Gram_ACGAA
cnt = 38	feature = 788	correl = -0.0380561	descr = N_Gram_TCAGA
cnt = 39	feature = 765	correl = 0.0279371	descr = N_Gram_TAGGC
cnt = 40	feature = 490	correl = 0.058939	descr = N_Gram_CTAGC
cnt = 41	feature = 694	correl = 0.0436617	descr = N_Gram_GTCAA
cnt = 42	feature = 206	correl = 0.0583651	descr = N_Gram_ACAAA
cnt = 43	feature = 592	correl = -0.0874701	descr = N_Gram_GCCCG
cnt = 44	feature = 452	correl = -0.0568818	descr = N_Gram_CGCGT
cnt = 45	feature = 671	correl = 0.0528192	descr = N_Gram_GGTAA
cnt = 46	feature = 672	correl = 0.0282457	descr = N_Gram_GGTAC
cnt = 47	feature = 632	correl = 0.0277723	descr = N_Gram_GGACA
cnt = 48	feature = 531	correl = -0.0216293	descr = N_Gram_GAAAG
cnt = 49	feature = 519	correl = 0.0328851	descr = N_Gram_CTTAG
cnt = 50	feature = 404	correl = -0.0674243	descr = N_Gram_CCGAT
cnt = 51	feature = 32	correl = -0.0429348	descr = Position_Specific_Bin_Base_11_Base_G
cnt = 52	feature = 16	correl = -0.0363219	descr = Position_Specific_Bin_Base_6_Base_C
cnt = 53	feature = 645	correl = -0.0766553	descr = N_Gram_GGCCA
cnt = 54	feature = 657	correl = -0.0615164	descr = N_Gram_GGGAG
cnt = 55	feature = 825	correl = 0.0521461	descr = N_Gram_TCTGG
cnt = 56	feature = 755	correl = 0.0442694	descr = N_Gram_TACTG
cnt = 57	feature = 294	correl = 0.0302793	descr = N_Gram_ATCGA
cnt = 58	feature = 337	correl = -0.0263497	descr = N_Gram_CACCG
cnt = 59	feature = 392	correl = -0.0364186	descr = N_Gram_CCCCT
cnt = 60	feature = 768	correl = 0.0452054	descr = N_Gram_TAGTG
cnt = 61	feature = 4	correl = -0.0989067	descr = Position_Specific_Bin_Base_1_Base_G
cnt = 62	feature = 915	correl = 0.0223257	descr = N_Gram_TTGCT
cnt = 63	feature = 590	correl = -0.0787345	descr = N_Gram_GCCCA
cnt = 64	feature = 535	correl = -0.0467934	descr = N_Gram_GAAGA
cnt = 65	feature = 284	correl = 0.0304308	descr = N_Gram_ATATG
cnt = 66	feature = 260	correl = -0.028311	descr = N_Gram_AGGCA
cnt = 67	feature = 335	correl = -0.0225012	descr = N_Gram_CACAT
cnt = 68	feature = 806	correl = 0.0228636	descr = N_Gram_TCGCC
cnt = 69	feature = 578	correl = -0.0465076	descr = N_Gram_GCACC
cnt = 70	feature = 725	correl = -0.036576	descr = N_Gram_GTTGG
cnt = 71	feature = 35	correl = -0.0281148	descr = Position_Specific_Bin_Base_12_Base_C
cnt = 72	feature = 525	correl = 0.0481221	descr = N_Gram_CTTGT
cnt = 73	feature = 909	correl = 0.0509812	descr = N_Gram_TTGAA
cnt = 74	feature = 751	correl = -0.0305078	descr = N_Gram_TACG
cnt = 75	feature = 536	correl = -0.0342264	descr = N_Gram_GAAGC
cnt = 76	feature = 723	correl = 0.0242967	descr = N_Gram_GTTCG
cnt = 77	feature = 502	correl = 0.0313357	descr = N_Gram_CTCTA
cnt = 78	feature = 759	correl = 0.0573345	descr = N_Gram_TAGAC
cnt = 79	feature = 711	correl = -0.0388454	descr = N_Gram_GTGCG
cnt = 80	feature = 687	correl = 0.0275186	descr = N_Gram_GTAAG
cnt = 81	feature = 808	correl = 0.0436756	descr = N_Gram_TCGCT
cnt = 82	feature = 292	correl = 0.0245719	descr = N_Gram_ATCCT
cnt = 83	feature = 813	correl = 0.0954929	descr = N_Gram_TCGTG
cnt = 84	feature = 843	correl = 0.0314087	descr = N_Gram_TGCAA
cnt = 85	feature = 64	correl = -0.178266	descr = Position_Specific_Bin_Base_20_Base_G
cnt = 86	feature = 258	correl = 0.0358429	descr = N_Gram_AGCTT
cnt = 87	feature = 105	correl = -0.0264646	descr = Fold_of_RNAi_Sequence_Pos_19
cnt = 88	feature = 367	correl = 0.0283966	descr = N_Gram_CATGT
cnt = 89	feature = 423	correl = -0.0594841	descr = N_Gram_CCTGC
cnt = 90	feature = 21	correl = 0.0370049	descr = Position_Specific_Bin_Base_8_Base_A
cnt = 91	feature = 47	correl = 0.0692978	descr = Position_Specific_Bin_Base_16_Base_A
cnt = 92	feature = 714	correl = -0.0845509	descr = N_Gram_GTGGC
cnt = 93	feature = 41	correl = -0.0326769	descr = Position_Specific_Bin_Base_14_Base_C
cnt = 94	feature = 52	correl = -0.0600576	descr = Position_Specific_Bin_Base_17_Base_G
cnt = 95	feature = 848	correl = -0.036566	descr = N_Gram_TGCCG
cnt = 96	feature = 58	correl = 0.178008	descr = Position_Specific_Bin_Base_19_Base_A
cnt = 97	feature = 659	correl = -0.0544737	descr = N_Gram_GGGCA
cnt = 98	feature = 14	correl = 0.0622375	descr = Position_Specific_Bin_Base_5_Base_T
cnt = 99	feature = 2	correl = -0.131046	descr = Position_Specific_Bin_Base_0_Base_G
cnt = 100	feature = 786	correl = 0.0304417	descr = N_Gram_TCACC
cnt = 101	feature = 334	correl = 0.0281661	descr = N_Gram_CACAG
cnt = 102	feature = 56	correl = -0.0409098	descr = Position_Specific_Bin_Base_18_Base_G
cnt = 103	feature = 904	correl = 0.0449649	descr = N_Gram_TTCTC
cnt = 104	feature = 403	correl = -0.0215648	descr = N_Gram_CCGAG
cnt = 105	feature = 631	correl = 0.0371057	descr = N_Gram_GGAAT
cnt = 106	feature = 676	correl = -0.0244916	descr = N_Gram_GGTCT
cnt = 107	feature = 478	correl = -0.068221	descr = N_Gram_CGTTC
cnt = 108	feature = 307	correl = -0.0332439	descr = N_Gram_ATGGG
cnt = 109	feature = 545	correl = -0.0513701	descr = N_Gram_GACCA
cnt = 110	feature = 254	correl = -0.0475344	descr = N_Gram_AGCCC
cnt = 111	feature = 620	correl = 0.0553425	descr = N_Gram_GCTCT
cnt = 112	feature = 31	correl = -0.0337109	descr = Position_Specific_Bin_Base_11_Base_C
cnt = 113	feature = 934	correl = 0.0274647	descr = N_Gram_TTTTG
cnt = 114	feature = 303	correl = 0.024049	descr = N_Gram_ATGCA
cnt = 115	feature = 46	correl = -0.0392544	descr = Position_Specific_Bin_Base_15_Base_T
cnt = 116	feature = 406	correl = -0.0411399	descr = N_Gram_CCGCA
cnt = 117	feature = 649	correl = -0.086043	descr = N_Gram_GGCGG
cnt = 118	feature = 240	correl = 0.07055	descr = N_Gram_ACTGA
cnt = 119	feature = 798	correl = 0.0772501	descr = N_Gram_TCCTA
cnt = 120	feature = 6	correl = 0.0358121	descr = Position_Specific_Bin_Base_2_Base_C
cnt = 121	feature = 308	correl = -0.0596461	descr = N_Gram_ATGGT
cnt = 122	feature = 15	correl = 0.0232815	descr = Position_Specific_Bin_Base_6_Base_A
cnt = 123	feature = 499	correl = -0.0516572	descr = N_Gram_CTCGG
cnt = 124	feature = 251	correl = -0.049925	descr = N_Gram_AGATG
cnt = 125	feature = 256	correl = -0.0411751	descr = N_Gram_AGCGG
cnt = 126	feature = 838	correl = 0.0521338	descr = N_Gram_TGATA
cnt = 127	feature = 871	correl = 0.0318175	descr = N_Gram_TGTC
cnt = 128	feature = 818	correl = 0.0331207	descr = N_Gram_TCTAT
cnt = 129	feature = 11	correl = 0.0828221	descr = Position_Specific_Bin_Base_4_Base_A
cnt = 130	feature = 740	correl = 0.0483461	descr = N_Gram_TAAGG
cnt = 131	feature = 721	correl = -0.0336784	descr = N_Gram_GTTA
cnt = 132	feature = 794	correl = -0.0352329	descr = N_Gram_TCCCC
cnt = 133	feature = 708	correl = 0.0302877	descr = N_Gram_GTGAA
cnt = 134	feature = 579	correl = -0.0299787	descr = N_Gram_GCACG
cnt = 135	feature = 461	correl = -0.0340151	descr = N_Gram_CGGCT
cnt = 136	feature = 859	correl = -0.0470241	descr = N_Gram_TGGCC
cnt = 137	feature = 716	correl = -0.0304433	descr = N_Gram_GTGGT
cnt = 138	feature = 277	correl = 0.0291037	descr = N_Gram_ATACC
cnt = 139	feature = 660	correl = -0.0924826	descr = N_Gram_GGGCC
cnt = 140	feature = 726	correl = -0.0264955	descr = N_Gram_GTTGT
cnt = 141	feature = 51	correl = 0.0238451	descr = Position_Specific_Bin_Base_17_Base_A
cnt = 142	feature = 799	correl = -0.023119	descr = N_Gram_TCCTC
cnt = 143	feature = 738	correl = 0.0448696	descr = N_Gram_TAAGA
cnt = 144	feature = 60	correl = -0.12104	descr = Position_Specific_Bin_Base_19_Base_G
cnt = 145	feature = 675	correl = -0.0830346	descr = N_Gram_GGTCC
cnt = 146	feature = 29	correl = 0.051879	descr = Position_Specific_Bin_Base_10_Base_T
cnt = 147	feature = 366	correl = -0.0384779	descr = N_Gram_CATGG
cnt = 148	feature = 916	correl = 0.0481604	descr = N_Gram_TTGGA
cnt = 149	feature = 664	correl = -0.0704033	descr = N_Gram_GGGGC
cnt = 150	feature = 593	correl = -0.0767287	descr = N_Gram_GCCCT
cnt = 151	feature = 624	correl = 0.0323114	descr = N_Gram_GCTTG
cnt = 152	feature = 350	correl = -0.0584443	descr = N_Gram_CAGCC
cnt = 153	feature = 10	correl = -0.0988791	descr = Position_Specific_Bin_Base_3_Base_T
cnt = 154	feature = 1	correl = 0.108951	descr = Position_Specific_Bin_Base_0_Base_C
cnt = 155	feature = 674	correl = 0.0287207	descr = N_Gram_GGTCA
cnt = 156	feature = 767	correl = 0.032939	descr = N_Gram_TAGT
cnt = 157	feature = 774	correl = 0.05219	descr = N_Gram_TATC
cnt = 158	feature = 560	correl = 0.0307647	descr = N_Gram_GAGT
cnt = 159	feature = 482	correl = 0.0314082	descr = N_Gram_CTAA
cnt = 160	feature = 42	correl = -0.14531	descr = Position_Specific_Bin_Base_14_Base_G
cnt = 161	feature = 214	correl = 0.0534925	descr = N_Gram_ACATC
cnt = 162	feature = 634	correl = 0.0373567	descr = N_Gram_GGACT
cnt = 163	feature = 852	correl = -0.038562	descr = N_Gram_TGCGG
cnt = 164	feature = 792	correl = 0.0383018	descr = N_Gram_TCCAT
cnt = 165	feature = 8	correl = -0.128634	descr = Position_Specific_Bin_Base_2_Base_T
cnt = 166	feature = 929	correl = 0.0672933	descr = N_Gram_TTTGA
cnt = 167	feature = 665	correl = -0.0477275	descr = N_Gram_GGGGT
cnt = 168	feature = 17	correl = 0.021539	descr = Position_Specific_Bin_Base_6_Base_G
cnt = 169	feature = 878	correl = 0.0602261	descr = N_Gram_TGTTT
cnt = 170	feature = 540	correl = 0.0436862	descr = N_Gram_GAATT
cnt = 171	feature = 565	correl = -0.0477365	descr = N_Gram_GATGA
cnt = 172	feature = 449	correl = -0.0790805	descr = N_Gram_CGCG
cnt = 173	feature = 753	correl = 0.0509136	descr = N_Gram_TACT
cnt = 174	feature = 679	correl = -0.0572812	descr = N_Gram_GGTGC
cnt = 175	feature = 233	correl = -0.0351332	descr = N_Gram_ACGT
cnt = 176	feature = 40	correl = 0.100553	descr = Position_Specific_Bin_Base_14_Base_A
cnt = 177	feature = 33	correl = 0.120783	descr = Position_Specific_Bin_Base_11_Base_T
cnt = 178	feature = 59	correl = -0.11964	descr = Position_Specific_Bin_Base_19_Base_C
cnt = 179	feature = 231	correl = -0.0278581	descr = N_Gram_ACGG
cnt = 180	feature = 701	correl = 0.0429804	descr = N_Gram_GTCG
cnt = 181	feature = 293	correl = 0.0499896	descr = N_Gram_ATCG
cnt = 182	feature = 28	correl = -0.0530427	descr = Position_Specific_Bin_Base_10_Base_G
cnt = 183	feature = 704	correl = 0.0221769	descr = N_Gram_GTCT
cnt = 184	feature = 23	correl = 0.0608711	descr = Position_Specific_Bin_Base_8_Base_T
cnt = 185	feature = 643	correl = -0.0400765	descr = N_Gram_GGCAG
cnt = 186	feature = 927	correl = 0.0467442	descr = N_Gram_TTTCT
cnt = 187	feature = 653	correl = -0.0267822	descr = N_Gram_GGCTT
cnt = 188	feature = 865	correl = -0.0255245	descr = N_Gram_TGGTG
cnt = 189	feature = 613	correl = -0.0663165	descr = N_Gram_GCGT
cnt = 190	feature = 717	correl = 0.0269038	descr = N_Gram_GTGT
cnt = 191	feature = 430	correl = -0.0621223	descr = N_Gram_CGAA
cnt = 192	feature = 655	correl = -0.0715836	descr = N_Gram_GGGA
cnt = 193	feature = 610	correl = -0.0874832	descr = N_Gram_GCGGC
cnt = 194	feature = 834	correl = 0.0417058	descr = N_Gram_TGAAG
cnt = 195	feature = 358	correl = -0.0290682	descr = N_Gram_CATA
cnt = 196	feature = 646	correl = -0.100394	descr = N_Gram_GGCCC
cnt = 197	feature = 316	correl = 0.098624	descr = N_Gram_ATTCT
cnt = 198	feature = 515	correl = 0.0500185	descr = N_Gram_CTGT
cnt = 199	feature = 597	correl = -0.0454353	descr = N_Gram_GCCT
cnt = 200	feature = 288	correl = 0.0379406	descr = N_Gram_ATCC
cnt = 201	feature = 526	correl = 0.0319992	descr = N_Gram_CTTT
cnt = 202	feature = 310	correl = 0.0585599	descr = N_Gram_ATTA
cnt = 203	feature = 43	correl = 0.0764463	descr = Position_Specific_Bin_Base_14_Base_T
cnt = 204	feature = 707	correl = 0.0274442	descr = N_Gram_GTGA
cnt = 205	feature = 812	correl = 0.049568	descr = N_Gram_TCGT
cnt = 206	feature = 681	correl = -0.0421881	descr = N_Gram_GGTT
cnt = 207	feature = 394	correl = -0.0988263	descr = N_Gram_CCCGA
cnt = 208	feature = 501	correl = 0.0347217	descr = N_Gram_CTCT
cnt = 209	feature = 864	correl = -0.0639342	descr = N_Gram_TGGGG
cnt = 210	feature = 297	correl = 0.0558173	descr = N_Gram_ATCT
cnt = 211	feature = 409	correl = -0.0325953	descr = N_Gram_CCGG
cnt = 212	feature = 603	correl = -0.0719225	descr = N_Gram_GCGC
cnt = 213	feature = 368	correl = 0.0476185	descr = N_Gram_CATT
cnt = 214	feature = 770	correl = 0.073316	descr = N_Gram_TATA
cnt = 215	feature = 867	correl = 0.0571181	descr = N_Gram_TGTA
cnt = 216	feature = 530	correl = -0.0240252	descr = N_Gram_GAAA
cnt = 217	feature = 837	correl = 0.0293079	descr = N_Gram_TGAT
cnt = 218	feature = 819	correl = 0.0627403	descr = N_Gram_TCTC
cnt = 219	feature = 396	correl = -0.0663415	descr = N_Gram_CCCT
cnt = 220	feature = 680	correl = -0.110398	descr = N_Gram_GGTGG
cnt = 221	feature = 917	correl = 0.0789745	descr = N_Gram_TTGT
cnt = 222	feature = 278	correl = 0.0425579	descr = N_Gram_ATAG
cnt = 223	feature = 580	correl = -0.0357849	descr = N_Gram_GCAG
cnt = 224	feature = 336	correl = -0.0303814	descr = N_Gram_CACC
cnt = 225	feature = 815	correl = 0.0554438	descr = N_Gram_TCTA
cnt = 226	feature = 305	correl = -0.0571582	descr = N_Gram_ATGG
cnt = 227	feature = 696	correl = -0.0878383	descr = N_Gram_GTCC
cnt = 228	feature = 641	correl = -0.0697207	descr = N_Gram_GGCA
cnt = 229	feature = 348	correl = -0.0333134	descr = N_Gram_CAGC
cnt = 230	feature = 314	correl = 0.0794414	descr = N_Gram_ATTC
cnt = 231	feature = 925	correl = 0.0549777	descr = N_Gram_TTTC
cnt = 232	feature = 82	correl = 0.0908647	descr = Gibbs_of_Target_Sequence__Pos_17_Step_1
cnt = 233	feature = 70	correl = 0.0974435	descr = Gibbs_of_Target_Sequence__Pos_4_Step_1
cnt = 234	feature = 462	correl = -0.0848855	descr = N_Gram_CGGG
cnt = 235	feature = 743	correl = 0.0561012	descr = N_Gram_TAC
cnt = 236	feature = 826	correl = 0.0786965	descr = N_Gram_TCTT
cnt = 237	feature = 876	correl = 0.075099	descr = N_Gram_TGTT
cnt = 238	feature = 73	correl = 0.14357	descr = Gibbs_of_Target_Sequence__Pos_7_Step_1
cnt = 239	feature = 666	correl = -0.0665317	descr = N_Gram_GGGT
cnt = 240	feature = 658	correl = -0.120309	descr = N_Gram_GGGC
cnt = 241	feature = 802	correl = 0.0359057	descr = N_Gram_TCG
cnt = 242	feature = 71	correl = 0.0569771	descr = Gibbs_of_Target_Sequence__Pos_5_Step_1
cnt = 243	feature = 78	correl = 0.123291	descr = Gibbs_of_Target_Sequence__Pos_13_Step_1
cnt = 244	feature = 81	correl = 0.108369	descr = Gibbs_of_Target_Sequence__Pos_16_Step_1
cnt = 245	feature = 83	correl = 0.191507	descr = Gibbs_of_Target_Sequence__Pos_18_Step_1
cnt = 246	feature = 286	correl = 0.0523711	descr = N_Gram_ATC
cnt = 247	feature = 662	correl = -0.0803188	descr = N_Gram_GGGG
cnt = 248	feature = 77	correl = 0.0449207	descr = Gibbs_of_Target_Sequence__Pos_11_Step_1
cnt = 249	feature = 627	correl = -0.0527193	descr = N_Gram_GGA
cnt = 250	feature = 80	correl = 0.0943335	descr = Gibbs_of_Target_Sequence__Pos_15_Step_1
cnt = 251	feature = 677	correl = -0.0911569	descr = N_Gram_GGTG
cnt = 252	feature = 72	correl = 0.098718	descr = Gibbs_of_Target_Sequence__Pos_6_Step_1
cnt = 253	feature = 79	correl = 0.137209	descr = Gibbs_of_Target_Sequence__Pos_14_Step_1
cnt = 254	feature = 76	correl = 0.123093	descr = Gibbs_of_Target_Sequence__Pos_10_Step_1
cnt = 255	feature = 412	correl = -0.0364196	descr = N_Gram_CCT
cnt = 256	feature = 384	correl = -0.137294	descr = N_Gram_CCC
cnt = 257	feature = 880	correl = 0.0708976	descr = N_Gram_TTA
cnt = 258	feature = 706	correl = -0.0261667	descr = N_Gram_GTG
cnt = 259	feature = 732	correl = 0.0581905	descr = N_Gram_TAA
cnt = 260	feature = 856	correl = -0.0513591	descr = N_Gram_TGG
cnt = 261	feature = 600	correl = -0.101869	descr = N_Gram_GCG
cnt = 262	feature = 669	correl = -0.061428	descr = N_Gram_GGT
cnt = 263	feature = 586	correl = -0.125961	descr = N_Gram_GCC
cnt = 264	feature = 879	correl = 0.15646	descr = N_Gram_TT
cnt = 265	feature = 370	correl = -0.0783144	descr = N_Gram_CC
cnt = 266	feature = 654	correl = -0.12725	descr = N_Gram_GGG
cnt = 267	feature = 640	correl = -0.163394	descr = N_Gram_GGC
cnt = 268	feature = 626	correl = -0.117365	descr = N_Gram_GG
num rows = 2188
num_elements = 588572
..*
optimization finished, #iter = 2487
nu = 0.355169
obj = -62.687934, rho = -0.698482
nSV = 1057, nBSV = 526
num rows = 243
num_elements = 65367
*
optimization finished, #iter = 189
nu = 0.254822
obj = -5.276257, rho = -0.600326
nSV = 114, nBSV = 19
..*
optimization finished, #iter = 2487
nu = 0.355169
obj = -62.687934, rho = -0.698482
nSV = 1057, nBSV = 526
CFS merit scores = 1.43086
CFS merit scores = 1.61174
CFS merit scores = 1.85327
CFS merit scores = 2.07781
CFS merit scores = 2.2792
CFS merit scores = 2.46366
CFS merit scores = 2.63472
CFS merit scores = 2.79444
CFS merit scores = 2.94158
CFS merit scores = 3.08066
CFS merit scores = 3.2111
CFS merit scores = 3.33344
CFS merit scores = 3.44761
CFS merit scores = 3.55698
CFS merit scores = 3.66104
CFS merit scores = 3.76008
CFS merit scores = 3.85482
CFS merit scores = 3.94524
CFS merit scores = 4.03214
CFS merit scores = 4.11546
CFS merit scores = 4.19494
CFS merit scores = 4.27067
CFS merit scores = 4.34246
CFS merit scores = 4.41161
CFS merit scores = 4.47774
CFS merit scores = 4.54093
CFS merit scores = 4.601
CFS merit scores = 4.65907
CFS merit scores = 4.71163
CFS merit scores = 4.76217
CFS merit scores = 4.80989
CFS merit scores = 4.85553
CFS merit scores = 4.89802
CFS merit scores = 4.94012
CFS merit scores = 4.98017
CFS merit scores = 5.01917
CFS merit scores = 5.05637
CFS merit scores = 5.09259
CFS merit scores = 5.12726
CFS merit scores = 5.16106
CFS merit scores = 5.19422
CFS merit scores = 5.22507
CFS merit scores = 5.25551
CFS merit scores = 5.28485
CFS merit scores = 5.31327
CFS merit scores = 5.34069
CFS merit scores = 5.36697
CFS merit scores = 5.39266
CFS merit scores = 5.41725
CFS merit scores = 5.44094
CFS merit scores = 5.46416
CFS merit scores = 5.48598
CFS merit scores = 5.50727
CFS merit scores = 5.52778
CFS merit scores = 5.54764
CFS merit scores = 5.5639
CFS merit scores = 5.57996
CFS merit scores = 5.5958
CFS merit scores = 5.61152
CFS merit scores = 5.62723
CFS merit scores = 5.64273
CFS merit scores = 5.65817
CFS merit scores = 5.67277
CFS merit scores = 5.68682
CFS merit scores = 5.70043
CFS merit scores = 5.71336
CFS merit scores = 5.72554
CFS merit scores = 5.73777
CFS merit scores = 5.74921
CFS merit scores = 5.76062
CFS merit scores = 5.77139
CFS merit scores = 5.78162
CFS merit scores = 5.79128
CFS merit scores = 5.80029
CFS merit scores = 5.80874
CFS merit scores = 5.8171
CFS merit scores = 5.82568
CFS merit scores = 5.83398
CFS merit scores = 5.84229
CFS merit scores = 5.8503
CFS merit scores = 5.85698
CFS merit scores = 5.86352
CFS merit scores = 5.87057
CFS merit scores = 5.87776
CFS merit scores = 5.88442
CFS merit scores = 5.89031
CFS merit scores = 5.89641
CFS merit scores = 5.90237
CFS merit scores = 5.90798
CFS merit scores = 5.91362
CFS merit scores = 5.91921
CFS merit scores = 5.92452
CFS merit scores = 5.92972
CFS merit scores = 5.93496
CFS merit scores = 5.94024
CFS merit scores = 5.94574
CFS merit scores = 5.95038
CFS merit scores = 5.95493
CFS merit scores = 5.9594
CFS merit scores = 5.96374
CFS merit scores = 5.96744
CFS merit scores = 5.97031
CFS merit scores = 5.97291
CFS merit scores = 5.97487
CFS merit scores = 5.977
CFS merit scores = 5.97862
CFS merit scores = 5.97989
CFS merit scores = 5.9812
CFS merit scores = 5.98258
CFS merit scores = 5.98398
CFS merit scores = 5.98542
CFS merit scores = 5.98662
CFS merit scores = 5.98782
CFS merit scores = 5.98913
CFS merit scores = 5.99007
CFS merit scores = 5.99105
CFS merit scores = 5.99224
CFS merit scores = 5.99304
CFS merit scores = 5.99407
CFS merit scores = 5.99442
CFS merit scores = 5.99503
CFS merit scores = 5.99578
CFS merit scores = 5.99634
CFS merit scores = 5.99681
CFS merit scores = 5.99754
CFS merit scores = 5.99828
CFS merit scores = 5.99906
CFS merit scores = 5.9994
CFS merit scores = 5.99965
CFS merit scores = 5.99982
CFS merit scores = 5.99935
CFS merit scores = 5.99884
CFS merit scores = 5.99815
CFS merit scores = 5.99763
CFS merit scores = 5.99699
CFS merit scores = 5.99644
CFS merit scores = 5.99584
CFS merit scores = 5.99533
CFS merit scores = 5.99496
CFS merit scores = 5.99477
CFS merit scores = 5.99419
CFS merit scores = 5.9934
CFS merit scores = 5.99268
CFS merit scores = 5.99172
CFS merit scores = 5.99077
CFS merit scores = 5.98981
CFS merit scores = 5.98849
CFS merit scores = 5.9868
CFS merit scores = 5.9852
CFS merit scores = 5.98361
CFS merit scores = 5.98202
CFS merit scores = 5.98046
CFS merit scores = 5.9789
CFS merit scores = 5.97735
CFS merit scores = 5.97593
CFS merit scores = 5.97452
CFS merit scores = 5.97276
CFS merit scores = 5.97099
CFS merit scores = 5.96932
CFS merit scores = 5.96756
CFS merit scores = 5.96585
CFS merit scores = 5.96384
CFS merit scores = 5.9619
CFS merit scores = 5.95995
CFS merit scores = 5.95793
CFS merit scores = 5.95587
CFS merit scores = 5.95342
CFS merit scores = 5.95105
CFS merit scores = 5.94855
CFS merit scores = 5.94607
CFS merit scores = 5.9436
CFS merit scores = 5.94094
CFS merit scores = 5.93832
CFS merit scores = 5.93508
CFS merit scores = 5.9317
CFS merit scores = 5.92835
CFS merit scores = 5.92458
CFS merit scores = 5.92094
CFS merit scores = 5.9174
CFS merit scores = 5.91392
CFS merit scores = 5.91053
CFS merit scores = 5.90707
CFS merit scores = 5.90362
CFS merit scores = 5.89995
CFS merit scores = 5.89645
CFS merit scores = 5.89296
CFS merit scores = 5.88945
CFS merit scores = 5.8859
CFS merit scores = 5.88207
CFS merit scores = 5.8782
CFS merit scores = 5.87447
CFS merit scores = 5.87095
CFS merit scores = 5.86704
CFS merit scores = 5.86262
CFS merit scores = 5.85829
CFS merit scores = 5.85405
CFS merit scores = 5.8499
CFS merit scores = 5.84537
CFS merit scores = 5.84075
CFS merit scores = 5.836
CFS merit scores = 5.83127
CFS merit scores = 5.82615
CFS merit scores = 5.82108
CFS merit scores = 5.81596
CFS merit scores = 5.81089
CFS merit scores = 5.8058
CFS merit scores = 5.80074
CFS merit scores = 5.79548
CFS merit scores = 5.79018
CFS merit scores = 5.78454
CFS merit scores = 5.77877
CFS merit scores = 5.77308
CFS merit scores = 5.76749
CFS merit scores = 5.76164
CFS merit scores = 5.75583
CFS merit scores = 5.7498
CFS merit scores = 5.74359
CFS merit scores = 5.73727
CFS merit scores = 5.73092
CFS merit scores = 5.72473
CFS merit scores = 5.71848
CFS merit scores = 5.7122
CFS merit scores = 5.70603
CFS merit scores = 5.69966
CFS merit scores = 5.69318
CFS merit scores = 5.6868
CFS merit scores = 5.68022
CFS merit scores = 5.67324
CFS merit scores = 5.66636
CFS merit scores = 5.65959
CFS merit scores = 5.65263
CFS merit scores = 5.64554
CFS merit scores = 5.63862
CFS merit scores = 5.63145
CFS merit scores = 5.62442
CFS merit scores = 5.61729
CFS merit scores = 5.61025
CFS merit scores = 5.60314
CFS merit scores = 5.59598
CFS merit scores = 5.58837
CFS merit scores = 5.58066
CFS merit scores = 5.57276
CFS merit scores = 5.56458
CFS merit scores = 5.55627
CFS merit scores = 5.54804
CFS merit scores = 5.53995
CFS merit scores = 5.53153
CFS merit scores = 5.5231
CFS merit scores = 5.51394
CFS merit scores = 5.5043
CFS merit scores = 5.49446
CFS merit scores = 5.4844
CFS merit scores = 5.47438
CFS merit scores = 5.46379
CFS merit scores = 5.45324
CFS merit scores = 5.44276
CFS merit scores = 5.43205
CFS merit scores = 5.42073
CFS merit scores = 5.40886
CFS merit scores = 5.39668
CFS merit scores = 5.38244
CFS merit scores = 5.36681
CFS merit scores = 5.3512
CFS merit scores = 5.33542
CFS merit scores = 5.31966
CFS merit scores = 5.30404
CFS merit scores = 5.28289
CFS merit scores = 5.25956
CFS merit scores = 5.23454
cnt = 1	feature = 80	correl = 0.430862	descr = Gibbs_of_Target_Sequence__Pos_20_Step_1
cnt = 2	feature = 1	correl = -0.133802	descr = Position_Specific_Bin_Base_0_Base_G
cnt = 3	feature = 4	correl = -0.101252	descr = Position_Specific_Bin_Base_1_Base_G
cnt = 4	feature = 206	correl = -0.0280486	descr = N_Gram_ACCA
cnt = 5	feature = 286	correl = 0.0433919	descr = N_Gram_ATCTG
cnt = 6	feature = 743	correl = -0.0323264	descr = N_Gram_TACG
cnt = 7	feature = 560	correl = 0.0284489	descr = N_Gram_GATTA
cnt = 8	feature = 680	correl = -0.0297985	descr = N_Gram_GTAAT
cnt = 9	feature = 884	correl = 0.0300207	descr = N_Gram_TTATA
cnt = 10	feature = 430	correl = -0.0312643	descr = N_Gram_CGATA
cnt = 11	feature = 258	correl = 0.0970899	descr = N_Gram_AGTCG
cnt = 12	feature = 732	correl = 0.0261495	descr = N_Gram_TAAGC
cnt = 13	feature = 473	correl = 0.0647375	descr = N_Gram_CTAAG
cnt = 14	feature = 283	correl = 0.0318871	descr = N_Gram_ATCGC
cnt = 15	feature = 813	correl = 0.0324741	descr = N_Gram_TCTAT
cnt = 16	feature = 214	correl = -0.0398644	descr = N_Gram_ACGAC
cnt = 17	feature = 582	correl = -0.0654074	descr = N_Gram_GCCCC
cnt = 18	feature = 681	correl = 0.0324777	descr = N_Gram_GTACC
cnt = 19	feature = 843	correl = 0.0447548	descr = N_Gram_TGCGA
cnt = 20	feature = 900	correl = 0.0421149	descr = N_Gram_TTGAC
cnt = 21	feature = 583	correl = -0.0679373	descr = N_Gram_GCCCG
cnt = 22	feature = 654	correl = -0.0794294	descr = N_Gram_GGGCG
cnt = 23	feature = 765	correl = 0.0295984	descr = N_Gram_TATAT
cnt = 24	feature = 876	correl = 0.0250838	descr = N_Gram_TTACA
cnt = 25	feature = 240	correl = -0.0247819	descr = N_Gram_AGCAA
cnt = 26	feature = 660	correl = -0.0285733	descr = N_Gram_GGGTC
cnt = 27	feature = 526	correl = 0.058166	descr = N_Gram_GAATA
cnt = 28	feature = 260	correl = 0.0499802	descr = N_Gram_AGTGA
cnt = 29	feature = 849	correl = 0.0377437	descr = N_Gram_TGCTT
cnt = 30	feature = 540	correl = -0.0392255	descr = N_Gram_GAGAT
cnt = 31	feature = 612	correl = -0.0350659	descr = N_Gram_GCTGA
cnt = 32	feature = 589	correl = 0.0519615	descr = N_Gram_GCCTA
cnt = 33	feature = 864	correl = 0.0274746	descr = N_Gram_TGTCG
cnt = 34	feature = 278	correl = -0.0338617	descr = N_Gram_ATCCC
cnt = 35	feature = 553	correl = 0.0664122	descr = N_Gram_GATAT
cnt = 36	feature = 394	correl = -0.037927	descr = N_Gram_CCGAC
cnt = 37	feature = 367	correl = -0.0367214	descr = N_Gram_CCACG
cnt = 38	feature = 412	correl = -0.0903767	descr = N_Gram_CCTCG
cnt = 39	feature = 529	correl = 0.0547936	descr = N_Gram_GACAA
cnt = 40	feature = 358	correl = 0.0235135	descr = N_Gram_CATGT
cnt = 41	feature = 674	correl = -0.0458904	descr = N_Gram_GGTTA
cnt = 42	feature = 899	correl = 0.0565915	descr = N_Gram_TTGAA
cnt = 43	feature = 403	correl = 0.0222623	descr = N_Gram_CCGTA
cnt = 44	feature = 495	correl = 0.0386741	descr = N_Gram_CTCTA
cnt = 45	feature = 303	correl = 0.0432425	descr = N_Gram_ATTAG
cnt = 46	feature = 739	correl = 0.0751969	descr = N_Gram_TACAA
cnt = 47	feature = 311	correl = 0.0464448	descr = N_Gram_ATTGT
cnt = 48	feature = 610	correl = -0.0304821	descr = N_Gram_GCTCG
cnt = 49	feature = 294	correl = -0.0235703	descr = N_Gram_ATGGA
cnt = 50	feature = 595	correl = -0.0249762	descr = N_Gram_GCGCC
cnt = 51	feature = 536	correl = 0.0680236	descr = N_Gram_GACTA
cnt = 52	feature = 461	correl = 0.0232146	descr = N_Gram_CGTCA
cnt = 53	feature = 608	correl = -0.0221719	descr = N_Gram_GCTCA
cnt = 54	feature = 31	correl = -0.0223653	descr = Position_Specific_Bin_Base_11_Base_C
cnt = 55	feature = 11	correl = 0.071972	descr = Position_Specific_Bin_Base_4_Base_A
cnt = 56	feature = 684	correl = 0.0545595	descr = N_Gram_GTCAA
cnt = 57	feature = 657	correl = -0.0805273	descr = N_Gram_GGGGC
cnt = 58	feature = 808	correl = 0.0999453	descr = N_Gram_TCGTG
cnt = 59	feature = 624	correl = -0.0620533	descr = N_Gram_GGACC
cnt = 60	feature = 704	correl = -0.0511571	descr = N_Gram_GTGGA
cnt = 61	feature = 718	correl = -0.0219824	descr = N_Gram_GTTGT
cnt = 62	feature = 396	correl = -0.0681331	descr = N_Gram_CCGAT
cnt = 63	feature = 705	correl = -0.0839608	descr = N_Gram_GTGGC
cnt = 64	feature = 229	correl = -0.0430603	descr = N_Gram_ACTGC
cnt = 65	feature = 482	correl = 0.0676329	descr = N_Gram_CTATA
cnt = 66	feature = 903	correl = 0.0420939	descr = N_Gram_TTGGA
cnt = 67	feature = 798	correl = 0.0221681	descr = N_Gram_TCGAG
cnt = 68	feature = 649	correl = -0.073723	descr = N_Gram_GGGAA
cnt = 69	feature = 334	correl = 0.0385934	descr = N_Gram_CACTC
cnt = 70	feature = 679	correl = 0.0450778	descr = N_Gram_GTAAG
cnt = 71	feature = 565	correl = -0.0678262	descr = N_Gram_GCAAA
cnt = 72	feature = 46	correl = 0.0317539	descr = Position_Specific_Bin_Base_17_Base_A
cnt = 73	feature = 518	correl = -0.0286833	descr = N_Gram_GAAAA
cnt = 74	feature = 707	correl = -0.0227754	descr = N_Gram_GTGGT
cnt = 75	feature = 449	correl = -0.0835138	descr = N_Gram_CGGCC
cnt = 76	feature = 406	correl = 0.0564974	descr = N_Gram_CCTAA
cnt = 77	feature = 15	correl = 0.0263811	descr = Position_Specific_Bin_Base_5_Base_A
cnt = 78	feature = 645	correl = -0.0475364	descr = N_Gram_GGCTG
cnt = 79	feature = 627	correl = -0.0654851	descr = N_Gram_GGAGC
cnt = 80	feature = 316	correl = 0.0810536	descr = N_Gram_CAACA
cnt = 81	feature = 702	correl = -0.0486413	descr = N_Gram_GTGCC
cnt = 82	feature = 867	correl = 0.0608867	descr = N_Gram_TGTGT
cnt = 83	feature = 815	correl = 0.0388587	descr = N_Gram_TCTCA
cnt = 84	feature = 6	correl = 0.0261779	descr = Position_Specific_Bin_Base_2_Base_C
cnt = 85	feature = 462	correl = -0.0527921	descr = N_Gram_CGTCC
cnt = 86	feature = 767	correl = 0.0500814	descr = N_Gram_TATCA
cnt = 87	feature = 653	correl = -0.0925878	descr = N_Gram_GGGCC
cnt = 88	feature = 802	correl = 0.0368401	descr = N_Gram_TCGCT
cnt = 89	feature = 597	correl = -0.0388435	descr = N_Gram_GCGCT
cnt = 90	feature = 751	correl = 0.0529712	descr = N_Gram_TAGAC
cnt = 91	feature = 665	correl = 0.0264541	descr = N_Gram_GGTAC
cnt = 92	feature = 56	correl = -0.111241	descr = Position_Specific_Bin_Base_19_Base_G
cnt = 93	feature = 726	correl = 0.0574613	descr = N_Gram_TAAAC
cnt = 94	feature = 706	correl = -0.0694966	descr = N_Gram_GTGGG
cnt = 95	feature = 716	correl = -0.0216363	descr = N_Gram_GTTGC
cnt = 96	feature = 52	correl = -0.0494663	descr = Position_Specific_Bin_Base_18_Base_G
cnt = 97	feature = 539	correl = 0.0313667	descr = N_Gram_GAGAA
cnt = 98	feature = 721	correl = 0.0536516	descr = N_Gram_GTTTG
cnt = 99	feature = 483	correl = 0.0515864	descr = N_Gram_CTATG
cnt = 100	feature = 228	correl = 0.0714999	descr = N_Gram_ACTGA
cnt = 101	feature = 869	correl = 0.0559031	descr = N_Gram_TGTTC
cnt = 102	feature = 790	correl = -0.0252058	descr = N_Gram_TCCGC
cnt = 103	feature = 256	correl = -0.0305867	descr = N_Gram_AGTAG
cnt = 104	feature = 35	correl = 0.0459414	descr = Position_Specific_Bin_Base_13_Base_A
cnt = 105	feature = 794	correl = -0.0306613	descr = N_Gram_TCCTC
cnt = 106	feature = 519	correl = 0.0381018	descr = N_Gram_GAACA
cnt = 107	feature = 277	correl = 0.0553638	descr = N_Gram_ATCCA
cnt = 108	feature = 620	correl = -0.0353733	descr = N_Gram_GGAAA
cnt = 109	feature = 915	correl = 0.0407155	descr = N_Gram_TTTCC
cnt = 110	feature = 770	correl = 0.0516154	descr = N_Gram_TATGA
cnt = 111	feature = 60	correl = -0.183525	descr = Position_Specific_Bin_Base_20_Base_G
cnt = 112	feature = 502	correl = -0.0635471	descr = N_Gram_CTGGC
cnt = 113	feature = 789	correl = -0.0296939	descr = N_Gram_TCCCG
cnt = 114	feature = 249	correl = -0.0307892	descr = N_Gram_AGGAG
cnt = 115	feature = 768	correl = 0.0494733	descr = N_Gram_TATCG
cnt = 116	feature = 752	correl = 0.0697863	descr = N_Gram_TAGAG
cnt = 117	feature = 573	correl = -0.0277905	descr = N_Gram_GCAGT
cnt = 118	feature = 40	correl = 0.0771991	descr = Position_Specific_Bin_Base_15_Base_A
cnt = 119	feature = 501	correl = 0.0516952	descr = N_Gram_CTGGA
cnt = 120	feature = 2	correl = 0.113364	descr = Position_Specific_Bin_Base_1_Base_A
cnt = 121	feature = 356	correl = 0.0289246	descr = N_Gram_CATGA
cnt = 122	feature = 579	correl = -0.0746547	descr = N_Gram_GCCAG
cnt = 123	feature = 865	correl = 0.0462317	descr = N_Gram_TGTCT
cnt = 124	feature = 904	correl = 0.0303447	descr = N_Gram_TTGGT
cnt = 125	feature = 848	correl = -0.0241757	descr = N_Gram_TGCTC
cnt = 126	feature = 29	correl = 0.0526608	descr = Position_Specific_Bin_Base_10_Base_T
cnt = 127	feature = 700	correl = 0.0234459	descr = N_Gram_GTGAG
cnt = 128	feature = 366	correl = -0.0705889	descr = N_Gram_CCACC
cnt = 129	feature = 554	correl = 0.0217997	descr = N_Gram_GATCT
cnt = 130	feature = 678	correl = 0.0611889	descr = N_Gram_GTAAA
cnt = 131	feature = 297	correl = -0.0530757	descr = N_Gram_ATGGT
cnt = 132	feature = 658	correl = -0.0480916	descr = N_Gram_GGGGT
cnt = 133	feature = 755	correl = 0.0836456	descr = N_Gram_TAGCT
cnt = 134	feature = 264	correl = 0.0214151	descr = N_Gram_ATAAA
cnt = 135	feature = 382	correl = -0.0662473	descr = N_Gram_CCCCG
cnt = 136	feature = 600	correl = -0.0915357	descr = N_Gram_GCGGC
cnt = 137	feature = 436	correl = -0.0344078	descr = N_Gram_CGCCC
cnt = 138	feature = 44	correl = -0.0582835	descr = Position_Specific_Bin_Base_16_Base_G
cnt = 139	feature = 10	correl = -0.0940207	descr = Position_Specific_Bin_Base_3_Base_T
cnt = 140	feature = 773	correl = 0.0486286	descr = N_Gram_TATTC
cnt = 141	feature = 856	correl = -0.0564903	descr = N_Gram_TGGGA
cnt = 142	feature = 345	correl = -0.0864514	descr = N_Gram_CAGGG
cnt = 143	feature = 806	correl = -0.0901295	descr = N_Gram_TCGGG
cnt = 144	feature = 796	correl = 0.0555009	descr = N_Gram_TCCTT
cnt = 145	feature = 17	correl = 0.0451114	descr = Position_Specific_Bin_Base_5_Base_T
cnt = 146	feature = 292	correl = 0.0378329	descr = N_Gram_ATGCT
cnt = 147	feature = 671	correl = -0.0620562	descr = N_Gram_GGTGC
cnt = 148	feature = 47	correl = -0.0318497	descr = Position_Specific_Bin_Base_17_Base_C
cnt = 149	feature = 490	correl = -0.0321888	descr = N_Gram_CTCCC
cnt = 150	feature = 14	correl = 0.0269293	descr = Position_Specific_Bin_Base_4_Base_T
cnt = 151	feature = 646	correl = -0.0223377	descr = N_Gram_GGCTT
cnt = 152	feature = 370	correl = -0.0704247	descr = N_Gram_CCAGC
cnt = 153	feature = 664	correl = 0.0612734	descr = N_Gram_GGTAA
cnt = 154	feature = 812	correl = 0.0354446	descr = N_Gram_TCTAG
cnt = 155	feature = 232	correl = 0.0500818	descr = N_Gram_AGAAT
cnt = 156	feature = 740	correl = 0.0361755	descr = N_Gram_TACC
cnt = 157	feature = 834	correl = 0.0651591	descr = N_Gram_TGATA
cnt = 158	feature = 368	correl = 0.0226343	descr = N_Gram_CCACT
cnt = 159	feature = 837	correl = 0.04298	descr = N_Gram_TGCA
cnt = 160	feature = 759	correl = 0.0318364	descr = N_Gram_TAGT
cnt = 161	feature = 634	correl = -0.0389395	descr = N_Gram_GGCAG
cnt = 162	feature = 33	correl = 0.125549	descr = Position_Specific_Bin_Base_11_Base_T
cnt = 163	feature = 643	correl = -0.0637144	descr = N_Gram_GGCGT
cnt = 164	feature = 696	correl = 0.0276739	descr = N_Gram_GTCT
cnt = 165	feature = 675	correl = -0.0602351	descr = N_Gram_GGTTG
cnt = 166	feature = 695	correl = 0.0705204	descr = N_Gram_GTCGT
cnt = 167	feature = 308	correl = 0.0590393	descr = N_Gram_ATTG
cnt = 168	feature = 590	correl = -0.0607341	descr = N_Gram_GCCTC
cnt = 169	feature = 42	correl = 0.0619724	descr = Position_Specific_Bin_Base_16_Base_A
cnt = 170	feature = 799	correl = 0.0380748	descr = N_Gram_TCGC
cnt = 171	feature = 788	correl = -0.0534229	descr = N_Gram_TCCCC
cnt = 172	feature = 535	correl = 0.0381797	descr = N_Gram_GACT
cnt = 173	feature = 58	correl = 0.374637	descr = Position_Specific_Bin_Base_20_Base_A
cnt = 174	feature = 641	correl = -0.0648508	descr = N_Gram_GGCGC
cnt = 175	feature = 8	correl = -0.126501	descr = Position_Specific_Bin_Base_2_Base_T
cnt = 176	feature = 28	correl = -0.066724	descr = Position_Specific_Bin_Base_10_Base_G
cnt = 177	feature = 738	correl = 0.0321199	descr = N_Gram_TACA
cnt = 178	feature = 838	correl = 0.0365219	descr = N_Gram_TGCAA
cnt = 179	feature = 233	correl = 0.0466349	descr = N_Gram_AGACA
cnt = 180	feature = 717	correl = -0.0302309	descr = N_Gram_GTTGG
cnt = 181	feature = 32	correl = -0.0412887	descr = Position_Specific_Bin_Base_11_Base_G
cnt = 182	feature = 273	correl = 0.0649649	descr = N_Gram_ATATT
cnt = 183	feature = 531	correl = -0.0462745	descr = N_Gram_GACCA
cnt = 184	feature = 41	correl = -0.0373747	descr = Position_Specific_Bin_Base_15_Base_G
cnt = 185	feature = 251	correl = -0.0915177	descr = N_Gram_AGGGC
cnt = 186	feature = 871	correl = 0.0778949	descr = N_Gram_TGTTT
cnt = 187	feature = 21	correl = -0.0248255	descr = Position_Specific_Bin_Base_7_Base_G
cnt = 188	feature = 510	correl = 0.0260176	descr = N_Gram_CTTCT
cnt = 189	feature = 840	correl = -0.0430162	descr = N_Gram_TGCC
cnt = 190	feature = 59	correl = -0.310922	descr = Position_Specific_Bin_Base_20_Base_C
cnt = 191	feature = 753	correl = 0.0690397	descr = N_Gram_TAGC
cnt = 192	feature = 43	correl = -0.0339412	descr = Position_Specific_Bin_Base_16_Base_C
cnt = 193	feature = 515	correl = 0.0311694	descr = N_Gram_CTTT
cnt = 194	feature = 766	correl = 0.0428019	descr = N_Gram_TATC
cnt = 195	feature = 708	correl = 0.0305987	descr = N_Gram_GTGT
cnt = 196	feature = 603	correl = -0.0778013	descr = N_Gram_GCGT
cnt = 197	feature = 819	correl = 0.0956212	descr = N_Gram_TCTGC
cnt = 198	feature = 16	correl = -0.0739791	descr = Position_Specific_Bin_Base_5_Base_C
cnt = 199	feature = 337	correl = -0.0700463	descr = N_Gram_CAGA
cnt = 200	feature = 288	correl = 0.0267202	descr = N_Gram_ATGAA
cnt = 201	feature = 916	correl = 0.0363783	descr = N_Gram_TTTCT
cnt = 202	feature = 672	correl = -0.112457	descr = N_Gram_GGTGG
cnt = 203	feature = 613	correl = -0.0496045	descr = N_Gram_GCTGC
cnt = 204	feature = 521	correl = -0.0293837	descr = N_Gram_GAAG
cnt = 205	feature = 494	correl = 0.0315222	descr = N_Gram_CTCT
cnt = 206	feature = 701	correl = -0.0425686	descr = N_Gram_GTGC
cnt = 207	feature = 307	correl = 0.0909909	descr = N_Gram_ATTCT
cnt = 208	feature = 879	correl = 0.0775143	descr = N_Gram_TTAG
cnt = 209	feature = 687	correl = -0.0880168	descr = N_Gram_GTCC
cnt = 210	feature = 857	correl = -0.0607168	descr = N_Gram_TGGGG
cnt = 211	feature = 677	correl = 0.0592286	descr = N_Gram_GTAA
cnt = 212	feature = 293	correl = -0.0506632	descr = N_Gram_ATGG
cnt = 213	feature = 77	correl = 0.0985553	descr = Gibbs_of_Target_Sequence__Pos_17_Step_1
cnt = 214	feature = 478	correl = 0.0502916	descr = N_Gram_CTAG
cnt = 215	feature = 64	correl = -0.162348	descr = Gibbs_of_Target_Sequence__Pos_2_Step_1
cnt = 216	feature = 578	correl = -0.0460055	descr = N_Gram_GCCA
cnt = 217	feature = 666	correl = -0.0311098	descr = N_Gram_GGTC
cnt = 218	feature = 632	correl = -0.0608001	descr = N_Gram_GGCA
cnt = 219	feature = 901	correl = 0.0370863	descr = N_Gram_TTGC
cnt = 220	feature = 83	correl = 0.0456307	descr = PF_RNAi_Fold_3'Free_Count
cnt = 221	feature = 392	correl = -0.0923478	descr = N_Gram_CCGA
cnt = 222	feature = 530	correl = -0.0686799	descr = N_Gram_GACC
cnt = 223	feature = 70	correl = 0.0959342	descr = Gibbs_of_Target_Sequence__Pos_9_Step_1
cnt = 224	feature = 284	correl = 0.0591216	descr = N_Gram_ATCT
cnt = 225	feature = 525	correl = 0.0591745	descr = N_Gram_GAAT
cnt = 226	feature = 452	correl = -0.0826267	descr = N_Gram_CGGG
cnt = 227	feature = 792	correl = 0.021833	descr = N_Gram_TCCT
cnt = 228	feature = 73	correl = 0.126441	descr = Gibbs_of_Target_Sequence__Pos_13_Step_1
cnt = 229	feature = 66	correl = 0.0525732	descr = Gibbs_of_Target_Sequence__Pos_5_Step_1
cnt = 230	feature = 254	correl = 0.0276032	descr = N_Gram_AGT
cnt = 231	feature = 772	correl = 0.057144	descr = N_Gram_TATT
cnt = 232	feature = 749	correl = 0.0872808	descr = N_Gram_TAGA
cnt = 233	feature = 917	correl = 0.0937012	descr = N_Gram_TTTG
cnt = 234	feature = 852	correl = -0.0635745	descr = N_Gram_TGGC
cnt = 235	feature = 598	correl = -0.0925456	descr = N_Gram_GCGG
cnt = 236	feature = 78	correl = 0.195875	descr = Gibbs_of_Target_Sequence__Pos_18_Step_1
cnt = 237	feature = 786	correl = -0.0521712	descr = N_Gram_TCCC
cnt = 238	feature = 593	correl = -0.0673645	descr = N_Gram_GCGC
cnt = 239	feature = 818	correl = 0.0868074	descr = N_Gram_TCTG
cnt = 240	feature = 914	correl = 0.0384197	descr = N_Gram_TTTC
cnt = 241	feature = 676	correl = 0.0534429	descr = N_Gram_GTA
cnt = 242	feature = 82	correl = 0.153355	descr = PF_RNAi_Fold_5'Free_Count
cnt = 243	feature = 821	correl = 0.0708567	descr = N_Gram_TCTT
cnt = 244	feature = 703	correl = -0.10626	descr = N_Gram_GTGG
cnt = 245	feature = 68	correl = 0.163568	descr = Gibbs_of_Target_Sequence__Pos_7_Step_1
cnt = 246	feature = 74	correl = 0.158818	descr = Gibbs_of_Target_Sequence__Pos_14_Step_1
cnt = 247	feature = 409	correl = -0.0942408	descr = N_Gram_CCTC
cnt = 248	feature = 499	correl = -0.0238428	descr = N_Gram_CTGC
cnt = 249	feature = 825	correl = 0.0753879	descr = N_Gram_TGA
cnt = 250	feature = 384	correl = -0.102216	descr = N_Gram_CCCG
cnt = 251	feature = 659	correl = -0.0630928	descr = N_Gram_GGGT
cnt = 252	feature = 76	correl = 0.112769	descr = Gibbs_of_Target_Sequence__Pos_16_Step_1
cnt = 253	feature = 336	correl = -0.05649	descr = N_Gram_CAG
cnt = 254	feature = 669	correl = -0.0919511	descr = N_Gram_GGTG
cnt = 255	feature = 231	correl = 0.0293789	descr = N_Gram_AGA
cnt = 256	feature = 71	correl = 0.116004	descr = Gibbs_of_Target_Sequence__Pos_10_Step_1
cnt = 257	feature = 640	correl = -0.109521	descr = N_Gram_GGCG
cnt = 258	feature = 404	correl = -0.0503061	descr = N_Gram_CCT
cnt = 259	feature = 446	correl = -0.105638	descr = N_Gram_CGG
cnt = 260	feature = 75	correl = 0.0956093	descr = Gibbs_of_Target_Sequence__Pos_15_Step_1
cnt = 261	feature = 432	correl = -0.0562981	descr = N_Gram_CGC
cnt = 262	feature = 662	correl = -0.0634051	descr = N_Gram_GGT
cnt = 263	feature = 809	correl = 0.109088	descr = N_Gram_TCT
cnt = 264	feature = 631	correl = -0.163487	descr = N_Gram_GGC
cnt = 265	feature = 910	correl = 0.0953429	descr = N_Gram_TTT
cnt = 266	feature = 592	correl = -0.0988647	descr = N_Gram_GCG
cnt = 267	feature = 723	correl = 0.1805	descr = N_Gram_TA
cnt = 268	feature = 105	correl = 0.0738896	descr = Xue_Structure_Feature_A000
cnt = 269	feature = 81	correl = 0.227962	descr = PF_RNAi_Fold_Energy
num rows = 2188
num_elements = 590760
..*
optimization finished, #iter = 2474
nu = 0.336407
obj = -58.911076, rho = -0.680731
nSV = 1026, nBSV = 502
num rows = 243
num_elements = 65610
*
optimization finished, #iter = 237
nu = 0.335088
obj = -7.004791, rho = -0.575977
nSV = 138, nBSV = 38
..*
optimization finished, #iter = 2474
nu = 0.336407
obj = -58.911076, rho = -0.680731
nSV = 1026, nBSV = 502
CFS merit scores = 1.45094
CFS merit scores = 1.61677
CFS merit scores = 1.84661
CFS merit scores = 2.06697
CFS merit scores = 2.26706
CFS merit scores = 2.44974
CFS merit scores = 2.61817
CFS merit scores = 2.77649
CFS merit scores = 2.92472
CFS merit scores = 3.06356
CFS merit scores = 3.1916
CFS merit scores = 3.31238
CFS merit scores = 3.42834
CFS merit scores = 3.5387
CFS merit scores = 3.64419
CFS merit scores = 3.74514
CFS merit scores = 3.8423
CFS merit scores = 3.93549
CFS merit scores = 4.02249
CFS merit scores = 4.1055
CFS merit scores = 4.18451
CFS merit scores = 4.25805
CFS merit scores = 4.32907
CFS merit scores = 4.3951
CFS merit scores = 4.45901
CFS merit scores = 4.51954
CFS merit scores = 4.57672
CFS merit scores = 4.63223
CFS merit scores = 4.68598
CFS merit scores = 4.73618
CFS merit scores = 4.78423
CFS merit scores = 4.83042
CFS merit scores = 4.87544
CFS merit scores = 4.91931
CFS merit scores = 4.96165
CFS merit scores = 5.00217
CFS merit scores = 5.0418
CFS merit scores = 5.07683
CFS merit scores = 5.10914
CFS merit scores = 5.14152
CFS merit scores = 5.17408
CFS merit scores = 5.20214
CFS merit scores = 5.22942
CFS merit scores = 5.25543
CFS merit scores = 5.28008
CFS merit scores = 5.30311
CFS merit scores = 5.32472
CFS merit scores = 5.34534
CFS merit scores = 5.36558
CFS merit scores = 5.38514
CFS merit scores = 5.40458
CFS merit scores = 5.42369
CFS merit scores = 5.44203
CFS merit scores = 5.46022
CFS merit scores = 5.47901
CFS merit scores = 5.49595
CFS merit scores = 5.51316
CFS merit scores = 5.52951
CFS merit scores = 5.54547
CFS merit scores = 5.55976
CFS merit scores = 5.57436
CFS merit scores = 5.58862
CFS merit scores = 5.6026
CFS merit scores = 5.61515
CFS merit scores = 5.62706
CFS merit scores = 5.63852
CFS merit scores = 5.65013
CFS merit scores = 5.66106
CFS merit scores = 5.6712
CFS merit scores = 5.6816
CFS merit scores = 5.69125
CFS merit scores = 5.70059
CFS merit scores = 5.70973
CFS merit scores = 5.71706
CFS merit scores = 5.72418
CFS merit scores = 5.73109
CFS merit scores = 5.73822
CFS merit scores = 5.74541
CFS merit scores = 5.75248
CFS merit scores = 5.75962
CFS merit scores = 5.76587
CFS merit scores = 5.77221
CFS merit scores = 5.77793
CFS merit scores = 5.78377
CFS merit scores = 5.78911
CFS merit scores = 5.7948
CFS merit scores = 5.79982
CFS merit scores = 5.80461
CFS merit scores = 5.80901
CFS merit scores = 5.81356
CFS merit scores = 5.81795
CFS merit scores = 5.8225
CFS merit scores = 5.82672
CFS merit scores = 5.83065
CFS merit scores = 5.83506
CFS merit scores = 5.83875
CFS merit scores = 5.84271
CFS merit scores = 5.84681
CFS merit scores = 5.85094
CFS merit scores = 5.85488
CFS merit scores = 5.85881
CFS merit scores = 5.86213
CFS merit scores = 5.86548
CFS merit scores = 5.86857
CFS merit scores = 5.87165
CFS merit scores = 5.87462
CFS merit scores = 5.87745
CFS merit scores = 5.88023
CFS merit scores = 5.88255
CFS merit scores = 5.88518
CFS merit scores = 5.88795
CFS merit scores = 5.89051
CFS merit scores = 5.89291
CFS merit scores = 5.89515
CFS merit scores = 5.89751
CFS merit scores = 5.8998
CFS merit scores = 5.9022
CFS merit scores = 5.90432
CFS merit scores = 5.90646
CFS merit scores = 5.90848
CFS merit scores = 5.91058
CFS merit scores = 5.91183
CFS merit scores = 5.91302
CFS merit scores = 5.91443
CFS merit scores = 5.91539
CFS merit scores = 5.91631
CFS merit scores = 5.91707
CFS merit scores = 5.91785
CFS merit scores = 5.91843
CFS merit scores = 5.91909
CFS merit scores = 5.9199
CFS merit scores = 5.92078
CFS merit scores = 5.92145
CFS merit scores = 5.92202
CFS merit scores = 5.92235
CFS merit scores = 5.92275
CFS merit scores = 5.92305
CFS merit scores = 5.92347
CFS merit scores = 5.92347
CFS merit scores = 5.92338
CFS merit scores = 5.92342
CFS merit scores = 5.92326
CFS merit scores = 5.92311
CFS merit scores = 5.92299
CFS merit scores = 5.92237
CFS merit scores = 5.92193
CFS merit scores = 5.92114
CFS merit scores = 5.92019
CFS merit scores = 5.91906
CFS merit scores = 5.91782
CFS merit scores = 5.91674
CFS merit scores = 5.91536
CFS merit scores = 5.91389
CFS merit scores = 5.91233
CFS merit scores = 5.91022
CFS merit scores = 5.90816
CFS merit scores = 5.90619
CFS merit scores = 5.90425
CFS merit scores = 5.90222
CFS merit scores = 5.90013
CFS merit scores = 5.89805
CFS merit scores = 5.89578
CFS merit scores = 5.89291
CFS merit scores = 5.89004
CFS merit scores = 5.88733
CFS merit scores = 5.88472
CFS merit scores = 5.88166
CFS merit scores = 5.87853
CFS merit scores = 5.87533
CFS merit scores = 5.87222
CFS merit scores = 5.86893
CFS merit scores = 5.86526
CFS merit scores = 5.86114
CFS merit scores = 5.85702
CFS merit scores = 5.85288
CFS merit scores = 5.8485
CFS merit scores = 5.84409
CFS merit scores = 5.83951
CFS merit scores = 5.83472
CFS merit scores = 5.82925
CFS merit scores = 5.82368
CFS merit scores = 5.81795
CFS merit scores = 5.81227
CFS merit scores = 5.80681
CFS merit scores = 5.8011
CFS merit scores = 5.79547
CFS merit scores = 5.78974
CFS merit scores = 5.78406
CFS merit scores = 5.7785
CFS merit scores = 5.77298
CFS merit scores = 5.76735
CFS merit scores = 5.76147
CFS merit scores = 5.7558
CFS merit scores = 5.75018
CFS merit scores = 5.74458
CFS merit scores = 5.73905
CFS merit scores = 5.7334
CFS merit scores = 5.72745
CFS merit scores = 5.72138
CFS merit scores = 5.71545
CFS merit scores = 5.70946
CFS merit scores = 5.70337
CFS merit scores = 5.69651
CFS merit scores = 5.68984
CFS merit scores = 5.6833
CFS merit scores = 5.67622
CFS merit scores = 5.66838
CFS merit scores = 5.66062
CFS merit scores = 5.65291
CFS merit scores = 5.64524
CFS merit scores = 5.6377
CFS merit scores = 5.63012
CFS merit scores = 5.62255
CFS merit scores = 5.61505
CFS merit scores = 5.60717
CFS merit scores = 5.59905
CFS merit scores = 5.59103
CFS merit scores = 5.58297
CFS merit scores = 5.57488
CFS merit scores = 5.56676
CFS merit scores = 5.55828
CFS merit scores = 5.54986
CFS merit scores = 5.54121
CFS merit scores = 5.5325
CFS merit scores = 5.5238
CFS merit scores = 5.51504
CFS merit scores = 5.5062
CFS merit scores = 5.4968
CFS merit scores = 5.4873
CFS merit scores = 5.4777
CFS merit scores = 5.46811
CFS merit scores = 5.45814
CFS merit scores = 5.44724
CFS merit scores = 5.43562
CFS merit scores = 5.42406
CFS merit scores = 5.40821
CFS merit scores = 5.39223
CFS merit scores = 5.37381
CFS merit scores = 5.35259
CFS merit scores = 5.33046
CFS merit scores = 5.30799
CFS merit scores = 5.28114
CFS merit scores = 5.23209
cnt = 1	feature = 76	correl = 0.450938	descr = Gibbs_of_Target_Sequence__Pos_19_Step_1
cnt = 2	feature = 2	correl = -0.137997	descr = Position_Specific_Bin_Base_0_Base_G
cnt = 3	feature = 228	correl = 0.0623367	descr = N_Gram_ACTGA
cnt = 4	feature = 646	correl = -0.0658381	descr = N_Gram_GGTGC
cnt = 5	feature = 28	correl = -0.0499986	descr = Position_Specific_Bin_Base_11_Base_A
cnt = 6	feature = 308	correl = -0.0273231	descr = N_Gram_CAAAA
cnt = 7	feature = 649	correl = -0.0582683	descr = N_Gram_GGTTA
cnt = 8	feature = 721	correl = -0.0362622	descr = N_Gram_TACGT
cnt = 9	feature = 277	correl = -0.0218767	descr = N_Gram_ATCCC
cnt = 10	feature = 449	correl = 0.0707703	descr = N_Gram_CGTGA
cnt = 11	feature = 220	correl = -0.0486584	descr = N_Gram_ACGGG
cnt = 12	feature = 766	correl = -0.0216382	descr = N_Gram_TCCGA
cnt = 13	feature = 708	correl = 0.0261363	descr = N_Gram_TAAGC
cnt = 14	feature = 852	correl = -0.0327427	descr = N_Gram_TTAAT
cnt = 15	feature = 667	correl = 0.0472921	descr = N_Gram_GTCGC
cnt = 16	feature = 515	correl = 0.0574578	descr = N_Gram_GACTA
cnt = 17	feature = 773	correl = 0.0231513	descr = N_Gram_TCGAG
cnt = 18	feature = 705	correl = 0.0252696	descr = N_Gram_TAACT
cnt = 19	feature = 749	correl = 0.0245014	descr = N_Gram_TATTG
cnt = 20	feature = 703	correl = 0.0252813	descr = N_Gram_TAAAG
cnt = 21	feature = 696	correl = 0.022864	descr = N_Gram_GTTTC
cnt = 22	feature = 780	correl = -0.0245614	descr = N_Gram_TCGGC
cnt = 23	feature = 786	correl = 0.0445304	descr = N_Gram_TCTAC
cnt = 24	feature = 640	correl = 0.0382001	descr = N_Gram_GGTAC
cnt = 25	feature = 718	correl = 0.0262447	descr = N_Gram_TACCG
cnt = 26	feature = 753	correl = 0.0305522	descr = N_Gram_TCAAC
cnt = 27	feature = 258	correl = -0.0226238	descr = N_Gram_AGTAG
cnt = 28	feature = 297	correl = 0.0461047	descr = N_Gram_ATTCG
cnt = 29	feature = 214	correl = -0.038975	descr = N_Gram_ACGA
cnt = 30	feature = 519	correl = -0.0291547	descr = N_Gram_GAGAT
cnt = 31	feature = 572	correl = -0.0903286	descr = N_Gram_GCGCG
cnt = 32	feature = 384	correl = -0.0237343	descr = N_Gram_CCGCT
cnt = 33	feature = 660	correl = -0.0231317	descr = N_Gram_GTCAC
cnt = 34	feature = 314	correl = -0.0330173	descr = N_Gram_CAATT
cnt = 35	feature = 768	correl = 0.0681631	descr = N_Gram_TCCTA
cnt = 36	feature = 452	correl = -0.0725966	descr = N_Gram_CGTTC
cnt = 37	feature = 808	correl = 0.0238659	descr = N_Gram_TGAGT
cnt = 38	feature = 834	correl = -0.0512731	descr = N_Gram_TGGGA
cnt = 39	feature = 879	correl = 0.0344463	descr = N_Gram_TTGCA
cnt = 40	feature = 278	correl = 0.0352818	descr = N_Gram_ATCCG
cnt = 41	feature = 32	correl = 0.0337897	descr = Position_Specific_Bin_Base_13_Base_A
cnt = 42	feature = 723	correl = 0.0524649	descr = N_Gram_TACTA
cnt = 43	feature = 632	correl = -0.0498211	descr = N_Gram_GGGGA
cnt = 44	feature = 358	correl = -0.0429017	descr = N_Gram_CCATA
cnt = 45	feature = 251	correl = -0.0221605	descr = N_Gram_AGGCC
cnt = 46	feature = 232	correl = 0.035273	descr = N_Gram_AGAAT
cnt = 47	feature = 406	correl = -0.0681621	descr = N_Gram_CGAAG
cnt = 48	feature = 732	correl = 0.0626948	descr = N_Gram_TAGCA
cnt = 49	feature = 535	correl = -0.0452482	descr = N_Gram_GATGT
cnt = 50	feature = 286	correl = 0.0307469	descr = N_Gram_ATGAG
cnt = 51	feature = 365	correl = -0.0413641	descr = N_Gram_CCCCA
cnt = 52	feature = 740	correl = 0.0364679	descr = N_Gram_TATAG
cnt = 53	feature = 792	correl = 0.0388201	descr = N_Gram_TCTCT
cnt = 54	feature = 39	correl = -0.0278389	descr = Position_Specific_Bin_Base_15_Base_G
cnt = 55	feature = 743	correl = 0.0345485	descr = N_Gram_TATCG
cnt = 56	feature = 6	correl = 0.0451797	descr = Position_Specific_Bin_Base_2_Base_C
cnt = 57	feature = 798	correl = 0.0232808	descr = N_Gram_TCTTG
cnt = 58	feature = 664	correl = -0.0483411	descr = N_Gram_GTCCG
cnt = 59	feature = 685	correl = 0.0262805	descr = N_Gram_GTGTG
cnt = 60	feature = 553	correl = 0.0359613	descr = N_Gram_GCATT
cnt = 61	feature = 620	correl = -0.0601871	descr = N_Gram_GGCTG
cnt = 62	feature = 578	correl = -0.0400858	descr = N_Gram_GCGGT
cnt = 63	feature = 613	correl = -0.0260016	descr = N_Gram_GGCCG
cnt = 64	feature = 876	correl = 0.0567331	descr = N_Gram_TTGAA
cnt = 65	feature = 367	correl = -0.040755	descr = N_Gram_CCCCT
cnt = 66	feature = 880	correl = 0.0286628	descr = N_Gram_TTGCC
cnt = 67	feature = 799	correl = 0.0467952	descr = N_Gram_TCTTT
cnt = 68	feature = 765	correl = -0.0240237	descr = N_Gram_TCCCG
cnt = 69	feature = 681	correl = -0.0674689	descr = N_Gram_GTGGG
cnt = 70	feature = 44	correl = 0.0308567	descr = Position_Specific_Bin_Base_17_Base_A
cnt = 71	feature = 645	correl = -0.0319899	descr = N_Gram_GGTGA
cnt = 72	feature = 23	correl = 0.0391819	descr = Position_Specific_Bin_Base_9_Base_T
cnt = 73	feature = 288	correl = 0.022028	descr = N_Gram_ATGCT
cnt = 74	feature = 654	correl = 0.0381043	descr = N_Gram_GTAAG
cnt = 75	feature = 560	correl = -0.0949899	descr = N_Gram_GCCCG
cnt = 76	feature = 857	correl = 0.0616052	descr = N_Gram_TTAGA
cnt = 77	feature = 788	correl = 0.0303404	descr = N_Gram_TCTAT
cnt = 78	feature = 350	correl = -0.044286	descr = N_Gram_CCAAA
cnt = 79	feature = 366	correl = -0.0773879	descr = N_Gram_CCCCG
cnt = 80	feature = 461	correl = 0.0380315	descr = N_Gram_CTAGA
cnt = 81	feature = 755	correl = -0.0530254	descr = N_Gram_TCACG
cnt = 82	feature = 658	correl = 0.0276513	descr = N_Gram_GTATT
cnt = 83	feature = 310	correl = 0.0768919	descr = N_Gram_CAACA
cnt = 84	feature = 680	correl = -0.0550143	descr = N_Gram_GTGGC
cnt = 85	feature = 11	correl = 0.0856056	descr = Position_Specific_Bin_Base_4_Base_A
cnt = 86	feature = 679	correl = -0.0498723	descr = N_Gram_GTGGA
cnt = 87	feature = 812	correl = 0.0224263	descr = N_Gram_TGATT
cnt = 88	feature = 56	correl = -0.178563	descr = Position_Specific_Bin_Base_20_Base_G
cnt = 89	feature = 592	correl = -0.070775	descr = N_Gram_GCTTT
cnt = 90	feature = 47	correl = 0.0369171	descr = Position_Specific_Bin_Base_18_Base_A
cnt = 91	feature = 502	correl = 0.0329927	descr = N_Gram_GAAGG
cnt = 92	feature = 473	correl = 0.0339124	descr = N_Gram_CTCTA
cnt = 93	feature = 704	correl = 0.0216735	descr = N_Gram_TAAAT
cnt = 94	feature = 4	correl = -0.0736756	descr = Position_Specific_Bin_Base_1_Base_G
cnt = 95	feature = 231	correl = 0.0272791	descr = N_Gram_ACTTC
cnt = 96	feature = 229	correl = -0.0360249	descr = N_Gram_ACTGC
cnt = 97	feature = 15	correl = -0.0270439	descr = Position_Specific_Bin_Base_6_Base_C
cnt = 98	feature = 659	correl = 0.0287936	descr = N_Gram_GTCAA
cnt = 99	feature = 671	correl = -0.0267708	descr = N_Gram_GTCTG
cnt = 100	feature = 676	correl = -0.0284707	descr = N_Gram_GTGCC
cnt = 101	feature = 10	correl = -0.0925996	descr = Position_Specific_Bin_Base_3_Base_T
cnt = 102	feature = 334	correl = -0.079993	descr = N_Gram_CAGGG
cnt = 103	feature = 478	correl = -0.04527	descr = N_Gram_CTGCC
cnt = 104	feature = 583	correl = -0.0236276	descr = N_Gram_GCTCA
cnt = 105	feature = 260	correl = 0.0970388	descr = N_Gram_AGTCG
cnt = 106	feature = 21	correl = 0.0738078	descr = Position_Specific_Bin_Base_8_Base_T
cnt = 107	feature = 303	correl = 0.0449235	descr = N_Gram_ATTGT
cnt = 108	feature = 14	correl = 0.0619095	descr = Position_Specific_Bin_Base_5_Base_T
cnt = 109	feature = 483	correl = 0.0402565	descr = N_Gram_CTGTT
cnt = 110	feature = 81	correl = -0.175953	descr = Fold_of_RNAi_Sequence_Pos_0
cnt = 111	feature = 42	correl = -0.0609349	descr = Position_Specific_Bin_Base_16_Base_G
cnt = 112	feature = 501	correl = -0.0358564	descr = N_Gram_GAAGC
cnt = 113	feature = 8	correl = -0.126216	descr = Position_Specific_Bin_Base_2_Base_T
cnt = 114	feature = 17	correl = -0.128655	descr = Position_Specific_Bin_Base_7_Base_C
cnt = 115	feature = 294	correl = 0.0312804	descr = N_Gram_ATTAG
cnt = 116	feature = 31	correl = -0.0264337	descr = Position_Specific_Bin_Base_12_Base_C
cnt = 117	feature = 665	correl = -0.0514814	descr = N_Gram_GTCCT
cnt = 118	feature = 677	correl = -0.0329052	descr = N_Gram_GTGCG
cnt = 119	feature = 436	correl = -0.065111	descr = N_Gram_CGGGC
cnt = 120	feature = 531	correl = 0.0665676	descr = N_Gram_GATAT
cnt = 121	feature = 826	correl = 0.0364871	descr = N_Gram_TGCTT
cnt = 122	feature = 716	correl = 0.0382601	descr = N_Gram_TACAT
cnt = 123	feature = 634	correl = -0.0639388	descr = N_Gram_GGGGT
cnt = 124	feature = 356	correl = -0.0870526	descr = N_Gram_CCAGC
cnt = 125	feature = 1	correl = 0.108712	descr = Position_Specific_Bin_Base_0_Base_C
cnt = 126	feature = 316	correl = 0.0359959	descr = N_Gram_CACAG
cnt = 127	feature = 815	correl = 0.0289929	descr = N_Gram_TGCAT
cnt = 128	feature = 52	correl = -0.113771	descr = Position_Specific_Bin_Base_19_Base_G
cnt = 129	feature = 767	correl = 0.0218517	descr = N_Gram_TCCGT
cnt = 130	feature = 899	correl = 0.0589993	descr = N_Gram_TTTGT
cnt = 131	feature = 525	correl = -0.0292709	descr = N_Gram_GAGGT
cnt = 132	feature = 624	correl = -0.0677176	descr = N_Gram_GGGAA
cnt = 133	feature = 432	correl = -0.0709036	descr = N_Gram_CGGCC
cnt = 134	feature = 627	correl = -0.0451483	descr = N_Gram_GGGCA
cnt = 135	feature = 233	correl = 0.0508068	descr = N_Gram_AGACA
cnt = 136	feature = 674	correl = 0.0371997	descr = N_Gram_GTGAG
cnt = 137	feature = 774	correl = 0.0619045	descr = N_Gram_TCGC
cnt = 138	feature = 462	correl = 0.0679877	descr = N_Gram_CTAGC
cnt = 139	feature = 625	correl = -0.070203	descr = N_Gram_GGGAG
cnt = 140	feature = 35	correl = -0.0271304	descr = Position_Specific_Bin_Base_14_Base_C
cnt = 141	feature = 770	correl = -0.0327785	descr = N_Gram_TCCTG
cnt = 142	feature = 307	correl = 0.0377698	descr = N_Gram_ATTTT
cnt = 143	feature = 669	correl = 0.063468	descr = N_Gram_GTCGT
cnt = 144	feature = 717	correl = 0.0325477	descr = N_Gram_TACC
cnt = 145	feature = 663	correl = -0.0529097	descr = N_Gram_GTCCC
cnt = 146	feature = 46	correl = 0.0519117	descr = Position_Specific_Bin_Base_17_Base_T
cnt = 147	feature = 9	correl = 0.0721052	descr = Position_Specific_Bin_Base_3_Base_G
cnt = 148	feature = 33	correl = -0.0216303	descr = Position_Specific_Bin_Base_13_Base_G
cnt = 149	feature = 590	correl = -0.0362818	descr = N_Gram_GCTGG
cnt = 150	feature = 709	correl = 0.0518918	descr = N_Gram_TAAGG
cnt = 151	feature = 43	correl = 0.0229297	descr = Position_Specific_Bin_Base_16_Base_T
cnt = 152	feature = 396	correl = -0.0701382	descr = N_Gram_CCTCT
cnt = 153	feature = 653	correl = 0.0437153	descr = N_Gram_GTAAA
cnt = 154	feature = 825	correl = -0.0270136	descr = N_Gram_TGCTC
cnt = 155	feature = 616	correl = -0.0707659	descr = N_Gram_GGCGC
cnt = 156	feature = 612	correl = -0.106905	descr = N_Gram_GGCCC
cnt = 157	feature = 597	correl = -0.0354175	descr = N_Gram_GGAAG
cnt = 158	feature = 579	correl = -0.0781752	descr = N_Gram_GCGT
cnt = 159	feature = 256	correl = -0.024361	descr = N_Gram_AGGTG
cnt = 160	feature = 582	correl = 0.0271029	descr = N_Gram_GCTA
cnt = 161	feature = 29	correl = -0.0485509	descr = Position_Specific_Bin_Base_11_Base_G
cnt = 162	feature = 536	correl = 0.0261485	descr = N_Gram_GATT
cnt = 163	feature = 687	correl = -0.0296454	descr = N_Gram_GTTA
cnt = 164	feature = 865	correl = 0.0255919	descr = N_Gram_TTCCT
cnt = 165	feature = 206	correl = -0.0350097	descr = N_Gram_ACCA
cnt = 166	feature = 794	correl = 0.0907502	descr = N_Gram_TCTGC
cnt = 167	feature = 657	correl = 0.026593	descr = N_Gram_GTAT
cnt = 168	feature = 336	correl = -0.02747	descr = N_Gram_CATA
cnt = 169	feature = 565	correl = -0.0439732	descr = N_Gram_GCCT
cnt = 170	feature = 603	correl = -0.0638674	descr = N_Gram_GGAGG
cnt = 171	feature = 894	correl = 0.0415111	descr = N_Gram_TTTCT
cnt = 172	feature = 40	correl = 0.0738764	descr = Position_Specific_Bin_Base_16_Base_A
cnt = 173	feature = 16	correl = 0.0870943	descr = Position_Specific_Bin_Base_7_Base_A
cnt = 174	feature = 82	correl = -0.178464	descr = Fold_of_RNAi_Sequence_Pos_1
cnt = 175	feature = 404	correl = -0.0638268	descr = N_Gram_CGAA
cnt = 176	feature = 813	correl = 0.0509538	descr = N_Gram_TGCA
cnt = 177	feature = 526	correl = 0.0226334	descr = N_Gram_GAGT
cnt = 178	feature = 769	correl = -0.0343626	descr = N_Gram_TCCTC
cnt = 179	feature = 643	correl = -0.0777598	descr = N_Gram_GGTCC
cnt = 180	feature = 838	correl = 0.0482438	descr = N_Gram_TGTA
cnt = 181	feature = 759	correl = 0.0215083	descr = N_Gram_TCCA
cnt = 182	feature = 77	correl = 0.432143	descr = Gibbs_of_Target_Sequence__Pos_20_Step_1
cnt = 183	feature = 299	correl = 0.0545221	descr = N_Gram_ATTG
cnt = 184	feature = 59	correl = 0.0784524	descr = Gibbs_of_Target_Sequence__Pos_0_Step_1
cnt = 185	feature = 490	correl = 0.03577	descr = N_Gram_CTTGC
cnt = 186	feature = 298	correl = 0.0792331	descr = N_Gram_ATTCT
cnt = 187	feature = 666	correl = 0.0307729	descr = N_Gram_GTCG
cnt = 188	feature = 41	correl = -0.0344943	descr = Position_Specific_Bin_Base_16_Base_C
cnt = 189	feature = 806	correl = 0.0307746	descr = N_Gram_TGAG
cnt = 190	feature = 293	correl = 0.0633875	descr = N_Gram_ATTA
cnt = 191	feature = 482	correl = 0.0291935	descr = N_Gram_CTGT
cnt = 192	feature = 71	correl = 0.148593	descr = Gibbs_of_Target_Sequence__Pos_14_Step_1
cnt = 193	feature = 789	correl = 0.0557312	descr = N_Gram_TCTC
cnt = 194	feature = 83	correl = -0.116579	descr = Fold_of_RNAi_Sequence_Pos_2
cnt = 195	feature = 275	correl = 0.043981	descr = N_Gram_ATCC
cnt = 196	feature = 589	correl = -0.0510308	descr = N_Gram_GCTGC
cnt = 197	feature = 809	correl = 0.0315951	descr = N_Gram_TGAT
cnt = 198	feature = 706	correl = 0.0618041	descr = N_Gram_TAAG
cnt = 199	feature = 213	correl = -0.0663698	descr = N_Gram_ACG
cnt = 200	feature = 802	correl = 0.0434073	descr = N_Gram_TGAA
cnt = 201	feature = 80	correl = 0.0336633	descr = PF_RNAi_Fold_3'Free_Count
cnt = 202	feature = 595	correl = -0.030638	descr = N_Gram_GGAA
cnt = 203	feature = 678	correl = -0.0909185	descr = N_Gram_GTGG
cnt = 204	feature = 530	correl = 0.0346179	descr = N_Gram_GATA
cnt = 205	feature = 675	correl = -0.0387612	descr = N_Gram_GTGC
cnt = 206	feature = 884	correl = 0.0791701	descr = N_Gram_TTGT
cnt = 207	feature = 752	correl = 0.0248642	descr = N_Gram_TCA
cnt = 208	feature = 856	correl = 0.0495059	descr = N_Gram_TTAG
cnt = 209	feature = 626	correl = -0.124077	descr = N_Gram_GGGC
cnt = 210	feature = 489	correl = 0.0446923	descr = N_Gram_CTTG
cnt = 211	feature = 672	correl = 0.0382495	descr = N_Gram_GTGA
cnt = 212	feature = 66	correl = 0.0779394	descr = Gibbs_of_Target_Sequence__Pos_8_Step_1
cnt = 213	feature = 772	correl = 0.0340438	descr = N_Gram_TCG
cnt = 214	feature = 864	correl = 0.0311897	descr = N_Gram_TTCC
cnt = 215	feature = 631	correl = -0.101467	descr = N_Gram_GGGG
cnt = 216	feature = 641	correl = -0.0292806	descr = N_Gram_GGTC
cnt = 217	feature = 74	correl = 0.0884278	descr = Gibbs_of_Target_Sequence__Pos_17_Step_1
cnt = 218	feature = 345	correl = 0.0474411	descr = N_Gram_CATT
cnt = 219	feature = 273	correl = 0.0612591	descr = N_Gram_ATC
cnt = 220	feature = 60	correl = -0.0494378	descr = Gibbs_of_Target_Sequence__Pos_1_Step_1
cnt = 221	feature = 610	correl = -0.117565	descr = N_Gram_GGCC
cnt = 222	feature = 403	correl = -0.0763047	descr = N_Gram_CGA
cnt = 223	feature = 64	correl = 0.094957	descr = Gibbs_of_Target_Sequence__Pos_6_Step_1
cnt = 224	feature = 70	correl = 0.119637	descr = Gibbs_of_Target_Sequence__Pos_13_Step_1
cnt = 225	feature = 392	correl = -0.0861333	descr = N_Gram_CCTC
cnt = 226	feature = 430	correl = -0.112306	descr = N_Gram_CGGC
cnt = 227	feature = 499	correl = -0.0243254	descr = N_Gram_GAAG
cnt = 228	feature = 726	correl = 0.0848074	descr = N_Gram_TAG
cnt = 229	feature = 701	correl = 0.0505537	descr = N_Gram_TAAA
cnt = 230	feature = 540	correl = -0.030844	descr = N_Gram_GCA
cnt = 231	feature = 796	correl = 0.0659382	descr = N_Gram_TCTT
cnt = 232	feature = 662	correl = -0.0863963	descr = N_Gram_GTCC
cnt = 233	feature = 348	correl = -0.0676288	descr = N_Gram_CCA
cnt = 234	feature = 837	correl = 0.0839728	descr = N_Gram_TGT
cnt = 235	feature = 105	correl = -0.100756	descr = Xue_Structure_Feature_C110
cnt = 236	feature = 751	correl = 0.0404066	descr = N_Gram_TC
cnt = 237	feature = 554	correl = -0.119762	descr = N_Gram_GCC
cnt = 238	feature = 593	correl = -0.111876	descr = N_Gram_GG
cnt = 239	feature = 264	correl = 0.114081	descr = N_Gram_AT
cnt = 240	feature = 539	correl = -0.104996	descr = N_Gram_GC
cnt = 241	feature = 292	correl = 0.118434	descr = N_Gram_ATT
cnt = 242	feature = 78	correl = 0.214226	descr = PF_RNAi_Fold_Energy
cnt = 243	feature = 58	correl = 0.271228	descr = Gibbs_of_Target_Sequence_
num rows = 2188
num_elements = 533872
..*
optimization finished, #iter = 2360
nu = 0.355409
obj = -62.952985, rho = -0.657958
nSV = 1034, nBSV = 558
num rows = 243
num_elements = 59292
*
optimization finished, #iter = 235
nu = 0.331588
obj = -7.360243, rho = -0.622171
nSV = 141, nBSV = 38
..*
optimization finished, #iter = 2360
nu = 0.355409
obj = -62.952985, rho = -0.657958
nSV = 1034, nBSV = 558
CFS merit scores = 1.44541
CFS merit scores = 1.61707
CFS merit scores = 1.85383
CFS merit scores = 2.07923
CFS merit scores = 2.28362
CFS merit scores = 2.46869
CFS merit scores = 2.63592
CFS merit scores = 2.79296
CFS merit scores = 2.93886
CFS merit scores = 3.07669
CFS merit scores = 3.20636
CFS merit scores = 3.32891
CFS merit scores = 3.44532
CFS merit scores = 3.55655
CFS merit scores = 3.66136
CFS merit scores = 3.76048
CFS merit scores = 3.85491
CFS merit scores = 3.94222
CFS merit scores = 4.02572
CFS merit scores = 4.10546
CFS merit scores = 4.18222
CFS merit scores = 4.25378
CFS merit scores = 4.32343
CFS merit scores = 4.39076
CFS merit scores = 4.45547
CFS merit scores = 4.51765
CFS merit scores = 4.57818
CFS merit scores = 4.63696
CFS merit scores = 4.69364
CFS merit scores = 4.74907
CFS merit scores = 4.79991
CFS merit scores = 4.84893
CFS merit scores = 4.89643
CFS merit scores = 4.94012
CFS merit scores = 4.98276
CFS merit scores = 5.02316
CFS merit scores = 5.06156
CFS merit scores = 5.0998
CFS merit scores = 5.13532
CFS merit scores = 5.17
CFS merit scores = 5.20399
CFS merit scores = 5.23637
CFS merit scores = 5.26822
CFS merit scores = 5.29902
CFS merit scores = 5.32964
CFS merit scores = 5.35759
CFS merit scores = 5.38269
CFS merit scores = 5.40706
CFS merit scores = 5.43039
CFS merit scores = 5.45285
CFS merit scores = 5.47485
CFS merit scores = 5.49558
CFS merit scores = 5.51376
CFS merit scores = 5.53164
CFS merit scores = 5.54978
CFS merit scores = 5.56774
CFS merit scores = 5.58512
CFS merit scores = 5.60111
CFS merit scores = 5.6165
CFS merit scores = 5.63217
CFS merit scores = 5.64741
CFS merit scores = 5.66244
CFS merit scores = 5.67654
CFS merit scores = 5.69063
CFS merit scores = 5.70504
CFS merit scores = 5.71923
CFS merit scores = 5.73319
CFS merit scores = 5.74608
CFS merit scores = 5.75754
CFS merit scores = 5.76885
CFS merit scores = 5.78037
CFS merit scores = 5.79165
CFS merit scores = 5.80221
CFS merit scores = 5.81245
CFS merit scores = 5.82226
CFS merit scores = 5.83178
CFS merit scores = 5.84145
CFS merit scores = 5.85048
CFS merit scores = 5.85932
CFS merit scores = 5.86822
CFS merit scores = 5.87735
CFS merit scores = 5.88496
CFS merit scores = 5.89195
CFS merit scores = 5.89906
CFS merit scores = 5.9056
CFS merit scores = 5.91162
CFS merit scores = 5.91792
CFS merit scores = 5.92407
CFS merit scores = 5.93008
CFS merit scores = 5.9357
CFS merit scores = 5.9415
CFS merit scores = 5.94695
CFS merit scores = 5.95225
CFS merit scores = 5.95755
CFS merit scores = 5.96206
CFS merit scores = 5.96661
CFS merit scores = 5.97124
CFS merit scores = 5.97592
CFS merit scores = 5.98029
CFS merit scores = 5.98427
CFS merit scores = 5.98811
CFS merit scores = 5.99189
CFS merit scores = 5.99559
CFS merit scores = 5.99929
CFS merit scores = 6.00293
CFS merit scores = 6.00577
CFS merit scores = 6.00827
CFS merit scores = 6.01055
CFS merit scores = 6.01305
CFS merit scores = 6.01536
CFS merit scores = 6.0178
CFS merit scores = 6.02019
CFS merit scores = 6.02228
CFS merit scores = 6.02429
CFS merit scores = 6.02615
CFS merit scores = 6.0279
CFS merit scores = 6.02972
CFS merit scores = 6.03149
CFS merit scores = 6.03332
CFS merit scores = 6.03491
CFS merit scores = 6.03636
CFS merit scores = 6.03797
CFS merit scores = 6.03917
CFS merit scores = 6.04017
CFS merit scores = 6.04124
CFS merit scores = 6.04235
CFS merit scores = 6.04346
CFS merit scores = 6.04467
CFS merit scores = 6.0459
CFS merit scores = 6.0467
CFS merit scores = 6.04754
CFS merit scores = 6.04803
CFS merit scores = 6.04853
CFS merit scores = 6.04907
CFS merit scores = 6.04966
CFS merit scores = 6.05002
CFS merit scores = 6.05035
CFS merit scores = 6.05068
CFS merit scores = 6.05107
CFS merit scores = 6.05166
CFS merit scores = 6.05183
CFS merit scores = 6.05213
CFS merit scores = 6.05231
CFS merit scores = 6.05229
CFS merit scores = 6.05192
CFS merit scores = 6.05129
CFS merit scores = 6.0508
CFS merit scores = 6.05021
CFS merit scores = 6.04973
CFS merit scores = 6.04925
CFS merit scores = 6.04863
CFS merit scores = 6.04788
CFS merit scores = 6.0472
CFS merit scores = 6.0463
CFS merit scores = 6.0454
CFS merit scores = 6.04432
CFS merit scores = 6.0432
CFS merit scores = 6.04221
CFS merit scores = 6.04126
CFS merit scores = 6.04049
CFS merit scores = 6.03937
CFS merit scores = 6.03823
CFS merit scores = 6.03707
CFS merit scores = 6.03586
CFS merit scores = 6.03457
CFS merit scores = 6.03298
CFS merit scores = 6.0316
CFS merit scores = 6.02981
CFS merit scores = 6.02805
CFS merit scores = 6.02614
CFS merit scores = 6.02429
CFS merit scores = 6.02257
CFS merit scores = 6.02077
CFS merit scores = 6.01907
CFS merit scores = 6.01707
CFS merit scores = 6.01471
CFS merit scores = 6.01236
CFS merit scores = 6.01011
CFS merit scores = 6.00783
CFS merit scores = 6.00525
CFS merit scores = 6.00213
CFS merit scores = 5.99922
CFS merit scores = 5.99592
CFS merit scores = 5.99283
CFS merit scores = 5.98896
CFS merit scores = 5.98509
CFS merit scores = 5.98126
CFS merit scores = 5.97733
CFS merit scores = 5.97322
CFS merit scores = 5.96915
CFS merit scores = 5.96487
CFS merit scores = 5.96046
CFS merit scores = 5.95623
CFS merit scores = 5.95205
CFS merit scores = 5.94808
CFS merit scores = 5.94343
CFS merit scores = 5.93892
CFS merit scores = 5.93449
CFS merit scores = 5.92989
CFS merit scores = 5.92528
CFS merit scores = 5.92072
CFS merit scores = 5.91629
CFS merit scores = 5.91188
CFS merit scores = 5.90752
CFS merit scores = 5.90284
CFS merit scores = 5.8979
CFS merit scores = 5.89296
CFS merit scores = 5.88774
CFS merit scores = 5.88242
CFS merit scores = 5.87703
CFS merit scores = 5.87182
CFS merit scores = 5.86656
CFS merit scores = 5.86125
CFS merit scores = 5.85609
CFS merit scores = 5.85108
CFS merit scores = 5.84576
CFS merit scores = 5.84033
CFS merit scores = 5.83495
CFS merit scores = 5.82926
CFS merit scores = 5.82361
CFS merit scores = 5.81761
CFS merit scores = 5.81173
CFS merit scores = 5.80585
CFS merit scores = 5.79991
CFS merit scores = 5.79388
CFS merit scores = 5.78795
CFS merit scores = 5.78163
CFS merit scores = 5.77539
CFS merit scores = 5.76901
CFS merit scores = 5.76272
CFS merit scores = 5.75617
CFS merit scores = 5.74961
CFS merit scores = 5.74294
CFS merit scores = 5.73598
CFS merit scores = 5.7291
CFS merit scores = 5.72222
CFS merit scores = 5.71546
CFS merit scores = 5.70855
CFS merit scores = 5.7015
CFS merit scores = 5.69451
CFS merit scores = 5.68716
CFS merit scores = 5.67961
CFS merit scores = 5.67204
CFS merit scores = 5.66437
CFS merit scores = 5.65685
CFS merit scores = 5.64938
CFS merit scores = 5.64193
CFS merit scores = 5.63451
CFS merit scores = 5.62712
CFS merit scores = 5.6199
CFS merit scores = 5.61271
CFS merit scores = 5.6054
CFS merit scores = 5.59797
CFS merit scores = 5.59053
CFS merit scores = 5.58296
CFS merit scores = 5.5744
CFS merit scores = 5.56597
CFS merit scores = 5.55746
CFS merit scores = 5.54899
CFS merit scores = 5.54033
CFS merit scores = 5.53168
CFS merit scores = 5.52318
CFS merit scores = 5.51361
CFS merit scores = 5.50415
CFS merit scores = 5.494
CFS merit scores = 5.48348
CFS merit scores = 5.47131
CFS merit scores = 5.45884
CFS merit scores = 5.44586
CFS merit scores = 5.43099
CFS merit scores = 5.41583
CFS merit scores = 5.40078
CFS merit scores = 5.38559
CFS merit scores = 5.36778
CFS merit scores = 5.34966
CFS merit scores = 5.33141
cnt = 1	feature = 83	correl = 0.445412	descr = Gibbs_of_Target_Sequence__Pos_19_Step_1
cnt = 2	feature = 2	correl = -0.134318	descr = Position_Specific_Bin_Base_0_Base_G
cnt = 3	feature = 502	correl = -0.0730174	descr = N_Gram_CTGGC
cnt = 4	feature = 14	correl = -0.0832759	descr = Position_Specific_Bin_Base_4_Base_C
cnt = 5	feature = 848	correl = -0.034037	descr = N_Gram_TGCCG
cnt = 6	feature = 857	correl = 0.0299642	descr = N_Gram_TGGAC
cnt = 7	feature = 749	correl = -0.0288557	descr = N_Gram_TACG
cnt = 8	feature = 356	correl = 0.0256986	descr = N_Gram_CATAG
cnt = 9	feature = 687	correl = -0.0251885	descr = N_Gram_GTAAT
cnt = 10	feature = 765	correl = 0.0298168	descr = N_Gram_TAGTC
cnt = 11	feature = 880	correl = -0.0287172	descr = N_Gram_TTAAT
cnt = 12	feature = 808	correl = 0.0459006	descr = N_Gram_TCGCA
cnt = 13	feature = 228	correl = -0.0519931	descr = N_Gram_ACGGG
cnt = 14	feature = 327	correl = 0.0221769	descr = N_Gram_CAACG
cnt = 15	feature = 452	correl = -0.0470947	descr = N_Gram_CGGCA
cnt = 16	feature = 734	correl = 0.0263948	descr = N_Gram_TAACT
cnt = 17	feature = 806	correl = 0.0300373	descr = N_Gram_TCGAG
cnt = 18	feature = 697	correl = -0.0524763	descr = N_Gram_GTCCG
cnt = 19	feature = 612	correl = -0.0279923	descr = N_Gram_GCTCA
cnt = 20	feature = 774	correl = 0.0599442	descr = N_Gram_TATCA
cnt = 21	feature = 812	correl = 0.0409726	descr = N_Gram_TCGGA
cnt = 22	feature = 539	correl = -0.0600909	descr = N_Gram_GACCG
cnt = 23	feature = 704	correl = 0.0481177	descr = N_Gram_GTCTA
cnt = 24	feature = 770	correl = 0.02339	descr = N_Gram_TATAC
cnt = 25	feature = 800	correl = 0.079682	descr = N_Gram_TCCTA
cnt = 26	feature = 461	correl = -0.0276819	descr = N_Gram_CGGTT
cnt = 27	feature = 430	correl = -0.025773	descr = N_Gram_CGACA
cnt = 28	feature = 316	correl = 0.0315011	descr = N_Gram_ATTGT
cnt = 29	feature = 592	correl = 0.0218472	descr = N_Gram_GCCTA
cnt = 30	feature = 732	correl = 0.0498621	descr = N_Gram_TAAAC
cnt = 31	feature = 772	correl = 0.0326001	descr = N_Gram_TATAT
cnt = 32	feature = 799	correl = -0.0221485	descr = N_Gram_TCCCG
cnt = 33	feature = 554	correl = -0.0256454	descr = N_Gram_GAGTA
cnt = 34	feature = 233	correl = 0.069752	descr = N_Gram_ACTAC
cnt = 35	feature = 432	correl = -0.0414496	descr = N_Gram_CGACG
cnt = 36	feature = 493	correl = -0.0497037	descr = N_Gram_CTCGT
cnt = 37	feature = 403	correl = -0.0265512	descr = N_Gram_CCGCG
cnt = 38	feature = 530	correl = 0.0698073	descr = N_Gram_GAATA
cnt = 39	feature = 925	correl = 0.0653805	descr = N_Gram_TTTAG
cnt = 40	feature = 716	correl = -0.0577597	descr = N_Gram_GTGGG
cnt = 41	feature = 723	correl = 0.0375933	descr = N_Gram_GTTCG
cnt = 42	feature = 508	correl = -0.0368954	descr = N_Gram_CTTAA
cnt = 43	feature = 640	correl = -0.0616316	descr = N_Gram_GGCAA
cnt = 44	feature = 850	correl = -0.0246167	descr = N_Gram_TGCGC
cnt = 45	feature = 308	correl = -0.021528	descr = N_Gram_ATTAA
cnt = 46	feature = 582	correl = -0.0247798	descr = N_Gram_GCCAC
cnt = 47	feature = 903	correl = 0.0574173	descr = N_Gram_TTCTA
cnt = 48	feature = 264	correl = -0.0251786	descr = N_Gram_AGGGA
cnt = 49	feature = 726	correl = -0.0258337	descr = N_Gram_GTTGT
cnt = 50	feature = 798	correl = -0.0499878	descr = N_Gram_TCCCC
cnt = 51	feature = 254	correl = -0.0361483	descr = N_Gram_AGCCC
cnt = 52	feature = 572	correl = -0.0353289	descr = N_Gram_GCACC
cnt = 53	feature = 583	correl = -0.0614779	descr = N_Gram_GCCAG
cnt = 54	feature = 535	correl = 0.0296377	descr = N_Gram_GACAT
cnt = 55	feature = 52	correl = -0.0598637	descr = Position_Specific_Bin_Base_17_Base_G
cnt = 56	feature = 603	correl = -0.0299975	descr = N_Gram_GCGGG
cnt = 57	feature = 721	correl = 0.0353547	descr = N_Gram_GTTAC
cnt = 58	feature = 871	correl = 0.0287283	descr = N_Gram_TGTCG
cnt = 59	feature = 345	correl = -0.042937	descr = N_Gram_CAGAC
cnt = 60	feature = 665	correl = -0.0569768	descr = N_Gram_GGGGT
cnt = 61	feature = 545	correl = 0.046208	descr = N_Gram_GACTG
cnt = 62	feature = 43	correl = 0.0764144	descr = Position_Specific_Bin_Base_15_Base_A
cnt = 63	feature = 631	correl = -0.0275775	descr = N_Gram_GGACG
cnt = 64	feature = 645	correl = -0.0253824	descr = N_Gram_GGCCG
cnt = 65	feature = 446	correl = -0.0569674	descr = N_Gram_CGCGT
cnt = 66	feature = 273	correl = -0.0298605	descr = N_Gram_AGTTC
cnt = 67	feature = 718	correl = 0.0284015	descr = N_Gram_GTGTA
cnt = 68	feature = 297	correl = 0.072704	descr = N_Gram_ATCTC
cnt = 69	feature = 560	correl = -0.0412813	descr = N_Gram_GATGG
cnt = 70	feature = 35	correl = 0.0305708	descr = Position_Specific_Bin_Base_12_Base_A
cnt = 71	feature = 495	correl = 0.0333681	descr = N_Gram_CTCTA
cnt = 72	feature = 240	correl = 0.0242662	descr = N_Gram_ACTTC
cnt = 73	feature = 258	correl = 0.0227648	descr = N_Gram_AGCTA
cnt = 74	feature = 625	correl = -0.0312403	descr = N_Gram_GGAAA
cnt = 75	feature = 334	correl = -0.0253653	descr = N_Gram_CACAT
cnt = 76	feature = 672	correl = 0.0395921	descr = N_Gram_GGTAA
cnt = 77	feature = 786	correl = 0.040975	descr = N_Gram_TCAAC
cnt = 78	feature = 705	correl = 0.0255253	descr = N_Gram_GTCTC
cnt = 79	feature = 649	correl = -0.0653284	descr = N_Gram_GGCGT
cnt = 80	feature = 769	correl = 0.0568551	descr = N_Gram_TATAA
cnt = 81	feature = 436	correl = -0.0308214	descr = N_Gram_CGATC
cnt = 82	feature = 753	correl = 0.0355871	descr = N_Gram_TACTG
cnt = 83	feature = 56	correl = 0.0342793	descr = Position_Specific_Bin_Base_18_Base_T
cnt = 84	feature = 4	correl = -0.0290785	descr = Position_Specific_Bin_Base_1_Base_C
cnt = 85	feature = 519	correl = 0.0249463	descr = N_Gram_CTTTC
cnt = 86	feature = 60	correl = 0.0675692	descr = Position_Specific_Bin_Base_19_Base_T
cnt = 87	feature = 311	correl = 0.0401423	descr = N_Gram_ATTCG
cnt = 88	feature = 663	correl = -0.0460106	descr = N_Gram_GGGGA
cnt = 89	feature = 659	correl = -0.0928826	descr = N_Gram_GGGCC
cnt = 90	feature = 664	correl = -0.0781102	descr = N_Gram_GGGGC
cnt = 91	feature = 16	correl = 0.0569384	descr = Position_Specific_Bin_Base_5_Base_T
cnt = 92	feature = 766	correl = 0.0325944	descr = N_Gram_TAGTG
cnt = 93	feature = 788	correl = 0.0514998	descr = N_Gram_TCACC
cnt = 94	feature = 518	correl = -0.0389601	descr = N_Gram_CTTTA
cnt = 95	feature = 702	correl = 0.0614707	descr = N_Gram_GTCGT
cnt = 96	feature = 852	correl = 0.0263852	descr = N_Gram_TGCTA
cnt = 97	feature = 31	correl = -0.0413951	descr = Position_Specific_Bin_Base_11_Base_A
cnt = 98	feature = 1	correl = 0.10639	descr = Position_Specific_Bin_Base_0_Base_C
cnt = 99	feature = 915	correl = -0.0261694	descr = N_Gram_TTGGC
cnt = 100	feature = 813	correl = -0.0333191	descr = N_Gram_TCGGC
cnt = 101	feature = 597	correl = -0.0518267	descr = N_Gram_GCGCA
cnt = 102	feature = 8	correl = 0.046204	descr = Position_Specific_Bin_Base_2_Base_C
cnt = 103	feature = 739	correl = -0.0573986	descr = N_Gram_TAATC
cnt = 104	feature = 819	correl = 0.0499949	descr = N_Gram_TCTAC
cnt = 105	feature = 717	correl = -0.0239231	descr = N_Gram_GTGGT
cnt = 106	feature = 25	correl = 0.0315956	descr = Position_Specific_Bin_Base_9_Base_A
cnt = 107	feature = 64	correl = 0.115046	descr = Position_Specific_Bin_Base_20_Base_T
cnt = 108	feature = 738	correl = 0.057749	descr = N_Gram_TAAGG
cnt = 109	feature = 706	correl = 0.023864	descr = N_Gram_GTCTT
cnt = 110	feature = 368	correl = -0.0513613	descr = N_Gram_CCAAA
cnt = 111	feature = 627	correl = -0.0483494	descr = N_Gram_GGAAG
cnt = 112	feature = 481	correl = 0.0230737	descr = N_Gram_CTAGA
cnt = 113	feature = 278	correl = 0.0240922	descr = N_Gram_ATAGA
cnt = 114	feature = 553	correl = -0.02656	descr = N_Gram_GAGGT
cnt = 115	feature = 41	correl = -0.153466	descr = Position_Specific_Bin_Base_14_Base_G
cnt = 116	feature = 314	correl = -0.0219584	descr = N_Gram_ATTGA
cnt = 117	feature = 752	correl = 0.0723271	descr = N_Gram_TACTA
cnt = 118	feature = 696	correl = -0.059595	descr = N_Gram_GTCCC
cnt = 119	feature = 105	correl = -0.0226742	descr = Xue_Structure_Feature_A111
cnt = 120	feature = 593	correl = -0.0546191	descr = N_Gram_GCCTC
cnt = 121	feature = 792	correl = 0.0238637	descr = N_Gram_TCATA
cnt = 122	feature = 914	correl = 0.0477703	descr = N_Gram_TTGGA
cnt = 123	feature = 917	correl = 0.0352431	descr = N_Gram_TTGGT
cnt = 124	feature = 286	correl = 0.0357376	descr = N_Gram_ATCAA
cnt = 125	feature = 350	correl = -0.0304052	descr = N_Gram_CAGCG
cnt = 126	feature = 802	correl = -0.0354371	descr = N_Gram_TCCTG
cnt = 127	feature = 740	correl = -0.0224546	descr = N_Gram_TAATG
cnt = 128	feature = 251	correl = -0.0228779	descr = N_Gram_AGCAC
cnt = 129	feature = 678	correl = -0.0697012	descr = N_Gram_GGTGC
cnt = 130	feature = 598	correl = -0.0891962	descr = N_Gram_GCGCG
cnt = 131	feature = 677	correl = -0.0295549	descr = N_Gram_GGTGA
cnt = 132	feature = 270	correl = 0.0978037	descr = N_Gram_AGTCG
cnt = 133	feature = 634	correl = -0.0603391	descr = N_Gram_GGAGC
cnt = 134	feature = 394	correl = -0.0802951	descr = N_Gram_CCCTG
cnt = 135	feature = 904	correl = 0.0391527	descr = N_Gram_TTCTC
cnt = 136	feature = 17	correl = -0.0411288	descr = Position_Specific_Bin_Base_6_Base_C
cnt = 137	feature = 789	correl = -0.0437661	descr = N_Gram_TCACG
cnt = 138	feature = 900	correl = 0.0347613	descr = N_Gram_TTCGC
cnt = 139	feature = 271	correl = 0.033487	descr = N_Gram_AGTCT
cnt = 140	feature = 29	correl = -0.0520621	descr = Position_Specific_Bin_Base_10_Base_G
cnt = 141	feature = 21	correl = 0.063079	descr = Position_Specific_Bin_Base_7_Base_T
cnt = 142	feature = 482	correl = 0.0653408	descr = N_Gram_CTAGC
cnt = 143	feature = 501	correl = 0.0556723	descr = N_Gram_CTGGA
cnt = 144	feature = 843	correl = 0.0429714	descr = N_Gram_TGCA
cnt = 145	feature = 780	correl = 0.0635508	descr = N_Gram_TATTC
cnt = 146	feature = 701	correl = -0.0257734	descr = N_Gram_GTCGG
cnt = 147	feature = 11	correl = 0.0705931	descr = Position_Specific_Bin_Base_3_Base_G
cnt = 148	feature = 292	correl = 0.0314177	descr = N_Gram_ATCCT
cnt = 149	feature = 541	correl = -0.0386102	descr = N_Gram_GACGG
cnt = 150	feature = 927	correl = 0.0437377	descr = N_Gram_TTTCC
cnt = 151	feature = 213	correl = -0.082548	descr = N_Gram_ACCAC
cnt = 152	feature = 40	correl = -0.0337954	descr = Position_Specific_Bin_Base_14_Base_C
cnt = 153	feature = 934	correl = 0.0333976	descr = N_Gram_TTTTA
cnt = 154	feature = 6	correl = 0.0227163	descr = Position_Specific_Bin_Base_1_Base_T
cnt = 155	feature = 821	correl = 0.0338482	descr = N_Gram_TCTAT
cnt = 156	feature = 293	correl = 0.0460203	descr = N_Gram_ATCG
cnt = 157	feature = 838	correl = 0.0299158	descr = N_Gram_TGAAT
cnt = 158	feature = 837	correl = 0.0485925	descr = N_Gram_TGAAG
cnt = 159	feature = 423	correl = 0.0268605	descr = N_Gram_CCTTG
cnt = 160	feature = 643	correl = -0.0814625	descr = N_Gram_GGCCA
cnt = 161	feature = 489	correl = -0.0350947	descr = N_Gram_CTCAC
cnt = 162	feature = 620	correl = 0.0228653	descr = N_Gram_GCTGT
cnt = 163	feature = 58	correl = -0.127886	descr = Position_Specific_Bin_Base_19_Base_C
cnt = 164	feature = 10	correl = -0.128026	descr = Position_Specific_Bin_Base_2_Base_T
cnt = 165	feature = 674	correl = 0.0296051	descr = N_Gram_GGTCA
cnt = 166	feature = 590	correl = -0.0346526	descr = N_Gram_GCCGA
cnt = 167	feature = 658	correl = -0.046249	descr = N_Gram_GGGCA
cnt = 168	feature = 831	correl = 0.0329457	descr = N_Gram_TCTTG
cnt = 169	feature = 610	correl = 0.022858	descr = N_Gram_GCTAT
cnt = 170	feature = 23	correl = -0.0937995	descr = Position_Specific_Bin_Base_8_Base_C
cnt = 171	feature = 579	correl = 0.0345371	descr = N_Gram_GCATT
cnt = 172	feature = 33	correl = -0.0478523	descr = Position_Specific_Bin_Base_11_Base_G
cnt = 173	feature = 229	correl = -0.0365522	descr = N_Gram_ACGT
cnt = 174	feature = 46	correl = 0.0796893	descr = Position_Specific_Bin_Base_16_Base_A
cnt = 175	feature = 675	correl = -0.0716173	descr = N_Gram_GGTCC
cnt = 176	feature = 632	correl = 0.0457683	descr = N_Gram_GGACT
cnt = 177	feature = 490	correl = -0.0416983	descr = N_Gram_CTCCC
cnt = 178	feature = 59	correl = -0.119212	descr = Position_Specific_Bin_Base_19_Base_G
cnt = 179	feature = 42	correl = 0.0758564	descr = Position_Specific_Bin_Base_14_Base_T
cnt = 180	feature = 256	correl = -0.0452271	descr = N_Gram_AGCGG
cnt = 181	feature = 358	correl = 0.0754686	descr = N_Gram_CATCT
cnt = 182	feature = 916	correl = -0.0249317	descr = N_Gram_TTGGG
cnt = 183	feature = 494	correl = 0.0386658	descr = N_Gram_CTCT
cnt = 184	feature = 709	correl = 0.044263	descr = N_Gram_GTGAA
cnt = 185	feature = 641	correl = -0.0525538	descr = N_Gram_GGCAG
cnt = 186	feature = 307	correl = 0.0516734	descr = N_Gram_ATTA
cnt = 187	feature = 260	correl = 0.0261891	descr = N_Gram_AGGAA
cnt = 188	feature = 794	correl = 0.0293761	descr = N_Gram_TCCA
cnt = 189	feature = 409	correl = 0.0774527	descr = N_Gram_CCTA
cnt = 190	feature = 9	correl = 0.119112	descr = Position_Specific_Bin_Base_2_Base_G
cnt = 191	feature = 478	correl = 0.0388374	descr = N_Gram_CTACA
cnt = 192	feature = 28	correl = -0.0840068	descr = Position_Specific_Bin_Base_10_Base_C
cnt = 193	feature = 671	correl = 0.0314753	descr = N_Gram_GGTA
cnt = 194	feature = 15	correl = -0.0752273	descr = Position_Specific_Bin_Base_5_Base_C
cnt = 195	feature = 531	correl = 0.0398536	descr = N_Gram_GAATT
cnt = 196	feature = 773	correl = 0.0602763	descr = N_Gram_TATC
cnt = 197	feature = 865	correl = 0.0321869	descr = N_Gram_TGGTC
cnt = 198	feature = 867	correl = 0.0517352	descr = N_Gram_TGTA
cnt = 199	feature = 367	correl = -0.0278045	descr = N_Gram_CCAA
cnt = 200	feature = 389	correl = -0.0999543	descr = N_Gram_CCCGA
cnt = 201	feature = 499	correl = -0.0326022	descr = N_Gram_CTGC
cnt = 202	feature = 47	correl = -0.0464534	descr = Position_Specific_Bin_Base_16_Base_C
cnt = 203	feature = 348	correl = -0.032593	descr = N_Gram_CAGCA
cnt = 204	feature = 815	correl = 0.0441174	descr = N_Gram_TCGT
cnt = 205	feature = 536	correl = -0.0758617	descr = N_Gram_GACC
cnt = 206	feature = 759	correl = 0.067802	descr = N_Gram_TAGC
cnt = 207	feature = 438	correl = -0.0355033	descr = N_Gram_CGCA
cnt = 208	feature = 725	correl = -0.0424462	descr = N_Gram_GTTGG
cnt = 209	feature = 679	correl = -0.107502	descr = N_Gram_GGTGG
cnt = 210	feature = 277	correl = 0.0459221	descr = N_Gram_ATAG
cnt = 211	feature = 384	correl = -0.09069	descr = N_Gram_CCCC
cnt = 212	feature = 206	correl = 0.073167	descr = N_Gram_ACAT
cnt = 213	feature = 515	correl = -0.0225347	descr = N_Gram_CTTGG
cnt = 214	feature = 616	correl = -0.0360442	descr = N_Gram_GCTG
cnt = 215	feature = 336	correl = -0.0676452	descr = N_Gram_CACG
cnt = 216	feature = 303	correl = -0.0476658	descr = N_Gram_ATGG
cnt = 217	feature = 703	correl = 0.0295497	descr = N_Gram_GTCT
cnt = 218	feature = 884	correl = 0.0590672	descr = N_Gram_TTAG
cnt = 219	feature = 288	correl = 0.0528521	descr = N_Gram_ATCC
cnt = 220	feature = 751	correl = 0.0496689	descr = N_Gram_TACT
cnt = 221	feature = 708	correl = 0.0352974	descr = N_Gram_GTGA
cnt = 222	feature = 589	correl = -0.0317639	descr = N_Gram_GCCG
cnt = 223	feature = 680	correl = -0.0357018	descr = N_Gram_GGTT
cnt = 224	feature = 654	correl = -0.0850223	descr = N_Gram_GGGA
cnt = 225	feature = 412	correl = -0.0882423	descr = N_Gram_CCTC
cnt = 226	feature = 826	correl = 0.0809043	descr = N_Gram_TCTG
cnt = 227	feature = 768	correl = 0.0705929	descr = N_Gram_TATA
cnt = 228	feature = 66	correl = 0.0882252	descr = Gibbs_of_Target_Sequence__Pos_0_Step_1
cnt = 229	feature = 81	correl = 0.110592	descr = Gibbs_of_Target_Sequence__Pos_17_Step_1
cnt = 230	feature = 899	correl = 0.0311282	descr = N_Gram_TTCG
cnt = 231	feature = 68	correl = -0.154217	descr = Gibbs_of_Target_Sequence__Pos_2_Step_1
cnt = 232	feature = 70	correl = 0.0559657	descr = Gibbs_of_Target_Sequence__Pos_5_Step_1
cnt = 233	feature = 856	correl = 0.0218742	descr = N_Gram_TGGA
cnt = 234	feature = 525	correl = -0.0305174	descr = N_Gram_GAAG
cnt = 235	feature = 78	correl = 0.148402	descr = Gibbs_of_Target_Sequence__Pos_14_Step_1
cnt = 236	feature = 743	correl = 0.0578635	descr = N_Gram_TACA
cnt = 237	feature = 392	correl = -0.0694441	descr = N_Gram_CCCT
cnt = 238	feature = 646	correl = -0.11501	descr = N_Gram_GGCG
cnt = 239	feature = 755	correl = 0.0542345	descr = N_Gram_TAGA
cnt = 240	feature = 80	correl = 0.139503	descr = Gibbs_of_Target_Sequence__Pos_16_Step_1
cnt = 241	feature = 483	correl = 0.0476722	descr = N_Gram_CTAT
cnt = 242	feature = 76	correl = 0.0481381	descr = Gibbs_of_Target_Sequence__Pos_11_Step_1
cnt = 243	feature = 624	correl = -0.0317003	descr = N_Gram_GGAA
cnt = 244	feature = 462	correl = -0.0492925	descr = N_Gram_CGT
cnt = 245	feature = 67	correl = -0.0287526	descr = Gibbs_of_Target_Sequence__Pos_1_Step_1
cnt = 246	feature = 71	correl = 0.101006	descr = Gibbs_of_Target_Sequence__Pos_6_Step_1
cnt = 247	feature = 77	correl = 0.13154	descr = Gibbs_of_Target_Sequence__Pos_13_Step_1
cnt = 248	feature = 231	correl = 0.035948	descr = N_Gram_ACT
cnt = 249	feature = 834	correl = 0.06505	descr = N_Gram_TGA
cnt = 250	feature = 662	correl = -0.0947679	descr = N_Gram_GGGG
cnt = 251	feature = 310	correl = 0.0804628	descr = N_Gram_ATTC
cnt = 252	feature = 210	correl = -0.0371794	descr = N_Gram_ACC
cnt = 253	feature = 669	correl = -0.0935417	descr = N_Gram_GGGTG
cnt = 254	feature = 396	correl = -0.100816	descr = N_Gram_CCGA
cnt = 255	feature = 74	correl = 0.110939	descr = Gibbs_of_Target_Sequence__Pos_9_Step_1
cnt = 256	feature = 82	correl = 0.201542	descr = Gibbs_of_Target_Sequence__Pos_18_Step_1
cnt = 257	feature = 796	correl = -0.0527372	descr = N_Gram_TCCC
cnt = 258	feature = 72	correl = 0.155333	descr = Gibbs_of_Target_Sequence__Pos_7_Step_1
cnt = 259	feature = 284	correl = 0.0678223	descr = N_Gram_ATC
cnt = 260	feature = 600	correl = -0.102743	descr = N_Gram_GCGG
cnt = 261	feature = 657	correl = -0.126764	descr = N_Gram_GGGC
cnt = 262	feature = 818	correl = 0.0748774	descr = N_Gram_TCTA
cnt = 263	feature = 707	correl = -0.0326722	descr = N_Gram_GTG
cnt = 264	feature = 79	correl = 0.103722	descr = Gibbs_of_Target_Sequence__Pos_15_Step_1
cnt = 265	feature = 366	correl = -0.0722358	descr = N_Gram_CCA
cnt = 266	feature = 666	correl = -0.0628313	descr = N_Gram_GGGT
cnt = 267	feature = 676	correl = -0.0979986	descr = N_Gram_GGTG
cnt = 268	feature = 892	correl = 0.097904	descr = N_Gram_TTC
cnt = 269	feature = 275	correl = 0.0611281	descr = N_Gram_ATA
cnt = 270	feature = 449	correl = -0.116375	descr = N_Gram_CGG
cnt = 271	feature = 767	correl = 0.124041	descr = N_Gram_TAT
cnt = 272	feature = 595	correl = -0.105737	descr = N_Gram_GCG
cnt = 273	feature = 473	correl = 0.102908	descr = N_Gram_CTA
cnt = 274	feature = 653	correl = -0.138931	descr = N_Gram_GGG
cnt = 275	feature = 565	correl = -0.127803	descr = N_Gram_GC
cnt = 276	feature = 365	correl = -0.0852732	descr = N_Gram_CC
num rows = 2188
num_elements = 606076
..*
optimization finished, #iter = 2498
nu = 0.343144
obj = -60.463626, rho = -0.726055
nSV = 1040, nBSV = 499
num rows = 243
num_elements = 67311
*
optimization finished, #iter = 199
nu = 0.287737
obj = -6.350704, rho = -0.697770
nSV = 122, nBSV = 31
..*
optimization finished, #iter = 2498
nu = 0.343144
obj = -60.463626, rho = -0.726055
nSV = 1040, nBSV = 499
CFS merit scores = 1.35829
CFS merit scores = 1.59756
CFS merit scores = 1.85335
CFS merit scores = 2.08062
CFS merit scores = 2.29189
CFS merit scores = 2.47653
CFS merit scores = 2.64704
CFS merit scores = 2.80407
CFS merit scores = 2.94854
CFS merit scores = 3.08424
CFS merit scores = 3.21342
CFS merit scores = 3.33726
CFS merit scores = 3.45496
CFS merit scores = 3.56593
CFS merit scores = 3.67202
CFS merit scores = 3.77426
CFS merit scores = 3.87231
CFS merit scores = 3.96691
CFS merit scores = 4.05763
CFS merit scores = 4.14435
CFS merit scores = 4.22761
CFS merit scores = 4.30648
CFS merit scores = 4.38163
CFS merit scores = 4.45406
CFS merit scores = 4.52293
CFS merit scores = 4.58802
CFS merit scores = 4.64828
CFS merit scores = 4.7072
CFS merit scores = 4.7647
CFS merit scores = 4.81781
CFS merit scores = 4.86948
CFS merit scores = 4.918
CFS merit scores = 4.96381
CFS merit scores = 5.00741
CFS merit scores = 5.04931
CFS merit scores = 5.08831
CFS merit scores = 5.12575
CFS merit scores = 5.162
CFS merit scores = 5.19765
CFS merit scores = 5.23227
CFS merit scores = 5.26459
CFS merit scores = 5.29658
CFS merit scores = 5.3267
CFS merit scores = 5.35524
CFS merit scores = 5.38285
CFS merit scores = 5.40806
CFS merit scores = 5.43271
CFS merit scores = 5.45738
CFS merit scores = 5.48197
CFS merit scores = 5.5035
CFS merit scores = 5.5253
CFS merit scores = 5.54414
CFS merit scores = 5.56241
CFS merit scores = 5.5804
CFS merit scores = 5.59734
CFS merit scores = 5.6138
CFS merit scores = 5.62957
CFS merit scores = 5.64502
CFS merit scores = 5.65995
CFS merit scores = 5.67467
CFS merit scores = 5.68697
CFS merit scores = 5.69919
CFS merit scores = 5.71138
CFS merit scores = 5.72368
CFS merit scores = 5.73539
CFS merit scores = 5.74693
CFS merit scores = 5.75787
CFS merit scores = 5.76931
CFS merit scores = 5.77957
CFS merit scores = 5.78958
CFS merit scores = 5.79888
CFS merit scores = 5.80819
CFS merit scores = 5.81681
CFS merit scores = 5.82536
CFS merit scores = 5.83391
CFS merit scores = 5.84249
CFS merit scores = 5.8509
CFS merit scores = 5.85908
CFS merit scores = 5.86693
CFS merit scores = 5.87425
CFS merit scores = 5.88153
CFS merit scores = 5.88885
CFS merit scores = 5.89589
CFS merit scores = 5.90289
CFS merit scores = 5.9098
CFS merit scores = 5.91683
CFS merit scores = 5.92266
CFS merit scores = 5.92825
CFS merit scores = 5.93356
CFS merit scores = 5.93866
CFS merit scores = 5.94356
CFS merit scores = 5.94823
CFS merit scores = 5.95279
CFS merit scores = 5.95723
CFS merit scores = 5.96129
CFS merit scores = 5.96549
CFS merit scores = 5.96965
CFS merit scores = 5.97417
CFS merit scores = 5.97843
CFS merit scores = 5.98205
CFS merit scores = 5.9856
CFS merit scores = 5.98868
CFS merit scores = 5.99202
CFS merit scores = 5.99536
CFS merit scores = 5.99853
CFS merit scores = 6.00148
CFS merit scores = 6.00467
CFS merit scores = 6.00728
CFS merit scores = 6.00952
CFS merit scores = 6.012
CFS merit scores = 6.01413
CFS merit scores = 6.01582
CFS merit scores = 6.01738
CFS merit scores = 6.0186
CFS merit scores = 6.02005
CFS merit scores = 6.02155
CFS merit scores = 6.02307
CFS merit scores = 6.02457
CFS merit scores = 6.02609
CFS merit scores = 6.02759
CFS merit scores = 6.02888
CFS merit scores = 6.03045
CFS merit scores = 6.032
CFS merit scores = 6.03353
CFS merit scores = 6.03534
CFS merit scores = 6.03696
CFS merit scores = 6.03802
CFS merit scores = 6.03909
CFS merit scores = 6.04028
CFS merit scores = 6.04101
CFS merit scores = 6.04187
CFS merit scores = 6.04249
CFS merit scores = 6.04304
CFS merit scores = 6.04336
CFS merit scores = 6.04376
CFS merit scores = 6.04382
CFS merit scores = 6.04383
CFS merit scores = 6.04376
CFS merit scores = 6.04371
CFS merit scores = 6.04365
CFS merit scores = 6.0435
CFS merit scores = 6.04339
CFS merit scores = 6.04258
CFS merit scores = 6.04177
CFS merit scores = 6.04104
CFS merit scores = 6.04017
CFS merit scores = 6.03934
CFS merit scores = 6.03814
CFS merit scores = 6.03711
CFS merit scores = 6.03608
CFS merit scores = 6.03497
CFS merit scores = 6.034
CFS merit scores = 6.03266
CFS merit scores = 6.03118
CFS merit scores = 6.02964
CFS merit scores = 6.02828
CFS merit scores = 6.02686
CFS merit scores = 6.02532
CFS merit scores = 6.02364
CFS merit scores = 6.02219
CFS merit scores = 6.02042
CFS merit scores = 6.01886
CFS merit scores = 6.01732
CFS merit scores = 6.01549
CFS merit scores = 6.01353
CFS merit scores = 6.01155
CFS merit scores = 6.00964
CFS merit scores = 6.00768
CFS merit scores = 6.00541
CFS merit scores = 6.003
CFS merit scores = 6.00062
CFS merit scores = 5.99813
CFS merit scores = 5.99557
CFS merit scores = 5.993
CFS merit scores = 5.9904
CFS merit scores = 5.98754
CFS merit scores = 5.98488
CFS merit scores = 5.98211
CFS merit scores = 5.97935
CFS merit scores = 5.97639
CFS merit scores = 5.97341
CFS merit scores = 5.9705
CFS merit scores = 5.96723
CFS merit scores = 5.96384
CFS merit scores = 5.96046
CFS merit scores = 5.95682
CFS merit scores = 5.95321
CFS merit scores = 5.94959
CFS merit scores = 5.94587
CFS merit scores = 5.94203
CFS merit scores = 5.93816
CFS merit scores = 5.93409
CFS merit scores = 5.93018
CFS merit scores = 5.92626
CFS merit scores = 5.92202
CFS merit scores = 5.91795
CFS merit scores = 5.91336
CFS merit scores = 5.90866
CFS merit scores = 5.90411
CFS merit scores = 5.89967
CFS merit scores = 5.89529
CFS merit scores = 5.89056
CFS merit scores = 5.88592
CFS merit scores = 5.88112
CFS merit scores = 5.87647
CFS merit scores = 5.87161
CFS merit scores = 5.86669
CFS merit scores = 5.86172
CFS merit scores = 5.85675
CFS merit scores = 5.8516
CFS merit scores = 5.84636
CFS merit scores = 5.8407
CFS merit scores = 5.83507
CFS merit scores = 5.82907
CFS merit scores = 5.82306
CFS merit scores = 5.81702
CFS merit scores = 5.81116
CFS merit scores = 5.80533
CFS merit scores = 5.79921
CFS merit scores = 5.79307
CFS merit scores = 5.78688
CFS merit scores = 5.78072
CFS merit scores = 5.77478
CFS merit scores = 5.76887
CFS merit scores = 5.76288
CFS merit scores = 5.75652
CFS merit scores = 5.75019
CFS merit scores = 5.74362
CFS merit scores = 5.7369
CFS merit scores = 5.73028
CFS merit scores = 5.7235
CFS merit scores = 5.71689
CFS merit scores = 5.71034
CFS merit scores = 5.7036
CFS merit scores = 5.69646
CFS merit scores = 5.68906
CFS merit scores = 5.6815
CFS merit scores = 5.67414
CFS merit scores = 5.6666
CFS merit scores = 5.6589
CFS merit scores = 5.65106
CFS merit scores = 5.64319
CFS merit scores = 5.63517
CFS merit scores = 5.62732
CFS merit scores = 5.61945
CFS merit scores = 5.61143
CFS merit scores = 5.60326
CFS merit scores = 5.59484
CFS merit scores = 5.58652
CFS merit scores = 5.57823
CFS merit scores = 5.56947
CFS merit scores = 5.56051
CFS merit scores = 5.55161
CFS merit scores = 5.54254
CFS merit scores = 5.53279
CFS merit scores = 5.52272
CFS merit scores = 5.51236
CFS merit scores = 5.50203
CFS merit scores = 5.49166
CFS merit scores = 5.48064
CFS merit scores = 5.46946
CFS merit scores = 5.45814
CFS merit scores = 5.44673
CFS merit scores = 5.43554
CFS merit scores = 5.42447
CFS merit scores = 5.4131
CFS merit scores = 5.40166
CFS merit scores = 5.38817
CFS merit scores = 5.37458
CFS merit scores = 5.36038
CFS merit scores = 5.34397
CFS merit scores = 5.32573
cnt = 1	feature = 64	correl = 0.358287	descr = Position_Specific_Bin_Base_20_Base_A
cnt = 2	feature = 60	correl = 0.178366	descr = Position_Specific_Bin_Base_19_Base_A
cnt = 3	feature = 2	correl = -0.146576	descr = Position_Specific_Bin_Base_0_Base_G
cnt = 4	feature = 14	correl = -0.0712411	descr = Position_Specific_Bin_Base_4_Base_C
cnt = 5	feature = 8	correl = 0.126725	descr = Position_Specific_Bin_Base_2_Base_G
cnt = 6	feature = 663	correl = 0.0620852	descr = N_Gram_GGTAA
cnt = 7	feature = 904	correl = 0.0286517	descr = N_Gram_TTTAC
cnt = 8	feature = 592	correl = -0.0235706	descr = N_Gram_GCGAA
cnt = 9	feature = 336	correl = -0.0293546	descr = N_Gram_CACGA
cnt = 10	feature = 337	correl = -0.0329156	descr = N_Gram_CACGG
cnt = 11	feature = 794	correl = -0.0271513	descr = N_Gram_TCGCG
cnt = 12	feature = 436	correl = -0.0333836	descr = N_Gram_CGCAA
cnt = 13	feature = 432	correl = -0.029736	descr = N_Gram_CGAGT
cnt = 14	feature = 723	correl = 0.0299884	descr = N_Gram_TAACT
cnt = 15	feature = 871	correl = 0.0535966	descr = N_Gram_TTAGT
cnt = 16	feature = 313	correl = 0.0377887	descr = N_Gram_ATTCG
cnt = 17	feature = 536	correl = 0.0757219	descr = N_Gram_GACTA
cnt = 18	feature = 462	correl = 0.0291085	descr = N_Gram_CGTCT
cnt = 19	feature = 449	correl = -0.103508	descr = N_Gram_CGGCG
cnt = 20	feature = 217	correl = -0.0281603	descr = N_Gram_ACCCC
cnt = 21	feature = 706	correl = 0.0236165	descr = N_Gram_GTGTA
cnt = 22	feature = 672	correl = -0.0457738	descr = N_Gram_GGTTA
cnt = 23	feature = 755	correl = 0.0277192	descr = N_Gram_TATAC
cnt = 24	feature = 772	correl = 0.0275011	descr = N_Gram_TCACT
cnt = 25	feature = 461	correl = -0.0509989	descr = N_Gram_CGTCG
cnt = 26	feature = 232	correl = 0.0254921	descr = N_Gram_ACTAG
cnt = 27	feature = 207	correl = 0.0577334	descr = N_Gram_ACAGT
cnt = 28	feature = 867	correl = -0.0317417	descr = N_Gram_TTACG
cnt = 29	feature = 214	correl = -0.0244272	descr = N_Gram_ACCAA
cnt = 30	feature = 430	correl = -0.0414653	descr = N_Gram_CGACG
cnt = 31	feature = 518	correl = 0.0349127	descr = N_Gram_GAACA
cnt = 32	feature = 345	correl = -0.0475207	descr = N_Gram_CAGAG
cnt = 33	feature = 631	correl = -0.0642513	descr = N_Gram_GGCAA
cnt = 34	feature = 565	correl = -0.0520765	descr = N_Gram_GCACC
cnt = 35	feature = 537	correl = -0.03471	descr = N_Gram_GACTC
cnt = 36	feature = 311	correl = 0.0785075	descr = N_Gram_ATTAT
cnt = 37	feature = 356	correl = -0.0393785	descr = N_Gram_CATAC
cnt = 38	feature = 396	correl = -0.0350515	descr = N_Gram_CCCGG
cnt = 39	feature = 228	correl = -0.0322178	descr = N_Gram_ACGTT
cnt = 40	feature = 708	correl = 0.0442011	descr = N_Gram_GTGTT
cnt = 41	feature = 288	correl = -0.026094	descr = N_Gram_ATCCC
cnt = 42	feature = 264	correl = 0.0231256	descr = N_Gram_AGGGG
cnt = 43	feature = 293	correl = 0.0357411	descr = N_Gram_ATCGC
cnt = 44	feature = 749	correl = 0.0289965	descr = N_Gram_TAGGC
cnt = 45	feature = 482	correl = -0.0229229	descr = N_Gram_CTATT
cnt = 46	feature = 769	correl = 0.0410459	descr = N_Gram_TCAAC
cnt = 47	feature = 256	correl = -0.0225655	descr = N_Gram_AGCGT
cnt = 48	feature = 678	correl = -0.0406309	descr = N_Gram_GTAAT
cnt = 49	feature = 481	correl = 0.0361821	descr = N_Gram_CTATG
cnt = 50	feature = 653	correl = -0.0805885	descr = N_Gram_GGGCG
cnt = 51	feature = 58	correl = -0.0554315	descr = Position_Specific_Bin_Base_18_Base_G
cnt = 52	feature = 348	correl = -0.0446723	descr = N_Gram_CAGCC
cnt = 53	feature = 355	correl = -0.0527381	descr = N_Gram_CATAA
cnt = 54	feature = 718	correl = 0.0237608	descr = N_Gram_GTTTT
cnt = 55	feature = 743	correl = 0.0579814	descr = N_Gram_TAGAC
cnt = 56	feature = 620	correl = 0.0329454	descr = N_Gram_GGAAT
cnt = 57	feature = 852	correl = 0.035643	descr = N_Gram_TGTAT
cnt = 58	feature = 610	correl = -0.0304918	descr = N_Gram_GCTGA
cnt = 59	feature = 739	correl = 0.0390892	descr = N_Gram_TACTG
cnt = 60	feature = 701	correl = -0.0496444	descr = N_Gram_GTGGA
cnt = 61	feature = 489	correl = -0.0385007	descr = N_Gram_CTCGT
cnt = 62	feature = 676	correl = 0.0532631	descr = N_Gram_GTAAA
cnt = 63	feature = 284	correl = 0.0227366	descr = N_Gram_ATCAC
cnt = 64	feature = 316	correl = -0.0343752	descr = N_Gram_ATTGA
cnt = 65	feature = 4	correl = -0.095692	descr = Position_Specific_Bin_Base_1_Base_G
cnt = 66	feature = 759	correl = 0.0522734	descr = N_Gram_TATCG
cnt = 67	feature = 43	correl = -0.0360016	descr = Position_Specific_Bin_Base_14_Base_C
cnt = 68	feature = 765	correl = 0.0230802	descr = N_Gram_TATTG
cnt = 69	feature = 403	correl = -0.0492996	descr = N_Gram_CCGAC
cnt = 70	feature = 299	correl = 0.0408196	descr = N_Gram_ATGAG
cnt = 71	feature = 35	correl = -0.0260274	descr = Position_Specific_Bin_Base_11_Base_C
cnt = 72	feature = 716	correl = 0.0230667	descr = N_Gram_GTTTC
cnt = 73	feature = 270	correl = 0.0419811	descr = N_Gram_AGTGA
cnt = 74	feature = 589	correl = -0.0658581	descr = N_Gram_GCCTC
cnt = 75	feature = 206	correl = 0.0348917	descr = N_Gram_ACAGC
cnt = 76	feature = 593	correl = 0.0306313	descr = N_Gram_GCGAG
cnt = 77	feature = 900	correl = 0.0392185	descr = N_Gram_TTGTG
cnt = 78	feature = 766	correl = 0.0421281	descr = N_Gram_TATTT
cnt = 79	feature = 798	correl = -0.0289937	descr = N_Gram_TCGGC
cnt = 80	feature = 632	correl = -0.0245577	descr = N_Gram_GGCAC
cnt = 81	feature = 404	correl = -0.0482677	descr = N_Gram_CCGAG
cnt = 82	feature = 597	correl = -0.0892689	descr = N_Gram_GCGCG
cnt = 83	feature = 865	correl = 0.0627583	descr = N_Gram_TTACA
cnt = 84	feature = 578	correl = -0.022042	descr = N_Gram_GCCAT
cnt = 85	feature = 277	correl = 0.0399101	descr = N_Gram_ATAGG
cnt = 86	feature = 499	correl = -0.0261698	descr = N_Gram_CTGGG
cnt = 87	feature = 21	correl = -0.128692	descr = Position_Specific_Bin_Base_7_Base_C
cnt = 88	feature = 687	correl = -0.0426177	descr = N_Gram_GTCCT
cnt = 89	feature = 725	correl = 0.065277	descr = N_Gram_TAAGA
cnt = 90	feature = 590	correl = -0.0376121	descr = N_Gram_GCCTT
cnt = 91	feature = 773	correl = -0.0389115	descr = N_Gram_TCAGA
cnt = 92	feature = 649	correl = -0.066296	descr = N_Gram_GGGAG
cnt = 93	feature = 310	correl = 0.0368814	descr = N_Gram_ATTAG
cnt = 94	feature = 233	correl = 0.0403478	descr = N_Gram_ACTCT
cnt = 95	feature = 726	correl = 0.0527422	descr = N_Gram_TAAGG
cnt = 96	feature = 16	correl = 0.0521204	descr = Position_Specific_Bin_Base_5_Base_T
cnt = 97	feature = 531	correl = -0.0563381	descr = N_Gram_GACCA
cnt = 98	feature = 11	correl = 0.0660375	descr = Position_Specific_Bin_Base_3_Base_G
cnt = 99	feature = 657	correl = -0.0685156	descr = N_Gram_GGGGC
cnt = 100	feature = 717	correl = 0.0434794	descr = N_Gram_GTTTG
cnt = 101	feature = 702	correl = -0.097727	descr = N_Gram_GTGGC
cnt = 102	feature = 66	correl = -0.175743	descr = Position_Specific_Bin_Base_20_Base_G
cnt = 103	feature = 25	correl = -0.0805312	descr = Position_Specific_Bin_Base_8_Base_C
cnt = 104	feature = 802	correl = 0.0984104	descr = N_Gram_TCGTG
cnt = 105	feature = 665	correl = 0.0242077	descr = N_Gram_GGTCA
cnt = 106	feature = 39	correl = -0.0232311	descr = Position_Specific_Bin_Base_12_Base_C
cnt = 107	feature = 283	correl = 0.025831	descr = N_Gram_ATCAA
cnt = 108	feature = 494	correl = -0.0446519	descr = N_Gram_CTGAG
cnt = 109	feature = 554	correl = -0.0443482	descr = N_Gram_GATGT
cnt = 110	feature = 809	correl = 0.0354456	descr = N_Gram_TCTCA
cnt = 111	feature = 857	correl = 0.059711	descr = N_Gram_TGTGT
cnt = 112	feature = 292	correl = 0.0411099	descr = N_Gram_ATCGA
cnt = 113	feature = 28	correl = -0.0219214	descr = Position_Specific_Bin_Base_9_Base_C
cnt = 114	feature = 669	correl = -0.0846378	descr = N_Gram_GGTGC
cnt = 115	feature = 52	correl = 0.0257648	descr = Position_Specific_Bin_Base_17_Base_A
cnt = 116	feature = 825	correl = 0.0589411	descr = N_Gram_TGATA
cnt = 117	feature = 41	correl = -0.0292418	descr = Position_Specific_Bin_Base_13_Base_G
cnt = 118	feature = 595	correl = -0.0541316	descr = N_Gram_GCGCA
cnt = 119	feature = 240	correl = 0.0347361	descr = N_Gram_AGAAT
cnt = 120	feature = 17	correl = 0.025947	descr = Position_Specific_Bin_Base_6_Base_A
cnt = 121	feature = 62	correl = -0.113957	descr = Position_Specific_Bin_Base_19_Base_G
cnt = 122	feature = 502	correl = 0.0557513	descr = N_Gram_CTGTT
cnt = 123	feature = 263	correl = -0.100463	descr = N_Gram_AGGGC
cnt = 124	feature = 298	correl = 0.0218882	descr = N_Gram_ATGAA
cnt = 125	feature = 412	correl = 0.0756104	descr = N_Gram_CCTA
cnt = 126	feature = 573	correl = 0.0383425	descr = N_Gram_GCATC
cnt = 127	feature = 0	correl = 0.0408875	descr = Position_Specific_Bin_Base_0_Base_A
cnt = 128	feature = 6	correl = -0.0487253	descr = Position_Specific_Bin_Base_2_Base_A
cnt = 129	feature = 613	correl = 0.0299603	descr = N_Gram_GCTTG
cnt = 130	feature = 751	correl = 0.0229892	descr = N_Gram_TAGTG
cnt = 131	feature = 625	correl = -0.0715398	descr = N_Gram_GGAGC
cnt = 132	feature = 806	correl = 0.0486878	descr = N_Gram_TCTAG
cnt = 133	feature = 770	correl = 0.0226629	descr = N_Gram_TCACC
cnt = 134	feature = 914	correl = 0.0308527	descr = N_Gram_TTTTA
cnt = 135	feature = 392	correl = -0.051413	descr = N_Gram_CCCCT
cnt = 136	feature = 704	correl = -0.0270476	descr = N_Gram_GTGGT
cnt = 137	feature = 59	correl = 0.0387945	descr = Position_Specific_Bin_Base_18_Base_T
cnt = 138	feature = 231	correl = 0.0774614	descr = N_Gram_ACTAC
cnt = 139	feature = 33	correl = 0.056225	descr = Position_Specific_Bin_Base_10_Base_T
cnt = 140	feature = 394	correl = -0.107535	descr = N_Gram_CCCGA
cnt = 141	feature = 654	correl = -0.0328268	descr = N_Gram_GGGCT
cnt = 142	feature = 834	correl = 0.044933	descr = N_Gram_TGCGA
cnt = 143	feature = 596	correl = -0.02334	descr = N_Gram_GCGCC
cnt = 144	feature = 899	correl = 0.0386719	descr = N_Gram_TTGTA
cnt = 145	feature = 583	correl = -0.0676653	descr = N_Gram_GCCCT
cnt = 146	feature = 838	correl = 0.0396114	descr = N_Gram_TGCTA
cnt = 147	feature = 42	correl = 0.109371	descr = Position_Specific_Bin_Base_14_Base_A
cnt = 148	feature = 334	correl = -0.0457092	descr = N_Gram_CACCT
cnt = 149	feature = 821	correl = 0.0333067	descr = N_Gram_TGAAC
cnt = 150	feature = 707	correl = 0.0267682	descr = N_Gram_GTGTG
cnt = 151	feature = 10	correl = 0.0232199	descr = Position_Specific_Bin_Base_3_Base_A
cnt = 152	feature = 23	correl = 0.0675076	descr = Position_Specific_Bin_Base_7_Base_T
cnt = 153	feature = 879	correl = 0.0338876	descr = N_Gram_TTCCT
cnt = 154	feature = 677	correl = 0.0303263	descr = N_Gram_GTAAG
cnt = 155	feature = 29	correl = 0.0436148	descr = Position_Specific_Bin_Base_9_Base_T
cnt = 156	feature = 40	correl = 0.062245	descr = Position_Specific_Bin_Base_13_Base_A
cnt = 157	feature = 679	correl = 0.0267852	descr = N_Gram_GTAGG
cnt = 158	feature = 495	correl = 0.0438076	descr = N_Gram_CTGAT
cnt = 159	feature = 31	correl = -0.0681223	descr = Position_Specific_Bin_Base_10_Base_C
cnt = 160	feature = 515	correl = 0.0643418	descr = N_Gram_CTTTG
cnt = 161	feature = 876	correl = 0.0285159	descr = N_Gram_TTCAC
cnt = 162	feature = 1	correl = 0.10883	descr = Position_Specific_Bin_Base_0_Base_C
cnt = 163	feature = 843	correl = -0.0602187	descr = N_Gram_TGGCC
cnt = 164	feature = 658	correl = -0.0475021	descr = N_Gram_GGGGT
cnt = 165	feature = 105	correl = -0.0810077	descr = Fold_of_RNAi_Sequence_Pos_14
cnt = 166	feature = 251	correl = 0.0506023	descr = N_Gram_AGCAT
cnt = 167	feature = 47	correl = -0.0324619	descr = Position_Specific_Bin_Base_15_Base_G
cnt = 168	feature = 452	correl = -0.0661885	descr = N_Gram_CGGGC
cnt = 169	feature = 286	correl = 0.0446456	descr = N_Gram_ATCC
cnt = 170	feature = 612	correl = -0.0411458	descr = N_Gram_GCTGG
cnt = 171	feature = 666	correl = -0.0708143	descr = N_Gram_GGTCC
cnt = 172	feature = 792	correl = 0.0483028	descr = N_Gram_TCGC
cnt = 173	feature = 813	correl = 0.0919454	descr = N_Gram_TCTGC
cnt = 174	feature = 786	correl = -0.0222608	descr = N_Gram_TCCTC
cnt = 175	feature = 738	correl = 0.0697023	descr = N_Gram_TACTA
cnt = 176	feature = 627	correl = -0.0354776	descr = N_Gram_GGATG
cnt = 177	feature = 709	correl = -0.0266704	descr = N_Gram_GTTA
cnt = 178	feature = 9	correl = -0.138678	descr = Position_Specific_Bin_Base_2_Base_T
cnt = 179	feature = 258	correl = 0.0263574	descr = N_Gram_AGGAA
cnt = 180	feature = 526	correl = 0.0382797	descr = N_Gram_GACA
cnt = 181	feature = 696	correl = 0.0324222	descr = N_Gram_GTGAA
cnt = 182	feature = 697	correl = -0.0544785	descr = N_Gram_GTGC
cnt = 183	feature = 56	correl = 0.0371989	descr = Position_Specific_Bin_Base_18_Base_A
cnt = 184	feature = 600	correl = -0.100305	descr = N_Gram_GCGGC
cnt = 185	feature = 525	correl = 0.0399057	descr = N_Gram_GAATT
cnt = 186	feature = 560	correl = -0.0524111	descr = N_Gram_GCAA
cnt = 187	feature = 910	correl = 0.0675055	descr = N_Gram_TTTGA
cnt = 188	feature = 638	correl = -0.0287459	descr = N_Gram_GGCCT
cnt = 189	feature = 303	correl = -0.0637035	descr = N_Gram_ATGG
cnt = 190	feature = 884	correl = 0.0444576	descr = N_Gram_TTCTA
cnt = 191	feature = 15	correl = -0.0587711	descr = Position_Specific_Bin_Base_5_Base_C
cnt = 192	feature = 501	correl = 0.0444681	descr = N_Gram_CTGT
cnt = 193	feature = 260	correl = -0.0279198	descr = N_Gram_AGGC
cnt = 194	feature = 603	correl = -0.0843941	descr = N_Gram_GCGT
cnt = 195	feature = 535	correl = 0.0327094	descr = N_Gram_GACT
cnt = 196	feature = 645	correl = -0.028764	descr = N_Gram_GGCTT
cnt = 197	feature = 406	correl = -0.0326925	descr = N_Gram_CCGC
cnt = 198	feature = 490	correl = 0.0218385	descr = N_Gram_CTCT
cnt = 199	feature = 864	correl = 0.0294999	descr = N_Gram_TTAC
cnt = 200	feature = 831	correl = -0.0498201	descr = N_Gram_TGCC
cnt = 201	feature = 530	correl = -0.0776776	descr = N_Gram_GACC
cnt = 202	feature = 753	correl = 0.072643	descr = N_Gram_TATA
cnt = 203	feature = 848	correl = -0.0503508	descr = N_Gram_TGGGG
cnt = 204	feature = 314	correl = 0.0891307	descr = N_Gram_ATTCT
cnt = 205	feature = 294	correl = 0.0577272	descr = N_Gram_ATCT
cnt = 206	feature = 519	correl = -0.0295681	descr = N_Gram_GAAG
cnt = 207	feature = 796	correl = -0.0437282	descr = N_Gram_TCGG
cnt = 208	feature = 32	correl = -0.0614011	descr = Position_Specific_Bin_Base_10_Base_G
cnt = 209	feature = 640	correl = -0.0652173	descr = N_Gram_GGCGC
cnt = 210	feature = 254	correl = -0.0455553	descr = N_Gram_AGCG
cnt = 211	feature = 662	correl = 0.0418976	descr = N_Gram_GGTA
cnt = 212	feature = 409	correl = -0.0436792	descr = N_Gram_CCGG
cnt = 213	feature = 549	correl = 0.0379661	descr = N_Gram_GATA
cnt = 214	feature = 624	correl = -0.0522865	descr = N_Gram_GGAG
cnt = 215	feature = 837	correl = 0.0288322	descr = N_Gram_TGCT
cnt = 216	feature = 898	correl = 0.0659799	descr = N_Gram_TTGT
cnt = 217	feature = 808	correl = 0.0507935	descr = N_Gram_TCTC
cnt = 218	feature = 705	correl = 0.0377741	descr = N_Gram_GTGT
cnt = 219	feature = 671	correl = -0.0420794	descr = N_Gram_GGTT
cnt = 220	feature = 660	correl = -0.0777255	descr = N_Gram_GGGTG
cnt = 221	feature = 903	correl = 0.0312798	descr = N_Gram_TTTA
cnt = 222	feature = 297	correl = 0.0298498	descr = N_Gram_ATGA
cnt = 223	feature = 308	correl = 0.0586631	descr = N_Gram_ATTA
cnt = 224	feature = 664	correl = -0.0230042	descr = N_Gram_GGTC
cnt = 225	feature = 541	correl = -0.0264315	descr = N_Gram_GAGC
cnt = 226	feature = 213	correl = -0.0327663	descr = N_Gram_ACCA
cnt = 227	feature = 478	correl = 0.0406079	descr = N_Gram_CTAT
cnt = 228	feature = 350	correl = -0.0380443	descr = N_Gram_CAGG
cnt = 229	feature = 812	correl = 0.0824549	descr = N_Gram_TCTG
cnt = 230	feature = 695	correl = 0.0251789	descr = N_Gram_GTGA
cnt = 231	feature = 278	correl = 0.0911245	descr = N_Gram_ATAT
cnt = 232	feature = 643	correl = -0.0596644	descr = N_Gram_GGCT
cnt = 233	feature = 675	correl = 0.0433913	descr = N_Gram_GTAA
cnt = 234	feature = 70	correl = -0.0362326	descr = Gibbs_of_Target_Sequence__Pos_1_Step_1
cnt = 235	feature = 358	correl = 0.0421472	descr = N_Gram_CATC
cnt = 236	feature = 856	correl = 0.0424666	descr = N_Gram_TGTG
cnt = 237	feature = 815	correl = 0.0651993	descr = N_Gram_TCTT
cnt = 238	feature = 721	correl = 0.0388412	descr = N_Gram_TAAA
cnt = 239	feature = 579	correl = -0.15241	descr = N_Gram_GCCC
cnt = 240	feature = 729	correl = 0.0596028	descr = N_Gram_TAC
cnt = 241	feature = 82	correl = 0.155462	descr = Gibbs_of_Target_Sequence__Pos_14_Step_1
cnt = 242	feature = 80	correl = 0.0262231	descr = Gibbs_of_Target_Sequence__Pos_12_Step_1
cnt = 243	feature = 789	correl = 0.0472824	descr = N_Gram_TCG
cnt = 244	feature = 655	correl = -0.078152	descr = N_Gram_GGGG
cnt = 245	feature = 76	correl = 0.0851445	descr = Gibbs_of_Target_Sequence__Pos_8_Step_1
cnt = 246	feature = 598	correl = -0.105405	descr = N_Gram_GCGG
cnt = 247	feature = 229	correl = 0.0389079	descr = N_Gram_ACT
cnt = 248	feature = 249	correl = -0.0316751	descr = N_Gram_AGC
cnt = 249	feature = 674	correl = 0.050949	descr = N_Gram_GTA
cnt = 250	feature = 634	correl = -0.125607	descr = N_Gram_GGCC
cnt = 251	feature = 83	correl = 0.093925	descr = Gibbs_of_Target_Sequence__Pos_15_Step_1
cnt = 252	feature = 768	correl = 0.0284493	descr = N_Gram_TCA
cnt = 253	feature = 79	correl = 0.0510236	descr = Gibbs_of_Target_Sequence__Pos_11_Step_1
cnt = 254	feature = 71	correl = -0.161942	descr = Gibbs_of_Target_Sequence__Pos_2_Step_1
cnt = 255	feature = 367	correl = -0.0762401	descr = N_Gram_CCA
cnt = 256	feature = 74	correl = 0.105693	descr = Gibbs_of_Target_Sequence__Pos_6_Step_1
cnt = 257	feature = 77	correl = 0.105195	descr = Gibbs_of_Target_Sequence__Pos_9_Step_1
cnt = 258	feature = 81	correl = 0.136849	descr = Gibbs_of_Target_Sequence__Pos_13_Step_1
cnt = 259	feature = 659	correl = -0.0534267	descr = N_Gram_GGGT
cnt = 260	feature = 819	correl = 0.0517797	descr = N_Gram_TGA
cnt = 261	feature = 78	correl = 0.121833	descr = Gibbs_of_Target_Sequence__Pos_10_Step_1
cnt = 262	feature = 767	correl = 0.0498243	descr = N_Gram_TC
cnt = 263	feature = 818	correl = 0.0442776	descr = N_Gram_TG
cnt = 264	feature = 539	correl = -0.0290841	descr = N_Gram_GAG
cnt = 265	feature = 384	correl = -0.158535	descr = N_Gram_CCC
cnt = 266	feature = 849	correl = 0.0813398	descr = N_Gram_TGT
cnt = 267	feature = 483	correl = -0.0214124	descr = N_Gram_CTC
cnt = 268	feature = 803	correl = 0.105728	descr = N_Gram_TCT
cnt = 269	feature = 752	correl = 0.121629	descr = N_Gram_TAT
cnt = 270	feature = 646	correl = -0.119216	descr = N_Gram_GGG
cnt = 271	feature = 307	correl = 0.115103	descr = N_Gram_ATT
cnt = 272	feature = 366	correl = -0.0976346	descr = N_Gram_CC
num rows = 2188
num_elements = 597324
..*
optimization finished, #iter = 2375
nu = 0.329285
obj = -57.786148, rho = -0.741779
nSV = 998, nBSV = 478
num rows = 243
num_elements = 66339
*
optimization finished, #iter = 211
nu = 0.291838
obj = -6.331609, rho = -0.594919
nSV = 128, nBSV = 29
..*
optimization finished, #iter = 2375
nu = 0.329285
obj = -57.786148, rho = -0.741779
nSV = 998, nBSV = 478
CFS merit scores = 1.35653
CFS merit scores = 1.5886
CFS merit scores = 1.83815
CFS merit scores = 2.06362
CFS merit scores = 2.26986
CFS merit scores = 2.459
CFS merit scores = 2.6351
CFS merit scores = 2.79737
CFS merit scores = 2.9485
CFS merit scores = 3.08983
CFS merit scores = 3.22342
CFS merit scores = 3.35121
CFS merit scores = 3.47344
CFS merit scores = 3.59044
CFS merit scores = 3.70302
CFS merit scores = 3.80962
CFS merit scores = 3.90733
CFS merit scores = 4.0009
CFS merit scores = 4.09124
CFS merit scores = 4.17856
CFS merit scores = 4.26093
CFS merit scores = 4.34025
CFS merit scores = 4.4159
CFS merit scores = 4.48828
CFS merit scores = 4.55836
CFS merit scores = 4.62315
CFS merit scores = 4.6854
CFS merit scores = 4.74452
CFS merit scores = 4.80213
CFS merit scores = 4.85711
CFS merit scores = 4.90948
CFS merit scores = 4.95847
CFS merit scores = 5.0062
CFS merit scores = 5.05205
CFS merit scores = 5.09578
CFS merit scores = 5.13615
CFS merit scores = 5.17444
CFS merit scores = 5.21109
CFS merit scores = 5.24669
CFS merit scores = 5.27929
CFS merit scores = 5.31031
CFS merit scores = 5.33974
CFS merit scores = 5.36755
CFS merit scores = 5.39494
CFS merit scores = 5.42181
CFS merit scores = 5.44679
CFS merit scores = 5.47139
CFS merit scores = 5.49513
CFS merit scores = 5.51755
CFS merit scores = 5.53917
CFS merit scores = 5.56055
CFS merit scores = 5.58117
CFS merit scores = 5.60137
CFS merit scores = 5.62168
CFS merit scores = 5.64047
CFS merit scores = 5.65859
CFS merit scores = 5.6756
CFS merit scores = 5.69219
CFS merit scores = 5.70879
CFS merit scores = 5.72476
CFS merit scores = 5.73939
CFS merit scores = 5.75301
CFS merit scores = 5.76721
CFS merit scores = 5.78031
CFS merit scores = 5.79351
CFS merit scores = 5.80634
CFS merit scores = 5.81782
CFS merit scores = 5.82829
CFS merit scores = 5.83886
CFS merit scores = 5.84952
CFS merit scores = 5.86001
CFS merit scores = 5.87027
CFS merit scores = 5.88034
CFS merit scores = 5.8904
CFS merit scores = 5.8989
CFS merit scores = 5.90751
CFS merit scores = 5.91574
CFS merit scores = 5.92383
CFS merit scores = 5.93158
CFS merit scores = 5.93901
CFS merit scores = 5.94568
CFS merit scores = 5.95221
CFS merit scores = 5.95891
CFS merit scores = 5.96499
CFS merit scores = 5.97109
CFS merit scores = 5.9769
CFS merit scores = 5.98228
CFS merit scores = 5.98749
CFS merit scores = 5.99273
CFS merit scores = 5.99794
CFS merit scores = 6.00263
CFS merit scores = 6.00754
CFS merit scores = 6.0118
CFS merit scores = 6.0161
CFS merit scores = 6.02035
CFS merit scores = 6.02416
CFS merit scores = 6.028
CFS merit scores = 6.03166
CFS merit scores = 6.03541
CFS merit scores = 6.03889
CFS merit scores = 6.04213
CFS merit scores = 6.04529
CFS merit scores = 6.04785
CFS merit scores = 6.05029
CFS merit scores = 6.05283
CFS merit scores = 6.05565
CFS merit scores = 6.05824
CFS merit scores = 6.06102
CFS merit scores = 6.06351
CFS merit scores = 6.06597
CFS merit scores = 6.06836
CFS merit scores = 6.07036
CFS merit scores = 6.07233
CFS merit scores = 6.07456
CFS merit scores = 6.07667
CFS merit scores = 6.07897
CFS merit scores = 6.08082
CFS merit scores = 6.08223
CFS merit scores = 6.08362
CFS merit scores = 6.08487
CFS merit scores = 6.08568
CFS merit scores = 6.08655
CFS merit scores = 6.08734
CFS merit scores = 6.08819
CFS merit scores = 6.08906
CFS merit scores = 6.08994
CFS merit scores = 6.09096
CFS merit scores = 6.09184
CFS merit scores = 6.09252
CFS merit scores = 6.09306
CFS merit scores = 6.09333
CFS merit scores = 6.09324
CFS merit scores = 6.09318
CFS merit scores = 6.09327
CFS merit scores = 6.09275
CFS merit scores = 6.09245
CFS merit scores = 6.09221
CFS merit scores = 6.09162
CFS merit scores = 6.09071
CFS merit scores = 6.08962
CFS merit scores = 6.08857
CFS merit scores = 6.08753
CFS merit scores = 6.08644
CFS merit scores = 6.08535
CFS merit scores = 6.08436
CFS merit scores = 6.08346
CFS merit scores = 6.08212
CFS merit scores = 6.08076
CFS merit scores = 6.07964
CFS merit scores = 6.07861
CFS merit scores = 6.07727
CFS merit scores = 6.07608
CFS merit scores = 6.07465
CFS merit scores = 6.07296
CFS merit scores = 6.07141
CFS merit scores = 6.06951
CFS merit scores = 6.06776
CFS merit scores = 6.06569
CFS merit scores = 6.06367
CFS merit scores = 6.06146
CFS merit scores = 6.05933
CFS merit scores = 6.05731
CFS merit scores = 6.05535
CFS merit scores = 6.05335
CFS merit scores = 6.05106
CFS merit scores = 6.04876
CFS merit scores = 6.04637
CFS merit scores = 6.044
CFS merit scores = 6.04164
CFS merit scores = 6.03916
CFS merit scores = 6.03668
CFS merit scores = 6.0341
CFS merit scores = 6.03168
CFS merit scores = 6.02906
CFS merit scores = 6.02665
CFS merit scores = 6.02421
CFS merit scores = 6.02163
CFS merit scores = 6.01884
CFS merit scores = 6.01609
CFS merit scores = 6.01344
CFS merit scores = 6.01066
CFS merit scores = 6.00786
CFS merit scores = 6.00498
CFS merit scores = 6.00216
CFS merit scores = 5.99919
CFS merit scores = 5.99613
CFS merit scores = 5.99321
CFS merit scores = 5.99005
CFS merit scores = 5.98704
CFS merit scores = 5.9838
CFS merit scores = 5.98071
CFS merit scores = 5.9774
CFS merit scores = 5.97407
CFS merit scores = 5.97074
CFS merit scores = 5.96756
CFS merit scores = 5.96442
CFS merit scores = 5.96093
CFS merit scores = 5.95743
CFS merit scores = 5.95399
CFS merit scores = 5.95058
CFS merit scores = 5.94714
CFS merit scores = 5.94363
CFS merit scores = 5.93984
CFS merit scores = 5.93606
CFS merit scores = 5.93236
CFS merit scores = 5.92861
CFS merit scores = 5.92491
CFS merit scores = 5.92091
CFS merit scores = 5.91683
CFS merit scores = 5.9126
CFS merit scores = 5.90843
CFS merit scores = 5.90409
CFS merit scores = 5.89985
CFS merit scores = 5.89519
CFS merit scores = 5.89001
CFS merit scores = 5.88459
CFS merit scores = 5.87898
CFS merit scores = 5.87343
CFS merit scores = 5.86786
CFS merit scores = 5.86188
CFS merit scores = 5.85611
CFS merit scores = 5.84987
CFS merit scores = 5.84363
CFS merit scores = 5.83746
CFS merit scores = 5.83131
CFS merit scores = 5.82521
CFS merit scores = 5.81904
CFS merit scores = 5.81273
CFS merit scores = 5.80653
CFS merit scores = 5.80037
CFS merit scores = 5.79421
CFS merit scores = 5.78808
CFS merit scores = 5.78195
CFS merit scores = 5.77583
CFS merit scores = 5.76936
CFS merit scores = 5.76272
CFS merit scores = 5.75575
CFS merit scores = 5.74864
CFS merit scores = 5.74158
CFS merit scores = 5.73447
CFS merit scores = 5.72737
CFS merit scores = 5.7204
CFS merit scores = 5.71344
CFS merit scores = 5.70642
CFS merit scores = 5.69945
CFS merit scores = 5.69229
CFS merit scores = 5.68515
CFS merit scores = 5.67768
CFS merit scores = 5.67023
CFS merit scores = 5.66266
CFS merit scores = 5.65525
CFS merit scores = 5.6478
CFS merit scores = 5.64033
CFS merit scores = 5.63301
CFS merit scores = 5.62549
CFS merit scores = 5.6179
CFS merit scores = 5.6099
CFS merit scores = 5.60185
CFS merit scores = 5.59367
CFS merit scores = 5.58551
CFS merit scores = 5.57712
CFS merit scores = 5.56811
CFS merit scores = 5.55834
CFS merit scores = 5.54777
CFS merit scores = 5.53669
CFS merit scores = 5.52561
CFS merit scores = 5.51456
CFS merit scores = 5.50369
CFS merit scores = 5.49262
CFS merit scores = 5.48126
CFS merit scores = 5.46942
CFS merit scores = 5.45766
CFS merit scores = 5.44568
CFS merit scores = 5.43277
CFS merit scores = 5.41819
CFS merit scores = 5.40394
CFS merit scores = 5.38864
CFS merit scores = 5.36953
CFS merit scores = 5.32636
cnt = 1	feature = 64	correl = 0.35653	descr = Position_Specific_Bin_Base_20_Base_A
cnt = 2	feature = 2	correl = -0.140676	descr = Position_Specific_Bin_Base_0_Base_G
cnt = 3	feature = 60	correl = 0.164791	descr = Position_Specific_Bin_Base_19_Base_A
cnt = 4	feature = 593	correl = -0.061331	descr = N_Gram_GCCCC
cnt = 5	feature = 228	correl = -0.031765	descr = N_Gram_ACCCC
cnt = 6	feature = 749	correl = -0.0324242	descr = N_Gram_TACG
cnt = 7	feature = 231	correl = -0.0449528	descr = N_Gram_ACCGA
cnt = 8	feature = 770	correl = 0.0226726	descr = N_Gram_TATAC
cnt = 9	feature = 674	correl = 0.0488004	descr = N_Gram_GGTAA
cnt = 10	feature = 806	correl = 0.0412869	descr = N_Gram_TCGCA
cnt = 11	feature = 336	correl = 0.0273672	descr = N_Gram_CAACG
cnt = 12	feature = 739	correl = 0.0261103	descr = N_Gram_TAAGC
cnt = 13	feature = 319	correl = -0.0273164	descr = N_Gram_ATTAA
cnt = 14	feature = 550	correl = 0.0707536	descr = N_Gram_GACTA
cnt = 15	feature = 884	correl = -0.0420962	descr = N_Gram_TTACC
cnt = 16	feature = 481	correl = 0.0226422	descr = N_Gram_CGTTT
cnt = 17	feature = 278	correl = 0.0369218	descr = N_Gram_AGTAA
cnt = 18	feature = 808	correl = 0.0313084	descr = N_Gram_TCGCT
cnt = 19	feature = 777	correl = 0.0241324	descr = N_Gram_TATGC
cnt = 20	feature = 240	correl = -0.0452221	descr = N_Gram_ACGGG
cnt = 21	feature = 232	correl = -0.029607	descr = N_Gram_ACCGG
cnt = 22	feature = 721	correl = -0.0500127	descr = N_Gram_GTTAG
cnt = 23	feature = 554	correl = 0.0371236	descr = N_Gram_GAGAA
cnt = 24	feature = 613	correl = -0.0513267	descr = N_Gram_GCGGT
cnt = 25	feature = 430	correl = 0.0245621	descr = N_Gram_CCTTA
cnt = 26	feature = 660	correl = -0.0303971	descr = N_Gram_GGGAT
cnt = 27	feature = 789	correl = -0.0478171	descr = N_Gram_TCACG
cnt = 28	feature = 501	correl = -0.0287424	descr = N_Gram_CTCGA
cnt = 29	feature = 704	correl = 0.043601	descr = N_Gram_GTCTA
cnt = 30	feature = 658	correl = -0.0542463	descr = N_Gram_GGGAA
cnt = 31	feature = 337	correl = -0.0256016	descr = N_Gram_CAAGA
cnt = 32	feature = 625	correl = -0.0444498	descr = N_Gram_GCTTT
cnt = 33	feature = 769	correl = 0.0691833	descr = N_Gram_TATAA
cnt = 34	feature = 449	correl = -0.0266695	descr = N_Gram_CGCCC
cnt = 35	feature = 799	correl = -0.0268091	descr = N_Gram_TCCCG
cnt = 36	feature = 531	correl = 0.0333528	descr = N_Gram_GAAAT
cnt = 37	feature = 307	correl = 0.074857	descr = N_Gram_ATCTC
cnt = 38	feature = 631	correl = 0.0427883	descr = N_Gram_GGAAT
cnt = 39	feature = 659	correl = -0.0588571	descr = N_Gram_GGGAG
cnt = 40	feature = 743	correl = 0.057666	descr = N_Gram_TAATT
cnt = 41	feature = 675	correl = 0.031977	descr = N_Gram_GGTAC
cnt = 42	feature = 273	correl = -0.101548	descr = N_Gram_AGGGC
cnt = 43	feature = 610	correl = -0.0308845	descr = N_Gram_GCGGA
cnt = 44	feature = 530	correl = -0.0379124	descr = N_Gram_GAAAA
cnt = 45	feature = 600	correl = 0.0274014	descr = N_Gram_GCCTA
cnt = 46	feature = 701	correl = 0.0350202	descr = N_Gram_GTCGC
cnt = 47	feature = 718	correl = 0.0265794	descr = N_Gram_GTGTG
cnt = 48	feature = 934	correl = 0.0252676	descr = N_Gram_TTTTA
cnt = 49	feature = 723	correl = 0.0340384	descr = N_Gram_GTTCG
cnt = 50	feature = 612	correl = -0.0304843	descr = N_Gram_GCGGG
cnt = 51	feature = 493	correl = 0.0276651	descr = N_Gram_CTATC
cnt = 52	feature = 314	correl = -0.0324537	descr = N_Gram_ATGGA
cnt = 53	feature = 931	correl = 0.0369813	descr = N_Gram_TTTGG
cnt = 54	feature = 856	correl = 0.0406676	descr = N_Gram_TGCTT
cnt = 55	feature = 900	correl = 0.0638391	descr = N_Gram_TTCGT
cnt = 56	feature = 409	correl = -0.0438472	descr = N_Gram_CCGAC
cnt = 57	feature = 490	correl = 0.0558517	descr = N_Gram_CTAGC
cnt = 58	feature = 826	correl = 0.0231018	descr = N_Gram_TCTGT
cnt = 59	feature = 685	correl = -0.0606493	descr = N_Gram_GGTTG
cnt = 60	feature = 798	correl = -0.0353498	descr = N_Gram_TCCCC
cnt = 61	feature = 394	correl = -0.0636453	descr = N_Gram_CCCAT
cnt = 62	feature = 647	correl = -0.0856657	descr = N_Gram_GGCCA
cnt = 63	feature = 4	correl = 0.0868008	descr = Position_Specific_Bin_Base_1_Base_A
cnt = 64	feature = 316	correl = -0.0223839	descr = N_Gram_ATGTA
cnt = 65	feature = 632	correl = 0.0249469	descr = N_Gram_GGACA
cnt = 66	feature = 616	correl = -0.052634	descr = N_Gram_GCGTT
cnt = 67	feature = 251	correl = -0.0434305	descr = N_Gram_ACTGC
cnt = 68	feature = 214	correl = 0.0231622	descr = N_Gram_ACACA
cnt = 69	feature = 717	correl = 0.0504565	descr = N_Gram_GTGTA
cnt = 70	feature = 473	correl = -0.0479515	descr = N_Gram_CGTCC
cnt = 71	feature = 641	correl = 0.0343688	descr = N_Gram_GGATT
cnt = 72	feature = 260	correl = 0.0588886	descr = N_Gram_AGATA
cnt = 73	feature = 452	correl = -0.0633246	descr = N_Gram_CGCGG
cnt = 74	feature = 258	correl = -0.0404572	descr = N_Gram_AGAGG
cnt = 75	feature = 423	correl = -0.0431914	descr = N_Gram_CCTCC
cnt = 76	feature = 669	correl = -0.0500346	descr = N_Gram_GGGGT
cnt = 77	feature = 14	correl = 0.0230467	descr = Position_Specific_Bin_Base_5_Base_A
cnt = 78	feature = 802	correl = -0.0350456	descr = N_Gram_TCCTG
cnt = 79	feature = 834	correl = 0.0440068	descr = N_Gram_TGAAC
cnt = 80	feature = 6	correl = -0.0393786	descr = Position_Specific_Bin_Base_2_Base_A
cnt = 81	feature = 752	correl = 0.0722921	descr = N_Gram_TACTA
cnt = 82	feature = 297	correl = 0.0521738	descr = N_Gram_ATCAA
cnt = 83	feature = 270	correl = -0.0487749	descr = N_Gram_AGGAG
cnt = 84	feature = 229	correl = -0.0254052	descr = N_Gram_ACCCT
cnt = 85	feature = 525	correl = 0.0496022	descr = N_Gram_CTTGT
cnt = 86	feature = 848	correl = -0.0651192	descr = N_Gram_TGCCC
cnt = 87	feature = 634	correl = 0.0457817	descr = N_Gram_GGACT
cnt = 88	feature = 358	correl = -0.0216334	descr = N_Gram_CAGCG
cnt = 89	feature = 565	correl = 0.0526917	descr = N_Gram_GATAT
cnt = 90	feature = 365	correl = -0.0538776	descr = N_Gram_CATAC
cnt = 91	feature = 21	correl = -0.132738	descr = Position_Specific_Bin_Base_7_Base_C
cnt = 92	feature = 649	correl = -0.0288061	descr = N_Gram_GGCCT
cnt = 93	feature = 578	correl = -0.0709231	descr = N_Gram_GCAAT
cnt = 94	feature = 535	correl = -0.0412879	descr = N_Gram_GAAGC
cnt = 95	feature = 42	correl = -0.146903	descr = Position_Specific_Bin_Base_14_Base_G
cnt = 96	feature = 665	correl = -0.0276034	descr = N_Gram_GGGCT
cnt = 97	feature = 66	correl = -0.172995	descr = Position_Specific_Bin_Base_20_Base_G
cnt = 98	feature = 256	correl = -0.0241103	descr = N_Gram_AGACC
cnt = 99	feature = 705	correl = 0.0240255	descr = N_Gram_GTCTT
cnt = 100	feature = 25	correl = -0.0872171	descr = Position_Specific_Bin_Base_8_Base_C
cnt = 101	feature = 0	correl = 0.0425359	descr = Position_Specific_Bin_Base_0_Base_A
cnt = 102	feature = 308	correl = 0.0361481	descr = N_Gram_ATCTG
cnt = 103	feature = 382	correl = -0.0343138	descr = N_Gram_CCACG
cnt = 104	feature = 740	correl = 0.048382	descr = N_Gram_TAAGG
cnt = 105	feature = 29	correl = 0.0742035	descr = Position_Specific_Bin_Base_10_Base_A
cnt = 106	feature = 283	correl = -0.0389194	descr = N_Gram_AGTTC
cnt = 107	feature = 786	correl = 0.0395243	descr = N_Gram_TCAAC
cnt = 108	feature = 766	correl = 0.0371205	descr = N_Gram_TAGTG
cnt = 109	feature = 849	correl = -0.0316545	descr = N_Gram_TGCCG
cnt = 110	feature = 713	correl = -0.0531713	descr = N_Gram_GTGGA
cnt = 111	feature = 680	correl = -0.0274075	descr = N_Gram_GGTGA
cnt = 112	feature = 56	correl = 0.0544302	descr = Position_Specific_Bin_Base_18_Base_A
cnt = 113	feature = 310	correl = 0.039076	descr = N_Gram_ATGAG
cnt = 114	feature = 33	correl = -0.0442991	descr = Position_Specific_Bin_Base_11_Base_A
cnt = 115	feature = 392	correl = -0.0251871	descr = N_Gram_CCCAA
cnt = 116	feature = 28	correl = 0.0267607	descr = Position_Specific_Bin_Base_9_Base_T
cnt = 117	feature = 11	correl = -0.0806065	descr = Position_Specific_Bin_Base_3_Base_T
cnt = 118	feature = 536	correl = 0.031614	descr = N_Gram_GAAGG
cnt = 119	feature = 47	correl = -0.0251609	descr = Position_Specific_Bin_Base_15_Base_T
cnt = 120	feature = 52	correl = 0.0443392	descr = Position_Specific_Bin_Base_17_Base_A
cnt = 121	feature = 17	correl = 0.0219766	descr = Position_Specific_Bin_Base_6_Base_A
cnt = 122	feature = 489	correl = 0.0314993	descr = N_Gram_CTAGA
cnt = 123	feature = 494	correl = 0.0299049	descr = N_Gram_CTATG
cnt = 124	feature = 678	correl = -0.0711298	descr = N_Gram_GGTCC
cnt = 125	feature = 738	correl = 0.0496522	descr = N_Gram_TAAGA
cnt = 126	feature = 899	correl = 0.0332487	descr = N_Gram_TTCGC
cnt = 127	feature = 852	correl = -0.0241372	descr = N_Gram_TGCGG
cnt = 128	feature = 366	correl = 0.0321741	descr = N_Gram_CATAT
cnt = 129	feature = 788	correl = 0.0284452	descr = N_Gram_TCACC
cnt = 130	feature = 288	correl = 0.0250415	descr = N_Gram_ATAGA
cnt = 131	feature = 502	correl = -0.0661937	descr = N_Gram_CTCGG
cnt = 132	feature = 41	correl = -0.024285	descr = Position_Specific_Bin_Base_14_Base_C
cnt = 133	feature = 254	correl = 0.0458031	descr = N_Gram_AGAAT
cnt = 134	feature = 579	correl = -0.0329441	descr = N_Gram_GCAC
cnt = 135	feature = 620	correl = -0.046055	descr = N_Gram_GCTCC
cnt = 136	feature = 515	correl = 0.0385227	descr = N_Gram_CTGGT
cnt = 137	feature = 773	correl = 0.0765388	descr = N_Gram_TATCA
cnt = 138	feature = 667	correl = -0.0478213	descr = N_Gram_GGGGA
cnt = 139	feature = 592	correl = -0.0741744	descr = N_Gram_GCCCA
cnt = 140	feature = 645	correl = -0.0478755	descr = N_Gram_GGCAG
cnt = 141	feature = 590	correl = -0.0714079	descr = N_Gram_GCCAG
cnt = 142	feature = 389	correl = -0.045805	descr = N_Gram_CCATA
cnt = 143	feature = 32	correl = 0.053757	descr = Position_Specific_Bin_Base_10_Base_T
cnt = 144	feature = 664	correl = -0.0677099	descr = N_Gram_GGGCG
cnt = 145	feature = 838	correl = 0.0355163	descr = N_Gram_TGAGA
cnt = 146	feature = 597	correl = -0.0233835	descr = N_Gram_GCCGA
cnt = 147	feature = 16	correl = 0.0456473	descr = Position_Specific_Bin_Base_5_Base_T
cnt = 148	feature = 677	correl = 0.0216547	descr = N_Gram_GGTCA
cnt = 149	feature = 707	correl = 0.0263291	descr = N_Gram_GTGAA
cnt = 150	feature = 929	correl = 0.0741483	descr = N_Gram_TTTGA
cnt = 151	feature = 1	correl = 0.118066	descr = Position_Specific_Bin_Base_0_Base_C
cnt = 152	feature = 903	correl = 0.0355628	descr = N_Gram_TTCTC
cnt = 153	feature = 812	correl = -0.0746496	descr = N_Gram_TCGGG
cnt = 154	feature = 59	correl = 0.0284672	descr = Position_Specific_Bin_Base_18_Base_T
cnt = 155	feature = 9	correl = -0.148313	descr = Position_Specific_Bin_Base_2_Base_T
cnt = 156	feature = 461	correl = -0.0420924	descr = N_Gram_CGGCT
cnt = 157	feature = 560	correl = -0.0337334	descr = N_Gram_GAGGG
cnt = 158	feature = 787	correl = 0.0240113	descr = N_Gram_TCAAG
cnt = 159	feature = 293	correl = 0.041438	descr = N_Gram_ATATG
cnt = 160	feature = 640	correl = -0.0403713	descr = N_Gram_GGATG
cnt = 161	feature = 404	correl = -0.041739	descr = N_Gram_CCCTC
cnt = 162	feature = 917	correl = 0.0460588	descr = N_Gram_TTGTA
cnt = 163	feature = 792	correl = 0.0314913	descr = N_Gram_TCATC
cnt = 164	feature = 483	correl = 0.0341205	descr = N_Gram_CTAA
cnt = 165	feature = 10	correl = 0.0489757	descr = Position_Specific_Bin_Base_3_Base_G
cnt = 166	feature = 539	correl = 0.0454819	descr = N_Gram_GAATT
cnt = 167	feature = 264	correl = 0.0629373	descr = N_Gram_AGCAT
cnt = 168	feature = 653	correl = -0.065599	descr = N_Gram_GGCGT
cnt = 169	feature = 436	correl = -0.042232	descr = N_Gram_CGAC
cnt = 170	feature = 819	correl = 0.0262164	descr = N_Gram_TCTAT
cnt = 171	feature = 292	correl = 0.0276053	descr = N_Gram_ATATA
cnt = 172	feature = 813	correl = 0.058559	descr = N_Gram_TCGT
cnt = 173	feature = 396	correl = -0.0406438	descr = N_Gram_CCCCA
cnt = 174	feature = 105	correl = -0.0794602	descr = Fold_of_RNAi_Sequence_Pos_16
cnt = 175	feature = 662	correl = -0.0530474	descr = N_Gram_GGGCA
cnt = 176	feature = 348	correl = -0.039153	descr = N_Gram_CACGT
cnt = 177	feature = 915	correl = 0.0308861	descr = N_Gram_TTGGT
cnt = 178	feature = 818	correl = 0.0436266	descr = N_Gram_TCTAG
cnt = 179	feature = 35	correl = 0.123838	descr = Position_Specific_Bin_Base_11_Base_T
cnt = 180	feature = 765	correl = 0.0246843	descr = N_Gram_TAGT
cnt = 181	feature = 499	correl = -0.0443199	descr = N_Gram_CTCCC
cnt = 182	feature = 40	correl = 0.0988192	descr = Position_Specific_Bin_Base_14_Base_A
cnt = 183	feature = 325	correl = 0.0699803	descr = N_Gram_ATTG
cnt = 184	feature = 708	correl = 0.0245941	descr = N_Gram_GTGAG
cnt = 185	feature = 595	correl = -0.068851	descr = N_Gram_GCCCT
cnt = 186	feature = 624	correl = 0.0402769	descr = N_Gram_GCTTG
cnt = 187	feature = 58	correl = -0.0592457	descr = Position_Specific_Bin_Base_18_Base_G
cnt = 188	feature = 311	correl = 0.0466232	descr = N_Gram_ATGC
cnt = 189	feature = 15	correl = -0.0661679	descr = Position_Specific_Bin_Base_5_Base_C
cnt = 190	feature = 31	correl = -0.0537681	descr = Position_Specific_Bin_Base_10_Base_G
cnt = 191	feature = 935	correl = 0.0215817	descr = N_Gram_TTTTC
cnt = 192	feature = 586	correl = 0.0497226	descr = N_Gram_GCATC
cnt = 193	feature = 894	correl = 0.0250959	descr = N_Gram_TTCAT
cnt = 194	feature = 43	correl = 0.0722451	descr = Position_Specific_Bin_Base_14_Base_T
cnt = 195	feature = 8	correl = 0.143931	descr = Position_Specific_Bin_Base_2_Base_G
cnt = 196	feature = 759	correl = 0.0629538	descr = N_Gram_TAGC
cnt = 197	feature = 904	correl = 0.0845849	descr = N_Gram_TTCTG
cnt = 198	feature = 703	correl = 0.0295873	descr = N_Gram_GTCT
cnt = 199	feature = 583	correl = -0.0636449	descr = N_Gram_GCAGA
cnt = 200	feature = 294	correl = 0.0615221	descr = N_Gram_ATATT
cnt = 201	feature = 794	correl = 0.0217897	descr = N_Gram_TCCAC
cnt = 202	feature = 334	correl = 0.0543826	descr = N_Gram_CAAC
cnt = 203	feature = 910	correl = 0.0406747	descr = N_Gram_TTGC
cnt = 204	feature = 865	correl = 0.0247614	descr = N_Gram_TGGTC
cnt = 205	feature = 356	correl = -0.0378529	descr = N_Gram_CAGCA
cnt = 206	feature = 275	correl = -0.0215437	descr = N_Gram_AGGTC
cnt = 207	feature = 751	correl = 0.0543425	descr = N_Gram_TACT
cnt = 208	feature = 716	correl = 0.0396745	descr = N_Gram_GTGT
cnt = 209	feature = 589	correl = -0.0445839	descr = N_Gram_GCCA
cnt = 210	feature = 540	correl = 0.0306478	descr = N_Gram_GACA
cnt = 211	feature = 46	correl = -0.0354567	descr = Position_Specific_Bin_Base_15_Base_G
cnt = 212	feature = 485	correl = 0.0578424	descr = N_Gram_CTAC
cnt = 213	feature = 772	correl = 0.0666086	descr = N_Gram_TATC
cnt = 214	feature = 206	correl = 0.0687084	descr = N_Gram_AATTC
cnt = 215	feature = 526	correl = 0.034696	descr = N_Gram_CTTT
cnt = 216	feature = 368	correl = 0.0824878	descr = N_Gram_CATCT
cnt = 217	feature = 687	correl = 0.0574566	descr = N_Gram_GTAA
cnt = 218	feature = 313	correl = -0.0475892	descr = N_Gram_ATGG
cnt = 219	feature = 412	correl = -0.0312087	descr = N_Gram_CCGC
cnt = 220	feature = 914	correl = -0.0237415	descr = N_Gram_TTGGG
cnt = 221	feature = 927	correl = 0.051294	descr = N_Gram_TTTCT
cnt = 222	feature = 70	correl = -0.0376112	descr = Gibbs_of_Target_Sequence__Pos_1_Step_1
cnt = 223	feature = 768	correl = 0.0735508	descr = N_Gram_TATA
cnt = 224	feature = 654	correl = -0.0401267	descr = N_Gram_GGCT
cnt = 225	feature = 916	correl = 0.0873881	descr = N_Gram_TTGT
cnt = 226	feature = 696	correl = -0.0788922	descr = N_Gram_GTCC
cnt = 227	feature = 643	correl = -0.0664834	descr = N_Gram_GGCA
cnt = 228	feature = 384	correl = -0.085792	descr = N_Gram_CCAG
cnt = 229	feature = 837	correl = 0.0215753	descr = N_Gram_TGAG
cnt = 230	feature = 671	correl = -0.0816553	descr = N_Gram_GGGTG
cnt = 231	feature = 83	correl = 0.110659	descr = Gibbs_of_Target_Sequence__Pos_16_Step_1
cnt = 232	feature = 657	correl = -0.0726488	descr = N_Gram_GGGA
cnt = 233	feature = 755	correl = 0.0644748	descr = N_Gram_TAGA
cnt = 234	feature = 345	correl = -0.0644441	descr = N_Gram_CACG
cnt = 235	feature = 510	correl = -0.0231177	descr = N_Gram_CTGC
cnt = 236	feature = 867	correl = 0.0609104	descr = N_Gram_TGTA
cnt = 237	feature = 775	correl = 0.0614134	descr = N_Gram_TATG
cnt = 238	feature = 478	correl = -0.0540896	descr = N_Gram_CGTT
cnt = 239	feature = 72	correl = 0.0928456	descr = Gibbs_of_Target_Sequence__Pos_4_Step_1
cnt = 240	feature = 367	correl = 0.047341	descr = N_Gram_CATC
cnt = 241	feature = 706	correl = 0.0289632	descr = N_Gram_GTGA
cnt = 242	feature = 638	correl = -0.0257763	descr = N_Gram_GGAT
cnt = 243	feature = 76	correl = 0.084493	descr = Gibbs_of_Target_Sequence__Pos_8_Step_1
cnt = 244	feature = 876	correl = 0.0712446	descr = N_Gram_TGTT
cnt = 245	feature = 796	correl = -0.0421176	descr = N_Gram_TCCC
cnt = 246	feature = 646	correl = -0.122971	descr = N_Gram_GGCC
cnt = 247	feature = 355	correl = -0.0472959	descr = N_Gram_CAGC
cnt = 248	feature = 79	correl = 0.0603417	descr = Gibbs_of_Target_Sequence__Pos_11_Step_1
cnt = 249	feature = 791	correl = 0.0354646	descr = N_Gram_TCAT
cnt = 250	feature = 666	correl = -0.0868807	descr = N_Gram_GGGG
cnt = 251	feature = 277	correl = 0.0381512	descr = N_Gram_AGT
cnt = 252	feature = 732	correl = 0.0446023	descr = N_Gram_TAAA
cnt = 253	feature = 233	correl = -0.0591709	descr = N_Gram_ACG
cnt = 254	feature = 403	correl = -0.059935	descr = N_Gram_CCCT
cnt = 255	feature = 77	correl = 0.103696	descr = Gibbs_of_Target_Sequence__Pos_9_Step_1
cnt = 256	feature = 676	correl = -0.0236351	descr = N_Gram_GGTC
cnt = 257	feature = 80	correl = 0.109971	descr = Gibbs_of_Target_Sequence__Pos_13_Step_1
cnt = 258	feature = 679	correl = -0.0816863	descr = N_Gram_GGTG
cnt = 259	feature = 925	correl = 0.0509294	descr = N_Gram_TTTC
cnt = 260	feature = 82	correl = 0.0936792	descr = Gibbs_of_Target_Sequence__Pos_15_Step_1
cnt = 261	feature = 462	correl = -0.083271	descr = N_Gram_CGGG
cnt = 262	feature = 74	correl = 0.10414	descr = Gibbs_of_Target_Sequence__Pos_6_Step_1
cnt = 263	feature = 553	correl = -0.0427445	descr = N_Gram_GAG
cnt = 264	feature = 880	correl = 0.0732841	descr = N_Gram_TTA
cnt = 265	feature = 81	correl = 0.148135	descr = Gibbs_of_Target_Sequence__Pos_14_Step_1
cnt = 266	feature = 482	correl = 0.0952404	descr = N_Gram_CTA
cnt = 267	feature = 831	correl = 0.0622583	descr = N_Gram_TG
cnt = 268	feature = 78	correl = 0.118346	descr = Gibbs_of_Target_Sequence__Pos_10_Step_1
cnt = 269	feature = 519	correl = 0.053763	descr = N_Gram_CTT
cnt = 270	feature = 627	correl = -0.0613214	descr = N_Gram_GGA
cnt = 271	feature = 815	correl = 0.106137	descr = N_Gram_TCT
cnt = 272	feature = 603	correl = -0.104032	descr = N_Gram_GCG
cnt = 273	feature = 406	correl = -0.0809384	descr = N_Gram_CCG
cnt = 274	feature = 857	correl = -0.050046	descr = N_Gram_TGG
cnt = 275	feature = 672	correl = -0.0487634	descr = N_Gram_GGT
cnt = 276	feature = 767	correl = 0.121458	descr = N_Gram_TAT
cnt = 277	feature = 286	correl = 0.0466227	descr = N_Gram_ATA
cnt = 278	feature = 432	correl = -0.0907006	descr = N_Gram_CG
cnt = 279	feature = 68	correl = 0.279902	descr = Gibbs_of_Target_Sequence_
num rows = 2188
num_elements = 612640
..*
optimization finished, #iter = 2408
nu = 0.336719
obj = -59.525085, rho = -0.745893
nSV = 1010, nBSV = 477
num rows = 243
num_elements = 68040
*
optimization finished, #iter = 236
nu = 0.291852
obj = -5.995231, rho = -0.654188
nSV = 129, nBSV = 28
..*
optimization finished, #iter = 2408
nu = 0.336719
obj = -59.525085, rho = -0.745893
nSV = 1010, nBSV = 477
TEST = 19 AVE CORR = 0.719975
