# Supplementary material for: Improving model predictions for RNA interference activities that use support vector machine regression by combining and filtering features
Source: BMC Bioinformatics. 2007 Jun 6;8:182. doi: 10.1186/1471-2105-8-182 (PMC1906837; doi:10.1186/1471-2105-8-182)
Supplement: Additional file 5 — tr_2431_cfsfilters. The features found to be useful by Correlation based Feature in training and testing the 2431 dataset by cross validation, at t-test values from 0 to 90. [file 1471-2105-8-182-S5.gz › tr_2431_file_2]

2
ave count = 769.6

CFS merit scores = 1.45362
CFS merit scores = 1.61763
CFS merit scores = 1.84867
CFS merit scores = 2.07439
CFS merit scores = 2.28565
CFS merit scores = 2.47516
CFS merit scores = 2.64669
CFS merit scores = 2.80716
CFS merit scores = 2.95791
CFS merit scores = 3.10027
CFS merit scores = 3.23511
CFS merit scores = 3.36387
CFS merit scores = 3.48673
CFS merit scores = 3.60416
CFS merit scores = 3.71634
CFS merit scores = 3.82295
CFS merit scores = 3.92514
CFS merit scores = 4.02379
CFS merit scores = 4.11913
CFS merit scores = 4.21125
CFS merit scores = 4.29963
CFS merit scores = 4.38487
CFS merit scores = 4.46718
CFS merit scores = 4.54714
CFS merit scores = 4.62391
CFS merit scores = 4.69761
CFS merit scores = 4.76902
CFS merit scores = 4.83837
CFS merit scores = 4.9054
CFS merit scores = 4.97087
CFS merit scores = 5.03389
CFS merit scores = 5.09503
CFS merit scores = 5.15386
CFS merit scores = 5.21079
CFS merit scores = 5.26616
CFS merit scores = 5.32026
CFS merit scores = 5.3724
CFS merit scores = 5.42322
CFS merit scores = 5.47304
CFS merit scores = 5.52174
CFS merit scores = 5.56741
CFS merit scores = 5.61199
CFS merit scores = 5.6559
CFS merit scores = 5.69833
CFS merit scores = 5.74011
CFS merit scores = 5.77908
CFS merit scores = 5.81732
CFS merit scores = 5.85397
CFS merit scores = 5.88972
CFS merit scores = 5.92496
CFS merit scores = 5.95829
CFS merit scores = 5.99004
CFS merit scores = 6.01918
CFS merit scores = 6.04798
CFS merit scores = 6.07531
CFS merit scores = 6.10101
CFS merit scores = 6.12551
CFS merit scores = 6.14899
CFS merit scores = 6.172
CFS merit scores = 6.1947
CFS merit scores = 6.21617
CFS merit scores = 6.23735
CFS merit scores = 6.25856
CFS merit scores = 6.27949
CFS merit scores = 6.30005
CFS merit scores = 6.32024
CFS merit scores = 6.33844
CFS merit scores = 6.35535
CFS merit scores = 6.37206
CFS merit scores = 6.38879
CFS merit scores = 6.40415
CFS merit scores = 6.41878
CFS merit scores = 6.43275
CFS merit scores = 6.4467
CFS merit scores = 6.46034
CFS merit scores = 6.47409
CFS merit scores = 6.48754
CFS merit scores = 6.50067
CFS merit scores = 6.51366
CFS merit scores = 6.52606
CFS merit scores = 6.53831
CFS merit scores = 6.55029
CFS merit scores = 6.56219
CFS merit scores = 6.57399
CFS merit scores = 6.58541
CFS merit scores = 6.59663
CFS merit scores = 6.60751
CFS merit scores = 6.61866
CFS merit scores = 6.62938
CFS merit scores = 6.63939
CFS merit scores = 6.64942
CFS merit scores = 6.65844
CFS merit scores = 6.66734
CFS merit scores = 6.67616
CFS merit scores = 6.68362
CFS merit scores = 6.69112
CFS merit scores = 6.69876
CFS merit scores = 6.7064
CFS merit scores = 6.71371
CFS merit scores = 6.72091
CFS merit scores = 6.72781
CFS merit scores = 6.73483
CFS merit scores = 6.74159
CFS merit scores = 6.74853
CFS merit scores = 6.7549
CFS merit scores = 6.76135
CFS merit scores = 6.76739
CFS merit scores = 6.7736
CFS merit scores = 6.77916
CFS merit scores = 6.78432
CFS merit scores = 6.7895
CFS merit scores = 6.79465
CFS merit scores = 6.79977
CFS merit scores = 6.80453
CFS merit scores = 6.80838
CFS merit scores = 6.81155
CFS merit scores = 6.81477
CFS merit scores = 6.81811
CFS merit scores = 6.82139
CFS merit scores = 6.82438
CFS merit scores = 6.82749
CFS merit scores = 6.83048
CFS merit scores = 6.83313
CFS merit scores = 6.8356
CFS merit scores = 6.83826
CFS merit scores = 6.84085
CFS merit scores = 6.84241
CFS merit scores = 6.84382
CFS merit scores = 6.84516
CFS merit scores = 6.8463
CFS merit scores = 6.8477
CFS merit scores = 6.84924
CFS merit scores = 6.85077
CFS merit scores = 6.85241
CFS merit scores = 6.85417
CFS merit scores = 6.85554
CFS merit scores = 6.8568
CFS merit scores = 6.85814
CFS merit scores = 6.85958
CFS merit scores = 6.861
CFS merit scores = 6.8625
CFS merit scores = 6.86404
CFS merit scores = 6.86572
CFS merit scores = 6.86711
CFS merit scores = 6.86867
CFS merit scores = 6.87024
CFS merit scores = 6.87173
CFS merit scores = 6.87309
CFS merit scores = 6.87414
CFS merit scores = 6.87505
CFS merit scores = 6.87586
CFS merit scores = 6.87668
CFS merit scores = 6.87735
CFS merit scores = 6.87793
CFS merit scores = 6.87855
CFS merit scores = 6.8789
CFS merit scores = 6.87929
CFS merit scores = 6.87976
CFS merit scores = 6.88014
CFS merit scores = 6.88053
CFS merit scores = 6.88067
CFS merit scores = 6.88082
CFS merit scores = 6.88093
CFS merit scores = 6.88107
CFS merit scores = 6.88116
CFS merit scores = 6.88128
CFS merit scores = 6.88129
CFS merit scores = 6.88138
CFS merit scores = 6.8813
CFS merit scores = 6.88117
CFS merit scores = 6.88113
CFS merit scores = 6.88108
CFS merit scores = 6.88095
CFS merit scores = 6.88095
CFS merit scores = 6.88088
CFS merit scores = 6.88092
CFS merit scores = 6.88118
CFS merit scores = 6.88111
CFS merit scores = 6.8809
CFS merit scores = 6.88071
CFS merit scores = 6.88049
CFS merit scores = 6.88022
CFS merit scores = 6.87994
CFS merit scores = 6.87959
CFS merit scores = 6.87932
CFS merit scores = 6.87907
CFS merit scores = 6.87884
CFS merit scores = 6.87829
CFS merit scores = 6.87768
CFS merit scores = 6.87723
CFS merit scores = 6.87664
CFS merit scores = 6.87592
CFS merit scores = 6.87522
CFS merit scores = 6.87445
CFS merit scores = 6.87374
CFS merit scores = 6.87289
CFS merit scores = 6.87205
CFS merit scores = 6.87111
CFS merit scores = 6.87019
CFS merit scores = 6.86932
CFS merit scores = 6.86844
CFS merit scores = 6.8676
CFS merit scores = 6.86674
CFS merit scores = 6.86588
CFS merit scores = 6.86504
CFS merit scores = 6.86429
CFS merit scores = 6.86355
CFS merit scores = 6.86279
CFS merit scores = 6.86204
CFS merit scores = 6.86124
CFS merit scores = 6.86044
CFS merit scores = 6.85963
CFS merit scores = 6.85883
CFS merit scores = 6.85795
CFS merit scores = 6.85713
CFS merit scores = 6.85638
CFS merit scores = 6.85568
CFS merit scores = 6.85481
CFS merit scores = 6.85398
CFS merit scores = 6.85317
CFS merit scores = 6.8523
CFS merit scores = 6.85141
CFS merit scores = 6.85024
CFS merit scores = 6.84908
CFS merit scores = 6.84794
CFS merit scores = 6.8468
CFS merit scores = 6.84575
CFS merit scores = 6.84463
CFS merit scores = 6.84338
CFS merit scores = 6.84224
CFS merit scores = 6.84102
CFS merit scores = 6.83959
CFS merit scores = 6.83826
CFS merit scores = 6.83689
CFS merit scores = 6.83555
CFS merit scores = 6.83423
CFS merit scores = 6.83296
CFS merit scores = 6.83175
CFS merit scores = 6.8305
CFS merit scores = 6.82931
CFS merit scores = 6.82783
CFS merit scores = 6.82643
CFS merit scores = 6.825
CFS merit scores = 6.82363
CFS merit scores = 6.82215
CFS merit scores = 6.82064
CFS merit scores = 6.8192
CFS merit scores = 6.81768
CFS merit scores = 6.81625
CFS merit scores = 6.81492
CFS merit scores = 6.81362
CFS merit scores = 6.81233
CFS merit scores = 6.81099
CFS merit scores = 6.80972
CFS merit scores = 6.80845
CFS merit scores = 6.8071
CFS merit scores = 6.80579
CFS merit scores = 6.80443
CFS merit scores = 6.8029
CFS merit scores = 6.80132
CFS merit scores = 6.79978
CFS merit scores = 6.79825
CFS merit scores = 6.79678
CFS merit scores = 6.79536
CFS merit scores = 6.79396
CFS merit scores = 6.79265
CFS merit scores = 6.79129
CFS merit scores = 6.78987
CFS merit scores = 6.78852
CFS merit scores = 6.7871
CFS merit scores = 6.78567
CFS merit scores = 6.78426
CFS merit scores = 6.78271
CFS merit scores = 6.78121
CFS merit scores = 6.77962
CFS merit scores = 6.77809
CFS merit scores = 6.77651
CFS merit scores = 6.77491
CFS merit scores = 6.7734
CFS merit scores = 6.77185
CFS merit scores = 6.77032
CFS merit scores = 6.7688
CFS merit scores = 6.76725
CFS merit scores = 6.76571
CFS merit scores = 6.76425
CFS merit scores = 6.76282
CFS merit scores = 6.76135
CFS merit scores = 6.75983
CFS merit scores = 6.75833
CFS merit scores = 6.75688
CFS merit scores = 6.75532
CFS merit scores = 6.75385
CFS merit scores = 6.75234
CFS merit scores = 6.75088
CFS merit scores = 6.74943
CFS merit scores = 6.74805
CFS merit scores = 6.74652
CFS merit scores = 6.74508
CFS merit scores = 6.7436
CFS merit scores = 6.74214
CFS merit scores = 6.74071
CFS merit scores = 6.73928
CFS merit scores = 6.73779
CFS merit scores = 6.73633
CFS merit scores = 6.7349
CFS merit scores = 6.73352
CFS merit scores = 6.73212
CFS merit scores = 6.73076
CFS merit scores = 6.72935
CFS merit scores = 6.72796
CFS merit scores = 6.72655
CFS merit scores = 6.72512
CFS merit scores = 6.72372
CFS merit scores = 6.72233
CFS merit scores = 6.72097
CFS merit scores = 6.71959
CFS merit scores = 6.71819
CFS merit scores = 6.7168
CFS merit scores = 6.71536
CFS merit scores = 6.71387
CFS merit scores = 6.71235
CFS merit scores = 6.71077
CFS merit scores = 6.70921
CFS merit scores = 6.70766
CFS merit scores = 6.70613
CFS merit scores = 6.70466
CFS merit scores = 6.70305
CFS merit scores = 6.7015
CFS merit scores = 6.69994
CFS merit scores = 6.69842
CFS merit scores = 6.69686
CFS merit scores = 6.69531
CFS merit scores = 6.69374
CFS merit scores = 6.69219
CFS merit scores = 6.69067
CFS merit scores = 6.68912
CFS merit scores = 6.68759
CFS merit scores = 6.68601
CFS merit scores = 6.68444
CFS merit scores = 6.68291
CFS merit scores = 6.68138
CFS merit scores = 6.67986
CFS merit scores = 6.67835
CFS merit scores = 6.67683
CFS merit scores = 6.67531
CFS merit scores = 6.67376
CFS merit scores = 6.6722
CFS merit scores = 6.67066
CFS merit scores = 6.6691
CFS merit scores = 6.66754
CFS merit scores = 6.66599
CFS merit scores = 6.66434
CFS merit scores = 6.66269
CFS merit scores = 6.66099
CFS merit scores = 6.65933
CFS merit scores = 6.65765
CFS merit scores = 6.65601
CFS merit scores = 6.65439
CFS merit scores = 6.65277
CFS merit scores = 6.65113
CFS merit scores = 6.64955
CFS merit scores = 6.64798
CFS merit scores = 6.6464
CFS merit scores = 6.64483
CFS merit scores = 6.64321
CFS merit scores = 6.64161
CFS merit scores = 6.64
CFS merit scores = 6.63841
CFS merit scores = 6.63685
CFS merit scores = 6.63533
CFS merit scores = 6.6338
CFS merit scores = 6.63228
CFS merit scores = 6.63073
CFS merit scores = 6.62917
CFS merit scores = 6.62764
CFS merit scores = 6.62609
CFS merit scores = 6.62459
CFS merit scores = 6.62307
CFS merit scores = 6.62156
CFS merit scores = 6.62002
CFS merit scores = 6.61849
CFS merit scores = 6.61698
CFS merit scores = 6.61544
CFS merit scores = 6.61392
CFS merit scores = 6.61242
CFS merit scores = 6.61095
CFS merit scores = 6.60945
CFS merit scores = 6.60792
CFS merit scores = 6.60634
CFS merit scores = 6.60477
CFS merit scores = 6.6032
CFS merit scores = 6.6016
CFS merit scores = 6.60001
CFS merit scores = 6.59844
CFS merit scores = 6.59684
CFS merit scores = 6.59524
CFS merit scores = 6.59367
CFS merit scores = 6.59208
CFS merit scores = 6.59051
CFS merit scores = 6.58894
CFS merit scores = 6.58735
CFS merit scores = 6.58573
CFS merit scores = 6.58412
CFS merit scores = 6.58255
CFS merit scores = 6.58089
CFS merit scores = 6.57927
CFS merit scores = 6.57754
CFS merit scores = 6.57583
CFS merit scores = 6.5741
CFS merit scores = 6.57238
CFS merit scores = 6.57066
CFS merit scores = 6.56896
CFS merit scores = 6.56727
CFS merit scores = 6.56561
CFS merit scores = 6.56392
CFS merit scores = 6.56218
CFS merit scores = 6.56042
CFS merit scores = 6.55866
CFS merit scores = 6.5569
CFS merit scores = 6.55513
CFS merit scores = 6.55338
CFS merit scores = 6.55163
CFS merit scores = 6.54988
CFS merit scores = 6.54812
CFS merit scores = 6.54636
CFS merit scores = 6.54462
CFS merit scores = 6.54288
CFS merit scores = 6.54113
CFS merit scores = 6.53938
CFS merit scores = 6.53768
CFS merit scores = 6.53594
CFS merit scores = 6.5342
CFS merit scores = 6.53247
CFS merit scores = 6.53071
CFS merit scores = 6.52898
CFS merit scores = 6.52725
CFS merit scores = 6.52552
CFS merit scores = 6.52379
CFS merit scores = 6.52207
CFS merit scores = 6.52037
CFS merit scores = 6.51866
CFS merit scores = 6.51697
CFS merit scores = 6.5153
CFS merit scores = 6.51365
CFS merit scores = 6.51198
CFS merit scores = 6.51031
CFS merit scores = 6.50865
CFS merit scores = 6.50701
CFS merit scores = 6.50532
CFS merit scores = 6.50358
CFS merit scores = 6.50185
CFS merit scores = 6.5001
CFS merit scores = 6.49828
CFS merit scores = 6.49645
CFS merit scores = 6.49466
CFS merit scores = 6.49281
CFS merit scores = 6.491
CFS merit scores = 6.48915
CFS merit scores = 6.48729
CFS merit scores = 6.48546
CFS merit scores = 6.48364
CFS merit scores = 6.48185
CFS merit scores = 6.48006
CFS merit scores = 6.47822
CFS merit scores = 6.47639
CFS merit scores = 6.47459
CFS merit scores = 6.47277
CFS merit scores = 6.47095
CFS merit scores = 6.46911
CFS merit scores = 6.46726
CFS merit scores = 6.4654
CFS merit scores = 6.46354
CFS merit scores = 6.46168
CFS merit scores = 6.45977
CFS merit scores = 6.45785
CFS merit scores = 6.45595
CFS merit scores = 6.454
CFS merit scores = 6.45206
CFS merit scores = 6.45014
CFS merit scores = 6.44822
CFS merit scores = 6.44629
CFS merit scores = 6.44431
CFS merit scores = 6.44235
CFS merit scores = 6.44033
CFS merit scores = 6.43834
CFS merit scores = 6.43636
CFS merit scores = 6.4344
CFS merit scores = 6.43241
CFS merit scores = 6.4304
CFS merit scores = 6.42837
CFS merit scores = 6.42633
CFS merit scores = 6.42428
CFS merit scores = 6.42225
CFS merit scores = 6.42019
CFS merit scores = 6.41816
CFS merit scores = 6.41608
CFS merit scores = 6.41392
CFS merit scores = 6.41173
CFS merit scores = 6.40949
CFS merit scores = 6.40727
CFS merit scores = 6.40506
CFS merit scores = 6.40285
CFS merit scores = 6.40066
CFS merit scores = 6.39844
CFS merit scores = 6.39615
CFS merit scores = 6.39387
CFS merit scores = 6.39156
CFS merit scores = 6.38924
CFS merit scores = 6.38692
CFS merit scores = 6.38461
CFS merit scores = 6.38233
CFS merit scores = 6.38006
CFS merit scores = 6.37779
CFS merit scores = 6.37551
CFS merit scores = 6.37326
CFS merit scores = 6.37103
CFS merit scores = 6.36879
CFS merit scores = 6.36656
CFS merit scores = 6.36432
CFS merit scores = 6.36205
CFS merit scores = 6.35977
CFS merit scores = 6.3575
CFS merit scores = 6.35523
CFS merit scores = 6.35295
CFS merit scores = 6.35066
CFS merit scores = 6.34838
CFS merit scores = 6.34608
CFS merit scores = 6.34376
CFS merit scores = 6.34143
CFS merit scores = 6.33911
CFS merit scores = 6.33682
CFS merit scores = 6.33453
CFS merit scores = 6.33224
CFS merit scores = 6.32992
CFS merit scores = 6.32759
CFS merit scores = 6.32519
CFS merit scores = 6.32278
CFS merit scores = 6.32037
CFS merit scores = 6.31796
CFS merit scores = 6.31552
CFS merit scores = 6.31305
CFS merit scores = 6.31058
CFS merit scores = 6.30805
CFS merit scores = 6.30553
CFS merit scores = 6.30303
CFS merit scores = 6.30052
CFS merit scores = 6.29802
CFS merit scores = 6.29553
CFS merit scores = 6.29307
CFS merit scores = 6.29058
CFS merit scores = 6.2881
CFS merit scores = 6.28555
CFS merit scores = 6.283
CFS merit scores = 6.28043
CFS merit scores = 6.27787
CFS merit scores = 6.27535
CFS merit scores = 6.27283
CFS merit scores = 6.27016
CFS merit scores = 6.26749
CFS merit scores = 6.26475
CFS merit scores = 6.262
CFS merit scores = 6.25928
CFS merit scores = 6.25654
CFS merit scores = 6.25376
CFS merit scores = 6.25098
CFS merit scores = 6.24818
CFS merit scores = 6.24536
CFS merit scores = 6.24256
CFS merit scores = 6.2397
CFS merit scores = 6.23677
CFS merit scores = 6.23383
CFS merit scores = 6.2309
CFS merit scores = 6.22801
CFS merit scores = 6.22513
CFS merit scores = 6.2222
CFS merit scores = 6.2193
CFS merit scores = 6.21643
CFS merit scores = 6.21355
CFS merit scores = 6.21063
CFS merit scores = 6.20772
CFS merit scores = 6.2048
CFS merit scores = 6.20189
CFS merit scores = 6.19898
CFS merit scores = 6.19608
CFS merit scores = 6.19316
CFS merit scores = 6.19024
CFS merit scores = 6.18732
CFS merit scores = 6.18443
CFS merit scores = 6.18156
CFS merit scores = 6.1787
CFS merit scores = 6.17584
CFS merit scores = 6.17302
CFS merit scores = 6.1702
CFS merit scores = 6.16741
CFS merit scores = 6.16461
CFS merit scores = 6.16176
CFS merit scores = 6.15886
CFS merit scores = 6.15594
CFS merit scores = 6.15298
CFS merit scores = 6.15003
CFS merit scores = 6.14711
CFS merit scores = 6.14416
CFS merit scores = 6.14119
CFS merit scores = 6.13821
CFS merit scores = 6.13523
CFS merit scores = 6.13224
CFS merit scores = 6.12926
CFS merit scores = 6.1263
CFS merit scores = 6.1233
CFS merit scores = 6.12026
CFS merit scores = 6.11725
CFS merit scores = 6.11426
CFS merit scores = 6.11128
CFS merit scores = 6.10832
CFS merit scores = 6.10534
CFS merit scores = 6.10238
CFS merit scores = 6.09938
CFS merit scores = 6.09639
CFS merit scores = 6.09336
CFS merit scores = 6.09034
CFS merit scores = 6.0873
CFS merit scores = 6.08426
CFS merit scores = 6.08124
CFS merit scores = 6.07822
CFS merit scores = 6.07523
CFS merit scores = 6.07224
CFS merit scores = 6.06923
CFS merit scores = 6.06623
CFS merit scores = 6.06321
CFS merit scores = 6.0602
CFS merit scores = 6.05719
CFS merit scores = 6.0542
CFS merit scores = 6.05122
CFS merit scores = 6.0482
CFS merit scores = 6.0452
CFS merit scores = 6.04218
CFS merit scores = 6.03914
CFS merit scores = 6.03612
CFS merit scores = 6.03306
CFS merit scores = 6.03001
CFS merit scores = 6.02698
CFS merit scores = 6.0239
CFS merit scores = 6.02078
CFS merit scores = 6.01767
CFS merit scores = 6.01459
CFS merit scores = 6.01147
CFS merit scores = 6.0083
CFS merit scores = 6.0051
CFS merit scores = 6.00192
CFS merit scores = 5.99872
CFS merit scores = 5.99556
CFS merit scores = 5.99239
CFS merit scores = 5.98922
CFS merit scores = 5.98608
CFS merit scores = 5.98291
CFS merit scores = 5.97975
CFS merit scores = 5.97658
CFS merit scores = 5.9734
CFS merit scores = 5.97025
CFS merit scores = 5.96705
CFS merit scores = 5.96385
CFS merit scores = 5.96066
CFS merit scores = 5.95739
CFS merit scores = 5.95413
CFS merit scores = 5.95088
CFS merit scores = 5.94764
CFS merit scores = 5.94435
CFS merit scores = 5.94107
CFS merit scores = 5.9378
CFS merit scores = 5.93444
CFS merit scores = 5.93107
CFS merit scores = 5.9277
CFS merit scores = 5.9243
CFS merit scores = 5.92093
CFS merit scores = 5.91754
CFS merit scores = 5.91411
CFS merit scores = 5.91059
CFS merit scores = 5.90702
CFS merit scores = 5.90346
CFS merit scores = 5.89988
CFS merit scores = 5.8963
CFS merit scores = 5.89268
CFS merit scores = 5.88896
CFS merit scores = 5.88524
CFS merit scores = 5.88151
CFS merit scores = 5.87776
CFS merit scores = 5.87402
CFS merit scores = 5.87022
CFS merit scores = 5.86639
CFS merit scores = 5.8625
CFS merit scores = 5.8586
CFS merit scores = 5.85471
CFS merit scores = 5.85072
CFS merit scores = 5.84672
CFS merit scores = 5.8427
CFS merit scores = 5.83868
CFS merit scores = 5.83465
CFS merit scores = 5.83058
CFS merit scores = 5.82651
CFS merit scores = 5.82245
CFS merit scores = 5.81833
CFS merit scores = 5.8141
CFS merit scores = 5.80987
CFS merit scores = 5.80568
CFS merit scores = 5.80133
CFS merit scores = 5.79699
CFS merit scores = 5.79239
CFS merit scores = 5.78779
CFS merit scores = 5.78322
CFS merit scores = 5.77857
CFS merit scores = 5.7738
CFS merit scores = 5.76895
CFS merit scores = 5.76403
CFS merit scores = 5.75913
CFS merit scores = 5.75422
CFS merit scores = 5.74922
CFS merit scores = 5.74418
CFS merit scores = 5.73911
CFS merit scores = 5.73394
CFS merit scores = 5.72881
CFS merit scores = 5.72361
CFS merit scores = 5.71835
CFS merit scores = 5.71307
CFS merit scores = 5.70776
CFS merit scores = 5.70239
CFS merit scores = 5.69688
CFS merit scores = 5.69131
CFS merit scores = 5.6857
CFS merit scores = 5.68012
CFS merit scores = 5.67446
CFS merit scores = 5.66879
CFS merit scores = 5.66317
CFS merit scores = 5.65753
CFS merit scores = 5.65174
CFS merit scores = 5.64584
CFS merit scores = 5.63976
CFS merit scores = 5.63362
CFS merit scores = 5.62726
CFS merit scores = 5.6208
CFS merit scores = 5.61433
CFS merit scores = 5.60731
CFS merit scores = 5.5996
CFS merit scores = 5.59178
CFS merit scores = 5.58363
CFS merit scores = 5.57547
CFS merit scores = 5.56691
CFS merit scores = 5.55779
CFS merit scores = 5.54063
cnt = 1	feature = 80	correl = 0.453617	descr = Gibbs_of_Target_Sequence__Pos_19_Step_1
cnt = 2	feature = 2	correl = -0.147904	descr = Position_Specific_Bin_Base_0_Base_G
cnt = 3	feature = 857	correl = -0.0729079	descr = N_Gram_TGGC
cnt = 4	feature = 235	correl = 0.0651161	descr = N_Gram_ACTGA
cnt = 5	feature = 721	correl = -0.0229944	descr = N_Gram_GTTCC
cnt = 6	feature = 569	correl = 0.0539531	descr = N_Gram_GATTA
cnt = 7	feature = 451	correl = -0.0424322	descr = N_Gram_CGCTA
cnt = 8	feature = 747	correl = -0.0255331	descr = N_Gram_TACG
cnt = 9	feature = 221	correl = -0.0287155	descr = N_Gram_ACGAC
cnt = 10	feature = 462	correl = -0.0257219	descr = N_Gram_CGGGA
cnt = 11	feature = 452	correl = -0.0332763	descr = N_Gram_CGCTC
cnt = 12	feature = 326	correl = 0.0274796	descr = N_Gram_CAACG
cnt = 13	feature = 442	correl = -0.0461412	descr = N_Gram_CGCAA
cnt = 14	feature = 265	correl = 0.0283275	descr = N_Gram_AGTAA
cnt = 15	feature = 848	correl = -0.0301185	descr = N_Gram_TGCCG
cnt = 16	feature = 737	correl = 0.026233	descr = N_Gram_TAAGC
cnt = 17	feature = 699	correl = -0.0374493	descr = N_Gram_GTCCG
cnt = 18	feature = 470	correl = -0.0280615	descr = N_Gram_CGTAA
cnt = 19	feature = 899	correl = 0.0378361	descr = N_Gram_TTCGC
cnt = 20	feature = 414	correl = 0.0230283	descr = N_Gram_CCGTA
cnt = 21	feature = 358	correl = 0.0257711	descr = N_Gram_CATAG
cnt = 22	feature = 923	correl = 0.0340469	descr = N_Gram_TTTAC
cnt = 23	feature = 474	correl = 0.0252689	descr = N_Gram_CGTCT
cnt = 24	feature = 494	correl = 0.0341375	descr = N_Gram_CTATC
cnt = 25	feature = 682	correl = -0.0506286	descr = N_Gram_GGTTA
cnt = 26	feature = 415	correl = 0.0240411	descr = N_Gram_CCGTC
cnt = 27	feature = 418	correl = 0.0452505	descr = N_Gram_CCTAA
cnt = 28	feature = 900	correl = 0.0595792	descr = N_Gram_TTCGT
cnt = 29	feature = 225	correl = -0.0265671	descr = N_Gram_ACGGC
cnt = 30	feature = 768	correl = 0.0246684	descr = N_Gram_TATAG
cnt = 31	feature = 734	correl = 0.0235233	descr = N_Gram_TAACT
cnt = 32	feature = 525	correl = -0.0249477	descr = N_Gram_CTTTA
cnt = 33	feature = 429	correl = 0.0247248	descr = N_Gram_CCTTA
cnt = 34	feature = 801	correl = 0.0363371	descr = N_Gram_TCGAG
cnt = 35	feature = 419	correl = 0.024006	descr = N_Gram_CCTAG
cnt = 36	feature = 612	correl = -0.0478163	descr = N_Gram_GCGGT
cnt = 37	feature = 702	correl = 0.0527624	descr = N_Gram_GTCGC
cnt = 38	feature = 543	correl = -0.0548216	descr = N_Gram_GACCG
cnt = 39	feature = 773	correl = 0.0451554	descr = N_Gram_TATGA
cnt = 40	feature = 496	correl = -0.0225342	descr = N_Gram_CTATT
cnt = 41	feature = 226	correl = -0.0447142	descr = N_Gram_ACGGG
cnt = 42	feature = 689	correl = 0.0247812	descr = N_Gram_GTACC
cnt = 43	feature = 885	correl = -0.0234617	descr = N_Gram_TTACC
cnt = 44	feature = 443	correl = -0.039734	descr = N_Gram_CGCAT
cnt = 45	feature = 211	correl = -0.0244631	descr = N_Gram_ACCAA
cnt = 46	feature = 761	correl = 0.0430341	descr = N_Gram_TAGGG
cnt = 47	feature = 248	correl = -0.0261197	descr = N_Gram_AGCAA
cnt = 48	feature = 274	correl = -0.0218791	descr = N_Gram_ATACA
cnt = 49	feature = 570	correl = 0.0467544	descr = N_Gram_GATTG
cnt = 50	feature = 626	correl = -0.0242688	descr = N_Gram_GCTTA
cnt = 51	feature = 605	correl = -0.0488406	descr = N_Gram_GCGCC
cnt = 52	feature = 745	correl = 0.0218285	descr = N_Gram_TACCG
cnt = 53	feature = 889	correl = 0.0361192	descr = N_Gram_TTAGC
cnt = 54	feature = 716	correl = 0.0359878	descr = N_Gram_GTGTA
cnt = 55	feature = 542	correl = -0.0340834	descr = N_Gram_GACCC
cnt = 56	feature = 549	correl = 0.0232359	descr = N_Gram_GACTT
cnt = 57	feature = 403	correl = -0.0549371	descr = N_Gram_CCGAA
cnt = 58	feature = 763	correl = 0.0232357	descr = N_Gram_TAGTC
cnt = 59	feature = 231	correl = 0.0698253	descr = N_Gram_ACTAC
cnt = 60	feature = 476	correl = 0.067383	descr = N_Gram_CGTGA
cnt = 61	feature = 774	correl = 0.0258228	descr = N_Gram_TATGT
cnt = 62	feature = 804	correl = -0.0290645	descr = N_Gram_TCGCG
cnt = 63	feature = 439	correl = -0.0264984	descr = N_Gram_CGATC
cnt = 64	feature = 705	correl = 0.0373441	descr = N_Gram_GTCTA
cnt = 65	feature = 552	correl = -0.0336336	descr = N_Gram_GAGAT
cnt = 66	feature = 881	correl = 0.0236873	descr = N_Gram_TTAAG
cnt = 67	feature = 659	correl = -0.0782113	descr = N_Gram_GGGAA
cnt = 68	feature = 329	correl = -0.0415535	descr = N_Gram_CAATT
cnt = 69	feature = 534	correl = 0.0598361	descr = N_Gram_GAATA
cnt = 70	feature = 220	correl = -0.039904	descr = N_Gram_ACGAA
cnt = 71	feature = 356	correl = -0.0466348	descr = N_Gram_CATAA
cnt = 72	feature = 615	correl = -0.0464983	descr = N_Gram_GCGTT
cnt = 73	feature = 764	correl = 0.0465128	descr = N_Gram_TAGTG
cnt = 74	feature = 438	correl = -0.0404627	descr = N_Gram_CGAGT
cnt = 75	feature = 409	correl = -0.0234382	descr = N_Gram_CCGCG
cnt = 76	feature = 468	correl = -0.0256084	descr = N_Gram_CGGTT
cnt = 77	feature = 808	correl = -0.0402623	descr = N_Gram_TCGGC
cnt = 78	feature = 436	correl = -0.0448707	descr = N_Gram_CGACG
cnt = 79	feature = 617	correl = 0.0271235	descr = N_Gram_GCTAA
cnt = 80	feature = 327	correl = 0.047436	descr = N_Gram_CAAGC
cnt = 81	feature = 280	correl = 0.0241634	descr = N_Gram_ATATC
cnt = 82	feature = 713	correl = -0.0484373	descr = N_Gram_GTGGG
cnt = 83	feature = 308	correl = -0.0223571	descr = N_Gram_ATTAA
cnt = 84	feature = 688	correl = -0.021662	descr = N_Gram_GTAAT
cnt = 85	feature = 539	correl = 0.0264282	descr = N_Gram_GACAT
cnt = 86	feature = 257	correl = -0.0250086	descr = N_Gram_AGGCA
cnt = 87	feature = 325	correl = 0.0261483	descr = N_Gram_CAACC
cnt = 88	feature = 487	correl = -0.02457	descr = N_Gram_CTACG
cnt = 89	feature = 495	correl = 0.0309476	descr = N_Gram_CTATG
cnt = 90	feature = 777	correl = 0.0246111	descr = N_Gram_TATTG
cnt = 91	feature = 305	correl = -0.0245907	descr = N_Gram_ATGTA
cnt = 92	feature = 732	correl = 0.0331241	descr = N_Gram_TAAAG
cnt = 93	feature = 503	correl = -0.0456496	descr = N_Gram_CTCGT
cnt = 94	feature = 849	correl = 0.0498577	descr = N_Gram_TGCGA
cnt = 95	feature = 722	correl = 0.0395766	descr = N_Gram_GTTCG
cnt = 96	feature = 805	correl = 0.0319486	descr = N_Gram_TCGCT
cnt = 97	feature = 882	correl = -0.0320872	descr = N_Gram_TTAAT
cnt = 98	feature = 733	correl = -0.02224	descr = N_Gram_TAACC
cnt = 99	feature = 620	correl = 0.0276344	descr = N_Gram_GCTCT
cnt = 100	feature = 277	correl = 0.0226856	descr = N_Gram_ATAGC
cnt = 101	feature = 464	correl = -0.0576594	descr = N_Gram_CGGGG
cnt = 102	feature = 622	correl = -0.0312551	descr = N_Gram_GCTGA
cnt = 103	feature = 574	correl = -0.065077	descr = N_Gram_GCAAA
cnt = 104	feature = 222	correl = 0.035647	descr = N_Gram_ACGCT
cnt = 105	feature = 473	correl = -0.0476661	descr = N_Gram_CGTCG
cnt = 106	feature = 555	correl = -0.0223482	descr = N_Gram_GAGCG
cnt = 107	feature = 844	correl = 0.0277064	descr = N_Gram_TGCAT
cnt = 108	feature = 932	correl = 0.0626548	descr = N_Gram_TTTGT
cnt = 109	feature = 855	correl = 0.033981	descr = N_Gram_TGCTT
cnt = 110	feature = 232	correl = 0.0234841	descr = N_Gram_ACTAG
cnt = 111	feature = 909	correl = 0.0324734	descr = N_Gram_TTGAC
cnt = 112	feature = 739	correl = -0.0526932	descr = N_Gram_TAATC
cnt = 113	feature = 397	correl = -0.0417072	descr = N_Gram_CCCGG
cnt = 114	feature = 636	correl = -0.0698527	descr = N_Gram_GGACC
cnt = 115	feature = 426	correl = -0.0485803	descr = N_Gram_CCTGA
cnt = 116	feature = 481	correl = 0.024576	descr = N_Gram_CGTTT
cnt = 117	feature = 262	correl = 0.099712	descr = N_Gram_AGGTA
cnt = 118	feature = 743	correl = 0.0717689	descr = N_Gram_TACAA
cnt = 119	feature = 324	correl = 0.0869546	descr = N_Gram_CAACA
cnt = 120	feature = 663	correl = -0.110782	descr = N_Gram_GGGCC
cnt = 121	feature = 493	correl = 0.0499447	descr = N_Gram_CTATA
cnt = 122	feature = 372	correl = -0.0240075	descr = N_Gram_CCAAG
cnt = 123	feature = 449	correl = -0.0686803	descr = N_Gram_CGCGG
cnt = 124	feature = 599	correl = 0.0266707	descr = N_Gram_GCCTA
cnt = 125	feature = 224	correl = -0.0306771	descr = N_Gram_ACGGA
cnt = 126	feature = 537	correl = 0.0436123	descr = N_Gram_GACAA
cnt = 127	feature = 784	correl = 0.0381962	descr = N_Gram_TCACT
cnt = 128	feature = 60	correl = -0.175435	descr = Position_Specific_Bin_Base_20_Base_G
cnt = 129	feature = 317	correl = 0.0411007	descr = N_Gram_ATTGT
cnt = 130	feature = 334	correl = -0.0231227	descr = N_Gram_CACCG
cnt = 131	feature = 450	correl = -0.0570825	descr = N_Gram_CGCGT
cnt = 132	feature = 719	correl = -0.0389213	descr = N_Gram_GTTAG
cnt = 133	feature = 291	correl = 0.0241558	descr = N_Gram_ATCGC
cnt = 134	feature = 746	correl = 0.0284083	descr = N_Gram_TACCT
cnt = 135	feature = 750	correl = 0.0497799	descr = N_Gram_TACTG
cnt = 136	feature = 313	correl = 0.0462856	descr = N_Gram_ATTCG
cnt = 137	feature = 491	correl = 0.0445938	descr = N_Gram_CTAGC
cnt = 138	feature = 391	correl = -0.0469591	descr = N_Gram_CCCCA
cnt = 139	feature = 396	correl = -0.0647516	descr = N_Gram_CCCGC
cnt = 140	feature = 352	correl = -0.0291059	descr = N_Gram_CAGTG
cnt = 141	feature = 255	correl = -0.0373357	descr = N_Gram_AGCGG
cnt = 142	feature = 803	correl = 0.049434	descr = N_Gram_TCGCA
cnt = 143	feature = 597	correl = -0.0217657	descr = N_Gram_GCCGG
cnt = 144	feature = 435	correl = -0.0468832	descr = N_Gram_CGACC
cnt = 145	feature = 517	correl = -0.0524492	descr = N_Gram_CTTAA
cnt = 146	feature = 812	correl = 0.0999798	descr = N_Gram_TCGTG
cnt = 147	feature = 484	correl = 0.0496146	descr = N_Gram_CTAAG
cnt = 148	feature = 717	correl = 0.0348174	descr = N_Gram_GTGTT
cnt = 149	feature = 530	correl = -0.0376417	descr = N_Gram_GAAGA
cnt = 150	feature = 228	correl = -0.0384462	descr = N_Gram_ACGTT
cnt = 151	feature = 311	correl = 0.0720088	descr = N_Gram_ATTAT
cnt = 152	feature = 353	correl = 0.0214679	descr = N_Gram_CAGTT
cnt = 153	feature = 635	correl = 0.0276344	descr = N_Gram_GGAAT
cnt = 154	feature = 683	correl = -0.0660711	descr = N_Gram_GGTTG
cnt = 155	feature = 711	correl = -0.0474406	descr = N_Gram_GTGGA
cnt = 156	feature = 862	correl = -0.0714716	descr = N_Gram_TGGGA
cnt = 157	feature = 687	correl = 0.0377278	descr = N_Gram_GTAAG
cnt = 158	feature = 601	correl = -0.0364573	descr = N_Gram_GCCTT
cnt = 159	feature = 389	correl = -0.0861929	descr = N_Gram_CCCAT
cnt = 160	feature = 213	correl = 0.0243783	descr = N_Gram_ACCAT
cnt = 161	feature = 692	correl = 0.0400494	descr = N_Gram_GTATT
cnt = 162	feature = 256	correl = -0.0302573	descr = N_Gram_AGGAG
cnt = 163	feature = 785	correl = -0.0457048	descr = N_Gram_TCAGA
cnt = 164	feature = 822	correl = 0.0476833	descr = N_Gram_TCTCT
cnt = 165	feature = 859	correl = -0.0586283	descr = N_Gram_TGGCG
cnt = 166	feature = 871	correl = 0.0306426	descr = N_Gram_TGTCG
cnt = 167	feature = 642	correl = 0.0476698	descr = N_Gram_GGATT
cnt = 168	feature = 498	correl = -0.0516603	descr = N_Gram_CTCAA
cnt = 169	feature = 38	correl = -0.0285777	descr = Position_Specific_Bin_Base_14_Base_C
cnt = 170	feature = 793	correl = -0.0323132	descr = N_Gram_TCCCG
cnt = 171	feature = 578	correl = -0.0387542	descr = N_Gram_GCACC
cnt = 172	feature = 934	correl = 0.0400943	descr = N_Gram_TTTTA
cnt = 173	feature = 884	correl = 0.0602529	descr = N_Gram_TTACA
cnt = 174	feature = 7	correl = 0.127726	descr = Position_Specific_Bin_Base_2_Base_G
cnt = 175	feature = 767	correl = 0.0581326	descr = N_Gram_TATAA
cnt = 176	feature = 52	correl = -0.0646781	descr = Position_Specific_Bin_Base_18_Base_G
cnt = 177	feature = 387	correl = -0.0241872	descr = N_Gram_CCCAA
cnt = 178	feature = 557	correl = -0.0765313	descr = N_Gram_GAGGC
cnt = 179	feature = 632	correl = -0.0221328	descr = N_Gram_GGAAA
cnt = 180	feature = 278	correl = 0.0411363	descr = N_Gram_ATAGG
cnt = 181	feature = 584	correl = -0.0465042	descr = N_Gram_GCATA
cnt = 182	feature = 604	correl = -0.0481387	descr = N_Gram_GCGCA
cnt = 183	feature = 4	correl = -0.0932933	descr = Position_Specific_Bin_Base_1_Base_G
cnt = 184	feature = 667	correl = -0.0552972	descr = N_Gram_GGGGC
cnt = 185	feature = 749	correl = 0.0725806	descr = N_Gram_TACTA
cnt = 186	feature = 337	correl = -0.0321687	descr = N_Gram_CACGA
cnt = 187	feature = 911	correl = 0.025593	descr = N_Gram_TTGCA
cnt = 188	feature = 836	correl = 0.0297586	descr = N_Gram_TGAGA
cnt = 189	feature = 839	correl = 0.0228197	descr = N_Gram_TGATC
cnt = 190	feature = 268	correl = 0.0308568	descr = N_Gram_AGTCT
cnt = 191	feature = 35	correl = 0.0357453	descr = Position_Specific_Bin_Base_13_Base_A
cnt = 192	feature = 678	correl = -0.0274717	descr = N_Gram_GGTGA
cnt = 193	feature = 655	correl = -0.0504997	descr = N_Gram_GGCTG
cnt = 194	feature = 467	correl = -0.0332938	descr = N_Gram_CGGTC
cnt = 195	feature = 404	correl = -0.0527488	descr = N_Gram_CCGAC
cnt = 196	feature = 459	correl = -0.114102	descr = N_Gram_CGGCG
cnt = 197	feature = 293	correl = 0.0281473	descr = N_Gram_ATCTA
cnt = 198	feature = 914	correl = 0.0488904	descr = N_Gram_TTGGA
cnt = 199	feature = 479	correl = -0.0849228	descr = N_Gram_CGTTC
cnt = 200	feature = 633	correl = -0.0244738	descr = N_Gram_GGAAC
cnt = 201	feature = 344	correl = -0.0530625	descr = N_Gram_CAGAG
cnt = 202	feature = 771	correl = 0.0521988	descr = N_Gram_TATCG
cnt = 203	feature = 770	correl = 0.0695817	descr = N_Gram_TATCA
cnt = 204	feature = 410	correl = -0.0253682	descr = N_Gram_CCGCT
cnt = 205	feature = 9	correl = 0.0631342	descr = Position_Specific_Bin_Base_3_Base_G
cnt = 206	feature = 374	correl = -0.0243989	descr = N_Gram_CCACA
cnt = 207	feature = 757	correl = 0.0635819	descr = N_Gram_TAGCA
cnt = 208	feature = 835	correl = 0.0272134	descr = N_Gram_TGACT
cnt = 209	feature = 648	correl = -0.0921502	descr = N_Gram_GGCCA
cnt = 210	feature = 935	correl = 0.0220902	descr = N_Gram_TTTTG
cnt = 211	feature = 233	correl = 0.0469254	descr = N_Gram_ACTCT
cnt = 212	feature = 538	correl = 0.0260177	descr = N_Gram_GACAC
cnt = 213	feature = 645	correl = -0.0622834	descr = N_Gram_GGCAA
cnt = 214	feature = 609	correl = -0.0401119	descr = N_Gram_GCGGA
cnt = 215	feature = 405	correl = -0.047481	descr = N_Gram_CCGAG
cnt = 216	feature = 406	correl = -0.0562891	descr = N_Gram_CCGAT
cnt = 217	feature = 207	correl = 0.063002	descr = N_Gram_ACATG
cnt = 218	feature = 48	correl = -0.0629963	descr = Position_Specific_Bin_Base_17_Base_G
cnt = 219	feature = 794	correl = 0.0347577	descr = N_Gram_TCCGT
cnt = 220	feature = 57	correl = 0.0691677	descr = Position_Specific_Bin_Base_19_Base_T
cnt = 221	feature = 725	correl = -0.0257479	descr = N_Gram_GTTGT
cnt = 222	feature = 310	correl = 0.0252799	descr = N_Gram_ATTAG
cnt = 223	feature = 846	correl = 0.0295591	descr = N_Gram_TGCCA
cnt = 224	feature = 455	correl = -0.0219409	descr = N_Gram_CGGAG
cnt = 225	feature = 515	correl = 0.0342342	descr = N_Gram_CTGTT
cnt = 226	feature = 160	correl = 0.0340305	descr = N_Gram_AAAGC
cnt = 227	feature = 714	correl = -0.0220984	descr = N_Gram_GTGGT
cnt = 228	feature = 245	correl = 0.049705	descr = N_Gram_AGATA
cnt = 229	feature = 5	correl = -0.033853	descr = Position_Specific_Bin_Base_2_Base_A
cnt = 230	feature = 423	correl = -0.0909262	descr = N_Gram_CCTCG
cnt = 231	feature = 760	correl = 0.0328572	descr = N_Gram_TAGGC
cnt = 232	feature = 45	correl = -0.0630417	descr = Position_Specific_Bin_Base_16_Base_G
cnt = 233	feature = 286	correl = 0.0606805	descr = N_Gram_ATCCA
cnt = 234	feature = 364	correl = 0.0325997	descr = N_Gram_CATGT
cnt = 235	feature = 241	correl = 0.0593643	descr = N_Gram_AGAAT
cnt = 236	feature = 850	correl = -0.0356862	descr = N_Gram_TGCGC
cnt = 237	feature = 666	correl = -0.054879	descr = N_Gram_GGGGA
cnt = 238	feature = 260	correl = -0.109919	descr = N_Gram_AGGGC
cnt = 239	feature = 628	correl = -0.0539655	descr = N_Gram_GCTTT
cnt = 240	feature = 902	correl = 0.0309009	descr = N_Gram_TTCTA
cnt = 241	feature = 694	correl = 0.0421195	descr = N_Gram_GTCAA
cnt = 242	feature = 523	correl = 0.0571136	descr = N_Gram_CTTGT
cnt = 243	feature = 343	correl = -0.043346	descr = N_Gram_CAGAC
cnt = 244	feature = 427	correl = -0.0629004	descr = N_Gram_CCTGC
cnt = 245	feature = 61	correl = 0.112999	descr = Position_Specific_Bin_Base_20_Base_T
cnt = 246	feature = 709	correl = -0.0422962	descr = N_Gram_GTGCC
cnt = 247	feature = 1	correl = 0.118807	descr = Position_Specific_Bin_Base_0_Base_C
cnt = 248	feature = 841	correl = 0.0296435	descr = N_Gram_TGATT
cnt = 249	feature = 12	correl = -0.0793755	descr = Position_Specific_Bin_Base_4_Base_C
cnt = 250	feature = 854	correl = -0.0349602	descr = N_Gram_TGCTC
cnt = 251	feature = 457	correl = -0.0443024	descr = N_Gram_CGGCA
cnt = 252	feature = 674	correl = 0.0527852	descr = N_Gram_GGTAA
cnt = 253	feature = 392	correl = -0.0715687	descr = N_Gram_CCCCG
cnt = 254	feature = 821	correl = -0.0275832	descr = N_Gram_TCTCG
cnt = 255	feature = 815	correl = 0.0486551	descr = N_Gram_TCTAC
cnt = 256	feature = 348	correl = -0.041599	descr = N_Gram_CAGCG
cnt = 257	feature = 528	correl = 0.0387224	descr = N_Gram_GAAAT
cnt = 258	feature = 27	correl = 0.0724355	descr = Position_Specific_Bin_Base_10_Base_A
cnt = 259	feature = 284	correl = 0.0324905	descr = N_Gram_ATCAA
cnt = 260	feature = 34	correl = 0.0348197	descr = Position_Specific_Bin_Base_12_Base_A
cnt = 261	feature = 695	correl = -0.0216209	descr = N_Gram_GTCAC
cnt = 262	feature = 499	correl = -0.0244129	descr = N_Gram_CTCAC
cnt = 263	feature = 290	correl = 0.0372664	descr = N_Gram_ATCGA
cnt = 264	feature = 258	correl = 0.0239285	descr = N_Gram_AGGCT
cnt = 265	feature = 26	correl = 0.0310814	descr = Position_Specific_Bin_Base_9_Base_T
cnt = 266	feature = 554	correl = -0.051658	descr = N_Gram_GAGCC
cnt = 267	feature = 548	correl = 0.0352168	descr = N_Gram_GACTG
cnt = 268	feature = 31	correl = -0.0434022	descr = Position_Specific_Bin_Base_11_Base_A
cnt = 269	feature = 924	correl = 0.0669765	descr = N_Gram_TTTAG
cnt = 270	feature = 15	correl = 0.0804565	descr = Position_Specific_Bin_Base_5_Base_T
cnt = 271	feature = 566	correl = -0.0611708	descr = N_Gram_GATGG
cnt = 272	feature = 243	correl = -0.0217215	descr = N_Gram_AGAGG
cnt = 273	feature = 826	correl = 0.0249409	descr = N_Gram_TCTGT
cnt = 274	feature = 758	correl = 0.0591054	descr = N_Gram_TAGCT
cnt = 275	feature = 263	correl = -0.0260562	descr = N_Gram_AGGTG
cnt = 276	feature = 367	correl = 0.0238903	descr = N_Gram_CATTG
cnt = 277	feature = 843	correl = 0.0323394	descr = N_Gram_TGCAA
cnt = 278	feature = 22	correl = -0.0939152	descr = Position_Specific_Bin_Base_8_Base_C
cnt = 279	feature = 886	correl = 0.0231611	descr = N_Gram_TTACT
cnt = 280	feature = 490	correl = 0.0368204	descr = N_Gram_CTAGA
cnt = 281	feature = 913	correl = 0.0272054	descr = N_Gram_TTGCG
cnt = 282	feature = 472	correl = -0.0509511	descr = N_Gram_CGTCC
cnt = 283	feature = 297	correl = 0.0438565	descr = N_Gram_ATGAG
cnt = 284	feature = 912	correl = 0.027216	descr = N_Gram_TTGCC
cnt = 285	feature = 13	correl = 0.0242231	descr = Position_Specific_Bin_Base_4_Base_T
cnt = 286	feature = 347	correl = -0.0507063	descr = N_Gram_CAGCC
cnt = 287	feature = 789	correl = 0.0507489	descr = N_Gram_TCCAT
cnt = 288	feature = 41	correl = 0.0669387	descr = Position_Specific_Bin_Base_15_Base_A
cnt = 289	feature = 335	correl = -0.0468915	descr = N_Gram_CACCT
cnt = 290	feature = 239	correl = 0.0290655	descr = N_Gram_ACTTC
cnt = 291	feature = 53	correl = 0.0476049	descr = Position_Specific_Bin_Base_18_Base_T
cnt = 292	feature = 270	correl = 0.0577441	descr = N_Gram_AGTGA
cnt = 293	feature = 634	correl = -0.0438606	descr = N_Gram_GGAAG
cnt = 294	feature = 591	correl = -0.0886357	descr = N_Gram_GCCCA
cnt = 295	feature = 17	correl = -0.0358903	descr = Position_Specific_Bin_Base_6_Base_C
cnt = 296	feature = 10	correl = -0.0843521	descr = Position_Specific_Bin_Base_3_Base_T
cnt = 297	feature = 47	correl = -0.030179	descr = Position_Specific_Bin_Base_17_Base_C
cnt = 298	feature = 505	correl = -0.0462782	descr = N_Gram_CTGAG
cnt = 299	feature = 908	correl = 0.0574705	descr = N_Gram_TTGAA
cnt = 300	feature = 267	correl = 0.120708	descr = N_Gram_AGTCG
cnt = 301	feature = 660	correl = -0.0735485	descr = N_Gram_GGGAG
cnt = 302	feature = 488	correl = 0.0771677	descr = N_Gram_CTACT
cnt = 303	feature = 544	correl = -0.0333394	descr = N_Gram_GACGG
cnt = 304	feature = 237	correl = 0.0245719	descr = N_Gram_ACTGG
cnt = 305	feature = 0	correl = 0.0283659	descr = Position_Specific_Bin_Base_0_Base_A
cnt = 306	feature = 851	correl = -0.0302259	descr = N_Gram_TGCGG
cnt = 307	feature = 547	correl = -0.0234053	descr = N_Gram_GACTC
cnt = 308	feature = 915	correl = 0.0221711	descr = N_Gram_TTGGT
cnt = 309	feature = 781	correl = 0.0485018	descr = N_Gram_TCAAC
cnt = 310	feature = 869	correl = 0.0347163	descr = N_Gram_TGTAT
cnt = 311	feature = 919	correl = 0.0461891	descr = N_Gram_TTGTG
cnt = 312	feature = 261	correl = 0.0221436	descr = N_Gram_AGGGT
cnt = 313	feature = 606	correl = -0.0873103	descr = N_Gram_GCGCG
cnt = 314	feature = 838	correl = 0.051822	descr = N_Gram_TGATA
cnt = 315	feature = 408	correl = -0.0381181	descr = N_Gram_CCGCA
cnt = 316	feature = 576	correl = -0.0815376	descr = N_Gram_GCAAT
cnt = 317	feature = 618	correl = 0.0289288	descr = N_Gram_GCTAT
cnt = 318	feature = 819	correl = 0.0434306	descr = N_Gram_TCTCA
cnt = 319	feature = 652	correl = -0.0883884	descr = N_Gram_GGCGG
cnt = 320	feature = 795	correl = 0.0725556	descr = N_Gram_TCCTA
cnt = 321	feature = 433	correl = -0.0714986	descr = N_Gram_CGAAG
cnt = 322	feature = 513	correl = 0.0471091	descr = N_Gram_CTGGT
cnt = 323	feature = 40	correl = 0.0748515	descr = Position_Specific_Bin_Base_14_Base_T
cnt = 324	feature = 249	correl = -0.0228978	descr = N_Gram_AGCAC
cnt = 325	feature = 19	correl = -0.128313	descr = Position_Specific_Bin_Base_7_Base_C
cnt = 326	feature = 357	correl = -0.049799	descr = N_Gram_CATAC
cnt = 327	feature = 238	correl = 0.0387343	descr = N_Gram_ACTGT
cnt = 328	feature = 797	correl = -0.0377002	descr = N_Gram_TCCTG
cnt = 329	feature = 299	correl = 0.0310145	descr = N_Gram_ATGCT
cnt = 330	feature = 641	correl = -0.0408911	descr = N_Gram_GGATG
cnt = 331	feature = 55	correl = -0.115583	descr = Position_Specific_Bin_Base_19_Base_C
cnt = 332	feature = 696	correl = 0.0291531	descr = N_Gram_GTCAT
cnt = 333	feature = 422	correl = -0.0280523	descr = N_Gram_CCTCC
cnt = 334	feature = 918	correl = 0.0304	descr = N_Gram_TTGTC
cnt = 335	feature = 592	correl = -0.0678338	descr = N_Gram_GCCCC
cnt = 336	feature = 319	correl = 0.0266239	descr = N_Gram_ATTTC
cnt = 337	feature = 302	correl = 0.0278271	descr = N_Gram_ATGGC
cnt = 338	feature = 653	correl = -0.0481587	descr = N_Gram_GGCGT
cnt = 339	feature = 332	correl = -0.0283233	descr = N_Gram_CACAT
cnt = 340	feature = 792	correl = -0.0672724	descr = N_Gram_TCCCC
cnt = 341	feature = 219	correl = -0.026883	descr = N_Gram_ACGA
cnt = 342	feature = 874	correl = 0.0587346	descr = N_Gram_TGTGT
cnt = 343	feature = 322	correl = -0.0271971	descr = N_Gram_CAAAC
cnt = 344	feature = 888	correl = 0.0692731	descr = N_Gram_TTAGA
cnt = 345	feature = 504	correl = 0.0255483	descr = N_Gram_CTCTT
cnt = 346	feature = 662	correl = -0.0429675	descr = N_Gram_GGGCA
cnt = 347	feature = 51	correl = -0.035202	descr = Position_Specific_Bin_Base_18_Base_C
cnt = 348	feature = 809	correl = -0.0909592	descr = N_Gram_TCGGG
cnt = 349	feature = 586	correl = 0.028291	descr = N_Gram_GCATT
cnt = 350	feature = 529	correl = 0.0282904	descr = N_Gram_GAACA
cnt = 351	feature = 381	correl = -0.0268977	descr = N_Gram_CCAGT
cnt = 352	feature = 816	correl = 0.0318903	descr = N_Gram_TCTAG
cnt = 353	feature = 304	correl = -0.0450599	descr = N_Gram_ATGGT
cnt = 354	feature = 217	correl = -0.0452744	descr = N_Gram_ACCGG
cnt = 355	feature = 338	correl = -0.0389467	descr = N_Gram_CACGG
cnt = 356	feature = 303	correl = -0.0337041	descr = N_Gram_ATGGG
cnt = 357	feature = 712	correl = -0.076553	descr = N_Gram_GTGGC
cnt = 358	feature = 30	correl = 0.0527164	descr = Position_Specific_Bin_Base_10_Base_T
cnt = 359	feature = 690	correl = 0.0229713	descr = N_Gram_GTAGG
cnt = 360	feature = 510	correl = 0.042608	descr = N_Gram_CTGGA
cnt = 361	feature = 21	correl = 0.0513243	descr = Position_Specific_Bin_Base_8_Base_A
cnt = 362	feature = 288	correl = 0.0396252	descr = N_Gram_ATCCG
cnt = 363	feature = 271	correl = -0.0284809	descr = N_Gram_AGTTC
cnt = 364	feature = 252	correl = -0.0220265	descr = N_Gram_AGCCA
cnt = 365	feature = 400	correl = -0.0677729	descr = N_Gram_CCCTG
cnt = 366	feature = 811	correl = 0.0236185	descr = N_Gram_TCGTC
cnt = 367	feature = 686	correl = 0.0576697	descr = N_Gram_GTAAA
cnt = 368	feature = 563	correl = 0.071997	descr = N_Gram_GATAT
cnt = 369	feature = 316	correl = 0.0467671	descr = N_Gram_ATTGG
cnt = 370	feature = 380	correl = -0.0508492	descr = N_Gram_CCAGG
cnt = 371	feature = 740	correl = 0.0403405	descr = N_Gram_TAATT
cnt = 372	feature = 558	correl = -0.0316935	descr = N_Gram_GAGGG
cnt = 373	feature = 531	correl = -0.035482	descr = N_Gram_GAAGC
cnt = 374	feature = 535	correl = 0.0424021	descr = N_Gram_GAATT
cnt = 375	feature = 480	correl = -0.0338722	descr = N_Gram_CGTTG
cnt = 376	feature = 49	correl = 0.0560255	descr = Position_Specific_Bin_Base_17_Base_T
cnt = 377	feature = 778	correl = 0.0415585	descr = N_Gram_TATTT
cnt = 378	feature = 522	correl = -0.0296623	descr = N_Gram_CTTGG
cnt = 379	feature = 896	correl = 0.022579	descr = N_Gram_TTCCA
cnt = 380	feature = 755	correl = 0.0701862	descr = N_Gram_TAGAG
cnt = 381	feature = 350	correl = -0.0995072	descr = N_Gram_CAGGG
cnt = 382	feature = 362	correl = 0.0420652	descr = N_Gram_CATGA
cnt = 383	feature = 382	correl = -0.0484153	descr = N_Gram_CCATA
cnt = 384	feature = 502	correl = -0.0695478	descr = N_Gram_CTCGG
cnt = 385	feature = 567	correl = -0.0451339	descr = N_Gram_GATGT
cnt = 386	feature = 512	correl = -0.035533	descr = N_Gram_CTGGG
cnt = 387	feature = 829	correl = 0.0632562	descr = N_Gram_TCTTT
cnt = 388	feature = 33	correl = 0.119654	descr = Position_Specific_Bin_Base_11_Base_T
cnt = 389	feature = 639	correl = -0.0655608	descr = N_Gram_GGAGC
cnt = 390	feature = 54	correl = 0.166317	descr = Position_Specific_Bin_Base_19_Base_A
cnt = 391	feature = 37	correl = 0.113844	descr = Position_Specific_Bin_Base_14_Base_A
cnt = 392	feature = 448	correl = -0.0714268	descr = N_Gram_CGCGC
cnt = 393	feature = 744	correl = 0.0371727	descr = N_Gram_TACAT
cnt = 394	feature = 399	correl = -0.0602963	descr = N_Gram_CCCTC
cnt = 395	feature = 294	correl = 0.0698431	descr = N_Gram_ATCTC
cnt = 396	feature = 637	correl = 0.0251357	descr = N_Gram_GGACT
cnt = 397	feature = 600	correl = -0.0716418	descr = N_Gram_GCCTC
cnt = 398	feature = 582	correl = -0.0231262	descr = N_Gram_GCAGC
cnt = 399	feature = 783	correl = -0.046667	descr = N_Gram_TCACG
cnt = 400	feature = 753	correl = 0.0441168	descr = N_Gram_TAGAA
cnt = 401	feature = 593	correl = -0.0960486	descr = N_Gram_GCCCG
cnt = 402	feature = 736	correl = 0.0427058	descr = N_Gram_TAAGA
cnt = 403	feature = 872	correl = 0.030134	descr = N_Gram_TGTCT
cnt = 404	feature = 668	correl = -0.0526492	descr = N_Gram_GGGGT
cnt = 405	feature = 16	correl = 0.0302313	descr = Position_Specific_Bin_Base_6_Base_A
cnt = 406	feature = 559	correl = -0.0238717	descr = N_Gram_GAGGT
cnt = 407	feature = 698	correl = -0.0707109	descr = N_Gram_GTCCC
cnt = 408	feature = 377	correl = 0.0246426	descr = N_Gram_CCACT
cnt = 409	feature = 596	correl = -0.0266243	descr = N_Gram_GCCGA
cnt = 410	feature = 14	correl = -0.0687039	descr = Position_Specific_Bin_Base_5_Base_C
cnt = 411	feature = 6	correl = 0.0324388	descr = Position_Specific_Bin_Base_2_Base_C
cnt = 412	feature = 25	correl = -0.0220638	descr = Position_Specific_Bin_Base_9_Base_G
cnt = 413	feature = 43	correl = 0.0871198	descr = Position_Specific_Bin_Base_16_Base_A
cnt = 414	feature = 208	correl = 0.025892	descr = N_Gram_ACATT
cnt = 415	feature = 23	correl = -0.0248625	descr = Position_Specific_Bin_Base_8_Base_G
cnt = 416	feature = 876	correl = 0.0476538	descr = N_Gram_TGTTC
cnt = 417	feature = 244	correl = 0.0679813	descr = N_Gram_AGAGT
cnt = 418	feature = 614	correl = -0.0876613	descr = N_Gram_GCGTC
cnt = 419	feature = 458	correl = -0.0911562	descr = N_Gram_CGGCC
cnt = 420	feature = 384	correl = 0.026662	descr = N_Gram_CCATT
cnt = 421	feature = 864	correl = 0.022305	descr = N_Gram_TGGTC
cnt = 422	feature = 611	correl = -0.031798	descr = N_Gram_GCGGG
cnt = 423	feature = 776	correl = 0.0636942	descr = N_Gram_TATTC
cnt = 424	feature = 754	correl = 0.0606775	descr = N_Gram_TAGAC
cnt = 425	feature = 371	correl = -0.0423595	descr = N_Gram_CCAAA
cnt = 426	feature = 463	correl = -0.0686693	descr = N_Gram_CGGGC
cnt = 427	feature = 892	correl = 0.0486697	descr = N_Gram_TTATC
cnt = 428	feature = 903	correl = 0.0430972	descr = N_Gram_TTCTC
cnt = 429	feature = 508	correl = -0.0471142	descr = N_Gram_CTGCC
cnt = 430	feature = 834	correl = 0.0661462	descr = N_Gram_TGAAG
cnt = 431	feature = 11	correl = 0.0728943	descr = Position_Specific_Bin_Base_4_Base_A
cnt = 432	feature = 376	correl = -0.0450262	descr = N_Gram_CCACG
cnt = 433	feature = 700	correl = -0.0470462	descr = N_Gram_GTCCT
cnt = 434	feature = 460	correl = -0.0426257	descr = N_Gram_CGGCT
cnt = 435	feature = 787	correl = 0.0345052	descr = N_Gram_TCATC
cnt = 436	feature = 58	correl = 0.367786	descr = Position_Specific_Bin_Base_20_Base_A
cnt = 437	feature = 50	correl = 0.0512968	descr = Position_Specific_Bin_Base_18_Base_A
cnt = 438	feature = 679	correl = -0.0673788	descr = N_Gram_GGTGC
cnt = 439	feature = 738	correl = 0.0488993	descr = N_Gram_TAAGG
cnt = 440	feature = 383	correl = -0.0251544	descr = N_Gram_CCATC
cnt = 441	feature = 424	correl = -0.0728493	descr = N_Gram_CCTCT
cnt = 442	feature = 579	correl = -0.0358089	descr = N_Gram_GCACG
cnt = 443	feature = 930	correl = 0.0294108	descr = N_Gram_TTTGC
cnt = 444	feature = 877	correl = 0.0219339	descr = N_Gram_TGTTG
cnt = 445	feature = 8	correl = -0.12919	descr = Position_Specific_Bin_Base_2_Base_T
cnt = 446	feature = 926	correl = 0.0320508	descr = N_Gram_TTTCC
cnt = 447	feature = 29	correl = -0.0627604	descr = Position_Specific_Bin_Base_10_Base_G
cnt = 448	feature = 670	correl = 0.0266863	descr = N_Gram_GGGTA
cnt = 449	feature = 541	correl = -0.0565751	descr = N_Gram_GACCA
cnt = 450	feature = 413	correl = 0.0220275	descr = N_Gram_CCGT
cnt = 451	feature = 46	correl = 0.0368955	descr = Position_Specific_Bin_Base_17_Base_A
cnt = 452	feature = 206	correl = 0.0463099	descr = N_Gram_ACATC
cnt = 453	feature = 840	correl = -0.022333	descr = N_Gram_TGATG
cnt = 454	feature = 624	correl = -0.0416481	descr = N_Gram_GCTGG
cnt = 455	feature = 798	correl = 0.0484091	descr = N_Gram_TCCTT
cnt = 456	feature = 782	correl = 0.0366252	descr = N_Gram_TCACC
cnt = 457	feature = 56	correl = -0.1249	descr = Position_Specific_Bin_Base_19_Base_G
cnt = 458	feature = 627	correl = 0.0300316	descr = N_Gram_GCTTG
cnt = 459	feature = 718	correl = -0.0233103	descr = N_Gram_GTTA
cnt = 460	feature = 18	correl = 0.0888821	descr = Position_Specific_Bin_Base_7_Base_A
cnt = 461	feature = 703	correl = 0.0726351	descr = N_Gram_GTCGT
cnt = 462	feature = 59	correl = -0.313429	descr = Position_Specific_Bin_Base_20_Base_C
cnt = 463	feature = 727	correl = 0.0559162	descr = N_Gram_GTTTG
cnt = 464	feature = 589	correl = -0.0582528	descr = N_Gram_GCCAG
cnt = 465	feature = 39	correl = -0.161317	descr = Position_Specific_Bin_Base_14_Base_G
cnt = 466	feature = 675	correl = 0.0377116	descr = N_Gram_GGTCA
cnt = 467	feature = 824	correl = 0.0910989	descr = N_Gram_TCTGC
cnt = 468	feature = 32	correl = -0.0523976	descr = Position_Specific_Bin_Base_11_Base_G
cnt = 469	feature = 867	correl = 0.0366246	descr = N_Gram_TGTAA
cnt = 470	feature = 676	correl = -0.0769268	descr = N_Gram_GGTCC
cnt = 471	feature = 691	correl = 0.0353646	descr = N_Gram_GTAT
cnt = 472	feature = 446	correl = -0.0453426	descr = N_Gram_CGCCT
cnt = 473	feature = 105	correl = -0.0553405	descr = Xue_Structure_Feature_A101
cnt = 474	feature = 24	correl = 0.0665274	descr = Position_Specific_Bin_Base_8_Base_T
cnt = 475	feature = 791	correl = -0.0392554	descr = N_Gram_TCCCA
cnt = 476	feature = 581	correl = -0.0539486	descr = N_Gram_GCAGA
cnt = 477	feature = 526	correl = 0.0611148	descr = N_Gram_CTTTG
cnt = 478	feature = 36	correl = -0.0342438	descr = Position_Specific_Bin_Base_13_Base_G
cnt = 479	feature = 366	correl = 0.069522	descr = N_Gram_CATTA
cnt = 480	feature = 42	correl = -0.0363079	descr = Position_Specific_Bin_Base_15_Base_G
cnt = 481	feature = 28	correl = -0.0600876	descr = Position_Specific_Bin_Base_10_Base_C
cnt = 482	feature = 762	correl = 0.0350674	descr = N_Gram_TAGT
cnt = 483	feature = 44	correl = -0.042423	descr = Position_Specific_Bin_Base_16_Base_C
cnt = 484	feature = 664	correl = -0.0751546	descr = N_Gram_GGGCG
cnt = 485	feature = 707	correl = 0.0269796	descr = N_Gram_GTGAA
cnt = 486	feature = 412	correl = -0.10947	descr = N_Gram_CCGGC
cnt = 487	feature = 506	correl = 0.0257408	descr = N_Gram_CTGAT
cnt = 488	feature = 282	correl = 0.064274	descr = N_Gram_ATATT
cnt = 489	feature = 565	correl = -0.0260799	descr = N_Gram_GATGA
cnt = 490	feature = 521	correl = 0.0237394	descr = N_Gram_CTTGC
cnt = 491	feature = 483	correl = 0.0349176	descr = N_Gram_CTAA
cnt = 492	feature = 428	correl = -0.0404424	descr = N_Gram_CCTGG
cnt = 493	feature = 724	correl = -0.0253358	descr = N_Gram_GTTGG
cnt = 494	feature = 929	correl = 0.0693426	descr = N_Gram_TTTGA
cnt = 495	feature = 500	correl = -0.0346469	descr = N_Gram_CTCCC
cnt = 496	feature = 486	correl = 0.0449973	descr = N_Gram_CTACA
cnt = 497	feature = 421	correl = -0.0320464	descr = N_Gram_CCTCA
cnt = 498	feature = 388	correl = -0.0782015	descr = N_Gram_CCCAG
cnt = 499	feature = 800	correl = 0.0267633	descr = N_Gram_TCGA
cnt = 500	feature = 825	correl = 0.0395787	descr = N_Gram_TCTGG
cnt = 501	feature = 931	correl = 0.0360339	descr = N_Gram_TTTGG
cnt = 502	feature = 323	correl = 0.0599667	descr = N_Gram_CAAC
cnt = 503	feature = 212	correl = -0.0857875	descr = N_Gram_ACCAC
cnt = 504	feature = 756	correl = 0.0557141	descr = N_Gram_TAGC
cnt = 505	feature = 853	correl = 0.0520989	descr = N_Gram_TGCTA
cnt = 506	feature = 858	correl = -0.0534997	descr = N_Gram_TGGCC
cnt = 507	feature = 680	correl = -0.0846036	descr = N_Gram_GGTGG
cnt = 508	feature = 475	correl = 0.0403415	descr = N_Gram_CGTG
cnt = 509	feature = 640	correl = -0.0522015	descr = N_Gram_GGAGG
cnt = 510	feature = 227	correl = -0.0386445	descr = N_Gram_ACGT
cnt = 511	feature = 361	correl = 0.040169	descr = N_Gram_CATG
cnt = 512	feature = 81	correl = 0.424665	descr = Gibbs_of_Target_Sequence__Pos_20_Step_1
cnt = 513	feature = 860	correl = -0.0316094	descr = N_Gram_TGGCT
cnt = 514	feature = 704	correl = 0.0232254	descr = N_Gram_GTCT
cnt = 515	feature = 802	correl = 0.0473653	descr = N_Gram_TCGC
cnt = 516	feature = 646	correl = -0.0414608	descr = N_Gram_GGCAG
cnt = 517	feature = 917	correl = 0.0465068	descr = N_Gram_TTGTA
cnt = 518	feature = 230	correl = 0.0473636	descr = N_Gram_ACTA
cnt = 519	feature = 63	correl = 0.0846561	descr = Gibbs_of_Target_Sequence__Pos_0_Step_1
cnt = 520	feature = 708	correl = -0.0341191	descr = N_Gram_GTGC
cnt = 521	feature = 242	correl = 0.0543035	descr = N_Gram_AGACA
cnt = 522	feature = 897	correl = 0.0343558	descr = N_Gram_TTCCT
cnt = 523	feature = 905	correl = 0.0588427	descr = N_Gram_TTCTT
cnt = 524	feature = 568	correl = 0.0480107	descr = N_Gram_GATT
cnt = 525	feature = 346	correl = -0.0349867	descr = N_Gram_CAGCA
cnt = 526	feature = 289	correl = 0.0468138	descr = N_Gram_ATCG
cnt = 527	feature = 820	correl = 0.0297841	descr = N_Gram_TCTCC
cnt = 528	feature = 863	correl = -0.0557982	descr = N_Gram_TGGGG
cnt = 529	feature = 766	correl = 0.0570675	descr = N_Gram_TATA
cnt = 530	feature = 395	correl = -0.108723	descr = N_Gram_CCCGA
cnt = 531	feature = 904	correl = 0.0893662	descr = N_Gram_TTCTG
cnt = 532	feature = 610	correl = -0.0917603	descr = N_Gram_GCGGC
cnt = 533	feature = 560	correl = 0.027203	descr = N_Gram_GAGT
cnt = 534	feature = 298	correl = 0.0285731	descr = N_Gram_ATGC
cnt = 535	feature = 434	correl = -0.0491038	descr = N_Gram_CGAC
cnt = 536	feature = 883	correl = 0.0442847	descr = N_Gram_TTAC
cnt = 537	feature = 715	correl = 0.0279721	descr = N_Gram_GTGT
cnt = 538	feature = 772	correl = 0.0493613	descr = N_Gram_TATG
cnt = 539	feature = 360	correl = 0.081126	descr = N_Gram_CATCT
cnt = 540	feature = 878	correl = 0.0547963	descr = N_Gram_TGTTT
cnt = 541	feature = 432	correl = -0.0628694	descr = N_Gram_CGAA
cnt = 542	feature = 214	correl = -0.0321535	descr = N_Gram_ACCC
cnt = 543	feature = 927	correl = 0.0529527	descr = N_Gram_TTTCT
cnt = 544	feature = 511	correl = -0.0776314	descr = N_Gram_CTGGC
cnt = 545	feature = 873	correl = 0.0403982	descr = N_Gram_TGTG
cnt = 546	feature = 370	correl = -0.0296904	descr = N_Gram_CCAA
cnt = 547	feature = 623	correl = -0.0460892	descr = N_Gram_GCTGC
cnt = 548	feature = 891	correl = 0.0409982	descr = N_Gram_TTAT
cnt = 549	feature = 269	correl = 0.0242411	descr = N_Gram_AGTG
cnt = 550	feature = 545	correl = 0.0262974	descr = N_Gram_GACT
cnt = 551	feature = 828	correl = 0.043111	descr = N_Gram_TCTTC
cnt = 552	feature = 536	correl = 0.0387275	descr = N_Gram_GACA
cnt = 553	feature = 796	correl = -0.0351247	descr = N_Gram_TCCTC
cnt = 554	feature = 454	correl = -0.0260879	descr = N_Gram_CGGA
cnt = 555	feature = 533	correl = 0.0524366	descr = N_Gram_GAAT
cnt = 556	feature = 577	correl = -0.0272692	descr = N_Gram_GCAC
cnt = 557	feature = 254	correl = -0.0565051	descr = N_Gram_AGCG
cnt = 558	feature = 759	correl = 0.0263143	descr = N_Gram_TAGG
cnt = 559	feature = 519	correl = 0.0262597	descr = N_Gram_CTTCT
cnt = 560	feature = 907	correl = 0.0542968	descr = N_Gram_TTGA
cnt = 561	feature = 492	correl = 0.0414854	descr = N_Gram_CTAT
cnt = 562	feature = 693	correl = 0.0274394	descr = N_Gram_GTCA
cnt = 563	feature = 285	correl = 0.0418074	descr = N_Gram_ATCC
cnt = 564	feature = 842	correl = 0.0420359	descr = N_Gram_TGCA
cnt = 565	feature = 355	correl = -0.0309241	descr = N_Gram_CATA
cnt = 566	feature = 441	correl = -0.0382339	descr = N_Gram_CGCA
cnt = 567	feature = 649	correl = -0.122882	descr = N_Gram_GGCCC
cnt = 568	feature = 748	correl = 0.0582415	descr = N_Gram_TACT
cnt = 569	feature = 898	correl = 0.0359993	descr = N_Gram_TTCG
cnt = 570	feature = 234	correl = 0.0539748	descr = N_Gram_ACTG
cnt = 571	feature = 595	correl = -0.0350742	descr = N_Gram_GCCG
cnt = 572	feature = 275	correl = 0.0423922	descr = N_Gram_ATAG
cnt = 573	feature = 735	correl = 0.0637879	descr = N_Gram_TAAG
cnt = 574	feature = 681	correl = -0.039932	descr = N_Gram_GGTT
cnt = 575	feature = 701	correl = 0.0529075	descr = N_Gram_GTCG
cnt = 576	feature = 478	correl = -0.0589274	descr = N_Gram_CGTT
cnt = 577	feature = 598	correl = -0.0521982	descr = N_Gram_GCCT
cnt = 578	feature = 583	correl = 0.0326849	descr = N_Gram_GCAT
cnt = 579	feature = 315	correl = 0.062848	descr = N_Gram_ATTG
cnt = 580	feature = 223	correl = -0.0499671	descr = N_Gram_ACGG
cnt = 581	feature = 489	correl = 0.0450226	descr = N_Gram_CTAG
cnt = 582	feature = 64	correl = -0.0258802	descr = Gibbs_of_Target_Sequence__Pos_1_Step_1
cnt = 583	feature = 588	correl = -0.0423643	descr = N_Gram_GCCA
cnt = 584	feature = 710	correl = -0.0889293	descr = N_Gram_GTGG
cnt = 585	feature = 553	correl = -0.0342933	descr = N_Gram_GAGC
cnt = 586	feature = 314	correl = 0.0917193	descr = N_Gram_ATTCT
cnt = 587	feature = 769	correl = 0.0658846	descr = N_Gram_TATC
cnt = 588	feature = 501	correl = -0.0863572	descr = N_Gram_CTCG
cnt = 589	feature = 613	correl = -0.0684359	descr = N_Gram_GCGT
cnt = 590	feature = 398	correl = -0.0798595	descr = N_Gram_CCCT
cnt = 591	feature = 625	correl = -0.0278713	descr = N_Gram_GCTT
cnt = 592	feature = 300	correl = -0.0472108	descr = N_Gram_ATGG
cnt = 593	feature = 514	correl = 0.0358022	descr = N_Gram_CTGT
cnt = 594	feature = 631	correl = -0.031662	descr = N_Gram_GGAA
cnt = 595	feature = 573	correl = -0.0522007	descr = N_Gram_GCAA
cnt = 596	feature = 485	correl = 0.0616165	descr = N_Gram_CTAC
cnt = 597	feature = 259	correl = -0.0399149	descr = N_Gram_AGGG
cnt = 598	feature = 706	correl = 0.0291887	descr = N_Gram_GTGA
cnt = 599	feature = 67	correl = 0.0596741	descr = Gibbs_of_Target_Sequence__Pos_5_Step_1
cnt = 600	feature = 210	correl = -0.0376992	descr = N_Gram_ACCA
cnt = 601	feature = 616	correl = 0.040618	descr = N_Gram_GCTA
cnt = 602	feature = 296	correl = 0.0340517	descr = N_Gram_ATGA
cnt = 603	feature = 307	correl = 0.0591742	descr = N_Gram_ATTA
cnt = 604	feature = 673	correl = 0.0447658	descr = N_Gram_GGTA
cnt = 605	feature = 562	correl = 0.0307647	descr = N_Gram_GATA
cnt = 606	feature = 786	correl = 0.0451252	descr = N_Gram_TCAT
cnt = 607	feature = 390	correl = -0.102343	descr = N_Gram_CCCC
cnt = 608	feature = 866	correl = 0.0551553	descr = N_Gram_TGTA
cnt = 609	feature = 411	correl = -0.0562739	descr = N_Gram_CCGG
cnt = 610	feature = 349	correl = -0.0328782	descr = N_Gram_CAGG
cnt = 611	feature = 671	correl = -0.0748457	descr = N_Gram_GGGTG
cnt = 612	feature = 845	correl = -0.033596	descr = N_Gram_TGCC
cnt = 613	feature = 540	correl = -0.077408	descr = N_Gram_GACC
cnt = 614	feature = 321	correl = -0.0216442	descr = N_Gram_CAAA
cnt = 615	feature = 251	correl = -0.0567077	descr = N_Gram_AGCC
cnt = 616	feature = 658	correl = -0.0963662	descr = N_Gram_GGGA
cnt = 617	feature = 806	correl = -0.046046	descr = N_Gram_TCGG
cnt = 618	feature = 621	correl = -0.0243254	descr = N_Gram_GCTG
cnt = 619	feature = 697	correl = -0.0827608	descr = N_Gram_GTCC
cnt = 620	feature = 685	correl = 0.0564951	descr = N_Gram_GTAA
cnt = 621	feature = 895	correl = 0.0320932	descr = N_Gram_TTCC
cnt = 622	feature = 292	correl = 0.0627216	descr = N_Gram_ATCT
cnt = 623	feature = 922	correl = 0.0353912	descr = N_Gram_TTTA
cnt = 624	feature = 407	correl = -0.048137	descr = N_Gram_CCGC
cnt = 625	feature = 520	correl = 0.0429478	descr = N_Gram_CTTG
cnt = 626	feature = 345	correl = -0.0475226	descr = N_Gram_CAGC
cnt = 627	feature = 742	correl = 0.0451397	descr = N_Gram_TACA
cnt = 628	feature = 644	correl = -0.0648244	descr = N_Gram_GGCA
cnt = 629	feature = 654	correl = -0.0422758	descr = N_Gram_GGCT
cnt = 630	feature = 603	correl = -0.0817647	descr = N_Gram_GCGC
cnt = 631	feature = 887	correl = 0.0598208	descr = N_Gram_TTAG
cnt = 632	feature = 638	correl = -0.0550283	descr = N_Gram_GGAG
cnt = 633	feature = 665	correl = -0.0859362	descr = N_Gram_GGGG
cnt = 634	feature = 852	correl = 0.0272503	descr = N_Gram_TGCT
cnt = 635	feature = 83	correl = 0.153415	descr = PF_RNAi_Fold_5'Free_Count
cnt = 636	feature = 818	correl = 0.0616614	descr = N_Gram_TCTC
cnt = 637	feature = 814	correl = 0.0586032	descr = N_Gram_TCTA
cnt = 638	feature = 425	correl = -0.0717611	descr = N_Gram_CCTG
cnt = 639	feature = 788	correl = 0.0311511	descr = N_Gram_TCCA
cnt = 640	feature = 723	correl = -0.0426728	descr = N_Gram_GTTG
cnt = 641	feature = 65	correl = -0.158524	descr = Gibbs_of_Target_Sequence__Pos_2_Step_1
cnt = 642	feature = 66	correl = 0.107959	descr = Gibbs_of_Target_Sequence__Pos_4_Step_1
cnt = 643	feature = 386	correl = -0.0924812	descr = N_Gram_CCCA
cnt = 644	feature = 925	correl = 0.0465158	descr = N_Gram_TTTC
cnt = 645	feature = 910	correl = 0.046697	descr = N_Gram_TTGC
cnt = 646	feature = 70	correl = 0.0905592	descr = Gibbs_of_Target_Sequence__Pos_8_Step_1
cnt = 647	feature = 726	correl = 0.0495416	descr = N_Gram_GTTT
cnt = 648	feature = 444	correl = -0.021488	descr = N_Gram_CGCC
cnt = 649	feature = 556	correl = -0.0628523	descr = N_Gram_GAGG
cnt = 650	feature = 333	correl = -0.0296713	descr = N_Gram_CACC
cnt = 651	feature = 279	correl = 0.0802666	descr = N_Gram_ATAT
cnt = 652	feature = 823	correl = 0.087266	descr = N_Gram_TCTG
cnt = 653	feature = 837	correl = 0.0328339	descr = N_Gram_TGAT
cnt = 654	feature = 730	correl = 0.0516816	descr = N_Gram_TAAA
cnt = 655	feature = 518	correl = 0.029778	descr = N_Gram_CTTC
cnt = 656	feature = 402	correl = -0.10105	descr = N_Gram_CCGA
cnt = 657	feature = 752	correl = 0.0833834	descr = N_Gram_TAGA
cnt = 658	feature = 229	correl = 0.0322388	descr = N_Gram_ACT
cnt = 659	feature = 73	correl = 0.0596448	descr = Gibbs_of_Target_Sequence__Pos_11_Step_1
cnt = 660	feature = 79	correl = 0.210829	descr = Gibbs_of_Target_Sequence__Pos_18_Step_1
cnt = 661	feature = 775	correl = 0.0667392	descr = N_Gram_TATT
cnt = 662	feature = 378	correl = -0.0683927	descr = N_Gram_CCAG
cnt = 663	feature = 916	correl = 0.0836378	descr = N_Gram_TTGT
cnt = 664	feature = 790	correl = -0.066999	descr = N_Gram_TCCC
cnt = 665	feature = 359	correl = 0.050533	descr = N_Gram_CATC
cnt = 666	feature = 365	correl = 0.0487019	descr = N_Gram_CATT
cnt = 667	feature = 861	correl = -0.0497948	descr = N_Gram_TGGG
cnt = 668	feature = 336	correl = -0.0739732	descr = N_Gram_CACG
cnt = 669	feature = 74	correl = 0.122327	descr = Gibbs_of_Target_Sequence__Pos_13_Step_1
cnt = 670	feature = 312	correl = 0.0770181	descr = N_Gram_ATTC
cnt = 671	feature = 77	correl = 0.122177	descr = Gibbs_of_Target_Sequence__Pos_16_Step_1
cnt = 672	feature = 677	correl = -0.0716679	descr = N_Gram_GGTG
cnt = 673	feature = 580	correl = -0.0371849	descr = N_Gram_GCAG
cnt = 674	feature = 373	correl = -0.0490191	descr = N_Gram_CCAC
cnt = 675	feature = 647	correl = -0.129057	descr = N_Gram_GGCC
cnt = 676	feature = 264	correl = 0.03773	descr = N_Gram_AGT
cnt = 677	feature = 78	correl = 0.1174	descr = Gibbs_of_Target_Sequence__Pos_17_Step_1
cnt = 678	feature = 75	correl = 0.15011	descr = Gibbs_of_Target_Sequence__Pos_14_Step_1
cnt = 679	feature = 420	correl = -0.0937636	descr = N_Gram_CCTC
cnt = 680	feature = 71	correl = 0.100194	descr = Gibbs_of_Target_Sequence__Pos_9_Step_1
cnt = 681	feature = 394	correl = -0.127925	descr = N_Gram_CCCG
cnt = 682	feature = 608	correl = -0.105517	descr = N_Gram_GCGG
cnt = 683	feature = 741	correl = 0.0608787	descr = N_Gram_TAC
cnt = 684	feature = 650	correl = -0.111395	descr = N_Gram_GGCG
cnt = 685	feature = 684	correl = 0.0659038	descr = N_Gram_GTA
cnt = 686	feature = 461	correl = -0.0874776	descr = N_Gram_CGGG
cnt = 687	feature = 928	correl = 0.0930274	descr = N_Gram_TTTG
cnt = 688	feature = 469	correl = -0.0257491	descr = N_Gram_CGT
cnt = 689	feature = 68	correl = 0.10118	descr = Gibbs_of_Target_Sequence__Pos_6_Step_1
cnt = 690	feature = 875	correl = 0.075583	descr = N_Gram_TGTT
cnt = 691	feature = 827	correl = 0.0711407	descr = N_Gram_TCTT
cnt = 692	feature = 72	correl = 0.115181	descr = Gibbs_of_Target_Sequence__Pos_10_Step_1
cnt = 693	feature = 431	correl = -0.0581096	descr = N_Gram_CGA
cnt = 694	feature = 218	correl = -0.0702572	descr = N_Gram_ACG
cnt = 695	feature = 590	correl = -0.166488	descr = N_Gram_GCCC
cnt = 696	feature = 669	correl = -0.0436492	descr = N_Gram_GGGT
cnt = 697	feature = 240	correl = 0.0407819	descr = N_Gram_AGA
cnt = 698	feature = 76	correl = 0.0982351	descr = Gibbs_of_Target_Sequence__Pos_15_Step_1
cnt = 699	feature = 780	correl = 0.0332613	descr = N_Gram_TCA
cnt = 700	feature = 901	correl = 0.0938253	descr = N_Gram_TTCT
cnt = 701	feature = 799	correl = 0.0364495	descr = N_Gram_TCG
cnt = 702	feature = 69	correl = 0.161979	descr = Gibbs_of_Target_Sequence__Pos_7_Step_1
cnt = 703	feature = 831	correl = 0.0683218	descr = N_Gram_TGA
cnt = 704	feature = 283	correl = 0.0621084	descr = N_Gram_ATC
cnt = 705	feature = 318	correl = 0.0396416	descr = N_Gram_ATTT
cnt = 706	feature = 456	correl = -0.130586	descr = N_Gram_CGGC
cnt = 707	feature = 247	correl = -0.0326041	descr = N_Gram_AGC
cnt = 708	feature = 330	correl = -0.0403385	descr = N_Gram_CAC
cnt = 709	feature = 550	correl = -0.0370283	descr = N_Gram_GAG
cnt = 710	feature = 527	correl = 0.0214057	descr = N_Gram_GAA
cnt = 711	feature = 865	correl = 0.0847013	descr = N_Gram_TGT
cnt = 712	feature = 572	correl = -0.044366	descr = N_Gram_GCA
cnt = 713	feature = 630	correl = -0.0672977	descr = N_Gram_GGA
cnt = 714	feature = 751	correl = 0.0979162	descr = N_Gram_TAG
cnt = 715	feature = 830	correl = 0.0587206	descr = N_Gram_TG
cnt = 716	feature = 482	correl = 0.0927737	descr = N_Gram_CTA
cnt = 717	feature = 416	correl = -0.0622635	descr = N_Gram_CCT
cnt = 718	feature = 729	correl = 0.0704309	descr = N_Gram_TAA
cnt = 719	feature = 341	correl = -0.0365768	descr = N_Gram_CAG
cnt = 720	feature = 497	correl = -0.0325677	descr = N_Gram_CTC
cnt = 721	feature = 672	correl = -0.0341524	descr = N_Gram_GGT
cnt = 722	feature = 354	correl = 0.0820465	descr = N_Gram_CAT
cnt = 723	feature = 779	correl = 0.0452087	descr = N_Gram_TC
cnt = 724	feature = 516	correl = 0.0490834	descr = N_Gram_CTT
cnt = 725	feature = 880	correl = 0.0793423	descr = N_Gram_TTA
cnt = 726	feature = 856	correl = -0.0483815	descr = N_Gram_TGG
cnt = 727	feature = 440	correl = -0.0563363	descr = N_Gram_CGC
cnt = 728	feature = 385	correl = -0.173345	descr = N_Gram_CCC
cnt = 729	feature = 273	correl = 0.0427411	descr = N_Gram_ATA
cnt = 730	feature = 369	correl = -0.0725875	descr = N_Gram_CCA
cnt = 731	feature = 906	correl = 0.114273	descr = N_Gram_TTG
cnt = 732	feature = 813	correl = 0.109779	descr = N_Gram_TCT
cnt = 733	feature = 765	correl = 0.119917	descr = N_Gram_TAT
cnt = 734	feature = 657	correl = -0.133209	descr = N_Gram_GGG
cnt = 735	feature = 894	correl = 0.0813725	descr = N_Gram_TTC
cnt = 736	feature = 643	correl = -0.173773	descr = N_Gram_GGC
cnt = 737	feature = 401	correl = -0.0900051	descr = N_Gram_CCG
cnt = 738	feature = 453	correl = -0.122602	descr = N_Gram_CGG
cnt = 739	feature = 921	correl = 0.0972465	descr = N_Gram_TTT
cnt = 740	feature = 587	correl = -0.139571	descr = N_Gram_GCC
cnt = 741	feature = 629	correl = -0.106779	descr = N_Gram_GG
cnt = 742	feature = 306	correl = 0.12783	descr = N_Gram_ATT
cnt = 743	feature = 368	correl = -0.105231	descr = N_Gram_CC
cnt = 744	feature = 879	correl = 0.156132	descr = N_Gram_TT
cnt = 745	feature = 272	correl = 0.126172	descr = N_Gram_AT
cnt = 746	feature = 82	correl = 0.235364	descr = PF_RNAi_Fold_Energy
cnt = 747	feature = 430	correl = -0.08742	descr = N_Gram_CG
cnt = 748	feature = 62	correl = 0.291703	descr = Gibbs_of_Target_Sequence_
num rows = 2187
num_elements = 1638063
.*
optimization finished, #iter = 1932
nu = 0.171827
obj = -28.833772, rho = -0.751541
nSV = 988, nBSV = 62
num rows = 244
num_elements = 182756
*
optimization finished, #iter = 163
nu = 0.162989
obj = -3.897662, rho = -0.762763
nSV = 137, nBSV = 3
.*
optimization finished, #iter = 1932
nu = 0.171827
obj = -28.833772, rho = -0.751541
nSV = 988, nBSV = 62
CFS merit scores = 1.45497
CFS merit scores = 1.61614
CFS merit scores = 1.8503
CFS merit scores = 2.07507
CFS merit scores = 2.28155
CFS merit scores = 2.47178
CFS merit scores = 2.64241
CFS merit scores = 2.80193
CFS merit scores = 2.9509
CFS merit scores = 3.09155
CFS merit scores = 3.22525
CFS merit scores = 3.35336
CFS merit scores = 3.47624
CFS merit scores = 3.59436
CFS merit scores = 3.70706
CFS merit scores = 3.81562
CFS merit scores = 3.92047
CFS merit scores = 4.02067
CFS merit scores = 4.11772
CFS merit scores = 4.21137
CFS merit scores = 4.30145
CFS merit scores = 4.38897
CFS merit scores = 4.47318
CFS merit scores = 4.55337
CFS merit scores = 4.63116
CFS merit scores = 4.70669
CFS merit scores = 4.77987
CFS merit scores = 4.85099
CFS merit scores = 4.92015
CFS merit scores = 4.98682
CFS merit scores = 5.05136
CFS merit scores = 5.11373
CFS merit scores = 5.17462
CFS merit scores = 5.23367
CFS merit scores = 5.29019
CFS merit scores = 5.34509
CFS merit scores = 5.3987
CFS merit scores = 5.4501
CFS merit scores = 5.50023
CFS merit scores = 5.54919
CFS merit scores = 5.59656
CFS merit scores = 5.64305
CFS merit scores = 5.68532
CFS merit scores = 5.72626
CFS merit scores = 5.76497
CFS merit scores = 5.80227
CFS merit scores = 5.83791
CFS merit scores = 5.8726
CFS merit scores = 5.90641
CFS merit scores = 5.93943
CFS merit scores = 5.97132
CFS merit scores = 6.00252
CFS merit scores = 6.03282
CFS merit scores = 6.05954
CFS merit scores = 6.08533
CFS merit scores = 6.11012
CFS merit scores = 6.13446
CFS merit scores = 6.15822
CFS merit scores = 6.18012
CFS merit scores = 6.20206
CFS merit scores = 6.22281
CFS merit scores = 6.24289
CFS merit scores = 6.26181
CFS merit scores = 6.28062
CFS merit scores = 6.29876
CFS merit scores = 6.31664
CFS merit scores = 6.33452
CFS merit scores = 6.35192
CFS merit scores = 6.36696
CFS merit scores = 6.38159
CFS merit scores = 6.39567
CFS merit scores = 6.40946
CFS merit scores = 6.42339
CFS merit scores = 6.43646
CFS merit scores = 6.44876
CFS merit scores = 6.46076
CFS merit scores = 6.47264
CFS merit scores = 6.48424
CFS merit scores = 6.4955
CFS merit scores = 6.50576
CFS merit scores = 6.51616
CFS merit scores = 6.52568
CFS merit scores = 6.53491
CFS merit scores = 6.54381
CFS merit scores = 6.55176
CFS merit scores = 6.5597
CFS merit scores = 6.56765
CFS merit scores = 6.57567
CFS merit scores = 6.58339
CFS merit scores = 6.59076
CFS merit scores = 6.59804
CFS merit scores = 6.6056
CFS merit scores = 6.61295
CFS merit scores = 6.62033
CFS merit scores = 6.62749
CFS merit scores = 6.63412
CFS merit scores = 6.64016
CFS merit scores = 6.64637
CFS merit scores = 6.65223
CFS merit scores = 6.6578
CFS merit scores = 6.6634
CFS merit scores = 6.6689
CFS merit scores = 6.67406
CFS merit scores = 6.67898
CFS merit scores = 6.68395
CFS merit scores = 6.68886
CFS merit scores = 6.69365
CFS merit scores = 6.69844
CFS merit scores = 6.703
CFS merit scores = 6.70763
CFS merit scores = 6.71199
CFS merit scores = 6.71608
CFS merit scores = 6.71994
CFS merit scores = 6.72377
CFS merit scores = 6.72754
CFS merit scores = 6.73127
CFS merit scores = 6.73495
CFS merit scores = 6.7383
CFS merit scores = 6.74142
CFS merit scores = 6.74447
CFS merit scores = 6.74717
CFS merit scores = 6.74994
CFS merit scores = 6.75262
CFS merit scores = 6.7552
CFS merit scores = 6.75789
CFS merit scores = 6.76052
CFS merit scores = 6.76277
CFS merit scores = 6.76518
CFS merit scores = 6.76779
CFS merit scores = 6.77037
CFS merit scores = 6.77261
CFS merit scores = 6.77466
CFS merit scores = 6.7768
CFS merit scores = 6.77884
CFS merit scores = 6.78088
CFS merit scores = 6.78306
CFS merit scores = 6.78527
CFS merit scores = 6.78765
CFS merit scores = 6.7898
CFS merit scores = 6.7921
CFS merit scores = 6.79401
CFS merit scores = 6.79578
CFS merit scores = 6.79737
CFS merit scores = 6.7987
CFS merit scores = 6.80013
CFS merit scores = 6.80161
CFS merit scores = 6.80295
CFS merit scores = 6.80431
CFS merit scores = 6.80534
CFS merit scores = 6.80617
CFS merit scores = 6.80676
CFS merit scores = 6.80736
CFS merit scores = 6.808
CFS merit scores = 6.80834
CFS merit scores = 6.80864
CFS merit scores = 6.80913
CFS merit scores = 6.8097
CFS merit scores = 6.81037
CFS merit scores = 6.81077
CFS merit scores = 6.8112
CFS merit scores = 6.81183
CFS merit scores = 6.81227
CFS merit scores = 6.81254
CFS merit scores = 6.81286
CFS merit scores = 6.81328
CFS merit scores = 6.8136
CFS merit scores = 6.81382
CFS merit scores = 6.81383
CFS merit scores = 6.81398
CFS merit scores = 6.81405
CFS merit scores = 6.8142
CFS merit scores = 6.81426
CFS merit scores = 6.81443
CFS merit scores = 6.8147
CFS merit scores = 6.81489
CFS merit scores = 6.81506
CFS merit scores = 6.81486
CFS merit scores = 6.81465
CFS merit scores = 6.81412
CFS merit scores = 6.81364
CFS merit scores = 6.81315
CFS merit scores = 6.81266
CFS merit scores = 6.81221
CFS merit scores = 6.81165
CFS merit scores = 6.8111
CFS merit scores = 6.8105
CFS merit scores = 6.80996
CFS merit scores = 6.80935
CFS merit scores = 6.80881
CFS merit scores = 6.80838
CFS merit scores = 6.80798
CFS merit scores = 6.80762
CFS merit scores = 6.80726
CFS merit scores = 6.80684
CFS merit scores = 6.80625
CFS merit scores = 6.80568
CFS merit scores = 6.80508
CFS merit scores = 6.80454
CFS merit scores = 6.80382
CFS merit scores = 6.80304
CFS merit scores = 6.80238
CFS merit scores = 6.80156
CFS merit scores = 6.80087
CFS merit scores = 6.79999
CFS merit scores = 6.79887
CFS merit scores = 6.79777
CFS merit scores = 6.79668
CFS merit scores = 6.79557
CFS merit scores = 6.79447
CFS merit scores = 6.79334
CFS merit scores = 6.79223
CFS merit scores = 6.79125
CFS merit scores = 6.79024
CFS merit scores = 6.78938
CFS merit scores = 6.78841
CFS merit scores = 6.78739
CFS merit scores = 6.78637
CFS merit scores = 6.78539
CFS merit scores = 6.78443
CFS merit scores = 6.78344
CFS merit scores = 6.78252
CFS merit scores = 6.78155
CFS merit scores = 6.78053
CFS merit scores = 6.77943
CFS merit scores = 6.7782
CFS merit scores = 6.77695
CFS merit scores = 6.77576
CFS merit scores = 6.77451
CFS merit scores = 6.77327
CFS merit scores = 6.7721
CFS merit scores = 6.77099
CFS merit scores = 6.76988
CFS merit scores = 6.76885
CFS merit scores = 6.76774
CFS merit scores = 6.76672
CFS merit scores = 6.76569
CFS merit scores = 6.76469
CFS merit scores = 6.76373
CFS merit scores = 6.76267
CFS merit scores = 6.76158
CFS merit scores = 6.76054
CFS merit scores = 6.75949
CFS merit scores = 6.75846
CFS merit scores = 6.75735
CFS merit scores = 6.75613
CFS merit scores = 6.75488
CFS merit scores = 6.75364
CFS merit scores = 6.75244
CFS merit scores = 6.7513
CFS merit scores = 6.7502
CFS merit scores = 6.74912
CFS merit scores = 6.74813
CFS merit scores = 6.74705
CFS merit scores = 6.74583
CFS merit scores = 6.74469
CFS merit scores = 6.74351
CFS merit scores = 6.74227
CFS merit scores = 6.74108
CFS merit scores = 6.73987
CFS merit scores = 6.73865
CFS merit scores = 6.73746
CFS merit scores = 6.7363
CFS merit scores = 6.73516
CFS merit scores = 6.73403
CFS merit scores = 6.73292
CFS merit scores = 6.73177
CFS merit scores = 6.73064
CFS merit scores = 6.72956
CFS merit scores = 6.72853
CFS merit scores = 6.72742
CFS merit scores = 6.72627
CFS merit scores = 6.72508
CFS merit scores = 6.72392
CFS merit scores = 6.72281
CFS merit scores = 6.72169
CFS merit scores = 6.72041
CFS merit scores = 6.71911
CFS merit scores = 6.7178
CFS merit scores = 6.71647
CFS merit scores = 6.71514
CFS merit scores = 6.71377
CFS merit scores = 6.71241
CFS merit scores = 6.71107
CFS merit scores = 6.70972
CFS merit scores = 6.70831
CFS merit scores = 6.70692
CFS merit scores = 6.70551
CFS merit scores = 6.70414
CFS merit scores = 6.70274
CFS merit scores = 6.70134
CFS merit scores = 6.69994
CFS merit scores = 6.69854
CFS merit scores = 6.69718
CFS merit scores = 6.69586
CFS merit scores = 6.69458
CFS merit scores = 6.69329
CFS merit scores = 6.69192
CFS merit scores = 6.69054
CFS merit scores = 6.68917
CFS merit scores = 6.68779
CFS merit scores = 6.68641
CFS merit scores = 6.68511
CFS merit scores = 6.68382
CFS merit scores = 6.68245
CFS merit scores = 6.68113
CFS merit scores = 6.67986
CFS merit scores = 6.67858
CFS merit scores = 6.67732
CFS merit scores = 6.67605
CFS merit scores = 6.67481
CFS merit scores = 6.67352
CFS merit scores = 6.67221
CFS merit scores = 6.67091
CFS merit scores = 6.66958
CFS merit scores = 6.66829
CFS merit scores = 6.667
CFS merit scores = 6.66571
CFS merit scores = 6.66446
CFS merit scores = 6.66321
CFS merit scores = 6.662
CFS merit scores = 6.66074
CFS merit scores = 6.65947
CFS merit scores = 6.65815
CFS merit scores = 6.6568
CFS merit scores = 6.65549
CFS merit scores = 6.65422
CFS merit scores = 6.65294
CFS merit scores = 6.6517
CFS merit scores = 6.65044
CFS merit scores = 6.64916
CFS merit scores = 6.64791
CFS merit scores = 6.64665
CFS merit scores = 6.64541
CFS merit scores = 6.644
CFS merit scores = 6.64259
CFS merit scores = 6.6412
CFS merit scores = 6.63978
CFS merit scores = 6.63842
CFS merit scores = 6.63704
CFS merit scores = 6.63569
CFS merit scores = 6.63424
CFS merit scores = 6.63281
CFS merit scores = 6.6314
CFS merit scores = 6.63003
CFS merit scores = 6.62863
CFS merit scores = 6.62726
CFS merit scores = 6.62584
CFS merit scores = 6.62441
CFS merit scores = 6.623
CFS merit scores = 6.62152
CFS merit scores = 6.62004
CFS merit scores = 6.61858
CFS merit scores = 6.6171
CFS merit scores = 6.61567
CFS merit scores = 6.61423
CFS merit scores = 6.6127
CFS merit scores = 6.61114
CFS merit scores = 6.60956
CFS merit scores = 6.60795
CFS merit scores = 6.60636
CFS merit scores = 6.60478
CFS merit scores = 6.60317
CFS merit scores = 6.60158
CFS merit scores = 6.60002
CFS merit scores = 6.59845
CFS merit scores = 6.5969
CFS merit scores = 6.59535
CFS merit scores = 6.59378
CFS merit scores = 6.59225
CFS merit scores = 6.59072
CFS merit scores = 6.58921
CFS merit scores = 6.58766
CFS merit scores = 6.5861
CFS merit scores = 6.58456
CFS merit scores = 6.58307
CFS merit scores = 6.58151
CFS merit scores = 6.57988
CFS merit scores = 6.57824
CFS merit scores = 6.57664
CFS merit scores = 6.575
CFS merit scores = 6.57339
CFS merit scores = 6.57177
CFS merit scores = 6.57018
CFS merit scores = 6.56859
CFS merit scores = 6.56702
CFS merit scores = 6.56543
CFS merit scores = 6.56382
CFS merit scores = 6.56221
CFS merit scores = 6.5606
CFS merit scores = 6.55902
CFS merit scores = 6.55744
CFS merit scores = 6.55587
CFS merit scores = 6.55428
CFS merit scores = 6.55267
CFS merit scores = 6.55107
CFS merit scores = 6.54945
CFS merit scores = 6.54784
CFS merit scores = 6.54623
CFS merit scores = 6.54464
CFS merit scores = 6.54307
CFS merit scores = 6.5415
CFS merit scores = 6.53991
CFS merit scores = 6.53835
CFS merit scores = 6.53674
CFS merit scores = 6.53506
CFS merit scores = 6.53323
CFS merit scores = 6.53141
CFS merit scores = 6.52963
CFS merit scores = 6.52783
CFS merit scores = 6.52604
CFS merit scores = 6.52429
CFS merit scores = 6.52252
CFS merit scores = 6.52074
CFS merit scores = 6.51899
CFS merit scores = 6.51723
CFS merit scores = 6.51547
CFS merit scores = 6.5137
CFS merit scores = 6.51192
CFS merit scores = 6.5101
CFS merit scores = 6.50829
CFS merit scores = 6.50652
CFS merit scores = 6.50474
CFS merit scores = 6.50301
CFS merit scores = 6.50123
CFS merit scores = 6.49948
CFS merit scores = 6.49776
CFS merit scores = 6.49603
CFS merit scores = 6.49431
CFS merit scores = 6.4926
CFS merit scores = 6.4909
CFS merit scores = 6.48922
CFS merit scores = 6.48752
CFS merit scores = 6.48569
CFS merit scores = 6.48389
CFS merit scores = 6.48212
CFS merit scores = 6.48032
CFS merit scores = 6.47852
CFS merit scores = 6.47672
CFS merit scores = 6.47495
CFS merit scores = 6.47318
CFS merit scores = 6.47138
CFS merit scores = 6.46962
CFS merit scores = 6.46787
CFS merit scores = 6.46609
CFS merit scores = 6.46429
CFS merit scores = 6.46248
CFS merit scores = 6.46066
CFS merit scores = 6.45883
CFS merit scores = 6.457
CFS merit scores = 6.45516
CFS merit scores = 6.45336
CFS merit scores = 6.45155
CFS merit scores = 6.4497
CFS merit scores = 6.44785
CFS merit scores = 6.44601
CFS merit scores = 6.44415
CFS merit scores = 6.44231
CFS merit scores = 6.44046
CFS merit scores = 6.43863
CFS merit scores = 6.43681
CFS merit scores = 6.43498
CFS merit scores = 6.43314
CFS merit scores = 6.43128
CFS merit scores = 6.4294
CFS merit scores = 6.42756
CFS merit scores = 6.4257
CFS merit scores = 6.42382
CFS merit scores = 6.42196
CFS merit scores = 6.4201
CFS merit scores = 6.41821
CFS merit scores = 6.41631
CFS merit scores = 6.41442
CFS merit scores = 6.41253
CFS merit scores = 6.41066
CFS merit scores = 6.40881
CFS merit scores = 6.40698
CFS merit scores = 6.4051
CFS merit scores = 6.4032
CFS merit scores = 6.40131
CFS merit scores = 6.39946
CFS merit scores = 6.39744
CFS merit scores = 6.39543
CFS merit scores = 6.39342
CFS merit scores = 6.39143
CFS merit scores = 6.38943
CFS merit scores = 6.38747
CFS merit scores = 6.38551
CFS merit scores = 6.38354
CFS merit scores = 6.38151
CFS merit scores = 6.37951
CFS merit scores = 6.37751
CFS merit scores = 6.3755
CFS merit scores = 6.3735
CFS merit scores = 6.37149
CFS merit scores = 6.3695
CFS merit scores = 6.36746
CFS merit scores = 6.3654
CFS merit scores = 6.36332
CFS merit scores = 6.36123
CFS merit scores = 6.35912
CFS merit scores = 6.35703
CFS merit scores = 6.35496
CFS merit scores = 6.35279
CFS merit scores = 6.35063
CFS merit scores = 6.34846
CFS merit scores = 6.34625
CFS merit scores = 6.34403
CFS merit scores = 6.3418
CFS merit scores = 6.33957
CFS merit scores = 6.33737
CFS merit scores = 6.33518
CFS merit scores = 6.33299
CFS merit scores = 6.33083
CFS merit scores = 6.32866
CFS merit scores = 6.32645
CFS merit scores = 6.32423
CFS merit scores = 6.322
CFS merit scores = 6.31976
CFS merit scores = 6.31749
CFS merit scores = 6.3152
CFS merit scores = 6.31286
CFS merit scores = 6.31049
CFS merit scores = 6.30814
CFS merit scores = 6.30577
CFS merit scores = 6.30342
CFS merit scores = 6.30103
CFS merit scores = 6.29866
CFS merit scores = 6.29626
CFS merit scores = 6.29386
CFS merit scores = 6.29148
CFS merit scores = 6.28905
CFS merit scores = 6.28662
CFS merit scores = 6.2842
CFS merit scores = 6.28171
CFS merit scores = 6.27924
CFS merit scores = 6.27676
CFS merit scores = 6.27428
CFS merit scores = 6.27182
CFS merit scores = 6.26937
CFS merit scores = 6.26694
CFS merit scores = 6.26448
CFS merit scores = 6.26196
CFS merit scores = 6.25943
CFS merit scores = 6.25691
CFS merit scores = 6.25439
CFS merit scores = 6.25186
CFS merit scores = 6.24928
CFS merit scores = 6.24672
CFS merit scores = 6.24413
CFS merit scores = 6.24153
CFS merit scores = 6.23891
CFS merit scores = 6.23632
CFS merit scores = 6.23368
CFS merit scores = 6.23104
CFS merit scores = 6.22839
CFS merit scores = 6.22572
CFS merit scores = 6.22305
CFS merit scores = 6.22035
CFS merit scores = 6.21766
CFS merit scores = 6.21496
CFS merit scores = 6.21227
CFS merit scores = 6.20957
CFS merit scores = 6.20689
CFS merit scores = 6.20418
CFS merit scores = 6.20146
CFS merit scores = 6.19872
CFS merit scores = 6.19594
CFS merit scores = 6.19319
CFS merit scores = 6.19044
CFS merit scores = 6.18771
CFS merit scores = 6.18494
CFS merit scores = 6.18217
CFS merit scores = 6.17939
CFS merit scores = 6.17659
CFS merit scores = 6.1738
CFS merit scores = 6.17102
CFS merit scores = 6.16824
CFS merit scores = 6.16546
CFS merit scores = 6.16269
CFS merit scores = 6.15996
CFS merit scores = 6.15723
CFS merit scores = 6.15449
CFS merit scores = 6.15175
CFS merit scores = 6.14901
CFS merit scores = 6.1463
CFS merit scores = 6.14356
CFS merit scores = 6.14082
CFS merit scores = 6.13807
CFS merit scores = 6.13534
CFS merit scores = 6.13261
CFS merit scores = 6.12986
CFS merit scores = 6.12712
CFS merit scores = 6.12439
CFS merit scores = 6.12164
CFS merit scores = 6.11886
CFS merit scores = 6.11606
CFS merit scores = 6.11326
CFS merit scores = 6.11042
CFS merit scores = 6.10759
CFS merit scores = 6.10478
CFS merit scores = 6.10193
CFS merit scores = 6.09911
CFS merit scores = 6.09625
CFS merit scores = 6.09341
CFS merit scores = 6.09059
CFS merit scores = 6.08773
CFS merit scores = 6.08486
CFS merit scores = 6.08201
CFS merit scores = 6.07916
CFS merit scores = 6.07622
CFS merit scores = 6.0733
CFS merit scores = 6.07034
CFS merit scores = 6.06735
CFS merit scores = 6.06435
CFS merit scores = 6.06133
CFS merit scores = 6.05831
CFS merit scores = 6.0553
CFS merit scores = 6.05228
CFS merit scores = 6.04927
CFS merit scores = 6.04628
CFS merit scores = 6.0433
CFS merit scores = 6.0403
CFS merit scores = 6.03732
CFS merit scores = 6.03433
CFS merit scores = 6.03135
CFS merit scores = 6.0284
CFS merit scores = 6.02544
CFS merit scores = 6.02249
CFS merit scores = 6.01953
CFS merit scores = 6.01659
CFS merit scores = 6.01363
CFS merit scores = 6.01066
CFS merit scores = 6.00772
CFS merit scores = 6.00478
CFS merit scores = 6.00182
CFS merit scores = 5.99887
CFS merit scores = 5.99595
CFS merit scores = 5.99303
CFS merit scores = 5.9901
CFS merit scores = 5.98717
CFS merit scores = 5.98421
CFS merit scores = 5.98122
CFS merit scores = 5.97822
CFS merit scores = 5.97522
CFS merit scores = 5.97221
CFS merit scores = 5.9692
CFS merit scores = 5.96618
CFS merit scores = 5.96315
CFS merit scores = 5.96009
CFS merit scores = 5.95703
CFS merit scores = 5.95397
CFS merit scores = 5.95088
CFS merit scores = 5.9478
CFS merit scores = 5.9446
CFS merit scores = 5.94139
CFS merit scores = 5.93819
CFS merit scores = 5.93502
CFS merit scores = 5.93183
CFS merit scores = 5.92862
CFS merit scores = 5.92535
CFS merit scores = 5.92203
CFS merit scores = 5.91869
CFS merit scores = 5.91532
CFS merit scores = 5.91195
CFS merit scores = 5.90857
CFS merit scores = 5.90518
CFS merit scores = 5.9018
CFS merit scores = 5.89844
CFS merit scores = 5.89504
CFS merit scores = 5.89166
CFS merit scores = 5.88822
CFS merit scores = 5.88479
CFS merit scores = 5.88138
CFS merit scores = 5.87791
CFS merit scores = 5.87443
CFS merit scores = 5.87094
CFS merit scores = 5.86745
CFS merit scores = 5.86391
CFS merit scores = 5.86039
CFS merit scores = 5.85688
CFS merit scores = 5.85329
CFS merit scores = 5.84969
CFS merit scores = 5.84609
CFS merit scores = 5.84243
CFS merit scores = 5.83874
CFS merit scores = 5.83508
CFS merit scores = 5.83131
CFS merit scores = 5.82751
CFS merit scores = 5.82371
CFS merit scores = 5.81988
CFS merit scores = 5.81603
CFS merit scores = 5.81212
CFS merit scores = 5.80815
CFS merit scores = 5.80417
CFS merit scores = 5.80017
CFS merit scores = 5.79612
CFS merit scores = 5.79207
CFS merit scores = 5.78799
CFS merit scores = 5.78383
CFS merit scores = 5.77968
CFS merit scores = 5.77553
CFS merit scores = 5.77137
CFS merit scores = 5.76709
CFS merit scores = 5.76283
CFS merit scores = 5.75857
CFS merit scores = 5.75426
CFS merit scores = 5.74992
CFS merit scores = 5.74535
CFS merit scores = 5.74081
CFS merit scores = 5.7361
CFS merit scores = 5.73141
CFS merit scores = 5.72668
CFS merit scores = 5.7218
CFS merit scores = 5.71691
CFS merit scores = 5.71198
CFS merit scores = 5.70709
CFS merit scores = 5.70212
CFS merit scores = 5.69709
CFS merit scores = 5.69198
CFS merit scores = 5.68687
CFS merit scores = 5.68174
CFS merit scores = 5.67648
CFS merit scores = 5.67123
CFS merit scores = 5.66587
CFS merit scores = 5.66033
CFS merit scores = 5.65481
CFS merit scores = 5.64922
CFS merit scores = 5.64365
CFS merit scores = 5.63794
CFS merit scores = 5.63223
CFS merit scores = 5.62654
CFS merit scores = 5.62083
CFS merit scores = 5.61497
CFS merit scores = 5.60895
CFS merit scores = 5.60292
CFS merit scores = 5.59689
CFS merit scores = 5.59081
CFS merit scores = 5.58462
CFS merit scores = 5.57786
CFS merit scores = 5.57049
CFS merit scores = 5.56284
CFS merit scores = 5.55481
CFS merit scores = 5.54656
CFS merit scores = 5.53798
CFS merit scores = 5.52915
CFS merit scores = 5.52028
CFS merit scores = 5.50285
cnt = 1	feature = 81	correl = 0.454969	descr = Gibbs_of_Target_Sequence__Pos_19_Step_1
cnt = 2	feature = 2	correl = -0.147063	descr = Position_Specific_Bin_Base_0_Base_G
cnt = 3	feature = 463	correl = 0.0686983	descr = N_Gram_CGTGA
cnt = 4	feature = 14	correl = -0.07136	descr = Position_Specific_Bin_Base_4_Base_C
cnt = 5	feature = 9	correl = 0.122208	descr = Position_Specific_Bin_Base_2_Base_G
cnt = 6	feature = 609	correl = -0.0330039	descr = N_Gram_GCTCA
cnt = 7	feature = 289	correl = 0.0319357	descr = N_Gram_ATCGC
cnt = 8	feature = 407	correl = 0.0280799	descr = N_Gram_CCTAG
cnt = 9	feature = 504	correl = -0.0370156	descr = N_Gram_CTTAA
cnt = 10	feature = 741	correl = -0.0312477	descr = N_Gram_TACG
cnt = 11	feature = 425	correl = -0.0330346	descr = N_Gram_CGACG
cnt = 12	feature = 877	correl = -0.0309092	descr = N_Gram_TTACC
cnt = 13	feature = 220	correl = -0.0375172	descr = N_Gram_ACGAC
cnt = 14	feature = 768	correl = 0.0247007	descr = N_Gram_TATGC
cnt = 15	feature = 426	correl = 0.0332861	descr = N_Gram_CGAGA
cnt = 16	feature = 440	correl = -0.0607077	descr = N_Gram_CGCTA
cnt = 17	feature = 885	correl = 0.0348614	descr = N_Gram_TTATG
cnt = 18	feature = 323	correl = 0.0274434	descr = N_Gram_CAACG
cnt = 19	feature = 427	correl = -0.0470609	descr = N_Gram_CGAGT
cnt = 20	feature = 558	correl = 0.0301534	descr = N_Gram_GATTA
cnt = 21	feature = 432	correl = -0.0323233	descr = N_Gram_CGCAA
cnt = 22	feature = 245	correl = 0.0411685	descr = N_Gram_AGATA
cnt = 23	feature = 604	correl = -0.0604055	descr = N_Gram_GCGTT
cnt = 24	feature = 464	correl = -0.0269725	descr = N_Gram_CGTGG
cnt = 25	feature = 480	correl = 0.0233565	descr = N_Gram_CTATC
cnt = 26	feature = 461	correl = 0.0293775	descr = N_Gram_CGTCT
cnt = 27	feature = 799	correl = 0.0389657	descr = N_Gram_TCGCA
cnt = 28	feature = 354	correl = 0.0319448	descr = N_Gram_CATAG
cnt = 29	feature = 881	correl = 0.0339311	descr = N_Gram_TTAGC
cnt = 30	feature = 882	correl = 0.0663025	descr = N_Gram_TTAGT
cnt = 31	feature = 460	correl = -0.0497426	descr = N_Gram_CGTCG
cnt = 32	feature = 559	correl = 0.0543765	descr = N_Gram_GATTG
cnt = 33	feature = 447	correl = -0.110785	descr = N_Gram_CGGCG
cnt = 34	feature = 403	correl = 0.0287297	descr = N_Gram_CCGTC
cnt = 35	feature = 683	correl = 0.0427867	descr = N_Gram_GTACC
cnt = 36	feature = 739	correl = 0.0307677	descr = N_Gram_TACCG
cnt = 37	feature = 262	correl = 0.0308568	descr = N_Gram_AGTAA
cnt = 38	feature = 886	correl = 0.0215922	descr = N_Gram_TTATT
cnt = 39	feature = 916	correl = 0.0238285	descr = N_Gram_TTTAC
cnt = 40	feature = 601	correl = -0.0427984	descr = N_Gram_GCGGT
cnt = 41	feature = 697	correl = 0.0491873	descr = N_Gram_GTCTA
cnt = 42	feature = 399	correl = -0.0232983	descr = N_Gram_CCGCG
cnt = 43	feature = 284	correl = -0.024136	descr = N_Gram_ATCCC
cnt = 44	feature = 230	correl = 0.0728143	descr = N_Gram_ACTAC
cnt = 45	feature = 762	correl = 0.0256553	descr = N_Gram_TATAT
cnt = 46	feature = 298	correl = 0.0220987	descr = N_Gram_ATGCA
cnt = 47	feature = 728	correl = 0.031336	descr = N_Gram_TAACT
cnt = 48	feature = 393	correl = -0.0618259	descr = N_Gram_CCGAA
cnt = 49	feature = 451	correl = -0.0582348	descr = N_Gram_CGGGG
cnt = 50	feature = 394	correl = -0.0423004	descr = N_Gram_CCGAC
cnt = 51	feature = 512	correl = -0.0381508	descr = N_Gram_CTTTA
cnt = 52	feature = 221	correl = -0.0215364	descr = N_Gram_ACGCA
cnt = 53	feature = 324	correl = 0.0443205	descr = N_Gram_CAAGC
cnt = 54	feature = 593	correl = -0.0437473	descr = N_Gram_GCGCA
cnt = 55	feature = 565	correl = -0.060193	descr = N_Gram_GCAAT
cnt = 56	feature = 586	correl = -0.0232895	descr = N_Gram_GCCGG
cnt = 57	feature = 206	correl = 0.0470174	descr = N_Gram_ACAGT
cnt = 58	feature = 732	correl = -0.0375029	descr = N_Gram_TAATC
cnt = 59	feature = 612	correl = 0.0368267	descr = N_Gram_GCTCT
cnt = 60	feature = 800	correl = -0.0270379	descr = N_Gram_TCGCG
cnt = 61	feature = 215	correl = -0.0248266	descr = N_Gram_ACCCC
cnt = 62	feature = 271	correl = -0.0218159	descr = N_Gram_ATACA
cnt = 63	feature = 627	correl = -0.0617935	descr = N_Gram_GGACC
cnt = 64	feature = 505	correl = 0.0343976	descr = N_Gram_CTTAG
cnt = 65	feature = 637	correl = -0.0275243	descr = N_Gram_GGCAC
cnt = 66	feature = 325	correl = 0.0252918	descr = N_Gram_CAAGG
cnt = 67	feature = 481	correl = 0.0352958	descr = N_Gram_CTATG
cnt = 68	feature = 709	correl = 0.0277266	descr = N_Gram_GTGTA
cnt = 69	feature = 340	correl = -0.0402911	descr = N_Gram_CAGAC
cnt = 70	feature = 760	correl = 0.023341	descr = N_Gram_TATAC
cnt = 71	feature = 523	correl = 0.0368735	descr = N_Gram_GAATA
cnt = 72	feature = 406	correl = 0.0448209	descr = N_Gram_CCTAA
cnt = 73	feature = 387	correl = -0.0253282	descr = N_Gram_CCCGG
cnt = 74	feature = 690	correl = -0.0431451	descr = N_Gram_GTCCG
cnt = 75	feature = 878	correl = -0.0364469	descr = N_Gram_TTACG
cnt = 76	feature = 715	correl = 0.0341267	descr = N_Gram_GTTCG
cnt = 77	feature = 304	correl = -0.0221279	descr = N_Gram_ATGTA
cnt = 78	feature = 761	correl = 0.0365244	descr = N_Gram_TATAG
cnt = 79	feature = 702	correl = -0.0405987	descr = N_Gram_GTGCC
cnt = 80	feature = 653	correl = -0.0684294	descr = N_Gram_GGGAA
cnt = 81	feature = 925	correl = 0.0535236	descr = N_Gram_TTTGT
cnt = 82	feature = 515	correl = -0.0259974	descr = N_Gram_GAAAA
cnt = 83	feature = 429	correl = -0.0263276	descr = N_Gram_CGATC
cnt = 84	feature = 541	correl = -0.0333335	descr = N_Gram_GAGAT
cnt = 85	feature = 710	correl = 0.0266026	descr = N_Gram_GTGTG
cnt = 86	feature = 314	correl = 0.023138	descr = N_Gram_ATTGC
cnt = 87	feature = 770	correl = 0.0295953	descr = N_Gram_TATGT
cnt = 88	feature = 564	correl = 0.0497889	descr = N_Gram_GCAAC
cnt = 89	feature = 614	correl = -0.0372165	descr = N_Gram_GCTGA
cnt = 90	feature = 713	correl = -0.0498303	descr = N_Gram_GTTAG
cnt = 91	feature = 902	correl = 0.0356519	descr = N_Gram_TTGAC
cnt = 92	feature = 423	correl = -0.0240213	descr = N_Gram_CGACA
cnt = 93	feature = 920	correl = -0.0222438	descr = N_Gram_TTTCG
cnt = 94	feature = 439	correl = -0.0568474	descr = N_Gram_CGCGT
cnt = 95	feature = 231	correl = 0.0249798	descr = N_Gram_ACTAG
cnt = 96	feature = 265	correl = 0.0297085	descr = N_Gram_AGTCT
cnt = 97	feature = 803	correl = 0.0344539	descr = N_Gram_TCGGA
cnt = 98	feature = 865	correl = 0.0359968	descr = N_Gram_TGTCG
cnt = 99	feature = 252	correl = -0.0462537	descr = N_Gram_AGCGG
cnt = 100	feature = 366	correl = -0.0374787	descr = N_Gram_CCAAA
cnt = 101	feature = 490	correl = 0.034106	descr = N_Gram_CTCTA
cnt = 102	feature = 848	correl = 0.0305685	descr = N_Gram_TGCTT
cnt = 103	feature = 912	correl = 0.0392873	descr = N_Gram_TTGTG
cnt = 104	feature = 260	correl = 0.0904519	descr = N_Gram_AGGTA
cnt = 105	feature = 590	correl = -0.0557502	descr = N_Gram_GCCTT
cnt = 106	feature = 310	correl = 0.0403076	descr = N_Gram_ATTCG
cnt = 107	feature = 253	correl = 0.0291247	descr = N_Gram_AGCTA
cnt = 108	feature = 657	correl = -0.0872542	descr = N_Gram_GGGCC
cnt = 109	feature = 545	correl = -0.0668399	descr = N_Gram_GAGGC
cnt = 110	feature = 717	correl = -0.0252039	descr = N_Gram_GTTGC
cnt = 111	feature = 160	correl = 0.0467473	descr = N_Gram_AAACT
cnt = 112	feature = 331	correl = -0.0311591	descr = N_Gram_CACCG
cnt = 113	feature = 703	correl = -0.031064	descr = N_Gram_GTGCG
cnt = 114	feature = 327	correl = -0.0236347	descr = N_Gram_CAATT
cnt = 115	feature = 458	correl = 0.0292818	descr = N_Gram_CGTCA
cnt = 116	feature = 414	correl = -0.0456249	descr = N_Gram_CCTGA
cnt = 117	feature = 681	correl = 0.0355165	descr = N_Gram_GTAAG
cnt = 118	feature = 424	correl = -0.046731	descr = N_Gram_CGACC
cnt = 119	feature = 850	correl = 0.0228985	descr = N_Gram_TGGAC
cnt = 120	feature = 726	correl = 0.0529326	descr = N_Gram_TAAAC
cnt = 121	feature = 736	correl = 0.0676049	descr = N_Gram_TACAA
cnt = 122	feature = 361	correl = 0.0279467	descr = N_Gram_CATGT
cnt = 123	feature = 242	correl = -0.0243207	descr = N_Gram_AGAGA
cnt = 124	feature = 533	correl = 0.0268687	descr = N_Gram_GACGC
cnt = 125	feature = 466	correl = -0.0782121	descr = N_Gram_CGTTC
cnt = 126	feature = 752	correl = 0.0510696	descr = N_Gram_TAGCA
cnt = 127	feature = 270	correl = 0.0221989	descr = N_Gram_ATAAG
cnt = 128	feature = 334	correl = -0.0307071	descr = N_Gram_CACGA
cnt = 129	feature = 765	correl = 0.0540482	descr = N_Gram_TATCG
cnt = 130	feature = 854	correl = -0.0640165	descr = N_Gram_TGGCG
cnt = 131	feature = 540	correl = 0.0311124	descr = N_Gram_GAGAA
cnt = 132	feature = 767	correl = 0.0683243	descr = N_Gram_TATGA
cnt = 133	feature = 580	correl = -0.0546407	descr = N_Gram_GCCCC
cnt = 134	feature = 275	correl = 0.0456195	descr = N_Gram_ATAGG
cnt = 135	feature = 588	correl = 0.0310278	descr = N_Gram_GCCTA
cnt = 136	feature = 335	correl = -0.044907	descr = N_Gram_CACGG
cnt = 137	feature = 417	correl = 0.0247537	descr = N_Gram_CCTTA
cnt = 138	feature = 807	correl = 0.0941478	descr = N_Gram_TCGTG
cnt = 139	feature = 876	correl = 0.0590329	descr = N_Gram_TTACA
cnt = 140	feature = 438	correl = -0.0615769	descr = N_Gram_CGCGG
cnt = 141	feature = 745	correl = 0.041964	descr = N_Gram_TACTG
cnt = 142	feature = 489	correl = -0.0524161	descr = N_Gram_CTCGT
cnt = 143	feature = 337	correl = 0.0445031	descr = N_Gram_CACTC
cnt = 144	feature = 633	correl = 0.0381689	descr = N_Gram_GGATT
cnt = 145	feature = 400	correl = -0.0308155	descr = N_Gram_CCGCT
cnt = 146	feature = 526	correl = 0.0558423	descr = N_Gram_GACAA
cnt = 147	feature = 313	correl = -0.0231806	descr = N_Gram_ATTGA
cnt = 148	feature = 567	correl = -0.0456628	descr = N_Gram_GCACC
cnt = 149	feature = 754	correl = 0.0224007	descr = N_Gram_TAGGC
cnt = 150	feature = 804	correl = -0.0388077	descr = N_Gram_TCGGC
cnt = 151	feature = 625	correl = 0.0372811	descr = N_Gram_GGAAT
cnt = 152	feature = 778	correl = 0.0466897	descr = N_Gram_TCAAC
cnt = 153	feature = 572	correl = -0.0430721	descr = N_Gram_GCATA
cnt = 154	feature = 454	correl = -0.0233526	descr = N_Gram_CGGTC
cnt = 155	feature = 676	correl = -0.0503748	descr = N_Gram_GGTTA
cnt = 156	feature = 39	correl = -0.0321778	descr = Position_Specific_Bin_Base_14_Base_C
cnt = 157	feature = 528	correl = 0.0220709	descr = N_Gram_GACAT
cnt = 158	feature = 892	correl = 0.0242208	descr = N_Gram_TTCGC
cnt = 159	feature = 536	correl = 0.0689568	descr = N_Gram_GACTA
cnt = 160	feature = 659	correl = -0.0254563	descr = N_Gram_GGGCT
cnt = 161	feature = 11	correl = 0.0675327	descr = Position_Specific_Bin_Base_3_Base_G
cnt = 162	feature = 527	correl = 0.0299855	descr = N_Gram_GACAC
cnt = 163	feature = 707	correl = -0.0599098	descr = N_Gram_GTGGG
cnt = 164	feature = 435	correl = -0.0418346	descr = N_Gram_CGCCC
cnt = 165	feature = 264	correl = 0.0892963	descr = N_Gram_AGTCG
cnt = 166	feature = 379	correl = -0.0805655	descr = N_Gram_CCCAT
cnt = 167	feature = 3	correl = 0.0792615	descr = Position_Specific_Bin_Base_1_Base_A
cnt = 168	feature = 225	correl = -0.036905	descr = N_Gram_ACGGG
cnt = 169	feature = 773	correl = 0.0228362	descr = N_Gram_TATTG
cnt = 170	feature = 479	correl = 0.0647208	descr = N_Gram_CTATA
cnt = 171	feature = 740	correl = 0.0379983	descr = N_Gram_TACCT
cnt = 172	feature = 843	correl = -0.0297454	descr = N_Gram_TGCGC
cnt = 173	feature = 396	correl = -0.0586538	descr = N_Gram_CCGAT
cnt = 174	feature = 549	correl = -0.0236597	descr = N_Gram_GAGTT
cnt = 175	feature = 764	correl = 0.0547172	descr = N_Gram_TATCA
cnt = 176	feature = 636	correl = -0.0652772	descr = N_Gram_GGCAA
cnt = 177	feature = 31	correl = -0.0421747	descr = Position_Specific_Bin_Base_11_Base_A
cnt = 178	feature = 744	correl = 0.0706332	descr = N_Gram_TACTA
cnt = 179	feature = 623	correl = -0.0255637	descr = N_Gram_GGAAC
cnt = 180	feature = 49	correl = -0.0680719	descr = Position_Specific_Bin_Base_17_Base_G
cnt = 181	feature = 782	correl = -0.0349699	descr = N_Gram_TCAGA
cnt = 182	feature = 256	correl = -0.0297799	descr = N_Gram_AGGAG
cnt = 183	feature = 36	correl = 0.0517524	descr = Position_Specific_Bin_Base_13_Base_A
cnt = 184	feature = 266	correl = 0.0527795	descr = N_Gram_AGTGA
cnt = 185	feature = 838	correl = 0.0283487	descr = N_Gram_TGCAT
cnt = 186	feature = 329	correl = -0.0250619	descr = N_Gram_CACAT
cnt = 187	feature = 483	correl = -0.0503339	descr = N_Gram_CTCAA
cnt = 188	feature = 455	correl = -0.0294578	descr = N_Gram_CGGTT
cnt = 189	feature = 797	correl = 0.0295178	descr = N_Gram_TCGAG
cnt = 190	feature = 810	correl = 0.0492256	descr = N_Gram_TCTAC
cnt = 191	feature = 348	correl = -0.100278	descr = N_Gram_CAGGG
cnt = 192	feature = 60	correl = -0.181844	descr = Position_Specific_Bin_Base_20_Base_G
cnt = 193	feature = 352	correl = -0.0495299	descr = N_Gram_CATAA
cnt = 194	feature = 386	correl = -0.0471885	descr = N_Gram_CCCGC
cnt = 195	feature = 901	correl = 0.0652869	descr = N_Gram_TTGAA
cnt = 196	feature = 642	correl = -0.0230663	descr = N_Gram_GGCCG
cnt = 197	feature = 484	correl = -0.0248896	descr = N_Gram_CTCAC
cnt = 198	feature = 721	correl = 0.0265224	descr = N_Gram_GTTTC
cnt = 199	feature = 672	correl = -0.0358006	descr = N_Gram_GGTGA
cnt = 200	feature = 296	correl = 0.0360713	descr = N_Gram_ATGAG
cnt = 201	feature = 856	correl = -0.0524743	descr = N_Gram_TGGGA
cnt = 202	feature = 649	correl = -0.0550234	descr = N_Gram_GGCTG
cnt = 203	feature = 705	correl = -0.0567607	descr = N_Gram_GTGGA
cnt = 204	feature = 687	correl = 0.0479308	descr = N_Gram_GTCAA
cnt = 205	feature = 34	correl = 0.0261386	descr = Position_Specific_Bin_Base_12_Base_A
cnt = 206	feature = 904	correl = 0.0376613	descr = N_Gram_TTGCA
cnt = 207	feature = 53	correl = 0.0478389	descr = Position_Specific_Bin_Base_18_Base_T
cnt = 208	feature = 781	correl = -0.0406757	descr = N_Gram_TCACG
cnt = 209	feature = 668	correl = 0.0568565	descr = N_Gram_GGTAA
cnt = 210	feature = 811	correl = 0.0460083	descr = N_Gram_TCTAG
cnt = 211	feature = 316	correl = 0.0452548	descr = N_Gram_ATTGT
cnt = 212	feature = 816	correl = 0.0463044	descr = N_Gram_TCTCT
cnt = 213	feature = 7	correl = -0.0489259	descr = Position_Specific_Bin_Base_2_Base_A
cnt = 214	feature = 519	correl = -0.0472587	descr = N_Gram_GAAGA
cnt = 215	feature = 485	correl = 0.029988	descr = N_Gram_CTCAT
cnt = 216	feature = 537	correl = -0.0320414	descr = N_Gram_GACTC
cnt = 217	feature = 640	correl = -0.0861605	descr = N_Gram_GGCCA
cnt = 218	feature = 759	correl = 0.0693756	descr = N_Gram_TATAA
cnt = 219	feature = 598	correl = -0.0327191	descr = N_Gram_GCGGA
cnt = 220	feature = 626	correl = 0.0256932	descr = N_Gram_GGACA
cnt = 221	feature = 369	correl = -0.0485378	descr = N_Gram_CCACG
cnt = 222	feature = 415	correl = -0.0556478	descr = N_Gram_CCTGC
cnt = 223	feature = 820	correl = 0.0216317	descr = N_Gram_TCTGT
cnt = 224	feature = 719	correl = -0.0231086	descr = N_Gram_GTTGT
cnt = 225	feature = 546	correl = -0.0274715	descr = N_Gram_GAGGG
cnt = 226	feature = 254	correl = -0.0214251	descr = N_Gram_AGCTC
cnt = 227	feature = 341	correl = -0.0593673	descr = N_Gram_CAGAG
cnt = 228	feature = 552	correl = 0.0639822	descr = N_Gram_GATAT
cnt = 229	feature = 834	correl = 0.0368928	descr = N_Gram_TGATC
cnt = 230	feature = 57	correl = 0.0629268	descr = Position_Specific_Bin_Base_19_Base_T
cnt = 231	feature = 255	correl = 0.031047	descr = N_Gram_AGCTT
cnt = 232	feature = 0	correl = 0.0359073	descr = Position_Specific_Bin_Base_0_Base_A
cnt = 233	feature = 26	correl = 0.0277167	descr = Position_Specific_Bin_Base_9_Base_T
cnt = 234	feature = 555	correl = -0.0427739	descr = N_Gram_GATGG
cnt = 235	feature = 250	correl = -0.0450485	descr = N_Gram_AGCCC
cnt = 236	feature = 596	correl = -0.0353826	descr = N_Gram_GCGCT
cnt = 237	feature = 326	correl = 0.0449991	descr = N_Gram_CAATC
cnt = 238	feature = 261	correl = -0.023675	descr = N_Gram_AGGTG
cnt = 239	feature = 685	correl = 0.0267	descr = N_Gram_GTATT
cnt = 240	feature = 308	correl = 0.0786281	descr = N_Gram_ATTAT
cnt = 241	feature = 534	correl = -0.0230603	descr = N_Gram_GACGG
cnt = 242	feature = 643	correl = -0.0317489	descr = N_Gram_GGCCT
cnt = 243	feature = 17	correl = 0.0296634	descr = Position_Specific_Bin_Base_6_Base_A
cnt = 244	feature = 880	correl = 0.0609708	descr = N_Gram_TTAGA
cnt = 245	feature = 235	correl = -0.040718	descr = N_Gram_ACTGC
cnt = 246	feature = 835	correl = 0.0274955	descr = N_Gram_TGATT
cnt = 247	feature = 711	correl = 0.0349003	descr = N_Gram_GTGTT
cnt = 248	feature = 531	correl = -0.0440433	descr = N_Gram_GACCC
cnt = 249	feature = 433	correl = -0.023467	descr = N_Gram_CGCAC
cnt = 250	feature = 841	correl = -0.0344566	descr = N_Gram_TGCCG
cnt = 251	feature = 373	correl = -0.0250688	descr = N_Gram_CCAGT
cnt = 252	feature = 694	correl = -0.0287939	descr = N_Gram_GTCGG
cnt = 253	feature = 237	correl = 0.0220062	descr = N_Gram_ACTTC
cnt = 254	feature = 42	correl = 0.069752	descr = Position_Specific_Bin_Base_15_Base_A
cnt = 255	feature = 345	correl = -0.0306485	descr = N_Gram_CAGCG
cnt = 256	feature = 791	correl = 0.0684264	descr = N_Gram_TCCTA
cnt = 257	feature = 662	correl = -0.0727692	descr = N_Gram_GGGGC
cnt = 258	feature = 61	correl = 0.122012	descr = Position_Specific_Bin_Base_20_Base_T
cnt = 259	feature = 622	correl = -0.0386947	descr = N_Gram_GGAAA
cnt = 260	feature = 600	correl = -0.0379972	descr = N_Gram_GCGGG
cnt = 261	feature = 538	correl = 0.0547328	descr = N_Gram_GACTG
cnt = 262	feature = 382	correl = -0.0567581	descr = N_Gram_CCCCG
cnt = 263	feature = 927	correl = 0.0261996	descr = N_Gram_TTTTA
cnt = 264	feature = 618	correl = -0.0527888	descr = N_Gram_GCTTT
cnt = 265	feature = 786	correl = 0.0442409	descr = N_Gram_TCCAT
cnt = 266	feature = 663	correl = -0.0470395	descr = N_Gram_GGGGT
cnt = 267	feature = 474	correl = 0.0690304	descr = N_Gram_CTACT
cnt = 268	feature = 46	correl = -0.0594622	descr = Position_Specific_Bin_Base_16_Base_G
cnt = 269	feature = 790	correl = 0.033046	descr = N_Gram_TCCGT
cnt = 270	feature = 733	correl = 0.0387441	descr = N_Gram_TAATT
cnt = 271	feature = 239	correl = 0.0453497	descr = N_Gram_AGAAT
cnt = 272	feature = 381	correl = -0.0534932	descr = N_Gram_CCCCA
cnt = 273	feature = 23	correl = -0.088087	descr = Position_Specific_Bin_Base_8_Base_C
cnt = 274	feature = 928	correl = 0.027975	descr = N_Gram_TTTTG
cnt = 275	feature = 4	correl = -0.0262092	descr = Position_Specific_Bin_Base_1_Base_C
cnt = 276	feature = 714	correl = -0.0238204	descr = N_Gram_GTTCA
cnt = 277	feature = 37	correl = -0.0278338	descr = Position_Specific_Bin_Base_13_Base_T
cnt = 278	feature = 579	correl = -0.0830159	descr = N_Gram_GCCCA
cnt = 279	feature = 632	correl = -0.0420013	descr = N_Gram_GGATG
cnt = 280	feature = 823	correl = 0.0238778	descr = N_Gram_TCTTG
cnt = 281	feature = 530	correl = -0.0405223	descr = N_Gram_GACCA
cnt = 282	feature = 906	correl = 0.0315896	descr = N_Gram_TTGCG
cnt = 283	feature = 360	correl = -0.0363209	descr = N_Gram_CATGG
cnt = 284	feature = 691	correl = -0.0523065	descr = N_Gram_GTCCT
cnt = 285	feature = 332	correl = -0.0353758	descr = N_Gram_CACCT
cnt = 286	feature = 20	correl = -0.141584	descr = Position_Specific_Bin_Base_7_Base_C
cnt = 287	feature = 863	correl = 0.0335714	descr = N_Gram_TGTAT
cnt = 288	feature = 16	correl = 0.0503412	descr = Position_Specific_Bin_Base_5_Base_T
cnt = 289	feature = 25	correl = -0.0234939	descr = Position_Specific_Bin_Base_9_Base_C
cnt = 290	feature = 286	correl = 0.0248526	descr = N_Gram_ATCCT
cnt = 291	feature = 307	correl = 0.0254628	descr = N_Gram_ATTAG
cnt = 292	feature = 47	correl = 0.0378871	descr = Position_Specific_Bin_Base_17_Base_A
cnt = 293	feature = 30	correl = 0.0594293	descr = Position_Specific_Bin_Base_10_Base_T
cnt = 294	feature = 353	correl = -0.03647	descr = N_Gram_CATAC
cnt = 295	feature = 477	correl = 0.0726979	descr = N_Gram_CTAGC
cnt = 296	feature = 355	correl = 0.0268809	descr = N_Gram_CATAT
cnt = 297	feature = 779	correl = 0.0242294	descr = N_Gram_TCAAG
cnt = 298	feature = 543	correl = -0.0484369	descr = N_Gram_GAGCC
cnt = 299	feature = 500	correl = 0.0267033	descr = N_Gram_CTGGT
cnt = 300	feature = 756	correl = 0.0398348	descr = N_Gram_TAGTG
cnt = 301	feature = 288	correl = 0.0371642	descr = N_Gram_ATCGA
cnt = 302	feature = 12	correl = -0.0800316	descr = Position_Specific_Bin_Base_3_Base_T
cnt = 303	feature = 350	correl = 0.0310385	descr = N_Gram_CAGTA
cnt = 304	feature = 647	correl = -0.058523	descr = N_Gram_GGCGT
cnt = 305	feature = 55	correl = -0.115831	descr = Position_Specific_Bin_Base_19_Base_C
cnt = 306	feature = 689	correl = -0.0529817	descr = N_Gram_GTCCC
cnt = 307	feature = 257	correl = -0.0215444	descr = N_Gram_AGGCC
cnt = 308	feature = 611	correl = -0.0325144	descr = N_Gram_GCTCG
cnt = 309	feature = 812	correl = 0.038798	descr = N_Gram_TCTAT
cnt = 310	feature = 840	correl = -0.050016	descr = N_Gram_TGCCC
cnt = 311	feature = 730	correl = 0.055493	descr = N_Gram_TAAGA
cnt = 312	feature = 677	correl = -0.0531301	descr = N_Gram_GGTTG
cnt = 313	feature = 321	correl = 0.0752536	descr = N_Gram_CAACA
cnt = 314	feature = 595	correl = -0.0866808	descr = N_Gram_GCGCG
cnt = 315	feature = 646	correl = -0.0834023	descr = N_Gram_GGCGG
cnt = 316	feature = 828	correl = 0.0377702	descr = N_Gram_TGAAC
cnt = 317	feature = 299	correl = 0.0422294	descr = N_Gram_ATGCT
cnt = 318	feature = 227	correl = -0.0443249	descr = N_Gram_ACGTT
cnt = 319	feature = 577	correl = -0.0655626	descr = N_Gram_GCCAG
cnt = 320	feature = 497	correl = 0.0492686	descr = N_Gram_CTGGA
cnt = 321	feature = 52	correl = -0.0610258	descr = Position_Specific_Bin_Base_18_Base_G
cnt = 322	feature = 862	correl = 0.0229355	descr = N_Gram_TGTAC
cnt = 323	feature = 5	correl = -0.0825557	descr = Position_Specific_Bin_Base_1_Base_G
cnt = 324	feature = 243	correl = -0.0215737	descr = N_Gram_AGAGG
cnt = 325	feature = 814	correl = 0.0479459	descr = N_Gram_TCTCA
cnt = 326	feature = 476	correl = 0.0299688	descr = N_Gram_CTAGA
cnt = 327	feature = 830	correl = 0.0362351	descr = N_Gram_TGAAT
cnt = 328	feature = 654	correl = -0.0656479	descr = N_Gram_GGGAG
cnt = 329	feature = 610	correl = -0.0486845	descr = N_Gram_GCTCC
cnt = 330	feature = 410	correl = -0.0350383	descr = N_Gram_CCTCC
cnt = 331	feature = 911	correl = 0.026349	descr = N_Gram_TTGTC
cnt = 332	feature = 695	correl = 0.0709309	descr = N_Gram_GTCGT
cnt = 333	feature = 283	correl = 0.0416714	descr = N_Gram_ATCCA
cnt = 334	feature = 383	correl = -0.0308051	descr = N_Gram_CCCCT
cnt = 335	feature = 217	correl = -0.0367822	descr = N_Gram_ACCGG
cnt = 336	feature = 493	correl = -0.0281384	descr = N_Gram_CTGAG
cnt = 337	feature = 1	correl = 0.102771	descr = Position_Specific_Bin_Base_0_Base_C
cnt = 338	feature = 924	correl = 0.0375515	descr = N_Gram_TTTGG
cnt = 339	feature = 344	correl = -0.0413031	descr = N_Gram_CAGCC
cnt = 340	feature = 136	correl = -0.0224203	descr = Fold_of_Target_NoBeginbrace_noends_Pos_0
cnt = 341	feature = 277	correl = 0.0396822	descr = N_Gram_ATATA
cnt = 342	feature = 861	correl = 0.0340218	descr = N_Gram_TGTAA
cnt = 343	feature = 748	correl = 0.03665	descr = N_Gram_TAGAA
cnt = 344	feature = 793	correl = -0.038179	descr = N_Gram_TCCTG
cnt = 345	feature = 219	correl = -0.0344082	descr = N_Gram_ACGA
cnt = 346	feature = 38	correl = 0.11157	descr = Position_Specific_Bin_Base_14_Base_A
cnt = 347	feature = 18	correl = -0.0391571	descr = Position_Specific_Bin_Base_6_Base_C
cnt = 348	feature = 267	correl = -0.0416897	descr = N_Gram_AGTTC
cnt = 349	feature = 669	correl = 0.0290156	descr = N_Gram_GGTCA
cnt = 350	feature = 292	correl = 0.0468474	descr = N_Gram_ATCTG
cnt = 351	feature = 8	correl = 0.0505531	descr = Position_Specific_Bin_Base_2_Base_C
cnt = 352	feature = 259	correl = -0.10128	descr = N_Gram_AGGGC
cnt = 353	feature = 375	correl = -0.0429772	descr = N_Gram_CCATC
cnt = 354	feature = 624	correl = -0.0588961	descr = N_Gram_GGAAG
cnt = 355	feature = 315	correl = 0.0472432	descr = N_Gram_ATTGG
cnt = 356	feature = 398	correl = -0.040361	descr = N_Gram_CCGCA
cnt = 357	feature = 35	correl = -0.0244617	descr = Position_Specific_Bin_Base_12_Base_C
cnt = 358	feature = 919	correl = 0.0230962	descr = N_Gram_TTTCC
cnt = 359	feature = 556	correl = -0.0435685	descr = N_Gram_GATGT
cnt = 360	feature = 603	correl = -0.0675003	descr = N_Gram_GCGTC
cnt = 361	feature = 722	correl = 0.0528987	descr = N_Gram_GTTTG
cnt = 362	feature = 548	correl = 0.0526425	descr = N_Gram_GAGTC
cnt = 363	feature = 749	correl = 0.0536343	descr = N_Gram_TAGAC
cnt = 364	feature = 349	correl = -0.0238635	descr = N_Gram_CAGGT
cnt = 365	feature = 232	correl = 0.0489771	descr = N_Gram_ACTCT
cnt = 366	feature = 389	correl = -0.0479438	descr = N_Gram_CCCTC
cnt = 367	feature = 573	correl = 0.0367748	descr = N_Gram_GCATC
cnt = 368	feature = 390	correl = -0.0575903	descr = N_Gram_CCCTG
cnt = 369	feature = 520	correl = -0.0448536	descr = N_Gram_GAAGC
cnt = 370	feature = 448	correl = -0.0348402	descr = N_Gram_CGGCT
cnt = 371	feature = 22	correl = 0.0356943	descr = Position_Specific_Bin_Base_8_Base_A
cnt = 372	feature = 44	correl = 0.0745378	descr = Position_Specific_Bin_Base_16_Base_A
cnt = 373	feature = 547	correl = -0.0226253	descr = N_Gram_GAGGT
cnt = 374	feature = 374	correl = -0.0403571	descr = N_Gram_CCATA
cnt = 375	feature = 769	correl = 0.0347047	descr = N_Gram_TATGG
cnt = 376	feature = 831	correl = 0.0254329	descr = N_Gram_TGAGA
cnt = 377	feature = 847	correl = -0.0242133	descr = N_Gram_TGCTC
cnt = 378	feature = 33	correl = 0.11286	descr = Position_Specific_Bin_Base_11_Base_T
cnt = 379	feature = 48	correl = -0.027326	descr = Position_Specific_Bin_Base_17_Base_C
cnt = 380	feature = 6	correl = 0.0275521	descr = Position_Specific_Bin_Base_1_Base_T
cnt = 381	feature = 866	correl = 0.036773	descr = N_Gram_TGTCT
cnt = 382	feature = 574	correl = 0.0447432	descr = N_Gram_GCATT
cnt = 383	feature = 805	correl = -0.0844879	descr = N_Gram_TCGGG
cnt = 384	feature = 680	correl = 0.0542346	descr = N_Gram_GTAAA
cnt = 385	feature = 844	correl = -0.0327688	descr = N_Gram_TGCGG
cnt = 386	feature = 706	correl = -0.0754493	descr = N_Gram_GTGGC
cnt = 387	feature = 359	correl = 0.0400605	descr = N_Gram_CATGA
cnt = 388	feature = 753	correl = 0.0822683	descr = N_Gram_TAGCT
cnt = 389	feature = 589	correl = -0.0648497	descr = N_Gram_GCCTC
cnt = 390	feature = 372	correl = -0.0491164	descr = N_Gram_CCAGG
cnt = 391	feature = 516	correl = 0.0387238	descr = N_Gram_GAACA
cnt = 392	feature = 54	correl = 0.174779	descr = Position_Specific_Bin_Base_19_Base_A
cnt = 393	feature = 774	correl = 0.0395249	descr = N_Gram_TATTT
cnt = 394	feature = 21	correl = 0.0722772	descr = Position_Specific_Bin_Base_7_Base_T
cnt = 395	feature = 858	correl = 0.0280729	descr = N_Gram_TGGTC
cnt = 396	feature = 499	correl = -0.0220526	descr = N_Gram_CTGGG
cnt = 397	feature = 437	correl = -0.0721377	descr = N_Gram_CGCGC
cnt = 398	feature = 731	correl = 0.0521868	descr = N_Gram_TAAGG
cnt = 399	feature = 459	correl = -0.0449861	descr = N_Gram_CGTCC
cnt = 400	feature = 846	correl = 0.0417032	descr = N_Gram_TGCTA
cnt = 401	feature = 41	correl = 0.0728982	descr = Position_Specific_Bin_Base_14_Base_T
cnt = 402	feature = 788	correl = -0.0314907	descr = N_Gram_TCCCA
cnt = 403	feature = 58	correl = 0.366173	descr = Position_Specific_Bin_Base_20_Base_A
cnt = 404	feature = 291	correl = 0.0768621	descr = N_Gram_ATCTC
cnt = 405	feature = 868	correl = 0.059161	descr = N_Gram_TGTGT
cnt = 406	feature = 837	correl = 0.0394733	descr = N_Gram_TGCAA
cnt = 407	feature = 213	correl = -0.0817516	descr = N_Gram_ACCAC
cnt = 408	feature = 907	correl = 0.0398937	descr = N_Gram_TTGGA
cnt = 409	feature = 521	correl = 0.0373907	descr = N_Gram_GAAGG
cnt = 410	feature = 502	correl = 0.05581	descr = N_Gram_CTGTT
cnt = 411	feature = 585	correl = -0.0325005	descr = N_Gram_GCCGC
cnt = 412	feature = 780	correl = 0.0322265	descr = N_Gram_TCACC
cnt = 413	feature = 491	correl = -0.0220331	descr = N_Gram_CTCTC
cnt = 414	feature = 28	correl = -0.0796189	descr = Position_Specific_Bin_Base_10_Base_C
cnt = 415	feature = 917	correl = 0.0544387	descr = N_Gram_TTTAG
cnt = 416	feature = 450	correl = -0.0646319	descr = N_Gram_CGGGC
cnt = 417	feature = 712	correl = -0.0322892	descr = N_Gram_GTTA
cnt = 418	feature = 896	correl = 0.0321687	descr = N_Gram_TTCTC
cnt = 419	feature = 785	correl = 0.0389594	descr = N_Gram_TCATC
cnt = 420	feature = 343	correl = -0.0305515	descr = N_Gram_CAGCA
cnt = 421	feature = 496	correl = -0.0452246	descr = N_Gram_CTGCC
cnt = 422	feature = 670	correl = -0.0709451	descr = N_Gram_GGTCC
cnt = 423	feature = 510	correl = -0.0266417	descr = N_Gram_CTTGG
cnt = 424	feature = 509	correl = 0.0369322	descr = N_Gram_CTTGC
cnt = 425	feature = 24	correl = 0.0687671	descr = Position_Specific_Bin_Base_8_Base_T
cnt = 426	feature = 584	correl = -0.0323888	descr = N_Gram_GCCGA
cnt = 427	feature = 517	correl = -0.0268498	descr = N_Gram_GAACT
cnt = 428	feature = 718	correl = -0.0294764	descr = N_Gram_GTTGG
cnt = 429	feature = 750	correl = 0.0546156	descr = N_Gram_TAGAG
cnt = 430	feature = 511	correl = 0.0460087	descr = N_Gram_CTTGT
cnt = 431	feature = 884	correl = 0.0423383	descr = N_Gram_TTATC
cnt = 432	feature = 789	correl = -0.0514006	descr = N_Gram_TCCCC
cnt = 433	feature = 616	correl = -0.0358114	descr = N_Gram_GCTGG
cnt = 434	feature = 628	correl = 0.0410233	descr = N_Gram_GGACT
cnt = 435	feature = 32	correl = -0.0530523	descr = Position_Specific_Bin_Base_11_Base_G
cnt = 436	feature = 210	correl = 0.0244277	descr = N_Gram_ACATT
cnt = 437	feature = 638	correl = -0.0334298	descr = N_Gram_GGCAG
cnt = 438	feature = 582	correl = -0.0605027	descr = N_Gram_GCCCT
cnt = 439	feature = 784	correl = 0.0270108	descr = N_Gram_TCATA
cnt = 440	feature = 755	correl = 0.0315348	descr = N_Gram_TAGT
cnt = 441	feature = 513	correl = 0.054124	descr = N_Gram_CTTTG
cnt = 442	feature = 446	correl = -0.0872732	descr = N_Gram_CGGCC
cnt = 443	feature = 347	correl = -0.0358954	descr = N_Gram_CAGGA
cnt = 444	feature = 10	correl = -0.126621	descr = Position_Specific_Bin_Base_2_Base_T
cnt = 445	feature = 568	correl = -0.0453997	descr = N_Gram_GCACG
cnt = 446	feature = 470	correl = 0.0241523	descr = N_Gram_CTAA
cnt = 447	feature = 56	correl = -0.124906	descr = Position_Specific_Bin_Base_19_Base_G
cnt = 448	feature = 234	correl = 0.0742768	descr = N_Gram_ACTGA
cnt = 449	feature = 420	correl = -0.0600838	descr = N_Gram_CGAA
cnt = 450	feature = 303	correl = -0.0316502	descr = N_Gram_ATGGT
cnt = 451	feature = 40	correl = -0.154096	descr = Position_Specific_Bin_Base_14_Base_G
cnt = 452	feature = 772	correl = 0.0594775	descr = N_Gram_TATTC
cnt = 453	feature = 301	correl = 0.0260408	descr = N_Gram_ATGGC
cnt = 454	feature = 412	correl = -0.0760356	descr = N_Gram_CCTCT
cnt = 455	feature = 45	correl = -0.0356659	descr = Position_Specific_Bin_Base_16_Base_C
cnt = 456	feature = 368	correl = -0.0627022	descr = N_Gram_CCACC
cnt = 457	feature = 244	correl = 0.0591349	descr = N_Gram_AGAGT
cnt = 458	feature = 498	correl = -0.0751423	descr = N_Gram_CTGGC
cnt = 459	feature = 524	correl = 0.0632586	descr = N_Gram_GAATT
cnt = 460	feature = 452	correl = -0.0466502	descr = N_Gram_CGGGT
cnt = 461	feature = 594	correl = -0.0288259	descr = N_Gram_GCGCC
cnt = 462	feature = 59	correl = -0.314185	descr = Position_Specific_Bin_Base_20_Base_C
cnt = 463	feature = 554	correl = -0.0282659	descr = N_Gram_GATGA
cnt = 464	feature = 798	correl = 0.0442783	descr = N_Gram_TCGC
cnt = 465	feature = 875	correl = 0.0290211	descr = N_Gram_TTAC
cnt = 466	feature = 794	correl = 0.045831	descr = N_Gram_TCCTT
cnt = 467	feature = 700	correl = 0.0374202	descr = N_Gram_GTGAA
cnt = 468	feature = 488	correl = -0.0615042	descr = N_Gram_CTCGG
cnt = 469	feature = 857	correl = -0.0563053	descr = N_Gram_TGGGG
cnt = 470	feature = 870	correl = 0.0590845	descr = N_Gram_TGTTC
cnt = 471	feature = 492	correl = 0.0355478	descr = N_Gram_CTCTT
cnt = 472	feature = 43	correl = -0.0399275	descr = Position_Specific_Bin_Base_15_Base_G
cnt = 473	feature = 570	correl = -0.0443111	descr = N_Gram_GCAGA
cnt = 474	feature = 684	correl = 0.0252647	descr = N_Gram_GTAT
cnt = 475	feature = 278	correl = 0.047576	descr = N_Gram_ATATG
cnt = 476	feature = 15	correl = -0.0559338	descr = Position_Specific_Bin_Base_5_Base_C
cnt = 477	feature = 385	correl = -0.100048	descr = N_Gram_CCCGA
cnt = 478	feature = 29	correl = -0.0531629	descr = Position_Specific_Bin_Base_10_Base_G
cnt = 479	feature = 658	correl = -0.0848546	descr = N_Gram_GGGCG
cnt = 480	feature = 248	correl = 0.0560575	descr = N_Gram_AGCAT
cnt = 481	feature = 701	correl = -0.045058	descr = N_Gram_GTGC
cnt = 482	feature = 467	correl = -0.0507398	descr = N_Gram_CGTTG
cnt = 483	feature = 796	correl = 0.0268411	descr = N_Gram_TCGA
cnt = 484	feature = 19	correl = 0.0860003	descr = Position_Specific_Bin_Base_7_Base_A
cnt = 485	feature = 409	correl = -0.0221631	descr = N_Gram_CCTCA
cnt = 486	feature = 358	correl = 0.0292319	descr = N_Gram_CATG
cnt = 487	feature = 829	correl = 0.052515	descr = N_Gram_TGAAG
cnt = 488	feature = 923	correl = 0.0800678	descr = N_Gram_TTTGA
cnt = 489	feature = 416	correl = -0.0338979	descr = N_Gram_CCTGG
cnt = 490	feature = 473	correl = 0.0428774	descr = N_Gram_CTACA
cnt = 491	feature = 910	correl = 0.0497493	descr = N_Gram_TTGTA
cnt = 492	feature = 631	correl = -0.0497923	descr = N_Gram_GGAGG
cnt = 493	feature = 908	correl = 0.0281468	descr = N_Gram_TTGGT
cnt = 494	feature = 617	correl = 0.0403194	descr = N_Gram_GCTTG
cnt = 495	feature = 888	correl = 0.0368351	descr = N_Gram_TTCAT
cnt = 496	feature = 818	correl = 0.0928901	descr = N_Gram_TCTGC
cnt = 497	feature = 320	correl = 0.056374	descr = N_Gram_CAAC
cnt = 498	feature = 486	correl = -0.0336811	descr = N_Gram_CTCCC
cnt = 499	feature = 738	correl = 0.038029	descr = N_Gram_TACC
cnt = 500	feature = 674	correl = -0.0974016	descr = N_Gram_GGTGG
cnt = 501	feature = 494	correl = 0.044157	descr = N_Gram_CTGAT
cnt = 502	feature = 851	correl = 0.0215994	descr = N_Gram_TGGAT
cnt = 503	feature = 853	correl = -0.0592985	descr = N_Gram_TGGCC
cnt = 504	feature = 336	correl = -0.0434398	descr = N_Gram_CACGT
cnt = 505	feature = 913	correl = 0.0448265	descr = N_Gram_TTGTT
cnt = 506	feature = 216	correl = -0.0281814	descr = N_Gram_ACCG
cnt = 507	feature = 318	correl = 0.0301076	descr = N_Gram_ATTTT
cnt = 508	feature = 378	correl = -0.0884132	descr = N_Gram_CCCAG
cnt = 509	feature = 462	correl = 0.0240301	descr = N_Gram_CGTG
cnt = 510	feature = 229	correl = 0.0515418	descr = N_Gram_ACTA
cnt = 511	feature = 241	correl = 0.0501374	descr = N_Gram_AGACA
cnt = 512	feature = 82	correl = 0.431022	descr = Gibbs_of_Target_Sequence__Pos_20_Step_1
cnt = 513	feature = 405	correl = 0.0673091	descr = N_Gram_CCTA
cnt = 514	feature = 822	correl = 0.0415391	descr = N_Gram_TCTTC
cnt = 515	feature = 921	correl = 0.0413989	descr = N_Gram_TTTCT
cnt = 516	feature = 682	correl = 0.0226604	descr = N_Gram_GTAC
cnt = 517	feature = 650	correl = -0.0231776	descr = N_Gram_GGCTT
cnt = 518	feature = 576	correl = -0.0385323	descr = N_Gram_GCCA
cnt = 519	feature = 223	correl = -0.0409543	descr = N_Gram_ACGG
cnt = 520	feature = 696	correl = 0.0279279	descr = N_Gram_GTCT
cnt = 521	feature = 815	correl = 0.0281054	descr = N_Gram_TCTCC
cnt = 522	feature = 279	correl = 0.0580187	descr = N_Gram_ATATT
cnt = 523	feature = 686	correl = 0.0222805	descr = N_Gram_GTCA
cnt = 524	feature = 751	correl = 0.0645506	descr = N_Gram_TAGC
cnt = 525	feature = 295	correl = 0.0244091	descr = N_Gram_ATGAA
cnt = 526	feature = 897	correl = 0.0892041	descr = N_Gram_TTCTG
cnt = 527	feature = 867	correl = 0.0309817	descr = N_Gram_TGTG
cnt = 528	feature = 641	correl = -0.107252	descr = N_Gram_GGCCC
cnt = 529	feature = 806	correl = 0.0528287	descr = N_Gram_TCGT
cnt = 530	feature = 357	correl = 0.0728662	descr = N_Gram_CATCT
cnt = 531	feature = 557	correl = 0.0274378	descr = N_Gram_GATT
cnt = 532	feature = 792	correl = -0.0320976	descr = N_Gram_TCCTC
cnt = 533	feature = 615	correl = -0.0495697	descr = N_Gram_GCTGC
cnt = 534	feature = 599	correl = -0.0940944	descr = N_Gram_GCGGC
cnt = 535	feature = 453	correl = -0.0376276	descr = N_Gram_CGGT
cnt = 536	feature = 212	correl = -0.0280331	descr = N_Gram_ACCA
cnt = 537	feature = 297	correl = 0.038053	descr = N_Gram_ATGC
cnt = 538	feature = 871	correl = 0.0655921	descr = N_Gram_TGTTT
cnt = 539	feature = 63	correl = 0.0987351	descr = Gibbs_of_Target_Sequence__Pos_0_Step_1
cnt = 540	feature = 819	correl = 0.034591	descr = N_Gram_TCTGG
cnt = 541	feature = 273	correl = 0.0410528	descr = N_Gram_ATAG
cnt = 542	feature = 864	correl = 0.0309941	descr = N_Gram_TGTC
cnt = 543	feature = 251	correl = -0.0500785	descr = N_Gram_AGCG
cnt = 544	feature = 777	correl = 0.0218792	descr = N_Gram_TCAA
cnt = 545	feature = 226	correl = -0.0396966	descr = N_Gram_ACGT
cnt = 546	feature = 898	correl = 0.0471651	descr = N_Gram_TTCTT
cnt = 547	feature = 263	correl = 0.03407	descr = N_Gram_AGTC
cnt = 548	feature = 562	correl = -0.0427129	descr = N_Gram_GCAA
cnt = 549	feature = 645	correl = -0.0754111	descr = N_Gram_GGCGC
cnt = 550	feature = 606	correl = 0.0341885	descr = N_Gram_GCTA
cnt = 551	feature = 535	correl = 0.0375623	descr = N_Gram_GACT
cnt = 552	feature = 442	correl = -0.021884	descr = N_Gram_CGGA
cnt = 553	feature = 900	correl = 0.0581679	descr = N_Gram_TTGA
cnt = 554	feature = 306	correl = 0.0635065	descr = N_Gram_ATTA
cnt = 555	feature = 729	correl = 0.071223	descr = N_Gram_TAAG
cnt = 556	feature = 282	correl = 0.0359167	descr = N_Gram_ATCC
cnt = 557	feature = 542	correl = -0.0379542	descr = N_Gram_GAGC
cnt = 558	feature = 566	correl = -0.0365648	descr = N_Gram_GCAC
cnt = 559	feature = 478	correl = 0.0514618	descr = N_Gram_CTAT
cnt = 560	feature = 258	correl = -0.0416937	descr = N_Gram_AGGG
cnt = 561	feature = 529	correl = -0.0693236	descr = N_Gram_GACC
cnt = 562	feature = 514	correl = -0.0222298	descr = N_Gram_GAAA
cnt = 563	feature = 891	correl = 0.0297107	descr = N_Gram_TTCG
cnt = 564	feature = 883	correl = 0.0470863	descr = N_Gram_TTAT
cnt = 565	feature = 339	correl = -0.0523467	descr = N_Gram_CAGA
cnt = 566	feature = 587	correl = -0.0427164	descr = N_Gram_GCCT
cnt = 567	feature = 692	correl = 0.0389828	descr = N_Gram_GTCG
cnt = 568	feature = 501	correl = 0.0429511	descr = N_Gram_CTGT
cnt = 569	feature = 667	correl = 0.0287515	descr = N_Gram_GGTA
cnt = 570	feature = 889	correl = 0.0239942	descr = N_Gram_TTCC
cnt = 571	feature = 431	correl = -0.0430882	descr = N_Gram_CGCA
cnt = 572	feature = 312	correl = 0.0580451	descr = N_Gram_ATTG
cnt = 573	feature = 214	correl = -0.0366295	descr = N_Gram_ACCC
cnt = 574	feature = 436	correl = -0.0758098	descr = N_Gram_CGCG
cnt = 575	feature = 249	correl = -0.0444326	descr = N_Gram_AGCC
cnt = 576	feature = 708	correl = 0.0254118	descr = N_Gram_GTGT
cnt = 577	feature = 763	correl = 0.0528137	descr = N_Gram_TATC
cnt = 578	feature = 608	correl = -0.0317935	descr = N_Gram_GCTC
cnt = 579	feature = 522	correl = 0.0583837	descr = N_Gram_GAAT
cnt = 580	feature = 839	correl = -0.0303176	descr = N_Gram_TGCC
cnt = 581	feature = 525	correl = 0.0369199	descr = N_Gram_GACA
cnt = 582	feature = 660	correl = -0.0882218	descr = N_Gram_GGGG
cnt = 583	feature = 629	correl = -0.0589352	descr = N_Gram_GGAG
cnt = 584	feature = 743	correl = 0.0512363	descr = N_Gram_TACT
cnt = 585	feature = 735	correl = 0.040178	descr = N_Gram_TACA
cnt = 586	feature = 679	correl = 0.0593341	descr = N_Gram_GTAA
cnt = 587	feature = 635	correl = -0.0584244	descr = N_Gram_GGCA
cnt = 588	feature = 699	correl = 0.0234552	descr = N_Gram_GTGA
cnt = 589	feature = 233	correl = 0.0484554	descr = N_Gram_ACTG
cnt = 590	feature = 704	correl = -0.0978076	descr = N_Gram_GTGG
cnt = 591	feature = 553	correl = -0.04007	descr = N_Gram_GATG
cnt = 592	feature = 550	correl = 0.0320538	descr = N_Gram_GATA
cnt = 593	feature = 465	correl = -0.0659819	descr = N_Gram_CGTT
cnt = 594	feature = 675	correl = -0.03054	descr = N_Gram_GGTT
cnt = 595	feature = 836	correl = 0.0526209	descr = N_Gram_TGCA
cnt = 596	feature = 457	correl = -0.0277017	descr = N_Gram_CGTC
cnt = 597	feature = 342	correl = -0.0451311	descr = N_Gram_CAGC
cnt = 598	feature = 652	correl = -0.079287	descr = N_Gram_GGGA
cnt = 599	feature = 487	correl = -0.0787462	descr = N_Gram_CTCG
cnt = 600	feature = 401	correl = -0.0519092	descr = N_Gram_CCGG
cnt = 601	feature = 475	correl = 0.0616943	descr = N_Gram_CTAG
cnt = 602	feature = 64	correl = -0.0314345	descr = Gibbs_of_Target_Sequence__Pos_1_Step_1
cnt = 603	feature = 758	correl = 0.0801803	descr = N_Gram_TATA
cnt = 604	feature = 300	correl = -0.0311618	descr = N_Gram_ATGG
cnt = 605	feature = 571	correl = 0.0327894	descr = N_Gram_GCAT
cnt = 606	feature = 688	correl = -0.0819452	descr = N_Gram_GTCC
cnt = 607	feature = 311	correl = 0.0904501	descr = N_Gram_ATTCT
cnt = 608	feature = 915	correl = 0.0323899	descr = N_Gram_TTTA
cnt = 609	feature = 472	correl = 0.0568648	descr = N_Gram_CTAC
cnt = 610	feature = 903	correl = 0.0463944	descr = N_Gram_TTGC
cnt = 611	feature = 621	correl = -0.0494522	descr = N_Gram_GGAA
cnt = 612	feature = 665	correl = -0.0834309	descr = N_Gram_GGGTG
cnt = 613	feature = 648	correl = -0.0429735	descr = N_Gram_GGCT
cnt = 614	feature = 388	correl = -0.0563989	descr = N_Gram_CCCT
cnt = 615	feature = 66	correl = 0.0915453	descr = Gibbs_of_Target_Sequence__Pos_4_Step_1
cnt = 616	feature = 860	correl = 0.056141	descr = N_Gram_TGTA
cnt = 617	feature = 392	correl = -0.0985087	descr = N_Gram_CCGA
cnt = 618	feature = 544	correl = -0.0601757	descr = N_Gram_GAGG
cnt = 619	feature = 240	correl = 0.0295576	descr = N_Gram_AGAC
cnt = 620	feature = 377	correl = -0.0949316	descr = N_Gram_CCCA
cnt = 621	feature = 918	correl = 0.0265805	descr = N_Gram_TTTC
cnt = 622	feature = 65	correl = -0.160625	descr = Gibbs_of_Target_Sequence__Pos_2_Step_1
cnt = 623	feature = 845	correl = 0.027263	descr = N_Gram_TGCT
cnt = 624	feature = 518	correl = -0.02915	descr = N_Gram_GAAG
cnt = 625	feature = 207	correl = 0.0738543	descr = N_Gram_ACAT
cnt = 626	feature = 346	correl = -0.0562806	descr = N_Gram_CAGG
cnt = 627	feature = 79	correl = 0.105287	descr = Gibbs_of_Target_Sequence__Pos_17_Step_1
cnt = 628	feature = 766	correl = 0.0727525	descr = N_Gram_TATG
cnt = 629	feature = 330	correl = -0.028271	descr = N_Gram_CACC
cnt = 630	feature = 506	correl = 0.0240482	descr = N_Gram_CTTC
cnt = 631	feature = 413	correl = -0.0528325	descr = N_Gram_CCTG
cnt = 632	feature = 613	correl = -0.0230936	descr = N_Gram_GCTG
cnt = 633	feature = 879	correl = 0.0491662	descr = N_Gram_TTAG
cnt = 634	feature = 294	correl = 0.0409083	descr = N_Gram_ATGA
cnt = 635	feature = 290	correl = 0.0636584	descr = N_Gram_ATCT
cnt = 636	feature = 397	correl = -0.0499573	descr = N_Gram_CCGC
cnt = 637	feature = 508	correl = 0.0448195	descr = N_Gram_CTTG
cnt = 638	feature = 105	correl = -0.0577757	descr = Xue_Structure_Feature_A100
cnt = 639	feature = 725	correl = 0.048755	descr = N_Gram_TAAA
cnt = 640	feature = 367	correl = -0.0507116	descr = N_Gram_CCAC
cnt = 641	feature = 716	correl = -0.050425	descr = N_Gram_GTTG
cnt = 642	feature = 720	correl = 0.056124	descr = N_Gram_GTTT
cnt = 643	feature = 583	correl = -0.0462521	descr = N_Gram_GCCG
cnt = 644	feature = 747	correl = 0.0552652	descr = N_Gram_TAGA
cnt = 645	feature = 832	correl = 0.0459118	descr = N_Gram_TGAT
cnt = 646	feature = 802	correl = -0.05458	descr = N_Gram_TCGG
cnt = 647	feature = 809	correl = 0.0676454	descr = N_Gram_TCTA
cnt = 648	feature = 362	correl = 0.0454865	descr = N_Gram_CATT
cnt = 649	feature = 67	correl = 0.0591781	descr = Gibbs_of_Target_Sequence__Pos_5_Step_1
cnt = 650	feature = 370	correl = -0.0842086	descr = N_Gram_CCAG
cnt = 651	feature = 80	correl = 0.197882	descr = Gibbs_of_Target_Sequence__Pos_18_Step_1
cnt = 652	feature = 813	correl = 0.0581741	descr = N_Gram_TCTC
cnt = 653	feature = 384	correl = -0.10853	descr = N_Gram_CCCG
cnt = 654	feature = 74	correl = 0.0284121	descr = Gibbs_of_Target_Sequence__Pos_12_Step_1
cnt = 655	feature = 356	correl = 0.0254356	descr = N_Gram_CATC
cnt = 656	feature = 852	correl = -0.0672022	descr = N_Gram_TGGC
cnt = 657	feature = 380	correl = -0.0802871	descr = N_Gram_CCCC
cnt = 658	feature = 771	correl = 0.0636899	descr = N_Gram_TATT
cnt = 659	feature = 592	correl = -0.0707492	descr = N_Gram_GCGC
cnt = 660	feature = 855	correl = -0.0422495	descr = N_Gram_TGGG
cnt = 661	feature = 909	correl = 0.0745535	descr = N_Gram_TTGT
cnt = 662	feature = 926	correl = 0.0328692	descr = N_Gram_TTTT
cnt = 663	feature = 70	correl = 0.0837438	descr = Gibbs_of_Target_Sequence__Pos_8_Step_1
cnt = 664	feature = 569	correl = -0.0347451	descr = N_Gram_GCAG
cnt = 665	feature = 75	correl = 0.120245	descr = Gibbs_of_Target_Sequence__Pos_13_Step_1
cnt = 666	feature = 787	correl = -0.046991	descr = N_Gram_TCCC
cnt = 667	feature = 495	correl = -0.0220822	descr = N_Gram_CTGC
cnt = 668	feature = 655	correl = -0.123112	descr = N_Gram_GGGC
cnt = 669	feature = 671	correl = -0.0844447	descr = N_Gram_GGTG
cnt = 670	feature = 827	correl = 0.0598898	descr = N_Gram_TGAA
cnt = 671	feature = 449	correl = -0.0847652	descr = N_Gram_CGGG
cnt = 672	feature = 228	correl = 0.0333661	descr = N_Gram_ACT
cnt = 673	feature = 73	correl = 0.0562411	descr = Gibbs_of_Target_Sequence__Pos_11_Step_1
cnt = 674	feature = 78	correl = 0.11928	descr = Gibbs_of_Target_Sequence__Pos_16_Step_1
cnt = 675	feature = 678	correl = 0.0558567	descr = N_Gram_GTA
cnt = 676	feature = 276	correl = 0.0905308	descr = N_Gram_ATAT
cnt = 677	feature = 419	correl = -0.0617847	descr = N_Gram_CGA
cnt = 678	feature = 218	correl = -0.067058	descr = N_Gram_ACG
cnt = 679	feature = 72	correl = 0.116144	descr = Gibbs_of_Target_Sequence__Pos_10_Step_1
cnt = 680	feature = 408	correl = -0.0869418	descr = N_Gram_CCTC
cnt = 681	feature = 922	correl = 0.0920452	descr = N_Gram_TTTG
cnt = 682	feature = 639	correl = -0.124427	descr = N_Gram_GGCC
cnt = 683	feature = 664	correl = -0.0544589	descr = N_Gram_GGGT
cnt = 684	feature = 71	correl = 0.10921	descr = Gibbs_of_Target_Sequence__Pos_9_Step_1
cnt = 685	feature = 821	correl = 0.0628177	descr = N_Gram_TCTT
cnt = 686	feature = 456	correl = -0.0375947	descr = N_Gram_CGT
cnt = 687	feature = 68	correl = 0.117023	descr = Gibbs_of_Target_Sequence__Pos_6_Step_1
cnt = 688	feature = 869	correl = 0.0800258	descr = N_Gram_TGTT
cnt = 689	feature = 76	correl = 0.157174	descr = Gibbs_of_Target_Sequence__Pos_14_Step_1
cnt = 690	feature = 894	correl = 0.0907275	descr = N_Gram_TTCT
cnt = 691	feature = 597	correl = -0.106245	descr = N_Gram_GCGG
cnt = 692	feature = 734	correl = 0.0598829	descr = N_Gram_TAC
cnt = 693	feature = 319	correl = 0.0327635	descr = N_Gram_CAA
cnt = 694	feature = 444	correl = -0.127533	descr = N_Gram_CGGC
cnt = 695	feature = 280	correl = 0.0553609	descr = N_Gram_ATC
cnt = 696	feature = 578	correl = -0.144943	descr = N_Gram_GCCC
cnt = 697	feature = 247	correl = -0.0305422	descr = N_Gram_AGC
cnt = 698	feature = 795	correl = 0.0281186	descr = N_Gram_TCG
cnt = 699	feature = 539	correl = -0.0435251	descr = N_Gram_GAG
cnt = 700	feature = 211	correl = -0.0395392	descr = N_Gram_ACC
cnt = 701	feature = 293	correl = 0.0254968	descr = N_Gram_ATG
cnt = 702	feature = 77	correl = 0.0973518	descr = Gibbs_of_Target_Sequence__Pos_15_Step_1
cnt = 703	feature = 317	correl = 0.0314722	descr = N_Gram_ATTT
cnt = 704	feature = 776	correl = 0.034535	descr = N_Gram_TCA
cnt = 705	feature = 238	correl = 0.0239513	descr = N_Gram_AGA
cnt = 706	feature = 69	correl = 0.157663	descr = Gibbs_of_Target_Sequence__Pos_7_Step_1
cnt = 707	feature = 698	correl = -0.027376	descr = N_Gram_GTG
cnt = 708	feature = 826	correl = 0.0759945	descr = N_Gram_TGA
cnt = 709	feature = 746	correl = 0.0826713	descr = N_Gram_TAG
cnt = 710	feature = 605	correl = -0.0230408	descr = N_Gram_GCT
cnt = 711	feature = 724	correl = 0.0776464	descr = N_Gram_TAA
cnt = 712	feature = 620	correl = -0.0635397	descr = N_Gram_GGA
cnt = 713	feature = 469	correl = 0.102437	descr = N_Gram_CTA
cnt = 714	feature = 365	correl = -0.0738736	descr = N_Gram_CCA
cnt = 715	feature = 561	correl = -0.0415332	descr = N_Gram_GCA
cnt = 716	feature = 825	correl = 0.0604173	descr = N_Gram_TG
cnt = 717	feature = 859	correl = 0.083386	descr = N_Gram_TGT
cnt = 718	feature = 351	correl = 0.0705554	descr = N_Gram_CAT
cnt = 719	feature = 338	correl = -0.0529857	descr = N_Gram_CAG
cnt = 720	feature = 404	correl = -0.0473881	descr = N_Gram_CCT
cnt = 721	feature = 503	correl = 0.0403158	descr = N_Gram_CTT
cnt = 722	feature = 666	correl = -0.0416612	descr = N_Gram_GGT
cnt = 723	feature = 775	correl = 0.0469245	descr = N_Gram_TC
cnt = 724	feature = 899	correl = 0.107937	descr = N_Gram_TTG
cnt = 725	feature = 808	correl = 0.105698	descr = N_Gram_TCT
cnt = 726	feature = 269	correl = 0.0599518	descr = N_Gram_ATA
cnt = 727	feature = 849	correl = -0.0399138	descr = N_Gram_TGG
cnt = 728	feature = 430	correl = -0.0503886	descr = N_Gram_CGC
cnt = 729	feature = 482	correl = -0.0299911	descr = N_Gram_CTC
cnt = 730	feature = 887	correl = 0.0674249	descr = N_Gram_TTC
cnt = 731	feature = 591	correl = -0.109388	descr = N_Gram_GCG
cnt = 732	feature = 376	correl = -0.146775	descr = N_Gram_CCC
cnt = 733	feature = 391	correl = -0.0888267	descr = N_Gram_CCG
cnt = 734	feature = 634	correl = -0.171471	descr = N_Gram_GGC
cnt = 735	feature = 575	correl = -0.123215	descr = N_Gram_GCC
cnt = 736	feature = 757	correl = 0.127882	descr = N_Gram_TAT
cnt = 737	feature = 914	correl = 0.0850535	descr = N_Gram_TTT
cnt = 738	feature = 441	correl = -0.127197	descr = N_Gram_CGG
cnt = 739	feature = 619	correl = -0.109858	descr = N_Gram_GG
cnt = 740	feature = 305	correl = 0.120715	descr = N_Gram_ATT
cnt = 741	feature = 872	correl = 0.14467	descr = N_Gram_TT
cnt = 742	feature = 560	correl = -0.120091	descr = N_Gram_GC
cnt = 743	feature = 268	correl = 0.135911	descr = N_Gram_AT
cnt = 744	feature = 83	correl = 0.232997	descr = PF_RNAi_Fold_Energy
cnt = 745	feature = 418	correl = -0.0958946	descr = N_Gram_CG
cnt = 746	feature = 723	correl = 0.179107	descr = N_Gram_TA
cnt = 747	feature = 62	correl = 0.291789	descr = Gibbs_of_Target_Sequence_
num rows = 2188
num_elements = 1636624
..*
optimization finished, #iter = 2025
nu = 0.183076
obj = -31.351025, rho = -0.726452
nSV = 978, nBSV = 77
num rows = 243
num_elements = 181764
*
optimization finished, #iter = 160
nu = 0.150891
obj = -3.373268, rho = -0.692886
nSV = 136, nBSV = 2
..*
optimization finished, #iter = 2025
nu = 0.183076
obj = -31.351025, rho = -0.726452
nSV = 978, nBSV = 77
CFS merit scores = 1.44852
CFS merit scores = 1.62016
CFS merit scores = 1.85625
CFS merit scores = 2.08218
CFS merit scores = 2.29142
CFS merit scores = 2.4845
CFS merit scores = 2.65561
CFS merit scores = 2.81156
CFS merit scores = 2.95735
CFS merit scores = 3.09584
CFS merit scores = 3.22821
CFS merit scores = 3.35467
CFS merit scores = 3.47402
CFS merit scores = 3.58753
CFS merit scores = 3.696
CFS merit scores = 3.79993
CFS merit scores = 3.9009
CFS merit scores = 3.99835
CFS merit scores = 4.09186
CFS merit scores = 4.18208
CFS merit scores = 4.26933
CFS merit scores = 4.35337
CFS merit scores = 4.43474
CFS merit scores = 4.51363
CFS merit scores = 4.58934
CFS merit scores = 4.66244
CFS merit scores = 4.73409
CFS merit scores = 4.80242
CFS merit scores = 4.86837
CFS merit scores = 4.93251
CFS merit scores = 4.99442
CFS merit scores = 5.05368
CFS merit scores = 5.11
CFS merit scores = 5.16401
CFS merit scores = 5.21683
CFS merit scores = 5.26856
CFS merit scores = 5.31914
CFS merit scores = 5.36897
CFS merit scores = 5.41713
CFS merit scores = 5.4627
CFS merit scores = 5.50709
CFS merit scores = 5.55054
CFS merit scores = 5.58976
CFS merit scores = 5.62809
CFS merit scores = 5.66554
CFS merit scores = 5.70192
CFS merit scores = 5.73706
CFS merit scores = 5.77105
CFS merit scores = 5.80405
CFS merit scores = 5.83576
CFS merit scores = 5.86649
CFS merit scores = 5.89537
CFS merit scores = 5.9224
CFS merit scores = 5.94812
CFS merit scores = 5.97325
CFS merit scores = 5.99695
CFS merit scores = 6.01911
CFS merit scores = 6.0408
CFS merit scores = 6.06193
CFS merit scores = 6.08302
CFS merit scores = 6.10315
CFS merit scores = 6.12274
CFS merit scores = 6.14185
CFS merit scores = 6.15981
CFS merit scores = 6.17791
CFS merit scores = 6.19572
CFS merit scores = 6.21316
CFS merit scores = 6.23033
CFS merit scores = 6.2464
CFS merit scores = 6.2615
CFS merit scores = 6.27644
CFS merit scores = 6.29037
CFS merit scores = 6.30436
CFS merit scores = 6.31703
CFS merit scores = 6.32953
CFS merit scores = 6.34196
CFS merit scores = 6.35382
CFS merit scores = 6.36541
CFS merit scores = 6.37679
CFS merit scores = 6.38806
CFS merit scores = 6.39932
CFS merit scores = 6.41023
CFS merit scores = 6.42092
CFS merit scores = 6.43155
CFS merit scores = 6.44128
CFS merit scores = 6.45028
CFS merit scores = 6.45886
CFS merit scores = 6.46662
CFS merit scores = 6.47402
CFS merit scores = 6.48132
CFS merit scores = 6.48873
CFS merit scores = 6.49604
CFS merit scores = 6.50342
CFS merit scores = 6.51084
CFS merit scores = 6.51815
CFS merit scores = 6.52557
CFS merit scores = 6.53309
CFS merit scores = 6.54063
CFS merit scores = 6.54796
CFS merit scores = 6.55504
CFS merit scores = 6.56188
CFS merit scores = 6.56889
CFS merit scores = 6.57588
CFS merit scores = 6.58265
CFS merit scores = 6.58917
CFS merit scores = 6.59556
CFS merit scores = 6.60196
CFS merit scores = 6.60845
CFS merit scores = 6.61488
CFS merit scores = 6.62041
CFS merit scores = 6.62522
CFS merit scores = 6.63007
CFS merit scores = 6.63477
CFS merit scores = 6.63943
CFS merit scores = 6.64357
CFS merit scores = 6.64779
CFS merit scores = 6.65195
CFS merit scores = 6.65595
CFS merit scores = 6.65969
CFS merit scores = 6.66338
CFS merit scores = 6.66715
CFS merit scores = 6.6706
CFS merit scores = 6.67409
CFS merit scores = 6.67749
CFS merit scores = 6.68076
CFS merit scores = 6.68382
CFS merit scores = 6.68712
CFS merit scores = 6.68972
CFS merit scores = 6.69261
CFS merit scores = 6.69514
CFS merit scores = 6.69737
CFS merit scores = 6.69959
CFS merit scores = 6.70183
CFS merit scores = 6.70409
CFS merit scores = 6.70632
CFS merit scores = 6.70846
CFS merit scores = 6.71059
CFS merit scores = 6.71276
CFS merit scores = 6.71488
CFS merit scores = 6.71683
CFS merit scores = 6.71799
CFS merit scores = 6.71922
CFS merit scores = 6.72052
CFS merit scores = 6.7216
CFS merit scores = 6.72271
CFS merit scores = 6.72369
CFS merit scores = 6.72491
CFS merit scores = 6.7262
CFS merit scores = 6.7271
CFS merit scores = 6.72798
CFS merit scores = 6.72887
CFS merit scores = 6.72974
CFS merit scores = 6.73055
CFS merit scores = 6.73133
CFS merit scores = 6.73215
CFS merit scores = 6.73296
CFS merit scores = 6.73383
CFS merit scores = 6.73452
CFS merit scores = 6.73529
CFS merit scores = 6.73592
CFS merit scores = 6.73661
CFS merit scores = 6.73731
CFS merit scores = 6.73809
CFS merit scores = 6.73874
CFS merit scores = 6.73936
CFS merit scores = 6.74006
CFS merit scores = 6.74065
CFS merit scores = 6.74132
CFS merit scores = 6.74181
CFS merit scores = 6.74233
CFS merit scores = 6.74289
CFS merit scores = 6.74345
CFS merit scores = 6.74387
CFS merit scores = 6.74441
CFS merit scores = 6.74489
CFS merit scores = 6.74545
CFS merit scores = 6.74585
CFS merit scores = 6.74637
CFS merit scores = 6.74673
CFS merit scores = 6.74692
CFS merit scores = 6.74711
CFS merit scores = 6.74714
CFS merit scores = 6.74718
CFS merit scores = 6.7471
CFS merit scores = 6.74703
CFS merit scores = 6.74684
CFS merit scores = 6.74672
CFS merit scores = 6.74665
CFS merit scores = 6.74644
CFS merit scores = 6.74631
CFS merit scores = 6.74584
CFS merit scores = 6.74527
CFS merit scores = 6.74466
CFS merit scores = 6.74406
CFS merit scores = 6.74348
CFS merit scores = 6.74301
CFS merit scores = 6.74245
CFS merit scores = 6.74196
CFS merit scores = 6.74145
CFS merit scores = 6.74086
CFS merit scores = 6.7403
CFS merit scores = 6.73981
CFS merit scores = 6.73916
CFS merit scores = 6.73859
CFS merit scores = 6.73804
CFS merit scores = 6.73737
CFS merit scores = 6.7367
CFS merit scores = 6.73619
CFS merit scores = 6.73566
CFS merit scores = 6.73513
CFS merit scores = 6.73451
CFS merit scores = 6.73393
CFS merit scores = 6.73334
CFS merit scores = 6.7327
CFS merit scores = 6.73207
CFS merit scores = 6.73145
CFS merit scores = 6.73078
CFS merit scores = 6.73009
CFS merit scores = 6.72944
CFS merit scores = 6.72867
CFS merit scores = 6.72794
CFS merit scores = 6.72714
CFS merit scores = 6.72638
CFS merit scores = 6.72559
CFS merit scores = 6.72475
CFS merit scores = 6.72396
CFS merit scores = 6.72309
CFS merit scores = 6.72224
CFS merit scores = 6.72141
CFS merit scores = 6.72069
CFS merit scores = 6.71981
CFS merit scores = 6.71884
CFS merit scores = 6.7179
CFS merit scores = 6.71703
CFS merit scores = 6.71619
CFS merit scores = 6.71512
CFS merit scores = 6.71408
CFS merit scores = 6.71301
CFS merit scores = 6.71186
CFS merit scores = 6.7107
CFS merit scores = 6.70948
CFS merit scores = 6.70834
CFS merit scores = 6.70724
CFS merit scores = 6.70609
CFS merit scores = 6.70497
CFS merit scores = 6.70385
CFS merit scores = 6.70264
CFS merit scores = 6.70134
CFS merit scores = 6.70006
CFS merit scores = 6.69875
CFS merit scores = 6.69745
CFS merit scores = 6.69617
CFS merit scores = 6.69482
CFS merit scores = 6.69351
CFS merit scores = 6.69219
CFS merit scores = 6.69092
CFS merit scores = 6.68969
CFS merit scores = 6.68836
CFS merit scores = 6.68713
CFS merit scores = 6.68589
CFS merit scores = 6.68469
CFS merit scores = 6.6833
CFS merit scores = 6.682
CFS merit scores = 6.6807
CFS merit scores = 6.67945
CFS merit scores = 6.67825
CFS merit scores = 6.67706
CFS merit scores = 6.67577
CFS merit scores = 6.6745
CFS merit scores = 6.67327
CFS merit scores = 6.67203
CFS merit scores = 6.67082
CFS merit scores = 6.66958
CFS merit scores = 6.66836
CFS merit scores = 6.6671
CFS merit scores = 6.66584
CFS merit scores = 6.66465
CFS merit scores = 6.66355
CFS merit scores = 6.66229
CFS merit scores = 6.66111
CFS merit scores = 6.65996
CFS merit scores = 6.65885
CFS merit scores = 6.65762
CFS merit scores = 6.65639
CFS merit scores = 6.65507
CFS merit scores = 6.65378
CFS merit scores = 6.65255
CFS merit scores = 6.65128
CFS merit scores = 6.64999
CFS merit scores = 6.64873
CFS merit scores = 6.6475
CFS merit scores = 6.64627
CFS merit scores = 6.64493
CFS merit scores = 6.64364
CFS merit scores = 6.64231
CFS merit scores = 6.64097
CFS merit scores = 6.63968
CFS merit scores = 6.63841
CFS merit scores = 6.63713
CFS merit scores = 6.63587
CFS merit scores = 6.63463
CFS merit scores = 6.63342
CFS merit scores = 6.63218
CFS merit scores = 6.63092
CFS merit scores = 6.62961
CFS merit scores = 6.62833
CFS merit scores = 6.62706
CFS merit scores = 6.6258
CFS merit scores = 6.62456
CFS merit scores = 6.62331
CFS merit scores = 6.62206
CFS merit scores = 6.62082
CFS merit scores = 6.61961
CFS merit scores = 6.61838
CFS merit scores = 6.61714
CFS merit scores = 6.61587
CFS merit scores = 6.61466
CFS merit scores = 6.61338
CFS merit scores = 6.61214
CFS merit scores = 6.61094
CFS merit scores = 6.60971
CFS merit scores = 6.60849
CFS merit scores = 6.60723
CFS merit scores = 6.606
CFS merit scores = 6.60477
CFS merit scores = 6.60345
CFS merit scores = 6.60211
CFS merit scores = 6.60078
CFS merit scores = 6.59947
CFS merit scores = 6.59815
CFS merit scores = 6.59677
CFS merit scores = 6.59539
CFS merit scores = 6.59402
CFS merit scores = 6.59263
CFS merit scores = 6.5912
CFS merit scores = 6.5898
CFS merit scores = 6.58842
CFS merit scores = 6.58695
CFS merit scores = 6.58537
CFS merit scores = 6.58377
CFS merit scores = 6.58214
CFS merit scores = 6.58051
CFS merit scores = 6.5789
CFS merit scores = 6.57725
CFS merit scores = 6.57563
CFS merit scores = 6.57406
CFS merit scores = 6.57237
CFS merit scores = 6.57071
CFS merit scores = 6.56907
CFS merit scores = 6.56741
CFS merit scores = 6.56578
CFS merit scores = 6.56416
CFS merit scores = 6.56257
CFS merit scores = 6.561
CFS merit scores = 6.55939
CFS merit scores = 6.5578
CFS merit scores = 6.55626
CFS merit scores = 6.55473
CFS merit scores = 6.55319
CFS merit scores = 6.55166
CFS merit scores = 6.55014
CFS merit scores = 6.54866
CFS merit scores = 6.54718
CFS merit scores = 6.54563
CFS merit scores = 6.5441
CFS merit scores = 6.5426
CFS merit scores = 6.54109
CFS merit scores = 6.53963
CFS merit scores = 6.53815
CFS merit scores = 6.53666
CFS merit scores = 6.53515
CFS merit scores = 6.53359
CFS merit scores = 6.53199
CFS merit scores = 6.53042
CFS merit scores = 6.52884
CFS merit scores = 6.52728
CFS merit scores = 6.52573
CFS merit scores = 6.5242
CFS merit scores = 6.52267
CFS merit scores = 6.52112
CFS merit scores = 6.51959
CFS merit scores = 6.51799
CFS merit scores = 6.51641
CFS merit scores = 6.51482
CFS merit scores = 6.51323
CFS merit scores = 6.51165
CFS merit scores = 6.5101
CFS merit scores = 6.50859
CFS merit scores = 6.50702
CFS merit scores = 6.50548
CFS merit scores = 6.50396
CFS merit scores = 6.50238
CFS merit scores = 6.50078
CFS merit scores = 6.49921
CFS merit scores = 6.49765
CFS merit scores = 6.49608
CFS merit scores = 6.49453
CFS merit scores = 6.49297
CFS merit scores = 6.49143
CFS merit scores = 6.48987
CFS merit scores = 6.48831
CFS merit scores = 6.48675
CFS merit scores = 6.48519
CFS merit scores = 6.48362
CFS merit scores = 6.48207
CFS merit scores = 6.4805
CFS merit scores = 6.47889
CFS merit scores = 6.47724
CFS merit scores = 6.47562
CFS merit scores = 6.47396
CFS merit scores = 6.47228
CFS merit scores = 6.47063
CFS merit scores = 6.46897
CFS merit scores = 6.46732
CFS merit scores = 6.46568
CFS merit scores = 6.46408
CFS merit scores = 6.46243
CFS merit scores = 6.4608
CFS merit scores = 6.45918
CFS merit scores = 6.45753
CFS merit scores = 6.45588
CFS merit scores = 6.45423
CFS merit scores = 6.45252
CFS merit scores = 6.45083
CFS merit scores = 6.44915
CFS merit scores = 6.44743
CFS merit scores = 6.44561
CFS merit scores = 6.44376
CFS merit scores = 6.44193
CFS merit scores = 6.44008
CFS merit scores = 6.43823
CFS merit scores = 6.43639
CFS merit scores = 6.43456
CFS merit scores = 6.43276
CFS merit scores = 6.43085
CFS merit scores = 6.42896
CFS merit scores = 6.42704
CFS merit scores = 6.42517
CFS merit scores = 6.4233
CFS merit scores = 6.42143
CFS merit scores = 6.41958
CFS merit scores = 6.41774
CFS merit scores = 6.41588
CFS merit scores = 6.41403
CFS merit scores = 6.41217
CFS merit scores = 6.41032
CFS merit scores = 6.40845
CFS merit scores = 6.4066
CFS merit scores = 6.40475
CFS merit scores = 6.40287
CFS merit scores = 6.40099
CFS merit scores = 6.39916
CFS merit scores = 6.39731
CFS merit scores = 6.39547
CFS merit scores = 6.3936
CFS merit scores = 6.39163
CFS merit scores = 6.38967
CFS merit scores = 6.38766
CFS merit scores = 6.38566
CFS merit scores = 6.38366
CFS merit scores = 6.38168
CFS merit scores = 6.37974
CFS merit scores = 6.37782
CFS merit scores = 6.37582
CFS merit scores = 6.37382
CFS merit scores = 6.37179
CFS merit scores = 6.36979
CFS merit scores = 6.36778
CFS merit scores = 6.36579
CFS merit scores = 6.36376
CFS merit scores = 6.36165
CFS merit scores = 6.3595
CFS merit scores = 6.3573
CFS merit scores = 6.3551
CFS merit scores = 6.35287
CFS merit scores = 6.35065
CFS merit scores = 6.3484
CFS merit scores = 6.34613
CFS merit scores = 6.34384
CFS merit scores = 6.34156
CFS merit scores = 6.33929
CFS merit scores = 6.33692
CFS merit scores = 6.33456
CFS merit scores = 6.33219
CFS merit scores = 6.32982
CFS merit scores = 6.32744
CFS merit scores = 6.32506
CFS merit scores = 6.32268
CFS merit scores = 6.32029
CFS merit scores = 6.31788
CFS merit scores = 6.31546
CFS merit scores = 6.31305
CFS merit scores = 6.31068
CFS merit scores = 6.30824
CFS merit scores = 6.30582
CFS merit scores = 6.30337
CFS merit scores = 6.30092
CFS merit scores = 6.29849
CFS merit scores = 6.29605
CFS merit scores = 6.29361
CFS merit scores = 6.29116
CFS merit scores = 6.28873
CFS merit scores = 6.28632
CFS merit scores = 6.28395
CFS merit scores = 6.28158
CFS merit scores = 6.27923
CFS merit scores = 6.27679
CFS merit scores = 6.27433
CFS merit scores = 6.27187
CFS merit scores = 6.26939
CFS merit scores = 6.26693
CFS merit scores = 6.26444
CFS merit scores = 6.26186
CFS merit scores = 6.25929
CFS merit scores = 6.25672
CFS merit scores = 6.25416
CFS merit scores = 6.25157
CFS merit scores = 6.249
CFS merit scores = 6.24646
CFS merit scores = 6.24383
CFS merit scores = 6.24119
CFS merit scores = 6.23857
CFS merit scores = 6.23597
CFS merit scores = 6.23337
CFS merit scores = 6.23079
CFS merit scores = 6.22815
CFS merit scores = 6.22554
CFS merit scores = 6.22294
CFS merit scores = 6.22031
CFS merit scores = 6.21759
CFS merit scores = 6.21487
CFS merit scores = 6.21208
CFS merit scores = 6.20932
CFS merit scores = 6.20653
CFS merit scores = 6.20375
CFS merit scores = 6.20097
CFS merit scores = 6.19818
CFS merit scores = 6.19532
CFS merit scores = 6.19248
CFS merit scores = 6.1896
CFS merit scores = 6.18674
CFS merit scores = 6.18388
CFS merit scores = 6.181
CFS merit scores = 6.17814
CFS merit scores = 6.1753
CFS merit scores = 6.1724
CFS merit scores = 6.16949
CFS merit scores = 6.16657
CFS merit scores = 6.16361
CFS merit scores = 6.16061
CFS merit scores = 6.15762
CFS merit scores = 6.15464
CFS merit scores = 6.15162
CFS merit scores = 6.1486
CFS merit scores = 6.14561
CFS merit scores = 6.14258
CFS merit scores = 6.13957
CFS merit scores = 6.13656
CFS merit scores = 6.13356
CFS merit scores = 6.13058
CFS merit scores = 6.12759
CFS merit scores = 6.12459
CFS merit scores = 6.12158
CFS merit scores = 6.11857
CFS merit scores = 6.11559
CFS merit scores = 6.11259
CFS merit scores = 6.10963
CFS merit scores = 6.10669
CFS merit scores = 6.10371
CFS merit scores = 6.10073
CFS merit scores = 6.09777
CFS merit scores = 6.09473
CFS merit scores = 6.09172
CFS merit scores = 6.08874
CFS merit scores = 6.08573
CFS merit scores = 6.08273
CFS merit scores = 6.07973
CFS merit scores = 6.0767
CFS merit scores = 6.07369
CFS merit scores = 6.07069
CFS merit scores = 6.0677
CFS merit scores = 6.06472
CFS merit scores = 6.06172
CFS merit scores = 6.05867
CFS merit scores = 6.05566
CFS merit scores = 6.05265
CFS merit scores = 6.04966
CFS merit scores = 6.04665
CFS merit scores = 6.04365
CFS merit scores = 6.04062
CFS merit scores = 6.03759
CFS merit scores = 6.03456
CFS merit scores = 6.03154
CFS merit scores = 6.02853
CFS merit scores = 6.02548
CFS merit scores = 6.0224
CFS merit scores = 6.01936
CFS merit scores = 6.01631
CFS merit scores = 6.01329
CFS merit scores = 6.01026
CFS merit scores = 6.00722
CFS merit scores = 6.00419
CFS merit scores = 6.00115
CFS merit scores = 5.99813
CFS merit scores = 5.99511
CFS merit scores = 5.99207
CFS merit scores = 5.98904
CFS merit scores = 5.986
CFS merit scores = 5.98298
CFS merit scores = 5.9799
CFS merit scores = 5.97684
CFS merit scores = 5.97378
CFS merit scores = 5.97068
CFS merit scores = 5.96755
CFS merit scores = 5.96437
CFS merit scores = 5.96116
CFS merit scores = 5.95791
CFS merit scores = 5.95467
CFS merit scores = 5.95147
CFS merit scores = 5.94826
CFS merit scores = 5.94507
CFS merit scores = 5.94183
CFS merit scores = 5.93856
CFS merit scores = 5.93528
CFS merit scores = 5.93195
CFS merit scores = 5.92864
CFS merit scores = 5.92531
CFS merit scores = 5.92201
CFS merit scores = 5.91868
CFS merit scores = 5.91535
CFS merit scores = 5.91197
CFS merit scores = 5.90859
CFS merit scores = 5.90521
CFS merit scores = 5.90182
CFS merit scores = 5.89845
CFS merit scores = 5.89512
CFS merit scores = 5.89178
CFS merit scores = 5.88844
CFS merit scores = 5.8851
CFS merit scores = 5.8817
CFS merit scores = 5.87833
CFS merit scores = 5.87491
CFS merit scores = 5.87152
CFS merit scores = 5.86812
CFS merit scores = 5.86476
CFS merit scores = 5.86137
CFS merit scores = 5.85797
CFS merit scores = 5.85445
CFS merit scores = 5.85081
CFS merit scores = 5.84715
CFS merit scores = 5.84348
CFS merit scores = 5.83978
CFS merit scores = 5.8361
CFS merit scores = 5.83237
CFS merit scores = 5.82859
CFS merit scores = 5.82476
CFS merit scores = 5.82095
CFS merit scores = 5.81702
CFS merit scores = 5.81304
CFS merit scores = 5.809
CFS merit scores = 5.80497
CFS merit scores = 5.80091
CFS merit scores = 5.79686
CFS merit scores = 5.79275
CFS merit scores = 5.78865
CFS merit scores = 5.78453
CFS merit scores = 5.7804
CFS merit scores = 5.77621
CFS merit scores = 5.77176
CFS merit scores = 5.76726
CFS merit scores = 5.76263
CFS merit scores = 5.75772
CFS merit scores = 5.75275
CFS merit scores = 5.74772
CFS merit scores = 5.74271
CFS merit scores = 5.73762
CFS merit scores = 5.73245
CFS merit scores = 5.72721
CFS merit scores = 5.72192
CFS merit scores = 5.71667
CFS merit scores = 5.71131
CFS merit scores = 5.70587
CFS merit scores = 5.70043
CFS merit scores = 5.69501
CFS merit scores = 5.68956
CFS merit scores = 5.684
CFS merit scores = 5.67831
CFS merit scores = 5.67251
CFS merit scores = 5.66672
CFS merit scores = 5.66089
CFS merit scores = 5.65508
CFS merit scores = 5.64929
CFS merit scores = 5.64335
CFS merit scores = 5.6372
CFS merit scores = 5.63108
CFS merit scores = 5.62496
CFS merit scores = 5.61878
CFS merit scores = 5.61256
CFS merit scores = 5.60617
CFS merit scores = 5.59942
CFS merit scores = 5.59255
CFS merit scores = 5.58507
CFS merit scores = 5.5774
CFS merit scores = 5.56943
CFS merit scores = 5.56087
CFS merit scores = 5.55229
CFS merit scores = 5.54362
CFS merit scores = 5.53487
CFS merit scores = 5.52601
CFS merit scores = 5.50815
cnt = 1	feature = 81	correl = 0.448525	descr = Gibbs_of_Target_Sequence__Pos_19_Step_1
cnt = 2	feature = 2	correl = -0.135476	descr = Position_Specific_Bin_Base_0_Base_G
cnt = 3	feature = 12	correl = -0.0705335	descr = Position_Specific_Bin_Base_4_Base_C
cnt = 4	feature = 515	correl = 0.0315945	descr = N_Gram_GACA
cnt = 5	feature = 621	correl = -0.0796593	descr = N_Gram_GGCAA
cnt = 6	feature = 810	correl = 0.047522	descr = N_Gram_TGAAG
cnt = 7	feature = 537	correl = -0.0275147	descr = N_Gram_GAGTT
cnt = 8	feature = 211	correl = -0.0337909	descr = N_Gram_ACCAA
cnt = 9	feature = 727	correl = -0.0362084	descr = N_Gram_TACGT
cnt = 10	feature = 678	correl = -0.0352679	descr = N_Gram_GTCCG
cnt = 11	feature = 322	correl = 0.0334008	descr = N_Gram_CAACG
cnt = 12	feature = 435	correl = -0.0221894	descr = N_Gram_CGCTC
cnt = 13	feature = 858	correl = -0.0334306	descr = N_Gram_TTAAT
cnt = 14	feature = 454	correl = -0.0364342	descr = N_Gram_CGTGG
cnt = 15	feature = 748	correl = 0.0486976	descr = N_Gram_TATCA
cnt = 16	feature = 220	correl = -0.0306588	descr = N_Gram_ACGCG
cnt = 17	feature = 423	correl = -0.0312276	descr = N_Gram_CGATA
cnt = 18	feature = 681	correl = 0.0488617	descr = N_Gram_GTCGC
cnt = 19	feature = 876	correl = 0.0348795	descr = N_Gram_TTCGC
cnt = 20	feature = 451	correl = -0.030851	descr = N_Gram_CGTCG
cnt = 21	feature = 683	correl = 0.0482207	descr = N_Gram_GTCTA
cnt = 22	feature = 321	correl = 0.0220066	descr = N_Gram_CAACC
cnt = 23	feature = 458	correl = 0.0284994	descr = N_Gram_CGTTT
cnt = 24	feature = 575	correl = 0.0263852	descr = N_Gram_GCCTA
cnt = 25	feature = 262	correl = 0.0237777	descr = N_Gram_AGTAA
cnt = 26	feature = 713	correl = 0.0296505	descr = N_Gram_TAACT
cnt = 27	feature = 427	correl = -0.0343501	descr = N_Gram_CGCAA
cnt = 28	feature = 823	correl = 0.0297931	descr = N_Gram_TGCGA
cnt = 29	feature = 446	correl = -0.0329931	descr = N_Gram_CGGTT
cnt = 30	feature = 664	correl = -0.0589472	descr = N_Gram_GGTTA
cnt = 31	feature = 452	correl = 0.0293553	descr = N_Gram_CGTCT
cnt = 32	feature = 656	correl = 0.0251142	descr = N_Gram_GGTAC
cnt = 33	feature = 670	correl = -0.0263355	descr = N_Gram_GTAAT
cnt = 34	feature = 520	correl = -0.0369664	descr = N_Gram_GACCC
cnt = 35	feature = 525	correl = 0.0680599	descr = N_Gram_GACTA
cnt = 36	feature = 724	correl = 0.0225329	descr = N_Gram_TACCG
cnt = 37	feature = 522	correl = -0.0231912	descr = N_Gram_GACGA
cnt = 38	feature = 546	correl = 0.0549907	descr = N_Gram_GATTG
cnt = 39	feature = 419	correl = -0.047651	descr = N_Gram_CGACG
cnt = 40	feature = 414	correl = -0.0235527	descr = N_Gram_CGAAA
cnt = 41	feature = 513	correl = 0.052044	descr = N_Gram_GAATA
cnt = 42	feature = 440	correl = -0.0817769	descr = N_Gram_CGGCG
cnt = 43	feature = 347	correl = 0.0338659	descr = N_Gram_CATAG
cnt = 44	feature = 391	correl = -0.0317451	descr = N_Gram_CCGCG
cnt = 45	feature = 398	correl = 0.0600261	descr = N_Gram_CCTAA
cnt = 46	feature = 864	correl = 0.0518956	descr = N_Gram_TTAGA
cnt = 47	feature = 530	correl = -0.0335513	descr = N_Gram_GAGAT
cnt = 48	feature = 428	correl = -0.0574712	descr = N_Gram_CGCAT
cnt = 49	feature = 869	correl = 0.0306717	descr = N_Gram_TTATG
cnt = 50	feature = 596	correl = 0.0453121	descr = N_Gram_GCTCT
cnt = 51	feature = 289	correl = 0.0279479	descr = N_Gram_ATCGC
cnt = 52	feature = 643	correl = -0.0887619	descr = N_Gram_GGGCC
cnt = 53	feature = 622	correl = -0.0270102	descr = N_Gram_GGCAC
cnt = 54	feature = 711	correl = 0.0463699	descr = N_Gram_TAAAC
cnt = 55	feature = 770	correl = -0.0267563	descr = N_Gram_TCCCG
cnt = 56	feature = 730	correl = 0.0456542	descr = N_Gram_TACTG
cnt = 57	feature = 492	correl = -0.0447515	descr = N_Gram_CTTAA
cnt = 58	feature = 529	correl = 0.0218729	descr = N_Gram_GAGAA
cnt = 59	feature = 669	correl = 0.0365787	descr = N_Gram_GTAAG
cnt = 60	feature = 545	correl = 0.0272731	descr = N_Gram_GATTA
cnt = 61	feature = 345	correl = -0.0478765	descr = N_Gram_CATAA
cnt = 62	feature = 688	correl = -0.0439571	descr = N_Gram_GTGCC
cnt = 63	feature = 504	correl = -0.0225925	descr = N_Gram_GAAAA
cnt = 64	feature = 865	correl = 0.0310416	descr = N_Gram_TTAGC
cnt = 65	feature = 700	correl = 0.0540072	descr = N_Gram_GTTCG
cnt = 66	feature = 469	correl = 0.0332261	descr = N_Gram_CTATG
cnt = 67	feature = 752	correl = 0.0292382	descr = N_Gram_TATGT
cnt = 68	feature = 828	correl = 0.029846	descr = N_Gram_TGCTT
cnt = 69	feature = 587	correl = -0.0311351	descr = N_Gram_GCGGT
cnt = 70	feature = 640	correl = -0.0276429	descr = N_Gram_GGGAT
cnt = 71	feature = 221	correl = 0.0381083	descr = N_Gram_ACGCT
cnt = 72	feature = 526	correl = -0.0267162	descr = N_Gram_GACTC
cnt = 73	feature = 608	correl = -0.0242359	descr = N_Gram_GGAAC
cnt = 74	feature = 725	correl = 0.0303309	descr = N_Gram_TACCT
cnt = 75	feature = 449	correl = 0.0219318	descr = N_Gram_CGTCA
cnt = 76	feature = 846	correl = 0.0317287	descr = N_Gram_TGTAG
cnt = 77	feature = 331	correl = -0.0413607	descr = N_Gram_CACGG
cnt = 78	feature = 472	correl = -0.0341552	descr = N_Gram_CTCAC
cnt = 79	feature = 225	correl = 0.0223547	descr = N_Gram_ACGTC
cnt = 80	feature = 219	correl = -0.0375297	descr = N_Gram_ACGAC
cnt = 81	feature = 721	correl = 0.0782106	descr = N_Gram_TACAA
cnt = 82	feature = 403	correl = -0.0821039	descr = N_Gram_CCTCG
cnt = 83	feature = 456	correl = -0.063598	descr = N_Gram_CGTTC
cnt = 84	feature = 785	correl = -0.0269111	descr = N_Gram_TCGGC
cnt = 85	feature = 421	correl = -0.0471197	descr = N_Gram_CGAGT
cnt = 86	feature = 275	correl = 0.0364714	descr = N_Gram_ATAGC
cnt = 87	feature = 888	correl = 0.0375419	descr = N_Gram_TTGCA
cnt = 88	feature = 897	correl = 0.0528369	descr = N_Gram_TTGTG
cnt = 89	feature = 276	correl = 0.0253748	descr = N_Gram_ATAGG
cnt = 90	feature = 493	correl = 0.0275614	descr = N_Gram_CTTAG
cnt = 91	feature = 373	correl = -0.0357021	descr = N_Gram_CCCCA
cnt = 92	feature = 394	correl = 0.0223372	descr = N_Gram_CCGGA
cnt = 93	feature = 534	correl = -0.068618	descr = N_Gram_GAGGC
cnt = 94	feature = 781	correl = -0.0270488	descr = N_Gram_TCGCG
cnt = 95	feature = 250	correl = -0.0264457	descr = N_Gram_AGCGG
cnt = 96	feature = 323	correl = 0.0332789	descr = N_Gram_CAAGC
cnt = 97	feature = 218	correl = -0.052857	descr = N_Gram_ACGAA
cnt = 98	feature = 751	correl = 0.0573999	descr = N_Gram_TATGA
cnt = 99	feature = 598	correl = -0.0248023	descr = N_Gram_GCTGA
cnt = 100	feature = 304	correl = -0.0250555	descr = N_Gram_ATTAA
cnt = 101	feature = 729	correl = 0.0724479	descr = N_Gram_TACTA
cnt = 102	feature = 461	correl = 0.0648309	descr = N_Gram_CTAAG
cnt = 103	feature = 717	correl = -0.0524465	descr = N_Gram_TAATC
cnt = 104	feature = 453	correl = 0.0637129	descr = N_Gram_CGTGA
cnt = 105	feature = 746	correl = 0.0301291	descr = N_Gram_TATAG
cnt = 106	feature = 308	correl = 0.0346323	descr = N_Gram_ATTCG
cnt = 107	feature = 590	correl = -0.0540768	descr = N_Gram_GCGTT
cnt = 108	feature = 501	correl = -0.0253875	descr = N_Gram_CTTTA
cnt = 109	feature = 560	correl = -0.0503983	descr = N_Gram_GCATA
cnt = 110	feature = 550	correl = -0.0728835	descr = N_Gram_GCAAA
cnt = 111	feature = 479	correl = 0.0289623	descr = N_Gram_CTCTA
cnt = 112	feature = 782	correl = 0.0520529	descr = N_Gram_TCGCT
cnt = 113	feature = 577	correl = -0.0238206	descr = N_Gram_GCCTT
cnt = 114	feature = 285	correl = 0.0278986	descr = N_Gram_ATCCG
cnt = 115	feature = 726	correl = -0.0322619	descr = N_Gram_TACG
cnt = 116	feature = 418	correl = -0.0397861	descr = N_Gram_CGACC
cnt = 117	feature = 567	correl = -0.0810307	descr = N_Gram_GCCCA
cnt = 118	feature = 284	correl = -0.0313814	descr = N_Gram_ATCCC
cnt = 119	feature = 305	correl = 0.0217539	descr = N_Gram_ATTAG
cnt = 120	feature = 392	correl = -0.0400248	descr = N_Gram_CCGCT
cnt = 121	feature = 31	correl = -0.0299383	descr = Position_Specific_Bin_Base_11_Base_C
cnt = 122	feature = 379	correl = -0.0270243	descr = N_Gram_CCCGG
cnt = 123	feature = 886	correl = 0.0387673	descr = N_Gram_TTGAC
cnt = 124	feature = 444	correl = -0.0620482	descr = N_Gram_CGGGG
cnt = 125	feature = 697	correl = 0.0358296	descr = N_Gram_GTGTT
cnt = 126	feature = 406	correl = -0.0567998	descr = N_Gram_CCTGA
cnt = 127	feature = 674	correl = 0.0505368	descr = N_Gram_GTCAA
cnt = 128	feature = 385	correl = -0.0544023	descr = N_Gram_CCGAA
cnt = 129	feature = 39	correl = -0.0352653	descr = Position_Specific_Bin_Base_14_Base_C
cnt = 130	feature = 780	correl = 0.0400811	descr = N_Gram_TCGCA
cnt = 131	feature = 912	correl = 0.0241531	descr = N_Gram_TTTTG
cnt = 132	feature = 849	correl = 0.0317789	descr = N_Gram_TGTCG
cnt = 133	feature = 689	correl = -0.0317302	descr = N_Gram_GTGCG
cnt = 134	feature = 297	correl = 0.0320677	descr = N_Gram_ATGCT
cnt = 135	feature = 712	correl = 0.0220838	descr = N_Gram_TAAAG
cnt = 136	feature = 691	correl = -0.0407727	descr = N_Gram_GTGGA
cnt = 137	feature = 612	correl = -0.0559705	descr = N_Gram_GGACC
cnt = 138	feature = 552	correl = -0.075261	descr = N_Gram_GCAAT
cnt = 139	feature = 278	correl = 0.0279739	descr = N_Gram_ATATA
cnt = 140	feature = 268	correl = -0.0269087	descr = N_Gram_AGTGG
cnt = 141	feature = 631	correl = -0.0645323	descr = N_Gram_GGCGG
cnt = 142	feature = 672	correl = 0.0266662	descr = N_Gram_GTATT
cnt = 143	feature = 593	correl = -0.0278001	descr = N_Gram_GCTCA
cnt = 144	feature = 502	correl = 0.0223639	descr = N_Gram_CTTTC
cnt = 145	feature = 554	correl = -0.0384744	descr = N_Gram_GCACC
cnt = 146	feature = 5	correl = -0.0554173	descr = Position_Specific_Bin_Base_2_Base_A
cnt = 147	feature = 58	correl = 0.0629845	descr = Position_Specific_Bin_Base_19_Base_T
cnt = 148	feature = 417	correl = -0.0256624	descr = N_Gram_CGACA
cnt = 149	feature = 645	correl = -0.030693	descr = N_Gram_GGGCT
cnt = 150	feature = 353	correl = 0.0455598	descr = N_Gram_CATGT
cnt = 151	feature = 505	correl = -0.0259482	descr = N_Gram_GAAAG
cnt = 152	feature = 580	correl = -0.053892	descr = N_Gram_GCGCA
cnt = 153	feature = 610	correl = 0.0338232	descr = N_Gram_GGAAT
cnt = 154	feature = 789	correl = 0.0877673	descr = N_Gram_TCGTG
cnt = 155	feature = 260	correl = -0.0343514	descr = N_Gram_AGGTG
cnt = 156	feature = 399	correl = 0.0333985	descr = N_Gram_CCTAC
cnt = 157	feature = 761	correl = -0.0435738	descr = N_Gram_TCAGA
cnt = 158	feature = 299	correl = -0.0284855	descr = N_Gram_ATGGA
cnt = 159	feature = 42	correl = 0.0730093	descr = Position_Specific_Bin_Base_15_Base_A
cnt = 160	feature = 286	correl = 0.0307883	descr = N_Gram_ATCCT
cnt = 161	feature = 749	correl = 0.0461481	descr = N_Gram_TATCG
cnt = 162	feature = 671	correl = 0.0320969	descr = N_Gram_GTACC
cnt = 163	feature = 703	correl = -0.0310764	descr = N_Gram_GTTGC
cnt = 164	feature = 860	correl = 0.0509286	descr = N_Gram_TTACA
cnt = 165	feature = 433	correl = -0.069847	descr = N_Gram_CGCGT
cnt = 166	feature = 784	correl = 0.0481968	descr = N_Gram_TCGGA
cnt = 167	feature = 244	correl = 0.0673694	descr = N_Gram_AGATA
cnt = 168	feature = 387	correl = -0.0523782	descr = N_Gram_CCGAG
cnt = 169	feature = 702	correl = -0.0230247	descr = N_Gram_GTTGA
cnt = 170	feature = 306	correl = 0.0761868	descr = N_Gram_ATTAT
cnt = 171	feature = 896	correl = 0.025383	descr = N_Gram_TTGTC
cnt = 172	feature = 911	correl = 0.0427167	descr = N_Gram_TTTTA
cnt = 173	feature = 252	correl = 0.0325833	descr = N_Gram_AGCTT
cnt = 174	feature = 892	correl = 0.0577896	descr = N_Gram_TTGGA
cnt = 175	feature = 324	correl = 0.0474564	descr = N_Gram_CAATC
cnt = 176	feature = 424	correl = -0.0305166	descr = N_Gram_CGATG
cnt = 177	feature = 265	correl = 0.0240152	descr = N_Gram_AGTCT
cnt = 178	feature = 50	correl = -0.0564386	descr = Position_Specific_Bin_Base_17_Base_G
cnt = 179	feature = 638	correl = -0.0635924	descr = N_Gram_GGGAA
cnt = 180	feature = 386	correl = -0.0463231	descr = N_Gram_CCGAC
cnt = 181	feature = 230	correl = 0.0234933	descr = N_Gram_ACTAG
cnt = 182	feature = 473	correl = 0.0235484	descr = N_Gram_CTCAT
cnt = 183	feature = 375	correl = -0.0259162	descr = N_Gram_CCCCT
cnt = 184	feature = 581	correl = -0.0894896	descr = N_Gram_GCGCG
cnt = 185	feature = 311	correl = -0.0347685	descr = N_Gram_ATTGA
cnt = 186	feature = 54	correl = 0.0226785	descr = Position_Specific_Bin_Base_18_Base_T
cnt = 187	feature = 740	correl = 0.0276865	descr = N_Gram_TAGGC
cnt = 188	feature = 242	correl = -0.0313531	descr = N_Gram_AGAGA
cnt = 189	feature = 351	correl = 0.036835	descr = N_Gram_CATGA
cnt = 190	feature = 506	correl = 0.0338124	descr = N_Gram_GAAAT
cnt = 191	feature = 61	correl = -0.171585	descr = Position_Specific_Bin_Base_20_Base_G
cnt = 192	feature = 223	correl = -0.0265385	descr = N_Gram_ACGGA
cnt = 193	feature = 798	correl = 0.0476545	descr = N_Gram_TCTCT
cnt = 194	feature = 649	correl = -0.0569543	descr = N_Gram_GGGGT
cnt = 195	feature = 4	correl = -0.0922977	descr = Position_Specific_Bin_Base_1_Base_G
cnt = 196	feature = 312	correl = 0.0656169	descr = N_Gram_ATTGG
cnt = 197	feature = 809	correl = 0.0432749	descr = N_Gram_TGAAC
cnt = 198	feature = 259	correl = 0.0801795	descr = N_Gram_AGGTA
cnt = 199	feature = 407	correl = -0.0512736	descr = N_Gram_CCTGC
cnt = 200	feature = 343	correl = 0.0262846	descr = N_Gram_CAGTA
cnt = 201	feature = 238	correl = 0.0334709	descr = N_Gram_ACTTC
cnt = 202	feature = 241	correl = -0.0261966	descr = N_Gram_AGACC
cnt = 203	feature = 627	correl = -0.0223575	descr = N_Gram_GGCCG
cnt = 204	feature = 288	correl = 0.0400925	descr = N_Gram_ATCGA
cnt = 205	feature = 325	correl = -0.0318519	descr = N_Gram_CAATT
cnt = 206	feature = 835	correl = -0.069533	descr = N_Gram_TGGCG
cnt = 207	feature = 603	correl = -0.0626447	descr = N_Gram_GCTTT
cnt = 208	feature = 15	correl = 0.0363669	descr = Position_Specific_Bin_Base_6_Base_A
cnt = 209	feature = 772	correl = 0.0695408	descr = N_Gram_TCCTA
cnt = 210	feature = 699	correl = -0.050352	descr = N_Gram_GTTAG
cnt = 211	feature = 877	correl = 0.0639684	descr = N_Gram_TTCGT
cnt = 212	feature = 371	correl = -0.0776718	descr = N_Gram_CCCAT
cnt = 213	feature = 639	correl = -0.0623955	descr = N_Gram_GGGAG
cnt = 214	feature = 758	correl = 0.0605428	descr = N_Gram_TCAAC
cnt = 215	feature = 292	correl = 0.0222453	descr = N_Gram_ATCTG
cnt = 216	feature = 317	correl = -0.0264683	descr = N_Gram_CAAAA
cnt = 217	feature = 248	correl = -0.0483087	descr = N_Gram_AGCCC
cnt = 218	feature = 594	correl = -0.0429784	descr = N_Gram_GCTCC
cnt = 219	feature = 634	correl = -0.0660524	descr = N_Gram_GGCTG
cnt = 220	feature = 235	correl = 0.0225134	descr = N_Gram_ACTGG
cnt = 221	feature = 705	correl = -0.0244854	descr = N_Gram_GTTGT
cnt = 222	feature = 686	correl = 0.0291455	descr = N_Gram_GTGAG
cnt = 223	feature = 675	correl = -0.0213989	descr = N_Gram_GTCAC
cnt = 224	feature = 215	correl = -0.0340257	descr = N_Gram_ACCGG
cnt = 225	feature = 388	correl = -0.0592892	descr = N_Gram_CCGAT
cnt = 226	feature = 516	correl = 0.0509282	descr = N_Gram_GACAA
cnt = 227	feature = 618	correl = 0.044341	descr = N_Gram_GGATT
cnt = 228	feature = 509	correl = -0.0481628	descr = N_Gram_GAAGA
cnt = 229	feature = 625	correl = -0.0833224	descr = N_Gram_GGCCA
cnt = 230	feature = 254	correl = -0.0278931	descr = N_Gram_AGGCA
cnt = 231	feature = 0	correl = 0.036685	descr = Position_Specific_Bin_Base_0_Base_A
cnt = 232	feature = 47	correl = -0.0668364	descr = Position_Specific_Bin_Base_16_Base_G
cnt = 233	feature = 330	correl = -0.0381736	descr = N_Gram_CACGA
cnt = 234	feature = 25	correl = 0.0282277	descr = Position_Specific_Bin_Base_9_Base_T
cnt = 235	feature = 270	correl = -0.0398074	descr = N_Gram_AGTTC
cnt = 236	feature = 3	correl = 0.0909866	descr = Position_Specific_Bin_Base_1_Base_A
cnt = 237	feature = 693	correl = -0.0527898	descr = N_Gram_GTGGG
cnt = 238	feature = 655	correl = 0.038728	descr = N_Gram_GGTAA
cnt = 239	feature = 9	correl = 0.0552538	descr = Position_Specific_Bin_Base_3_Base_G
cnt = 240	feature = 755	correl = 0.0454596	descr = N_Gram_TATTT
cnt = 241	feature = 37	correl = -0.0244803	descr = Position_Specific_Bin_Base_13_Base_T
cnt = 242	feature = 584	correl = -0.0296614	descr = N_Gram_GCGGA
cnt = 243	feature = 239	correl = 0.030821	descr = N_Gram_AGAAT
cnt = 244	feature = 845	correl = 0.021439	descr = N_Gram_TGTAC
cnt = 245	feature = 438	correl = -0.0379478	descr = N_Gram_CGGCA
cnt = 246	feature = 792	correl = 0.0526826	descr = N_Gram_TCTAC
cnt = 247	feature = 694	correl = -0.0258399	descr = N_Gram_GTGGT
cnt = 248	feature = 819	correl = 0.0348594	descr = N_Gram_TGCAT
cnt = 249	feature = 794	correl = 0.0367789	descr = N_Gram_TCTAT
cnt = 250	feature = 535	correl = -0.0343259	descr = N_Gram_GAGGG
cnt = 251	feature = 14	correl = 0.051592	descr = Position_Specific_Bin_Base_5_Base_T
cnt = 252	feature = 811	correl = 0.0287738	descr = N_Gram_TGAAT
cnt = 253	feature = 831	correl = 0.0332032	descr = N_Gram_TGGAC
cnt = 254	feature = 415	correl = -0.0775018	descr = N_Gram_CGAAG
cnt = 255	feature = 313	correl = 0.0470747	descr = N_Gram_ATTGT
cnt = 256	feature = 362	correl = -0.0288998	descr = N_Gram_CCACG
cnt = 257	feature = 822	correl = -0.0306426	descr = N_Gram_TGCCG
cnt = 258	feature = 341	correl = -0.0860977	descr = N_Gram_CAGGG
cnt = 259	feature = 481	correl = -0.0387203	descr = N_Gram_CTGAG
cnt = 260	feature = 264	correl = 0.0938962	descr = N_Gram_AGTCG
cnt = 261	feature = 279	correl = 0.033341	descr = N_Gram_ATATG
cnt = 262	feature = 62	correl = 0.1139	descr = Position_Specific_Bin_Base_20_Base_T
cnt = 263	feature = 231	correl = 0.0349428	descr = N_Gram_ACTCT
cnt = 264	feature = 517	correl = 0.0222853	descr = N_Gram_GACAC
cnt = 265	feature = 48	correl = 0.0313336	descr = Position_Specific_Bin_Base_17_Base_A
cnt = 266	feature = 207	correl = 0.0706706	descr = N_Gram_ACATG
cnt = 267	feature = 283	correl = 0.0575154	descr = N_Gram_ATCCA
cnt = 268	feature = 827	correl = -0.0232953	descr = N_Gram_TGCTC
cnt = 269	feature = 408	correl = -0.0394744	descr = N_Gram_CCTGG
cnt = 270	feature = 432	correl = -0.0667833	descr = N_Gram_CGCGG
cnt = 271	feature = 847	correl = 0.028239	descr = N_Gram_TGTAT
cnt = 272	feature = 648	correl = -0.0727303	descr = N_Gram_GGGGC
cnt = 273	feature = 893	correl = 0.0333851	descr = N_Gram_TTGGT
cnt = 274	feature = 327	correl = 0.0226396	descr = N_Gram_CACAG
cnt = 275	feature = 229	correl = 0.0763644	descr = N_Gram_ACTAC
cnt = 276	feature = 29	correl = 0.0592604	descr = Position_Specific_Bin_Base_10_Base_T
cnt = 277	feature = 23	correl = -0.0911283	descr = Position_Specific_Bin_Base_8_Base_C
cnt = 278	feature = 815	correl = 0.0251498	descr = N_Gram_TGATC
cnt = 279	feature = 404	correl = -0.0624927	descr = N_Gram_CCTCT
cnt = 280	feature = 20	correl = -0.126465	descr = Position_Specific_Bin_Base_7_Base_C
cnt = 281	feature = 35	correl = -0.0269045	descr = Position_Specific_Bin_Base_12_Base_C
cnt = 282	feature = 346	correl = -0.0445524	descr = N_Gram_CATAC
cnt = 283	feature = 336	correl = -0.0509491	descr = N_Gram_CAGAG
cnt = 284	feature = 7	correl = 0.135115	descr = Position_Specific_Bin_Base_2_Base_G
cnt = 285	feature = 615	correl = -0.0516655	descr = N_Gram_GGAGC
cnt = 286	feature = 527	correl = 0.0491358	descr = N_Gram_GACTG
cnt = 287	feature = 450	correl = -0.0393225	descr = N_Gram_CGTCC
cnt = 288	feature = 607	correl = -0.0399335	descr = N_Gram_GGAAA
cnt = 289	feature = 821	correl = -0.0643664	descr = N_Gram_TGCCC
cnt = 290	feature = 255	correl = -0.0236543	descr = N_Gram_AGGCC
cnt = 291	feature = 586	correl = -0.0241792	descr = N_Gram_GCGGG
cnt = 292	feature = 245	correl = -0.041883	descr = N_Gram_AGATG
cnt = 293	feature = 844	correl = 0.0307353	descr = N_Gram_TGTAA
cnt = 294	feature = 738	correl = 0.0725618	descr = N_Gram_TAGCT
cnt = 295	feature = 44	correl = -0.0320721	descr = Position_Specific_Bin_Base_15_Base_T
cnt = 296	feature = 443	correl = -0.05367	descr = N_Gram_CGGGC
cnt = 297	feature = 812	correl = 0.0284045	descr = N_Gram_TGAGA
cnt = 298	feature = 660	correl = -0.0285706	descr = N_Gram_GGTGA
cnt = 299	feature = 543	correl = -0.0386404	descr = N_Gram_GATGT
cnt = 300	feature = 647	correl = -0.0438832	descr = N_Gram_GGGGA
cnt = 301	feature = 390	correl = -0.0312502	descr = N_Gram_CCGCA
cnt = 302	feature = 817	correl = 0.0301898	descr = N_Gram_TGATT
cnt = 303	feature = 909	correl = 0.0695173	descr = N_Gram_TTTGT
cnt = 304	feature = 759	correl = 0.0305702	descr = N_Gram_TCACC
cnt = 305	feature = 11	correl = 0.0768797	descr = Position_Specific_Bin_Base_4_Base_A
cnt = 306	feature = 487	correl = 0.0455799	descr = N_Gram_CTGGT
cnt = 307	feature = 561	correl = 0.0354441	descr = N_Gram_GCATC
cnt = 308	feature = 582	correl = -0.0339419	descr = N_Gram_GCGCT
cnt = 309	feature = 366	correl = -0.0437099	descr = N_Gram_CCATA
cnt = 310	feature = 901	correl = 0.0500357	descr = N_Gram_TTTAG
cnt = 311	feature = 665	correl = -0.0709925	descr = N_Gram_GGTTG
cnt = 312	feature = 802	correl = 0.0259982	descr = N_Gram_TCTGT
cnt = 313	feature = 359	correl = -0.0498281	descr = N_Gram_CCAAA
cnt = 314	feature = 696	correl = 0.0335047	descr = N_Gram_GTGTA
cnt = 315	feature = 793	correl = 0.0472095	descr = N_Gram_TCTAG
cnt = 316	feature = 838	correl = -0.0521806	descr = N_Gram_TGGGA
cnt = 317	feature = 365	correl = -0.0476263	descr = N_Gram_CCAGG
cnt = 318	feature = 56	correl = -0.121187	descr = Position_Specific_Bin_Base_19_Base_C
cnt = 319	feature = 889	correl = 0.0252326	descr = N_Gram_TTGCC
cnt = 320	feature = 595	correl = -0.0314762	descr = N_Gram_GCTCG
cnt = 321	feature = 760	correl = -0.0492495	descr = N_Gram_TCACG
cnt = 322	feature = 16	correl = -0.046843	descr = Position_Specific_Bin_Base_6_Base_C
cnt = 323	feature = 766	correl = 0.0529698	descr = N_Gram_TCCAT
cnt = 324	feature = 1	correl = 0.106362	descr = Position_Specific_Bin_Base_0_Base_C
cnt = 325	feature = 814	correl = 0.0555994	descr = N_Gram_TGATA
cnt = 326	feature = 880	correl = 0.0462902	descr = N_Gram_TTCTC
cnt = 327	feature = 611	correl = 0.027781	descr = N_Gram_GGACA
cnt = 328	feature = 364	correl = -0.073533	descr = N_Gram_CCAGC
cnt = 329	feature = 33	correl = 0.122367	descr = Position_Specific_Bin_Base_11_Base_T
cnt = 330	feature = 735	correl = 0.0520596	descr = N_Gram_TAGAG
cnt = 331	feature = 679	correl = -0.0519645	descr = N_Gram_GTCCT
cnt = 332	feature = 52	correl = 0.0468121	descr = Position_Specific_Bin_Base_18_Base_A
cnt = 333	feature = 10	correl = -0.082375	descr = Position_Specific_Bin_Base_3_Base_T
cnt = 334	feature = 788	correl = 0.0239388	descr = N_Gram_TCGTC
cnt = 335	feature = 361	correl = -0.0571804	descr = N_Gram_CCACC
cnt = 336	feature = 733	correl = 0.028644	descr = N_Gram_TAGAA
cnt = 337	feature = 569	correl = -0.0844032	descr = N_Gram_GCCCG
cnt = 338	feature = 707	correl = 0.0564298	descr = N_Gram_GTTTG
cnt = 339	feature = 786	correl = -0.0569499	descr = N_Gram_TCGGG
cnt = 340	feature = 833	correl = -0.0229908	descr = N_Gram_TGGCA
cnt = 341	feature = 617	correl = -0.0274308	descr = N_Gram_GGATG
cnt = 342	feature = 826	correl = 0.0417245	descr = N_Gram_TGCTA
cnt = 343	feature = 539	correl = 0.0694802	descr = N_Gram_GATAT
cnt = 344	feature = 410	correl = 0.040429	descr = N_Gram_CCTTG
cnt = 345	feature = 642	correl = -0.0472828	descr = N_Gram_GGGCA
cnt = 346	feature = 600	correl = -0.0467015	descr = N_Gram_GCTGG
cnt = 347	feature = 511	correl = 0.0253314	descr = N_Gram_GAAGG
cnt = 348	feature = 318	correl = -0.0303588	descr = N_Gram_CAAAC
cnt = 349	feature = 716	correl = 0.0481188	descr = N_Gram_TAAGG
cnt = 350	feature = 824	correl = -0.0341	descr = N_Gram_TGCGG
cnt = 351	feature = 734	correl = 0.0586908	descr = N_Gram_TAGAC
cnt = 352	feature = 34	correl = 0.0338767	descr = Position_Specific_Bin_Base_12_Base_A
cnt = 353	feature = 718	correl = 0.0483371	descr = N_Gram_TAATT
cnt = 354	feature = 868	correl = 0.0428584	descr = N_Gram_TTATC
cnt = 355	feature = 464	correl = 0.0770369	descr = N_Gram_CTACT
cnt = 356	feature = 677	correl = -0.0433177	descr = N_Gram_GTCCC
cnt = 357	feature = 903	correl = 0.0353306	descr = N_Gram_TTTCC
cnt = 358	feature = 852	correl = 0.0707239	descr = N_Gram_TGTGT
cnt = 359	feature = 507	correl = 0.0353001	descr = N_Gram_GAACA
cnt = 360	feature = 51	correl = 0.0540533	descr = Position_Specific_Bin_Base_17_Base_T
cnt = 361	feature = 796	correl = 0.0567229	descr = N_Gram_TCTCA
cnt = 362	feature = 6	correl = 0.0587686	descr = Position_Specific_Bin_Base_2_Base_C
cnt = 363	feature = 352	correl = -0.0406303	descr = N_Gram_CATGG
cnt = 364	feature = 568	correl = -0.0659391	descr = N_Gram_GCCCC
cnt = 365	feature = 41	correl = 0.0738021	descr = Position_Specific_Bin_Base_14_Base_T
cnt = 366	feature = 722	correl = 0.0306953	descr = N_Gram_TACAT
cnt = 367	feature = 30	correl = -0.0379586	descr = Position_Specific_Bin_Base_11_Base_A
cnt = 368	feature = 885	correl = 0.0551343	descr = N_Gram_TTGAA
cnt = 369	feature = 21	correl = 0.0484259	descr = Position_Specific_Bin_Base_7_Base_T
cnt = 370	feature = 692	correl = -0.0755841	descr = N_Gram_GTGGC
cnt = 371	feature = 741	correl = 0.0296407	descr = N_Gram_TAGT
cnt = 372	feature = 573	correl = -0.0318732	descr = N_Gram_GCCGC
cnt = 373	feature = 243	correl = 0.0505172	descr = N_Gram_AGAGT
cnt = 374	feature = 589	correl = -0.0717455	descr = N_Gram_GCGTC
cnt = 375	feature = 55	correl = 0.17796	descr = Position_Specific_Bin_Base_19_Base_A
cnt = 376	feature = 542	correl = -0.0680339	descr = N_Gram_GATGG
cnt = 377	feature = 562	correl = 0.0331358	descr = N_Gram_GCATT
cnt = 378	feature = 257	correl = -0.0293817	descr = N_Gram_AGGGA
cnt = 379	feature = 510	correl = -0.0322745	descr = N_Gram_GAAGC
cnt = 380	feature = 490	correl = 0.0454272	descr = N_Gram_CTGTT
cnt = 381	feature = 431	correl = -0.0746664	descr = N_Gram_CGCGC
cnt = 382	feature = 668	correl = 0.0371236	descr = N_Gram_GTAAA
cnt = 383	feature = 908	correl = 0.0409129	descr = N_Gram_TTTGG
cnt = 384	feature = 24	correl = 0.0623025	descr = Position_Specific_Bin_Base_8_Base_T
cnt = 385	feature = 879	correl = 0.0535895	descr = N_Gram_TTCTA
cnt = 386	feature = 17	correl = 0.032018	descr = Position_Specific_Bin_Base_6_Base_G
cnt = 387	feature = 489	correl = 0.0230164	descr = N_Gram_CTGTG
cnt = 388	feature = 26	correl = 0.0648651	descr = Position_Specific_Bin_Base_10_Base_A
cnt = 389	feature = 59	correl = 0.362755	descr = Position_Specific_Bin_Base_20_Base_A
cnt = 390	feature = 565	correl = -0.0672957	descr = N_Gram_GCCAG
cnt = 391	feature = 485	correl = 0.0436059	descr = N_Gram_CTGGA
cnt = 392	feature = 401	correl = -0.0411479	descr = N_Gram_CCTCA
cnt = 393	feature = 657	correl = 0.0331339	descr = N_Gram_GGTCA
cnt = 394	feature = 658	correl = -0.0599121	descr = N_Gram_GGTCC
cnt = 395	feature = 439	correl = -0.0808312	descr = N_Gram_CGGCC
cnt = 396	feature = 769	correl = -0.0327263	descr = N_Gram_TCCCC
cnt = 397	feature = 519	correl = -0.043441	descr = N_Gram_GACCA
cnt = 398	feature = 499	correl = 0.0566167	descr = N_Gram_CTTGT
cnt = 399	feature = 208	correl = 0.0268325	descr = N_Gram_ACATT
cnt = 400	feature = 558	correl = -0.0240421	descr = N_Gram_GCAGC
cnt = 401	feature = 682	correl = 0.0742064	descr = N_Gram_GTCGT
cnt = 402	feature = 514	correl = 0.0347709	descr = N_Gram_GAATT
cnt = 403	feature = 498	correl = -0.0237655	descr = N_Gram_CTTGG
cnt = 404	feature = 774	correl = -0.0346714	descr = N_Gram_TCCTG
cnt = 405	feature = 367	correl = -0.0272801	descr = N_Gram_CCATC
cnt = 406	feature = 49	correl = -0.0291772	descr = Position_Specific_Bin_Base_17_Base_C
cnt = 407	feature = 274	correl = 0.0255538	descr = N_Gram_ATAGA
cnt = 408	feature = 45	correl = 0.0941542	descr = Position_Specific_Bin_Base_16_Base_A
cnt = 409	feature = 632	correl = -0.0510936	descr = N_Gram_GGCGT
cnt = 410	feature = 480	correl = 0.0226479	descr = N_Gram_CTCTT
cnt = 411	feature = 555	correl = -0.0412938	descr = N_Gram_GCACG
cnt = 412	feature = 907	correl = 0.0227908	descr = N_Gram_TTTGC
cnt = 413	feature = 854	correl = 0.0626535	descr = N_Gram_TGTTC
cnt = 414	feature = 715	correl = 0.0517126	descr = N_Gram_TAAGA
cnt = 415	feature = 382	correl = -0.0692769	descr = N_Gram_CCCTG
cnt = 416	feature = 291	correl = 0.0685304	descr = N_Gram_ATCTC
cnt = 417	feature = 754	correl = 0.0572851	descr = N_Gram_TATTC
cnt = 418	feature = 258	correl = -0.096495	descr = N_Gram_AGGGC
cnt = 419	feature = 613	correl = 0.0350723	descr = N_Gram_GGACT
cnt = 420	feature = 355	correl = 0.0645142	descr = N_Gram_CATTA
cnt = 421	feature = 335	correl = -0.0517138	descr = N_Gram_CAGAC
cnt = 422	feature = 536	correl = 0.0453478	descr = N_Gram_GAGTC
cnt = 423	feature = 457	correl = -0.0462757	descr = N_Gram_CGTTG
cnt = 424	feature = 850	correl = 0.0321664	descr = N_Gram_TGTCT
cnt = 425	feature = 319	correl = 0.0504951	descr = N_Gram_CAAC
cnt = 426	feature = 38	correl = 0.10963	descr = Position_Specific_Bin_Base_14_Base_A
cnt = 427	feature = 27	correl = -0.064215	descr = Position_Specific_Bin_Base_10_Base_C
cnt = 428	feature = 8	correl = -0.141526	descr = Position_Specific_Bin_Base_2_Base_T
cnt = 429	feature = 13	correl = -0.0692735	descr = Position_Specific_Bin_Base_5_Base_C
cnt = 430	feature = 572	correl = -0.0332641	descr = N_Gram_GCCGA
cnt = 431	feature = 768	correl = -0.0315201	descr = N_Gram_TCCCA
cnt = 432	feature = 840	correl = 0.0341252	descr = N_Gram_TGGTC
cnt = 433	feature = 698	correl = -0.02971	descr = N_Gram_GTTA
cnt = 434	feature = 775	correl = 0.06636	descr = N_Gram_TCCTT
cnt = 435	feature = 635	correl = -0.0318123	descr = N_Gram_GGCTT
cnt = 436	feature = 57	correl = -0.124988	descr = Position_Specific_Bin_Base_19_Base_G
cnt = 437	feature = 269	correl = -0.0264993	descr = N_Gram_AGTT
cnt = 438	feature = 777	correl = 0.0224347	descr = N_Gram_TCGA
cnt = 439	feature = 816	correl = -0.0332646	descr = N_Gram_TGATG
cnt = 440	feature = 800	correl = 0.0744047	descr = N_Gram_TCTGC
cnt = 441	feature = 237	correl = 0.0227697	descr = N_Gram_ACTT
cnt = 442	feature = 233	correl = 0.06891	descr = N_Gram_ACTGA
cnt = 443	feature = 40	correl = -0.148796	descr = Position_Specific_Bin_Base_14_Base_G
cnt = 444	feature = 332	correl = -0.0314008	descr = N_Gram_CACGT
cnt = 445	feature = 32	correl = -0.0505673	descr = Position_Specific_Bin_Base_11_Base_G
cnt = 446	feature = 801	correl = 0.02717	descr = N_Gram_TCTGG
cnt = 447	feature = 60	correl = -0.31334	descr = Position_Specific_Bin_Base_20_Base_C
cnt = 448	feature = 570	correl = -0.0737906	descr = N_Gram_GCCCT
cnt = 449	feature = 685	correl = 0.0374491	descr = N_Gram_GTGAA
cnt = 450	feature = 906	correl = 0.058719	descr = N_Gram_TTTGA
cnt = 451	feature = 212	correl = -0.0802951	descr = N_Gram_ACCAC
cnt = 452	feature = 46	correl = -0.044867	descr = Position_Specific_Bin_Base_16_Base_C
cnt = 453	feature = 771	correl = -0.0229524	descr = N_Gram_TCCGC
cnt = 454	feature = 834	correl = -0.0582154	descr = N_Gram_TGGCC
cnt = 455	feature = 723	correl = 0.0309177	descr = N_Gram_TACC
cnt = 456	feature = 773	correl = -0.0274226	descr = N_Gram_TCCTC
cnt = 457	feature = 217	correl = -0.0418011	descr = N_Gram_ACGA
cnt = 458	feature = 43	correl = -0.0382515	descr = Position_Specific_Bin_Base_15_Base_G
cnt = 459	feature = 476	correl = -0.045701	descr = N_Gram_CTCGG
cnt = 460	feature = 497	correl = 0.0421928	descr = N_Gram_CTTGC
cnt = 461	feature = 397	correl = 0.0712585	descr = N_Gram_CCTA
cnt = 462	feature = 687	correl = -0.0444613	descr = N_Gram_GTGC
cnt = 463	feature = 764	correl = 0.0412408	descr = N_Gram_TCATC
cnt = 464	feature = 214	correl = -0.0230261	descr = N_Gram_ACCG
cnt = 465	feature = 296	correl = 0.0251239	descr = N_Gram_ATGC
cnt = 466	feature = 704	correl = -0.0332756	descr = N_Gram_GTTGG
cnt = 467	feature = 301	correl = -0.0554264	descr = N_Gram_ATGGT
cnt = 468	feature = 616	correl = -0.0479156	descr = N_Gram_GGAGG
cnt = 469	feature = 805	correl = 0.0698236	descr = N_Gram_TCTTT
cnt = 470	feature = 370	correl = -0.0731085	descr = N_Gram_CCCAG
cnt = 471	feature = 859	correl = 0.024249	descr = N_Gram_TTAC
cnt = 472	feature = 839	correl = -0.0584988	descr = N_Gram_TGGGG
cnt = 473	feature = 82	correl = 0.421589	descr = Gibbs_of_Target_Sequence__Pos_20_Step_1
cnt = 474	feature = 736	correl = 0.07612	descr = N_Gram_TAGC
cnt = 475	feature = 474	correl = -0.0299737	descr = N_Gram_CTCCC
cnt = 476	feature = 294	correl = 0.0286774	descr = N_Gram_ATGAA
cnt = 477	feature = 377	correl = -0.101407	descr = N_Gram_CCCGA
cnt = 478	feature = 482	correl = 0.0379906	descr = N_Gram_CTGAT
cnt = 479	feature = 28	correl = -0.0579378	descr = Position_Specific_Bin_Base_10_Base_G
cnt = 480	feature = 315	correl = 0.0417597	descr = N_Gram_ATTTT
cnt = 481	feature = 662	correl = -0.084978	descr = N_Gram_GGTGG
cnt = 482	feature = 574	correl = -0.0370531	descr = N_Gram_GCCT
cnt = 483	feature = 266	correl = 0.0256483	descr = N_Gram_AGTG
cnt = 484	feature = 358	correl = -0.0295198	descr = N_Gram_CCAA
cnt = 485	feature = 836	correl = -0.0226931	descr = N_Gram_TGGCT
cnt = 486	feature = 460	correl = 0.0335279	descr = N_Gram_CTAA
cnt = 487	feature = 779	correl = 0.0490702	descr = N_Gram_TCGC
cnt = 488	feature = 350	correl = 0.0321286	descr = N_Gram_CATG
cnt = 489	feature = 855	correl = 0.0669124	descr = N_Gram_TGTTT
cnt = 490	feature = 804	correl = 0.0293102	descr = N_Gram_TCTTC
cnt = 491	feature = 422	correl = -0.0403129	descr = N_Gram_CGAT
cnt = 492	feature = 531	correl = -0.027193	descr = N_Gram_GAGC
cnt = 493	feature = 623	correl = -0.0434358	descr = N_Gram_GGCAG
cnt = 494	feature = 867	correl = 0.0433302	descr = N_Gram_TTAT
cnt = 495	feature = 445	correl = -0.0292961	descr = N_Gram_CGGT
cnt = 496	feature = 228	correl = 0.0456891	descr = N_Gram_ACTA
cnt = 497	feature = 64	correl = 0.0898249	descr = Gibbs_of_Target_Sequence__Pos_0_Step_1
cnt = 498	feature = 287	correl = 0.0488197	descr = N_Gram_ATCG
cnt = 499	feature = 553	correl = -0.0287776	descr = N_Gram_GCAC
cnt = 500	feature = 881	correl = 0.086888	descr = N_Gram_TTCTG
cnt = 501	feature = 249	correl = -0.0349309	descr = N_Gram_AGCG
cnt = 502	feature = 797	correl = 0.034827	descr = N_Gram_TCTCC
cnt = 503	feature = 602	correl = 0.0345229	descr = N_Gram_GCTTG
cnt = 504	feature = 744	correl = 0.0598315	descr = N_Gram_TATA
cnt = 505	feature = 240	correl = 0.0456574	descr = N_Gram_AGACA
cnt = 506	feature = 898	correl = 0.0599068	descr = N_Gram_TTGTT
cnt = 507	feature = 541	correl = -0.0262477	descr = N_Gram_GATGA
cnt = 508	feature = 222	correl = -0.0472369	descr = N_Gram_ACGG
cnt = 509	feature = 739	correl = 0.0227476	descr = N_Gram_TAGG
cnt = 510	feature = 848	correl = 0.0343662	descr = N_Gram_TGTC
cnt = 511	feature = 251	correl = 0.0219816	descr = N_Gram_AGCT
cnt = 512	feature = 626	correl = -0.112088	descr = N_Gram_GGCCC
cnt = 513	feature = 349	correl = 0.0559601	descr = N_Gram_CATCT
cnt = 514	feature = 591	correl = 0.0268516	descr = N_Gram_GCTA
cnt = 515	feature = 310	correl = 0.0616123	descr = N_Gram_ATTG
cnt = 516	feature = 882	correl = 0.0629653	descr = N_Gram_TTCTT
cnt = 517	feature = 549	correl = -0.0695133	descr = N_Gram_GCAA
cnt = 518	feature = 564	correl = -0.0397265	descr = N_Gram_GCCA
cnt = 519	feature = 413	correl = -0.0711505	descr = N_Gram_CGAA
cnt = 520	feature = 747	correl = 0.0487932	descr = N_Gram_TATC
cnt = 521	feature = 213	correl = -0.0229433	descr = N_Gram_ACCC
cnt = 522	feature = 263	correl = 0.0356373	descr = N_Gram_AGTC
cnt = 523	feature = 416	correl = -0.0510948	descr = N_Gram_CGAC
cnt = 524	feature = 599	correl = -0.0499054	descr = N_Gram_GCTGC
cnt = 525	feature = 463	correl = 0.0484898	descr = N_Gram_CTACA
cnt = 526	feature = 673	correl = 0.0250753	descr = N_Gram_GTCA
cnt = 527	feature = 714	correl = 0.0652952	descr = N_Gram_TAAG
cnt = 528	feature = 904	correl = 0.0623761	descr = N_Gram_TTTCT
cnt = 529	feature = 695	correl = 0.0295919	descr = N_Gram_GTGT
cnt = 530	feature = 818	correl = 0.0381273	descr = N_Gram_TGCA
cnt = 531	feature = 232	correl = 0.0593032	descr = N_Gram_ACTG
cnt = 532	feature = 426	correl = -0.0395642	descr = N_Gram_CGCA
cnt = 533	feature = 495	correl = 0.0412742	descr = N_Gram_CTTCT
cnt = 534	feature = 654	correl = 0.0310147	descr = N_Gram_GGTA
cnt = 535	feature = 787	correl = 0.0528745	descr = N_Gram_TCGT
cnt = 536	feature = 430	correl = -0.0926276	descr = N_Gram_CGCG
cnt = 537	feature = 884	correl = 0.0378238	descr = N_Gram_TTGA
cnt = 538	feature = 663	correl = -0.0441347	descr = N_Gram_GGTT
cnt = 539	feature = 652	correl = -0.0720848	descr = N_Gram_GGGTG
cnt = 540	feature = 247	correl = -0.0562288	descr = N_Gram_AGCC
cnt = 541	feature = 210	correl = -0.0378198	descr = N_Gram_ACCA
cnt = 542	feature = 533	correl = -0.0544504	descr = N_Gram_GAGG
cnt = 543	feature = 455	correl = -0.0509868	descr = N_Gram_CGTT
cnt = 544	feature = 524	correl = 0.0296437	descr = N_Gram_GACT
cnt = 545	feature = 872	correl = 0.0383372	descr = N_Gram_TTCC
cnt = 546	feature = 680	correl = 0.0557464	descr = N_Gram_GTCG
cnt = 547	feature = 606	correl = -0.0358128	descr = N_Gram_GGAA
cnt = 548	feature = 633	correl = -0.0572201	descr = N_Gram_GGCT
cnt = 549	feature = 820	correl = -0.0313923	descr = N_Gram_TGCC
cnt = 550	feature = 588	correl = -0.0682669	descr = N_Gram_GCGT
cnt = 551	feature = 512	correl = 0.0408771	descr = N_Gram_GAAT
cnt = 552	feature = 684	correl = 0.0356436	descr = N_Gram_GTGA
cnt = 553	feature = 475	correl = -0.0731856	descr = N_Gram_CTCG
cnt = 554	feature = 273	correl = 0.0425302	descr = N_Gram_ATAG
cnt = 555	feature = 282	correl = 0.0441532	descr = N_Gram_ATCC
cnt = 556	feature = 309	correl = 0.0956845	descr = N_Gram_ATTCT
cnt = 557	feature = 478	correl = 0.0251489	descr = N_Gram_CTCT
cnt = 558	feature = 667	correl = 0.0420306	descr = N_Gram_GTAA
cnt = 559	feature = 67	correl = 0.0878724	descr = Gibbs_of_Target_Sequence__Pos_4_Step_1
cnt = 560	feature = 559	correl = 0.0228082	descr = N_Gram_GCAT
cnt = 561	feature = 334	correl = -0.059169	descr = N_Gram_CAGA
cnt = 562	feature = 71	correl = 0.0723653	descr = Gibbs_of_Target_Sequence__Pos_8_Step_1
cnt = 563	feature = 825	correl = 0.0341259	descr = N_Gram_TGCT
cnt = 564	feature = 830	correl = 0.0229006	descr = N_Gram_TGGA
cnt = 565	feature = 65	correl = -0.0418686	descr = Gibbs_of_Target_Sequence__Pos_1_Step_1
cnt = 566	feature = 728	correl = 0.0579	descr = N_Gram_TACT
cnt = 567	feature = 875	correl = 0.0393284	descr = N_Gram_TTCG
cnt = 568	feature = 409	correl = 0.0385306	descr = N_Gram_CCTT
cnt = 569	feature = 256	correl = -0.0515914	descr = N_Gram_AGGG
cnt = 570	feature = 303	correl = 0.0483675	descr = N_Gram_ATTA
cnt = 571	feature = 79	correl = 0.0955657	descr = Gibbs_of_Target_Sequence__Pos_17_Step_1
cnt = 572	feature = 277	correl = 0.0805155	descr = N_Gram_ATAT
cnt = 573	feature = 765	correl = 0.0284397	descr = N_Gram_TCCA
cnt = 574	feature = 488	correl = 0.0440666	descr = N_Gram_CTGT
cnt = 575	feature = 592	correl = -0.0253272	descr = N_Gram_GCTC
cnt = 576	feature = 206	correl = 0.063513	descr = N_Gram_ACAT
cnt = 577	feature = 763	correl = 0.0357304	descr = N_Gram_TCAT
cnt = 578	feature = 690	correl = -0.0903433	descr = N_Gram_GTGG
cnt = 579	feature = 579	correl = -0.0545494	descr = N_Gram_GCGC
cnt = 580	feature = 518	correl = -0.0662967	descr = N_Gram_GACC
cnt = 581	feature = 316	correl = -0.0262528	descr = N_Gram_CAAA
cnt = 582	feature = 405	correl = -0.061161	descr = N_Gram_CCTG
cnt = 583	feature = 900	correl = 0.0270261	descr = N_Gram_TTTA
cnt = 584	feature = 646	correl = -0.0909727	descr = N_Gram_GGGG
cnt = 585	feature = 753	correl = 0.0641284	descr = N_Gram_TATT
cnt = 586	feature = 105	correl = -0.0709674	descr = Xue_Structure_Feature_A100
cnt = 587	feature = 843	correl = 0.0607986	descr = N_Gram_TGTA
cnt = 588	feature = 448	correl = -0.0247978	descr = N_Gram_CGTC
cnt = 589	feature = 614	correl = -0.0475863	descr = N_Gram_GGAG
cnt = 590	feature = 571	correl = -0.0422009	descr = N_Gram_GCCG
cnt = 591	feature = 298	correl = -0.0615913	descr = N_Gram_ATGG
cnt = 592	feature = 372	correl = -0.0717316	descr = N_Gram_CCCC
cnt = 593	feature = 597	correl = -0.0260742	descr = N_Gram_GCTG
cnt = 594	feature = 706	correl = 0.0503992	descr = N_Gram_GTTT
cnt = 595	feature = 538	correl = 0.0376876	descr = N_Gram_GATA
cnt = 596	feature = 540	correl = -0.053251	descr = N_Gram_GATG
cnt = 597	feature = 66	correl = -0.172686	descr = Gibbs_of_Target_Sequence__Pos_2_Step_1
cnt = 598	feature = 863	correl = 0.0442098	descr = N_Gram_TTAG
cnt = 599	feature = 360	correl = -0.0376436	descr = N_Gram_CCAC
cnt = 600	feature = 337	correl = -0.0492767	descr = N_Gram_CAGC
cnt = 601	feature = 508	correl = -0.0274072	descr = N_Gram_GAAG
cnt = 602	feature = 80	correl = 0.1985	descr = Gibbs_of_Target_Sequence__Pos_18_Step_1
cnt = 603	feature = 676	correl = -0.0726291	descr = N_Gram_GTCC
cnt = 604	feature = 791	correl = 0.071727	descr = N_Gram_TCTA
cnt = 605	feature = 887	correl = 0.0479449	descr = N_Gram_TTGC
cnt = 606	feature = 442	correl = -0.062397	descr = N_Gram_CGGG
cnt = 607	feature = 795	correl = 0.0697998	descr = N_Gram_TCTC
cnt = 608	feature = 720	correl = 0.0420291	descr = N_Gram_TACA
cnt = 609	feature = 732	correl = 0.0529332	descr = N_Gram_TAGA
cnt = 610	feature = 293	correl = 0.0357023	descr = N_Gram_ATGA
cnt = 611	feature = 637	correl = -0.0864971	descr = N_Gram_GGGA
cnt = 612	feature = 500	correl = 0.0410404	descr = N_Gram_CTTT
cnt = 613	feature = 369	correl = -0.0781941	descr = N_Gram_CCCA
cnt = 614	feature = 290	correl = 0.0445001	descr = N_Gram_ATCT
cnt = 615	feature = 68	correl = 0.0527539	descr = Gibbs_of_Target_Sequence__Pos_5_Step_1
cnt = 616	feature = 496	correl = 0.056285	descr = N_Gram_CTTG
cnt = 617	feature = 620	correl = -0.0768101	descr = N_Gram_GGCA
cnt = 618	feature = 701	correl = -0.0584296	descr = N_Gram_GTTG
cnt = 619	feature = 400	correl = -0.0879548	descr = N_Gram_CCTC
cnt = 620	feature = 462	correl = 0.0682583	descr = N_Gram_CTAC
cnt = 621	feature = 376	correl = -0.104662	descr = N_Gram_CCCG
cnt = 622	feature = 75	correl = 0.11726	descr = Gibbs_of_Target_Sequence__Pos_13_Step_1
cnt = 623	feature = 494	correl = 0.0316758	descr = N_Gram_CTTC
cnt = 624	feature = 483	correl = -0.0306642	descr = N_Gram_CTGC
cnt = 625	feature = 813	correl = 0.0343589	descr = N_Gram_TGAT
cnt = 626	feature = 329	correl = -0.0693195	descr = N_Gram_CACG
cnt = 627	feature = 629	correl = -0.0916484	descr = N_Gram_GGCG
cnt = 628	feature = 354	correl = 0.0410125	descr = N_Gram_CATT
cnt = 629	feature = 902	correl = 0.0546466	descr = N_Gram_TTTC
cnt = 630	feature = 389	correl = -0.0489153	descr = N_Gram_CCGC
cnt = 631	feature = 799	correl = 0.0739686	descr = N_Gram_TCTG
cnt = 632	feature = 894	correl = 0.0882352	descr = N_Gram_TTGT
cnt = 633	feature = 767	correl = -0.0361798	descr = N_Gram_TCCC
cnt = 634	feature = 307	correl = 0.0810179	descr = N_Gram_ATTC
cnt = 635	feature = 659	correl = -0.0789446	descr = N_Gram_GGTG
cnt = 636	feature = 384	correl = -0.101758	descr = N_Gram_CCGA
cnt = 637	feature = 910	correl = 0.0455375	descr = N_Gram_TTTT
cnt = 638	feature = 641	correl = -0.115914	descr = N_Gram_GGGC
cnt = 639	feature = 832	correl = -0.0808029	descr = N_Gram_TGGC
cnt = 640	feature = 437	correl = -0.111273	descr = N_Gram_CGGC
cnt = 641	feature = 650	correl = -0.0499848	descr = N_Gram_GGGT
cnt = 642	feature = 348	correl = 0.0241767	descr = N_Gram_CATC
cnt = 643	feature = 808	correl = 0.0607381	descr = N_Gram_TGAA
cnt = 644	feature = 227	correl = 0.0343784	descr = N_Gram_ACT
cnt = 645	feature = 666	correl = 0.0532153	descr = N_Gram_GTA
cnt = 646	feature = 556	correl = -0.0416818	descr = N_Gram_GCAG
cnt = 647	feature = 74	correl = 0.0566559	descr = Gibbs_of_Target_Sequence__Pos_11_Step_1
cnt = 648	feature = 72	correl = 0.090977	descr = Gibbs_of_Target_Sequence__Pos_9_Step_1
cnt = 649	feature = 891	correl = 0.0233218	descr = N_Gram_TTGG
cnt = 650	feature = 583	correl = -0.0880488	descr = N_Gram_GCGG
cnt = 651	feature = 78	correl = 0.124245	descr = Gibbs_of_Target_Sequence__Pos_16_Step_1
cnt = 652	feature = 837	correl = -0.0506454	descr = N_Gram_TGGG
cnt = 653	feature = 624	correl = -0.122645	descr = N_Gram_GGCC
cnt = 654	feature = 447	correl = -0.0262716	descr = N_Gram_CGT
cnt = 655	feature = 905	correl = 0.0909072	descr = N_Gram_TTTG
cnt = 656	feature = 70	correl = 0.1472	descr = Gibbs_of_Target_Sequence__Pos_7_Step_1
cnt = 657	feature = 76	correl = 0.144465	descr = Gibbs_of_Target_Sequence__Pos_14_Step_1
cnt = 658	feature = 853	correl = 0.0813509	descr = N_Gram_TGTT
cnt = 659	feature = 326	correl = -0.0341112	descr = N_Gram_CAC
cnt = 660	feature = 803	correl = 0.0676648	descr = N_Gram_TCTT
cnt = 661	feature = 69	correl = 0.0944954	descr = Gibbs_of_Target_Sequence__Pos_6_Step_1
cnt = 662	feature = 77	correl = 0.0992392	descr = Gibbs_of_Target_Sequence__Pos_15_Step_1
cnt = 663	feature = 757	correl = 0.0243164	descr = N_Gram_TCA
cnt = 664	feature = 412	correl = -0.0749117	descr = N_Gram_CGA
cnt = 665	feature = 566	correl = -0.15086	descr = N_Gram_GCCC
cnt = 666	feature = 719	correl = 0.0622476	descr = N_Gram_TAC
cnt = 667	feature = 73	correl = 0.121598	descr = Gibbs_of_Target_Sequence__Pos_10_Step_1
cnt = 668	feature = 776	correl = 0.049832	descr = N_Gram_TCG
cnt = 669	feature = 878	correl = 0.100381	descr = N_Gram_TTCT
cnt = 670	feature = 314	correl = 0.0291526	descr = N_Gram_ATTT
cnt = 671	feature = 281	correl = 0.0429932	descr = N_Gram_ATC
cnt = 672	feature = 842	correl = 0.0931631	descr = N_Gram_TGT
cnt = 673	feature = 459	correl = 0.101001	descr = N_Gram_CTA
cnt = 674	feature = 709	correl = 0.0623506	descr = N_Gram_TAA
cnt = 675	feature = 807	correl = 0.0594993	descr = N_Gram_TGA
cnt = 676	feature = 333	correl = -0.0429775	descr = N_Gram_CAG
cnt = 677	feature = 548	correl = -0.0516503	descr = N_Gram_GCA
cnt = 678	feature = 396	correl = -0.0402968	descr = N_Gram_CCT
cnt = 679	feature = 605	correl = -0.0506601	descr = N_Gram_GGA
cnt = 680	feature = 743	correl = 0.109277	descr = N_Gram_TAT
cnt = 681	feature = 653	correl = -0.0389671	descr = N_Gram_GGT
cnt = 682	feature = 806	correl = 0.0541959	descr = N_Gram_TG
cnt = 683	feature = 857	correl = 0.0622678	descr = N_Gram_TTA
cnt = 684	feature = 272	correl = 0.0498523	descr = N_Gram_ATA
cnt = 685	feature = 344	correl = 0.0624002	descr = N_Gram_CAT
cnt = 686	feature = 425	correl = -0.041389	descr = N_Gram_CGC
cnt = 687	feature = 756	correl = 0.0424397	descr = N_Gram_TC
cnt = 688	feature = 470	correl = -0.0306488	descr = N_Gram_CTC
cnt = 689	feature = 436	correl = -0.0909114	descr = N_Gram_CGG
cnt = 690	feature = 368	correl = -0.138935	descr = N_Gram_CCC
cnt = 691	feature = 491	correl = 0.0647841	descr = N_Gram_CTT
cnt = 692	feature = 578	correl = -0.091515	descr = N_Gram_GCG
cnt = 693	feature = 883	correl = 0.112654	descr = N_Gram_TTG
cnt = 694	feature = 636	correl = -0.126353	descr = N_Gram_GGG
cnt = 695	feature = 790	correl = 0.109667	descr = N_Gram_TCT
cnt = 696	feature = 563	correl = -0.125426	descr = N_Gram_GCC
cnt = 697	feature = 383	correl = -0.0817055	descr = N_Gram_CCG
cnt = 698	feature = 829	correl = -0.0566542	descr = N_Gram_TGG
cnt = 699	feature = 871	correl = 0.0897413	descr = N_Gram_TTC
cnt = 700	feature = 619	correl = -0.179037	descr = N_Gram_GGC
cnt = 701	feature = 899	correl = 0.0993408	descr = N_Gram_TTT
cnt = 702	feature = 604	correl = -0.120051	descr = N_Gram_GG
cnt = 703	feature = 356	correl = -0.0863614	descr = N_Gram_CC
cnt = 704	feature = 302	correl = 0.117246	descr = N_Gram_ATT
cnt = 705	feature = 856	correl = 0.155758	descr = N_Gram_TT
cnt = 706	feature = 271	correl = 0.104119	descr = N_Gram_AT
cnt = 707	feature = 708	correl = 0.169841	descr = N_Gram_TA
cnt = 708	feature = 411	correl = -0.0802939	descr = N_Gram_CG
cnt = 709	feature = 83	correl = 0.233596	descr = PF_RNAi_Fold_Energy
cnt = 710	feature = 63	correl = 0.273316	descr = Gibbs_of_Target_Sequence_
num rows = 2188
num_elements = 1555668
..*
optimization finished, #iter = 2038
nu = 0.184531
obj = -31.549924, rho = -0.682990
nSV = 1001, nBSV = 86
num rows = 243
num_elements = 172773
*
optimization finished, #iter = 170
nu = 0.150096
obj = -3.280663, rho = -0.724958
nSV = 133, nBSV = 2
..*
optimization finished, #iter = 2038
nu = 0.184531
obj = -31.549924, rho = -0.682990
nSV = 1001, nBSV = 86
CFS merit scores = 1.36338
CFS merit scores = 1.59554
CFS merit scores = 1.83956
CFS merit scores = 2.06846
CFS merit scores = 2.27819
CFS merit scores = 2.46383
CFS merit scores = 2.63617
CFS merit scores = 2.79776
CFS merit scores = 2.94776
CFS merit scores = 3.09035
CFS merit scores = 3.22639
CFS merit scores = 3.35556
CFS merit scores = 3.47969
CFS merit scores = 3.5984
CFS merit scores = 3.71249
CFS merit scores = 3.82165
CFS merit scores = 3.92699
CFS merit scores = 4.02796
CFS merit scores = 4.12433
CFS merit scores = 4.21738
CFS merit scores = 4.30718
CFS merit scores = 4.39377
CFS merit scores = 4.47754
CFS merit scores = 4.55904
CFS merit scores = 4.6383
CFS merit scores = 4.71525
CFS merit scores = 4.78985
CFS merit scores = 4.8618
CFS merit scores = 4.93227
CFS merit scores = 5.00098
CFS merit scores = 5.06808
CFS merit scores = 5.13257
CFS merit scores = 5.19484
CFS merit scores = 5.25586
CFS merit scores = 5.31461
CFS merit scores = 5.36755
CFS merit scores = 5.41761
CFS merit scores = 5.46668
CFS merit scores = 5.51263
CFS merit scores = 5.55637
CFS merit scores = 5.59877
CFS merit scores = 5.64003
CFS merit scores = 5.67925
CFS merit scores = 5.71779
CFS merit scores = 5.75599
CFS merit scores = 5.79298
CFS merit scores = 5.82873
CFS merit scores = 5.86325
CFS merit scores = 5.89741
CFS merit scores = 5.92931
CFS merit scores = 5.9606
CFS merit scores = 5.99083
CFS merit scores = 6.01962
CFS merit scores = 6.04791
CFS merit scores = 6.07536
CFS merit scores = 6.10241
CFS merit scores = 6.12863
CFS merit scores = 6.15435
CFS merit scores = 6.17895
CFS merit scores = 6.20279
CFS merit scores = 6.22635
CFS merit scores = 6.24928
CFS merit scores = 6.27205
CFS merit scores = 6.29341
CFS merit scores = 6.31397
CFS merit scores = 6.33416
CFS merit scores = 6.35366
CFS merit scores = 6.37248
CFS merit scores = 6.38977
CFS merit scores = 6.40605
CFS merit scores = 6.42173
CFS merit scores = 6.43674
CFS merit scores = 6.45116
CFS merit scores = 6.46489
CFS merit scores = 6.47861
CFS merit scores = 6.4913
CFS merit scores = 6.50263
CFS merit scores = 6.51333
CFS merit scores = 6.5238
CFS merit scores = 6.5342
CFS merit scores = 6.54434
CFS merit scores = 6.55437
CFS merit scores = 6.5642
CFS merit scores = 6.57357
CFS merit scores = 6.58273
CFS merit scores = 6.5921
CFS merit scores = 6.60162
CFS merit scores = 6.61048
CFS merit scores = 6.61942
CFS merit scores = 6.62857
CFS merit scores = 6.63752
CFS merit scores = 6.64612
CFS merit scores = 6.65395
CFS merit scores = 6.66194
CFS merit scores = 6.66974
CFS merit scores = 6.67729
CFS merit scores = 6.68435
CFS merit scores = 6.69107
CFS merit scores = 6.69729
CFS merit scores = 6.70346
CFS merit scores = 6.70948
CFS merit scores = 6.71552
CFS merit scores = 6.72122
CFS merit scores = 6.72575
CFS merit scores = 6.72961
CFS merit scores = 6.73364
CFS merit scores = 6.73752
CFS merit scores = 6.7415
CFS merit scores = 6.74565
CFS merit scores = 6.74986
CFS merit scores = 6.75334
CFS merit scores = 6.75682
CFS merit scores = 6.7601
CFS merit scores = 6.76357
CFS merit scores = 6.76709
CFS merit scores = 6.77068
CFS merit scores = 6.77387
CFS merit scores = 6.77721
CFS merit scores = 6.78016
CFS merit scores = 6.78295
CFS merit scores = 6.78506
CFS merit scores = 6.78738
CFS merit scores = 6.78977
CFS merit scores = 6.79209
CFS merit scores = 6.79454
CFS merit scores = 6.79697
CFS merit scores = 6.7987
CFS merit scores = 6.80052
CFS merit scores = 6.80226
CFS merit scores = 6.80397
CFS merit scores = 6.80567
CFS merit scores = 6.80724
CFS merit scores = 6.80885
CFS merit scores = 6.8105
CFS merit scores = 6.81203
CFS merit scores = 6.81369
CFS merit scores = 6.81513
CFS merit scores = 6.81648
CFS merit scores = 6.81773
CFS merit scores = 6.81906
CFS merit scores = 6.82037
CFS merit scores = 6.82146
CFS merit scores = 6.82245
CFS merit scores = 6.82366
CFS merit scores = 6.82471
CFS merit scores = 6.82552
CFS merit scores = 6.82636
CFS merit scores = 6.82701
CFS merit scores = 6.82765
CFS merit scores = 6.8284
CFS merit scores = 6.82926
CFS merit scores = 6.83021
CFS merit scores = 6.83079
CFS merit scores = 6.83145
CFS merit scores = 6.83168
CFS merit scores = 6.83204
CFS merit scores = 6.8324
CFS merit scores = 6.83284
CFS merit scores = 6.8331
CFS merit scores = 6.83345
CFS merit scores = 6.83368
CFS merit scores = 6.83361
CFS merit scores = 6.83354
CFS merit scores = 6.83354
CFS merit scores = 6.83359
CFS merit scores = 6.83376
CFS merit scores = 6.83399
CFS merit scores = 6.83392
CFS merit scores = 6.83398
CFS merit scores = 6.83391
CFS merit scores = 6.83382
CFS merit scores = 6.83377
CFS merit scores = 6.83371
CFS merit scores = 6.83376
CFS merit scores = 6.83366
CFS merit scores = 6.83351
CFS merit scores = 6.83317
CFS merit scores = 6.83271
CFS merit scores = 6.8323
CFS merit scores = 6.8318
CFS merit scores = 6.8313
CFS merit scores = 6.83078
CFS merit scores = 6.83006
CFS merit scores = 6.82931
CFS merit scores = 6.82864
CFS merit scores = 6.82783
CFS merit scores = 6.827
CFS merit scores = 6.82613
CFS merit scores = 6.8253
CFS merit scores = 6.82461
CFS merit scores = 6.82396
CFS merit scores = 6.82332
CFS merit scores = 6.82268
CFS merit scores = 6.82203
CFS merit scores = 6.8212
CFS merit scores = 6.82027
CFS merit scores = 6.81934
CFS merit scores = 6.81854
CFS merit scores = 6.81783
CFS merit scores = 6.8171
CFS merit scores = 6.81642
CFS merit scores = 6.81571
CFS merit scores = 6.8151
CFS merit scores = 6.81453
CFS merit scores = 6.81393
CFS merit scores = 6.8133
CFS merit scores = 6.8127
CFS merit scores = 6.812
CFS merit scores = 6.81129
CFS merit scores = 6.81058
CFS merit scores = 6.80977
CFS merit scores = 6.80904
CFS merit scores = 6.80829
CFS merit scores = 6.80757
CFS merit scores = 6.80675
CFS merit scores = 6.80595
CFS merit scores = 6.80515
CFS merit scores = 6.80434
CFS merit scores = 6.80336
CFS merit scores = 6.80233
CFS merit scores = 6.80138
CFS merit scores = 6.80038
CFS merit scores = 6.79943
CFS merit scores = 6.7985
CFS merit scores = 6.79758
CFS merit scores = 6.79677
CFS merit scores = 6.79596
CFS merit scores = 6.79513
CFS merit scores = 6.79427
CFS merit scores = 6.79343
CFS merit scores = 6.79259
CFS merit scores = 6.79169
CFS merit scores = 6.79075
CFS merit scores = 6.78983
CFS merit scores = 6.78881
CFS merit scores = 6.78787
CFS merit scores = 6.78692
CFS merit scores = 6.78596
CFS merit scores = 6.78505
CFS merit scores = 6.78408
CFS merit scores = 6.7832
CFS merit scores = 6.78236
CFS merit scores = 6.78138
CFS merit scores = 6.78036
CFS merit scores = 6.77937
CFS merit scores = 6.77841
CFS merit scores = 6.77739
CFS merit scores = 6.77644
CFS merit scores = 6.77548
CFS merit scores = 6.77452
CFS merit scores = 6.77349
CFS merit scores = 6.77251
CFS merit scores = 6.77146
CFS merit scores = 6.77037
CFS merit scores = 6.76933
CFS merit scores = 6.76832
CFS merit scores = 6.76732
CFS merit scores = 6.76638
CFS merit scores = 6.76543
CFS merit scores = 6.76451
CFS merit scores = 6.76356
CFS merit scores = 6.76262
CFS merit scores = 6.76175
CFS merit scores = 6.76094
CFS merit scores = 6.75996
CFS merit scores = 6.75899
CFS merit scores = 6.758
CFS merit scores = 6.75702
CFS merit scores = 6.75605
CFS merit scores = 6.75509
CFS merit scores = 6.75409
CFS merit scores = 6.7531
CFS merit scores = 6.7521
CFS merit scores = 6.75105
CFS merit scores = 6.74997
CFS merit scores = 6.74881
CFS merit scores = 6.74758
CFS merit scores = 6.74632
CFS merit scores = 6.74506
CFS merit scores = 6.74382
CFS merit scores = 6.74263
CFS merit scores = 6.74134
CFS merit scores = 6.74007
CFS merit scores = 6.73872
CFS merit scores = 6.73738
CFS merit scores = 6.73603
CFS merit scores = 6.73471
CFS merit scores = 6.73333
CFS merit scores = 6.73198
CFS merit scores = 6.73056
CFS merit scores = 6.72912
CFS merit scores = 6.72769
CFS merit scores = 6.72628
CFS merit scores = 6.72486
CFS merit scores = 6.72345
CFS merit scores = 6.72206
CFS merit scores = 6.72057
CFS merit scores = 6.71915
CFS merit scores = 6.71772
CFS merit scores = 6.71633
CFS merit scores = 6.71497
CFS merit scores = 6.71361
CFS merit scores = 6.71223
CFS merit scores = 6.7109
CFS merit scores = 6.70953
CFS merit scores = 6.70815
CFS merit scores = 6.70665
CFS merit scores = 6.70523
CFS merit scores = 6.70369
CFS merit scores = 6.70219
CFS merit scores = 6.7007
CFS merit scores = 6.69924
CFS merit scores = 6.69777
CFS merit scores = 6.69632
CFS merit scores = 6.69485
CFS merit scores = 6.69345
CFS merit scores = 6.69204
CFS merit scores = 6.6906
CFS merit scores = 6.68915
CFS merit scores = 6.68769
CFS merit scores = 6.68621
CFS merit scores = 6.68466
CFS merit scores = 6.68313
CFS merit scores = 6.68164
CFS merit scores = 6.68013
CFS merit scores = 6.67864
CFS merit scores = 6.67713
CFS merit scores = 6.67565
CFS merit scores = 6.6742
CFS merit scores = 6.67269
CFS merit scores = 6.67122
CFS merit scores = 6.66975
CFS merit scores = 6.66827
CFS merit scores = 6.66676
CFS merit scores = 6.66523
CFS merit scores = 6.66374
CFS merit scores = 6.66227
CFS merit scores = 6.66078
CFS merit scores = 6.65932
CFS merit scores = 6.65787
CFS merit scores = 6.6564
CFS merit scores = 6.65487
CFS merit scores = 6.65335
CFS merit scores = 6.65185
CFS merit scores = 6.65033
CFS merit scores = 6.64882
CFS merit scores = 6.6473
CFS merit scores = 6.64579
CFS merit scores = 6.64426
CFS merit scores = 6.64272
CFS merit scores = 6.64121
CFS merit scores = 6.63967
CFS merit scores = 6.63811
CFS merit scores = 6.63651
CFS merit scores = 6.63495
CFS merit scores = 6.63344
CFS merit scores = 6.63184
CFS merit scores = 6.63022
CFS merit scores = 6.62857
CFS merit scores = 6.62691
CFS merit scores = 6.62525
CFS merit scores = 6.62365
CFS merit scores = 6.62205
CFS merit scores = 6.62048
CFS merit scores = 6.61885
CFS merit scores = 6.6172
CFS merit scores = 6.61555
CFS merit scores = 6.61394
CFS merit scores = 6.6123
CFS merit scores = 6.61066
CFS merit scores = 6.60903
CFS merit scores = 6.6074
CFS merit scores = 6.60575
CFS merit scores = 6.60412
CFS merit scores = 6.60247
CFS merit scores = 6.60085
CFS merit scores = 6.59923
CFS merit scores = 6.59764
CFS merit scores = 6.59606
CFS merit scores = 6.5945
CFS merit scores = 6.5929
CFS merit scores = 6.59133
CFS merit scores = 6.58976
CFS merit scores = 6.58813
CFS merit scores = 6.58644
CFS merit scores = 6.58479
CFS merit scores = 6.58312
CFS merit scores = 6.58146
CFS merit scores = 6.57983
CFS merit scores = 6.57822
CFS merit scores = 6.5766
CFS merit scores = 6.57493
CFS merit scores = 6.57326
CFS merit scores = 6.57157
CFS merit scores = 6.56988
CFS merit scores = 6.56819
CFS merit scores = 6.56647
CFS merit scores = 6.56474
CFS merit scores = 6.563
CFS merit scores = 6.56127
CFS merit scores = 6.55955
CFS merit scores = 6.55786
CFS merit scores = 6.55613
CFS merit scores = 6.55442
CFS merit scores = 6.55275
CFS merit scores = 6.55104
CFS merit scores = 6.54936
CFS merit scores = 6.54767
CFS merit scores = 6.54598
CFS merit scores = 6.54429
CFS merit scores = 6.54259
CFS merit scores = 6.54088
CFS merit scores = 6.53915
CFS merit scores = 6.53741
CFS merit scores = 6.53568
CFS merit scores = 6.53398
CFS merit scores = 6.53228
CFS merit scores = 6.53055
CFS merit scores = 6.52884
CFS merit scores = 6.52717
CFS merit scores = 6.52551
CFS merit scores = 6.52386
CFS merit scores = 6.52219
CFS merit scores = 6.52048
CFS merit scores = 6.51879
CFS merit scores = 6.51714
CFS merit scores = 6.51549
CFS merit scores = 6.51388
CFS merit scores = 6.51218
CFS merit scores = 6.51049
CFS merit scores = 6.50881
CFS merit scores = 6.50714
CFS merit scores = 6.5055
CFS merit scores = 6.50389
CFS merit scores = 6.50225
CFS merit scores = 6.50062
CFS merit scores = 6.49892
CFS merit scores = 6.49723
CFS merit scores = 6.49554
CFS merit scores = 6.49385
CFS merit scores = 6.49219
CFS merit scores = 6.49053
CFS merit scores = 6.48887
CFS merit scores = 6.48716
CFS merit scores = 6.48542
CFS merit scores = 6.48369
CFS merit scores = 6.48195
CFS merit scores = 6.48023
CFS merit scores = 6.47854
CFS merit scores = 6.47682
CFS merit scores = 6.47514
CFS merit scores = 6.4735
CFS merit scores = 6.47178
CFS merit scores = 6.47009
CFS merit scores = 6.46838
CFS merit scores = 6.46665
CFS merit scores = 6.46494
CFS merit scores = 6.46317
CFS merit scores = 6.46142
CFS merit scores = 6.45968
CFS merit scores = 6.45787
CFS merit scores = 6.45606
CFS merit scores = 6.45427
CFS merit scores = 6.45249
CFS merit scores = 6.45069
CFS merit scores = 6.44885
CFS merit scores = 6.44698
CFS merit scores = 6.44511
CFS merit scores = 6.44328
CFS merit scores = 6.44145
CFS merit scores = 6.43964
CFS merit scores = 6.43785
CFS merit scores = 6.43606
CFS merit scores = 6.43425
CFS merit scores = 6.43246
CFS merit scores = 6.43067
CFS merit scores = 6.42885
CFS merit scores = 6.42707
CFS merit scores = 6.42528
CFS merit scores = 6.42352
CFS merit scores = 6.4217
CFS merit scores = 6.4199
CFS merit scores = 6.41811
CFS merit scores = 6.41631
CFS merit scores = 6.41449
CFS merit scores = 6.41265
CFS merit scores = 6.41082
CFS merit scores = 6.40899
CFS merit scores = 6.40713
CFS merit scores = 6.40526
CFS merit scores = 6.40339
CFS merit scores = 6.40152
CFS merit scores = 6.39956
CFS merit scores = 6.39759
CFS merit scores = 6.39561
CFS merit scores = 6.39363
CFS merit scores = 6.3916
CFS merit scores = 6.38953
CFS merit scores = 6.3875
CFS merit scores = 6.38548
CFS merit scores = 6.38341
CFS merit scores = 6.38135
CFS merit scores = 6.37928
CFS merit scores = 6.37715
CFS merit scores = 6.375
CFS merit scores = 6.37288
CFS merit scores = 6.37076
CFS merit scores = 6.36861
CFS merit scores = 6.36647
CFS merit scores = 6.36435
CFS merit scores = 6.3622
CFS merit scores = 6.36008
CFS merit scores = 6.35797
CFS merit scores = 6.35584
CFS merit scores = 6.35373
CFS merit scores = 6.3516
CFS merit scores = 6.34947
CFS merit scores = 6.34735
CFS merit scores = 6.34521
CFS merit scores = 6.34307
CFS merit scores = 6.34087
CFS merit scores = 6.33861
CFS merit scores = 6.33633
CFS merit scores = 6.33403
CFS merit scores = 6.33172
CFS merit scores = 6.32943
CFS merit scores = 6.3271
CFS merit scores = 6.32479
CFS merit scores = 6.32249
CFS merit scores = 6.32015
CFS merit scores = 6.31781
CFS merit scores = 6.31545
CFS merit scores = 6.31308
CFS merit scores = 6.31068
CFS merit scores = 6.30825
CFS merit scores = 6.30586
CFS merit scores = 6.30346
CFS merit scores = 6.30105
CFS merit scores = 6.29866
CFS merit scores = 6.29627
CFS merit scores = 6.29386
CFS merit scores = 6.2914
CFS merit scores = 6.28882
CFS merit scores = 6.28628
CFS merit scores = 6.28376
CFS merit scores = 6.28123
CFS merit scores = 6.27868
CFS merit scores = 6.27616
CFS merit scores = 6.27366
CFS merit scores = 6.27117
CFS merit scores = 6.26866
CFS merit scores = 6.26618
CFS merit scores = 6.26364
CFS merit scores = 6.26111
CFS merit scores = 6.25859
CFS merit scores = 6.25607
CFS merit scores = 6.25357
CFS merit scores = 6.2511
CFS merit scores = 6.24857
CFS merit scores = 6.24601
CFS merit scores = 6.24345
CFS merit scores = 6.24089
CFS merit scores = 6.23833
CFS merit scores = 6.2357
CFS merit scores = 6.23306
CFS merit scores = 6.23042
CFS merit scores = 6.22773
CFS merit scores = 6.22501
CFS merit scores = 6.22232
CFS merit scores = 6.21961
CFS merit scores = 6.21689
CFS merit scores = 6.21421
CFS merit scores = 6.21151
CFS merit scores = 6.20884
CFS merit scores = 6.20619
CFS merit scores = 6.20354
CFS merit scores = 6.20093
CFS merit scores = 6.19827
CFS merit scores = 6.19561
CFS merit scores = 6.19284
CFS merit scores = 6.19009
CFS merit scores = 6.18731
CFS merit scores = 6.18452
CFS merit scores = 6.18174
CFS merit scores = 6.1789
CFS merit scores = 6.17607
CFS merit scores = 6.17324
CFS merit scores = 6.17042
CFS merit scores = 6.16761
CFS merit scores = 6.16483
CFS merit scores = 6.162
CFS merit scores = 6.15917
CFS merit scores = 6.15636
CFS merit scores = 6.15356
CFS merit scores = 6.15076
CFS merit scores = 6.14797
CFS merit scores = 6.14517
CFS merit scores = 6.14236
CFS merit scores = 6.13952
CFS merit scores = 6.13667
CFS merit scores = 6.13385
CFS merit scores = 6.131
CFS merit scores = 6.12811
CFS merit scores = 6.12519
CFS merit scores = 6.12225
CFS merit scores = 6.11926
CFS merit scores = 6.11628
CFS merit scores = 6.1133
CFS merit scores = 6.11031
CFS merit scores = 6.10731
CFS merit scores = 6.10431
CFS merit scores = 6.10131
CFS merit scores = 6.09829
CFS merit scores = 6.09525
CFS merit scores = 6.09224
CFS merit scores = 6.08922
CFS merit scores = 6.08624
CFS merit scores = 6.0832
CFS merit scores = 6.0802
CFS merit scores = 6.07718
CFS merit scores = 6.07416
CFS merit scores = 6.07113
CFS merit scores = 6.0681
CFS merit scores = 6.06507
CFS merit scores = 6.06201
CFS merit scores = 6.05899
CFS merit scores = 6.05593
CFS merit scores = 6.0529
CFS merit scores = 6.04988
CFS merit scores = 6.04686
CFS merit scores = 6.04386
CFS merit scores = 6.04088
CFS merit scores = 6.03787
CFS merit scores = 6.03482
CFS merit scores = 6.03178
CFS merit scores = 6.0287
CFS merit scores = 6.02564
CFS merit scores = 6.02259
CFS merit scores = 6.01956
CFS merit scores = 6.01654
CFS merit scores = 6.01352
CFS merit scores = 6.0105
CFS merit scores = 6.00748
CFS merit scores = 6.00446
CFS merit scores = 6.00138
CFS merit scores = 5.99833
CFS merit scores = 5.99527
CFS merit scores = 5.99217
CFS merit scores = 5.9891
CFS merit scores = 5.98602
CFS merit scores = 5.98294
CFS merit scores = 5.97988
CFS merit scores = 5.97677
CFS merit scores = 5.97366
CFS merit scores = 5.97056
CFS merit scores = 5.96745
CFS merit scores = 5.96436
CFS merit scores = 5.96125
CFS merit scores = 5.95812
CFS merit scores = 5.95498
CFS merit scores = 5.95185
CFS merit scores = 5.94869
CFS merit scores = 5.94554
CFS merit scores = 5.94231
CFS merit scores = 5.93911
CFS merit scores = 5.9359
CFS merit scores = 5.93266
CFS merit scores = 5.92943
CFS merit scores = 5.92619
CFS merit scores = 5.92294
CFS merit scores = 5.9197
CFS merit scores = 5.9164
CFS merit scores = 5.91312
CFS merit scores = 5.90978
CFS merit scores = 5.90644
CFS merit scores = 5.90308
CFS merit scores = 5.89968
CFS merit scores = 5.8963
CFS merit scores = 5.89291
CFS merit scores = 5.88949
CFS merit scores = 5.88611
CFS merit scores = 5.88268
CFS merit scores = 5.87922
CFS merit scores = 5.87565
CFS merit scores = 5.87206
CFS merit scores = 5.86848
CFS merit scores = 5.86491
CFS merit scores = 5.86133
CFS merit scores = 5.8577
CFS merit scores = 5.85397
CFS merit scores = 5.85019
CFS merit scores = 5.84637
CFS merit scores = 5.84251
CFS merit scores = 5.83856
CFS merit scores = 5.83455
CFS merit scores = 5.83052
CFS merit scores = 5.82633
CFS merit scores = 5.82213
CFS merit scores = 5.81792
CFS merit scores = 5.81363
CFS merit scores = 5.80929
CFS merit scores = 5.80497
CFS merit scores = 5.80063
CFS merit scores = 5.79627
CFS merit scores = 5.79177
CFS merit scores = 5.78728
CFS merit scores = 5.78266
CFS merit scores = 5.77805
CFS merit scores = 5.77339
CFS merit scores = 5.76873
CFS merit scores = 5.76409
CFS merit scores = 5.75931
CFS merit scores = 5.75443
CFS merit scores = 5.7495
CFS merit scores = 5.7445
CFS merit scores = 5.73931
CFS merit scores = 5.73413
CFS merit scores = 5.72889
CFS merit scores = 5.72363
CFS merit scores = 5.71838
CFS merit scores = 5.71298
CFS merit scores = 5.70761
CFS merit scores = 5.70216
CFS merit scores = 5.69665
CFS merit scores = 5.69106
CFS merit scores = 5.68548
CFS merit scores = 5.67993
CFS merit scores = 5.67436
CFS merit scores = 5.66884
CFS merit scores = 5.66331
CFS merit scores = 5.65768
CFS merit scores = 5.65201
CFS merit scores = 5.64627
CFS merit scores = 5.64054
CFS merit scores = 5.63472
CFS merit scores = 5.62859
CFS merit scores = 5.62248
CFS merit scores = 5.61629
CFS merit scores = 5.61005
CFS merit scores = 5.60385
CFS merit scores = 5.59679
CFS merit scores = 5.58975
CFS merit scores = 5.58207
CFS merit scores = 5.5739
CFS merit scores = 5.56539
CFS merit scores = 5.55646
CFS merit scores = 5.54727
CFS merit scores = 5.52999
cnt = 1	feature = 64	correl = 0.363379	descr = Position_Specific_Bin_Base_20_Base_A
cnt = 2	feature = 652	correl = -0.179023	descr = N_Gram_GGC
cnt = 3	feature = 50	correl = -0.0638493	descr = Position_Specific_Bin_Base_16_Base_G
cnt = 4	feature = 442	correl = -0.0626833	descr = N_Gram_CGAA
cnt = 5	feature = 719	correl = -0.0516653	descr = N_Gram_GTGCC
cnt = 6	feature = 578	correl = 0.0453418	descr = N_Gram_GATTG
cnt = 7	feature = 449	correl = -0.0482257	descr = N_Gram_CGAGT
cnt = 8	feature = 231	correl = -0.0321312	descr = N_Gram_ACGCA
cnt = 9	feature = 889	correl = -0.0316776	descr = N_Gram_TTACG
cnt = 10	feature = 437	correl = 0.0261665	descr = N_Gram_CCTTA
cnt = 11	feature = 336	correl = 0.0274122	descr = N_Gram_CAACG
cnt = 12	feature = 451	correl = -0.0312372	descr = N_Gram_CGATA
cnt = 13	feature = 426	correl = 0.0263658	descr = N_Gram_CCTAT
cnt = 14	feature = 816	correl = -0.0442296	descr = N_Gram_TCGCG
cnt = 15	feature = 232	correl = 0.0265427	descr = N_Gram_ACGCT
cnt = 16	feature = 745	correl = 0.0261758	descr = N_Gram_TAAGC
cnt = 17	feature = 507	correl = -0.0248377	descr = N_Gram_CTATT
cnt = 18	feature = 577	correl = 0.0388849	descr = N_Gram_GATTA
cnt = 19	feature = 888	correl = -0.0309369	descr = N_Gram_TTACC
cnt = 20	feature = 505	correl = 0.0313429	descr = N_Gram_CTATC
cnt = 21	feature = 272	correl = 0.0330161	descr = N_Gram_AGTAA
cnt = 22	feature = 448	correl = 0.0332288	descr = N_Gram_CGAGA
cnt = 23	feature = 452	correl = -0.0230941	descr = N_Gram_CGATC
cnt = 24	feature = 225	correl = 0.0233433	descr = N_Gram_ACCGC
cnt = 25	feature = 492	correl = 0.0406581	descr = N_Gram_CGTTT
cnt = 26	feature = 424	correl = 0.0537419	descr = N_Gram_CCTAA
cnt = 27	feature = 283	correl = 0.0262498	descr = N_Gram_ATAGC
cnt = 28	feature = 230	correl = -0.0375461	descr = N_Gram_ACGAC
cnt = 29	feature = 892	correl = 0.0333516	descr = N_Gram_TTAGC
cnt = 30	feature = 702	correl = 0.0316502	descr = N_Gram_GTACC
cnt = 31	feature = 701	correl = -0.0263622	descr = N_Gram_GTAAT
cnt = 32	feature = 621	correl = -0.046508	descr = N_Gram_GCGGT
cnt = 33	feature = 934	correl = -0.0215004	descr = N_Gram_TTTCG
cnt = 34	feature = 755	correl = 0.0225324	descr = N_Gram_TACCG
cnt = 35	feature = 488	correl = -0.0377013	descr = N_Gram_CGTGG
cnt = 36	feature = 550	correl = -0.0233977	descr = N_Gram_GACCC
cnt = 37	feature = 711	correl = 0.0526348	descr = N_Gram_GTCGC
cnt = 38	feature = 728	correl = 0.0369533	descr = N_Gram_GTGTG
cnt = 39	feature = 490	correl = -0.06787	descr = N_Gram_CGTTC
cnt = 40	feature = 476	correl = -0.0616535	descr = N_Gram_CGGGG
cnt = 41	feature = 506	correl = 0.0343333	descr = N_Gram_CTATG
cnt = 42	feature = 819	correl = 0.0385944	descr = N_Gram_TCGGA
cnt = 43	feature = 208	correl = 0.0296831	descr = N_Gram_ACAAG
cnt = 44	feature = 896	correl = 0.0312217	descr = N_Gram_TTATG
cnt = 45	feature = 447	correl = -0.0375461	descr = N_Gram_CGACG
cnt = 46	feature = 332	correl = -0.0341862	descr = N_Gram_CAAAA
cnt = 47	feature = 765	correl = 0.0458411	descr = N_Gram_TAGAG
cnt = 48	feature = 714	correl = 0.0478948	descr = N_Gram_GTCTA
cnt = 49	feature = 480	correl = -0.0250027	descr = N_Gram_CGGTG
cnt = 50	feature = 613	correl = -0.0393818	descr = N_Gram_GCGCA
cnt = 51	feature = 295	correl = -0.0217384	descr = N_Gram_ATCCC
cnt = 52	feature = 329	correl = 0.0258424	descr = N_Gram_ATTTA
cnt = 53	feature = 314	correl = -0.0221883	descr = N_Gram_ATGTA
cnt = 54	feature = 280	correl = -0.0240026	descr = N_Gram_ATACA
cnt = 55	feature = 708	correl = -0.0234628	descr = N_Gram_GTCCG
cnt = 56	feature = 760	correl = 0.0357127	descr = N_Gram_TACTG
cnt = 57	feature = 485	correl = -0.0511879	descr = N_Gram_CGTCG
cnt = 58	feature = 528	correl = -0.0404692	descr = N_Gram_CTTAA
cnt = 59	feature = 671	correl = -0.0647601	descr = N_Gram_GGGAA
cnt = 60	feature = 771	correl = 0.04072	descr = N_Gram_TAGTG
cnt = 61	feature = 551	correl = -0.0546012	descr = N_Gram_GACCG
cnt = 62	feature = 624	correl = -0.0240268	descr = N_Gram_GCGTG
cnt = 63	feature = 510	correl = -0.029587	descr = N_Gram_CTCAC
cnt = 64	feature = 584	correl = -0.0731848	descr = N_Gram_GCAAT
cnt = 65	feature = 425	correl = 0.0357518	descr = N_Gram_CCTAC
cnt = 66	feature = 284	correl = 0.0347119	descr = N_Gram_ATAGG
cnt = 67	feature = 458	correl = -0.0412945	descr = N_Gram_CGCCC
cnt = 68	feature = 516	correl = 0.0284235	descr = N_Gram_CTCTA
cnt = 69	feature = 700	correl = 0.0460699	descr = N_Gram_GTAAG
cnt = 70	feature = 620	correl = -0.0263238	descr = N_Gram_GCGGG
cnt = 71	feature = 240	correl = 0.0710403	descr = N_Gram_ACTAC
cnt = 72	feature = 853	correl = 0.0411271	descr = N_Gram_TGCAT
cnt = 73	feature = 529	correl = 0.0289254	descr = N_Gram_CTTAG
cnt = 74	feature = 784	correl = -0.0269872	descr = N_Gram_TATTA
cnt = 75	feature = 481	correl = -0.0311573	descr = N_Gram_CGGTT
cnt = 76	feature = 418	correl = -0.0412444	descr = N_Gram_CCGCT
cnt = 77	feature = 747	correl = -0.0581861	descr = N_Gram_TAATC
cnt = 78	feature = 350	correl = 0.0482254	descr = N_Gram_CACTC
cnt = 79	feature = 502	correl = -0.0255888	descr = N_Gram_CTAGG
cnt = 80	feature = 365	correl = 0.0379052	descr = N_Gram_CAGTT
cnt = 81	feature = 774	correl = 0.0751151	descr = N_Gram_TATAA
cnt = 82	feature = 926	correl = 0.04353	descr = N_Gram_TTGTG
cnt = 83	feature = 831	correl = -0.0369611	descr = N_Gram_TCTCG
cnt = 84	feature = 823	correl = 0.0879704	descr = N_Gram_TCGTG
cnt = 85	feature = 897	correl = 0.0231801	descr = N_Gram_TTATT
cnt = 86	feature = 463	correl = -0.0385553	descr = N_Gram_CGCGT
cnt = 87	feature = 748	correl = -0.0215768	descr = N_Gram_TAATG
cnt = 88	feature = 235	correl = -0.0338588	descr = N_Gram_ACGGG
cnt = 89	feature = 757	correl = -0.0234912	descr = N_Gram_TACG
cnt = 90	feature = 509	correl = -0.0525979	descr = N_Gram_CTCAA
cnt = 91	feature = 277	correl = -0.0227504	descr = N_Gram_AGTGG
cnt = 92	feature = 582	correl = -0.0702504	descr = N_Gram_GCAAA
cnt = 93	feature = 229	correl = -0.0393504	descr = N_Gram_ACGAA
cnt = 94	feature = 904	correl = 0.0327375	descr = N_Gram_TTCGC
cnt = 95	feature = 782	correl = 0.0365681	descr = N_Gram_TATGT
cnt = 96	feature = 645	correl = -0.0588814	descr = N_Gram_GGACC
cnt = 97	feature = 544	correl = 0.0582196	descr = N_Gram_GAATA
cnt = 98	feature = 917	correl = 0.0404474	descr = N_Gram_TTGCA
cnt = 99	feature = 495	correl = 0.064784	descr = N_Gram_CTAAG
cnt = 100	feature = 445	correl = -0.0256825	descr = N_Gram_CGACA
cnt = 101	feature = 384	correl = -0.0225413	descr = N_Gram_CCAAG
cnt = 102	feature = 559	correl = 0.0256	descr = N_Gram_GAGAA
cnt = 103	feature = 781	correl = 0.0577073	descr = N_Gram_TATGA
cnt = 104	feature = 560	correl = -0.0396741	descr = N_Gram_GAGAT
cnt = 105	feature = 406	correl = -0.0368185	descr = N_Gram_CCCGG
cnt = 106	feature = 729	correl = -0.0497275	descr = N_Gram_GTTAG
cnt = 107	feature = 296	correl = 0.0219005	descr = N_Gram_ATCCG
cnt = 108	feature = 625	correl = -0.0494015	descr = N_Gram_GCGTT
cnt = 109	feature = 318	correl = -0.0352462	descr = N_Gram_ATTAA
cnt = 110	feature = 857	correl = -0.0227017	descr = N_Gram_TGCCT
cnt = 111	feature = 633	correl = -0.0363892	descr = N_Gram_GCTGA
cnt = 112	feature = 287	correl = 0.0245904	descr = N_Gram_ATATC
cnt = 113	feature = 615	correl = -0.0807286	descr = N_Gram_GCGCG
cnt = 114	feature = 446	correl = -0.039993	descr = N_Gram_CGACC
cnt = 115	feature = 730	correl = 0.0395513	descr = N_Gram_GTTCG
cnt = 116	feature = 479	correl = -0.038447	descr = N_Gram_CGGTC
cnt = 117	feature = 583	correl = 0.0556304	descr = N_Gram_GCAAC
cnt = 118	feature = 756	correl = 0.0276855	descr = N_Gram_TACCT
cnt = 119	feature = 433	correl = -0.0592332	descr = N_Gram_CCTGA
cnt = 120	feature = 832	correl = 0.0456743	descr = N_Gram_TCTCT
cnt = 121	feature = 877	correl = 0.0411835	descr = N_Gram_TGTCG
cnt = 122	feature = 752	correl = 0.0835953	descr = N_Gram_TACAA
cnt = 123	feature = 767	correl = 0.0536372	descr = N_Gram_TAGCA
cnt = 124	feature = 660	correl = -0.027018	descr = N_Gram_GGCCG
cnt = 125	feature = 875	correl = 0.029628	descr = N_Gram_TGTAT
cnt = 126	feature = 211	correl = 0.027132	descr = N_Gram_ACACA
cnt = 127	feature = 915	correl = 0.0368866	descr = N_Gram_TTGAC
cnt = 128	feature = 655	correl = -0.0284488	descr = N_Gram_GGCAC
cnt = 129	feature = 618	correl = -0.0390051	descr = N_Gram_GCGGA
cnt = 130	feature = 920	correl = 0.047674	descr = N_Gram_TTGGA
cnt = 131	feature = 400	correl = -0.0395225	descr = N_Gram_CCCCA
cnt = 132	feature = 275	correl = 0.0278558	descr = N_Gram_AGTCT
cnt = 133	feature = 343	correl = -0.0228021	descr = N_Gram_CACCG
cnt = 134	feature = 430	correl = -0.0820678	descr = N_Gram_CCTCG
cnt = 135	feature = 368	correl = -0.0551569	descr = N_Gram_CATAA
cnt = 136	feature = 466	correl = -0.0445736	descr = N_Gram_CGCTC
cnt = 137	feature = 405	correl = -0.0566775	descr = N_Gram_CCCGC
cnt = 138	feature = 941	correl = 0.0405319	descr = N_Gram_TTTTA
cnt = 139	feature = 763	correl = 0.0351761	descr = N_Gram_TAGAA
cnt = 140	feature = 786	correl = 0.0221044	descr = N_Gram_TATTG
cnt = 141	feature = 335	correl = 0.0261098	descr = N_Gram_CAACC
cnt = 142	feature = 843	correl = 0.0383422	descr = N_Gram_TGAAC
cnt = 143	feature = 3	correl = 0.0908252	descr = Position_Specific_Bin_Base_1_Base_A
cnt = 144	feature = 337	correl = 0.0487995	descr = N_Gram_CAAGC
cnt = 145	feature = 19	correl = -0.0328288	descr = Position_Specific_Bin_Base_6_Base_C
cnt = 146	feature = 769	correl = 0.0280791	descr = N_Gram_TAGGC
cnt = 147	feature = 34	correl = -0.0342594	descr = Position_Specific_Bin_Base_11_Base_C
cnt = 148	feature = 547	correl = 0.0476164	descr = N_Gram_GACAA
cnt = 149	feature = 858	correl = 0.0511987	descr = N_Gram_TGCGA
cnt = 150	feature = 269	correl = 0.0828974	descr = N_Gram_AGGTA
cnt = 151	feature = 260	correl = -0.0315008	descr = N_Gram_AGCGT
cnt = 152	feature = 651	correl = 0.0366946	descr = N_Gram_GGATT
cnt = 153	feature = 347	correl = -0.0354675	descr = N_Gram_CACGG
cnt = 154	feature = 569	correl = -0.0263588	descr = N_Gram_GAGTT
cnt = 155	feature = 796	correl = 0.0335408	descr = N_Gram_TCAGT
cnt = 156	feature = 695	correl = -0.0472679	descr = N_Gram_GGTTA
cnt = 157	feature = 472	correl = -0.109396	descr = N_Gram_CGGCG
cnt = 158	feature = 555	correl = 0.0702169	descr = N_Gram_GACTA
cnt = 159	feature = 696	correl = -0.0593672	descr = N_Gram_GGTTG
cnt = 160	feature = 504	correl = 0.0575007	descr = N_Gram_CTATA
cnt = 161	feature = 500	correl = 0.0258957	descr = N_Gram_CTAGA
cnt = 162	feature = 609	correl = -0.0462326	descr = N_Gram_GCCTT
cnt = 163	feature = 591	correl = -0.0465131	descr = N_Gram_GCATA
cnt = 164	feature = 795	correl = -0.0453528	descr = N_Gram_TCAGA
cnt = 165	feature = 501	correl = 0.0721006	descr = N_Gram_CTAGC
cnt = 166	feature = 6	correl = -0.0394958	descr = Position_Specific_Bin_Base_2_Base_A
cnt = 167	feature = 398	correl = -0.0753719	descr = N_Gram_CCCAT
cnt = 168	feature = 0	correl = 0.0378899	descr = Position_Specific_Bin_Base_0_Base_A
cnt = 169	feature = 540	correl = -0.0549028	descr = N_Gram_GAAGA
cnt = 170	feature = 286	correl = 0.0294834	descr = N_Gram_ATATA
cnt = 171	feature = 306	correl = -0.0227831	descr = N_Gram_ATGAC
cnt = 172	feature = 377	correl = 0.037855	descr = N_Gram_CATGT
cnt = 173	feature = 415	correl = -0.0672884	descr = N_Gram_CCGAT
cnt = 174	feature = 638	correl = -0.0601631	descr = N_Gram_GCTTT
cnt = 175	feature = 396	correl = -0.0214254	descr = N_Gram_CCCAA
cnt = 176	feature = 402	correl = -0.040172	descr = N_Gram_CCCCT
cnt = 177	feature = 565	correl = -0.073255	descr = N_Gram_GAGGC
cnt = 178	feature = 677	correl = -0.0235753	descr = N_Gram_GGGCT
cnt = 179	feature = 586	correl = -0.0472726	descr = N_Gram_GCACC
cnt = 180	feature = 566	correl = -0.0384571	descr = N_Gram_GAGGG
cnt = 181	feature = 642	correl = -0.0227463	descr = N_Gram_GGAAC
cnt = 182	feature = 759	correl = 0.068002	descr = N_Gram_TACTA
cnt = 183	feature = 925	correl = 0.0239669	descr = N_Gram_TTGTC
cnt = 184	feature = 359	correl = 0.0214134	descr = N_Gram_CAGCT
cnt = 185	feature = 307	correl = 0.0564554	descr = N_Gram_ATGAG
cnt = 186	feature = 687	correl = 0.0273535	descr = N_Gram_GGTAC
cnt = 187	feature = 727	correl = 0.0389719	descr = N_Gram_GTGTA
cnt = 188	feature = 270	correl = -0.0227126	descr = N_Gram_AGGTG
cnt = 189	feature = 815	correl = 0.0530325	descr = N_Gram_TCGCA
cnt = 190	feature = 63	correl = 0.0544667	descr = Position_Specific_Bin_Base_19_Base_T
cnt = 191	feature = 42	correl = -0.032372	descr = Position_Specific_Bin_Base_14_Base_C
cnt = 192	feature = 484	correl = -0.0462418	descr = N_Gram_CGTCC
cnt = 193	feature = 557	correl = 0.044337	descr = N_Gram_GACTG
cnt = 194	feature = 777	correl = 0.0665932	descr = N_Gram_TATCA
cnt = 195	feature = 244	correl = -0.0432176	descr = N_Gram_ACTGC
cnt = 196	feature = 214	correl = 0.0630837	descr = N_Gram_ACAGT
cnt = 197	feature = 553	correl = -0.0301663	descr = N_Gram_GACGG
cnt = 198	feature = 775	correl = 0.0456487	descr = N_Gram_TATAG
cnt = 199	feature = 616	correl = -0.0555637	descr = N_Gram_GCGCT
cnt = 200	feature = 412	correl = -0.0570658	descr = N_Gram_CCGAA
cnt = 201	feature = 740	correl = 0.0220367	descr = N_Gram_TAAAG
cnt = 202	feature = 778	correl = 0.051745	descr = N_Gram_TATCG
cnt = 203	feature = 850	correl = 0.028196	descr = N_Gram_TGATT
cnt = 204	feature = 598	correl = -0.0262613	descr = N_Gram_GCCAT
cnt = 205	feature = 434	correl = -0.0631522	descr = N_Gram_CCTGC
cnt = 206	feature = 249	correl = -0.0220244	descr = N_Gram_AGACC
cnt = 207	feature = 413	correl = -0.0467503	descr = N_Gram_CCGAC
cnt = 208	feature = 562	correl = -0.0540257	descr = N_Gram_GAGCC
cnt = 209	feature = 943	correl = 0.0354029	descr = N_Gram_TTTTG
cnt = 210	feature = 28	correl = 0.0276972	descr = Position_Specific_Bin_Base_9_Base_T
cnt = 211	feature = 705	correl = 0.0312411	descr = N_Gram_GTCAT
cnt = 212	feature = 779	correl = 0.0242657	descr = N_Gram_TATCT
cnt = 213	feature = 600	correl = -0.0819392	descr = N_Gram_GCCCA
cnt = 214	feature = 631	correl = 0.0434217	descr = N_Gram_GCTCT
cnt = 215	feature = 887	correl = 0.056557	descr = N_Gram_TTACA
cnt = 216	feature = 859	correl = -0.0313473	descr = N_Gram_TGCGC
cnt = 217	feature = 67	correl = 0.107189	descr = Position_Specific_Bin_Base_20_Base_T
cnt = 218	feature = 930	correl = 0.0632982	descr = N_Gram_TTTAG
cnt = 219	feature = 311	correl = -0.0253183	descr = N_Gram_ATGGA
cnt = 220	feature = 511	correl = 0.0278845	descr = N_Gram_CTCAT
cnt = 221	feature = 54	correl = -0.045521	descr = Position_Specific_Bin_Base_17_Base_G
cnt = 222	feature = 869	correl = -0.0405617	descr = N_Gram_TGGGA
cnt = 223	feature = 680	correl = -0.0696925	descr = N_Gram_GGGGC
cnt = 224	feature = 47	correl = -0.0268652	descr = Position_Specific_Bin_Base_15_Base_T
cnt = 225	feature = 556	correl = -0.0276736	descr = N_Gram_GACTC
cnt = 226	feature = 874	correl = 0.0222116	descr = N_Gram_TGTAG
cnt = 227	feature = 914	correl = 0.0643269	descr = N_Gram_TTGAA
cnt = 228	feature = 820	correl = -0.0262676	descr = N_Gram_TCGGC
cnt = 229	feature = 675	correl = -0.100407	descr = N_Gram_GGGCC
cnt = 230	feature = 265	correl = -0.0266928	descr = N_Gram_AGGCA
cnt = 231	feature = 39	correl = 0.0521174	descr = Position_Specific_Bin_Base_13_Base_A
cnt = 232	feature = 25	correl = -0.0956516	descr = Position_Specific_Bin_Base_8_Base_C
cnt = 233	feature = 325	correl = 0.024741	descr = N_Gram_ATTGC
cnt = 234	feature = 518	correl = -0.0535952	descr = N_Gram_CTGAG
cnt = 235	feature = 11	correl = 0.0690295	descr = Position_Specific_Bin_Base_3_Base_G
cnt = 236	feature = 487	correl = 0.0589496	descr = N_Gram_CGTGA
cnt = 237	feature = 14	correl = -0.0774296	descr = Position_Specific_Bin_Base_4_Base_C
cnt = 238	feature = 346	correl = -0.0367661	descr = N_Gram_CACGA
cnt = 239	feature = 1	correl = 0.115975	descr = Position_Specific_Bin_Base_0_Base_C
cnt = 240	feature = 160	correl = -0.0901814	descr = Fold_of_Target_NoBeginbrace_noends_Pos_20
cnt = 241	feature = 327	correl = 0.0454373	descr = N_Gram_ATTGT
cnt = 242	feature = 791	correl = 0.0510623	descr = N_Gram_TCAAC
cnt = 243	feature = 722	correl = -0.0487883	descr = N_Gram_GTGGA
cnt = 244	feature = 838	correl = 0.0223697	descr = N_Gram_TCTTG
cnt = 245	feature = 813	correl = 0.0308208	descr = N_Gram_TCGAG
cnt = 246	feature = 739	correl = 0.0563375	descr = N_Gram_TAAAC
cnt = 247	feature = 58	correl = -0.0471093	descr = Position_Specific_Bin_Base_18_Base_G
cnt = 248	feature = 250	correl = -0.0417226	descr = N_Gram_AGAGA
cnt = 249	feature = 4	correl = -0.025699	descr = Position_Specific_Bin_Base_1_Base_C
cnt = 250	feature = 679	correl = -0.0558781	descr = N_Gram_GGGGA
cnt = 251	feature = 514	correl = -0.0519124	descr = N_Gram_CTCGT
cnt = 252	feature = 364	correl = 0.0297756	descr = N_Gram_CAGTA
cnt = 253	feature = 383	correl = -0.0355436	descr = N_Gram_CCAAA
cnt = 254	feature = 462	correl = -0.0671136	descr = N_Gram_CGCGG
cnt = 255	feature = 805	correl = -0.0301254	descr = N_Gram_TCCCG
cnt = 256	feature = 939	correl = 0.051637	descr = N_Gram_TTTGT
cnt = 257	feature = 21	correl = -0.125311	descr = Position_Specific_Bin_Base_7_Base_C
cnt = 258	feature = 734	correl = 0.0341291	descr = N_Gram_GTTTC
cnt = 259	feature = 421	correl = -0.0295375	descr = N_Gram_CCGGT
cnt = 260	feature = 826	correl = 0.0585632	descr = N_Gram_TCTAC
cnt = 261	feature = 266	correl = 0.0224497	descr = N_Gram_AGGCT
cnt = 262	feature = 414	correl = -0.050809	descr = N_Gram_CCGAG
cnt = 263	feature = 51	correl = 0.0300669	descr = Position_Specific_Bin_Base_16_Base_T
cnt = 264	feature = 468	correl = -0.030131	descr = N_Gram_CGGAG
cnt = 265	feature = 341	correl = -0.0371897	descr = N_Gram_CACAT
cnt = 266	feature = 686	correl = 0.040743	descr = N_Gram_GGTAA
cnt = 267	feature = 749	correl = 0.0655212	descr = N_Gram_TAATT
cnt = 268	feature = 593	correl = 0.0347099	descr = N_Gram_GCATT
cnt = 269	feature = 276	correl = 0.0468562	descr = N_Gram_AGTGA
cnt = 270	feature = 597	correl = -0.0684797	descr = N_Gram_GCCAG
cnt = 271	feature = 931	correl = 0.0269124	descr = N_Gram_TTTAT
cnt = 272	feature = 262	correl = 0.0321154	descr = N_Gram_AGCTT
cnt = 273	feature = 704	correl = 0.042001	descr = N_Gram_GTCAA
cnt = 274	feature = 18	correl = 0.0603946	descr = Position_Specific_Bin_Base_5_Base_T
cnt = 275	feature = 254	correl = -0.0434407	descr = N_Gram_AGATG
cnt = 276	feature = 264	correl = -0.0586054	descr = N_Gram_AGGAG
cnt = 277	feature = 61	correl = -0.124941	descr = Position_Specific_Bin_Base_19_Base_C
cnt = 278	feature = 213	correl = 0.0466279	descr = N_Gram_ACAGC
cnt = 279	feature = 848	correl = 0.0590968	descr = N_Gram_TGATA
cnt = 280	feature = 315	correl = 0.0223458	descr = N_Gram_ATGTC
cnt = 281	feature = 623	correl = -0.0863611	descr = N_Gram_GCGTC
cnt = 282	feature = 309	correl = 0.0270765	descr = N_Gram_ATGCT
cnt = 283	feature = 37	correl = 0.0359216	descr = Position_Specific_Bin_Base_12_Base_A
cnt = 284	feature = 809	correl = -0.0345254	descr = N_Gram_TCCTG
cnt = 285	feature = 596	correl = -0.0306873	descr = N_Gram_GCCAC
cnt = 286	feature = 319	correl = 0.0301148	descr = N_Gram_ATTAG
cnt = 287	feature = 856	correl = -0.0304017	descr = N_Gram_TGCCG
cnt = 288	feature = 724	correl = -0.0569172	descr = N_Gram_GTGGG
cnt = 289	feature = 59	correl = 0.0331232	descr = Position_Specific_Bin_Base_18_Base_T
cnt = 290	feature = 807	correl = 0.0693504	descr = N_Gram_TCCTA
cnt = 291	feature = 725	correl = -0.023903	descr = N_Gram_GTGGT
cnt = 292	feature = 303	correl = 0.0489401	descr = N_Gram_ATCTG
cnt = 293	feature = 541	correl = -0.0349037	descr = N_Gram_GAAGC
cnt = 294	feature = 855	correl = -0.0620522	descr = N_Gram_TGCCC
cnt = 295	feature = 33	correl = -0.0370236	descr = Position_Specific_Bin_Base_11_Base_A
cnt = 296	feature = 792	correl = 0.0238105	descr = N_Gram_TCAAG
cnt = 297	feature = 654	correl = -0.0675656	descr = N_Gram_GGCAA
cnt = 298	feature = 294	correl = 0.0624627	descr = N_Gram_ATCCA
cnt = 299	feature = 312	correl = -0.0323597	descr = N_Gram_ATGGG
cnt = 300	feature = 667	correl = -0.0591007	descr = N_Gram_GGCTG
cnt = 301	feature = 629	correl = -0.0487211	descr = N_Gram_GCTCC
cnt = 302	feature = 498	correl = 0.080078	descr = N_Gram_CTACT
cnt = 303	feature = 29	correl = 0.0751094	descr = Position_Specific_Bin_Base_10_Base_A
cnt = 304	feature = 387	correl = -0.0311572	descr = N_Gram_CCACG
cnt = 305	feature = 10	correl = 0.0264599	descr = Position_Specific_Bin_Base_3_Base_A
cnt = 306	feature = 66	correl = -0.166724	descr = Position_Specific_Bin_Base_20_Base_G
cnt = 307	feature = 431	correl = -0.0691111	descr = N_Gram_CCTCT
cnt = 308	feature = 257	correl = -0.0523699	descr = N_Gram_AGCCC
cnt = 309	feature = 241	correl = 0.0424518	descr = N_Gram_ACTCT
cnt = 310	feature = 461	correl = -0.0744575	descr = N_Gram_CGCGC
cnt = 311	feature = 712	correl = -0.0257375	descr = N_Gram_GTCGG
cnt = 312	feature = 794	correl = -0.0571914	descr = N_Gram_TCACG
cnt = 313	feature = 370	correl = 0.0250717	descr = N_Gram_CATAT
cnt = 314	feature = 806	correl = -0.0223165	descr = N_Gram_TCCGC
cnt = 315	feature = 41	correl = 0.103117	descr = Position_Specific_Bin_Base_14_Base_A
cnt = 316	feature = 852	correl = 0.0242315	descr = N_Gram_TGCAA
cnt = 317	feature = 52	correl = 0.0467491	descr = Position_Specific_Bin_Base_17_Base_A
cnt = 318	feature = 860	correl = -0.0350527	descr = N_Gram_TGCGG
cnt = 319	feature = 690	correl = -0.0753693	descr = N_Gram_GGTCC
cnt = 320	feature = 643	correl = -0.0495624	descr = N_Gram_GGAAG
cnt = 321	feature = 16	correl = 0.0292485	descr = Position_Specific_Bin_Base_4_Base_T
cnt = 322	feature = 326	correl = 0.0417219	descr = N_Gram_ATTGG
cnt = 323	feature = 713	correl = 0.0719565	descr = N_Gram_GTCGT
cnt = 324	feature = 344	correl = -0.0424058	descr = N_Gram_CACCT
cnt = 325	feature = 299	correl = 0.0494741	descr = N_Gram_ATCGA
cnt = 326	feature = 880	correl = 0.069089	descr = N_Gram_TGTGT
cnt = 327	feature = 401	correl = -0.0644952	descr = N_Gram_CCCCG
cnt = 328	feature = 526	correl = 0.0387593	descr = N_Gram_CTGTT
cnt = 329	feature = 376	correl = -0.0467956	descr = N_Gram_CATGG
cnt = 330	feature = 391	correl = -0.0474574	descr = N_Gram_CCAGG
cnt = 331	feature = 909	correl = 0.0340897	descr = N_Gram_TTCTC
cnt = 332	feature = 2	correl = -0.149004	descr = Position_Specific_Bin_Base_0_Base_G
cnt = 333	feature = 524	correl = 0.0340354	descr = N_Gram_CTGGT
cnt = 334	feature = 908	correl = 0.0481384	descr = N_Gram_TTCTA
cnt = 335	feature = 845	correl = 0.034042	descr = N_Gram_TGAAT
cnt = 336	feature = 575	correl = -0.0435612	descr = N_Gram_GATGT
cnt = 337	feature = 251	correl = -0.0296806	descr = N_Gram_AGAGG
cnt = 338	feature = 226	correl = -0.0433375	descr = N_Gram_ACCGG
cnt = 339	feature = 353	correl = -0.0484931	descr = N_Gram_CAGAC
cnt = 340	feature = 292	correl = 0.045923	descr = N_Gram_ATCAA
cnt = 341	feature = 297	correl = 0.0320139	descr = N_Gram_ATCCT
cnt = 342	feature = 522	correl = 0.0473386	descr = N_Gram_CTGGA
cnt = 343	feature = 217	correl = 0.0638831	descr = N_Gram_ACATG
cnt = 344	feature = 470	correl = -0.0442828	descr = N_Gram_CGGCA
cnt = 345	feature = 664	correl = -0.0784959	descr = N_Gram_GGCGG
cnt = 346	feature = 787	correl = 0.0526529	descr = N_Gram_TATTT
cnt = 347	feature = 38	correl = -0.0305606	descr = Position_Specific_Bin_Base_12_Base_C
cnt = 348	feature = 571	correl = 0.0790079	descr = N_Gram_GATAT
cnt = 349	feature = 429	correl = -0.0301082	descr = N_Gram_CCTCC
cnt = 350	feature = 362	correl = -0.0908184	descr = N_Gram_CAGGG
cnt = 351	feature = 57	correl = -0.0308477	descr = Position_Specific_Bin_Base_18_Base_C
cnt = 352	feature = 12	correl = -0.0905711	descr = Position_Specific_Bin_Base_3_Base_T
cnt = 353	feature = 735	correl = 0.0448085	descr = N_Gram_GTTTG
cnt = 354	feature = 5	correl = -0.087233	descr = Position_Specific_Bin_Base_1_Base_G
cnt = 355	feature = 658	correl = -0.0849963	descr = N_Gram_GGCCA
cnt = 356	feature = 681	correl = -0.0474961	descr = N_Gram_GGGGT
cnt = 357	feature = 793	correl = 0.0363551	descr = N_Gram_TCACC
cnt = 358	feature = 24	correl = 0.0466216	descr = Position_Specific_Bin_Base_8_Base_A
cnt = 359	feature = 358	correl = -0.0331896	descr = N_Gram_CAGCG
cnt = 360	feature = 891	correl = 0.0742495	descr = N_Gram_TTAGA
cnt = 361	feature = 7	correl = 0.0485481	descr = Position_Specific_Bin_Base_2_Base_C
cnt = 362	feature = 45	correl = 0.0726704	descr = Position_Specific_Bin_Base_15_Base_A
cnt = 363	feature = 746	correl = 0.0588583	descr = N_Gram_TAAGG
cnt = 364	feature = 901	correl = 0.0285924	descr = N_Gram_TTCCA
cnt = 365	feature = 475	correl = -0.0574165	descr = N_Gram_CGGGC
cnt = 366	feature = 334	correl = 0.0770712	descr = N_Gram_CAACA
cnt = 367	feature = 744	correl = 0.0525632	descr = N_Gram_TAAGA
cnt = 368	feature = 574	correl = -0.0551676	descr = N_Gram_GATGG
cnt = 369	feature = 768	correl = 0.0763828	descr = N_Gram_TAGCT
cnt = 370	feature = 723	correl = -0.0844981	descr = N_Gram_GTGGC
cnt = 371	feature = 491	correl = -0.0344148	descr = N_Gram_CGTTG
cnt = 372	feature = 535	correl = 0.0520587	descr = N_Gram_CTTGT
cnt = 373	feature = 592	correl = 0.0331446	descr = N_Gram_GCATC
cnt = 374	feature = 672	correl = -0.0712699	descr = N_Gram_GGGAG
cnt = 375	feature = 443	correl = -0.0696777	descr = N_Gram_CGAAG
cnt = 376	feature = 55	correl = 0.0550749	descr = Position_Specific_Bin_Base_17_Base_T
cnt = 377	feature = 243	correl = 0.0668477	descr = N_Gram_ACTGA
cnt = 378	feature = 534	correl = -0.0303832	descr = N_Gram_CTTGG
cnt = 379	feature = 30	correl = -0.0643965	descr = Position_Specific_Bin_Base_10_Base_C
cnt = 380	feature = 13	correl = 0.074816	descr = Position_Specific_Bin_Base_4_Base_A
cnt = 381	feature = 340	correl = 0.0449867	descr = N_Gram_CACAG
cnt = 382	feature = 105	correl = -0.0713483	descr = Fold_of_RNAi_Sequence_Pos_14
cnt = 383	feature = 62	correl = -0.121985	descr = Position_Specific_Bin_Base_19_Base_G
cnt = 384	feature = 245	correl = 0.049208	descr = N_Gram_ACTGT
cnt = 385	feature = 707	correl = -0.0546243	descr = N_Gram_GTCCC
cnt = 386	feature = 689	correl = 0.0294191	descr = N_Gram_GGTCA
cnt = 387	feature = 44	correl = 0.0800737	descr = Position_Specific_Bin_Base_14_Base_T
cnt = 388	feature = 282	correl = 0.0279124	descr = N_Gram_ATAGA
cnt = 389	feature = 417	correl = -0.0374225	descr = N_Gram_CCGCA
cnt = 390	feature = 878	correl = 0.0302164	descr = N_Gram_TGTCT
cnt = 391	feature = 821	correl = -0.089796	descr = N_Gram_TCGGG
cnt = 392	feature = 538	correl = 0.0415734	descr = N_Gram_GAACA
cnt = 393	feature = 785	correl = 0.0477788	descr = N_Gram_TATTC
cnt = 394	feature = 665	correl = -0.0635887	descr = N_Gram_GGCGT
cnt = 395	feature = 699	correl = 0.0440671	descr = N_Gram_GTAAA
cnt = 396	feature = 8	correl = 0.121431	descr = Position_Specific_Bin_Base_2_Base_G
cnt = 397	feature = 602	correl = -0.0975789	descr = N_Gram_GCCCG
cnt = 398	feature = 614	correl = -0.0323682	descr = N_Gram_GCGCC
cnt = 399	feature = 895	correl = 0.0567043	descr = N_Gram_TTATC
cnt = 400	feature = 709	correl = -0.0427077	descr = N_Gram_GTCCT
cnt = 401	feature = 390	correl = -0.0771291	descr = N_Gram_CCAGC
cnt = 402	feature = 601	correl = -0.0672123	descr = N_Gram_GCCCC
cnt = 403	feature = 587	correl = -0.0303984	descr = N_Gram_GCACG
cnt = 404	feature = 539	correl = -0.0257564	descr = N_Gram_GAACT
cnt = 405	feature = 354	correl = -0.0562179	descr = N_Gram_CAGAG
cnt = 406	feature = 938	correl = 0.0467413	descr = N_Gram_TTTGG
cnt = 407	feature = 545	correl = 0.030455	descr = N_Gram_GAATT
cnt = 408	feature = 473	correl = -0.0387336	descr = N_Gram_CGGCT
cnt = 409	feature = 828	correl = 0.027499	descr = N_Gram_TCTAT
cnt = 410	feature = 375	correl = 0.050319	descr = N_Gram_CATGA
cnt = 411	feature = 802	correl = 0.0463357	descr = N_Gram_TCCAT
cnt = 412	feature = 844	correl = 0.0540209	descr = N_Gram_TGAAG
cnt = 413	feature = 409	correl = -0.0689958	descr = N_Gram_CCCTG
cnt = 414	feature = 517	correl = 0.0332127	descr = N_Gram_CTCTT
cnt = 415	feature = 919	correl = 0.0282072	descr = N_Gram_TTGCG
cnt = 416	feature = 60	correl = 0.186379	descr = Position_Specific_Bin_Base_19_Base_A
cnt = 417	feature = 933	correl = 0.0420525	descr = N_Gram_TTTCC
cnt = 418	feature = 646	correl = 0.0343512	descr = N_Gram_GGACT
cnt = 419	feature = 361	correl = -0.0254	descr = N_Gram_CAGGA
cnt = 420	feature = 537	correl = 0.0478089	descr = N_Gram_CTTTG
cnt = 421	feature = 827	correl = 0.0505397	descr = N_Gram_TCTAG
cnt = 422	feature = 882	correl = 0.0473296	descr = N_Gram_TGTTC
cnt = 423	feature = 313	correl = -0.0458542	descr = N_Gram_ATGGT
cnt = 424	feature = 513	correl = -0.0627936	descr = N_Gram_CTCGG
cnt = 425	feature = 648	correl = -0.0673989	descr = N_Gram_GGAGC
cnt = 426	feature = 23	correl = 0.0617399	descr = Position_Specific_Bin_Base_7_Base_T
cnt = 427	feature = 568	correl = 0.0652483	descr = N_Gram_GAGTC
cnt = 428	feature = 218	correl = 0.0228651	descr = N_Gram_ACATT
cnt = 429	feature = 567	correl = -0.0273815	descr = N_Gram_GAGGT
cnt = 430	feature = 873	correl = 0.0434943	descr = N_Gram_TGTAA
cnt = 431	feature = 549	correl = -0.0503747	descr = N_Gram_GACCA
cnt = 432	feature = 861	correl = 0.0390068	descr = N_Gram_TGCTA
cnt = 433	feature = 770	correl = 0.0311814	descr = N_Gram_TAGT
cnt = 434	feature = 408	correl = -0.0502475	descr = N_Gram_CCCTC
cnt = 435	feature = 674	correl = -0.0436008	descr = N_Gram_GGGCA
cnt = 436	feature = 348	correl = -0.0333731	descr = N_Gram_CACGT
cnt = 437	feature = 438	correl = 0.024213	descr = N_Gram_CCTTG
cnt = 438	feature = 732	correl = -0.0280142	descr = N_Gram_GTTGG
cnt = 439	feature = 650	correl = -0.0375351	descr = N_Gram_GGATG
cnt = 440	feature = 288	correl = 0.0380449	descr = N_Gram_ATATG
cnt = 441	feature = 32	correl = 0.0604756	descr = Position_Specific_Bin_Base_10_Base_T
cnt = 442	feature = 65	correl = -0.314465	descr = Position_Specific_Bin_Base_20_Base_C
cnt = 443	feature = 865	correl = -0.0745478	descr = N_Gram_TGGCC
cnt = 444	feature = 849	correl = -0.0272473	descr = N_Gram_TGATG
cnt = 445	feature = 36	correl = 0.120371	descr = Position_Specific_Bin_Base_11_Base_T
cnt = 446	feature = 53	correl = -0.0567571	descr = Position_Specific_Bin_Base_17_Base_C
cnt = 447	feature = 542	correl = 0.0379173	descr = N_Gram_GAAGG
cnt = 448	feature = 49	correl = -0.0375101	descr = Position_Specific_Bin_Base_16_Base_C
cnt = 449	feature = 753	correl = 0.0331521	descr = N_Gram_TACAT
cnt = 450	feature = 521	correl = -0.0463751	descr = N_Gram_CTGCC
cnt = 451	feature = 386	correl = -0.0682412	descr = N_Gram_CCACC
cnt = 452	feature = 804	correl = -0.0483755	descr = N_Gram_TCCCC
cnt = 453	feature = 207	correl = 0.0592603	descr = N_Gram_ACAAA
cnt = 454	feature = 692	correl = -0.0742009	descr = N_Gram_GGTGC
cnt = 455	feature = 798	correl = 0.0595063	descr = N_Gram_TCATC
cnt = 456	feature = 420	correl = -0.105278	descr = N_Gram_CCGGC
cnt = 457	feature = 379	correl = 0.0736468	descr = N_Gram_CATTA
cnt = 458	feature = 606	correl = -0.0284797	descr = N_Gram_GCCGC
cnt = 459	feature = 942	correl = 0.0258921	descr = N_Gram_TTTTC
cnt = 460	feature = 608	correl = -0.0652143	descr = N_Gram_GCCTC
cnt = 461	feature = 268	correl = -0.107954	descr = N_Gram_AGGGC
cnt = 462	feature = 56	correl = 0.0434344	descr = Position_Specific_Bin_Base_18_Base_A
cnt = 463	feature = 9	correl = -0.132636	descr = Position_Specific_Bin_Base_2_Base_T
cnt = 464	feature = 450	correl = -0.0317254	descr = N_Gram_CGAT
cnt = 465	feature = 255	correl = 0.0544833	descr = N_Gram_AGCAT
cnt = 466	feature = 252	correl = 0.0513958	descr = N_Gram_AGAGT
cnt = 467	feature = 754	correl = 0.0224258	descr = N_Gram_TACC
cnt = 468	feature = 43	correl = -0.150597	descr = Position_Specific_Bin_Base_14_Base_G
cnt = 469	feature = 839	correl = 0.0490872	descr = N_Gram_TCTTT
cnt = 470	feature = 210	correl = 0.0216829	descr = N_Gram_ACAC
cnt = 471	feature = 676	correl = -0.0685002	descr = N_Gram_GGGCG
cnt = 472	feature = 228	correl = -0.0374129	descr = N_Gram_ACGA
cnt = 473	feature = 899	correl = 0.0384065	descr = N_Gram_TTCAT
cnt = 474	feature = 922	correl = 0.0312987	descr = N_Gram_TTGGT
cnt = 475	feature = 814	correl = 0.0515517	descr = N_Gram_TCGC
cnt = 476	feature = 924	correl = 0.0491223	descr = N_Gram_TTGTA
cnt = 477	feature = 519	correl = 0.036844	descr = N_Gram_CTGAT
cnt = 478	feature = 35	correl = -0.0441961	descr = Position_Specific_Bin_Base_11_Base_G
cnt = 479	feature = 17	correl = -0.0698688	descr = Position_Specific_Bin_Base_5_Base_C
cnt = 480	feature = 397	correl = -0.0532631	descr = N_Gram_CCCAG
cnt = 481	feature = 533	correl = 0.0358303	descr = N_Gram_CTTGC
cnt = 482	feature = 26	correl = 0.0674224	descr = Position_Specific_Bin_Base_8_Base_T
cnt = 483	feature = 48	correl = 0.072842	descr = Position_Specific_Bin_Base_16_Base_A
cnt = 484	feature = 717	correl = 0.0222469	descr = N_Gram_GTGAA
cnt = 485	feature = 937	correl = 0.0667574	descr = N_Gram_TTTGA
cnt = 486	feature = 902	correl = 0.0333016	descr = N_Gram_TTCCT
cnt = 487	feature = 552	correl = -0.026832	descr = N_Gram_GACG
cnt = 488	feature = 834	correl = 0.0838988	descr = N_Gram_TCTGC
cnt = 489	feature = 222	correl = -0.0801998	descr = N_Gram_ACCAC
cnt = 490	feature = 605	correl = -0.0426898	descr = N_Gram_GCCGA
cnt = 491	feature = 372	correl = 0.0233323	descr = N_Gram_CATCC
cnt = 492	feature = 423	correl = 0.0676335	descr = N_Gram_CCTA
cnt = 493	feature = 867	correl = -0.0242382	descr = N_Gram_TGGCT
cnt = 494	feature = 886	correl = 0.0275041	descr = N_Gram_TTAC
cnt = 495	feature = 531	correl = 0.0342276	descr = N_Gram_CTTCT
cnt = 496	feature = 40	correl = -0.0300238	descr = Position_Specific_Bin_Base_13_Base_G
cnt = 497	feature = 870	correl = -0.0579999	descr = N_Gram_TGGGG
cnt = 498	feature = 248	correl = 0.0600727	descr = N_Gram_AGACA
cnt = 499	feature = 239	correl = 0.0458387	descr = N_Gram_ACTA
cnt = 500	feature = 46	correl = -0.0396743	descr = Position_Specific_Bin_Base_15_Base_G
cnt = 501	feature = 589	correl = -0.0564918	descr = N_Gram_GCAGA
cnt = 502	feature = 298	correl = 0.0551585	descr = N_Gram_ATCG
cnt = 503	feature = 289	correl = 0.0697248	descr = N_Gram_ATATT
cnt = 504	feature = 835	correl = 0.0462213	descr = N_Gram_TCTGG
cnt = 505	feature = 428	correl = -0.0345836	descr = N_Gram_CCTCA
cnt = 506	feature = 649	correl = -0.068136	descr = N_Gram_GGAGG
cnt = 507	feature = 927	correl = 0.0500436	descr = N_Gram_TTGTT
cnt = 508	feature = 382	correl = -0.0242112	descr = N_Gram_CCAA
cnt = 509	feature = 611	correl = 0.0222167	descr = N_Gram_GCGA
cnt = 510	feature = 20	correl = 0.0895751	descr = Position_Specific_Bin_Base_7_Base_A
cnt = 511	feature = 718	correl = -0.0530371	descr = N_Gram_GTGC
cnt = 512	feature = 810	correl = 0.0638713	descr = N_Gram_TCCTT
cnt = 513	feature = 637	correl = 0.0277467	descr = N_Gram_GCTTG
cnt = 514	feature = 349	correl = 0.0236393	descr = N_Gram_CACT
cnt = 515	feature = 31	correl = -0.0680806	descr = Position_Specific_Bin_Base_10_Base_G
cnt = 516	feature = 573	correl = -0.0342133	descr = N_Gram_GATGA
cnt = 517	feature = 435	correl = -0.0397982	descr = N_Gram_CCTGG
cnt = 518	feature = 812	correl = 0.0256743	descr = N_Gram_TCGA
cnt = 519	feature = 15	correl = -0.0248418	descr = Position_Specific_Bin_Base_4_Base_G
cnt = 520	feature = 494	correl = 0.0362264	descr = N_Gram_CTAA
cnt = 521	feature = 483	correl = -0.0419615	descr = N_Gram_CGTC
cnt = 522	feature = 766	correl = 0.0691331	descr = N_Gram_TAGC
cnt = 523	feature = 356	correl = -0.0397722	descr = N_Gram_CAGCA
cnt = 524	feature = 69	correl = 0.0957329	descr = Gibbs_of_Target_Sequence__Pos_0_Step_1
cnt = 525	feature = 808	correl = -0.0282311	descr = N_Gram_TCCTC
cnt = 526	feature = 910	correl = 0.0886276	descr = N_Gram_TTCTG
cnt = 527	feature = 603	correl = -0.0766338	descr = N_Gram_GCCCT
cnt = 528	feature = 883	correl = 0.0585108	descr = N_Gram_TGTTT
cnt = 529	feature = 404	correl = -0.102458	descr = N_Gram_CCCGA
cnt = 530	feature = 726	correl = 0.0353063	descr = N_Gram_GTGT
cnt = 531	feature = 333	correl = 0.0551268	descr = N_Gram_CAAC
cnt = 532	feature = 703	correl = 0.0219135	descr = N_Gram_GTCA
cnt = 533	feature = 373	correl = 0.0689883	descr = N_Gram_CATCT
cnt = 534	feature = 308	correl = 0.0222204	descr = N_Gram_ATGC
cnt = 535	feature = 261	correl = 0.0317969	descr = N_Gram_AGCT
cnt = 536	feature = 233	correl = -0.0396127	descr = N_Gram_ACGG
cnt = 537	feature = 305	correl = 0.0243452	descr = N_Gram_ATGAA
cnt = 538	feature = 22	correl = -0.0248271	descr = Position_Specific_Bin_Base_7_Base_G
cnt = 539	feature = 497	correl = 0.0539479	descr = N_Gram_CTACA
cnt = 540	feature = 663	correl = -0.0692142	descr = N_Gram_GGCGC
cnt = 541	feature = 911	correl = 0.0487574	descr = N_Gram_TTCTT
cnt = 542	feature = 913	correl = 0.0472392	descr = N_Gram_TTGA
cnt = 543	feature = 464	correl = -0.0376948	descr = N_Gram_CGCT
cnt = 544	feature = 668	correl = -0.0269806	descr = N_Gram_GGCTT
cnt = 545	feature = 363	correl = 0.0354459	descr = N_Gram_CAGT
cnt = 546	feature = 837	correl = 0.0416517	descr = N_Gram_TCTTC
cnt = 547	feature = 935	correl = 0.0587185	descr = N_Gram_TTTCT
cnt = 548	feature = 822	correl = 0.0502377	descr = N_Gram_TCGT
cnt = 549	feature = 876	correl = 0.0407919	descr = N_Gram_TGTC
cnt = 550	feature = 460	correl = -0.0799099	descr = N_Gram_CGCG
cnt = 551	feature = 554	correl = 0.0274279	descr = N_Gram_GACT
cnt = 552	feature = 478	correl = -0.0492675	descr = N_Gram_CGGT
cnt = 553	feature = 258	correl = -0.0599502	descr = N_Gram_AGCG
cnt = 554	feature = 330	correl = 0.0485896	descr = N_Gram_ATTTT
cnt = 555	feature = 659	correl = -0.118317	descr = N_Gram_GGCCC
cnt = 556	feature = 546	correl = 0.0323123	descr = N_Gram_GACA
cnt = 557	feature = 758	correl = 0.0533932	descr = N_Gram_TACT
cnt = 558	feature = 894	correl = 0.0632874	descr = N_Gram_TTAT
cnt = 559	feature = 607	correl = -0.0511287	descr = N_Gram_GCCT
cnt = 560	feature = 851	correl = 0.0399294	descr = N_Gram_TGCA
cnt = 561	feature = 879	correl = 0.0479098	descr = N_Gram_TGTG
cnt = 562	feature = 595	correl = -0.0541695	descr = N_Gram_GCCA
cnt = 563	feature = 281	correl = 0.0420683	descr = N_Gram_ATAG
cnt = 564	feature = 903	correl = 0.0305584	descr = N_Gram_TTCG
cnt = 565	feature = 324	correl = 0.0582726	descr = N_Gram_ATTG
cnt = 566	feature = 627	correl = 0.0242534	descr = N_Gram_GCTA
cnt = 567	feature = 743	correl = 0.0783267	descr = N_Gram_TAAG
cnt = 568	feature = 444	correl = -0.0480589	descr = N_Gram_CGAC
cnt = 569	feature = 223	correl = -0.0214933	descr = N_Gram_ACCC
cnt = 570	feature = 634	correl = -0.052814	descr = N_Gram_GCTGC
cnt = 571	feature = 685	correl = 0.0285067	descr = N_Gram_GGTA
cnt = 572	feature = 489	correl = -0.0451464	descr = N_Gram_CGTT
cnt = 573	feature = 716	correl = 0.0246195	descr = N_Gram_GTGA
cnt = 574	feature = 273	correl = 0.0467547	descr = N_Gram_AGTC
cnt = 575	feature = 525	correl = 0.0367983	descr = N_Gram_CTGT
cnt = 576	feature = 392	correl = -0.0254181	descr = N_Gram_CCAT
cnt = 577	feature = 454	correl = -0.0333185	descr = N_Gram_CGCA
cnt = 578	feature = 581	correl = -0.0579534	descr = N_Gram_GCAA
cnt = 579	feature = 291	correl = 0.0265346	descr = N_Gram_ATCA
cnt = 580	feature = 641	correl = -0.0309111	descr = N_Gram_GGAA
cnt = 581	feature = 622	correl = -0.0789832	descr = N_Gram_GCGT
cnt = 582	feature = 694	correl = -0.0309818	descr = N_Gram_GGTT
cnt = 583	feature = 590	correl = 0.0316297	descr = N_Gram_GCAT
cnt = 584	feature = 536	correl = 0.034074	descr = N_Gram_CTTT
cnt = 585	feature = 220	correl = -0.043601	descr = N_Gram_ACCA
cnt = 586	feature = 206	correl = 0.082947	descr = N_Gram_ACAA
cnt = 587	feature = 367	correl = -0.0277601	descr = N_Gram_CATA
cnt = 588	feature = 512	correl = -0.0848819	descr = N_Gram_CTCG
cnt = 589	feature = 710	correl = 0.0443804	descr = N_Gram_GTCG
cnt = 590	feature = 678	correl = -0.0914356	descr = N_Gram_GGGG
cnt = 591	feature = 499	correl = 0.0474849	descr = N_Gram_CTAG
cnt = 592	feature = 73	correl = 0.055138	descr = Gibbs_of_Target_Sequence__Pos_5_Step_1
cnt = 593	feature = 515	correl = 0.0239029	descr = N_Gram_CTCT
cnt = 594	feature = 790	correl = 0.0251601	descr = N_Gram_TCAA
cnt = 595	feature = 256	correl = -0.0492856	descr = N_Gram_AGCC
cnt = 596	feature = 317	correl = 0.0534439	descr = N_Gram_ATTA
cnt = 597	feature = 780	correl = 0.0603612	descr = N_Gram_TATG
cnt = 598	feature = 242	correl = 0.0556019	descr = N_Gram_ACTG
cnt = 599	feature = 773	correl = 0.0735248	descr = N_Gram_TATA
cnt = 600	feature = 872	correl = 0.0527287	descr = N_Gram_TGTA
cnt = 601	feature = 670	correl = -0.0749987	descr = N_Gram_GGGA
cnt = 602	feature = 293	correl = 0.0466218	descr = N_Gram_ATCC
cnt = 603	feature = 323	correl = 0.0824691	descr = N_Gram_ATTCT
cnt = 604	feature = 721	correl = -0.102581	descr = N_Gram_GTGG
cnt = 605	feature = 561	correl = -0.0371344	descr = N_Gram_GAGC
cnt = 606	feature = 900	correl = 0.0417864	descr = N_Gram_TTCC
cnt = 607	feature = 829	correl = 0.0518712	descr = N_Gram_TCTC
cnt = 608	feature = 688	correl = -0.0292576	descr = N_Gram_GGTC
cnt = 609	feature = 698	correl = 0.0557043	descr = N_Gram_GTAA
cnt = 610	feature = 310	correl = -0.0541684	descr = N_Gram_ATGG
cnt = 611	feature = 352	correl = -0.0575825	descr = N_Gram_CAGA
cnt = 612	feature = 916	correl = 0.0424942	descr = N_Gram_TTGC
cnt = 613	feature = 360	correl = -0.0363601	descr = N_Gram_CAGG
cnt = 614	feature = 803	correl = -0.0360973	descr = N_Gram_TCCC
cnt = 615	feature = 496	correl = 0.0703722	descr = N_Gram_CTAC
cnt = 616	feature = 632	correl = -0.0300766	descr = N_Gram_GCTG
cnt = 617	feature = 548	correl = -0.0716227	descr = N_Gram_GACC
cnt = 618	feature = 70	correl = -0.0262017	descr = Gibbs_of_Target_Sequence__Pos_1_Step_1
cnt = 619	feature = 653	correl = -0.0718658	descr = N_Gram_GGCA
cnt = 620	feature = 847	correl = 0.0362375	descr = N_Gram_TGAT
cnt = 621	feature = 890	correl = 0.0568171	descr = N_Gram_TTAG
cnt = 622	feature = 419	correl = -0.0560018	descr = N_Gram_CCGG
cnt = 623	feature = 432	correl = -0.0641635	descr = N_Gram_CCTG
cnt = 624	feature = 212	correl = 0.0479911	descr = N_Gram_ACAG
cnt = 625	feature = 345	correl = -0.0657349	descr = N_Gram_CACG
cnt = 626	feature = 436	correl = 0.0336197	descr = N_Gram_CCTT
cnt = 627	feature = 636	correl = -0.0234813	descr = N_Gram_GCTT
cnt = 628	feature = 818	correl = -0.0474904	descr = N_Gram_TCGG
cnt = 629	feature = 929	correl = 0.0494664	descr = N_Gram_TTTA
cnt = 630	feature = 854	correl = -0.0416621	descr = N_Gram_TGCC
cnt = 631	feature = 215	correl = 0.0638247	descr = N_Gram_ACAT
cnt = 632	feature = 342	correl = -0.0285997	descr = N_Gram_CACC
cnt = 633	feature = 570	correl = 0.0460878	descr = N_Gram_GATA
cnt = 634	feature = 399	correl = -0.0824228	descr = N_Gram_CCCC
cnt = 635	feature = 247	correl = 0.021392	descr = N_Gram_AGAC
cnt = 636	feature = 666	correl = -0.0431988	descr = N_Gram_GGCT
cnt = 637	feature = 833	correl = 0.0884495	descr = N_Gram_TCTG
cnt = 638	feature = 797	correl = 0.0594381	descr = N_Gram_TCAT
cnt = 639	feature = 564	correl = -0.0728725	descr = N_Gram_GAGG
cnt = 640	feature = 572	correl = -0.0516235	descr = N_Gram_GATG
cnt = 641	feature = 733	correl = 0.0576585	descr = N_Gram_GTTT
cnt = 642	feature = 800	correl = 0.0348487	descr = N_Gram_TCCA
cnt = 643	feature = 783	correl = 0.0613107	descr = N_Gram_TATT
cnt = 644	feature = 355	correl = -0.0449203	descr = N_Gram_CAGC
cnt = 645	feature = 706	correl = -0.0684849	descr = N_Gram_GTCC
cnt = 646	feature = 825	correl = 0.0705032	descr = N_Gram_TCTA
cnt = 647	feature = 76	correl = 0.0868265	descr = Gibbs_of_Target_Sequence__Pos_8_Step_1
cnt = 648	feature = 530	correl = 0.0230484	descr = N_Gram_CTTC
cnt = 649	feature = 457	correl = -0.0275808	descr = N_Gram_CGCC
cnt = 650	feature = 842	correl = 0.0575139	descr = N_Gram_TGAA
cnt = 651	feature = 407	correl = -0.0611175	descr = N_Gram_CCCT
cnt = 652	feature = 864	correl = -0.0891574	descr = N_Gram_TGGC
cnt = 653	feature = 474	correl = -0.0799489	descr = N_Gram_CGGG
cnt = 654	feature = 751	correl = 0.0475776	descr = N_Gram_TACA
cnt = 655	feature = 923	correl = 0.076775	descr = N_Gram_TTGT
cnt = 656	feature = 385	correl = -0.044098	descr = N_Gram_CCAC
cnt = 657	feature = 691	correl = -0.0875028	descr = N_Gram_GGTG
cnt = 658	feature = 71	correl = -0.152	descr = Gibbs_of_Target_Sequence__Pos_2_Step_1
cnt = 659	feature = 868	correl = -0.0406726	descr = N_Gram_TGGG
cnt = 660	feature = 604	correl = -0.0473814	descr = N_Gram_GCCG
cnt = 661	feature = 321	correl = 0.0715683	descr = N_Gram_ATTC
cnt = 662	feature = 304	correl = 0.0349646	descr = N_Gram_ATGA
cnt = 663	feature = 612	correl = -0.0716981	descr = N_Gram_GCGC
cnt = 664	feature = 389	correl = -0.0658559	descr = N_Gram_CCAG
cnt = 665	feature = 238	correl = 0.0372582	descr = N_Gram_ACT
cnt = 666	feature = 738	correl = 0.0466247	descr = N_Gram_TAAA
cnt = 667	feature = 411	correl = -0.109209	descr = N_Gram_CCGA
cnt = 668	feature = 520	correl = -0.0337168	descr = N_Gram_CTGC
cnt = 669	feature = 617	correl = -0.104864	descr = N_Gram_GCGG
cnt = 670	feature = 588	correl = -0.035098	descr = N_Gram_GCAG
cnt = 671	feature = 932	correl = 0.0599314	descr = N_Gram_TTTC
cnt = 672	feature = 657	correl = -0.132991	descr = N_Gram_GGCC
cnt = 673	feature = 881	correl = 0.066772	descr = N_Gram_TGTT
cnt = 674	feature = 80	correl = 0.0299313	descr = Gibbs_of_Target_Sequence__Pos_12_Step_1
cnt = 675	feature = 682	correl = -0.0551281	descr = N_Gram_GGGT
cnt = 676	feature = 72	correl = 0.112555	descr = Gibbs_of_Target_Sequence__Pos_4_Step_1
cnt = 677	feature = 940	correl = 0.0532314	descr = N_Gram_TTTT
cnt = 678	feature = 285	correl = 0.0944682	descr = N_Gram_ATAT
cnt = 679	feature = 673	correl = -0.121544	descr = N_Gram_GGGC
cnt = 680	feature = 371	correl = 0.0466801	descr = N_Gram_CATC
cnt = 681	feature = 697	correl = 0.0461802	descr = N_Gram_GTA
cnt = 682	feature = 482	correl = -0.0344455	descr = N_Gram_CGT
cnt = 683	feature = 79	correl = 0.0592207	descr = Gibbs_of_Target_Sequence__Pos_11_Step_1
cnt = 684	feature = 403	correl = -0.118682	descr = N_Gram_CCCG
cnt = 685	feature = 82	correl = 0.144853	descr = Gibbs_of_Target_Sequence__Pos_14_Step_1
cnt = 686	feature = 77	correl = 0.103143	descr = Gibbs_of_Target_Sequence__Pos_9_Step_1
cnt = 687	feature = 427	correl = -0.0904648	descr = N_Gram_CCTC
cnt = 688	feature = 227	correl = -0.0689623	descr = N_Gram_ACG
cnt = 689	feature = 74	correl = 0.100983	descr = Gibbs_of_Target_Sequence__Pos_6_Step_1
cnt = 690	feature = 81	correl = 0.130389	descr = Gibbs_of_Target_Sequence__Pos_13_Step_1
cnt = 691	feature = 836	correl = 0.0687954	descr = N_Gram_TCTT
cnt = 692	feature = 750	correl = 0.0584374	descr = N_Gram_TAC
cnt = 693	feature = 271	correl = 0.0428257	descr = N_Gram_AGT
cnt = 694	feature = 78	correl = 0.127807	descr = Gibbs_of_Target_Sequence__Pos_10_Step_1
cnt = 695	feature = 662	correl = -0.111253	descr = N_Gram_GGCG
cnt = 696	feature = 907	correl = 0.0905695	descr = N_Gram_TTCT
cnt = 697	feature = 811	correl = 0.0334402	descr = N_Gram_TCG
cnt = 698	feature = 219	correl = -0.0521815	descr = N_Gram_ACC
cnt = 699	feature = 290	correl = 0.0604277	descr = N_Gram_ATC
cnt = 700	feature = 469	correl = -0.120052	descr = N_Gram_CGGC
cnt = 701	feature = 599	correl = -0.160816	descr = N_Gram_GCCC
cnt = 702	feature = 789	correl = 0.0376256	descr = N_Gram_TCA
cnt = 703	feature = 83	correl = 0.0950288	descr = Gibbs_of_Target_Sequence__Pos_15_Step_1
cnt = 704	feature = 841	correl = 0.0660654	descr = N_Gram_TGA
cnt = 705	feature = 715	correl = -0.0296755	descr = N_Gram_GTG
cnt = 706	feature = 75	correl = 0.162294	descr = Gibbs_of_Target_Sequence__Pos_7_Step_1
cnt = 707	feature = 761	correl = 0.0867433	descr = N_Gram_TAG
cnt = 708	feature = 558	correl = -0.0516736	descr = N_Gram_GAG
cnt = 709	feature = 580	correl = -0.0506229	descr = N_Gram_GCA
cnt = 710	feature = 626	correl = -0.0248261	descr = N_Gram_GCT
cnt = 711	feature = 871	correl = 0.0852761	descr = N_Gram_TGT
cnt = 712	feature = 640	correl = -0.0636014	descr = N_Gram_GGA
cnt = 713	feature = 263	correl = -0.0243319	descr = N_Gram_AGG
cnt = 714	feature = 493	correl = 0.100781	descr = N_Gram_CTA
cnt = 715	feature = 737	correl = 0.0783113	descr = N_Gram_TAA
cnt = 716	feature = 912	correl = 0.105127	descr = N_Gram_TTG
cnt = 717	feature = 381	correl = -0.0647711	descr = N_Gram_CCA
cnt = 718	feature = 885	correl = 0.0887028	descr = N_Gram_TTA
cnt = 719	feature = 508	correl = -0.0304837	descr = N_Gram_CTC
cnt = 720	feature = 684	correl = -0.0535603	descr = N_Gram_GGT
cnt = 721	feature = 840	correl = 0.0420974	descr = N_Gram_TG
cnt = 722	feature = 366	correl = 0.0744898	descr = N_Gram_CAT
cnt = 723	feature = 422	correl = -0.049025	descr = N_Gram_CCT
cnt = 724	feature = 527	correl = 0.0614366	descr = N_Gram_CTT
cnt = 725	feature = 824	correl = 0.10801	descr = N_Gram_TCT
cnt = 726	feature = 772	correl = 0.133517	descr = N_Gram_TAT
cnt = 727	feature = 863	correl = -0.0642514	descr = N_Gram_TGG
cnt = 728	feature = 351	correl = -0.0328724	descr = N_Gram_CAG
cnt = 729	feature = 394	correl = -0.138568	descr = N_Gram_CCC
cnt = 730	feature = 669	correl = -0.123415	descr = N_Gram_GGG
cnt = 731	feature = 453	correl = -0.0593016	descr = N_Gram_CGC
cnt = 732	feature = 279	correl = 0.0589813	descr = N_Gram_ATA
cnt = 733	feature = 610	correl = -0.107375	descr = N_Gram_GCG
cnt = 734	feature = 788	correl = 0.0515367	descr = N_Gram_TC
cnt = 735	feature = 898	correl = 0.0844651	descr = N_Gram_TTC
cnt = 736	feature = 467	correl = -0.120069	descr = N_Gram_CGG
cnt = 737	feature = 799	correl = 0.0230676	descr = N_Gram_TCC
cnt = 738	feature = 594	correl = -0.14343	descr = N_Gram_GCC
cnt = 739	feature = 410	correl = -0.095464	descr = N_Gram_CCG
cnt = 740	feature = 928	correl = 0.110707	descr = N_Gram_TTT
cnt = 741	feature = 639	correl = -0.128601	descr = N_Gram_GG
cnt = 742	feature = 316	correl = 0.11887	descr = N_Gram_ATT
cnt = 743	feature = 884	correl = 0.167019	descr = N_Gram_TT
cnt = 744	feature = 579	correl = -0.140383	descr = N_Gram_GC
cnt = 745	feature = 278	correl = 0.124512	descr = N_Gram_AT
cnt = 746	feature = 736	correl = 0.180171	descr = N_Gram_TA
cnt = 747	feature = 440	correl = -0.0977326	descr = N_Gram_CG
cnt = 748	feature = 68	correl = 0.296357	descr = Gibbs_of_Target_Sequence_
num rows = 2188
num_elements = 1638812
.*
optimization finished, #iter = 1975
nu = 0.174664
obj = -29.861980, rho = -0.734674
nSV = 982, nBSV = 71
num rows = 243
num_elements = 182007
*
optimization finished, #iter = 161
nu = 0.141839
obj = -3.158620, rho = -0.709097
nSV = 132, nBSV = 2
.*
optimization finished, #iter = 1975
nu = 0.174664
obj = -29.861980, rho = -0.734674
nSV = 982, nBSV = 71
CFS merit scores = 1.35248
CFS merit scores = 1.58469
CFS merit scores = 1.83315
CFS merit scores = 2.06529
CFS merit scores = 2.27564
CFS merit scores = 2.46476
CFS merit scores = 2.64057
CFS merit scores = 2.80541
CFS merit scores = 2.95982
CFS merit scores = 3.1049
CFS merit scores = 3.24311
CFS merit scores = 3.37437
CFS merit scores = 3.49948
CFS merit scores = 3.61844
CFS merit scores = 3.73243
CFS merit scores = 3.8409
CFS merit scores = 3.94424
CFS merit scores = 4.04333
CFS merit scores = 4.13982
CFS merit scores = 4.23186
CFS merit scores = 4.32122
CFS merit scores = 4.40691
CFS merit scores = 4.48978
CFS merit scores = 4.57024
CFS merit scores = 4.64748
CFS merit scores = 4.72251
CFS merit scores = 4.79491
CFS merit scores = 4.8646
CFS merit scores = 4.93163
CFS merit scores = 4.99656
CFS merit scores = 5.05917
CFS merit scores = 5.12024
CFS merit scores = 5.17964
CFS merit scores = 5.23694
CFS merit scores = 5.29212
CFS merit scores = 5.34582
CFS merit scores = 5.39736
CFS merit scores = 5.44765
CFS merit scores = 5.49615
CFS merit scores = 5.54368
CFS merit scores = 5.58996
CFS merit scores = 5.63341
CFS merit scores = 5.67527
CFS merit scores = 5.71658
CFS merit scores = 5.757
CFS merit scores = 5.79372
CFS merit scores = 5.82903
CFS merit scores = 5.86296
CFS merit scores = 5.89605
CFS merit scores = 5.92871
CFS merit scores = 5.96071
CFS merit scores = 5.99165
CFS merit scores = 6.02228
CFS merit scores = 6.05026
CFS merit scores = 6.0776
CFS merit scores = 6.10483
CFS merit scores = 6.13195
CFS merit scores = 6.15845
CFS merit scores = 6.18418
CFS merit scores = 6.20913
CFS merit scores = 6.23311
CFS merit scores = 6.25712
CFS merit scores = 6.28055
CFS merit scores = 6.30359
CFS merit scores = 6.32507
CFS merit scores = 6.3464
CFS merit scores = 6.36709
CFS merit scores = 6.38615
CFS merit scores = 6.40409
CFS merit scores = 6.42119
CFS merit scores = 6.43788
CFS merit scores = 6.45457
CFS merit scores = 6.47137
CFS merit scores = 6.48696
CFS merit scores = 6.50227
CFS merit scores = 6.5174
CFS merit scores = 6.5324
CFS merit scores = 6.54717
CFS merit scores = 6.56169
CFS merit scores = 6.57597
CFS merit scores = 6.58998
CFS merit scores = 6.60255
CFS merit scores = 6.61445
CFS merit scores = 6.62628
CFS merit scores = 6.63738
CFS merit scores = 6.64837
CFS merit scores = 6.65922
CFS merit scores = 6.66969
CFS merit scores = 6.68006
CFS merit scores = 6.69023
CFS merit scores = 6.69841
CFS merit scores = 6.70621
CFS merit scores = 6.71417
CFS merit scores = 6.72151
CFS merit scores = 6.72894
CFS merit scores = 6.73642
CFS merit scores = 6.74381
CFS merit scores = 6.7512
CFS merit scores = 6.75776
CFS merit scores = 6.76417
CFS merit scores = 6.77012
CFS merit scores = 6.77583
CFS merit scores = 6.78136
CFS merit scores = 6.78614
CFS merit scores = 6.79069
CFS merit scores = 6.79496
CFS merit scores = 6.79875
CFS merit scores = 6.80253
CFS merit scores = 6.80624
CFS merit scores = 6.81012
CFS merit scores = 6.81303
CFS merit scores = 6.81614
CFS merit scores = 6.81928
CFS merit scores = 6.82228
CFS merit scores = 6.82448
CFS merit scores = 6.82663
CFS merit scores = 6.82907
CFS merit scores = 6.83166
CFS merit scores = 6.83445
CFS merit scores = 6.83731
CFS merit scores = 6.84007
CFS merit scores = 6.84288
CFS merit scores = 6.84531
CFS merit scores = 6.8478
CFS merit scores = 6.85015
CFS merit scores = 6.85207
CFS merit scores = 6.85402
CFS merit scores = 6.85598
CFS merit scores = 6.85814
CFS merit scores = 6.8604
CFS merit scores = 6.86247
CFS merit scores = 6.86409
CFS merit scores = 6.86559
CFS merit scores = 6.86729
CFS merit scores = 6.8688
CFS merit scores = 6.87034
CFS merit scores = 6.87183
CFS merit scores = 6.87303
CFS merit scores = 6.87421
CFS merit scores = 6.87536
CFS merit scores = 6.87621
CFS merit scores = 6.87689
CFS merit scores = 6.87766
CFS merit scores = 6.87824
CFS merit scores = 6.87862
CFS merit scores = 6.87908
CFS merit scores = 6.87975
CFS merit scores = 6.88029
CFS merit scores = 6.88088
CFS merit scores = 6.88148
CFS merit scores = 6.88208
CFS merit scores = 6.88261
CFS merit scores = 6.88318
CFS merit scores = 6.8839
CFS merit scores = 6.88446
CFS merit scores = 6.88488
CFS merit scores = 6.88528
CFS merit scores = 6.88569
CFS merit scores = 6.88583
CFS merit scores = 6.88595
CFS merit scores = 6.88604
CFS merit scores = 6.88614
CFS merit scores = 6.88631
CFS merit scores = 6.88643
CFS merit scores = 6.88651
CFS merit scores = 6.88629
CFS merit scores = 6.88614
CFS merit scores = 6.8861
CFS merit scores = 6.88614
CFS merit scores = 6.88611
CFS merit scores = 6.88588
CFS merit scores = 6.88552
CFS merit scores = 6.88512
CFS merit scores = 6.88457
CFS merit scores = 6.88406
CFS merit scores = 6.88353
CFS merit scores = 6.88302
CFS merit scores = 6.88249
CFS merit scores = 6.88197
CFS merit scores = 6.88156
CFS merit scores = 6.88106
CFS merit scores = 6.88061
CFS merit scores = 6.88022
CFS merit scores = 6.87982
CFS merit scores = 6.87938
CFS merit scores = 6.87897
CFS merit scores = 6.87868
CFS merit scores = 6.87829
CFS merit scores = 6.87795
CFS merit scores = 6.87751
CFS merit scores = 6.87711
CFS merit scores = 6.87667
CFS merit scores = 6.87621
CFS merit scores = 6.87582
CFS merit scores = 6.87551
CFS merit scores = 6.87523
CFS merit scores = 6.87489
CFS merit scores = 6.87443
CFS merit scores = 6.87407
CFS merit scores = 6.87354
CFS merit scores = 6.87276
CFS merit scores = 6.87178
CFS merit scores = 6.8709
CFS merit scores = 6.87009
CFS merit scores = 6.86907
CFS merit scores = 6.86814
CFS merit scores = 6.8673
CFS merit scores = 6.86645
CFS merit scores = 6.86557
CFS merit scores = 6.86471
CFS merit scores = 6.86389
CFS merit scores = 6.86313
CFS merit scores = 6.86217
CFS merit scores = 6.86119
CFS merit scores = 6.86033
CFS merit scores = 6.85947
CFS merit scores = 6.85852
CFS merit scores = 6.85744
CFS merit scores = 6.85647
CFS merit scores = 6.8555
CFS merit scores = 6.8546
CFS merit scores = 6.85363
CFS merit scores = 6.85266
CFS merit scores = 6.85172
CFS merit scores = 6.85092
CFS merit scores = 6.85014
CFS merit scores = 6.84926
CFS merit scores = 6.84839
CFS merit scores = 6.84716
CFS merit scores = 6.84594
CFS merit scores = 6.84472
CFS merit scores = 6.84348
CFS merit scores = 6.84224
CFS merit scores = 6.84107
CFS merit scores = 6.83991
CFS merit scores = 6.8388
CFS merit scores = 6.83769
CFS merit scores = 6.83661
CFS merit scores = 6.83546
CFS merit scores = 6.83428
CFS merit scores = 6.83315
CFS merit scores = 6.83193
CFS merit scores = 6.8307
CFS merit scores = 6.82938
CFS merit scores = 6.82805
CFS merit scores = 6.82674
CFS merit scores = 6.82512
CFS merit scores = 6.82357
CFS merit scores = 6.82204
CFS merit scores = 6.82059
CFS merit scores = 6.81916
CFS merit scores = 6.8177
CFS merit scores = 6.81626
CFS merit scores = 6.81489
CFS merit scores = 6.81342
CFS merit scores = 6.812
CFS merit scores = 6.81058
CFS merit scores = 6.80912
CFS merit scores = 6.80773
CFS merit scores = 6.80631
CFS merit scores = 6.80495
CFS merit scores = 6.80352
CFS merit scores = 6.80221
CFS merit scores = 6.80078
CFS merit scores = 6.79934
CFS merit scores = 6.79792
CFS merit scores = 6.79648
CFS merit scores = 6.79501
CFS merit scores = 6.79356
CFS merit scores = 6.79211
CFS merit scores = 6.79069
CFS merit scores = 6.78931
CFS merit scores = 6.78783
CFS merit scores = 6.78638
CFS merit scores = 6.78497
CFS merit scores = 6.78361
CFS merit scores = 6.78232
CFS merit scores = 6.7809
CFS merit scores = 6.77942
CFS merit scores = 6.77796
CFS merit scores = 6.77655
CFS merit scores = 6.77505
CFS merit scores = 6.77349
CFS merit scores = 6.77191
CFS merit scores = 6.7704
CFS merit scores = 6.76884
CFS merit scores = 6.76722
CFS merit scores = 6.76558
CFS merit scores = 6.76399
CFS merit scores = 6.76244
CFS merit scores = 6.76089
CFS merit scores = 6.75935
CFS merit scores = 6.75783
CFS merit scores = 6.75625
CFS merit scores = 6.75472
CFS merit scores = 6.75318
CFS merit scores = 6.75167
CFS merit scores = 6.75015
CFS merit scores = 6.74867
CFS merit scores = 6.74724
CFS merit scores = 6.74581
CFS merit scores = 6.74434
CFS merit scores = 6.74289
CFS merit scores = 6.74145
CFS merit scores = 6.74
CFS merit scores = 6.73857
CFS merit scores = 6.73717
CFS merit scores = 6.73575
CFS merit scores = 6.73435
CFS merit scores = 6.73297
CFS merit scores = 6.73161
CFS merit scores = 6.73022
CFS merit scores = 6.72876
CFS merit scores = 6.72734
CFS merit scores = 6.72595
CFS merit scores = 6.72458
CFS merit scores = 6.72318
CFS merit scores = 6.72181
CFS merit scores = 6.72037
CFS merit scores = 6.71893
CFS merit scores = 6.71749
CFS merit scores = 6.71612
CFS merit scores = 6.71472
CFS merit scores = 6.7133
CFS merit scores = 6.71191
CFS merit scores = 6.71058
CFS merit scores = 6.70914
CFS merit scores = 6.70773
CFS merit scores = 6.70627
CFS merit scores = 6.70484
CFS merit scores = 6.70338
CFS merit scores = 6.70197
CFS merit scores = 6.70055
CFS merit scores = 6.69915
CFS merit scores = 6.69769
CFS merit scores = 6.69624
CFS merit scores = 6.69481
CFS merit scores = 6.69338
CFS merit scores = 6.6919
CFS merit scores = 6.69044
CFS merit scores = 6.689
CFS merit scores = 6.68755
CFS merit scores = 6.68612
CFS merit scores = 6.68464
CFS merit scores = 6.68317
CFS merit scores = 6.68176
CFS merit scores = 6.68031
CFS merit scores = 6.67888
CFS merit scores = 6.67746
CFS merit scores = 6.67604
CFS merit scores = 6.67457
CFS merit scores = 6.67312
CFS merit scores = 6.67158
CFS merit scores = 6.67005
CFS merit scores = 6.66855
CFS merit scores = 6.66703
CFS merit scores = 6.66555
CFS merit scores = 6.66407
CFS merit scores = 6.66255
CFS merit scores = 6.66106
CFS merit scores = 6.65956
CFS merit scores = 6.65809
CFS merit scores = 6.65666
CFS merit scores = 6.65526
CFS merit scores = 6.65381
CFS merit scores = 6.65238
CFS merit scores = 6.65088
CFS merit scores = 6.64939
CFS merit scores = 6.6479
CFS merit scores = 6.64639
CFS merit scores = 6.64487
CFS merit scores = 6.64336
CFS merit scores = 6.6418
CFS merit scores = 6.64027
CFS merit scores = 6.63876
CFS merit scores = 6.63727
CFS merit scores = 6.63578
CFS merit scores = 6.63428
CFS merit scores = 6.63279
CFS merit scores = 6.63125
CFS merit scores = 6.62966
CFS merit scores = 6.62805
CFS merit scores = 6.62643
CFS merit scores = 6.62473
CFS merit scores = 6.62306
CFS merit scores = 6.62142
CFS merit scores = 6.61972
CFS merit scores = 6.61805
CFS merit scores = 6.61639
CFS merit scores = 6.61469
CFS merit scores = 6.61296
CFS merit scores = 6.61121
CFS merit scores = 6.60944
CFS merit scores = 6.60772
CFS merit scores = 6.60597
CFS merit scores = 6.60424
CFS merit scores = 6.60252
CFS merit scores = 6.6008
CFS merit scores = 6.59901
CFS merit scores = 6.59724
CFS merit scores = 6.5955
CFS merit scores = 6.59381
CFS merit scores = 6.5921
CFS merit scores = 6.59039
CFS merit scores = 6.58866
CFS merit scores = 6.58697
CFS merit scores = 6.58531
CFS merit scores = 6.58363
CFS merit scores = 6.58199
CFS merit scores = 6.58033
CFS merit scores = 6.57869
CFS merit scores = 6.57705
CFS merit scores = 6.57534
CFS merit scores = 6.57364
CFS merit scores = 6.57198
CFS merit scores = 6.5703
CFS merit scores = 6.56866
CFS merit scores = 6.56697
CFS merit scores = 6.56529
CFS merit scores = 6.56365
CFS merit scores = 6.56198
CFS merit scores = 6.56032
CFS merit scores = 6.55863
CFS merit scores = 6.55694
CFS merit scores = 6.55523
CFS merit scores = 6.55355
CFS merit scores = 6.55188
CFS merit scores = 6.55014
CFS merit scores = 6.54844
CFS merit scores = 6.54675
CFS merit scores = 6.54507
CFS merit scores = 6.54338
CFS merit scores = 6.5417
CFS merit scores = 6.53996
CFS merit scores = 6.53821
CFS merit scores = 6.53637
CFS merit scores = 6.53454
CFS merit scores = 6.53271
CFS merit scores = 6.5309
CFS merit scores = 6.52909
CFS merit scores = 6.52729
CFS merit scores = 6.5255
CFS merit scores = 6.5237
CFS merit scores = 6.5219
CFS merit scores = 6.52008
CFS merit scores = 6.51829
CFS merit scores = 6.51653
CFS merit scores = 6.51477
CFS merit scores = 6.51292
CFS merit scores = 6.51108
CFS merit scores = 6.50924
CFS merit scores = 6.50742
CFS merit scores = 6.50561
CFS merit scores = 6.50377
CFS merit scores = 6.50191
CFS merit scores = 6.50008
CFS merit scores = 6.49822
CFS merit scores = 6.49638
CFS merit scores = 6.4945
CFS merit scores = 6.49262
CFS merit scores = 6.49073
CFS merit scores = 6.48884
CFS merit scores = 6.4869
CFS merit scores = 6.48498
CFS merit scores = 6.48305
CFS merit scores = 6.48111
CFS merit scores = 6.47916
CFS merit scores = 6.47719
CFS merit scores = 6.47518
CFS merit scores = 6.47315
CFS merit scores = 6.47117
CFS merit scores = 6.46921
CFS merit scores = 6.46718
CFS merit scores = 6.46515
CFS merit scores = 6.46313
CFS merit scores = 6.46107
CFS merit scores = 6.45897
CFS merit scores = 6.45686
CFS merit scores = 6.45472
CFS merit scores = 6.4526
CFS merit scores = 6.45046
CFS merit scores = 6.44834
CFS merit scores = 6.44622
CFS merit scores = 6.44411
CFS merit scores = 6.44197
CFS merit scores = 6.43986
CFS merit scores = 6.43778
CFS merit scores = 6.43564
CFS merit scores = 6.4335
CFS merit scores = 6.43138
CFS merit scores = 6.42927
CFS merit scores = 6.42715
CFS merit scores = 6.42505
CFS merit scores = 6.42295
CFS merit scores = 6.42086
CFS merit scores = 6.41876
CFS merit scores = 6.41668
CFS merit scores = 6.41462
CFS merit scores = 6.41257
CFS merit scores = 6.41047
CFS merit scores = 6.40835
CFS merit scores = 6.40622
CFS merit scores = 6.4041
CFS merit scores = 6.40199
CFS merit scores = 6.39985
CFS merit scores = 6.39764
CFS merit scores = 6.39543
CFS merit scores = 6.39324
CFS merit scores = 6.39103
CFS merit scores = 6.38881
CFS merit scores = 6.38661
CFS merit scores = 6.3843
CFS merit scores = 6.38198
CFS merit scores = 6.37965
CFS merit scores = 6.37731
CFS merit scores = 6.37497
CFS merit scores = 6.37266
CFS merit scores = 6.37034
CFS merit scores = 6.36802
CFS merit scores = 6.36572
CFS merit scores = 6.36344
CFS merit scores = 6.36111
CFS merit scores = 6.35879
CFS merit scores = 6.35647
CFS merit scores = 6.35412
CFS merit scores = 6.35168
CFS merit scores = 6.34925
CFS merit scores = 6.34686
CFS merit scores = 6.34439
CFS merit scores = 6.34191
CFS merit scores = 6.33941
CFS merit scores = 6.3369
CFS merit scores = 6.33441
CFS merit scores = 6.33194
CFS merit scores = 6.3295
CFS merit scores = 6.32706
CFS merit scores = 6.32461
CFS merit scores = 6.32217
CFS merit scores = 6.3197
CFS merit scores = 6.31723
CFS merit scores = 6.31475
CFS merit scores = 6.31229
CFS merit scores = 6.30984
CFS merit scores = 6.30739
CFS merit scores = 6.30491
CFS merit scores = 6.30243
CFS merit scores = 6.29996
CFS merit scores = 6.29747
CFS merit scores = 6.295
CFS merit scores = 6.2925
CFS merit scores = 6.2899
CFS merit scores = 6.28728
CFS merit scores = 6.28467
CFS merit scores = 6.28208
CFS merit scores = 6.27952
CFS merit scores = 6.27687
CFS merit scores = 6.27423
CFS merit scores = 6.27159
CFS merit scores = 6.26891
CFS merit scores = 6.26624
CFS merit scores = 6.26354
CFS merit scores = 6.26085
CFS merit scores = 6.25817
CFS merit scores = 6.25548
CFS merit scores = 6.25279
CFS merit scores = 6.25005
CFS merit scores = 6.24725
CFS merit scores = 6.24444
CFS merit scores = 6.24166
CFS merit scores = 6.23887
CFS merit scores = 6.23607
CFS merit scores = 6.2333
CFS merit scores = 6.23056
CFS merit scores = 6.22778
CFS merit scores = 6.22501
CFS merit scores = 6.22224
CFS merit scores = 6.21944
CFS merit scores = 6.21664
CFS merit scores = 6.21384
CFS merit scores = 6.21102
CFS merit scores = 6.20815
CFS merit scores = 6.20529
CFS merit scores = 6.20241
CFS merit scores = 6.19952
CFS merit scores = 6.19665
CFS merit scores = 6.19374
CFS merit scores = 6.19084
CFS merit scores = 6.18794
CFS merit scores = 6.18504
CFS merit scores = 6.18213
CFS merit scores = 6.17925
CFS merit scores = 6.17634
CFS merit scores = 6.17343
CFS merit scores = 6.17051
CFS merit scores = 6.16757
CFS merit scores = 6.16463
CFS merit scores = 6.16171
CFS merit scores = 6.15881
CFS merit scores = 6.15592
CFS merit scores = 6.15306
CFS merit scores = 6.15016
CFS merit scores = 6.14725
CFS merit scores = 6.14432
CFS merit scores = 6.1414
CFS merit scores = 6.13849
CFS merit scores = 6.13561
CFS merit scores = 6.13266
CFS merit scores = 6.12975
CFS merit scores = 6.12684
CFS merit scores = 6.12391
CFS merit scores = 6.12097
CFS merit scores = 6.11805
CFS merit scores = 6.11513
CFS merit scores = 6.11225
CFS merit scores = 6.10928
CFS merit scores = 6.10632
CFS merit scores = 6.10334
CFS merit scores = 6.10035
CFS merit scores = 6.09735
CFS merit scores = 6.09433
CFS merit scores = 6.09132
CFS merit scores = 6.08827
CFS merit scores = 6.08523
CFS merit scores = 6.0822
CFS merit scores = 6.07917
CFS merit scores = 6.07615
CFS merit scores = 6.07313
CFS merit scores = 6.07012
CFS merit scores = 6.0671
CFS merit scores = 6.06411
CFS merit scores = 6.06112
CFS merit scores = 6.05815
CFS merit scores = 6.05511
CFS merit scores = 6.05209
CFS merit scores = 6.04907
CFS merit scores = 6.04602
CFS merit scores = 6.04296
CFS merit scores = 6.03988
CFS merit scores = 6.03683
CFS merit scores = 6.03379
CFS merit scores = 6.03074
CFS merit scores = 6.02768
CFS merit scores = 6.02465
CFS merit scores = 6.02162
CFS merit scores = 6.01857
CFS merit scores = 6.01554
CFS merit scores = 6.01252
CFS merit scores = 6.00951
CFS merit scores = 6.0065
CFS merit scores = 6.00342
CFS merit scores = 6.00036
CFS merit scores = 5.9973
CFS merit scores = 5.99424
CFS merit scores = 5.99116
CFS merit scores = 5.98809
CFS merit scores = 5.98502
CFS merit scores = 5.9819
CFS merit scores = 5.97878
CFS merit scores = 5.97562
CFS merit scores = 5.97245
CFS merit scores = 5.96928
CFS merit scores = 5.96609
CFS merit scores = 5.96291
CFS merit scores = 5.95971
CFS merit scores = 5.9565
CFS merit scores = 5.95331
CFS merit scores = 5.94997
CFS merit scores = 5.94666
CFS merit scores = 5.94336
CFS merit scores = 5.94005
CFS merit scores = 5.93673
CFS merit scores = 5.93341
CFS merit scores = 5.93008
CFS merit scores = 5.92669
CFS merit scores = 5.92327
CFS merit scores = 5.91987
CFS merit scores = 5.91649
CFS merit scores = 5.913
CFS merit scores = 5.90949
CFS merit scores = 5.90592
CFS merit scores = 5.90239
CFS merit scores = 5.89885
CFS merit scores = 5.89531
CFS merit scores = 5.89175
CFS merit scores = 5.8881
CFS merit scores = 5.88441
CFS merit scores = 5.88074
CFS merit scores = 5.87698
CFS merit scores = 5.87313
CFS merit scores = 5.86927
CFS merit scores = 5.86542
CFS merit scores = 5.86161
CFS merit scores = 5.85772
CFS merit scores = 5.85386
CFS merit scores = 5.84993
CFS merit scores = 5.84597
CFS merit scores = 5.84203
CFS merit scores = 5.8381
CFS merit scores = 5.83409
CFS merit scores = 5.83004
CFS merit scores = 5.82596
CFS merit scores = 5.82188
CFS merit scores = 5.81778
CFS merit scores = 5.81367
CFS merit scores = 5.80953
CFS merit scores = 5.80514
CFS merit scores = 5.8007
CFS merit scores = 5.7962
CFS merit scores = 5.79169
CFS merit scores = 5.7871
CFS merit scores = 5.7824
CFS merit scores = 5.77758
CFS merit scores = 5.77277
CFS merit scores = 5.7679
CFS merit scores = 5.76287
CFS merit scores = 5.75776
CFS merit scores = 5.75249
CFS merit scores = 5.7472
CFS merit scores = 5.74183
CFS merit scores = 5.73644
CFS merit scores = 5.73098
CFS merit scores = 5.7255
CFS merit scores = 5.72003
CFS merit scores = 5.71446
CFS merit scores = 5.70884
CFS merit scores = 5.70324
CFS merit scores = 5.6976
CFS merit scores = 5.69191
CFS merit scores = 5.68615
CFS merit scores = 5.68021
CFS merit scores = 5.67427
CFS merit scores = 5.66836
CFS merit scores = 5.66233
CFS merit scores = 5.65626
CFS merit scores = 5.65013
CFS merit scores = 5.64386
CFS merit scores = 5.63681
CFS merit scores = 5.62943
CFS merit scores = 5.62181
CFS merit scores = 5.61342
CFS merit scores = 5.60444
CFS merit scores = 5.5873
cnt = 1	feature = 62	correl = 0.352484	descr = Position_Specific_Bin_Base_20_Base_A
cnt = 2	feature = 640	correl = -0.163394	descr = N_Gram_GGC
cnt = 3	feature = 371	correl = -0.0655534	descr = N_Gram_CCA
cnt = 4	feature = 668	correl = -0.0840267	descr = N_Gram_GGGTG
cnt = 5	feature = 411	correl = -0.0335754	descr = N_Gram_CCGTT
cnt = 6	feature = 519	correl = 0.0328851	descr = N_Gram_CTTAG
cnt = 7	feature = 752	correl = -0.0357203	descr = N_Gram_TACGT
cnt = 8	feature = 739	correl = 0.0320582	descr = N_Gram_TAAGC
cnt = 9	feature = 434	correl = -0.0256987	descr = N_Gram_CGACA
cnt = 10	feature = 807	correl = -0.0225876	descr = N_Gram_TCGCG
cnt = 11	feature = 444	correl = -0.0506162	descr = N_Gram_CGCAA
cnt = 12	feature = 719	correl = 0.0300303	descr = N_Gram_GTGTG
cnt = 13	feature = 453	correl = -0.0572803	descr = N_Gram_CGCTA
cnt = 14	feature = 407	correl = -0.0233458	descr = N_Gram_CCGCG
cnt = 15	feature = 438	correl = -0.0323005	descr = N_Gram_CGAGT
cnt = 16	feature = 268	correl = 0.0259723	descr = N_Gram_AGTAA
cnt = 17	feature = 849	correl = -0.0276523	descr = N_Gram_TGCCT
cnt = 18	feature = 440	correl = -0.0312466	descr = N_Gram_CGATA
cnt = 19	feature = 884	correl = -0.040421	descr = N_Gram_TTACC
cnt = 20	feature = 702	correl = 0.060305	descr = N_Gram_GTCGC
cnt = 21	feature = 569	correl = 0.0258769	descr = N_Gram_GATTA
cnt = 22	feature = 746	correl = -0.0229132	descr = N_Gram_TACAG
cnt = 23	feature = 892	correl = 0.0312004	descr = N_Gram_TTATG
cnt = 24	feature = 899	correl = 0.0358779	descr = N_Gram_TTCGC
cnt = 25	feature = 455	correl = -0.0301984	descr = N_Gram_CGCTT
cnt = 26	feature = 722	correl = -0.0451201	descr = N_Gram_GTTAG
cnt = 27	feature = 502	correl = 0.0313357	descr = N_Gram_CTCTA
cnt = 28	feature = 901	correl = 0.0600922	descr = N_Gram_TTCGT
cnt = 29	feature = 446	correl = -0.0512826	descr = N_Gram_CGCAT
cnt = 30	feature = 518	correl = -0.0447954	descr = N_Gram_CTTAA
cnt = 31	feature = 476	correl = -0.0370564	descr = N_Gram_CGTGG
cnt = 32	feature = 414	correl = 0.0579146	descr = N_Gram_CCTAA
cnt = 33	feature = 689	correl = 0.0285704	descr = N_Gram_GTACC
cnt = 34	feature = 264	correl = 0.0317756	descr = N_Gram_AGGGG
cnt = 35	feature = 475	correl = 0.0643693	descr = N_Gram_CGTGA
cnt = 36	feature = 773	correl = 0.0365127	descr = N_Gram_TATAG
cnt = 37	feature = 467	correl = -0.0256692	descr = N_Gram_CGGTC
cnt = 38	feature = 432	correl = -0.0328284	descr = N_Gram_CGAAT
cnt = 39	feature = 437	correl = 0.0242983	descr = N_Gram_CGAGA
cnt = 40	feature = 889	correl = 0.066214	descr = N_Gram_TTAGT
cnt = 41	feature = 415	correl = 0.0214829	descr = N_Gram_CCTAG
cnt = 42	feature = 621	correl = -0.0258793	descr = N_Gram_GCTGA
cnt = 43	feature = 493	correl = 0.0263994	descr = N_Gram_CTATC
cnt = 44	feature = 436	correl = -0.0415313	descr = N_Gram_CGACG
cnt = 45	feature = 745	correl = 0.0674233	descr = N_Gram_TACAA
cnt = 46	feature = 473	correl = 0.0287544	descr = N_Gram_CGTCT
cnt = 47	feature = 542	correl = 0.0473106	descr = N_Gram_GACAA
cnt = 48	feature = 667	correl = -0.0336006	descr = N_Gram_GGGTC
cnt = 49	feature = 311	correl = -0.0251014	descr = N_Gram_ATTAA
cnt = 50	feature = 888	correl = 0.0314569	descr = N_Gram_TTAGC
cnt = 51	feature = 296	correl = 0.0241397	descr = N_Gram_ATCGT
cnt = 52	feature = 554	correl = -0.0373336	descr = N_Gram_GAGAT
cnt = 53	feature = 885	correl = -0.0316851	descr = N_Gram_TTACG
cnt = 54	feature = 920	correl = 0.0389181	descr = N_Gram_TTGTG
cnt = 55	feature = 881	correl = 0.0214829	descr = N_Gram_TTAAG
cnt = 56	feature = 483	correl = -0.022232	descr = N_Gram_CTAAC
cnt = 57	feature = 230	correl = 0.0355494	descr = N_Gram_ACGCT
cnt = 58	feature = 574	correl = -0.0780012	descr = N_Gram_GCAAA
cnt = 59	feature = 460	correl = -0.109625	descr = N_Gram_CGGCG
cnt = 60	feature = 222	correl = -0.0270535	descr = N_Gram_ACCCC
cnt = 61	feature = 910	correl = 0.040327	descr = N_Gram_TTGAC
cnt = 62	feature = 596	correl = -0.0220895	descr = N_Gram_GCCGT
cnt = 63	feature = 857	correl = 0.0295216	descr = N_Gram_TGGAC
cnt = 64	feature = 602	correl = 0.0377958	descr = N_Gram_GCGAT
cnt = 65	feature = 741	correl = -0.0482141	descr = N_Gram_TAATC
cnt = 66	feature = 754	correl = 0.0658148	descr = N_Gram_TACTA
cnt = 67	feature = 547	correl = -0.0515994	descr = N_Gram_GACCG
cnt = 68	feature = 472	correl = -0.040052	descr = N_Gram_CGTCG
cnt = 69	feature = 749	correl = 0.0306888	descr = N_Gram_TACCG
cnt = 70	feature = 863	correl = -0.0494111	descr = N_Gram_TGGGA
cnt = 71	feature = 330	correl = 0.0498768	descr = N_Gram_CAAGC
cnt = 72	feature = 228	correl = -0.042296	descr = N_Gram_ACGAA
cnt = 73	feature = 699	correl = -0.0501653	descr = N_Gram_GTCCG
cnt = 74	feature = 576	correl = -0.0772468	descr = N_Gram_GCAAT
cnt = 75	feature = 705	correl = 0.0424223	descr = N_Gram_GTCTA
cnt = 76	feature = 539	correl = 0.0482697	descr = N_Gram_GAATA
cnt = 77	feature = 772	correl = 0.0314875	descr = N_Gram_TATAC
cnt = 78	feature = 615	correl = -0.0482416	descr = N_Gram_GCGTT
cnt = 79	feature = 527	correl = -0.027751	descr = N_Gram_CTTTA
cnt = 80	feature = 468	correl = -0.0298711	descr = N_Gram_CGGTT
cnt = 81	feature = 575	correl = 0.0639473	descr = N_Gram_GCAAC
cnt = 82	feature = 583	correl = -0.0400772	descr = N_Gram_GCATA
cnt = 83	feature = 771	correl = 0.0690565	descr = N_Gram_TATAA
cnt = 84	feature = 290	correl = -0.0317745	descr = N_Gram_ATCCC
cnt = 85	feature = 629	correl = -0.0232822	descr = N_Gram_GGAAA
cnt = 86	feature = 766	correl = 0.0386119	descr = N_Gram_TAGGG
cnt = 87	feature = 341	correl = -0.0262903	descr = N_Gram_CACGG
cnt = 88	feature = 295	correl = 0.0319058	descr = N_Gram_ATCGC
cnt = 89	feature = 229	correl = -0.0375609	descr = N_Gram_ACGAC
cnt = 90	feature = 494	correl = 0.0281054	descr = N_Gram_CTATG
cnt = 91	feature = 445	correl = -0.0269191	descr = N_Gram_CGCAC
cnt = 92	feature = 484	correl = 0.0657883	descr = N_Gram_CTAAG
cnt = 93	feature = 735	correl = -0.0291976	descr = N_Gram_TAACC
cnt = 94	feature = 591	correl = -0.0533626	descr = N_Gram_GCCCC
cnt = 95	feature = 337	correl = -0.0263497	descr = N_Gram_CACCG
cnt = 96	feature = 796	correl = -0.0223042	descr = N_Gram_TCCGA
cnt = 97	feature = 778	correl = 0.0553329	descr = N_Gram_TATGA
cnt = 98	feature = 612	correl = -0.0493191	descr = N_Gram_GCGGT
cnt = 99	feature = 478	correl = -0.068221	descr = N_Gram_CGTTC
cnt = 100	feature = 639	correl = 0.032473	descr = N_Gram_GGATT
cnt = 101	feature = 327	correl = 0.0264516	descr = N_Gram_CAACC
cnt = 102	feature = 247	correl = -0.0259641	descr = N_Gram_AGAGA
cnt = 103	feature = 663	correl = -0.0394371	descr = N_Gram_GGGGA
cnt = 104	feature = 694	correl = 0.0436617	descr = N_Gram_GTCAA
cnt = 105	feature = 422	correl = -0.0444001	descr = N_Gram_CCTGA
cnt = 106	feature = 855	correl = 0.0289077	descr = N_Gram_TGCTT
cnt = 107	feature = 401	correl = -0.0513924	descr = N_Gram_CCGAA
cnt = 108	feature = 563	correl = 0.075348	descr = N_Gram_GATAT
cnt = 109	feature = 318	correl = -0.0237533	descr = N_Gram_ATTGA
cnt = 110	feature = 609	correl = -0.0480558	descr = N_Gram_GCGGA
cnt = 111	feature = 723	correl = 0.0242967	descr = N_Gram_GTTCG
cnt = 112	feature = 464	correl = -0.0544843	descr = N_Gram_CGGGG
cnt = 113	feature = 896	correl = 0.0265105	descr = N_Gram_TTCCC
cnt = 114	feature = 755	correl = 0.0442694	descr = N_Gram_TACTG
cnt = 115	feature = 395	correl = -0.0503419	descr = N_Gram_CCCGC
cnt = 116	feature = 882	correl = -0.0313677	descr = N_Gram_TTAAT
cnt = 117	feature = 480	correl = 0.0250084	descr = N_Gram_CGTTT
cnt = 118	feature = 872	correl = 0.0399933	descr = N_Gram_TGTCG
cnt = 119	feature = 219	correl = -0.0253784	descr = N_Gram_ACCAA
cnt = 120	feature = 682	correl = -0.044783	descr = N_Gram_GGTTA
cnt = 121	feature = 599	correl = -0.0414454	descr = N_Gram_GCCTT
cnt = 122	feature = 303	correl = 0.024049	descr = N_Gram_ATGCA
cnt = 123	feature = 660	correl = -0.0924826	descr = N_Gram_GGGCC
cnt = 124	feature = 319	correl = 0.0466368	descr = N_Gram_ATTGG
cnt = 125	feature = 788	correl = -0.0380561	descr = N_Gram_TCAGA
cnt = 126	feature = 291	correl = 0.0269613	descr = N_Gram_ATCCG
cnt = 127	feature = 492	correl = 0.0570097	descr = N_Gram_CTATA
cnt = 128	feature = 550	correl = 0.0690122	descr = N_Gram_GACTA
cnt = 129	feature = 736	correl = 0.031246	descr = N_Gram_TAACT
cnt = 130	feature = 265	correl = 0.0846066	descr = N_Gram_AGGTA
cnt = 131	feature = 435	correl = -0.0531478	descr = N_Gram_CGACC
cnt = 132	feature = 359	correl = -0.0621025	descr = N_Gram_CATAA
cnt = 133	feature = 452	correl = -0.0568818	descr = N_Gram_CGCGT
cnt = 134	feature = 687	correl = 0.0275186	descr = N_Gram_GTAAG
cnt = 135	feature = 759	correl = 0.0573345	descr = N_Gram_TAGAC
cnt = 136	feature = 548	correl = -0.0232789	descr = N_Gram_GACGG
cnt = 137	feature = 789	correl = 0.0225458	descr = N_Gram_TCAGT
cnt = 138	feature = 805	correl = 0.0420641	descr = N_Gram_TCGCA
cnt = 139	feature = 343	correl = 0.037841	descr = N_Gram_CACTC
cnt = 140	feature = 914	correl = 0.0357462	descr = N_Gram_TTGCG
cnt = 141	feature = 869	correl = 0.0233143	descr = N_Gram_TGTAG
cnt = 142	feature = 426	correl = 0.024668	descr = N_Gram_CCTTA
cnt = 143	feature = 496	correl = -0.0586196	descr = N_Gram_CTCAA
cnt = 144	feature = 514	correl = 0.0462674	descr = N_Gram_CTGGT
cnt = 145	feature = 553	correl = 0.0336224	descr = N_Gram_GAGAA
cnt = 146	feature = 806	correl = 0.0228636	descr = N_Gram_TCGCC
cnt = 147	feature = 803	correl = 0.0283897	descr = N_Gram_TCGAG
cnt = 148	feature = 281	correl = 0.03421	descr = N_Gram_ATAGG
cnt = 149	feature = 543	correl = 0.0367219	descr = N_Gram_GACAC
cnt = 150	feature = 934	correl = 0.0274647	descr = N_Gram_TTTTG
cnt = 151	feature = 367	correl = 0.0283966	descr = N_Gram_CATGT
cnt = 152	feature = 451	correl = -0.0607184	descr = N_Gram_CGCGG
cnt = 153	feature = 260	correl = -0.028311	descr = N_Gram_AGGCA
cnt = 154	feature = 249	correl = 0.0617804	descr = N_Gram_AGAGT
cnt = 155	feature = 31	correl = -0.0337109	descr = Position_Specific_Bin_Base_11_Base_C
cnt = 156	feature = 531	correl = -0.0216293	descr = N_Gram_GAAAG
cnt = 157	feature = 386	correl = -0.0330289	descr = N_Gram_CCCAA
cnt = 158	feature = 751	correl = -0.0305078	descr = N_Gram_TACG
cnt = 159	feature = 306	correl = -0.0222159	descr = N_Gram_ATGGA
cnt = 160	feature = 351	correl = 0.0264415	descr = N_Gram_CAGCT
cnt = 161	feature = 808	correl = 0.0436756	descr = N_Gram_TCGCT
cnt = 162	feature = 604	correl = -0.0536892	descr = N_Gram_GCGCA
cnt = 163	feature = 335	correl = -0.0225012	descr = N_Gram_CACAT
cnt = 164	feature = 312	correl = 0.0307777	descr = N_Gram_ATTAG
cnt = 165	feature = 5	correl = -0.0433715	descr = Position_Specific_Bin_Base_2_Base_A
cnt = 166	feature = 734	correl = 0.0509591	descr = N_Gram_TAAAC
cnt = 167	feature = 620	correl = 0.0553425	descr = N_Gram_GCTCT
cnt = 168	feature = 254	correl = -0.0475344	descr = N_Gram_AGCCC
cnt = 169	feature = 0	correl = 0.0308315	descr = Position_Specific_Bin_Base_0_Base_A
cnt = 170	feature = 458	correl = -0.0437744	descr = N_Gram_CGGCA
cnt = 171	feature = 207	correl = 0.0471417	descr = N_Gram_ACAAT
cnt = 172	feature = 500	correl = -0.0489815	descr = N_Gram_CTCGT
cnt = 173	feature = 57	correl = 0.0281368	descr = Position_Specific_Bin_Base_18_Base_T
cnt = 174	feature = 271	correl = 0.0372431	descr = N_Gram_AGTCT
cnt = 175	feature = 903	correl = 0.032209	descr = N_Gram_TTCTA
cnt = 176	feature = 315	correl = 0.0344103	descr = N_Gram_ATTCG
cnt = 177	feature = 403	correl = -0.0215648	descr = N_Gram_CCGAG
cnt = 178	feature = 535	correl = -0.0467934	descr = N_Gram_GAAGA
cnt = 179	feature = 750	correl = 0.0305344	descr = N_Gram_TACCT
cnt = 180	feature = 404	correl = -0.0674243	descr = N_Gram_CCGAT
cnt = 181	feature = 775	correl = 0.052282	descr = N_Gram_TATCA
cnt = 182	feature = 3	correl = 0.0827512	descr = Position_Specific_Bin_Base_1_Base_A
cnt = 183	feature = 388	correl = -0.0618493	descr = N_Gram_CCCAT
cnt = 184	feature = 324	correl = -0.024809	descr = N_Gram_CAAAA
cnt = 185	feature = 813	correl = 0.0954929	descr = N_Gram_TCGTG
cnt = 186	feature = 883	correl = 0.0465747	descr = N_Gram_TTACA
cnt = 187	feature = 408	correl = -0.0317377	descr = N_Gram_CCGCT
cnt = 188	feature = 487	correl = 0.0656799	descr = N_Gram_CTACT
cnt = 189	feature = 332	correl = -0.033299	descr = N_Gram_CAATT
cnt = 190	feature = 683	correl = -0.0804803	descr = N_Gram_GGTTG
cnt = 191	feature = 212	correl = 0.0550919	descr = N_Gram_ACAGT
cnt = 192	feature = 320	correl = 0.0454763	descr = N_Gram_ATTGT
cnt = 193	feature = 711	correl = -0.0388454	descr = N_Gram_GTGCG
cnt = 194	feature = 34	correl = 0.0371555	descr = Position_Specific_Bin_Base_12_Base_A
cnt = 195	feature = 822	correl = 0.0541968	descr = N_Gram_TCTCT
cnt = 196	feature = 787	correl = -0.0405416	descr = N_Gram_TCACG
cnt = 197	feature = 631	correl = 0.0371057	descr = N_Gram_GGAAT
cnt = 198	feature = 454	correl = -0.0222314	descr = N_Gram_CGCTC
cnt = 199	feature = 652	correl = -0.0452872	descr = N_Gram_GGCTG
cnt = 200	feature = 909	correl = 0.0509812	descr = N_Gram_TTGAA
cnt = 201	feature = 860	correl = -0.0763132	descr = N_Gram_TGGCG
cnt = 202	feature = 51	correl = 0.0238451	descr = Position_Specific_Bin_Base_17_Base_A
cnt = 203	feature = 810	correl = 0.0373008	descr = N_Gram_TCGGA
cnt = 204	feature = 16	correl = -0.0363219	descr = Position_Specific_Bin_Base_6_Base_C
cnt = 205	feature = 391	correl = -0.0404093	descr = N_Gram_CCCCG
cnt = 206	feature = 497	correl = -0.0454707	descr = N_Gram_CTCAC
cnt = 207	feature = 671	correl = 0.0528192	descr = N_Gram_GGTAA
cnt = 208	feature = 346	correl = -0.0404712	descr = N_Gram_CAGAC
cnt = 209	feature = 374	correl = -0.0223205	descr = N_Gram_CCAAG
cnt = 210	feature = 656	correl = -0.0576845	descr = N_Gram_GGGAA
cnt = 211	feature = 423	correl = -0.0594841	descr = N_Gram_CCTGC
cnt = 212	feature = 763	correl = 0.0656789	descr = N_Gram_TAGCT
cnt = 213	feature = 232	correl = -0.0408817	descr = N_Gram_ACGGG
cnt = 214	feature = 292	correl = 0.0245719	descr = N_Gram_ATCCT
cnt = 215	feature = 710	correl = -0.0401789	descr = N_Gram_GTGCC
cnt = 216	feature = 313	correl = 0.0778123	descr = N_Gram_ATTAT
cnt = 217	feature = 44	correl = 0.0793026	descr = Position_Specific_Bin_Base_15_Base_A
cnt = 218	feature = 645	correl = -0.0766553	descr = N_Gram_GGCCA
cnt = 219	feature = 273	correl = 0.0661502	descr = N_Gram_AGTGA
cnt = 220	feature = 294	correl = 0.0302793	descr = N_Gram_ATCGA
cnt = 221	feature = 632	correl = 0.0277723	descr = N_Gram_GGACA
cnt = 222	feature = 578	correl = -0.0465076	descr = N_Gram_GCACC
cnt = 223	feature = 718	correl = 0.030938	descr = N_Gram_GTGTA
cnt = 224	feature = 633	correl = -0.0562755	descr = N_Gram_GGACC
cnt = 225	feature = 65	correl = 0.117019	descr = Position_Specific_Bin_Base_20_Base_T
cnt = 226	feature = 361	correl = 0.0222038	descr = N_Gram_CATAT
cnt = 227	feature = 720	correl = 0.0252912	descr = N_Gram_GTGTT
cnt = 228	feature = 785	correl = 0.0506771	descr = N_Gram_TCAAC
cnt = 229	feature = 765	correl = 0.0279371	descr = N_Gram_TAGGC
cnt = 230	feature = 248	correl = -0.0235714	descr = N_Gram_AGAGG
cnt = 231	feature = 2	correl = -0.131046	descr = Position_Specific_Bin_Base_0_Base_G
cnt = 232	feature = 839	correl = 0.0257812	descr = N_Gram_TGATC
cnt = 233	feature = 356	correl = 0.024697	descr = N_Gram_CAGTT
cnt = 234	feature = 243	correl = 0.0235298	descr = N_Gram_ACTTC
cnt = 235	feature = 250	correl = 0.0602192	descr = N_Gram_AGATA
cnt = 236	feature = 841	correl = 0.0258247	descr = N_Gram_TGATT
cnt = 237	feature = 529	correl = -0.0315903	descr = N_Gram_CTTTT
cnt = 238	feature = 419	correl = -0.0896182	descr = N_Gram_CCTCG
cnt = 239	feature = 611	correl = -0.0311308	descr = N_Gram_GCGGG
cnt = 240	feature = 816	correl = 0.0384689	descr = N_Gram_TCTAC
cnt = 241	feature = 716	correl = -0.0304433	descr = N_Gram_GTGGT
cnt = 242	feature = 304	correl = 0.0318875	descr = N_Gram_ATGCT
cnt = 243	feature = 870	correl = 0.040821	descr = N_Gram_TGTAT
cnt = 244	feature = 672	correl = 0.0282457	descr = N_Gram_GGTAC
cnt = 245	feature = 241	correl = -0.0447259	descr = N_Gram_ACTGC
cnt = 246	feature = 924	correl = 0.0514726	descr = N_Gram_TTTAG
cnt = 247	feature = 546	correl = -0.0406262	descr = N_Gram_GACCC
cnt = 248	feature = 606	correl = -0.0881889	descr = N_Gram_GCGCG
cnt = 249	feature = 365	correl = 0.0236878	descr = N_Gram_CATGA
cnt = 250	feature = 21	correl = 0.0370049	descr = Position_Specific_Bin_Base_8_Base_A
cnt = 251	feature = 678	correl = -0.0295	descr = N_Gram_GGTGA
cnt = 252	feature = 50	correl = 0.0342317	descr = Position_Specific_Bin_Base_16_Base_T
cnt = 253	feature = 56	correl = -0.0409098	descr = Position_Specific_Bin_Base_18_Base_G
cnt = 254	feature = 850	correl = 0.0478088	descr = N_Gram_TGCGA
cnt = 255	feature = 14	correl = 0.0622375	descr = Position_Specific_Bin_Base_5_Base_T
cnt = 256	feature = 506	correl = -0.0361951	descr = N_Gram_CTGAG
cnt = 257	feature = 776	correl = 0.0456133	descr = N_Gram_TATCG
cnt = 258	feature = 277	correl = 0.0291037	descr = N_Gram_ATACC
cnt = 259	feature = 46	correl = -0.0392544	descr = Position_Specific_Bin_Base_15_Base_T
cnt = 260	feature = 64	correl = -0.178266	descr = Position_Specific_Bin_Base_20_Base_G
cnt = 261	feature = 636	correl = -0.0656813	descr = N_Gram_GGAGC
cnt = 262	feature = 38	correl = 0.044306	descr = Position_Specific_Bin_Base_13_Base_A
cnt = 263	feature = 913	correl = 0.0322428	descr = N_Gram_TTGCC
cnt = 264	feature = 289	correl = 0.0529283	descr = N_Gram_ATCCA
cnt = 265	feature = 490	correl = 0.058939	descr = N_Gram_CTAGC
cnt = 266	feature = 916	correl = 0.0481604	descr = N_Gram_TTGGA
cnt = 267	feature = 698	correl = -0.0480959	descr = N_Gram_GTCCC
cnt = 268	feature = 758	correl = 0.0383533	descr = N_Gram_TAGAA
cnt = 269	feature = 340	correl = -0.0377479	descr = N_Gram_CACGA
cnt = 270	feature = 585	correl = 0.0389818	descr = N_Gram_GCATT
cnt = 271	feature = 649	correl = -0.086043	descr = N_Gram_GGCGG
cnt = 272	feature = 664	correl = -0.0704033	descr = N_Gram_GGGGC
cnt = 273	feature = 41	correl = -0.0326769	descr = Position_Specific_Bin_Base_14_Base_C
cnt = 274	feature = 642	correl = -0.0737884	descr = N_Gram_GGCAA
cnt = 275	feature = 58	correl = 0.178008	descr = Position_Specific_Bin_Base_19_Base_A
cnt = 276	feature = 52	correl = -0.0600576	descr = Position_Specific_Bin_Base_17_Base_G
cnt = 277	feature = 24	correl = -0.0274771	descr = Position_Specific_Bin_Base_9_Base_C
cnt = 278	feature = 833	correl = 0.0333023	descr = N_Gram_TGAAC
cnt = 279	feature = 30	correl = -0.0405823	descr = Position_Specific_Bin_Base_11_Base_A
cnt = 280	feature = 266	correl = -0.0290642	descr = N_Gram_AGGTG
cnt = 281	feature = 695	correl = 0.0284034	descr = N_Gram_GTCAT
cnt = 282	feature = 782	correl = 0.0369317	descr = N_Gram_TATTT
cnt = 283	feature = 329	correl = -0.0244684	descr = N_Gram_CAAGA
cnt = 284	feature = 676	correl = -0.0244916	descr = N_Gram_GGTCT
cnt = 285	feature = 919	correl = 0.0266206	descr = N_Gram_TTGTC
cnt = 286	feature = 730	correl = 0.0219872	descr = N_Gram_GTTTT
cnt = 287	feature = 9	correl = 0.0705455	descr = Position_Specific_Bin_Base_3_Base_G
cnt = 288	feature = 820	correl = 0.038406	descr = N_Gram_TCTCA
cnt = 289	feature = 1	correl = 0.108951	descr = Position_Specific_Bin_Base_0_Base_C
cnt = 290	feature = 900	correl = -0.0231576	descr = N_Gram_TTCGG
cnt = 291	feature = 617	correl = 0.0215204	descr = N_Gram_GCTAT
cnt = 292	feature = 588	correl = -0.0530373	descr = N_Gram_GCCAG
cnt = 293	feature = 851	correl = -0.0290152	descr = N_Gram_TGCGC
cnt = 294	feature = 768	correl = 0.0452054	descr = N_Gram_TAGTG
cnt = 295	feature = 556	correl = -0.0496013	descr = N_Gram_GAGCC
cnt = 296	feature = 592	correl = -0.0874701	descr = N_Gram_GCCCG
cnt = 297	feature = 847	correl = -0.0626809	descr = N_Gram_TGCCC
cnt = 298	feature = 818	correl = 0.0331207	descr = N_Gram_TCTAT
cnt = 299	feature = 251	correl = -0.049925	descr = N_Gram_AGATG
cnt = 300	feature = 299	correl = 0.0437174	descr = N_Gram_ATCTG
cnt = 301	feature = 377	correl = -0.0393523	descr = N_Gram_CCACG
cnt = 302	feature = 105	correl = -0.0264646	descr = Fold_of_RNAi_Sequence_Pos_19
cnt = 303	feature = 19	correl = -0.136715	descr = Position_Specific_Bin_Base_7_Base_C
cnt = 304	feature = 625	correl = -0.053387	descr = N_Gram_GCTTT
cnt = 305	feature = 489	correl = 0.0337004	descr = N_Gram_CTAGA
cnt = 306	feature = 559	correl = -0.0416069	descr = N_Gram_GAGGG
cnt = 307	feature = 270	correl = 0.095024	descr = N_Gram_AGTCG
cnt = 308	feature = 17	correl = 0.021539	descr = Position_Specific_Bin_Base_6_Base_G
cnt = 309	feature = 287	correl = 0.0299205	descr = N_Gram_ATCAA
cnt = 310	feature = 360	correl = -0.0402248	descr = N_Gram_CATAC
cnt = 311	feature = 875	correl = 0.0596723	descr = N_Gram_TGTGT
cnt = 312	feature = 237	correl = 0.0666014	descr = N_Gram_ACTAC
cnt = 313	feature = 431	correl = -0.0628765	descr = N_Gram_CGAAG
cnt = 314	feature = 634	correl = 0.0373567	descr = N_Gram_GGACT
cnt = 315	feature = 614	correl = -0.0752282	descr = N_Gram_GCGTC
cnt = 316	feature = 848	correl = -0.036566	descr = N_Gram_TGCCG
cnt = 317	feature = 607	correl = -0.0479633	descr = N_Gram_GCGCT
cnt = 318	feature = 353	correl = -0.0925162	descr = N_Gram_CAGGG
cnt = 319	feature = 338	correl = -0.0445029	descr = N_Gram_CACCT
cnt = 320	feature = 238	correl = 0.0393929	descr = N_Gram_ACTCT
cnt = 321	feature = 726	correl = -0.0264955	descr = N_Gram_GTTGT
cnt = 322	feature = 274	correl = -0.0247083	descr = N_Gram_AGTTC
cnt = 323	feature = 657	correl = -0.0615164	descr = N_Gram_GGGAG
cnt = 324	feature = 598	correl = -0.0655951	descr = N_Gram_GCCTC
cnt = 325	feature = 516	correl = 0.0519715	descr = N_Gram_CTGTT
cnt = 326	feature = 206	correl = 0.0583651	descr = N_Gram_ACAAA
cnt = 327	feature = 258	correl = 0.0358429	descr = N_Gram_AGCTT
cnt = 328	feature = 811	correl = -0.0904293	descr = N_Gram_TCGGG
cnt = 329	feature = 618	correl = -0.0409194	descr = N_Gram_GCTCC
cnt = 330	feature = 12	correl = -0.0693015	descr = Position_Specific_Bin_Base_4_Base_C
cnt = 331	feature = 838	correl = 0.0521338	descr = N_Gram_TGATA
cnt = 332	feature = 244	correl = 0.0338913	descr = N_Gram_AGAAT
cnt = 333	feature = 382	correl = -0.04976	descr = N_Gram_CCATA
cnt = 334	feature = 10	correl = -0.0988791	descr = Position_Specific_Bin_Base_3_Base_T
cnt = 335	feature = 852	correl = -0.038562	descr = N_Gram_TGCGG
cnt = 336	feature = 392	correl = -0.0364186	descr = N_Gram_CCCCT
cnt = 337	feature = 211	correl = 0.0463823	descr = N_Gram_ACAGC
cnt = 338	feature = 366	correl = -0.0384779	descr = N_Gram_CATGG
cnt = 339	feature = 930	correl = 0.0347058	descr = N_Gram_TTTGC
cnt = 340	feature = 703	correl = 0.0615456	descr = N_Gram_GTCGT
cnt = 341	feature = 800	correl = -0.0341754	descr = N_Gram_TCCTG
cnt = 342	feature = 347	correl = -0.0451545	descr = N_Gram_CAGAG
cnt = 343	feature = 373	correl = -0.0376381	descr = N_Gram_CCAAA
cnt = 344	feature = 298	correl = 0.0736626	descr = N_Gram_ATCTC
cnt = 345	feature = 742	correl = 0.0493998	descr = N_Gram_TAATT
cnt = 346	feature = 4	correl = -0.0989067	descr = Position_Specific_Bin_Base_1_Base_G
cnt = 347	feature = 567	correl = -0.0395628	descr = N_Gram_GATGT
cnt = 348	feature = 54	correl = 0.042764	descr = Position_Specific_Bin_Base_18_Base_A
cnt = 349	feature = 835	correl = 0.029936	descr = N_Gram_TGAAT
cnt = 350	feature = 566	correl = -0.0584905	descr = N_Gram_GATGG
cnt = 351	feature = 390	correl = -0.0435035	descr = N_Gram_CCCCA
cnt = 352	feature = 160	correl = -0.0831405	descr = Fold_of_Target_NoBeginbrace_noends_Pos_19
cnt = 353	feature = 25	correl = 0.031505	descr = Position_Specific_Bin_Base_9_Base_T
cnt = 354	feature = 590	correl = -0.0787345	descr = N_Gram_GCCCA
cnt = 355	feature = 37	correl = -0.0393936	descr = Position_Specific_Bin_Base_12_Base_T
cnt = 356	feature = 40	correl = 0.100553	descr = Position_Specific_Bin_Base_14_Base_A
cnt = 357	feature = 843	correl = 0.0314087	descr = N_Gram_TGCAA
cnt = 358	feature = 49	correl = -0.059363	descr = Position_Specific_Bin_Base_16_Base_G
cnt = 359	feature = 225	correl = 0.0220141	descr = N_Gram_ACCTG
cnt = 360	feature = 619	correl = -0.0220218	descr = N_Gram_GCTCG
cnt = 361	feature = 525	correl = 0.0481221	descr = N_Gram_CTTGT
cnt = 362	feature = 792	correl = 0.0383018	descr = N_Gram_TCCAT
cnt = 363	feature = 7	correl = 0.134288	descr = Position_Specific_Bin_Base_2_Base_G
cnt = 364	feature = 242	correl = 0.0482069	descr = N_Gram_ACTGT
cnt = 365	feature = 779	correl = 0.0230856	descr = N_Gram_TATGG
cnt = 366	feature = 29	correl = 0.051879	descr = Position_Specific_Bin_Base_10_Base_T
cnt = 367	feature = 410	correl = -0.104407	descr = N_Gram_CCGGC
cnt = 368	feature = 798	correl = 0.0772501	descr = N_Gram_TCCTA
cnt = 369	feature = 240	correl = 0.07055	descr = N_Gram_ACTGA
cnt = 370	feature = 844	correl = 0.0353459	descr = N_Gram_TGCAT
cnt = 371	feature = 760	correl = 0.0487441	descr = N_Gram_TAGAG
cnt = 372	feature = 350	correl = -0.0584443	descr = N_Gram_CAGCC
cnt = 373	feature = 836	correl = 0.034398	descr = N_Gram_TGAGA
cnt = 374	feature = 665	correl = -0.0477275	descr = N_Gram_GGGGT
cnt = 375	feature = 15	correl = 0.0232815	descr = Position_Specific_Bin_Base_6_Base_A
cnt = 376	feature = 786	correl = 0.0304417	descr = N_Gram_TCACC
cnt = 377	feature = 59	correl = -0.11964	descr = Position_Specific_Bin_Base_19_Base_C
cnt = 378	feature = 595	correl = -0.0290442	descr = N_Gram_GCCGC
cnt = 379	feature = 381	correl = -0.0573555	descr = N_Gram_CCAGG
cnt = 380	feature = 650	correl = -0.0582752	descr = N_Gram_GGCGT
cnt = 381	feature = 256	correl = -0.0411751	descr = N_Gram_AGCGG
cnt = 382	feature = 427	correl = 0.0307808	descr = N_Gram_CCTTG
cnt = 383	feature = 283	correl = 0.0401178	descr = N_Gram_ATATA
cnt = 384	feature = 53	correl = 0.0523096	descr = Position_Specific_Bin_Base_17_Base_T
cnt = 385	feature = 35	correl = -0.0281148	descr = Position_Specific_Bin_Base_12_Base_C
cnt = 386	feature = 691	correl = 0.0219125	descr = N_Gram_GTAT
cnt = 387	feature = 420	correl = -0.0625906	descr = N_Gram_CCTCT
cnt = 388	feature = 584	correl = 0.0395065	descr = N_Gram_GCATC
cnt = 389	feature = 537	correl = 0.0315382	descr = N_Gram_GAAGG
cnt = 390	feature = 846	correl = 0.0307228	descr = N_Gram_TGCCA
cnt = 391	feature = 638	correl = -0.047487	descr = N_Gram_GGATG
cnt = 392	feature = 63	correl = -0.30054	descr = Position_Specific_Bin_Base_20_Base_C
cnt = 393	feature = 714	correl = -0.0845509	descr = N_Gram_GTGGC
cnt = 394	feature = 11	correl = 0.0828221	descr = Position_Specific_Bin_Base_4_Base_A
cnt = 395	feature = 26	correl = 0.0774627	descr = Position_Specific_Bin_Base_10_Base_A
cnt = 396	feature = 740	correl = 0.0483461	descr = N_Gram_TAAGG
cnt = 397	feature = 738	correl = 0.0448696	descr = N_Gram_TAAGA
cnt = 398	feature = 499	correl = -0.0516572	descr = N_Gram_CTCGG
cnt = 399	feature = 686	correl = 0.0493707	descr = N_Gram_GTAAA
cnt = 400	feature = 220	correl = -0.0800083	descr = N_Gram_ACCAC
cnt = 401	feature = 55	correl = -0.0312726	descr = Position_Specific_Bin_Base_18_Base_C
cnt = 402	feature = 536	correl = -0.0342264	descr = N_Gram_GAAGC
cnt = 403	feature = 623	correl = -0.0314296	descr = N_Gram_GCTGG
cnt = 404	feature = 418	correl = -0.0320366	descr = N_Gram_CCTCC
cnt = 405	feature = 406	correl = -0.0411399	descr = N_Gram_CCGCA
cnt = 406	feature = 904	correl = 0.0449649	descr = N_Gram_TTCTC
cnt = 407	feature = 873	correl = 0.0289623	descr = N_Gram_TGTCT
cnt = 408	feature = 533	correl = -0.024297	descr = N_Gram_GAACT
cnt = 409	feature = 214	correl = 0.0534925	descr = N_Gram_ACATC
cnt = 410	feature = 729	correl = 0.0534377	descr = N_Gram_GTTTG
cnt = 411	feature = 342	correl = -0.0394086	descr = N_Gram_CACGT
cnt = 412	feature = 284	correl = 0.0304308	descr = N_Gram_ATATG
cnt = 413	feature = 926	correl = 0.0468884	descr = N_Gram_TTTCC
cnt = 414	feature = 524	correl = -0.0348655	descr = N_Gram_CTTGG
cnt = 415	feature = 354	correl = -0.0269935	descr = N_Gram_CAGGT
cnt = 416	feature = 700	correl = -0.0481375	descr = N_Gram_GTCCT
cnt = 417	feature = 42	correl = -0.14531	descr = Position_Specific_Bin_Base_14_Base_G
cnt = 418	feature = 262	correl = -0.0220516	descr = N_Gram_AGGGA
cnt = 419	feature = 60	correl = -0.12104	descr = Position_Specific_Bin_Base_19_Base_G
cnt = 420	feature = 383	correl = 0.0228432	descr = N_Gram_CCATT
cnt = 421	feature = 659	correl = -0.0544737	descr = N_Gram_GGGCA
cnt = 422	feature = 511	correl = 0.0393811	descr = N_Gram_CTGGA
cnt = 423	feature = 23	correl = 0.0608711	descr = Position_Specific_Bin_Base_8_Base_T
cnt = 424	feature = 307	correl = -0.0332439	descr = N_Gram_ATGGG
cnt = 425	feature = 829	correl = 0.0699818	descr = N_Gram_TCTTT
cnt = 426	feature = 894	correl = 0.0306235	descr = N_Gram_TTCAT
cnt = 427	feature = 398	correl = -0.0639163	descr = N_Gram_CCCTG
cnt = 428	feature = 450	correl = -0.0762828	descr = N_Gram_CGCGC
cnt = 429	feature = 721	correl = -0.0336784	descr = N_Gram_GTTA
cnt = 430	feature = 697	correl = -0.0291296	descr = N_Gram_GTCCA
cnt = 431	feature = 252	correl = 0.0582992	descr = N_Gram_AGCAT
cnt = 432	feature = 6	correl = 0.0358121	descr = Position_Specific_Bin_Base_2_Base_C
cnt = 433	feature = 334	correl = 0.0281661	descr = N_Gram_CACAG
cnt = 434	feature = 510	correl = -0.0216582	descr = N_Gram_CTGCT
cnt = 435	feature = 461	correl = -0.0340151	descr = N_Gram_CGGCT
cnt = 436	feature = 20	correl = 0.0686459	descr = Position_Specific_Bin_Base_7_Base_T
cnt = 437	feature = 637	correl = -0.0498912	descr = N_Gram_GGAGG
cnt = 438	feature = 308	correl = -0.0596461	descr = N_Gram_ATGGT
cnt = 439	feature = 579	correl = -0.0299787	descr = N_Gram_GCACG
cnt = 440	feature = 828	correl = 0.022068	descr = N_Gram_TCTTG
cnt = 441	feature = 791	correl = 0.0346826	descr = N_Gram_TCATC
cnt = 442	feature = 931	correl = 0.033715	descr = N_Gram_TTTGG
cnt = 443	feature = 279	correl = 0.0221987	descr = N_Gram_ATAGA
cnt = 444	feature = 593	correl = -0.0767287	descr = N_Gram_GCCCT
cnt = 445	feature = 605	correl = -0.0301475	descr = N_Gram_GCGCC
cnt = 446	feature = 47	correl = 0.0692978	descr = Position_Specific_Bin_Base_16_Base_A
cnt = 447	feature = 794	correl = -0.0352329	descr = N_Gram_TCCCC
cnt = 448	feature = 725	correl = -0.036576	descr = N_Gram_GTTGG
cnt = 449	feature = 915	correl = 0.0223257	descr = N_Gram_TTGCT
cnt = 450	feature = 891	correl = 0.0439393	descr = N_Gram_TTATC
cnt = 451	feature = 513	correl = -0.0236954	descr = N_Gram_CTGGG
cnt = 452	feature = 540	correl = 0.0436862	descr = N_Gram_GAATT
cnt = 453	feature = 834	correl = 0.0417058	descr = N_Gram_TGAAG
cnt = 454	feature = 679	correl = -0.0572812	descr = N_Gram_GGTGC
cnt = 455	feature = 32	correl = -0.0429348	descr = Position_Specific_Bin_Base_11_Base_G
cnt = 456	feature = 263	correl = -0.104866	descr = N_Gram_AGGGC
cnt = 457	feature = 674	correl = 0.0287207	descr = N_Gram_GGTCA
cnt = 458	feature = 859	correl = -0.0470241	descr = N_Gram_TGGCC
cnt = 459	feature = 285	correl = 0.0563329	descr = N_Gram_ATATT
cnt = 460	feature = 369	correl = 0.0790526	descr = N_Gram_CATTA
cnt = 461	feature = 8	correl = -0.128634	descr = Position_Specific_Bin_Base_2_Base_T
cnt = 462	feature = 545	correl = -0.0513701	descr = N_Gram_GACCA
cnt = 463	feature = 877	correl = 0.054743	descr = N_Gram_TGTTC
cnt = 464	feature = 43	correl = 0.0764463	descr = Position_Specific_Bin_Base_14_Base_T
cnt = 465	feature = 394	correl = -0.0988263	descr = N_Gram_CCCGA
cnt = 466	feature = 840	correl = -0.02909	descr = N_Gram_TGATG
cnt = 467	feature = 227	correl = -0.0417074	descr = N_Gram_ACGA
cnt = 468	feature = 767	correl = 0.032939	descr = N_Gram_TAGT
cnt = 469	feature = 246	correl = 0.0647663	descr = N_Gram_AGACA
cnt = 470	feature = 509	correl = -0.0526053	descr = N_Gram_CTGCC
cnt = 471	feature = 781	correl = 0.0575569	descr = N_Gram_TATTC
cnt = 472	feature = 28	correl = -0.0530427	descr = Position_Specific_Bin_Base_10_Base_G
cnt = 473	feature = 601	correl = 0.021844	descr = N_Gram_GCGA
cnt = 474	feature = 708	correl = 0.0302877	descr = N_Gram_GTGAA
cnt = 475	feature = 929	correl = 0.0672933	descr = N_Gram_TTTGA
cnt = 476	feature = 376	correl = -0.0641738	descr = N_Gram_CCACC
cnt = 477	feature = 486	correl = 0.0349636	descr = N_Gram_CTACA
cnt = 478	feature = 581	correl = -0.0583591	descr = N_Gram_GCAGA
cnt = 479	feature = 18	correl = 0.0763174	descr = Position_Specific_Bin_Base_7_Base_A
cnt = 480	feature = 33	correl = 0.120783	descr = Position_Specific_Bin_Base_11_Base_T
cnt = 481	feature = 565	correl = -0.0477365	descr = N_Gram_GATGA
cnt = 482	feature = 688	correl = 0.0217089	descr = N_Gram_GTAC
cnt = 483	feature = 231	correl = -0.0278581	descr = N_Gram_ACGG
cnt = 484	feature = 507	correl = 0.0414267	descr = N_Gram_CTGAT
cnt = 485	feature = 761	correl = 0.0655023	descr = N_Gram_TAGC
cnt = 486	feature = 479	correl = -0.0481427	descr = N_Gram_CGTTG
cnt = 487	feature = 397	correl = -0.0612966	descr = N_Gram_CCCTC
cnt = 488	feature = 208	correl = 0.0318115	descr = N_Gram_ACAC
cnt = 489	feature = 13	correl = -0.0750878	descr = Position_Specific_Bin_Base_5_Base_C
cnt = 490	feature = 512	correl = -0.0535483	descr = N_Gram_CTGGC
cnt = 491	feature = 39	correl = -0.0233484	descr = Position_Specific_Bin_Base_13_Base_G
cnt = 492	feature = 675	correl = -0.0830346	descr = N_Gram_GGTCC
cnt = 493	feature = 918	correl = 0.0493756	descr = N_Gram_TTGTA
cnt = 494	feature = 878	correl = 0.0602261	descr = N_Gram_TGTTT
cnt = 495	feature = 474	correl = 0.0249587	descr = N_Gram_CGTG
cnt = 496	feature = 45	correl = -0.039882	descr = Position_Specific_Bin_Base_15_Base_G
cnt = 497	feature = 610	correl = -0.0874832	descr = N_Gram_GCGGC
cnt = 498	feature = 799	correl = -0.023119	descr = N_Gram_TCCTC
cnt = 499	feature = 854	correl = 0.046848	descr = N_Gram_TGCTA
cnt = 500	feature = 865	correl = -0.0255245	descr = N_Gram_TGGTG
cnt = 501	feature = 624	correl = 0.0323114	descr = N_Gram_GCTTG
cnt = 502	feature = 36	correl = 0.0285982	descr = Position_Specific_Bin_Base_12_Base_G
cnt = 503	feature = 549	correl = 0.0388935	descr = N_Gram_GACT
cnt = 504	feature = 349	correl = -0.0318841	descr = N_Gram_CAGCA
cnt = 505	feature = 801	correl = 0.0649469	descr = N_Gram_TCCTT
cnt = 506	feature = 827	correl = 0.043762	descr = N_Gram_TCTTC
cnt = 507	feature = 448	correl = -0.033842	descr = N_Gram_CGCCT
cnt = 508	feature = 48	correl = -0.0423938	descr = Position_Specific_Bin_Base_16_Base_C
cnt = 509	feature = 825	correl = 0.0521461	descr = N_Gram_TCTGG
cnt = 510	feature = 27	correl = -0.0748921	descr = Position_Specific_Bin_Base_10_Base_C
cnt = 511	feature = 568	correl = 0.0246075	descr = N_Gram_GATT
cnt = 512	feature = 325	correl = 0.0633894	descr = N_Gram_CAAC
cnt = 513	feature = 927	correl = 0.0467442	descr = N_Gram_TTTCT
cnt = 514	feature = 560	correl = 0.0307647	descr = N_Gram_GAGT
cnt = 515	feature = 821	correl = 0.0330799	descr = N_Gram_TCTCC
cnt = 516	feature = 709	correl = -0.0374707	descr = N_Gram_GTGC
cnt = 517	feature = 864	correl = -0.0639342	descr = N_Gram_TGGGG
cnt = 518	feature = 861	correl = -0.0223013	descr = N_Gram_TGGCT
cnt = 519	feature = 364	correl = 0.0251682	descr = N_Gram_CATG
cnt = 520	feature = 417	correl = -0.0404434	descr = N_Gram_CCTCA
cnt = 521	feature = 482	correl = 0.0314082	descr = N_Gram_CTAA
cnt = 522	feature = 871	correl = 0.0318175	descr = N_Gram_TGTC
cnt = 523	feature = 293	correl = 0.0499896	descr = N_Gram_ATCG
cnt = 524	feature = 646	correl = -0.100394	descr = N_Gram_GGCCC
cnt = 525	feature = 753	correl = 0.0509136	descr = N_Gram_TACT
cnt = 526	feature = 824	correl = 0.0900852	descr = N_Gram_TCTGC
cnt = 527	feature = 257	correl = 0.025029	descr = N_Gram_AGCT
cnt = 528	feature = 233	correl = -0.0351332	descr = N_Gram_ACGT
cnt = 529	feature = 302	correl = 0.0297335	descr = N_Gram_ATGC
cnt = 530	feature = 466	correl = -0.029542	descr = N_Gram_CGGT
cnt = 531	feature = 764	correl = 0.0257402	descr = N_Gram_TAGG
cnt = 532	feature = 363	correl = 0.0670602	descr = N_Gram_CATCT
cnt = 533	feature = 317	correl = 0.0540589	descr = N_Gram_ATTG
cnt = 534	feature = 653	correl = -0.0267822	descr = N_Gram_GGCTT
cnt = 535	feature = 67	correl = 0.0748455	descr = Gibbs_of_Target_Sequence__Pos_0_Step_1
cnt = 536	feature = 355	correl = 0.0230627	descr = N_Gram_CAGT
cnt = 537	feature = 804	correl = 0.0528436	descr = N_Gram_TCGC
cnt = 538	feature = 748	correl = 0.0331979	descr = N_Gram_TACC
cnt = 539	feature = 897	correl = 0.0499051	descr = N_Gram_TTCCT
cnt = 540	feature = 693	correl = 0.0240583	descr = N_Gram_GTCA
cnt = 541	feature = 430	correl = -0.0621223	descr = N_Gram_CGAA
cnt = 542	feature = 433	correl = -0.0564089	descr = N_Gram_CGAC
cnt = 543	feature = 643	correl = -0.0400765	descr = N_Gram_GGCAG
cnt = 544	feature = 424	correl = -0.0228434	descr = N_Gram_CCTGG
cnt = 545	feature = 521	correl = 0.0358971	descr = N_Gram_CTTCT
cnt = 546	feature = 680	correl = -0.110398	descr = N_Gram_GGTGG
cnt = 547	feature = 255	correl = -0.0337181	descr = N_Gram_AGCG
cnt = 548	feature = 587	correl = -0.0294489	descr = N_Gram_GCCA
cnt = 549	feature = 648	correl = -0.0744633	descr = N_Gram_GGCGC
cnt = 550	feature = 470	correl = -0.0425225	descr = N_Gram_CGTC
cnt = 551	feature = 704	correl = 0.0221769	descr = N_Gram_GTCT
cnt = 552	feature = 372	correl = -0.0251251	descr = N_Gram_CCAA
cnt = 553	feature = 628	correl = -0.0349981	descr = N_Gram_GGAA
cnt = 554	feature = 272	correl = 0.0266298	descr = N_Gram_AGTG
cnt = 555	feature = 908	correl = 0.0428782	descr = N_Gram_TTGA
cnt = 556	feature = 905	correl = 0.0932087	descr = N_Gram_TTCTG
cnt = 557	feature = 488	correl = 0.0519248	descr = N_Gram_CTAG
cnt = 558	feature = 898	correl = 0.0312134	descr = N_Gram_TTCG
cnt = 559	feature = 491	correl = 0.0434427	descr = N_Gram_CTAT
cnt = 560	feature = 717	correl = 0.0269038	descr = N_Gram_GTGT
cnt = 561	feature = 906	correl = 0.0572511	descr = N_Gram_TTCTT
cnt = 562	feature = 239	correl = 0.0584316	descr = N_Gram_ACTG
cnt = 563	feature = 701	correl = 0.0429804	descr = N_Gram_GTCG
cnt = 564	feature = 530	correl = -0.0240252	descr = N_Gram_GAAA
cnt = 565	feature = 577	correl = -0.0321028	descr = N_Gram_GCAC
cnt = 566	feature = 774	correl = 0.05219	descr = N_Gram_TATC
cnt = 567	feature = 278	correl = 0.0425579	descr = N_Gram_ATAG
cnt = 568	feature = 443	correl = -0.0470895	descr = N_Gram_CGCA
cnt = 569	feature = 613	correl = -0.0663165	descr = N_Gram_GCGT
cnt = 570	feature = 541	correl = 0.0475443	descr = N_Gram_GACA
cnt = 571	feature = 670	correl = 0.0261272	descr = N_Gram_GGTA
cnt = 572	feature = 269	correl = 0.0430632	descr = N_Gram_AGTC
cnt = 573	feature = 622	correl = -0.0534765	descr = N_Gram_GCTGC
cnt = 574	feature = 555	correl = -0.0349995	descr = N_Gram_GAGC
cnt = 575	feature = 288	correl = 0.0379406	descr = N_Gram_ATCC
cnt = 576	feature = 842	correl = 0.0551783	descr = N_Gram_TGCA
cnt = 577	feature = 685	correl = 0.0480748	descr = N_Gram_GTAA
cnt = 578	feature = 358	correl = -0.0290682	descr = N_Gram_CATA
cnt = 579	feature = 597	correl = -0.0454353	descr = N_Gram_GCCT
cnt = 580	feature = 498	correl = -0.0724833	descr = N_Gram_CTCG
cnt = 581	feature = 485	correl = 0.0454309	descr = N_Gram_CTAC
cnt = 582	feature = 515	correl = 0.0500185	descr = N_Gram_CTGT
cnt = 583	feature = 544	correl = -0.073187	descr = N_Gram_GACC
cnt = 584	feature = 557	correl = -0.0589185	descr = N_Gram_GAGG
cnt = 585	feature = 573	correl = -0.0553891	descr = N_Gram_GCAA
cnt = 586	feature = 777	correl = 0.0519143	descr = N_Gram_TATG
cnt = 587	feature = 923	correl = 0.0219053	descr = N_Gram_TTTA
cnt = 588	feature = 449	correl = -0.0790805	descr = N_Gram_CGCG
cnt = 589	feature = 409	correl = -0.0325953	descr = N_Gram_CCGG
cnt = 590	feature = 221	correl = -0.0337361	descr = N_Gram_ACCC
cnt = 591	feature = 707	correl = 0.0274442	descr = N_Gram_GTGA
cnt = 592	feature = 310	correl = 0.0585599	descr = N_Gram_ATTA
cnt = 593	feature = 616	correl = 0.028023	descr = N_Gram_GCTA
cnt = 594	feature = 712	correl = -0.110595	descr = N_Gram_GTGG
cnt = 595	feature = 538	correl = 0.0405499	descr = N_Gram_GAAT
cnt = 596	feature = 911	correl = 0.0575987	descr = N_Gram_TTGC
cnt = 597	feature = 867	correl = 0.0571181	descr = N_Gram_TGTA
cnt = 598	feature = 812	correl = 0.049568	descr = N_Gram_TCGT
cnt = 599	feature = 261	correl = -0.0462561	descr = N_Gram_AGGG
cnt = 600	feature = 681	correl = -0.0421881	descr = N_Gram_GGTT
cnt = 601	feature = 582	correl = 0.0318757	descr = N_Gram_GCAT
cnt = 602	feature = 379	correl = -0.0655315	descr = N_Gram_CCAG
cnt = 603	feature = 425	correl = 0.0310087	descr = N_Gram_CCTT
cnt = 604	feature = 245	correl = 0.0218233	descr = N_Gram_AGAC
cnt = 605	feature = 594	correl = -0.0386714	descr = N_Gram_GCCG
cnt = 606	feature = 501	correl = 0.0347217	descr = N_Gram_CTCT
cnt = 607	feature = 495	correl = -0.0228307	descr = N_Gram_CTCA
cnt = 608	feature = 316	correl = 0.098624	descr = N_Gram_ATTCT
cnt = 609	feature = 69	correl = -0.164326	descr = Gibbs_of_Target_Sequence__Pos_2_Step_1
cnt = 610	feature = 655	correl = -0.0715836	descr = N_Gram_GGGA
cnt = 611	feature = 809	correl = -0.0367765	descr = N_Gram_TCGG
cnt = 612	feature = 213	correl = 0.076974	descr = N_Gram_ACAT
cnt = 613	feature = 297	correl = 0.0558173	descr = N_Gram_ATCT
cnt = 614	feature = 323	correl = -0.0222501	descr = N_Gram_CAAA
cnt = 615	feature = 526	correl = 0.0319992	descr = N_Gram_CTTT
cnt = 616	feature = 815	correl = 0.0554438	descr = N_Gram_TCTA
cnt = 617	feature = 770	correl = 0.073316	descr = N_Gram_TATA
cnt = 618	feature = 352	correl = -0.0476007	descr = N_Gram_CAGG
cnt = 619	feature = 70	correl = 0.0974435	descr = Gibbs_of_Target_Sequence__Pos_4_Step_1
cnt = 620	feature = 790	correl = 0.0430973	descr = N_Gram_TCAT
cnt = 621	feature = 562	correl = 0.0390506	descr = N_Gram_GATA
cnt = 622	feature = 305	correl = -0.0571582	descr = N_Gram_ATGG
cnt = 623	feature = 82	correl = 0.0908647	descr = Gibbs_of_Target_Sequence__Pos_17_Step_1
cnt = 624	feature = 345	correl = -0.0556652	descr = N_Gram_CAGA
cnt = 625	feature = 68	correl = -0.0311902	descr = Gibbs_of_Target_Sequence__Pos_1_Step_1
cnt = 626	feature = 886	correl = 0.0559879	descr = N_Gram_TTAG
cnt = 627	feature = 396	correl = -0.0663415	descr = N_Gram_CCCT
cnt = 628	feature = 651	correl = -0.0361911	descr = N_Gram_GGCT
cnt = 629	feature = 662	correl = -0.0803188	descr = N_Gram_GGGG
cnt = 630	feature = 534	correl = -0.0219551	descr = N_Gram_GAAG
cnt = 631	feature = 780	correl = 0.0603293	descr = N_Gram_TATT
cnt = 632	feature = 393	correl = -0.0956687	descr = N_Gram_CCCG
cnt = 633	feature = 210	correl = 0.0372712	descr = N_Gram_ACAG
cnt = 634	feature = 74	correl = 0.0796804	descr = Gibbs_of_Target_Sequence__Pos_8_Step_1
cnt = 635	feature = 385	correl = -0.0759331	descr = N_Gram_CCCA
cnt = 636	feature = 727	correl = 0.0569844	descr = N_Gram_GTTT
cnt = 637	feature = 845	correl = -0.0362606	descr = N_Gram_TGCC
cnt = 638	feature = 853	correl = 0.0287509	descr = N_Gram_TGCT
cnt = 639	feature = 819	correl = 0.0627403	descr = N_Gram_TCTC
cnt = 640	feature = 917	correl = 0.0789745	descr = N_Gram_TTGT
cnt = 641	feature = 348	correl = -0.0333134	descr = N_Gram_CAGC
cnt = 642	feature = 744	correl = 0.0376802	descr = N_Gram_TACA
cnt = 643	feature = 336	correl = -0.0303814	descr = N_Gram_CACC
cnt = 644	feature = 757	correl = 0.0590417	descr = N_Gram_TAGA
cnt = 645	feature = 696	correl = -0.0878383	descr = N_Gram_GTCC
cnt = 646	feature = 522	correl = 0.0478298	descr = N_Gram_CTTG
cnt = 647	feature = 641	correl = -0.0697207	descr = N_Gram_GGCA
cnt = 648	feature = 400	correl = -0.088246	descr = N_Gram_CCGA
cnt = 649	feature = 724	correl = -0.0573461	descr = N_Gram_GTTG
cnt = 650	feature = 925	correl = 0.0549777	descr = N_Gram_TTTC
cnt = 651	feature = 644	correl = -0.1065	descr = N_Gram_GGCC
cnt = 652	feature = 733	correl = 0.0352263	descr = N_Gram_TAAA
cnt = 653	feature = 405	correl = -0.0472083	descr = N_Gram_CCGC
cnt = 654	feature = 837	correl = 0.0293079	descr = N_Gram_TGAT
cnt = 655	feature = 389	correl = -0.0696929	descr = N_Gram_CCCC
cnt = 656	feature = 520	correl = 0.0346656	descr = N_Gram_CTTC
cnt = 657	feature = 71	correl = 0.0569771	descr = Gibbs_of_Target_Sequence__Pos_5_Step_1
cnt = 658	feature = 673	correl = -0.0332785	descr = N_Gram_GGTC
cnt = 659	feature = 832	correl = 0.0384186	descr = N_Gram_TGAA
cnt = 660	feature = 235	correl = 0.0347987	descr = N_Gram_ACT
cnt = 661	feature = 933	correl = 0.0357502	descr = N_Gram_TTTT
cnt = 662	feature = 375	correl = -0.0424749	descr = N_Gram_CCAC
cnt = 663	feature = 421	correl = -0.0470583	descr = N_Gram_CCTG
cnt = 664	feature = 368	correl = 0.0476185	descr = N_Gram_CATT
cnt = 665	feature = 83	correl = 0.191507	descr = Gibbs_of_Target_Sequence__Pos_18_Step_1
cnt = 666	feature = 462	correl = -0.0848855	descr = N_Gram_CGGG
cnt = 667	feature = 81	correl = 0.108369	descr = Gibbs_of_Target_Sequence__Pos_16_Step_1
cnt = 668	feature = 362	correl = 0.0447057	descr = N_Gram_CATC
cnt = 669	feature = 823	correl = 0.0909983	descr = N_Gram_TCTG
cnt = 670	feature = 603	correl = -0.0719225	descr = N_Gram_GCGC
cnt = 671	feature = 314	correl = 0.0794414	descr = N_Gram_ATTC
cnt = 672	feature = 684	correl = 0.050383	descr = N_Gram_GTA
cnt = 673	feature = 580	correl = -0.0357849	descr = N_Gram_GCAG
cnt = 674	feature = 677	correl = -0.0911569	descr = N_Gram_GGTG
cnt = 675	feature = 282	correl = 0.0815364	descr = N_Gram_ATAT
cnt = 676	feature = 858	correl = -0.0650961	descr = N_Gram_TGGC
cnt = 677	feature = 862	correl = -0.0510309	descr = N_Gram_TGGG
cnt = 678	feature = 226	correl = -0.0662536	descr = N_Gram_ACG
cnt = 679	feature = 658	correl = -0.120309	descr = N_Gram_GGGC
cnt = 680	feature = 79	correl = 0.137209	descr = Gibbs_of_Target_Sequence__Pos_14_Step_1
cnt = 681	feature = 73	correl = 0.14357	descr = Gibbs_of_Target_Sequence__Pos_7_Step_1
cnt = 682	feature = 75	correl = 0.10244	descr = Gibbs_of_Target_Sequence__Pos_9_Step_1
cnt = 683	feature = 77	correl = 0.0449207	descr = Gibbs_of_Target_Sequence__Pos_11_Step_1
cnt = 684	feature = 508	correl = -0.0263274	descr = N_Gram_CTGC
cnt = 685	feature = 876	correl = 0.075099	descr = N_Gram_TGTT
cnt = 686	feature = 608	correl = -0.107343	descr = N_Gram_GCGG
cnt = 687	feature = 416	correl = -0.0911009	descr = N_Gram_CCTC
cnt = 688	feature = 78	correl = 0.123291	descr = Gibbs_of_Target_Sequence__Pos_13_Step_1
cnt = 689	feature = 826	correl = 0.0786965	descr = N_Gram_TCTT
cnt = 690	feature = 72	correl = 0.098718	descr = Gibbs_of_Target_Sequence__Pos_6_Step_1
cnt = 691	feature = 267	correl = 0.0424251	descr = N_Gram_AGT
cnt = 692	feature = 469	correl = -0.0396282	descr = N_Gram_CGT
cnt = 693	feature = 429	correl = -0.0597405	descr = N_Gram_CGA
cnt = 694	feature = 743	correl = 0.0561012	descr = N_Gram_TAC
cnt = 695	feature = 321	correl = 0.0297441	descr = N_Gram_ATTT
cnt = 696	feature = 666	correl = -0.0665317	descr = N_Gram_GGGT
cnt = 697	feature = 647	correl = -0.117614	descr = N_Gram_GGCG
cnt = 698	feature = 589	correl = -0.147057	descr = N_Gram_GCCC
cnt = 699	feature = 286	correl = 0.0523711	descr = N_Gram_ATC
cnt = 700	feature = 457	correl = -0.109296	descr = N_Gram_CGGC
cnt = 701	feature = 552	correl = -0.034912	descr = N_Gram_GAG
cnt = 702	feature = 784	correl = 0.0226082	descr = N_Gram_TCA
cnt = 703	feature = 76	correl = 0.123093	descr = Gibbs_of_Target_Sequence__Pos_10_Step_1
cnt = 704	feature = 802	correl = 0.0359057	descr = N_Gram_TCG
cnt = 705	feature = 80	correl = 0.0943335	descr = Gibbs_of_Target_Sequence__Pos_15_Step_1
cnt = 706	feature = 217	correl = -0.0485741	descr = N_Gram_ACC
cnt = 707	feature = 866	correl = 0.085678	descr = N_Gram_TGT
cnt = 708	feature = 902	correl = 0.0968842	descr = N_Gram_TTCT
cnt = 709	feature = 831	correl = 0.0544367	descr = N_Gram_TGA
cnt = 710	feature = 627	correl = -0.0527193	descr = N_Gram_GGA
cnt = 711	feature = 756	correl = 0.0899515	descr = N_Gram_TAG
cnt = 712	feature = 481	correl = 0.0918965	descr = N_Gram_CTA
cnt = 713	feature = 706	correl = -0.0261667	descr = N_Gram_GTG
cnt = 714	feature = 572	correl = -0.0495681	descr = N_Gram_GCA
cnt = 715	feature = 505	correl = 0.029142	descr = N_Gram_CTG
cnt = 716	feature = 732	correl = 0.0581905	descr = N_Gram_TAA
cnt = 717	feature = 880	correl = 0.0708976	descr = N_Gram_TTA
cnt = 718	feature = 830	correl = 0.0536551	descr = N_Gram_TG
cnt = 719	feature = 357	correl = 0.065107	descr = N_Gram_CAT
cnt = 720	feature = 907	correl = 0.100045	descr = N_Gram_TTG
cnt = 721	feature = 384	correl = -0.137294	descr = N_Gram_CCC
cnt = 722	feature = 783	correl = 0.0453065	descr = N_Gram_TC
cnt = 723	feature = 517	correl = 0.0574521	descr = N_Gram_CTT
cnt = 724	feature = 412	correl = -0.0364196	descr = N_Gram_CCT
cnt = 725	feature = 344	correl = -0.0373424	descr = N_Gram_CAG
cnt = 726	feature = 669	correl = -0.061428	descr = N_Gram_GGT
cnt = 727	feature = 442	correl = -0.053579	descr = N_Gram_CGC
cnt = 728	feature = 769	correl = 0.119523	descr = N_Gram_TAT
cnt = 729	feature = 856	correl = -0.0513591	descr = N_Gram_TGG
cnt = 730	feature = 399	correl = -0.0822413	descr = N_Gram_CCG
cnt = 731	feature = 814	correl = 0.117407	descr = N_Gram_TCT
cnt = 732	feature = 276	correl = 0.0518938	descr = N_Gram_ATA
cnt = 733	feature = 654	correl = -0.12725	descr = N_Gram_GGG
cnt = 734	feature = 586	correl = -0.125961	descr = N_Gram_GCC
cnt = 735	feature = 600	correl = -0.101869	descr = N_Gram_GCG
cnt = 736	feature = 922	correl = 0.100708	descr = N_Gram_TTT
cnt = 737	feature = 626	correl = -0.117365	descr = N_Gram_GG
cnt = 738	feature = 370	correl = -0.0783144	descr = N_Gram_CC
cnt = 739	feature = 879	correl = 0.15646	descr = N_Gram_TT
cnt = 740	feature = 275	correl = 0.10515	descr = N_Gram_AT
cnt = 741	feature = 428	correl = -0.0885423	descr = N_Gram_CG
cnt = 742	feature = 66	correl = 0.269063	descr = Gibbs_of_Target_Sequence_
num rows = 2188
num_elements = 1625684
..*
optimization finished, #iter = 2060
nu = 0.180808
obj = -31.060753, rho = -0.810051
nSV = 1000, nBSV = 76
num rows = 243
num_elements = 180549
*
optimization finished, #iter = 143
nu = 0.129016
obj = -2.906838, rho = -0.651949
nSV = 124, nBSV = 1
..*
optimization finished, #iter = 2060
nu = 0.180808
obj = -31.060753, rho = -0.810051
nSV = 1000, nBSV = 76
CFS merit scores = 1.45212
CFS merit scores = 1.62001
CFS merit scores = 1.85325
CFS merit scores = 2.07984
CFS merit scores = 2.28537
CFS merit scores = 2.47236
CFS merit scores = 2.64537
CFS merit scores = 2.80636
CFS merit scores = 2.95739
CFS merit scores = 3.1002
CFS merit scores = 3.23394
CFS merit scores = 3.36169
CFS merit scores = 3.48384
CFS merit scores = 3.60099
CFS merit scores = 3.71301
CFS merit scores = 3.82025
CFS merit scores = 3.92328
CFS merit scores = 4.02319
CFS merit scores = 4.11878
CFS merit scores = 4.2116
CFS merit scores = 4.30137
CFS merit scores = 4.38816
CFS merit scores = 4.47146
CFS merit scores = 4.55231
CFS merit scores = 4.63112
CFS merit scores = 4.70738
CFS merit scores = 4.78184
CFS merit scores = 4.85426
CFS merit scores = 4.92373
CFS merit scores = 4.99096
CFS merit scores = 5.0563
CFS merit scores = 5.12001
CFS merit scores = 5.18073
CFS merit scores = 5.23946
CFS merit scores = 5.29545
CFS merit scores = 5.34803
CFS merit scores = 5.39977
CFS merit scores = 5.45011
CFS merit scores = 5.4989
CFS merit scores = 5.5467
CFS merit scores = 5.59291
CFS merit scores = 5.63746
CFS merit scores = 5.68133
CFS merit scores = 5.72413
CFS merit scores = 5.76544
CFS merit scores = 5.80598
CFS merit scores = 5.84491
CFS merit scores = 5.88163
CFS merit scores = 5.91739
CFS merit scores = 5.95232
CFS merit scores = 5.98462
CFS merit scores = 6.01551
CFS merit scores = 6.04539
CFS merit scores = 6.07473
CFS merit scores = 6.10352
CFS merit scores = 6.13068
CFS merit scores = 6.15629
CFS merit scores = 6.1812
CFS merit scores = 6.20508
CFS merit scores = 6.22772
CFS merit scores = 6.2489
CFS merit scores = 6.26953
CFS merit scores = 6.28745
CFS merit scores = 6.30537
CFS merit scores = 6.32327
CFS merit scores = 6.34075
CFS merit scores = 6.35799
CFS merit scores = 6.37441
CFS merit scores = 6.39011
CFS merit scores = 6.40541
CFS merit scores = 6.42035
CFS merit scores = 6.43533
CFS merit scores = 6.44966
CFS merit scores = 6.46295
CFS merit scores = 6.47548
CFS merit scores = 6.48818
CFS merit scores = 6.50012
CFS merit scores = 6.51177
CFS merit scores = 6.52258
CFS merit scores = 6.53287
CFS merit scores = 6.54275
CFS merit scores = 6.55242
CFS merit scores = 6.5622
CFS merit scores = 6.57192
CFS merit scores = 6.58134
CFS merit scores = 6.59024
CFS merit scores = 6.59848
CFS merit scores = 6.60677
CFS merit scores = 6.6148
CFS merit scores = 6.62283
CFS merit scores = 6.63056
CFS merit scores = 6.63793
CFS merit scores = 6.64488
CFS merit scores = 6.65206
CFS merit scores = 6.65915
CFS merit scores = 6.66636
CFS merit scores = 6.67356
CFS merit scores = 6.6805
CFS merit scores = 6.68746
CFS merit scores = 6.69422
CFS merit scores = 6.70081
CFS merit scores = 6.70704
CFS merit scores = 6.71298
CFS merit scores = 6.71912
CFS merit scores = 6.72477
CFS merit scores = 6.73042
CFS merit scores = 6.73613
CFS merit scores = 6.74163
CFS merit scores = 6.74702
CFS merit scores = 6.75231
CFS merit scores = 6.75749
CFS merit scores = 6.76292
CFS merit scores = 6.76861
CFS merit scores = 6.77426
CFS merit scores = 6.77984
CFS merit scores = 6.78504
CFS merit scores = 6.79021
CFS merit scores = 6.79501
CFS merit scores = 6.79958
CFS merit scores = 6.80419
CFS merit scores = 6.80843
CFS merit scores = 6.81258
CFS merit scores = 6.81652
CFS merit scores = 6.82049
CFS merit scores = 6.82386
CFS merit scores = 6.82703
CFS merit scores = 6.83015
CFS merit scores = 6.83321
CFS merit scores = 6.83618
CFS merit scores = 6.83905
CFS merit scores = 6.84184
CFS merit scores = 6.84459
CFS merit scores = 6.84733
CFS merit scores = 6.85016
CFS merit scores = 6.85304
CFS merit scores = 6.85553
CFS merit scores = 6.8579
CFS merit scores = 6.86015
CFS merit scores = 6.86193
CFS merit scores = 6.86379
CFS merit scores = 6.86519
CFS merit scores = 6.86666
CFS merit scores = 6.86785
CFS merit scores = 6.86883
CFS merit scores = 6.8698
CFS merit scores = 6.87081
CFS merit scores = 6.87167
CFS merit scores = 6.87273
CFS merit scores = 6.87353
CFS merit scores = 6.87445
CFS merit scores = 6.87497
CFS merit scores = 6.8755
CFS merit scores = 6.87613
CFS merit scores = 6.8766
CFS merit scores = 6.8766
CFS merit scores = 6.8767
CFS merit scores = 6.87682
CFS merit scores = 6.87688
CFS merit scores = 6.87705
CFS merit scores = 6.87731
CFS merit scores = 6.87764
CFS merit scores = 6.87791
CFS merit scores = 6.87823
CFS merit scores = 6.87862
CFS merit scores = 6.87897
CFS merit scores = 6.87931
CFS merit scores = 6.87927
CFS merit scores = 6.87902
CFS merit scores = 6.87886
CFS merit scores = 6.87855
CFS merit scores = 6.87833
CFS merit scores = 6.87818
CFS merit scores = 6.8781
CFS merit scores = 6.87809
CFS merit scores = 6.87808
CFS merit scores = 6.87799
CFS merit scores = 6.87796
CFS merit scores = 6.87794
CFS merit scores = 6.87774
CFS merit scores = 6.87761
CFS merit scores = 6.87742
CFS merit scores = 6.87727
CFS merit scores = 6.87708
CFS merit scores = 6.87672
CFS merit scores = 6.87629
CFS merit scores = 6.87586
CFS merit scores = 6.87552
CFS merit scores = 6.87513
CFS merit scores = 6.8744
CFS merit scores = 6.87377
CFS merit scores = 6.87317
CFS merit scores = 6.87246
CFS merit scores = 6.87161
CFS merit scores = 6.87074
CFS merit scores = 6.86986
CFS merit scores = 6.86898
CFS merit scores = 6.86819
CFS merit scores = 6.86724
CFS merit scores = 6.86618
CFS merit scores = 6.86513
CFS merit scores = 6.8641
CFS merit scores = 6.86324
CFS merit scores = 6.8622
CFS merit scores = 6.86117
CFS merit scores = 6.86007
CFS merit scores = 6.85891
CFS merit scores = 6.85772
CFS merit scores = 6.85653
CFS merit scores = 6.85529
CFS merit scores = 6.85396
CFS merit scores = 6.85275
CFS merit scores = 6.85144
CFS merit scores = 6.8501
CFS merit scores = 6.8488
CFS merit scores = 6.84757
CFS merit scores = 6.84644
CFS merit scores = 6.84511
CFS merit scores = 6.84386
CFS merit scores = 6.84263
CFS merit scores = 6.84134
CFS merit scores = 6.84004
CFS merit scores = 6.83864
CFS merit scores = 6.83728
CFS merit scores = 6.83591
CFS merit scores = 6.8346
CFS merit scores = 6.83332
CFS merit scores = 6.83211
CFS merit scores = 6.83099
CFS merit scores = 6.82987
CFS merit scores = 6.82863
CFS merit scores = 6.82743
CFS merit scores = 6.82629
CFS merit scores = 6.82518
CFS merit scores = 6.82407
CFS merit scores = 6.82301
CFS merit scores = 6.82186
CFS merit scores = 6.82076
CFS merit scores = 6.81968
CFS merit scores = 6.81867
CFS merit scores = 6.8175
CFS merit scores = 6.81611
CFS merit scores = 6.81479
CFS merit scores = 6.81349
CFS merit scores = 6.81228
CFS merit scores = 6.81083
CFS merit scores = 6.80949
CFS merit scores = 6.8081
CFS merit scores = 6.80665
CFS merit scores = 6.80531
CFS merit scores = 6.80385
CFS merit scores = 6.80239
CFS merit scores = 6.80086
CFS merit scores = 6.79936
CFS merit scores = 6.79793
CFS merit scores = 6.79656
CFS merit scores = 6.7951
CFS merit scores = 6.79372
CFS merit scores = 6.79226
CFS merit scores = 6.79081
CFS merit scores = 6.78937
CFS merit scores = 6.78799
CFS merit scores = 6.78668
CFS merit scores = 6.78537
CFS merit scores = 6.78398
CFS merit scores = 6.78264
CFS merit scores = 6.78133
CFS merit scores = 6.77997
CFS merit scores = 6.77859
CFS merit scores = 6.77713
CFS merit scores = 6.77572
CFS merit scores = 6.77428
CFS merit scores = 6.77287
CFS merit scores = 6.77151
CFS merit scores = 6.77011
CFS merit scores = 6.76878
CFS merit scores = 6.76735
CFS merit scores = 6.76602
CFS merit scores = 6.76464
CFS merit scores = 6.76327
CFS merit scores = 6.76189
CFS merit scores = 6.76055
CFS merit scores = 6.75909
CFS merit scores = 6.75769
CFS merit scores = 6.75625
CFS merit scores = 6.75482
CFS merit scores = 6.75341
CFS merit scores = 6.75197
CFS merit scores = 6.75058
CFS merit scores = 6.7492
CFS merit scores = 6.74783
CFS merit scores = 6.74646
CFS merit scores = 6.74505
CFS merit scores = 6.74366
CFS merit scores = 6.74229
CFS merit scores = 6.74095
CFS merit scores = 6.73961
CFS merit scores = 6.73832
CFS merit scores = 6.73705
CFS merit scores = 6.73572
CFS merit scores = 6.73421
CFS merit scores = 6.73266
CFS merit scores = 6.73116
CFS merit scores = 6.72964
CFS merit scores = 6.72814
CFS merit scores = 6.72666
CFS merit scores = 6.7252
CFS merit scores = 6.72375
CFS merit scores = 6.72227
CFS merit scores = 6.7208
CFS merit scores = 6.71927
CFS merit scores = 6.71776
CFS merit scores = 6.71625
CFS merit scores = 6.71478
CFS merit scores = 6.71328
CFS merit scores = 6.71173
CFS merit scores = 6.7101
CFS merit scores = 6.70849
CFS merit scores = 6.70687
CFS merit scores = 6.70523
CFS merit scores = 6.70361
CFS merit scores = 6.70201
CFS merit scores = 6.7004
CFS merit scores = 6.69881
CFS merit scores = 6.69718
CFS merit scores = 6.69554
CFS merit scores = 6.6939
CFS merit scores = 6.69226
CFS merit scores = 6.69064
CFS merit scores = 6.68903
CFS merit scores = 6.68744
CFS merit scores = 6.68582
CFS merit scores = 6.68424
CFS merit scores = 6.68264
CFS merit scores = 6.68101
CFS merit scores = 6.6794
CFS merit scores = 6.67783
CFS merit scores = 6.67626
CFS merit scores = 6.67452
CFS merit scores = 6.67282
CFS merit scores = 6.67109
CFS merit scores = 6.66941
CFS merit scores = 6.66774
CFS merit scores = 6.6661
CFS merit scores = 6.66445
CFS merit scores = 6.66284
CFS merit scores = 6.6612
CFS merit scores = 6.65958
CFS merit scores = 6.65792
CFS merit scores = 6.65628
CFS merit scores = 6.6546
CFS merit scores = 6.65291
CFS merit scores = 6.65125
CFS merit scores = 6.64956
CFS merit scores = 6.64785
CFS merit scores = 6.64613
CFS merit scores = 6.64443
CFS merit scores = 6.64274
CFS merit scores = 6.64105
CFS merit scores = 6.63937
CFS merit scores = 6.63765
CFS merit scores = 6.63591
CFS merit scores = 6.6342
CFS merit scores = 6.63251
CFS merit scores = 6.63083
CFS merit scores = 6.62902
CFS merit scores = 6.62719
CFS merit scores = 6.62535
CFS merit scores = 6.6235
CFS merit scores = 6.62169
CFS merit scores = 6.61986
CFS merit scores = 6.61807
CFS merit scores = 6.61626
CFS merit scores = 6.61442
CFS merit scores = 6.61259
CFS merit scores = 6.61074
CFS merit scores = 6.60892
CFS merit scores = 6.60711
CFS merit scores = 6.60531
CFS merit scores = 6.60355
CFS merit scores = 6.60178
CFS merit scores = 6.60005
CFS merit scores = 6.59831
CFS merit scores = 6.5966
CFS merit scores = 6.59492
CFS merit scores = 6.59324
CFS merit scores = 6.59157
CFS merit scores = 6.58985
CFS merit scores = 6.58814
CFS merit scores = 6.58648
CFS merit scores = 6.58477
CFS merit scores = 6.58309
CFS merit scores = 6.58139
CFS merit scores = 6.57972
CFS merit scores = 6.57806
CFS merit scores = 6.57635
CFS merit scores = 6.5746
CFS merit scores = 6.57285
CFS merit scores = 6.57109
CFS merit scores = 6.56936
CFS merit scores = 6.56762
CFS merit scores = 6.56586
CFS merit scores = 6.56413
CFS merit scores = 6.5624
CFS merit scores = 6.56066
CFS merit scores = 6.5589
CFS merit scores = 6.55714
CFS merit scores = 6.55541
CFS merit scores = 6.55372
CFS merit scores = 6.55204
CFS merit scores = 6.55038
CFS merit scores = 6.54871
CFS merit scores = 6.54706
CFS merit scores = 6.54541
CFS merit scores = 6.54379
CFS merit scores = 6.5421
CFS merit scores = 6.54032
CFS merit scores = 6.53855
CFS merit scores = 6.53674
CFS merit scores = 6.53492
CFS merit scores = 6.5331
CFS merit scores = 6.53124
CFS merit scores = 6.52941
CFS merit scores = 6.52761
CFS merit scores = 6.5258
CFS merit scores = 6.52399
CFS merit scores = 6.52221
CFS merit scores = 6.52042
CFS merit scores = 6.51863
CFS merit scores = 6.5168
CFS merit scores = 6.51498
CFS merit scores = 6.51317
CFS merit scores = 6.51139
CFS merit scores = 6.50963
CFS merit scores = 6.50786
CFS merit scores = 6.50605
CFS merit scores = 6.50429
CFS merit scores = 6.50251
CFS merit scores = 6.5007
CFS merit scores = 6.49894
CFS merit scores = 6.4971
CFS merit scores = 6.49529
CFS merit scores = 6.49348
CFS merit scores = 6.49172
CFS merit scores = 6.48991
CFS merit scores = 6.48811
CFS merit scores = 6.48633
CFS merit scores = 6.48453
CFS merit scores = 6.48269
CFS merit scores = 6.48085
CFS merit scores = 6.47905
CFS merit scores = 6.47725
CFS merit scores = 6.47541
CFS merit scores = 6.47357
CFS merit scores = 6.47175
CFS merit scores = 6.46991
CFS merit scores = 6.4681
CFS merit scores = 6.46623
CFS merit scores = 6.46436
CFS merit scores = 6.46249
CFS merit scores = 6.46062
CFS merit scores = 6.45875
CFS merit scores = 6.45688
CFS merit scores = 6.45492
CFS merit scores = 6.45298
CFS merit scores = 6.45106
CFS merit scores = 6.44912
CFS merit scores = 6.44717
CFS merit scores = 6.44522
CFS merit scores = 6.44325
CFS merit scores = 6.44132
CFS merit scores = 6.4394
CFS merit scores = 6.43748
CFS merit scores = 6.4355
CFS merit scores = 6.43349
CFS merit scores = 6.43146
CFS merit scores = 6.42946
CFS merit scores = 6.42747
CFS merit scores = 6.42547
CFS merit scores = 6.42347
CFS merit scores = 6.42145
CFS merit scores = 6.41943
CFS merit scores = 6.41745
CFS merit scores = 6.41545
CFS merit scores = 6.41346
CFS merit scores = 6.41145
CFS merit scores = 6.40946
CFS merit scores = 6.40744
CFS merit scores = 6.40541
CFS merit scores = 6.40338
CFS merit scores = 6.40134
CFS merit scores = 6.39931
CFS merit scores = 6.39728
CFS merit scores = 6.39527
CFS merit scores = 6.39324
CFS merit scores = 6.39125
CFS merit scores = 6.38922
CFS merit scores = 6.38718
CFS merit scores = 6.38514
CFS merit scores = 6.38307
CFS merit scores = 6.38101
CFS merit scores = 6.37895
CFS merit scores = 6.3769
CFS merit scores = 6.37487
CFS merit scores = 6.37279
CFS merit scores = 6.37074
CFS merit scores = 6.36869
CFS merit scores = 6.36659
CFS merit scores = 6.36447
CFS merit scores = 6.36233
CFS merit scores = 6.36017
CFS merit scores = 6.35799
CFS merit scores = 6.3558
CFS merit scores = 6.35362
CFS merit scores = 6.35146
CFS merit scores = 6.34926
CFS merit scores = 6.34705
CFS merit scores = 6.34478
CFS merit scores = 6.34248
CFS merit scores = 6.3402
CFS merit scores = 6.33786
CFS merit scores = 6.33555
CFS merit scores = 6.33326
CFS merit scores = 6.33099
CFS merit scores = 6.32867
CFS merit scores = 6.32636
CFS merit scores = 6.32406
CFS merit scores = 6.32178
CFS merit scores = 6.31942
CFS merit scores = 6.31708
CFS merit scores = 6.3147
CFS merit scores = 6.31223
CFS merit scores = 6.30974
CFS merit scores = 6.30727
CFS merit scores = 6.30473
CFS merit scores = 6.30222
CFS merit scores = 6.29971
CFS merit scores = 6.29721
CFS merit scores = 6.29472
CFS merit scores = 6.29219
CFS merit scores = 6.28967
CFS merit scores = 6.28712
CFS merit scores = 6.28455
CFS merit scores = 6.28199
CFS merit scores = 6.27947
CFS merit scores = 6.27696
CFS merit scores = 6.27447
CFS merit scores = 6.27197
CFS merit scores = 6.26949
CFS merit scores = 6.267
CFS merit scores = 6.26454
CFS merit scores = 6.26208
CFS merit scores = 6.25953
CFS merit scores = 6.25696
CFS merit scores = 6.25441
CFS merit scores = 6.25187
CFS merit scores = 6.24934
CFS merit scores = 6.24682
CFS merit scores = 6.24432
CFS merit scores = 6.24184
CFS merit scores = 6.23935
CFS merit scores = 6.23679
CFS merit scores = 6.23418
CFS merit scores = 6.23157
CFS merit scores = 6.22897
CFS merit scores = 6.22638
CFS merit scores = 6.22381
CFS merit scores = 6.22124
CFS merit scores = 6.21863
CFS merit scores = 6.21604
CFS merit scores = 6.21343
CFS merit scores = 6.21082
CFS merit scores = 6.20818
CFS merit scores = 6.20556
CFS merit scores = 6.20294
CFS merit scores = 6.2003
CFS merit scores = 6.19761
CFS merit scores = 6.19494
CFS merit scores = 6.19227
CFS merit scores = 6.18946
CFS merit scores = 6.18665
CFS merit scores = 6.18387
CFS merit scores = 6.18109
CFS merit scores = 6.17831
CFS merit scores = 6.17553
CFS merit scores = 6.17273
CFS merit scores = 6.16991
CFS merit scores = 6.16713
CFS merit scores = 6.16433
CFS merit scores = 6.16154
CFS merit scores = 6.15877
CFS merit scores = 6.15593
CFS merit scores = 6.15307
CFS merit scores = 6.15021
CFS merit scores = 6.14728
CFS merit scores = 6.14435
CFS merit scores = 6.14143
CFS merit scores = 6.13852
CFS merit scores = 6.13561
CFS merit scores = 6.13267
CFS merit scores = 6.12974
CFS merit scores = 6.1268
CFS merit scores = 6.12387
CFS merit scores = 6.12096
CFS merit scores = 6.11807
CFS merit scores = 6.1152
CFS merit scores = 6.11229
CFS merit scores = 6.10939
CFS merit scores = 6.10652
CFS merit scores = 6.10362
CFS merit scores = 6.10074
CFS merit scores = 6.09785
CFS merit scores = 6.09493
CFS merit scores = 6.09204
CFS merit scores = 6.08914
CFS merit scores = 6.08625
CFS merit scores = 6.08336
CFS merit scores = 6.0805
CFS merit scores = 6.07761
CFS merit scores = 6.07471
CFS merit scores = 6.07176
CFS merit scores = 6.06878
CFS merit scores = 6.06577
CFS merit scores = 6.06279
CFS merit scores = 6.0597
CFS merit scores = 6.05664
CFS merit scores = 6.05359
CFS merit scores = 6.05053
CFS merit scores = 6.04746
CFS merit scores = 6.04438
CFS merit scores = 6.04131
CFS merit scores = 6.03827
CFS merit scores = 6.0352
CFS merit scores = 6.03212
CFS merit scores = 6.02902
CFS merit scores = 6.02591
CFS merit scores = 6.02277
CFS merit scores = 6.01967
CFS merit scores = 6.01654
CFS merit scores = 6.01341
CFS merit scores = 6.01029
CFS merit scores = 6.00716
CFS merit scores = 6.00403
CFS merit scores = 6.0009
CFS merit scores = 5.99774
CFS merit scores = 5.99454
CFS merit scores = 5.99136
CFS merit scores = 5.98816
CFS merit scores = 5.98498
CFS merit scores = 5.98176
CFS merit scores = 5.97855
CFS merit scores = 5.9753
CFS merit scores = 5.97207
CFS merit scores = 5.9688
CFS merit scores = 5.9655
CFS merit scores = 5.9622
CFS merit scores = 5.9589
CFS merit scores = 5.95557
CFS merit scores = 5.95225
CFS merit scores = 5.9489
CFS merit scores = 5.94555
CFS merit scores = 5.9422
CFS merit scores = 5.93888
CFS merit scores = 5.93558
CFS merit scores = 5.93225
CFS merit scores = 5.92894
CFS merit scores = 5.92561
CFS merit scores = 5.92226
CFS merit scores = 5.9189
CFS merit scores = 5.91555
CFS merit scores = 5.91222
CFS merit scores = 5.90881
CFS merit scores = 5.90539
CFS merit scores = 5.90193
CFS merit scores = 5.89849
CFS merit scores = 5.89507
CFS merit scores = 5.89165
CFS merit scores = 5.88815
CFS merit scores = 5.88461
CFS merit scores = 5.88111
CFS merit scores = 5.87751
CFS merit scores = 5.87388
CFS merit scores = 5.87024
CFS merit scores = 5.86662
CFS merit scores = 5.86298
CFS merit scores = 5.85929
CFS merit scores = 5.85554
CFS merit scores = 5.85174
CFS merit scores = 5.84794
CFS merit scores = 5.84412
CFS merit scores = 5.84023
CFS merit scores = 5.83622
CFS merit scores = 5.83225
CFS merit scores = 5.8282
CFS merit scores = 5.824
CFS merit scores = 5.81968
CFS merit scores = 5.81535
CFS merit scores = 5.81096
CFS merit scores = 5.80654
CFS merit scores = 5.80211
CFS merit scores = 5.79762
CFS merit scores = 5.79309
CFS merit scores = 5.78859
CFS merit scores = 5.78398
CFS merit scores = 5.7791
CFS merit scores = 5.7742
CFS merit scores = 5.76927
CFS merit scores = 5.7643
CFS merit scores = 5.75929
CFS merit scores = 5.7543
CFS merit scores = 5.74908
CFS merit scores = 5.74383
CFS merit scores = 5.73859
CFS merit scores = 5.73329
CFS merit scores = 5.72788
CFS merit scores = 5.72248
CFS merit scores = 5.71694
CFS merit scores = 5.71133
CFS merit scores = 5.70577
CFS merit scores = 5.70017
CFS merit scores = 5.69458
CFS merit scores = 5.68886
CFS merit scores = 5.68316
CFS merit scores = 5.6775
CFS merit scores = 5.67179
CFS merit scores = 5.66602
CFS merit scores = 5.6602
CFS merit scores = 5.65439
CFS merit scores = 5.64853
CFS merit scores = 5.64261
CFS merit scores = 5.63664
CFS merit scores = 5.63066
CFS merit scores = 5.62468
CFS merit scores = 5.61872
CFS merit scores = 5.61242
CFS merit scores = 5.60522
CFS merit scores = 5.59771
CFS merit scores = 5.59009
CFS merit scores = 5.58178
CFS merit scores = 5.57329
CFS merit scores = 5.56433
CFS merit scores = 5.55517
CFS merit scores = 5.53781
cnt = 1	feature = 79	correl = 0.452118	descr = Gibbs_of_Target_Sequence__Pos_19_Step_1
cnt = 2	feature = 1	correl = -0.133802	descr = Position_Specific_Bin_Base_0_Base_G
cnt = 3	feature = 852	correl = -0.0635745	descr = N_Gram_TGGC
cnt = 4	feature = 278	correl = -0.0338617	descr = N_Gram_ATCCC
cnt = 5	feature = 315	correl = 0.0654476	descr = N_Gram_CAAC
cnt = 6	feature = 665	correl = 0.0264541	descr = N_Gram_GGTAC
cnt = 7	feature = 560	correl = 0.0284489	descr = N_Gram_GATTA
cnt = 8	feature = 215	correl = 0.0268843	descr = N_Gram_ACGCT
cnt = 9	feature = 877	correl = -0.035219	descr = N_Gram_TTACC
cnt = 10	feature = 801	correl = -0.0270967	descr = N_Gram_TCGCG
cnt = 11	feature = 214	correl = -0.0398644	descr = N_Gram_ACGAC
cnt = 12	feature = 434	correl = -0.0460013	descr = N_Gram_CGCAA
cnt = 13	feature = 547	correl = -0.031476	descr = N_Gram_GAGTA
cnt = 14	feature = 744	correl = -0.0362508	descr = N_Gram_TACGT
cnt = 15	feature = 255	correl = 0.0310798	descr = N_Gram_AGTAA
cnt = 16	feature = 690	correl = -0.044245	descr = N_Gram_GTCCG
cnt = 17	feature = 732	correl = 0.0261495	descr = N_Gram_TAAGC
cnt = 18	feature = 443	correl = -0.0641458	descr = N_Gram_CGCTA
cnt = 19	feature = 403	correl = 0.0222623	descr = N_Gram_CCGTA
cnt = 20	feature = 507	correl = -0.0472242	descr = N_Gram_CTTAA
cnt = 21	feature = 680	correl = -0.0297985	descr = N_Gram_GTAAT
cnt = 22	feature = 406	correl = 0.0564974	descr = N_Gram_CCTAA
cnt = 23	feature = 428	correl = -0.0471387	descr = N_Gram_CGAGT
cnt = 24	feature = 407	correl = 0.0280059	descr = N_Gram_CCTAG
cnt = 25	feature = 408	correl = 0.0435482	descr = N_Gram_CCTAT
cnt = 26	feature = 508	correl = 0.051143	descr = N_Gram_CTTAG
cnt = 27	feature = 430	correl = -0.0312643	descr = N_Gram_CGATA
cnt = 28	feature = 464	correl = 0.0352542	descr = N_Gram_CGTCT
cnt = 29	feature = 561	correl = 0.0608818	descr = N_Gram_GATTG
cnt = 30	feature = 891	correl = 0.0528036	descr = N_Gram_TTCGT
cnt = 31	feature = 884	correl = 0.0300207	descr = N_Gram_TTATA
cnt = 32	feature = 467	correl = -0.0382217	descr = N_Gram_CGTGG
cnt = 33	feature = 484	correl = -0.0272982	descr = N_Gram_CTATT
cnt = 34	feature = 713	correl = -0.0462779	descr = N_Gram_GTTAG
cnt = 35	feature = 802	correl = 0.0368401	descr = N_Gram_TCGCT
cnt = 36	feature = 741	correl = 0.0421344	descr = N_Gram_TACCG
cnt = 37	feature = 318	correl = 0.0273927	descr = N_Gram_CAACG
cnt = 38	feature = 770	correl = 0.0516154	descr = N_Gram_TATGA
cnt = 39	feature = 218	correl = -0.0222088	descr = N_Gram_ACGGC
cnt = 40	feature = 298	correl = -0.0495995	descr = N_Gram_ATGTA
cnt = 41	feature = 583	correl = -0.0679373	descr = N_Gram_GCCCG
cnt = 42	feature = 445	correl = -0.0224591	descr = N_Gram_CGCTT
cnt = 43	feature = 882	correl = 0.0625759	descr = N_Gram_TTAGT
cnt = 44	feature = 353	correl = 0.0236212	descr = N_Gram_CATAG
cnt = 45	feature = 435	correl = -0.058812	descr = N_Gram_CGCAT
cnt = 46	feature = 912	correl = 0.0229124	descr = N_Gram_TTTAC
cnt = 47	feature = 729	correl = 0.0308685	descr = N_Gram_TAACT
cnt = 48	feature = 477	correl = 0.0707408	descr = N_Gram_CTACT
cnt = 49	feature = 213	correl = -0.0348781	descr = N_Gram_ACGAA
cnt = 50	feature = 431	correl = -0.0274027	descr = N_Gram_CGATC
cnt = 51	feature = 351	correl = -0.0618131	descr = N_Gram_CATAA
cnt = 52	feature = 596	correl = -0.0823181	descr = N_Gram_GCGCG
cnt = 53	feature = 240	correl = -0.0247819	descr = N_Gram_AGCAA
cnt = 54	feature = 805	correl = -0.03229	descr = N_Gram_TCGGC
cnt = 55	feature = 808	correl = 0.0999453	descr = N_Gram_TCGTG
cnt = 56	feature = 697	correl = 0.0576054	descr = N_Gram_GTCTA
cnt = 57	feature = 160	correl = 0.0406389	descr = N_Gram_AACAC
cnt = 58	feature = 526	correl = 0.058166	descr = N_Gram_GAATA
cnt = 59	feature = 412	correl = -0.0903767	descr = N_Gram_CCTCG
cnt = 60	feature = 540	correl = -0.0392255	descr = N_Gram_GAGAT
cnt = 61	feature = 516	correl = -0.0220571	descr = N_Gram_CTTTA
cnt = 62	feature = 495	correl = 0.0386741	descr = N_Gram_CTCTA
cnt = 63	feature = 302	correl = -0.0313368	descr = N_Gram_ATTAA
cnt = 64	feature = 774	correl = 0.0246995	descr = N_Gram_TATTG
cnt = 65	feature = 800	correl = 0.0294782	descr = N_Gram_TCGCA
cnt = 66	feature = 394	correl = -0.037927	descr = N_Gram_CCGAC
cnt = 67	feature = 601	correl = -0.0244702	descr = N_Gram_GCGGG
cnt = 68	feature = 624	correl = -0.0620533	descr = N_Gram_GGACC
cnt = 69	feature = 487	correl = -0.0250194	descr = N_Gram_CTCAC
cnt = 70	feature = 758	correl = 0.0223135	descr = N_Gram_TAGGG
cnt = 71	feature = 900	correl = 0.0421149	descr = N_Gram_TTGAC
cnt = 72	feature = 878	correl = -0.0317006	descr = N_Gram_TTACG
cnt = 73	feature = 529	correl = 0.0547936	descr = N_Gram_GACAA
cnt = 74	feature = 469	correl = -0.0783395	descr = N_Gram_CGTTC
cnt = 75	feature = 225	correl = 0.0233611	descr = N_Gram_ACTAG
cnt = 76	feature = 219	correl = -0.0340496	descr = N_Gram_ACGGG
cnt = 77	feature = 734	correl = -0.0495427	descr = N_Gram_TAATC
cnt = 78	feature = 544	correl = -0.0734755	descr = N_Gram_GAGGC
cnt = 79	feature = 754	correl = 0.0593361	descr = N_Gram_TAGCA
cnt = 80	feature = 843	correl = 0.0447548	descr = N_Gram_TGCGA
cnt = 81	feature = 920	correl = 0.0692884	descr = N_Gram_TTTGT
cnt = 82	feature = 283	correl = 0.0318871	descr = N_Gram_ATCGC
cnt = 83	feature = 387	correl = -0.0311852	descr = N_Gram_CCCGG
cnt = 84	feature = 522	correl = -0.0587717	descr = N_Gram_GAAGA
cnt = 85	feature = 767	correl = 0.0500814	descr = N_Gram_TATCA
cnt = 86	feature = 399	correl = -0.0238174	descr = N_Gram_CCGCG
cnt = 87	feature = 393	correl = -0.0448858	descr = N_Gram_CCGAA
cnt = 88	feature = 327	correl = -0.0265024	descr = N_Gram_CACCG
cnt = 89	feature = 291	correl = 0.0287575	descr = N_Gram_ATGCA
cnt = 90	feature = 849	correl = 0.0377437	descr = N_Gram_TGCTT
cnt = 91	feature = 727	correl = 0.0241342	descr = N_Gram_TAAAG
cnt = 92	feature = 539	correl = 0.0313667	descr = N_Gram_GAGAA
cnt = 93	feature = 864	correl = 0.0274746	descr = N_Gram_TGTCG
cnt = 94	feature = 875	correl = -0.0488385	descr = N_Gram_TTAAT
cnt = 95	feature = 536	correl = 0.0680236	descr = N_Gram_GACTA
cnt = 96	feature = 674	correl = -0.0458904	descr = N_Gram_GGTTA
cnt = 97	feature = 463	correl = -0.0547196	descr = N_Gram_CGTCG
cnt = 98	feature = 589	correl = 0.0519615	descr = N_Gram_GCCTA
cnt = 99	feature = 279	correl = 0.0277255	descr = N_Gram_ATCCG
cnt = 100	feature = 426	correl = -0.041393	descr = N_Gram_CGACG
cnt = 101	feature = 518	correl = -0.0286833	descr = N_Gram_GAAAA
cnt = 102	feature = 765	correl = 0.0295984	descr = N_Gram_TATAT
cnt = 103	feature = 427	correl = 0.033187	descr = N_Gram_CGAGA
cnt = 104	feature = 712	correl = -0.0264374	descr = N_Gram_GTTAC
cnt = 105	feature = 681	correl = 0.0324777	descr = N_Gram_GTACC
cnt = 106	feature = 728	correl = -0.0222984	descr = N_Gram_TAACC
cnt = 107	feature = 234	correl = -0.0277674	descr = N_Gram_AGACC
cnt = 108	feature = 707	correl = -0.0227754	descr = N_Gram_GTGGT
cnt = 109	feature = 630	correl = 0.0259415	descr = N_Gram_GGATT
cnt = 110	feature = 347	correl = -0.0274262	descr = N_Gram_CAGTG
cnt = 111	feature = 425	correl = -0.0305832	descr = N_Gram_CGACA
cnt = 112	feature = 473	correl = 0.0647375	descr = N_Gram_CTAAG
cnt = 113	feature = 459	correl = -0.0238202	descr = N_Gram_CGTAT
cnt = 114	feature = 565	correl = -0.0678262	descr = N_Gram_GCAAA
cnt = 115	feature = 587	correl = -0.026776	descr = N_Gram_GCCGG
cnt = 116	feature = 612	correl = -0.0350659	descr = N_Gram_GCTGA
cnt = 117	feature = 474	correl = -0.0262346	descr = N_Gram_CTAAT
cnt = 118	feature = 660	correl = -0.0285733	descr = N_Gram_GGGTC
cnt = 119	feature = 881	correl = 0.0445495	descr = N_Gram_TTAGC
cnt = 120	feature = 415	correl = -0.0493875	descr = N_Gram_CCTGA
cnt = 121	feature = 804	correl = 0.0462787	descr = N_Gram_TCGGA
cnt = 122	feature = 739	correl = 0.0751969	descr = N_Gram_TACAA
cnt = 123	feature = 466	correl = 0.0704295	descr = N_Gram_CGTGA
cnt = 124	feature = 649	correl = -0.073723	descr = N_Gram_GGGAA
cnt = 125	feature = 334	correl = 0.0385934	descr = N_Gram_CACTC
cnt = 126	feature = 679	correl = 0.0450778	descr = N_Gram_GTAAG
cnt = 127	feature = 747	correl = 0.040367	descr = N_Gram_TACTG
cnt = 128	feature = 319	correl = 0.0487447	descr = N_Gram_CAAGC
cnt = 129	feature = 611	correl = 0.051882	descr = N_Gram_GCTCT
cnt = 130	feature = 454	correl = -0.0611688	descr = N_Gram_CGGGG
cnt = 131	feature = 851	correl = 0.032925	descr = N_Gram_TGGAC
cnt = 132	feature = 575	correl = -0.0366934	descr = N_Gram_GCATA
cnt = 133	feature = 605	correl = -0.0604135	descr = N_Gram_GCGTT
cnt = 134	feature = 685	correl = -0.0213982	descr = N_Gram_GTCAC
cnt = 135	feature = 418	correl = 0.0286726	descr = N_Gram_CCTTA
cnt = 136	feature = 567	correl = -0.0826543	descr = N_Gram_GCAAT
cnt = 137	feature = 763	correl = 0.0769555	descr = N_Gram_TATAA
cnt = 138	feature = 908	correl = 0.0432777	descr = N_Gram_TTGTG
cnt = 139	feature = 235	correl = -0.0252014	descr = N_Gram_AGAGA
cnt = 140	feature = 306	correl = 0.0249931	descr = N_Gram_ATTCG
cnt = 141	feature = 768	correl = 0.0494733	descr = N_Gram_TATCG
cnt = 142	feature = 569	correl = -0.0404446	descr = N_Gram_GCACC
cnt = 143	feature = 256	correl = -0.0305867	descr = N_Gram_AGTAG
cnt = 144	feature = 591	correl = -0.0512681	descr = N_Gram_GCCTT
cnt = 145	feature = 217	correl = -0.0236615	descr = N_Gram_ACGGA
cnt = 146	feature = 653	correl = -0.0925878	descr = N_Gram_GGGCC
cnt = 147	feature = 845	correl = -0.0227316	descr = N_Gram_TGCGG
cnt = 148	feature = 919	correl = 0.0422131	descr = N_Gram_TTTGG
cnt = 149	feature = 702	correl = -0.0486413	descr = N_Gram_GTGCC
cnt = 150	feature = 5	correl = -0.0414922	descr = Position_Specific_Bin_Base_2_Base_A
cnt = 151	feature = 348	correl = 0.0225536	descr = N_Gram_CAGTT
cnt = 152	feature = 299	correl = 0.024525	descr = N_Gram_ATGTC
cnt = 153	feature = 483	correl = 0.0515864	descr = N_Gram_CTATG
cnt = 154	feature = 782	correl = -0.0576811	descr = N_Gram_TCAGA
cnt = 155	feature = 582	correl = -0.0654074	descr = N_Gram_GCCCC
cnt = 156	feature = 764	correl = 0.0381523	descr = N_Gram_TATAG
cnt = 157	feature = 622	correl = 0.0424406	descr = N_Gram_GGAAT
cnt = 158	feature = 461	correl = 0.0232146	descr = N_Gram_CGTCA
cnt = 159	feature = 710	correl = 0.0368552	descr = N_Gram_GTGTT
cnt = 160	feature = 31	correl = -0.0223653	descr = Position_Specific_Bin_Base_11_Base_C
cnt = 161	feature = 594	correl = -0.0540065	descr = N_Gram_GCGCA
cnt = 162	feature = 876	correl = 0.0250838	descr = N_Gram_TTACA
cnt = 163	feature = 317	correl = 0.0339073	descr = N_Gram_CAACC
cnt = 164	feature = 294	correl = -0.0235703	descr = N_Gram_ATGGA
cnt = 165	feature = 440	correl = -0.0575406	descr = N_Gram_CGCGG
cnt = 166	feature = 379	correl = -0.0706441	descr = N_Gram_CCCAT
cnt = 167	feature = 377	correl = -0.0271691	descr = N_Gram_CCCAA
cnt = 168	feature = 675	correl = -0.0602351	descr = N_Gram_GGTTG
cnt = 169	feature = 52	correl = -0.0494663	descr = Position_Specific_Bin_Base_18_Base_G
cnt = 170	feature = 642	correl = -0.0821457	descr = N_Gram_GGCGG
cnt = 171	feature = 265	correl = 0.0280655	descr = N_Gram_ATACC
cnt = 172	feature = 726	correl = 0.0574613	descr = N_Gram_TAAAC
cnt = 173	feature = 709	correl = 0.0336769	descr = N_Gram_GTGTA
cnt = 174	feature = 623	correl = 0.0364161	descr = N_Gram_GGACA
cnt = 175	feature = 735	correl = -0.0314003	descr = N_Gram_TAATG
cnt = 176	feature = 304	correl = 0.0683448	descr = N_Gram_ATTAT
cnt = 177	feature = 638	correl = -0.0214148	descr = N_Gram_GGCCG
cnt = 178	feature = 18	correl = -0.0313939	descr = Position_Specific_Bin_Base_6_Base_C
cnt = 179	feature = 268	correl = 0.0277647	descr = N_Gram_ATAGC
cnt = 180	feature = 2	correl = 0.113364	descr = Position_Specific_Bin_Base_1_Base_A
cnt = 181	feature = 396	correl = -0.0681331	descr = N_Gram_CCGAT
cnt = 182	feature = 269	correl = 0.040822	descr = N_Gram_ATAGG
cnt = 183	feature = 913	correl = 0.0660057	descr = N_Gram_TTTAG
cnt = 184	feature = 309	correl = -0.0249214	descr = N_Gram_ATTGA
cnt = 185	feature = 706	correl = -0.0694966	descr = N_Gram_GTGGG
cnt = 186	feature = 444	correl = -0.0289955	descr = N_Gram_CGCTC
cnt = 187	feature = 720	correl = 0.040829	descr = N_Gram_GTTTC
cnt = 188	feature = 221	correl = -0.0335311	descr = N_Gram_ACGTT
cnt = 189	feature = 400	correl = -0.0404044	descr = N_Gram_CCGCT
cnt = 190	feature = 238	correl = 0.0765228	descr = N_Gram_AGATA
cnt = 191	feature = 457	correl = -0.0252175	descr = N_Gram_CGGTC
cnt = 192	feature = 608	correl = -0.0221719	descr = N_Gram_GCTCA
cnt = 193	feature = 746	correl = 0.0698209	descr = N_Gram_TACTA
cnt = 194	feature = 620	correl = -0.0353733	descr = N_Gram_GGAAA
cnt = 195	feature = 289	correl = 0.0319373	descr = N_Gram_ATGAG
cnt = 196	feature = 253	correl = -0.0257153	descr = N_Gram_AGGTG
cnt = 197	feature = 798	correl = 0.0221681	descr = N_Gram_TCGAG
cnt = 198	feature = 923	correl = 0.0454061	descr = N_Gram_TTTTG
cnt = 199	feature = 636	correl = -0.0838951	descr = N_Gram_GGCCA
cnt = 200	feature = 436	correl = -0.0344078	descr = N_Gram_CGCCC
cnt = 201	feature = 383	correl = -0.0401982	descr = N_Gram_CCCCT
cnt = 202	feature = 645	correl = -0.0475364	descr = N_Gram_GGCTG
cnt = 203	feature = 37	correl = -0.029077	descr = Position_Specific_Bin_Base_14_Base_C
cnt = 204	feature = 60	correl = -0.183525	descr = Position_Specific_Bin_Base_20_Base_G
cnt = 205	feature = 907	correl = 0.0265107	descr = N_Gram_TTGTC
cnt = 206	feature = 252	correl = 0.0953295	descr = N_Gram_AGGTA
cnt = 207	feature = 817	correl = 0.0539657	descr = N_Gram_TCTCT
cnt = 208	feature = 609	correl = -0.0417385	descr = N_Gram_GCTCC
cnt = 209	feature = 303	correl = 0.0432425	descr = N_Gram_ATTAG
cnt = 210	feature = 40	correl = 0.0771991	descr = Position_Specific_Bin_Base_15_Base_A
cnt = 211	feature = 9	correl = 0.0582267	descr = Position_Specific_Bin_Base_3_Base_G
cnt = 212	feature = 831	correl = 0.0302215	descr = N_Gram_TGACT
cnt = 213	feature = 482	correl = 0.0676329	descr = N_Gram_CTATA
cnt = 214	feature = 836	correl = 0.0345368	descr = N_Gram_TGATT
cnt = 215	feature = 23	correl = 0.0341228	descr = Position_Specific_Bin_Base_8_Base_A
cnt = 216	feature = 416	correl = -0.0613491	descr = N_Gram_CCTGC
cnt = 217	feature = 321	correl = -0.030367	descr = N_Gram_CAATG
cnt = 218	feature = 48	correl = -0.0545511	descr = Position_Specific_Bin_Base_17_Base_G
cnt = 219	feature = 229	correl = -0.0430603	descr = N_Gram_ACTGC
cnt = 220	feature = 358	correl = 0.0235135	descr = N_Gram_CATGT
cnt = 221	feature = 542	correl = -0.0568693	descr = N_Gram_GAGCC
cnt = 222	feature = 621	correl = -0.0553818	descr = N_Gram_GGAAG
cnt = 223	feature = 258	correl = 0.0970899	descr = N_Gram_AGTCG
cnt = 224	feature = 684	correl = 0.0545595	descr = N_Gram_GTCAA
cnt = 225	feature = 479	correl = 0.0336076	descr = N_Gram_CTAGA
cnt = 226	feature = 815	correl = 0.0388587	descr = N_Gram_TCTCA
cnt = 227	feature = 260	correl = 0.0499802	descr = N_Gram_AGTGA
cnt = 228	feature = 14	correl = 0.0269293	descr = Position_Specific_Bin_Base_4_Base_T
cnt = 229	feature = 899	correl = 0.0565915	descr = N_Gram_TTGAA
cnt = 230	feature = 30	correl = -0.0565195	descr = Position_Specific_Bin_Base_11_Base_A
cnt = 231	feature = 346	correl = 0.0241604	descr = N_Gram_CAGTA
cnt = 232	feature = 312	correl = 0.0217166	descr = N_Gram_ATTTA
cnt = 233	feature = 493	correl = -0.0508929	descr = N_Gram_CTCGT
cnt = 234	feature = 451	correl = -0.0287022	descr = N_Gram_CGGCT
cnt = 235	feature = 450	correl = -0.0989221	descr = N_Gram_CGGCG
cnt = 236	feature = 271	correl = 0.0288191	descr = N_Gram_ATATA
cnt = 237	feature = 367	correl = -0.0367214	descr = N_Gram_CCACG
cnt = 238	feature = 633	correl = -0.0717949	descr = N_Gram_GGCAA
cnt = 239	feature = 743	correl = -0.0323264	descr = N_Gram_TACG
cnt = 240	feature = 423	correl = -0.062161	descr = N_Gram_CGAAG
cnt = 241	feature = 656	correl = -0.0453951	descr = N_Gram_GGGGA
cnt = 242	feature = 320	correl = 0.0528904	descr = N_Gram_CAATC
cnt = 243	feature = 247	correl = 0.0364534	descr = N_Gram_AGCTT
cnt = 244	feature = 34	correl = 0.0222793	descr = Position_Specific_Bin_Base_12_Base_A
cnt = 245	feature = 44	correl = -0.0582835	descr = Position_Specific_Bin_Base_16_Base_G
cnt = 246	feature = 835	correl = 0.0288859	descr = N_Gram_TGATC
cnt = 247	feature = 343	correl = -0.0326041	descr = N_Gram_CAGCG
cnt = 248	feature = 53	correl = 0.0441154	descr = Position_Specific_Bin_Base_18_Base_T
cnt = 249	feature = 503	correl = 0.0372992	descr = N_Gram_CTGGT
cnt = 250	feature = 714	correl = -0.0217646	descr = N_Gram_GTTCT
cnt = 251	feature = 249	correl = -0.0307892	descr = N_Gram_AGGAG
cnt = 252	feature = 325	correl = -0.0409397	descr = N_Gram_CACAT
cnt = 253	feature = 657	correl = -0.0805273	descr = N_Gram_GGGGC
cnt = 254	feature = 842	correl = -0.0353031	descr = N_Gram_TGCCG
cnt = 255	feature = 597	correl = -0.0388435	descr = N_Gram_GCGCT
cnt = 256	feature = 57	correl = 0.0431927	descr = Position_Specific_Bin_Base_19_Base_T
cnt = 257	feature = 239	correl = -0.0456384	descr = N_Gram_AGATG
cnt = 258	feature = 316	correl = 0.0810536	descr = N_Gram_CAACA
cnt = 259	feature = 553	correl = 0.0664122	descr = N_Gram_GATAT
cnt = 260	feature = 811	correl = 0.060562	descr = N_Gram_TCTAC
cnt = 261	feature = 35	correl = 0.0459414	descr = Position_Specific_Bin_Base_13_Base_A
cnt = 262	feature = 0	correl = 0.113603	descr = Position_Specific_Bin_Base_0_Base_C
cnt = 263	feature = 548	correl = 0.0663796	descr = N_Gram_GAGTC
cnt = 264	feature = 844	correl = -0.0303224	descr = N_Gram_TGCGC
cnt = 265	feature = 704	correl = -0.0511571	descr = N_Gram_GTGGA
cnt = 266	feature = 311	correl = 0.0464448	descr = N_Gram_ATTGT
cnt = 267	feature = 639	correl = -0.0235744	descr = N_Gram_GGCCT
cnt = 268	feature = 17	correl = 0.0451114	descr = Position_Specific_Bin_Base_5_Base_T
cnt = 269	feature = 625	correl = 0.0403357	descr = N_Gram_GGACT
cnt = 270	feature = 345	correl = -0.0864514	descr = N_Gram_CAGGG
cnt = 271	feature = 856	correl = -0.0564903	descr = N_Gram_TGGGA
cnt = 272	feature = 664	correl = 0.0612734	descr = N_Gram_GGTAA
cnt = 273	feature = 789	correl = -0.0296939	descr = N_Gram_TCCCG
cnt = 274	feature = 514	correl = 0.0462024	descr = N_Gram_CTTGT
cnt = 275	feature = 26	correl = 0.0766812	descr = Position_Specific_Bin_Base_10_Base_A
cnt = 276	feature = 520	correl = -0.0217594	descr = N_Gram_GAACT
cnt = 277	feature = 771	correl = 0.0225599	descr = N_Gram_TATGG
cnt = 278	feature = 275	correl = 0.036738	descr = N_Gram_ATCAA
cnt = 279	feature = 791	correl = 0.0284689	descr = N_Gram_TCCGT
cnt = 280	feature = 277	correl = 0.0553638	descr = N_Gram_ATCCA
cnt = 281	feature = 694	correl = -0.0259828	descr = N_Gram_GTCGG
cnt = 282	feature = 292	correl = 0.0378329	descr = N_Gram_ATGCT
cnt = 283	feature = 795	correl = -0.0306435	descr = N_Gram_TCCTG
cnt = 284	feature = 610	correl = -0.0304821	descr = N_Gram_GCTCG
cnt = 285	feature = 570	correl = -0.0362851	descr = N_Gram_GCACG
cnt = 286	feature = 210	correl = -0.0275854	descr = N_Gram_ACCGG
cnt = 287	feature = 781	correl = -0.0481144	descr = N_Gram_TCACG
cnt = 288	feature = 46	correl = 0.0317539	descr = Position_Specific_Bin_Base_17_Base_A
cnt = 289	feature = 12	correl = -0.0640472	descr = Position_Specific_Bin_Base_4_Base_C
cnt = 290	feature = 371	correl = -0.0521124	descr = N_Gram_CCAGG
cnt = 291	feature = 839	correl = 0.0235608	descr = N_Gram_TGCAT
cnt = 292	feature = 558	correl = -0.0378896	descr = N_Gram_GATGT
cnt = 293	feature = 700	correl = 0.0234459	descr = N_Gram_GTGAG
cnt = 294	feature = 386	correl = -0.044705	descr = N_Gram_CCCGC
cnt = 295	feature = 282	correl = 0.0408575	descr = N_Gram_ATCGA
cnt = 296	feature = 4	correl = -0.101252	descr = Position_Specific_Bin_Base_1_Base_G
cnt = 297	feature = 314	correl = -0.0242649	descr = N_Gram_CAAAC
cnt = 298	feature = 751	correl = 0.0529712	descr = N_Gram_TAGAC
cnt = 299	feature = 61	correl = 0.115127	descr = Position_Specific_Bin_Base_20_Base_T
cnt = 300	feature = 545	correl = -0.0269124	descr = N_Gram_GAGGG
cnt = 301	feature = 750	correl = 0.0508846	descr = N_Gram_TAGAA
cnt = 302	feature = 775	correl = 0.0400533	descr = N_Gram_TATTT
cnt = 303	feature = 854	correl = -0.0691254	descr = N_Gram_TGGCG
cnt = 304	feature = 230	correl = 0.0498858	descr = N_Gram_ACTGT
cnt = 305	feature = 616	correl = -0.059808	descr = N_Gram_GCTTT
cnt = 306	feature = 480	correl = 0.0680207	descr = N_Gram_CTAGC
cnt = 307	feature = 519	correl = 0.0381018	descr = N_Gram_GAACA
cnt = 308	feature = 721	correl = 0.0536516	descr = N_Gram_GTTTG
cnt = 309	feature = 760	correl = 0.0481498	descr = N_Gram_TAGTG
cnt = 310	feature = 682	correl = 0.0259273	descr = N_Gram_GTAGG
cnt = 311	feature = 382	correl = -0.0662473	descr = N_Gram_CCCCG
cnt = 312	feature = 20	correl = -0.128227	descr = Position_Specific_Bin_Base_7_Base_C
cnt = 313	feature = 328	correl = -0.0516249	descr = N_Gram_CACCT
cnt = 314	feature = 310	correl = 0.0529267	descr = N_Gram_ATTGG
cnt = 315	feature = 736	correl = 0.0402674	descr = N_Gram_TAATT
cnt = 316	feature = 785	correl = 0.0354519	descr = N_Gram_TCCAT
cnt = 317	feature = 296	correl = -0.037273	descr = N_Gram_ATGGG
cnt = 318	feature = 324	correl = 0.0259147	descr = N_Gram_CACAG
cnt = 319	feature = 670	correl = -0.0277592	descr = N_Gram_GGTGA
cnt = 320	feature = 352	correl = -0.0412614	descr = N_Gram_CATAC
cnt = 321	feature = 915	correl = 0.0407155	descr = N_Gram_TTTCC
cnt = 322	feature = 243	correl = -0.0482964	descr = N_Gram_AGCCC
cnt = 323	feature = 722	correl = 0.029817	descr = N_Gram_GTTTT
cnt = 324	feature = 534	correl = -0.0225083	descr = N_Gram_GACGG
cnt = 325	feature = 573	correl = -0.0277905	descr = N_Gram_GCAGT
cnt = 326	feature = 497	correl = -0.0361588	descr = N_Gram_CTGAG
cnt = 327	feature = 264	correl = 0.0214151	descr = N_Gram_ATAAA
cnt = 328	feature = 462	correl = -0.0527921	descr = N_Gram_CGTCC
cnt = 329	feature = 39	correl = 0.0802998	descr = Position_Specific_Bin_Base_14_Base_T
cnt = 330	feature = 226	correl = 0.0431946	descr = N_Gram_ACTCT
cnt = 331	feature = 7	correl = 0.138681	descr = Position_Specific_Bin_Base_2_Base_G
cnt = 332	feature = 413	correl = -0.0649492	descr = N_Gram_CCTCT
cnt = 333	feature = 848	correl = -0.0241757	descr = N_Gram_TGCTC
cnt = 334	feature = 552	correl = 0.0360678	descr = N_Gram_GATAG
cnt = 335	feature = 867	correl = 0.0608867	descr = N_Gram_TGTGT
cnt = 336	feature = 718	correl = -0.0219824	descr = N_Gram_GTTGT
cnt = 337	feature = 829	correl = 0.0249388	descr = N_Gram_TGAAT
cnt = 338	feature = 411	correl = -0.039828	descr = N_Gram_CCTCC
cnt = 339	feature = 893	correl = 0.0316737	descr = N_Gram_TTCTA
cnt = 340	feature = 627	correl = -0.0654851	descr = N_Gram_GGAGC
cnt = 341	feature = 566	correl = 0.055482	descr = N_Gram_GCAAC
cnt = 342	feature = 806	correl = -0.0901295	descr = N_Gram_TCGGG
cnt = 343	feature = 15	correl = 0.0263811	descr = Position_Specific_Bin_Base_5_Base_A
cnt = 344	feature = 599	correl = -0.0279306	descr = N_Gram_GCGGA
cnt = 345	feature = 10	correl = -0.0940207	descr = Position_Specific_Bin_Base_3_Base_T
cnt = 346	feature = 773	correl = 0.0486286	descr = N_Gram_TATTC
cnt = 347	feature = 733	correl = 0.049423	descr = N_Gram_TAAGG
cnt = 348	feature = 604	correl = -0.0845725	descr = N_Gram_GCGTC
cnt = 349	feature = 779	correl = 0.0482784	descr = N_Gram_TCAAC
cnt = 350	feature = 29	correl = 0.0526608	descr = Position_Specific_Bin_Base_10_Base_T
cnt = 351	feature = 356	correl = 0.0289246	descr = N_Gram_CATGA
cnt = 352	feature = 232	correl = 0.0500818	descr = N_Gram_AGAAT
cnt = 353	feature = 370	correl = -0.0704247	descr = N_Gram_CCAGC
cnt = 354	feature = 286	correl = 0.0433919	descr = N_Gram_ATCTG
cnt = 355	feature = 546	correl = -0.0357974	descr = N_Gram_GAGGT
cnt = 356	feature = 49	correl = 0.0540473	descr = Position_Specific_Bin_Base_17_Base_T
cnt = 357	feature = 557	correl = -0.0558427	descr = N_Gram_GATGG
cnt = 358	feature = 537	correl = 0.0549695	descr = N_Gram_GACTG
cnt = 359	feature = 245	correl = -0.036852	descr = N_Gram_AGCGG
cnt = 360	feature = 212	correl = -0.0324704	descr = N_Gram_ACGA
cnt = 361	feature = 716	correl = -0.0216363	descr = N_Gram_GTTGC
cnt = 362	feature = 285	correl = 0.0729852	descr = N_Gram_ATCTC
cnt = 363	feature = 695	correl = 0.0705204	descr = N_Gram_GTCGT
cnt = 364	feature = 439	correl = -0.0682919	descr = N_Gram_CGCGC
cnt = 365	feature = 331	correl = -0.0506974	descr = N_Gram_CACGG
cnt = 366	feature = 922	correl = 0.02411	descr = N_Gram_TTTTA
cnt = 367	feature = 652	correl = -0.0412764	descr = N_Gram_GGGCA
cnt = 368	feature = 24	correl = -0.0980671	descr = Position_Specific_Bin_Base_8_Base_C
cnt = 369	feature = 372	correl = -0.0226879	descr = N_Gram_CCAGT
cnt = 370	feature = 45	correl = 0.0320055	descr = Position_Specific_Bin_Base_16_Base_T
cnt = 371	feature = 398	correl = -0.0368462	descr = N_Gram_CCGCA
cnt = 372	feature = 51	correl = -0.0283137	descr = Position_Specific_Bin_Base_18_Base_C
cnt = 373	feature = 686	correl = 0.028116	descr = N_Gram_GTCAT
cnt = 374	feature = 755	correl = 0.0836456	descr = N_Gram_TAGCT
cnt = 375	feature = 36	correl = 0.109915	descr = Position_Specific_Bin_Base_14_Base_A
cnt = 376	feature = 11	correl = 0.071972	descr = Position_Specific_Bin_Base_4_Base_A
cnt = 377	feature = 390	correl = -0.0602626	descr = N_Gram_CCCTG
cnt = 378	feature = 54	correl = 0.187441	descr = Position_Specific_Bin_Base_19_Base_A
cnt = 379	feature = 832	correl = 0.0358604	descr = N_Gram_TGAGA
cnt = 380	feature = 368	correl = 0.0226343	descr = N_Gram_CCACT
cnt = 381	feature = 6	correl = 0.0261779	descr = Position_Specific_Bin_Base_2_Base_C
cnt = 382	feature = 880	correl = 0.0884473	descr = N_Gram_TTAGA
cnt = 383	feature = 731	correl = 0.0642395	descr = N_Gram_TAAGA
cnt = 384	feature = 650	correl = -0.0767707	descr = N_Gram_GGGAG
cnt = 385	feature = 576	correl = 0.049365	descr = N_Gram_GCATC
cnt = 386	feature = 827	correl = 0.041485	descr = N_Gram_TGAAC
cnt = 387	feature = 813	correl = 0.0324741	descr = N_Gram_TCTAT
cnt = 388	feature = 579	correl = -0.0746547	descr = N_Gram_GCCAG
cnt = 389	feature = 492	correl = -0.0575399	descr = N_Gram_CTCGG
cnt = 390	feature = 614	correl = -0.0248432	descr = N_Gram_GCTGG
cnt = 391	feature = 894	correl = 0.0251036	descr = N_Gram_TTCTC
cnt = 392	feature = 865	correl = 0.0462317	descr = N_Gram_TGTCT
cnt = 393	feature = 512	correl = 0.0346523	descr = N_Gram_CTTGC
cnt = 394	feature = 689	correl = -0.0580735	descr = N_Gram_GTCCC
cnt = 395	feature = 378	correl = -0.0810027	descr = N_Gram_CCCAG
cnt = 396	feature = 869	correl = 0.0559031	descr = N_Gram_TGTTC
cnt = 397	feature = 705	correl = -0.0839608	descr = N_Gram_GTGGC
cnt = 398	feature = 691	correl = -0.0481368	descr = N_Gram_GTCCT
cnt = 399	feature = 513	correl = -0.0331647	descr = N_Gram_CTTGG
cnt = 400	feature = 272	correl = 0.030869	descr = N_Gram_ATATG
cnt = 401	feature = 828	correl = 0.0465622	descr = N_Gram_TGAAG
cnt = 402	feature = 207	correl = -0.0746685	descr = N_Gram_ACCAC
cnt = 403	feature = 22	correl = 0.0661465	descr = Position_Specific_Bin_Base_7_Base_T
cnt = 404	feature = 58	correl = 0.374637	descr = Position_Specific_Bin_Base_20_Base_A
cnt = 405	feature = 500	correl = -0.0546098	descr = N_Gram_CTGCC
cnt = 406	feature = 838	correl = 0.0365219	descr = N_Gram_TGCAA
cnt = 407	feature = 888	correl = 0.0264341	descr = N_Gram_TTCAT
cnt = 408	feature = 488	correl = -0.0229361	descr = N_Gram_CTCAG
cnt = 409	feature = 237	correl = 0.0637096	descr = N_Gram_AGAGT
cnt = 410	feature = 586	correl = -0.0313493	descr = N_Gram_GCCGA
cnt = 411	feature = 658	correl = -0.0480916	descr = N_Gram_GGGGT
cnt = 412	feature = 501	correl = 0.0516952	descr = N_Gram_CTGGA
cnt = 413	feature = 572	correl = -0.0477728	descr = N_Gram_GCAGA
cnt = 414	feature = 902	correl = 0.0252949	descr = N_Gram_TTGCG
cnt = 415	feature = 629	correl = -0.0252899	descr = N_Gram_GGATG
cnt = 416	feature = 554	correl = 0.0217997	descr = N_Gram_GATCT
cnt = 417	feature = 27	correl = -0.0600949	descr = Position_Specific_Bin_Base_10_Base_C
cnt = 418	feature = 267	correl = 0.0461835	descr = N_Gram_ATAGA
cnt = 419	feature = 523	correl = -0.0401755	descr = N_Gram_GAAGC
cnt = 420	feature = 780	correl = 0.043961	descr = N_Gram_TCACC
cnt = 421	feature = 251	correl = -0.0915177	descr = N_Gram_AGGGC
cnt = 422	feature = 56	correl = -0.111241	descr = Position_Specific_Bin_Base_19_Base_G
cnt = 423	feature = 812	correl = 0.0354446	descr = N_Gram_TCTAG
cnt = 424	feature = 904	correl = 0.0303447	descr = N_Gram_TTGGT
cnt = 425	feature = 449	correl = -0.0835138	descr = N_Gram_CGGCC
cnt = 426	feature = 870	correl = 0.0273223	descr = N_Gram_TGTTG
cnt = 427	feature = 496	correl = 0.0386129	descr = N_Gram_CTCTT
cnt = 428	feature = 453	correl = -0.0574667	descr = N_Gram_CGGGC
cnt = 429	feature = 711	correl = -0.0376003	descr = N_Gram_GTTA
cnt = 430	feature = 885	correl = 0.034719	descr = N_Gram_TTATC
cnt = 431	feature = 688	correl = -0.0256732	descr = N_Gram_GTCCA
cnt = 432	feature = 861	correl = 0.0360182	descr = N_Gram_TGTAA
cnt = 433	feature = 33	correl = 0.125549	descr = Position_Specific_Bin_Base_11_Base_T
cnt = 434	feature = 297	correl = -0.0530757	descr = N_Gram_ATGGT
cnt = 435	feature = 389	correl = -0.0651615	descr = N_Gram_CCCTC
cnt = 436	feature = 437	correl = -0.0242027	descr = N_Gram_CGCCT
cnt = 437	feature = 47	correl = -0.0318497	descr = Position_Specific_Bin_Base_17_Base_C
cnt = 438	feature = 918	correl = 0.0721845	descr = N_Gram_TTTGA
cnt = 439	feature = 759	correl = 0.0318364	descr = N_Gram_TAGT
cnt = 440	feature = 385	correl = -0.0942412	descr = N_Gram_CCCGA
cnt = 441	feature = 55	correl = -0.126702	descr = Position_Specific_Bin_Base_19_Base_C
cnt = 442	feature = 834	correl = 0.0651591	descr = N_Gram_TGATA
cnt = 443	feature = 752	correl = 0.0697863	descr = N_Gram_TAGAG
cnt = 444	feature = 335	correl = 0.0274049	descr = N_Gram_CACTG
cnt = 445	feature = 823	correl = 0.0535944	descr = N_Gram_TCTTT
cnt = 446	feature = 41	correl = -0.0373747	descr = Position_Specific_Bin_Base_15_Base_G
cnt = 447	feature = 671	correl = -0.0620562	descr = N_Gram_GGTGC
cnt = 448	feature = 788	correl = -0.0534229	descr = N_Gram_TCCCC
cnt = 449	feature = 903	correl = 0.0420939	descr = N_Gram_TTGGA
cnt = 450	feature = 366	correl = -0.0705889	descr = N_Gram_CCACC
cnt = 451	feature = 643	correl = -0.0637144	descr = N_Gram_GGCGT
cnt = 452	feature = 847	correl = 0.040464	descr = N_Gram_TGCTA
cnt = 453	feature = 787	correl = -0.0311744	descr = N_Gram_TCCCA
cnt = 454	feature = 890	correl = 0.0439848	descr = N_Gram_TTCCT
cnt = 455	feature = 42	correl = 0.0619724	descr = Position_Specific_Bin_Base_16_Base_A
cnt = 456	feature = 25	correl = 0.0792651	descr = Position_Specific_Bin_Base_8_Base_T
cnt = 457	feature = 799	correl = 0.0380748	descr = N_Gram_TCGC
cnt = 458	feature = 790	correl = -0.0252058	descr = N_Gram_TCCGC
cnt = 459	feature = 524	correl = 0.043225	descr = N_Gram_GAAGG
cnt = 460	feature = 531	correl = -0.0462745	descr = N_Gram_GACCA
cnt = 461	feature = 233	correl = 0.0466349	descr = N_Gram_AGACA
cnt = 462	feature = 667	correl = 0.0321701	descr = N_Gram_GGTCA
cnt = 463	feature = 637	correl = -0.104546	descr = N_Gram_GGCCC
cnt = 464	feature = 59	correl = -0.310922	descr = Position_Specific_Bin_Base_20_Base_C
cnt = 465	feature = 595	correl = -0.0249762	descr = N_Gram_GCGCC
cnt = 466	feature = 273	correl = 0.0649649	descr = N_Gram_ATATT
cnt = 467	feature = 678	correl = 0.0611889	descr = N_Gram_GTAAA
cnt = 468	feature = 429	correl = -0.0301954	descr = N_Gram_CGAT
cnt = 469	feature = 228	correl = 0.0714999	descr = N_Gram_ACTGA
cnt = 470	feature = 8	correl = -0.126501	descr = Position_Specific_Bin_Base_2_Base_T
cnt = 471	feature = 19	correl = 0.0880214	descr = Position_Specific_Bin_Base_7_Base_A
cnt = 472	feature = 796	correl = 0.0555009	descr = N_Gram_TCCTT
cnt = 473	feature = 820	correl = 0.0432939	descr = N_Gram_TCTGG
cnt = 474	feature = 819	correl = 0.0956212	descr = N_Gram_TCTGC
cnt = 475	feature = 341	correl = -0.0373382	descr = N_Gram_CAGCA
cnt = 476	feature = 28	correl = -0.066724	descr = Position_Specific_Bin_Base_10_Base_G
cnt = 477	feature = 223	correl = 0.0447235	descr = N_Gram_ACTA
cnt = 478	feature = 505	correl = 0.0469594	descr = N_Gram_CTGTT
cnt = 479	feature = 38	correl = -0.160656	descr = Position_Specific_Bin_Base_14_Base_G
cnt = 480	feature = 16	correl = -0.0739791	descr = Position_Specific_Bin_Base_5_Base_C
cnt = 481	feature = 332	correl = -0.036478	descr = N_Gram_CACGT
cnt = 482	feature = 417	correl = -0.0285274	descr = N_Gram_CCTGG
cnt = 483	feature = 590	correl = -0.0607341	descr = N_Gram_GCCTC
cnt = 484	feature = 32	correl = -0.0412887	descr = Position_Specific_Bin_Base_11_Base_G
cnt = 485	feature = 248	correl = 0.025977	descr = N_Gram_AGGAA
cnt = 486	feature = 405	correl = 0.0785587	descr = N_Gram_CCTA
cnt = 487	feature = 696	correl = 0.0276739	descr = N_Gram_GTCT
cnt = 488	feature = 634	correl = -0.0389395	descr = N_Gram_GGCAG
cnt = 489	feature = 628	correl = -0.0549736	descr = N_Gram_GGAGG
cnt = 490	feature = 410	correl = -0.0343448	descr = N_Gram_CCTCA
cnt = 491	feature = 615	correl = 0.0302241	descr = N_Gram_GCTTG
cnt = 492	feature = 654	correl = -0.0794294	descr = N_Gram_GGGCG
cnt = 493	feature = 419	correl = 0.0230058	descr = N_Gram_CCTTG
cnt = 494	feature = 281	correl = 0.0549077	descr = N_Gram_ATCG
cnt = 495	feature = 13	correl = -0.0330014	descr = Position_Specific_Bin_Base_4_Base_G
cnt = 496	feature = 517	correl = 0.0625503	descr = N_Gram_CTTTG
cnt = 497	feature = 584	correl = -0.077145	descr = N_Gram_GCCCT
cnt = 498	feature = 717	correl = -0.0302309	descr = N_Gram_GTTGG
cnt = 499	feature = 527	correl = 0.0417848	descr = N_Gram_GAATT
cnt = 500	feature = 424	correl = -0.0417314	descr = N_Gram_CGAC
cnt = 501	feature = 295	correl = 0.0218199	descr = N_Gram_ATGGC
cnt = 502	feature = 476	correl = 0.0507008	descr = N_Gram_CTACA
[truncated: 288,719 more chars]
