# Supplementary material for: Improving model predictions for RNA interference activities that use support vector machine regression by combining and filtering features
Source: BMC Bioinformatics. 2007 Jun 6;8:182. doi: 10.1186/1471-2105-8-182 (PMC1906837; doi:10.1186/1471-2105-8-182)
Supplement: Additional file 5 — tr_2431_cfsfilters. The features found to be useful by Correlation based Feature in training and testing the 2431 dataset by cross validation, at t-test values from 0 to 90. [file 1471-2105-8-182-S5.gz › tr_2431_file_20]

20
ave count = 241

CFS merit scores = 1.45362
CFS merit scores = 1.61763
CFS merit scores = 1.84867
CFS merit scores = 2.07312
CFS merit scores = 2.27498
CFS merit scores = 2.45844
CFS merit scores = 2.6278
CFS merit scores = 2.78659
CFS merit scores = 2.93171
CFS merit scores = 3.06893
CFS merit scores = 3.19837
CFS merit scores = 3.31998
CFS merit scores = 3.43538
CFS merit scores = 3.54584
CFS merit scores = 3.65145
CFS merit scores = 3.75195
CFS merit scores = 3.84575
CFS merit scores = 3.93506
CFS merit scores = 4.01982
CFS merit scores = 4.10192
CFS merit scores = 4.18021
CFS merit scores = 4.25368
CFS merit scores = 4.32469
CFS merit scores = 4.39223
CFS merit scores = 4.45813
CFS merit scores = 4.52002
CFS merit scores = 4.57771
CFS merit scores = 4.63299
CFS merit scores = 4.68634
CFS merit scores = 4.73593
CFS merit scores = 4.78322
CFS merit scores = 4.82734
CFS merit scores = 4.87032
CFS merit scores = 4.90922
CFS merit scores = 4.94687
CFS merit scores = 4.98357
CFS merit scores = 5.01776
CFS merit scores = 5.04915
CFS merit scores = 5.07939
CFS merit scores = 5.1094
CFS merit scores = 5.13893
CFS merit scores = 5.16619
CFS merit scores = 5.19292
CFS merit scores = 5.21878
CFS merit scores = 5.24207
CFS merit scores = 5.26422
CFS merit scores = 5.28573
CFS merit scores = 5.30658
CFS merit scores = 5.3274
CFS merit scores = 5.34814
CFS merit scores = 5.36819
CFS merit scores = 5.38694
CFS merit scores = 5.40534
CFS merit scores = 5.4225
CFS merit scores = 5.43971
CFS merit scores = 5.45529
CFS merit scores = 5.47087
CFS merit scores = 5.48524
CFS merit scores = 5.49941
CFS merit scores = 5.51358
CFS merit scores = 5.52757
CFS merit scores = 5.5411
CFS merit scores = 5.55464
CFS merit scores = 5.56737
CFS merit scores = 5.58007
CFS merit scores = 5.5924
CFS merit scores = 5.60499
CFS merit scores = 5.61715
CFS merit scores = 5.62857
CFS merit scores = 5.63875
CFS merit scores = 5.64909
CFS merit scores = 5.65806
CFS merit scores = 5.6672
CFS merit scores = 5.67578
CFS merit scores = 5.68451
CFS merit scores = 5.69207
CFS merit scores = 5.69915
CFS merit scores = 5.70617
CFS merit scores = 5.71261
CFS merit scores = 5.71958
CFS merit scores = 5.72615
CFS merit scores = 5.73276
CFS merit scores = 5.7396
CFS merit scores = 5.74627
CFS merit scores = 5.75164
CFS merit scores = 5.75689
CFS merit scores = 5.7618
CFS merit scores = 5.76658
CFS merit scores = 5.7716
CFS merit scores = 5.77688
CFS merit scores = 5.78177
CFS merit scores = 5.7864
CFS merit scores = 5.7905
CFS merit scores = 5.79441
CFS merit scores = 5.79841
CFS merit scores = 5.80239
CFS merit scores = 5.80482
CFS merit scores = 5.80739
CFS merit scores = 5.80996
CFS merit scores = 5.81201
CFS merit scores = 5.81402
CFS merit scores = 5.81594
CFS merit scores = 5.81758
CFS merit scores = 5.81904
CFS merit scores = 5.82082
CFS merit scores = 5.82232
CFS merit scores = 5.82392
CFS merit scores = 5.82522
CFS merit scores = 5.82607
CFS merit scores = 5.82706
CFS merit scores = 5.82819
CFS merit scores = 5.82924
CFS merit scores = 5.83031
CFS merit scores = 5.83123
CFS merit scores = 5.83221
CFS merit scores = 5.83289
CFS merit scores = 5.83371
CFS merit scores = 5.83441
CFS merit scores = 5.83517
CFS merit scores = 5.83564
CFS merit scores = 5.83594
CFS merit scores = 5.83607
CFS merit scores = 5.83609
CFS merit scores = 5.83611
CFS merit scores = 5.83616
CFS merit scores = 5.83614
CFS merit scores = 5.8359
CFS merit scores = 5.83583
CFS merit scores = 5.8359
CFS merit scores = 5.83615
CFS merit scores = 5.83648
CFS merit scores = 5.83671
CFS merit scores = 5.83694
CFS merit scores = 5.8373
CFS merit scores = 5.83738
CFS merit scores = 5.83737
CFS merit scores = 5.8374
CFS merit scores = 5.83704
CFS merit scores = 5.83667
CFS merit scores = 5.83637
CFS merit scores = 5.83577
CFS merit scores = 5.83517
CFS merit scores = 5.83468
CFS merit scores = 5.83381
CFS merit scores = 5.83293
CFS merit scores = 5.83204
CFS merit scores = 5.83129
CFS merit scores = 5.8306
CFS merit scores = 5.82913
CFS merit scores = 5.82754
CFS merit scores = 5.82594
CFS merit scores = 5.82403
CFS merit scores = 5.82222
CFS merit scores = 5.82034
CFS merit scores = 5.81825
CFS merit scores = 5.81619
CFS merit scores = 5.81387
CFS merit scores = 5.81136
CFS merit scores = 5.80863
CFS merit scores = 5.80603
CFS merit scores = 5.80338
CFS merit scores = 5.80048
cnt = 1	feature = 80	correl = 0.453617	descr = Gibbs_of_Target_Sequence__Pos_19_Step_1
cnt = 2	feature = 2	correl = -0.147904	descr = Position_Specific_Bin_Base_0_Base_G
cnt = 3	feature = 857	correl = -0.0729079	descr = N_Gram_TGGC
cnt = 4	feature = 721	correl = -0.0229944	descr = N_Gram_GTTCC
cnt = 5	feature = 716	correl = 0.0359878	descr = N_Gram_GTGTA
cnt = 6	feature = 358	correl = 0.0257711	descr = N_Gram_CATAG
cnt = 7	feature = 848	correl = -0.0301185	descr = N_Gram_TGCCG
cnt = 8	feature = 452	correl = -0.0332763	descr = N_Gram_CGCTC
cnt = 9	feature = 899	correl = 0.0378361	descr = N_Gram_TTCGC
cnt = 10	feature = 612	correl = -0.0478163	descr = N_Gram_GCGGT
cnt = 11	feature = 626	correl = -0.0242688	descr = N_Gram_GCTTA
cnt = 12	feature = 494	correl = 0.0341375	descr = N_Gram_CTATC
cnt = 13	feature = 308	correl = -0.0223571	descr = N_Gram_ATTAA
cnt = 14	feature = 773	correl = 0.0451554	descr = N_Gram_TATGA
cnt = 15	feature = 327	correl = 0.047436	descr = N_Gram_CAAGC
cnt = 16	feature = 525	correl = -0.0249477	descr = N_Gram_CTTTA
cnt = 17	feature = 768	correl = 0.0246684	descr = N_Gram_TATAG
cnt = 18	feature = 232	correl = 0.0234841	descr = N_Gram_ACTAG
cnt = 19	feature = 674	correl = 0.0527852	descr = N_Gram_GGTAA
cnt = 20	feature = 705	correl = 0.0373441	descr = N_Gram_GTCTA
cnt = 21	feature = 592	correl = -0.0678338	descr = N_Gram_GCCCC
cnt = 22	feature = 530	correl = -0.0376417	descr = N_Gram_GAAGA
cnt = 23	feature = 767	correl = 0.0581326	descr = N_Gram_TATAA
cnt = 24	feature = 436	correl = -0.0448707	descr = N_Gram_CGACG
cnt = 25	feature = 499	correl = -0.0244129	descr = N_Gram_CTCAC
cnt = 26	feature = 667	correl = -0.0552972	descr = N_Gram_GGGGC
cnt = 27	feature = 228	correl = -0.0384462	descr = N_Gram_ACGTT
cnt = 28	feature = 403	correl = -0.0549371	descr = N_Gram_CCGAA
cnt = 29	feature = 632	correl = -0.0221328	descr = N_Gram_GGAAA
cnt = 30	feature = 732	correl = 0.0331241	descr = N_Gram_TAAAG
cnt = 31	feature = 490	correl = 0.0368204	descr = N_Gram_CTAGA
cnt = 32	feature = 278	correl = 0.0411363	descr = N_Gram_ATAGG
cnt = 33	feature = 260	correl = -0.109919	descr = N_Gram_AGGGC
cnt = 34	feature = 356	correl = -0.0466348	descr = N_Gram_CATAA
cnt = 35	feature = 808	correl = -0.0402623	descr = N_Gram_TCGGC
cnt = 36	feature = 597	correl = -0.0217657	descr = N_Gram_GCCGG
cnt = 37	feature = 334	correl = -0.0231227	descr = N_Gram_CACCG
cnt = 38	feature = 792	correl = -0.0672724	descr = N_Gram_TCCCC
cnt = 39	feature = 409	correl = -0.0234382	descr = N_Gram_CCGCG
cnt = 40	feature = 666	correl = -0.054879	descr = N_Gram_GGGGA
cnt = 41	feature = 270	correl = 0.0577441	descr = N_Gram_AGTGA
cnt = 42	feature = 313	correl = 0.0462856	descr = N_Gram_ATTCG
cnt = 43	feature = 256	correl = -0.0302573	descr = N_Gram_AGGAG
cnt = 44	feature = 620	correl = 0.0276344	descr = N_Gram_GCTCT
cnt = 45	feature = 526	correl = 0.0611148	descr = N_Gram_CTTTG
cnt = 46	feature = 935	correl = 0.0220902	descr = N_Gram_TTTTG
cnt = 47	feature = 367	correl = 0.0238903	descr = N_Gram_CATTG
cnt = 48	feature = 31	correl = -0.0434022	descr = Position_Specific_Bin_Base_11_Base_A
cnt = 49	feature = 739	correl = -0.0526932	descr = N_Gram_TAATC
cnt = 50	feature = 4	correl = -0.0932933	descr = Position_Specific_Bin_Base_1_Base_G
cnt = 51	feature = 311	correl = 0.0720088	descr = N_Gram_ATTAT
cnt = 52	feature = 565	correl = -0.0260799	descr = N_Gram_GATGA
cnt = 53	feature = 645	correl = -0.0622834	descr = N_Gram_GGCAA
cnt = 54	feature = 35	correl = 0.0357453	descr = Position_Specific_Bin_Base_13_Base_A
cnt = 55	feature = 41	correl = 0.0669387	descr = Position_Specific_Bin_Base_15_Base_A
cnt = 56	feature = 743	correl = 0.0717689	descr = N_Gram_TACAA
cnt = 57	feature = 871	correl = 0.0306426	descr = N_Gram_TGTCG
cnt = 58	feature = 207	correl = 0.063002	descr = N_Gram_ACATG
cnt = 59	feature = 749	correl = 0.0725806	descr = N_Gram_TACTA
cnt = 60	feature = 653	correl = -0.0481587	descr = N_Gram_GGCGT
cnt = 61	feature = 310	correl = 0.0252799	descr = N_Gram_ATTAG
cnt = 62	feature = 578	correl = -0.0387542	descr = N_Gram_GCACC
cnt = 63	feature = 396	correl = -0.0647516	descr = N_Gram_CCCGC
cnt = 64	feature = 812	correl = 0.0999798	descr = N_Gram_TCGTG
cnt = 65	feature = 348	correl = -0.041599	descr = N_Gram_CAGCG
cnt = 66	feature = 6	correl = 0.0324388	descr = Position_Specific_Bin_Base_2_Base_C
cnt = 67	feature = 634	correl = -0.0438606	descr = N_Gram_GGAAG
cnt = 68	feature = 406	correl = -0.0562891	descr = N_Gram_CCGAT
cnt = 69	feature = 725	correl = -0.0257479	descr = N_Gram_GTTGT
cnt = 70	feature = 233	correl = 0.0469254	descr = N_Gram_ACTCT
cnt = 71	feature = 515	correl = 0.0342342	descr = N_Gram_CTGTT
cnt = 72	feature = 47	correl = -0.030179	descr = Position_Specific_Bin_Base_17_Base_C
cnt = 73	feature = 316	correl = 0.0467671	descr = N_Gram_ATTGG
cnt = 74	feature = 884	correl = 0.0602529	descr = N_Gram_TTACA
cnt = 75	feature = 610	correl = -0.0917603	descr = N_Gram_GCGGC
cnt = 76	feature = 206	correl = 0.0463099	descr = N_Gram_ACATC
cnt = 77	feature = 288	correl = 0.0396252	descr = N_Gram_ATCCG
cnt = 78	feature = 277	correl = 0.0226856	descr = N_Gram_ATAGC
cnt = 79	feature = 627	correl = 0.0300316	descr = N_Gram_GCTTG
cnt = 80	feature = 502	correl = -0.0695478	descr = N_Gram_CTCGG
cnt = 81	feature = 717	correl = 0.0348174	descr = N_Gram_GTGTT
cnt = 82	feature = 23	correl = -0.0248625	descr = Position_Specific_Bin_Base_8_Base_G
cnt = 83	feature = 695	correl = -0.0216209	descr = N_Gram_GTCAC
cnt = 84	feature = 709	correl = -0.0422962	descr = N_Gram_GTGCC
cnt = 85	feature = 404	correl = -0.0527488	descr = N_Gram_CCGAC
cnt = 86	feature = 483	correl = 0.0349176	descr = N_Gram_CTAA
cnt = 87	feature = 770	correl = 0.0695817	descr = N_Gram_TATCA
cnt = 88	feature = 696	correl = 0.0291531	descr = N_Gram_GTCAT
cnt = 89	feature = 15	correl = 0.0804565	descr = Position_Specific_Bin_Base_5_Base_T
cnt = 90	feature = 687	correl = 0.0377278	descr = N_Gram_GTAAG
cnt = 91	feature = 903	correl = 0.0430972	descr = N_Gram_TTCTC
cnt = 92	feature = 60	correl = -0.175435	descr = Position_Specific_Bin_Base_20_Base_G
cnt = 93	feature = 904	correl = 0.0893662	descr = N_Gram_TTCTG
cnt = 94	feature = 579	correl = -0.0358089	descr = N_Gram_GCACG
cnt = 95	feature = 663	correl = -0.110782	descr = N_Gram_GGGCC
cnt = 96	feature = 660	correl = -0.0735485	descr = N_Gram_GGGAG
cnt = 97	feature = 789	correl = 0.0507489	descr = N_Gram_TCCAT
cnt = 98	feature = 52	correl = -0.0646781	descr = Position_Specific_Bin_Base_18_Base_G
cnt = 99	feature = 17	correl = -0.0358903	descr = Position_Specific_Bin_Base_6_Base_C
cnt = 100	feature = 10	correl = -0.0843521	descr = Position_Specific_Bin_Base_3_Base_T
cnt = 101	feature = 678	correl = -0.0274717	descr = N_Gram_GGTGA
cnt = 102	feature = 1	correl = 0.118807	descr = Position_Specific_Bin_Base_0_Base_C
cnt = 103	feature = 293	correl = 0.0281473	descr = N_Gram_ATCTA
cnt = 104	feature = 40	correl = 0.0748515	descr = Position_Specific_Bin_Base_14_Base_T
cnt = 105	feature = 554	correl = -0.051658	descr = N_Gram_GAGCC
cnt = 106	feature = 704	correl = 0.0232254	descr = N_Gram_GTCT
cnt = 107	feature = 753	correl = 0.0441168	descr = N_Gram_TAGAA
cnt = 108	feature = 641	correl = -0.0408911	descr = N_Gram_GGATG
cnt = 109	feature = 659	correl = -0.0782113	descr = N_Gram_GGGAA
cnt = 110	feature = 740	correl = 0.0403405	descr = N_Gram_TAATT
cnt = 111	feature = 539	correl = 0.0264282	descr = N_Gram_GACAT
cnt = 112	feature = 249	correl = -0.0228978	descr = N_Gram_AGCAC
cnt = 113	feature = 798	correl = 0.0484091	descr = N_Gram_TCCTT
cnt = 114	feature = 834	correl = 0.0661462	descr = N_Gram_TGAAG
cnt = 115	feature = 791	correl = -0.0392554	descr = N_Gram_TCCCA
cnt = 116	feature = 915	correl = 0.0221711	descr = N_Gram_TTGGT
cnt = 117	feature = 446	correl = -0.0453426	descr = N_Gram_CGCCT
cnt = 118	feature = 214	correl = -0.0321535	descr = N_Gram_ACCC
cnt = 119	feature = 56	correl = -0.1249	descr = Position_Specific_Bin_Base_19_Base_G
cnt = 120	feature = 929	correl = 0.0693426	descr = N_Gram_TTTGA
cnt = 121	feature = 664	correl = -0.0751546	descr = N_Gram_GGGCG
cnt = 122	feature = 718	correl = -0.0233103	descr = N_Gram_GTTA
cnt = 123	feature = 859	correl = -0.0586283	descr = N_Gram_TGGCG
cnt = 124	feature = 676	correl = -0.0769268	descr = N_Gram_GGTCC
cnt = 125	feature = 535	correl = 0.0424021	descr = N_Gram_GAATT
cnt = 126	feature = 286	correl = 0.0606805	descr = N_Gram_ATCCA
cnt = 127	feature = 917	correl = 0.0465068	descr = N_Gram_TTGTA
cnt = 128	feature = 449	correl = -0.0686803	descr = N_Gram_CGCGG
cnt = 129	feature = 392	correl = -0.0715687	descr = N_Gram_CCCCG
cnt = 130	feature = 28	correl = -0.0600876	descr = Position_Specific_Bin_Base_10_Base_C
cnt = 131	feature = 755	correl = 0.0701862	descr = N_Gram_TAGAG
cnt = 132	feature = 914	correl = 0.0488904	descr = N_Gram_TTGGA
cnt = 133	feature = 819	correl = 0.0434306	descr = N_Gram_TCTCA
cnt = 134	feature = 531	correl = -0.035482	descr = N_Gram_GAAGC
cnt = 135	feature = 297	correl = 0.0438565	descr = N_Gram_ATGAG
cnt = 136	feature = 838	correl = 0.051822	descr = N_Gram_TGATA
cnt = 137	feature = 825	correl = 0.0395787	descr = N_Gram_TCTGG
cnt = 138	feature = 412	correl = -0.10947	descr = N_Gram_CCGGC
cnt = 139	feature = 738	correl = 0.0488993	descr = N_Gram_TAAGG
cnt = 140	feature = 646	correl = -0.0414608	descr = N_Gram_GGCAG
cnt = 141	feature = 11	correl = 0.0728943	descr = Position_Specific_Bin_Base_4_Base_A
cnt = 142	feature = 21	correl = 0.0513243	descr = Position_Specific_Bin_Base_8_Base_A
cnt = 143	feature = 680	correl = -0.0846036	descr = N_Gram_GGTGG
cnt = 144	feature = 384	correl = 0.026662	descr = N_Gram_CCATT
cnt = 145	feature = 679	correl = -0.0673788	descr = N_Gram_GGTGC
cnt = 146	feature = 675	correl = 0.0377116	descr = N_Gram_GGTCA
cnt = 147	feature = 802	correl = 0.0473653	descr = N_Gram_TCGC
cnt = 148	feature = 16	correl = 0.0302313	descr = Position_Specific_Bin_Base_6_Base_A
cnt = 149	feature = 46	correl = 0.0368955	descr = Position_Specific_Bin_Base_17_Base_A
cnt = 150	feature = 583	correl = 0.0326849	descr = N_Gram_GCAT
cnt = 151	feature = 772	correl = 0.0493613	descr = N_Gram_TATG
cnt = 152	feature = 105	correl = -0.0553405	descr = Xue_Structure_Feature_A101
cnt = 153	feature = 560	correl = 0.027203	descr = N_Gram_GAGT
cnt = 154	feature = 33	correl = 0.119654	descr = Position_Specific_Bin_Base_11_Base_T
cnt = 155	feature = 382	correl = -0.0484153	descr = N_Gram_CCATA
cnt = 156	feature = 707	correl = 0.0269796	descr = N_Gram_GTGAA
cnt = 157	feature = 43	correl = 0.0871198	descr = Position_Specific_Bin_Base_16_Base_A
cnt = 158	feature = 29	correl = -0.0627604	descr = Position_Specific_Bin_Base_10_Base_G
cnt = 159	feature = 892	correl = 0.0486697	descr = N_Gram_TTATC
cnt = 160	feature = 796	correl = -0.0351247	descr = N_Gram_TCCTC
cnt = 161	feature = 616	correl = 0.040618	descr = N_Gram_GCTA
cnt = 162	feature = 867	correl = 0.0366246	descr = N_Gram_TGTAA
num rows = 2187
num_elements = 356481
..*
optimization finished, #iter = 2092
nu = 0.436043
obj = -84.672602, rho = -0.654871
nSV = 1093, nBSV = 817
num rows = 244
num_elements = 39772
*
optimization finished, #iter = 178
nu = 0.386815
obj = -10.589129, rho = -0.711763
nSV = 133, nBSV = 67
..*
optimization finished, #iter = 2092
nu = 0.436043
obj = -84.672602, rho = -0.654871
nSV = 1093, nBSV = 817
CFS merit scores = 1.45497
CFS merit scores = 1.61614
CFS merit scores = 1.8489
CFS merit scores = 2.07403
CFS merit scores = 2.27262
CFS merit scores = 2.44902
CFS merit scores = 2.61133
CFS merit scores = 2.76405
CFS merit scores = 2.90464
CFS merit scores = 3.03769
CFS merit scores = 3.16203
CFS merit scores = 3.27982
CFS merit scores = 3.39014
CFS merit scores = 3.49602
CFS merit scores = 3.59633
CFS merit scores = 3.69288
CFS merit scores = 3.7843
CFS merit scores = 3.87154
CFS merit scores = 3.95611
CFS merit scores = 4.03677
CFS merit scores = 4.11416
CFS merit scores = 4.18778
CFS merit scores = 4.25866
CFS merit scores = 4.32707
CFS merit scores = 4.3937
CFS merit scores = 4.45771
CFS merit scores = 4.51916
CFS merit scores = 4.57867
CFS merit scores = 4.63645
CFS merit scores = 4.68819
CFS merit scores = 4.73845
CFS merit scores = 4.78707
CFS merit scores = 4.83408
CFS merit scores = 4.87992
CFS merit scores = 4.92383
CFS merit scores = 4.9654
CFS merit scores = 5.00461
CFS merit scores = 5.04265
CFS merit scores = 5.07697
CFS merit scores = 5.10916
CFS merit scores = 5.14021
CFS merit scores = 5.17078
CFS merit scores = 5.19954
CFS merit scores = 5.2273
CFS merit scores = 5.25294
CFS merit scores = 5.27638
CFS merit scores = 5.30016
CFS merit scores = 5.32319
CFS merit scores = 5.34517
CFS merit scores = 5.36525
CFS merit scores = 5.38409
CFS merit scores = 5.40208
CFS merit scores = 5.41877
CFS merit scores = 5.4349
CFS merit scores = 5.45118
CFS merit scores = 5.46687
CFS merit scores = 5.48243
CFS merit scores = 5.49603
CFS merit scores = 5.50979
CFS merit scores = 5.52364
CFS merit scores = 5.53724
CFS merit scores = 5.55026
CFS merit scores = 5.56197
CFS merit scores = 5.57327
CFS merit scores = 5.58445
CFS merit scores = 5.59524
CFS merit scores = 5.60576
CFS merit scores = 5.61647
CFS merit scores = 5.62666
CFS merit scores = 5.63615
CFS merit scores = 5.64575
CFS merit scores = 5.65528
CFS merit scores = 5.66339
CFS merit scores = 5.67079
CFS merit scores = 5.67812
CFS merit scores = 5.68555
CFS merit scores = 5.69334
CFS merit scores = 5.70069
CFS merit scores = 5.70802
CFS merit scores = 5.71472
CFS merit scores = 5.72177
CFS merit scores = 5.7281
CFS merit scores = 5.7347
CFS merit scores = 5.74037
CFS merit scores = 5.7463
CFS merit scores = 5.75146
CFS merit scores = 5.75621
CFS merit scores = 5.76118
CFS merit scores = 5.76605
CFS merit scores = 5.7709
CFS merit scores = 5.77579
CFS merit scores = 5.78055
CFS merit scores = 5.78431
CFS merit scores = 5.78825
CFS merit scores = 5.79228
CFS merit scores = 5.79621
CFS merit scores = 5.8
CFS merit scores = 5.80367
CFS merit scores = 5.80719
CFS merit scores = 5.81035
CFS merit scores = 5.81324
CFS merit scores = 5.81607
CFS merit scores = 5.8189
CFS merit scores = 5.82175
CFS merit scores = 5.82436
CFS merit scores = 5.82668
CFS merit scores = 5.82874
CFS merit scores = 5.83077
CFS merit scores = 5.8328
CFS merit scores = 5.83459
CFS merit scores = 5.83629
CFS merit scores = 5.83828
CFS merit scores = 5.8398
CFS merit scores = 5.84074
CFS merit scores = 5.84167
CFS merit scores = 5.84272
CFS merit scores = 5.84336
CFS merit scores = 5.84426
CFS merit scores = 5.84459
CFS merit scores = 5.84511
CFS merit scores = 5.84536
CFS merit scores = 5.84558
CFS merit scores = 5.84521
CFS merit scores = 5.84478
CFS merit scores = 5.84431
CFS merit scores = 5.84412
CFS merit scores = 5.84352
CFS merit scores = 5.84223
CFS merit scores = 5.84091
CFS merit scores = 5.83975
CFS merit scores = 5.83867
CFS merit scores = 5.83752
CFS merit scores = 5.83658
CFS merit scores = 5.83539
CFS merit scores = 5.83383
CFS merit scores = 5.83232
CFS merit scores = 5.83074
CFS merit scores = 5.82915
CFS merit scores = 5.82744
CFS merit scores = 5.82553
CFS merit scores = 5.82374
CFS merit scores = 5.82185
CFS merit scores = 5.82017
CFS merit scores = 5.81819
CFS merit scores = 5.81637
CFS merit scores = 5.81443
CFS merit scores = 5.81192
CFS merit scores = 5.80942
CFS merit scores = 5.80708
CFS merit scores = 5.8049
CFS merit scores = 5.80243
CFS merit scores = 5.80015
CFS merit scores = 5.79788
CFS merit scores = 5.79579
CFS merit scores = 5.79298
CFS merit scores = 5.79027
CFS merit scores = 5.7878
CFS merit scores = 5.7851
CFS merit scores = 5.78226
CFS merit scores = 5.77936
CFS merit scores = 5.77646
CFS merit scores = 5.7736
CFS merit scores = 5.77072
CFS merit scores = 5.76791
CFS merit scores = 5.76499
CFS merit scores = 5.76169
CFS merit scores = 5.75813
CFS merit scores = 5.75452
CFS merit scores = 5.75089
CFS merit scores = 5.74703
CFS merit scores = 5.74285
CFS merit scores = 5.73878
CFS merit scores = 5.73448
CFS merit scores = 5.73024
CFS merit scores = 5.72592
CFS merit scores = 5.7216
CFS merit scores = 5.71749
CFS merit scores = 5.71323
CFS merit scores = 5.70902
CFS merit scores = 5.70466
CFS merit scores = 5.69992
CFS merit scores = 5.69523
CFS merit scores = 5.69054
CFS merit scores = 5.68535
CFS merit scores = 5.68
CFS merit scores = 5.67486
CFS merit scores = 5.66965
CFS merit scores = 5.6644
CFS merit scores = 5.65916
CFS merit scores = 5.65381
CFS merit scores = 5.6486
CFS merit scores = 5.64291
CFS merit scores = 5.63661
CFS merit scores = 5.63032
CFS merit scores = 5.62423
CFS merit scores = 5.61808
CFS merit scores = 5.61172
CFS merit scores = 5.60533
CFS merit scores = 5.59903
CFS merit scores = 5.59284
CFS merit scores = 5.58663
CFS merit scores = 5.58012
CFS merit scores = 5.57332
CFS merit scores = 5.56624
CFS merit scores = 5.55865
CFS merit scores = 5.551
CFS merit scores = 5.54341
CFS merit scores = 5.53548
CFS merit scores = 5.52756
CFS merit scores = 5.5198
CFS merit scores = 5.51229
CFS merit scores = 5.5044
CFS merit scores = 5.49626
CFS merit scores = 5.48795
CFS merit scores = 5.4798
CFS merit scores = 5.4717
CFS merit scores = 5.46367
CFS merit scores = 5.45536
CFS merit scores = 5.44722
CFS merit scores = 5.43921
CFS merit scores = 5.43098
CFS merit scores = 5.42264
CFS merit scores = 5.41399
CFS merit scores = 5.40491
CFS merit scores = 5.39439
CFS merit scores = 5.38371
CFS merit scores = 5.37287
CFS merit scores = 5.36152
CFS merit scores = 5.35037
CFS merit scores = 5.33923
CFS merit scores = 5.32823
CFS merit scores = 5.31598
CFS merit scores = 5.30371
CFS merit scores = 5.29138
CFS merit scores = 5.27919
CFS merit scores = 5.26515
CFS merit scores = 5.25119
CFS merit scores = 5.23738
CFS merit scores = 5.22327
CFS merit scores = 5.20909
CFS merit scores = 5.19458
CFS merit scores = 5.17933
CFS merit scores = 5.16014
CFS merit scores = 5.13858
CFS merit scores = 5.11512
cnt = 1	feature = 81	correl = 0.454969	descr = Gibbs_of_Target_Sequence__Pos_19_Step_1
cnt = 2	feature = 2	correl = -0.147063	descr = Position_Specific_Bin_Base_0_Base_G
cnt = 3	feature = 852	correl = -0.0672022	descr = N_Gram_TGGC
cnt = 4	feature = 228	correl = 0.0333661	descr = N_Gram_ACT
cnt = 5	feature = 483	correl = -0.0503339	descr = N_Gram_CTCAA
cnt = 6	feature = 286	correl = 0.0248526	descr = N_Gram_ATCCT
cnt = 7	feature = 31	correl = -0.0421747	descr = Position_Specific_Bin_Base_11_Base_A
cnt = 8	feature = 676	correl = -0.0503748	descr = N_Gram_GGTTA
cnt = 9	feature = 739	correl = 0.0307677	descr = N_Gram_TACCG
cnt = 10	feature = 461	correl = 0.0293775	descr = N_Gram_CGTCT
cnt = 11	feature = 799	correl = 0.0389657	descr = N_Gram_TCGCA
cnt = 12	feature = 768	correl = 0.0247007	descr = N_Gram_TATGC
cnt = 13	feature = 732	correl = -0.0375029	descr = N_Gram_TAATC
cnt = 14	feature = 505	correl = 0.0343976	descr = N_Gram_CTTAG
cnt = 15	feature = 916	correl = 0.0238285	descr = N_Gram_TTTAC
cnt = 16	feature = 334	correl = -0.0307071	descr = N_Gram_CACGA
cnt = 17	feature = 767	correl = 0.0683243	descr = N_Gram_TATGA
cnt = 18	feature = 432	correl = -0.0323233	descr = N_Gram_CGCAA
cnt = 19	feature = 531	correl = -0.0440433	descr = N_Gram_GACCC
cnt = 20	feature = 865	correl = 0.0359968	descr = N_Gram_TGTCG
cnt = 21	feature = 707	correl = -0.0599098	descr = N_Gram_GTGGG
cnt = 22	feature = 600	correl = -0.0379972	descr = N_Gram_GCGGG
cnt = 23	feature = 310	correl = 0.0403076	descr = N_Gram_ATTCG
cnt = 24	feature = 403	correl = 0.0287297	descr = N_Gram_CCGTC
cnt = 25	feature = 595	correl = -0.0866808	descr = N_Gram_GCGCG
cnt = 26	feature = 540	correl = 0.0311124	descr = N_Gram_GAGAA
cnt = 27	feature = 590	correl = -0.0557502	descr = N_Gram_GCCTT
cnt = 28	feature = 260	correl = 0.0904519	descr = N_Gram_AGGTA
cnt = 29	feature = 765	correl = 0.0540482	descr = N_Gram_TATCG
cnt = 30	feature = 770	correl = 0.0295953	descr = N_Gram_TATGT
cnt = 31	feature = 396	correl = -0.0586538	descr = N_Gram_CCGAT
cnt = 32	feature = 490	correl = 0.034106	descr = N_Gram_CTCTA
cnt = 33	feature = 752	correl = 0.0510696	descr = N_Gram_TAGCA
cnt = 34	feature = 394	correl = -0.0423004	descr = N_Gram_CCGAC
cnt = 35	feature = 773	correl = 0.0228362	descr = N_Gram_TATTG
cnt = 36	feature = 838	correl = 0.0283487	descr = N_Gram_TGCAT
cnt = 37	feature = 565	correl = -0.060193	descr = N_Gram_GCAAT
cnt = 38	feature = 206	correl = 0.0470174	descr = N_Gram_ACAGT
cnt = 39	feature = 718	correl = -0.0294764	descr = N_Gram_GTTGG
cnt = 40	feature = 598	correl = -0.0327191	descr = N_Gram_GCGGA
cnt = 41	feature = 917	correl = 0.0544387	descr = N_Gram_TTTAG
cnt = 42	feature = 601	correl = -0.0427984	descr = N_Gram_GCGGT
cnt = 43	feature = 406	correl = 0.0448209	descr = N_Gram_CCTAA
cnt = 44	feature = 740	correl = 0.0379983	descr = N_Gram_TACCT
cnt = 45	feature = 6	correl = 0.0275521	descr = Position_Specific_Bin_Base_1_Base_T
cnt = 46	feature = 8	correl = 0.0505531	descr = Position_Specific_Bin_Base_2_Base_C
cnt = 47	feature = 717	correl = -0.0252039	descr = N_Gram_GTTGC
cnt = 48	feature = 610	correl = -0.0486845	descr = N_Gram_GCTCC
cnt = 49	feature = 593	correl = -0.0437473	descr = N_Gram_GCGCA
cnt = 50	feature = 657	correl = -0.0872542	descr = N_Gram_GGGCC
cnt = 51	feature = 526	correl = 0.0558423	descr = N_Gram_GACAA
cnt = 52	feature = 530	correl = -0.0405223	descr = N_Gram_GACCA
cnt = 53	feature = 536	correl = 0.0689568	descr = N_Gram_GACTA
cnt = 54	feature = 632	correl = -0.0420013	descr = N_Gram_GGATG
cnt = 55	feature = 382	correl = -0.0567581	descr = N_Gram_CCCCG
cnt = 56	feature = 17	correl = 0.0296634	descr = Position_Specific_Bin_Base_6_Base_A
cnt = 57	feature = 681	correl = 0.0355165	descr = N_Gram_GTAAG
cnt = 58	feature = 759	correl = 0.0693756	descr = N_Gram_TATAA
cnt = 59	feature = 848	correl = 0.0305685	descr = N_Gram_TGCTT
cnt = 60	feature = 231	correl = 0.0249798	descr = N_Gram_ACTAG
cnt = 61	feature = 264	correl = 0.0892963	descr = N_Gram_AGTCG
cnt = 62	feature = 788	correl = -0.0314907	descr = N_Gram_TCCCA
cnt = 63	feature = 47	correl = 0.0378871	descr = Position_Specific_Bin_Base_17_Base_A
cnt = 64	feature = 687	correl = 0.0479308	descr = N_Gram_GTCAA
cnt = 65	feature = 579	correl = -0.0830159	descr = N_Gram_GCCCA
cnt = 66	feature = 659	correl = -0.0254563	descr = N_Gram_GGGCT
cnt = 67	feature = 876	correl = 0.0590329	descr = N_Gram_TTACA
cnt = 68	feature = 308	correl = 0.0786281	descr = N_Gram_ATTAT
cnt = 69	feature = 654	correl = -0.0656479	descr = N_Gram_GGGAG
cnt = 70	feature = 612	correl = 0.0368267	descr = N_Gram_GCTCT
cnt = 71	feature = 589	correl = -0.0648497	descr = N_Gram_GCCTC
cnt = 72	feature = 458	correl = 0.0292818	descr = N_Gram_CGTCA
cnt = 73	feature = 366	correl = -0.0374787	descr = N_Gram_CCAAA
cnt = 74	feature = 316	correl = 0.0452548	descr = N_Gram_ATTGT
cnt = 75	feature = 672	correl = -0.0358006	descr = N_Gram_GGTGA
cnt = 76	feature = 705	correl = -0.0567607	descr = N_Gram_GTGGA
cnt = 77	feature = 4	correl = -0.0262092	descr = Position_Specific_Bin_Base_1_Base_C
cnt = 78	feature = 60	correl = -0.181844	descr = Position_Specific_Bin_Base_20_Base_G
cnt = 79	feature = 350	correl = 0.0310385	descr = N_Gram_CAGTA
cnt = 80	feature = 270	correl = 0.0221989	descr = N_Gram_ATAAG
cnt = 81	feature = 14	correl = -0.07136	descr = Position_Specific_Bin_Base_4_Base_C
cnt = 82	feature = 582	correl = -0.0605027	descr = N_Gram_GCCCT
cnt = 83	feature = 52	correl = -0.0610258	descr = Position_Specific_Bin_Base_18_Base_G
cnt = 84	feature = 23	correl = -0.088087	descr = Position_Specific_Bin_Base_8_Base_C
cnt = 85	feature = 502	correl = 0.05581	descr = N_Gram_CTGTT
cnt = 86	feature = 925	correl = 0.0535236	descr = N_Gram_TTTGT
cnt = 87	feature = 358	correl = 0.0292319	descr = N_Gram_CATG
cnt = 88	feature = 16	correl = 0.0503412	descr = Position_Specific_Bin_Base_5_Base_T
cnt = 89	feature = 685	correl = 0.0267	descr = N_Gram_GTATT
cnt = 90	feature = 708	correl = 0.0254118	descr = N_Gram_GTGT
cnt = 91	feature = 627	correl = -0.0617935	descr = N_Gram_GGACC
cnt = 92	feature = 327	correl = -0.0236347	descr = N_Gram_CAATT
cnt = 93	feature = 680	correl = 0.0542346	descr = N_Gram_GTAAA
cnt = 94	feature = 11	correl = 0.0675327	descr = Position_Specific_Bin_Base_3_Base_G
cnt = 95	feature = 653	correl = -0.0684294	descr = N_Gram_GGGAA
cnt = 96	feature = 288	correl = 0.0371642	descr = N_Gram_ATCGA
cnt = 97	feature = 640	correl = -0.0861605	descr = N_Gram_GGCCA
cnt = 98	feature = 256	correl = -0.0297799	descr = N_Gram_AGGAG
cnt = 99	feature = 638	correl = -0.0334298	descr = N_Gram_GGCAG
cnt = 100	feature = 834	correl = 0.0368928	descr = N_Gram_TGATC
cnt = 101	feature = 46	correl = -0.0594622	descr = Position_Specific_Bin_Base_16_Base_G
cnt = 102	feature = 812	correl = 0.038798	descr = N_Gram_TCTAT
cnt = 103	feature = 292	correl = 0.0468474	descr = N_Gram_ATCTG
cnt = 104	feature = 904	correl = 0.0376613	descr = N_Gram_TTGCA
cnt = 105	feature = 40	correl = -0.154096	descr = Position_Specific_Bin_Base_14_Base_G
cnt = 106	feature = 703	correl = -0.031064	descr = N_Gram_GTGCG
cnt = 107	feature = 21	correl = 0.0722772	descr = Position_Specific_Bin_Base_7_Base_T
cnt = 108	feature = 1	correl = 0.102771	descr = Position_Specific_Bin_Base_0_Base_C
cnt = 109	feature = 32	correl = -0.0530523	descr = Position_Specific_Bin_Base_11_Base_G
cnt = 110	feature = 677	correl = -0.0531301	descr = N_Gram_GGTTG
cnt = 111	feature = 669	correl = 0.0290156	descr = N_Gram_GGTCA
cnt = 112	feature = 907	correl = 0.0398937	descr = N_Gram_TTGGA
cnt = 113	feature = 650	correl = -0.0231776	descr = N_Gram_GGCTT
cnt = 114	feature = 658	correl = -0.0848546	descr = N_Gram_GGGCG
cnt = 115	feature = 753	correl = 0.0822683	descr = N_Gram_TAGCT
cnt = 116	feature = 42	correl = 0.069752	descr = Position_Specific_Bin_Base_15_Base_A
cnt = 117	feature = 35	correl = -0.0244617	descr = Position_Specific_Bin_Base_12_Base_C
cnt = 118	feature = 755	correl = 0.0315348	descr = N_Gram_TAGT
cnt = 119	feature = 643	correl = -0.0317489	descr = N_Gram_GGCCT
cnt = 120	feature = 798	correl = 0.0442783	descr = N_Gram_TCGC
cnt = 121	feature = 789	correl = -0.0514006	descr = N_Gram_TCCCC
cnt = 122	feature = 749	correl = 0.0536343	descr = N_Gram_TAGAC
cnt = 123	feature = 927	correl = 0.0261996	descr = N_Gram_TTTTA
cnt = 124	feature = 603	correl = -0.0675003	descr = N_Gram_GCGTC
cnt = 125	feature = 662	correl = -0.0727692	descr = N_Gram_GGGGC
cnt = 126	feature = 368	correl = -0.0627022	descr = N_Gram_CCACC
cnt = 127	feature = 815	correl = 0.0281054	descr = N_Gram_TCTCC
cnt = 128	feature = 856	correl = -0.0524743	descr = N_Gram_TGGGA
cnt = 129	feature = 278	correl = 0.047576	descr = N_Gram_ATATG
cnt = 130	feature = 721	correl = 0.0265224	descr = N_Gram_GTTTC
cnt = 131	feature = 348	correl = -0.100278	descr = N_Gram_CAGGG
cnt = 132	feature = 29	correl = -0.0531629	descr = Position_Specific_Bin_Base_10_Base_G
cnt = 133	feature = 884	correl = 0.0423383	descr = N_Gram_TTATC
cnt = 134	feature = 263	correl = 0.03407	descr = N_Gram_AGTC
cnt = 135	feature = 56	correl = -0.124906	descr = Position_Specific_Bin_Base_19_Base_G
cnt = 136	feature = 462	correl = 0.0240301	descr = N_Gram_CGTG
cnt = 137	feature = 217	correl = -0.0367822	descr = N_Gram_ACCGG
cnt = 138	feature = 41	correl = 0.0728982	descr = Position_Specific_Bin_Base_14_Base_T
cnt = 139	feature = 772	correl = 0.0594775	descr = N_Gram_TATTC
cnt = 140	feature = 409	correl = -0.0221631	descr = N_Gram_CCTCA
cnt = 141	feature = 837	correl = 0.0394733	descr = N_Gram_TGCAA
cnt = 142	feature = 9	correl = 0.122208	descr = Position_Specific_Bin_Base_2_Base_G
cnt = 143	feature = 499	correl = -0.0220526	descr = N_Gram_CTGGG
cnt = 144	feature = 15	correl = -0.0559338	descr = Position_Specific_Bin_Base_5_Base_C
cnt = 145	feature = 910	correl = 0.0497493	descr = N_Gram_TTGTA
cnt = 146	feature = 696	correl = 0.0279279	descr = N_Gram_GTCT
cnt = 147	feature = 706	correl = -0.0754493	descr = N_Gram_GTGGC
cnt = 148	feature = 43	correl = -0.0399275	descr = Position_Specific_Bin_Base_15_Base_G
cnt = 149	feature = 802	correl = -0.05458	descr = N_Gram_TCGG
cnt = 150	feature = 412	correl = -0.0760356	descr = N_Gram_CCTCT
cnt = 151	feature = 796	correl = 0.0268411	descr = N_Gram_TCGA
cnt = 152	feature = 58	correl = 0.366173	descr = Position_Specific_Bin_Base_20_Base_A
cnt = 153	feature = 33	correl = 0.11286	descr = Position_Specific_Bin_Base_11_Base_T
cnt = 154	feature = 900	correl = 0.0581679	descr = N_Gram_TTGA
cnt = 155	feature = 481	correl = 0.0352958	descr = N_Gram_CTATG
cnt = 156	feature = 818	correl = 0.0928901	descr = N_Gram_TCTGC
cnt = 157	feature = 28	correl = -0.0796189	descr = Position_Specific_Bin_Base_10_Base_C
cnt = 158	feature = 583	correl = -0.0462521	descr = N_Gram_GCCG
cnt = 159	feature = 525	correl = 0.0369199	descr = N_Gram_GACA
cnt = 160	feature = 436	correl = -0.0758098	descr = N_Gram_CGCG
cnt = 161	feature = 701	correl = -0.045058	descr = N_Gram_GTGC
cnt = 162	feature = 229	correl = 0.0515418	descr = N_Gram_ACTA
cnt = 163	feature = 554	correl = -0.0282659	descr = N_Gram_GATGA
cnt = 164	feature = 10	correl = -0.126621	descr = Position_Specific_Bin_Base_2_Base_T
cnt = 165	feature = 452	correl = -0.0466502	descr = N_Gram_CGGGT
cnt = 166	feature = 631	correl = -0.0497923	descr = N_Gram_GGAGG
cnt = 167	feature = 819	correl = 0.034591	descr = N_Gram_TCTGG
cnt = 168	feature = 514	correl = -0.0222298	descr = N_Gram_GAAA
cnt = 169	feature = 864	correl = 0.0309941	descr = N_Gram_TGTC
cnt = 170	feature = 233	correl = 0.0484554	descr = N_Gram_ACTG
cnt = 171	feature = 857	correl = -0.0563053	descr = N_Gram_TGGGG
cnt = 172	feature = 613	correl = -0.0230936	descr = N_Gram_GCTG
cnt = 173	feature = 59	correl = -0.314185	descr = Position_Specific_Bin_Base_20_Base_C
cnt = 174	feature = 641	correl = -0.107252	descr = N_Gram_GGCCC
cnt = 175	feature = 297	correl = 0.038053	descr = N_Gram_ATGC
cnt = 176	feature = 738	correl = 0.038029	descr = N_Gram_TACC
cnt = 177	feature = 251	correl = -0.0500785	descr = N_Gram_AGCG
cnt = 178	feature = 645	correl = -0.0754111	descr = N_Gram_GGCGC
cnt = 179	feature = 674	correl = -0.0974016	descr = N_Gram_GGTGG
cnt = 180	feature = 792	correl = -0.0320976	descr = N_Gram_TCCTC
cnt = 181	feature = 356	correl = 0.0254356	descr = N_Gram_CATC
cnt = 182	feature = 743	correl = 0.0512363	descr = N_Gram_TACT
cnt = 183	feature = 751	correl = 0.0645506	descr = N_Gram_TAGC
cnt = 184	feature = 903	correl = 0.0463944	descr = N_Gram_TTGC
cnt = 185	feature = 258	correl = -0.0416937	descr = N_Gram_AGGG
cnt = 186	feature = 675	correl = -0.03054	descr = N_Gram_GGTT
cnt = 187	feature = 70	correl = 0.0837438	descr = Gibbs_of_Target_Sequence__Pos_8_Step_1
cnt = 188	feature = 535	correl = 0.0375623	descr = N_Gram_GACT
cnt = 189	feature = 74	correl = 0.0284121	descr = Gibbs_of_Target_Sequence__Pos_12_Step_1
cnt = 190	feature = 105	correl = -0.0577757	descr = Xue_Structure_Feature_A100
cnt = 191	feature = 478	correl = 0.0514618	descr = N_Gram_CTAT
cnt = 192	feature = 311	correl = 0.0904501	descr = N_Gram_ATTCT
cnt = 193	feature = 679	correl = 0.0593341	descr = N_Gram_GTAA
cnt = 194	feature = 392	correl = -0.0985087	descr = N_Gram_CCGA
cnt = 195	feature = 813	correl = 0.0581741	descr = N_Gram_TCTC
cnt = 196	feature = 240	correl = 0.0295576	descr = N_Gram_AGAC
cnt = 197	feature = 501	correl = 0.0429511	descr = N_Gram_CTGT
cnt = 198	feature = 79	correl = 0.105287	descr = Gibbs_of_Target_Sequence__Pos_17_Step_1
cnt = 199	feature = 553	correl = -0.04007	descr = N_Gram_GATG
cnt = 200	feature = 64	correl = -0.0314345	descr = Gibbs_of_Target_Sequence__Pos_1_Step_1
cnt = 201	feature = 367	correl = -0.0507116	descr = N_Gram_CCAC
cnt = 202	feature = 716	correl = -0.050425	descr = N_Gram_GTTG
cnt = 203	feature = 82	correl = 0.431022	descr = Gibbs_of_Target_Sequence__Pos_20_Step_1
cnt = 204	feature = 66	correl = 0.0915453	descr = Gibbs_of_Target_Sequence__Pos_4_Step_1
cnt = 205	feature = 80	correl = 0.197882	descr = Gibbs_of_Target_Sequence__Pos_18_Step_1
cnt = 206	feature = 660	correl = -0.0882218	descr = N_Gram_GGGG
cnt = 207	feature = 384	correl = -0.10853	descr = N_Gram_CCCG
cnt = 208	feature = 592	correl = -0.0707492	descr = N_Gram_GCGC
cnt = 209	feature = 915	correl = 0.0323899	descr = N_Gram_TTTA
cnt = 210	feature = 665	correl = -0.0834309	descr = N_Gram_GGGTG
cnt = 211	feature = 821	correl = 0.0628177	descr = N_Gram_TCTT
cnt = 212	feature = 294	correl = 0.0409083	descr = N_Gram_ATGA
cnt = 213	feature = 678	correl = 0.0558567	descr = N_Gram_GTA
cnt = 214	feature = 75	correl = 0.120245	descr = Gibbs_of_Target_Sequence__Pos_13_Step_1
cnt = 215	feature = 704	correl = -0.0978076	descr = N_Gram_GTGG
cnt = 216	feature = 68	correl = 0.117023	descr = Gibbs_of_Target_Sequence__Pos_6_Step_1
cnt = 217	feature = 539	correl = -0.0435251	descr = N_Gram_GAG
cnt = 218	feature = 78	correl = 0.11928	descr = Gibbs_of_Target_Sequence__Pos_16_Step_1
cnt = 219	feature = 71	correl = 0.10921	descr = Gibbs_of_Target_Sequence__Pos_9_Step_1
cnt = 220	feature = 766	correl = 0.0727525	descr = N_Gram_TATG
cnt = 221	feature = 734	correl = 0.0598829	descr = N_Gram_TAC
cnt = 222	feature = 725	correl = 0.048755	descr = N_Gram_TAAA
cnt = 223	feature = 449	correl = -0.0847652	descr = N_Gram_CGGG
cnt = 224	feature = 578	correl = -0.144943	descr = N_Gram_GCCC
cnt = 225	feature = 77	correl = 0.0973518	descr = Gibbs_of_Target_Sequence__Pos_15_Step_1
cnt = 226	feature = 365	correl = -0.0738736	descr = N_Gram_CCA
cnt = 227	feature = 597	correl = -0.106245	descr = N_Gram_GCGG
cnt = 228	feature = 825	correl = 0.0604173	descr = N_Gram_TG
cnt = 229	feature = 620	correl = -0.0635397	descr = N_Gram_GGA
cnt = 230	feature = 76	correl = 0.157174	descr = Gibbs_of_Target_Sequence__Pos_14_Step_1
cnt = 231	feature = 671	correl = -0.0844447	descr = N_Gram_GGTG
cnt = 232	feature = 664	correl = -0.0544589	descr = N_Gram_GGGT
cnt = 233	feature = 404	correl = -0.0473881	descr = N_Gram_CCT
cnt = 234	feature = 293	correl = 0.0254968	descr = N_Gram_ATG
cnt = 235	feature = 899	correl = 0.107937	descr = N_Gram_TTG
cnt = 236	feature = 430	correl = -0.0503886	descr = N_Gram_CGC
cnt = 237	feature = 914	correl = 0.0850535	descr = N_Gram_TTT
cnt = 238	feature = 808	correl = 0.105698	descr = N_Gram_TCT
cnt = 239	feature = 634	correl = -0.171471	descr = N_Gram_GGC
cnt = 240	feature = 666	correl = -0.0416612	descr = N_Gram_GGT
cnt = 241	feature = 482	correl = -0.0299911	descr = N_Gram_CTC
cnt = 242	feature = 849	correl = -0.0399138	descr = N_Gram_TGG
cnt = 243	feature = 560	correl = -0.120091	descr = N_Gram_GC
cnt = 244	feature = 723	correl = 0.179107	descr = N_Gram_TA
cnt = 245	feature = 83	correl = 0.232997	descr = PF_RNAi_Fold_Energy
num rows = 2188
num_elements = 538248
..*
optimization finished, #iter = 2438
nu = 0.347408
obj = -62.296015, rho = -0.733347
nSV = 1019, nBSV = 525
num rows = 243
num_elements = 59778
*
optimization finished, #iter = 228
nu = 0.320564
obj = -6.773396, rho = -0.682736
nSV = 138, nBSV = 38
..*
optimization finished, #iter = 2438
nu = 0.347408
obj = -62.296015, rho = -0.733347
nSV = 1019, nBSV = 525
CFS merit scores = 1.44852
CFS merit scores = 1.62016
CFS merit scores = 1.84846
CFS merit scores = 2.06853
CFS merit scores = 2.27049
CFS merit scores = 2.4549
CFS merit scores = 2.62098
CFS merit scores = 2.77609
CFS merit scores = 2.92002
CFS merit scores = 3.05422
CFS merit scores = 3.17994
CFS merit scores = 3.29893
CFS merit scores = 3.41134
CFS merit scores = 3.51857
CFS merit scores = 3.62064
CFS merit scores = 3.71804
CFS merit scores = 3.81127
CFS merit scores = 3.90098
CFS merit scores = 3.98416
CFS merit scores = 4.05861
CFS merit scores = 4.13077
CFS merit scores = 4.19993
CFS merit scores = 4.26588
CFS merit scores = 4.32941
CFS merit scores = 4.39098
CFS merit scores = 4.45011
CFS merit scores = 4.50638
CFS merit scores = 4.5605
CFS merit scores = 4.61301
CFS merit scores = 4.66377
CFS merit scores = 4.71306
CFS merit scores = 4.76087
CFS merit scores = 4.8054
CFS merit scores = 4.84873
CFS merit scores = 4.89034
CFS merit scores = 4.92753
CFS merit scores = 4.9637
CFS merit scores = 4.9991
CFS merit scores = 5.03358
CFS merit scores = 5.06589
CFS merit scores = 5.09781
CFS merit scores = 5.12855
CFS merit scores = 5.15923
CFS merit scores = 5.18823
CFS merit scores = 5.21444
CFS merit scores = 5.23941
CFS merit scores = 5.26313
CFS merit scores = 5.28572
CFS merit scores = 5.30818
CFS merit scores = 5.33003
CFS merit scores = 5.35007
CFS merit scores = 5.36814
CFS merit scores = 5.38614
CFS merit scores = 5.40404
CFS merit scores = 5.42138
CFS merit scores = 5.43792
CFS merit scores = 5.4528
CFS merit scores = 5.46601
CFS merit scores = 5.47924
CFS merit scores = 5.49247
CFS merit scores = 5.50477
CFS merit scores = 5.51628
CFS merit scores = 5.52779
CFS merit scores = 5.53852
CFS merit scores = 5.5497
CFS merit scores = 5.56053
CFS merit scores = 5.57127
CFS merit scores = 5.58121
CFS merit scores = 5.59087
CFS merit scores = 5.60023
CFS merit scores = 5.60958
CFS merit scores = 5.61912
CFS merit scores = 5.62861
CFS merit scores = 5.63726
CFS merit scores = 5.64583
CFS merit scores = 5.65449
CFS merit scores = 5.66304
CFS merit scores = 5.67076
CFS merit scores = 5.67877
CFS merit scores = 5.68632
CFS merit scores = 5.69374
CFS merit scores = 5.70077
CFS merit scores = 5.70763
CFS merit scores = 5.71442
CFS merit scores = 5.72098
CFS merit scores = 5.72762
CFS merit scores = 5.73309
CFS merit scores = 5.73812
CFS merit scores = 5.74277
CFS merit scores = 5.74737
CFS merit scores = 5.75118
CFS merit scores = 5.75512
CFS merit scores = 5.75887
CFS merit scores = 5.7625
CFS merit scores = 5.76593
CFS merit scores = 5.76954
CFS merit scores = 5.77317
CFS merit scores = 5.77605
CFS merit scores = 5.7788
CFS merit scores = 5.78135
CFS merit scores = 5.78362
CFS merit scores = 5.78564
CFS merit scores = 5.78756
CFS merit scores = 5.78981
CFS merit scores = 5.79234
CFS merit scores = 5.79461
CFS merit scores = 5.79672
CFS merit scores = 5.79874
CFS merit scores = 5.80046
CFS merit scores = 5.80134
CFS merit scores = 5.80229
CFS merit scores = 5.80309
CFS merit scores = 5.80363
CFS merit scores = 5.80368
CFS merit scores = 5.80391
CFS merit scores = 5.80432
CFS merit scores = 5.80429
CFS merit scores = 5.80442
CFS merit scores = 5.80447
CFS merit scores = 5.80465
CFS merit scores = 5.80498
CFS merit scores = 5.80539
CFS merit scores = 5.80583
CFS merit scores = 5.80595
CFS merit scores = 5.80611
CFS merit scores = 5.80551
CFS merit scores = 5.80482
CFS merit scores = 5.80376
CFS merit scores = 5.80288
CFS merit scores = 5.80191
CFS merit scores = 5.80106
CFS merit scores = 5.80017
CFS merit scores = 5.79935
CFS merit scores = 5.7982
CFS merit scores = 5.79684
CFS merit scores = 5.79561
CFS merit scores = 5.79456
CFS merit scores = 5.79326
CFS merit scores = 5.79213
CFS merit scores = 5.79068
CFS merit scores = 5.78931
CFS merit scores = 5.78768
CFS merit scores = 5.78615
CFS merit scores = 5.78453
CFS merit scores = 5.78299
CFS merit scores = 5.78118
CFS merit scores = 5.77952
CFS merit scores = 5.77733
CFS merit scores = 5.77537
CFS merit scores = 5.77353
CFS merit scores = 5.77175
CFS merit scores = 5.76985
CFS merit scores = 5.76745
CFS merit scores = 5.76504
CFS merit scores = 5.76266
CFS merit scores = 5.75996
CFS merit scores = 5.7572
CFS merit scores = 5.75454
CFS merit scores = 5.75181
CFS merit scores = 5.74854
CFS merit scores = 5.74496
CFS merit scores = 5.74139
CFS merit scores = 5.73798
CFS merit scores = 5.73431
CFS merit scores = 5.73061
CFS merit scores = 5.72645
CFS merit scores = 5.72219
CFS merit scores = 5.718
CFS merit scores = 5.71369
CFS merit scores = 5.70941
CFS merit scores = 5.70517
CFS merit scores = 5.70093
CFS merit scores = 5.69664
CFS merit scores = 5.69186
CFS merit scores = 5.68676
CFS merit scores = 5.6818
CFS merit scores = 5.67652
CFS merit scores = 5.67103
CFS merit scores = 5.66557
CFS merit scores = 5.66032
CFS merit scores = 5.65464
CFS merit scores = 5.64907
CFS merit scores = 5.64342
CFS merit scores = 5.63797
CFS merit scores = 5.63237
CFS merit scores = 5.62652
CFS merit scores = 5.62009
CFS merit scores = 5.61373
CFS merit scores = 5.60744
CFS merit scores = 5.60084
CFS merit scores = 5.59409
CFS merit scores = 5.58725
CFS merit scores = 5.57994
CFS merit scores = 5.57262
CFS merit scores = 5.5652
CFS merit scores = 5.55758
CFS merit scores = 5.54937
CFS merit scores = 5.541
CFS merit scores = 5.53262
CFS merit scores = 5.52417
CFS merit scores = 5.51581
CFS merit scores = 5.50743
CFS merit scores = 5.49898
CFS merit scores = 5.49018
CFS merit scores = 5.48125
CFS merit scores = 5.47233
CFS merit scores = 5.46316
CFS merit scores = 5.454
CFS merit scores = 5.44462
CFS merit scores = 5.43542
CFS merit scores = 5.4265
CFS merit scores = 5.4175
CFS merit scores = 5.40856
CFS merit scores = 5.39973
CFS merit scores = 5.38969
CFS merit scores = 5.37834
CFS merit scores = 5.36658
CFS merit scores = 5.35468
CFS merit scores = 5.34193
CFS merit scores = 5.32801
CFS merit scores = 5.31418
CFS merit scores = 5.29891
CFS merit scores = 5.28403
CFS merit scores = 5.26919
CFS merit scores = 5.25452
CFS merit scores = 5.239
CFS merit scores = 5.22189
CFS merit scores = 5.20126
CFS merit scores = 5.18064
CFS merit scores = 5.15579
CFS merit scores = 5.13046
cnt = 1	feature = 81	correl = 0.448525	descr = Gibbs_of_Target_Sequence__Pos_19_Step_1
cnt = 2	feature = 2	correl = -0.135476	descr = Position_Specific_Bin_Base_0_Base_G
cnt = 3	feature = 284	correl = -0.0313814	descr = N_Gram_ATCCC
cnt = 4	feature = 345	correl = -0.0478765	descr = N_Gram_CATAA
cnt = 5	feature = 773	correl = -0.0274226	descr = N_Gram_TCCTC
cnt = 6	feature = 270	correl = -0.0398074	descr = N_Gram_AGTTC
cnt = 7	feature = 394	correl = 0.0223372	descr = N_Gram_CCGGA
cnt = 8	feature = 726	correl = -0.0322619	descr = N_Gram_TACG
cnt = 9	feature = 297	correl = 0.0320677	descr = N_Gram_ATGCT
cnt = 10	feature = 664	correl = -0.0589472	descr = N_Gram_GGTTA
cnt = 11	feature = 452	correl = 0.0293553	descr = N_Gram_CGTCT
cnt = 12	feature = 772	correl = 0.0695408	descr = N_Gram_TCCTA
cnt = 13	feature = 876	correl = 0.0348795	descr = N_Gram_TTCGC
cnt = 14	feature = 438	correl = -0.0379478	descr = N_Gram_CGGCA
cnt = 15	feature = 631	correl = -0.0645323	descr = N_Gram_GGCGG
cnt = 16	feature = 525	correl = 0.0680599	descr = N_Gram_GACTA
cnt = 17	feature = 752	correl = 0.0292382	descr = N_Gram_TATGT
cnt = 18	feature = 449	correl = 0.0219318	descr = N_Gram_CGTCA
cnt = 19	feature = 671	correl = 0.0320969	descr = N_Gram_GTACC
cnt = 20	feature = 590	correl = -0.0540768	descr = N_Gram_GCGTT
cnt = 21	feature = 432	correl = -0.0667833	descr = N_Gram_CGCGG
cnt = 22	feature = 501	correl = -0.0253875	descr = N_Gram_CTTTA
cnt = 23	feature = 258	correl = -0.096495	descr = N_Gram_AGGGC
cnt = 24	feature = 308	correl = 0.0346323	descr = N_Gram_ATTCG
cnt = 25	feature = 264	correl = 0.0938962	descr = N_Gram_AGTCG
cnt = 26	feature = 640	correl = -0.0276429	descr = N_Gram_GGGAT
cnt = 27	feature = 819	correl = 0.0348594	descr = N_Gram_TGCAT
cnt = 28	feature = 669	correl = 0.0365787	descr = N_Gram_GTAAG
cnt = 29	feature = 865	correl = 0.0310416	descr = N_Gram_TTAGC
cnt = 30	feature = 392	correl = -0.0400248	descr = N_Gram_CCGCT
cnt = 31	feature = 678	correl = -0.0352679	descr = N_Gram_GTCCG
cnt = 32	feature = 812	correl = 0.0284045	descr = N_Gram_TGAGA
cnt = 33	feature = 711	correl = 0.0463699	descr = N_Gram_TAAAC
cnt = 34	feature = 702	correl = -0.0230247	descr = N_Gram_GTTGA
cnt = 35	feature = 721	correl = 0.0782106	descr = N_Gram_TACAA
cnt = 36	feature = 821	correl = -0.0643664	descr = N_Gram_TGCCC
cnt = 37	feature = 717	correl = -0.0524465	descr = N_Gram_TAATC
cnt = 38	feature = 674	correl = 0.0505368	descr = N_Gram_GTCAA
cnt = 39	feature = 612	correl = -0.0559705	descr = N_Gram_GGACC
cnt = 40	feature = 554	correl = -0.0384744	descr = N_Gram_GCACC
cnt = 41	feature = 751	correl = 0.0573999	descr = N_Gram_TATGA
cnt = 42	feature = 645	correl = -0.030693	descr = N_Gram_GGGCT
cnt = 43	feature = 254	correl = -0.0278931	descr = N_Gram_AGGCA
cnt = 44	feature = 610	correl = 0.0338232	descr = N_Gram_GGAAT
cnt = 45	feature = 705	correl = -0.0244854	descr = N_Gram_GTTGT
cnt = 46	feature = 582	correl = -0.0339419	descr = N_Gram_GCGCT
cnt = 47	feature = 834	correl = -0.0582154	descr = N_Gram_TGGCC
cnt = 48	feature = 537	correl = -0.0275147	descr = N_Gram_GAGTT
cnt = 49	feature = 530	correl = -0.0335513	descr = N_Gram_GAGAT
cnt = 50	feature = 311	correl = -0.0347685	descr = N_Gram_ATTGA
cnt = 51	feature = 17	correl = 0.032018	descr = Position_Specific_Bin_Base_6_Base_G
cnt = 52	feature = 461	correl = 0.0648309	descr = N_Gram_CTAAG
cnt = 53	feature = 336	correl = -0.0509491	descr = N_Gram_CAGAG
cnt = 54	feature = 593	correl = -0.0278001	descr = N_Gram_GCTCA
cnt = 55	feature = 31	correl = -0.0299383	descr = Position_Specific_Bin_Base_11_Base_C
cnt = 56	feature = 42	correl = 0.0730093	descr = Position_Specific_Bin_Base_15_Base_A
cnt = 57	feature = 649	correl = -0.0569543	descr = N_Gram_GGGGT
cnt = 58	feature = 738	correl = 0.0725618	descr = N_Gram_TAGCT
cnt = 59	feature = 677	correl = -0.0433177	descr = N_Gram_GTCCC
cnt = 60	feature = 286	correl = 0.0307883	descr = N_Gram_ATCCT
cnt = 61	feature = 278	correl = 0.0279739	descr = N_Gram_ATATA
cnt = 62	feature = 6	correl = 0.0587686	descr = Position_Specific_Bin_Base_2_Base_C
cnt = 63	feature = 25	correl = 0.0282277	descr = Position_Specific_Bin_Base_9_Base_T
cnt = 64	feature = 288	correl = 0.0400925	descr = N_Gram_ATCGA
cnt = 65	feature = 11	correl = 0.0768797	descr = Position_Specific_Bin_Base_4_Base_A
cnt = 66	feature = 672	correl = 0.0266662	descr = N_Gram_GTATT
cnt = 67	feature = 627	correl = -0.0223575	descr = N_Gram_GGCCG
cnt = 68	feature = 482	correl = 0.0379906	descr = N_Gram_CTGAT
cnt = 69	feature = 260	correl = -0.0343514	descr = N_Gram_AGGTG
cnt = 70	feature = 675	correl = -0.0213989	descr = N_Gram_GTCAC
cnt = 71	feature = 703	correl = -0.0310764	descr = N_Gram_GTTGC
cnt = 72	feature = 794	correl = 0.0367789	descr = N_Gram_TCTAT
cnt = 73	feature = 740	correl = 0.0276865	descr = N_Gram_TAGGC
cnt = 74	feature = 733	correl = 0.028644	descr = N_Gram_TAGAA
cnt = 75	feature = 838	correl = -0.0521806	descr = N_Gram_TGGGA
cnt = 76	feature = 47	correl = -0.0668364	descr = Position_Specific_Bin_Base_16_Base_G
cnt = 77	feature = 565	correl = -0.0672957	descr = N_Gram_GCCAG
cnt = 78	feature = 796	correl = 0.0567229	descr = N_Gram_TCTCA
cnt = 79	feature = 4	correl = -0.0922977	descr = Position_Specific_Bin_Base_1_Base_G
cnt = 80	feature = 696	correl = 0.0335047	descr = N_Gram_GTGTA
cnt = 81	feature = 519	correl = -0.043441	descr = N_Gram_GACCA
cnt = 82	feature = 595	correl = -0.0314762	descr = N_Gram_GCTCG
cnt = 83	feature = 798	correl = 0.0476545	descr = N_Gram_TCTCT
cnt = 84	feature = 58	correl = 0.0629845	descr = Position_Specific_Bin_Base_19_Base_T
cnt = 85	feature = 406	correl = -0.0567998	descr = N_Gram_CCTGA
cnt = 86	feature = 14	correl = 0.051592	descr = Position_Specific_Bin_Base_5_Base_T
cnt = 87	feature = 815	correl = 0.0251498	descr = N_Gram_TGATC
cnt = 88	feature = 613	correl = 0.0350723	descr = N_Gram_GGACT
cnt = 89	feature = 802	correl = 0.0259982	descr = N_Gram_TCTGT
cnt = 90	feature = 687	correl = -0.0444613	descr = N_Gram_GTGC
cnt = 91	feature = 40	correl = -0.148796	descr = Position_Specific_Bin_Base_14_Base_G
cnt = 92	feature = 21	correl = 0.0484259	descr = Position_Specific_Bin_Base_7_Base_T
cnt = 93	feature = 766	correl = 0.0529698	descr = N_Gram_TCCAT
cnt = 94	feature = 603	correl = -0.0626447	descr = N_Gram_GCTTT
cnt = 95	feature = 499	correl = 0.0566167	descr = N_Gram_CTTGT
cnt = 96	feature = 10	correl = -0.082375	descr = Position_Specific_Bin_Base_3_Base_T
cnt = 97	feature = 29	correl = 0.0592604	descr = Position_Specific_Bin_Base_10_Base_T
cnt = 98	feature = 662	correl = -0.084978	descr = N_Gram_GGTGG
cnt = 99	feature = 52	correl = 0.0468121	descr = Position_Specific_Bin_Base_18_Base_A
cnt = 100	feature = 755	correl = 0.0454596	descr = N_Gram_TATTT
cnt = 101	feature = 707	correl = 0.0564298	descr = N_Gram_GTTTG
cnt = 102	feature = 792	correl = 0.0526826	descr = N_Gram_TCTAC
cnt = 103	feature = 536	correl = 0.0453478	descr = N_Gram_GAGTC
cnt = 104	feature = 657	correl = 0.0331339	descr = N_Gram_GGTCA
cnt = 105	feature = 8	correl = -0.141526	descr = Position_Specific_Bin_Base_2_Base_T
cnt = 106	feature = 768	correl = -0.0315201	descr = N_Gram_TCCCA
cnt = 107	feature = 535	correl = -0.0343259	descr = N_Gram_GAGGG
cnt = 108	feature = 292	correl = 0.0222453	descr = N_Gram_ATCTG
cnt = 109	feature = 23	correl = -0.0911283	descr = Position_Specific_Bin_Base_8_Base_C
cnt = 110	feature = 718	correl = 0.0483371	descr = N_Gram_TAATT
cnt = 111	feature = 660	correl = -0.0285706	descr = N_Gram_GGTGA
cnt = 112	feature = 229	correl = 0.0763644	descr = N_Gram_ACTAC
cnt = 113	feature = 1	correl = 0.106362	descr = Position_Specific_Bin_Base_0_Base_C
cnt = 114	feature = 233	correl = 0.06891	descr = N_Gram_ACTGA
cnt = 115	feature = 770	correl = -0.0267563	descr = N_Gram_TCCCG
cnt = 116	feature = 32	correl = -0.0505673	descr = Position_Specific_Bin_Base_11_Base_G
cnt = 117	feature = 665	correl = -0.0709925	descr = N_Gram_GGTTG
cnt = 118	feature = 35	correl = -0.0269045	descr = Position_Specific_Bin_Base_12_Base_C
cnt = 119	feature = 294	correl = 0.0286774	descr = N_Gram_ATGAA
cnt = 120	feature = 749	correl = 0.0461481	descr = N_Gram_TATCG
cnt = 121	feature = 769	correl = -0.0327263	descr = N_Gram_TCCCC
cnt = 122	feature = 15	correl = 0.0363669	descr = Position_Specific_Bin_Base_6_Base_A
cnt = 123	feature = 59	correl = 0.362755	descr = Position_Specific_Bin_Base_20_Base_A
cnt = 124	feature = 625	correl = -0.0833224	descr = N_Gram_GGCCA
cnt = 125	feature = 634	correl = -0.0660524	descr = N_Gram_GGCTG
cnt = 126	feature = 759	correl = 0.0305702	descr = N_Gram_TCACC
cnt = 127	feature = 632	correl = -0.0510936	descr = N_Gram_GGCGT
cnt = 128	feature = 46	correl = -0.044867	descr = Position_Specific_Bin_Base_16_Base_C
cnt = 129	feature = 240	correl = 0.0456574	descr = N_Gram_AGACA
cnt = 130	feature = 43	correl = -0.0382515	descr = Position_Specific_Bin_Base_15_Base_G
cnt = 131	feature = 680	correl = 0.0557464	descr = N_Gram_GTCG
cnt = 132	feature = 490	correl = 0.0454272	descr = N_Gram_CTGTT
cnt = 133	feature = 852	correl = 0.0707239	descr = N_Gram_TGTGT
cnt = 134	feature = 658	correl = -0.0599121	descr = N_Gram_GGTCC
cnt = 135	feature = 531	correl = -0.027193	descr = N_Gram_GAGC
cnt = 136	feature = 867	correl = 0.0433302	descr = N_Gram_TTAT
cnt = 137	feature = 28	correl = -0.0579378	descr = Position_Specific_Bin_Base_10_Base_G
cnt = 138	feature = 56	correl = -0.121187	descr = Position_Specific_Bin_Base_19_Base_C
cnt = 139	feature = 9	correl = 0.0552538	descr = Position_Specific_Bin_Base_3_Base_G
cnt = 140	feature = 539	correl = 0.0694802	descr = N_Gram_GATAT
cnt = 141	feature = 358	correl = -0.0295198	descr = N_Gram_CCAA
cnt = 142	feature = 366	correl = -0.0437099	descr = N_Gram_CCATA
cnt = 143	feature = 404	correl = -0.0624927	descr = N_Gram_CCTCT
cnt = 144	feature = 880	correl = 0.0462902	descr = N_Gram_TTCTC
cnt = 145	feature = 589	correl = -0.0717455	descr = N_Gram_GCGTC
cnt = 146	feature = 481	correl = -0.0387203	descr = N_Gram_CTGAG
cnt = 147	feature = 553	correl = -0.0287776	descr = N_Gram_GCAC
cnt = 148	feature = 367	correl = -0.0272801	descr = N_Gram_CCATC
cnt = 149	feature = 723	correl = 0.0309177	descr = N_Gram_TACC
cnt = 150	feature = 33	correl = 0.122367	descr = Position_Specific_Bin_Base_11_Base_T
cnt = 151	feature = 643	correl = -0.0887619	descr = N_Gram_GGGCC
cnt = 152	feature = 489	correl = 0.0230164	descr = N_Gram_CTGTG
cnt = 153	feature = 41	correl = 0.0738021	descr = Position_Specific_Bin_Base_14_Base_T
cnt = 154	feature = 716	correl = 0.0481188	descr = N_Gram_TAAGG
cnt = 155	feature = 16	correl = -0.046843	descr = Position_Specific_Bin_Base_6_Base_C
cnt = 156	feature = 251	correl = 0.0219816	descr = N_Gram_AGCT
cnt = 157	feature = 273	correl = 0.0425302	descr = N_Gram_ATAG
cnt = 158	feature = 704	correl = -0.0332756	descr = N_Gram_GTTGG
cnt = 159	feature = 430	correl = -0.0926276	descr = N_Gram_CGCG
cnt = 160	feature = 910	correl = 0.0455375	descr = N_Gram_TTTT
cnt = 161	feature = 739	correl = 0.0227476	descr = N_Gram_TAGG
cnt = 162	feature = 60	correl = -0.31334	descr = Position_Specific_Bin_Base_20_Base_C
cnt = 163	feature = 679	correl = -0.0519645	descr = N_Gram_GTCCT
cnt = 164	feature = 206	correl = 0.063513	descr = N_Gram_ACAT
cnt = 165	feature = 825	correl = 0.0341259	descr = N_Gram_TGCT
cnt = 166	feature = 334	correl = -0.059169	descr = N_Gram_CAGA
cnt = 167	feature = 884	correl = 0.0378238	descr = N_Gram_TTGA
cnt = 168	feature = 228	correl = 0.0456891	descr = N_Gram_ACTA
cnt = 169	feature = 384	correl = -0.101758	descr = N_Gram_CCGA
cnt = 170	feature = 848	correl = 0.0343662	descr = N_Gram_TGTC
cnt = 171	feature = 654	correl = 0.0310147	descr = N_Gram_GGTA
cnt = 172	feature = 64	correl = 0.0898249	descr = Gibbs_of_Target_Sequence__Pos_0_Step_1
cnt = 173	feature = 904	correl = 0.0623761	descr = N_Gram_TTTCT
cnt = 174	feature = 79	correl = 0.0955657	descr = Gibbs_of_Target_Sequence__Pos_17_Step_1
cnt = 175	feature = 732	correl = 0.0529332	descr = N_Gram_TAGA
cnt = 176	feature = 494	correl = 0.0316758	descr = N_Gram_CTTC
cnt = 177	feature = 684	correl = 0.0356436	descr = N_Gram_GTGA
cnt = 178	feature = 316	correl = -0.0262528	descr = N_Gram_CAAA
cnt = 179	feature = 765	correl = 0.0284397	descr = N_Gram_TCCA
cnt = 180	feature = 620	correl = -0.0768101	descr = N_Gram_GGCA
cnt = 181	feature = 579	correl = -0.0545494	descr = N_Gram_GCGC
cnt = 182	feature = 478	correl = 0.0251489	descr = N_Gram_CTCT
cnt = 183	feature = 706	correl = 0.0503992	descr = N_Gram_GTTT
cnt = 184	feature = 409	correl = 0.0385306	descr = N_Gram_CCTT
cnt = 185	feature = 82	correl = 0.421589	descr = Gibbs_of_Target_Sequence__Pos_20_Step_1
cnt = 186	feature = 515	correl = 0.0315945	descr = N_Gram_GACA
cnt = 187	feature = 293	correl = 0.0357023	descr = N_Gram_ATGA
cnt = 188	feature = 66	correl = -0.172686	descr = Gibbs_of_Target_Sequence__Pos_2_Step_1
cnt = 189	feature = 483	correl = -0.0306642	descr = N_Gram_CTGC
cnt = 190	feature = 592	correl = -0.0253272	descr = N_Gram_GCTC
cnt = 191	feature = 714	correl = 0.0652952	descr = N_Gram_TAAG
cnt = 192	feature = 753	correl = 0.0641284	descr = N_Gram_TATT
cnt = 193	feature = 256	correl = -0.0515914	descr = N_Gram_AGGG
cnt = 194	feature = 799	correl = 0.0739686	descr = N_Gram_TCTG
cnt = 195	feature = 105	correl = -0.0709674	descr = Xue_Structure_Feature_A100
cnt = 196	feature = 837	correl = -0.0506454	descr = N_Gram_TGGG
cnt = 197	feature = 71	correl = 0.0723653	descr = Gibbs_of_Target_Sequence__Pos_8_Step_1
cnt = 198	feature = 597	correl = -0.0260742	descr = N_Gram_GCTG
cnt = 199	feature = 462	correl = 0.0682583	descr = N_Gram_CTAC
cnt = 200	feature = 277	correl = 0.0805155	descr = N_Gram_ATAT
cnt = 201	feature = 808	correl = 0.0607381	descr = N_Gram_TGAA
cnt = 202	feature = 348	correl = 0.0241767	descr = N_Gram_CATC
cnt = 203	feature = 624	correl = -0.122645	descr = N_Gram_GGCC
cnt = 204	feature = 813	correl = 0.0343589	descr = N_Gram_TGAT
cnt = 205	feature = 78	correl = 0.124245	descr = Gibbs_of_Target_Sequence__Pos_16_Step_1
cnt = 206	feature = 659	correl = -0.0789446	descr = N_Gram_GGTG
cnt = 207	feature = 68	correl = 0.0527539	descr = Gibbs_of_Target_Sequence__Pos_5_Step_1
cnt = 208	feature = 767	correl = -0.0361798	descr = N_Gram_TCCC
cnt = 209	feature = 72	correl = 0.090977	descr = Gibbs_of_Target_Sequence__Pos_9_Step_1
cnt = 210	feature = 70	correl = 0.1472	descr = Gibbs_of_Target_Sequence__Pos_7_Step_1
cnt = 211	feature = 701	correl = -0.0584296	descr = N_Gram_GTTG
cnt = 212	feature = 80	correl = 0.1985	descr = Gibbs_of_Target_Sequence__Pos_18_Step_1
cnt = 213	feature = 76	correl = 0.144465	descr = Gibbs_of_Target_Sequence__Pos_14_Step_1
cnt = 214	feature = 74	correl = 0.0566559	descr = Gibbs_of_Target_Sequence__Pos_11_Step_1
cnt = 215	feature = 676	correl = -0.0726291	descr = N_Gram_GTCC
cnt = 216	feature = 77	correl = 0.0992392	descr = Gibbs_of_Target_Sequence__Pos_15_Step_1
cnt = 217	feature = 436	correl = -0.0909114	descr = N_Gram_CGG
cnt = 218	feature = 806	correl = 0.0541959	descr = N_Gram_TG
cnt = 219	feature = 857	correl = 0.0622678	descr = N_Gram_TTA
cnt = 220	feature = 396	correl = -0.0402968	descr = N_Gram_CCT
cnt = 221	feature = 578	correl = -0.091515	descr = N_Gram_GCG
cnt = 222	feature = 871	correl = 0.0897413	descr = N_Gram_TTC
cnt = 223	feature = 653	correl = -0.0389671	descr = N_Gram_GGT
cnt = 224	feature = 709	correl = 0.0623506	descr = N_Gram_TAA
cnt = 225	feature = 368	correl = -0.138935	descr = N_Gram_CCC
cnt = 226	feature = 743	correl = 0.109277	descr = N_Gram_TAT
cnt = 227	feature = 899	correl = 0.0993408	descr = N_Gram_TTT
cnt = 228	feature = 856	correl = 0.155758	descr = N_Gram_TT
cnt = 229	feature = 356	correl = -0.0863614	descr = N_Gram_CC
cnt = 230	feature = 708	correl = 0.169841	descr = N_Gram_TA
cnt = 231	feature = 83	correl = 0.233596	descr = PF_RNAi_Fold_Energy
num rows = 2188
num_elements = 507616
..*
optimization finished, #iter = 2465
nu = 0.356506
obj = -62.988189, rho = -0.646489
nSV = 1040, nBSV = 559
num rows = 243
num_elements = 56376
*
optimization finished, #iter = 237
nu = 0.318275
obj = -6.421508, rho = -0.708801
nSV = 136, nBSV = 32
..*
optimization finished, #iter = 2465
nu = 0.356506
obj = -62.988189, rho = -0.646489
nSV = 1040, nBSV = 559
CFS merit scores = 1.36338
CFS merit scores = 1.58308
CFS merit scores = 1.83029
CFS merit scores = 2.05997
CFS merit scores = 2.27159
CFS merit scores = 2.46255
CFS merit scores = 2.63114
CFS merit scores = 2.78907
CFS merit scores = 2.9338
CFS merit scores = 3.06987
CFS merit scores = 3.19827
CFS merit scores = 3.31906
CFS merit scores = 3.43391
CFS merit scores = 3.54362
CFS merit scores = 3.64874
CFS merit scores = 3.74958
CFS merit scores = 3.84685
CFS merit scores = 3.94076
CFS merit scores = 4.03133
CFS merit scores = 4.11754
CFS merit scores = 4.20056
CFS merit scores = 4.28075
CFS merit scores = 4.35658
CFS merit scores = 4.42611
CFS merit scores = 4.4936
CFS merit scores = 4.55885
CFS merit scores = 4.62172
CFS merit scores = 4.68183
CFS merit scores = 4.73817
CFS merit scores = 4.7915
CFS merit scores = 4.84267
CFS merit scores = 4.89213
CFS merit scores = 4.94065
CFS merit scores = 4.98678
CFS merit scores = 5.03114
CFS merit scores = 5.07478
CFS merit scores = 5.1171
CFS merit scores = 5.15777
CFS merit scores = 5.1974
CFS merit scores = 5.23401
CFS merit scores = 5.26946
CFS merit scores = 5.3036
CFS merit scores = 5.33687
CFS merit scores = 5.36865
CFS merit scores = 5.3971
CFS merit scores = 5.42499
CFS merit scores = 5.45177
CFS merit scores = 5.47708
CFS merit scores = 5.50104
CFS merit scores = 5.52443
CFS merit scores = 5.54752
CFS merit scores = 5.56907
CFS merit scores = 5.58906
CFS merit scores = 5.60802
CFS merit scores = 5.62646
CFS merit scores = 5.64439
CFS merit scores = 5.6614
CFS merit scores = 5.67665
CFS merit scores = 5.6908
CFS merit scores = 5.70441
CFS merit scores = 5.71777
CFS merit scores = 5.73076
CFS merit scores = 5.74363
CFS merit scores = 5.75604
CFS merit scores = 5.7683
CFS merit scores = 5.78068
CFS merit scores = 5.79315
CFS merit scores = 5.80418
CFS merit scores = 5.81521
CFS merit scores = 5.82628
CFS merit scores = 5.83658
CFS merit scores = 5.84696
CFS merit scores = 5.85714
CFS merit scores = 5.8666
CFS merit scores = 5.87579
CFS merit scores = 5.88513
CFS merit scores = 5.89371
CFS merit scores = 5.90131
CFS merit scores = 5.90901
CFS merit scores = 5.91644
CFS merit scores = 5.92365
CFS merit scores = 5.93006
CFS merit scores = 5.93655
CFS merit scores = 5.94327
CFS merit scores = 5.94945
CFS merit scores = 5.95509
CFS merit scores = 5.96077
CFS merit scores = 5.96656
CFS merit scores = 5.97203
CFS merit scores = 5.97744
CFS merit scores = 5.98287
CFS merit scores = 5.9874
CFS merit scores = 5.99177
CFS merit scores = 5.99606
CFS merit scores = 6.00067
CFS merit scores = 6.00475
CFS merit scores = 6.00856
CFS merit scores = 6.01232
CFS merit scores = 6.01619
CFS merit scores = 6.01992
CFS merit scores = 6.02329
CFS merit scores = 6.02655
CFS merit scores = 6.02987
CFS merit scores = 6.03288
CFS merit scores = 6.03568
CFS merit scores = 6.03873
CFS merit scores = 6.04086
CFS merit scores = 6.04274
CFS merit scores = 6.0444
CFS merit scores = 6.04608
CFS merit scores = 6.04739
CFS merit scores = 6.04844
CFS merit scores = 6.04948
CFS merit scores = 6.05071
CFS merit scores = 6.05194
CFS merit scores = 6.05319
CFS merit scores = 6.05445
CFS merit scores = 6.0556
CFS merit scores = 6.05682
CFS merit scores = 6.05793
CFS merit scores = 6.05826
CFS merit scores = 6.05831
CFS merit scores = 6.05795
CFS merit scores = 6.05767
CFS merit scores = 6.05755
CFS merit scores = 6.05732
CFS merit scores = 6.05715
CFS merit scores = 6.05723
CFS merit scores = 6.05725
CFS merit scores = 6.05752
CFS merit scores = 6.05787
CFS merit scores = 6.05798
CFS merit scores = 6.05813
CFS merit scores = 6.05819
CFS merit scores = 6.05822
CFS merit scores = 6.05838
CFS merit scores = 6.05819
CFS merit scores = 6.05792
CFS merit scores = 6.05747
CFS merit scores = 6.05727
CFS merit scores = 6.05693
CFS merit scores = 6.05628
CFS merit scores = 6.05534
CFS merit scores = 6.05421
CFS merit scores = 6.05312
CFS merit scores = 6.05202
CFS merit scores = 6.05092
CFS merit scores = 6.04976
CFS merit scores = 6.04833
CFS merit scores = 6.04691
CFS merit scores = 6.04573
CFS merit scores = 6.04466
CFS merit scores = 6.04316
CFS merit scores = 6.04163
CFS merit scores = 6.03998
CFS merit scores = 6.03845
CFS merit scores = 6.03687
CFS merit scores = 6.03544
CFS merit scores = 6.03416
CFS merit scores = 6.03237
CFS merit scores = 6.03052
CFS merit scores = 6.02857
CFS merit scores = 6.02661
CFS merit scores = 6.02469
CFS merit scores = 6.02241
CFS merit scores = 6.01995
CFS merit scores = 6.01737
CFS merit scores = 6.01467
CFS merit scores = 6.01172
CFS merit scores = 6.00871
CFS merit scores = 6.00567
CFS merit scores = 6.0025
CFS merit scores = 5.99935
CFS merit scores = 5.99601
CFS merit scores = 5.9928
CFS merit scores = 5.98964
CFS merit scores = 5.98659
CFS merit scores = 5.98354
CFS merit scores = 5.98006
CFS merit scores = 5.97627
CFS merit scores = 5.97255
CFS merit scores = 5.96886
CFS merit scores = 5.96531
CFS merit scores = 5.96161
CFS merit scores = 5.95802
CFS merit scores = 5.95459
CFS merit scores = 5.9509
CFS merit scores = 5.94729
CFS merit scores = 5.94353
CFS merit scores = 5.93977
CFS merit scores = 5.93616
CFS merit scores = 5.93248
CFS merit scores = 5.92893
CFS merit scores = 5.92523
CFS merit scores = 5.92083
CFS merit scores = 5.91653
CFS merit scores = 5.91213
CFS merit scores = 5.90784
CFS merit scores = 5.90345
CFS merit scores = 5.89912
CFS merit scores = 5.89479
CFS merit scores = 5.88993
CFS merit scores = 5.88519
CFS merit scores = 5.88006
CFS merit scores = 5.87508
CFS merit scores = 5.86989
CFS merit scores = 5.86466
CFS merit scores = 5.8595
CFS merit scores = 5.85444
CFS merit scores = 5.84947
CFS merit scores = 5.84442
CFS merit scores = 5.83938
CFS merit scores = 5.83445
CFS merit scores = 5.82941
CFS merit scores = 5.82425
CFS merit scores = 5.81909
CFS merit scores = 5.81403
CFS merit scores = 5.80885
CFS merit scores = 5.80379
CFS merit scores = 5.79872
CFS merit scores = 5.79367
CFS merit scores = 5.78797
CFS merit scores = 5.78226
CFS merit scores = 5.77628
CFS merit scores = 5.77019
CFS merit scores = 5.76418
CFS merit scores = 5.75808
CFS merit scores = 5.75168
CFS merit scores = 5.74535
CFS merit scores = 5.73892
CFS merit scores = 5.73253
CFS merit scores = 5.72622
CFS merit scores = 5.71994
CFS merit scores = 5.71376
CFS merit scores = 5.70759
CFS merit scores = 5.70131
CFS merit scores = 5.69507
CFS merit scores = 5.68837
CFS merit scores = 5.6818
CFS merit scores = 5.67407
CFS merit scores = 5.66634
CFS merit scores = 5.65854
CFS merit scores = 5.65064
CFS merit scores = 5.64276
CFS merit scores = 5.63473
CFS merit scores = 5.62634
CFS merit scores = 5.61772
CFS merit scores = 5.6084
CFS merit scores = 5.59917
CFS merit scores = 5.5894
CFS merit scores = 5.57962
CFS merit scores = 5.56942
CFS merit scores = 5.55844
CFS merit scores = 5.54738
CFS merit scores = 5.53652
CFS merit scores = 5.52575
CFS merit scores = 5.51478
CFS merit scores = 5.50287
CFS merit scores = 5.49026
CFS merit scores = 5.47744
CFS merit scores = 5.46421
CFS merit scores = 5.45117
CFS merit scores = 5.43641
CFS merit scores = 5.42179
CFS merit scores = 5.40614
CFS merit scores = 5.38923
CFS merit scores = 5.3711
CFS merit scores = 5.3501
CFS merit scores = 5.32701
CFS merit scores = 5.28219
cnt = 1	feature = 64	correl = 0.363379	descr = Position_Specific_Bin_Base_20_Base_A
cnt = 2	feature = 60	correl = 0.186379	descr = Position_Specific_Bin_Base_19_Base_A
cnt = 3	feature = 11	correl = 0.0690295	descr = Position_Specific_Bin_Base_3_Base_G
cnt = 4	feature = 796	correl = 0.0335408	descr = N_Gram_TCAGT
cnt = 5	feature = 14	correl = -0.0774296	descr = Position_Specific_Bin_Base_4_Base_C
cnt = 6	feature = 704	correl = 0.042001	descr = N_Gram_GTCAA
cnt = 7	feature = 815	correl = 0.0530325	descr = N_Gram_TCGCA
cnt = 8	feature = 232	correl = 0.0265427	descr = N_Gram_ACGCT
cnt = 9	feature = 286	correl = 0.0294834	descr = N_Gram_ATATA
cnt = 10	feature = 755	correl = 0.0225324	descr = N_Gram_TACCG
cnt = 11	feature = 625	correl = -0.0494015	descr = N_Gram_GCGTT
cnt = 12	feature = 708	correl = -0.0234628	descr = N_Gram_GTCCG
cnt = 13	feature = 502	correl = -0.0255888	descr = N_Gram_CTAGG
cnt = 14	feature = 231	correl = -0.0321312	descr = N_Gram_ACGCA
cnt = 15	feature = 461	correl = -0.0744575	descr = N_Gram_CGCGC
cnt = 16	feature = 578	correl = 0.0453418	descr = N_Gram_GATTG
cnt = 17	feature = 449	correl = -0.0482257	descr = N_Gram_CGAGT
cnt = 18	feature = 857	correl = -0.0227017	descr = N_Gram_TGCCT
cnt = 19	feature = 701	correl = -0.0263622	descr = N_Gram_GTAAT
cnt = 20	feature = 624	correl = -0.0240268	descr = N_Gram_GCGTG
cnt = 21	feature = 695	correl = -0.0472679	descr = N_Gram_GGTTA
cnt = 22	feature = 553	correl = -0.0301663	descr = N_Gram_GACGG
cnt = 23	feature = 775	correl = 0.0456487	descr = N_Gram_TATAG
cnt = 24	feature = 777	correl = 0.0665932	descr = N_Gram_TATCA
cnt = 25	feature = 702	correl = 0.0316502	descr = N_Gram_GTACC
cnt = 26	feature = 229	correl = -0.0393504	descr = N_Gram_ACGAA
cnt = 27	feature = 481	correl = -0.0311573	descr = N_Gram_CGGTT
cnt = 28	feature = 739	correl = 0.0563375	descr = N_Gram_TAAAC
cnt = 29	feature = 819	correl = 0.0385944	descr = N_Gram_TCGGA
cnt = 30	feature = 767	correl = 0.0536372	descr = N_Gram_TAGCA
cnt = 31	feature = 677	correl = -0.0235753	descr = N_Gram_GGGCT
cnt = 32	feature = 645	correl = -0.0588814	descr = N_Gram_GGACC
cnt = 33	feature = 452	correl = -0.0230941	descr = N_Gram_CGATC
cnt = 34	feature = 769	correl = 0.0280791	descr = N_Gram_TAGGC
cnt = 35	feature = 752	correl = 0.0835953	descr = N_Gram_TACAA
cnt = 36	feature = 336	correl = 0.0274122	descr = N_Gram_CAACG
cnt = 37	feature = 560	correl = -0.0396741	descr = N_Gram_GAGAT
cnt = 38	feature = 249	correl = -0.0220244	descr = N_Gram_AGACC
cnt = 39	feature = 314	correl = -0.0221883	descr = N_Gram_ATGTA
cnt = 40	feature = 852	correl = 0.0242315	descr = N_Gram_TGCAA
cnt = 41	feature = 759	correl = 0.068002	descr = N_Gram_TACTA
cnt = 42	feature = 613	correl = -0.0393818	descr = N_Gram_GCGCA
cnt = 43	feature = 620	correl = -0.0263238	descr = N_Gram_GCGGG
cnt = 44	feature = 368	correl = -0.0551569	descr = N_Gram_CATAA
cnt = 45	feature = 675	correl = -0.100407	descr = N_Gram_GGGCC
cnt = 46	feature = 540	correl = -0.0549028	descr = N_Gram_GAAGA
cnt = 47	feature = 214	correl = 0.0630837	descr = N_Gram_ACAGT
cnt = 48	feature = 806	correl = -0.0223165	descr = N_Gram_TCCGC
cnt = 49	feature = 654	correl = -0.0675656	descr = N_Gram_GGCAA
cnt = 50	feature = 600	correl = -0.0819392	descr = N_Gram_GCCCA
cnt = 51	feature = 856	correl = -0.0304017	descr = N_Gram_TGCCG
cnt = 52	feature = 495	correl = 0.064784	descr = N_Gram_CTAAG
cnt = 53	feature = 709	correl = -0.0427077	descr = N_Gram_GTCCT
cnt = 54	feature = 270	correl = -0.0227126	descr = N_Gram_AGGTG
cnt = 55	feature = 631	correl = 0.0434217	descr = N_Gram_GCTCT
cnt = 56	feature = 598	correl = -0.0262613	descr = N_Gram_GCCAT
cnt = 57	feature = 914	correl = 0.0643269	descr = N_Gram_TTGAA
cnt = 58	feature = 609	correl = -0.0462326	descr = N_Gram_GCCTT
cnt = 59	feature = 284	correl = 0.0347119	descr = N_Gram_ATAGG
cnt = 60	feature = 765	correl = 0.0458411	descr = N_Gram_TAGAG
cnt = 61	feature = 311	correl = -0.0253183	descr = N_Gram_ATGGA
cnt = 62	feature = 52	correl = 0.0467491	descr = Position_Specific_Bin_Base_17_Base_A
cnt = 63	feature = 915	correl = 0.0368866	descr = N_Gram_TTGAC
cnt = 64	feature = 740	correl = 0.0220367	descr = N_Gram_TAAAG
cnt = 65	feature = 711	correl = 0.0526348	descr = N_Gram_GTCGC
cnt = 66	feature = 786	correl = 0.0221044	descr = N_Gram_TATTG
cnt = 67	feature = 934	correl = -0.0215004	descr = N_Gram_TTTCG
cnt = 68	feature = 41	correl = 0.103117	descr = Position_Specific_Bin_Base_14_Base_A
cnt = 69	feature = 341	correl = -0.0371897	descr = N_Gram_CACAT
cnt = 70	feature = 29	correl = 0.0751094	descr = Position_Specific_Bin_Base_10_Base_A
cnt = 71	feature = 565	correl = -0.073255	descr = N_Gram_GAGGC
cnt = 72	feature = 384	correl = -0.0225413	descr = N_Gram_CCAAG
cnt = 73	feature = 430	correl = -0.0820678	descr = N_Gram_CCTCG
cnt = 74	feature = 705	correl = 0.0312411	descr = N_Gram_GTCAT
cnt = 75	feature = 490	correl = -0.06787	descr = N_Gram_CGTTC
cnt = 76	feature = 4	correl = -0.025699	descr = Position_Specific_Bin_Base_1_Base_C
cnt = 77	feature = 768	correl = 0.0763828	descr = N_Gram_TAGCT
cnt = 78	feature = 917	correl = 0.0404474	descr = N_Gram_TTGCA
cnt = 79	feature = 462	correl = -0.0671136	descr = N_Gram_CGCGG
cnt = 80	feature = 1	correl = 0.115975	descr = Position_Specific_Bin_Base_0_Base_C
cnt = 81	feature = 680	correl = -0.0696925	descr = N_Gram_GGGGC
cnt = 82	feature = 406	correl = -0.0368185	descr = N_Gram_CCCGG
cnt = 83	feature = 535	correl = 0.0520587	descr = N_Gram_CTTGT
cnt = 84	feature = 21	correl = -0.125311	descr = Position_Specific_Bin_Base_7_Base_C
cnt = 85	feature = 880	correl = 0.069089	descr = N_Gram_TGTGT
cnt = 86	feature = 307	correl = 0.0564554	descr = N_Gram_ATGAG
cnt = 87	feature = 660	correl = -0.027018	descr = N_Gram_GGCCG
cnt = 88	feature = 671	correl = -0.0647601	descr = N_Gram_GGGAA
cnt = 89	feature = 409	correl = -0.0689958	descr = N_Gram_CCCTG
cnt = 90	feature = 545	correl = 0.030455	descr = N_Gram_GAATT
cnt = 91	feature = 593	correl = 0.0347099	descr = N_Gram_GCATT
cnt = 92	feature = 707	correl = -0.0546243	descr = N_Gram_GTCCC
cnt = 93	feature = 850	correl = 0.028196	descr = N_Gram_TGATT
cnt = 94	feature = 396	correl = -0.0214254	descr = N_Gram_CCCAA
cnt = 95	feature = 47	correl = -0.0268652	descr = Position_Specific_Bin_Base_15_Base_T
cnt = 96	feature = 264	correl = -0.0586054	descr = N_Gram_AGGAG
cnt = 97	feature = 687	correl = 0.0273535	descr = N_Gram_GGTAC
cnt = 98	feature = 66	correl = -0.166724	descr = Position_Specific_Bin_Base_20_Base_G
cnt = 99	feature = 723	correl = -0.0844981	descr = N_Gram_GTGGC
cnt = 100	feature = 696	correl = -0.0593672	descr = N_Gram_GGTTG
cnt = 101	feature = 297	correl = 0.0320139	descr = N_Gram_ATCCT
cnt = 102	feature = 288	correl = 0.0380449	descr = N_Gram_ATATG
cnt = 103	feature = 292	correl = 0.045923	descr = N_Gram_ATCAA
cnt = 104	feature = 56	correl = 0.0434344	descr = Position_Specific_Bin_Base_18_Base_A
cnt = 105	feature = 28	correl = 0.0276972	descr = Position_Specific_Bin_Base_9_Base_T
cnt = 106	feature = 303	correl = 0.0489401	descr = N_Gram_ATCTG
cnt = 107	feature = 794	correl = -0.0571914	descr = N_Gram_TCACG
cnt = 108	feature = 294	correl = 0.0624627	descr = N_Gram_ATCCA
cnt = 109	feature = 105	correl = -0.0713483	descr = Fold_of_RNAi_Sequence_Pos_14
cnt = 110	feature = 35	correl = -0.0441961	descr = Position_Specific_Bin_Base_11_Base_G
cnt = 111	feature = 717	correl = 0.0222469	descr = N_Gram_GTGAA
cnt = 112	feature = 423	correl = 0.0676335	descr = N_Gram_CCTA
cnt = 113	feature = 6	correl = -0.0394958	descr = Position_Specific_Bin_Base_2_Base_A
cnt = 114	feature = 260	correl = -0.0315008	descr = N_Gram_AGCGT
cnt = 115	feature = 2	correl = -0.149004	descr = Position_Specific_Bin_Base_0_Base_G
cnt = 116	feature = 679	correl = -0.0558781	descr = N_Gram_GGGGA
cnt = 117	feature = 943	correl = 0.0354029	descr = N_Gram_TTTTG
cnt = 118	feature = 412	correl = -0.0570658	descr = N_Gram_CCGAA
cnt = 119	feature = 240	correl = 0.0710403	descr = N_Gram_ACTAC
cnt = 120	feature = 518	correl = -0.0535952	descr = N_Gram_CTGAG
cnt = 121	feature = 749	correl = 0.0655212	descr = N_Gram_TAATT
cnt = 122	feature = 15	correl = -0.0248418	descr = Position_Specific_Bin_Base_4_Base_G
cnt = 123	feature = 313	correl = -0.0458542	descr = N_Gram_ATGGT
cnt = 124	feature = 501	correl = 0.0721006	descr = N_Gram_CTAGC
cnt = 125	feature = 664	correl = -0.0784959	descr = N_Gram_GGCGG
cnt = 126	feature = 254	correl = -0.0434407	descr = N_Gram_AGATG
cnt = 127	feature = 792	correl = 0.0238105	descr = N_Gram_TCAAG
cnt = 128	feature = 42	correl = -0.032372	descr = Position_Specific_Bin_Base_14_Base_C
cnt = 129	feature = 674	correl = -0.0436008	descr = N_Gram_GGGCA
cnt = 130	feature = 228	correl = -0.0374129	descr = N_Gram_ACGA
cnt = 131	feature = 904	correl = 0.0327375	descr = N_Gram_TTCGC
cnt = 132	feature = 848	correl = 0.0590968	descr = N_Gram_TGATA
cnt = 133	feature = 327	correl = 0.0454373	descr = N_Gram_ATTGT
cnt = 134	feature = 597	correl = -0.0684797	descr = N_Gram_GCCAG
cnt = 135	feature = 770	correl = 0.0311814	descr = N_Gram_TAGT
cnt = 136	feature = 251	correl = -0.0296806	descr = N_Gram_AGAGG
cnt = 137	feature = 812	correl = 0.0256743	descr = N_Gram_TCGA
cnt = 138	feature = 23	correl = 0.0617399	descr = Position_Specific_Bin_Base_7_Base_T
cnt = 139	feature = 40	correl = -0.0300238	descr = Position_Specific_Bin_Base_13_Base_G
cnt = 140	feature = 643	correl = -0.0495624	descr = N_Gram_GGAAG
cnt = 141	feature = 59	correl = 0.0331232	descr = Position_Specific_Bin_Base_18_Base_T
cnt = 142	feature = 334	correl = 0.0770712	descr = N_Gram_CAACA
cnt = 143	feature = 802	correl = 0.0463357	descr = N_Gram_TCCAT
cnt = 144	feature = 33	correl = -0.0370236	descr = Position_Specific_Bin_Base_11_Base_A
cnt = 145	feature = 672	correl = -0.0712699	descr = N_Gram_GGGAG
cnt = 146	feature = 483	correl = -0.0419615	descr = N_Gram_CGTC
cnt = 147	feature = 718	correl = -0.0530371	descr = N_Gram_GTGC
cnt = 148	feature = 809	correl = -0.0345254	descr = N_Gram_TCCTG
cnt = 149	feature = 925	correl = 0.0239669	descr = N_Gram_TTGTC
cnt = 150	feature = 16	correl = 0.0292485	descr = Position_Specific_Bin_Base_4_Base_T
cnt = 151	feature = 17	correl = -0.0698688	descr = Position_Specific_Bin_Base_5_Base_C
cnt = 152	feature = 554	correl = 0.0274279	descr = N_Gram_GACT
cnt = 153	feature = 308	correl = 0.0222204	descr = N_Gram_ATGC
cnt = 154	feature = 681	correl = -0.0474961	descr = N_Gram_GGGGT
cnt = 155	feature = 217	correl = 0.0638831	descr = N_Gram_ACATG
cnt = 156	feature = 658	correl = -0.0849963	descr = N_Gram_GGCCA
cnt = 157	feature = 838	correl = 0.0223697	descr = N_Gram_TCTTG
cnt = 158	feature = 32	correl = 0.0604756	descr = Position_Specific_Bin_Base_10_Base_T
cnt = 159	feature = 10	correl = 0.0264599	descr = Position_Specific_Bin_Base_3_Base_A
cnt = 160	feature = 821	correl = -0.089796	descr = N_Gram_TCGGG
cnt = 161	feature = 942	correl = 0.0258921	descr = N_Gram_TTTTC
cnt = 162	feature = 549	correl = -0.0503747	descr = N_Gram_GACCA
cnt = 163	feature = 899	correl = 0.0384065	descr = N_Gram_TTCAT
cnt = 164	feature = 58	correl = -0.0471093	descr = Position_Specific_Bin_Base_18_Base_G
cnt = 165	feature = 808	correl = -0.0282311	descr = N_Gram_TCCTC
cnt = 166	feature = 676	correl = -0.0685002	descr = N_Gram_GGGCG
cnt = 167	feature = 834	correl = 0.0838988	descr = N_Gram_TCTGC
cnt = 168	feature = 592	correl = 0.0331446	descr = N_Gram_GCATC
cnt = 169	feature = 233	correl = -0.0396127	descr = N_Gram_ACGG
cnt = 170	feature = 404	correl = -0.102458	descr = N_Gram_CCCGA
cnt = 171	feature = 573	correl = -0.0342133	descr = N_Gram_GATGA
cnt = 172	feature = 531	correl = 0.0342276	descr = N_Gram_CTTCT
cnt = 173	feature = 9	correl = -0.132636	descr = Position_Specific_Bin_Base_2_Base_T
cnt = 174	feature = 937	correl = 0.0667574	descr = N_Gram_TTTGA
cnt = 175	feature = 798	correl = 0.0595063	descr = N_Gram_TCATC
cnt = 176	feature = 603	correl = -0.0766338	descr = N_Gram_GCCCT
cnt = 177	feature = 732	correl = -0.0280142	descr = N_Gram_GTTGG
cnt = 178	feature = 358	correl = -0.0331896	descr = N_Gram_CAGCG
cnt = 179	feature = 494	correl = 0.0362264	descr = N_Gram_CTAA
cnt = 180	feature = 634	correl = -0.052814	descr = N_Gram_GCTGC
cnt = 181	feature = 935	correl = 0.0587185	descr = N_Gram_TTTCT
cnt = 182	feature = 665	correl = -0.0635887	descr = N_Gram_GGCGT
cnt = 183	feature = 519	correl = 0.036844	descr = N_Gram_CTGAT
cnt = 184	feature = 478	correl = -0.0492675	descr = N_Gram_CGGT
cnt = 185	feature = 525	correl = 0.0367983	descr = N_Gram_CTGT
cnt = 186	feature = 65	correl = -0.314465	descr = Position_Specific_Bin_Base_20_Base_C
cnt = 187	feature = 256	correl = -0.0492856	descr = N_Gram_AGCC
cnt = 188	feature = 865	correl = -0.0745478	descr = N_Gram_TGGCC
cnt = 189	feature = 929	correl = 0.0494664	descr = N_Gram_TTTA
cnt = 190	feature = 43	correl = -0.150597	descr = Position_Specific_Bin_Base_14_Base_G
cnt = 191	feature = 867	correl = -0.0242382	descr = N_Gram_TGGCT
cnt = 192	feature = 356	correl = -0.0397722	descr = N_Gram_CAGCA
cnt = 193	feature = 927	correl = 0.0500436	descr = N_Gram_TTGTT
cnt = 194	feature = 31	correl = -0.0680806	descr = Position_Specific_Bin_Base_10_Base_G
cnt = 195	feature = 305	correl = 0.0243452	descr = N_Gram_ATGAA
cnt = 196	feature = 837	correl = 0.0416517	descr = N_Gram_TCTTC
cnt = 197	feature = 703	correl = 0.0219135	descr = N_Gram_GTCA
cnt = 198	feature = 649	correl = -0.068136	descr = N_Gram_GGAGG
cnt = 199	feature = 766	correl = 0.0691331	descr = N_Gram_TAGC
cnt = 200	feature = 743	correl = 0.0783267	descr = N_Gram_TAAG
cnt = 201	feature = 206	correl = 0.082947	descr = N_Gram_ACAA
cnt = 202	feature = 536	correl = 0.034074	descr = N_Gram_CTTT
cnt = 203	feature = 716	correl = 0.0246195	descr = N_Gram_GTGA
cnt = 204	feature = 392	correl = -0.0254181	descr = N_Gram_CCAT
cnt = 205	feature = 627	correl = 0.0242534	descr = N_Gram_GCTA
cnt = 206	feature = 69	correl = 0.0957329	descr = Gibbs_of_Target_Sequence__Pos_0_Step_1
cnt = 207	feature = 910	correl = 0.0886276	descr = N_Gram_TTCTG
cnt = 208	feature = 903	correl = 0.0305584	descr = N_Gram_TTCG
cnt = 209	feature = 515	correl = 0.0239029	descr = N_Gram_CTCT
cnt = 210	feature = 590	correl = 0.0316297	descr = N_Gram_GCAT
cnt = 211	feature = 721	correl = -0.102581	descr = N_Gram_GTGG
cnt = 212	feature = 685	correl = 0.0285067	descr = N_Gram_GGTA
cnt = 213	feature = 489	correl = -0.0451464	descr = N_Gram_CGTT
cnt = 214	feature = 73	correl = 0.055138	descr = Gibbs_of_Target_Sequence__Pos_5_Step_1
cnt = 215	feature = 659	correl = -0.118317	descr = N_Gram_GGCCC
cnt = 216	feature = 825	correl = 0.0705032	descr = N_Gram_TCTA
cnt = 217	feature = 773	correl = 0.0735248	descr = N_Gram_TATA
cnt = 218	feature = 876	correl = 0.0407919	descr = N_Gram_TGTC
cnt = 219	feature = 666	correl = -0.0431988	descr = N_Gram_GGCT
cnt = 220	feature = 653	correl = -0.0718658	descr = N_Gram_GGCA
cnt = 221	feature = 751	correl = 0.0475776	descr = N_Gram_TACA
cnt = 222	feature = 367	correl = -0.0277601	descr = N_Gram_CATA
cnt = 223	feature = 612	correl = -0.0716981	descr = N_Gram_GCGC
cnt = 224	feature = 389	correl = -0.0658559	descr = N_Gram_CCAG
cnt = 225	feature = 879	correl = 0.0479098	descr = N_Gram_TGTG
cnt = 226	feature = 436	correl = 0.0336197	descr = N_Gram_CCTT
cnt = 227	feature = 293	correl = 0.0466218	descr = N_Gram_ATCC
cnt = 228	feature = 70	correl = -0.0262017	descr = Gibbs_of_Target_Sequence__Pos_1_Step_1
cnt = 229	feature = 80	correl = 0.0299313	descr = Gibbs_of_Target_Sequence__Pos_12_Step_1
cnt = 230	feature = 76	correl = 0.0868265	descr = Gibbs_of_Target_Sequence__Pos_8_Step_1
cnt = 231	feature = 818	correl = -0.0474904	descr = N_Gram_TCGG
cnt = 232	feature = 572	correl = -0.0516235	descr = N_Gram_GATG
cnt = 233	feature = 595	correl = -0.0541695	descr = N_Gram_GCCA
cnt = 234	feature = 499	correl = 0.0474849	descr = N_Gram_CTAG
cnt = 235	feature = 258	correl = -0.0599502	descr = N_Gram_AGCG
cnt = 236	feature = 678	correl = -0.0914356	descr = N_Gram_GGGG
cnt = 237	feature = 632	correl = -0.0300766	descr = N_Gram_GCTG
cnt = 238	feature = 432	correl = -0.0641635	descr = N_Gram_CCTG
cnt = 239	feature = 403	correl = -0.118682	descr = N_Gram_CCCG
cnt = 240	feature = 530	correl = 0.0230484	descr = N_Gram_CTTC
cnt = 241	feature = 738	correl = 0.0466247	descr = N_Gram_TAAA
cnt = 242	feature = 706	correl = -0.0684849	descr = N_Gram_GTCC
cnt = 243	feature = 83	correl = 0.0950288	descr = Gibbs_of_Target_Sequence__Pos_15_Step_1
cnt = 244	feature = 622	correl = -0.0789832	descr = N_Gram_GCGT
cnt = 245	feature = 71	correl = -0.152	descr = Gibbs_of_Target_Sequence__Pos_2_Step_1
cnt = 246	feature = 79	correl = 0.0592207	descr = Gibbs_of_Target_Sequence__Pos_11_Step_1
cnt = 247	feature = 940	correl = 0.0532314	descr = N_Gram_TTTT
cnt = 248	feature = 482	correl = -0.0344455	descr = N_Gram_CGT
cnt = 249	feature = 81	correl = 0.130389	descr = Gibbs_of_Target_Sequence__Pos_13_Step_1
cnt = 250	feature = 77	correl = 0.103143	descr = Gibbs_of_Target_Sequence__Pos_9_Step_1
cnt = 251	feature = 789	correl = 0.0376256	descr = N_Gram_TCA
cnt = 252	feature = 508	correl = -0.0304837	descr = N_Gram_CTC
cnt = 253	feature = 657	correl = -0.132991	descr = N_Gram_GGCC
cnt = 254	feature = 662	correl = -0.111253	descr = N_Gram_GGCG
cnt = 255	feature = 640	correl = -0.0636014	descr = N_Gram_GGA
cnt = 256	feature = 82	correl = 0.144853	descr = Gibbs_of_Target_Sequence__Pos_14_Step_1
cnt = 257	feature = 78	correl = 0.127807	descr = Gibbs_of_Target_Sequence__Pos_10_Step_1
cnt = 258	feature = 684	correl = -0.0535603	descr = N_Gram_GGT
cnt = 259	feature = 772	correl = 0.133517	descr = N_Gram_TAT
cnt = 260	feature = 493	correl = 0.100781	descr = N_Gram_CTA
cnt = 261	feature = 366	correl = 0.0744898	descr = N_Gram_CAT
cnt = 262	feature = 394	correl = -0.138568	descr = N_Gram_CCC
cnt = 263	feature = 788	correl = 0.0515367	descr = N_Gram_TC
cnt = 264	feature = 669	correl = -0.123415	descr = N_Gram_GGG
cnt = 265	feature = 610	correl = -0.107375	descr = N_Gram_GCG
cnt = 266	feature = 316	correl = 0.11887	descr = N_Gram_ATT
cnt = 267	feature = 884	correl = 0.167019	descr = N_Gram_TT
cnt = 268	feature = 579	correl = -0.140383	descr = N_Gram_GC
cnt = 269	feature = 278	correl = 0.124512	descr = N_Gram_AT
cnt = 270	feature = 68	correl = 0.296357	descr = Gibbs_of_Target_Sequence_
num rows = 2188
num_elements = 592948
..*
optimization finished, #iter = 2447
nu = 0.339970
obj = -59.874619, rho = -0.634496
nSV = 1020, nBSV = 506
num rows = 243
num_elements = 65853
*
optimization finished, #iter = 209
nu = 0.302913
obj = -5.869176, rho = -0.751998
nSV = 123, nBSV = 24
..*
optimization finished, #iter = 2447
nu = 0.339970
obj = -59.874619, rho = -0.634496
nSV = 1020, nBSV = 506
CFS merit scores = 1.26906
CFS merit scores = 1.5306
CFS merit scores = 1.79837
CFS merit scores = 2.0423
CFS merit scores = 2.26248
CFS merit scores = 2.46171
CFS merit scores = 2.64339
CFS merit scores = 2.81145
CFS merit scores = 2.96879
CFS merit scores = 3.11607
CFS merit scores = 3.25463
CFS merit scores = 3.38367
CFS merit scores = 3.50638
CFS merit scores = 3.62201
CFS merit scores = 3.73176
CFS merit scores = 3.83735
CFS merit scores = 3.93845
CFS merit scores = 4.03493
CFS merit scores = 4.12467
CFS merit scores = 4.20858
CFS merit scores = 4.28761
CFS merit scores = 4.36292
CFS merit scores = 4.43514
CFS merit scores = 4.50334
CFS merit scores = 4.56895
CFS merit scores = 4.63217
CFS merit scores = 4.68996
CFS merit scores = 4.74454
CFS merit scores = 4.79733
CFS merit scores = 4.84612
CFS merit scores = 4.89319
CFS merit scores = 4.9382
CFS merit scores = 4.98298
CFS merit scores = 5.02633
CFS merit scores = 5.06639
CFS merit scores = 5.10546
CFS merit scores = 5.14151
CFS merit scores = 5.17361
CFS merit scores = 5.20416
CFS merit scores = 5.23248
CFS merit scores = 5.25879
CFS merit scores = 5.28491
CFS merit scores = 5.31074
CFS merit scores = 5.33561
CFS merit scores = 5.35674
CFS merit scores = 5.37705
CFS merit scores = 5.39695
CFS merit scores = 5.4166
CFS merit scores = 5.43625
CFS merit scores = 5.45533
CFS merit scores = 5.47412
CFS merit scores = 5.49255
CFS merit scores = 5.51015
CFS merit scores = 5.52622
CFS merit scores = 5.54093
CFS merit scores = 5.55416
CFS merit scores = 5.56792
CFS merit scores = 5.58151
CFS merit scores = 5.5946
CFS merit scores = 5.60771
CFS merit scores = 5.62025
CFS merit scores = 5.63297
CFS merit scores = 5.64433
CFS merit scores = 5.65578
CFS merit scores = 5.66663
CFS merit scores = 5.67694
CFS merit scores = 5.68662
CFS merit scores = 5.69612
CFS merit scores = 5.70559
CFS merit scores = 5.71508
CFS merit scores = 5.72346
CFS merit scores = 5.7321
CFS merit scores = 5.74039
CFS merit scores = 5.74886
CFS merit scores = 5.75696
CFS merit scores = 5.7653
CFS merit scores = 5.77337
CFS merit scores = 5.78027
CFS merit scores = 5.78745
CFS merit scores = 5.7948
CFS merit scores = 5.80225
CFS merit scores = 5.80954
CFS merit scores = 5.81561
CFS merit scores = 5.82139
CFS merit scores = 5.82708
CFS merit scores = 5.83294
CFS merit scores = 5.83816
CFS merit scores = 5.84347
CFS merit scores = 5.84914
CFS merit scores = 5.85405
CFS merit scores = 5.85855
CFS merit scores = 5.86341
CFS merit scores = 5.86769
CFS merit scores = 5.87163
CFS merit scores = 5.87525
CFS merit scores = 5.87906
CFS merit scores = 5.88286
CFS merit scores = 5.88699
CFS merit scores = 5.89001
CFS merit scores = 5.89295
CFS merit scores = 5.89601
CFS merit scores = 5.89868
CFS merit scores = 5.9017
CFS merit scores = 5.90423
CFS merit scores = 5.90659
CFS merit scores = 5.90892
CFS merit scores = 5.91125
CFS merit scores = 5.9137
CFS merit scores = 5.91592
CFS merit scores = 5.91801
CFS merit scores = 5.91991
CFS merit scores = 5.92159
CFS merit scores = 5.92347
CFS merit scores = 5.92439
CFS merit scores = 5.92532
CFS merit scores = 5.92598
CFS merit scores = 5.92653
CFS merit scores = 5.92701
CFS merit scores = 5.9278
CFS merit scores = 5.92859
CFS merit scores = 5.92954
CFS merit scores = 5.93064
CFS merit scores = 5.93109
CFS merit scores = 5.93154
CFS merit scores = 5.93183
CFS merit scores = 5.93174
CFS merit scores = 5.93137
CFS merit scores = 5.93114
CFS merit scores = 5.93085
CFS merit scores = 5.93037
CFS merit scores = 5.9299
CFS merit scores = 5.92937
CFS merit scores = 5.9288
CFS merit scores = 5.92799
CFS merit scores = 5.92734
CFS merit scores = 5.92632
CFS merit scores = 5.9252
CFS merit scores = 5.92418
CFS merit scores = 5.92319
CFS merit scores = 5.9223
CFS merit scores = 5.92134
CFS merit scores = 5.92026
CFS merit scores = 5.91912
CFS merit scores = 5.91775
CFS merit scores = 5.91664
CFS merit scores = 5.91558
CFS merit scores = 5.91444
CFS merit scores = 5.9132
CFS merit scores = 5.91172
CFS merit scores = 5.91028
CFS merit scores = 5.9089
CFS merit scores = 5.90697
CFS merit scores = 5.9048
CFS merit scores = 5.90288
CFS merit scores = 5.90095
CFS merit scores = 5.89903
CFS merit scores = 5.89716
CFS merit scores = 5.89422
CFS merit scores = 5.8913
CFS merit scores = 5.88845
CFS merit scores = 5.88584
CFS merit scores = 5.88328
CFS merit scores = 5.88079
CFS merit scores = 5.87804
CFS merit scores = 5.87512
CFS merit scores = 5.87224
CFS merit scores = 5.86927
CFS merit scores = 5.86629
CFS merit scores = 5.86339
CFS merit scores = 5.86052
CFS merit scores = 5.85744
CFS merit scores = 5.85442
CFS merit scores = 5.85162
CFS merit scores = 5.84819
CFS merit scores = 5.84464
CFS merit scores = 5.84121
CFS merit scores = 5.83776
CFS merit scores = 5.83425
CFS merit scores = 5.83056
CFS merit scores = 5.82684
CFS merit scores = 5.82318
CFS merit scores = 5.81941
CFS merit scores = 5.81495
CFS merit scores = 5.81066
CFS merit scores = 5.80659
CFS merit scores = 5.80229
CFS merit scores = 5.79789
CFS merit scores = 5.7936
CFS merit scores = 5.78932
CFS merit scores = 5.78517
CFS merit scores = 5.781
CFS merit scores = 5.7764
CFS merit scores = 5.77183
CFS merit scores = 5.76729
CFS merit scores = 5.76241
CFS merit scores = 5.75767
CFS merit scores = 5.75295
CFS merit scores = 5.74832
CFS merit scores = 5.74387
CFS merit scores = 5.73901
CFS merit scores = 5.7335
CFS merit scores = 5.72815
CFS merit scores = 5.72245
CFS merit scores = 5.71685
CFS merit scores = 5.71114
CFS merit scores = 5.70561
CFS merit scores = 5.69955
CFS merit scores = 5.69331
CFS merit scores = 5.68721
CFS merit scores = 5.68122
CFS merit scores = 5.6751
CFS merit scores = 5.66846
CFS merit scores = 5.66182
CFS merit scores = 5.65518
CFS merit scores = 5.64832
CFS merit scores = 5.64113
CFS merit scores = 5.63366
CFS merit scores = 5.62635
CFS merit scores = 5.61878
CFS merit scores = 5.61074
CFS merit scores = 5.60234
CFS merit scores = 5.59329
CFS merit scores = 5.58386
CFS merit scores = 5.57442
CFS merit scores = 5.56492
CFS merit scores = 5.55472
CFS merit scores = 5.54438
CFS merit scores = 5.53431
CFS merit scores = 5.5243
CFS merit scores = 5.51429
CFS merit scores = 5.50367
CFS merit scores = 5.49321
CFS merit scores = 5.48264
CFS merit scores = 5.47238
CFS merit scores = 5.46209
CFS merit scores = 5.45182
CFS merit scores = 5.44095
CFS merit scores = 5.42974
CFS merit scores = 5.41846
CFS merit scores = 5.40632
CFS merit scores = 5.39396
CFS merit scores = 5.38157
CFS merit scores = 5.36908
CFS merit scores = 5.35509
CFS merit scores = 5.34122
CFS merit scores = 5.32554
CFS merit scores = 5.30977
CFS merit scores = 5.29388
CFS merit scores = 5.27725
CFS merit scores = 5.26023
CFS merit scores = 5.24142
CFS merit scores = 5.22251
cnt = 1	feature = 66	correl = 0.269063	descr = Gibbs_of_Target_Sequence_
cnt = 2	feature = 703	correl = 0.0615456	descr = N_Gram_GTCGT
cnt = 3	feature = 752	correl = -0.0357203	descr = N_Gram_TACGT
cnt = 4	feature = 229	correl = -0.0375609	descr = N_Gram_ACGAC
cnt = 5	feature = 884	correl = -0.040421	descr = N_Gram_TTACC
cnt = 6	feature = 483	correl = -0.022232	descr = N_Gram_CTAAC
cnt = 7	feature = 749	correl = 0.0306888	descr = N_Gram_TACCG
cnt = 8	feature = 739	correl = 0.0320582	descr = N_Gram_TAAGC
cnt = 9	feature = 438	correl = -0.0323005	descr = N_Gram_CGAGT
cnt = 10	feature = 494	correl = 0.0281054	descr = N_Gram_CTATG
cnt = 11	feature = 899	correl = 0.0358779	descr = N_Gram_TTCGC
cnt = 12	feature = 519	correl = 0.0328851	descr = N_Gram_CTTAG
cnt = 13	feature = 705	correl = 0.0424223	descr = N_Gram_GTCTA
cnt = 14	feature = 432	correl = -0.0328284	descr = N_Gram_CGAAT
cnt = 15	feature = 766	correl = 0.0386119	descr = N_Gram_TAGGG
cnt = 16	feature = 436	correl = -0.0415313	descr = N_Gram_CGACG
cnt = 17	feature = 702	correl = 0.060305	descr = N_Gram_GTCGC
cnt = 18	feature = 910	correl = 0.040327	descr = N_Gram_TTGAC
cnt = 19	feature = 554	correl = -0.0373336	descr = N_Gram_GAGAT
cnt = 20	feature = 772	correl = 0.0314875	descr = N_Gram_TATAC
cnt = 21	feature = 553	correl = 0.0336224	descr = N_Gram_GAGAA
cnt = 22	feature = 914	correl = 0.0357462	descr = N_Gram_TTGCG
cnt = 23	feature = 796	correl = -0.0223042	descr = N_Gram_TCCGA
cnt = 24	feature = 857	correl = 0.0295216	descr = N_Gram_TGGAC
cnt = 25	feature = 612	correl = -0.0493191	descr = N_Gram_GCGGT
cnt = 26	feature = 759	correl = 0.0573345	descr = N_Gram_TAGAC
cnt = 27	feature = 583	correl = -0.0400772	descr = N_Gram_GCATA
cnt = 28	feature = 311	correl = -0.0251014	descr = N_Gram_ATTAA
cnt = 29	feature = 539	correl = 0.0482697	descr = N_Gram_GAATA
cnt = 30	feature = 264	correl = 0.0317756	descr = N_Gram_AGGGG
cnt = 31	feature = 718	correl = 0.030938	descr = N_Gram_GTGTA
cnt = 32	feature = 452	correl = -0.0568818	descr = N_Gram_CGCGT
cnt = 33	feature = 773	correl = 0.0365127	descr = N_Gram_TATAG
cnt = 34	feature = 860	correl = -0.0763132	descr = N_Gram_TGGCG
cnt = 35	feature = 228	correl = -0.042296	descr = N_Gram_ACGAA
cnt = 36	feature = 620	correl = 0.0553425	descr = N_Gram_GCTCT
cnt = 37	feature = 788	correl = -0.0380561	descr = N_Gram_TCAGA
cnt = 38	feature = 592	correl = -0.0874701	descr = N_Gram_GCCCG
cnt = 39	feature = 303	correl = 0.024049	descr = N_Gram_ATGCA
cnt = 40	feature = 260	correl = -0.028311	descr = N_Gram_AGGCA
cnt = 41	feature = 671	correl = 0.0528192	descr = N_Gram_GGTAA
cnt = 42	feature = 531	correl = -0.0216293	descr = N_Gram_GAAAG
cnt = 43	feature = 672	correl = 0.0282457	descr = N_Gram_GGTAC
cnt = 44	feature = 645	correl = -0.0766553	descr = N_Gram_GGCCA
cnt = 45	feature = 659	correl = -0.0544737	descr = N_Gram_GGGCA
cnt = 46	feature = 206	correl = 0.0583651	descr = N_Gram_ACAAA
cnt = 47	feature = 632	correl = 0.0277723	descr = N_Gram_GGACA
cnt = 48	feature = 404	correl = -0.0674243	descr = N_Gram_CCGAT
cnt = 49	feature = 490	correl = 0.058939	descr = N_Gram_CTAGC
cnt = 50	feature = 294	correl = 0.0302793	descr = N_Gram_ATCGA
cnt = 51	feature = 423	correl = -0.0594841	descr = N_Gram_CCTGC
cnt = 52	feature = 755	correl = 0.0442694	descr = N_Gram_TACTG
cnt = 53	feature = 32	correl = -0.0429348	descr = Position_Specific_Bin_Base_11_Base_G
cnt = 54	feature = 16	correl = -0.0363219	descr = Position_Specific_Bin_Base_6_Base_C
cnt = 55	feature = 723	correl = 0.0242967	descr = N_Gram_GTTCG
cnt = 56	feature = 578	correl = -0.0465076	descr = N_Gram_GCACC
cnt = 57	feature = 4	correl = -0.0989067	descr = Position_Specific_Bin_Base_1_Base_G
cnt = 58	feature = 765	correl = 0.0279371	descr = N_Gram_TAGGC
cnt = 59	feature = 768	correl = 0.0452054	descr = N_Gram_TAGTG
cnt = 60	feature = 590	correl = -0.0787345	descr = N_Gram_GCCCA
cnt = 61	feature = 751	correl = -0.0305078	descr = N_Gram_TACG
cnt = 62	feature = 725	correl = -0.036576	descr = N_Gram_GTTGG
cnt = 63	feature = 915	correl = 0.0223257	descr = N_Gram_TTGCT
cnt = 64	feature = 284	correl = 0.0304308	descr = N_Gram_ATATG
cnt = 65	feature = 35	correl = -0.0281148	descr = Position_Specific_Bin_Base_12_Base_C
cnt = 66	feature = 292	correl = 0.0245719	descr = N_Gram_ATCCT
cnt = 67	feature = 21	correl = 0.0370049	descr = Position_Specific_Bin_Base_8_Base_A
cnt = 68	feature = 367	correl = 0.0283966	descr = N_Gram_CATGT
cnt = 69	feature = 806	correl = 0.0228636	descr = N_Gram_TCGCC
cnt = 70	feature = 909	correl = 0.0509812	descr = N_Gram_TTGAA
cnt = 71	feature = 392	correl = -0.0364186	descr = N_Gram_CCCCT
cnt = 72	feature = 536	correl = -0.0342264	descr = N_Gram_GAAGC
cnt = 73	feature = 657	correl = -0.0615164	descr = N_Gram_GGGAG
cnt = 74	feature = 711	correl = -0.0388454	descr = N_Gram_GTGCG
cnt = 75	feature = 258	correl = 0.0358429	descr = N_Gram_AGCTT
cnt = 76	feature = 6	correl = 0.0358121	descr = Position_Specific_Bin_Base_2_Base_C
cnt = 77	feature = 525	correl = 0.0481221	descr = N_Gram_CTTGT
cnt = 78	feature = 808	correl = 0.0436756	descr = N_Gram_TCGCT
cnt = 79	feature = 687	correl = 0.0275186	descr = N_Gram_GTAAG
cnt = 80	feature = 52	correl = -0.0600576	descr = Position_Specific_Bin_Base_17_Base_G
cnt = 81	feature = 46	correl = -0.0392544	descr = Position_Specific_Bin_Base_15_Base_T
cnt = 82	feature = 58	correl = 0.178008	descr = Position_Specific_Bin_Base_19_Base_A
cnt = 83	feature = 535	correl = -0.0467934	descr = N_Gram_GAAGA
cnt = 84	feature = 2	correl = -0.131046	descr = Position_Specific_Bin_Base_0_Base_G
cnt = 85	feature = 786	correl = 0.0304417	descr = N_Gram_TCACC
cnt = 86	feature = 334	correl = 0.0281661	descr = N_Gram_CACAG
cnt = 87	feature = 904	correl = 0.0449649	descr = N_Gram_TTCTC
cnt = 88	feature = 41	correl = -0.0326769	descr = Position_Specific_Bin_Base_14_Base_C
cnt = 89	feature = 813	correl = 0.0954929	descr = N_Gram_TCGTG
cnt = 90	feature = 406	correl = -0.0411399	descr = N_Gram_CCGCA
cnt = 91	feature = 403	correl = -0.0215648	descr = N_Gram_CCGAG
cnt = 92	feature = 64	correl = -0.178266	descr = Position_Specific_Bin_Base_20_Base_G
cnt = 93	feature = 714	correl = -0.0845509	descr = N_Gram_GTGGC
cnt = 94	feature = 231	correl = -0.0278581	descr = N_Gram_ACGG
cnt = 95	feature = 848	correl = -0.036566	descr = N_Gram_TGCCG
cnt = 96	feature = 335	correl = -0.0225012	descr = N_Gram_CACAT
cnt = 97	feature = 105	correl = -0.0264646	descr = Fold_of_RNAi_Sequence_Pos_19
cnt = 98	feature = 14	correl = 0.0622375	descr = Position_Specific_Bin_Base_5_Base_T
cnt = 99	feature = 502	correl = 0.0313357	descr = N_Gram_CTCTA
cnt = 100	feature = 478	correl = -0.068221	descr = N_Gram_CGTTC
cnt = 101	feature = 798	correl = 0.0772501	descr = N_Gram_TCCTA
cnt = 102	feature = 366	correl = -0.0384779	descr = N_Gram_CATGG
cnt = 103	feature = 934	correl = 0.0274647	descr = N_Gram_TTTTG
cnt = 104	feature = 56	correl = -0.0409098	descr = Position_Specific_Bin_Base_18_Base_G
cnt = 105	feature = 256	correl = -0.0411751	descr = N_Gram_AGCGG
cnt = 106	feature = 631	correl = 0.0371057	descr = N_Gram_GGAAT
cnt = 107	feature = 593	correl = -0.0767287	descr = N_Gram_GCCCT
cnt = 108	feature = 649	correl = -0.086043	descr = N_Gram_GGCGG
cnt = 109	feature = 676	correl = -0.0244916	descr = N_Gram_GGTCT
cnt = 110	feature = 838	correl = 0.0521338	descr = N_Gram_TGATA
cnt = 111	feature = 871	correl = 0.0318175	descr = N_Gram_TGTC
cnt = 112	feature = 825	correl = 0.0521461	descr = N_Gram_TCTGG
cnt = 113	feature = 307	correl = -0.0332439	descr = N_Gram_ATGGG
cnt = 114	feature = 774	correl = 0.05219	descr = N_Gram_TATC
cnt = 115	feature = 721	correl = -0.0336784	descr = N_Gram_GTTA
cnt = 116	feature = 726	correl = -0.0264955	descr = N_Gram_GTTGT
cnt = 117	feature = 499	correl = -0.0516572	descr = N_Gram_CTCGG
cnt = 118	feature = 11	correl = 0.0828221	descr = Position_Specific_Bin_Base_4_Base_A
cnt = 119	feature = 31	correl = -0.0337109	descr = Position_Specific_Bin_Base_11_Base_C
cnt = 120	feature = 634	correl = 0.0373567	descr = N_Gram_GGACT
cnt = 121	feature = 15	correl = 0.0232815	descr = Position_Specific_Bin_Base_6_Base_A
cnt = 122	feature = 251	correl = -0.049925	descr = N_Gram_AGATG
cnt = 123	feature = 818	correl = 0.0331207	descr = N_Gram_TCTAT
cnt = 124	feature = 674	correl = 0.0287207	descr = N_Gram_GGTCA
cnt = 125	feature = 560	correl = 0.0307647	descr = N_Gram_GAGT
cnt = 126	feature = 675	correl = -0.0830346	descr = N_Gram_GGTCC
cnt = 127	feature = 664	correl = -0.0704033	descr = N_Gram_GGGGC
cnt = 128	feature = 240	correl = 0.07055	descr = N_Gram_ACTGA
cnt = 129	feature = 716	correl = -0.0304433	descr = N_Gram_GTGGT
cnt = 130	feature = 708	correl = 0.0302877	descr = N_Gram_GTGAA
cnt = 131	feature = 794	correl = -0.0352329	descr = N_Gram_TCCCC
cnt = 132	feature = 740	correl = 0.0483461	descr = N_Gram_TAAGG
cnt = 133	feature = 47	correl = 0.0692978	descr = Position_Specific_Bin_Base_16_Base_A
cnt = 134	feature = 859	correl = -0.0470241	descr = N_Gram_TGGCC
cnt = 135	feature = 29	correl = 0.051879	descr = Position_Specific_Bin_Base_10_Base_T
cnt = 136	feature = 51	correl = 0.0238451	descr = Position_Specific_Bin_Base_17_Base_A
cnt = 137	feature = 660	correl = -0.0924826	descr = N_Gram_GGGCC
cnt = 138	feature = 738	correl = 0.0448696	descr = N_Gram_TAAGA
cnt = 139	feature = 579	correl = -0.0299787	descr = N_Gram_GCACG
cnt = 140	feature = 277	correl = 0.0291037	descr = N_Gram_ATACC
cnt = 141	feature = 799	correl = -0.023119	descr = N_Gram_TCCTC
cnt = 142	feature = 767	correl = 0.032939	descr = N_Gram_TAGT
cnt = 143	feature = 565	correl = -0.0477365	descr = N_Gram_GATGA
cnt = 144	feature = 1	correl = 0.108951	descr = Position_Specific_Bin_Base_0_Base_C
cnt = 145	feature = 461	correl = -0.0340151	descr = N_Gram_CGGCT
cnt = 146	feature = 792	correl = 0.0383018	descr = N_Gram_TCCAT
cnt = 147	feature = 214	correl = 0.0534925	descr = N_Gram_ACATC
cnt = 148	feature = 60	correl = -0.12104	descr = Position_Specific_Bin_Base_19_Base_G
cnt = 149	feature = 40	correl = 0.100553	descr = Position_Specific_Bin_Base_14_Base_A
cnt = 150	feature = 540	correl = 0.0436862	descr = N_Gram_GAATT
cnt = 151	feature = 10	correl = -0.0988791	descr = Position_Specific_Bin_Base_3_Base_T
cnt = 152	feature = 482	correl = 0.0314082	descr = N_Gram_CTAA
cnt = 153	feature = 878	correl = 0.0602261	descr = N_Gram_TGTTT
cnt = 154	feature = 665	correl = -0.0477275	descr = N_Gram_GGGGT
cnt = 155	feature = 308	correl = -0.0596461	descr = N_Gram_ATGGT
cnt = 156	feature = 852	correl = -0.038562	descr = N_Gram_TGCGG
cnt = 157	feature = 8	correl = -0.128634	descr = Position_Specific_Bin_Base_2_Base_T
cnt = 158	feature = 929	correl = 0.0672933	descr = N_Gram_TTTGA
cnt = 159	feature = 449	correl = -0.0790805	descr = N_Gram_CGCG
cnt = 160	feature = 17	correl = 0.021539	descr = Position_Specific_Bin_Base_6_Base_G
cnt = 161	feature = 679	correl = -0.0572812	descr = N_Gram_GGTGC
cnt = 162	feature = 653	correl = -0.0267822	descr = N_Gram_GGCTT
cnt = 163	feature = 753	correl = 0.0509136	descr = N_Gram_TACT
cnt = 164	feature = 597	correl = -0.0454353	descr = N_Gram_GCCT
cnt = 165	feature = 916	correl = 0.0481604	descr = N_Gram_TTGGA
cnt = 166	feature = 233	correl = -0.0351332	descr = N_Gram_ACGT
cnt = 167	feature = 33	correl = 0.120783	descr = Position_Specific_Bin_Base_11_Base_T
cnt = 168	feature = 59	correl = -0.11964	descr = Position_Specific_Bin_Base_19_Base_C
cnt = 169	feature = 42	correl = -0.14531	descr = Position_Specific_Bin_Base_14_Base_G
cnt = 170	feature = 701	correl = 0.0429804	descr = N_Gram_GTCG
cnt = 171	feature = 643	correl = -0.0400765	descr = N_Gram_GGCAG
cnt = 172	feature = 293	correl = 0.0499896	descr = N_Gram_ATCG
cnt = 173	feature = 717	correl = 0.0269038	descr = N_Gram_GTGT
cnt = 174	feature = 613	correl = -0.0663165	descr = N_Gram_GCGT
cnt = 175	feature = 28	correl = -0.0530427	descr = Position_Specific_Bin_Base_10_Base_G
cnt = 176	feature = 430	correl = -0.0621223	descr = N_Gram_CGAA
cnt = 177	feature = 927	correl = 0.0467442	descr = N_Gram_TTTCT
cnt = 178	feature = 310	correl = 0.0585599	descr = N_Gram_ATTA
cnt = 179	feature = 23	correl = 0.0608711	descr = Position_Specific_Bin_Base_8_Base_T
cnt = 180	feature = 704	correl = 0.0221769	descr = N_Gram_GTCT
cnt = 181	feature = 655	correl = -0.0715836	descr = N_Gram_GGGA
cnt = 182	feature = 865	correl = -0.0255245	descr = N_Gram_TGGTG
cnt = 183	feature = 394	correl = -0.0988263	descr = N_Gram_CCCGA
cnt = 184	feature = 358	correl = -0.0290682	descr = N_Gram_CATA
cnt = 185	feature = 515	correl = 0.0500185	descr = N_Gram_CTGT
cnt = 186	feature = 834	correl = 0.0417058	descr = N_Gram_TGAAG
cnt = 187	feature = 43	correl = 0.0764463	descr = Position_Specific_Bin_Base_14_Base_T
cnt = 188	feature = 288	correl = 0.0379406	descr = N_Gram_ATCC
cnt = 189	feature = 297	correl = 0.0558173	descr = N_Gram_ATCT
cnt = 190	feature = 316	correl = 0.098624	descr = N_Gram_ATTCT
cnt = 191	feature = 610	correl = -0.0874832	descr = N_Gram_GCGGC
cnt = 192	feature = 864	correl = -0.0639342	descr = N_Gram_TGGGG
cnt = 193	feature = 681	correl = -0.0421881	descr = N_Gram_GGTT
cnt = 194	feature = 646	correl = -0.100394	descr = N_Gram_GGCCC
cnt = 195	feature = 526	correl = 0.0319992	descr = N_Gram_CTTT
cnt = 196	feature = 812	correl = 0.049568	descr = N_Gram_TCGT
cnt = 197	feature = 409	correl = -0.0325953	descr = N_Gram_CCGG
cnt = 198	feature = 501	correl = 0.0347217	descr = N_Gram_CTCT
cnt = 199	feature = 707	correl = 0.0274442	descr = N_Gram_GTGA
cnt = 200	feature = 603	correl = -0.0719225	descr = N_Gram_GCGC
cnt = 201	feature = 867	correl = 0.0571181	descr = N_Gram_TGTA
cnt = 202	feature = 530	correl = -0.0240252	descr = N_Gram_GAAA
cnt = 203	feature = 348	correl = -0.0333134	descr = N_Gram_CAGC
cnt = 204	feature = 770	correl = 0.073316	descr = N_Gram_TATA
cnt = 205	feature = 396	correl = -0.0663415	descr = N_Gram_CCCT
cnt = 206	feature = 837	correl = 0.0293079	descr = N_Gram_TGAT
cnt = 207	feature = 336	correl = -0.0303814	descr = N_Gram_CACC
cnt = 208	feature = 680	correl = -0.110398	descr = N_Gram_GGTGG
cnt = 209	feature = 819	correl = 0.0627403	descr = N_Gram_TCTC
cnt = 210	feature = 917	correl = 0.0789745	descr = N_Gram_TTGT
cnt = 211	feature = 278	correl = 0.0425579	descr = N_Gram_ATAG
cnt = 212	feature = 641	correl = -0.0697207	descr = N_Gram_GGCA
cnt = 213	feature = 815	correl = 0.0554438	descr = N_Gram_TCTA
cnt = 214	feature = 314	correl = 0.0794414	descr = N_Gram_ATTC
cnt = 215	feature = 305	correl = -0.0571582	descr = N_Gram_ATGG
cnt = 216	feature = 696	correl = -0.0878383	descr = N_Gram_GTCC
cnt = 217	feature = 925	correl = 0.0549777	descr = N_Gram_TTTC
cnt = 218	feature = 462	correl = -0.0848855	descr = N_Gram_CGGG
cnt = 219	feature = 580	correl = -0.0357849	descr = N_Gram_GCAG
cnt = 220	feature = 82	correl = 0.0908647	descr = Gibbs_of_Target_Sequence__Pos_17_Step_1
cnt = 221	feature = 70	correl = 0.0974435	descr = Gibbs_of_Target_Sequence__Pos_4_Step_1
cnt = 222	feature = 743	correl = 0.0561012	descr = N_Gram_TAC
cnt = 223	feature = 826	correl = 0.0786965	descr = N_Gram_TCTT
cnt = 224	feature = 876	correl = 0.075099	descr = N_Gram_TGTT
cnt = 225	feature = 73	correl = 0.14357	descr = Gibbs_of_Target_Sequence__Pos_7_Step_1
cnt = 226	feature = 658	correl = -0.120309	descr = N_Gram_GGGC
cnt = 227	feature = 71	correl = 0.0569771	descr = Gibbs_of_Target_Sequence__Pos_5_Step_1
cnt = 228	feature = 802	correl = 0.0359057	descr = N_Gram_TCG
cnt = 229	feature = 78	correl = 0.123291	descr = Gibbs_of_Target_Sequence__Pos_13_Step_1
cnt = 230	feature = 662	correl = -0.0803188	descr = N_Gram_GGGG
cnt = 231	feature = 83	correl = 0.191507	descr = Gibbs_of_Target_Sequence__Pos_18_Step_1
cnt = 232	feature = 81	correl = 0.108369	descr = Gibbs_of_Target_Sequence__Pos_16_Step_1
cnt = 233	feature = 286	correl = 0.0523711	descr = N_Gram_ATC
cnt = 234	feature = 666	correl = -0.0665317	descr = N_Gram_GGGT
cnt = 235	feature = 77	correl = 0.0449207	descr = Gibbs_of_Target_Sequence__Pos_11_Step_1
cnt = 236	feature = 627	correl = -0.0527193	descr = N_Gram_GGA
cnt = 237	feature = 80	correl = 0.0943335	descr = Gibbs_of_Target_Sequence__Pos_15_Step_1
cnt = 238	feature = 677	correl = -0.0911569	descr = N_Gram_GGTG
cnt = 239	feature = 72	correl = 0.098718	descr = Gibbs_of_Target_Sequence__Pos_6_Step_1
cnt = 240	feature = 412	correl = -0.0364196	descr = N_Gram_CCT
cnt = 241	feature = 79	correl = 0.137209	descr = Gibbs_of_Target_Sequence__Pos_14_Step_1
cnt = 242	feature = 76	correl = 0.123093	descr = Gibbs_of_Target_Sequence__Pos_10_Step_1
cnt = 243	feature = 384	correl = -0.137294	descr = N_Gram_CCC
cnt = 244	feature = 706	correl = -0.0261667	descr = N_Gram_GTG
cnt = 245	feature = 732	correl = 0.0581905	descr = N_Gram_TAA
cnt = 246	feature = 856	correl = -0.0513591	descr = N_Gram_TGG
cnt = 247	feature = 600	correl = -0.101869	descr = N_Gram_GCG
cnt = 248	feature = 586	correl = -0.125961	descr = N_Gram_GCC
cnt = 249	feature = 669	correl = -0.061428	descr = N_Gram_GGT
cnt = 250	feature = 879	correl = 0.15646	descr = N_Gram_TT
cnt = 251	feature = 654	correl = -0.12725	descr = N_Gram_GGG
cnt = 252	feature = 640	correl = -0.163394	descr = N_Gram_GGC
num rows = 2188
num_elements = 553564
..*
optimization finished, #iter = 2405
nu = 0.360360
obj = -64.232996, rho = -0.710063
nSV = 1057, nBSV = 556
num rows = 243
num_elements = 61479
*
optimization finished, #iter = 193
nu = 0.262425
obj = -5.358842, rho = -0.600135
nSV = 117, nBSV = 24
..*
optimization finished, #iter = 2405
nu = 0.360360
obj = -64.232996, rho = -0.710063
nSV = 1057, nBSV = 556
CFS merit scores = 1.43086
CFS merit scores = 1.61174
CFS merit scores = 1.85327
CFS merit scores = 2.07781
CFS merit scores = 2.2792
CFS merit scores = 2.46366
CFS merit scores = 2.63472
CFS merit scores = 2.79444
CFS merit scores = 2.94158
CFS merit scores = 3.07849
CFS merit scores = 3.20575
CFS merit scores = 3.32469
CFS merit scores = 3.43821
CFS merit scores = 3.54631
CFS merit scores = 3.64862
CFS merit scores = 3.74685
CFS merit scores = 3.84022
CFS merit scores = 3.92974
CFS merit scores = 4.01504
CFS merit scores = 4.09671
CFS merit scores = 4.17316
CFS merit scores = 4.24577
CFS merit scores = 4.31544
CFS merit scores = 4.3831
CFS merit scores = 4.44774
CFS merit scores = 4.50602
CFS merit scores = 4.56183
CFS merit scores = 4.61482
CFS merit scores = 4.66527
CFS merit scores = 4.71329
CFS merit scores = 4.76025
CFS merit scores = 4.80662
CFS merit scores = 4.85099
CFS merit scores = 4.89303
CFS merit scores = 4.93348
CFS merit scores = 4.97291
CFS merit scores = 5.0111
CFS merit scores = 5.04673
CFS merit scores = 5.08235
CFS merit scores = 5.117
CFS merit scores = 5.15058
CFS merit scores = 5.18117
CFS merit scores = 5.21131
CFS merit scores = 5.2399
CFS merit scores = 5.267
CFS merit scores = 5.2936
CFS merit scores = 5.31995
CFS merit scores = 5.34506
CFS merit scores = 5.36955
CFS merit scores = 5.39196
CFS merit scores = 5.41269
CFS merit scores = 5.43287
CFS merit scores = 5.45311
CFS merit scores = 5.47083
CFS merit scores = 5.48735
CFS merit scores = 5.50361
CFS merit scores = 5.51958
CFS merit scores = 5.53504
CFS merit scores = 5.54981
CFS merit scores = 5.56423
CFS merit scores = 5.57859
CFS merit scores = 5.59225
CFS merit scores = 5.60558
CFS merit scores = 5.61885
CFS merit scores = 5.6321
CFS merit scores = 5.64341
CFS merit scores = 5.65473
CFS merit scores = 5.66577
CFS merit scores = 5.67674
CFS merit scores = 5.68697
CFS merit scores = 5.69651
CFS merit scores = 5.706
CFS merit scores = 5.7155
CFS merit scores = 5.72501
CFS merit scores = 5.73375
CFS merit scores = 5.74241
CFS merit scores = 5.75138
CFS merit scores = 5.76007
CFS merit scores = 5.76883
CFS merit scores = 5.77733
CFS merit scores = 5.78553
CFS merit scores = 5.79323
CFS merit scores = 5.80085
CFS merit scores = 5.80832
CFS merit scores = 5.81508
CFS merit scores = 5.82204
CFS merit scores = 5.82894
CFS merit scores = 5.83527
CFS merit scores = 5.84158
CFS merit scores = 5.84791
CFS merit scores = 5.85371
CFS merit scores = 5.85929
CFS merit scores = 5.86491
CFS merit scores = 5.87084
CFS merit scores = 5.87561
CFS merit scores = 5.8796
CFS merit scores = 5.88364
CFS merit scores = 5.88758
CFS merit scores = 5.89108
CFS merit scores = 5.8943
CFS merit scores = 5.89752
CFS merit scores = 5.90074
CFS merit scores = 5.90379
CFS merit scores = 5.90612
CFS merit scores = 5.90827
CFS merit scores = 5.91046
CFS merit scores = 5.91244
CFS merit scores = 5.9146
CFS merit scores = 5.91642
CFS merit scores = 5.91832
CFS merit scores = 5.92037
CFS merit scores = 5.92213
CFS merit scores = 5.9239
CFS merit scores = 5.92531
CFS merit scores = 5.92684
CFS merit scores = 5.92796
CFS merit scores = 5.92894
CFS merit scores = 5.92973
CFS merit scores = 5.9307
CFS merit scores = 5.93187
CFS merit scores = 5.93227
CFS merit scores = 5.93302
CFS merit scores = 5.93376
CFS merit scores = 5.93406
CFS merit scores = 5.93458
CFS merit scores = 5.93531
CFS merit scores = 5.93537
CFS merit scores = 5.93553
CFS merit scores = 5.93564
CFS merit scores = 5.93571
CFS merit scores = 5.9359
CFS merit scores = 5.93594
CFS merit scores = 5.93575
CFS merit scores = 5.93553
CFS merit scores = 5.93554
CFS merit scores = 5.93508
CFS merit scores = 5.93454
CFS merit scores = 5.93396
CFS merit scores = 5.93352
CFS merit scores = 5.9332
CFS merit scores = 5.93273
CFS merit scores = 5.93222
CFS merit scores = 5.93079
CFS merit scores = 5.92943
CFS merit scores = 5.92809
CFS merit scores = 5.92667
CFS merit scores = 5.92518
CFS merit scores = 5.92382
CFS merit scores = 5.92255
CFS merit scores = 5.92136
CFS merit scores = 5.92016
CFS merit scores = 5.91871
CFS merit scores = 5.9169
CFS merit scores = 5.91509
CFS merit scores = 5.91345
CFS merit scores = 5.91176
CFS merit scores = 5.90962
CFS merit scores = 5.90759
CFS merit scores = 5.90557
CFS merit scores = 5.90369
CFS merit scores = 5.90155
CFS merit scores = 5.89909
CFS merit scores = 5.89668
CFS merit scores = 5.89444
CFS merit scores = 5.89225
CFS merit scores = 5.8898
CFS merit scores = 5.88719
CFS merit scores = 5.88441
CFS merit scores = 5.88102
CFS merit scores = 5.87776
CFS merit scores = 5.8739
CFS merit scores = 5.87016
CFS merit scores = 5.86663
CFS merit scores = 5.86319
CFS merit scores = 5.85986
CFS merit scores = 5.85654
CFS merit scores = 5.85335
CFS merit scores = 5.84991
CFS merit scores = 5.84651
CFS merit scores = 5.84303
CFS merit scores = 5.83966
CFS merit scores = 5.83633
CFS merit scores = 5.83287
CFS merit scores = 5.82928
CFS merit scores = 5.82562
CFS merit scores = 5.82206
CFS merit scores = 5.81799
CFS merit scores = 5.81409
CFS merit scores = 5.8101
CFS merit scores = 5.80624
CFS merit scores = 5.80215
CFS merit scores = 5.79775
CFS merit scores = 5.79327
CFS merit scores = 5.7889
CFS merit scores = 5.78414
CFS merit scores = 5.77947
CFS merit scores = 5.7746
CFS merit scores = 5.76961
CFS merit scores = 5.76429
CFS merit scores = 5.75911
CFS merit scores = 5.75392
CFS merit scores = 5.74873
CFS merit scores = 5.74357
CFS merit scores = 5.73839
CFS merit scores = 5.73282
CFS merit scores = 5.72725
CFS merit scores = 5.72146
CFS merit scores = 5.71576
CFS merit scores = 5.70947
CFS merit scores = 5.70309
CFS merit scores = 5.69659
CFS merit scores = 5.69022
CFS merit scores = 5.68385
CFS merit scores = 5.67746
CFS merit scores = 5.67083
CFS merit scores = 5.66413
CFS merit scores = 5.65741
CFS merit scores = 5.6508
CFS merit scores = 5.64392
CFS merit scores = 5.63662
CFS merit scores = 5.62941
CFS merit scores = 5.62225
CFS merit scores = 5.61504
CFS merit scores = 5.60757
CFS merit scores = 5.60026
CFS merit scores = 5.59275
CFS merit scores = 5.5853
CFS merit scores = 5.5779
CFS merit scores = 5.57051
CFS merit scores = 5.56335
CFS merit scores = 5.55586
CFS merit scores = 5.54783
CFS merit scores = 5.53914
CFS merit scores = 5.53037
CFS merit scores = 5.52152
CFS merit scores = 5.5125
CFS merit scores = 5.50363
CFS merit scores = 5.4939
CFS merit scores = 5.48369
CFS merit scores = 5.47343
CFS merit scores = 5.46301
CFS merit scores = 5.45255
CFS merit scores = 5.44161
CFS merit scores = 5.4304
CFS merit scores = 5.41923
CFS merit scores = 5.40817
CFS merit scores = 5.39615
CFS merit scores = 5.38425
CFS merit scores = 5.36945
CFS merit scores = 5.35396
CFS merit scores = 5.33814
CFS merit scores = 5.32256
CFS merit scores = 5.30629
CFS merit scores = 5.29026
CFS merit scores = 5.2689
CFS merit scores = 5.24477
CFS merit scores = 5.2189
cnt = 1	feature = 80	correl = 0.430862	descr = Gibbs_of_Target_Sequence__Pos_20_Step_1
cnt = 2	feature = 1	correl = -0.133802	descr = Position_Specific_Bin_Base_0_Base_G
cnt = 3	feature = 4	correl = -0.101252	descr = Position_Specific_Bin_Base_1_Base_G
cnt = 4	feature = 206	correl = -0.0280486	descr = N_Gram_ACCA
cnt = 5	feature = 286	correl = 0.0433919	descr = N_Gram_ATCTG
cnt = 6	feature = 743	correl = -0.0323264	descr = N_Gram_TACG
cnt = 7	feature = 560	correl = 0.0284489	descr = N_Gram_GATTA
cnt = 8	feature = 680	correl = -0.0297985	descr = N_Gram_GTAAT
cnt = 9	feature = 884	correl = 0.0300207	descr = N_Gram_TTATA
cnt = 10	feature = 258	correl = 0.0970899	descr = N_Gram_AGTCG
cnt = 11	feature = 732	correl = 0.0261495	descr = N_Gram_TAAGC
cnt = 12	feature = 473	correl = 0.0647375	descr = N_Gram_CTAAG
cnt = 13	feature = 283	correl = 0.0318871	descr = N_Gram_ATCGC
cnt = 14	feature = 813	correl = 0.0324741	descr = N_Gram_TCTAT
cnt = 15	feature = 214	correl = -0.0398644	descr = N_Gram_ACGAC
cnt = 16	feature = 582	correl = -0.0654074	descr = N_Gram_GCCCC
cnt = 17	feature = 681	correl = 0.0324777	descr = N_Gram_GTACC
cnt = 18	feature = 770	correl = 0.0516154	descr = N_Gram_TATGA
cnt = 19	feature = 583	correl = -0.0679373	descr = N_Gram_GCCCG
cnt = 20	feature = 654	correl = -0.0794294	descr = N_Gram_GGGCG
cnt = 21	feature = 232	correl = 0.0500818	descr = N_Gram_AGAAT
cnt = 22	feature = 876	correl = 0.0250838	descr = N_Gram_TTACA
cnt = 23	feature = 278	correl = -0.0338617	descr = N_Gram_ATCCC
cnt = 24	feature = 240	correl = -0.0247819	descr = N_Gram_AGCAA
cnt = 25	feature = 660	correl = -0.0285733	descr = N_Gram_GGGTC
cnt = 26	feature = 612	correl = -0.0350659	descr = N_Gram_GCTGA
cnt = 27	feature = 849	correl = 0.0377437	descr = N_Gram_TGCTT
cnt = 28	feature = 540	correl = -0.0392255	descr = N_Gram_GAGAT
cnt = 29	feature = 798	correl = 0.0221681	descr = N_Gram_TCGAG
cnt = 30	feature = 903	correl = 0.0420939	descr = N_Gram_TTGGA
cnt = 31	feature = 589	correl = 0.0519615	descr = N_Gram_GCCTA
cnt = 32	feature = 403	correl = 0.0222623	descr = N_Gram_CCGTA
cnt = 33	feature = 716	correl = -0.0216363	descr = N_Gram_GTTGC
cnt = 34	feature = 620	correl = -0.0353733	descr = N_Gram_GGAAA
cnt = 35	feature = 367	correl = -0.0367214	descr = N_Gram_CCACG
cnt = 36	feature = 394	correl = -0.037927	descr = N_Gram_CCGAC
cnt = 37	feature = 679	correl = 0.0450778	descr = N_Gram_GTAAG
cnt = 38	feature = 47	correl = -0.0318497	descr = Position_Specific_Bin_Base_17_Base_C
cnt = 39	feature = 536	correl = 0.0680236	descr = N_Gram_GACTA
cnt = 40	feature = 358	correl = 0.0235135	descr = N_Gram_CATGT
cnt = 41	feature = 674	correl = -0.0458904	descr = N_Gram_GGTTA
cnt = 42	feature = 461	correl = 0.0232146	descr = N_Gram_CGTCA
cnt = 43	feature = 303	correl = 0.0432425	descr = N_Gram_ATTAG
cnt = 44	feature = 396	correl = -0.0681331	descr = N_Gram_CCGAT
cnt = 45	feature = 412	correl = -0.0903767	descr = N_Gram_CCTCG
cnt = 46	feature = 610	correl = -0.0304821	descr = N_Gram_GCTCG
cnt = 47	feature = 526	correl = 0.058166	descr = N_Gram_GAATA
cnt = 48	feature = 739	correl = 0.0751969	descr = N_Gram_TACAA
cnt = 49	feature = 573	correl = -0.0277905	descr = N_Gram_GCAGT
cnt = 50	feature = 705	correl = -0.0839608	descr = N_Gram_GTGGC
cnt = 51	feature = 529	correl = 0.0547936	descr = N_Gram_GACAA
cnt = 52	feature = 899	correl = 0.0565915	descr = N_Gram_TTGAA
cnt = 53	feature = 31	correl = -0.0223653	descr = Position_Specific_Bin_Base_11_Base_C
cnt = 54	feature = 595	correl = -0.0249762	descr = N_Gram_GCGCC
cnt = 55	feature = 808	correl = 0.0999453	descr = N_Gram_TCGTG
cnt = 56	feature = 718	correl = -0.0219824	descr = N_Gram_GTTGT
cnt = 57	feature = 657	correl = -0.0805273	descr = N_Gram_GGGGC
cnt = 58	feature = 765	correl = 0.0295984	descr = N_Gram_TATAT
cnt = 59	feature = 11	correl = 0.071972	descr = Position_Specific_Bin_Base_4_Base_A
cnt = 60	feature = 15	correl = 0.0263811	descr = Position_Specific_Bin_Base_5_Base_A
cnt = 61	feature = 684	correl = 0.0545595	descr = N_Gram_GTCAA
cnt = 62	feature = 624	correl = -0.0620533	descr = N_Gram_GGACC
cnt = 63	feature = 704	correl = -0.0511571	descr = N_Gram_GTGGA
cnt = 64	feature = 229	correl = -0.0430603	descr = N_Gram_ACTGC
cnt = 65	feature = 264	correl = 0.0214151	descr = N_Gram_ATAAA
cnt = 66	feature = 565	correl = -0.0678262	descr = N_Gram_GCAAA
cnt = 67	feature = 900	correl = 0.0421149	descr = N_Gram_TTGAC
cnt = 68	feature = 848	correl = -0.0241757	descr = N_Gram_TGCTC
cnt = 69	feature = 802	correl = 0.0368401	descr = N_Gram_TCGCT
cnt = 70	feature = 518	correl = -0.0286833	descr = N_Gram_GAAAA
cnt = 71	feature = 334	correl = 0.0385934	descr = N_Gram_CACTC
cnt = 72	feature = 767	correl = 0.0500814	descr = N_Gram_TATCA
cnt = 73	feature = 706	correl = -0.0694966	descr = N_Gram_GTGGG
cnt = 74	feature = 449	correl = -0.0835138	descr = N_Gram_CGGCC
cnt = 75	feature = 649	correl = -0.073723	descr = N_Gram_GGGAA
cnt = 76	feature = 645	correl = -0.0475364	descr = N_Gram_GGCTG
cnt = 77	feature = 700	correl = 0.0234459	descr = N_Gram_GTGAG
cnt = 78	feature = 406	correl = 0.0564974	descr = N_Gram_CCTAA
cnt = 79	feature = 462	correl = -0.0527921	descr = N_Gram_CGTCC
cnt = 80	feature = 228	correl = 0.0714999	descr = N_Gram_ACTGA
cnt = 81	feature = 867	correl = 0.0608867	descr = N_Gram_TGTGT
cnt = 82	feature = 751	correl = 0.0529712	descr = N_Gram_TAGAC
cnt = 83	feature = 6	correl = 0.0261779	descr = Position_Specific_Bin_Base_2_Base_C
cnt = 84	feature = 56	correl = -0.111241	descr = Position_Specific_Bin_Base_19_Base_G
cnt = 85	feature = 815	correl = 0.0388587	descr = N_Gram_TCTCA
cnt = 86	feature = 316	correl = 0.0810536	descr = N_Gram_CAACA
cnt = 87	feature = 721	correl = 0.0536516	descr = N_Gram_GTTTG
cnt = 88	feature = 702	correl = -0.0486413	descr = N_Gram_GTGCC
cnt = 89	feature = 653	correl = -0.0925878	descr = N_Gram_GGGCC
cnt = 90	feature = 627	correl = -0.0654851	descr = N_Gram_GGAGC
cnt = 91	feature = 519	correl = 0.0381018	descr = N_Gram_GAACA
cnt = 92	feature = 665	correl = 0.0264541	descr = N_Gram_GGTAC
cnt = 93	feature = 52	correl = -0.0494663	descr = Position_Specific_Bin_Base_18_Base_G
cnt = 94	feature = 311	correl = 0.0464448	descr = N_Gram_ATTGT
cnt = 95	feature = 597	correl = -0.0388435	descr = N_Gram_GCGCT
cnt = 96	feature = 707	correl = -0.0227754	descr = N_Gram_GTGGT
cnt = 97	feature = 726	correl = 0.0574613	descr = N_Gram_TAAAC
cnt = 98	feature = 35	correl = 0.0459414	descr = Position_Specific_Bin_Base_13_Base_A
cnt = 99	feature = 256	correl = -0.0305867	descr = N_Gram_AGTAG
cnt = 100	feature = 869	correl = 0.0559031	descr = N_Gram_TGTTC
cnt = 101	feature = 483	correl = 0.0515864	descr = N_Gram_CTATG
cnt = 102	feature = 790	correl = -0.0252058	descr = N_Gram_TCCGC
cnt = 103	feature = 277	correl = 0.0553638	descr = N_Gram_ATCCA
cnt = 104	feature = 796	correl = 0.0555009	descr = N_Gram_TCCTT
cnt = 105	feature = 554	correl = 0.0217997	descr = N_Gram_GATCT
cnt = 106	feature = 249	correl = -0.0307892	descr = N_Gram_AGGAG
cnt = 107	feature = 773	correl = 0.0486286	descr = N_Gram_TATTC
cnt = 108	feature = 60	correl = -0.183525	descr = Position_Specific_Bin_Base_20_Base_G
cnt = 109	feature = 44	correl = -0.0582835	descr = Position_Specific_Bin_Base_16_Base_G
cnt = 110	feature = 768	correl = 0.0494733	descr = N_Gram_TATCG
cnt = 111	feature = 482	correl = 0.0676329	descr = N_Gram_CTATA
cnt = 112	feature = 865	correl = 0.0462317	descr = N_Gram_TGTCT
cnt = 113	feature = 915	correl = 0.0407155	descr = N_Gram_TTTCC
cnt = 114	feature = 502	correl = -0.0635471	descr = N_Gram_CTGGC
cnt = 115	feature = 501	correl = 0.0516952	descr = N_Gram_CTGGA
cnt = 116	feature = 40	correl = 0.0771991	descr = Position_Specific_Bin_Base_15_Base_A
cnt = 117	feature = 812	correl = 0.0354446	descr = N_Gram_TCTAG
cnt = 118	feature = 752	correl = 0.0697863	descr = N_Gram_TAGAG
cnt = 119	feature = 46	correl = 0.0317539	descr = Position_Specific_Bin_Base_17_Base_A
cnt = 120	feature = 834	correl = 0.0651591	descr = N_Gram_TGATA
cnt = 121	feature = 904	correl = 0.0303447	descr = N_Gram_TTGGT
cnt = 122	feature = 356	correl = 0.0289246	descr = N_Gram_CATGA
cnt = 123	feature = 788	correl = -0.0534229	descr = N_Gram_TCCCC
cnt = 124	feature = 579	correl = -0.0746547	descr = N_Gram_GCCAG
cnt = 125	feature = 2	correl = 0.113364	descr = Position_Specific_Bin_Base_1_Base_A
cnt = 126	feature = 789	correl = -0.0296939	descr = N_Gram_TCCCG
cnt = 127	feature = 29	correl = 0.0526608	descr = Position_Specific_Bin_Base_10_Base_T
cnt = 128	feature = 678	correl = 0.0611889	descr = N_Gram_GTAAA
cnt = 129	feature = 366	correl = -0.0705889	descr = N_Gram_CCACC
cnt = 130	feature = 671	correl = -0.0620562	descr = N_Gram_GGTGC
cnt = 131	feature = 260	correl = 0.0499802	descr = N_Gram_AGTGA
cnt = 132	feature = 10	correl = -0.0940207	descr = Position_Specific_Bin_Base_3_Base_T
cnt = 133	feature = 755	correl = 0.0836456	descr = N_Gram_TAGCT
cnt = 134	feature = 794	correl = -0.0306613	descr = N_Gram_TCCTC
cnt = 135	feature = 806	correl = -0.0901295	descr = N_Gram_TCGGG
cnt = 136	feature = 297	correl = -0.0530757	descr = N_Gram_ATGGT
cnt = 137	feature = 600	correl = -0.0915357	descr = N_Gram_GCGGC
cnt = 138	feature = 345	correl = -0.0864514	descr = N_Gram_CAGGG
cnt = 139	feature = 436	correl = -0.0344078	descr = N_Gram_CGCCC
cnt = 140	feature = 292	correl = 0.0378329	descr = N_Gram_ATGCT
cnt = 141	feature = 856	correl = -0.0564903	descr = N_Gram_TGGGA
cnt = 142	feature = 17	correl = 0.0451114	descr = Position_Specific_Bin_Base_5_Base_T
cnt = 143	feature = 539	correl = 0.0313667	descr = N_Gram_GAGAA
cnt = 144	feature = 695	correl = 0.0705204	descr = N_Gram_GTCGT
cnt = 145	feature = 368	correl = 0.0226343	descr = N_Gram_CCACT
cnt = 146	feature = 643	correl = -0.0637144	descr = N_Gram_GGCGT
cnt = 147	feature = 382	correl = -0.0662473	descr = N_Gram_CCCCG
cnt = 148	feature = 370	correl = -0.0704247	descr = N_Gram_CCAGC
cnt = 149	feature = 14	correl = 0.0269293	descr = Position_Specific_Bin_Base_4_Base_T
cnt = 150	feature = 658	correl = -0.0480916	descr = N_Gram_GGGGT
cnt = 151	feature = 646	correl = -0.0223377	descr = N_Gram_GGCTT
cnt = 152	feature = 837	correl = 0.04298	descr = N_Gram_TGCA
cnt = 153	feature = 740	correl = 0.0361755	descr = N_Gram_TACC
cnt = 154	feature = 634	correl = -0.0389395	descr = N_Gram_GGCAG
cnt = 155	feature = 759	correl = 0.0318364	descr = N_Gram_TAGT
cnt = 156	feature = 33	correl = 0.125549	descr = Position_Specific_Bin_Base_11_Base_T
cnt = 157	feature = 664	correl = 0.0612734	descr = N_Gram_GGTAA
cnt = 158	feature = 490	correl = -0.0321888	descr = N_Gram_CTCCC
cnt = 159	feature = 696	correl = 0.0276739	descr = N_Gram_GTCT
cnt = 160	feature = 675	correl = -0.0602351	descr = N_Gram_GGTTG
cnt = 161	feature = 553	correl = 0.0664122	descr = N_Gram_GATAT
cnt = 162	feature = 308	correl = 0.0590393	descr = N_Gram_ATTG
cnt = 163	feature = 590	correl = -0.0607341	descr = N_Gram_GCCTC
cnt = 164	feature = 42	correl = 0.0619724	descr = Position_Specific_Bin_Base_16_Base_A
cnt = 165	feature = 799	correl = 0.0380748	descr = N_Gram_TCGC
cnt = 166	feature = 535	correl = 0.0381797	descr = N_Gram_GACT
cnt = 167	feature = 58	correl = 0.374637	descr = Position_Specific_Bin_Base_20_Base_A
cnt = 168	feature = 8	correl = -0.126501	descr = Position_Specific_Bin_Base_2_Base_T
cnt = 169	feature = 28	correl = -0.066724	descr = Position_Specific_Bin_Base_10_Base_G
cnt = 170	feature = 641	correl = -0.0648508	descr = N_Gram_GGCGC
cnt = 171	feature = 717	correl = -0.0302309	descr = N_Gram_GTTGG
cnt = 172	feature = 738	correl = 0.0321199	descr = N_Gram_TACA
cnt = 173	feature = 531	correl = -0.0462745	descr = N_Gram_GACCA
cnt = 174	feature = 32	correl = -0.0412887	descr = Position_Specific_Bin_Base_11_Base_G
cnt = 175	feature = 233	correl = 0.0466349	descr = N_Gram_AGACA
cnt = 176	feature = 838	correl = 0.0365219	descr = N_Gram_TGCAA
cnt = 177	feature = 21	correl = -0.0248255	descr = Position_Specific_Bin_Base_7_Base_G
cnt = 178	feature = 41	correl = -0.0373747	descr = Position_Specific_Bin_Base_15_Base_G
cnt = 179	feature = 273	correl = 0.0649649	descr = N_Gram_ATATT
cnt = 180	feature = 251	correl = -0.0915177	descr = N_Gram_AGGGC
cnt = 181	feature = 753	correl = 0.0690397	descr = N_Gram_TAGC
cnt = 182	feature = 510	correl = 0.0260176	descr = N_Gram_CTTCT
cnt = 183	feature = 916	correl = 0.0363783	descr = N_Gram_TTTCT
cnt = 184	feature = 840	correl = -0.0430162	descr = N_Gram_TGCC
cnt = 185	feature = 59	correl = -0.310922	descr = Position_Specific_Bin_Base_20_Base_C
cnt = 186	feature = 43	correl = -0.0339412	descr = Position_Specific_Bin_Base_16_Base_C
cnt = 187	feature = 708	correl = 0.0305987	descr = N_Gram_GTGT
cnt = 188	feature = 603	correl = -0.0778013	descr = N_Gram_GCGT
cnt = 189	feature = 494	correl = 0.0315222	descr = N_Gram_CTCT
cnt = 190	feature = 293	correl = -0.0506632	descr = N_Gram_ATGG
cnt = 191	feature = 766	correl = 0.0428019	descr = N_Gram_TATC
cnt = 192	feature = 819	correl = 0.0956212	descr = N_Gram_TCTGC
cnt = 193	feature = 16	correl = -0.0739791	descr = Position_Specific_Bin_Base_5_Base_C
cnt = 194	feature = 337	correl = -0.0700463	descr = N_Gram_CAGA
cnt = 195	feature = 515	correl = 0.0311694	descr = N_Gram_CTTT
cnt = 196	feature = 288	correl = 0.0267202	descr = N_Gram_ATGAA
cnt = 197	feature = 613	correl = -0.0496045	descr = N_Gram_GCTGC
cnt = 198	feature = 521	correl = -0.0293837	descr = N_Gram_GAAG
cnt = 199	feature = 672	correl = -0.112457	descr = N_Gram_GGTGG
cnt = 200	feature = 701	correl = -0.0425686	descr = N_Gram_GTGC
cnt = 201	feature = 879	correl = 0.0775143	descr = N_Gram_TTAG
cnt = 202	feature = 307	correl = 0.0909909	descr = N_Gram_ATTCT
cnt = 203	feature = 687	correl = -0.0880168	descr = N_Gram_GTCC
cnt = 204	feature = 478	correl = 0.0502916	descr = N_Gram_CTAG
cnt = 205	feature = 857	correl = -0.0607168	descr = N_Gram_TGGGG
cnt = 206	feature = 77	correl = 0.0985553	descr = Gibbs_of_Target_Sequence__Pos_17_Step_1
cnt = 207	feature = 64	correl = -0.162348	descr = Gibbs_of_Target_Sequence__Pos_2_Step_1
cnt = 208	feature = 901	correl = 0.0370863	descr = N_Gram_TTGC
cnt = 209	feature = 666	correl = -0.0311098	descr = N_Gram_GGTC
cnt = 210	feature = 578	correl = -0.0460055	descr = N_Gram_GCCA
cnt = 211	feature = 392	correl = -0.0923478	descr = N_Gram_CCGA
cnt = 212	feature = 632	correl = -0.0608001	descr = N_Gram_GGCA
cnt = 213	feature = 598	correl = -0.0925456	descr = N_Gram_GCGG
cnt = 214	feature = 530	correl = -0.0686799	descr = N_Gram_GACC
cnt = 215	feature = 70	correl = 0.0959342	descr = Gibbs_of_Target_Sequence__Pos_9_Step_1
cnt = 216	feature = 83	correl = 0.0456307	descr = PF_RNAi_Fold_3'Free_Count
cnt = 217	feature = 525	correl = 0.0591745	descr = N_Gram_GAAT
cnt = 218	feature = 284	correl = 0.0591216	descr = N_Gram_ATCT
cnt = 219	feature = 792	correl = 0.021833	descr = N_Gram_TCCT
cnt = 220	feature = 749	correl = 0.0872808	descr = N_Gram_TAGA
cnt = 221	feature = 772	correl = 0.057144	descr = N_Gram_TATT
cnt = 222	feature = 254	correl = 0.0276032	descr = N_Gram_AGT
cnt = 223	feature = 66	correl = 0.0525732	descr = Gibbs_of_Target_Sequence__Pos_5_Step_1
cnt = 224	feature = 852	correl = -0.0635745	descr = N_Gram_TGGC
cnt = 225	feature = 452	correl = -0.0826267	descr = N_Gram_CGGG
cnt = 226	feature = 786	correl = -0.0521712	descr = N_Gram_TCCC
cnt = 227	feature = 78	correl = 0.195875	descr = Gibbs_of_Target_Sequence__Pos_18_Step_1
cnt = 228	feature = 676	correl = 0.0534429	descr = N_Gram_GTA
cnt = 229	feature = 593	correl = -0.0673645	descr = N_Gram_GCGC
cnt = 230	feature = 914	correl = 0.0384197	descr = N_Gram_TTTC
cnt = 231	feature = 818	correl = 0.0868074	descr = N_Gram_TCTG
cnt = 232	feature = 68	correl = 0.163568	descr = Gibbs_of_Target_Sequence__Pos_7_Step_1
cnt = 233	feature = 82	correl = 0.153355	descr = PF_RNAi_Fold_5'Free_Count
cnt = 234	feature = 821	correl = 0.0708567	descr = N_Gram_TCTT
cnt = 235	feature = 703	correl = -0.10626	descr = N_Gram_GTGG
cnt = 236	feature = 409	correl = -0.0942408	descr = N_Gram_CCTC
cnt = 237	feature = 499	correl = -0.0238428	descr = N_Gram_CTGC
cnt = 238	feature = 825	correl = 0.0753879	descr = N_Gram_TGA
cnt = 239	feature = 384	correl = -0.102216	descr = N_Gram_CCCG
cnt = 240	feature = 336	correl = -0.05649	descr = N_Gram_CAG
cnt = 241	feature = 659	correl = -0.0630928	descr = N_Gram_GGGT
cnt = 242	feature = 76	correl = 0.112769	descr = Gibbs_of_Target_Sequence__Pos_16_Step_1
cnt = 243	feature = 71	correl = 0.116004	descr = Gibbs_of_Target_Sequence__Pos_10_Step_1
cnt = 244	feature = 669	correl = -0.0919511	descr = N_Gram_GGTG
cnt = 245	feature = 640	correl = -0.109521	descr = N_Gram_GGCG
cnt = 246	feature = 231	correl = 0.0293789	descr = N_Gram_AGA
cnt = 247	feature = 404	correl = -0.0503061	descr = N_Gram_CCT
cnt = 248	feature = 75	correl = 0.0956093	descr = Gibbs_of_Target_Sequence__Pos_15_Step_1
cnt = 249	feature = 432	correl = -0.0562981	descr = N_Gram_CGC
cnt = 250	feature = 910	correl = 0.0953429	descr = N_Gram_TTT
cnt = 251	feature = 592	correl = -0.0988647	descr = N_Gram_GCG
cnt = 252	feature = 662	correl = -0.0634051	descr = N_Gram_GGT
cnt = 253	feature = 809	correl = 0.109088	descr = N_Gram_TCT
cnt = 254	feature = 631	correl = -0.163487	descr = N_Gram_GGC
cnt = 255	feature = 723	correl = 0.1805	descr = N_Gram_TA
cnt = 256	feature = 105	correl = 0.0738896	descr = Xue_Structure_Feature_A000
cnt = 257	feature = 81	correl = 0.227962	descr = PF_RNAi_Fold_Energy
num rows = 2188
num_elements = 564504
..*
optimization finished, #iter = 2440
nu = 0.345612
obj = -60.950413, rho = -0.618742
nSV = 1012, nBSV = 528
num rows = 243
num_elements = 62694
*
optimization finished, #iter = 254
nu = 0.346001
obj = -7.243665, rho = -0.579038
nSV = 144, nBSV = 40
..*
optimization finished, #iter = 2440
nu = 0.345612
obj = -60.950413, rho = -0.618742
nSV = 1012, nBSV = 528
CFS merit scores = 1.45094
CFS merit scores = 1.61677
CFS merit scores = 1.84661
CFS merit scores = 2.06697
CFS merit scores = 2.26706
CFS merit scores = 2.44974
CFS merit scores = 2.61817
CFS merit scores = 2.77649
CFS merit scores = 2.92472
CFS merit scores = 3.06356
CFS merit scores = 3.1916
CFS merit scores = 3.31238
CFS merit scores = 3.42834
CFS merit scores = 3.5387
CFS merit scores = 3.64419
CFS merit scores = 3.74514
CFS merit scores = 3.8423
CFS merit scores = 3.93549
CFS merit scores = 4.02249
CFS merit scores = 4.1055
CFS merit scores = 4.18451
CFS merit scores = 4.2579
CFS merit scores = 4.32614
CFS merit scores = 4.39157
CFS merit scores = 4.45453
CFS merit scores = 4.51514
CFS merit scores = 4.57239
CFS merit scores = 4.628
CFS merit scores = 4.6799
CFS merit scores = 4.72917
CFS merit scores = 4.77654
CFS merit scores = 4.82238
CFS merit scores = 4.86671
CFS merit scores = 4.90897
CFS merit scores = 4.94701
CFS merit scores = 4.98418
CFS merit scores = 5.01953
CFS merit scores = 5.05446
CFS merit scores = 5.08698
CFS merit scores = 5.11804
CFS merit scores = 5.14758
CFS merit scores = 5.17603
CFS merit scores = 5.2034
CFS merit scores = 5.22968
CFS merit scores = 5.25473
CFS merit scores = 5.27934
CFS merit scores = 5.30264
CFS merit scores = 5.32545
CFS merit scores = 5.34722
CFS merit scores = 5.36757
CFS merit scores = 5.3874
CFS merit scores = 5.40698
CFS merit scores = 5.42571
CFS merit scores = 5.44431
CFS merit scores = 5.46285
CFS merit scores = 5.48123
CFS merit scores = 5.49983
CFS merit scores = 5.51687
CFS merit scores = 5.53268
CFS merit scores = 5.54652
CFS merit scores = 5.55989
CFS merit scores = 5.5724
CFS merit scores = 5.58466
CFS merit scores = 5.59567
CFS merit scores = 5.60701
CFS merit scores = 5.6179
CFS merit scores = 5.6281
CFS merit scores = 5.63779
CFS merit scores = 5.64707
CFS merit scores = 5.656
CFS merit scores = 5.66512
CFS merit scores = 5.67387
CFS merit scores = 5.68182
CFS merit scores = 5.68914
CFS merit scores = 5.69611
CFS merit scores = 5.70296
CFS merit scores = 5.70934
CFS merit scores = 5.71582
CFS merit scores = 5.72229
CFS merit scores = 5.7282
CFS merit scores = 5.73457
CFS merit scores = 5.7405
CFS merit scores = 5.7464
CFS merit scores = 5.75226
CFS merit scores = 5.75813
CFS merit scores = 5.76377
CFS merit scores = 5.76899
CFS merit scores = 5.77464
CFS merit scores = 5.7799
CFS merit scores = 5.78491
CFS merit scores = 5.78992
CFS merit scores = 5.79483
CFS merit scores = 5.7998
CFS merit scores = 5.80468
CFS merit scores = 5.80993
CFS merit scores = 5.81415
CFS merit scores = 5.81839
CFS merit scores = 5.82259
CFS merit scores = 5.82681
CFS merit scores = 5.83053
CFS merit scores = 5.83371
CFS merit scores = 5.83683
CFS merit scores = 5.83991
CFS merit scores = 5.84309
CFS merit scores = 5.84616
CFS merit scores = 5.84951
CFS merit scores = 5.85241
CFS merit scores = 5.85516
CFS merit scores = 5.85768
CFS merit scores = 5.85991
CFS merit scores = 5.86232
CFS merit scores = 5.86443
CFS merit scores = 5.86637
CFS merit scores = 5.86823
CFS merit scores = 5.87026
CFS merit scores = 5.87232
CFS merit scores = 5.87441
CFS merit scores = 5.87652
CFS merit scores = 5.87864
CFS merit scores = 5.88067
CFS merit scores = 5.88244
CFS merit scores = 5.88313
CFS merit scores = 5.88407
CFS merit scores = 5.88509
CFS merit scores = 5.88613
CFS merit scores = 5.88718
CFS merit scores = 5.88836
CFS merit scores = 5.88969
CFS merit scores = 5.89039
CFS merit scores = 5.89105
CFS merit scores = 5.89175
CFS merit scores = 5.89202
CFS merit scores = 5.89241
CFS merit scores = 5.89278
CFS merit scores = 5.89301
CFS merit scores = 5.89262
CFS merit scores = 5.89221
CFS merit scores = 5.89163
CFS merit scores = 5.89097
CFS merit scores = 5.8905
CFS merit scores = 5.89025
CFS merit scores = 5.88973
CFS merit scores = 5.88919
CFS merit scores = 5.88837
CFS merit scores = 5.88752
CFS merit scores = 5.88641
CFS merit scores = 5.88497
CFS merit scores = 5.88347
CFS merit scores = 5.88169
CFS merit scores = 5.87948
CFS merit scores = 5.87692
CFS merit scores = 5.87433
CFS merit scores = 5.87174
CFS merit scores = 5.86915
CFS merit scores = 5.86655
CFS merit scores = 5.86407
CFS merit scores = 5.86165
CFS merit scores = 5.85909
CFS merit scores = 5.85657
CFS merit scores = 5.8537
CFS merit scores = 5.85076
CFS merit scores = 5.84793
CFS merit scores = 5.84457
CFS merit scores = 5.84023
CFS merit scores = 5.83608
CFS merit scores = 5.83199
CFS merit scores = 5.82743
CFS merit scores = 5.82209
CFS merit scores = 5.81678
CFS merit scores = 5.81155
CFS merit scores = 5.80619
CFS merit scores = 5.80051
CFS merit scores = 5.79454
CFS merit scores = 5.78855
CFS merit scores = 5.78264
CFS merit scores = 5.7769
CFS merit scores = 5.77138
CFS merit scores = 5.76575
CFS merit scores = 5.76015
CFS merit scores = 5.75455
CFS merit scores = 5.74895
CFS merit scores = 5.74297
CFS merit scores = 5.73717
CFS merit scores = 5.73141
CFS merit scores = 5.7255
CFS merit scores = 5.71968
CFS merit scores = 5.71386
CFS merit scores = 5.7078
CFS merit scores = 5.70165
CFS merit scores = 5.69472
CFS merit scores = 5.68749
CFS merit scores = 5.68025
CFS merit scores = 5.67317
CFS merit scores = 5.66622
CFS merit scores = 5.65918
CFS merit scores = 5.65144
CFS merit scores = 5.64352
CFS merit scores = 5.63549
CFS merit scores = 5.62749
CFS merit scores = 5.61951
CFS merit scores = 5.61174
CFS merit scores = 5.60335
CFS merit scores = 5.59492
CFS merit scores = 5.58625
CFS merit scores = 5.57763
CFS merit scores = 5.56896
CFS merit scores = 5.56041
CFS merit scores = 5.55177
CFS merit scores = 5.543
CFS merit scores = 5.53424
CFS merit scores = 5.52518
CFS merit scores = 5.51612
CFS merit scores = 5.50682
CFS merit scores = 5.49682
CFS merit scores = 5.48666
CFS merit scores = 5.47655
CFS merit scores = 5.46675
CFS merit scores = 5.45681
CFS merit scores = 5.4457
CFS merit scores = 5.43437
CFS merit scores = 5.4232
CFS merit scores = 5.41087
CFS merit scores = 5.39452
CFS merit scores = 5.3779
CFS merit scores = 5.35886
CFS merit scores = 5.33647
CFS merit scores = 5.31392
CFS merit scores = 5.29001
CFS merit scores = 5.26171
CFS merit scores = 5.21065
cnt = 1	feature = 76	correl = 0.450938	descr = Gibbs_of_Target_Sequence__Pos_19_Step_1
cnt = 2	feature = 2	correl = -0.137997	descr = Position_Specific_Bin_Base_0_Base_G
cnt = 3	feature = 228	correl = 0.0623367	descr = N_Gram_ACTGA
cnt = 4	feature = 646	correl = -0.0658381	descr = N_Gram_GGTGC
cnt = 5	feature = 28	correl = -0.0499986	descr = Position_Specific_Bin_Base_11_Base_A
cnt = 6	feature = 308	correl = -0.0273231	descr = N_Gram_CAAAA
cnt = 7	feature = 649	correl = -0.0582683	descr = N_Gram_GGTTA
cnt = 8	feature = 721	correl = -0.0362622	descr = N_Gram_TACGT
cnt = 9	feature = 277	correl = -0.0218767	descr = N_Gram_ATCCC
cnt = 10	feature = 449	correl = 0.0707703	descr = N_Gram_CGTGA
cnt = 11	feature = 220	correl = -0.0486584	descr = N_Gram_ACGGG
cnt = 12	feature = 766	correl = -0.0216382	descr = N_Gram_TCCGA
cnt = 13	feature = 708	correl = 0.0261363	descr = N_Gram_TAAGC
cnt = 14	feature = 852	correl = -0.0327427	descr = N_Gram_TTAAT
cnt = 15	feature = 667	correl = 0.0472921	descr = N_Gram_GTCGC
cnt = 16	feature = 515	correl = 0.0574578	descr = N_Gram_GACTA
cnt = 17	feature = 773	correl = 0.0231513	descr = N_Gram_TCGAG
cnt = 18	feature = 705	correl = 0.0252696	descr = N_Gram_TAACT
cnt = 19	feature = 749	correl = 0.0245014	descr = N_Gram_TATTG
cnt = 20	feature = 703	correl = 0.0252813	descr = N_Gram_TAAAG
cnt = 21	feature = 696	correl = 0.022864	descr = N_Gram_GTTTC
cnt = 22	feature = 786	correl = 0.0445304	descr = N_Gram_TCTAC
cnt = 23	feature = 640	correl = 0.0382001	descr = N_Gram_GGTAC
cnt = 24	feature = 718	correl = 0.0262447	descr = N_Gram_TACCG
cnt = 25	feature = 755	correl = -0.0530254	descr = N_Gram_TCACG
cnt = 26	feature = 753	correl = 0.0305522	descr = N_Gram_TCAAC
cnt = 27	feature = 258	correl = -0.0226238	descr = N_Gram_AGTAG
cnt = 28	feature = 297	correl = 0.0461047	descr = N_Gram_ATTCG
cnt = 29	feature = 519	correl = -0.0291547	descr = N_Gram_GAGAT
cnt = 30	feature = 572	correl = -0.0903286	descr = N_Gram_GCGCG
cnt = 31	feature = 314	correl = -0.0330173	descr = N_Gram_CAATT
cnt = 32	feature = 768	correl = 0.0681631	descr = N_Gram_TCCTA
cnt = 33	feature = 278	correl = 0.0352818	descr = N_Gram_ATCCG
cnt = 34	feature = 452	correl = -0.0725966	descr = N_Gram_CGTTC
cnt = 35	feature = 834	correl = -0.0512731	descr = N_Gram_TGGGA
cnt = 36	feature = 384	correl = -0.0237343	descr = N_Gram_CCGCT
cnt = 37	feature = 879	correl = 0.0344463	descr = N_Gram_TTGCA
cnt = 38	feature = 32	correl = 0.0337897	descr = Position_Specific_Bin_Base_13_Base_A
cnt = 39	feature = 214	correl = -0.038975	descr = N_Gram_ACGA
cnt = 40	feature = 286	correl = 0.0307469	descr = N_Gram_ATGAG
cnt = 41	feature = 663	correl = -0.0529097	descr = N_Gram_GTCCC
cnt = 42	feature = 723	correl = 0.0524649	descr = N_Gram_TACTA
cnt = 43	feature = 632	correl = -0.0498211	descr = N_Gram_GGGGA
cnt = 44	feature = 365	correl = -0.0413641	descr = N_Gram_CCCCA
cnt = 45	feature = 732	correl = 0.0626948	descr = N_Gram_TAGCA
cnt = 46	feature = 578	correl = -0.0400858	descr = N_Gram_GCGGT
cnt = 47	feature = 232	correl = 0.035273	descr = N_Gram_AGAAT
cnt = 48	feature = 251	correl = -0.0221605	descr = N_Gram_AGGCC
cnt = 49	feature = 808	correl = 0.0238659	descr = N_Gram_TGAGT
cnt = 50	feature = 432	correl = -0.0709036	descr = N_Gram_CGGCC
cnt = 51	feature = 535	correl = -0.0452482	descr = N_Gram_GATGT
cnt = 52	feature = 740	correl = 0.0364679	descr = N_Gram_TATAG
cnt = 53	feature = 792	correl = 0.0388201	descr = N_Gram_TCTCT
cnt = 54	feature = 743	correl = 0.0345485	descr = N_Gram_TATCG
cnt = 55	feature = 6	correl = 0.0451797	descr = Position_Specific_Bin_Base_2_Base_C
cnt = 56	feature = 876	correl = 0.0567331	descr = N_Gram_TTGAA
cnt = 57	feature = 501	correl = -0.0358564	descr = N_Gram_GAAGC
cnt = 58	feature = 46	correl = 0.0519117	descr = Position_Specific_Bin_Base_17_Base_T
cnt = 59	feature = 303	correl = 0.0449235	descr = N_Gram_ATTGT
cnt = 60	feature = 664	correl = -0.0483411	descr = N_Gram_GTCCG
cnt = 61	feature = 316	correl = 0.0359959	descr = N_Gram_CACAG
cnt = 62	feature = 231	correl = 0.0272791	descr = N_Gram_ACTTC
cnt = 63	feature = 620	correl = -0.0601871	descr = N_Gram_GGCTG
cnt = 64	feature = 798	correl = 0.0232808	descr = N_Gram_TCTTG
cnt = 65	feature = 15	correl = -0.0270439	descr = Position_Specific_Bin_Base_6_Base_C
cnt = 66	feature = 40	correl = 0.0738764	descr = Position_Specific_Bin_Base_16_Base_A
cnt = 67	feature = 825	correl = -0.0270136	descr = N_Gram_TGCTC
cnt = 68	feature = 880	correl = 0.0286628	descr = N_Gram_TTGCC
cnt = 69	feature = 502	correl = 0.0329927	descr = N_Gram_GAAGG
cnt = 70	feature = 765	correl = -0.0240237	descr = N_Gram_TCCCG
cnt = 71	feature = 560	correl = -0.0949899	descr = N_Gram_GCCCG
cnt = 72	feature = 21	correl = 0.0738078	descr = Position_Specific_Bin_Base_8_Base_T
cnt = 73	feature = 367	correl = -0.040755	descr = N_Gram_CCCCT
cnt = 74	feature = 553	correl = 0.0359613	descr = N_Gram_GCATT
cnt = 75	feature = 671	correl = -0.0267708	descr = N_Gram_GTCTG
cnt = 76	feature = 857	correl = 0.0616052	descr = N_Gram_TTAGA
cnt = 77	feature = 658	correl = 0.0276513	descr = N_Gram_GTATT
cnt = 78	feature = 788	correl = 0.0303404	descr = N_Gram_TCTAT
cnt = 79	feature = 592	correl = -0.070775	descr = N_Gram_GCTTT
cnt = 80	feature = 478	correl = -0.04527	descr = N_Gram_CTGCC
cnt = 81	feature = 310	correl = 0.0768919	descr = N_Gram_CAACA
cnt = 82	feature = 56	correl = -0.178563	descr = Position_Specific_Bin_Base_20_Base_G
cnt = 83	feature = 645	correl = -0.0319899	descr = N_Gram_GGTGA
cnt = 84	feature = 4	correl = -0.0736756	descr = Position_Specific_Bin_Base_1_Base_G
cnt = 85	feature = 812	correl = 0.0224263	descr = N_Gram_TGATT
cnt = 86	feature = 35	correl = -0.0271304	descr = Position_Specific_Bin_Base_14_Base_C
cnt = 87	feature = 47	correl = 0.0369171	descr = Position_Specific_Bin_Base_18_Base_A
cnt = 88	feature = 10	correl = -0.0925996	descr = Position_Specific_Bin_Base_3_Base_T
cnt = 89	feature = 288	correl = 0.022028	descr = N_Gram_ATGCT
cnt = 90	feature = 680	correl = -0.0550143	descr = N_Gram_GTGGC
cnt = 91	feature = 23	correl = 0.0391819	descr = Position_Specific_Bin_Base_9_Base_T
cnt = 92	feature = 679	correl = -0.0498723	descr = N_Gram_GTGGA
cnt = 93	feature = 654	correl = 0.0381043	descr = N_Gram_GTAAG
cnt = 94	feature = 613	correl = -0.0260016	descr = N_Gram_GGCCG
cnt = 95	feature = 356	correl = -0.0870526	descr = N_Gram_CCAGC
cnt = 96	feature = 676	correl = -0.0284707	descr = N_Gram_GTGCC
cnt = 97	feature = 366	correl = -0.0773879	descr = N_Gram_CCCCG
cnt = 98	feature = 461	correl = 0.0380315	descr = N_Gram_CTAGA
cnt = 99	feature = 681	correl = -0.0674689	descr = N_Gram_GTGGG
cnt = 100	feature = 799	correl = 0.0467952	descr = N_Gram_TCTTT
cnt = 101	feature = 704	correl = 0.0216735	descr = N_Gram_TAAAT
cnt = 102	feature = 334	correl = -0.079993	descr = N_Gram_CAGGG
cnt = 103	feature = 473	correl = 0.0339124	descr = N_Gram_CTCTA
cnt = 104	feature = 260	correl = 0.0970388	descr = N_Gram_AGTCG
cnt = 105	feature = 294	correl = 0.0312804	descr = N_Gram_ATTAG
cnt = 106	feature = 307	correl = 0.0377698	descr = N_Gram_ATTTT
cnt = 107	feature = 660	correl = -0.0231317	descr = N_Gram_GTCAC
cnt = 108	feature = 525	correl = -0.0292709	descr = N_Gram_GAGGT
cnt = 109	feature = 14	correl = 0.0619095	descr = Position_Specific_Bin_Base_5_Base_T
cnt = 110	feature = 659	correl = 0.0287936	descr = N_Gram_GTCAA
cnt = 111	feature = 229	correl = -0.0360249	descr = N_Gram_ACTGC
cnt = 112	feature = 44	correl = 0.0308567	descr = Position_Specific_Bin_Base_17_Base_A
cnt = 113	feature = 665	correl = -0.0514814	descr = N_Gram_GTCCT
cnt = 114	feature = 358	correl = -0.0429017	descr = N_Gram_CCATA
cnt = 115	feature = 81	correl = -0.175953	descr = Fold_of_RNAi_Sequence_Pos_0
cnt = 116	feature = 31	correl = -0.0264337	descr = Position_Specific_Bin_Base_12_Base_C
cnt = 117	feature = 11	correl = 0.0856056	descr = Position_Specific_Bin_Base_4_Base_A
cnt = 118	feature = 677	correl = -0.0329052	descr = N_Gram_GTGCG
cnt = 119	feature = 531	correl = 0.0665676	descr = N_Gram_GATAT
cnt = 120	feature = 627	correl = -0.0451483	descr = N_Gram_GGGCA
cnt = 121	feature = 634	correl = -0.0639388	descr = N_Gram_GGGGT
cnt = 122	feature = 1	correl = 0.108712	descr = Position_Specific_Bin_Base_0_Base_C
cnt = 123	feature = 716	correl = 0.0382601	descr = N_Gram_TACAT
cnt = 124	feature = 233	correl = 0.0508068	descr = N_Gram_AGACA
cnt = 125	feature = 583	correl = -0.0236276	descr = N_Gram_GCTCA
cnt = 126	feature = 674	correl = 0.0371997	descr = N_Gram_GTGAG
cnt = 127	feature = 17	correl = -0.128655	descr = Position_Specific_Bin_Base_7_Base_C
cnt = 128	feature = 815	correl = 0.0289929	descr = N_Gram_TGCAT
cnt = 129	feature = 8	correl = -0.126216	descr = Position_Specific_Bin_Base_2_Base_T
cnt = 130	feature = 767	correl = 0.0218517	descr = N_Gram_TCCGT
cnt = 131	feature = 483	correl = 0.0402565	descr = N_Gram_CTGTT
cnt = 132	feature = 52	correl = -0.113771	descr = Position_Specific_Bin_Base_19_Base_G
cnt = 133	feature = 624	correl = -0.0677176	descr = N_Gram_GGGAA
cnt = 134	feature = 899	correl = 0.0589993	descr = N_Gram_TTTGT
cnt = 135	feature = 436	correl = -0.065111	descr = N_Gram_CGGGC
cnt = 136	feature = 625	correl = -0.070203	descr = N_Gram_GGGAG
cnt = 137	feature = 717	correl = 0.0325477	descr = N_Gram_TACC
cnt = 138	feature = 770	correl = -0.0327785	descr = N_Gram_TCCTG
cnt = 139	feature = 462	correl = 0.0679877	descr = N_Gram_CTAGC
cnt = 140	feature = 43	correl = 0.0229297	descr = Position_Specific_Bin_Base_16_Base_T
cnt = 141	feature = 9	correl = 0.0721052	descr = Position_Specific_Bin_Base_3_Base_G
cnt = 142	feature = 669	correl = 0.063468	descr = N_Gram_GTCGT
cnt = 143	feature = 406	correl = -0.0681621	descr = N_Gram_CGAAG
cnt = 144	feature = 590	correl = -0.0362818	descr = N_Gram_GCTGG
cnt = 145	feature = 33	correl = -0.0216303	descr = Position_Specific_Bin_Base_13_Base_G
cnt = 146	feature = 396	correl = -0.0701382	descr = N_Gram_CCTCT
cnt = 147	feature = 653	correl = 0.0437153	descr = N_Gram_GTAAA
cnt = 148	feature = 256	correl = -0.024361	descr = N_Gram_AGGTG
cnt = 149	feature = 612	correl = -0.106905	descr = N_Gram_GGCCC
cnt = 150	feature = 29	correl = -0.0485509	descr = Position_Specific_Bin_Base_11_Base_G
cnt = 151	feature = 582	correl = 0.0271029	descr = N_Gram_GCTA
cnt = 152	feature = 687	correl = -0.0296454	descr = N_Gram_GTTA
cnt = 153	feature = 579	correl = -0.0781752	descr = N_Gram_GCGT
cnt = 154	feature = 597	correl = -0.0354175	descr = N_Gram_GGAAG
cnt = 155	feature = 206	correl = -0.0350097	descr = N_Gram_ACCA
cnt = 156	feature = 794	correl = 0.0907502	descr = N_Gram_TCTGC
cnt = 157	feature = 657	correl = 0.026593	descr = N_Gram_GTAT
cnt = 158	feature = 336	correl = -0.02747	descr = N_Gram_CATA
cnt = 159	feature = 536	correl = 0.0261485	descr = N_Gram_GATT
cnt = 160	feature = 42	correl = -0.0609349	descr = Position_Specific_Bin_Base_16_Base_G
cnt = 161	feature = 565	correl = -0.0439732	descr = N_Gram_GCCT
cnt = 162	feature = 603	correl = -0.0638674	descr = N_Gram_GGAGG
cnt = 163	feature = 865	correl = 0.0255919	descr = N_Gram_TTCCT
cnt = 164	feature = 16	correl = 0.0870943	descr = Position_Specific_Bin_Base_7_Base_A
cnt = 165	feature = 490	correl = 0.03577	descr = N_Gram_CTTGC
cnt = 166	feature = 83	correl = -0.116579	descr = Fold_of_RNAi_Sequence_Pos_2
cnt = 167	feature = 759	correl = 0.0215083	descr = N_Gram_TCCA
cnt = 168	feature = 526	correl = 0.0226334	descr = N_Gram_GAGT
cnt = 169	feature = 706	correl = 0.0618041	descr = N_Gram_TAAG
cnt = 170	feature = 404	correl = -0.0638268	descr = N_Gram_CGAA
cnt = 171	feature = 71	correl = 0.148593	descr = Gibbs_of_Target_Sequence__Pos_14_Step_1
cnt = 172	feature = 813	correl = 0.0509538	descr = N_Gram_TGCA
cnt = 173	feature = 643	correl = -0.0777598	descr = N_Gram_GGTCC
cnt = 174	feature = 59	correl = 0.0784524	descr = Gibbs_of_Target_Sequence__Pos_0_Step_1
cnt = 175	feature = 838	correl = 0.0482438	descr = N_Gram_TGTA
cnt = 176	feature = 77	correl = 0.432143	descr = Gibbs_of_Target_Sequence__Pos_20_Step_1
cnt = 177	feature = 41	correl = -0.0344943	descr = Position_Specific_Bin_Base_16_Base_C
cnt = 178	feature = 299	correl = 0.0545221	descr = N_Gram_ATTG
cnt = 179	feature = 666	correl = 0.0307729	descr = N_Gram_GTCG
cnt = 180	feature = 789	correl = 0.0557312	descr = N_Gram_TCTC
cnt = 181	feature = 298	correl = 0.0792331	descr = N_Gram_ATTCT
cnt = 182	feature = 806	correl = 0.0307746	descr = N_Gram_TGAG
cnt = 183	feature = 293	correl = 0.0633875	descr = N_Gram_ATTA
cnt = 184	feature = 275	correl = 0.043981	descr = N_Gram_ATCC
cnt = 185	feature = 482	correl = 0.0291935	descr = N_Gram_CTGT
cnt = 186	feature = 809	correl = 0.0315951	descr = N_Gram_TGAT
cnt = 187	feature = 82	correl = -0.178464	descr = Fold_of_RNAi_Sequence_Pos_1
cnt = 188	feature = 802	correl = 0.0434073	descr = N_Gram_TGAA
cnt = 189	feature = 80	correl = 0.0336633	descr = PF_RNAi_Fold_3'Free_Count
cnt = 190	feature = 595	correl = -0.030638	descr = N_Gram_GGAA
cnt = 191	feature = 530	correl = 0.0346179	descr = N_Gram_GATA
cnt = 192	feature = 678	correl = -0.0909185	descr = N_Gram_GTGG
cnt = 193	feature = 489	correl = 0.0446923	descr = N_Gram_CTTG
cnt = 194	feature = 675	correl = -0.0387612	descr = N_Gram_GTGC
cnt = 195	feature = 430	correl = -0.112306	descr = N_Gram_CGGC
cnt = 196	feature = 772	correl = 0.0340438	descr = N_Gram_TCG
cnt = 197	feature = 856	correl = 0.0495059	descr = N_Gram_TTAG
cnt = 198	feature = 66	correl = 0.0779394	descr = Gibbs_of_Target_Sequence__Pos_8_Step_1
cnt = 199	feature = 864	correl = 0.0311897	descr = N_Gram_TTCC
cnt = 200	feature = 884	correl = 0.0791701	descr = N_Gram_TTGT
cnt = 201	feature = 672	correl = 0.0382495	descr = N_Gram_GTGA
cnt = 202	feature = 273	correl = 0.0612591	descr = N_Gram_ATC
cnt = 203	feature = 631	correl = -0.101467	descr = N_Gram_GGGG
cnt = 204	feature = 392	correl = -0.0861333	descr = N_Gram_CCTC
cnt = 205	feature = 345	correl = 0.0474411	descr = N_Gram_CATT
cnt = 206	feature = 641	correl = -0.0292806	descr = N_Gram_GGTC
cnt = 207	feature = 74	correl = 0.0884278	descr = Gibbs_of_Target_Sequence__Pos_17_Step_1
cnt = 208	feature = 60	correl = -0.0494378	descr = Gibbs_of_Target_Sequence__Pos_1_Step_1
cnt = 209	feature = 64	correl = 0.094957	descr = Gibbs_of_Target_Sequence__Pos_6_Step_1
cnt = 210	feature = 403	correl = -0.0763047	descr = N_Gram_CGA
cnt = 211	feature = 70	correl = 0.119637	descr = Gibbs_of_Target_Sequence__Pos_13_Step_1
cnt = 212	feature = 752	correl = 0.0248642	descr = N_Gram_TCA
cnt = 213	feature = 610	correl = -0.117565	descr = N_Gram_GGCC
cnt = 214	feature = 499	correl = -0.0243254	descr = N_Gram_GAAG
cnt = 215	feature = 540	correl = -0.030844	descr = N_Gram_GCA
cnt = 216	feature = 796	correl = 0.0659382	descr = N_Gram_TCTT
cnt = 217	feature = 726	correl = 0.0848074	descr = N_Gram_TAG
cnt = 218	feature = 701	correl = 0.0505537	descr = N_Gram_TAAA
cnt = 219	feature = 662	correl = -0.0863963	descr = N_Gram_GTCC
cnt = 220	feature = 348	correl = -0.0676288	descr = N_Gram_CCA
cnt = 221	feature = 105	correl = -0.100756	descr = Xue_Structure_Feature_C110
cnt = 222	feature = 837	correl = 0.0839728	descr = N_Gram_TGT
cnt = 223	feature = 751	correl = 0.0404066	descr = N_Gram_TC
cnt = 224	feature = 554	correl = -0.119762	descr = N_Gram_GCC
cnt = 225	feature = 593	correl = -0.111876	descr = N_Gram_GG
cnt = 226	feature = 264	correl = 0.114081	descr = N_Gram_AT
cnt = 227	feature = 539	correl = -0.104996	descr = N_Gram_GC
cnt = 228	feature = 292	correl = 0.118434	descr = N_Gram_ATT
cnt = 229	feature = 78	correl = 0.214226	descr = PF_RNAi_Fold_Energy
cnt = 230	feature = 58	correl = 0.271228	descr = Gibbs_of_Target_Sequence_
num rows = 2188
num_elements = 505428
..*
optimization finished, #iter = 2357
nu = 0.365664
obj = -64.675364, rho = -0.638184
nSV = 1052, nBSV = 596
num rows = 243
num_elements = 56133
*
optimization finished, #iter = 227
nu = 0.340060
obj = -7.639083, rho = -0.618924
nSV = 140, nBSV = 39
..*
optimization finished, #iter = 2357
nu = 0.365664
obj = -64.675364, rho = -0.638184
nSV = 1052, nBSV = 596
CFS merit scores = 1.44541
CFS merit scores = 1.61707
CFS merit scores = 1.85383
CFS merit scores = 2.07923
CFS merit scores = 2.28362
CFS merit scores = 2.46869
CFS merit scores = 2.63592
CFS merit scores = 2.79296
CFS merit scores = 2.93886
CFS merit scores = 3.07669
CFS merit scores = 3.20636
CFS merit scores = 3.32891
CFS merit scores = 3.44532
CFS merit scores = 3.55655
CFS merit scores = 3.66136
CFS merit scores = 3.7592
CFS merit scores = 3.84948
CFS merit scores = 3.93624
CFS merit scores = 4.0189
CFS merit scores = 4.09836
CFS merit scores = 4.17263
CFS merit scores = 4.24417
CFS merit scores = 4.31379
CFS merit scores = 4.37991
CFS merit scores = 4.44346
CFS merit scores = 4.50505
CFS merit scores = 4.56473
CFS merit scores = 4.61906
CFS merit scores = 4.67159
CFS merit scores = 4.72223
CFS merit scores = 4.77142
CFS merit scores = 4.81924
CFS merit scores = 4.86397
CFS merit scores = 4.90751
CFS merit scores = 4.94895
CFS merit scores = 4.98846
CFS merit scores = 5.02762
CFS merit scores = 5.06533
CFS merit scores = 5.1011
CFS merit scores = 5.13523
CFS merit scores = 5.16827
CFS merit scores = 5.2004
CFS merit scores = 5.23192
CFS merit scores = 5.2624
CFS merit scores = 5.29217
CFS merit scores = 5.31939
CFS merit scores = 5.34503
CFS merit scores = 5.36969
CFS merit scores = 5.39381
CFS merit scores = 5.41746
CFS merit scores = 5.4398
CFS merit scores = 5.46174
CFS merit scores = 5.4824
CFS merit scores = 5.50226
CFS merit scores = 5.52106
CFS merit scores = 5.53964
CFS merit scores = 5.55722
CFS merit scores = 5.57436
CFS merit scores = 5.59124
CFS merit scores = 5.60754
CFS merit scores = 5.62275
CFS merit scores = 5.6372
CFS merit scores = 5.65089
CFS merit scores = 5.66439
CFS merit scores = 5.67729
CFS merit scores = 5.68979
CFS merit scores = 5.70246
CFS merit scores = 5.71524
CFS merit scores = 5.72758
CFS merit scores = 5.73988
CFS merit scores = 5.752
CFS merit scores = 5.76405
CFS merit scores = 5.77573
CFS merit scores = 5.78664
CFS merit scores = 5.79694
CFS merit scores = 5.80712
CFS merit scores = 5.81631
CFS merit scores = 5.82511
CFS merit scores = 5.83331
CFS merit scores = 5.84162
CFS merit scores = 5.8499
CFS merit scores = 5.85806
CFS merit scores = 5.86577
CFS merit scores = 5.8736
CFS merit scores = 5.88074
CFS merit scores = 5.8877
CFS merit scores = 5.89411
CFS merit scores = 5.90063
CFS merit scores = 5.9068
CFS merit scores = 5.91304
CFS merit scores = 5.91848
CFS merit scores = 5.92383
CFS merit scores = 5.92917
CFS merit scores = 5.93407
CFS merit scores = 5.93896
CFS merit scores = 5.94355
CFS merit scores = 5.94818
CFS merit scores = 5.95266
CFS merit scores = 5.9567
CFS merit scores = 5.96057
CFS merit scores = 5.96422
CFS merit scores = 5.96749
CFS merit scores = 5.97062
CFS merit scores = 5.97368
CFS merit scores = 5.97662
CFS merit scores = 5.9789
CFS merit scores = 5.98127
CFS merit scores = 5.98347
CFS merit scores = 5.98562
CFS merit scores = 5.98784
CFS merit scores = 5.99015
CFS merit scores = 5.99263
CFS merit scores = 5.99503
CFS merit scores = 5.9975
CFS merit scores = 5.99965
CFS merit scores = 6.00164
CFS merit scores = 6.0035
CFS merit scores = 6.00555
CFS merit scores = 6.00748
CFS merit scores = 6.00954
CFS merit scores = 6.01156
CFS merit scores = 6.01341
CFS merit scores = 6.01526
CFS merit scores = 6.01658
CFS merit scores = 6.0179
CFS merit scores = 6.01919
CFS merit scores = 6.02052
CFS merit scores = 6.02151
CFS merit scores = 6.02247
CFS merit scores = 6.0235
CFS merit scores = 6.02438
CFS merit scores = 6.02535
CFS merit scores = 6.02651
CFS merit scores = 6.02717
CFS merit scores = 6.02762
CFS merit scores = 6.02782
CFS merit scores = 6.02778
CFS merit scores = 6.02768
CFS merit scores = 6.0273
CFS merit scores = 6.02696
CFS merit scores = 6.02679
CFS merit scores = 6.02611
CFS merit scores = 6.02538
CFS merit scores = 6.02488
CFS merit scores = 6.02429
CFS merit scores = 6.02312
CFS merit scores = 6.02206
CFS merit scores = 6.02091
CFS merit scores = 6.01981
CFS merit scores = 6.01868
CFS merit scores = 6.01759
CFS merit scores = 6.01672
CFS merit scores = 6.01557
CFS merit scores = 6.01418
CFS merit scores = 6.01283
CFS merit scores = 6.01147
CFS merit scores = 6.01
CFS merit scores = 6.00853
CFS merit scores = 6.00703
CFS merit scores = 6.00565
CFS merit scores = 6.00434
CFS merit scores = 6.00299
CFS merit scores = 6.00154
CFS merit scores = 6.00026
CFS merit scores = 5.99854
CFS merit scores = 5.99649
CFS merit scores = 5.99451
CFS merit scores = 5.99253
CFS merit scores = 5.99039
CFS merit scores = 5.988
CFS merit scores = 5.98551
CFS merit scores = 5.98307
CFS merit scores = 5.98069
CFS merit scores = 5.97781
CFS merit scores = 5.975
CFS merit scores = 5.972
CFS merit scores = 5.96885
CFS merit scores = 5.96592
CFS merit scores = 5.96278
CFS merit scores = 5.95947
CFS merit scores = 5.95582
CFS merit scores = 5.95222
CFS merit scores = 5.94851
CFS merit scores = 5.94407
CFS merit scores = 5.93979
CFS merit scores = 5.9355
CFS merit scores = 5.93121
CFS merit scores = 5.92658
CFS merit scores = 5.92207
CFS merit scores = 5.91768
CFS merit scores = 5.91291
CFS merit scores = 5.90814
CFS merit scores = 5.90321
CFS merit scores = 5.89828
CFS merit scores = 5.89336
CFS merit scores = 5.88854
CFS merit scores = 5.88387
CFS merit scores = 5.87893
CFS merit scores = 5.87361
CFS merit scores = 5.86813
CFS merit scores = 5.8627
CFS merit scores = 5.85697
CFS merit scores = 5.85129
CFS merit scores = 5.84559
CFS merit scores = 5.83991
CFS merit scores = 5.83446
CFS merit scores = 5.82874
CFS merit scores = 5.82313
CFS merit scores = 5.81761
CFS merit scores = 5.8121
CFS merit scores = 5.80657
CFS merit scores = 5.801
CFS merit scores = 5.79509
CFS merit scores = 5.78895
CFS merit scores = 5.78279
CFS merit scores = 5.77677
CFS merit scores = 5.77077
CFS merit scores = 5.76482
CFS merit scores = 5.75888
CFS merit scores = 5.75227
CFS merit scores = 5.74566
CFS merit scores = 5.73904
CFS merit scores = 5.73237
CFS merit scores = 5.72567
CFS merit scores = 5.71856
CFS merit scores = 5.71156
CFS merit scores = 5.70459
CFS merit scores = 5.6975
CFS merit scores = 5.69052
CFS merit scores = 5.68334
CFS merit scores = 5.67623
CFS merit scores = 5.66925
CFS merit scores = 5.66185
CFS merit scores = 5.65456
CFS merit scores = 5.64706
CFS merit scores = 5.63953
CFS merit scores = 5.63204
CFS merit scores = 5.62465
CFS merit scores = 5.61718
CFS merit scores = 5.60969
CFS merit scores = 5.60212
CFS merit scores = 5.5946
CFS merit scores = 5.58726
CFS merit scores = 5.57999
CFS merit scores = 5.57226
CFS merit scores = 5.56464
CFS merit scores = 5.55585
CFS merit scores = 5.54696
CFS merit scores = 5.53811
CFS merit scores = 5.52947
CFS merit scores = 5.52083
CFS merit scores = 5.51174
CFS merit scores = 5.50284
CFS merit scores = 5.49305
CFS merit scores = 5.48332
CFS merit scores = 5.47329
CFS merit scores = 5.46245
CFS merit scores = 5.45076
CFS merit scores = 5.43836
CFS merit scores = 5.42525
CFS merit scores = 5.41017
CFS merit scores = 5.39493
CFS merit scores = 5.37963
CFS merit scores = 5.36431
CFS merit scores = 5.34588
CFS merit scores = 5.32746
CFS merit scores = 5.30893
cnt = 1	feature = 83	correl = 0.445412	descr = Gibbs_of_Target_Sequence__Pos_19_Step_1
cnt = 2	feature = 2	correl = -0.134318	descr = Position_Specific_Bin_Base_0_Base_G
cnt = 3	feature = 502	correl = -0.0730174	descr = N_Gram_CTGGC
cnt = 4	feature = 14	correl = -0.0832759	descr = Position_Specific_Bin_Base_4_Base_C
cnt = 5	feature = 848	correl = -0.034037	descr = N_Gram_TGCCG
cnt = 6	feature = 857	correl = 0.0299642	descr = N_Gram_TGGAC
cnt = 7	feature = 749	correl = -0.0288557	descr = N_Gram_TACG
cnt = 8	feature = 356	correl = 0.0256986	descr = N_Gram_CATAG
cnt = 9	feature = 687	correl = -0.0251885	descr = N_Gram_GTAAT
cnt = 10	feature = 765	correl = 0.0298168	descr = N_Gram_TAGTC
cnt = 11	feature = 880	correl = -0.0287172	descr = N_Gram_TTAAT
cnt = 12	feature = 808	correl = 0.0459006	descr = N_Gram_TCGCA
cnt = 13	feature = 228	correl = -0.0519931	descr = N_Gram_ACGGG
cnt = 14	feature = 327	correl = 0.0221769	descr = N_Gram_CAACG
cnt = 15	feature = 452	correl = -0.0470947	descr = N_Gram_CGGCA
cnt = 16	feature = 806	correl = 0.0300373	descr = N_Gram_TCGAG
cnt = 17	feature = 697	correl = -0.0524763	descr = N_Gram_GTCCG
cnt = 18	feature = 612	correl = -0.0279923	descr = N_Gram_GCTCA
cnt = 19	feature = 774	correl = 0.0599442	descr = N_Gram_TATCA
cnt = 20	feature = 812	correl = 0.0409726	descr = N_Gram_TCGGA
cnt = 21	feature = 482	correl = 0.0653408	descr = N_Gram_CTAGC
cnt = 22	feature = 539	correl = -0.0600909	descr = N_Gram_GACCG
cnt = 23	feature = 704	correl = 0.0481177	descr = N_Gram_GTCTA
cnt = 24	feature = 316	correl = 0.0315011	descr = N_Gram_ATTGT
cnt = 25	feature = 461	correl = -0.0276819	descr = N_Gram_CGGTT
cnt = 26	feature = 430	correl = -0.025773	descr = N_Gram_CGACA
cnt = 27	feature = 732	correl = 0.0498621	descr = N_Gram_TAAAC
cnt = 28	feature = 772	correl = 0.0326001	descr = N_Gram_TATAT
cnt = 29	feature = 799	correl = -0.0221485	descr = N_Gram_TCCCG
cnt = 30	feature = 770	correl = 0.02339	descr = N_Gram_TATAC
cnt = 31	feature = 554	correl = -0.0256454	descr = N_Gram_GAGTA
cnt = 32	feature = 481	correl = 0.0230737	descr = N_Gram_CTAGA
cnt = 33	feature = 233	correl = 0.069752	descr = N_Gram_ACTAC
cnt = 34	feature = 432	correl = -0.0414496	descr = N_Gram_CGACG
cnt = 35	feature = 493	correl = -0.0497037	descr = N_Gram_CTCGT
cnt = 36	feature = 769	correl = 0.0568551	descr = N_Gram_TATAA
cnt = 37	feature = 403	correl = -0.0265512	descr = N_Gram_CCGCG
cnt = 38	feature = 52	correl = -0.0598637	descr = Position_Specific_Bin_Base_17_Base_G
cnt = 39	feature = 508	correl = -0.0368954	descr = N_Gram_CTTAA
cnt = 40	feature = 850	correl = -0.0246167	descr = N_Gram_TGCGC
cnt = 41	feature = 640	correl = -0.0616316	descr = N_Gram_GGCAA
cnt = 42	feature = 716	correl = -0.0577597	descr = N_Gram_GTGGG
cnt = 43	feature = 530	correl = 0.0698073	descr = N_Gram_GAATA
cnt = 44	feature = 723	correl = 0.0375933	descr = N_Gram_GTTCG
cnt = 45	feature = 702	correl = 0.0614707	descr = N_Gram_GTCGT
cnt = 46	feature = 582	correl = -0.0247798	descr = N_Gram_GCCAC
cnt = 47	feature = 726	correl = -0.0258337	descr = N_Gram_GTTGT
cnt = 48	feature = 297	correl = 0.072704	descr = N_Gram_ATCTC
cnt = 49	feature = 308	correl = -0.021528	descr = N_Gram_ATTAA
cnt = 50	feature = 592	correl = 0.0218472	descr = N_Gram_GCCTA
cnt = 51	feature = 545	correl = 0.046208	descr = N_Gram_GACTG
cnt = 52	feature = 659	correl = -0.0928826	descr = N_Gram_GGGCC
cnt = 53	feature = 603	correl = -0.0299975	descr = N_Gram_GCGGG
cnt = 54	feature = 665	correl = -0.0569768	descr = N_Gram_GGGGT
cnt = 55	feature = 35	correl = 0.0305708	descr = Position_Specific_Bin_Base_12_Base_A
cnt = 56	feature = 560	correl = -0.0412813	descr = N_Gram_GATGG
cnt = 57	feature = 631	correl = -0.0275775	descr = N_Gram_GGACG
cnt = 58	feature = 721	correl = 0.0353547	descr = N_Gram_GTTAC
cnt = 59	feature = 240	correl = 0.0242662	descr = N_Gram_ACTTC
cnt = 60	feature = 518	correl = -0.0389601	descr = N_Gram_CTTTA
cnt = 61	feature = 43	correl = 0.0764144	descr = Position_Specific_Bin_Base_15_Base_A
cnt = 62	feature = 519	correl = 0.0249463	descr = N_Gram_CTTTC
cnt = 63	feature = 766	correl = 0.0325944	descr = N_Gram_TAGTG
cnt = 64	feature = 345	correl = -0.042937	descr = N_Gram_CAGAC
cnt = 65	feature = 798	correl = -0.0499878	descr = N_Gram_TCCCC
cnt = 66	feature = 254	correl = -0.0361483	descr = N_Gram_AGCCC
cnt = 67	feature = 446	correl = -0.0569674	descr = N_Gram_CGCGT
cnt = 68	feature = 718	correl = 0.0284015	descr = N_Gram_GTGTA
cnt = 69	feature = 645	correl = -0.0253824	descr = N_Gram_GGCCG
cnt = 70	feature = 535	correl = 0.0296377	descr = N_Gram_GACAT
cnt = 71	feature = 672	correl = 0.0395921	descr = N_Gram_GGTAA
cnt = 72	feature = 871	correl = 0.0287283	descr = N_Gram_TGTCG
cnt = 73	feature = 625	correl = -0.0312403	descr = N_Gram_GGAAA
cnt = 74	feature = 705	correl = 0.0255253	descr = N_Gram_GTCTC
cnt = 75	feature = 334	correl = -0.0253653	descr = N_Gram_CACAT
cnt = 76	feature = 4	correl = -0.0290785	descr = Position_Specific_Bin_Base_1_Base_C
cnt = 77	feature = 649	correl = -0.0653284	descr = N_Gram_GGCGT
cnt = 78	feature = 786	correl = 0.040975	descr = N_Gram_TCAAC
cnt = 79	feature = 436	correl = -0.0308214	descr = N_Gram_CGATC
cnt = 80	feature = 495	correl = 0.0333681	descr = N_Gram_CTCTA
cnt = 81	feature = 264	correl = -0.0251786	descr = N_Gram_AGGGA
cnt = 82	feature = 753	correl = 0.0355871	descr = N_Gram_TACTG
cnt = 83	feature = 311	correl = 0.0401423	descr = N_Gram_ATTCG
cnt = 84	feature = 56	correl = 0.0342793	descr = Position_Specific_Bin_Base_18_Base_T
cnt = 85	feature = 350	correl = -0.0304052	descr = N_Gram_CAGCG
cnt = 86	feature = 8	correl = 0.046204	descr = Position_Specific_Bin_Base_2_Base_C
cnt = 87	feature = 489	correl = -0.0350947	descr = N_Gram_CTCAC
cnt = 88	feature = 60	correl = 0.0675692	descr = Position_Specific_Bin_Base_19_Base_T
cnt = 89	feature = 258	correl = 0.0227648	descr = N_Gram_AGCTA
cnt = 90	feature = 664	correl = -0.0781102	descr = N_Gram_GGGGC
cnt = 91	feature = 813	correl = -0.0333191	descr = N_Gram_TCGGC
cnt = 92	feature = 31	correl = -0.0413951	descr = Position_Specific_Bin_Base_11_Base_A
cnt = 93	feature = 663	correl = -0.0460106	descr = N_Gram_GGGGA
cnt = 94	feature = 915	correl = -0.0261694	descr = N_Gram_TTGGC
cnt = 95	feature = 752	correl = 0.0723271	descr = N_Gram_TACTA
cnt = 96	feature = 16	correl = 0.0569384	descr = Position_Specific_Bin_Base_5_Base_T
cnt = 97	feature = 934	correl = 0.0333976	descr = N_Gram_TTTTA
cnt = 98	feature = 627	correl = -0.0483494	descr = N_Gram_GGAAG
cnt = 99	feature = 904	correl = 0.0391527	descr = N_Gram_TTCTC
cnt = 100	feature = 739	correl = -0.0573986	descr = N_Gram_TAATC
cnt = 101	feature = 717	correl = -0.0239231	descr = N_Gram_GTGGT
cnt = 102	feature = 251	correl = -0.0228779	descr = N_Gram_AGCAC
cnt = 103	feature = 706	correl = 0.023864	descr = N_Gram_GTCTT
cnt = 104	feature = 583	correl = -0.0614779	descr = N_Gram_GCCAG
cnt = 105	feature = 1	correl = 0.10639	descr = Position_Specific_Bin_Base_0_Base_C
cnt = 106	feature = 819	correl = 0.0499949	descr = N_Gram_TCTAC
cnt = 107	feature = 579	correl = 0.0345371	descr = N_Gram_GCATT
cnt = 108	feature = 278	correl = 0.0240922	descr = N_Gram_ATAGA
cnt = 109	feature = 917	correl = 0.0352431	descr = N_Gram_TTGGT
cnt = 110	feature = 740	correl = -0.0224546	descr = N_Gram_TAATG
cnt = 111	feature = 40	correl = -0.0337954	descr = Position_Specific_Bin_Base_14_Base_C
cnt = 112	feature = 64	correl = 0.115046	descr = Position_Specific_Bin_Base_20_Base_T
cnt = 113	feature = 610	correl = 0.022858	descr = N_Gram_GCTAT
cnt = 114	feature = 738	correl = 0.057749	descr = N_Gram_TAAGG
cnt = 115	feature = 914	correl = 0.0477703	descr = N_Gram_TTGGA
cnt = 116	feature = 553	correl = -0.02656	descr = N_Gram_GAGGT
cnt = 117	feature = 292	correl = 0.0314177	descr = N_Gram_ATCCT
cnt = 118	feature = 286	correl = 0.0357376	descr = N_Gram_ATCAA
cnt = 119	feature = 903	correl = 0.0574173	descr = N_Gram_TTCTA
cnt = 120	feature = 598	correl = -0.0891962	descr = N_Gram_GCGCG
cnt = 121	feature = 314	correl = -0.0219584	descr = N_Gram_ATTGA
cnt = 122	feature = 696	correl = -0.059595	descr = N_Gram_GTCCC
cnt = 123	feature = 105	correl = -0.0226742	descr = Xue_Structure_Feature_A111
cnt = 124	feature = 394	correl = -0.0802951	descr = N_Gram_CCCTG
cnt = 125	feature = 270	correl = 0.0978037	descr = N_Gram_AGTCG
cnt = 126	feature = 792	correl = 0.0238637	descr = N_Gram_TCATA
cnt = 127	feature = 789	correl = -0.0437661	descr = N_Gram_TCACG
cnt = 128	feature = 677	correl = -0.0295549	descr = N_Gram_GGTGA
cnt = 129	feature = 593	correl = -0.0546191	descr = N_Gram_GCCTC
cnt = 130	feature = 17	correl = -0.0411288	descr = Position_Specific_Bin_Base_6_Base_C
cnt = 131	feature = 634	correl = -0.0603391	descr = N_Gram_GGAGC
cnt = 132	feature = 597	correl = -0.0518267	descr = N_Gram_GCGCA
cnt = 133	feature = 900	correl = 0.0347613	descr = N_Gram_TTCGC
cnt = 134	feature = 927	correl = 0.0437377	descr = N_Gram_TTTCC
cnt = 135	feature = 11	correl = 0.0705931	descr = Position_Specific_Bin_Base_3_Base_G
cnt = 136	feature = 213	correl = -0.082548	descr = N_Gram_ACCAC
cnt = 137	feature = 501	correl = 0.0556723	descr = N_Gram_CTGGA
cnt = 138	feature = 271	correl = 0.033487	descr = N_Gram_AGTCT
cnt = 139	feature = 367	correl = -0.0278045	descr = N_Gram_CCAA
cnt = 140	feature = 29	correl = -0.0520621	descr = Position_Specific_Bin_Base_10_Base_G
cnt = 141	feature = 843	correl = 0.0429714	descr = N_Gram_TGCA
cnt = 142	feature = 701	correl = -0.0257734	descr = N_Gram_GTCGG
cnt = 143	feature = 21	correl = 0.063079	descr = Position_Specific_Bin_Base_7_Base_T
cnt = 144	feature = 780	correl = 0.0635508	descr = N_Gram_TATTC
cnt = 145	feature = 41	correl = -0.153466	descr = Position_Specific_Bin_Base_14_Base_G
cnt = 146	feature = 675	correl = -0.0716173	descr = N_Gram_GGTCC
cnt = 147	feature = 620	correl = 0.0228653	descr = N_Gram_GCTGT
cnt = 148	feature = 838	correl = 0.0299158	descr = N_Gram_TGAAT
cnt = 149	feature = 788	correl = 0.0514998	descr = N_Gram_TCACC
cnt = 150	feature = 6	correl = 0.0227163	descr = Position_Specific_Bin_Base_1_Base_T
cnt = 151	feature = 293	correl = 0.0460203	descr = N_Gram_ATCG
cnt = 152	feature = 837	correl = 0.0485925	descr = N_Gram_TGAAG
cnt = 153	feature = 46	correl = 0.0796893	descr = Position_Specific_Bin_Base_16_Base_A
cnt = 154	feature = 658	correl = -0.046249	descr = N_Gram_GGGCA
cnt = 155	feature = 423	correl = 0.0268605	descr = N_Gram_CCTTG
cnt = 156	feature = 821	correl = 0.0338482	descr = N_Gram_TCTAT
cnt = 157	feature = 590	correl = -0.0346526	descr = N_Gram_GCCGA
cnt = 158	feature = 643	correl = -0.0814625	descr = N_Gram_GGCCA
cnt = 159	feature = 541	correl = -0.0386102	descr = N_Gram_GACGG
cnt = 160	feature = 10	correl = -0.128026	descr = Position_Specific_Bin_Base_2_Base_T
cnt = 161	feature = 674	correl = 0.0296051	descr = N_Gram_GGTCA
cnt = 162	feature = 59	correl = -0.119212	descr = Position_Specific_Bin_Base_19_Base_G
cnt = 163	feature = 831	correl = 0.0329457	descr = N_Gram_TCTTG
cnt = 164	feature = 23	correl = -0.0937995	descr = Position_Specific_Bin_Base_8_Base_C
cnt = 165	feature = 409	correl = 0.0774527	descr = N_Gram_CCTA
cnt = 166	feature = 925	correl = 0.0653805	descr = N_Gram_TTTAG
cnt = 167	feature = 33	correl = -0.0478523	descr = Position_Specific_Bin_Base_11_Base_G
cnt = 168	feature = 802	correl = -0.0354371	descr = N_Gram_TCCTG
cnt = 169	feature = 229	correl = -0.0365522	descr = N_Gram_ACGT
cnt = 170	feature = 256	correl = -0.0452271	descr = N_Gram_AGCGG
cnt = 171	feature = 632	correl = 0.0457683	descr = N_Gram_GGACT
cnt = 172	feature = 490	correl = -0.0416983	descr = N_Gram_CTCCC
cnt = 173	feature = 42	correl = 0.0758564	descr = Position_Specific_Bin_Base_14_Base_T
cnt = 174	feature = 494	correl = 0.0386658	descr = N_Gram_CTCT
cnt = 175	feature = 58	correl = -0.127886	descr = Position_Specific_Bin_Base_19_Base_C
cnt = 176	feature = 852	correl = 0.0263852	descr = N_Gram_TGCTA
cnt = 177	feature = 358	correl = 0.0754686	descr = N_Gram_CATCT
cnt = 178	feature = 916	correl = -0.0249317	descr = N_Gram_TTGGG
cnt = 179	feature = 709	correl = 0.044263	descr = N_Gram_GTGAA
cnt = 180	feature = 260	correl = 0.0261891	descr = N_Gram_AGGAA
cnt = 181	feature = 641	correl = -0.0525538	descr = N_Gram_GGCAG
cnt = 182	feature = 794	correl = 0.0293761	descr = N_Gram_TCCA
cnt = 183	feature = 307	correl = 0.0516734	descr = N_Gram_ATTA
cnt = 184	feature = 15	correl = -0.0752273	descr = Position_Specific_Bin_Base_5_Base_C
cnt = 185	feature = 9	correl = 0.119112	descr = Position_Specific_Bin_Base_2_Base_G
cnt = 186	feature = 28	correl = -0.0840068	descr = Position_Specific_Bin_Base_10_Base_C
cnt = 187	feature = 531	correl = 0.0398536	descr = N_Gram_GAATT
cnt = 188	feature = 478	correl = 0.0388374	descr = N_Gram_CTACA
cnt = 189	feature = 671	correl = 0.0314753	descr = N_Gram_GGTA
cnt = 190	feature = 865	correl = 0.0321869	descr = N_Gram_TGGTC
cnt = 191	feature = 499	correl = -0.0326022	descr = N_Gram_CTGC
cnt = 192	feature = 773	correl = 0.0602763	descr = N_Gram_TATC
cnt = 193	feature = 348	correl = -0.032593	descr = N_Gram_CAGCA
cnt = 194	feature = 389	correl = -0.0999543	descr = N_Gram_CCCGA
cnt = 195	feature = 47	correl = -0.0464534	descr = Position_Specific_Bin_Base_16_Base_C
cnt = 196	feature = 536	correl = -0.0758617	descr = N_Gram_GACC
cnt = 197	feature = 815	correl = 0.0441174	descr = N_Gram_TCGT
cnt = 198	feature = 759	correl = 0.067802	descr = N_Gram_TAGC
cnt = 199	feature = 438	correl = -0.0355033	descr = N_Gram_CGCA
cnt = 200	feature = 725	correl = -0.0424462	descr = N_Gram_GTTGG
cnt = 201	feature = 679	correl = -0.107502	descr = N_Gram_GGTGG
cnt = 202	feature = 277	correl = 0.0459221	descr = N_Gram_ATAG
cnt = 203	feature = 515	correl = -0.0225347	descr = N_Gram_CTTGG
cnt = 204	feature = 384	correl = -0.09069	descr = N_Gram_CCCC
cnt = 205	feature = 336	correl = -0.0676452	descr = N_Gram_CACG
cnt = 206	feature = 616	correl = -0.0360442	descr = N_Gram_GCTG
cnt = 207	feature = 206	correl = 0.073167	descr = N_Gram_ACAT
cnt = 208	feature = 703	correl = 0.0295497	descr = N_Gram_GTCT
cnt = 209	feature = 303	correl = -0.0476658	descr = N_Gram_ATGG
cnt = 210	feature = 751	correl = 0.0496689	descr = N_Gram_TACT
cnt = 211	feature = 884	correl = 0.0590672	descr = N_Gram_TTAG
cnt = 212	feature = 288	correl = 0.0528521	descr = N_Gram_ATCC
cnt = 213	feature = 589	correl = -0.0317639	descr = N_Gram_GCCG
cnt = 214	feature = 680	correl = -0.0357018	descr = N_Gram_GGTT
cnt = 215	feature = 708	correl = 0.0352974	descr = N_Gram_GTGA
cnt = 216	feature = 826	correl = 0.0809043	descr = N_Gram_TCTG
cnt = 217	feature = 768	correl = 0.0705929	descr = N_Gram_TATA
cnt = 218	feature = 412	correl = -0.0882423	descr = N_Gram_CCTC
cnt = 219	feature = 654	correl = -0.0850223	descr = N_Gram_GGGA
cnt = 220	feature = 66	correl = 0.0882252	descr = Gibbs_of_Target_Sequence__Pos_0_Step_1
cnt = 221	feature = 899	correl = 0.0311282	descr = N_Gram_TTCG
cnt = 222	feature = 81	correl = 0.110592	descr = Gibbs_of_Target_Sequence__Pos_17_Step_1
cnt = 223	feature = 68	correl = -0.154217	descr = Gibbs_of_Target_Sequence__Pos_2_Step_1
cnt = 224	feature = 70	correl = 0.0559657	descr = Gibbs_of_Target_Sequence__Pos_5_Step_1
cnt = 225	feature = 525	correl = -0.0305174	descr = N_Gram_GAAG
cnt = 226	feature = 856	correl = 0.0218742	descr = N_Gram_TGGA
cnt = 227	feature = 78	correl = 0.148402	descr = Gibbs_of_Target_Sequence__Pos_14_Step_1
cnt = 228	feature = 743	correl = 0.0578635	descr = N_Gram_TACA
cnt = 229	feature = 80	correl = 0.139503	descr = Gibbs_of_Target_Sequence__Pos_16_Step_1
cnt = 230	feature = 755	correl = 0.0542345	descr = N_Gram_TAGA
cnt = 231	feature = 646	correl = -0.11501	descr = N_Gram_GGCG
cnt = 232	feature = 392	correl = -0.0694441	descr = N_Gram_CCCT
cnt = 233	feature = 74	correl = 0.110939	descr = Gibbs_of_Target_Sequence__Pos_9_Step_1
cnt = 234	feature = 483	correl = 0.0476722	descr = N_Gram_CTAT
cnt = 235	feature = 76	correl = 0.0481381	descr = Gibbs_of_Target_Sequence__Pos_11_Step_1
cnt = 236	feature = 231	correl = 0.035948	descr = N_Gram_ACT
cnt = 237	feature = 624	correl = -0.0317003	descr = N_Gram_GGAA
cnt = 238	feature = 71	correl = 0.101006	descr = Gibbs_of_Target_Sequence__Pos_6_Step_1
cnt = 239	feature = 210	correl = -0.0371794	descr = N_Gram_ACC
cnt = 240	feature = 669	correl = -0.0935417	descr = N_Gram_GGGTG
cnt = 241	feature = 77	correl = 0.13154	descr = Gibbs_of_Target_Sequence__Pos_13_Step_1
cnt = 242	feature = 834	correl = 0.06505	descr = N_Gram_TGA
cnt = 243	feature = 310	correl = 0.0804628	descr = N_Gram_ATTC
cnt = 244	feature = 462	correl = -0.0492925	descr = N_Gram_CGT
cnt = 245	feature = 662	correl = -0.0947679	descr = N_Gram_GGGG
cnt = 246	feature = 396	correl = -0.100816	descr = N_Gram_CCGA
cnt = 247	feature = 72	correl = 0.155333	descr = Gibbs_of_Target_Sequence__Pos_7_Step_1
cnt = 248	feature = 600	correl = -0.102743	descr = N_Gram_GCGG
cnt = 249	feature = 82	correl = 0.201542	descr = Gibbs_of_Target_Sequence__Pos_18_Step_1
cnt = 250	feature = 796	correl = -0.0527372	descr = N_Gram_TCCC
cnt = 251	feature = 284	correl = 0.0678223	descr = N_Gram_ATC
cnt = 252	feature = 657	correl = -0.126764	descr = N_Gram_GGGC
cnt = 253	feature = 818	correl = 0.0748774	descr = N_Gram_TCTA
cnt = 254	feature = 707	correl = -0.0326722	descr = N_Gram_GTG
cnt = 255	feature = 79	correl = 0.103722	descr = Gibbs_of_Target_Sequence__Pos_15_Step_1
cnt = 256	feature = 366	correl = -0.0722358	descr = N_Gram_CCA
cnt = 257	feature = 666	correl = -0.0628313	descr = N_Gram_GGGT
cnt = 258	feature = 676	correl = -0.0979986	descr = N_Gram_GGTG
cnt = 259	feature = 892	correl = 0.097904	descr = N_Gram_TTC
cnt = 260	feature = 275	correl = 0.0611281	descr = N_Gram_ATA
cnt = 261	feature = 449	correl = -0.116375	descr = N_Gram_CGG
cnt = 262	feature = 473	correl = 0.102908	descr = N_Gram_CTA
cnt = 263	feature = 595	correl = -0.105737	descr = N_Gram_GCG
cnt = 264	feature = 767	correl = 0.124041	descr = N_Gram_TAT
cnt = 265	feature = 653	correl = -0.138931	descr = N_Gram_GGG
cnt = 266	feature = 565	correl = -0.127803	descr = N_Gram_GC
cnt = 267	feature = 365	correl = -0.0852732	descr = N_Gram_CC
num rows = 2188
num_elements = 586384
..*
optimization finished, #iter = 2497
nu = 0.348379
obj = -61.395871, rho = -0.723273
nSV = 1046, nBSV = 518
num rows = 243
num_elements = 65124
*
optimization finished, #iter = 216
nu = 0.290751
obj = -6.435097, rho = -0.710611
nSV = 121, nBSV = 30
..*
optimization finished, #iter = 2497
nu = 0.348379
obj = -61.395871, rho = -0.723273
nSV = 1046, nBSV = 518
CFS merit scores = 1.35829
CFS merit scores = 1.59756
CFS merit scores = 1.85335
CFS merit scores = 2.08062
CFS merit scores = 2.28331
CFS merit scores = 2.46922
CFS merit scores = 2.64081
CFS merit scores = 2.80058
CFS merit scores = 2.94974
CFS merit scores = 3.09096
CFS merit scores = 3.22402
CFS merit scores = 3.35113
CFS merit scores = 3.46835
CFS merit scores = 3.58058
CFS merit scores = 3.68849
CFS merit scores = 3.79257
CFS merit scores = 3.89161
CFS merit scores = 3.98505
CFS merit scores = 4.0741
CFS merit scores = 4.15969
CFS merit scores = 4.24163
CFS merit scores = 4.31793
CFS merit scores = 4.39192
CFS merit scores = 4.46329
CFS merit scores = 4.5315
CFS merit scores = 4.59649
CFS merit scores = 4.65239
CFS merit scores = 4.70674
CFS merit scores = 4.75835
CFS merit scores = 4.80717
CFS merit scores = 4.85314
CFS merit scores = 4.89741
CFS merit scores = 4.93827
CFS merit scores = 4.97743
CFS merit scores = 5.01475
CFS merit scores = 5.05119
CFS merit scores = 5.08657
CFS merit scores = 5.12057
CFS merit scores = 5.15425
CFS merit scores = 5.18721
CFS merit scores = 5.21924
CFS merit scores = 5.24949
CFS merit scores = 5.27781
CFS merit scores = 5.30508
CFS merit scores = 5.33199
CFS merit scores = 5.35814
CFS merit scores = 5.38369
CFS merit scores = 5.40654
CFS merit scores = 5.42889
CFS merit scores = 5.45039
CFS merit scores = 5.47159
CFS merit scores = 5.4917
CFS merit scores = 5.51092
CFS merit scores = 5.5292
CFS merit scores = 5.54743
CFS merit scores = 5.56328
CFS merit scores = 5.57863
CFS merit scores = 5.59292
CFS merit scores = 5.60664
CFS merit scores = 5.61973
CFS merit scores = 5.63331
CFS merit scores = 5.64647
CFS merit scores = 5.65883
CFS merit scores = 5.67103
CFS merit scores = 5.68274
CFS merit scores = 5.69404
CFS merit scores = 5.70564
CFS merit scores = 5.71652
CFS merit scores = 5.72716
CFS merit scores = 5.73787
CFS merit scores = 5.74872
CFS merit scores = 5.7592
CFS merit scores = 5.76903
CFS merit scores = 5.77775
CFS merit scores = 5.7863
CFS merit scores = 5.7945
CFS merit scores = 5.80234
CFS merit scores = 5.81051
CFS merit scores = 5.81866
CFS merit scores = 5.82693
CFS merit scores = 5.83476
CFS merit scores = 5.84178
CFS merit scores = 5.84846
CFS merit scores = 5.85528
CFS merit scores = 5.86147
CFS merit scores = 5.86771
CFS merit scores = 5.874
CFS merit scores = 5.87937
CFS merit scores = 5.88471
CFS merit scores = 5.89007
CFS merit scores = 5.89533
CFS merit scores = 5.90053
CFS merit scores = 5.90546
CFS merit scores = 5.90947
CFS merit scores = 5.91366
CFS merit scores = 5.91748
CFS merit scores = 5.92141
CFS merit scores = 5.92543
CFS merit scores = 5.92911
CFS merit scores = 5.93226
CFS merit scores = 5.93554
CFS merit scores = 5.93849
CFS merit scores = 5.94139
CFS merit scores = 5.944
CFS merit scores = 5.94665
CFS merit scores = 5.94909
CFS merit scores = 5.95187
CFS merit scores = 5.95431
CFS merit scores = 5.95636
CFS merit scores = 5.95861
CFS merit scores = 5.96066
CFS merit scores = 5.96228
CFS merit scores = 5.96413
CFS merit scores = 5.96602
CFS merit scores = 5.96773
CFS merit scores = 5.9694
CFS merit scores = 5.97118
CFS merit scores = 5.97262
CFS merit scores = 5.9741
CFS merit scores = 5.97507
CFS merit scores = 5.97596
CFS merit scores = 5.97665
CFS merit scores = 5.9772
CFS merit scores = 5.97756
CFS merit scores = 5.97755
CFS merit scores = 5.97726
CFS merit scores = 5.977
CFS merit scores = 5.97695
CFS merit scores = 5.97686
CFS merit scores = 5.97647
CFS merit scores = 5.97619
CFS merit scores = 5.97575
CFS merit scores = 5.97518
CFS merit scores = 5.97493
CFS merit scores = 5.9743
CFS merit scores = 5.97345
CFS merit scores = 5.97227
CFS merit scores = 5.97121
CFS merit scores = 5.96993
CFS merit scores = 5.96858
CFS merit scores = 5.96707
CFS merit scores = 5.96565
CFS merit scores = 5.96423
CFS merit scores = 5.96259
CFS merit scores = 5.9611
CFS merit scores = 5.95956
CFS merit scores = 5.95789
CFS merit scores = 5.95582
CFS merit scores = 5.95365
CFS merit scores = 5.95151
CFS merit scores = 5.94937
CFS merit scores = 5.94726
CFS merit scores = 5.94506
CFS merit scores = 5.94297
CFS merit scores = 5.94103
CFS merit scores = 5.9391
CFS merit scores = 5.93709
CFS merit scores = 5.93517
CFS merit scores = 5.93287
CFS merit scores = 5.93055
CFS merit scores = 5.92784
CFS merit scores = 5.92502
CFS merit scores = 5.92213
CFS merit scores = 5.91928
CFS merit scores = 5.91628
CFS merit scores = 5.91306
CFS merit scores = 5.90994
CFS merit scores = 5.90679
CFS merit scores = 5.90355
CFS merit scores = 5.90011
CFS merit scores = 5.89679
CFS merit scores = 5.89359
CFS merit scores = 5.89018
CFS merit scores = 5.887
CFS merit scores = 5.8836
CFS merit scores = 5.87979
CFS merit scores = 5.8758
CFS merit scores = 5.87177
CFS merit scores = 5.86747
CFS merit scores = 5.86306
CFS merit scores = 5.85879
CFS merit scores = 5.8543
CFS merit scores = 5.84933
CFS merit scores = 5.84437
CFS merit scores = 5.83936
CFS merit scores = 5.83445
CFS merit scores = 5.82956
CFS merit scores = 5.82484
CFS merit scores = 5.8198
CFS merit scores = 5.81459
CFS merit scores = 5.8095
CFS merit scores = 5.80431
CFS merit scores = 5.79901
CFS merit scores = 5.79324
CFS merit scores = 5.78717
CFS merit scores = 5.78093
CFS merit scores = 5.77443
CFS merit scores = 5.76787
CFS merit scores = 5.76132
CFS merit scores = 5.75489
CFS merit scores = 5.7486
CFS merit scores = 5.74209
CFS merit scores = 5.73563
CFS merit scores = 5.72918
CFS merit scores = 5.72276
CFS merit scores = 5.7164
CFS merit scores = 5.7102
CFS merit scores = 5.70359
CFS merit scores = 5.69708
CFS merit scores = 5.6906
CFS merit scores = 5.6841
CFS merit scores = 5.67777
CFS merit scores = 5.67154
CFS merit scores = 5.66534
CFS merit scores = 5.65889
CFS merit scores = 5.65262
CFS merit scores = 5.64589
CFS merit scores = 5.6389
CFS merit scores = 5.63163
CFS merit scores = 5.62408
CFS merit scores = 5.61627
CFS merit scores = 5.60857
CFS merit scores = 5.60079
CFS merit scores = 5.59256
CFS merit scores = 5.58452
CFS merit scores = 5.57627
CFS merit scores = 5.56794
CFS merit scores = 5.55954
CFS merit scores = 5.55125
CFS merit scores = 5.54279
CFS merit scores = 5.53442
CFS merit scores = 5.5258
CFS merit scores = 5.5174
CFS merit scores = 5.50806
CFS merit scores = 5.49883
CFS merit scores = 5.48841
CFS merit scores = 5.47778
CFS merit scores = 5.46702
CFS merit scores = 5.45615
CFS merit scores = 5.44454
CFS merit scores = 5.43326
CFS merit scores = 5.4219
CFS merit scores = 5.4105
CFS merit scores = 5.39893
CFS merit scores = 5.38752
CFS merit scores = 5.37585
CFS merit scores = 5.36363
CFS merit scores = 5.3494
CFS merit scores = 5.33511
CFS merit scores = 5.31979
CFS merit scores = 5.3028
CFS merit scores = 5.28386
cnt = 1	feature = 64	correl = 0.358287	descr = Position_Specific_Bin_Base_20_Base_A
cnt = 2	feature = 60	correl = 0.178366	descr = Position_Specific_Bin_Base_19_Base_A
cnt = 3	feature = 2	correl = -0.146576	descr = Position_Specific_Bin_Base_0_Base_G
cnt = 4	feature = 14	correl = -0.0712411	descr = Position_Specific_Bin_Base_4_Base_C
cnt = 5	feature = 663	correl = 0.0620852	descr = N_Gram_GGTAA
cnt = 6	feature = 228	correl = -0.0322178	descr = N_Gram_ACGTT
cnt = 7	feature = 592	correl = -0.0235706	descr = N_Gram_GCGAA
cnt = 8	feature = 706	correl = 0.0236165	descr = N_Gram_GTGTA
cnt = 9	feature = 794	correl = -0.0271513	descr = N_Gram_TCGCG
cnt = 10	feature = 436	correl = -0.0333836	descr = N_Gram_CGCAA
cnt = 11	feature = 217	correl = -0.0281603	descr = N_Gram_ACCCC
cnt = 12	feature = 867	correl = -0.0317417	descr = N_Gram_TTACG
cnt = 13	feature = 461	correl = -0.0509989	descr = N_Gram_CGTCG
cnt = 14	feature = 462	correl = 0.0291085	descr = N_Gram_CGTCT
cnt = 15	feature = 432	correl = -0.029736	descr = N_Gram_CGAGT
cnt = 16	feature = 214	correl = -0.0244272	descr = N_Gram_ACCAA
cnt = 17	feature = 723	correl = 0.0299884	descr = N_Gram_TAACT
cnt = 18	feature = 672	correl = -0.0457738	descr = N_Gram_GGTTA
cnt = 19	feature = 292	correl = 0.0411099	descr = N_Gram_ATCGA
cnt = 20	feature = 755	correl = 0.0277192	descr = N_Gram_TATAC
cnt = 21	feature = 707	correl = 0.0267682	descr = N_Gram_GTGTG
cnt = 22	feature = 449	correl = -0.103508	descr = N_Gram_CGGCG
cnt = 23	feature = 313	correl = 0.0377887	descr = N_Gram_ATTCG
cnt = 24	feature = 772	correl = 0.0275011	descr = N_Gram_TCACT
cnt = 25	feature = 232	correl = 0.0254921	descr = N_Gram_ACTAG
cnt = 26	feature = 270	correl = 0.0419811	descr = N_Gram_AGTGA
cnt = 27	feature = 206	correl = 0.0348917	descr = N_Gram_ACAGC
cnt = 28	feature = 565	correl = -0.0520765	descr = N_Gram_GCACC
cnt = 29	feature = 258	correl = 0.0263574	descr = N_Gram_AGGAA
cnt = 30	feature = 264	correl = 0.0231256	descr = N_Gram_AGGGG
cnt = 31	feature = 311	correl = 0.0785075	descr = N_Gram_ATTAT
cnt = 32	feature = 403	correl = -0.0492996	descr = N_Gram_CCGAC
cnt = 33	feature = 899	correl = 0.0386719	descr = N_Gram_TTGTA
cnt = 34	feature = 336	correl = -0.0293546	descr = N_Gram_CACGA
cnt = 35	feature = 766	correl = 0.0421281	descr = N_Gram_TATTT
cnt = 36	feature = 310	correl = 0.0368814	descr = N_Gram_ATTAG
cnt = 37	feature = 396	correl = -0.0350515	descr = N_Gram_CCCGG
cnt = 38	feature = 904	correl = 0.0286517	descr = N_Gram_TTTAC
cnt = 39	feature = 288	correl = -0.026094	descr = N_Gram_ATCCC
cnt = 40	feature = 316	correl = -0.0343752	descr = N_Gram_ATTGA
cnt = 41	feature = 773	correl = -0.0389115	descr = N_Gram_TCAGA
cnt = 42	feature = 356	correl = -0.0393785	descr = N_Gram_CATAC
cnt = 43	feature = 900	correl = 0.0392185	descr = N_Gram_TTGTG
cnt = 44	feature = 284	correl = 0.0227366	descr = N_Gram_ATCAC
cnt = 45	feature = 256	correl = -0.0225655	descr = N_Gram_AGCGT
cnt = 46	feature = 631	correl = -0.0642513	descr = N_Gram_GGCAA
cnt = 47	feature = 16	correl = 0.0521204	descr = Position_Specific_Bin_Base_5_Base_T
cnt = 48	feature = 207	correl = 0.0577334	descr = N_Gram_ACAGT
cnt = 49	feature = 765	correl = 0.0230802	descr = N_Gram_TATTG
cnt = 50	feature = 293	correl = 0.0357411	descr = N_Gram_ATCGC
cnt = 51	feature = 653	correl = -0.0805885	descr = N_Gram_GGGCG
cnt = 52	feature = 299	correl = 0.0408196	descr = N_Gram_ATGAG
cnt = 53	feature = 749	correl = 0.0289965	descr = N_Gram_TAGGC
cnt = 54	feature = 6	correl = -0.0487253	descr = Position_Specific_Bin_Base_2_Base_A
cnt = 55	feature = 687	correl = -0.0426177	descr = N_Gram_GTCCT
cnt = 56	feature = 35	correl = -0.0260274	descr = Position_Specific_Bin_Base_11_Base_C
cnt = 57	feature = 726	correl = 0.0527422	descr = N_Gram_TAAGG
cnt = 58	feature = 716	correl = 0.0230667	descr = N_Gram_GTTTC
cnt = 59	feature = 610	correl = -0.0304918	descr = N_Gram_GCTGA
cnt = 60	feature = 743	correl = 0.0579814	descr = N_Gram_TAGAC
cnt = 61	feature = 43	correl = -0.0360016	descr = Position_Specific_Bin_Base_14_Base_C
cnt = 62	feature = 578	correl = -0.022042	descr = N_Gram_GCCAT
cnt = 63	feature = 489	correl = -0.0385007	descr = N_Gram_CTCGT
cnt = 64	feature = 632	correl = -0.0245577	descr = N_Gram_GGCAC
cnt = 65	feature = 590	correl = -0.0376121	descr = N_Gram_GCCTT
cnt = 66	feature = 678	correl = -0.0406309	descr = N_Gram_GTAAT
cnt = 67	feature = 404	correl = -0.0482677	descr = N_Gram_CCGAG
cnt = 68	feature = 345	correl = -0.0475207	descr = N_Gram_CAGAG
cnt = 69	feature = 802	correl = 0.0984104	descr = N_Gram_TCGTG
cnt = 70	feature = 597	correl = -0.0892689	descr = N_Gram_GCGCG
cnt = 71	feature = 537	correl = -0.03471	descr = N_Gram_GACTC
cnt = 72	feature = 277	correl = 0.0399101	descr = N_Gram_ATAGG
cnt = 73	feature = 739	correl = 0.0390892	descr = N_Gram_TACTG
cnt = 74	feature = 240	correl = 0.0347361	descr = N_Gram_AGAAT
cnt = 75	feature = 283	correl = 0.025831	descr = N_Gram_ATCAA
cnt = 76	feature = 654	correl = -0.0328268	descr = N_Gram_GGGCT
cnt = 77	feature = 233	correl = 0.0403478	descr = N_Gram_ACTCT
cnt = 78	feature = 11	correl = 0.0660375	descr = Position_Specific_Bin_Base_3_Base_G
cnt = 79	feature = 231	correl = 0.0774614	descr = N_Gram_ACTAC
cnt = 80	feature = 865	correl = 0.0627583	descr = N_Gram_TTACA
cnt = 81	feature = 708	correl = 0.0442011	descr = N_Gram_GTGTT
cnt = 82	feature = 28	correl = -0.0219214	descr = Position_Specific_Bin_Base_9_Base_C
cnt = 83	feature = 518	correl = 0.0349127	descr = N_Gram_GAACA
cnt = 84	feature = 593	correl = 0.0306313	descr = N_Gram_GCGAG
cnt = 85	feature = 852	correl = 0.035643	descr = N_Gram_TGTAT
cnt = 86	feature = 770	correl = 0.0226629	descr = N_Gram_TCACC
cnt = 87	feature = 751	correl = 0.0229892	descr = N_Gram_TAGTG
cnt = 88	feature = 625	correl = -0.0715398	descr = N_Gram_GGAGC
cnt = 89	feature = 58	correl = -0.0554315	descr = Position_Specific_Bin_Base_18_Base_G
cnt = 90	feature = 66	correl = -0.175743	descr = Position_Specific_Bin_Base_20_Base_G
cnt = 91	feature = 482	correl = -0.0229229	descr = N_Gram_CTATT
cnt = 92	feature = 665	correl = 0.0242077	descr = N_Gram_GGTCA
cnt = 93	feature = 718	correl = 0.0237608	descr = N_Gram_GTTTT
cnt = 94	feature = 21	correl = -0.128692	descr = Position_Specific_Bin_Base_7_Base_C
cnt = 95	feature = 4	correl = -0.095692	descr = Position_Specific_Bin_Base_1_Base_G
cnt = 96	feature = 717	correl = 0.0434794	descr = N_Gram_GTTTG
cnt = 97	feature = 809	correl = 0.0354456	descr = N_Gram_TCTCA
cnt = 98	feature = 531	correl = -0.0563381	descr = N_Gram_GACCA
cnt = 99	feature = 613	correl = 0.0299603	descr = N_Gram_GCTTG
cnt = 100	feature = 669	correl = -0.0846378	descr = N_Gram_GGTGC
cnt = 101	feature = 33	correl = 0.056225	descr = Position_Specific_Bin_Base_10_Base_T
cnt = 102	feature = 798	correl = -0.0289937	descr = N_Gram_TCGGC
cnt = 103	feature = 412	correl = 0.0756104	descr = N_Gram_CCTA
cnt = 104	feature = 825	correl = 0.0589411	descr = N_Gram_TGATA
cnt = 105	feature = 759	correl = 0.0522734	descr = N_Gram_TATCG
cnt = 106	feature = 348	correl = -0.0446723	descr = N_Gram_CAGCC
cnt = 107	feature = 39	correl = -0.0232311	descr = Position_Specific_Bin_Base_12_Base_C
cnt = 108	feature = 25	correl = -0.0805312	descr = Position_Specific_Bin_Base_8_Base_C
cnt = 109	feature = 554	correl = -0.0443482	descr = N_Gram_GATGT
cnt = 110	feature = 52	correl = 0.0257648	descr = Position_Specific_Bin_Base_17_Base_A
cnt = 111	feature = 494	correl = -0.0446519	descr = N_Gram_CTGAG
cnt = 112	feature = 502	correl = 0.0557513	descr = N_Gram_CTGTT
cnt = 113	feature = 62	correl = -0.113957	descr = Position_Specific_Bin_Base_19_Base_G
cnt = 114	feature = 0	correl = 0.0408875	descr = Position_Specific_Bin_Base_0_Base_A
cnt = 115	feature = 355	correl = -0.0527381	descr = N_Gram_CATAA
cnt = 116	feature = 17	correl = 0.025947	descr = Position_Specific_Bin_Base_6_Base_A
cnt = 117	feature = 657	correl = -0.0685156	descr = N_Gram_GGGGC
cnt = 118	feature = 595	correl = -0.0541316	descr = N_Gram_GCGCA
cnt = 119	feature = 41	correl = -0.0292418	descr = Position_Specific_Bin_Base_13_Base_G
cnt = 120	feature = 701	correl = -0.0496444	descr = N_Gram_GTGGA
cnt = 121	feature = 573	correl = 0.0383425	descr = N_Gram_GCATC
cnt = 122	feature = 914	correl = 0.0308527	descr = N_Gram_TTTTA
cnt = 123	feature = 806	correl = 0.0486878	descr = N_Gram_TCTAG
cnt = 124	feature = 59	correl = 0.0387945	descr = Position_Specific_Bin_Base_18_Base_T
cnt = 125	feature = 298	correl = 0.0218882	descr = N_Gram_ATGAA
cnt = 126	feature = 704	correl = -0.0270476	descr = N_Gram_GTGGT
cnt = 127	feature = 394	correl = -0.107535	descr = N_Gram_CCCGA
cnt = 128	feature = 834	correl = 0.044933	descr = N_Gram_TGCGA
cnt = 129	feature = 499	correl = -0.0261698	descr = N_Gram_CTGGG
cnt = 130	feature = 620	correl = 0.0329454	descr = N_Gram_GGAAT
cnt = 131	feature = 649	correl = -0.066296	descr = N_Gram_GGGAG
cnt = 132	feature = 392	correl = -0.051413	descr = N_Gram_CCCCT
cnt = 133	feature = 23	correl = 0.0675076	descr = Position_Specific_Bin_Base_7_Base_T
cnt = 134	feature = 838	correl = 0.0396114	descr = N_Gram_TGCTA
cnt = 135	feature = 42	correl = 0.109371	descr = Position_Specific_Bin_Base_14_Base_A
cnt = 136	feature = 10	correl = 0.0232199	descr = Position_Specific_Bin_Base_3_Base_A
cnt = 137	feature = 677	correl = 0.0303263	descr = N_Gram_GTAAG
cnt = 138	feature = 857	correl = 0.059711	descr = N_Gram_TGTGT
cnt = 139	feature = 638	correl = -0.0287459	descr = N_Gram_GGCCT
cnt = 140	feature = 334	correl = -0.0457092	descr = N_Gram_CACCT
cnt = 141	feature = 29	correl = 0.0436148	descr = Position_Specific_Bin_Base_9_Base_T
cnt = 142	feature = 40	correl = 0.062245	descr = Position_Specific_Bin_Base_13_Base_A
cnt = 143	feature = 105	correl = -0.0810077	descr = Fold_of_RNAi_Sequence_Pos_14
cnt = 144	feature = 696	correl = 0.0324222	descr = N_Gram_GTGAA
cnt = 145	feature = 879	correl = 0.0338876	descr = N_Gram_TTCCT
cnt = 146	feature = 658	correl = -0.0475021	descr = N_Gram_GGGGT
cnt = 147	feature = 813	correl = 0.0919454	descr = N_Gram_TCTGC
cnt = 148	feature = 738	correl = 0.0697023	descr = N_Gram_TACTA
cnt = 149	feature = 31	correl = -0.0681223	descr = Position_Specific_Bin_Base_10_Base_C
cnt = 150	feature = 515	correl = 0.0643418	descr = N_Gram_CTTTG
cnt = 151	feature = 612	correl = -0.0411458	descr = N_Gram_GCTGG
cnt = 152	feature = 47	correl = -0.0324619	descr = Position_Specific_Bin_Base_15_Base_G
cnt = 153	feature = 876	correl = 0.0285159	descr = N_Gram_TTCAC
cnt = 154	feature = 679	correl = 0.0267852	descr = N_Gram_GTAGG
cnt = 155	feature = 9	correl = -0.138678	descr = Position_Specific_Bin_Base_2_Base_T
cnt = 156	feature = 792	correl = 0.0483028	descr = N_Gram_TCGC
cnt = 157	feature = 1	correl = 0.10883	descr = Position_Specific_Bin_Base_0_Base_C
cnt = 158	feature = 627	correl = -0.0354776	descr = N_Gram_GGATG
cnt = 159	feature = 709	correl = -0.0266704	descr = N_Gram_GTTA
cnt = 160	feature = 251	correl = 0.0506023	descr = N_Gram_AGCAT
cnt = 161	feature = 286	correl = 0.0446456	descr = N_Gram_ATCC
cnt = 162	feature = 666	correl = -0.0708143	descr = N_Gram_GGTCC
cnt = 163	feature = 821	correl = 0.0333067	descr = N_Gram_TGAAC
cnt = 164	feature = 452	correl = -0.0661885	descr = N_Gram_CGGGC
cnt = 165	feature = 600	correl = -0.100305	descr = N_Gram_GCGGC
cnt = 166	feature = 526	correl = 0.0382797	descr = N_Gram_GACA
cnt = 167	feature = 697	correl = -0.0544785	descr = N_Gram_GTGC
cnt = 168	feature = 884	correl = 0.0444576	descr = N_Gram_TTCTA
cnt = 169	feature = 535	correl = 0.0327094	descr = N_Gram_GACT
cnt = 170	feature = 525	correl = 0.0399057	descr = N_Gram_GAATT
cnt = 171	feature = 303	correl = -0.0637035	descr = N_Gram_ATGG
cnt = 172	feature = 56	correl = 0.0371989	descr = Position_Specific_Bin_Base_18_Base_A
cnt = 173	feature = 645	correl = -0.028764	descr = N_Gram_GGCTT
cnt = 174	feature = 560	correl = -0.0524111	descr = N_Gram_GCAA
cnt = 175	feature = 603	correl = -0.0843941	descr = N_Gram_GCGT
cnt = 176	feature = 910	correl = 0.0675055	descr = N_Gram_TTTGA
cnt = 177	feature = 501	correl = 0.0444681	descr = N_Gram_CTGT
cnt = 178	feature = 831	correl = -0.0498201	descr = N_Gram_TGCC
cnt = 179	feature = 490	correl = 0.0218385	descr = N_Gram_CTCT
cnt = 180	feature = 406	correl = -0.0326925	descr = N_Gram_CCGC
cnt = 181	feature = 640	correl = -0.0652173	descr = N_Gram_GGCGC
cnt = 182	feature = 15	correl = -0.0587711	descr = Position_Specific_Bin_Base_5_Base_C
cnt = 183	feature = 32	correl = -0.0614011	descr = Position_Specific_Bin_Base_10_Base_G
cnt = 184	feature = 864	correl = 0.0294999	descr = N_Gram_TTAC
cnt = 185	feature = 260	correl = -0.0279198	descr = N_Gram_AGGC
cnt = 186	feature = 848	correl = -0.0503508	descr = N_Gram_TGGGG
cnt = 187	feature = 530	correl = -0.0776776	descr = N_Gram_GACC
cnt = 188	feature = 753	correl = 0.072643	descr = N_Gram_TATA
cnt = 189	feature = 294	correl = 0.0577272	descr = N_Gram_ATCT
cnt = 190	feature = 519	correl = -0.0295681	descr = N_Gram_GAAG
cnt = 191	feature = 796	correl = -0.0437282	descr = N_Gram_TCGG
cnt = 192	feature = 254	correl = -0.0455553	descr = N_Gram_AGCG
cnt = 193	feature = 549	correl = 0.0379661	descr = N_Gram_GATA
cnt = 194	feature = 662	correl = 0.0418976	descr = N_Gram_GGTA
cnt = 195	feature = 478	correl = 0.0406079	descr = N_Gram_CTAT
cnt = 196	feature = 409	correl = -0.0436792	descr = N_Gram_CCGG
cnt = 197	feature = 898	correl = 0.0659799	descr = N_Gram_TTGT
cnt = 198	feature = 808	correl = 0.0507935	descr = N_Gram_TCTC
cnt = 199	feature = 308	correl = 0.0586631	descr = N_Gram_ATTA
cnt = 200	feature = 624	correl = -0.0522865	descr = N_Gram_GGAG
cnt = 201	feature = 671	correl = -0.0420794	descr = N_Gram_GGTT
cnt = 202	feature = 837	correl = 0.0288322	descr = N_Gram_TGCT
cnt = 203	feature = 705	correl = 0.0377741	descr = N_Gram_GTGT
cnt = 204	feature = 721	correl = 0.0388412	descr = N_Gram_TAAA
cnt = 205	feature = 660	correl = -0.0777255	descr = N_Gram_GGGTG
cnt = 206	feature = 350	correl = -0.0380443	descr = N_Gram_CAGG
cnt = 207	feature = 579	correl = -0.15241	descr = N_Gram_GCCC
cnt = 208	feature = 297	correl = 0.0298498	descr = N_Gram_ATGA
cnt = 209	feature = 812	correl = 0.0824549	descr = N_Gram_TCTG
cnt = 210	feature = 664	correl = -0.0230042	descr = N_Gram_GGTC
cnt = 211	feature = 695	correl = 0.0251789	descr = N_Gram_GTGA
cnt = 212	feature = 675	correl = 0.0433913	descr = N_Gram_GTAA
cnt = 213	feature = 213	correl = -0.0327663	descr = N_Gram_ACCA
cnt = 214	feature = 903	correl = 0.0312798	descr = N_Gram_TTTA
cnt = 215	feature = 278	correl = 0.0911245	descr = N_Gram_ATAT
cnt = 216	feature = 643	correl = -0.0596644	descr = N_Gram_GGCT
cnt = 217	feature = 70	correl = -0.0362326	descr = Gibbs_of_Target_Sequence__Pos_1_Step_1
cnt = 218	feature = 634	correl = -0.125607	descr = N_Gram_GGCC
cnt = 219	feature = 815	correl = 0.0651993	descr = N_Gram_TCTT
cnt = 220	feature = 358	correl = 0.0421472	descr = N_Gram_CATC
cnt = 221	feature = 82	correl = 0.155462	descr = Gibbs_of_Target_Sequence__Pos_14_Step_1
cnt = 222	feature = 856	correl = 0.0424666	descr = N_Gram_TGTG
cnt = 223	feature = 80	correl = 0.0262231	descr = Gibbs_of_Target_Sequence__Pos_12_Step_1
cnt = 224	feature = 76	correl = 0.0851445	descr = Gibbs_of_Target_Sequence__Pos_8_Step_1
cnt = 225	feature = 729	correl = 0.0596028	descr = N_Gram_TAC
cnt = 226	feature = 249	correl = -0.0316751	descr = N_Gram_AGC
cnt = 227	feature = 789	correl = 0.0472824	descr = N_Gram_TCG
cnt = 228	feature = 655	correl = -0.078152	descr = N_Gram_GGGG
cnt = 229	feature = 229	correl = 0.0389079	descr = N_Gram_ACT
cnt = 230	feature = 83	correl = 0.093925	descr = Gibbs_of_Target_Sequence__Pos_15_Step_1
cnt = 231	feature = 71	correl = -0.161942	descr = Gibbs_of_Target_Sequence__Pos_2_Step_1
cnt = 232	feature = 598	correl = -0.105405	descr = N_Gram_GCGG
cnt = 233	feature = 674	correl = 0.050949	descr = N_Gram_GTA
cnt = 234	feature = 768	correl = 0.0284493	descr = N_Gram_TCA
cnt = 235	feature = 79	correl = 0.0510236	descr = Gibbs_of_Target_Sequence__Pos_11_Step_1
cnt = 236	feature = 367	correl = -0.0762401	descr = N_Gram_CCA
cnt = 237	feature = 74	correl = 0.105693	descr = Gibbs_of_Target_Sequence__Pos_6_Step_1
cnt = 238	feature = 81	correl = 0.136849	descr = Gibbs_of_Target_Sequence__Pos_13_Step_1
cnt = 239	feature = 77	correl = 0.105195	descr = Gibbs_of_Target_Sequence__Pos_9_Step_1
cnt = 240	feature = 819	correl = 0.0517797	descr = N_Gram_TGA
cnt = 241	feature = 659	correl = -0.0534267	descr = N_Gram_GGGT
cnt = 242	feature = 483	correl = -0.0214124	descr = N_Gram_CTC
cnt = 243	feature = 384	correl = -0.158535	descr = N_Gram_CCC
cnt = 244	feature = 539	correl = -0.0290841	descr = N_Gram_GAG
cnt = 245	feature = 78	correl = 0.121833	descr = Gibbs_of_Target_Sequence__Pos_10_Step_1
cnt = 246	feature = 767	correl = 0.0498243	descr = N_Gram_TC
cnt = 247	feature = 849	correl = 0.0813398	descr = N_Gram_TGT
cnt = 248	feature = 803	correl = 0.105728	descr = N_Gram_TCT
cnt = 249	feature = 752	correl = 0.121629	descr = N_Gram_TAT
cnt = 250	feature = 646	correl = -0.119216	descr = N_Gram_GGG
cnt = 251	feature = 307	correl = 0.115103	descr = N_Gram_ATT
cnt = 252	feature = 366	correl = -0.0976346	descr = N_Gram_CC
num rows = 2188
num_elements = 553564
..*
optimization finished, #iter = 2410
nu = 0.342983
obj = -60.214352, rho = -0.728681
nSV = 1010, nBSV = 523
num rows = 243
num_elements = 61479
*
optimization finished, #iter = 201
nu = 0.304260
obj = -6.610615, rho = -0.601586
nSV = 128, nBSV = 33
..*
optimization finished, #iter = 2410
nu = 0.342983
obj = -60.214352, rho = -0.728681
nSV = 1010, nBSV = 523
CFS merit scores = 1.35653
CFS merit scores = 1.5886
CFS merit scores = 1.83815
CFS merit scores = 2.06362
CFS merit scores = 2.26986
CFS merit scores = 2.459
CFS merit scores = 2.6351
CFS merit scores = 2.79737
CFS merit scores = 2.9485
CFS merit scores = 3.08983
CFS merit scores = 3.22342
CFS merit scores = 3.35121
CFS merit scores = 3.47338
CFS merit scores = 3.59014
CFS merit scores = 3.70089
CFS merit scores = 3.8024
CFS merit scores = 3.89938
CFS merit scores = 3.99266
CFS merit scores = 4.08252
CFS merit scores = 4.16732
CFS merit scores = 4.24784
CFS merit scores = 4.32432
CFS merit scores = 4.3981
CFS merit scores = 4.46932
CFS merit scores = 4.53685
CFS merit scores = 4.60055
CFS merit scores = 4.66092
CFS merit scores = 4.71973
CFS merit scores = 4.77599
CFS merit scores = 4.82758
CFS merit scores = 4.8766
CFS merit scores = 4.92341
CFS merit scores = 4.9691
CFS merit scores = 5.01184
CFS merit scores = 5.05306
CFS merit scores = 5.09123
CFS merit scores = 5.12802
CFS merit scores = 5.16303
CFS merit scores = 5.19728
CFS merit scores = 5.23097
CFS merit scores = 5.26302
CFS merit scores = 5.29414
CFS merit scores = 5.32332
CFS merit scores = 5.34963
CFS merit scores = 5.37423
CFS merit scores = 5.39879
CFS merit scores = 5.42264
CFS merit scores = 5.4461
CFS merit scores = 5.46924
CFS merit scores = 5.4923
CFS merit scores = 5.51477
CFS merit scores = 5.53466
CFS merit scores = 5.55385
CFS merit scores = 5.57233
CFS merit scores = 5.59034
CFS merit scores = 5.60865
CFS merit scores = 5.62647
CFS merit scores = 5.6418
CFS merit scores = 5.6569
CFS merit scores = 5.67203
CFS merit scores = 5.68704
CFS merit scores = 5.70149
CFS merit scores = 5.71536
CFS merit scores = 5.72853
CFS merit scores = 5.74124
CFS merit scores = 5.75397
CFS merit scores = 5.76547
CFS merit scores = 5.77647
CFS merit scores = 5.78735
CFS merit scores = 5.79767
CFS merit scores = 5.80713
CFS merit scores = 5.81645
CFS merit scores = 5.82544
CFS merit scores = 5.83444
CFS merit scores = 5.84354
CFS merit scores = 5.85308
CFS merit scores = 5.86161
CFS merit scores = 5.87063
CFS merit scores = 5.87891
CFS merit scores = 5.88646
CFS merit scores = 5.89335
CFS merit scores = 5.90059
CFS merit scores = 5.90727
CFS merit scores = 5.91411
CFS merit scores = 5.92012
CFS merit scores = 5.9263
CFS merit scores = 5.93219
CFS merit scores = 5.93802
CFS merit scores = 5.94363
CFS merit scores = 5.94923
CFS merit scores = 5.95468
CFS merit scores = 5.95949
CFS merit scores = 5.96446
CFS merit scores = 5.96943
CFS merit scores = 5.97448
CFS merit scores = 5.9791
CFS merit scores = 5.98344
CFS merit scores = 5.98711
CFS merit scores = 5.9908
CFS merit scores = 5.9947
CFS merit scores = 5.99826
CFS merit scores = 6.00205
CFS merit scores = 6.00553
CFS merit scores = 6.00839
CFS merit scores = 6.01081
CFS merit scores = 6.01361
CFS merit scores = 6.01605
CFS merit scores = 6.01848
CFS merit scores = 6.02038
CFS merit scores = 6.0224
CFS merit scores = 6.02435
CFS merit scores = 6.02639
CFS merit scores = 6.02825
CFS merit scores = 6.02987
CFS merit scores = 6.03142
CFS merit scores = 6.03306
CFS merit scores = 6.03472
CFS merit scores = 6.03613
CFS merit scores = 6.03708
CFS merit scores = 6.03804
CFS merit scores = 6.03911
CFS merit scores = 6.03967
CFS merit scores = 6.04019
CFS merit scores = 6.04039
CFS merit scores = 6.04068
CFS merit scores = 6.04122
CFS merit scores = 6.04156
CFS merit scores = 6.04173
CFS merit scores = 6.04188
CFS merit scores = 6.04205
CFS merit scores = 6.04235
CFS merit scores = 6.04215
CFS merit scores = 6.04185
CFS merit scores = 6.04074
CFS merit scores = 6.03976
CFS merit scores = 6.03891
CFS merit scores = 6.03805
CFS merit scores = 6.03698
CFS merit scores = 6.03591
CFS merit scores = 6.03489
CFS merit scores = 6.0336
CFS merit scores = 6.03225
CFS merit scores = 6.03078
CFS merit scores = 6.02954
CFS merit scores = 6.02799
CFS merit scores = 6.02626
CFS merit scores = 6.02438
CFS merit scores = 6.02235
CFS merit scores = 6.02041
CFS merit scores = 6.01847
CFS merit scores = 6.01658
CFS merit scores = 6.01484
CFS merit scores = 6.01288
CFS merit scores = 6.01077
CFS merit scores = 6.00877
CFS merit scores = 6.00678
CFS merit scores = 6.00463
CFS merit scores = 6.00243
CFS merit scores = 6.00007
CFS merit scores = 5.9976
CFS merit scores = 5.99519
CFS merit scores = 5.99262
CFS merit scores = 5.98977
CFS merit scores = 5.98687
CFS merit scores = 5.98413
CFS merit scores = 5.98127
CFS merit scores = 5.97806
CFS merit scores = 5.97466
CFS merit scores = 5.97132
CFS merit scores = 5.96817
CFS merit scores = 5.96517
CFS merit scores = 5.96178
CFS merit scores = 5.95843
CFS merit scores = 5.95506
CFS merit scores = 5.95181
CFS merit scores = 5.94868
CFS merit scores = 5.9456
CFS merit scores = 5.94257
CFS merit scores = 5.93947
CFS merit scores = 5.93633
CFS merit scores = 5.9332
CFS merit scores = 5.92983
CFS merit scores = 5.92659
CFS merit scores = 5.92302
CFS merit scores = 5.91955
CFS merit scores = 5.91616
CFS merit scores = 5.9126
CFS merit scores = 5.909
CFS merit scores = 5.90523
CFS merit scores = 5.90162
CFS merit scores = 5.89775
CFS merit scores = 5.8938
CFS merit scores = 5.88974
CFS merit scores = 5.88577
CFS merit scores = 5.88186
CFS merit scores = 5.87744
CFS merit scores = 5.8731
CFS merit scores = 5.86869
CFS merit scores = 5.864
CFS merit scores = 5.8593
CFS merit scores = 5.85437
CFS merit scores = 5.84917
CFS merit scores = 5.84362
CFS merit scores = 5.83819
CFS merit scores = 5.83281
CFS merit scores = 5.82703
CFS merit scores = 5.82148
CFS merit scores = 5.8155
CFS merit scores = 5.80927
CFS merit scores = 5.80317
CFS merit scores = 5.79684
CFS merit scores = 5.79028
CFS merit scores = 5.78371
CFS merit scores = 5.77731
CFS merit scores = 5.77096
CFS merit scores = 5.76466
CFS merit scores = 5.75799
CFS merit scores = 5.75135
CFS merit scores = 5.74488
CFS merit scores = 5.73855
CFS merit scores = 5.73209
CFS merit scores = 5.72525
CFS merit scores = 5.71846
CFS merit scores = 5.71141
CFS merit scores = 5.70452
CFS merit scores = 5.69749
CFS merit scores = 5.69039
CFS merit scores = 5.68339
CFS merit scores = 5.67644
CFS merit scores = 5.6694
CFS merit scores = 5.66177
CFS merit scores = 5.65427
CFS merit scores = 5.64675
CFS merit scores = 5.63919
CFS merit scores = 5.63145
CFS merit scores = 5.62361
CFS merit scores = 5.6156
CFS merit scores = 5.60747
CFS merit scores = 5.59879
CFS merit scores = 5.59008
CFS merit scores = 5.58147
CFS merit scores = 5.57267
CFS merit scores = 5.56371
CFS merit scores = 5.55376
CFS merit scores = 5.54314
CFS merit scores = 5.5314
CFS merit scores = 5.51964
CFS merit scores = 5.50773
CFS merit scores = 5.49566
CFS merit scores = 5.48359
CFS merit scores = 5.47135
CFS merit scores = 5.45914
CFS merit scores = 5.4461
CFS merit scores = 5.43328
CFS merit scores = 5.41997
CFS merit scores = 5.40559
CFS merit scores = 5.39026
CFS merit scores = 5.37459
CFS merit scores = 5.35462
CFS merit scores = 5.30884
cnt = 1	feature = 64	correl = 0.35653	descr = Position_Specific_Bin_Base_20_Base_A
cnt = 2	feature = 2	correl = -0.140676	descr = Position_Specific_Bin_Base_0_Base_G
cnt = 3	feature = 60	correl = 0.164791	descr = Position_Specific_Bin_Base_19_Base_A
cnt = 4	feature = 593	correl = -0.061331	descr = N_Gram_GCCCC
cnt = 5	feature = 228	correl = -0.031765	descr = N_Gram_ACCCC
cnt = 6	feature = 749	correl = -0.0324242	descr = N_Gram_TACG
cnt = 7	feature = 231	correl = -0.0449528	descr = N_Gram_ACCGA
cnt = 8	feature = 770	correl = 0.0226726	descr = N_Gram_TATAC
cnt = 9	feature = 674	correl = 0.0488004	descr = N_Gram_GGTAA
cnt = 10	feature = 806	correl = 0.0412869	descr = N_Gram_TCGCA
cnt = 11	feature = 336	correl = 0.0273672	descr = N_Gram_CAACG
cnt = 12	feature = 739	correl = 0.0261103	descr = N_Gram_TAAGC
cnt = 13	feature = 550	correl = 0.0707536	descr = N_Gram_GACTA
cnt = 14	feature = 884	correl = -0.0420962	descr = N_Gram_TTACC
cnt = 15	feature = 481	correl = 0.0226422	descr = N_Gram_CGTTT
cnt = 16	feature = 278	correl = 0.0369218	descr = N_Gram_AGTAA
cnt = 17	feature = 808	correl = 0.0313084	descr = N_Gram_TCGCT
cnt = 18	feature = 494	correl = 0.0299049	descr = N_Gram_CTATG
cnt = 19	feature = 240	correl = -0.0452221	descr = N_Gram_ACGGG
cnt = 20	feature = 232	correl = -0.029607	descr = N_Gram_ACCGG
cnt = 21	feature = 554	correl = 0.0371236	descr = N_Gram_GAGAA
cnt = 22	feature = 613	correl = -0.0513267	descr = N_Gram_GCGGT
cnt = 23	feature = 430	correl = 0.0245621	descr = N_Gram_CCTTA
cnt = 24	feature = 641	correl = 0.0343688	descr = N_Gram_GGATT
cnt = 25	feature = 743	correl = 0.057666	descr = N_Gram_TAATT
cnt = 26	feature = 789	correl = -0.0478171	descr = N_Gram_TCACG
cnt = 27	feature = 501	correl = -0.0287424	descr = N_Gram_CTCGA
cnt = 28	feature = 704	correl = 0.043601	descr = N_Gram_GTCTA
cnt = 29	feature = 658	correl = -0.0542463	descr = N_Gram_GGGAA
cnt = 30	feature = 625	correl = -0.0444498	descr = N_Gram_GCTTT
cnt = 31	feature = 449	correl = -0.0266695	descr = N_Gram_CGCCC
cnt = 32	feature = 675	correl = 0.031977	descr = N_Gram_GGTAC
cnt = 33	feature = 799	correl = -0.0268091	descr = N_Gram_TCCCG
cnt = 34	feature = 631	correl = 0.0427883	descr = N_Gram_GGAAT
cnt = 35	feature = 531	correl = 0.0333528	descr = N_Gram_GAAAT
cnt = 36	feature = 647	correl = -0.0856657	descr = N_Gram_GGCCA
cnt = 37	feature = 530	correl = -0.0379124	descr = N_Gram_GAAAA
cnt = 38	feature = 307	correl = 0.074857	descr = N_Gram_ATCTC
cnt = 39	feature = 600	correl = 0.0274014	descr = N_Gram_GCCTA
cnt = 40	feature = 718	correl = 0.0265794	descr = N_Gram_GTGTG
cnt = 41	feature = 769	correl = 0.0691833	descr = N_Gram_TATAA
cnt = 42	feature = 721	correl = -0.0500127	descr = N_Gram_GTTAG
cnt = 43	feature = 685	correl = -0.0606493	descr = N_Gram_GGTTG
cnt = 44	feature = 394	correl = -0.0636453	descr = N_Gram_CCCAT
cnt = 45	feature = 934	correl = 0.0252676	descr = N_Gram_TTTTA
cnt = 46	feature = 314	correl = -0.0324537	descr = N_Gram_ATGGA
cnt = 47	feature = 701	correl = 0.0350202	descr = N_Gram_GTCGC
cnt = 48	feature = 610	correl = -0.0308845	descr = N_Gram_GCGGA
cnt = 49	feature = 4	correl = 0.0868008	descr = Position_Specific_Bin_Base_1_Base_A
cnt = 50	feature = 723	correl = 0.0340384	descr = N_Gram_GTTCG
cnt = 51	feature = 612	correl = -0.0304843	descr = N_Gram_GCGGG
cnt = 52	feature = 773	correl = 0.0765388	descr = N_Gram_TATCA
cnt = 53	feature = 409	correl = -0.0438472	descr = N_Gram_CCGAC
cnt = 54	feature = 316	correl = -0.0223839	descr = N_Gram_ATGTA
cnt = 55	feature = 931	correl = 0.0369813	descr = N_Gram_TTTGG
cnt = 56	feature = 660	correl = -0.0303971	descr = N_Gram_GGGAT
cnt = 57	feature = 856	correl = 0.0406676	descr = N_Gram_TGCTT
cnt = 58	feature = 270	correl = -0.0487749	descr = N_Gram_AGGAG
cnt = 59	feature = 777	correl = 0.0241324	descr = N_Gram_TATGC
cnt = 60	feature = 632	correl = 0.0249469	descr = N_Gram_GGACA
cnt = 61	feature = 717	correl = 0.0504565	descr = N_Gram_GTGTA
cnt = 62	feature = 738	correl = 0.0496522	descr = N_Gram_TAAGA
cnt = 63	feature = 665	correl = -0.0276034	descr = N_Gram_GGGCT
cnt = 64	feature = 382	correl = -0.0343138	descr = N_Gram_CCACG
cnt = 65	feature = 358	correl = -0.0216334	descr = N_Gram_CAGCG
cnt = 66	feature = 251	correl = -0.0434305	descr = N_Gram_ACTGC
cnt = 67	feature = 258	correl = -0.0404572	descr = N_Gram_AGAGG
cnt = 68	feature = 256	correl = -0.0241103	descr = N_Gram_AGACC
cnt = 69	feature = 452	correl = -0.0633246	descr = N_Gram_CGCGG
cnt = 70	feature = 802	correl = -0.0350456	descr = N_Gram_TCCTG
cnt = 71	feature = 705	correl = 0.0240255	descr = N_Gram_GTCTT
cnt = 72	feature = 659	correl = -0.0588571	descr = N_Gram_GGGAG
cnt = 73	feature = 798	correl = -0.0353498	descr = N_Gram_TCCCC
cnt = 74	feature = 41	correl = -0.024285	descr = Position_Specific_Bin_Base_14_Base_C
cnt = 75	feature = 634	correl = 0.0457817	descr = N_Gram_GGACT
cnt = 76	feature = 14	correl = 0.0230467	descr = Position_Specific_Bin_Base_5_Base_A
cnt = 77	feature = 214	correl = 0.0231622	descr = N_Gram_ACACA
cnt = 78	feature = 423	correl = -0.0431914	descr = N_Gram_CCTCC
cnt = 79	feature = 834	correl = 0.0440068	descr = N_Gram_TGAAC
cnt = 80	feature = 565	correl = 0.0526917	descr = N_Gram_GATAT
cnt = 81	feature = 21	correl = -0.132738	descr = Position_Specific_Bin_Base_7_Base_C
cnt = 82	feature = 525	correl = 0.0496022	descr = N_Gram_CTTGT
cnt = 83	feature = 786	correl = 0.0395243	descr = N_Gram_TCAAC
cnt = 84	feature = 490	correl = 0.0558517	descr = N_Gram_CTAGC
cnt = 85	feature = 6	correl = -0.0393786	descr = Position_Specific_Bin_Base_2_Base_A
cnt = 86	feature = 649	correl = -0.0288061	descr = N_Gram_GGCCT
cnt = 87	feature = 229	correl = -0.0254052	descr = N_Gram_ACCCT
cnt = 88	feature = 848	correl = -0.0651192	descr = N_Gram_TGCCC
cnt = 89	feature = 66	correl = -0.172995	descr = Position_Specific_Bin_Base_20_Base_G
cnt = 90	feature = 849	correl = -0.0316545	descr = N_Gram_TGCCG
cnt = 91	feature = 578	correl = -0.0709231	descr = N_Gram_GCAAT
cnt = 92	feature = 392	correl = -0.0251871	descr = N_Gram_CCCAA
cnt = 93	feature = 752	correl = 0.0722921	descr = N_Gram_TACTA
cnt = 94	feature = 900	correl = 0.0638391	descr = N_Gram_TTCGT
cnt = 95	feature = 766	correl = 0.0371205	descr = N_Gram_TAGTG
cnt = 96	feature = 903	correl = 0.0355628	descr = N_Gram_TTCTC
cnt = 97	feature = 535	correl = -0.0412879	descr = N_Gram_GAAGC
cnt = 98	feature = 308	correl = 0.0361481	descr = N_Gram_ATCTG
cnt = 99	feature = 653	correl = -0.065599	descr = N_Gram_GGCGT
cnt = 100	feature = 669	correl = -0.0500346	descr = N_Gram_GGGGT
cnt = 101	feature = 32	correl = 0.053757	descr = Position_Specific_Bin_Base_10_Base_T
cnt = 102	feature = 11	correl = -0.0806065	descr = Position_Specific_Bin_Base_3_Base_T
cnt = 103	feature = 0	correl = 0.0425359	descr = Position_Specific_Bin_Base_0_Base_A
cnt = 104	feature = 740	correl = 0.048382	descr = N_Gram_TAAGG
cnt = 105	feature = 47	correl = -0.0251609	descr = Position_Specific_Bin_Base_15_Base_T
cnt = 106	feature = 645	correl = -0.0478755	descr = N_Gram_GGCAG
cnt = 107	feature = 28	correl = 0.0267607	descr = Position_Specific_Bin_Base_9_Base_T
cnt = 108	feature = 536	correl = 0.031614	descr = N_Gram_GAAGG
cnt = 109	feature = 260	correl = 0.0588886	descr = N_Gram_AGATA
cnt = 110	feature = 310	correl = 0.039076	descr = N_Gram_ATGAG
cnt = 111	feature = 788	correl = 0.0284452	descr = N_Gram_TCACC
cnt = 112	feature = 899	correl = 0.0332487	descr = N_Gram_TTCGC
cnt = 113	feature = 489	correl = 0.0314993	descr = N_Gram_CTAGA
cnt = 114	feature = 389	correl = -0.045805	descr = N_Gram_CCATA
cnt = 115	feature = 56	correl = 0.0544302	descr = Position_Specific_Bin_Base_18_Base_A
cnt = 116	feature = 515	correl = 0.0385227	descr = N_Gram_CTGGT
cnt = 117	feature = 620	correl = -0.046055	descr = N_Gram_GCTCC
cnt = 118	feature = 33	correl = -0.0442991	descr = Position_Specific_Bin_Base_11_Base_A
cnt = 119	feature = 288	correl = 0.0250415	descr = N_Gram_ATAGA
cnt = 120	feature = 297	correl = 0.0521738	descr = N_Gram_ATCAA
cnt = 121	feature = 560	correl = -0.0337334	descr = N_Gram_GAGGG
cnt = 122	feature = 539	correl = 0.0454819	descr = N_Gram_GAATT
cnt = 123	feature = 579	correl = -0.0329441	descr = N_Gram_GCAC
cnt = 124	feature = 852	correl = -0.0241372	descr = N_Gram_TGCGG
cnt = 125	feature = 366	correl = 0.0321741	descr = N_Gram_CATAT
cnt = 126	feature = 678	correl = -0.0711298	descr = N_Gram_GGTCC
cnt = 127	feature = 52	correl = 0.0443392	descr = Position_Specific_Bin_Base_17_Base_A
cnt = 128	feature = 283	correl = -0.0389194	descr = N_Gram_AGTTC
cnt = 129	feature = 812	correl = -0.0746496	descr = N_Gram_TCGGG
cnt = 130	feature = 590	correl = -0.0714079	descr = N_Gram_GCCAG
cnt = 131	feature = 17	correl = 0.0219766	descr = Position_Specific_Bin_Base_6_Base_A
cnt = 132	feature = 29	correl = 0.0742035	descr = Position_Specific_Bin_Base_10_Base_A
cnt = 133	feature = 708	correl = 0.0245941	descr = N_Gram_GTGAG
cnt = 134	feature = 707	correl = 0.0263291	descr = N_Gram_GTGAA
cnt = 135	feature = 667	correl = -0.0478213	descr = N_Gram_GGGGA
cnt = 136	feature = 16	correl = 0.0456473	descr = Position_Specific_Bin_Base_5_Base_T
cnt = 137	feature = 597	correl = -0.0233835	descr = N_Gram_GCCGA
cnt = 138	feature = 592	correl = -0.0741744	descr = N_Gram_GCCCA
cnt = 139	feature = 677	correl = 0.0216547	descr = N_Gram_GGTCA
cnt = 140	feature = 929	correl = 0.0741483	descr = N_Gram_TTTGA
cnt = 141	feature = 1	correl = 0.118066	descr = Position_Specific_Bin_Base_0_Base_C
cnt = 142	feature = 40	correl = 0.0988192	descr = Position_Specific_Bin_Base_14_Base_A
cnt = 143	feature = 59	correl = 0.0284672	descr = Position_Specific_Bin_Base_18_Base_T
cnt = 144	feature = 9	correl = -0.148313	descr = Position_Specific_Bin_Base_2_Base_T
cnt = 145	feature = 640	correl = -0.0403713	descr = N_Gram_GGATG
cnt = 146	feature = 662	correl = -0.0530474	descr = N_Gram_GGGCA
cnt = 147	feature = 787	correl = 0.0240113	descr = N_Gram_TCAAG
cnt = 148	feature = 792	correl = 0.0314913	descr = N_Gram_TCATC
cnt = 149	feature = 461	correl = -0.0420924	descr = N_Gram_CGGCT
cnt = 150	feature = 664	correl = -0.0677099	descr = N_Gram_GGGCG
cnt = 151	feature = 404	correl = -0.041739	descr = N_Gram_CCCTC
cnt = 152	feature = 819	correl = 0.0262164	descr = N_Gram_TCTAT
cnt = 153	feature = 264	correl = 0.0629373	descr = N_Gram_AGCAT
cnt = 154	feature = 838	correl = 0.0355163	descr = N_Gram_TGAGA
cnt = 155	feature = 348	correl = -0.039153	descr = N_Gram_CACGT
cnt = 156	feature = 917	correl = 0.0460588	descr = N_Gram_TTGTA
cnt = 157	feature = 10	correl = 0.0489757	descr = Position_Specific_Bin_Base_3_Base_G
cnt = 158	feature = 293	correl = 0.041438	descr = N_Gram_ATATG
cnt = 159	feature = 813	correl = 0.058559	descr = N_Gram_TCGT
cnt = 160	feature = 436	correl = -0.042232	descr = N_Gram_CGAC
cnt = 161	feature = 483	correl = 0.0341205	descr = N_Gram_CTAA
cnt = 162	feature = 105	correl = -0.0794602	descr = Fold_of_RNAi_Sequence_Pos_16
cnt = 163	feature = 499	correl = -0.0443199	descr = N_Gram_CTCCC
cnt = 164	feature = 292	correl = 0.0276053	descr = N_Gram_ATATA
cnt = 165	feature = 35	correl = 0.123838	descr = Position_Specific_Bin_Base_11_Base_T
cnt = 166	feature = 818	correl = 0.0436266	descr = N_Gram_TCTAG
cnt = 167	feature = 765	correl = 0.0246843	descr = N_Gram_TAGT
cnt = 168	feature = 325	correl = 0.0699803	descr = N_Gram_ATTG
cnt = 169	feature = 43	correl = 0.0722451	descr = Position_Specific_Bin_Base_14_Base_T
cnt = 170	feature = 396	correl = -0.0406438	descr = N_Gram_CCCCA
cnt = 171	feature = 904	correl = 0.0845849	descr = N_Gram_TTCTG
cnt = 172	feature = 915	correl = 0.0308861	descr = N_Gram_TTGGT
cnt = 173	feature = 311	correl = 0.0466232	descr = N_Gram_ATGC
cnt = 174	feature = 15	correl = -0.0661679	descr = Position_Specific_Bin_Base_5_Base_C
cnt = 175	feature = 703	correl = 0.0295873	descr = N_Gram_GTCT
cnt = 176	feature = 624	correl = 0.0402769	descr = N_Gram_GCTTG
cnt = 177	feature = 595	correl = -0.068851	descr = N_Gram_GCCCT
cnt = 178	feature = 58	correl = -0.0592457	descr = Position_Specific_Bin_Base_18_Base_G
cnt = 179	feature = 794	correl = 0.0217897	descr = N_Gram_TCCAC
cnt = 180	feature = 583	correl = -0.0636449	descr = N_Gram_GCAGA
cnt = 181	feature = 935	correl = 0.0215817	descr = N_Gram_TTTTC
cnt = 182	feature = 751	correl = 0.0543425	descr = N_Gram_TACT
cnt = 183	feature = 31	correl = -0.0537681	descr = Position_Specific_Bin_Base_10_Base_G
cnt = 184	feature = 894	correl = 0.0250959	descr = N_Gram_TTCAT
cnt = 185	feature = 759	correl = 0.0629538	descr = N_Gram_TAGC
cnt = 186	feature = 273	correl = -0.101548	descr = N_Gram_AGGGC
cnt = 187	feature = 356	correl = -0.0378529	descr = N_Gram_CAGCA
cnt = 188	feature = 42	correl = -0.146903	descr = Position_Specific_Bin_Base_14_Base_G
cnt = 189	feature = 334	correl = 0.0543826	descr = N_Gram_CAAC
cnt = 190	feature = 910	correl = 0.0406747	descr = N_Gram_TTGC
cnt = 191	feature = 772	correl = 0.0666086	descr = N_Gram_TATC
cnt = 192	feature = 275	correl = -0.0215437	descr = N_Gram_AGGTC
cnt = 193	feature = 368	correl = 0.0824878	descr = N_Gram_CATCT
cnt = 194	feature = 865	correl = 0.0247614	descr = N_Gram_TGGTC
cnt = 195	feature = 716	correl = 0.0396745	descr = N_Gram_GTGT
cnt = 196	feature = 485	correl = 0.0578424	descr = N_Gram_CTAC
cnt = 197	feature = 589	correl = -0.0445839	descr = N_Gram_GCCA
cnt = 198	feature = 46	correl = -0.0354567	descr = Position_Specific_Bin_Base_15_Base_G
cnt = 199	feature = 540	correl = 0.0306478	descr = N_Gram_GACA
cnt = 200	feature = 206	correl = 0.0687084	descr = N_Gram_AATTC
cnt = 201	feature = 586	correl = 0.0497226	descr = N_Gram_GCATC
cnt = 202	feature = 313	correl = -0.0475892	descr = N_Gram_ATGG
cnt = 203	feature = 671	correl = -0.0816553	descr = N_Gram_GGGTG
cnt = 204	feature = 70	correl = -0.0376112	descr = Gibbs_of_Target_Sequence__Pos_1_Step_1
cnt = 205	feature = 927	correl = 0.051294	descr = N_Gram_TTTCT
cnt = 206	feature = 687	correl = 0.0574566	descr = N_Gram_GTAA
cnt = 207	feature = 412	correl = -0.0312087	descr = N_Gram_CCGC
cnt = 208	feature = 696	correl = -0.0788922	descr = N_Gram_GTCC
cnt = 209	feature = 526	correl = 0.034696	descr = N_Gram_CTTT
cnt = 210	feature = 914	correl = -0.0237415	descr = N_Gram_TTGGG
cnt = 211	feature = 768	correl = 0.0735508	descr = N_Gram_TATA
cnt = 212	feature = 654	correl = -0.0401267	descr = N_Gram_GGCT
cnt = 213	feature = 643	correl = -0.0664834	descr = N_Gram_GGCA
cnt = 214	feature = 706	correl = 0.0289632	descr = N_Gram_GTGA
cnt = 215	feature = 83	correl = 0.110659	descr = Gibbs_of_Target_Sequence__Pos_16_Step_1
cnt = 216	feature = 916	correl = 0.0873881	descr = N_Gram_TTGT
cnt = 217	feature = 755	correl = 0.0644748	descr = N_Gram_TAGA
cnt = 218	feature = 478	correl = -0.0540896	descr = N_Gram_CGTT
cnt = 219	feature = 384	correl = -0.085792	descr = N_Gram_CCAG
cnt = 220	feature = 657	correl = -0.0726488	descr = N_Gram_GGGA
cnt = 221	feature = 837	correl = 0.0215753	descr = N_Gram_TGAG
cnt = 222	feature = 510	correl = -0.0231177	descr = N_Gram_CTGC
cnt = 223	feature = 76	correl = 0.084493	descr = Gibbs_of_Target_Sequence__Pos_8_Step_1
cnt = 224	feature = 867	correl = 0.0609104	descr = N_Gram_TGTA
cnt = 225	feature = 638	correl = -0.0257763	descr = N_Gram_GGAT
cnt = 226	feature = 233	correl = -0.0591709	descr = N_Gram_ACG
cnt = 227	feature = 367	correl = 0.047341	descr = N_Gram_CATC
cnt = 228	feature = 775	correl = 0.0614134	descr = N_Gram_TATG
cnt = 229	feature = 72	correl = 0.0928456	descr = Gibbs_of_Target_Sequence__Pos_4_Step_1
cnt = 230	feature = 876	correl = 0.0712446	descr = N_Gram_TGTT
cnt = 231	feature = 796	correl = -0.0421176	descr = N_Gram_TCCC
cnt = 232	feature = 646	correl = -0.122971	descr = N_Gram_GGCC
cnt = 233	feature = 79	correl = 0.0603417	descr = Gibbs_of_Target_Sequence__Pos_11_Step_1
cnt = 234	feature = 679	correl = -0.0816863	descr = N_Gram_GGTG
cnt = 235	feature = 666	correl = -0.0868807	descr = N_Gram_GGGG
cnt = 236	feature = 732	correl = 0.0446023	descr = N_Gram_TAAA
cnt = 237	feature = 403	correl = -0.059935	descr = N_Gram_CCCT
cnt = 238	feature = 77	correl = 0.103696	descr = Gibbs_of_Target_Sequence__Pos_9_Step_1
cnt = 239	feature = 462	correl = -0.083271	descr = N_Gram_CGGG
cnt = 240	feature = 80	correl = 0.109971	descr = Gibbs_of_Target_Sequence__Pos_13_Step_1
cnt = 241	feature = 676	correl = -0.0236351	descr = N_Gram_GGTC
cnt = 242	feature = 82	correl = 0.0936792	descr = Gibbs_of_Target_Sequence__Pos_15_Step_1
cnt = 243	feature = 925	correl = 0.0509294	descr = N_Gram_TTTC
cnt = 244	feature = 74	correl = 0.10414	descr = Gibbs_of_Target_Sequence__Pos_6_Step_1
cnt = 245	feature = 553	correl = -0.0427445	descr = N_Gram_GAG
cnt = 246	feature = 831	correl = 0.0622583	descr = N_Gram_TG
cnt = 247	feature = 81	correl = 0.148135	descr = Gibbs_of_Target_Sequence__Pos_14_Step_1
cnt = 248	feature = 482	correl = 0.0952404	descr = N_Gram_CTA
cnt = 249	feature = 78	correl = 0.118346	descr = Gibbs_of_Target_Sequence__Pos_10_Step_1
cnt = 250	feature = 627	correl = -0.0613214	descr = N_Gram_GGA
cnt = 251	feature = 519	correl = 0.053763	descr = N_Gram_CTT
cnt = 252	feature = 603	correl = -0.104032	descr = N_Gram_GCG
cnt = 253	feature = 406	correl = -0.0809384	descr = N_Gram_CCG
cnt = 254	feature = 815	correl = 0.106137	descr = N_Gram_TCT
cnt = 255	feature = 857	correl = -0.050046	descr = N_Gram_TGG
cnt = 256	feature = 767	correl = 0.121458	descr = N_Gram_TAT
cnt = 257	feature = 672	correl = -0.0487634	descr = N_Gram_GGT
cnt = 258	feature = 286	correl = 0.0466227	descr = N_Gram_ATA
cnt = 259	feature = 432	correl = -0.0907006	descr = N_Gram_CG
cnt = 260	feature = 68	correl = 0.279902	descr = Gibbs_of_Target_Sequence_
num rows = 2188
num_elements = 571068
..*
optimization finished, #iter = 2388
nu = 0.344885
obj = -61.411022, rho = -0.750297
nSV = 1018, nBSV = 509
num rows = 243
num_elements = 63423
*
optimization finished, #iter = 212
nu = 0.301626
obj = -6.291221, rho = -0.629520
nSV = 125, nBSV = 33
..*
optimization finished, #iter = 2388
nu = 0.344885
obj = -61.411022, rho = -0.750297
nSV = 1018, nBSV = 509
TEST = 20 AVE CORR = 0.751098
