# Supplementary material for: Improving model predictions for RNA interference activities that use support vector machine regression by combining and filtering features
Source: BMC Bioinformatics. 2007 Jun 6;8:182. doi: 10.1186/1471-2105-8-182 (PMC1906837; doi:10.1186/1471-2105-8-182)
Supplement: Additional file 5 — tr_2431_cfsfilters. The features found to be useful by Correlation based Feature in training and testing the 2431 dataset by cross validation, at t-test values from 0 to 90. [file 1471-2105-8-182-S5.gz › tr_2431_file_21]

21
ave count = 242.6

CFS merit scores = 1.45362
CFS merit scores = 1.61763
CFS merit scores = 1.84867
CFS merit scores = 2.07312
CFS merit scores = 2.27498
CFS merit scores = 2.45844
CFS merit scores = 2.6278
CFS merit scores = 2.78659
CFS merit scores = 2.93171
CFS merit scores = 3.06893
CFS merit scores = 3.19599
CFS merit scores = 3.31635
CFS merit scores = 3.43162
CFS merit scores = 3.5413
CFS merit scores = 3.64231
CFS merit scores = 3.73851
CFS merit scores = 3.83025
CFS merit scores = 3.9178
CFS merit scores = 4.00249
CFS merit scores = 4.08202
CFS merit scores = 4.15768
CFS merit scores = 4.22985
CFS merit scores = 4.29937
CFS merit scores = 4.36757
CFS merit scores = 4.42976
CFS merit scores = 4.48912
CFS merit scores = 4.54651
CFS merit scores = 4.59856
CFS merit scores = 4.6473
CFS merit scores = 4.69379
CFS merit scores = 4.73713
CFS merit scores = 4.77892
CFS merit scores = 4.81844
CFS merit scores = 4.85668
CFS merit scores = 4.89449
CFS merit scores = 4.93025
CFS merit scores = 4.96554
CFS merit scores = 4.99849
CFS merit scores = 5.0301
CFS merit scores = 5.06121
CFS merit scores = 5.0903
CFS merit scores = 5.11919
CFS merit scores = 5.14625
CFS merit scores = 5.17088
CFS merit scores = 5.19522
CFS merit scores = 5.21707
CFS merit scores = 5.23843
CFS merit scores = 5.25997
CFS merit scores = 5.28094
CFS merit scores = 5.30055
CFS merit scores = 5.32012
CFS merit scores = 5.33824
CFS merit scores = 5.35684
CFS merit scores = 5.37318
CFS merit scores = 5.38942
CFS merit scores = 5.40469
CFS merit scores = 5.41988
CFS merit scores = 5.43481
CFS merit scores = 5.44867
CFS merit scores = 5.46162
CFS merit scores = 5.47461
CFS merit scores = 5.48668
CFS merit scores = 5.49864
CFS merit scores = 5.51055
CFS merit scores = 5.52268
CFS merit scores = 5.53456
CFS merit scores = 5.54647
CFS merit scores = 5.55691
CFS merit scores = 5.56664
CFS merit scores = 5.57627
CFS merit scores = 5.58602
CFS merit scores = 5.59478
CFS merit scores = 5.60357
CFS merit scores = 5.61142
CFS merit scores = 5.61963
CFS merit scores = 5.62663
CFS merit scores = 5.63359
CFS merit scores = 5.64073
CFS merit scores = 5.64773
CFS merit scores = 5.65416
CFS merit scores = 5.66067
CFS merit scores = 5.66719
CFS merit scores = 5.67371
CFS merit scores = 5.6801
CFS merit scores = 5.68604
CFS merit scores = 5.69208
CFS merit scores = 5.69788
CFS merit scores = 5.70361
CFS merit scores = 5.70928
CFS merit scores = 5.71407
CFS merit scores = 5.71887
CFS merit scores = 5.72363
CFS merit scores = 5.72856
CFS merit scores = 5.7333
CFS merit scores = 5.73761
CFS merit scores = 5.7418
CFS merit scores = 5.74596
CFS merit scores = 5.749
CFS merit scores = 5.75173
CFS merit scores = 5.75458
CFS merit scores = 5.7572
CFS merit scores = 5.76015
CFS merit scores = 5.76285
CFS merit scores = 5.76562
CFS merit scores = 5.76825
CFS merit scores = 5.77107
CFS merit scores = 5.77327
CFS merit scores = 5.77488
CFS merit scores = 5.77636
CFS merit scores = 5.77748
CFS merit scores = 5.77859
CFS merit scores = 5.77955
CFS merit scores = 5.7803
CFS merit scores = 5.78116
CFS merit scores = 5.78183
CFS merit scores = 5.78233
CFS merit scores = 5.78272
CFS merit scores = 5.78323
CFS merit scores = 5.78397
CFS merit scores = 5.78438
CFS merit scores = 5.78476
CFS merit scores = 5.78485
CFS merit scores = 5.78483
CFS merit scores = 5.78506
CFS merit scores = 5.78499
CFS merit scores = 5.78481
CFS merit scores = 5.78479
CFS merit scores = 5.78427
CFS merit scores = 5.7837
CFS merit scores = 5.7833
CFS merit scores = 5.78264
CFS merit scores = 5.78204
CFS merit scores = 5.7813
CFS merit scores = 5.78074
CFS merit scores = 5.78007
CFS merit scores = 5.77908
CFS merit scores = 5.77835
CFS merit scores = 5.77718
CFS merit scores = 5.77575
CFS merit scores = 5.77456
CFS merit scores = 5.77322
CFS merit scores = 5.77167
CFS merit scores = 5.76989
CFS merit scores = 5.76785
CFS merit scores = 5.76591
CFS merit scores = 5.76383
CFS merit scores = 5.76184
CFS merit scores = 5.75965
CFS merit scores = 5.75768
CFS merit scores = 5.75571
CFS merit scores = 5.75353
CFS merit scores = 5.75121
CFS merit scores = 5.7489
CFS merit scores = 5.74645
CFS merit scores = 5.74391
CFS merit scores = 5.74137
CFS merit scores = 5.73868
CFS merit scores = 5.73599
CFS merit scores = 5.73279
CFS merit scores = 5.72951
CFS merit scores = 5.72619
CFS merit scores = 5.72304
CFS merit scores = 5.71967
CFS merit scores = 5.71639
CFS merit scores = 5.71283
CFS merit scores = 5.70943
CFS merit scores = 5.70626
CFS merit scores = 5.7027
CFS merit scores = 5.69921
CFS merit scores = 5.69538
CFS merit scores = 5.69112
CFS merit scores = 5.6871
CFS merit scores = 5.68311
CFS merit scores = 5.67917
CFS merit scores = 5.67509
CFS merit scores = 5.67123
CFS merit scores = 5.66727
CFS merit scores = 5.66323
CFS merit scores = 5.65898
CFS merit scores = 5.65432
CFS merit scores = 5.64929
CFS merit scores = 5.64418
CFS merit scores = 5.63916
CFS merit scores = 5.634
CFS merit scores = 5.62882
CFS merit scores = 5.62382
CFS merit scores = 5.61864
CFS merit scores = 5.61359
CFS merit scores = 5.608
CFS merit scores = 5.60233
CFS merit scores = 5.5968
CFS merit scores = 5.59147
CFS merit scores = 5.58579
CFS merit scores = 5.58026
CFS merit scores = 5.57442
CFS merit scores = 5.56877
CFS merit scores = 5.56247
CFS merit scores = 5.55627
CFS merit scores = 5.54987
CFS merit scores = 5.54364
CFS merit scores = 5.53709
CFS merit scores = 5.53054
CFS merit scores = 5.52408
CFS merit scores = 5.51751
CFS merit scores = 5.51106
CFS merit scores = 5.50444
CFS merit scores = 5.49722
CFS merit scores = 5.48949
CFS merit scores = 5.48176
CFS merit scores = 5.47388
CFS merit scores = 5.4657
CFS merit scores = 5.45735
CFS merit scores = 5.44893
CFS merit scores = 5.44037
CFS merit scores = 5.43173
CFS merit scores = 5.42286
CFS merit scores = 5.41411
CFS merit scores = 5.40495
CFS merit scores = 5.39575
CFS merit scores = 5.38651
CFS merit scores = 5.37705
CFS merit scores = 5.36752
CFS merit scores = 5.35771
CFS merit scores = 5.34794
CFS merit scores = 5.33787
CFS merit scores = 5.32633
CFS merit scores = 5.31435
CFS merit scores = 5.30242
CFS merit scores = 5.29023
CFS merit scores = 5.27655
CFS merit scores = 5.2609
CFS merit scores = 5.24569
CFS merit scores = 5.22981
CFS merit scores = 5.21378
CFS merit scores = 5.19541
CFS merit scores = 5.17268
CFS merit scores = 5.14582
cnt = 1	feature = 80	correl = 0.453617	descr = Gibbs_of_Target_Sequence__Pos_19_Step_1
cnt = 2	feature = 2	correl = -0.147904	descr = Position_Specific_Bin_Base_0_Base_G
cnt = 3	feature = 857	correl = -0.0729079	descr = N_Gram_TGGC
cnt = 4	feature = 721	correl = -0.0229944	descr = N_Gram_GTTCC
cnt = 5	feature = 716	correl = 0.0359878	descr = N_Gram_GTGTA
cnt = 6	feature = 358	correl = 0.0257711	descr = N_Gram_CATAG
cnt = 7	feature = 848	correl = -0.0301185	descr = N_Gram_TGCCG
cnt = 8	feature = 452	correl = -0.0332763	descr = N_Gram_CGCTC
cnt = 9	feature = 899	correl = 0.0378361	descr = N_Gram_TTCGC
cnt = 10	feature = 612	correl = -0.0478163	descr = N_Gram_GCGGT
cnt = 11	feature = 327	correl = 0.047436	descr = N_Gram_CAAGC
cnt = 12	feature = 308	correl = -0.0223571	descr = N_Gram_ATTAA
cnt = 13	feature = 773	correl = 0.0451554	descr = N_Gram_TATGA
cnt = 14	feature = 525	correl = -0.0249477	descr = N_Gram_CTTTA
cnt = 15	feature = 768	correl = 0.0246684	descr = N_Gram_TATAG
cnt = 16	feature = 232	correl = 0.0234841	descr = N_Gram_ACTAG
cnt = 17	feature = 674	correl = 0.0527852	descr = N_Gram_GGTAA
cnt = 18	feature = 592	correl = -0.0678338	descr = N_Gram_GCCCC
cnt = 19	feature = 705	correl = 0.0373441	descr = N_Gram_GTCTA
cnt = 20	feature = 530	correl = -0.0376417	descr = N_Gram_GAAGA
cnt = 21	feature = 767	correl = 0.0581326	descr = N_Gram_TATAA
cnt = 22	feature = 499	correl = -0.0244129	descr = N_Gram_CTCAC
cnt = 23	feature = 436	correl = -0.0448707	descr = N_Gram_CGACG
cnt = 24	feature = 732	correl = 0.0331241	descr = N_Gram_TAAAG
cnt = 25	feature = 228	correl = -0.0384462	descr = N_Gram_ACGTT
cnt = 26	feature = 403	correl = -0.0549371	descr = N_Gram_CCGAA
cnt = 27	feature = 632	correl = -0.0221328	descr = N_Gram_GGAAA
cnt = 28	feature = 490	correl = 0.0368204	descr = N_Gram_CTAGA
cnt = 29	feature = 260	correl = -0.109919	descr = N_Gram_AGGGC
cnt = 30	feature = 278	correl = 0.0411363	descr = N_Gram_ATAGG
cnt = 31	feature = 808	correl = -0.0402623	descr = N_Gram_TCGGC
cnt = 32	feature = 356	correl = -0.0466348	descr = N_Gram_CATAA
cnt = 33	feature = 597	correl = -0.0217657	descr = N_Gram_GCCGG
cnt = 34	feature = 792	correl = -0.0672724	descr = N_Gram_TCCCC
cnt = 35	feature = 620	correl = 0.0276344	descr = N_Gram_GCTCT
cnt = 36	feature = 739	correl = -0.0526932	descr = N_Gram_TAATC
cnt = 37	feature = 334	correl = -0.0231227	descr = N_Gram_CACCG
cnt = 38	feature = 660	correl = -0.0735485	descr = N_Gram_GGGAG
cnt = 39	feature = 409	correl = -0.0234382	descr = N_Gram_CCGCG
cnt = 40	feature = 313	correl = 0.0462856	descr = N_Gram_ATTCG
cnt = 41	feature = 4	correl = -0.0932933	descr = Position_Specific_Bin_Base_1_Base_G
cnt = 42	feature = 914	correl = 0.0488904	descr = N_Gram_TTGGA
cnt = 43	feature = 634	correl = -0.0438606	descr = N_Gram_GGAAG
cnt = 44	feature = 915	correl = 0.0221711	descr = N_Gram_TTGGT
cnt = 45	feature = 367	correl = 0.0238903	descr = N_Gram_CATTG
cnt = 46	feature = 270	correl = 0.0577441	descr = N_Gram_AGTGA
cnt = 47	feature = 47	correl = -0.030179	descr = Position_Specific_Bin_Base_17_Base_C
cnt = 48	feature = 35	correl = 0.0357453	descr = Position_Specific_Bin_Base_13_Base_A
cnt = 49	feature = 31	correl = -0.0434022	descr = Position_Specific_Bin_Base_11_Base_A
cnt = 50	feature = 311	correl = 0.0720088	descr = N_Gram_ATTAT
cnt = 51	feature = 884	correl = 0.0602529	descr = N_Gram_TTACA
cnt = 52	feature = 297	correl = 0.0438565	descr = N_Gram_ATGAG
cnt = 53	feature = 10	correl = -0.0843521	descr = Position_Specific_Bin_Base_3_Base_T
cnt = 54	feature = 310	correl = 0.0252799	descr = N_Gram_ATTAG
cnt = 55	feature = 709	correl = -0.0422962	descr = N_Gram_GTGCC
cnt = 56	feature = 579	correl = -0.0358089	descr = N_Gram_GCACG
cnt = 57	feature = 749	correl = 0.0725806	descr = N_Gram_TACTA
cnt = 58	feature = 406	correl = -0.0562891	descr = N_Gram_CCGAT
cnt = 59	feature = 206	correl = 0.0463099	descr = N_Gram_ACATC
cnt = 60	feature = 917	correl = 0.0465068	descr = N_Gram_TTGTA
cnt = 61	feature = 666	correl = -0.054879	descr = N_Gram_GGGGA
cnt = 62	feature = 929	correl = 0.0693426	descr = N_Gram_TTTGA
cnt = 63	feature = 770	correl = 0.0695817	descr = N_Gram_TATCA
cnt = 64	feature = 812	correl = 0.0999798	descr = N_Gram_TCGTG
cnt = 65	feature = 396	correl = -0.0647516	descr = N_Gram_CCCGC
cnt = 66	feature = 695	correl = -0.0216209	descr = N_Gram_GTCAC
cnt = 67	feature = 578	correl = -0.0387542	descr = N_Gram_GCACC
cnt = 68	feature = 645	correl = -0.0622834	descr = N_Gram_GGCAA
cnt = 69	feature = 515	correl = 0.0342342	descr = N_Gram_CTGTT
cnt = 70	feature = 653	correl = -0.0481587	descr = N_Gram_GGCGT
cnt = 71	feature = 678	correl = -0.0274717	descr = N_Gram_GGTGA
cnt = 72	feature = 610	correl = -0.0917603	descr = N_Gram_GCGGC
cnt = 73	feature = 740	correl = 0.0403405	descr = N_Gram_TAATT
cnt = 74	feature = 903	correl = 0.0430972	descr = N_Gram_TTCTC
cnt = 75	feature = 60	correl = -0.175435	descr = Position_Specific_Bin_Base_20_Base_G
cnt = 76	feature = 256	correl = -0.0302573	descr = N_Gram_AGGAG
cnt = 77	feature = 288	correl = 0.0396252	descr = N_Gram_ATCCG
cnt = 78	feature = 348	correl = -0.041599	descr = N_Gram_CAGCG
cnt = 79	feature = 404	correl = -0.0527488	descr = N_Gram_CCGAC
cnt = 80	feature = 233	correl = 0.0469254	descr = N_Gram_ACTCT
cnt = 81	feature = 293	correl = 0.0281473	descr = N_Gram_ATCTA
cnt = 82	feature = 502	correl = -0.0695478	descr = N_Gram_CTCGG
cnt = 83	feature = 17	correl = -0.0358903	descr = Position_Specific_Bin_Base_6_Base_C
cnt = 84	feature = 316	correl = 0.0467671	descr = N_Gram_ATTGG
cnt = 85	feature = 6	correl = 0.0324388	descr = Position_Specific_Bin_Base_2_Base_C
cnt = 86	feature = 277	correl = 0.0226856	descr = N_Gram_ATAGC
cnt = 87	feature = 717	correl = 0.0348174	descr = N_Gram_GTGTT
cnt = 88	feature = 15	correl = 0.0804565	descr = Position_Specific_Bin_Base_5_Base_T
cnt = 89	feature = 696	correl = 0.0291531	descr = N_Gram_GTCAT
cnt = 90	feature = 554	correl = -0.051658	descr = N_Gram_GAGCC
cnt = 91	feature = 789	correl = 0.0507489	descr = N_Gram_TCCAT
cnt = 92	feature = 40	correl = 0.0748515	descr = Position_Specific_Bin_Base_14_Base_T
cnt = 93	feature = 687	correl = 0.0377278	descr = N_Gram_GTAAG
cnt = 94	feature = 641	correl = -0.0408911	descr = N_Gram_GGATG
cnt = 95	feature = 483	correl = 0.0349176	descr = N_Gram_CTAA
cnt = 96	feature = 663	correl = -0.110782	descr = N_Gram_GGGCC
cnt = 97	feature = 52	correl = -0.0646781	descr = Position_Specific_Bin_Base_18_Base_G
cnt = 98	feature = 23	correl = -0.0248625	descr = Position_Specific_Bin_Base_8_Base_G
cnt = 99	feature = 535	correl = 0.0424021	descr = N_Gram_GAATT
cnt = 100	feature = 704	correl = 0.0232254	descr = N_Gram_GTCT
cnt = 101	feature = 662	correl = -0.0429675	descr = N_Gram_GGGCA
cnt = 102	feature = 627	correl = 0.0300316	descr = N_Gram_GCTTG
cnt = 103	feature = 1	correl = 0.118807	descr = Position_Specific_Bin_Base_0_Base_C
cnt = 104	feature = 207	correl = 0.063002	descr = N_Gram_ACATG
cnt = 105	feature = 531	correl = -0.035482	descr = N_Gram_GAAGC
cnt = 106	feature = 249	correl = -0.0228978	descr = N_Gram_AGCAC
cnt = 107	feature = 798	correl = 0.0484091	descr = N_Gram_TCCTT
cnt = 108	feature = 825	correl = 0.0395787	descr = N_Gram_TCTGG
cnt = 109	feature = 29	correl = -0.0627604	descr = Position_Specific_Bin_Base_10_Base_G
cnt = 110	feature = 286	correl = 0.0606805	descr = N_Gram_ATCCA
cnt = 111	feature = 935	correl = 0.0220902	descr = N_Gram_TTTTG
cnt = 112	feature = 676	correl = -0.0769268	descr = N_Gram_GGTCC
cnt = 113	feature = 753	correl = 0.0441168	descr = N_Gram_TAGAA
cnt = 114	feature = 659	correl = -0.0782113	descr = N_Gram_GGGAA
cnt = 115	feature = 392	correl = -0.0715687	descr = N_Gram_CCCCG
cnt = 116	feature = 56	correl = -0.1249	descr = Position_Specific_Bin_Base_19_Base_G
cnt = 117	feature = 834	correl = 0.0661462	descr = N_Gram_TGAAG
cnt = 118	feature = 859	correl = -0.0586283	descr = N_Gram_TGGCG
cnt = 119	feature = 449	correl = -0.0686803	descr = N_Gram_CGCGG
cnt = 120	feature = 41	correl = 0.0669387	descr = Position_Specific_Bin_Base_15_Base_A
cnt = 121	feature = 664	correl = -0.0751546	descr = N_Gram_GGGCG
cnt = 122	feature = 11	correl = 0.0728943	descr = Position_Specific_Bin_Base_4_Base_A
cnt = 123	feature = 791	correl = -0.0392554	descr = N_Gram_TCCCA
cnt = 124	feature = 718	correl = -0.0233103	descr = N_Gram_GTTA
cnt = 125	feature = 446	correl = -0.0453426	descr = N_Gram_CGCCT
cnt = 126	feature = 755	correl = 0.0701862	descr = N_Gram_TAGAG
cnt = 127	feature = 838	correl = 0.051822	descr = N_Gram_TGATA
cnt = 128	feature = 738	correl = 0.0488993	descr = N_Gram_TAAGG
cnt = 129	feature = 21	correl = 0.0513243	descr = Position_Specific_Bin_Base_8_Base_A
cnt = 130	feature = 802	correl = 0.0473653	descr = N_Gram_TCGC
cnt = 131	feature = 680	correl = -0.0846036	descr = N_Gram_GGTGG
cnt = 132	feature = 412	correl = -0.10947	descr = N_Gram_CCGGC
cnt = 133	feature = 675	correl = 0.0377116	descr = N_Gram_GGTCA
cnt = 134	feature = 16	correl = 0.0302313	descr = Position_Specific_Bin_Base_6_Base_A
cnt = 135	feature = 384	correl = 0.026662	descr = N_Gram_CCATT
cnt = 136	feature = 679	correl = -0.0673788	descr = N_Gram_GGTGC
cnt = 137	feature = 46	correl = 0.0368955	descr = Position_Specific_Bin_Base_17_Base_A
cnt = 138	feature = 214	correl = -0.0321535	descr = N_Gram_ACCC
cnt = 139	feature = 583	correl = 0.0326849	descr = N_Gram_GCAT
cnt = 140	feature = 536	correl = 0.0387275	descr = N_Gram_GACA
cnt = 141	feature = 616	correl = 0.040618	descr = N_Gram_GCTA
cnt = 142	feature = 43	correl = 0.0871198	descr = Position_Specific_Bin_Base_16_Base_A
cnt = 143	feature = 560	correl = 0.027203	descr = N_Gram_GAGT
cnt = 144	feature = 382	correl = -0.0484153	descr = N_Gram_CCATA
cnt = 145	feature = 105	correl = -0.0553405	descr = Xue_Structure_Feature_A101
cnt = 146	feature = 904	correl = 0.0893662	descr = N_Gram_TTCTG
cnt = 147	feature = 33	correl = 0.119654	descr = Position_Specific_Bin_Base_11_Base_T
cnt = 148	feature = 867	correl = 0.0366246	descr = N_Gram_TGTAA
cnt = 149	feature = 701	correl = 0.0529075	descr = N_Gram_GTCG
cnt = 150	feature = 796	correl = -0.0351247	descr = N_Gram_TCCTC
cnt = 151	feature = 28	correl = -0.0600876	descr = Position_Specific_Bin_Base_10_Base_C
cnt = 152	feature = 772	correl = 0.0493613	descr = N_Gram_TATG
cnt = 153	feature = 892	correl = 0.0486697	descr = N_Gram_TTATC
cnt = 154	feature = 707	correl = 0.0269796	descr = N_Gram_GTGAA
cnt = 155	feature = 59	correl = -0.313429	descr = Position_Specific_Bin_Base_20_Base_C
cnt = 156	feature = 350	correl = -0.0995072	descr = N_Gram_CAGGG
cnt = 157	feature = 42	correl = -0.0363079	descr = Position_Specific_Bin_Base_15_Base_G
cnt = 158	feature = 432	correl = -0.0628694	descr = N_Gram_CGAA
cnt = 159	feature = 640	correl = -0.0522015	descr = N_Gram_GGAGG
cnt = 160	feature = 519	correl = 0.0262597	descr = N_Gram_CTTCT
cnt = 161	feature = 478	correl = -0.0589274	descr = N_Gram_CGTT
cnt = 162	feature = 756	correl = 0.0557141	descr = N_Gram_TAGC
cnt = 163	feature = 565	correl = -0.0260799	descr = N_Gram_GATGA
cnt = 164	feature = 598	correl = -0.0521982	descr = N_Gram_GCCT
cnt = 165	feature = 876	correl = 0.0476538	descr = N_Gram_TGTTC
cnt = 166	feature = 681	correl = -0.039932	descr = N_Gram_GGTT
cnt = 167	feature = 593	correl = -0.0960486	descr = N_Gram_GCCCG
cnt = 168	feature = 14	correl = -0.0687039	descr = Position_Specific_Bin_Base_5_Base_C
cnt = 169	feature = 852	correl = 0.0272503	descr = N_Gram_TGCT
cnt = 170	feature = 58	correl = 0.367786	descr = Position_Specific_Bin_Base_20_Base_A
cnt = 171	feature = 654	correl = -0.0422758	descr = N_Gram_GGCT
cnt = 172	feature = 32	correl = -0.0523976	descr = Position_Specific_Bin_Base_11_Base_G
cnt = 173	feature = 708	correl = -0.0341191	descr = N_Gram_GTGC
cnt = 174	feature = 366	correl = 0.069522	descr = N_Gram_CATTA
cnt = 175	feature = 229	correl = 0.0322388	descr = N_Gram_ACT
cnt = 176	feature = 925	correl = 0.0465158	descr = N_Gram_TTTC
cnt = 177	feature = 492	correl = 0.0414854	descr = N_Gram_CTAT
cnt = 178	feature = 501	correl = -0.0863572	descr = N_Gram_CTCG
cnt = 179	feature = 649	correl = -0.122882	descr = N_Gram_GGCCC
cnt = 180	feature = 931	correl = 0.0360339	descr = N_Gram_TTTGG
cnt = 181	feature = 759	correl = 0.0263143	descr = N_Gram_TAGG
cnt = 182	feature = 345	correl = -0.0475226	descr = N_Gram_CAGC
cnt = 183	feature = 553	correl = -0.0342933	descr = N_Gram_GAGC
cnt = 184	feature = 314	correl = 0.0917193	descr = N_Gram_ATTCT
cnt = 185	feature = 723	correl = -0.0426728	descr = N_Gram_GTTG
cnt = 186	feature = 603	correl = -0.0817647	descr = N_Gram_GCGC
cnt = 187	feature = 489	correl = 0.0450226	descr = N_Gram_CTAG
cnt = 188	feature = 786	correl = 0.0451252	descr = N_Gram_TCAT
cnt = 189	feature = 806	correl = -0.046046	descr = N_Gram_TCGG
cnt = 190	feature = 788	correl = 0.0311511	descr = N_Gram_TCCA
cnt = 191	feature = 292	correl = 0.0627216	descr = N_Gram_ATCT
cnt = 192	feature = 665	correl = -0.0859362	descr = N_Gram_GGGG
cnt = 193	feature = 613	correl = -0.0684359	descr = N_Gram_GCGT
cnt = 194	feature = 837	correl = 0.0328339	descr = N_Gram_TGAT
cnt = 195	feature = 631	correl = -0.031662	descr = N_Gram_GGAA
cnt = 196	feature = 81	correl = 0.424665	descr = Gibbs_of_Target_Sequence__Pos_20_Step_1
cnt = 197	feature = 685	correl = 0.0564951	descr = N_Gram_GTAA
cnt = 198	feature = 769	correl = 0.0658846	descr = N_Gram_TATC
cnt = 199	feature = 336	correl = -0.0739732	descr = N_Gram_CACG
cnt = 200	feature = 251	correl = -0.0567077	descr = N_Gram_AGCC
cnt = 201	feature = 658	correl = -0.0963662	descr = N_Gram_GGGA
cnt = 202	feature = 64	correl = -0.0258802	descr = Gibbs_of_Target_Sequence__Pos_1_Step_1
cnt = 203	feature = 264	correl = 0.03773	descr = N_Gram_AGT
cnt = 204	feature = 595	correl = -0.0350742	descr = N_Gram_GCCG
cnt = 205	feature = 671	correl = -0.0748457	descr = N_Gram_GGGTG
cnt = 206	feature = 78	correl = 0.1174	descr = Gibbs_of_Target_Sequence__Pos_17_Step_1
cnt = 207	feature = 706	correl = 0.0291887	descr = N_Gram_GTGA
cnt = 208	feature = 70	correl = 0.0905592	descr = Gibbs_of_Target_Sequence__Pos_8_Step_1
cnt = 209	feature = 752	correl = 0.0833834	descr = N_Gram_TAGA
cnt = 210	feature = 74	correl = 0.122327	descr = Gibbs_of_Target_Sequence__Pos_13_Step_1
cnt = 211	feature = 79	correl = 0.210829	descr = Gibbs_of_Target_Sequence__Pos_18_Step_1
cnt = 212	feature = 73	correl = 0.0596448	descr = Gibbs_of_Target_Sequence__Pos_11_Step_1
cnt = 213	feature = 307	correl = 0.0591742	descr = N_Gram_ATTA
cnt = 214	feature = 83	correl = 0.153415	descr = PF_RNAi_Fold_5'Free_Count
cnt = 215	feature = 461	correl = -0.0874776	descr = N_Gram_CGGG
cnt = 216	feature = 71	correl = 0.100194	descr = Gibbs_of_Target_Sequence__Pos_9_Step_1
cnt = 217	feature = 66	correl = 0.107959	descr = Gibbs_of_Target_Sequence__Pos_4_Step_1
cnt = 218	feature = 68	correl = 0.10118	descr = Gibbs_of_Target_Sequence__Pos_6_Step_1
cnt = 219	feature = 240	correl = 0.0407819	descr = N_Gram_AGA
cnt = 220	feature = 669	correl = -0.0436492	descr = N_Gram_GGGT
cnt = 221	feature = 865	correl = 0.0847013	descr = N_Gram_TGT
cnt = 222	feature = 75	correl = 0.15011	descr = Gibbs_of_Target_Sequence__Pos_14_Step_1
cnt = 223	feature = 77	correl = 0.122177	descr = Gibbs_of_Target_Sequence__Pos_16_Step_1
cnt = 224	feature = 901	correl = 0.0938253	descr = N_Gram_TTCT
cnt = 225	feature = 677	correl = -0.0716679	descr = N_Gram_GGTG
cnt = 226	feature = 482	correl = 0.0927737	descr = N_Gram_CTA
cnt = 227	feature = 72	correl = 0.115181	descr = Gibbs_of_Target_Sequence__Pos_10_Step_1
cnt = 228	feature = 856	correl = -0.0483815	descr = N_Gram_TGG
cnt = 229	feature = 76	correl = 0.0982351	descr = Gibbs_of_Target_Sequence__Pos_15_Step_1
cnt = 230	feature = 751	correl = 0.0979162	descr = N_Gram_TAG
cnt = 231	feature = 672	correl = -0.0341524	descr = N_Gram_GGT
cnt = 232	feature = 765	correl = 0.119917	descr = N_Gram_TAT
cnt = 233	feature = 880	correl = 0.0793423	descr = N_Gram_TTA
cnt = 234	feature = 643	correl = -0.173773	descr = N_Gram_GGC
cnt = 235	feature = 657	correl = -0.133209	descr = N_Gram_GGG
cnt = 236	feature = 430	correl = -0.08742	descr = N_Gram_CG
cnt = 237	feature = 82	correl = 0.235364	descr = PF_RNAi_Fold_Energy
num rows = 2187
num_elements = 520506
..*
optimization finished, #iter = 2365
nu = 0.343327
obj = -62.451747, rho = -0.689935
nSV = 1004, nBSV = 548
num rows = 244
num_elements = 58072
*
optimization finished, #iter = 213
nu = 0.333258
obj = -8.135757, rho = -0.639269
nSV = 132, nBSV = 45
..*
optimization finished, #iter = 2365
nu = 0.343327
obj = -62.451747, rho = -0.689935
nSV = 1004, nBSV = 548
CFS merit scores = 1.45497
CFS merit scores = 1.61614
CFS merit scores = 1.8489
CFS merit scores = 2.07403
CFS merit scores = 2.27262
CFS merit scores = 2.44902
CFS merit scores = 2.61133
CFS merit scores = 2.76405
CFS merit scores = 2.90464
CFS merit scores = 3.03769
CFS merit scores = 3.16203
CFS merit scores = 3.27982
CFS merit scores = 3.39014
CFS merit scores = 3.49453
CFS merit scores = 3.59484
CFS merit scores = 3.68961
CFS merit scores = 3.77979
CFS merit scores = 3.86707
CFS merit scores = 3.95128
CFS merit scores = 4.0322
CFS merit scores = 4.10987
CFS merit scores = 4.18375
CFS merit scores = 4.25485
CFS merit scores = 4.32346
CFS merit scores = 4.39028
CFS merit scores = 4.45403
CFS merit scores = 4.51561
CFS merit scores = 4.57221
CFS merit scores = 4.62519
CFS merit scores = 4.67675
CFS merit scores = 4.72653
CFS merit scores = 4.77441
CFS merit scores = 4.82039
CFS merit scores = 4.86479
CFS merit scores = 4.90575
CFS merit scores = 4.94218
CFS merit scores = 4.9773
CFS merit scores = 5.01087
CFS merit scores = 5.04343
CFS merit scores = 5.07518
CFS merit scores = 5.10521
CFS merit scores = 5.13463
CFS merit scores = 5.16272
CFS merit scores = 5.18803
CFS merit scores = 5.21178
CFS merit scores = 5.23582
CFS merit scores = 5.25856
CFS merit scores = 5.28138
CFS merit scores = 5.30335
CFS merit scores = 5.32505
CFS merit scores = 5.3446
CFS merit scores = 5.36309
CFS merit scores = 5.38097
CFS merit scores = 5.39784
CFS merit scores = 5.41218
CFS merit scores = 5.42534
CFS merit scores = 5.43799
CFS merit scores = 5.4501
CFS merit scores = 5.46185
CFS merit scores = 5.47303
CFS merit scores = 5.48447
CFS merit scores = 5.49527
CFS merit scores = 5.50594
CFS merit scores = 5.51648
CFS merit scores = 5.52701
CFS merit scores = 5.53775
CFS merit scores = 5.54768
CFS merit scores = 5.55744
CFS merit scores = 5.56647
CFS merit scores = 5.57574
CFS merit scores = 5.58483
CFS merit scores = 5.59321
CFS merit scores = 5.60159
CFS merit scores = 5.60898
CFS merit scores = 5.6167
CFS merit scores = 5.6245
CFS merit scores = 5.63186
CFS merit scores = 5.63911
CFS merit scores = 5.64682
CFS merit scores = 5.65403
CFS merit scores = 5.66143
CFS merit scores = 5.66805
CFS merit scores = 5.67411
CFS merit scores = 5.68009
CFS merit scores = 5.68615
CFS merit scores = 5.69102
CFS merit scores = 5.69537
CFS merit scores = 5.7001
CFS merit scores = 5.70446
CFS merit scores = 5.70807
CFS merit scores = 5.7121
CFS merit scores = 5.71572
CFS merit scores = 5.71931
CFS merit scores = 5.7219
CFS merit scores = 5.72453
CFS merit scores = 5.72689
CFS merit scores = 5.72924
CFS merit scores = 5.73137
CFS merit scores = 5.7334
CFS merit scores = 5.7358
CFS merit scores = 5.73807
CFS merit scores = 5.74006
CFS merit scores = 5.74236
CFS merit scores = 5.74462
CFS merit scores = 5.7467
CFS merit scores = 5.74868
CFS merit scores = 5.75054
CFS merit scores = 5.75186
CFS merit scores = 5.75321
CFS merit scores = 5.75476
CFS merit scores = 5.75605
CFS merit scores = 5.75709
CFS merit scores = 5.75789
CFS merit scores = 5.75864
CFS merit scores = 5.75936
CFS merit scores = 5.7595
CFS merit scores = 5.75975
CFS merit scores = 5.76023
CFS merit scores = 5.75978
CFS merit scores = 5.75935
CFS merit scores = 5.75865
CFS merit scores = 5.75784
CFS merit scores = 5.75644
CFS merit scores = 5.75483
CFS merit scores = 5.75333
CFS merit scores = 5.75218
CFS merit scores = 5.75067
CFS merit scores = 5.74947
CFS merit scores = 5.74795
CFS merit scores = 5.74633
CFS merit scores = 5.7444
CFS merit scores = 5.74279
CFS merit scores = 5.74114
CFS merit scores = 5.73965
CFS merit scores = 5.73805
CFS merit scores = 5.73608
CFS merit scores = 5.73396
CFS merit scores = 5.73189
CFS merit scores = 5.72924
CFS merit scores = 5.72687
CFS merit scores = 5.72453
CFS merit scores = 5.72189
CFS merit scores = 5.71932
CFS merit scores = 5.71684
CFS merit scores = 5.71437
CFS merit scores = 5.71162
CFS merit scores = 5.7085
CFS merit scores = 5.70548
CFS merit scores = 5.70223
CFS merit scores = 5.69903
CFS merit scores = 5.696
CFS merit scores = 5.69304
CFS merit scores = 5.68996
CFS merit scores = 5.68685
CFS merit scores = 5.68358
CFS merit scores = 5.68045
CFS merit scores = 5.67695
CFS merit scores = 5.67323
CFS merit scores = 5.66961
CFS merit scores = 5.66594
CFS merit scores = 5.66208
CFS merit scores = 5.65836
CFS merit scores = 5.65394
CFS merit scores = 5.64948
CFS merit scores = 5.64469
CFS merit scores = 5.63993
CFS merit scores = 5.63526
CFS merit scores = 5.63047
CFS merit scores = 5.62585
CFS merit scores = 5.62121
CFS merit scores = 5.61663
CFS merit scores = 5.6116
CFS merit scores = 5.60633
CFS merit scores = 5.60099
CFS merit scores = 5.59574
CFS merit scores = 5.59042
CFS merit scores = 5.58509
CFS merit scores = 5.57974
CFS merit scores = 5.57383
CFS merit scores = 5.56741
CFS merit scores = 5.56065
CFS merit scores = 5.55384
CFS merit scores = 5.54709
CFS merit scores = 5.54039
CFS merit scores = 5.5339
CFS merit scores = 5.52766
CFS merit scores = 5.52064
CFS merit scores = 5.51359
CFS merit scores = 5.50633
CFS merit scores = 5.49908
CFS merit scores = 5.49146
CFS merit scores = 5.48346
CFS merit scores = 5.47561
CFS merit scores = 5.46748
CFS merit scores = 5.45904
CFS merit scores = 5.45078
CFS merit scores = 5.44239
CFS merit scores = 5.43408
CFS merit scores = 5.42587
CFS merit scores = 5.41691
CFS merit scores = 5.40817
CFS merit scores = 5.39934
CFS merit scores = 5.39009
CFS merit scores = 5.38033
CFS merit scores = 5.37011
CFS merit scores = 5.35879
CFS merit scores = 5.34654
CFS merit scores = 5.33405
CFS merit scores = 5.32139
CFS merit scores = 5.30916
CFS merit scores = 5.29604
CFS merit scores = 5.28224
CFS merit scores = 5.26862
CFS merit scores = 5.25507
CFS merit scores = 5.2415
CFS merit scores = 5.22621
CFS merit scores = 5.21086
CFS merit scores = 5.19577
CFS merit scores = 5.18089
CFS merit scores = 5.16514
CFS merit scores = 5.14918
CFS merit scores = 5.12803
CFS merit scores = 5.10644
CFS merit scores = 5.08117
cnt = 1	feature = 81	correl = 0.454969	descr = Gibbs_of_Target_Sequence__Pos_19_Step_1
cnt = 2	feature = 2	correl = -0.147063	descr = Position_Specific_Bin_Base_0_Base_G
cnt = 3	feature = 852	correl = -0.0672022	descr = N_Gram_TGGC
cnt = 4	feature = 228	correl = 0.0333661	descr = N_Gram_ACT
cnt = 5	feature = 483	correl = -0.0503339	descr = N_Gram_CTCAA
cnt = 6	feature = 286	correl = 0.0248526	descr = N_Gram_ATCCT
cnt = 7	feature = 31	correl = -0.0421747	descr = Position_Specific_Bin_Base_11_Base_A
cnt = 8	feature = 676	correl = -0.0503748	descr = N_Gram_GGTTA
cnt = 9	feature = 739	correl = 0.0307677	descr = N_Gram_TACCG
cnt = 10	feature = 461	correl = 0.0293775	descr = N_Gram_CGTCT
cnt = 11	feature = 799	correl = 0.0389657	descr = N_Gram_TCGCA
cnt = 12	feature = 768	correl = 0.0247007	descr = N_Gram_TATGC
cnt = 13	feature = 732	correl = -0.0375029	descr = N_Gram_TAATC
cnt = 14	feature = 334	correl = -0.0307071	descr = N_Gram_CACGA
cnt = 15	feature = 916	correl = 0.0238285	descr = N_Gram_TTTAC
cnt = 16	feature = 767	correl = 0.0683243	descr = N_Gram_TATGA
cnt = 17	feature = 531	correl = -0.0440433	descr = N_Gram_GACCC
cnt = 18	feature = 432	correl = -0.0323233	descr = N_Gram_CGCAA
cnt = 19	feature = 765	correl = 0.0540482	descr = N_Gram_TATCG
cnt = 20	feature = 865	correl = 0.0359968	descr = N_Gram_TGTCG
cnt = 21	feature = 707	correl = -0.0599098	descr = N_Gram_GTGGG
cnt = 22	feature = 600	correl = -0.0379972	descr = N_Gram_GCGGG
cnt = 23	feature = 310	correl = 0.0403076	descr = N_Gram_ATTCG
cnt = 24	feature = 403	correl = 0.0287297	descr = N_Gram_CCGTC
cnt = 25	feature = 595	correl = -0.0866808	descr = N_Gram_GCGCG
cnt = 26	feature = 260	correl = 0.0904519	descr = N_Gram_AGGTA
cnt = 27	feature = 590	correl = -0.0557502	descr = N_Gram_GCCTT
cnt = 28	feature = 752	correl = 0.0510696	descr = N_Gram_TAGCA
cnt = 29	feature = 770	correl = 0.0295953	descr = N_Gram_TATGT
cnt = 30	feature = 396	correl = -0.0586538	descr = N_Gram_CCGAT
cnt = 31	feature = 490	correl = 0.034106	descr = N_Gram_CTCTA
cnt = 32	feature = 394	correl = -0.0423004	descr = N_Gram_CCGAC
cnt = 33	feature = 773	correl = 0.0228362	descr = N_Gram_TATTG
cnt = 34	feature = 838	correl = 0.0283487	descr = N_Gram_TGCAT
cnt = 35	feature = 206	correl = 0.0470174	descr = N_Gram_ACAGT
cnt = 36	feature = 530	correl = -0.0405223	descr = N_Gram_GACCA
cnt = 37	feature = 718	correl = -0.0294764	descr = N_Gram_GTTGG
cnt = 38	feature = 598	correl = -0.0327191	descr = N_Gram_GCGGA
cnt = 39	feature = 917	correl = 0.0544387	descr = N_Gram_TTTAG
cnt = 40	feature = 601	correl = -0.0427984	descr = N_Gram_GCGGT
cnt = 41	feature = 837	correl = 0.0394733	descr = N_Gram_TGCAA
cnt = 42	feature = 406	correl = 0.0448209	descr = N_Gram_CCTAA
cnt = 43	feature = 657	correl = -0.0872542	descr = N_Gram_GGGCC
cnt = 44	feature = 6	correl = 0.0275521	descr = Position_Specific_Bin_Base_1_Base_T
cnt = 45	feature = 610	correl = -0.0486845	descr = N_Gram_GCTCC
cnt = 46	feature = 717	correl = -0.0252039	descr = N_Gram_GTTGC
cnt = 47	feature = 256	correl = -0.0297799	descr = N_Gram_AGGAG
cnt = 48	feature = 11	correl = 0.0675327	descr = Position_Specific_Bin_Base_3_Base_G
cnt = 49	feature = 526	correl = 0.0558423	descr = N_Gram_GACAA
cnt = 50	feature = 593	correl = -0.0437473	descr = N_Gram_GCGCA
cnt = 51	feature = 231	correl = 0.0249798	descr = N_Gram_ACTAG
cnt = 52	feature = 17	correl = 0.0296634	descr = Position_Specific_Bin_Base_6_Base_A
cnt = 53	feature = 759	correl = 0.0693756	descr = N_Gram_TATAA
cnt = 54	feature = 681	correl = 0.0355165	descr = N_Gram_GTAAG
cnt = 55	feature = 536	correl = 0.0689568	descr = N_Gram_GACTA
cnt = 56	feature = 47	correl = 0.0378871	descr = Position_Specific_Bin_Base_17_Base_A
cnt = 57	feature = 264	correl = 0.0892963	descr = N_Gram_AGTCG
cnt = 58	feature = 579	correl = -0.0830159	descr = N_Gram_GCCCA
cnt = 59	feature = 687	correl = 0.0479308	descr = N_Gram_GTCAA
cnt = 60	feature = 659	correl = -0.0254563	descr = N_Gram_GGGCT
cnt = 61	feature = 8	correl = 0.0505531	descr = Position_Specific_Bin_Base_2_Base_C
cnt = 62	feature = 632	correl = -0.0420013	descr = N_Gram_GGATG
cnt = 63	feature = 876	correl = 0.0590329	descr = N_Gram_TTACA
cnt = 64	feature = 502	correl = 0.05581	descr = N_Gram_CTGTT
cnt = 65	feature = 308	correl = 0.0786281	descr = N_Gram_ATTAT
cnt = 66	feature = 52	correl = -0.0610258	descr = Position_Specific_Bin_Base_18_Base_G
cnt = 67	feature = 458	correl = 0.0292818	descr = N_Gram_CGTCA
cnt = 68	feature = 316	correl = 0.0452548	descr = N_Gram_ATTGT
cnt = 69	feature = 708	correl = 0.0254118	descr = N_Gram_GTGT
cnt = 70	feature = 789	correl = -0.0514006	descr = N_Gram_TCCCC
cnt = 71	feature = 366	correl = -0.0374787	descr = N_Gram_CCAAA
cnt = 72	feature = 14	correl = -0.07136	descr = Position_Specific_Bin_Base_4_Base_C
cnt = 73	feature = 60	correl = -0.181844	descr = Position_Specific_Bin_Base_20_Base_G
cnt = 74	feature = 589	correl = -0.0648497	descr = N_Gram_GCCTC
cnt = 75	feature = 612	correl = 0.0368267	descr = N_Gram_GCTCT
cnt = 76	feature = 350	correl = 0.0310385	descr = N_Gram_CAGTA
cnt = 77	feature = 270	correl = 0.0221989	descr = N_Gram_ATAAG
cnt = 78	feature = 705	correl = -0.0567607	descr = N_Gram_GTGGA
cnt = 79	feature = 4	correl = -0.0262092	descr = Position_Specific_Bin_Base_1_Base_C
cnt = 80	feature = 46	correl = -0.0594622	descr = Position_Specific_Bin_Base_16_Base_G
cnt = 81	feature = 856	correl = -0.0524743	descr = N_Gram_TGGGA
cnt = 82	feature = 925	correl = 0.0535236	descr = N_Gram_TTTGT
cnt = 83	feature = 672	correl = -0.0358006	descr = N_Gram_GGTGA
cnt = 84	feature = 685	correl = 0.0267	descr = N_Gram_GTATT
cnt = 85	feature = 582	correl = -0.0605027	descr = N_Gram_GCCCT
cnt = 86	feature = 815	correl = 0.0281054	descr = N_Gram_TCTCC
cnt = 87	feature = 358	correl = 0.0292319	descr = N_Gram_CATG
cnt = 88	feature = 16	correl = 0.0503412	descr = Position_Specific_Bin_Base_5_Base_T
cnt = 89	feature = 640	correl = -0.0861605	descr = N_Gram_GGCCA
cnt = 90	feature = 42	correl = 0.069752	descr = Position_Specific_Bin_Base_15_Base_A
cnt = 91	feature = 288	correl = 0.0371642	descr = N_Gram_ATCGA
cnt = 92	feature = 680	correl = 0.0542346	descr = N_Gram_GTAAA
cnt = 93	feature = 677	correl = -0.0531301	descr = N_Gram_GGTTG
cnt = 94	feature = 703	correl = -0.031064	descr = N_Gram_GTGCG
cnt = 95	feature = 1	correl = 0.102771	descr = Position_Specific_Bin_Base_0_Base_C
cnt = 96	feature = 650	correl = -0.0231776	descr = N_Gram_GGCTT
cnt = 97	feature = 40	correl = -0.154096	descr = Position_Specific_Bin_Base_14_Base_G
cnt = 98	feature = 753	correl = 0.0822683	descr = N_Gram_TAGCT
cnt = 99	feature = 627	correl = -0.0617935	descr = N_Gram_GGACC
cnt = 100	feature = 292	correl = 0.0468474	descr = N_Gram_ATCTG
cnt = 101	feature = 834	correl = 0.0368928	descr = N_Gram_TGATC
cnt = 102	feature = 662	correl = -0.0727692	descr = N_Gram_GGGGC
cnt = 103	feature = 35	correl = -0.0244617	descr = Position_Specific_Bin_Base_12_Base_C
cnt = 104	feature = 904	correl = 0.0376613	descr = N_Gram_TTGCA
cnt = 105	feature = 669	correl = 0.0290156	descr = N_Gram_GGTCA
cnt = 106	feature = 32	correl = -0.0530523	descr = Position_Specific_Bin_Base_11_Base_G
cnt = 107	feature = 653	correl = -0.0684294	descr = N_Gram_GGGAA
cnt = 108	feature = 658	correl = -0.0848546	descr = N_Gram_GGGCG
cnt = 109	feature = 21	correl = 0.0722772	descr = Position_Specific_Bin_Base_7_Base_T
cnt = 110	feature = 755	correl = 0.0315348	descr = N_Gram_TAGT
cnt = 111	feature = 907	correl = 0.0398937	descr = N_Gram_TTGGA
cnt = 112	feature = 654	correl = -0.0656479	descr = N_Gram_GGGAG
cnt = 113	feature = 643	correl = -0.0317489	descr = N_Gram_GGCCT
cnt = 114	feature = 812	correl = 0.038798	descr = N_Gram_TCTAT
cnt = 115	feature = 798	correl = 0.0442783	descr = N_Gram_TCGC
cnt = 116	feature = 927	correl = 0.0261996	descr = N_Gram_TTTTA
cnt = 117	feature = 749	correl = 0.0536343	descr = N_Gram_TAGAC
cnt = 118	feature = 603	correl = -0.0675003	descr = N_Gram_GCGTC
cnt = 119	feature = 409	correl = -0.0221631	descr = N_Gram_CCTCA
cnt = 120	feature = 696	correl = 0.0279279	descr = N_Gram_GTCT
cnt = 121	feature = 884	correl = 0.0423383	descr = N_Gram_TTATC
cnt = 122	feature = 29	correl = -0.0531629	descr = Position_Specific_Bin_Base_10_Base_G
cnt = 123	feature = 278	correl = 0.047576	descr = N_Gram_ATATG
cnt = 124	feature = 721	correl = 0.0265224	descr = N_Gram_GTTTC
cnt = 125	feature = 56	correl = -0.124906	descr = Position_Specific_Bin_Base_19_Base_G
cnt = 126	feature = 462	correl = 0.0240301	descr = N_Gram_CGTG
cnt = 127	feature = 910	correl = 0.0497493	descr = N_Gram_TTGTA
cnt = 128	feature = 41	correl = 0.0728982	descr = Position_Specific_Bin_Base_14_Base_T
cnt = 129	feature = 499	correl = -0.0220526	descr = N_Gram_CTGGG
cnt = 130	feature = 15	correl = -0.0559338	descr = Position_Specific_Bin_Base_5_Base_C
cnt = 131	feature = 706	correl = -0.0754493	descr = N_Gram_GTGGC
cnt = 132	feature = 9	correl = 0.122208	descr = Position_Specific_Bin_Base_2_Base_G
cnt = 133	feature = 772	correl = 0.0594775	descr = N_Gram_TATTC
cnt = 134	feature = 43	correl = -0.0399275	descr = Position_Specific_Bin_Base_15_Base_G
cnt = 135	feature = 738	correl = 0.038029	descr = N_Gram_TACC
cnt = 136	feature = 645	correl = -0.0754111	descr = N_Gram_GGCGC
cnt = 137	feature = 802	correl = -0.05458	descr = N_Gram_TCGG
cnt = 138	feature = 818	correl = 0.0928901	descr = N_Gram_TCTGC
cnt = 139	feature = 412	correl = -0.0760356	descr = N_Gram_CCTCT
cnt = 140	feature = 900	correl = 0.0581679	descr = N_Gram_TTGA
cnt = 141	feature = 58	correl = 0.366173	descr = Position_Specific_Bin_Base_20_Base_A
cnt = 142	feature = 525	correl = 0.0369199	descr = N_Gram_GACA
cnt = 143	feature = 701	correl = -0.045058	descr = N_Gram_GTGC
cnt = 144	feature = 796	correl = 0.0268411	descr = N_Gram_TCGA
cnt = 145	feature = 33	correl = 0.11286	descr = Position_Specific_Bin_Base_11_Base_T
cnt = 146	feature = 631	correl = -0.0497923	descr = N_Gram_GGAGG
cnt = 147	feature = 229	correl = 0.0515418	descr = N_Gram_ACTA
cnt = 148	feature = 613	correl = -0.0230936	descr = N_Gram_GCTG
cnt = 149	feature = 554	correl = -0.0282659	descr = N_Gram_GATGA
cnt = 150	feature = 481	correl = 0.0352958	descr = N_Gram_CTATG
cnt = 151	feature = 452	correl = -0.0466502	descr = N_Gram_CGGGT
cnt = 152	feature = 10	correl = -0.126621	descr = Position_Specific_Bin_Base_2_Base_T
cnt = 153	feature = 28	correl = -0.0796189	descr = Position_Specific_Bin_Base_10_Base_C
cnt = 154	feature = 583	correl = -0.0462521	descr = N_Gram_GCCG
cnt = 155	feature = 233	correl = 0.0484554	descr = N_Gram_ACTG
cnt = 156	feature = 641	correl = -0.107252	descr = N_Gram_GGCCC
cnt = 157	feature = 819	correl = 0.034591	descr = N_Gram_TCTGG
cnt = 158	feature = 436	correl = -0.0758098	descr = N_Gram_CGCG
cnt = 159	feature = 857	correl = -0.0563053	descr = N_Gram_TGGGG
cnt = 160	feature = 297	correl = 0.038053	descr = N_Gram_ATGC
cnt = 161	feature = 864	correl = 0.0309941	descr = N_Gram_TGTC
cnt = 162	feature = 258	correl = -0.0416937	descr = N_Gram_AGGG
cnt = 163	feature = 59	correl = -0.314185	descr = Position_Specific_Bin_Base_20_Base_C
cnt = 164	feature = 251	correl = -0.0500785	descr = N_Gram_AGCG
cnt = 165	feature = 367	correl = -0.0507116	descr = N_Gram_CCAC
cnt = 166	feature = 674	correl = -0.0974016	descr = N_Gram_GGTGG
cnt = 167	feature = 356	correl = 0.0254356	descr = N_Gram_CATC
cnt = 168	feature = 70	correl = 0.0837438	descr = Gibbs_of_Target_Sequence__Pos_8_Step_1
cnt = 169	feature = 751	correl = 0.0645506	descr = N_Gram_TAGC
cnt = 170	feature = 743	correl = 0.0512363	descr = N_Gram_TACT
cnt = 171	feature = 792	correl = -0.0320976	descr = N_Gram_TCCTC
cnt = 172	feature = 903	correl = 0.0463944	descr = N_Gram_TTGC
cnt = 173	feature = 105	correl = -0.0577757	descr = Xue_Structure_Feature_A100
cnt = 174	feature = 535	correl = 0.0375623	descr = N_Gram_GACT
cnt = 175	feature = 384	correl = -0.10853	descr = N_Gram_CCCG
cnt = 176	feature = 675	correl = -0.03054	descr = N_Gram_GGTT
cnt = 177	feature = 74	correl = 0.0284121	descr = Gibbs_of_Target_Sequence__Pos_12_Step_1
cnt = 178	feature = 311	correl = 0.0904501	descr = N_Gram_ATTCT
cnt = 179	feature = 478	correl = 0.0514618	descr = N_Gram_CTAT
cnt = 180	feature = 501	correl = 0.0429511	descr = N_Gram_CTGT
cnt = 181	feature = 813	correl = 0.0581741	descr = N_Gram_TCTC
cnt = 182	feature = 679	correl = 0.0593341	descr = N_Gram_GTAA
cnt = 183	feature = 240	correl = 0.0295576	descr = N_Gram_AGAC
cnt = 184	feature = 553	correl = -0.04007	descr = N_Gram_GATG
cnt = 185	feature = 64	correl = -0.0314345	descr = Gibbs_of_Target_Sequence__Pos_1_Step_1
cnt = 186	feature = 79	correl = 0.105287	descr = Gibbs_of_Target_Sequence__Pos_17_Step_1
cnt = 187	feature = 716	correl = -0.050425	descr = N_Gram_GTTG
cnt = 188	feature = 392	correl = -0.0985087	descr = N_Gram_CCGA
cnt = 189	feature = 66	correl = 0.0915453	descr = Gibbs_of_Target_Sequence__Pos_4_Step_1
cnt = 190	feature = 82	correl = 0.431022	descr = Gibbs_of_Target_Sequence__Pos_20_Step_1
cnt = 191	feature = 660	correl = -0.0882218	descr = N_Gram_GGGG
cnt = 192	feature = 821	correl = 0.0628177	descr = N_Gram_TCTT
cnt = 193	feature = 592	correl = -0.0707492	descr = N_Gram_GCGC
cnt = 194	feature = 68	correl = 0.117023	descr = Gibbs_of_Target_Sequence__Pos_6_Step_1
cnt = 195	feature = 80	correl = 0.197882	descr = Gibbs_of_Target_Sequence__Pos_18_Step_1
cnt = 196	feature = 75	correl = 0.120245	descr = Gibbs_of_Target_Sequence__Pos_13_Step_1
cnt = 197	feature = 665	correl = -0.0834309	descr = N_Gram_GGGTG
cnt = 198	feature = 294	correl = 0.0409083	descr = N_Gram_ATGA
cnt = 199	feature = 915	correl = 0.0323899	descr = N_Gram_TTTA
cnt = 200	feature = 71	correl = 0.10921	descr = Gibbs_of_Target_Sequence__Pos_9_Step_1
cnt = 201	feature = 78	correl = 0.11928	descr = Gibbs_of_Target_Sequence__Pos_16_Step_1
cnt = 202	feature = 704	correl = -0.0978076	descr = N_Gram_GTGG
cnt = 203	feature = 766	correl = 0.0727525	descr = N_Gram_TATG
cnt = 204	feature = 449	correl = -0.0847652	descr = N_Gram_CGGG
cnt = 205	feature = 578	correl = -0.144943	descr = N_Gram_GCCC
cnt = 206	feature = 77	correl = 0.0973518	descr = Gibbs_of_Target_Sequence__Pos_15_Step_1
cnt = 207	feature = 620	correl = -0.0635397	descr = N_Gram_GGA
cnt = 208	feature = 76	correl = 0.157174	descr = Gibbs_of_Target_Sequence__Pos_14_Step_1
cnt = 209	feature = 597	correl = -0.106245	descr = N_Gram_GCGG
cnt = 210	feature = 825	correl = 0.0604173	descr = N_Gram_TG
cnt = 211	feature = 664	correl = -0.0544589	descr = N_Gram_GGGT
cnt = 212	feature = 404	correl = -0.0473881	descr = N_Gram_CCT
cnt = 213	feature = 671	correl = -0.0844447	descr = N_Gram_GGTG
cnt = 214	feature = 899	correl = 0.107937	descr = N_Gram_TTG
cnt = 215	feature = 293	correl = 0.0254968	descr = N_Gram_ATG
cnt = 216	feature = 914	correl = 0.0850535	descr = N_Gram_TTT
cnt = 217	feature = 808	correl = 0.105698	descr = N_Gram_TCT
cnt = 218	feature = 634	correl = -0.171471	descr = N_Gram_GGC
cnt = 219	feature = 430	correl = -0.0503886	descr = N_Gram_CGC
cnt = 220	feature = 666	correl = -0.0416612	descr = N_Gram_GGT
cnt = 221	feature = 482	correl = -0.0299911	descr = N_Gram_CTC
cnt = 222	feature = 560	correl = -0.120091	descr = N_Gram_GC
cnt = 223	feature = 723	correl = 0.179107	descr = N_Gram_TA
cnt = 224	feature = 83	correl = 0.232997	descr = PF_RNAi_Fold_Energy
num rows = 2188
num_elements = 492300
..*
optimization finished, #iter = 2329
nu = 0.353062
obj = -64.382238, rho = -0.710173
nSV = 1001, nBSV = 552
num rows = 243
num_elements = 54675
*
optimization finished, #iter = 236
nu = 0.323862
obj = -6.972851, rho = -0.685842
nSV = 141, nBSV = 42
..*
optimization finished, #iter = 2329
nu = 0.353062
obj = -64.382238, rho = -0.710173
nSV = 1001, nBSV = 552
CFS merit scores = 1.44852
CFS merit scores = 1.62016
CFS merit scores = 1.84846
CFS merit scores = 2.06853
CFS merit scores = 2.27049
CFS merit scores = 2.45338
CFS merit scores = 2.62348
CFS merit scores = 2.77771
CFS merit scores = 2.91974
CFS merit scores = 3.05227
CFS merit scores = 3.17754
CFS merit scores = 3.29538
CFS merit scores = 3.40754
CFS merit scores = 3.51299
CFS merit scores = 3.61414
CFS merit scores = 3.70568
CFS merit scores = 3.79348
CFS merit scores = 3.8773
CFS merit scores = 3.95713
CFS merit scores = 4.03289
CFS merit scores = 4.10607
CFS merit scores = 4.17729
CFS merit scores = 4.24475
CFS merit scores = 4.31016
CFS merit scores = 4.37284
CFS merit scores = 4.43327
CFS merit scores = 4.49
CFS merit scores = 4.54458
CFS merit scores = 4.59766
CFS merit scores = 4.64895
CFS merit scores = 4.69918
CFS merit scores = 4.74721
CFS merit scores = 4.79346
CFS merit scores = 4.83591
CFS merit scores = 4.87565
CFS merit scores = 4.91399
CFS merit scores = 4.95058
CFS merit scores = 4.98576
CFS merit scores = 5.0204
CFS merit scores = 5.05272
CFS merit scores = 5.08339
CFS merit scores = 5.11362
CFS merit scores = 5.14282
CFS merit scores = 5.17133
CFS merit scores = 5.19851
CFS merit scores = 5.22491
CFS merit scores = 5.25081
CFS merit scores = 5.27491
CFS merit scores = 5.29539
CFS merit scores = 5.31534
CFS merit scores = 5.33543
CFS merit scores = 5.3535
CFS merit scores = 5.37087
CFS merit scores = 5.38812
CFS merit scores = 5.40499
CFS merit scores = 5.42114
CFS merit scores = 5.43637
CFS merit scores = 5.45135
CFS merit scores = 5.46539
CFS merit scores = 5.47882
CFS merit scores = 5.49128
CFS merit scores = 5.50398
CFS merit scores = 5.51557
CFS merit scores = 5.52639
CFS merit scores = 5.53708
CFS merit scores = 5.54743
CFS merit scores = 5.55826
CFS merit scores = 5.56823
CFS merit scores = 5.57804
CFS merit scores = 5.58694
CFS merit scores = 5.59587
CFS merit scores = 5.60495
CFS merit scores = 5.61356
CFS merit scores = 5.62233
CFS merit scores = 5.63051
CFS merit scores = 5.6382
CFS merit scores = 5.64534
CFS merit scores = 5.65244
CFS merit scores = 5.65941
CFS merit scores = 5.66599
CFS merit scores = 5.67217
CFS merit scores = 5.67869
CFS merit scores = 5.6845
CFS merit scores = 5.69013
CFS merit scores = 5.69555
CFS merit scores = 5.70148
CFS merit scores = 5.70652
CFS merit scores = 5.71097
CFS merit scores = 5.71538
CFS merit scores = 5.71983
CFS merit scores = 5.7244
CFS merit scores = 5.72905
CFS merit scores = 5.73353
CFS merit scores = 5.73823
CFS merit scores = 5.74231
CFS merit scores = 5.74584
CFS merit scores = 5.74888
CFS merit scores = 5.75171
CFS merit scores = 5.75463
CFS merit scores = 5.75636
CFS merit scores = 5.75812
CFS merit scores = 5.75948
CFS merit scores = 5.76073
CFS merit scores = 5.76238
CFS merit scores = 5.76411
CFS merit scores = 5.76532
CFS merit scores = 5.76614
CFS merit scores = 5.76655
CFS merit scores = 5.76658
CFS merit scores = 5.76686
CFS merit scores = 5.76739
CFS merit scores = 5.7679
CFS merit scores = 5.76772
CFS merit scores = 5.76757
CFS merit scores = 5.76698
CFS merit scores = 5.76651
CFS merit scores = 5.76578
CFS merit scores = 5.76502
CFS merit scores = 5.76416
CFS merit scores = 5.76334
CFS merit scores = 5.76253
CFS merit scores = 5.76153
CFS merit scores = 5.76049
CFS merit scores = 5.7596
CFS merit scores = 5.75896
CFS merit scores = 5.75811
CFS merit scores = 5.75732
CFS merit scores = 5.75648
CFS merit scores = 5.75583
CFS merit scores = 5.75492
CFS merit scores = 5.7541
CFS merit scores = 5.75343
CFS merit scores = 5.7526
CFS merit scores = 5.75199
CFS merit scores = 5.75073
CFS merit scores = 5.74892
CFS merit scores = 5.74727
CFS merit scores = 5.74559
CFS merit scores = 5.74387
CFS merit scores = 5.74208
CFS merit scores = 5.73974
CFS merit scores = 5.73689
CFS merit scores = 5.73428
CFS merit scores = 5.73169
CFS merit scores = 5.72919
CFS merit scores = 5.72649
CFS merit scores = 5.72396
CFS merit scores = 5.72122
CFS merit scores = 5.7184
CFS merit scores = 5.71553
CFS merit scores = 5.71256
CFS merit scores = 5.70959
CFS merit scores = 5.70668
CFS merit scores = 5.70332
CFS merit scores = 5.69988
CFS merit scores = 5.6954
CFS merit scores = 5.69088
CFS merit scores = 5.68627
CFS merit scores = 5.68166
CFS merit scores = 5.67721
CFS merit scores = 5.67276
CFS merit scores = 5.6683
CFS merit scores = 5.66343
CFS merit scores = 5.65852
CFS merit scores = 5.65376
CFS merit scores = 5.64865
CFS merit scores = 5.64341
CFS merit scores = 5.6376
CFS merit scores = 5.63183
CFS merit scores = 5.62613
CFS merit scores = 5.61984
CFS merit scores = 5.61365
CFS merit scores = 5.60758
CFS merit scores = 5.60161
CFS merit scores = 5.59565
CFS merit scores = 5.5889
CFS merit scores = 5.58207
CFS merit scores = 5.57522
CFS merit scores = 5.56772
CFS merit scores = 5.5604
CFS merit scores = 5.55287
CFS merit scores = 5.54542
CFS merit scores = 5.53797
CFS merit scores = 5.53068
CFS merit scores = 5.52355
CFS merit scores = 5.51624
CFS merit scores = 5.50756
CFS merit scores = 5.49896
CFS merit scores = 5.49026
CFS merit scores = 5.48148
CFS merit scores = 5.47289
CFS merit scores = 5.46416
CFS merit scores = 5.45502
CFS merit scores = 5.44576
CFS merit scores = 5.43595
CFS merit scores = 5.42613
CFS merit scores = 5.4163
CFS merit scores = 5.40661
CFS merit scores = 5.39688
CFS merit scores = 5.38721
CFS merit scores = 5.3774
CFS merit scores = 5.36665
CFS merit scores = 5.3545
CFS merit scores = 5.34211
CFS merit scores = 5.32999
CFS merit scores = 5.31591
CFS merit scores = 5.30169
CFS merit scores = 5.28661
CFS merit scores = 5.27139
CFS merit scores = 5.25586
CFS merit scores = 5.24057
CFS merit scores = 5.22448
CFS merit scores = 5.20764
CFS merit scores = 5.18931
CFS merit scores = 5.16807
CFS merit scores = 5.14683
CFS merit scores = 5.12083
CFS merit scores = 5.0946
cnt = 1	feature = 81	correl = 0.448525	descr = Gibbs_of_Target_Sequence__Pos_19_Step_1
cnt = 2	feature = 2	correl = -0.135476	descr = Position_Specific_Bin_Base_0_Base_G
cnt = 3	feature = 284	correl = -0.0313814	descr = N_Gram_ATCCC
cnt = 4	feature = 345	correl = -0.0478765	descr = N_Gram_CATAA
cnt = 5	feature = 773	correl = -0.0274226	descr = N_Gram_TCCTC
cnt = 6	feature = 802	correl = 0.0259982	descr = N_Gram_TCTGT
cnt = 7	feature = 297	correl = 0.0320677	descr = N_Gram_ATGCT
cnt = 8	feature = 726	correl = -0.0322619	descr = N_Gram_TACG
cnt = 9	feature = 664	correl = -0.0589472	descr = N_Gram_GGTTA
cnt = 10	feature = 640	correl = -0.0276429	descr = N_Gram_GGGAT
cnt = 11	feature = 452	correl = 0.0293553	descr = N_Gram_CGTCT
cnt = 12	feature = 311	correl = -0.0347685	descr = N_Gram_ATTGA
cnt = 13	feature = 876	correl = 0.0348795	descr = N_Gram_TTCGC
cnt = 14	feature = 525	correl = 0.0680599	descr = N_Gram_GACTA
cnt = 15	feature = 449	correl = 0.0219318	descr = N_Gram_CGTCA
cnt = 16	feature = 582	correl = -0.0339419	descr = N_Gram_GCGCT
cnt = 17	feature = 772	correl = 0.0695408	descr = N_Gram_TCCTA
cnt = 18	feature = 308	correl = 0.0346323	descr = N_Gram_ATTCG
cnt = 19	feature = 631	correl = -0.0645323	descr = N_Gram_GGCGG
cnt = 20	feature = 711	correl = 0.0463699	descr = N_Gram_TAAAC
cnt = 21	feature = 678	correl = -0.0352679	descr = N_Gram_GTCCG
cnt = 22	feature = 590	correl = -0.0540768	descr = N_Gram_GCGTT
cnt = 23	feature = 501	correl = -0.0253875	descr = N_Gram_CTTTA
cnt = 24	feature = 671	correl = 0.0320969	descr = N_Gram_GTACC
cnt = 25	feature = 593	correl = -0.0278001	descr = N_Gram_GCTCA
cnt = 26	feature = 264	correl = 0.0938962	descr = N_Gram_AGTCG
cnt = 27	feature = 669	correl = 0.0365787	descr = N_Gram_GTAAG
cnt = 28	feature = 482	correl = 0.0379906	descr = N_Gram_CTGAT
cnt = 29	feature = 865	correl = 0.0310416	descr = N_Gram_TTAGC
cnt = 30	feature = 392	correl = -0.0400248	descr = N_Gram_CCGCT
cnt = 31	feature = 752	correl = 0.0292382	descr = N_Gram_TATGT
cnt = 32	feature = 702	correl = -0.0230247	descr = N_Gram_GTTGA
cnt = 33	feature = 258	correl = -0.096495	descr = N_Gram_AGGGC
cnt = 34	feature = 610	correl = 0.0338232	descr = N_Gram_GGAAT
cnt = 35	feature = 530	correl = -0.0335513	descr = N_Gram_GAGAT
cnt = 36	feature = 705	correl = -0.0244854	descr = N_Gram_GTTGT
cnt = 37	feature = 721	correl = 0.0782106	descr = N_Gram_TACAA
cnt = 38	feature = 627	correl = -0.0223575	descr = N_Gram_GGCCG
cnt = 39	feature = 717	correl = -0.0524465	descr = N_Gram_TAATC
cnt = 40	feature = 674	correl = 0.0505368	descr = N_Gram_GTCAA
cnt = 41	feature = 432	correl = -0.0667833	descr = N_Gram_CGCGG
cnt = 42	feature = 254	correl = -0.0278931	descr = N_Gram_AGGCA
cnt = 43	feature = 612	correl = -0.0559705	descr = N_Gram_GGACC
cnt = 44	feature = 751	correl = 0.0573999	descr = N_Gram_TATGA
cnt = 45	feature = 662	correl = -0.084978	descr = N_Gram_GGTGG
cnt = 46	feature = 554	correl = -0.0384744	descr = N_Gram_GCACC
cnt = 47	feature = 794	correl = 0.0367789	descr = N_Gram_TCTAT
cnt = 48	feature = 336	correl = -0.0509491	descr = N_Gram_CAGAG
cnt = 49	feature = 47	correl = -0.0668364	descr = Position_Specific_Bin_Base_16_Base_G
cnt = 50	feature = 8	correl = -0.141526	descr = Position_Specific_Bin_Base_2_Base_T
cnt = 51	feature = 438	correl = -0.0379478	descr = N_Gram_CGGCA
cnt = 52	feature = 10	correl = -0.082375	descr = Position_Specific_Bin_Base_3_Base_T
cnt = 53	feature = 278	correl = 0.0279739	descr = N_Gram_ATATA
cnt = 54	feature = 461	correl = 0.0648309	descr = N_Gram_CTAAG
cnt = 55	feature = 394	correl = 0.0223372	descr = N_Gram_CCGGA
cnt = 56	feature = 798	correl = 0.0476545	descr = N_Gram_TCTCT
cnt = 57	feature = 838	correl = -0.0521806	descr = N_Gram_TGGGA
cnt = 58	feature = 768	correl = -0.0315201	descr = N_Gram_TCCCA
cnt = 59	feature = 672	correl = 0.0266662	descr = N_Gram_GTATT
cnt = 60	feature = 696	correl = 0.0335047	descr = N_Gram_GTGTA
cnt = 61	feature = 687	correl = -0.0444613	descr = N_Gram_GTGC
cnt = 62	feature = 766	correl = 0.0529698	descr = N_Gram_TCCAT
cnt = 63	feature = 634	correl = -0.0660524	descr = N_Gram_GGCTG
cnt = 64	feature = 58	correl = 0.0629845	descr = Position_Specific_Bin_Base_19_Base_T
cnt = 65	feature = 738	correl = 0.0725618	descr = N_Gram_TAGCT
cnt = 66	feature = 660	correl = -0.0285706	descr = N_Gram_GGTGA
cnt = 67	feature = 812	correl = 0.0284045	descr = N_Gram_TGAGA
cnt = 68	feature = 15	correl = 0.0363669	descr = Position_Specific_Bin_Base_6_Base_A
cnt = 69	feature = 749	correl = 0.0461481	descr = N_Gram_TATCG
cnt = 70	feature = 25	correl = 0.0282277	descr = Position_Specific_Bin_Base_9_Base_T
cnt = 71	feature = 675	correl = -0.0213989	descr = N_Gram_GTCAC
cnt = 72	feature = 52	correl = 0.0468121	descr = Position_Specific_Bin_Base_18_Base_A
cnt = 73	feature = 406	correl = -0.0567998	descr = N_Gram_CCTGA
cnt = 74	feature = 565	correl = -0.0672957	descr = N_Gram_GCCAG
cnt = 75	feature = 703	correl = -0.0310764	descr = N_Gram_GTTGC
cnt = 76	feature = 796	correl = 0.0567229	descr = N_Gram_TCTCA
cnt = 77	feature = 286	correl = 0.0307883	descr = N_Gram_ATCCT
cnt = 78	feature = 740	correl = 0.0276865	descr = N_Gram_TAGGC
cnt = 79	feature = 43	correl = -0.0382515	descr = Position_Specific_Bin_Base_15_Base_G
cnt = 80	feature = 4	correl = -0.0922977	descr = Position_Specific_Bin_Base_1_Base_G
cnt = 81	feature = 40	correl = -0.148796	descr = Position_Specific_Bin_Base_14_Base_G
cnt = 82	feature = 519	correl = -0.043441	descr = N_Gram_GACCA
cnt = 83	feature = 260	correl = -0.0343514	descr = N_Gram_AGGTG
cnt = 84	feature = 595	correl = -0.0314762	descr = N_Gram_GCTCG
cnt = 85	feature = 14	correl = 0.051592	descr = Position_Specific_Bin_Base_5_Base_T
cnt = 86	feature = 613	correl = 0.0350723	descr = N_Gram_GGACT
cnt = 87	feature = 769	correl = -0.0327263	descr = N_Gram_TCCCC
cnt = 88	feature = 603	correl = -0.0626447	descr = N_Gram_GCTTT
cnt = 89	feature = 707	correl = 0.0564298	descr = N_Gram_GTTTG
cnt = 90	feature = 11	correl = 0.0768797	descr = Position_Specific_Bin_Base_4_Base_A
cnt = 91	feature = 21	correl = 0.0484259	descr = Position_Specific_Bin_Base_7_Base_T
cnt = 92	feature = 536	correl = 0.0453478	descr = N_Gram_GAGTC
cnt = 93	feature = 645	correl = -0.030693	descr = N_Gram_GGGCT
cnt = 94	feature = 32	correl = -0.0505673	descr = Position_Specific_Bin_Base_11_Base_G
cnt = 95	feature = 834	correl = -0.0582154	descr = N_Gram_TGGCC
cnt = 96	feature = 499	correl = 0.0566167	descr = N_Gram_CTTGT
cnt = 97	feature = 770	correl = -0.0267563	descr = N_Gram_TCCCG
cnt = 98	feature = 292	correl = 0.0222453	descr = N_Gram_ATCTG
cnt = 99	feature = 657	correl = 0.0331339	descr = N_Gram_GGTCA
cnt = 100	feature = 792	correl = 0.0526826	descr = N_Gram_TCTAC
cnt = 101	feature = 665	correl = -0.0709925	descr = N_Gram_GGTTG
cnt = 102	feature = 755	correl = 0.0454596	descr = N_Gram_TATTT
cnt = 103	feature = 535	correl = -0.0343259	descr = N_Gram_GAGGG
cnt = 104	feature = 815	correl = 0.0251498	descr = N_Gram_TGATC
cnt = 105	feature = 29	correl = 0.0592604	descr = Position_Specific_Bin_Base_10_Base_T
cnt = 106	feature = 718	correl = 0.0483371	descr = N_Gram_TAATT
cnt = 107	feature = 6	correl = 0.0587686	descr = Position_Specific_Bin_Base_2_Base_C
cnt = 108	feature = 233	correl = 0.06891	descr = N_Gram_ACTGA
cnt = 109	feature = 59	correl = 0.362755	descr = Position_Specific_Bin_Base_20_Base_A
cnt = 110	feature = 35	correl = -0.0269045	descr = Position_Specific_Bin_Base_12_Base_C
cnt = 111	feature = 288	correl = 0.0400925	descr = N_Gram_ATCGA
cnt = 112	feature = 658	correl = -0.0599121	descr = N_Gram_GGTCC
cnt = 113	feature = 294	correl = 0.0286774	descr = N_Gram_ATGAA
cnt = 114	feature = 1	correl = 0.106362	descr = Position_Specific_Bin_Base_0_Base_C
cnt = 115	feature = 704	correl = -0.0332756	descr = N_Gram_GTTGG
cnt = 116	feature = 867	correl = 0.0433302	descr = N_Gram_TTAT
cnt = 117	feature = 17	correl = 0.032018	descr = Position_Specific_Bin_Base_6_Base_G
cnt = 118	feature = 680	correl = 0.0557464	descr = N_Gram_GTCG
cnt = 119	feature = 229	correl = 0.0763644	descr = N_Gram_ACTAC
cnt = 120	feature = 759	correl = 0.0305702	descr = N_Gram_TCACC
cnt = 121	feature = 42	correl = 0.0730093	descr = Position_Specific_Bin_Base_15_Base_A
cnt = 122	feature = 358	correl = -0.0295198	descr = N_Gram_CCAA
cnt = 123	feature = 632	correl = -0.0510936	descr = N_Gram_GGCGT
cnt = 124	feature = 531	correl = -0.027193	descr = N_Gram_GAGC
cnt = 125	feature = 28	correl = -0.0579378	descr = Position_Specific_Bin_Base_10_Base_G
cnt = 126	feature = 490	correl = 0.0454272	descr = N_Gram_CTGTT
cnt = 127	feature = 31	correl = -0.0299383	descr = Position_Specific_Bin_Base_11_Base_C
cnt = 128	feature = 9	correl = 0.0552538	descr = Position_Specific_Bin_Base_3_Base_G
cnt = 129	feature = 366	correl = -0.0437099	descr = N_Gram_CCATA
cnt = 130	feature = 880	correl = 0.0462902	descr = N_Gram_TTCTC
cnt = 131	feature = 643	correl = -0.0887619	descr = N_Gram_GGGCC
cnt = 132	feature = 489	correl = 0.0230164	descr = N_Gram_CTGTG
cnt = 133	feature = 732	correl = 0.0529332	descr = N_Gram_TAGA
cnt = 134	feature = 56	correl = -0.121187	descr = Position_Specific_Bin_Base_19_Base_C
cnt = 135	feature = 539	correl = 0.0694802	descr = N_Gram_GATAT
cnt = 136	feature = 240	correl = 0.0456574	descr = N_Gram_AGACA
cnt = 137	feature = 46	correl = -0.044867	descr = Position_Specific_Bin_Base_16_Base_C
cnt = 138	feature = 404	correl = -0.0624927	descr = N_Gram_CCTCT
cnt = 139	feature = 589	correl = -0.0717455	descr = N_Gram_GCGTC
cnt = 140	feature = 367	correl = -0.0272801	descr = N_Gram_CCATC
cnt = 141	feature = 723	correl = 0.0309177	descr = N_Gram_TACC
cnt = 142	feature = 251	correl = 0.0219816	descr = N_Gram_AGCT
cnt = 143	feature = 852	correl = 0.0707239	descr = N_Gram_TGTGT
cnt = 144	feature = 33	correl = 0.122367	descr = Position_Specific_Bin_Base_11_Base_T
cnt = 145	feature = 553	correl = -0.0287776	descr = N_Gram_GCAC
cnt = 146	feature = 716	correl = 0.0481188	descr = N_Gram_TAAGG
cnt = 147	feature = 16	correl = -0.046843	descr = Position_Specific_Bin_Base_6_Base_C
cnt = 148	feature = 41	correl = 0.0738021	descr = Position_Specific_Bin_Base_14_Base_T
cnt = 149	feature = 739	correl = 0.0227476	descr = N_Gram_TAGG
cnt = 150	feature = 60	correl = -0.31334	descr = Position_Specific_Bin_Base_20_Base_C
cnt = 151	feature = 910	correl = 0.0455375	descr = N_Gram_TTTT
cnt = 152	feature = 430	correl = -0.0926276	descr = N_Gram_CGCG
cnt = 153	feature = 679	correl = -0.0519645	descr = N_Gram_GTCCT
cnt = 154	feature = 206	correl = 0.063513	descr = N_Gram_ACAT
cnt = 155	feature = 677	correl = -0.0433177	descr = N_Gram_GTCCC
cnt = 156	feature = 825	correl = 0.0341259	descr = N_Gram_TGCT
cnt = 157	feature = 654	correl = 0.0310147	descr = N_Gram_GGTA
cnt = 158	feature = 228	correl = 0.0456891	descr = N_Gram_ACTA
cnt = 159	feature = 334	correl = -0.059169	descr = N_Gram_CAGA
cnt = 160	feature = 884	correl = 0.0378238	descr = N_Gram_TTGA
cnt = 161	feature = 79	correl = 0.0955657	descr = Gibbs_of_Target_Sequence__Pos_17_Step_1
cnt = 162	feature = 848	correl = 0.0343662	descr = N_Gram_TGTC
cnt = 163	feature = 64	correl = 0.0898249	descr = Gibbs_of_Target_Sequence__Pos_0_Step_1
cnt = 164	feature = 904	correl = 0.0623761	descr = N_Gram_TTTCT
cnt = 165	feature = 384	correl = -0.101758	descr = N_Gram_CCGA
cnt = 166	feature = 494	correl = 0.0316758	descr = N_Gram_CTTC
cnt = 167	feature = 765	correl = 0.0284397	descr = N_Gram_TCCA
cnt = 168	feature = 316	correl = -0.0262528	descr = N_Gram_CAAA
cnt = 169	feature = 483	correl = -0.0306642	descr = N_Gram_CTGC
cnt = 170	feature = 620	correl = -0.0768101	descr = N_Gram_GGCA
cnt = 171	feature = 706	correl = 0.0503992	descr = N_Gram_GTTT
cnt = 172	feature = 409	correl = 0.0385306	descr = N_Gram_CCTT
cnt = 173	feature = 82	correl = 0.421589	descr = Gibbs_of_Target_Sequence__Pos_20_Step_1
cnt = 174	feature = 478	correl = 0.0251489	descr = N_Gram_CTCT
cnt = 175	feature = 579	correl = -0.0545494	descr = N_Gram_GCGC
cnt = 176	feature = 515	correl = 0.0315945	descr = N_Gram_GACA
cnt = 177	feature = 66	correl = -0.172686	descr = Gibbs_of_Target_Sequence__Pos_2_Step_1
cnt = 178	feature = 293	correl = 0.0357023	descr = N_Gram_ATGA
cnt = 179	feature = 70	correl = 0.1472	descr = Gibbs_of_Target_Sequence__Pos_7_Step_1
cnt = 180	feature = 256	correl = -0.0515914	descr = N_Gram_AGGG
cnt = 181	feature = 799	correl = 0.0739686	descr = N_Gram_TCTG
cnt = 182	feature = 592	correl = -0.0253272	descr = N_Gram_GCTC
cnt = 183	feature = 753	correl = 0.0641284	descr = N_Gram_TATT
cnt = 184	feature = 714	correl = 0.0652952	descr = N_Gram_TAAG
cnt = 185	feature = 837	correl = -0.0506454	descr = N_Gram_TGGG
cnt = 186	feature = 105	correl = -0.0709674	descr = Xue_Structure_Feature_A100
cnt = 187	feature = 597	correl = -0.0260742	descr = N_Gram_GCTG
cnt = 188	feature = 348	correl = 0.0241767	descr = N_Gram_CATC
cnt = 189	feature = 71	correl = 0.0723653	descr = Gibbs_of_Target_Sequence__Pos_8_Step_1
cnt = 190	feature = 808	correl = 0.0607381	descr = N_Gram_TGAA
cnt = 191	feature = 659	correl = -0.0789446	descr = N_Gram_GGTG
cnt = 192	feature = 462	correl = 0.0682583	descr = N_Gram_CTAC
cnt = 193	feature = 277	correl = 0.0805155	descr = N_Gram_ATAT
cnt = 194	feature = 78	correl = 0.124245	descr = Gibbs_of_Target_Sequence__Pos_16_Step_1
cnt = 195	feature = 68	correl = 0.0527539	descr = Gibbs_of_Target_Sequence__Pos_5_Step_1
cnt = 196	feature = 72	correl = 0.090977	descr = Gibbs_of_Target_Sequence__Pos_9_Step_1
cnt = 197	feature = 701	correl = -0.0584296	descr = N_Gram_GTTG
cnt = 198	feature = 76	correl = 0.144465	descr = Gibbs_of_Target_Sequence__Pos_14_Step_1
cnt = 199	feature = 767	correl = -0.0361798	descr = N_Gram_TCCC
cnt = 200	feature = 80	correl = 0.1985	descr = Gibbs_of_Target_Sequence__Pos_18_Step_1
cnt = 201	feature = 74	correl = 0.0566559	descr = Gibbs_of_Target_Sequence__Pos_11_Step_1
cnt = 202	feature = 676	correl = -0.0726291	descr = N_Gram_GTCC
cnt = 203	feature = 77	correl = 0.0992392	descr = Gibbs_of_Target_Sequence__Pos_15_Step_1
cnt = 204	feature = 436	correl = -0.0909114	descr = N_Gram_CGG
cnt = 205	feature = 806	correl = 0.0541959	descr = N_Gram_TG
cnt = 206	feature = 857	correl = 0.0622678	descr = N_Gram_TTA
cnt = 207	feature = 396	correl = -0.0402968	descr = N_Gram_CCT
cnt = 208	feature = 578	correl = -0.091515	descr = N_Gram_GCG
cnt = 209	feature = 871	correl = 0.0897413	descr = N_Gram_TTC
cnt = 210	feature = 653	correl = -0.0389671	descr = N_Gram_GGT
cnt = 211	feature = 368	correl = -0.138935	descr = N_Gram_CCC
cnt = 212	feature = 709	correl = 0.0623506	descr = N_Gram_TAA
cnt = 213	feature = 743	correl = 0.109277	descr = N_Gram_TAT
cnt = 214	feature = 899	correl = 0.0993408	descr = N_Gram_TTT
cnt = 215	feature = 856	correl = 0.155758	descr = N_Gram_TT
cnt = 216	feature = 356	correl = -0.0863614	descr = N_Gram_CC
cnt = 217	feature = 708	correl = 0.169841	descr = N_Gram_TA
cnt = 218	feature = 83	correl = 0.233596	descr = PF_RNAi_Fold_Energy
num rows = 2188
num_elements = 479172
..*
optimization finished, #iter = 2490
nu = 0.362695
obj = -64.488898, rho = -0.652047
nSV = 1054, nBSV = 583
num rows = 243
num_elements = 53217
*
optimization finished, #iter = 232
nu = 0.324703
obj = -6.577702, rho = -0.685383
nSV = 134, nBSV = 38
..*
optimization finished, #iter = 2490
nu = 0.362695
obj = -64.488898, rho = -0.652047
nSV = 1054, nBSV = 583
CFS merit scores = 1.36338
CFS merit scores = 1.58308
CFS merit scores = 1.83029
CFS merit scores = 2.05948
CFS merit scores = 2.27093
CFS merit scores = 2.45748
CFS merit scores = 2.6266
CFS merit scores = 2.78206
CFS merit scores = 2.92909
CFS merit scores = 3.06367
CFS merit scores = 3.19156
CFS merit scores = 3.31326
CFS merit scores = 3.42858
CFS merit scores = 3.53794
CFS merit scores = 3.64212
CFS merit scores = 3.74154
CFS merit scores = 3.83729
CFS merit scores = 3.92813
CFS merit scores = 4.01601
CFS merit scores = 4.10013
CFS merit scores = 4.18036
CFS merit scores = 4.25659
CFS merit scores = 4.32625
CFS merit scores = 4.3936
CFS merit scores = 4.45911
CFS merit scores = 4.52165
CFS merit scores = 4.58176
CFS merit scores = 4.63996
CFS merit scores = 4.69584
CFS merit scores = 4.74935
CFS merit scores = 4.80124
CFS merit scores = 4.85051
CFS merit scores = 4.89551
CFS merit scores = 4.93984
CFS merit scores = 4.98281
CFS merit scores = 5.02356
CFS merit scores = 5.06262
CFS merit scores = 5.09898
CFS merit scores = 5.13457
CFS merit scores = 5.16855
CFS merit scores = 5.19964
CFS merit scores = 5.23024
CFS merit scores = 5.25991
CFS merit scores = 5.28702
CFS merit scores = 5.31334
CFS merit scores = 5.33834
CFS merit scores = 5.36346
CFS merit scores = 5.38592
CFS merit scores = 5.40779
CFS merit scores = 5.42805
CFS merit scores = 5.44834
CFS merit scores = 5.4679
CFS merit scores = 5.48698
CFS merit scores = 5.50499
CFS merit scores = 5.52238
CFS merit scores = 5.53957
CFS merit scores = 5.55686
CFS merit scores = 5.5734
CFS merit scores = 5.58862
CFS merit scores = 5.60428
CFS merit scores = 5.6184
CFS merit scores = 5.6322
CFS merit scores = 5.64558
CFS merit scores = 5.65901
CFS merit scores = 5.67173
CFS merit scores = 5.68418
CFS merit scores = 5.69701
CFS merit scores = 5.70962
CFS merit scores = 5.72084
CFS merit scores = 5.73156
CFS merit scores = 5.74243
CFS merit scores = 5.75314
CFS merit scores = 5.76412
CFS merit scores = 5.77522
CFS merit scores = 5.78494
CFS merit scores = 5.79443
CFS merit scores = 5.80257
CFS merit scores = 5.81078
CFS merit scores = 5.8186
CFS merit scores = 5.82641
CFS merit scores = 5.83441
CFS merit scores = 5.84202
CFS merit scores = 5.84921
CFS merit scores = 5.85624
CFS merit scores = 5.86325
CFS merit scores = 5.86982
CFS merit scores = 5.87631
CFS merit scores = 5.88259
CFS merit scores = 5.88883
CFS merit scores = 5.89519
CFS merit scores = 5.90151
CFS merit scores = 5.90732
CFS merit scores = 5.91296
CFS merit scores = 5.91849
CFS merit scores = 5.9238
CFS merit scores = 5.92917
CFS merit scores = 5.93346
CFS merit scores = 5.9373
CFS merit scores = 5.9413
CFS merit scores = 5.94549
CFS merit scores = 5.94886
CFS merit scores = 5.95241
CFS merit scores = 5.95551
CFS merit scores = 5.95885
CFS merit scores = 5.96184
CFS merit scores = 5.96505
CFS merit scores = 5.96816
CFS merit scores = 5.97023
CFS merit scores = 5.97178
CFS merit scores = 5.9731
CFS merit scores = 5.97442
CFS merit scores = 5.97596
CFS merit scores = 5.97731
CFS merit scores = 5.97882
CFS merit scores = 5.98013
CFS merit scores = 5.98107
CFS merit scores = 5.98177
CFS merit scores = 5.98254
CFS merit scores = 5.98355
CFS merit scores = 5.9844
CFS merit scores = 5.98526
CFS merit scores = 5.98605
CFS merit scores = 5.98685
CFS merit scores = 5.9875
CFS merit scores = 5.98767
CFS merit scores = 5.98788
CFS merit scores = 5.98834
CFS merit scores = 5.98843
CFS merit scores = 5.98855
CFS merit scores = 5.98841
CFS merit scores = 5.98817
CFS merit scores = 5.98804
CFS merit scores = 5.9877
CFS merit scores = 5.98733
CFS merit scores = 5.98644
CFS merit scores = 5.98579
CFS merit scores = 5.98467
CFS merit scores = 5.98349
CFS merit scores = 5.98212
CFS merit scores = 5.98095
CFS merit scores = 5.97987
CFS merit scores = 5.9786
CFS merit scores = 5.9774
CFS merit scores = 5.97619
CFS merit scores = 5.97484
CFS merit scores = 5.97341
CFS merit scores = 5.97208
CFS merit scores = 5.97081
CFS merit scores = 5.96959
CFS merit scores = 5.96846
CFS merit scores = 5.96683
CFS merit scores = 5.9654
CFS merit scores = 5.9639
CFS merit scores = 5.96242
CFS merit scores = 5.96013
CFS merit scores = 5.95748
CFS merit scores = 5.95487
CFS merit scores = 5.9523
CFS merit scores = 5.94935
CFS merit scores = 5.9464
CFS merit scores = 5.94333
CFS merit scores = 5.94006
CFS merit scores = 5.93682
CFS merit scores = 5.93375
CFS merit scores = 5.93062
CFS merit scores = 5.9275
CFS merit scores = 5.92424
CFS merit scores = 5.92086
CFS merit scores = 5.91765
CFS merit scores = 5.91438
CFS merit scores = 5.91118
CFS merit scores = 5.90749
CFS merit scores = 5.90389
CFS merit scores = 5.90037
CFS merit scores = 5.89682
CFS merit scores = 5.89327
CFS merit scores = 5.88991
CFS merit scores = 5.88645
CFS merit scores = 5.88291
CFS merit scores = 5.87957
CFS merit scores = 5.87596
CFS merit scores = 5.87246
CFS merit scores = 5.86891
CFS merit scores = 5.86512
CFS merit scores = 5.86098
CFS merit scores = 5.85672
CFS merit scores = 5.85251
CFS merit scores = 5.84816
CFS merit scores = 5.84368
CFS merit scores = 5.83927
CFS merit scores = 5.83462
CFS merit scores = 5.82978
CFS merit scores = 5.82508
CFS merit scores = 5.82041
CFS merit scores = 5.81594
CFS merit scores = 5.81113
CFS merit scores = 5.80609
CFS merit scores = 5.80112
CFS merit scores = 5.79601
CFS merit scores = 5.79106
CFS merit scores = 5.78622
CFS merit scores = 5.78146
CFS merit scores = 5.77664
CFS merit scores = 5.77152
CFS merit scores = 5.76632
CFS merit scores = 5.76127
CFS merit scores = 5.75641
CFS merit scores = 5.75149
CFS merit scores = 5.74668
CFS merit scores = 5.74127
CFS merit scores = 5.73576
CFS merit scores = 5.7303
CFS merit scores = 5.72449
CFS merit scores = 5.71884
CFS merit scores = 5.71318
CFS merit scores = 5.70742
CFS merit scores = 5.70151
CFS merit scores = 5.69568
CFS merit scores = 5.6891
CFS merit scores = 5.68252
CFS merit scores = 5.67618
CFS merit scores = 5.66977
CFS merit scores = 5.66345
CFS merit scores = 5.65714
CFS merit scores = 5.65068
CFS merit scores = 5.64403
CFS merit scores = 5.63745
CFS merit scores = 5.62941
CFS merit scores = 5.62142
CFS merit scores = 5.61326
CFS merit scores = 5.60483
CFS merit scores = 5.59595
CFS merit scores = 5.58675
CFS merit scores = 5.57751
CFS merit scores = 5.56845
CFS merit scores = 5.55861
CFS merit scores = 5.54882
CFS merit scores = 5.53863
CFS merit scores = 5.52833
CFS merit scores = 5.51724
CFS merit scores = 5.50595
CFS merit scores = 5.49456
CFS merit scores = 5.4832
CFS merit scores = 5.47163
CFS merit scores = 5.45945
CFS merit scores = 5.44668
CFS merit scores = 5.43288
CFS merit scores = 5.41891
CFS merit scores = 5.40364
CFS merit scores = 5.38776
CFS merit scores = 5.37211
CFS merit scores = 5.35391
CFS merit scores = 5.33483
CFS merit scores = 5.31309
CFS merit scores = 5.28843
CFS merit scores = 5.24087
cnt = 1	feature = 64	correl = 0.363379	descr = Position_Specific_Bin_Base_20_Base_A
cnt = 2	feature = 60	correl = 0.186379	descr = Position_Specific_Bin_Base_19_Base_A
cnt = 3	feature = 11	correl = 0.0690295	descr = Position_Specific_Bin_Base_3_Base_G
cnt = 4	feature = 704	correl = 0.042001	descr = N_Gram_GTCAA
cnt = 5	feature = 14	correl = -0.0774296	descr = Position_Specific_Bin_Base_4_Base_C
cnt = 6	feature = 770	correl = 0.0311814	descr = N_Gram_TAGT
cnt = 7	feature = 423	correl = 0.0676335	descr = N_Gram_CCTA
cnt = 8	feature = 711	correl = 0.0526348	descr = N_Gram_GTCGC
cnt = 9	feature = 232	correl = 0.0265427	descr = N_Gram_ACGCT
cnt = 10	feature = 701	correl = -0.0263622	descr = N_Gram_GTAAT
cnt = 11	feature = 755	correl = 0.0225324	descr = N_Gram_TACCG
cnt = 12	feature = 904	correl = 0.0327375	descr = N_Gram_TTCGC
cnt = 13	feature = 625	correl = -0.0494015	descr = N_Gram_GCGTT
cnt = 14	feature = 708	correl = -0.0234628	descr = N_Gram_GTCCG
cnt = 15	feature = 286	correl = 0.0294834	descr = N_Gram_ATATA
cnt = 16	feature = 461	correl = -0.0744575	descr = N_Gram_CGCGC
cnt = 17	feature = 578	correl = 0.0453418	descr = N_Gram_GATTG
cnt = 18	feature = 449	correl = -0.0482257	descr = N_Gram_CGAGT
cnt = 19	feature = 624	correl = -0.0240268	descr = N_Gram_GCGTG
cnt = 20	feature = 553	correl = -0.0301663	descr = N_Gram_GACGG
cnt = 21	feature = 231	correl = -0.0321312	descr = N_Gram_ACGCA
cnt = 22	feature = 645	correl = -0.0588814	descr = N_Gram_GGACC
cnt = 23	feature = 769	correl = 0.0280791	descr = N_Gram_TAGGC
cnt = 24	feature = 229	correl = -0.0393504	descr = N_Gram_ACGAA
cnt = 25	feature = 240	correl = 0.0710403	descr = N_Gram_ACTAC
cnt = 26	feature = 307	correl = 0.0564554	descr = N_Gram_ATGAG
cnt = 27	feature = 857	correl = -0.0227017	descr = N_Gram_TGCCT
cnt = 28	feature = 687	correl = 0.0273535	descr = N_Gram_GGTAC
cnt = 29	feature = 767	correl = 0.0536372	descr = N_Gram_TAGCA
cnt = 30	feature = 481	correl = -0.0311573	descr = N_Gram_CGGTT
cnt = 31	feature = 819	correl = 0.0385944	descr = N_Gram_TCGGA
cnt = 32	feature = 677	correl = -0.0235753	descr = N_Gram_GGGCT
cnt = 33	feature = 852	correl = 0.0242315	descr = N_Gram_TGCAA
cnt = 34	feature = 336	correl = 0.0274122	descr = N_Gram_CAACG
cnt = 35	feature = 600	correl = -0.0819392	descr = N_Gram_GCCCA
cnt = 36	feature = 251	correl = -0.0296806	descr = N_Gram_AGAGG
cnt = 37	feature = 560	correl = -0.0396741	descr = N_Gram_GAGAT
cnt = 38	feature = 452	correl = -0.0230941	descr = N_Gram_CGATC
cnt = 39	feature = 28	correl = 0.0276972	descr = Position_Specific_Bin_Base_9_Base_T
cnt = 40	feature = 613	correl = -0.0393818	descr = N_Gram_GCGCA
cnt = 41	feature = 752	correl = 0.0835953	descr = N_Gram_TACAA
cnt = 42	feature = 768	correl = 0.0763828	descr = N_Gram_TAGCT
cnt = 43	feature = 654	correl = -0.0675656	descr = N_Gram_GGCAA
cnt = 44	feature = 368	correl = -0.0551569	descr = N_Gram_CATAA
cnt = 45	feature = 675	correl = -0.100407	descr = N_Gram_GGGCC
cnt = 46	feature = 270	correl = -0.0227126	descr = N_Gram_AGGTG
cnt = 47	feature = 709	correl = -0.0427077	descr = N_Gram_GTCCT
cnt = 48	feature = 311	correl = -0.0253183	descr = N_Gram_ATGGA
cnt = 49	feature = 314	correl = -0.0221883	descr = N_Gram_ATGTA
cnt = 50	feature = 609	correl = -0.0462326	descr = N_Gram_GCCTT
cnt = 51	feature = 914	correl = 0.0643269	descr = N_Gram_TTGAA
cnt = 52	feature = 284	correl = 0.0347119	descr = N_Gram_ATAGG
cnt = 53	feature = 856	correl = -0.0304017	descr = N_Gram_TGCCG
cnt = 54	feature = 384	correl = -0.0225413	descr = N_Gram_CCAAG
cnt = 55	feature = 29	correl = 0.0751094	descr = Position_Specific_Bin_Base_10_Base_A
cnt = 56	feature = 917	correl = 0.0404474	descr = N_Gram_TTGCA
cnt = 57	feature = 292	correl = 0.045923	descr = N_Gram_ATCAA
cnt = 58	feature = 739	correl = 0.0563375	descr = N_Gram_TAAAC
cnt = 59	feature = 2	correl = -0.149004	descr = Position_Specific_Bin_Base_0_Base_G
cnt = 60	feature = 41	correl = 0.103117	descr = Position_Specific_Bin_Base_14_Base_A
cnt = 61	feature = 671	correl = -0.0647601	descr = N_Gram_GGGAA
cnt = 62	feature = 680	correl = -0.0696925	descr = N_Gram_GGGGC
cnt = 63	feature = 786	correl = 0.0221044	descr = N_Gram_TATTG
cnt = 64	feature = 775	correl = 0.0456487	descr = N_Gram_TATAG
cnt = 65	feature = 740	correl = 0.0220367	descr = N_Gram_TAAAG
cnt = 66	feature = 598	correl = -0.0262613	descr = N_Gram_GCCAT
cnt = 67	feature = 705	correl = 0.0312411	descr = N_Gram_GTCAT
cnt = 68	feature = 717	correl = 0.0222469	descr = N_Gram_GTGAA
cnt = 69	feature = 490	correl = -0.06787	descr = N_Gram_CGTTC
cnt = 70	feature = 495	correl = 0.064784	descr = N_Gram_CTAAG
cnt = 71	feature = 406	correl = -0.0368185	descr = N_Gram_CCCGG
cnt = 72	feature = 214	correl = 0.0630837	descr = N_Gram_ACAGT
cnt = 73	feature = 105	correl = -0.0713483	descr = Fold_of_RNAi_Sequence_Pos_14
cnt = 74	feature = 412	correl = -0.0570658	descr = N_Gram_CCGAA
cnt = 75	feature = 288	correl = 0.0380449	descr = N_Gram_ATATG
cnt = 76	feature = 4	correl = -0.025699	descr = Position_Specific_Bin_Base_1_Base_C
cnt = 77	feature = 409	correl = -0.0689958	descr = N_Gram_CCCTG
cnt = 78	feature = 535	correl = 0.0520587	descr = N_Gram_CTTGT
cnt = 79	feature = 934	correl = -0.0215004	descr = N_Gram_TTTCG
cnt = 80	feature = 545	correl = 0.030455	descr = N_Gram_GAATT
cnt = 81	feature = 593	correl = 0.0347099	descr = N_Gram_GCATT
cnt = 82	feature = 396	correl = -0.0214254	descr = N_Gram_CCCAA
cnt = 83	feature = 462	correl = -0.0671136	descr = N_Gram_CGCGG
cnt = 84	feature = 264	correl = -0.0586054	descr = N_Gram_AGGAG
cnt = 85	feature = 47	correl = -0.0268652	descr = Position_Specific_Bin_Base_15_Base_T
cnt = 86	feature = 430	correl = -0.0820678	descr = N_Gram_CCTCG
cnt = 87	feature = 303	correl = 0.0489401	descr = N_Gram_ATCTG
cnt = 88	feature = 765	correl = 0.0458411	descr = N_Gram_TAGAG
cnt = 89	feature = 915	correl = 0.0368866	descr = N_Gram_TTGAC
cnt = 90	feature = 341	correl = -0.0371897	descr = N_Gram_CACAT
cnt = 91	feature = 759	correl = 0.068002	descr = N_Gram_TACTA
cnt = 92	feature = 620	correl = -0.0263238	descr = N_Gram_GCGGG
cnt = 93	feature = 631	correl = 0.0434217	descr = N_Gram_GCTCT
cnt = 94	feature = 806	correl = -0.0223165	descr = N_Gram_TCCGC
cnt = 95	feature = 660	correl = -0.027018	descr = N_Gram_GGCCG
cnt = 96	feature = 294	correl = 0.0624627	descr = N_Gram_ATCCA
cnt = 97	feature = 696	correl = -0.0593672	descr = N_Gram_GGTTG
cnt = 98	feature = 850	correl = 0.028196	descr = N_Gram_TGATT
cnt = 99	feature = 52	correl = 0.0467491	descr = Position_Specific_Bin_Base_17_Base_A
cnt = 100	feature = 723	correl = -0.0844981	descr = N_Gram_GTGGC
cnt = 101	feature = 56	correl = 0.0434344	descr = Position_Specific_Bin_Base_18_Base_A
cnt = 102	feature = 792	correl = 0.0238105	descr = N_Gram_TCAAG
cnt = 103	feature = 66	correl = -0.166724	descr = Position_Specific_Bin_Base_20_Base_G
cnt = 104	feature = 679	correl = -0.0558781	descr = N_Gram_GGGGA
cnt = 105	feature = 707	correl = -0.0546243	descr = N_Gram_GTCCC
cnt = 106	feature = 33	correl = -0.0370236	descr = Position_Specific_Bin_Base_11_Base_A
cnt = 107	feature = 794	correl = -0.0571914	descr = N_Gram_TCACG
cnt = 108	feature = 21	correl = -0.125311	descr = Position_Specific_Bin_Base_7_Base_C
cnt = 109	feature = 260	correl = -0.0315008	descr = N_Gram_AGCGT
cnt = 110	feature = 297	correl = 0.0320139	descr = N_Gram_ATCCT
cnt = 111	feature = 6	correl = -0.0394958	descr = Position_Specific_Bin_Base_2_Base_A
cnt = 112	feature = 681	correl = -0.0474961	descr = N_Gram_GGGGT
cnt = 113	feature = 749	correl = 0.0655212	descr = N_Gram_TAATT
cnt = 114	feature = 664	correl = -0.0784959	descr = N_Gram_GGCGG
cnt = 115	feature = 313	correl = -0.0458542	descr = N_Gram_ATGGT
cnt = 116	feature = 501	correl = 0.0721006	descr = N_Gram_CTAGC
cnt = 117	feature = 254	correl = -0.0434407	descr = N_Gram_AGATG
cnt = 118	feature = 1	correl = 0.115975	descr = Position_Specific_Bin_Base_0_Base_C
cnt = 119	feature = 943	correl = 0.0354029	descr = N_Gram_TTTTG
cnt = 120	feature = 674	correl = -0.0436008	descr = N_Gram_GGGCA
cnt = 121	feature = 565	correl = -0.073255	descr = N_Gram_GAGGC
cnt = 122	feature = 228	correl = -0.0374129	descr = N_Gram_ACGA
cnt = 123	feature = 802	correl = 0.0463357	descr = N_Gram_TCCAT
cnt = 124	feature = 16	correl = 0.0292485	descr = Position_Specific_Bin_Base_4_Base_T
cnt = 125	feature = 597	correl = -0.0684797	descr = N_Gram_GCCAG
cnt = 126	feature = 327	correl = 0.0454373	descr = N_Gram_ATTGT
cnt = 127	feature = 643	correl = -0.0495624	descr = N_Gram_GGAAG
cnt = 128	feature = 42	correl = -0.032372	descr = Position_Specific_Bin_Base_14_Base_C
cnt = 129	feature = 848	correl = 0.0590968	descr = N_Gram_TGATA
cnt = 130	feature = 812	correl = 0.0256743	descr = N_Gram_TCGA
cnt = 131	feature = 23	correl = 0.0617399	descr = Position_Specific_Bin_Base_7_Base_T
cnt = 132	feature = 483	correl = -0.0419615	descr = N_Gram_CGTC
cnt = 133	feature = 58	correl = -0.0471093	descr = Position_Specific_Bin_Base_18_Base_G
cnt = 134	feature = 334	correl = 0.0770712	descr = N_Gram_CAACA
cnt = 135	feature = 809	correl = -0.0345254	descr = N_Gram_TCCTG
cnt = 136	feature = 17	correl = -0.0698688	descr = Position_Specific_Bin_Base_5_Base_C
cnt = 137	feature = 838	correl = 0.0223697	descr = N_Gram_TCTTG
cnt = 138	feature = 549	correl = -0.0503747	descr = N_Gram_GACCA
cnt = 139	feature = 672	correl = -0.0712699	descr = N_Gram_GGGAG
cnt = 140	feature = 815	correl = 0.0530325	descr = N_Gram_TCGCA
cnt = 141	feature = 40	correl = -0.0300238	descr = Position_Specific_Bin_Base_13_Base_G
cnt = 142	feature = 554	correl = 0.0274279	descr = N_Gram_GACT
cnt = 143	feature = 718	correl = -0.0530371	descr = N_Gram_GTGC
cnt = 144	feature = 35	correl = -0.0441961	descr = Position_Specific_Bin_Base_11_Base_G
cnt = 145	feature = 925	correl = 0.0239669	descr = N_Gram_TTGTC
cnt = 146	feature = 942	correl = 0.0258921	descr = N_Gram_TTTTC
cnt = 147	feature = 308	correl = 0.0222204	descr = N_Gram_ATGC
cnt = 148	feature = 821	correl = -0.089796	descr = N_Gram_TCGGG
cnt = 149	feature = 658	correl = -0.0849963	descr = N_Gram_GGCCA
cnt = 150	feature = 32	correl = 0.0604756	descr = Position_Specific_Bin_Base_10_Base_T
cnt = 151	feature = 10	correl = 0.0264599	descr = Position_Specific_Bin_Base_3_Base_A
cnt = 152	feature = 59	correl = 0.0331232	descr = Position_Specific_Bin_Base_18_Base_T
cnt = 153	feature = 808	correl = -0.0282311	descr = N_Gram_TCCTC
cnt = 154	feature = 899	correl = 0.0384065	descr = N_Gram_TTCAT
cnt = 155	feature = 834	correl = 0.0838988	descr = N_Gram_TCTGC
cnt = 156	feature = 676	correl = -0.0685002	descr = N_Gram_GGGCG
cnt = 157	feature = 573	correl = -0.0342133	descr = N_Gram_GATGA
cnt = 158	feature = 592	correl = 0.0331446	descr = N_Gram_GCATC
cnt = 159	feature = 256	correl = -0.0492856	descr = N_Gram_AGCC
cnt = 160	feature = 798	correl = 0.0595063	descr = N_Gram_TCATC
cnt = 161	feature = 233	correl = -0.0396127	descr = N_Gram_ACGG
cnt = 162	feature = 15	correl = -0.0248418	descr = Position_Specific_Bin_Base_4_Base_G
cnt = 163	feature = 531	correl = 0.0342276	descr = N_Gram_CTTCT
cnt = 164	feature = 525	correl = 0.0367983	descr = N_Gram_CTGT
cnt = 165	feature = 732	correl = -0.0280142	descr = N_Gram_GTTGG
cnt = 166	feature = 404	correl = -0.102458	descr = N_Gram_CCCGA
cnt = 167	feature = 935	correl = 0.0587185	descr = N_Gram_TTTCT
cnt = 168	feature = 9	correl = -0.132636	descr = Position_Specific_Bin_Base_2_Base_T
cnt = 169	feature = 937	correl = 0.0667574	descr = N_Gram_TTTGA
cnt = 170	feature = 494	correl = 0.0362264	descr = N_Gram_CTAA
cnt = 171	feature = 358	correl = -0.0331896	descr = N_Gram_CAGCG
cnt = 172	feature = 43	correl = -0.150597	descr = Position_Specific_Bin_Base_14_Base_G
cnt = 173	feature = 519	correl = 0.036844	descr = N_Gram_CTGAT
cnt = 174	feature = 478	correl = -0.0492675	descr = N_Gram_CGGT
cnt = 175	feature = 665	correl = -0.0635887	descr = N_Gram_GGCGT
cnt = 176	feature = 865	correl = -0.0745478	descr = N_Gram_TGGCC
cnt = 177	feature = 65	correl = -0.314465	descr = Position_Specific_Bin_Base_20_Base_C
cnt = 178	feature = 929	correl = 0.0494664	descr = N_Gram_TTTA
cnt = 179	feature = 356	correl = -0.0397722	descr = N_Gram_CAGCA
cnt = 180	feature = 31	correl = -0.0680806	descr = Position_Specific_Bin_Base_10_Base_G
cnt = 181	feature = 867	correl = -0.0242382	descr = N_Gram_TGGCT
cnt = 182	feature = 927	correl = 0.0500436	descr = N_Gram_TTGTT
cnt = 183	feature = 305	correl = 0.0243452	descr = N_Gram_ATGAA
cnt = 184	feature = 603	correl = -0.0766338	descr = N_Gram_GCCCT
cnt = 185	feature = 837	correl = 0.0416517	descr = N_Gram_TCTTC
cnt = 186	feature = 703	correl = 0.0219135	descr = N_Gram_GTCA
cnt = 187	feature = 649	correl = -0.068136	descr = N_Gram_GGAGG
cnt = 188	feature = 766	correl = 0.0691331	descr = N_Gram_TAGC
cnt = 189	feature = 743	correl = 0.0783267	descr = N_Gram_TAAG
cnt = 190	feature = 206	correl = 0.082947	descr = N_Gram_ACAA
cnt = 191	feature = 716	correl = 0.0246195	descr = N_Gram_GTGA
cnt = 192	feature = 536	correl = 0.034074	descr = N_Gram_CTTT
cnt = 193	feature = 627	correl = 0.0242534	descr = N_Gram_GCTA
cnt = 194	feature = 392	correl = -0.0254181	descr = N_Gram_CCAT
cnt = 195	feature = 825	correl = 0.0705032	descr = N_Gram_TCTA
cnt = 196	feature = 685	correl = 0.0285067	descr = N_Gram_GGTA
cnt = 197	feature = 590	correl = 0.0316297	descr = N_Gram_GCAT
cnt = 198	feature = 876	correl = 0.0407919	descr = N_Gram_TGTC
cnt = 199	feature = 515	correl = 0.0239029	descr = N_Gram_CTCT
cnt = 200	feature = 69	correl = 0.0957329	descr = Gibbs_of_Target_Sequence__Pos_0_Step_1
cnt = 201	feature = 903	correl = 0.0305584	descr = N_Gram_TTCG
cnt = 202	feature = 910	correl = 0.0886276	descr = N_Gram_TTCTG
cnt = 203	feature = 879	correl = 0.0479098	descr = N_Gram_TGTG
cnt = 204	feature = 773	correl = 0.0735248	descr = N_Gram_TATA
cnt = 205	feature = 653	correl = -0.0718658	descr = N_Gram_GGCA
cnt = 206	feature = 489	correl = -0.0451464	descr = N_Gram_CGTT
cnt = 207	feature = 751	correl = 0.0475776	descr = N_Gram_TACA
cnt = 208	feature = 659	correl = -0.118317	descr = N_Gram_GGCCC
cnt = 209	feature = 666	correl = -0.0431988	descr = N_Gram_GGCT
cnt = 210	feature = 612	correl = -0.0716981	descr = N_Gram_GCGC
cnt = 211	feature = 721	correl = -0.102581	descr = N_Gram_GTGG
cnt = 212	feature = 73	correl = 0.055138	descr = Gibbs_of_Target_Sequence__Pos_5_Step_1
cnt = 213	feature = 367	correl = -0.0277601	descr = N_Gram_CATA
cnt = 214	feature = 632	correl = -0.0300766	descr = N_Gram_GCTG
cnt = 215	feature = 499	correl = 0.0474849	descr = N_Gram_CTAG
cnt = 216	feature = 293	correl = 0.0466218	descr = N_Gram_ATCC
cnt = 217	feature = 436	correl = 0.0336197	descr = N_Gram_CCTT
cnt = 218	feature = 389	correl = -0.0658559	descr = N_Gram_CCAG
cnt = 219	feature = 818	correl = -0.0474904	descr = N_Gram_TCGG
cnt = 220	feature = 80	correl = 0.0299313	descr = Gibbs_of_Target_Sequence__Pos_12_Step_1
cnt = 221	feature = 678	correl = -0.0914356	descr = N_Gram_GGGG
cnt = 222	feature = 572	correl = -0.0516235	descr = N_Gram_GATG
cnt = 223	feature = 70	correl = -0.0262017	descr = Gibbs_of_Target_Sequence__Pos_1_Step_1
cnt = 224	feature = 258	correl = -0.0599502	descr = N_Gram_AGCG
cnt = 225	feature = 76	correl = 0.0868265	descr = Gibbs_of_Target_Sequence__Pos_8_Step_1
cnt = 226	feature = 432	correl = -0.0641635	descr = N_Gram_CCTG
cnt = 227	feature = 403	correl = -0.118682	descr = N_Gram_CCCG
cnt = 228	feature = 706	correl = -0.0684849	descr = N_Gram_GTCC
cnt = 229	feature = 530	correl = 0.0230484	descr = N_Gram_CTTC
cnt = 230	feature = 738	correl = 0.0466247	descr = N_Gram_TAAA
cnt = 231	feature = 83	correl = 0.0950288	descr = Gibbs_of_Target_Sequence__Pos_15_Step_1
cnt = 232	feature = 71	correl = -0.152	descr = Gibbs_of_Target_Sequence__Pos_2_Step_1
cnt = 233	feature = 79	correl = 0.0592207	descr = Gibbs_of_Target_Sequence__Pos_11_Step_1
cnt = 234	feature = 940	correl = 0.0532314	descr = N_Gram_TTTT
cnt = 235	feature = 482	correl = -0.0344455	descr = N_Gram_CGT
cnt = 236	feature = 789	correl = 0.0376256	descr = N_Gram_TCA
cnt = 237	feature = 81	correl = 0.130389	descr = Gibbs_of_Target_Sequence__Pos_13_Step_1
cnt = 238	feature = 77	correl = 0.103143	descr = Gibbs_of_Target_Sequence__Pos_9_Step_1
cnt = 239	feature = 508	correl = -0.0304837	descr = N_Gram_CTC
cnt = 240	feature = 662	correl = -0.111253	descr = N_Gram_GGCG
cnt = 241	feature = 657	correl = -0.132991	descr = N_Gram_GGCC
cnt = 242	feature = 640	correl = -0.0636014	descr = N_Gram_GGA
cnt = 243	feature = 82	correl = 0.144853	descr = Gibbs_of_Target_Sequence__Pos_14_Step_1
cnt = 244	feature = 78	correl = 0.127807	descr = Gibbs_of_Target_Sequence__Pos_10_Step_1
cnt = 245	feature = 684	correl = -0.0535603	descr = N_Gram_GGT
cnt = 246	feature = 772	correl = 0.133517	descr = N_Gram_TAT
cnt = 247	feature = 366	correl = 0.0744898	descr = N_Gram_CAT
cnt = 248	feature = 394	correl = -0.138568	descr = N_Gram_CCC
cnt = 249	feature = 788	correl = 0.0515367	descr = N_Gram_TC
cnt = 250	feature = 669	correl = -0.123415	descr = N_Gram_GGG
cnt = 251	feature = 610	correl = -0.107375	descr = N_Gram_GCG
cnt = 252	feature = 316	correl = 0.11887	descr = N_Gram_ATT
cnt = 253	feature = 884	correl = 0.167019	descr = N_Gram_TT
cnt = 254	feature = 579	correl = -0.140383	descr = N_Gram_GC
cnt = 255	feature = 278	correl = 0.124512	descr = N_Gram_AT
cnt = 256	feature = 68	correl = 0.296357	descr = Gibbs_of_Target_Sequence_
num rows = 2188
num_elements = 562316
..*
optimization finished, #iter = 2418
nu = 0.346925
obj = -61.194074, rho = -0.579946
nSV = 1006, nBSV = 534
num rows = 243
num_elements = 62451
*
optimization finished, #iter = 218
nu = 0.318038
obj = -6.119486, rho = -0.795871
nSV = 126, nBSV = 31
..*
optimization finished, #iter = 2418
nu = 0.346925
obj = -61.194074, rho = -0.579946
nSV = 1006, nBSV = 534
CFS merit scores = 1.26906
CFS merit scores = 1.5306
CFS merit scores = 1.79837
CFS merit scores = 2.0423
CFS merit scores = 2.26248
CFS merit scores = 2.46171
CFS merit scores = 2.64339
CFS merit scores = 2.81145
CFS merit scores = 2.96825
CFS merit scores = 3.11464
CFS merit scores = 3.24985
CFS merit scores = 3.37792
CFS merit scores = 3.49789
CFS merit scores = 3.61179
CFS merit scores = 3.72095
CFS merit scores = 3.8254
CFS merit scores = 3.92505
CFS merit scores = 4.01774
CFS merit scores = 4.1042
CFS merit scores = 4.18564
CFS merit scores = 4.26316
CFS merit scores = 4.33722
CFS merit scores = 4.40762
CFS merit scores = 4.47517
CFS merit scores = 4.54039
CFS merit scores = 4.60395
CFS merit scores = 4.66214
CFS merit scores = 4.71734
CFS merit scores = 4.76749
CFS merit scores = 4.81598
CFS merit scores = 4.86201
CFS merit scores = 4.90792
CFS merit scores = 4.94977
CFS merit scores = 4.9887
CFS merit scores = 5.02657
CFS merit scores = 5.0616
CFS merit scores = 5.09428
CFS merit scores = 5.12581
CFS merit scores = 5.15557
CFS merit scores = 5.18384
CFS merit scores = 5.20991
CFS merit scores = 5.23496
CFS merit scores = 5.25981
CFS merit scores = 5.28336
CFS merit scores = 5.30554
CFS merit scores = 5.3273
CFS merit scores = 5.34831
CFS merit scores = 5.36855
CFS merit scores = 5.38886
CFS merit scores = 5.40825
CFS merit scores = 5.42737
CFS merit scores = 5.44592
CFS merit scores = 5.46389
CFS merit scores = 5.48207
CFS merit scores = 5.49932
CFS merit scores = 5.51446
CFS merit scores = 5.52935
CFS merit scores = 5.5433
CFS merit scores = 5.55744
CFS merit scores = 5.57107
CFS merit scores = 5.58358
CFS merit scores = 5.59552
CFS merit scores = 5.6076
CFS merit scores = 5.61948
CFS merit scores = 5.63021
CFS merit scores = 5.64104
CFS merit scores = 5.65169
CFS merit scores = 5.66255
CFS merit scores = 5.67271
CFS merit scores = 5.68279
CFS merit scores = 5.69085
CFS merit scores = 5.69921
CFS merit scores = 5.70737
CFS merit scores = 5.71512
CFS merit scores = 5.72254
CFS merit scores = 5.73018
CFS merit scores = 5.73805
CFS merit scores = 5.74523
CFS merit scores = 5.75255
CFS merit scores = 5.76017
CFS merit scores = 5.76706
CFS merit scores = 5.77384
CFS merit scores = 5.77993
CFS merit scores = 5.78596
CFS merit scores = 5.79189
CFS merit scores = 5.7975
CFS merit scores = 5.80324
CFS merit scores = 5.80861
CFS merit scores = 5.81415
CFS merit scores = 5.81942
CFS merit scores = 5.82446
CFS merit scores = 5.82919
CFS merit scores = 5.83352
CFS merit scores = 5.83766
CFS merit scores = 5.84164
CFS merit scores = 5.8458
CFS merit scores = 5.84982
CFS merit scores = 5.85383
CFS merit scores = 5.85777
CFS merit scores = 5.86149
CFS merit scores = 5.86517
CFS merit scores = 5.86776
CFS merit scores = 5.87061
CFS merit scores = 5.87317
CFS merit scores = 5.87548
CFS merit scores = 5.87764
CFS merit scores = 5.88009
CFS merit scores = 5.88246
CFS merit scores = 5.88485
CFS merit scores = 5.88651
CFS merit scores = 5.88813
CFS merit scores = 5.88938
CFS merit scores = 5.89098
CFS merit scores = 5.89216
CFS merit scores = 5.89311
CFS merit scores = 5.89367
CFS merit scores = 5.89401
CFS merit scores = 5.89412
CFS merit scores = 5.8941
CFS merit scores = 5.894
CFS merit scores = 5.89383
CFS merit scores = 5.89341
CFS merit scores = 5.89279
CFS merit scores = 5.89239
CFS merit scores = 5.892
CFS merit scores = 5.89153
CFS merit scores = 5.8913
CFS merit scores = 5.89075
CFS merit scores = 5.89016
CFS merit scores = 5.88934
CFS merit scores = 5.88827
CFS merit scores = 5.88721
CFS merit scores = 5.8862
CFS merit scores = 5.88542
CFS merit scores = 5.8843
CFS merit scores = 5.8832
CFS merit scores = 5.88218
CFS merit scores = 5.88131
CFS merit scores = 5.87976
CFS merit scores = 5.87794
CFS merit scores = 5.87632
CFS merit scores = 5.8748
CFS merit scores = 5.87282
CFS merit scores = 5.87064
CFS merit scores = 5.86874
CFS merit scores = 5.86675
CFS merit scores = 5.86475
CFS merit scores = 5.86258
CFS merit scores = 5.85987
CFS merit scores = 5.8573
CFS merit scores = 5.85423
CFS merit scores = 5.85116
CFS merit scores = 5.84815
CFS merit scores = 5.84535
CFS merit scores = 5.84214
CFS merit scores = 5.83919
CFS merit scores = 5.83632
CFS merit scores = 5.83343
CFS merit scores = 5.83039
CFS merit scores = 5.82748
CFS merit scores = 5.8244
CFS merit scores = 5.82072
CFS merit scores = 5.81727
CFS merit scores = 5.81369
CFS merit scores = 5.81014
CFS merit scores = 5.80641
CFS merit scores = 5.80295
CFS merit scores = 5.79927
CFS merit scores = 5.79583
CFS merit scores = 5.79165
CFS merit scores = 5.78753
CFS merit scores = 5.78371
CFS merit scores = 5.7797
CFS merit scores = 5.77561
CFS merit scores = 5.77152
CFS merit scores = 5.76732
CFS merit scores = 5.76294
CFS merit scores = 5.75871
CFS merit scores = 5.75447
CFS merit scores = 5.75026
CFS merit scores = 5.74594
CFS merit scores = 5.74156
CFS merit scores = 5.73731
CFS merit scores = 5.73287
CFS merit scores = 5.72794
CFS merit scores = 5.72309
CFS merit scores = 5.71829
CFS merit scores = 5.71368
CFS merit scores = 5.70779
CFS merit scores = 5.70178
CFS merit scores = 5.69544
CFS merit scores = 5.6891
CFS merit scores = 5.68283
CFS merit scores = 5.67661
CFS merit scores = 5.67039
CFS merit scores = 5.66366
CFS merit scores = 5.65708
CFS merit scores = 5.65064
CFS merit scores = 5.64405
CFS merit scores = 5.63691
CFS merit scores = 5.62967
CFS merit scores = 5.62237
CFS merit scores = 5.61511
CFS merit scores = 5.60789
CFS merit scores = 5.60028
CFS merit scores = 5.59261
CFS merit scores = 5.58457
CFS merit scores = 5.57597
CFS merit scores = 5.56669
CFS merit scores = 5.55745
CFS merit scores = 5.54803
CFS merit scores = 5.53862
CFS merit scores = 5.52826
CFS merit scores = 5.51756
CFS merit scores = 5.50691
CFS merit scores = 5.49642
CFS merit scores = 5.48576
CFS merit scores = 5.47517
CFS merit scores = 5.46435
CFS merit scores = 5.45347
CFS merit scores = 5.44294
CFS merit scores = 5.43198
CFS merit scores = 5.42069
CFS merit scores = 5.40941
CFS merit scores = 5.39704
CFS merit scores = 5.38389
CFS merit scores = 5.3709
CFS merit scores = 5.35791
CFS merit scores = 5.34444
CFS merit scores = 5.32933
CFS merit scores = 5.31418
CFS merit scores = 5.29887
CFS merit scores = 5.28241
CFS merit scores = 5.26559
CFS merit scores = 5.24805
CFS merit scores = 5.23046
CFS merit scores = 5.21138
CFS merit scores = 5.19185
cnt = 1	feature = 66	correl = 0.269063	descr = Gibbs_of_Target_Sequence_
cnt = 2	feature = 703	correl = 0.0615456	descr = N_Gram_GTCGT
cnt = 3	feature = 752	correl = -0.0357203	descr = N_Gram_TACGT
cnt = 4	feature = 229	correl = -0.0375609	descr = N_Gram_ACGAC
cnt = 5	feature = 884	correl = -0.040421	descr = N_Gram_TTACC
cnt = 6	feature = 483	correl = -0.022232	descr = N_Gram_CTAAC
cnt = 7	feature = 749	correl = 0.0306888	descr = N_Gram_TACCG
cnt = 8	feature = 739	correl = 0.0320582	descr = N_Gram_TAAGC
cnt = 9	feature = 723	correl = 0.0242967	descr = N_Gram_GTTCG
cnt = 10	feature = 494	correl = 0.0281054	descr = N_Gram_CTATG
cnt = 11	feature = 519	correl = 0.0328851	descr = N_Gram_CTTAG
cnt = 12	feature = 705	correl = 0.0424223	descr = N_Gram_GTCTA
cnt = 13	feature = 796	correl = -0.0223042	descr = N_Gram_TCCGA
cnt = 14	feature = 766	correl = 0.0386119	descr = N_Gram_TAGGG
cnt = 15	feature = 436	correl = -0.0415313	descr = N_Gram_CGACG
cnt = 16	feature = 702	correl = 0.060305	descr = N_Gram_GTCGC
cnt = 17	feature = 910	correl = 0.040327	descr = N_Gram_TTGAC
cnt = 18	feature = 554	correl = -0.0373336	descr = N_Gram_GAGAT
cnt = 19	feature = 772	correl = 0.0314875	descr = N_Gram_TATAC
cnt = 20	feature = 553	correl = 0.0336224	descr = N_Gram_GAGAA
cnt = 21	feature = 914	correl = 0.0357462	descr = N_Gram_TTGCG
cnt = 22	feature = 228	correl = -0.042296	descr = N_Gram_ACGAA
cnt = 23	feature = 857	correl = 0.0295216	descr = N_Gram_TGGAC
cnt = 24	feature = 612	correl = -0.0493191	descr = N_Gram_GCGGT
cnt = 25	feature = 899	correl = 0.0358779	descr = N_Gram_TTCGC
cnt = 26	feature = 759	correl = 0.0573345	descr = N_Gram_TAGAC
cnt = 27	feature = 583	correl = -0.0400772	descr = N_Gram_GCATA
cnt = 28	feature = 311	correl = -0.0251014	descr = N_Gram_ATTAA
cnt = 29	feature = 264	correl = 0.0317756	descr = N_Gram_AGGGG
cnt = 30	feature = 718	correl = 0.030938	descr = N_Gram_GTGTA
cnt = 31	feature = 773	correl = 0.0365127	descr = N_Gram_TATAG
cnt = 32	feature = 452	correl = -0.0568818	descr = N_Gram_CGCGT
cnt = 33	feature = 788	correl = -0.0380561	descr = N_Gram_TCAGA
cnt = 34	feature = 631	correl = 0.0371057	descr = N_Gram_GGAAT
cnt = 35	feature = 490	correl = 0.058939	descr = N_Gram_CTAGC
cnt = 36	feature = 366	correl = -0.0384779	descr = N_Gram_CATGG
cnt = 37	feature = 714	correl = -0.0845509	descr = N_Gram_GTGGC
cnt = 38	feature = 725	correl = -0.036576	descr = N_Gram_GTTGG
cnt = 39	feature = 659	correl = -0.0544737	descr = N_Gram_GGGCA
cnt = 40	feature = 592	correl = -0.0874701	descr = N_Gram_GCCCG
cnt = 41	feature = 404	correl = -0.0674243	descr = N_Gram_CCGAT
cnt = 42	feature = 531	correl = -0.0216293	descr = N_Gram_GAAAG
cnt = 43	feature = 672	correl = 0.0282457	descr = N_Gram_GGTAC
cnt = 44	feature = 765	correl = 0.0279371	descr = N_Gram_TAGGC
cnt = 45	feature = 206	correl = 0.0583651	descr = N_Gram_ACAAA
cnt = 46	feature = 303	correl = 0.024049	descr = N_Gram_ATGCA
cnt = 47	feature = 590	correl = -0.0787345	descr = N_Gram_GCCCA
cnt = 48	feature = 632	correl = 0.0277723	descr = N_Gram_GGACA
cnt = 49	feature = 432	correl = -0.0328284	descr = N_Gram_CGAAT
cnt = 50	feature = 423	correl = -0.0594841	descr = N_Gram_CCTGC
cnt = 51	feature = 768	correl = 0.0452054	descr = N_Gram_TAGTG
cnt = 52	feature = 755	correl = 0.0442694	descr = N_Gram_TACTG
cnt = 53	feature = 15	correl = 0.0232815	descr = Position_Specific_Bin_Base_6_Base_A
cnt = 54	feature = 294	correl = 0.0302793	descr = N_Gram_ATCGA
cnt = 55	feature = 671	correl = 0.0528192	descr = N_Gram_GGTAA
cnt = 56	feature = 499	correl = -0.0516572	descr = N_Gram_CTCGG
cnt = 57	feature = 4	correl = -0.0989067	descr = Position_Specific_Bin_Base_1_Base_G
cnt = 58	feature = 915	correl = 0.0223257	descr = N_Gram_TTGCT
cnt = 59	feature = 284	correl = 0.0304308	descr = N_Gram_ATATG
cnt = 60	feature = 31	correl = -0.0337109	descr = Position_Specific_Bin_Base_11_Base_C
cnt = 61	feature = 786	correl = 0.0304417	descr = N_Gram_TCACC
cnt = 62	feature = 806	correl = 0.0228636	descr = N_Gram_TCGCC
cnt = 63	feature = 578	correl = -0.0465076	descr = N_Gram_GCACC
cnt = 64	feature = 751	correl = -0.0305078	descr = N_Gram_TACG
cnt = 65	feature = 260	correl = -0.028311	descr = N_Gram_AGGCA
cnt = 66	feature = 21	correl = 0.0370049	descr = Position_Specific_Bin_Base_8_Base_A
cnt = 67	feature = 909	correl = 0.0509812	descr = N_Gram_TTGAA
cnt = 68	feature = 392	correl = -0.0364186	descr = N_Gram_CCCCT
cnt = 69	feature = 292	correl = 0.0245719	descr = N_Gram_ATCCT
cnt = 70	feature = 645	correl = -0.0766553	descr = N_Gram_GGCCA
cnt = 71	feature = 41	correl = -0.0326769	descr = Position_Specific_Bin_Base_14_Base_C
cnt = 72	feature = 649	correl = -0.086043	descr = N_Gram_GGCGG
cnt = 73	feature = 258	correl = 0.0358429	descr = N_Gram_AGCTT
cnt = 74	feature = 47	correl = 0.0692978	descr = Position_Specific_Bin_Base_16_Base_A
cnt = 75	feature = 620	correl = 0.0553425	descr = N_Gram_GCTCT
cnt = 76	feature = 52	correl = -0.0600576	descr = Position_Specific_Bin_Base_17_Base_G
cnt = 77	feature = 2	correl = -0.131046	descr = Position_Specific_Bin_Base_0_Base_G
cnt = 78	feature = 711	correl = -0.0388454	descr = N_Gram_GTGCG
cnt = 79	feature = 367	correl = 0.0283966	descr = N_Gram_CATGT
cnt = 80	feature = 58	correl = 0.178008	descr = Position_Specific_Bin_Base_19_Base_A
cnt = 81	feature = 687	correl = 0.0275186	descr = N_Gram_GTAAG
cnt = 82	feature = 535	correl = -0.0467934	descr = N_Gram_GAAGA
cnt = 83	feature = 808	correl = 0.0436756	descr = N_Gram_TCGCT
cnt = 84	feature = 105	correl = -0.0264646	descr = Fold_of_RNAi_Sequence_Pos_19
cnt = 85	feature = 657	correl = -0.0615164	descr = N_Gram_GGGAG
cnt = 86	feature = 403	correl = -0.0215648	descr = N_Gram_CCGAG
cnt = 87	feature = 335	correl = -0.0225012	descr = N_Gram_CACAT
cnt = 88	feature = 536	correl = -0.0342264	descr = N_Gram_GAAGC
cnt = 89	feature = 64	correl = -0.178266	descr = Position_Specific_Bin_Base_20_Base_G
cnt = 90	feature = 904	correl = 0.0449649	descr = N_Gram_TTCTC
cnt = 91	feature = 406	correl = -0.0411399	descr = N_Gram_CCGCA
cnt = 92	feature = 231	correl = -0.0278581	descr = N_Gram_ACGG
cnt = 93	feature = 334	correl = 0.0281661	descr = N_Gram_CACAG
cnt = 94	feature = 848	correl = -0.036566	descr = N_Gram_TGCCG
cnt = 95	feature = 14	correl = 0.0622375	descr = Position_Specific_Bin_Base_5_Base_T
cnt = 96	feature = 478	correl = -0.068221	descr = N_Gram_CGTTC
cnt = 97	feature = 525	correl = 0.0481221	descr = N_Gram_CTTGT
cnt = 98	feature = 593	correl = -0.0767287	descr = N_Gram_GCCCT
cnt = 99	feature = 798	correl = 0.0772501	descr = N_Gram_TCCTA
cnt = 100	feature = 502	correl = 0.0313357	descr = N_Gram_CTCTA
cnt = 101	feature = 676	correl = -0.0244916	descr = N_Gram_GGTCT
cnt = 102	feature = 560	correl = 0.0307647	descr = N_Gram_GAGT
cnt = 103	feature = 825	correl = 0.0521461	descr = N_Gram_TCTGG
cnt = 104	feature = 35	correl = -0.0281148	descr = Position_Specific_Bin_Base_12_Base_C
cnt = 105	feature = 6	correl = 0.0358121	descr = Position_Specific_Bin_Base_2_Base_C
cnt = 106	feature = 46	correl = -0.0392544	descr = Position_Specific_Bin_Base_15_Base_T
cnt = 107	feature = 934	correl = 0.0274647	descr = N_Gram_TTTTG
cnt = 108	feature = 838	correl = 0.0521338	descr = N_Gram_TGATA
cnt = 109	feature = 307	correl = -0.0332439	descr = N_Gram_ATGGG
cnt = 110	feature = 674	correl = 0.0287207	descr = N_Gram_GGTCA
cnt = 111	feature = 871	correl = 0.0318175	descr = N_Gram_TGTC
cnt = 112	feature = 721	correl = -0.0336784	descr = N_Gram_GTTA
cnt = 113	feature = 708	correl = 0.0302877	descr = N_Gram_GTGAA
cnt = 114	feature = 634	correl = 0.0373567	descr = N_Gram_GGACT
cnt = 115	feature = 251	correl = -0.049925	descr = N_Gram_AGATG
cnt = 116	feature = 716	correl = -0.0304433	descr = N_Gram_GTGGT
cnt = 117	feature = 56	correl = -0.0409098	descr = Position_Specific_Bin_Base_18_Base_G
cnt = 118	feature = 794	correl = -0.0352329	descr = N_Gram_TCCCC
cnt = 119	feature = 11	correl = 0.0828221	descr = Position_Specific_Bin_Base_4_Base_A
cnt = 120	feature = 818	correl = 0.0331207	descr = N_Gram_TCTAT
cnt = 121	feature = 16	correl = -0.0363219	descr = Position_Specific_Bin_Base_6_Base_C
cnt = 122	feature = 240	correl = 0.07055	descr = N_Gram_ACTGA
cnt = 123	feature = 256	correl = -0.0411751	descr = N_Gram_AGCGG
cnt = 124	feature = 29	correl = 0.051879	descr = Position_Specific_Bin_Base_10_Base_T
cnt = 125	feature = 675	correl = -0.0830346	descr = N_Gram_GGTCC
cnt = 126	feature = 33	correl = 0.120783	descr = Position_Specific_Bin_Base_11_Base_T
cnt = 127	feature = 579	correl = -0.0299787	descr = N_Gram_GCACG
cnt = 128	feature = 740	correl = 0.0483461	descr = N_Gram_TAAGG
cnt = 129	feature = 859	correl = -0.0470241	descr = N_Gram_TGGCC
cnt = 130	feature = 767	correl = 0.032939	descr = N_Gram_TAGT
cnt = 131	feature = 660	correl = -0.0924826	descr = N_Gram_GGGCC
cnt = 132	feature = 664	correl = -0.0704033	descr = N_Gram_GGGGC
cnt = 133	feature = 799	correl = -0.023119	descr = N_Gram_TCCTC
cnt = 134	feature = 792	correl = 0.0383018	descr = N_Gram_TCCAT
cnt = 135	feature = 461	correl = -0.0340151	descr = N_Gram_CGGCT
cnt = 136	feature = 738	correl = 0.0448696	descr = N_Gram_TAAGA
cnt = 137	feature = 277	correl = 0.0291037	descr = N_Gram_ATACC
cnt = 138	feature = 1	correl = 0.108951	descr = Position_Specific_Bin_Base_0_Base_C
cnt = 139	feature = 10	correl = -0.0988791	descr = Position_Specific_Bin_Base_3_Base_T
cnt = 140	feature = 878	correl = 0.0602261	descr = N_Gram_TGTTT
cnt = 141	feature = 60	correl = -0.12104	descr = Position_Specific_Bin_Base_19_Base_G
cnt = 142	feature = 8	correl = -0.128634	descr = Position_Specific_Bin_Base_2_Base_T
cnt = 143	feature = 916	correl = 0.0481604	descr = N_Gram_TTGGA
cnt = 144	feature = 308	correl = -0.0596461	descr = N_Gram_ATGGT
cnt = 145	feature = 42	correl = -0.14531	descr = Position_Specific_Bin_Base_14_Base_G
cnt = 146	feature = 852	correl = -0.038562	descr = N_Gram_TGCGG
cnt = 147	feature = 482	correl = 0.0314082	descr = N_Gram_CTAA
cnt = 148	feature = 929	correl = 0.0672933	descr = N_Gram_TTTGA
cnt = 149	feature = 665	correl = -0.0477275	descr = N_Gram_GGGGT
cnt = 150	feature = 653	correl = -0.0267822	descr = N_Gram_GGCTT
cnt = 151	feature = 753	correl = 0.0509136	descr = N_Gram_TACT
cnt = 152	feature = 293	correl = 0.0499896	descr = N_Gram_ATCG
cnt = 153	feature = 17	correl = 0.021539	descr = Position_Specific_Bin_Base_6_Base_G
cnt = 154	feature = 449	correl = -0.0790805	descr = N_Gram_CGCG
cnt = 155	feature = 233	correl = -0.0351332	descr = N_Gram_ACGT
cnt = 156	feature = 701	correl = 0.0429804	descr = N_Gram_GTCG
cnt = 157	feature = 679	correl = -0.0572812	descr = N_Gram_GGTGC
cnt = 158	feature = 597	correl = -0.0454353	descr = N_Gram_GCCT
cnt = 159	feature = 717	correl = 0.0269038	descr = N_Gram_GTGT
cnt = 160	feature = 59	correl = -0.11964	descr = Position_Specific_Bin_Base_19_Base_C
cnt = 161	feature = 643	correl = -0.0400765	descr = N_Gram_GGCAG
cnt = 162	feature = 43	correl = 0.0764463	descr = Position_Specific_Bin_Base_14_Base_T
cnt = 163	feature = 28	correl = -0.0530427	descr = Position_Specific_Bin_Base_10_Base_G
cnt = 164	feature = 310	correl = 0.0585599	descr = N_Gram_ATTA
cnt = 165	feature = 430	correl = -0.0621223	descr = N_Gram_CGAA
cnt = 166	feature = 297	correl = 0.0558173	descr = N_Gram_ATCT
cnt = 167	feature = 32	correl = -0.0429348	descr = Position_Specific_Bin_Base_11_Base_G
cnt = 168	feature = 316	correl = 0.098624	descr = N_Gram_ATTCT
cnt = 169	feature = 23	correl = 0.0608711	descr = Position_Specific_Bin_Base_8_Base_T
cnt = 170	feature = 865	correl = -0.0255245	descr = N_Gram_TGGTG
cnt = 171	feature = 288	correl = 0.0379406	descr = N_Gram_ATCC
cnt = 172	feature = 704	correl = 0.0221769	descr = N_Gram_GTCT
cnt = 173	feature = 834	correl = 0.0417058	descr = N_Gram_TGAAG
cnt = 174	feature = 927	correl = 0.0467442	descr = N_Gram_TTTCT
cnt = 175	feature = 358	correl = -0.0290682	descr = N_Gram_CATA
cnt = 176	feature = 515	correl = 0.0500185	descr = N_Gram_CTGT
cnt = 177	feature = 40	correl = 0.100553	descr = Position_Specific_Bin_Base_14_Base_A
cnt = 178	feature = 812	correl = 0.049568	descr = N_Gram_TCGT
cnt = 179	feature = 394	correl = -0.0988263	descr = N_Gram_CCCGA
cnt = 180	feature = 681	correl = -0.0421881	descr = N_Gram_GGTT
cnt = 181	feature = 864	correl = -0.0639342	descr = N_Gram_TGGGG
cnt = 182	feature = 610	correl = -0.0874832	descr = N_Gram_GCGGC
cnt = 183	feature = 917	correl = 0.0789745	descr = N_Gram_TTGT
cnt = 184	feature = 409	correl = -0.0325953	descr = N_Gram_CCGG
cnt = 185	feature = 501	correl = 0.0347217	descr = N_Gram_CTCT
cnt = 186	feature = 603	correl = -0.0719225	descr = N_Gram_GCGC
cnt = 187	feature = 646	correl = -0.100394	descr = N_Gram_GGCCC
cnt = 188	feature = 707	correl = 0.0274442	descr = N_Gram_GTGA
cnt = 189	feature = 837	correl = 0.0293079	descr = N_Gram_TGAT
cnt = 190	feature = 530	correl = -0.0240252	descr = N_Gram_GAAA
cnt = 191	feature = 867	correl = 0.0571181	descr = N_Gram_TGTA
cnt = 192	feature = 348	correl = -0.0333134	descr = N_Gram_CAGC
cnt = 193	feature = 770	correl = 0.073316	descr = N_Gram_TATA
cnt = 194	feature = 396	correl = -0.0663415	descr = N_Gram_CCCT
cnt = 195	feature = 336	correl = -0.0303814	descr = N_Gram_CACC
cnt = 196	feature = 819	correl = 0.0627403	descr = N_Gram_TCTC
cnt = 197	feature = 680	correl = -0.110398	descr = N_Gram_GGTGG
cnt = 198	feature = 82	correl = 0.0908647	descr = Gibbs_of_Target_Sequence__Pos_17_Step_1
cnt = 199	feature = 278	correl = 0.0425579	descr = N_Gram_ATAG
cnt = 200	feature = 314	correl = 0.0794414	descr = N_Gram_ATTC
cnt = 201	feature = 815	correl = 0.0554438	descr = N_Gram_TCTA
cnt = 202	feature = 641	correl = -0.0697207	descr = N_Gram_GGCA
cnt = 203	feature = 305	correl = -0.0571582	descr = N_Gram_ATGG
cnt = 204	feature = 925	correl = 0.0549777	descr = N_Gram_TTTC
cnt = 205	feature = 462	correl = -0.0848855	descr = N_Gram_CGGG
cnt = 206	feature = 696	correl = -0.0878383	descr = N_Gram_GTCC
cnt = 207	feature = 580	correl = -0.0357849	descr = N_Gram_GCAG
cnt = 208	feature = 70	correl = 0.0974435	descr = Gibbs_of_Target_Sequence__Pos_4_Step_1
cnt = 209	feature = 826	correl = 0.0786965	descr = N_Gram_TCTT
cnt = 210	feature = 743	correl = 0.0561012	descr = N_Gram_TAC
cnt = 211	feature = 73	correl = 0.14357	descr = Gibbs_of_Target_Sequence__Pos_7_Step_1
cnt = 212	feature = 876	correl = 0.075099	descr = N_Gram_TGTT
cnt = 213	feature = 286	correl = 0.0523711	descr = N_Gram_ATC
cnt = 214	feature = 662	correl = -0.0803188	descr = N_Gram_GGGG
cnt = 215	feature = 81	correl = 0.108369	descr = Gibbs_of_Target_Sequence__Pos_16_Step_1
cnt = 216	feature = 802	correl = 0.0359057	descr = N_Gram_TCG
cnt = 217	feature = 78	correl = 0.123291	descr = Gibbs_of_Target_Sequence__Pos_13_Step_1
cnt = 218	feature = 627	correl = -0.0527193	descr = N_Gram_GGA
cnt = 219	feature = 658	correl = -0.120309	descr = N_Gram_GGGC
cnt = 220	feature = 77	correl = 0.0449207	descr = Gibbs_of_Target_Sequence__Pos_11_Step_1
cnt = 221	feature = 83	correl = 0.191507	descr = Gibbs_of_Target_Sequence__Pos_18_Step_1
cnt = 222	feature = 666	correl = -0.0665317	descr = N_Gram_GGGT
cnt = 223	feature = 72	correl = 0.098718	descr = Gibbs_of_Target_Sequence__Pos_6_Step_1
cnt = 224	feature = 80	correl = 0.0943335	descr = Gibbs_of_Target_Sequence__Pos_15_Step_1
cnt = 225	feature = 677	correl = -0.0911569	descr = N_Gram_GGTG
cnt = 226	feature = 412	correl = -0.0364196	descr = N_Gram_CCT
cnt = 227	feature = 76	correl = 0.123093	descr = Gibbs_of_Target_Sequence__Pos_10_Step_1
cnt = 228	feature = 79	correl = 0.137209	descr = Gibbs_of_Target_Sequence__Pos_14_Step_1
cnt = 229	feature = 384	correl = -0.137294	descr = N_Gram_CCC
cnt = 230	feature = 706	correl = -0.0261667	descr = N_Gram_GTG
cnt = 231	feature = 732	correl = 0.0581905	descr = N_Gram_TAA
cnt = 232	feature = 600	correl = -0.101869	descr = N_Gram_GCG
cnt = 233	feature = 856	correl = -0.0513591	descr = N_Gram_TGG
cnt = 234	feature = 586	correl = -0.125961	descr = N_Gram_GCC
cnt = 235	feature = 879	correl = 0.15646	descr = N_Gram_TT
cnt = 236	feature = 669	correl = -0.061428	descr = N_Gram_GGT
cnt = 237	feature = 654	correl = -0.12725	descr = N_Gram_GGG
cnt = 238	feature = 640	correl = -0.163394	descr = N_Gram_GGC
num rows = 2188
num_elements = 522932
..*
optimization finished, #iter = 2459
nu = 0.366566
obj = -65.794997, rho = -0.705825
nSV = 1061, nBSV = 583
num rows = 243
num_elements = 58077
*
optimization finished, #iter = 182
nu = 0.265581
obj = -5.646076, rho = -0.586939
nSV = 112, nBSV = 26
..*
optimization finished, #iter = 2459
nu = 0.366566
obj = -65.794997, rho = -0.705825
nSV = 1061, nBSV = 583
CFS merit scores = 1.43086
CFS merit scores = 1.61174
CFS merit scores = 1.85327
CFS merit scores = 2.07781
CFS merit scores = 2.2792
CFS merit scores = 2.46366
CFS merit scores = 2.63472
CFS merit scores = 2.79444
CFS merit scores = 2.94158
CFS merit scores = 3.07849
CFS merit scores = 3.20575
CFS merit scores = 3.32469
CFS merit scores = 3.43696
CFS merit scores = 3.54382
CFS merit scores = 3.64498
CFS merit scores = 3.74261
CFS merit scores = 3.83494
CFS merit scores = 3.92363
CFS merit scores = 4.00883
CFS merit scores = 4.0892
CFS merit scores = 4.16353
CFS merit scores = 4.23551
CFS merit scores = 4.30527
CFS merit scores = 4.37316
CFS merit scores = 4.43916
CFS merit scores = 4.49906
CFS merit scores = 4.55663
CFS merit scores = 4.61121
CFS merit scores = 4.66162
CFS merit scores = 4.70981
CFS merit scores = 4.75689
CFS merit scores = 4.80332
CFS merit scores = 4.84763
CFS merit scores = 4.89018
CFS merit scores = 4.93054
CFS merit scores = 4.96749
CFS merit scores = 5.0033
CFS merit scores = 5.03718
CFS merit scores = 5.06919
CFS merit scores = 5.09958
CFS merit scores = 5.12915
CFS merit scores = 5.15857
CFS merit scores = 5.18668
CFS merit scores = 5.21427
CFS merit scores = 5.23993
CFS merit scores = 5.26453
CFS merit scores = 5.28846
CFS merit scores = 5.31141
CFS merit scores = 5.33254
CFS merit scores = 5.35372
CFS merit scores = 5.37387
CFS merit scores = 5.39311
CFS merit scores = 5.41228
CFS merit scores = 5.4301
CFS merit scores = 5.44639
CFS merit scores = 5.46258
CFS merit scores = 5.47847
CFS merit scores = 5.49419
CFS merit scores = 5.50962
CFS merit scores = 5.52328
CFS merit scores = 5.53679
CFS merit scores = 5.54894
CFS merit scores = 5.56105
CFS merit scores = 5.57309
CFS merit scores = 5.58451
CFS merit scores = 5.59636
CFS merit scores = 5.60741
CFS merit scores = 5.61804
CFS merit scores = 5.62817
CFS merit scores = 5.63846
CFS merit scores = 5.64859
CFS merit scores = 5.65827
CFS merit scores = 5.66751
CFS merit scores = 5.67618
CFS merit scores = 5.68467
CFS merit scores = 5.69345
CFS merit scores = 5.70214
CFS merit scores = 5.71022
CFS merit scores = 5.71877
CFS merit scores = 5.72686
CFS merit scores = 5.73435
CFS merit scores = 5.74183
CFS merit scores = 5.74931
CFS merit scores = 5.75612
CFS merit scores = 5.76298
CFS merit scores = 5.76979
CFS merit scores = 5.77556
CFS merit scores = 5.78109
CFS merit scores = 5.78604
CFS merit scores = 5.79111
CFS merit scores = 5.79489
CFS merit scores = 5.79873
CFS merit scores = 5.80246
CFS merit scores = 5.80614
CFS merit scores = 5.80985
CFS merit scores = 5.81351
CFS merit scores = 5.81658
CFS merit scores = 5.81942
CFS merit scores = 5.82199
CFS merit scores = 5.82479
CFS merit scores = 5.82746
CFS merit scores = 5.82929
CFS merit scores = 5.83126
CFS merit scores = 5.83306
CFS merit scores = 5.83507
CFS merit scores = 5.83725
CFS merit scores = 5.83927
CFS merit scores = 5.84125
CFS merit scores = 5.84347
CFS merit scores = 5.84572
CFS merit scores = 5.84731
CFS merit scores = 5.84896
CFS merit scores = 5.8496
CFS merit scores = 5.8505
CFS merit scores = 5.85103
CFS merit scores = 5.85171
CFS merit scores = 5.85204
CFS merit scores = 5.85256
CFS merit scores = 5.85284
CFS merit scores = 5.85259
CFS merit scores = 5.85243
CFS merit scores = 5.85238
CFS merit scores = 5.85245
CFS merit scores = 5.85255
CFS merit scores = 5.85257
CFS merit scores = 5.85262
CFS merit scores = 5.85276
CFS merit scores = 5.85248
CFS merit scores = 5.85238
CFS merit scores = 5.85234
CFS merit scores = 5.8519
CFS merit scores = 5.85101
CFS merit scores = 5.84965
CFS merit scores = 5.84809
CFS merit scores = 5.84654
CFS merit scores = 5.84512
CFS merit scores = 5.84384
CFS merit scores = 5.84245
CFS merit scores = 5.841
CFS merit scores = 5.83975
CFS merit scores = 5.83821
CFS merit scores = 5.83673
CFS merit scores = 5.83541
CFS merit scores = 5.83348
CFS merit scores = 5.83158
CFS merit scores = 5.82949
CFS merit scores = 5.8274
CFS merit scores = 5.82497
CFS merit scores = 5.82262
CFS merit scores = 5.82013
CFS merit scores = 5.81738
CFS merit scores = 5.81473
CFS merit scores = 5.81202
CFS merit scores = 5.80889
CFS merit scores = 5.80535
CFS merit scores = 5.80194
CFS merit scores = 5.7982
CFS merit scores = 5.79459
CFS merit scores = 5.79096
CFS merit scores = 5.78735
CFS merit scores = 5.78393
CFS merit scores = 5.78052
CFS merit scores = 5.77713
CFS merit scores = 5.77374
CFS merit scores = 5.77059
CFS merit scores = 5.76724
CFS merit scores = 5.76394
CFS merit scores = 5.76052
CFS merit scores = 5.75709
CFS merit scores = 5.75312
CFS merit scores = 5.74916
CFS merit scores = 5.74514
CFS merit scores = 5.7412
CFS merit scores = 5.73722
CFS merit scores = 5.7333
CFS merit scores = 5.72907
CFS merit scores = 5.72481
CFS merit scores = 5.72027
CFS merit scores = 5.71577
CFS merit scores = 5.71136
CFS merit scores = 5.706
CFS merit scores = 5.70052
CFS merit scores = 5.69526
CFS merit scores = 5.68996
CFS merit scores = 5.68455
CFS merit scores = 5.67922
CFS merit scores = 5.67391
CFS merit scores = 5.66847
CFS merit scores = 5.66296
CFS merit scores = 5.65741
CFS merit scores = 5.65185
CFS merit scores = 5.6464
CFS merit scores = 5.64083
CFS merit scores = 5.63524
CFS merit scores = 5.62866
CFS merit scores = 5.62151
CFS merit scores = 5.61447
CFS merit scores = 5.60745
CFS merit scores = 5.59988
CFS merit scores = 5.59232
CFS merit scores = 5.58487
CFS merit scores = 5.57744
CFS merit scores = 5.5702
CFS merit scores = 5.56205
CFS merit scores = 5.55407
CFS merit scores = 5.54563
CFS merit scores = 5.53707
CFS merit scores = 5.52865
CFS merit scores = 5.52018
CFS merit scores = 5.5116
CFS merit scores = 5.50241
CFS merit scores = 5.49309
CFS merit scores = 5.48289
CFS merit scores = 5.47244
CFS merit scores = 5.46191
CFS merit scores = 5.45168
CFS merit scores = 5.44136
CFS merit scores = 5.43125
CFS merit scores = 5.41994
CFS merit scores = 5.40859
CFS merit scores = 5.39606
CFS merit scores = 5.38301
CFS merit scores = 5.3701
CFS merit scores = 5.35669
CFS merit scores = 5.34223
CFS merit scores = 5.32674
CFS merit scores = 5.30973
CFS merit scores = 5.29313
CFS merit scores = 5.27513
CFS merit scores = 5.257
CFS merit scores = 5.23141
CFS merit scores = 5.20221
cnt = 1	feature = 80	correl = 0.430862	descr = Gibbs_of_Target_Sequence__Pos_20_Step_1
cnt = 2	feature = 1	correl = -0.133802	descr = Position_Specific_Bin_Base_0_Base_G
cnt = 3	feature = 4	correl = -0.101252	descr = Position_Specific_Bin_Base_1_Base_G
cnt = 4	feature = 206	correl = -0.0280486	descr = N_Gram_ACCA
cnt = 5	feature = 286	correl = 0.0433919	descr = N_Gram_ATCTG
cnt = 6	feature = 743	correl = -0.0323264	descr = N_Gram_TACG
cnt = 7	feature = 560	correl = 0.0284489	descr = N_Gram_GATTA
cnt = 8	feature = 680	correl = -0.0297985	descr = N_Gram_GTAAT
cnt = 9	feature = 884	correl = 0.0300207	descr = N_Gram_TTATA
cnt = 10	feature = 258	correl = 0.0970899	descr = N_Gram_AGTCG
cnt = 11	feature = 732	correl = 0.0261495	descr = N_Gram_TAAGC
cnt = 12	feature = 473	correl = 0.0647375	descr = N_Gram_CTAAG
cnt = 13	feature = 412	correl = -0.0903767	descr = N_Gram_CCTCG
cnt = 14	feature = 903	correl = 0.0420939	descr = N_Gram_TTGGA
cnt = 15	feature = 214	correl = -0.0398644	descr = N_Gram_ACGAC
cnt = 16	feature = 768	correl = 0.0494733	descr = N_Gram_TATCG
cnt = 17	feature = 681	correl = 0.0324777	descr = N_Gram_GTACC
cnt = 18	feature = 582	correl = -0.0654074	descr = N_Gram_GCCCC
cnt = 19	feature = 770	correl = 0.0516154	descr = N_Gram_TATGA
cnt = 20	feature = 654	correl = -0.0794294	descr = N_Gram_GGGCG
cnt = 21	feature = 876	correl = 0.0250838	descr = N_Gram_TTACA
cnt = 22	feature = 589	correl = 0.0519615	descr = N_Gram_GCCTA
cnt = 23	feature = 278	correl = -0.0338617	descr = N_Gram_ATCCC
cnt = 24	feature = 394	correl = -0.037927	descr = N_Gram_CCGAC
cnt = 25	feature = 240	correl = -0.0247819	descr = N_Gram_AGCAA
cnt = 26	feature = 540	correl = -0.0392255	descr = N_Gram_GAGAT
cnt = 27	feature = 849	correl = 0.0377437	descr = N_Gram_TGCTT
cnt = 28	feature = 612	correl = -0.0350659	descr = N_Gram_GCTGA
cnt = 29	feature = 260	correl = 0.0499802	descr = N_Gram_AGTGA
cnt = 30	feature = 674	correl = -0.0458904	descr = N_Gram_GGTTA
cnt = 31	feature = 403	correl = 0.0222623	descr = N_Gram_CCGTA
cnt = 32	feature = 716	correl = -0.0216363	descr = N_Gram_GTTGC
cnt = 33	feature = 657	correl = -0.0805273	descr = N_Gram_GGGGC
cnt = 34	feature = 660	correl = -0.0285733	descr = N_Gram_GGGTC
cnt = 35	feature = 718	correl = -0.0219824	descr = N_Gram_GTTGT
cnt = 36	feature = 367	correl = -0.0367214	descr = N_Gram_CCACG
cnt = 37	feature = 358	correl = 0.0235135	descr = N_Gram_CATGT
cnt = 38	feature = 705	correl = -0.0839608	descr = N_Gram_GTGGC
cnt = 39	feature = 899	correl = 0.0565915	descr = N_Gram_TTGAA
cnt = 40	feature = 303	correl = 0.0432425	descr = N_Gram_ATTAG
cnt = 41	feature = 396	correl = -0.0681331	descr = N_Gram_CCGAT
cnt = 42	feature = 610	correl = -0.0304821	descr = N_Gram_GCTCG
cnt = 43	feature = 620	correl = -0.0353733	descr = N_Gram_GGAAA
cnt = 44	feature = 739	correl = 0.0751969	descr = N_Gram_TACAA
cnt = 45	feature = 802	correl = 0.0368401	descr = N_Gram_TCGCT
cnt = 46	feature = 751	correl = 0.0529712	descr = N_Gram_TAGAC
cnt = 47	feature = 6	correl = 0.0261779	descr = Position_Specific_Bin_Base_2_Base_C
cnt = 48	feature = 47	correl = -0.0318497	descr = Position_Specific_Bin_Base_17_Base_C
cnt = 49	feature = 798	correl = 0.0221681	descr = N_Gram_TCGAG
cnt = 50	feature = 679	correl = 0.0450778	descr = N_Gram_GTAAG
cnt = 51	feature = 595	correl = -0.0249762	descr = N_Gram_GCGCC
cnt = 52	feature = 848	correl = -0.0241757	descr = N_Gram_TGCTC
cnt = 53	feature = 536	correl = 0.0680236	descr = N_Gram_GACTA
cnt = 54	feature = 31	correl = -0.0223653	descr = Position_Specific_Bin_Base_11_Base_C
cnt = 55	feature = 808	correl = 0.0999453	descr = N_Gram_TCGTG
cnt = 56	feature = 334	correl = 0.0385934	descr = N_Gram_CACTC
cnt = 57	feature = 765	correl = 0.0295984	descr = N_Gram_TATAT
cnt = 58	feature = 483	correl = 0.0515864	descr = N_Gram_CTATG
cnt = 59	feature = 449	correl = -0.0835138	descr = N_Gram_CGGCC
cnt = 60	feature = 11	correl = 0.071972	descr = Position_Specific_Bin_Base_4_Base_A
cnt = 61	feature = 704	correl = -0.0511571	descr = N_Gram_GTGGA
cnt = 62	feature = 264	correl = 0.0214151	descr = N_Gram_ATAAA
cnt = 63	feature = 653	correl = -0.0925878	descr = N_Gram_GGGCC
cnt = 64	feature = 229	correl = -0.0430603	descr = N_Gram_ACTGC
cnt = 65	feature = 228	correl = 0.0714999	descr = N_Gram_ACTGA
cnt = 66	feature = 627	correl = -0.0654851	descr = N_Gram_GGAGC
cnt = 67	feature = 462	correl = -0.0527921	descr = N_Gram_CGTCC
cnt = 68	feature = 461	correl = 0.0232146	descr = N_Gram_CGTCA
cnt = 69	feature = 649	correl = -0.073723	descr = N_Gram_GGGAA
cnt = 70	feature = 35	correl = 0.0459414	descr = Position_Specific_Bin_Base_13_Base_A
cnt = 71	feature = 518	correl = -0.0286833	descr = N_Gram_GAAAA
cnt = 72	feature = 316	correl = 0.0810536	descr = N_Gram_CAACA
cnt = 73	feature = 815	correl = 0.0388587	descr = N_Gram_TCTCA
cnt = 74	feature = 40	correl = 0.0771991	descr = Position_Specific_Bin_Base_15_Base_A
cnt = 75	feature = 565	correl = -0.0678262	descr = N_Gram_GCAAA
cnt = 76	feature = 406	correl = 0.0564974	descr = N_Gram_CCTAA
cnt = 77	feature = 56	correl = -0.111241	descr = Position_Specific_Bin_Base_19_Base_G
cnt = 78	feature = 867	correl = 0.0608867	descr = N_Gram_TGTGT
cnt = 79	feature = 645	correl = -0.0475364	descr = N_Gram_GGCTG
cnt = 80	feature = 767	correl = 0.0500814	descr = N_Gram_TATCA
cnt = 81	feature = 15	correl = 0.0263811	descr = Position_Specific_Bin_Base_5_Base_A
cnt = 82	feature = 436	correl = -0.0344078	descr = N_Gram_CGCCC
cnt = 83	feature = 519	correl = 0.0381018	descr = N_Gram_GAACA
cnt = 84	feature = 52	correl = -0.0494663	descr = Position_Specific_Bin_Base_18_Base_G
cnt = 85	feature = 597	correl = -0.0388435	descr = N_Gram_GCGCT
cnt = 86	feature = 706	correl = -0.0694966	descr = N_Gram_GTGGG
cnt = 87	feature = 665	correl = 0.0264541	descr = N_Gram_GGTAC
cnt = 88	feature = 721	correl = 0.0536516	descr = N_Gram_GTTTG
cnt = 89	feature = 573	correl = -0.0277905	descr = N_Gram_GCAGT
cnt = 90	feature = 277	correl = 0.0553638	descr = N_Gram_ATCCA
cnt = 91	feature = 755	correl = 0.0836456	descr = N_Gram_TAGCT
cnt = 92	feature = 356	correl = 0.0289246	descr = N_Gram_CATGA
cnt = 93	feature = 707	correl = -0.0227754	descr = N_Gram_GTGGT
cnt = 94	feature = 671	correl = -0.0620562	descr = N_Gram_GGTGC
cnt = 95	feature = 249	correl = -0.0307892	descr = N_Gram_AGGAG
cnt = 96	feature = 700	correl = 0.0234459	descr = N_Gram_GTGAG
cnt = 97	feature = 579	correl = -0.0746547	descr = N_Gram_GCCAG
cnt = 98	feature = 44	correl = -0.0582835	descr = Position_Specific_Bin_Base_16_Base_G
cnt = 99	feature = 869	correl = 0.0559031	descr = N_Gram_TGTTC
cnt = 100	feature = 696	correl = 0.0276739	descr = N_Gram_GTCT
cnt = 101	feature = 915	correl = 0.0407155	descr = N_Gram_TTTCC
cnt = 102	feature = 773	correl = 0.0486286	descr = N_Gram_TATTC
cnt = 103	feature = 554	correl = 0.0217997	descr = N_Gram_GATCT
cnt = 104	feature = 796	correl = 0.0555009	descr = N_Gram_TCCTT
cnt = 105	feature = 501	correl = 0.0516952	descr = N_Gram_CTGGA
cnt = 106	feature = 60	correl = -0.183525	descr = Position_Specific_Bin_Base_20_Base_G
cnt = 107	feature = 256	correl = -0.0305867	descr = N_Gram_AGTAG
cnt = 108	feature = 29	correl = 0.0526608	descr = Position_Specific_Bin_Base_10_Base_T
cnt = 109	feature = 502	correl = -0.0635471	descr = N_Gram_CTGGC
cnt = 110	feature = 752	correl = 0.0697863	descr = N_Gram_TAGAG
cnt = 111	feature = 292	correl = 0.0378329	descr = N_Gram_ATGCT
cnt = 112	feature = 308	correl = 0.0590393	descr = N_Gram_ATTG
cnt = 113	feature = 788	correl = -0.0534229	descr = N_Gram_TCCCC
cnt = 114	feature = 904	correl = 0.0303447	descr = N_Gram_TTGGT
cnt = 115	feature = 10	correl = -0.0940207	descr = Position_Specific_Bin_Base_3_Base_T
cnt = 116	feature = 789	correl = -0.0296939	descr = N_Gram_TCCCG
cnt = 117	feature = 2	correl = 0.113364	descr = Position_Specific_Bin_Base_1_Base_A
cnt = 118	feature = 366	correl = -0.0705889	descr = N_Gram_CCACC
cnt = 119	feature = 297	correl = -0.0530757	descr = N_Gram_ATGGT
cnt = 120	feature = 345	correl = -0.0864514	descr = N_Gram_CAGGG
cnt = 121	feature = 806	correl = -0.0901295	descr = N_Gram_TCGGG
cnt = 122	feature = 812	correl = 0.0354446	descr = N_Gram_TCTAG
cnt = 123	feature = 834	correl = 0.0651591	descr = N_Gram_TGATA
cnt = 124	feature = 482	correl = 0.0676329	descr = N_Gram_CTATA
cnt = 125	feature = 539	correl = 0.0313667	descr = N_Gram_GAGAA
cnt = 126	feature = 600	correl = -0.0915357	descr = N_Gram_GCGGC
cnt = 127	feature = 794	correl = -0.0306613	descr = N_Gram_TCCTC
cnt = 128	feature = 856	correl = -0.0564903	descr = N_Gram_TGGGA
cnt = 129	feature = 664	correl = 0.0612734	descr = N_Gram_GGTAA
cnt = 130	feature = 17	correl = 0.0451114	descr = Position_Specific_Bin_Base_5_Base_T
cnt = 131	feature = 14	correl = 0.0269293	descr = Position_Specific_Bin_Base_4_Base_T
cnt = 132	feature = 368	correl = 0.0226343	descr = N_Gram_CCACT
cnt = 133	feature = 634	correl = -0.0389395	descr = N_Gram_GGCAG
cnt = 134	feature = 759	correl = 0.0318364	descr = N_Gram_TAGT
cnt = 135	feature = 799	correl = 0.0380748	descr = N_Gram_TCGC
cnt = 136	feature = 837	correl = 0.04298	descr = N_Gram_TGCA
cnt = 137	feature = 865	correl = 0.0462317	descr = N_Gram_TGTCT
cnt = 138	feature = 603	correl = -0.0778013	descr = N_Gram_GCGT
cnt = 139	feature = 33	correl = 0.125549	descr = Position_Specific_Bin_Base_11_Base_T
cnt = 140	feature = 370	correl = -0.0704247	descr = N_Gram_CCAGC
cnt = 141	feature = 658	correl = -0.0480916	descr = N_Gram_GGGGT
cnt = 142	feature = 535	correl = 0.0381797	descr = N_Gram_GACT
cnt = 143	feature = 740	correl = 0.0361755	descr = N_Gram_TACC
cnt = 144	feature = 382	correl = -0.0662473	descr = N_Gram_CCCCG
cnt = 145	feature = 8	correl = -0.126501	descr = Position_Specific_Bin_Base_2_Base_T
cnt = 146	feature = 590	correl = -0.0607341	descr = N_Gram_GCCTC
cnt = 147	feature = 490	correl = -0.0321888	descr = N_Gram_CTCCC
cnt = 148	feature = 273	correl = 0.0649649	descr = N_Gram_ATATT
cnt = 149	feature = 675	correl = -0.0602351	descr = N_Gram_GGTTG
cnt = 150	feature = 233	correl = 0.0466349	descr = N_Gram_AGACA
cnt = 151	feature = 42	correl = 0.0619724	descr = Position_Specific_Bin_Base_16_Base_A
cnt = 152	feature = 58	correl = 0.374637	descr = Position_Specific_Bin_Base_20_Base_A
cnt = 153	feature = 531	correl = -0.0462745	descr = N_Gram_GACCA
cnt = 154	feature = 28	correl = -0.066724	descr = Position_Specific_Bin_Base_10_Base_G
cnt = 155	feature = 641	correl = -0.0648508	descr = N_Gram_GGCGC
cnt = 156	feature = 293	correl = -0.0506632	descr = N_Gram_ATGG
cnt = 157	feature = 21	correl = -0.0248255	descr = Position_Specific_Bin_Base_7_Base_G
cnt = 158	feature = 717	correl = -0.0302309	descr = N_Gram_GTTGG
cnt = 159	feature = 819	correl = 0.0956212	descr = N_Gram_TCTGC
cnt = 160	feature = 701	correl = -0.0425686	descr = N_Gram_GTGC
cnt = 161	feature = 41	correl = -0.0373747	descr = Position_Specific_Bin_Base_15_Base_G
cnt = 162	feature = 553	correl = 0.0664122	descr = N_Gram_GATAT
cnt = 163	feature = 753	correl = 0.0690397	descr = N_Gram_TAGC
cnt = 164	feature = 643	correl = -0.0637144	descr = N_Gram_GGCGT
cnt = 165	feature = 32	correl = -0.0412887	descr = Position_Specific_Bin_Base_11_Base_G
cnt = 166	feature = 916	correl = 0.0363783	descr = N_Gram_TTTCT
cnt = 167	feature = 510	correl = 0.0260176	descr = N_Gram_CTTCT
cnt = 168	feature = 738	correl = 0.0321199	descr = N_Gram_TACA
cnt = 169	feature = 838	correl = 0.0365219	descr = N_Gram_TGCAA
cnt = 170	feature = 43	correl = -0.0339412	descr = Position_Specific_Bin_Base_16_Base_C
cnt = 171	feature = 521	correl = -0.0293837	descr = N_Gram_GAAG
cnt = 172	feature = 251	correl = -0.0915177	descr = N_Gram_AGGGC
cnt = 173	feature = 708	correl = 0.0305987	descr = N_Gram_GTGT
cnt = 174	feature = 59	correl = -0.310922	descr = Position_Specific_Bin_Base_20_Base_C
cnt = 175	feature = 77	correl = 0.0985553	descr = Gibbs_of_Target_Sequence__Pos_17_Step_1
cnt = 176	feature = 515	correl = 0.0311694	descr = N_Gram_CTTT
cnt = 177	feature = 613	correl = -0.0496045	descr = N_Gram_GCTGC
cnt = 178	feature = 494	correl = 0.0315222	descr = N_Gram_CTCT
cnt = 179	feature = 766	correl = 0.0428019	descr = N_Gram_TATC
cnt = 180	feature = 525	correl = 0.0591745	descr = N_Gram_GAAT
cnt = 181	feature = 288	correl = 0.0267202	descr = N_Gram_ATGAA
cnt = 182	feature = 879	correl = 0.0775143	descr = N_Gram_TTAG
cnt = 183	feature = 16	correl = -0.0739791	descr = Position_Specific_Bin_Base_5_Base_C
cnt = 184	feature = 578	correl = -0.0460055	descr = N_Gram_GCCA
cnt = 185	feature = 307	correl = 0.0909909	descr = N_Gram_ATTCT
cnt = 186	feature = 672	correl = -0.112457	descr = N_Gram_GGTGG
cnt = 187	feature = 478	correl = 0.0502916	descr = N_Gram_CTAG
cnt = 188	feature = 687	correl = -0.0880168	descr = N_Gram_GTCC
cnt = 189	feature = 530	correl = -0.0686799	descr = N_Gram_GACC
cnt = 190	feature = 901	correl = 0.0370863	descr = N_Gram_TTGC
cnt = 191	feature = 632	correl = -0.0608001	descr = N_Gram_GGCA
cnt = 192	feature = 64	correl = -0.162348	descr = Gibbs_of_Target_Sequence__Pos_2_Step_1
cnt = 193	feature = 857	correl = -0.0607168	descr = N_Gram_TGGGG
cnt = 194	feature = 392	correl = -0.0923478	descr = N_Gram_CCGA
cnt = 195	feature = 598	correl = -0.0925456	descr = N_Gram_GCGG
cnt = 196	feature = 70	correl = 0.0959342	descr = Gibbs_of_Target_Sequence__Pos_9_Step_1
cnt = 197	feature = 254	correl = 0.0276032	descr = N_Gram_AGT
cnt = 198	feature = 83	correl = 0.0456307	descr = PF_RNAi_Fold_3'Free_Count
cnt = 199	feature = 772	correl = 0.057144	descr = N_Gram_TATT
cnt = 200	feature = 749	correl = 0.0872808	descr = N_Gram_TAGA
cnt = 201	feature = 792	correl = 0.021833	descr = N_Gram_TCCT
cnt = 202	feature = 852	correl = -0.0635745	descr = N_Gram_TGGC
cnt = 203	feature = 284	correl = 0.0591216	descr = N_Gram_ATCT
cnt = 204	feature = 914	correl = 0.0384197	descr = N_Gram_TTTC
cnt = 205	feature = 452	correl = -0.0826267	descr = N_Gram_CGGG
cnt = 206	feature = 82	correl = 0.153355	descr = PF_RNAi_Fold_5'Free_Count
cnt = 207	feature = 593	correl = -0.0673645	descr = N_Gram_GCGC
cnt = 208	feature = 786	correl = -0.0521712	descr = N_Gram_TCCC
cnt = 209	feature = 66	correl = 0.0525732	descr = Gibbs_of_Target_Sequence__Pos_5_Step_1
cnt = 210	feature = 78	correl = 0.195875	descr = Gibbs_of_Target_Sequence__Pos_18_Step_1
cnt = 211	feature = 68	correl = 0.163568	descr = Gibbs_of_Target_Sequence__Pos_7_Step_1
cnt = 212	feature = 499	correl = -0.0238428	descr = N_Gram_CTGC
cnt = 213	feature = 821	correl = 0.0708567	descr = N_Gram_TCTT
cnt = 214	feature = 409	correl = -0.0942408	descr = N_Gram_CCTC
cnt = 215	feature = 825	correl = 0.0753879	descr = N_Gram_TGA
cnt = 216	feature = 703	correl = -0.10626	descr = N_Gram_GTGG
cnt = 217	feature = 384	correl = -0.102216	descr = N_Gram_CCCG
cnt = 218	feature = 336	correl = -0.05649	descr = N_Gram_CAG
cnt = 219	feature = 76	correl = 0.112769	descr = Gibbs_of_Target_Sequence__Pos_16_Step_1
cnt = 220	feature = 659	correl = -0.0630928	descr = N_Gram_GGGT
cnt = 221	feature = 71	correl = 0.116004	descr = Gibbs_of_Target_Sequence__Pos_10_Step_1
cnt = 222	feature = 669	correl = -0.0919511	descr = N_Gram_GGTG
cnt = 223	feature = 640	correl = -0.109521	descr = N_Gram_GGCG
cnt = 224	feature = 75	correl = 0.0956093	descr = Gibbs_of_Target_Sequence__Pos_15_Step_1
cnt = 225	feature = 404	correl = -0.0503061	descr = N_Gram_CCT
cnt = 226	feature = 432	correl = -0.0562981	descr = N_Gram_CGC
cnt = 227	feature = 662	correl = -0.0634051	descr = N_Gram_GGT
cnt = 228	feature = 910	correl = 0.0953429	descr = N_Gram_TTT
cnt = 229	feature = 631	correl = -0.163487	descr = N_Gram_GGC
cnt = 230	feature = 592	correl = -0.0988647	descr = N_Gram_GCG
cnt = 231	feature = 105	correl = 0.0738896	descr = Xue_Structure_Feature_A000
cnt = 232	feature = 81	correl = 0.227962	descr = PF_RNAi_Fold_Energy
num rows = 2188
num_elements = 509804
..*
optimization finished, #iter = 2395
nu = 0.356453
obj = -62.839571, rho = -0.576464
nSV = 1013, nBSV = 556
num rows = 243
num_elements = 56619
*
optimization finished, #iter = 246
nu = 0.359015
obj = -7.489858, rho = -0.582925
nSV = 142, nBSV = 40
..*
optimization finished, #iter = 2395
nu = 0.356453
obj = -62.839571, rho = -0.576464
nSV = 1013, nBSV = 556
CFS merit scores = 1.45094
CFS merit scores = 1.61677
CFS merit scores = 1.84661
CFS merit scores = 2.06697
CFS merit scores = 2.26706
CFS merit scores = 2.44974
CFS merit scores = 2.61782
CFS merit scores = 2.77591
CFS merit scores = 2.92354
CFS merit scores = 3.05881
CFS merit scores = 3.18581
CFS merit scores = 3.30673
CFS merit scores = 3.42222
CFS merit scores = 3.53217
CFS merit scores = 3.63725
CFS merit scores = 3.73841
CFS merit scores = 3.8351
CFS merit scores = 3.92563
CFS merit scores = 4.01191
CFS merit scores = 4.09424
CFS merit scores = 4.17028
CFS merit scores = 4.24097
CFS merit scores = 4.30827
CFS merit scores = 4.37357
CFS merit scores = 4.43614
CFS merit scores = 4.49546
CFS merit scores = 4.5523
CFS merit scores = 4.6071
CFS merit scores = 4.65864
CFS merit scores = 4.70805
CFS merit scores = 4.75545
CFS merit scores = 4.80083
CFS merit scores = 4.84451
CFS merit scores = 4.88628
CFS merit scores = 4.92441
CFS merit scores = 4.96059
CFS merit scores = 4.99462
CFS merit scores = 5.02791
CFS merit scores = 5.05929
CFS merit scores = 5.08997
CFS merit scores = 5.12038
CFS merit scores = 5.15026
CFS merit scores = 5.17922
CFS merit scores = 5.20531
CFS merit scores = 5.23032
CFS merit scores = 5.25316
CFS merit scores = 5.27574
CFS merit scores = 5.2979
CFS merit scores = 5.32004
CFS merit scores = 5.34245
CFS merit scores = 5.36272
CFS merit scores = 5.3813
CFS merit scores = 5.40015
CFS merit scores = 5.41869
CFS merit scores = 5.43712
CFS merit scores = 5.45458
CFS merit scores = 5.47169
CFS merit scores = 5.48799
CFS merit scores = 5.50416
CFS merit scores = 5.5192
CFS merit scores = 5.53311
CFS merit scores = 5.54673
CFS merit scores = 5.56018
CFS merit scores = 5.57326
CFS merit scores = 5.58631
CFS merit scores = 5.59672
CFS merit scores = 5.60726
CFS merit scores = 5.61699
CFS merit scores = 5.62675
CFS merit scores = 5.6357
CFS merit scores = 5.64448
CFS merit scores = 5.65282
CFS merit scores = 5.66066
CFS merit scores = 5.66851
CFS merit scores = 5.67671
CFS merit scores = 5.68466
CFS merit scores = 5.69205
CFS merit scores = 5.69954
CFS merit scores = 5.70695
CFS merit scores = 5.71421
CFS merit scores = 5.7205
CFS merit scores = 5.72668
CFS merit scores = 5.73287
CFS merit scores = 5.73837
CFS merit scores = 5.74388
CFS merit scores = 5.7493
CFS merit scores = 5.75428
CFS merit scores = 5.75919
CFS merit scores = 5.7644
CFS merit scores = 5.76936
CFS merit scores = 5.77441
CFS merit scores = 5.77936
CFS merit scores = 5.78388
CFS merit scores = 5.78793
CFS merit scores = 5.79174
CFS merit scores = 5.79591
CFS merit scores = 5.79995
CFS merit scores = 5.80323
CFS merit scores = 5.80632
CFS merit scores = 5.80939
CFS merit scores = 5.8127
CFS merit scores = 5.81559
CFS merit scores = 5.81838
CFS merit scores = 5.82133
CFS merit scores = 5.82435
CFS merit scores = 5.82724
CFS merit scores = 5.82968
CFS merit scores = 5.83217
CFS merit scores = 5.83486
CFS merit scores = 5.83752
CFS merit scores = 5.83979
CFS merit scores = 5.84196
CFS merit scores = 5.84418
CFS merit scores = 5.84591
CFS merit scores = 5.84781
CFS merit scores = 5.84958
CFS merit scores = 5.85147
CFS merit scores = 5.85328
CFS merit scores = 5.85452
CFS merit scores = 5.85569
CFS merit scores = 5.85695
CFS merit scores = 5.85796
CFS merit scores = 5.85919
CFS merit scores = 5.86035
CFS merit scores = 5.86167
CFS merit scores = 5.86289
CFS merit scores = 5.86384
CFS merit scores = 5.86464
CFS merit scores = 5.86521
CFS merit scores = 5.86575
CFS merit scores = 5.86587
CFS merit scores = 5.86615
CFS merit scores = 5.86652
CFS merit scores = 5.86692
CFS merit scores = 5.86753
CFS merit scores = 5.86755
CFS merit scores = 5.86767
CFS merit scores = 5.86688
CFS merit scores = 5.86601
CFS merit scores = 5.86504
CFS merit scores = 5.86412
CFS merit scores = 5.86237
CFS merit scores = 5.86054
CFS merit scores = 5.85813
CFS merit scores = 5.85545
CFS merit scores = 5.85278
CFS merit scores = 5.85012
CFS merit scores = 5.84709
CFS merit scores = 5.84426
CFS merit scores = 5.84125
CFS merit scores = 5.83795
CFS merit scores = 5.83456
CFS merit scores = 5.83094
CFS merit scores = 5.82721
CFS merit scores = 5.82326
CFS merit scores = 5.8188
CFS merit scores = 5.81438
CFS merit scores = 5.80931
CFS merit scores = 5.80418
CFS merit scores = 5.7989
CFS merit scores = 5.79349
CFS merit scores = 5.7876
CFS merit scores = 5.78138
CFS merit scores = 5.77547
CFS merit scores = 5.7696
CFS merit scores = 5.76378
CFS merit scores = 5.75778
CFS merit scores = 5.75154
CFS merit scores = 5.74525
CFS merit scores = 5.73905
CFS merit scores = 5.73265
CFS merit scores = 5.72581
CFS merit scores = 5.71929
CFS merit scores = 5.71284
CFS merit scores = 5.70641
CFS merit scores = 5.69978
CFS merit scores = 5.69337
CFS merit scores = 5.68621
CFS merit scores = 5.67892
CFS merit scores = 5.67166
CFS merit scores = 5.66424
CFS merit scores = 5.65643
CFS merit scores = 5.64867
CFS merit scores = 5.64115
CFS merit scores = 5.63331
CFS merit scores = 5.62521
CFS merit scores = 5.61673
CFS merit scores = 5.60835
CFS merit scores = 5.6001
CFS merit scores = 5.592
CFS merit scores = 5.58383
CFS merit scores = 5.57504
CFS merit scores = 5.56591
CFS merit scores = 5.55626
CFS merit scores = 5.54675
CFS merit scores = 5.53743
CFS merit scores = 5.52786
CFS merit scores = 5.51819
CFS merit scores = 5.50826
CFS merit scores = 5.49704
CFS merit scores = 5.48607
CFS merit scores = 5.47529
CFS merit scores = 5.46324
CFS merit scores = 5.45114
CFS merit scores = 5.43835
CFS merit scores = 5.42437
CFS merit scores = 5.40652
CFS merit scores = 5.38831
CFS merit scores = 5.36777
CFS merit scores = 5.34519
CFS merit scores = 5.3225
CFS merit scores = 5.29902
CFS merit scores = 5.2691
CFS merit scores = 5.21578
cnt = 1	feature = 76	correl = 0.450938	descr = Gibbs_of_Target_Sequence__Pos_19_Step_1
cnt = 2	feature = 2	correl = -0.137997	descr = Position_Specific_Bin_Base_0_Base_G
cnt = 3	feature = 228	correl = 0.0623367	descr = N_Gram_ACTGA
cnt = 4	feature = 646	correl = -0.0658381	descr = N_Gram_GGTGC
cnt = 5	feature = 28	correl = -0.0499986	descr = Position_Specific_Bin_Base_11_Base_A
cnt = 6	feature = 308	correl = -0.0273231	descr = N_Gram_CAAAA
cnt = 7	feature = 721	correl = -0.0362622	descr = N_Gram_TACGT
cnt = 8	feature = 277	correl = -0.0218767	descr = N_Gram_ATCCC
cnt = 9	feature = 449	correl = 0.0707703	descr = N_Gram_CGTGA
cnt = 10	feature = 220	correl = -0.0486584	descr = N_Gram_ACGGG
cnt = 11	feature = 766	correl = -0.0216382	descr = N_Gram_TCCGA
cnt = 12	feature = 708	correl = 0.0261363	descr = N_Gram_TAAGC
cnt = 13	feature = 852	correl = -0.0327427	descr = N_Gram_TTAAT
cnt = 14	feature = 667	correl = 0.0472921	descr = N_Gram_GTCGC
cnt = 15	feature = 515	correl = 0.0574578	descr = N_Gram_GACTA
cnt = 16	feature = 773	correl = 0.0231513	descr = N_Gram_TCGAG
cnt = 17	feature = 705	correl = 0.0252696	descr = N_Gram_TAACT
cnt = 18	feature = 749	correl = 0.0245014	descr = N_Gram_TATTG
cnt = 19	feature = 703	correl = 0.0252813	descr = N_Gram_TAAAG
cnt = 20	feature = 696	correl = 0.022864	descr = N_Gram_GTTTC
cnt = 21	feature = 786	correl = 0.0445304	descr = N_Gram_TCTAC
cnt = 22	feature = 640	correl = 0.0382001	descr = N_Gram_GGTAC
cnt = 23	feature = 718	correl = 0.0262447	descr = N_Gram_TACCG
cnt = 24	feature = 755	correl = -0.0530254	descr = N_Gram_TCACG
cnt = 25	feature = 753	correl = 0.0305522	descr = N_Gram_TCAAC
cnt = 26	feature = 834	correl = -0.0512731	descr = N_Gram_TGGGA
cnt = 27	feature = 297	correl = 0.0461047	descr = N_Gram_ATTCG
cnt = 28	feature = 519	correl = -0.0291547	descr = N_Gram_GAGAT
cnt = 29	feature = 314	correl = -0.0330173	descr = N_Gram_CAATT
cnt = 30	feature = 572	correl = -0.0903286	descr = N_Gram_GCGCG
cnt = 31	feature = 634	correl = -0.0639388	descr = N_Gram_GGGGT
cnt = 32	feature = 768	correl = 0.0681631	descr = N_Gram_TCCTA
cnt = 33	feature = 278	correl = 0.0352818	descr = N_Gram_ATCCG
cnt = 34	feature = 452	correl = -0.0725966	descr = N_Gram_CGTTC
cnt = 35	feature = 765	correl = -0.0240237	descr = N_Gram_TCCCG
cnt = 36	feature = 879	correl = 0.0344463	descr = N_Gram_TTGCA
cnt = 37	feature = 258	correl = -0.0226238	descr = N_Gram_AGTAG
cnt = 38	feature = 214	correl = -0.038975	descr = N_Gram_ACGA
cnt = 39	feature = 632	correl = -0.0498211	descr = N_Gram_GGGGA
cnt = 40	feature = 251	correl = -0.0221605	descr = N_Gram_AGGCC
cnt = 41	feature = 723	correl = 0.0524649	descr = N_Gram_TACTA
cnt = 42	feature = 358	correl = -0.0429017	descr = N_Gram_CCATA
cnt = 43	feature = 808	correl = 0.0238659	descr = N_Gram_TGAGT
cnt = 44	feature = 792	correl = 0.0388201	descr = N_Gram_TCTCT
cnt = 45	feature = 578	correl = -0.0400858	descr = N_Gram_GCGGT
cnt = 46	feature = 857	correl = 0.0616052	descr = N_Gram_TTAGA
cnt = 47	feature = 46	correl = 0.0519117	descr = Position_Specific_Bin_Base_17_Base_T
cnt = 48	feature = 535	correl = -0.0452482	descr = N_Gram_GATGT
cnt = 49	feature = 501	correl = -0.0358564	descr = N_Gram_GAAGC
cnt = 50	feature = 876	correl = 0.0567331	descr = N_Gram_TTGAA
cnt = 51	feature = 432	correl = -0.0709036	descr = N_Gram_CGGCC
cnt = 52	feature = 740	correl = 0.0364679	descr = N_Gram_TATAG
cnt = 53	feature = 743	correl = 0.0345485	descr = N_Gram_TATCG
cnt = 54	feature = 365	correl = -0.0413641	descr = N_Gram_CCCCA
cnt = 55	feature = 286	correl = 0.0307469	descr = N_Gram_ATGAG
cnt = 56	feature = 620	correl = -0.0601871	descr = N_Gram_GGCTG
cnt = 57	feature = 384	correl = -0.0237343	descr = N_Gram_CCGCT
cnt = 58	feature = 6	correl = 0.0451797	descr = Position_Specific_Bin_Base_2_Base_C
cnt = 59	feature = 732	correl = 0.0626948	descr = N_Gram_TAGCA
cnt = 60	feature = 40	correl = 0.0738764	descr = Position_Specific_Bin_Base_16_Base_A
cnt = 61	feature = 367	correl = -0.040755	descr = N_Gram_CCCCT
cnt = 62	feature = 880	correl = 0.0286628	descr = N_Gram_TTGCC
cnt = 63	feature = 553	correl = 0.0359613	descr = N_Gram_GCATT
cnt = 64	feature = 15	correl = -0.0270439	descr = Position_Specific_Bin_Base_6_Base_C
cnt = 65	feature = 664	correl = -0.0483411	descr = N_Gram_GTCCG
cnt = 66	feature = 798	correl = 0.0232808	descr = N_Gram_TCTTG
cnt = 67	feature = 560	correl = -0.0949899	descr = N_Gram_GCCCG
cnt = 68	feature = 671	correl = -0.0267708	descr = N_Gram_GTCTG
cnt = 69	feature = 788	correl = 0.0303404	descr = N_Gram_TCTAT
cnt = 70	feature = 231	correl = 0.0272791	descr = N_Gram_ACTTC
cnt = 71	feature = 21	correl = 0.0738078	descr = Position_Specific_Bin_Base_8_Base_T
cnt = 72	feature = 316	correl = 0.0359959	descr = N_Gram_CACAG
cnt = 73	feature = 288	correl = 0.022028	descr = N_Gram_ATGCT
cnt = 74	feature = 31	correl = -0.0264337	descr = Position_Specific_Bin_Base_12_Base_C
cnt = 75	feature = 502	correl = 0.0329927	descr = N_Gram_GAAGG
cnt = 76	feature = 366	correl = -0.0773879	descr = N_Gram_CCCCG
cnt = 77	feature = 665	correl = -0.0514814	descr = N_Gram_GTCCT
cnt = 78	feature = 899	correl = 0.0589993	descr = N_Gram_TTTGT
cnt = 79	feature = 658	correl = 0.0276513	descr = N_Gram_GTATT
cnt = 80	feature = 356	correl = -0.0870526	descr = N_Gram_CCAGC
cnt = 81	feature = 4	correl = -0.0736756	descr = Position_Specific_Bin_Base_1_Base_G
cnt = 82	feature = 310	correl = 0.0768919	descr = N_Gram_CAACA
cnt = 83	feature = 303	correl = 0.0449235	descr = N_Gram_ATTGT
cnt = 84	feature = 525	correl = -0.0292709	descr = N_Gram_GAGGT
cnt = 85	feature = 627	correl = -0.0451483	descr = N_Gram_GGGCA
cnt = 86	feature = 704	correl = 0.0216735	descr = N_Gram_TAAAT
cnt = 87	feature = 812	correl = 0.0224263	descr = N_Gram_TGATT
cnt = 88	feature = 679	correl = -0.0498723	descr = N_Gram_GTGGA
cnt = 89	feature = 825	correl = -0.0270136	descr = N_Gram_TGCTC
cnt = 90	feature = 10	correl = -0.0925996	descr = Position_Specific_Bin_Base_3_Base_T
cnt = 91	feature = 56	correl = -0.178563	descr = Position_Specific_Bin_Base_20_Base_G
cnt = 92	feature = 592	correl = -0.070775	descr = N_Gram_GCTTT
cnt = 93	feature = 461	correl = 0.0380315	descr = N_Gram_CTAGA
cnt = 94	feature = 613	correl = -0.0260016	descr = N_Gram_GGCCG
cnt = 95	feature = 680	correl = -0.0550143	descr = N_Gram_GTGGC
cnt = 96	feature = 23	correl = 0.0391819	descr = Position_Specific_Bin_Base_9_Base_T
cnt = 97	feature = 674	correl = 0.0371997	descr = N_Gram_GTGAG
cnt = 98	feature = 47	correl = 0.0369171	descr = Position_Specific_Bin_Base_18_Base_A
cnt = 99	feature = 660	correl = -0.0231317	descr = N_Gram_GTCAC
cnt = 100	feature = 14	correl = 0.0619095	descr = Position_Specific_Bin_Base_5_Base_T
cnt = 101	feature = 33	correl = -0.0216303	descr = Position_Specific_Bin_Base_13_Base_G
cnt = 102	feature = 462	correl = 0.0679877	descr = N_Gram_CTAGC
cnt = 103	feature = 17	correl = -0.128655	descr = Position_Specific_Bin_Base_7_Base_C
cnt = 104	feature = 676	correl = -0.0284707	descr = N_Gram_GTGCC
cnt = 105	feature = 334	correl = -0.079993	descr = N_Gram_CAGGG
cnt = 106	feature = 478	correl = -0.04527	descr = N_Gram_CTGCC
cnt = 107	feature = 294	correl = 0.0312804	descr = N_Gram_ATTAG
cnt = 108	feature = 687	correl = -0.0296454	descr = N_Gram_GTTA
cnt = 109	feature = 654	correl = 0.0381043	descr = N_Gram_GTAAG
cnt = 110	feature = 260	correl = 0.0970388	descr = N_Gram_AGTCG
cnt = 111	feature = 659	correl = 0.0287936	descr = N_Gram_GTCAA
cnt = 112	feature = 11	correl = 0.0856056	descr = Position_Specific_Bin_Base_4_Base_A
cnt = 113	feature = 35	correl = -0.0271304	descr = Position_Specific_Bin_Base_14_Base_C
cnt = 114	feature = 81	correl = -0.175953	descr = Fold_of_RNAi_Sequence_Pos_0
cnt = 115	feature = 681	correl = -0.0674689	descr = N_Gram_GTGGG
cnt = 116	feature = 229	correl = -0.0360249	descr = N_Gram_ACTGC
cnt = 117	feature = 677	correl = -0.0329052	descr = N_Gram_GTGCG
cnt = 118	feature = 232	correl = 0.035273	descr = N_Gram_AGAAT
cnt = 119	feature = 531	correl = 0.0665676	descr = N_Gram_GATAT
cnt = 120	feature = 624	correl = -0.0677176	descr = N_Gram_GGGAA
cnt = 121	feature = 645	correl = -0.0319899	descr = N_Gram_GGTGA
cnt = 122	feature = 43	correl = 0.0229297	descr = Position_Specific_Bin_Base_16_Base_T
cnt = 123	feature = 716	correl = 0.0382601	descr = N_Gram_TACAT
cnt = 124	feature = 815	correl = 0.0289929	descr = N_Gram_TGCAT
cnt = 125	feature = 9	correl = 0.0721052	descr = Position_Specific_Bin_Base_3_Base_G
cnt = 126	feature = 1	correl = 0.108712	descr = Position_Specific_Bin_Base_0_Base_C
cnt = 127	feature = 583	correl = -0.0236276	descr = N_Gram_GCTCA
cnt = 128	feature = 717	correl = 0.0325477	descr = N_Gram_TACC
cnt = 129	feature = 799	correl = 0.0467952	descr = N_Gram_TCTTT
cnt = 130	feature = 233	correl = 0.0508068	descr = N_Gram_AGACA
cnt = 131	feature = 625	correl = -0.070203	descr = N_Gram_GGGAG
cnt = 132	feature = 767	correl = 0.0218517	descr = N_Gram_TCCGT
cnt = 133	feature = 406	correl = -0.0681621	descr = N_Gram_CGAAG
cnt = 134	feature = 52	correl = -0.113771	descr = Position_Specific_Bin_Base_19_Base_G
cnt = 135	feature = 436	correl = -0.065111	descr = N_Gram_CGGGC
cnt = 136	feature = 8	correl = -0.126216	descr = Position_Specific_Bin_Base_2_Base_T
cnt = 137	feature = 483	correl = 0.0402565	descr = N_Gram_CTGTT
cnt = 138	feature = 770	correl = -0.0327785	descr = N_Gram_TCCTG
cnt = 139	feature = 663	correl = -0.0529097	descr = N_Gram_GTCCC
cnt = 140	feature = 653	correl = 0.0437153	descr = N_Gram_GTAAA
cnt = 141	feature = 396	correl = -0.0701382	descr = N_Gram_CCTCT
cnt = 142	feature = 612	correl = -0.106905	descr = N_Gram_GGCCC
cnt = 143	feature = 256	correl = -0.024361	descr = N_Gram_AGGTG
cnt = 144	feature = 29	correl = -0.0485509	descr = Position_Specific_Bin_Base_11_Base_G
cnt = 145	feature = 579	correl = -0.0781752	descr = N_Gram_GCGT
cnt = 146	feature = 206	correl = -0.0350097	descr = N_Gram_ACCA
cnt = 147	feature = 536	correl = 0.0261485	descr = N_Gram_GATT
cnt = 148	feature = 597	correl = -0.0354175	descr = N_Gram_GGAAG
cnt = 149	feature = 565	correl = -0.0439732	descr = N_Gram_GCCT
cnt = 150	feature = 657	correl = 0.026593	descr = N_Gram_GTAT
cnt = 151	feature = 336	correl = -0.02747	descr = N_Gram_CATA
cnt = 152	feature = 794	correl = 0.0907502	descr = N_Gram_TCTGC
cnt = 153	feature = 603	correl = -0.0638674	descr = N_Gram_GGAGG
cnt = 154	feature = 16	correl = 0.0870943	descr = Position_Specific_Bin_Base_7_Base_A
cnt = 155	feature = 865	correl = 0.0255919	descr = N_Gram_TTCCT
cnt = 156	feature = 83	correl = -0.116579	descr = Fold_of_RNAi_Sequence_Pos_2
cnt = 157	feature = 759	correl = 0.0215083	descr = N_Gram_TCCA
cnt = 158	feature = 490	correl = 0.03577	descr = N_Gram_CTTGC
cnt = 159	feature = 666	correl = 0.0307729	descr = N_Gram_GTCG
cnt = 160	feature = 41	correl = -0.0344943	descr = Position_Specific_Bin_Base_16_Base_C
cnt = 161	feature = 526	correl = 0.0226334	descr = N_Gram_GAGT
cnt = 162	feature = 706	correl = 0.0618041	descr = N_Gram_TAAG
cnt = 163	feature = 59	correl = 0.0784524	descr = Gibbs_of_Target_Sequence__Pos_0_Step_1
cnt = 164	feature = 404	correl = -0.0638268	descr = N_Gram_CGAA
cnt = 165	feature = 838	correl = 0.0482438	descr = N_Gram_TGTA
cnt = 166	feature = 77	correl = 0.432143	descr = Gibbs_of_Target_Sequence__Pos_20_Step_1
cnt = 167	feature = 813	correl = 0.0509538	descr = N_Gram_TGCA
cnt = 168	feature = 789	correl = 0.0557312	descr = N_Gram_TCTC
cnt = 169	feature = 643	correl = -0.0777598	descr = N_Gram_GGTCC
cnt = 170	feature = 299	correl = 0.0545221	descr = N_Gram_ATTG
cnt = 171	feature = 802	correl = 0.0434073	descr = N_Gram_TGAA
cnt = 172	feature = 809	correl = 0.0315951	descr = N_Gram_TGAT
cnt = 173	feature = 275	correl = 0.043981	descr = N_Gram_ATCC
cnt = 174	feature = 80	correl = 0.0336633	descr = PF_RNAi_Fold_3'Free_Count
cnt = 175	feature = 482	correl = 0.0291935	descr = N_Gram_CTGT
cnt = 176	feature = 293	correl = 0.0633875	descr = N_Gram_ATTA
cnt = 177	feature = 806	correl = 0.0307746	descr = N_Gram_TGAG
cnt = 178	feature = 82	correl = -0.178464	descr = Fold_of_RNAi_Sequence_Pos_1
cnt = 179	feature = 530	correl = 0.0346179	descr = N_Gram_GATA
cnt = 180	feature = 595	correl = -0.030638	descr = N_Gram_GGAA
cnt = 181	feature = 772	correl = 0.0340438	descr = N_Gram_TCG
cnt = 182	feature = 66	correl = 0.0779394	descr = Gibbs_of_Target_Sequence__Pos_8_Step_1
cnt = 183	feature = 489	correl = 0.0446923	descr = N_Gram_CTTG
cnt = 184	feature = 675	correl = -0.0387612	descr = N_Gram_GTGC
cnt = 185	feature = 856	correl = 0.0495059	descr = N_Gram_TTAG
cnt = 186	feature = 430	correl = -0.112306	descr = N_Gram_CGGC
cnt = 187	feature = 631	correl = -0.101467	descr = N_Gram_GGGG
cnt = 188	feature = 70	correl = 0.119637	descr = Gibbs_of_Target_Sequence__Pos_13_Step_1
cnt = 189	feature = 884	correl = 0.0791701	descr = N_Gram_TTGT
cnt = 190	feature = 864	correl = 0.0311897	descr = N_Gram_TTCC
cnt = 191	feature = 672	correl = 0.0382495	descr = N_Gram_GTGA
cnt = 192	feature = 273	correl = 0.0612591	descr = N_Gram_ATC
cnt = 193	feature = 392	correl = -0.0861333	descr = N_Gram_CCTC
cnt = 194	feature = 64	correl = 0.094957	descr = Gibbs_of_Target_Sequence__Pos_6_Step_1
cnt = 195	feature = 641	correl = -0.0292806	descr = N_Gram_GGTC
cnt = 196	feature = 403	correl = -0.0763047	descr = N_Gram_CGA
cnt = 197	feature = 60	correl = -0.0494378	descr = Gibbs_of_Target_Sequence__Pos_1_Step_1
cnt = 198	feature = 610	correl = -0.117565	descr = N_Gram_GGCC
cnt = 199	feature = 752	correl = 0.0248642	descr = N_Gram_TCA
cnt = 200	feature = 499	correl = -0.0243254	descr = N_Gram_GAAG
cnt = 201	feature = 796	correl = 0.0659382	descr = N_Gram_TCTT
cnt = 202	feature = 701	correl = 0.0505537	descr = N_Gram_TAAA
cnt = 203	feature = 348	correl = -0.0676288	descr = N_Gram_CCA
cnt = 204	feature = 105	correl = -0.100756	descr = Xue_Structure_Feature_C110
cnt = 205	feature = 662	correl = -0.0863963	descr = N_Gram_GTCC
cnt = 206	feature = 837	correl = 0.0839728	descr = N_Gram_TGT
cnt = 207	feature = 751	correl = 0.0404066	descr = N_Gram_TC
cnt = 208	feature = 554	correl = -0.119762	descr = N_Gram_GCC
cnt = 209	feature = 593	correl = -0.111876	descr = N_Gram_GG
cnt = 210	feature = 292	correl = 0.118434	descr = N_Gram_ATT
cnt = 211	feature = 539	correl = -0.104996	descr = N_Gram_GC
cnt = 212	feature = 264	correl = 0.114081	descr = N_Gram_AT
cnt = 213	feature = 78	correl = 0.214226	descr = PF_RNAi_Fold_Energy
cnt = 214	feature = 58	correl = 0.271228	descr = Gibbs_of_Target_Sequence_
num rows = 2188
num_elements = 470420
..*
optimization finished, #iter = 2292
nu = 0.380544
obj = -67.906113, rho = -0.626500
nSV = 1033, nBSV = 644
num rows = 243
num_elements = 52245
*
optimization finished, #iter = 211
nu = 0.357259
obj = -8.036907, rho = -0.626034
nSV = 135, nBSV = 50
..*
optimization finished, #iter = 2292
nu = 0.380544
obj = -67.906113, rho = -0.626500
nSV = 1033, nBSV = 644
CFS merit scores = 1.44541
CFS merit scores = 1.61707
CFS merit scores = 1.85383
CFS merit scores = 2.07923
CFS merit scores = 2.28362
CFS merit scores = 2.46869
CFS merit scores = 2.63592
CFS merit scores = 2.79296
CFS merit scores = 2.93886
CFS merit scores = 3.07669
CFS merit scores = 3.20559
CFS merit scores = 3.3277
CFS merit scores = 3.44284
CFS merit scores = 3.55282
CFS merit scores = 3.65703
CFS merit scores = 3.7555
CFS merit scores = 3.85062
CFS merit scores = 3.94014
CFS merit scores = 4.02411
CFS merit scores = 4.10426
CFS merit scores = 4.18027
CFS merit scores = 4.25166
CFS merit scores = 4.32031
CFS merit scores = 4.3875
CFS merit scores = 4.45105
CFS merit scores = 4.51102
CFS merit scores = 4.56865
CFS merit scores = 4.62522
CFS merit scores = 4.68026
CFS merit scores = 4.73283
CFS merit scores = 4.78413
CFS merit scores = 4.82712
CFS merit scores = 4.86912
CFS merit scores = 4.90914
CFS merit scores = 4.94826
CFS merit scores = 4.986
CFS merit scores = 5.02248
CFS merit scores = 5.05771
CFS merit scores = 5.0919
CFS merit scores = 5.12458
CFS merit scores = 5.15689
CFS merit scores = 5.1873
CFS merit scores = 5.21741
CFS merit scores = 5.24686
CFS merit scores = 5.27324
CFS merit scores = 5.29906
CFS merit scores = 5.32345
CFS merit scores = 5.3473
CFS merit scores = 5.36899
CFS merit scores = 5.38862
CFS merit scores = 5.40824
CFS merit scores = 5.42753
CFS merit scores = 5.44611
CFS merit scores = 5.46303
CFS merit scores = 5.47965
CFS merit scores = 5.49572
CFS merit scores = 5.51115
CFS merit scores = 5.52594
CFS merit scores = 5.54053
CFS merit scores = 5.55522
CFS merit scores = 5.5693
CFS merit scores = 5.58324
CFS merit scores = 5.5971
CFS merit scores = 5.61095
CFS merit scores = 5.62358
CFS merit scores = 5.63634
CFS merit scores = 5.64826
CFS merit scores = 5.6597
CFS merit scores = 5.67092
CFS merit scores = 5.68157
CFS merit scores = 5.69159
CFS merit scores = 5.7013
CFS merit scores = 5.71116
CFS merit scores = 5.72005
CFS merit scores = 5.72914
CFS merit scores = 5.73783
CFS merit scores = 5.74652
CFS merit scores = 5.75507
CFS merit scores = 5.76263
CFS merit scores = 5.77026
CFS merit scores = 5.77795
CFS merit scores = 5.78549
CFS merit scores = 5.79269
CFS merit scores = 5.79974
CFS merit scores = 5.80651
CFS merit scores = 5.81259
CFS merit scores = 5.81865
CFS merit scores = 5.8249
CFS merit scores = 5.83
CFS merit scores = 5.83529
CFS merit scores = 5.83985
CFS merit scores = 5.84441
CFS merit scores = 5.8491
CFS merit scores = 5.85387
CFS merit scores = 5.85883
CFS merit scores = 5.86348
CFS merit scores = 5.86784
CFS merit scores = 5.87215
CFS merit scores = 5.87641
CFS merit scores = 5.88066
CFS merit scores = 5.88467
CFS merit scores = 5.88898
CFS merit scores = 5.89278
CFS merit scores = 5.8961
CFS merit scores = 5.89942
CFS merit scores = 5.90262
CFS merit scores = 5.90574
CFS merit scores = 5.90876
CFS merit scores = 5.91176
CFS merit scores = 5.915
CFS merit scores = 5.91832
CFS merit scores = 5.92139
CFS merit scores = 5.92421
CFS merit scores = 5.92725
CFS merit scores = 5.9299
CFS merit scores = 5.93201
CFS merit scores = 5.93348
CFS merit scores = 5.93503
CFS merit scores = 5.93659
CFS merit scores = 5.93817
CFS merit scores = 5.93983
CFS merit scores = 5.94102
CFS merit scores = 5.94179
CFS merit scores = 5.94258
CFS merit scores = 5.9433
CFS merit scores = 5.94362
CFS merit scores = 5.94371
CFS merit scores = 5.94373
CFS merit scores = 5.94378
CFS merit scores = 5.94371
CFS merit scores = 5.9432
CFS merit scores = 5.94233
CFS merit scores = 5.94149
CFS merit scores = 5.94062
CFS merit scores = 5.93989
CFS merit scores = 5.93905
CFS merit scores = 5.93826
CFS merit scores = 5.93746
CFS merit scores = 5.93643
CFS merit scores = 5.9349
CFS merit scores = 5.93368
CFS merit scores = 5.93249
CFS merit scores = 5.93115
CFS merit scores = 5.9299
CFS merit scores = 5.9289
CFS merit scores = 5.92786
CFS merit scores = 5.92631
CFS merit scores = 5.92473
CFS merit scores = 5.92262
CFS merit scores = 5.92054
CFS merit scores = 5.91831
CFS merit scores = 5.916
CFS merit scores = 5.91367
CFS merit scores = 5.91152
CFS merit scores = 5.90949
CFS merit scores = 5.90738
CFS merit scores = 5.90495
CFS merit scores = 5.90227
CFS merit scores = 5.89984
CFS merit scores = 5.89711
CFS merit scores = 5.89414
CFS merit scores = 5.89085
CFS merit scores = 5.88752
CFS merit scores = 5.88409
CFS merit scores = 5.88057
CFS merit scores = 5.87676
CFS merit scores = 5.87251
CFS merit scores = 5.86846
CFS merit scores = 5.86424
CFS merit scores = 5.85923
CFS merit scores = 5.85438
CFS merit scores = 5.84967
CFS merit scores = 5.84458
CFS merit scores = 5.83964
CFS merit scores = 5.83477
CFS merit scores = 5.82976
CFS merit scores = 5.82444
CFS merit scores = 5.8194
CFS merit scores = 5.81446
CFS merit scores = 5.80916
CFS merit scores = 5.80301
CFS merit scores = 5.79659
CFS merit scores = 5.79034
CFS merit scores = 5.78397
CFS merit scores = 5.77739
CFS merit scores = 5.77106
CFS merit scores = 5.76501
CFS merit scores = 5.75884
CFS merit scores = 5.75269
CFS merit scores = 5.74668
CFS merit scores = 5.74076
CFS merit scores = 5.73494
CFS merit scores = 5.72873
CFS merit scores = 5.72267
CFS merit scores = 5.71682
CFS merit scores = 5.71064
CFS merit scores = 5.7043
CFS merit scores = 5.69744
CFS merit scores = 5.69045
CFS merit scores = 5.68353
CFS merit scores = 5.67622
CFS merit scores = 5.66899
CFS merit scores = 5.66152
CFS merit scores = 5.6542
CFS merit scores = 5.64697
CFS merit scores = 5.63919
CFS merit scores = 5.63132
CFS merit scores = 5.62342
CFS merit scores = 5.61567
CFS merit scores = 5.60787
CFS merit scores = 5.60029
CFS merit scores = 5.59279
CFS merit scores = 5.58513
CFS merit scores = 5.57734
CFS merit scores = 5.56969
CFS merit scores = 5.56223
CFS merit scores = 5.5549
CFS merit scores = 5.54737
CFS merit scores = 5.53973
CFS merit scores = 5.53157
CFS merit scores = 5.52322
CFS merit scores = 5.51446
CFS merit scores = 5.50583
CFS merit scores = 5.49723
CFS merit scores = 5.48789
CFS merit scores = 5.47839
CFS merit scores = 5.4685
CFS merit scores = 5.45868
CFS merit scores = 5.44889
CFS merit scores = 5.43905
CFS merit scores = 5.42859
CFS merit scores = 5.41733
CFS merit scores = 5.406
CFS merit scores = 5.39316
CFS merit scores = 5.38046
CFS merit scores = 5.36576
CFS merit scores = 5.35108
CFS merit scores = 5.33517
CFS merit scores = 5.31921
CFS merit scores = 5.29879
CFS merit scores = 5.27795
cnt = 1	feature = 83	correl = 0.445412	descr = Gibbs_of_Target_Sequence__Pos_19_Step_1
cnt = 2	feature = 2	correl = -0.134318	descr = Position_Specific_Bin_Base_0_Base_G
cnt = 3	feature = 502	correl = -0.0730174	descr = N_Gram_CTGGC
cnt = 4	feature = 14	correl = -0.0832759	descr = Position_Specific_Bin_Base_4_Base_C
cnt = 5	feature = 848	correl = -0.034037	descr = N_Gram_TGCCG
cnt = 6	feature = 857	correl = 0.0299642	descr = N_Gram_TGGAC
cnt = 7	feature = 749	correl = -0.0288557	descr = N_Gram_TACG
cnt = 8	feature = 356	correl = 0.0256986	descr = N_Gram_CATAG
cnt = 9	feature = 687	correl = -0.0251885	descr = N_Gram_GTAAT
cnt = 10	feature = 765	correl = 0.0298168	descr = N_Gram_TAGTC
cnt = 11	feature = 808	correl = 0.0459006	descr = N_Gram_TCGCA
cnt = 12	feature = 228	correl = -0.0519931	descr = N_Gram_ACGGG
cnt = 13	feature = 327	correl = 0.0221769	descr = N_Gram_CAACG
cnt = 14	feature = 452	correl = -0.0470947	descr = N_Gram_CGGCA
cnt = 15	feature = 436	correl = -0.0308214	descr = N_Gram_CGATC
cnt = 16	feature = 308	correl = -0.021528	descr = N_Gram_ATTAA
cnt = 17	feature = 806	correl = 0.0300373	descr = N_Gram_TCGAG
cnt = 18	feature = 770	correl = 0.02339	descr = N_Gram_TATAC
cnt = 19	feature = 612	correl = -0.0279923	descr = N_Gram_GCTCA
cnt = 20	feature = 812	correl = 0.0409726	descr = N_Gram_TCGGA
cnt = 21	feature = 52	correl = -0.0598637	descr = Position_Specific_Bin_Base_17_Base_G
cnt = 22	feature = 461	correl = -0.0276819	descr = N_Gram_CGGTT
cnt = 23	feature = 704	correl = 0.0481177	descr = N_Gram_GTCTA
cnt = 24	feature = 539	correl = -0.0600909	descr = N_Gram_GACCG
cnt = 25	feature = 518	correl = -0.0389601	descr = N_Gram_CTTTA
cnt = 26	feature = 772	correl = 0.0326001	descr = N_Gram_TATAT
cnt = 27	feature = 697	correl = -0.0524763	descr = N_Gram_GTCCG
cnt = 28	feature = 430	correl = -0.025773	descr = N_Gram_CGACA
cnt = 29	feature = 316	correl = 0.0315011	descr = N_Gram_ATTGT
cnt = 30	feature = 766	correl = 0.0325944	descr = N_Gram_TAGTG
cnt = 31	feature = 752	correl = 0.0723271	descr = N_Gram_TACTA
cnt = 32	feature = 432	correl = -0.0414496	descr = N_Gram_CGACG
cnt = 33	feature = 530	correl = 0.0698073	descr = N_Gram_GAATA
cnt = 34	feature = 640	correl = -0.0616316	descr = N_Gram_GGCAA
cnt = 35	feature = 403	correl = -0.0265512	descr = N_Gram_CCGCG
cnt = 36	feature = 254	correl = -0.0361483	descr = N_Gram_AGCCC
cnt = 37	feature = 554	correl = -0.0256454	descr = N_Gram_GAGTA
cnt = 38	feature = 702	correl = 0.0614707	descr = N_Gram_GTCGT
cnt = 39	feature = 582	correl = -0.0247798	descr = N_Gram_GCCAC
cnt = 40	feature = 264	correl = -0.0251786	descr = N_Gram_AGGGA
cnt = 41	feature = 592	correl = 0.0218472	descr = N_Gram_GCCTA
cnt = 42	feature = 721	correl = 0.0353547	descr = N_Gram_GTTAC
cnt = 43	feature = 769	correl = 0.0568551	descr = N_Gram_TATAA
cnt = 44	feature = 240	correl = 0.0242662	descr = N_Gram_ACTTC
cnt = 45	feature = 696	correl = -0.059595	descr = N_Gram_GTCCC
cnt = 46	feature = 560	correl = -0.0412813	descr = N_Gram_GATGG
cnt = 47	feature = 35	correl = 0.0305708	descr = Position_Specific_Bin_Base_12_Base_A
cnt = 48	feature = 297	correl = 0.072704	descr = N_Gram_ATCTC
cnt = 49	feature = 659	correl = -0.0928826	descr = N_Gram_GGGCC
cnt = 50	feature = 4	correl = -0.0290785	descr = Position_Specific_Bin_Base_1_Base_C
cnt = 51	feature = 789	correl = -0.0437661	descr = N_Gram_TCACG
cnt = 52	feature = 482	correl = 0.0653408	descr = N_Gram_CTAGC
cnt = 53	feature = 597	correl = -0.0518267	descr = N_Gram_GCGCA
cnt = 54	feature = 535	correl = 0.0296377	descr = N_Gram_GACAT
cnt = 55	feature = 665	correl = -0.0569768	descr = N_Gram_GGGGT
cnt = 56	feature = 732	correl = 0.0498621	descr = N_Gram_TAAAC
cnt = 57	feature = 286	correl = 0.0357376	descr = N_Gram_ATCAA
cnt = 58	feature = 545	correl = 0.046208	descr = N_Gram_GACTG
cnt = 59	feature = 645	correl = -0.0253824	descr = N_Gram_GGCCG
cnt = 60	feature = 723	correl = 0.0375933	descr = N_Gram_GTTCG
cnt = 61	feature = 672	correl = 0.0395921	descr = N_Gram_GGTAA
cnt = 62	feature = 664	correl = -0.0781102	descr = N_Gram_GGGGC
cnt = 63	feature = 718	correl = 0.0284015	descr = N_Gram_GTGTA
cnt = 64	feature = 625	correl = -0.0312403	descr = N_Gram_GGAAA
cnt = 65	feature = 345	correl = -0.042937	descr = N_Gram_CAGAC
cnt = 66	feature = 43	correl = 0.0764144	descr = Position_Specific_Bin_Base_15_Base_A
cnt = 67	feature = 631	correl = -0.0275775	descr = N_Gram_GGACG
cnt = 68	feature = 334	correl = -0.0253653	descr = N_Gram_CACAT
cnt = 69	feature = 663	correl = -0.0460106	descr = N_Gram_GGGGA
cnt = 70	feature = 705	correl = 0.0255253	descr = N_Gram_GTCTC
cnt = 71	feature = 258	correl = 0.0227648	descr = N_Gram_AGCTA
cnt = 72	feature = 56	correl = 0.0342793	descr = Position_Specific_Bin_Base_18_Base_T
cnt = 73	feature = 904	correl = 0.0391527	descr = N_Gram_TTCTC
cnt = 74	feature = 603	correl = -0.0299975	descr = N_Gram_GCGGG
cnt = 75	feature = 446	correl = -0.0569674	descr = N_Gram_CGCGT
cnt = 76	feature = 233	correl = 0.069752	descr = N_Gram_ACTAC
cnt = 77	feature = 903	correl = 0.0574173	descr = N_Gram_TTCTA
cnt = 78	feature = 593	correl = -0.0546191	descr = N_Gram_GCCTC
cnt = 79	feature = 311	correl = 0.0401423	descr = N_Gram_ATTCG
cnt = 80	feature = 1	correl = 0.10639	descr = Position_Specific_Bin_Base_0_Base_C
cnt = 81	feature = 753	correl = 0.0355871	descr = N_Gram_TACTG
cnt = 82	feature = 16	correl = 0.0569384	descr = Position_Specific_Bin_Base_5_Base_T
cnt = 83	feature = 649	correl = -0.0653284	descr = N_Gram_GGCGT
cnt = 84	feature = 60	correl = 0.0675692	descr = Position_Specific_Bin_Base_19_Base_T
cnt = 85	feature = 11	correl = 0.0705931	descr = Position_Specific_Bin_Base_3_Base_G
cnt = 86	feature = 740	correl = -0.0224546	descr = N_Gram_TAATG
cnt = 87	feature = 553	correl = -0.02656	descr = N_Gram_GAGGT
cnt = 88	feature = 583	correl = -0.0614779	descr = N_Gram_GCCAG
cnt = 89	feature = 31	correl = -0.0413951	descr = Position_Specific_Bin_Base_11_Base_A
cnt = 90	feature = 716	correl = -0.0577597	descr = N_Gram_GTGGG
cnt = 91	feature = 915	correl = -0.0261694	descr = N_Gram_TTGGC
cnt = 92	feature = 799	correl = -0.0221485	descr = N_Gram_TCCCG
cnt = 93	feature = 788	correl = 0.0514998	descr = N_Gram_TCACC
cnt = 94	feature = 819	correl = 0.0499949	descr = N_Gram_TCTAC
cnt = 95	feature = 786	correl = 0.040975	descr = N_Gram_TCAAC
cnt = 96	feature = 917	correl = 0.0352431	descr = N_Gram_TTGGT
cnt = 97	feature = 934	correl = 0.0333976	descr = N_Gram_TTTTA
cnt = 98	feature = 677	correl = -0.0295549	descr = N_Gram_GGTGA
cnt = 99	feature = 927	correl = 0.0437377	descr = N_Gram_TTTCC
cnt = 100	feature = 798	correl = -0.0499878	descr = N_Gram_TCCCC
cnt = 101	feature = 41	correl = -0.153466	descr = Position_Specific_Bin_Base_14_Base_G
cnt = 102	feature = 292	correl = 0.0314177	descr = N_Gram_ATCCT
cnt = 103	feature = 739	correl = -0.0573986	descr = N_Gram_TAATC
cnt = 104	feature = 843	correl = 0.0429714	descr = N_Gram_TGCA
cnt = 105	feature = 64	correl = 0.115046	descr = Position_Specific_Bin_Base_20_Base_T
cnt = 106	feature = 251	correl = -0.0228779	descr = N_Gram_AGCAC
cnt = 107	feature = 314	correl = -0.0219584	descr = N_Gram_ATTGA
cnt = 108	feature = 610	correl = 0.022858	descr = N_Gram_GCTAT
cnt = 109	feature = 813	correl = -0.0333191	descr = N_Gram_TCGGC
cnt = 110	feature = 706	correl = 0.023864	descr = N_Gram_GTCTT
cnt = 111	feature = 738	correl = 0.057749	descr = N_Gram_TAAGG
cnt = 112	feature = 598	correl = -0.0891962	descr = N_Gram_GCGCG
cnt = 113	feature = 914	correl = 0.0477703	descr = N_Gram_TTGGA
cnt = 114	feature = 105	correl = -0.0226742	descr = Xue_Structure_Feature_A111
cnt = 115	feature = 792	correl = 0.0238637	descr = N_Gram_TCATA
cnt = 116	feature = 717	correl = -0.0239231	descr = N_Gram_GTGGT
cnt = 117	feature = 17	correl = -0.0411288	descr = Position_Specific_Bin_Base_6_Base_C
cnt = 118	feature = 270	correl = 0.0978037	descr = N_Gram_AGTCG
cnt = 119	feature = 900	correl = 0.0347613	descr = N_Gram_TTCGC
cnt = 120	feature = 394	correl = -0.0802951	descr = N_Gram_CCCTG
cnt = 121	feature = 501	correl = 0.0556723	descr = N_Gram_CTGGA
cnt = 122	feature = 10	correl = -0.128026	descr = Position_Specific_Bin_Base_2_Base_T
cnt = 123	feature = 634	correl = -0.0603391	descr = N_Gram_GGAGC
cnt = 124	feature = 29	correl = -0.0520621	descr = Position_Specific_Bin_Base_10_Base_G
cnt = 125	feature = 271	correl = 0.033487	descr = N_Gram_AGTCT
cnt = 126	feature = 367	correl = -0.0278045	descr = N_Gram_CCAA
cnt = 127	feature = 278	correl = 0.0240922	descr = N_Gram_ATAGA
cnt = 128	feature = 701	correl = -0.0257734	descr = N_Gram_GTCGG
cnt = 129	feature = 620	correl = 0.0228653	descr = N_Gram_GCTGT
cnt = 130	feature = 46	correl = 0.0796893	descr = Position_Specific_Bin_Base_16_Base_A
cnt = 131	feature = 21	correl = 0.063079	descr = Position_Specific_Bin_Base_7_Base_T
cnt = 132	feature = 256	correl = -0.0452271	descr = N_Gram_AGCGG
cnt = 133	feature = 293	correl = 0.0460203	descr = N_Gram_ATCG
cnt = 134	feature = 675	correl = -0.0716173	descr = N_Gram_GGTCC
cnt = 135	feature = 590	correl = -0.0346526	descr = N_Gram_GCCGA
cnt = 136	feature = 409	correl = 0.0774527	descr = N_Gram_CCTA
cnt = 137	feature = 489	correl = -0.0350947	descr = N_Gram_CTCAC
cnt = 138	feature = 40	correl = -0.0337954	descr = Position_Specific_Bin_Base_14_Base_C
cnt = 139	feature = 579	correl = 0.0345371	descr = N_Gram_GCATT
cnt = 140	feature = 6	correl = 0.0227163	descr = Position_Specific_Bin_Base_1_Base_T
cnt = 141	feature = 838	correl = 0.0299158	descr = N_Gram_TGAAT
cnt = 142	feature = 821	correl = 0.0338482	descr = N_Gram_TCTAT
cnt = 143	feature = 658	correl = -0.046249	descr = N_Gram_GGGCA
cnt = 144	feature = 423	correl = 0.0268605	descr = N_Gram_CCTTG
cnt = 145	feature = 643	correl = -0.0814625	descr = N_Gram_GGCCA
cnt = 146	feature = 837	correl = 0.0485925	descr = N_Gram_TGAAG
cnt = 147	feature = 58	correl = -0.127886	descr = Position_Specific_Bin_Base_19_Base_C
cnt = 148	feature = 23	correl = -0.0937995	descr = Position_Specific_Bin_Base_8_Base_C
cnt = 149	feature = 674	correl = 0.0296051	descr = N_Gram_GGTCA
cnt = 150	feature = 260	correl = 0.0261891	descr = N_Gram_AGGAA
cnt = 151	feature = 794	correl = 0.0293761	descr = N_Gram_TCCA
cnt = 152	feature = 773	correl = 0.0602763	descr = N_Gram_TATC
cnt = 153	feature = 802	correl = -0.0354371	descr = N_Gram_TCCTG
cnt = 154	feature = 229	correl = -0.0365522	descr = N_Gram_ACGT
cnt = 155	feature = 33	correl = -0.0478523	descr = Position_Specific_Bin_Base_11_Base_G
cnt = 156	feature = 925	correl = 0.0653805	descr = N_Gram_TTTAG
cnt = 157	feature = 916	correl = -0.0249317	descr = N_Gram_TTGGG
cnt = 158	feature = 358	correl = 0.0754686	descr = N_Gram_CATCT
cnt = 159	feature = 490	correl = -0.0416983	descr = N_Gram_CTCCC
cnt = 160	feature = 42	correl = 0.0758564	descr = Position_Specific_Bin_Base_14_Base_T
cnt = 161	feature = 632	correl = 0.0457683	descr = N_Gram_GGACT
cnt = 162	feature = 9	correl = 0.119112	descr = Position_Specific_Bin_Base_2_Base_G
cnt = 163	feature = 852	correl = 0.0263852	descr = N_Gram_TGCTA
cnt = 164	feature = 59	correl = -0.119212	descr = Position_Specific_Bin_Base_19_Base_G
cnt = 165	feature = 815	correl = 0.0441174	descr = N_Gram_TCGT
cnt = 166	feature = 641	correl = -0.0525538	descr = N_Gram_GGCAG
cnt = 167	feature = 28	correl = -0.0840068	descr = Position_Specific_Bin_Base_10_Base_C
cnt = 168	feature = 15	correl = -0.0752273	descr = Position_Specific_Bin_Base_5_Base_C
cnt = 169	feature = 536	correl = -0.0758617	descr = N_Gram_GACC
cnt = 170	feature = 348	correl = -0.032593	descr = N_Gram_CAGCA
cnt = 171	feature = 531	correl = 0.0398536	descr = N_Gram_GAATT
cnt = 172	feature = 865	correl = 0.0321869	descr = N_Gram_TGGTC
cnt = 173	feature = 671	correl = 0.0314753	descr = N_Gram_GGTA
cnt = 174	feature = 515	correl = -0.0225347	descr = N_Gram_CTTGG
cnt = 175	feature = 499	correl = -0.0326022	descr = N_Gram_CTGC
cnt = 176	feature = 47	correl = -0.0464534	descr = Position_Specific_Bin_Base_16_Base_C
cnt = 177	feature = 438	correl = -0.0355033	descr = N_Gram_CGCA
cnt = 178	feature = 759	correl = 0.067802	descr = N_Gram_TAGC
cnt = 179	feature = 478	correl = 0.0388374	descr = N_Gram_CTACA
cnt = 180	feature = 389	correl = -0.0999543	descr = N_Gram_CCCGA
cnt = 181	feature = 708	correl = 0.0352974	descr = N_Gram_GTGA
cnt = 182	feature = 679	correl = -0.107502	descr = N_Gram_GGTGG
cnt = 183	feature = 884	correl = 0.0590672	descr = N_Gram_TTAG
cnt = 184	feature = 206	correl = 0.073167	descr = N_Gram_ACAT
cnt = 185	feature = 616	correl = -0.0360442	descr = N_Gram_GCTG
cnt = 186	feature = 277	correl = 0.0459221	descr = N_Gram_ATAG
cnt = 187	feature = 384	correl = -0.09069	descr = N_Gram_CCCC
cnt = 188	feature = 751	correl = 0.0496689	descr = N_Gram_TACT
cnt = 189	feature = 336	correl = -0.0676452	descr = N_Gram_CACG
cnt = 190	feature = 703	correl = 0.0295497	descr = N_Gram_GTCT
cnt = 191	feature = 303	correl = -0.0476658	descr = N_Gram_ATGG
cnt = 192	feature = 412	correl = -0.0882423	descr = N_Gram_CCTC
cnt = 193	feature = 288	correl = 0.0528521	descr = N_Gram_ATCC
cnt = 194	feature = 680	correl = -0.0357018	descr = N_Gram_GGTT
cnt = 195	feature = 589	correl = -0.0317639	descr = N_Gram_GCCG
cnt = 196	feature = 310	correl = 0.0804628	descr = N_Gram_ATTC
cnt = 197	feature = 654	correl = -0.0850223	descr = N_Gram_GGGA
cnt = 198	feature = 68	correl = -0.154217	descr = Gibbs_of_Target_Sequence__Pos_2_Step_1
cnt = 199	feature = 525	correl = -0.0305174	descr = N_Gram_GAAG
cnt = 200	feature = 70	correl = 0.0559657	descr = Gibbs_of_Target_Sequence__Pos_5_Step_1
cnt = 201	feature = 768	correl = 0.0705929	descr = N_Gram_TATA
cnt = 202	feature = 66	correl = 0.0882252	descr = Gibbs_of_Target_Sequence__Pos_0_Step_1
cnt = 203	feature = 81	correl = 0.110592	descr = Gibbs_of_Target_Sequence__Pos_17_Step_1
cnt = 204	feature = 899	correl = 0.0311282	descr = N_Gram_TTCG
cnt = 205	feature = 856	correl = 0.0218742	descr = N_Gram_TGGA
cnt = 206	feature = 755	correl = 0.0542345	descr = N_Gram_TAGA
cnt = 207	feature = 646	correl = -0.11501	descr = N_Gram_GGCG
cnt = 208	feature = 743	correl = 0.0578635	descr = N_Gram_TACA
cnt = 209	feature = 392	correl = -0.0694441	descr = N_Gram_CCCT
cnt = 210	feature = 624	correl = -0.0317003	descr = N_Gram_GGAA
cnt = 211	feature = 462	correl = -0.0492925	descr = N_Gram_CGT
cnt = 212	feature = 210	correl = -0.0371794	descr = N_Gram_ACC
cnt = 213	feature = 77	correl = 0.13154	descr = Gibbs_of_Target_Sequence__Pos_13_Step_1
cnt = 214	feature = 483	correl = 0.0476722	descr = N_Gram_CTAT
cnt = 215	feature = 80	correl = 0.139503	descr = Gibbs_of_Target_Sequence__Pos_16_Step_1
cnt = 216	feature = 74	correl = 0.110939	descr = Gibbs_of_Target_Sequence__Pos_9_Step_1
cnt = 217	feature = 76	correl = 0.0481381	descr = Gibbs_of_Target_Sequence__Pos_11_Step_1
cnt = 218	feature = 834	correl = 0.06505	descr = N_Gram_TGA
cnt = 219	feature = 669	correl = -0.0935417	descr = N_Gram_GGGTG
cnt = 220	feature = 71	correl = 0.101006	descr = Gibbs_of_Target_Sequence__Pos_6_Step_1
cnt = 221	feature = 78	correl = 0.148402	descr = Gibbs_of_Target_Sequence__Pos_14_Step_1
cnt = 222	feature = 818	correl = 0.0748774	descr = N_Gram_TCTA
cnt = 223	feature = 662	correl = -0.0947679	descr = N_Gram_GGGG
cnt = 224	feature = 396	correl = -0.100816	descr = N_Gram_CCGA
cnt = 225	feature = 284	correl = 0.0678223	descr = N_Gram_ATC
cnt = 226	feature = 72	correl = 0.155333	descr = Gibbs_of_Target_Sequence__Pos_7_Step_1
cnt = 227	feature = 796	correl = -0.0527372	descr = N_Gram_TCCC
cnt = 228	feature = 82	correl = 0.201542	descr = Gibbs_of_Target_Sequence__Pos_18_Step_1
cnt = 229	feature = 707	correl = -0.0326722	descr = N_Gram_GTG
cnt = 230	feature = 657	correl = -0.126764	descr = N_Gram_GGGC
cnt = 231	feature = 366	correl = -0.0722358	descr = N_Gram_CCA
cnt = 232	feature = 79	correl = 0.103722	descr = Gibbs_of_Target_Sequence__Pos_15_Step_1
cnt = 233	feature = 666	correl = -0.0628313	descr = N_Gram_GGGT
cnt = 234	feature = 676	correl = -0.0979986	descr = N_Gram_GGTG
cnt = 235	feature = 892	correl = 0.097904	descr = N_Gram_TTC
cnt = 236	feature = 595	correl = -0.105737	descr = N_Gram_GCG
cnt = 237	feature = 275	correl = 0.0611281	descr = N_Gram_ATA
cnt = 238	feature = 449	correl = -0.116375	descr = N_Gram_CGG
cnt = 239	feature = 767	correl = 0.124041	descr = N_Gram_TAT
cnt = 240	feature = 653	correl = -0.138931	descr = N_Gram_GGG
cnt = 241	feature = 565	correl = -0.127803	descr = N_Gram_GC
num rows = 2188
num_elements = 529496
..*
optimization finished, #iter = 2494
nu = 0.361126
obj = -64.005078, rho = -0.681267
nSV = 1037, nBSV = 562
num rows = 243
num_elements = 58806
*
optimization finished, #iter = 193
nu = 0.298971
obj = -6.867761, rho = -0.680110
nSV = 115, nBSV = 35
..*
optimization finished, #iter = 2494
nu = 0.361126
obj = -64.005078, rho = -0.681267
nSV = 1037, nBSV = 562
CFS merit scores = 1.35829
CFS merit scores = 1.59756
CFS merit scores = 1.85335
CFS merit scores = 2.08062
CFS merit scores = 2.28331
CFS merit scores = 2.46922
CFS merit scores = 2.64081
CFS merit scores = 2.80058
CFS merit scores = 2.94974
CFS merit scores = 3.09096
CFS merit scores = 3.22402
CFS merit scores = 3.35113
CFS merit scores = 3.46835
CFS merit scores = 3.58058
CFS merit scores = 3.68849
CFS merit scores = 3.79257
CFS merit scores = 3.89161
CFS merit scores = 3.98505
CFS merit scores = 4.0741
CFS merit scores = 4.15969
CFS merit scores = 4.24163
CFS merit scores = 4.31793
CFS merit scores = 4.39192
CFS merit scores = 4.46329
CFS merit scores = 4.5315
CFS merit scores = 4.59139
CFS merit scores = 4.64995
CFS merit scores = 4.70406
CFS merit scores = 4.75457
CFS merit scores = 4.80244
CFS merit scores = 4.8483
CFS merit scores = 4.89195
CFS merit scores = 4.93472
CFS merit scores = 4.9733
CFS merit scores = 5.01105
CFS merit scores = 5.04823
CFS merit scores = 5.08378
CFS merit scores = 5.11824
CFS merit scores = 5.15087
CFS merit scores = 5.18189
CFS merit scores = 5.2122
CFS merit scores = 5.24151
CFS merit scores = 5.27057
CFS merit scores = 5.29858
CFS merit scores = 5.32533
CFS merit scores = 5.35168
CFS merit scores = 5.37525
CFS merit scores = 5.39823
CFS merit scores = 5.42053
CFS merit scores = 5.44241
CFS merit scores = 5.46087
CFS merit scores = 5.47964
CFS merit scores = 5.49819
CFS merit scores = 5.51565
CFS merit scores = 5.53279
CFS merit scores = 5.54961
CFS merit scores = 5.56525
CFS merit scores = 5.58047
CFS merit scores = 5.5944
CFS merit scores = 5.60797
CFS merit scores = 5.6214
CFS merit scores = 5.63414
CFS merit scores = 5.64726
CFS merit scores = 5.65975
CFS merit scores = 5.67148
CFS merit scores = 5.6827
CFS merit scores = 5.69409
CFS merit scores = 5.70491
CFS merit scores = 5.71595
CFS merit scores = 5.7256
CFS merit scores = 5.73491
CFS merit scores = 5.74409
CFS merit scores = 5.75292
CFS merit scores = 5.76092
CFS merit scores = 5.76891
CFS merit scores = 5.77702
CFS merit scores = 5.78513
CFS merit scores = 5.79346
CFS merit scores = 5.80101
CFS merit scores = 5.80795
CFS merit scores = 5.81474
CFS merit scores = 5.82142
CFS merit scores = 5.828
CFS merit scores = 5.834
CFS merit scores = 5.83995
CFS merit scores = 5.84592
CFS merit scores = 5.85127
CFS merit scores = 5.8568
CFS merit scores = 5.86166
CFS merit scores = 5.86633
CFS merit scores = 5.87058
CFS merit scores = 5.87502
CFS merit scores = 5.87937
CFS merit scores = 5.88345
CFS merit scores = 5.8865
CFS merit scores = 5.88968
CFS merit scores = 5.89314
CFS merit scores = 5.89648
CFS merit scores = 5.89953
CFS merit scores = 5.90225
CFS merit scores = 5.90465
CFS merit scores = 5.90725
CFS merit scores = 5.90956
CFS merit scores = 5.91198
CFS merit scores = 5.91403
CFS merit scores = 5.91647
CFS merit scores = 5.9183
CFS merit scores = 5.91995
CFS merit scores = 5.92173
CFS merit scores = 5.92323
CFS merit scores = 5.92396
CFS merit scores = 5.92488
CFS merit scores = 5.92597
CFS merit scores = 5.92719
CFS merit scores = 5.92792
CFS merit scores = 5.92826
CFS merit scores = 5.92873
CFS merit scores = 5.92893
CFS merit scores = 5.92919
CFS merit scores = 5.92929
CFS merit scores = 5.92967
CFS merit scores = 5.92965
CFS merit scores = 5.9294
CFS merit scores = 5.92904
CFS merit scores = 5.92894
CFS merit scores = 5.92803
CFS merit scores = 5.92715
CFS merit scores = 5.92642
CFS merit scores = 5.92592
CFS merit scores = 5.92537
CFS merit scores = 5.92438
CFS merit scores = 5.92349
CFS merit scores = 5.92246
CFS merit scores = 5.92122
CFS merit scores = 5.92027
CFS merit scores = 5.91924
CFS merit scores = 5.91791
CFS merit scores = 5.91649
CFS merit scores = 5.91504
CFS merit scores = 5.91313
CFS merit scores = 5.91075
CFS merit scores = 5.90852
CFS merit scores = 5.90619
CFS merit scores = 5.90386
CFS merit scores = 5.90169
CFS merit scores = 5.89934
CFS merit scores = 5.89715
CFS merit scores = 5.89516
CFS merit scores = 5.89273
CFS merit scores = 5.89018
CFS merit scores = 5.8874
CFS merit scores = 5.88442
CFS merit scores = 5.88133
CFS merit scores = 5.87822
CFS merit scores = 5.87503
CFS merit scores = 5.87173
CFS merit scores = 5.86838
CFS merit scores = 5.8652
CFS merit scores = 5.86179
CFS merit scores = 5.85825
CFS merit scores = 5.85453
CFS merit scores = 5.85098
CFS merit scores = 5.84688
CFS merit scores = 5.84283
CFS merit scores = 5.83857
CFS merit scores = 5.8337
CFS merit scores = 5.82888
CFS merit scores = 5.82411
CFS merit scores = 5.81925
CFS merit scores = 5.8143
CFS merit scores = 5.80926
CFS merit scores = 5.80404
CFS merit scores = 5.7989
CFS merit scores = 5.79357
CFS merit scores = 5.78824
CFS merit scores = 5.78286
CFS merit scores = 5.77757
CFS merit scores = 5.77235
CFS merit scores = 5.76693
CFS merit scores = 5.76147
CFS merit scores = 5.7561
CFS merit scores = 5.75065
CFS merit scores = 5.74464
CFS merit scores = 5.73804
CFS merit scores = 5.73119
CFS merit scores = 5.72426
CFS merit scores = 5.71753
CFS merit scores = 5.71059
CFS merit scores = 5.70361
CFS merit scores = 5.69672
CFS merit scores = 5.68985
CFS merit scores = 5.68319
CFS merit scores = 5.67655
CFS merit scores = 5.66991
CFS merit scores = 5.66335
CFS merit scores = 5.65674
CFS merit scores = 5.65016
CFS merit scores = 5.64326
CFS merit scores = 5.6365
CFS merit scores = 5.62958
CFS merit scores = 5.62253
CFS merit scores = 5.61525
CFS merit scores = 5.6078
CFS merit scores = 5.60024
CFS merit scores = 5.5924
CFS merit scores = 5.58409
CFS merit scores = 5.57587
CFS merit scores = 5.56774
CFS merit scores = 5.55936
CFS merit scores = 5.55075
CFS merit scores = 5.54178
CFS merit scores = 5.53243
CFS merit scores = 5.5232
CFS merit scores = 5.5142
CFS merit scores = 5.50515
CFS merit scores = 5.49564
CFS merit scores = 5.486
CFS merit scores = 5.47635
CFS merit scores = 5.46583
CFS merit scores = 5.45513
CFS merit scores = 5.44398
CFS merit scores = 5.4322
CFS merit scores = 5.4206
CFS merit scores = 5.40912
CFS merit scores = 5.39706
CFS merit scores = 5.38468
CFS merit scores = 5.37254
CFS merit scores = 5.36023
CFS merit scores = 5.34783
CFS merit scores = 5.33195
CFS merit scores = 5.31486
CFS merit scores = 5.29568
CFS merit scores = 5.27502
cnt = 1	feature = 64	correl = 0.358287	descr = Position_Specific_Bin_Base_20_Base_A
cnt = 2	feature = 60	correl = 0.178366	descr = Position_Specific_Bin_Base_19_Base_A
cnt = 3	feature = 2	correl = -0.146576	descr = Position_Specific_Bin_Base_0_Base_G
cnt = 4	feature = 14	correl = -0.0712411	descr = Position_Specific_Bin_Base_4_Base_C
cnt = 5	feature = 663	correl = 0.0620852	descr = N_Gram_GGTAA
cnt = 6	feature = 228	correl = -0.0322178	descr = N_Gram_ACGTT
cnt = 7	feature = 592	correl = -0.0235706	descr = N_Gram_GCGAA
cnt = 8	feature = 706	correl = 0.0236165	descr = N_Gram_GTGTA
cnt = 9	feature = 794	correl = -0.0271513	descr = N_Gram_TCGCG
cnt = 10	feature = 436	correl = -0.0333836	descr = N_Gram_CGCAA
cnt = 11	feature = 217	correl = -0.0281603	descr = N_Gram_ACCCC
cnt = 12	feature = 867	correl = -0.0317417	descr = N_Gram_TTACG
cnt = 13	feature = 461	correl = -0.0509989	descr = N_Gram_CGTCG
cnt = 14	feature = 462	correl = 0.0291085	descr = N_Gram_CGTCT
cnt = 15	feature = 432	correl = -0.029736	descr = N_Gram_CGAGT
cnt = 16	feature = 214	correl = -0.0244272	descr = N_Gram_ACCAA
cnt = 17	feature = 723	correl = 0.0299884	descr = N_Gram_TAACT
cnt = 18	feature = 672	correl = -0.0457738	descr = N_Gram_GGTTA
cnt = 19	feature = 292	correl = 0.0411099	descr = N_Gram_ATCGA
cnt = 20	feature = 755	correl = 0.0277192	descr = N_Gram_TATAC
cnt = 21	feature = 707	correl = 0.0267682	descr = N_Gram_GTGTG
cnt = 22	feature = 449	correl = -0.103508	descr = N_Gram_CGGCG
cnt = 23	feature = 313	correl = 0.0377887	descr = N_Gram_ATTCG
cnt = 24	feature = 772	correl = 0.0275011	descr = N_Gram_TCACT
cnt = 25	feature = 232	correl = 0.0254921	descr = N_Gram_ACTAG
cnt = 26	feature = 821	correl = 0.0333067	descr = N_Gram_TGAAC
cnt = 27	feature = 206	correl = 0.0348917	descr = N_Gram_ACAGC
cnt = 28	feature = 565	correl = -0.0520765	descr = N_Gram_GCACC
cnt = 29	feature = 264	correl = 0.0231256	descr = N_Gram_AGGGG
cnt = 30	feature = 311	correl = 0.0785075	descr = N_Gram_ATTAT
cnt = 31	feature = 403	correl = -0.0492996	descr = N_Gram_CCGAC
cnt = 32	feature = 310	correl = 0.0368814	descr = N_Gram_ATTAG
cnt = 33	feature = 766	correl = 0.0421281	descr = N_Gram_TATTT
cnt = 34	feature = 336	correl = -0.0293546	descr = N_Gram_CACGA
cnt = 35	feature = 904	correl = 0.0286517	descr = N_Gram_TTTAC
cnt = 36	feature = 396	correl = -0.0350515	descr = N_Gram_CCCGG
cnt = 37	feature = 288	correl = -0.026094	descr = N_Gram_ATCCC
cnt = 38	feature = 899	correl = 0.0386719	descr = N_Gram_TTGTA
cnt = 39	feature = 356	correl = -0.0393785	descr = N_Gram_CATAC
cnt = 40	feature = 316	correl = -0.0343752	descr = N_Gram_ATTGA
cnt = 41	feature = 900	correl = 0.0392185	descr = N_Gram_TTGTG
cnt = 42	feature = 284	correl = 0.0227366	descr = N_Gram_ATCAC
cnt = 43	feature = 16	correl = 0.0521204	descr = Position_Specific_Bin_Base_5_Base_T
cnt = 44	feature = 773	correl = -0.0389115	descr = N_Gram_TCAGA
cnt = 45	feature = 631	correl = -0.0642513	descr = N_Gram_GGCAA
cnt = 46	feature = 256	correl = -0.0225655	descr = N_Gram_AGCGT
cnt = 47	feature = 653	correl = -0.0805885	descr = N_Gram_GGGCG
cnt = 48	feature = 765	correl = 0.0230802	descr = N_Gram_TATTG
cnt = 49	feature = 716	correl = 0.0230667	descr = N_Gram_GTTTC
cnt = 50	feature = 293	correl = 0.0357411	descr = N_Gram_ATCGC
cnt = 51	feature = 687	correl = -0.0426177	descr = N_Gram_GTCCT
cnt = 52	feature = 258	correl = 0.0263574	descr = N_Gram_AGGAA
cnt = 53	feature = 749	correl = 0.0289965	descr = N_Gram_TAGGC
cnt = 54	feature = 6	correl = -0.0487253	descr = Position_Specific_Bin_Base_2_Base_A
cnt = 55	feature = 35	correl = -0.0260274	descr = Position_Specific_Bin_Base_11_Base_C
cnt = 56	feature = 751	correl = 0.0229892	descr = N_Gram_TAGTG
cnt = 57	feature = 743	correl = 0.0579814	descr = N_Gram_TAGAC
cnt = 58	feature = 277	correl = 0.0399101	descr = N_Gram_ATAGG
cnt = 59	feature = 299	correl = 0.0408196	descr = N_Gram_ATGAG
cnt = 60	feature = 590	correl = -0.0376121	descr = N_Gram_GCCTT
cnt = 61	feature = 802	correl = 0.0984104	descr = N_Gram_TCGTG
cnt = 62	feature = 43	correl = -0.0360016	descr = Position_Specific_Bin_Base_14_Base_C
cnt = 63	feature = 632	correl = -0.0245577	descr = N_Gram_GGCAC
cnt = 64	feature = 404	correl = -0.0482677	descr = N_Gram_CCGAG
cnt = 65	feature = 489	correl = -0.0385007	descr = N_Gram_CTCGT
cnt = 66	feature = 739	correl = 0.0390892	descr = N_Gram_TACTG
cnt = 67	feature = 678	correl = -0.0406309	descr = N_Gram_GTAAT
cnt = 68	feature = 597	correl = -0.0892689	descr = N_Gram_GCGCG
cnt = 69	feature = 610	correl = -0.0304918	descr = N_Gram_GCTGA
cnt = 70	feature = 665	correl = 0.0242077	descr = N_Gram_GGTCA
cnt = 71	feature = 11	correl = 0.0660375	descr = Position_Specific_Bin_Base_3_Base_G
cnt = 72	feature = 233	correl = 0.0403478	descr = N_Gram_ACTCT
cnt = 73	feature = 283	correl = 0.025831	descr = N_Gram_ATCAA
cnt = 74	feature = 240	correl = 0.0347361	descr = N_Gram_AGAAT
cnt = 75	feature = 654	correl = -0.0328268	descr = N_Gram_GGGCT
cnt = 76	feature = 578	correl = -0.022042	descr = N_Gram_GCCAT
cnt = 77	feature = 28	correl = -0.0219214	descr = Position_Specific_Bin_Base_9_Base_C
cnt = 78	feature = 865	correl = 0.0627583	descr = N_Gram_TTACA
cnt = 79	feature = 718	correl = 0.0237608	descr = N_Gram_GTTTT
cnt = 80	feature = 708	correl = 0.0442011	descr = N_Gram_GTGTT
cnt = 81	feature = 625	correl = -0.0715398	descr = N_Gram_GGAGC
cnt = 82	feature = 852	correl = 0.035643	descr = N_Gram_TGTAT
cnt = 83	feature = 770	correl = 0.0226629	descr = N_Gram_TCACC
cnt = 84	feature = 59	correl = 0.0387945	descr = Position_Specific_Bin_Base_18_Base_T
cnt = 85	feature = 593	correl = 0.0306313	descr = N_Gram_GCGAG
cnt = 86	feature = 231	correl = 0.0774614	descr = N_Gram_ACTAC
cnt = 87	feature = 66	correl = -0.175743	descr = Position_Specific_Bin_Base_20_Base_G
cnt = 88	feature = 482	correl = -0.0229229	descr = N_Gram_CTATT
cnt = 89	feature = 41	correl = -0.0292418	descr = Position_Specific_Bin_Base_13_Base_G
cnt = 90	feature = 21	correl = -0.128692	descr = Position_Specific_Bin_Base_7_Base_C
cnt = 91	feature = 531	correl = -0.0563381	descr = N_Gram_GACCA
cnt = 92	feature = 412	correl = 0.0756104	descr = N_Gram_CCTA
cnt = 93	feature = 502	correl = 0.0557513	descr = N_Gram_CTGTT
cnt = 94	feature = 669	correl = -0.0846378	descr = N_Gram_GGTGC
cnt = 95	feature = 17	correl = 0.025947	descr = Position_Specific_Bin_Base_6_Base_A
cnt = 96	feature = 798	correl = -0.0289937	descr = N_Gram_TCGGC
cnt = 97	feature = 25	correl = -0.0805312	descr = Position_Specific_Bin_Base_8_Base_C
cnt = 98	feature = 355	correl = -0.0527381	descr = N_Gram_CATAA
cnt = 99	feature = 759	correl = 0.0522734	descr = N_Gram_TATCG
cnt = 100	feature = 348	correl = -0.0446723	descr = N_Gram_CAGCC
cnt = 101	feature = 33	correl = 0.056225	descr = Position_Specific_Bin_Base_10_Base_T
cnt = 102	feature = 4	correl = -0.095692	descr = Position_Specific_Bin_Base_1_Base_G
cnt = 103	feature = 554	correl = -0.0443482	descr = N_Gram_GATGT
cnt = 104	feature = 494	correl = -0.0446519	descr = N_Gram_CTGAG
cnt = 105	feature = 52	correl = 0.0257648	descr = Position_Specific_Bin_Base_17_Base_A
cnt = 106	feature = 0	correl = 0.0408875	descr = Position_Specific_Bin_Base_0_Base_A
cnt = 107	feature = 701	correl = -0.0496444	descr = N_Gram_GTGGA
cnt = 108	feature = 657	correl = -0.0685156	descr = N_Gram_GGGGC
cnt = 109	feature = 677	correl = 0.0303263	descr = N_Gram_GTAAG
cnt = 110	feature = 717	correl = 0.0434794	descr = N_Gram_GTTTG
cnt = 111	feature = 62	correl = -0.113957	descr = Position_Specific_Bin_Base_19_Base_G
cnt = 112	feature = 595	correl = -0.0541316	descr = N_Gram_GCGCA
cnt = 113	feature = 834	correl = 0.044933	descr = N_Gram_TGCGA
cnt = 114	feature = 806	correl = 0.0486878	descr = N_Gram_TCTAG
cnt = 115	feature = 518	correl = 0.0349127	descr = N_Gram_GAACA
cnt = 116	feature = 394	correl = -0.107535	descr = N_Gram_CCCGA
cnt = 117	feature = 914	correl = 0.0308527	descr = N_Gram_TTTTA
cnt = 118	feature = 251	correl = 0.0506023	descr = N_Gram_AGCAT
cnt = 119	feature = 649	correl = -0.066296	descr = N_Gram_GGGAG
cnt = 120	feature = 392	correl = -0.051413	descr = N_Gram_CCCCT
cnt = 121	feature = 499	correl = -0.0261698	descr = N_Gram_CTGGG
cnt = 122	feature = 42	correl = 0.109371	descr = Position_Specific_Bin_Base_14_Base_A
cnt = 123	feature = 704	correl = -0.0270476	descr = N_Gram_GTGGT
cnt = 124	feature = 298	correl = 0.0218882	descr = N_Gram_ATGAA
cnt = 125	feature = 58	correl = -0.0554315	descr = Position_Specific_Bin_Base_18_Base_G
cnt = 126	feature = 535	correl = 0.0327094	descr = N_Gram_GACT
cnt = 127	feature = 10	correl = 0.0232199	descr = Position_Specific_Bin_Base_3_Base_A
cnt = 128	feature = 105	correl = -0.0810077	descr = Fold_of_RNAi_Sequence_Pos_14
cnt = 129	feature = 620	correl = 0.0329454	descr = N_Gram_GGAAT
cnt = 130	feature = 813	correl = 0.0919454	descr = N_Gram_TCTGC
cnt = 131	feature = 658	correl = -0.0475021	descr = N_Gram_GGGGT
cnt = 132	feature = 645	correl = -0.028764	descr = N_Gram_GGCTT
cnt = 133	feature = 696	correl = 0.0324222	descr = N_Gram_GTGAA
cnt = 134	feature = 40	correl = 0.062245	descr = Position_Specific_Bin_Base_13_Base_A
cnt = 135	feature = 334	correl = -0.0457092	descr = N_Gram_CACCT
cnt = 136	feature = 838	correl = 0.0396114	descr = N_Gram_TGCTA
cnt = 137	feature = 638	correl = -0.0287459	descr = N_Gram_GGCCT
cnt = 138	feature = 29	correl = 0.0436148	descr = Position_Specific_Bin_Base_9_Base_T
cnt = 139	feature = 857	correl = 0.059711	descr = N_Gram_TGTGT
cnt = 140	feature = 31	correl = -0.0681223	descr = Position_Specific_Bin_Base_10_Base_C
cnt = 141	feature = 47	correl = -0.0324619	descr = Position_Specific_Bin_Base_15_Base_G
cnt = 142	feature = 1	correl = 0.10883	descr = Position_Specific_Bin_Base_0_Base_C
cnt = 143	feature = 792	correl = 0.0483028	descr = N_Gram_TCGC
cnt = 144	feature = 876	correl = 0.0285159	descr = N_Gram_TTCAC
cnt = 145	feature = 738	correl = 0.0697023	descr = N_Gram_TACTA
cnt = 146	feature = 515	correl = 0.0643418	descr = N_Gram_CTTTG
cnt = 147	feature = 679	correl = 0.0267852	descr = N_Gram_GTAGG
cnt = 148	feature = 9	correl = -0.138678	descr = Position_Specific_Bin_Base_2_Base_T
cnt = 149	feature = 627	correl = -0.0354776	descr = N_Gram_GGATG
cnt = 150	feature = 286	correl = 0.0446456	descr = N_Gram_ATCC
cnt = 151	feature = 612	correl = -0.0411458	descr = N_Gram_GCTGG
cnt = 152	feature = 709	correl = -0.0266704	descr = N_Gram_GTTA
cnt = 153	feature = 600	correl = -0.100305	descr = N_Gram_GCGGC
cnt = 154	feature = 808	correl = 0.0507935	descr = N_Gram_TCTC
cnt = 155	feature = 666	correl = -0.0708143	descr = N_Gram_GGTCC
cnt = 156	feature = 452	correl = -0.0661885	descr = N_Gram_CGGGC
cnt = 157	feature = 884	correl = 0.0444576	descr = N_Gram_TTCTA
cnt = 158	feature = 831	correl = -0.0498201	descr = N_Gram_TGCC
cnt = 159	feature = 56	correl = 0.0371989	descr = Position_Specific_Bin_Base_18_Base_A
cnt = 160	feature = 560	correl = -0.0524111	descr = N_Gram_GCAA
cnt = 161	feature = 525	correl = 0.0399057	descr = N_Gram_GAATT
cnt = 162	feature = 303	correl = -0.0637035	descr = N_Gram_ATGG
cnt = 163	feature = 603	correl = -0.0843941	descr = N_Gram_GCGT
cnt = 164	feature = 910	correl = 0.0675055	descr = N_Gram_TTTGA
cnt = 165	feature = 501	correl = 0.0444681	descr = N_Gram_CTGT
cnt = 166	feature = 697	correl = -0.0544785	descr = N_Gram_GTGC
cnt = 167	feature = 406	correl = -0.0326925	descr = N_Gram_CCGC
cnt = 168	feature = 640	correl = -0.0652173	descr = N_Gram_GGCGC
cnt = 169	feature = 490	correl = 0.0218385	descr = N_Gram_CTCT
cnt = 170	feature = 15	correl = -0.0587711	descr = Position_Specific_Bin_Base_5_Base_C
cnt = 171	feature = 32	correl = -0.0614011	descr = Position_Specific_Bin_Base_10_Base_G
cnt = 172	feature = 695	correl = 0.0251789	descr = N_Gram_GTGA
cnt = 173	feature = 260	correl = -0.0279198	descr = N_Gram_AGGC
cnt = 174	feature = 848	correl = -0.0503508	descr = N_Gram_TGGGG
cnt = 175	feature = 294	correl = 0.0577272	descr = N_Gram_ATCT
cnt = 176	feature = 753	correl = 0.072643	descr = N_Gram_TATA
cnt = 177	feature = 864	correl = 0.0294999	descr = N_Gram_TTAC
cnt = 178	feature = 530	correl = -0.0776776	descr = N_Gram_GACC
cnt = 179	feature = 662	correl = 0.0418976	descr = N_Gram_GGTA
cnt = 180	feature = 254	correl = -0.0455553	descr = N_Gram_AGCG
cnt = 181	feature = 796	correl = -0.0437282	descr = N_Gram_TCGG
cnt = 182	feature = 519	correl = -0.0295681	descr = N_Gram_GAAG
cnt = 183	feature = 721	correl = 0.0388412	descr = N_Gram_TAAA
cnt = 184	feature = 478	correl = 0.0406079	descr = N_Gram_CTAT
cnt = 185	feature = 409	correl = -0.0436792	descr = N_Gram_CCGG
cnt = 186	feature = 624	correl = -0.0522865	descr = N_Gram_GGAG
cnt = 187	feature = 308	correl = 0.0586631	descr = N_Gram_ATTA
cnt = 188	feature = 837	correl = 0.0288322	descr = N_Gram_TGCT
cnt = 189	feature = 675	correl = 0.0433913	descr = N_Gram_GTAA
cnt = 190	feature = 671	correl = -0.0420794	descr = N_Gram_GGTT
cnt = 191	feature = 812	correl = 0.0824549	descr = N_Gram_TCTG
cnt = 192	feature = 297	correl = 0.0298498	descr = N_Gram_ATGA
cnt = 193	feature = 278	correl = 0.0911245	descr = N_Gram_ATAT
cnt = 194	feature = 350	correl = -0.0380443	descr = N_Gram_CAGG
cnt = 195	feature = 660	correl = -0.0777255	descr = N_Gram_GGGTG
cnt = 196	feature = 705	correl = 0.0377741	descr = N_Gram_GTGT
cnt = 197	feature = 643	correl = -0.0596644	descr = N_Gram_GGCT
cnt = 198	feature = 579	correl = -0.15241	descr = N_Gram_GCCC
cnt = 199	feature = 664	correl = -0.0230042	descr = N_Gram_GGTC
cnt = 200	feature = 213	correl = -0.0327663	descr = N_Gram_ACCA
cnt = 201	feature = 358	correl = 0.0421472	descr = N_Gram_CATC
cnt = 202	feature = 70	correl = -0.0362326	descr = Gibbs_of_Target_Sequence__Pos_1_Step_1
cnt = 203	feature = 815	correl = 0.0651993	descr = N_Gram_TCTT
cnt = 204	feature = 634	correl = -0.125607	descr = N_Gram_GGCC
cnt = 205	feature = 80	correl = 0.0262231	descr = Gibbs_of_Target_Sequence__Pos_12_Step_1
cnt = 206	feature = 856	correl = 0.0424666	descr = N_Gram_TGTG
cnt = 207	feature = 82	correl = 0.155462	descr = Gibbs_of_Target_Sequence__Pos_14_Step_1
cnt = 208	feature = 229	correl = 0.0389079	descr = N_Gram_ACT
cnt = 209	feature = 76	correl = 0.0851445	descr = Gibbs_of_Target_Sequence__Pos_8_Step_1
cnt = 210	feature = 249	correl = -0.0316751	descr = N_Gram_AGC
cnt = 211	feature = 79	correl = 0.0510236	descr = Gibbs_of_Target_Sequence__Pos_11_Step_1
cnt = 212	feature = 674	correl = 0.050949	descr = N_Gram_GTA
cnt = 213	feature = 655	correl = -0.078152	descr = N_Gram_GGGG
cnt = 214	feature = 789	correl = 0.0472824	descr = N_Gram_TCG
cnt = 215	feature = 83	correl = 0.093925	descr = Gibbs_of_Target_Sequence__Pos_15_Step_1
cnt = 216	feature = 598	correl = -0.105405	descr = N_Gram_GCGG
cnt = 217	feature = 71	correl = -0.161942	descr = Gibbs_of_Target_Sequence__Pos_2_Step_1
cnt = 218	feature = 768	correl = 0.0284493	descr = N_Gram_TCA
cnt = 219	feature = 74	correl = 0.105693	descr = Gibbs_of_Target_Sequence__Pos_6_Step_1
cnt = 220	feature = 367	correl = -0.0762401	descr = N_Gram_CCA
cnt = 221	feature = 483	correl = -0.0214124	descr = N_Gram_CTC
cnt = 222	feature = 81	correl = 0.136849	descr = Gibbs_of_Target_Sequence__Pos_13_Step_1
cnt = 223	feature = 819	correl = 0.0517797	descr = N_Gram_TGA
cnt = 224	feature = 77	correl = 0.105195	descr = Gibbs_of_Target_Sequence__Pos_9_Step_1
cnt = 225	feature = 659	correl = -0.0534267	descr = N_Gram_GGGT
cnt = 226	feature = 384	correl = -0.158535	descr = N_Gram_CCC
cnt = 227	feature = 767	correl = 0.0498243	descr = N_Gram_TC
cnt = 228	feature = 78	correl = 0.121833	descr = Gibbs_of_Target_Sequence__Pos_10_Step_1
cnt = 229	feature = 849	correl = 0.0813398	descr = N_Gram_TGT
cnt = 230	feature = 752	correl = 0.121629	descr = N_Gram_TAT
cnt = 231	feature = 646	correl = -0.119216	descr = N_Gram_GGG
cnt = 232	feature = 307	correl = 0.115103	descr = N_Gram_ATT
cnt = 233	feature = 366	correl = -0.0976346	descr = N_Gram_CC
num rows = 2188
num_elements = 511992
..*
optimization finished, #iter = 2345
nu = 0.355108
obj = -63.358634, rho = -0.755724
nSV = 1026, nBSV = 580
num rows = 243
num_elements = 56862
*
optimization finished, #iter = 215
nu = 0.312643
obj = -6.872761, rho = -0.590049
nSV = 131, nBSV = 34
..*
optimization finished, #iter = 2345
nu = 0.355108
obj = -63.358634, rho = -0.755724
nSV = 1026, nBSV = 580
CFS merit scores = 1.35653
CFS merit scores = 1.5886
CFS merit scores = 1.83815
CFS merit scores = 2.06362
CFS merit scores = 2.26986
CFS merit scores = 2.459
CFS merit scores = 2.6351
CFS merit scores = 2.79737
CFS merit scores = 2.9485
CFS merit scores = 3.08983
CFS merit scores = 3.22342
CFS merit scores = 3.35121
CFS merit scores = 3.47338
CFS merit scores = 3.59014
CFS merit scores = 3.70089
CFS merit scores = 3.8024
CFS merit scores = 3.89938
CFS merit scores = 3.99266
CFS merit scores = 4.08252
CFS merit scores = 4.16732
CFS merit scores = 4.24784
CFS merit scores = 4.32432
CFS merit scores = 4.3981
CFS merit scores = 4.46932
CFS merit scores = 4.53685
CFS merit scores = 4.60055
CFS merit scores = 4.66092
CFS merit scores = 4.71973
CFS merit scores = 4.77599
CFS merit scores = 4.82758
CFS merit scores = 4.8766
CFS merit scores = 4.92341
CFS merit scores = 4.9691
CFS merit scores = 5.01184
CFS merit scores = 5.05306
CFS merit scores = 5.09123
CFS merit scores = 5.12802
CFS merit scores = 5.16289
CFS merit scores = 5.19754
CFS merit scores = 5.23034
CFS merit scores = 5.26211
CFS merit scores = 5.29282
CFS merit scores = 5.31937
CFS merit scores = 5.3453
CFS merit scores = 5.3697
CFS merit scores = 5.3937
CFS merit scores = 5.41781
CFS merit scores = 5.44157
CFS merit scores = 5.46468
CFS merit scores = 5.48735
CFS merit scores = 5.5101
CFS merit scores = 5.52944
CFS merit scores = 5.54866
CFS merit scores = 5.56741
CFS merit scores = 5.58596
CFS merit scores = 5.60288
CFS merit scores = 5.61832
CFS merit scores = 5.63359
CFS merit scores = 5.64912
CFS merit scores = 5.66418
CFS merit scores = 5.67931
CFS merit scores = 5.69405
CFS merit scores = 5.70738
CFS merit scores = 5.72036
CFS merit scores = 5.73332
CFS merit scores = 5.74559
CFS merit scores = 5.7571
CFS merit scores = 5.76826
CFS merit scores = 5.77864
CFS merit scores = 5.78889
CFS merit scores = 5.79842
CFS merit scores = 5.80771
CFS merit scores = 5.81688
CFS merit scores = 5.82528
CFS merit scores = 5.8337
CFS merit scores = 5.84195
CFS merit scores = 5.84972
CFS merit scores = 5.85724
CFS merit scores = 5.86449
CFS merit scores = 5.87115
CFS merit scores = 5.87754
CFS merit scores = 5.88383
CFS merit scores = 5.89015
CFS merit scores = 5.89651
CFS merit scores = 5.9027
CFS merit scores = 5.90896
CFS merit scores = 5.91541
CFS merit scores = 5.92151
CFS merit scores = 5.92691
CFS merit scores = 5.93232
CFS merit scores = 5.93729
CFS merit scores = 5.94255
CFS merit scores = 5.94743
CFS merit scores = 5.95201
CFS merit scores = 5.95641
CFS merit scores = 5.96035
CFS merit scores = 5.96451
CFS merit scores = 5.96887
CFS merit scores = 5.97326
CFS merit scores = 5.97622
CFS merit scores = 5.97923
CFS merit scores = 5.98223
CFS merit scores = 5.98537
CFS merit scores = 5.98882
CFS merit scores = 5.99156
CFS merit scores = 5.99432
CFS merit scores = 5.99655
CFS merit scores = 5.999
CFS merit scores = 6.00134
CFS merit scores = 6.00357
CFS merit scores = 6.00585
CFS merit scores = 6.00824
CFS merit scores = 6.01033
CFS merit scores = 6.01246
CFS merit scores = 6.01433
CFS merit scores = 6.0161
CFS merit scores = 6.01755
CFS merit scores = 6.01879
CFS merit scores = 6.02005
CFS merit scores = 6.02044
CFS merit scores = 6.02087
CFS merit scores = 6.02095
CFS merit scores = 6.02103
CFS merit scores = 6.02108
CFS merit scores = 6.02101
CFS merit scores = 6.0211
CFS merit scores = 6.02108
CFS merit scores = 6.02092
CFS merit scores = 6.02017
CFS merit scores = 6.01958
CFS merit scores = 6.01893
CFS merit scores = 6.01811
CFS merit scores = 6.01751
CFS merit scores = 6.01716
CFS merit scores = 6.01641
CFS merit scores = 6.01539
CFS merit scores = 6.01433
CFS merit scores = 6.01327
CFS merit scores = 6.01217
CFS merit scores = 6.01103
CFS merit scores = 6.00993
CFS merit scores = 6.00847
CFS merit scores = 6.00712
CFS merit scores = 6.00531
CFS merit scores = 6.00347
CFS merit scores = 6.00143
CFS merit scores = 5.99953
CFS merit scores = 5.99775
CFS merit scores = 5.9961
CFS merit scores = 5.99423
CFS merit scores = 5.99239
CFS merit scores = 5.99065
CFS merit scores = 5.98894
CFS merit scores = 5.98719
CFS merit scores = 5.98499
CFS merit scores = 5.98237
CFS merit scores = 5.98002
CFS merit scores = 5.97745
CFS merit scores = 5.97489
CFS merit scores = 5.9724
CFS merit scores = 5.96966
CFS merit scores = 5.96666
CFS merit scores = 5.9631
CFS merit scores = 5.9596
CFS merit scores = 5.95629
CFS merit scores = 5.95303
CFS merit scores = 5.94964
CFS merit scores = 5.94634
CFS merit scores = 5.94281
CFS merit scores = 5.93942
CFS merit scores = 5.93589
CFS merit scores = 5.93236
CFS merit scores = 5.92885
CFS merit scores = 5.92545
CFS merit scores = 5.9222
CFS merit scores = 5.91874
CFS merit scores = 5.915
CFS merit scores = 5.91117
CFS merit scores = 5.90717
CFS merit scores = 5.90314
CFS merit scores = 5.89916
CFS merit scores = 5.89531
CFS merit scores = 5.8916
CFS merit scores = 5.88735
CFS merit scores = 5.88253
CFS merit scores = 5.87741
CFS merit scores = 5.87223
CFS merit scores = 5.8671
CFS merit scores = 5.86194
CFS merit scores = 5.85667
CFS merit scores = 5.85123
CFS merit scores = 5.84546
CFS merit scores = 5.83928
CFS merit scores = 5.83315
CFS merit scores = 5.82705
CFS merit scores = 5.82092
CFS merit scores = 5.81464
CFS merit scores = 5.80831
CFS merit scores = 5.80174
CFS merit scores = 5.79518
CFS merit scores = 5.78801
CFS merit scores = 5.78076
CFS merit scores = 5.77375
CFS merit scores = 5.76656
CFS merit scores = 5.75932
CFS merit scores = 5.75202
CFS merit scores = 5.74488
CFS merit scores = 5.73764
CFS merit scores = 5.72997
CFS merit scores = 5.72224
CFS merit scores = 5.7145
CFS merit scores = 5.70658
CFS merit scores = 5.69859
CFS merit scores = 5.69035
CFS merit scores = 5.68219
CFS merit scores = 5.6735
CFS merit scores = 5.665
CFS merit scores = 5.65654
CFS merit scores = 5.64793
CFS merit scores = 5.6393
CFS merit scores = 5.63001
CFS merit scores = 5.6207
CFS merit scores = 5.61109
CFS merit scores = 5.60117
CFS merit scores = 5.59132
CFS merit scores = 5.58154
CFS merit scores = 5.57155
CFS merit scores = 5.56044
CFS merit scores = 5.54945
CFS merit scores = 5.53764
CFS merit scores = 5.52602
CFS merit scores = 5.51363
CFS merit scores = 5.50094
CFS merit scores = 5.4885
CFS merit scores = 5.47537
CFS merit scores = 5.46169
CFS merit scores = 5.44814
CFS merit scores = 5.4342
CFS merit scores = 5.42
CFS merit scores = 5.40465
CFS merit scores = 5.38898
CFS merit scores = 5.37184
CFS merit scores = 5.35016
CFS merit scores = 5.29997
cnt = 1	feature = 64	correl = 0.35653	descr = Position_Specific_Bin_Base_20_Base_A
cnt = 2	feature = 2	correl = -0.140676	descr = Position_Specific_Bin_Base_0_Base_G
cnt = 3	feature = 60	correl = 0.164791	descr = Position_Specific_Bin_Base_19_Base_A
cnt = 4	feature = 593	correl = -0.061331	descr = N_Gram_GCCCC
cnt = 5	feature = 228	correl = -0.031765	descr = N_Gram_ACCCC
cnt = 6	feature = 749	correl = -0.0324242	descr = N_Gram_TACG
cnt = 7	feature = 231	correl = -0.0449528	descr = N_Gram_ACCGA
cnt = 8	feature = 770	correl = 0.0226726	descr = N_Gram_TATAC
cnt = 9	feature = 674	correl = 0.0488004	descr = N_Gram_GGTAA
cnt = 10	feature = 806	correl = 0.0412869	descr = N_Gram_TCGCA
cnt = 11	feature = 336	correl = 0.0273672	descr = N_Gram_CAACG
cnt = 12	feature = 739	correl = 0.0261103	descr = N_Gram_TAAGC
cnt = 13	feature = 550	correl = 0.0707536	descr = N_Gram_GACTA
cnt = 14	feature = 884	correl = -0.0420962	descr = N_Gram_TTACC
cnt = 15	feature = 481	correl = 0.0226422	descr = N_Gram_CGTTT
cnt = 16	feature = 278	correl = 0.0369218	descr = N_Gram_AGTAA
cnt = 17	feature = 808	correl = 0.0313084	descr = N_Gram_TCGCT
cnt = 18	feature = 494	correl = 0.0299049	descr = N_Gram_CTATG
cnt = 19	feature = 240	correl = -0.0452221	descr = N_Gram_ACGGG
cnt = 20	feature = 232	correl = -0.029607	descr = N_Gram_ACCGG
cnt = 21	feature = 554	correl = 0.0371236	descr = N_Gram_GAGAA
cnt = 22	feature = 613	correl = -0.0513267	descr = N_Gram_GCGGT
cnt = 23	feature = 430	correl = 0.0245621	descr = N_Gram_CCTTA
cnt = 24	feature = 641	correl = 0.0343688	descr = N_Gram_GGATT
cnt = 25	feature = 743	correl = 0.057666	descr = N_Gram_TAATT
cnt = 26	feature = 789	correl = -0.0478171	descr = N_Gram_TCACG
cnt = 27	feature = 501	correl = -0.0287424	descr = N_Gram_CTCGA
cnt = 28	feature = 704	correl = 0.043601	descr = N_Gram_GTCTA
cnt = 29	feature = 658	correl = -0.0542463	descr = N_Gram_GGGAA
cnt = 30	feature = 625	correl = -0.0444498	descr = N_Gram_GCTTT
cnt = 31	feature = 449	correl = -0.0266695	descr = N_Gram_CGCCC
cnt = 32	feature = 675	correl = 0.031977	descr = N_Gram_GGTAC
cnt = 33	feature = 799	correl = -0.0268091	descr = N_Gram_TCCCG
cnt = 34	feature = 631	correl = 0.0427883	descr = N_Gram_GGAAT
cnt = 35	feature = 531	correl = 0.0333528	descr = N_Gram_GAAAT
cnt = 36	feature = 647	correl = -0.0856657	descr = N_Gram_GGCCA
cnt = 37	feature = 530	correl = -0.0379124	descr = N_Gram_GAAAA
cnt = 38	feature = 718	correl = 0.0265794	descr = N_Gram_GTGTG
cnt = 39	feature = 600	correl = 0.0274014	descr = N_Gram_GCCTA
cnt = 40	feature = 769	correl = 0.0691833	descr = N_Gram_TATAA
cnt = 41	feature = 721	correl = -0.0500127	descr = N_Gram_GTTAG
cnt = 42	feature = 685	correl = -0.0606493	descr = N_Gram_GGTTG
cnt = 43	feature = 798	correl = -0.0353498	descr = N_Gram_TCCCC
cnt = 44	feature = 394	correl = -0.0636453	descr = N_Gram_CCCAT
cnt = 45	feature = 314	correl = -0.0324537	descr = N_Gram_ATGGA
cnt = 46	feature = 934	correl = 0.0252676	descr = N_Gram_TTTTA
cnt = 47	feature = 701	correl = 0.0350202	descr = N_Gram_GTCGC
cnt = 48	feature = 610	correl = -0.0308845	descr = N_Gram_GCGGA
cnt = 49	feature = 723	correl = 0.0340384	descr = N_Gram_GTTCG
cnt = 50	feature = 612	correl = -0.0304843	descr = N_Gram_GCGGG
cnt = 51	feature = 4	correl = 0.0868008	descr = Position_Specific_Bin_Base_1_Base_A
cnt = 52	feature = 409	correl = -0.0438472	descr = N_Gram_CCGAC
cnt = 53	feature = 773	correl = 0.0765388	descr = N_Gram_TATCA
cnt = 54	feature = 316	correl = -0.0223839	descr = N_Gram_ATGTA
cnt = 55	feature = 856	correl = 0.0406676	descr = N_Gram_TGCTT
cnt = 56	feature = 660	correl = -0.0303971	descr = N_Gram_GGGAT
cnt = 57	feature = 214	correl = 0.0231622	descr = N_Gram_ACACA
cnt = 58	feature = 777	correl = 0.0241324	descr = N_Gram_TATGC
cnt = 59	feature = 659	correl = -0.0588571	descr = N_Gram_GGGAG
cnt = 60	feature = 738	correl = 0.0496522	descr = N_Gram_TAAGA
cnt = 61	feature = 717	correl = 0.0504565	descr = N_Gram_GTGTA
cnt = 62	feature = 578	correl = -0.0709231	descr = N_Gram_GCAAT
cnt = 63	feature = 632	correl = 0.0249469	descr = N_Gram_GGACA
cnt = 64	feature = 258	correl = -0.0404572	descr = N_Gram_AGAGG
cnt = 65	feature = 900	correl = 0.0638391	descr = N_Gram_TTCGT
cnt = 66	feature = 14	correl = 0.0230467	descr = Position_Specific_Bin_Base_5_Base_A
cnt = 67	feature = 802	correl = -0.0350456	descr = N_Gram_TCCTG
cnt = 68	feature = 452	correl = -0.0633246	descr = N_Gram_CGCGG
cnt = 69	feature = 834	correl = 0.0440068	descr = N_Gram_TGAAC
cnt = 70	feature = 669	correl = -0.0500346	descr = N_Gram_GGGGT
cnt = 71	feature = 423	correl = -0.0431914	descr = N_Gram_CCTCC
cnt = 72	feature = 565	correl = 0.0526917	descr = N_Gram_GATAT
cnt = 73	feature = 634	correl = 0.0457817	descr = N_Gram_GGACT
cnt = 74	feature = 653	correl = -0.065599	descr = N_Gram_GGCGT
cnt = 75	feature = 358	correl = -0.0216334	descr = N_Gram_CAGCG
cnt = 76	feature = 270	correl = -0.0487749	descr = N_Gram_AGGAG
cnt = 77	feature = 620	correl = -0.046055	descr = N_Gram_GCTCC
cnt = 78	feature = 256	correl = -0.0241103	descr = N_Gram_AGACC
cnt = 79	feature = 66	correl = -0.172995	descr = Position_Specific_Bin_Base_20_Base_G
cnt = 80	feature = 56	correl = 0.0544302	descr = Position_Specific_Bin_Base_18_Base_A
cnt = 81	feature = 490	correl = 0.0558517	descr = N_Gram_CTAGC
cnt = 82	feature = 229	correl = -0.0254052	descr = N_Gram_ACCCT
cnt = 83	feature = 264	correl = 0.0629373	descr = N_Gram_AGCAT
cnt = 84	feature = 40	correl = 0.0988192	descr = Position_Specific_Bin_Base_14_Base_A
cnt = 85	feature = 17	correl = 0.0219766	descr = Position_Specific_Bin_Base_6_Base_A
cnt = 86	feature = 765	correl = 0.0246843	descr = N_Gram_TAGT
cnt = 87	feature = 47	correl = -0.0251609	descr = Position_Specific_Bin_Base_15_Base_T
cnt = 88	feature = 308	correl = 0.0361481	descr = N_Gram_ATCTG
cnt = 89	feature = 848	correl = -0.0651192	descr = N_Gram_TGCCC
cnt = 90	feature = 251	correl = -0.0434305	descr = N_Gram_ACTGC
cnt = 91	feature = 740	correl = 0.048382	descr = N_Gram_TAAGG
cnt = 92	feature = 29	correl = 0.0742035	descr = Position_Specific_Bin_Base_10_Base_A
cnt = 93	feature = 786	correl = 0.0395243	descr = N_Gram_TCAAC
cnt = 94	feature = 21	correl = -0.132738	descr = Position_Specific_Bin_Base_7_Base_C
cnt = 95	feature = 649	correl = -0.0288061	descr = N_Gram_GGCCT
cnt = 96	feature = 6	correl = -0.0393786	descr = Position_Specific_Bin_Base_2_Base_A
cnt = 97	feature = 849	correl = -0.0316545	descr = N_Gram_TGCCG
cnt = 98	feature = 11	correl = -0.0806065	descr = Position_Specific_Bin_Base_3_Base_T
cnt = 99	feature = 392	correl = -0.0251871	descr = N_Gram_CCCAA
cnt = 100	feature = 535	correl = -0.0412879	descr = N_Gram_GAAGC
cnt = 101	feature = 705	correl = 0.0240255	descr = N_Gram_GTCTT
cnt = 102	feature = 0	correl = 0.0425359	descr = Position_Specific_Bin_Base_0_Base_A
cnt = 103	feature = 33	correl = -0.0442991	descr = Position_Specific_Bin_Base_11_Base_A
cnt = 104	feature = 260	correl = 0.0588886	descr = N_Gram_AGATA
cnt = 105	feature = 489	correl = 0.0314993	descr = N_Gram_CTAGA
cnt = 106	feature = 310	correl = 0.039076	descr = N_Gram_ATGAG
cnt = 107	feature = 28	correl = 0.0267607	descr = Position_Specific_Bin_Base_9_Base_T
cnt = 108	feature = 788	correl = 0.0284452	descr = N_Gram_TCACC
cnt = 109	feature = 52	correl = 0.0443392	descr = Position_Specific_Bin_Base_17_Base_A
cnt = 110	feature = 708	correl = 0.0245941	descr = N_Gram_GTGAG
cnt = 111	feature = 389	correl = -0.045805	descr = N_Gram_CCATA
cnt = 112	feature = 752	correl = 0.0722921	descr = N_Gram_TACTA
cnt = 113	feature = 662	correl = -0.0530474	descr = N_Gram_GGGCA
cnt = 114	feature = 536	correl = 0.031614	descr = N_Gram_GAAGG
cnt = 115	feature = 515	correl = 0.0385227	descr = N_Gram_CTGGT
cnt = 116	feature = 665	correl = -0.0276034	descr = N_Gram_GGGCT
cnt = 117	feature = 899	correl = 0.0332487	descr = N_Gram_TTCGC
cnt = 118	feature = 288	correl = 0.0250415	descr = N_Gram_ATAGA
cnt = 119	feature = 812	correl = -0.0746496	descr = N_Gram_TCGGG
cnt = 120	feature = 525	correl = 0.0496022	descr = N_Gram_CTTGT
cnt = 121	feature = 297	correl = 0.0521738	descr = N_Gram_ATCAA
cnt = 122	feature = 590	correl = -0.0714079	descr = N_Gram_GCCAG
cnt = 123	feature = 852	correl = -0.0241372	descr = N_Gram_TGCGG
cnt = 124	feature = 293	correl = 0.041438	descr = N_Gram_ATATG
cnt = 125	feature = 348	correl = -0.039153	descr = N_Gram_CACGT
cnt = 126	feature = 903	correl = 0.0355628	descr = N_Gram_TTCTC
cnt = 127	feature = 560	correl = -0.0337334	descr = N_Gram_GAGGG
cnt = 128	feature = 640	correl = -0.0403713	descr = N_Gram_GGATG
cnt = 129	feature = 539	correl = 0.0454819	descr = N_Gram_GAATT
cnt = 130	feature = 41	correl = -0.024285	descr = Position_Specific_Bin_Base_14_Base_C
cnt = 131	feature = 32	correl = 0.053757	descr = Position_Specific_Bin_Base_10_Base_T
cnt = 132	feature = 283	correl = -0.0389194	descr = N_Gram_AGTTC
cnt = 133	feature = 677	correl = 0.0216547	descr = N_Gram_GGTCA
cnt = 134	feature = 707	correl = 0.0263291	descr = N_Gram_GTGAA
cnt = 135	feature = 592	correl = -0.0741744	descr = N_Gram_GCCCA
cnt = 136	feature = 1	correl = 0.118066	descr = Position_Specific_Bin_Base_0_Base_C
cnt = 137	feature = 929	correl = 0.0741483	descr = N_Gram_TTTGA
cnt = 138	feature = 16	correl = 0.0456473	descr = Position_Specific_Bin_Base_5_Base_T
cnt = 139	feature = 597	correl = -0.0233835	descr = N_Gram_GCCGA
cnt = 140	feature = 579	correl = -0.0329441	descr = N_Gram_GCAC
cnt = 141	feature = 667	correl = -0.0478213	descr = N_Gram_GGGGA
cnt = 142	feature = 59	correl = 0.0284672	descr = Position_Specific_Bin_Base_18_Base_T
cnt = 143	feature = 9	correl = -0.148313	descr = Position_Specific_Bin_Base_2_Base_T
cnt = 144	feature = 404	correl = -0.041739	descr = N_Gram_CCCTC
cnt = 145	feature = 766	correl = 0.0371205	descr = N_Gram_TAGTG
cnt = 146	feature = 664	correl = -0.0677099	descr = N_Gram_GGGCG
cnt = 147	feature = 792	correl = 0.0314913	descr = N_Gram_TCATC
cnt = 148	feature = 366	correl = 0.0321741	descr = N_Gram_CATAT
cnt = 149	feature = 461	correl = -0.0420924	descr = N_Gram_CGGCT
cnt = 150	feature = 645	correl = -0.0478755	descr = N_Gram_GGCAG
cnt = 151	feature = 787	correl = 0.0240113	descr = N_Gram_TCAAG
cnt = 152	feature = 819	correl = 0.0262164	descr = N_Gram_TCTAT
cnt = 153	feature = 915	correl = 0.0308861	descr = N_Gram_TTGGT
cnt = 154	feature = 917	correl = 0.0460588	descr = N_Gram_TTGTA
cnt = 155	feature = 10	correl = 0.0489757	descr = Position_Specific_Bin_Base_3_Base_G
cnt = 156	feature = 35	correl = 0.123838	descr = Position_Specific_Bin_Base_11_Base_T
cnt = 157	feature = 436	correl = -0.042232	descr = N_Gram_CGAC
cnt = 158	feature = 794	correl = 0.0217897	descr = N_Gram_TCCAC
cnt = 159	feature = 105	correl = -0.0794602	descr = Fold_of_RNAi_Sequence_Pos_16
cnt = 160	feature = 499	correl = -0.0443199	descr = N_Gram_CTCCC
cnt = 161	feature = 483	correl = 0.0341205	descr = N_Gram_CTAA
cnt = 162	feature = 292	correl = 0.0276053	descr = N_Gram_ATATA
cnt = 163	feature = 904	correl = 0.0845849	descr = N_Gram_TTCTG
cnt = 164	feature = 325	correl = 0.0699803	descr = N_Gram_ATTG
cnt = 165	feature = 396	correl = -0.0406438	descr = N_Gram_CCCCA
cnt = 166	feature = 43	correl = 0.0722451	descr = Position_Specific_Bin_Base_14_Base_T
cnt = 167	feature = 935	correl = 0.0215817	descr = N_Gram_TTTTC
cnt = 168	feature = 311	correl = 0.0466232	descr = N_Gram_ATGC
cnt = 169	feature = 759	correl = 0.0629538	descr = N_Gram_TAGC
cnt = 170	feature = 15	correl = -0.0661679	descr = Position_Specific_Bin_Base_5_Base_C
cnt = 171	feature = 703	correl = 0.0295873	descr = N_Gram_GTCT
cnt = 172	feature = 368	correl = 0.0824878	descr = N_Gram_CATCT
cnt = 173	feature = 583	correl = -0.0636449	descr = N_Gram_GCAGA
cnt = 174	feature = 58	correl = -0.0592457	descr = Position_Specific_Bin_Base_18_Base_G
cnt = 175	feature = 595	correl = -0.068851	descr = N_Gram_GCCCT
cnt = 176	feature = 865	correl = 0.0247614	descr = N_Gram_TGGTC
cnt = 177	feature = 751	correl = 0.0543425	descr = N_Gram_TACT
cnt = 178	feature = 31	correl = -0.0537681	descr = Position_Specific_Bin_Base_10_Base_G
cnt = 179	feature = 894	correl = 0.0250959	descr = N_Gram_TTCAT
cnt = 180	feature = 42	correl = -0.146903	descr = Position_Specific_Bin_Base_14_Base_G
cnt = 181	feature = 772	correl = 0.0666086	descr = N_Gram_TATC
cnt = 182	feature = 356	correl = -0.0378529	descr = N_Gram_CAGCA
cnt = 183	feature = 334	correl = 0.0543826	descr = N_Gram_CAAC
cnt = 184	feature = 696	correl = -0.0788922	descr = N_Gram_GTCC
cnt = 185	feature = 716	correl = 0.0396745	descr = N_Gram_GTGT
cnt = 186	feature = 589	correl = -0.0445839	descr = N_Gram_GCCA
cnt = 187	feature = 206	correl = 0.0687084	descr = N_Gram_AATTC
cnt = 188	feature = 46	correl = -0.0354567	descr = Position_Specific_Bin_Base_15_Base_G
cnt = 189	feature = 914	correl = -0.0237415	descr = N_Gram_TTGGG
cnt = 190	feature = 540	correl = 0.0306478	descr = N_Gram_GACA
cnt = 191	feature = 313	correl = -0.0475892	descr = N_Gram_ATGG
cnt = 192	feature = 927	correl = 0.051294	descr = N_Gram_TTTCT
cnt = 193	feature = 412	correl = -0.0312087	descr = N_Gram_CCGC
cnt = 194	feature = 687	correl = 0.0574566	descr = N_Gram_GTAA
cnt = 195	feature = 671	correl = -0.0816553	descr = N_Gram_GGGTG
cnt = 196	feature = 837	correl = 0.0215753	descr = N_Gram_TGAG
cnt = 197	feature = 478	correl = -0.0540896	descr = N_Gram_CGTT
cnt = 198	feature = 70	correl = -0.0376112	descr = Gibbs_of_Target_Sequence__Pos_1_Step_1
cnt = 199	feature = 643	correl = -0.0664834	descr = N_Gram_GGCA
cnt = 200	feature = 654	correl = -0.0401267	descr = N_Gram_GGCT
cnt = 201	feature = 916	correl = 0.0873881	descr = N_Gram_TTGT
cnt = 202	feature = 755	correl = 0.0644748	descr = N_Gram_TAGA
cnt = 203	feature = 83	correl = 0.110659	descr = Gibbs_of_Target_Sequence__Pos_16_Step_1
cnt = 204	feature = 706	correl = 0.0289632	descr = N_Gram_GTGA
cnt = 205	feature = 768	correl = 0.0735508	descr = N_Gram_TATA
cnt = 206	feature = 367	correl = 0.047341	descr = N_Gram_CATC
cnt = 207	feature = 384	correl = -0.085792	descr = N_Gram_CCAG
cnt = 208	feature = 657	correl = -0.0726488	descr = N_Gram_GGGA
cnt = 209	feature = 76	correl = 0.084493	descr = Gibbs_of_Target_Sequence__Pos_8_Step_1
cnt = 210	feature = 233	correl = -0.0591709	descr = N_Gram_ACG
cnt = 211	feature = 510	correl = -0.0231177	descr = N_Gram_CTGC
cnt = 212	feature = 867	correl = 0.0609104	descr = N_Gram_TGTA
cnt = 213	feature = 676	correl = -0.0236351	descr = N_Gram_GGTC
cnt = 214	feature = 72	correl = 0.0928456	descr = Gibbs_of_Target_Sequence__Pos_4_Step_1
cnt = 215	feature = 876	correl = 0.0712446	descr = N_Gram_TGTT
cnt = 216	feature = 646	correl = -0.122971	descr = N_Gram_GGCC
cnt = 217	feature = 796	correl = -0.0421176	descr = N_Gram_TCCC
cnt = 218	feature = 666	correl = -0.0868807	descr = N_Gram_GGGG
cnt = 219	feature = 679	correl = -0.0816863	descr = N_Gram_GGTG
cnt = 220	feature = 79	correl = 0.0603417	descr = Gibbs_of_Target_Sequence__Pos_11_Step_1
cnt = 221	feature = 732	correl = 0.0446023	descr = N_Gram_TAAA
cnt = 222	feature = 403	correl = -0.059935	descr = N_Gram_CCCT
cnt = 223	feature = 77	correl = 0.103696	descr = Gibbs_of_Target_Sequence__Pos_9_Step_1
cnt = 224	feature = 925	correl = 0.0509294	descr = N_Gram_TTTC
cnt = 225	feature = 462	correl = -0.083271	descr = N_Gram_CGGG
cnt = 226	feature = 80	correl = 0.109971	descr = Gibbs_of_Target_Sequence__Pos_13_Step_1
cnt = 227	feature = 82	correl = 0.0936792	descr = Gibbs_of_Target_Sequence__Pos_15_Step_1
cnt = 228	feature = 553	correl = -0.0427445	descr = N_Gram_GAG
cnt = 229	feature = 74	correl = 0.10414	descr = Gibbs_of_Target_Sequence__Pos_6_Step_1
cnt = 230	feature = 831	correl = 0.0622583	descr = N_Gram_TG
cnt = 231	feature = 482	correl = 0.0952404	descr = N_Gram_CTA
cnt = 232	feature = 519	correl = 0.053763	descr = N_Gram_CTT
cnt = 233	feature = 627	correl = -0.0613214	descr = N_Gram_GGA
cnt = 234	feature = 81	correl = 0.148135	descr = Gibbs_of_Target_Sequence__Pos_14_Step_1
cnt = 235	feature = 78	correl = 0.118346	descr = Gibbs_of_Target_Sequence__Pos_10_Step_1
cnt = 236	feature = 603	correl = -0.104032	descr = N_Gram_GCG
cnt = 237	feature = 815	correl = 0.106137	descr = N_Gram_TCT
cnt = 238	feature = 857	correl = -0.050046	descr = N_Gram_TGG
cnt = 239	feature = 406	correl = -0.0809384	descr = N_Gram_CCG
cnt = 240	feature = 767	correl = 0.121458	descr = N_Gram_TAT
cnt = 241	feature = 672	correl = -0.0487634	descr = N_Gram_GGT
cnt = 242	feature = 286	correl = 0.0466227	descr = N_Gram_ATA
cnt = 243	feature = 432	correl = -0.0907006	descr = N_Gram_CG
cnt = 244	feature = 68	correl = 0.279902	descr = Gibbs_of_Target_Sequence_
num rows = 2188
num_elements = 536060
..*
optimization finished, #iter = 2385
nu = 0.352883
obj = -62.833908, rho = -0.696210
nSV = 1019, nBSV = 547
num rows = 243
num_elements = 59535
*
optimization finished, #iter = 208
nu = 0.305889
obj = -6.405489, rho = -0.644386
nSV = 126, nBSV = 34
..*
optimization finished, #iter = 2385
nu = 0.352883
obj = -62.833908, rho = -0.696210
nSV = 1019, nBSV = 547
TEST = 21 AVE CORR = 0.755235
