# Supplementary material for: Improving model predictions for RNA interference activities that use support vector machine regression by combining and filtering features
Source: BMC Bioinformatics. 2007 Jun 6;8:182. doi: 10.1186/1471-2105-8-182 (PMC1906837; doi:10.1186/1471-2105-8-182)
Supplement: Additional file 5 — tr_2431_cfsfilters. The features found to be useful by Correlation based Feature in training and testing the 2431 dataset by cross validation, at t-test values from 0 to 90. [file 1471-2105-8-182-S5.gz › tr_2431_file_23]

23
ave count = 201.8

CFS merit scores = 1.45362
CFS merit scores = 1.61763
CFS merit scores = 1.84867
CFS merit scores = 2.07312
CFS merit scores = 2.27498
CFS merit scores = 2.45844
CFS merit scores = 2.6278
CFS merit scores = 2.78659
CFS merit scores = 2.93171
CFS merit scores = 3.06893
CFS merit scores = 3.19599
CFS merit scores = 3.31635
CFS merit scores = 3.43162
CFS merit scores = 3.5413
CFS merit scores = 3.64231
CFS merit scores = 3.73756
CFS merit scores = 3.82855
CFS merit scores = 3.9157
CFS merit scores = 3.99826
CFS merit scores = 4.0762
CFS merit scores = 4.15078
CFS merit scores = 4.22227
CFS merit scores = 4.29204
CFS merit scores = 4.35797
CFS merit scores = 4.42038
CFS merit scores = 4.47997
CFS merit scores = 4.53755
CFS merit scores = 4.58981
CFS merit scores = 4.63987
CFS merit scores = 4.68742
CFS merit scores = 4.73111
CFS merit scores = 4.77347
CFS merit scores = 4.81276
CFS merit scores = 4.85035
CFS merit scores = 4.88664
CFS merit scores = 4.92209
CFS merit scores = 4.95545
CFS merit scores = 4.98823
CFS merit scores = 5.01958
CFS merit scores = 5.05023
CFS merit scores = 5.0793
CFS merit scores = 5.1057
CFS merit scores = 5.13214
CFS merit scores = 5.15691
CFS merit scores = 5.1806
CFS merit scores = 5.20384
CFS merit scores = 5.22619
CFS merit scores = 5.24688
CFS merit scores = 5.26671
CFS merit scores = 5.28484
CFS merit scores = 5.30261
CFS merit scores = 5.32006
CFS merit scores = 5.3373
CFS merit scores = 5.35388
CFS merit scores = 5.37015
CFS merit scores = 5.38551
CFS merit scores = 5.40038
CFS merit scores = 5.41505
CFS merit scores = 5.42933
CFS merit scores = 5.44338
CFS merit scores = 5.45729
CFS merit scores = 5.47079
cnt = 1	feature = 80	correl = 0.453617	descr = Gibbs_of_Target_Sequence__Pos_19_Step_1
cnt = 2	feature = 2	correl = -0.147904	descr = Position_Specific_Bin_Base_0_Base_G
cnt = 3	feature = 857	correl = -0.0729079	descr = N_Gram_TGGC
cnt = 4	feature = 721	correl = -0.0229944	descr = N_Gram_GTTCC
cnt = 5	feature = 716	correl = 0.0359878	descr = N_Gram_GTGTA
cnt = 6	feature = 358	correl = 0.0257711	descr = N_Gram_CATAG
cnt = 7	feature = 848	correl = -0.0301185	descr = N_Gram_TGCCG
cnt = 8	feature = 452	correl = -0.0332763	descr = N_Gram_CGCTC
cnt = 9	feature = 899	correl = 0.0378361	descr = N_Gram_TTCGC
cnt = 10	feature = 612	correl = -0.0478163	descr = N_Gram_GCGGT
cnt = 11	feature = 327	correl = 0.047436	descr = N_Gram_CAAGC
cnt = 12	feature = 308	correl = -0.0223571	descr = N_Gram_ATTAA
cnt = 13	feature = 773	correl = 0.0451554	descr = N_Gram_TATGA
cnt = 14	feature = 525	correl = -0.0249477	descr = N_Gram_CTTTA
cnt = 15	feature = 768	correl = 0.0246684	descr = N_Gram_TATAG
cnt = 16	feature = 674	correl = 0.0527852	descr = N_Gram_GGTAA
cnt = 17	feature = 592	correl = -0.0678338	descr = N_Gram_GCCCC
cnt = 18	feature = 705	correl = 0.0373441	descr = N_Gram_GTCTA
cnt = 19	feature = 530	correl = -0.0376417	descr = N_Gram_GAAGA
cnt = 20	feature = 767	correl = 0.0581326	descr = N_Gram_TATAA
cnt = 21	feature = 499	correl = -0.0244129	descr = N_Gram_CTCAC
cnt = 22	feature = 732	correl = 0.0331241	descr = N_Gram_TAAAG
cnt = 23	feature = 436	correl = -0.0448707	descr = N_Gram_CGACG
cnt = 24	feature = 749	correl = 0.0725806	descr = N_Gram_TACTA
cnt = 25	feature = 228	correl = -0.0384462	descr = N_Gram_ACGTT
cnt = 26	feature = 403	correl = -0.0549371	descr = N_Gram_CCGAA
cnt = 27	feature = 632	correl = -0.0221328	descr = N_Gram_GGAAA
cnt = 28	feature = 490	correl = 0.0368204	descr = N_Gram_CTAGA
cnt = 29	feature = 663	correl = -0.110782	descr = N_Gram_GGGCC
cnt = 30	feature = 52	correl = -0.0646781	descr = Position_Specific_Bin_Base_18_Base_G
cnt = 31	feature = 356	correl = -0.0466348	descr = N_Gram_CATAA
cnt = 32	feature = 792	correl = -0.0672724	descr = N_Gram_TCCCC
cnt = 33	feature = 278	correl = 0.0411363	descr = N_Gram_ATAGG
cnt = 34	feature = 620	correl = 0.0276344	descr = N_Gram_GCTCT
cnt = 35	feature = 739	correl = -0.0526932	descr = N_Gram_TAATC
cnt = 36	feature = 334	correl = -0.0231227	descr = N_Gram_CACCG
cnt = 37	feature = 597	correl = -0.0217657	descr = N_Gram_GCCGG
cnt = 38	feature = 808	correl = -0.0402623	descr = N_Gram_TCGGC
cnt = 39	feature = 660	correl = -0.0735485	descr = N_Gram_GGGAG
cnt = 40	feature = 409	correl = -0.0234382	descr = N_Gram_CCGCG
cnt = 41	feature = 270	correl = 0.0577441	descr = N_Gram_AGTGA
cnt = 42	feature = 35	correl = 0.0357453	descr = Position_Specific_Bin_Base_13_Base_A
cnt = 43	feature = 31	correl = -0.0434022	descr = Position_Specific_Bin_Base_11_Base_A
cnt = 44	feature = 641	correl = -0.0408911	descr = N_Gram_GGATG
cnt = 45	feature = 662	correl = -0.0429675	descr = N_Gram_GGGCA
cnt = 46	feature = 653	correl = -0.0481587	descr = N_Gram_GGCGT
cnt = 47	feature = 770	correl = 0.0695817	descr = N_Gram_TATCA
cnt = 48	feature = 917	correl = 0.0465068	descr = N_Gram_TTGTA
cnt = 49	feature = 366	correl = 0.069522	descr = N_Gram_CATTA
cnt = 50	feature = 935	correl = 0.0220902	descr = N_Gram_TTTTG
cnt = 51	feature = 288	correl = 0.0396252	descr = N_Gram_ATCCG
cnt = 52	feature = 812	correl = 0.0999798	descr = N_Gram_TCGTG
cnt = 53	feature = 634	correl = -0.0438606	descr = N_Gram_GGAAG
cnt = 54	feature = 367	correl = 0.0238903	descr = N_Gram_CATTG
cnt = 55	feature = 406	correl = -0.0562891	descr = N_Gram_CCGAT
cnt = 56	feature = 6	correl = 0.0324388	descr = Position_Specific_Bin_Base_2_Base_C
cnt = 57	feature = 515	correl = 0.0342342	descr = N_Gram_CTGTT
cnt = 58	feature = 233	correl = 0.0469254	descr = N_Gram_ACTCT
cnt = 59	feature = 884	correl = 0.0602529	descr = N_Gram_TTACA
cnt = 60	feature = 578	correl = -0.0387542	descr = N_Gram_GCACC
cnt = 61	feature = 396	correl = -0.0647516	descr = N_Gram_CCCGC
cnt = 62	feature = 4	correl = -0.0932933	descr = Position_Specific_Bin_Base_1_Base_G
num rows = 2187
num_elements = 137781
.*
optimization finished, #iter = 1127
nu = 0.544140
obj = -129.836086, rho = -0.601068
nSV = 1234, nBSV = 1153
num rows = 244
num_elements = 15372
*
optimization finished, #iter = 102
nu = 0.523184
obj = -15.968686, rho = -0.846873
nSV = 138, nBSV = 117
.*
optimization finished, #iter = 1127
nu = 0.544140
obj = -129.836086, rho = -0.601068
nSV = 1234, nBSV = 1153
CFS merit scores = 1.45497
CFS merit scores = 1.61614
CFS merit scores = 1.84776
CFS merit scores = 2.071
CFS merit scores = 2.27102
CFS merit scores = 2.45288
CFS merit scores = 2.61751
CFS merit scores = 2.77176
CFS merit scores = 2.91586
CFS merit scores = 3.04802
CFS merit scores = 3.17233
CFS merit scores = 3.29144
CFS merit scores = 3.40427
CFS merit scores = 3.51083
CFS merit scores = 3.61253
CFS merit scores = 3.7093
CFS merit scores = 3.80262
CFS merit scores = 3.89235
CFS merit scores = 3.97831
CFS merit scores = 4.05772
CFS merit scores = 4.13329
CFS merit scores = 4.20613
CFS merit scores = 4.27607
CFS merit scores = 4.34105
CFS merit scores = 4.40306
CFS merit scores = 4.46288
CFS merit scores = 4.52015
CFS merit scores = 4.57528
CFS merit scores = 4.6286
CFS merit scores = 4.67928
CFS merit scores = 4.72658
CFS merit scores = 4.77261
CFS merit scores = 4.81662
CFS merit scores = 4.85767
CFS merit scores = 4.89674
CFS merit scores = 4.93297
CFS merit scores = 4.9675
CFS merit scores = 4.99939
CFS merit scores = 5.0301
CFS merit scores = 5.05978
CFS merit scores = 5.088
CFS merit scores = 5.11455
CFS merit scores = 5.14106
CFS merit scores = 5.16726
CFS merit scores = 5.19372
CFS merit scores = 5.21556
CFS merit scores = 5.23559
CFS merit scores = 5.25532
CFS merit scores = 5.27475
CFS merit scores = 5.29412
CFS merit scores = 5.31212
CFS merit scores = 5.3291
CFS merit scores = 5.34596
CFS merit scores = 5.36215
CFS merit scores = 5.37764
CFS merit scores = 5.39249
CFS merit scores = 5.40712
CFS merit scores = 5.42054
CFS merit scores = 5.43393
CFS merit scores = 5.4473
CFS merit scores = 5.46058
CFS merit scores = 5.47291
CFS merit scores = 5.48469
CFS merit scores = 5.49586
CFS merit scores = 5.5068
CFS merit scores = 5.51699
CFS merit scores = 5.52666
CFS merit scores = 5.5365
CFS merit scores = 5.54562
CFS merit scores = 5.55452
CFS merit scores = 5.5637
CFS merit scores = 5.57227
CFS merit scores = 5.58091
CFS merit scores = 5.58889
CFS merit scores = 5.59673
CFS merit scores = 5.60474
CFS merit scores = 5.61258
CFS merit scores = 5.62029
CFS merit scores = 5.62657
CFS merit scores = 5.63212
CFS merit scores = 5.63819
CFS merit scores = 5.64322
CFS merit scores = 5.6479
CFS merit scores = 5.65225
CFS merit scores = 5.65679
CFS merit scores = 5.66087
CFS merit scores = 5.66422
CFS merit scores = 5.66793
CFS merit scores = 5.67116
CFS merit scores = 5.67435
CFS merit scores = 5.67731
CFS merit scores = 5.68021
CFS merit scores = 5.68297
CFS merit scores = 5.68531
CFS merit scores = 5.6876
CFS merit scores = 5.68989
CFS merit scores = 5.69222
CFS merit scores = 5.694
CFS merit scores = 5.69524
CFS merit scores = 5.69599
CFS merit scores = 5.697
CFS merit scores = 5.69776
CFS merit scores = 5.6988
CFS merit scores = 5.6991
CFS merit scores = 5.6995
CFS merit scores = 5.69936
CFS merit scores = 5.6996
CFS merit scores = 5.69934
CFS merit scores = 5.69885
CFS merit scores = 5.69802
CFS merit scores = 5.697
CFS merit scores = 5.69574
CFS merit scores = 5.69458
CFS merit scores = 5.69348
CFS merit scores = 5.69241
CFS merit scores = 5.69156
CFS merit scores = 5.69057
CFS merit scores = 5.68974
CFS merit scores = 5.68858
CFS merit scores = 5.68745
CFS merit scores = 5.68649
CFS merit scores = 5.68523
CFS merit scores = 5.68403
CFS merit scores = 5.68284
CFS merit scores = 5.68103
CFS merit scores = 5.67926
CFS merit scores = 5.67774
CFS merit scores = 5.67562
CFS merit scores = 5.67349
CFS merit scores = 5.67111
CFS merit scores = 5.66873
CFS merit scores = 5.66593
CFS merit scores = 5.66311
CFS merit scores = 5.6605
CFS merit scores = 5.65749
CFS merit scores = 5.65425
CFS merit scores = 5.65127
CFS merit scores = 5.64812
CFS merit scores = 5.64493
CFS merit scores = 5.64181
CFS merit scores = 5.63859
CFS merit scores = 5.63555
CFS merit scores = 5.63208
CFS merit scores = 5.62843
CFS merit scores = 5.62445
CFS merit scores = 5.6196
CFS merit scores = 5.61481
CFS merit scores = 5.61006
CFS merit scores = 5.60546
CFS merit scores = 5.60054
CFS merit scores = 5.59581
CFS merit scores = 5.59061
CFS merit scores = 5.58568
CFS merit scores = 5.58041
CFS merit scores = 5.57513
CFS merit scores = 5.57008
CFS merit scores = 5.56517
CFS merit scores = 5.56012
CFS merit scores = 5.55462
CFS merit scores = 5.54898
CFS merit scores = 5.54331
CFS merit scores = 5.53755
CFS merit scores = 5.53052
CFS merit scores = 5.52371
CFS merit scores = 5.51696
CFS merit scores = 5.51023
CFS merit scores = 5.50362
CFS merit scores = 5.49649
CFS merit scores = 5.489
CFS merit scores = 5.48141
CFS merit scores = 5.47225
CFS merit scores = 5.46299
CFS merit scores = 5.45377
CFS merit scores = 5.44472
CFS merit scores = 5.43551
CFS merit scores = 5.42639
CFS merit scores = 5.41724
CFS merit scores = 5.40778
CFS merit scores = 5.39801
CFS merit scores = 5.38837
CFS merit scores = 5.3789
CFS merit scores = 5.36878
CFS merit scores = 5.35862
CFS merit scores = 5.34763
CFS merit scores = 5.33685
CFS merit scores = 5.32578
CFS merit scores = 5.31384
CFS merit scores = 5.301
CFS merit scores = 5.2881
CFS merit scores = 5.27515
CFS merit scores = 5.26103
CFS merit scores = 5.24656
CFS merit scores = 5.23168
CFS merit scores = 5.21637
CFS merit scores = 5.20034
CFS merit scores = 5.18435
CFS merit scores = 5.16798
CFS merit scores = 5.1486
CFS merit scores = 5.12641
CFS merit scores = 5.10178
CFS merit scores = 5.07497
cnt = 1	feature = 81	correl = 0.454969	descr = Gibbs_of_Target_Sequence__Pos_19_Step_1
cnt = 2	feature = 2	correl = -0.147063	descr = Position_Specific_Bin_Base_0_Base_G
cnt = 3	feature = 14	correl = -0.07136	descr = Position_Specific_Bin_Base_4_Base_C
cnt = 4	feature = 525	correl = 0.0369199	descr = N_Gram_GACA
cnt = 5	feature = 837	correl = 0.0394733	descr = N_Gram_TGCAA
cnt = 6	feature = 9	correl = 0.122208	descr = Position_Specific_Bin_Base_2_Base_G
cnt = 7	feature = 916	correl = 0.0238285	descr = N_Gram_TTTAC
cnt = 8	feature = 768	correl = 0.0247007	descr = N_Gram_TATGC
cnt = 9	feature = 799	correl = 0.0389657	descr = N_Gram_TCGCA
cnt = 10	feature = 366	correl = -0.0374787	descr = N_Gram_CCAAA
cnt = 11	feature = 432	correl = -0.0323233	descr = N_Gram_CGCAA
cnt = 12	feature = 403	correl = 0.0287297	descr = N_Gram_CCGTC
cnt = 13	feature = 703	correl = -0.031064	descr = N_Gram_GTGCG
cnt = 14	feature = 676	correl = -0.0503748	descr = N_Gram_GGTTA
cnt = 15	feature = 270	correl = 0.0221989	descr = N_Gram_ATAAG
cnt = 16	feature = 536	correl = 0.0689568	descr = N_Gram_GACTA
cnt = 17	feature = 865	correl = 0.0359968	descr = N_Gram_TGTCG
cnt = 18	feature = 11	correl = 0.0675327	descr = Position_Specific_Bin_Base_3_Base_G
cnt = 19	feature = 490	correl = 0.034106	descr = N_Gram_CTCTA
cnt = 20	feature = 308	correl = 0.0786281	descr = N_Gram_ATTAT
cnt = 21	feature = 406	correl = 0.0448209	descr = N_Gram_CCTAA
cnt = 22	feature = 657	correl = -0.0872542	descr = N_Gram_GGGCC
cnt = 23	feature = 770	correl = 0.0295953	descr = N_Gram_TATGT
cnt = 24	feature = 659	correl = -0.0254563	descr = N_Gram_GGGCT
cnt = 25	feature = 681	correl = 0.0355165	descr = N_Gram_GTAAG
cnt = 26	feature = 600	correl = -0.0379972	descr = N_Gram_GCGGG
cnt = 27	feature = 264	correl = 0.0892963	descr = N_Gram_AGTCG
cnt = 28	feature = 732	correl = -0.0375029	descr = N_Gram_TAATC
cnt = 29	feature = 717	correl = -0.0252039	descr = N_Gram_GTTGC
cnt = 30	feature = 334	correl = -0.0307071	descr = N_Gram_CACGA
cnt = 31	feature = 856	correl = -0.0524743	descr = N_Gram_TGGGA
cnt = 32	feature = 396	correl = -0.0586538	descr = N_Gram_CCGAT
cnt = 33	feature = 461	correl = 0.0293775	descr = N_Gram_CGTCT
cnt = 34	feature = 752	correl = 0.0510696	descr = N_Gram_TAGCA
cnt = 35	feature = 256	correl = -0.0297799	descr = N_Gram_AGGAG
cnt = 36	feature = 483	correl = -0.0503339	descr = N_Gram_CTCAA
cnt = 37	feature = 530	correl = -0.0405223	descr = N_Gram_GACCA
cnt = 38	feature = 436	correl = -0.0758098	descr = N_Gram_CGCG
cnt = 39	feature = 531	correl = -0.0440433	descr = N_Gram_GACCC
cnt = 40	feature = 705	correl = -0.0567607	descr = N_Gram_GTGGA
cnt = 41	feature = 687	correl = 0.0479308	descr = N_Gram_GTCAA
cnt = 42	feature = 739	correl = 0.0307677	descr = N_Gram_TACCG
cnt = 43	feature = 767	correl = 0.0683243	descr = N_Gram_TATGA
cnt = 44	feature = 47	correl = 0.0378871	descr = Position_Specific_Bin_Base_17_Base_A
cnt = 45	feature = 707	correl = -0.0599098	descr = N_Gram_GTGGG
cnt = 46	feature = 52	correl = -0.0610258	descr = Position_Specific_Bin_Base_18_Base_G
cnt = 47	feature = 502	correl = 0.05581	descr = N_Gram_CTGTT
cnt = 48	feature = 231	correl = 0.0249798	descr = N_Gram_ACTAG
cnt = 49	feature = 773	correl = 0.0228362	descr = N_Gram_TATTG
cnt = 50	feature = 643	correl = -0.0317489	descr = N_Gram_GGCCT
cnt = 51	feature = 907	correl = 0.0398937	descr = N_Gram_TTGGA
cnt = 52	feature = 4	correl = -0.0262092	descr = Position_Specific_Bin_Base_1_Base_C
cnt = 53	feature = 917	correl = 0.0544387	descr = N_Gram_TTTAG
cnt = 54	feature = 32	correl = -0.0530523	descr = Position_Specific_Bin_Base_11_Base_G
cnt = 55	feature = 593	correl = -0.0437473	descr = N_Gram_GCGCA
cnt = 56	feature = 759	correl = 0.0693756	descr = N_Gram_TATAA
cnt = 57	feature = 672	correl = -0.0358006	descr = N_Gram_GGTGA
cnt = 58	feature = 288	correl = 0.0371642	descr = N_Gram_ATCGA
cnt = 59	feature = 680	correl = 0.0542346	descr = N_Gram_GTAAA
cnt = 60	feature = 458	correl = 0.0292818	descr = N_Gram_CGTCA
cnt = 61	feature = 579	correl = -0.0830159	descr = N_Gram_GCCCA
cnt = 62	feature = 60	correl = -0.181844	descr = Position_Specific_Bin_Base_20_Base_G
cnt = 63	feature = 582	correl = -0.0605027	descr = N_Gram_GCCCT
cnt = 64	feature = 316	correl = 0.0452548	descr = N_Gram_ATTGT
cnt = 65	feature = 17	correl = 0.0296634	descr = Position_Specific_Bin_Base_6_Base_A
cnt = 66	feature = 286	correl = 0.0248526	descr = N_Gram_ATCCT
cnt = 67	feature = 876	correl = 0.0590329	descr = N_Gram_TTACA
cnt = 68	feature = 612	correl = 0.0368267	descr = N_Gram_GCTCT
cnt = 69	feature = 904	correl = 0.0376613	descr = N_Gram_TTGCA
cnt = 70	feature = 772	correl = 0.0594775	descr = N_Gram_TATTC
cnt = 71	feature = 610	correl = -0.0486845	descr = N_Gram_GCTCC
cnt = 72	feature = 206	correl = 0.0470174	descr = N_Gram_ACAGT
cnt = 73	feature = 925	correl = 0.0535236	descr = N_Gram_TTTGT
cnt = 74	feature = 35	correl = -0.0244617	descr = Position_Specific_Bin_Base_12_Base_C
cnt = 75	feature = 358	correl = 0.0292319	descr = N_Gram_CATG
cnt = 76	feature = 650	correl = -0.0231776	descr = N_Gram_GGCTT
cnt = 77	feature = 640	correl = -0.0861605	descr = N_Gram_GGCCA
cnt = 78	feature = 46	correl = -0.0594622	descr = Position_Specific_Bin_Base_16_Base_G
cnt = 79	feature = 21	correl = 0.0722772	descr = Position_Specific_Bin_Base_7_Base_T
cnt = 80	feature = 708	correl = 0.0254118	descr = N_Gram_GTGT
cnt = 81	feature = 632	correl = -0.0420013	descr = N_Gram_GGATG
cnt = 82	feature = 834	correl = 0.0368928	descr = N_Gram_TGATC
cnt = 83	feature = 1	correl = 0.102771	descr = Position_Specific_Bin_Base_0_Base_C
cnt = 84	feature = 15	correl = -0.0559338	descr = Position_Specific_Bin_Base_5_Base_C
cnt = 85	feature = 292	correl = 0.0468474	descr = N_Gram_ATCTG
cnt = 86	feature = 40	correl = -0.154096	descr = Position_Specific_Bin_Base_14_Base_G
cnt = 87	feature = 29	correl = -0.0531629	descr = Position_Specific_Bin_Base_10_Base_G
cnt = 88	feature = 653	correl = -0.0684294	descr = N_Gram_GGGAA
cnt = 89	feature = 658	correl = -0.0848546	descr = N_Gram_GGGCG
cnt = 90	feature = 765	correl = 0.0540482	descr = N_Gram_TATCG
cnt = 91	feature = 260	correl = 0.0904519	descr = N_Gram_AGGTA
cnt = 92	feature = 669	correl = 0.0290156	descr = N_Gram_GGTCA
cnt = 93	feature = 43	correl = -0.0399275	descr = Position_Specific_Bin_Base_15_Base_G
cnt = 94	feature = 706	correl = -0.0754493	descr = N_Gram_GTGGC
cnt = 95	feature = 627	correl = -0.0617935	descr = N_Gram_GGACC
cnt = 96	feature = 753	correl = 0.0822683	descr = N_Gram_TAGCT
cnt = 97	feature = 662	correl = -0.0727692	descr = N_Gram_GGGGC
cnt = 98	feature = 838	correl = 0.0283487	descr = N_Gram_TGCAT
cnt = 99	feature = 6	correl = 0.0275521	descr = Position_Specific_Bin_Base_1_Base_T
cnt = 100	feature = 589	correl = -0.0648497	descr = N_Gram_GCCTC
cnt = 101	feature = 755	correl = 0.0315348	descr = N_Gram_TAGT
cnt = 102	feature = 701	correl = -0.045058	descr = N_Gram_GTGC
cnt = 103	feature = 8	correl = 0.0505531	descr = Position_Specific_Bin_Base_2_Base_C
cnt = 104	feature = 654	correl = -0.0656479	descr = N_Gram_GGGAG
cnt = 105	feature = 812	correl = 0.038798	descr = N_Gram_TCTAT
cnt = 106	feature = 815	correl = 0.0281054	descr = N_Gram_TCTCC
cnt = 107	feature = 927	correl = 0.0261996	descr = N_Gram_TTTTA
cnt = 108	feature = 802	correl = -0.05458	descr = N_Gram_TCGG
cnt = 109	feature = 696	correl = 0.0279279	descr = N_Gram_GTCT
cnt = 110	feature = 16	correl = 0.0503412	descr = Position_Specific_Bin_Base_5_Base_T
cnt = 111	feature = 56	correl = -0.124906	descr = Position_Specific_Bin_Base_19_Base_G
cnt = 112	feature = 749	correl = 0.0536343	descr = N_Gram_TAGAC
cnt = 113	feature = 718	correl = -0.0294764	descr = N_Gram_GTTGG
cnt = 114	feature = 798	correl = 0.0442783	descr = N_Gram_TCGC
cnt = 115	feature = 603	correl = -0.0675003	descr = N_Gram_GCGTC
cnt = 116	feature = 721	correl = 0.0265224	descr = N_Gram_GTTTC
cnt = 117	feature = 233	correl = 0.0484554	descr = N_Gram_ACTG
cnt = 118	feature = 884	correl = 0.0423383	descr = N_Gram_TTATC
cnt = 119	feature = 33	correl = 0.11286	descr = Position_Specific_Bin_Base_11_Base_T
cnt = 120	feature = 409	correl = -0.0221631	descr = N_Gram_CCTCA
cnt = 121	feature = 910	correl = 0.0497493	descr = N_Gram_TTGTA
cnt = 122	feature = 41	correl = 0.0728982	descr = Position_Specific_Bin_Base_14_Base_T
cnt = 123	feature = 462	correl = 0.0240301	descr = N_Gram_CGTG
cnt = 124	feature = 278	correl = 0.047576	descr = N_Gram_ATATG
cnt = 125	feature = 738	correl = 0.038029	descr = N_Gram_TACC
cnt = 126	feature = 645	correl = -0.0754111	descr = N_Gram_GGCGC
cnt = 127	feature = 499	correl = -0.0220526	descr = N_Gram_CTGGG
cnt = 128	feature = 818	correl = 0.0928901	descr = N_Gram_TCTGC
cnt = 129	feature = 583	correl = -0.0462521	descr = N_Gram_GCCG
cnt = 130	feature = 58	correl = 0.366173	descr = Position_Specific_Bin_Base_20_Base_A
cnt = 131	feature = 28	correl = -0.0796189	descr = Position_Specific_Bin_Base_10_Base_C
cnt = 132	feature = 641	correl = -0.107252	descr = N_Gram_GGCCC
cnt = 133	feature = 412	correl = -0.0760356	descr = N_Gram_CCTCT
cnt = 134	feature = 796	correl = 0.0268411	descr = N_Gram_TCGA
cnt = 135	feature = 229	correl = 0.0515418	descr = N_Gram_ACTA
cnt = 136	feature = 10	correl = -0.126621	descr = Position_Specific_Bin_Base_2_Base_T
cnt = 137	feature = 452	correl = -0.0466502	descr = N_Gram_CGGGT
cnt = 138	feature = 819	correl = 0.034591	descr = N_Gram_TCTGG
cnt = 139	feature = 481	correl = 0.0352958	descr = N_Gram_CTATG
cnt = 140	feature = 631	correl = -0.0497923	descr = N_Gram_GGAGG
cnt = 141	feature = 31	correl = -0.0421747	descr = Position_Specific_Bin_Base_11_Base_A
cnt = 142	feature = 554	correl = -0.0282659	descr = N_Gram_GATGA
cnt = 143	feature = 613	correl = -0.0230936	descr = N_Gram_GCTG
cnt = 144	feature = 675	correl = -0.03054	descr = N_Gram_GGTT
cnt = 145	feature = 743	correl = 0.0512363	descr = N_Gram_TACT
cnt = 146	feature = 857	correl = -0.0563053	descr = N_Gram_TGGGG
cnt = 147	feature = 258	correl = -0.0416937	descr = N_Gram_AGGG
cnt = 148	feature = 251	correl = -0.0500785	descr = N_Gram_AGCG
cnt = 149	feature = 535	correl = 0.0375623	descr = N_Gram_GACT
cnt = 150	feature = 70	correl = 0.0837438	descr = Gibbs_of_Target_Sequence__Pos_8_Step_1
cnt = 151	feature = 356	correl = 0.0254356	descr = N_Gram_CATC
cnt = 152	feature = 367	correl = -0.0507116	descr = N_Gram_CCAC
cnt = 153	feature = 59	correl = -0.314185	descr = Position_Specific_Bin_Base_20_Base_C
cnt = 154	feature = 674	correl = -0.0974016	descr = N_Gram_GGTGG
cnt = 155	feature = 903	correl = 0.0463944	descr = N_Gram_TTGC
cnt = 156	feature = 384	correl = -0.10853	descr = N_Gram_CCCG
cnt = 157	feature = 792	correl = -0.0320976	descr = N_Gram_TCCTC
cnt = 158	feature = 751	correl = 0.0645506	descr = N_Gram_TAGC
cnt = 159	feature = 311	correl = 0.0904501	descr = N_Gram_ATTCT
cnt = 160	feature = 501	correl = 0.0429511	descr = N_Gram_CTGT
cnt = 161	feature = 74	correl = 0.0284121	descr = Gibbs_of_Target_Sequence__Pos_12_Step_1
cnt = 162	feature = 105	correl = -0.0577757	descr = Xue_Structure_Feature_A100
cnt = 163	feature = 716	correl = -0.050425	descr = N_Gram_GTTG
cnt = 164	feature = 478	correl = 0.0514618	descr = N_Gram_CTAT
cnt = 165	feature = 553	correl = -0.04007	descr = N_Gram_GATG
cnt = 166	feature = 392	correl = -0.0985087	descr = N_Gram_CCGA
cnt = 167	feature = 813	correl = 0.0581741	descr = N_Gram_TCTC
cnt = 168	feature = 79	correl = 0.105287	descr = Gibbs_of_Target_Sequence__Pos_17_Step_1
cnt = 169	feature = 64	correl = -0.0314345	descr = Gibbs_of_Target_Sequence__Pos_1_Step_1
cnt = 170	feature = 679	correl = 0.0593341	descr = N_Gram_GTAA
cnt = 171	feature = 66	correl = 0.0915453	descr = Gibbs_of_Target_Sequence__Pos_4_Step_1
cnt = 172	feature = 82	correl = 0.431022	descr = Gibbs_of_Target_Sequence__Pos_20_Step_1
cnt = 173	feature = 68	correl = 0.117023	descr = Gibbs_of_Target_Sequence__Pos_6_Step_1
cnt = 174	feature = 228	correl = 0.0333661	descr = N_Gram_ACT
cnt = 175	feature = 660	correl = -0.0882218	descr = N_Gram_GGGG
cnt = 176	feature = 75	correl = 0.120245	descr = Gibbs_of_Target_Sequence__Pos_13_Step_1
cnt = 177	feature = 80	correl = 0.197882	descr = Gibbs_of_Target_Sequence__Pos_18_Step_1
cnt = 178	feature = 77	correl = 0.0973518	descr = Gibbs_of_Target_Sequence__Pos_15_Step_1
cnt = 179	feature = 294	correl = 0.0409083	descr = N_Gram_ATGA
cnt = 180	feature = 71	correl = 0.10921	descr = Gibbs_of_Target_Sequence__Pos_9_Step_1
cnt = 181	feature = 665	correl = -0.0834309	descr = N_Gram_GGGTG
cnt = 182	feature = 915	correl = 0.0323899	descr = N_Gram_TTTA
cnt = 183	feature = 704	correl = -0.0978076	descr = N_Gram_GTGG
cnt = 184	feature = 766	correl = 0.0727525	descr = N_Gram_TATG
cnt = 185	feature = 78	correl = 0.11928	descr = Gibbs_of_Target_Sequence__Pos_16_Step_1
cnt = 186	feature = 449	correl = -0.0847652	descr = N_Gram_CGGG
cnt = 187	feature = 578	correl = -0.144943	descr = N_Gram_GCCC
cnt = 188	feature = 76	correl = 0.157174	descr = Gibbs_of_Target_Sequence__Pos_14_Step_1
cnt = 189	feature = 620	correl = -0.0635397	descr = N_Gram_GGA
cnt = 190	feature = 825	correl = 0.0604173	descr = N_Gram_TG
cnt = 191	feature = 899	correl = 0.107937	descr = N_Gram_TTG
cnt = 192	feature = 664	correl = -0.0544589	descr = N_Gram_GGGT
cnt = 193	feature = 293	correl = 0.0254968	descr = N_Gram_ATG
cnt = 194	feature = 404	correl = -0.0473881	descr = N_Gram_CCT
cnt = 195	feature = 430	correl = -0.0503886	descr = N_Gram_CGC
cnt = 196	feature = 808	correl = 0.105698	descr = N_Gram_TCT
cnt = 197	feature = 914	correl = 0.0850535	descr = N_Gram_TTT
cnt = 198	feature = 482	correl = -0.0299911	descr = N_Gram_CTC
cnt = 199	feature = 560	correl = -0.120091	descr = N_Gram_GC
cnt = 200	feature = 723	correl = 0.179107	descr = N_Gram_TA
cnt = 201	feature = 83	correl = 0.232997	descr = PF_RNAi_Fold_Energy
num rows = 2188
num_elements = 441976
..*
optimization finished, #iter = 2257
nu = 0.360301
obj = -66.373689, rho = -0.697833
nSV = 997, nBSV = 595
num rows = 243
num_elements = 49086
*
optimization finished, #iter = 239
nu = 0.340179
obj = -7.269890, rho = -0.699191
nSV = 142, nBSV = 42
..*
optimization finished, #iter = 2257
nu = 0.360301
obj = -66.373689, rho = -0.697833
nSV = 997, nBSV = 595
CFS merit scores = 1.44852
CFS merit scores = 1.62016
CFS merit scores = 1.84846
CFS merit scores = 2.06811
CFS merit scores = 2.26945
CFS merit scores = 2.4542
CFS merit scores = 2.62432
CFS merit scores = 2.77626
CFS merit scores = 2.91797
CFS merit scores = 3.05151
CFS merit scores = 3.17787
CFS merit scores = 3.29732
CFS merit scores = 3.41044
CFS merit scores = 3.51803
CFS merit scores = 3.61962
CFS merit scores = 3.71231
CFS merit scores = 3.80121
CFS merit scores = 3.88515
CFS merit scores = 3.96493
CFS merit scores = 4.04134
CFS merit scores = 4.1148
CFS merit scores = 4.18609
CFS merit scores = 4.25379
CFS merit scores = 4.31957
CFS merit scores = 4.38295
CFS merit scores = 4.44395
CFS merit scores = 4.49901
CFS merit scores = 4.5509
CFS merit scores = 4.60163
CFS merit scores = 4.65114
CFS merit scores = 4.69898
CFS merit scores = 4.74448
CFS merit scores = 4.78858
CFS merit scores = 4.83176
CFS merit scores = 4.87356
CFS merit scores = 4.91197
CFS merit scores = 4.94912
CFS merit scores = 4.98539
CFS merit scores = 5.02
CFS merit scores = 5.05373
CFS merit scores = 5.08609
CFS merit scores = 5.11741
CFS merit scores = 5.14597
CFS merit scores = 5.17259
CFS merit scores = 5.19921
CFS merit scores = 5.22493
CFS merit scores = 5.24966
CFS merit scores = 5.27019
CFS merit scores = 5.29028
CFS merit scores = 5.30933
CFS merit scores = 5.32842
CFS merit scores = 5.34691
CFS merit scores = 5.3648
CFS merit scores = 5.38165
CFS merit scores = 5.39651
CFS merit scores = 5.41011
CFS merit scores = 5.4238
CFS merit scores = 5.43626
CFS merit scores = 5.44892
CFS merit scores = 5.46157
CFS merit scores = 5.47424
CFS merit scores = 5.48675
CFS merit scores = 5.49855
CFS merit scores = 5.51004
CFS merit scores = 5.52187
CFS merit scores = 5.53255
CFS merit scores = 5.54298
CFS merit scores = 5.55267
CFS merit scores = 5.56245
CFS merit scores = 5.57155
CFS merit scores = 5.58037
CFS merit scores = 5.58868
CFS merit scores = 5.59695
CFS merit scores = 5.60503
CFS merit scores = 5.61279
CFS merit scores = 5.61999
CFS merit scores = 5.62593
CFS merit scores = 5.63199
CFS merit scores = 5.63806
CFS merit scores = 5.64423
CFS merit scores = 5.64993
CFS merit scores = 5.65591
CFS merit scores = 5.66148
CFS merit scores = 5.66558
CFS merit scores = 5.6699
CFS merit scores = 5.6743
CFS merit scores = 5.67746
CFS merit scores = 5.68036
CFS merit scores = 5.68336
CFS merit scores = 5.68612
CFS merit scores = 5.68851
CFS merit scores = 5.69123
CFS merit scores = 5.69366
CFS merit scores = 5.69583
CFS merit scores = 5.69725
CFS merit scores = 5.69897
CFS merit scores = 5.70055
CFS merit scores = 5.70189
CFS merit scores = 5.70318
CFS merit scores = 5.70442
CFS merit scores = 5.7057
CFS merit scores = 5.70626
CFS merit scores = 5.70663
CFS merit scores = 5.70696
CFS merit scores = 5.70726
CFS merit scores = 5.7075
CFS merit scores = 5.70789
CFS merit scores = 5.70782
CFS merit scores = 5.70774
CFS merit scores = 5.70782
CFS merit scores = 5.70759
CFS merit scores = 5.70703
CFS merit scores = 5.70609
CFS merit scores = 5.70537
CFS merit scores = 5.70482
CFS merit scores = 5.70423
CFS merit scores = 5.70321
CFS merit scores = 5.70225
CFS merit scores = 5.70153
CFS merit scores = 5.70035
CFS merit scores = 5.69935
CFS merit scores = 5.69833
CFS merit scores = 5.69732
CFS merit scores = 5.69649
CFS merit scores = 5.69494
CFS merit scores = 5.69353
CFS merit scores = 5.69197
CFS merit scores = 5.69048
CFS merit scores = 5.68882
CFS merit scores = 5.68613
CFS merit scores = 5.68357
CFS merit scores = 5.68103
CFS merit scores = 5.67847
CFS merit scores = 5.67602
CFS merit scores = 5.67376
CFS merit scores = 5.67168
CFS merit scores = 5.66868
CFS merit scores = 5.6656
CFS merit scores = 5.66208
CFS merit scores = 5.65763
CFS merit scores = 5.65295
CFS merit scores = 5.64776
CFS merit scores = 5.64257
CFS merit scores = 5.63756
CFS merit scores = 5.63235
CFS merit scores = 5.62737
CFS merit scores = 5.62207
CFS merit scores = 5.6168
CFS merit scores = 5.61152
CFS merit scores = 5.60611
CFS merit scores = 5.60045
CFS merit scores = 5.59462
CFS merit scores = 5.58862
CFS merit scores = 5.58262
CFS merit scores = 5.57625
CFS merit scores = 5.56966
CFS merit scores = 5.56265
CFS merit scores = 5.55592
CFS merit scores = 5.54905
CFS merit scores = 5.54113
CFS merit scores = 5.53332
CFS merit scores = 5.52561
CFS merit scores = 5.51788
CFS merit scores = 5.51013
CFS merit scores = 5.50204
CFS merit scores = 5.4943
CFS merit scores = 5.48676
CFS merit scores = 5.47911
CFS merit scores = 5.4713
CFS merit scores = 5.46316
CFS merit scores = 5.45466
CFS merit scores = 5.44472
CFS merit scores = 5.43431
CFS merit scores = 5.42429
CFS merit scores = 5.41301
CFS merit scores = 5.40185
CFS merit scores = 5.39098
CFS merit scores = 5.37967
CFS merit scores = 5.36761
CFS merit scores = 5.35441
CFS merit scores = 5.34002
CFS merit scores = 5.3259
CFS merit scores = 5.3113
CFS merit scores = 5.29614
CFS merit scores = 5.28076
cnt = 1	feature = 81	correl = 0.448525	descr = Gibbs_of_Target_Sequence__Pos_19_Step_1
cnt = 2	feature = 2	correl = -0.135476	descr = Position_Specific_Bin_Base_0_Base_G
cnt = 3	feature = 284	correl = -0.0313814	descr = N_Gram_ATCCC
cnt = 4	feature = 233	correl = 0.06891	descr = N_Gram_ACTGA
cnt = 5	feature = 260	correl = -0.0343514	descr = N_Gram_AGGTG
cnt = 6	feature = 679	correl = -0.0519645	descr = N_Gram_GTCCT
cnt = 7	feature = 254	correl = -0.0278931	descr = N_Gram_AGGCA
cnt = 8	feature = 876	correl = 0.0348795	descr = N_Gram_TTCGC
cnt = 9	feature = 525	correl = 0.0680599	descr = N_Gram_GACTA
cnt = 10	feature = 590	correl = -0.0540768	descr = N_Gram_GCGTT
cnt = 11	feature = 311	correl = -0.0347685	descr = N_Gram_ATTGA
cnt = 12	feature = 452	correl = 0.0293553	descr = N_Gram_CGTCT
cnt = 13	feature = 678	correl = -0.0352679	descr = N_Gram_GTCCG
cnt = 14	feature = 664	correl = -0.0589472	descr = N_Gram_GGTTA
cnt = 15	feature = 610	correl = 0.0338232	descr = N_Gram_GGAAT
cnt = 16	feature = 264	correl = 0.0938962	descr = N_Gram_AGTCG
cnt = 17	feature = 501	correl = -0.0253875	descr = N_Gram_CTTTA
cnt = 18	feature = 593	correl = -0.0278001	descr = N_Gram_GCTCA
cnt = 19	feature = 366	correl = -0.0437099	descr = N_Gram_CCATA
cnt = 20	feature = 671	correl = 0.0320969	descr = N_Gram_GTACC
cnt = 21	feature = 449	correl = 0.0219318	descr = N_Gram_CGTCA
cnt = 22	feature = 631	correl = -0.0645323	descr = N_Gram_GGCGG
cnt = 23	feature = 711	correl = 0.0463699	descr = N_Gram_TAAAC
cnt = 24	feature = 726	correl = -0.0322619	descr = N_Gram_TACG
cnt = 25	feature = 308	correl = 0.0346323	descr = N_Gram_ATTCG
cnt = 26	feature = 772	correl = 0.0695408	descr = N_Gram_TCCTA
cnt = 27	feature = 643	correl = -0.0887619	descr = N_Gram_GGGCC
cnt = 28	feature = 42	correl = 0.0730093	descr = Position_Specific_Bin_Base_15_Base_A
cnt = 29	feature = 640	correl = -0.0276429	descr = N_Gram_GGGAT
cnt = 30	feature = 645	correl = -0.030693	descr = N_Gram_GGGCT
cnt = 31	feature = 865	correl = 0.0310416	descr = N_Gram_TTAGC
cnt = 32	feature = 751	correl = 0.0573999	descr = N_Gram_TATGA
cnt = 33	feature = 752	correl = 0.0292382	descr = N_Gram_TATGT
cnt = 34	feature = 721	correl = 0.0782106	descr = N_Gram_TACAA
cnt = 35	feature = 432	correl = -0.0667833	descr = N_Gram_CGCGG
cnt = 36	feature = 530	correl = -0.0335513	descr = N_Gram_GAGAT
cnt = 37	feature = 717	correl = -0.0524465	descr = N_Gram_TAATC
cnt = 38	feature = 702	correl = -0.0230247	descr = N_Gram_GTTGA
cnt = 39	feature = 674	correl = 0.0505368	descr = N_Gram_GTCAA
cnt = 40	feature = 47	correl = -0.0668364	descr = Position_Specific_Bin_Base_16_Base_G
cnt = 41	feature = 9	correl = 0.0552538	descr = Position_Specific_Bin_Base_3_Base_G
cnt = 42	feature = 438	correl = -0.0379478	descr = N_Gram_CGGCA
cnt = 43	feature = 519	correl = -0.043441	descr = N_Gram_GACCA
cnt = 44	feature = 669	correl = 0.0365787	descr = N_Gram_GTAAG
cnt = 45	feature = 499	correl = 0.0566167	descr = N_Gram_CTTGT
cnt = 46	feature = 394	correl = 0.0223372	descr = N_Gram_CCGGA
cnt = 47	feature = 798	correl = 0.0476545	descr = N_Gram_TCTCT
cnt = 48	feature = 838	correl = -0.0521806	descr = N_Gram_TGGGA
cnt = 49	feature = 278	correl = 0.0279739	descr = N_Gram_ATATA
cnt = 50	feature = 461	correl = 0.0648309	descr = N_Gram_CTAAG
cnt = 51	feature = 595	correl = -0.0314762	descr = N_Gram_GCTCG
cnt = 52	feature = 292	correl = 0.0222453	descr = N_Gram_ATCTG
cnt = 53	feature = 687	correl = -0.0444613	descr = N_Gram_GTGC
cnt = 54	feature = 4	correl = -0.0922977	descr = Position_Specific_Bin_Base_1_Base_G
cnt = 55	feature = 834	correl = -0.0582154	descr = N_Gram_TGGCC
cnt = 56	feature = 14	correl = 0.051592	descr = Position_Specific_Bin_Base_5_Base_T
cnt = 57	feature = 766	correl = 0.0529698	descr = N_Gram_TCCAT
cnt = 58	feature = 812	correl = 0.0284045	descr = N_Gram_TGAGA
cnt = 59	feature = 738	correl = 0.0725618	descr = N_Gram_TAGCT
cnt = 60	feature = 749	correl = 0.0461481	descr = N_Gram_TATCG
cnt = 61	feature = 675	correl = -0.0213989	descr = N_Gram_GTCAC
cnt = 62	feature = 336	correl = -0.0509491	descr = N_Gram_CAGAG
cnt = 63	feature = 796	correl = 0.0567229	descr = N_Gram_TCTCA
cnt = 64	feature = 25	correl = 0.0282277	descr = Position_Specific_Bin_Base_9_Base_T
cnt = 65	feature = 6	correl = 0.0587686	descr = Position_Specific_Bin_Base_2_Base_C
cnt = 66	feature = 286	correl = 0.0307883	descr = N_Gram_ATCCT
cnt = 67	feature = 32	correl = -0.0505673	descr = Position_Specific_Bin_Base_11_Base_G
cnt = 68	feature = 665	correl = -0.0709925	descr = N_Gram_GGTTG
cnt = 69	feature = 490	correl = 0.0454272	descr = N_Gram_CTGTT
cnt = 70	feature = 696	correl = 0.0335047	descr = N_Gram_GTGTA
cnt = 71	feature = 603	correl = -0.0626447	descr = N_Gram_GCTTT
cnt = 72	feature = 297	correl = 0.0320677	descr = N_Gram_ATGCT
cnt = 73	feature = 11	correl = 0.0768797	descr = Position_Specific_Bin_Base_4_Base_A
cnt = 74	feature = 794	correl = 0.0367789	descr = N_Gram_TCTAT
cnt = 75	feature = 21	correl = 0.0484259	descr = Position_Specific_Bin_Base_7_Base_T
cnt = 76	feature = 15	correl = 0.0363669	descr = Position_Specific_Bin_Base_6_Base_A
cnt = 77	feature = 612	correl = -0.0559705	descr = N_Gram_GGACC
cnt = 78	feature = 677	correl = -0.0433177	descr = N_Gram_GTCCC
cnt = 79	feature = 672	correl = 0.0266662	descr = N_Gram_GTATT
cnt = 80	feature = 40	correl = -0.148796	descr = Position_Specific_Bin_Base_14_Base_G
cnt = 81	feature = 535	correl = -0.0343259	descr = N_Gram_GAGGG
cnt = 82	feature = 406	correl = -0.0567998	descr = N_Gram_CCTGA
cnt = 83	feature = 815	correl = 0.0251498	descr = N_Gram_TGATC
cnt = 84	feature = 662	correl = -0.084978	descr = N_Gram_GGTGG
cnt = 85	feature = 58	correl = 0.0629845	descr = Position_Specific_Bin_Base_19_Base_T
cnt = 86	feature = 52	correl = 0.0468121	descr = Position_Specific_Bin_Base_18_Base_A
cnt = 87	feature = 657	correl = 0.0331339	descr = N_Gram_GGTCA
cnt = 88	feature = 28	correl = -0.0579378	descr = Position_Specific_Bin_Base_10_Base_G
cnt = 89	feature = 8	correl = -0.141526	descr = Position_Specific_Bin_Base_2_Base_T
cnt = 90	feature = 634	correl = -0.0660524	descr = N_Gram_GGCTG
cnt = 91	feature = 35	correl = -0.0269045	descr = Position_Specific_Bin_Base_12_Base_C
cnt = 92	feature = 632	correl = -0.0510936	descr = N_Gram_GGCGT
cnt = 93	feature = 536	correl = 0.0453478	descr = N_Gram_GAGTC
cnt = 94	feature = 707	correl = 0.0564298	descr = N_Gram_GTTTG
cnt = 95	feature = 705	correl = -0.0244854	descr = N_Gram_GTTGT
cnt = 96	feature = 10	correl = -0.082375	descr = Position_Specific_Bin_Base_3_Base_T
cnt = 97	feature = 792	correl = 0.0526826	descr = N_Gram_TCTAC
cnt = 98	feature = 755	correl = 0.0454596	descr = N_Gram_TATTT
cnt = 99	feature = 770	correl = -0.0267563	descr = N_Gram_TCCCG
cnt = 100	feature = 288	correl = 0.0400925	descr = N_Gram_ATCGA
cnt = 101	feature = 768	correl = -0.0315201	descr = N_Gram_TCCCA
cnt = 102	feature = 553	correl = -0.0287776	descr = N_Gram_GCAC
cnt = 103	feature = 59	correl = 0.362755	descr = Position_Specific_Bin_Base_20_Base_A
cnt = 104	feature = 31	correl = -0.0299383	descr = Position_Specific_Bin_Base_11_Base_C
cnt = 105	feature = 739	correl = 0.0227476	descr = N_Gram_TAGG
cnt = 106	feature = 16	correl = -0.046843	descr = Position_Specific_Bin_Base_6_Base_C
cnt = 107	feature = 718	correl = 0.0483371	descr = N_Gram_TAATT
cnt = 108	feature = 358	correl = -0.0295198	descr = N_Gram_CCAA
cnt = 109	feature = 802	correl = 0.0259982	descr = N_Gram_TCTGT
cnt = 110	feature = 1	correl = 0.106362	descr = Position_Specific_Bin_Base_0_Base_C
cnt = 111	feature = 482	correl = 0.0379906	descr = N_Gram_CTGAT
cnt = 112	feature = 680	correl = 0.0557464	descr = N_Gram_GTCG
cnt = 113	feature = 867	correl = 0.0433302	descr = N_Gram_TTAT
cnt = 114	feature = 704	correl = -0.0332756	descr = N_Gram_GTTGG
cnt = 115	feature = 579	correl = -0.0545494	descr = N_Gram_GCGC
cnt = 116	feature = 759	correl = 0.0305702	descr = N_Gram_TCACC
cnt = 117	feature = 56	correl = -0.121187	descr = Position_Specific_Bin_Base_19_Base_C
cnt = 118	feature = 531	correl = -0.027193	descr = N_Gram_GAGC
cnt = 119	feature = 43	correl = -0.0382515	descr = Position_Specific_Bin_Base_15_Base_G
cnt = 120	feature = 716	correl = 0.0481188	descr = N_Gram_TAAGG
cnt = 121	feature = 229	correl = 0.0763644	descr = N_Gram_ACTAC
cnt = 122	feature = 732	correl = 0.0529332	descr = N_Gram_TAGA
cnt = 123	feature = 404	correl = -0.0624927	descr = N_Gram_CCTCT
cnt = 124	feature = 258	correl = -0.096495	descr = N_Gram_AGGGC
cnt = 125	feature = 852	correl = 0.0707239	descr = N_Gram_TGTGT
cnt = 126	feature = 46	correl = -0.044867	descr = Position_Specific_Bin_Base_16_Base_C
cnt = 127	feature = 539	correl = 0.0694802	descr = N_Gram_GATAT
cnt = 128	feature = 367	correl = -0.0272801	descr = N_Gram_CCATC
cnt = 129	feature = 206	correl = 0.063513	descr = N_Gram_ACAT
cnt = 130	feature = 17	correl = 0.032018	descr = Position_Specific_Bin_Base_6_Base_G
cnt = 131	feature = 723	correl = 0.0309177	descr = N_Gram_TACC
cnt = 132	feature = 41	correl = 0.0738021	descr = Position_Specific_Bin_Base_14_Base_T
cnt = 133	feature = 251	correl = 0.0219816	descr = N_Gram_AGCT
cnt = 134	feature = 29	correl = 0.0592604	descr = Position_Specific_Bin_Base_10_Base_T
cnt = 135	feature = 33	correl = 0.122367	descr = Position_Specific_Bin_Base_11_Base_T
cnt = 136	feature = 658	correl = -0.0599121	descr = N_Gram_GGTCC
cnt = 137	feature = 60	correl = -0.31334	descr = Position_Specific_Bin_Base_20_Base_C
cnt = 138	feature = 910	correl = 0.0455375	descr = N_Gram_TTTT
cnt = 139	feature = 825	correl = 0.0341259	descr = N_Gram_TGCT
cnt = 140	feature = 430	correl = -0.0926276	descr = N_Gram_CGCG
cnt = 141	feature = 334	correl = -0.059169	descr = N_Gram_CAGA
cnt = 142	feature = 293	correl = 0.0357023	descr = N_Gram_ATGA
cnt = 143	feature = 904	correl = 0.0623761	descr = N_Gram_TTTCT
cnt = 144	feature = 384	correl = -0.101758	descr = N_Gram_CCGA
cnt = 145	feature = 848	correl = 0.0343662	descr = N_Gram_TGTC
cnt = 146	feature = 654	correl = 0.0310147	descr = N_Gram_GGTA
cnt = 147	feature = 515	correl = 0.0315945	descr = N_Gram_GACA
cnt = 148	feature = 79	correl = 0.0955657	descr = Gibbs_of_Target_Sequence__Pos_17_Step_1
cnt = 149	feature = 228	correl = 0.0456891	descr = N_Gram_ACTA
cnt = 150	feature = 884	correl = 0.0378238	descr = N_Gram_TTGA
cnt = 151	feature = 409	correl = 0.0385306	descr = N_Gram_CCTT
cnt = 152	feature = 316	correl = -0.0262528	descr = N_Gram_CAAA
cnt = 153	feature = 64	correl = 0.0898249	descr = Gibbs_of_Target_Sequence__Pos_0_Step_1
cnt = 154	feature = 478	correl = 0.0251489	descr = N_Gram_CTCT
cnt = 155	feature = 765	correl = 0.0284397	descr = N_Gram_TCCA
cnt = 156	feature = 620	correl = -0.0768101	descr = N_Gram_GGCA
cnt = 157	feature = 706	correl = 0.0503992	descr = N_Gram_GTTT
cnt = 158	feature = 82	correl = 0.421589	descr = Gibbs_of_Target_Sequence__Pos_20_Step_1
cnt = 159	feature = 773	correl = -0.0274226	descr = N_Gram_TCCTC
cnt = 160	feature = 70	correl = 0.1472	descr = Gibbs_of_Target_Sequence__Pos_7_Step_1
cnt = 161	feature = 256	correl = -0.0515914	descr = N_Gram_AGGG
cnt = 162	feature = 799	correl = 0.0739686	descr = N_Gram_TCTG
cnt = 163	feature = 66	correl = -0.172686	descr = Gibbs_of_Target_Sequence__Pos_2_Step_1
cnt = 164	feature = 714	correl = 0.0652952	descr = N_Gram_TAAG
cnt = 165	feature = 597	correl = -0.0260742	descr = N_Gram_GCTG
cnt = 166	feature = 592	correl = -0.0253272	descr = N_Gram_GCTC
cnt = 167	feature = 659	correl = -0.0789446	descr = N_Gram_GGTG
cnt = 168	feature = 808	correl = 0.0607381	descr = N_Gram_TGAA
cnt = 169	feature = 105	correl = -0.0709674	descr = Xue_Structure_Feature_A100
cnt = 170	feature = 753	correl = 0.0641284	descr = N_Gram_TATT
cnt = 171	feature = 837	correl = -0.0506454	descr = N_Gram_TGGG
cnt = 172	feature = 348	correl = 0.0241767	descr = N_Gram_CATC
cnt = 173	feature = 72	correl = 0.090977	descr = Gibbs_of_Target_Sequence__Pos_9_Step_1
cnt = 174	feature = 78	correl = 0.124245	descr = Gibbs_of_Target_Sequence__Pos_16_Step_1
cnt = 175	feature = 701	correl = -0.0584296	descr = N_Gram_GTTG
cnt = 176	feature = 277	correl = 0.0805155	descr = N_Gram_ATAT
cnt = 177	feature = 767	correl = -0.0361798	descr = N_Gram_TCCC
cnt = 178	feature = 76	correl = 0.144465	descr = Gibbs_of_Target_Sequence__Pos_14_Step_1
cnt = 179	feature = 80	correl = 0.1985	descr = Gibbs_of_Target_Sequence__Pos_18_Step_1
cnt = 180	feature = 676	correl = -0.0726291	descr = N_Gram_GTCC
cnt = 181	feature = 436	correl = -0.0909114	descr = N_Gram_CGG
cnt = 182	feature = 806	correl = 0.0541959	descr = N_Gram_TG
cnt = 183	feature = 77	correl = 0.0992392	descr = Gibbs_of_Target_Sequence__Pos_15_Step_1
cnt = 184	feature = 857	correl = 0.0622678	descr = N_Gram_TTA
cnt = 185	feature = 578	correl = -0.091515	descr = N_Gram_GCG
num rows = 2188
num_elements = 406968
..*
optimization finished, #iter = 2357
nu = 0.385834
obj = -69.777847, rho = -0.580559
nSV = 1058, nBSV = 661
num rows = 243
num_elements = 45198
*
optimization finished, #iter = 223
nu = 0.353375
obj = -7.162623, rho = -0.618257
nSV = 133, nBSV = 47
..*
optimization finished, #iter = 2357
nu = 0.385834
obj = -69.777847, rho = -0.580559
nSV = 1058, nBSV = 661
CFS merit scores = 1.36338
CFS merit scores = 1.58308
CFS merit scores = 1.83029
CFS merit scores = 2.05948
CFS merit scores = 2.27093
CFS merit scores = 2.45748
CFS merit scores = 2.6266
CFS merit scores = 2.78206
CFS merit scores = 2.92909
CFS merit scores = 3.06367
CFS merit scores = 3.19156
CFS merit scores = 3.31326
CFS merit scores = 3.42858
CFS merit scores = 3.53794
CFS merit scores = 3.64212
CFS merit scores = 3.74154
CFS merit scores = 3.83729
CFS merit scores = 3.92813
CFS merit scores = 4.01601
CFS merit scores = 4.10013
CFS merit scores = 4.18036
CFS merit scores = 4.25659
CFS merit scores = 4.32571
CFS merit scores = 4.39288
CFS merit scores = 4.45726
CFS merit scores = 4.51916
CFS merit scores = 4.57924
CFS merit scores = 4.63691
CFS merit scores = 4.69184
CFS merit scores = 4.7445
CFS merit scores = 4.7929
CFS merit scores = 4.8379
CFS merit scores = 4.88236
CFS merit scores = 4.92542
CFS merit scores = 4.96749
CFS merit scores = 5.00824
CFS merit scores = 5.04813
CFS merit scores = 5.08486
CFS merit scores = 5.12005
CFS merit scores = 5.15372
CFS merit scores = 5.1826
CFS merit scores = 5.21133
CFS merit scores = 5.23965
CFS merit scores = 5.26685
CFS merit scores = 5.29292
CFS merit scores = 5.31914
CFS merit scores = 5.34253
CFS merit scores = 5.365
CFS merit scores = 5.38701
CFS merit scores = 5.40867
CFS merit scores = 5.4291
CFS merit scores = 5.44822
CFS merit scores = 5.46696
CFS merit scores = 5.48506
CFS merit scores = 5.5024
CFS merit scores = 5.51961
CFS merit scores = 5.53701
CFS merit scores = 5.55407
CFS merit scores = 5.57019
CFS merit scores = 5.58527
CFS merit scores = 5.60027
CFS merit scores = 5.61448
CFS merit scores = 5.6281
CFS merit scores = 5.64142
CFS merit scores = 5.65458
CFS merit scores = 5.66756
CFS merit scores = 5.67923
CFS merit scores = 5.68997
CFS merit scores = 5.70029
CFS merit scores = 5.71065
CFS merit scores = 5.72096
CFS merit scores = 5.73132
CFS merit scores = 5.74146
CFS merit scores = 5.75089
CFS merit scores = 5.76021
CFS merit scores = 5.76946
CFS merit scores = 5.77903
CFS merit scores = 5.78779
CFS merit scores = 5.79643
CFS merit scores = 5.8046
CFS merit scores = 5.81243
CFS merit scores = 5.82023
CFS merit scores = 5.82803
CFS merit scores = 5.83432
CFS merit scores = 5.84053
CFS merit scores = 5.84559
CFS merit scores = 5.85086
CFS merit scores = 5.85536
CFS merit scores = 5.86016
CFS merit scores = 5.86443
CFS merit scores = 5.86852
CFS merit scores = 5.87264
CFS merit scores = 5.87652
CFS merit scores = 5.88038
CFS merit scores = 5.8842
CFS merit scores = 5.88805
CFS merit scores = 5.89152
CFS merit scores = 5.89514
CFS merit scores = 5.89856
CFS merit scores = 5.90144
CFS merit scores = 5.90412
CFS merit scores = 5.90619
CFS merit scores = 5.90758
CFS merit scores = 5.90939
CFS merit scores = 5.91122
CFS merit scores = 5.91273
CFS merit scores = 5.91422
CFS merit scores = 5.91571
CFS merit scores = 5.91733
CFS merit scores = 5.91914
CFS merit scores = 5.92117
CFS merit scores = 5.92266
CFS merit scores = 5.92437
CFS merit scores = 5.92608
CFS merit scores = 5.92791
CFS merit scores = 5.92955
CFS merit scores = 5.93094
CFS merit scores = 5.93221
CFS merit scores = 5.93316
CFS merit scores = 5.93377
CFS merit scores = 5.93427
CFS merit scores = 5.9345
CFS merit scores = 5.93435
CFS merit scores = 5.93431
CFS merit scores = 5.93412
CFS merit scores = 5.93388
CFS merit scores = 5.93285
CFS merit scores = 5.93171
CFS merit scores = 5.93082
CFS merit scores = 5.92957
CFS merit scores = 5.92848
CFS merit scores = 5.92752
CFS merit scores = 5.92642
CFS merit scores = 5.92543
CFS merit scores = 5.92462
CFS merit scores = 5.92346
CFS merit scores = 5.92143
CFS merit scores = 5.91962
CFS merit scores = 5.91781
CFS merit scores = 5.91573
CFS merit scores = 5.91337
CFS merit scores = 5.91074
CFS merit scores = 5.9078
CFS merit scores = 5.90492
CFS merit scores = 5.90203
CFS merit scores = 5.89882
CFS merit scores = 5.89539
CFS merit scores = 5.89175
CFS merit scores = 5.88818
CFS merit scores = 5.88453
CFS merit scores = 5.88106
CFS merit scores = 5.87762
CFS merit scores = 5.87423
CFS merit scores = 5.87072
CFS merit scores = 5.86699
CFS merit scores = 5.8629
CFS merit scores = 5.85841
CFS merit scores = 5.85396
CFS merit scores = 5.84945
CFS merit scores = 5.84496
CFS merit scores = 5.84046
CFS merit scores = 5.83617
CFS merit scores = 5.8316
CFS merit scores = 5.82703
CFS merit scores = 5.82266
CFS merit scores = 5.81821
CFS merit scores = 5.81367
CFS merit scores = 5.80915
CFS merit scores = 5.80437
CFS merit scores = 5.79929
CFS merit scores = 5.79441
CFS merit scores = 5.7896
CFS merit scores = 5.78459
CFS merit scores = 5.77945
CFS merit scores = 5.77391
CFS merit scores = 5.76847
CFS merit scores = 5.76301
CFS merit scores = 5.75768
CFS merit scores = 5.75221
CFS merit scores = 5.74679
CFS merit scores = 5.7413
CFS merit scores = 5.73578
CFS merit scores = 5.72993
CFS merit scores = 5.72412
CFS merit scores = 5.71826
CFS merit scores = 5.71236
CFS merit scores = 5.70654
CFS merit scores = 5.70013
CFS merit scores = 5.69235
CFS merit scores = 5.68479
CFS merit scores = 5.67742
CFS merit scores = 5.67024
CFS merit scores = 5.66294
CFS merit scores = 5.65524
CFS merit scores = 5.64755
CFS merit scores = 5.63997
CFS merit scores = 5.63244
CFS merit scores = 5.62463
CFS merit scores = 5.6148
CFS merit scores = 5.6047
CFS merit scores = 5.59472
CFS merit scores = 5.58426
CFS merit scores = 5.57369
CFS merit scores = 5.56258
CFS merit scores = 5.55066
CFS merit scores = 5.53781
CFS merit scores = 5.52454
CFS merit scores = 5.51135
CFS merit scores = 5.49836
CFS merit scores = 5.4843
CFS merit scores = 5.4706
CFS merit scores = 5.45694
CFS merit scores = 5.44183
CFS merit scores = 5.42597
CFS merit scores = 5.41022
CFS merit scores = 5.39164
CFS merit scores = 5.37228
CFS merit scores = 5.35255
CFS merit scores = 5.33014
CFS merit scores = 5.3042
CFS merit scores = 5.27596
CFS merit scores = 5.22065
cnt = 1	feature = 64	correl = 0.363379	descr = Position_Specific_Bin_Base_20_Base_A
cnt = 2	feature = 60	correl = 0.186379	descr = Position_Specific_Bin_Base_19_Base_A
cnt = 3	feature = 11	correl = 0.0690295	descr = Position_Specific_Bin_Base_3_Base_G
cnt = 4	feature = 704	correl = 0.042001	descr = N_Gram_GTCAA
cnt = 5	feature = 14	correl = -0.0774296	descr = Position_Specific_Bin_Base_4_Base_C
cnt = 6	feature = 770	correl = 0.0311814	descr = N_Gram_TAGT
cnt = 7	feature = 423	correl = 0.0676335	descr = N_Gram_CCTA
cnt = 8	feature = 711	correl = 0.0526348	descr = N_Gram_GTCGC
cnt = 9	feature = 232	correl = 0.0265427	descr = N_Gram_ACGCT
cnt = 10	feature = 701	correl = -0.0263622	descr = N_Gram_GTAAT
cnt = 11	feature = 755	correl = 0.0225324	descr = N_Gram_TACCG
cnt = 12	feature = 904	correl = 0.0327375	descr = N_Gram_TTCGC
cnt = 13	feature = 625	correl = -0.0494015	descr = N_Gram_GCGTT
cnt = 14	feature = 708	correl = -0.0234628	descr = N_Gram_GTCCG
cnt = 15	feature = 286	correl = 0.0294834	descr = N_Gram_ATATA
cnt = 16	feature = 461	correl = -0.0744575	descr = N_Gram_CGCGC
cnt = 17	feature = 578	correl = 0.0453418	descr = N_Gram_GATTG
cnt = 18	feature = 449	correl = -0.0482257	descr = N_Gram_CGAGT
cnt = 19	feature = 624	correl = -0.0240268	descr = N_Gram_GCGTG
cnt = 20	feature = 553	correl = -0.0301663	descr = N_Gram_GACGG
cnt = 21	feature = 231	correl = -0.0321312	descr = N_Gram_ACGCA
cnt = 22	feature = 645	correl = -0.0588814	descr = N_Gram_GGACC
cnt = 23	feature = 229	correl = -0.0393504	descr = N_Gram_ACGAA
cnt = 24	feature = 481	correl = -0.0311573	descr = N_Gram_CGGTT
cnt = 25	feature = 307	correl = 0.0564554	descr = N_Gram_ATGAG
cnt = 26	feature = 857	correl = -0.0227017	descr = N_Gram_TGCCT
cnt = 27	feature = 687	correl = 0.0273535	descr = N_Gram_GGTAC
cnt = 28	feature = 767	correl = 0.0536372	descr = N_Gram_TAGCA
cnt = 29	feature = 819	correl = 0.0385944	descr = N_Gram_TCGGA
cnt = 30	feature = 677	correl = -0.0235753	descr = N_Gram_GGGCT
cnt = 31	feature = 852	correl = 0.0242315	descr = N_Gram_TGCAA
cnt = 32	feature = 336	correl = 0.0274122	descr = N_Gram_CAACG
cnt = 33	feature = 251	correl = -0.0296806	descr = N_Gram_AGAGG
cnt = 34	feature = 560	correl = -0.0396741	descr = N_Gram_GAGAT
cnt = 35	feature = 768	correl = 0.0763828	descr = N_Gram_TAGCT
cnt = 36	feature = 452	correl = -0.0230941	descr = N_Gram_CGATC
cnt = 37	feature = 752	correl = 0.0835953	descr = N_Gram_TACAA
cnt = 38	feature = 613	correl = -0.0393818	descr = N_Gram_GCGCA
cnt = 39	feature = 28	correl = 0.0276972	descr = Position_Specific_Bin_Base_9_Base_T
cnt = 40	feature = 412	correl = -0.0570658	descr = N_Gram_CCGAA
cnt = 41	feature = 675	correl = -0.100407	descr = N_Gram_GGGCC
cnt = 42	feature = 4	correl = -0.025699	descr = Position_Specific_Bin_Base_1_Base_C
cnt = 43	feature = 396	correl = -0.0214254	descr = N_Gram_CCCAA
cnt = 44	feature = 671	correl = -0.0647601	descr = N_Gram_GGGAA
cnt = 45	feature = 47	correl = -0.0268652	descr = Position_Specific_Bin_Base_15_Base_T
cnt = 46	feature = 270	correl = -0.0227126	descr = N_Gram_AGGTG
cnt = 47	feature = 288	correl = 0.0380449	descr = N_Gram_ATATG
cnt = 48	feature = 592	correl = 0.0331446	descr = N_Gram_GCATC
cnt = 49	feature = 775	correl = 0.0456487	descr = N_Gram_TATAG
cnt = 50	feature = 740	correl = 0.0220367	descr = N_Gram_TAAAG
cnt = 51	feature = 674	correl = -0.0436008	descr = N_Gram_GGGCA
cnt = 52	feature = 490	correl = -0.06787	descr = N_Gram_CGTTC
cnt = 53	feature = 598	correl = -0.0262613	descr = N_Gram_GCCAT
cnt = 54	feature = 214	correl = 0.0630837	descr = N_Gram_ACAGT
cnt = 55	feature = 314	correl = -0.0221883	descr = N_Gram_ATGTA
cnt = 56	feature = 23	correl = 0.0617399	descr = Position_Specific_Bin_Base_7_Base_T
cnt = 57	feature = 856	correl = -0.0304017	descr = N_Gram_TGCCG
cnt = 58	feature = 917	correl = 0.0404474	descr = N_Gram_TTGCA
cnt = 59	feature = 749	correl = 0.0655212	descr = N_Gram_TAATT
cnt = 60	feature = 786	correl = 0.0221044	descr = N_Gram_TATTG
cnt = 61	feature = 759	correl = 0.068002	descr = N_Gram_TACTA
cnt = 62	feature = 620	correl = -0.0263238	descr = N_Gram_GCGGG
cnt = 63	feature = 739	correl = 0.0563375	descr = N_Gram_TAAAC
cnt = 64	feature = 792	correl = 0.0238105	descr = N_Gram_TCAAG
cnt = 65	feature = 943	correl = 0.0354029	descr = N_Gram_TTTTG
cnt = 66	feature = 609	correl = -0.0462326	descr = N_Gram_GCCTT
cnt = 67	feature = 2	correl = -0.149004	descr = Position_Specific_Bin_Base_0_Base_G
cnt = 68	feature = 406	correl = -0.0368185	descr = N_Gram_CCCGG
cnt = 69	feature = 311	correl = -0.0253183	descr = N_Gram_ATGGA
cnt = 70	feature = 105	correl = -0.0713483	descr = Fold_of_RNAi_Sequence_Pos_14
cnt = 71	feature = 41	correl = 0.103117	descr = Position_Specific_Bin_Base_14_Base_A
cnt = 72	feature = 802	correl = 0.0463357	descr = N_Gram_TCCAT
cnt = 73	feature = 593	correl = 0.0347099	descr = N_Gram_GCATT
cnt = 74	feature = 430	correl = -0.0820678	descr = N_Gram_CCTCG
cnt = 75	feature = 915	correl = 0.0368866	descr = N_Gram_TTGAC
cnt = 76	feature = 409	correl = -0.0689958	descr = N_Gram_CCCTG
cnt = 77	feature = 384	correl = -0.0225413	descr = N_Gram_CCAAG
cnt = 78	feature = 765	correl = 0.0458411	descr = N_Gram_TAGAG
cnt = 79	feature = 914	correl = 0.0643269	descr = N_Gram_TTGAA
cnt = 80	feature = 535	correl = 0.0520587	descr = N_Gram_CTTGT
cnt = 81	feature = 264	correl = -0.0586054	descr = N_Gram_AGGAG
cnt = 82	feature = 462	correl = -0.0671136	descr = N_Gram_CGCGG
cnt = 83	feature = 631	correl = 0.0434217	descr = N_Gram_GCTCT
cnt = 84	feature = 705	correl = 0.0312411	descr = N_Gram_GTCAT
cnt = 85	feature = 495	correl = 0.064784	descr = N_Gram_CTAAG
cnt = 86	feature = 723	correl = -0.0844981	descr = N_Gram_GTGGC
cnt = 87	feature = 52	correl = 0.0467491	descr = Position_Specific_Bin_Base_17_Base_A
cnt = 88	feature = 29	correl = 0.0751094	descr = Position_Specific_Bin_Base_10_Base_A
cnt = 89	feature = 56	correl = 0.0434344	descr = Position_Specific_Bin_Base_18_Base_A
cnt = 90	feature = 717	correl = 0.0222469	descr = N_Gram_GTGAA
cnt = 91	feature = 33	correl = -0.0370236	descr = Position_Specific_Bin_Base_11_Base_A
cnt = 92	feature = 660	correl = -0.027018	descr = N_Gram_GGCCG
cnt = 93	feature = 292	correl = 0.045923	descr = N_Gram_ATCAA
cnt = 94	feature = 707	correl = -0.0546243	descr = N_Gram_GTCCC
cnt = 95	feature = 806	correl = -0.0223165	descr = N_Gram_TCCGC
cnt = 96	feature = 654	correl = -0.0675656	descr = N_Gram_GGCAA
cnt = 97	feature = 681	correl = -0.0474961	descr = N_Gram_GGGGT
cnt = 98	feature = 794	correl = -0.0571914	descr = N_Gram_TCACG
cnt = 99	feature = 672	correl = -0.0712699	descr = N_Gram_GGGAG
cnt = 100	feature = 6	correl = -0.0394958	descr = Position_Specific_Bin_Base_2_Base_A
cnt = 101	feature = 303	correl = 0.0489401	descr = N_Gram_ATCTG
cnt = 102	feature = 66	correl = -0.166724	descr = Position_Specific_Bin_Base_20_Base_G
cnt = 103	feature = 696	correl = -0.0593672	descr = N_Gram_GGTTG
cnt = 104	feature = 1	correl = 0.115975	descr = Position_Specific_Bin_Base_0_Base_C
cnt = 105	feature = 254	correl = -0.0434407	descr = N_Gram_AGATG
cnt = 106	feature = 327	correl = 0.0454373	descr = N_Gram_ATTGT
cnt = 107	feature = 294	correl = 0.0624627	descr = N_Gram_ATCCA
cnt = 108	feature = 260	correl = -0.0315008	descr = N_Gram_AGCGT
cnt = 109	feature = 679	correl = -0.0558781	descr = N_Gram_GGGGA
cnt = 110	feature = 812	correl = 0.0256743	descr = N_Gram_TCGA
cnt = 111	feature = 680	correl = -0.0696925	descr = N_Gram_GGGGC
cnt = 112	feature = 501	correl = 0.0721006	descr = N_Gram_CTAGC
cnt = 113	feature = 664	correl = -0.0784959	descr = N_Gram_GGCGG
cnt = 114	feature = 815	correl = 0.0530325	descr = N_Gram_TCGCA
cnt = 115	feature = 297	correl = 0.0320139	descr = N_Gram_ATCCT
cnt = 116	feature = 16	correl = 0.0292485	descr = Position_Specific_Bin_Base_4_Base_T
cnt = 117	feature = 643	correl = -0.0495624	descr = N_Gram_GGAAG
cnt = 118	feature = 228	correl = -0.0374129	descr = N_Gram_ACGA
cnt = 119	feature = 848	correl = 0.0590968	descr = N_Gram_TGATA
cnt = 120	feature = 597	correl = -0.0684797	descr = N_Gram_GCCAG
cnt = 121	feature = 42	correl = -0.032372	descr = Position_Specific_Bin_Base_14_Base_C
cnt = 122	feature = 554	correl = 0.0274279	descr = N_Gram_GACT
cnt = 123	feature = 808	correl = -0.0282311	descr = N_Gram_TCCTC
cnt = 124	feature = 59	correl = 0.0331232	descr = Position_Specific_Bin_Base_18_Base_T
cnt = 125	feature = 483	correl = -0.0419615	descr = N_Gram_CGTC
cnt = 126	feature = 17	correl = -0.0698688	descr = Position_Specific_Bin_Base_5_Base_C
cnt = 127	feature = 565	correl = -0.073255	descr = N_Gram_GAGGC
cnt = 128	feature = 942	correl = 0.0258921	descr = N_Gram_TTTTC
cnt = 129	feature = 334	correl = 0.0770712	descr = N_Gram_CAACA
cnt = 130	feature = 925	correl = 0.0239669	descr = N_Gram_TTGTC
cnt = 131	feature = 899	correl = 0.0384065	descr = N_Gram_TTCAT
cnt = 132	feature = 32	correl = 0.0604756	descr = Position_Specific_Bin_Base_10_Base_T
cnt = 133	feature = 838	correl = 0.0223697	descr = N_Gram_TCTTG
cnt = 134	feature = 658	correl = -0.0849963	descr = N_Gram_GGCCA
cnt = 135	feature = 718	correl = -0.0530371	descr = N_Gram_GTGC
cnt = 136	feature = 308	correl = 0.0222204	descr = N_Gram_ATGC
cnt = 137	feature = 21	correl = -0.125311	descr = Position_Specific_Bin_Base_7_Base_C
cnt = 138	feature = 40	correl = -0.0300238	descr = Position_Specific_Bin_Base_13_Base_G
cnt = 139	feature = 10	correl = 0.0264599	descr = Position_Specific_Bin_Base_3_Base_A
cnt = 140	feature = 834	correl = 0.0838988	descr = N_Gram_TCTGC
cnt = 141	feature = 35	correl = -0.0441961	descr = Position_Specific_Bin_Base_11_Base_G
cnt = 142	feature = 58	correl = -0.0471093	descr = Position_Specific_Bin_Base_18_Base_G
cnt = 143	feature = 573	correl = -0.0342133	descr = N_Gram_GATGA
cnt = 144	feature = 676	correl = -0.0685002	descr = N_Gram_GGGCG
cnt = 145	feature = 659	correl = -0.118317	descr = N_Gram_GGCCC
cnt = 146	feature = 531	correl = 0.0342276	descr = N_Gram_CTTCT
cnt = 147	feature = 256	correl = -0.0492856	descr = N_Gram_AGCC
cnt = 148	feature = 798	correl = 0.0595063	descr = N_Gram_TCATC
cnt = 149	feature = 937	correl = 0.0667574	descr = N_Gram_TTTGA
cnt = 150	feature = 525	correl = 0.0367983	descr = N_Gram_CTGT
cnt = 151	feature = 233	correl = -0.0396127	descr = N_Gram_ACGG
cnt = 152	feature = 15	correl = -0.0248418	descr = Position_Specific_Bin_Base_4_Base_G
cnt = 153	feature = 732	correl = -0.0280142	descr = N_Gram_GTTGG
cnt = 154	feature = 494	correl = 0.0362264	descr = N_Gram_CTAA
cnt = 155	feature = 935	correl = 0.0587185	descr = N_Gram_TTTCT
cnt = 156	feature = 404	correl = -0.102458	descr = N_Gram_CCCGA
cnt = 157	feature = 929	correl = 0.0494664	descr = N_Gram_TTTA
cnt = 158	feature = 358	correl = -0.0331896	descr = N_Gram_CAGCG
cnt = 159	feature = 665	correl = -0.0635887	descr = N_Gram_GGCGT
cnt = 160	feature = 43	correl = -0.150597	descr = Position_Specific_Bin_Base_14_Base_G
cnt = 161	feature = 666	correl = -0.0431988	descr = N_Gram_GGCT
cnt = 162	feature = 478	correl = -0.0492675	descr = N_Gram_CGGT
cnt = 163	feature = 865	correl = -0.0745478	descr = N_Gram_TGGCC
cnt = 164	feature = 31	correl = -0.0680806	descr = Position_Specific_Bin_Base_10_Base_G
cnt = 165	feature = 627	correl = 0.0242534	descr = N_Gram_GCTA
cnt = 166	feature = 367	correl = -0.0277601	descr = N_Gram_CATA
cnt = 167	feature = 837	correl = 0.0416517	descr = N_Gram_TCTTC
cnt = 168	feature = 685	correl = 0.0285067	descr = N_Gram_GGTA
cnt = 169	feature = 206	correl = 0.082947	descr = N_Gram_ACAA
cnt = 170	feature = 603	correl = -0.0766338	descr = N_Gram_GCCCT
cnt = 171	feature = 743	correl = 0.0783267	descr = N_Gram_TAAG
cnt = 172	feature = 536	correl = 0.034074	descr = N_Gram_CTTT
cnt = 173	feature = 825	correl = 0.0705032	descr = N_Gram_TCTA
cnt = 174	feature = 716	correl = 0.0246195	descr = N_Gram_GTGA
cnt = 175	feature = 590	correl = 0.0316297	descr = N_Gram_GCAT
cnt = 176	feature = 515	correl = 0.0239029	descr = N_Gram_CTCT
cnt = 177	feature = 632	correl = -0.0300766	descr = N_Gram_GCTG
cnt = 178	feature = 766	correl = 0.0691331	descr = N_Gram_TAGC
cnt = 179	feature = 721	correl = -0.102581	descr = N_Gram_GTGG
cnt = 180	feature = 751	correl = 0.0475776	descr = N_Gram_TACA
cnt = 181	feature = 876	correl = 0.0407919	descr = N_Gram_TGTC
cnt = 182	feature = 818	correl = -0.0474904	descr = N_Gram_TCGG
cnt = 183	feature = 653	correl = -0.0718658	descr = N_Gram_GGCA
cnt = 184	feature = 69	correl = 0.0957329	descr = Gibbs_of_Target_Sequence__Pos_0_Step_1
cnt = 185	feature = 432	correl = -0.0641635	descr = N_Gram_CCTG
cnt = 186	feature = 773	correl = 0.0735248	descr = N_Gram_TATA
cnt = 187	feature = 612	correl = -0.0716981	descr = N_Gram_GCGC
cnt = 188	feature = 389	correl = -0.0658559	descr = N_Gram_CCAG
cnt = 189	feature = 436	correl = 0.0336197	descr = N_Gram_CCTT
cnt = 190	feature = 70	correl = -0.0262017	descr = Gibbs_of_Target_Sequence__Pos_1_Step_1
cnt = 191	feature = 499	correl = 0.0474849	descr = N_Gram_CTAG
cnt = 192	feature = 293	correl = 0.0466218	descr = N_Gram_ATCC
cnt = 193	feature = 572	correl = -0.0516235	descr = N_Gram_GATG
cnt = 194	feature = 706	correl = -0.0684849	descr = N_Gram_GTCC
cnt = 195	feature = 76	correl = 0.0868265	descr = Gibbs_of_Target_Sequence__Pos_8_Step_1
cnt = 196	feature = 80	correl = 0.0299313	descr = Gibbs_of_Target_Sequence__Pos_12_Step_1
cnt = 197	feature = 678	correl = -0.0914356	descr = N_Gram_GGGG
cnt = 198	feature = 258	correl = -0.0599502	descr = N_Gram_AGCG
cnt = 199	feature = 738	correl = 0.0466247	descr = N_Gram_TAAA
cnt = 200	feature = 482	correl = -0.0344455	descr = N_Gram_CGT
cnt = 201	feature = 530	correl = 0.0230484	descr = N_Gram_CTTC
cnt = 202	feature = 940	correl = 0.0532314	descr = N_Gram_TTTT
cnt = 203	feature = 83	correl = 0.0950288	descr = Gibbs_of_Target_Sequence__Pos_15_Step_1
cnt = 204	feature = 789	correl = 0.0376256	descr = N_Gram_TCA
cnt = 205	feature = 508	correl = -0.0304837	descr = N_Gram_CTC
cnt = 206	feature = 81	correl = 0.130389	descr = Gibbs_of_Target_Sequence__Pos_13_Step_1
cnt = 207	feature = 77	correl = 0.103143	descr = Gibbs_of_Target_Sequence__Pos_9_Step_1
cnt = 208	feature = 662	correl = -0.111253	descr = N_Gram_GGCG
cnt = 209	feature = 657	correl = -0.132991	descr = N_Gram_GGCC
cnt = 210	feature = 640	correl = -0.0636014	descr = N_Gram_GGA
cnt = 211	feature = 82	correl = 0.144853	descr = Gibbs_of_Target_Sequence__Pos_14_Step_1
cnt = 212	feature = 78	correl = 0.127807	descr = Gibbs_of_Target_Sequence__Pos_10_Step_1
cnt = 213	feature = 366	correl = 0.0744898	descr = N_Gram_CAT
cnt = 214	feature = 772	correl = 0.133517	descr = N_Gram_TAT
cnt = 215	feature = 394	correl = -0.138568	descr = N_Gram_CCC
cnt = 216	feature = 669	correl = -0.123415	descr = N_Gram_GGG
cnt = 217	feature = 610	correl = -0.107375	descr = N_Gram_GCG
cnt = 218	feature = 316	correl = 0.11887	descr = N_Gram_ATT
cnt = 219	feature = 884	correl = 0.167019	descr = N_Gram_TT
cnt = 220	feature = 579	correl = -0.140383	descr = N_Gram_GC
cnt = 221	feature = 278	correl = 0.124512	descr = N_Gram_AT
cnt = 222	feature = 68	correl = 0.296357	descr = Gibbs_of_Target_Sequence_
num rows = 2188
num_elements = 487924
..*
optimization finished, #iter = 2378
nu = 0.375562
obj = -68.508450, rho = -0.608025
nSV = 1056, nBSV = 609
num rows = 243
num_elements = 54189
*
optimization finished, #iter = 224
nu = 0.343901
obj = -6.649199, rho = -0.787954
nSV = 133, nBSV = 40
..*
optimization finished, #iter = 2378
nu = 0.375562
obj = -68.508450, rho = -0.608025
nSV = 1056, nBSV = 609
CFS merit scores = 1.26906
CFS merit scores = 1.52763
CFS merit scores = 1.79513
CFS merit scores = 2.03383
CFS merit scores = 2.24815
CFS merit scores = 2.44096
CFS merit scores = 2.61983
CFS merit scores = 2.78271
CFS merit scores = 2.9346
CFS merit scores = 3.07815
CFS merit scores = 3.21305
CFS merit scores = 3.33984
CFS merit scores = 3.4577
CFS merit scores = 3.57044
CFS merit scores = 3.67827
CFS merit scores = 3.77752
CFS merit scores = 3.86756
CFS merit scores = 3.95342
CFS merit scores = 4.03563
CFS merit scores = 4.11295
CFS merit scores = 4.18778
CFS merit scores = 4.2561
CFS merit scores = 4.32244
CFS merit scores = 4.38548
CFS merit scores = 4.44571
CFS merit scores = 4.50496
CFS merit scores = 4.56126
CFS merit scores = 4.61579
CFS merit scores = 4.66843
CFS merit scores = 4.71803
CFS merit scores = 4.76231
CFS merit scores = 4.80589
CFS merit scores = 4.84705
CFS merit scores = 4.88531
CFS merit scores = 4.92015
CFS merit scores = 4.95443
CFS merit scores = 4.98436
CFS merit scores = 5.01256
CFS merit scores = 5.03898
CFS merit scores = 5.06467
CFS merit scores = 5.08909
CFS merit scores = 5.11392
CFS merit scores = 5.13733
CFS merit scores = 5.15952
CFS merit scores = 5.18224
CFS merit scores = 5.20493
CFS merit scores = 5.22631
CFS merit scores = 5.24765
CFS merit scores = 5.26777
CFS merit scores = 5.28781
CFS merit scores = 5.30759
CFS merit scores = 5.32692
CFS merit scores = 5.34618
CFS merit scores = 5.36319
CFS merit scores = 5.37918
CFS merit scores = 5.39455
CFS merit scores = 5.4091
CFS merit scores = 5.42369
CFS merit scores = 5.43727
CFS merit scores = 5.45138
CFS merit scores = 5.46441
CFS merit scores = 5.47743
CFS merit scores = 5.48955
CFS merit scores = 5.501
CFS merit scores = 5.51267
CFS merit scores = 5.52357
CFS merit scores = 5.53452
CFS merit scores = 5.54382
CFS merit scores = 5.55332
CFS merit scores = 5.56301
CFS merit scores = 5.57195
CFS merit scores = 5.5807
CFS merit scores = 5.58845
CFS merit scores = 5.59618
CFS merit scores = 5.60401
CFS merit scores = 5.61197
CFS merit scores = 5.61976
CFS merit scores = 5.62732
CFS merit scores = 5.63473
CFS merit scores = 5.64202
CFS merit scores = 5.64882
CFS merit scores = 5.65519
CFS merit scores = 5.66133
CFS merit scores = 5.66773
CFS merit scores = 5.67353
CFS merit scores = 5.67948
CFS merit scores = 5.68504
CFS merit scores = 5.68977
CFS merit scores = 5.69441
CFS merit scores = 5.699
CFS merit scores = 5.70357
CFS merit scores = 5.70808
CFS merit scores = 5.71259
CFS merit scores = 5.71706
CFS merit scores = 5.72163
CFS merit scores = 5.72598
CFS merit scores = 5.73012
CFS merit scores = 5.73433
CFS merit scores = 5.73833
CFS merit scores = 5.74239
CFS merit scores = 5.7453
CFS merit scores = 5.7482
CFS merit scores = 5.75126
CFS merit scores = 5.75402
CFS merit scores = 5.75634
CFS merit scores = 5.75847
CFS merit scores = 5.76037
CFS merit scores = 5.76243
CFS merit scores = 5.76385
CFS merit scores = 5.76523
CFS merit scores = 5.7663
CFS merit scores = 5.76713
CFS merit scores = 5.76749
CFS merit scores = 5.76783
CFS merit scores = 5.76837
CFS merit scores = 5.76919
CFS merit scores = 5.76902
CFS merit scores = 5.76896
CFS merit scores = 5.76905
CFS merit scores = 5.76913
CFS merit scores = 5.76917
CFS merit scores = 5.76881
CFS merit scores = 5.76852
CFS merit scores = 5.76778
CFS merit scores = 5.76691
CFS merit scores = 5.7656
CFS merit scores = 5.7643
CFS merit scores = 5.7628
CFS merit scores = 5.7616
CFS merit scores = 5.7603
CFS merit scores = 5.75812
CFS merit scores = 5.75553
CFS merit scores = 5.75245
CFS merit scores = 5.74955
CFS merit scores = 5.7468
CFS merit scores = 5.74406
CFS merit scores = 5.74106
CFS merit scores = 5.73807
CFS merit scores = 5.73493
CFS merit scores = 5.73183
CFS merit scores = 5.72799
CFS merit scores = 5.72417
CFS merit scores = 5.72048
CFS merit scores = 5.71684
CFS merit scores = 5.71317
CFS merit scores = 5.70967
CFS merit scores = 5.70606
CFS merit scores = 5.70237
CFS merit scores = 5.69839
CFS merit scores = 5.69444
CFS merit scores = 5.69041
CFS merit scores = 5.68621
CFS merit scores = 5.68187
CFS merit scores = 5.67725
CFS merit scores = 5.67246
CFS merit scores = 5.66791
CFS merit scores = 5.6634
CFS merit scores = 5.65818
CFS merit scores = 5.65312
CFS merit scores = 5.64801
CFS merit scores = 5.64219
CFS merit scores = 5.63613
CFS merit scores = 5.62975
CFS merit scores = 5.62302
CFS merit scores = 5.61608
CFS merit scores = 5.60868
CFS merit scores = 5.60128
CFS merit scores = 5.59413
CFS merit scores = 5.58685
CFS merit scores = 5.57977
CFS merit scores = 5.57238
CFS merit scores = 5.56415
CFS merit scores = 5.55589
CFS merit scores = 5.54728
CFS merit scores = 5.53777
CFS merit scores = 5.52755
CFS merit scores = 5.51736
CFS merit scores = 5.50695
CFS merit scores = 5.49627
CFS merit scores = 5.48564
CFS merit scores = 5.47471
CFS merit scores = 5.46365
CFS merit scores = 5.45233
CFS merit scores = 5.44106
CFS merit scores = 5.4295
CFS merit scores = 5.41793
CFS merit scores = 5.40564
CFS merit scores = 5.3933
CFS merit scores = 5.38121
CFS merit scores = 5.36873
CFS merit scores = 5.35586
CFS merit scores = 5.34244
CFS merit scores = 5.32798
CFS merit scores = 5.31242
CFS merit scores = 5.29656
CFS merit scores = 5.27904
CFS merit scores = 5.26192
CFS merit scores = 5.2413
CFS merit scores = 5.22016
CFS merit scores = 5.199
CFS merit scores = 5.17791
cnt = 1	feature = 66	correl = 0.269063	descr = Gibbs_of_Target_Sequence_
cnt = 2	feature = 308	correl = -0.0596461	descr = N_Gram_ATGGT
cnt = 3	feature = 430	correl = -0.0621223	descr = N_Gram_CGAA
cnt = 4	feature = 884	correl = -0.040421	descr = N_Gram_TTACC
cnt = 5	feature = 483	correl = -0.022232	descr = N_Gram_CTAAC
cnt = 6	feature = 749	correl = 0.0306888	descr = N_Gram_TACCG
cnt = 7	feature = 739	correl = 0.0320582	descr = N_Gram_TAAGC
cnt = 8	feature = 899	correl = 0.0358779	descr = N_Gram_TTCGC
cnt = 9	feature = 229	correl = -0.0375609	descr = N_Gram_ACGAC
cnt = 10	feature = 751	correl = -0.0305078	descr = N_Gram_TACG
cnt = 11	feature = 490	correl = 0.058939	descr = N_Gram_CTAGC
cnt = 12	feature = 519	correl = 0.0328851	descr = N_Gram_CTTAG
cnt = 13	feature = 436	correl = -0.0415313	descr = N_Gram_CGACG
cnt = 14	feature = 766	correl = 0.0386119	descr = N_Gram_TAGGG
cnt = 15	feature = 702	correl = 0.060305	descr = N_Gram_GTCGC
cnt = 16	feature = 554	correl = -0.0373336	descr = N_Gram_GAGAT
cnt = 17	feature = 755	correl = 0.0442694	descr = N_Gram_TACTG
cnt = 18	feature = 612	correl = -0.0493191	descr = N_Gram_GCGGT
cnt = 19	feature = 773	correl = 0.0365127	descr = N_Gram_TATAG
cnt = 20	feature = 759	correl = 0.0573345	descr = N_Gram_TAGAC
cnt = 21	feature = 705	correl = 0.0424223	descr = N_Gram_GTCTA
cnt = 22	feature = 857	correl = 0.0295216	descr = N_Gram_TGGAC
cnt = 23	feature = 796	correl = -0.0223042	descr = N_Gram_TCCGA
cnt = 24	feature = 553	correl = 0.0336224	descr = N_Gram_GAGAA
cnt = 25	feature = 311	correl = -0.0251014	descr = N_Gram_ATTAA
cnt = 26	feature = 452	correl = -0.0568818	descr = N_Gram_CGCGT
cnt = 27	feature = 914	correl = 0.0357462	descr = N_Gram_TTGCG
cnt = 28	feature = 631	correl = 0.0371057	descr = N_Gram_GGAAT
cnt = 29	feature = 671	correl = 0.0528192	descr = N_Gram_GGTAA
cnt = 30	feature = 723	correl = 0.0242967	descr = N_Gram_GTTCG
cnt = 31	feature = 264	correl = 0.0317756	descr = N_Gram_AGGGG
cnt = 32	feature = 660	correl = -0.0924826	descr = N_Gram_GGGCC
cnt = 33	feature = 260	correl = -0.028311	descr = N_Gram_AGGCA
cnt = 34	feature = 404	correl = -0.0674243	descr = N_Gram_CCGAT
cnt = 35	feature = 15	correl = 0.0232815	descr = Position_Specific_Bin_Base_6_Base_A
cnt = 36	feature = 725	correl = -0.036576	descr = N_Gram_GTTGG
cnt = 37	feature = 659	correl = -0.0544737	descr = N_Gram_GGGCA
cnt = 38	feature = 718	correl = 0.030938	descr = N_Gram_GTGTA
cnt = 39	feature = 531	correl = -0.0216293	descr = N_Gram_GAAAG
cnt = 40	feature = 206	correl = 0.0583651	descr = N_Gram_ACAAA
cnt = 41	feature = 284	correl = 0.0304308	descr = N_Gram_ATATG
cnt = 42	feature = 258	correl = 0.0358429	descr = N_Gram_AGCTT
cnt = 43	feature = 294	correl = 0.0302793	descr = N_Gram_ATCGA
cnt = 44	feature = 768	correl = 0.0452054	descr = N_Gram_TAGTG
cnt = 45	feature = 752	correl = -0.0357203	descr = N_Gram_TACGT
cnt = 46	feature = 672	correl = 0.0282457	descr = N_Gram_GGTAC
cnt = 47	feature = 632	correl = 0.0277723	descr = N_Gram_GGACA
cnt = 48	feature = 786	correl = 0.0304417	descr = N_Gram_TCACC
cnt = 49	feature = 806	correl = 0.0228636	descr = N_Gram_TCGCC
cnt = 50	feature = 392	correl = -0.0364186	descr = N_Gram_CCCCT
cnt = 51	feature = 765	correl = 0.0279371	descr = N_Gram_TAGGC
cnt = 52	feature = 21	correl = 0.0370049	descr = Position_Specific_Bin_Base_8_Base_A
cnt = 53	feature = 461	correl = -0.0340151	descr = N_Gram_CGGCT
cnt = 54	feature = 58	correl = 0.178008	descr = Position_Specific_Bin_Base_19_Base_A
cnt = 55	feature = 848	correl = -0.036566	descr = N_Gram_TGCCG
cnt = 56	feature = 499	correl = -0.0516572	descr = N_Gram_CTCGG
cnt = 57	feature = 228	correl = -0.042296	descr = N_Gram_ACGAA
cnt = 58	feature = 657	correl = -0.0615164	descr = N_Gram_GGGAG
cnt = 59	feature = 52	correl = -0.0600576	descr = Position_Specific_Bin_Base_17_Base_G
cnt = 60	feature = 41	correl = -0.0326769	descr = Position_Specific_Bin_Base_14_Base_C
cnt = 61	feature = 676	correl = -0.0244916	descr = N_Gram_GGTCT
cnt = 62	feature = 915	correl = 0.0223257	descr = N_Gram_TTGCT
cnt = 63	feature = 4	correl = -0.0989067	descr = Position_Specific_Bin_Base_1_Base_G
cnt = 64	feature = 502	correl = 0.0313357	descr = N_Gram_CTCTA
cnt = 65	feature = 687	correl = 0.0275186	descr = N_Gram_GTAAG
cnt = 66	feature = 367	correl = 0.0283966	descr = N_Gram_CATGT
cnt = 67	feature = 31	correl = -0.0337109	descr = Position_Specific_Bin_Base_11_Base_C
cnt = 68	feature = 560	correl = 0.0307647	descr = N_Gram_GAGT
cnt = 69	feature = 825	correl = 0.0521461	descr = N_Gram_TCTGG
cnt = 70	feature = 2	correl = -0.131046	descr = Position_Specific_Bin_Base_0_Base_G
cnt = 71	feature = 904	correl = 0.0449649	descr = N_Gram_TTCTC
cnt = 72	feature = 6	correl = 0.0358121	descr = Position_Specific_Bin_Base_2_Base_C
cnt = 73	feature = 335	correl = -0.0225012	descr = N_Gram_CACAT
cnt = 74	feature = 649	correl = -0.086043	descr = N_Gram_GGCGG
cnt = 75	feature = 432	correl = -0.0328284	descr = N_Gram_CGAAT
cnt = 76	feature = 525	correl = 0.0481221	descr = N_Gram_CTTGT
cnt = 77	feature = 256	correl = -0.0411751	descr = N_Gram_AGCGG
cnt = 78	feature = 292	correl = 0.0245719	descr = N_Gram_ATCCT
cnt = 79	feature = 406	correl = -0.0411399	descr = N_Gram_CCGCA
cnt = 80	feature = 535	correl = -0.0467934	descr = N_Gram_GAAGA
cnt = 81	feature = 772	correl = 0.0314875	descr = N_Gram_TATAC
cnt = 82	feature = 929	correl = 0.0672933	descr = N_Gram_TTTGA
cnt = 83	feature = 403	correl = -0.0215648	descr = N_Gram_CCGAG
cnt = 84	feature = 64	correl = -0.178266	descr = Position_Specific_Bin_Base_20_Base_G
cnt = 85	feature = 478	correl = -0.068221	descr = N_Gram_CGTTC
cnt = 86	feature = 251	correl = -0.049925	descr = N_Gram_AGATG
cnt = 87	feature = 593	correl = -0.0767287	descr = N_Gram_GCCCT
cnt = 88	feature = 645	correl = -0.0766553	descr = N_Gram_GGCCA
cnt = 89	feature = 808	correl = 0.0436756	descr = N_Gram_TCGCT
cnt = 90	feature = 852	correl = -0.038562	descr = N_Gram_TGCGG
cnt = 91	feature = 334	correl = 0.0281661	descr = N_Gram_CACAG
cnt = 92	feature = 798	correl = 0.0772501	descr = N_Gram_TCCTA
cnt = 93	feature = 14	correl = 0.0622375	descr = Position_Specific_Bin_Base_5_Base_T
cnt = 94	feature = 578	correl = -0.0465076	descr = N_Gram_GCACC
cnt = 95	feature = 536	correl = -0.0342264	descr = N_Gram_GAAGC
cnt = 96	feature = 105	correl = -0.0264646	descr = Fold_of_RNAi_Sequence_Pos_19
cnt = 97	feature = 838	correl = 0.0521338	descr = N_Gram_TGATA
cnt = 98	feature = 708	correl = 0.0302877	descr = N_Gram_GTGAA
cnt = 99	feature = 721	correl = -0.0336784	descr = N_Gram_GTTA
cnt = 100	feature = 35	correl = -0.0281148	descr = Position_Specific_Bin_Base_12_Base_C
cnt = 101	feature = 620	correl = 0.0553425	descr = N_Gram_GCTCT
cnt = 102	feature = 871	correl = 0.0318175	descr = N_Gram_TGTC
cnt = 103	feature = 366	correl = -0.0384779	descr = N_Gram_CATGG
cnt = 104	feature = 579	correl = -0.0299787	descr = N_Gram_GCACG
cnt = 105	feature = 47	correl = 0.0692978	descr = Position_Specific_Bin_Base_16_Base_A
cnt = 106	feature = 56	correl = -0.0409098	descr = Position_Specific_Bin_Base_18_Base_G
cnt = 107	feature = 740	correl = 0.0483461	descr = N_Gram_TAAGG
cnt = 108	feature = 16	correl = -0.0363219	descr = Position_Specific_Bin_Base_6_Base_C
cnt = 109	feature = 794	correl = -0.0352329	descr = N_Gram_TCCCC
cnt = 110	feature = 674	correl = 0.0287207	descr = N_Gram_GGTCA
cnt = 111	feature = 11	correl = 0.0828221	descr = Position_Specific_Bin_Base_4_Base_A
cnt = 112	feature = 701	correl = 0.0429804	descr = N_Gram_GTCG
cnt = 113	feature = 665	correl = -0.0477275	descr = N_Gram_GGGGT
cnt = 114	feature = 738	correl = 0.0448696	descr = N_Gram_TAAGA
cnt = 115	feature = 916	correl = 0.0481604	descr = N_Gram_TTGGA
cnt = 116	feature = 653	correl = -0.0267822	descr = N_Gram_GGCTT
cnt = 117	feature = 792	correl = 0.0383018	descr = N_Gram_TCCAT
cnt = 118	feature = 664	correl = -0.0704033	descr = N_Gram_GGGGC
cnt = 119	feature = 277	correl = 0.0291037	descr = N_Gram_ATACC
cnt = 120	feature = 60	correl = -0.12104	descr = Position_Specific_Bin_Base_19_Base_G
cnt = 121	feature = 799	correl = -0.023119	descr = N_Gram_TCCTC
cnt = 122	feature = 865	correl = -0.0255245	descr = N_Gram_TGGTG
cnt = 123	feature = 767	correl = 0.032939	descr = N_Gram_TAGT
cnt = 124	feature = 597	correl = -0.0454353	descr = N_Gram_GCCT
cnt = 125	feature = 1	correl = 0.108951	descr = Position_Specific_Bin_Base_0_Base_C
cnt = 126	feature = 10	correl = -0.0988791	descr = Position_Specific_Bin_Base_3_Base_T
cnt = 127	feature = 40	correl = 0.100553	descr = Position_Specific_Bin_Base_14_Base_A
cnt = 128	feature = 33	correl = 0.120783	descr = Position_Specific_Bin_Base_11_Base_T
cnt = 129	feature = 29	correl = 0.051879	descr = Position_Specific_Bin_Base_10_Base_T
cnt = 130	feature = 675	correl = -0.0830346	descr = N_Gram_GGTCC
cnt = 131	feature = 716	correl = -0.0304433	descr = N_Gram_GTGGT
cnt = 132	feature = 812	correl = 0.049568	descr = N_Gram_TCGT
cnt = 133	feature = 449	correl = -0.0790805	descr = N_Gram_CGCG
cnt = 134	feature = 17	correl = 0.021539	descr = Position_Specific_Bin_Base_6_Base_G
cnt = 135	feature = 753	correl = 0.0509136	descr = N_Gram_TACT
cnt = 136	feature = 643	correl = -0.0400765	descr = N_Gram_GGCAG
cnt = 137	feature = 679	correl = -0.0572812	descr = N_Gram_GGTGC
cnt = 138	feature = 834	correl = 0.0417058	descr = N_Gram_TGAAG
cnt = 139	feature = 927	correl = 0.0467442	descr = N_Gram_TTTCT
cnt = 140	feature = 233	correl = -0.0351332	descr = N_Gram_ACGT
cnt = 141	feature = 358	correl = -0.0290682	descr = N_Gram_CATA
cnt = 142	feature = 293	correl = 0.0499896	descr = N_Gram_ATCG
cnt = 143	feature = 717	correl = 0.0269038	descr = N_Gram_GTGT
cnt = 144	feature = 310	correl = 0.0585599	descr = N_Gram_ATTA
cnt = 145	feature = 28	correl = -0.0530427	descr = Position_Specific_Bin_Base_10_Base_G
cnt = 146	feature = 59	correl = -0.11964	descr = Position_Specific_Bin_Base_19_Base_C
cnt = 147	feature = 23	correl = 0.0608711	descr = Position_Specific_Bin_Base_8_Base_T
cnt = 148	feature = 394	correl = -0.0988263	descr = N_Gram_CCCGA
cnt = 149	feature = 43	correl = 0.0764463	descr = Position_Specific_Bin_Base_14_Base_T
cnt = 150	feature = 704	correl = 0.0221769	descr = N_Gram_GTCT
cnt = 151	feature = 681	correl = -0.0421881	descr = N_Gram_GGTT
cnt = 152	feature = 32	correl = -0.0429348	descr = Position_Specific_Bin_Base_11_Base_G
cnt = 153	feature = 316	correl = 0.098624	descr = N_Gram_ATTCT
cnt = 154	feature = 515	correl = 0.0500185	descr = N_Gram_CTGT
cnt = 155	feature = 917	correl = 0.0789745	descr = N_Gram_TTGT
cnt = 156	feature = 409	correl = -0.0325953	descr = N_Gram_CCGG
cnt = 157	feature = 288	correl = 0.0379406	descr = N_Gram_ATCC
cnt = 158	feature = 837	correl = 0.0293079	descr = N_Gram_TGAT
cnt = 159	feature = 815	correl = 0.0554438	descr = N_Gram_TCTA
cnt = 160	feature = 610	correl = -0.0874832	descr = N_Gram_GCGGC
cnt = 161	feature = 530	correl = -0.0240252	descr = N_Gram_GAAA
cnt = 162	feature = 603	correl = -0.0719225	descr = N_Gram_GCGC
cnt = 163	feature = 501	correl = 0.0347217	descr = N_Gram_CTCT
cnt = 164	feature = 707	correl = 0.0274442	descr = N_Gram_GTGA
cnt = 165	feature = 396	correl = -0.0663415	descr = N_Gram_CCCT
cnt = 166	feature = 680	correl = -0.110398	descr = N_Gram_GGTGG
cnt = 167	feature = 82	correl = 0.0908647	descr = Gibbs_of_Target_Sequence__Pos_17_Step_1
cnt = 168	feature = 819	correl = 0.0627403	descr = N_Gram_TCTC
cnt = 169	feature = 336	correl = -0.0303814	descr = N_Gram_CACC
cnt = 170	feature = 867	correl = 0.0571181	descr = N_Gram_TGTA
cnt = 171	feature = 770	correl = 0.073316	descr = N_Gram_TATA
cnt = 172	feature = 641	correl = -0.0697207	descr = N_Gram_GGCA
cnt = 173	feature = 278	correl = 0.0425579	descr = N_Gram_ATAG
cnt = 174	feature = 925	correl = 0.0549777	descr = N_Gram_TTTC
cnt = 175	feature = 696	correl = -0.0878383	descr = N_Gram_GTCC
cnt = 176	feature = 662	correl = -0.0803188	descr = N_Gram_GGGG
cnt = 177	feature = 70	correl = 0.0974435	descr = Gibbs_of_Target_Sequence__Pos_4_Step_1
cnt = 178	feature = 286	correl = 0.0523711	descr = N_Gram_ATC
cnt = 179	feature = 826	correl = 0.0786965	descr = N_Gram_TCTT
cnt = 180	feature = 876	correl = 0.075099	descr = N_Gram_TGTT
cnt = 181	feature = 81	correl = 0.108369	descr = Gibbs_of_Target_Sequence__Pos_16_Step_1
cnt = 182	feature = 79	correl = 0.137209	descr = Gibbs_of_Target_Sequence__Pos_14_Step_1
cnt = 183	feature = 743	correl = 0.0561012	descr = N_Gram_TAC
cnt = 184	feature = 658	correl = -0.120309	descr = N_Gram_GGGC
cnt = 185	feature = 802	correl = 0.0359057	descr = N_Gram_TCG
cnt = 186	feature = 627	correl = -0.0527193	descr = N_Gram_GGA
cnt = 187	feature = 666	correl = -0.0665317	descr = N_Gram_GGGT
cnt = 188	feature = 77	correl = 0.0449207	descr = Gibbs_of_Target_Sequence__Pos_11_Step_1
cnt = 189	feature = 78	correl = 0.123291	descr = Gibbs_of_Target_Sequence__Pos_13_Step_1
cnt = 190	feature = 80	correl = 0.0943335	descr = Gibbs_of_Target_Sequence__Pos_15_Step_1
cnt = 191	feature = 83	correl = 0.191507	descr = Gibbs_of_Target_Sequence__Pos_18_Step_1
cnt = 192	feature = 384	correl = -0.137294	descr = N_Gram_CCC
cnt = 193	feature = 677	correl = -0.0911569	descr = N_Gram_GGTG
cnt = 194	feature = 76	correl = 0.123093	descr = Gibbs_of_Target_Sequence__Pos_10_Step_1
cnt = 195	feature = 412	correl = -0.0364196	descr = N_Gram_CCT
cnt = 196	feature = 600	correl = -0.101869	descr = N_Gram_GCG
cnt = 197	feature = 706	correl = -0.0261667	descr = N_Gram_GTG
cnt = 198	feature = 879	correl = 0.15646	descr = N_Gram_TT
cnt = 199	feature = 669	correl = -0.061428	descr = N_Gram_GGT
cnt = 200	feature = 640	correl = -0.163394	descr = N_Gram_GGC
cnt = 201	feature = 654	correl = -0.12725	descr = N_Gram_GGG
num rows = 2188
num_elements = 441976
..*
optimization finished, #iter = 2450
nu = 0.403125
obj = -73.152012, rho = -0.624486
nSV = 1074, nBSV = 682
num rows = 243
num_elements = 49086
*
optimization finished, #iter = 182
nu = 0.287330
obj = -6.170981, rho = -0.594643
nSV = 117, nBSV = 36
..*
optimization finished, #iter = 2450
nu = 0.403125
obj = -73.152012, rho = -0.624486
nSV = 1074, nBSV = 682
CFS merit scores = 1.43086
CFS merit scores = 1.61174
CFS merit scores = 1.85327
CFS merit scores = 2.07781
CFS merit scores = 2.2792
CFS merit scores = 2.46366
CFS merit scores = 2.63472
CFS merit scores = 2.79444
CFS merit scores = 2.94158
CFS merit scores = 3.07849
CFS merit scores = 3.20575
CFS merit scores = 3.32469
CFS merit scores = 3.43696
CFS merit scores = 3.54382
CFS merit scores = 3.64449
CFS merit scores = 3.73972
CFS merit scores = 3.83118
CFS merit scores = 3.91883
CFS merit scores = 4.00177
CFS merit scores = 4.078
CFS merit scores = 4.1517
CFS merit scores = 4.2233
CFS merit scores = 4.2929
CFS merit scores = 4.3562
CFS merit scores = 4.41726
CFS merit scores = 4.47568
CFS merit scores = 4.52935
CFS merit scores = 4.58042
CFS merit scores = 4.62967
CFS merit scores = 4.67775
CFS merit scores = 4.72422
CFS merit scores = 4.76839
CFS merit scores = 4.8112
CFS merit scores = 4.8512
CFS merit scores = 4.88931
CFS merit scores = 4.92534
CFS merit scores = 4.96096
CFS merit scores = 4.99487
CFS merit scores = 5.02582
CFS merit scores = 5.05646
CFS merit scores = 5.08521
CFS merit scores = 5.11311
CFS merit scores = 5.13945
CFS merit scores = 5.16557
CFS merit scores = 5.1893
CFS merit scores = 5.21214
CFS merit scores = 5.23431
CFS merit scores = 5.25593
CFS merit scores = 5.27691
CFS merit scores = 5.29726
CFS merit scores = 5.31691
CFS merit scores = 5.33537
CFS merit scores = 5.35308
CFS merit scores = 5.37047
CFS merit scores = 5.38673
CFS merit scores = 5.40251
CFS merit scores = 5.41778
CFS merit scores = 5.43266
CFS merit scores = 5.44772
CFS merit scores = 5.46131
CFS merit scores = 5.47458
CFS merit scores = 5.4872
CFS merit scores = 5.50027
CFS merit scores = 5.51231
CFS merit scores = 5.52456
CFS merit scores = 5.53636
CFS merit scores = 5.5479
CFS merit scores = 5.55863
CFS merit scores = 5.56971
CFS merit scores = 5.58021
CFS merit scores = 5.58981
CFS merit scores = 5.59894
CFS merit scores = 5.60809
CFS merit scores = 5.61676
CFS merit scores = 5.62499
CFS merit scores = 5.63307
CFS merit scores = 5.64093
CFS merit scores = 5.64864
CFS merit scores = 5.65529
CFS merit scores = 5.66175
CFS merit scores = 5.66797
CFS merit scores = 5.67392
CFS merit scores = 5.67991
CFS merit scores = 5.68534
CFS merit scores = 5.69083
CFS merit scores = 5.69638
CFS merit scores = 5.70125
CFS merit scores = 5.70569
CFS merit scores = 5.70977
CFS merit scores = 5.71353
CFS merit scores = 5.71761
CFS merit scores = 5.72132
CFS merit scores = 5.72534
CFS merit scores = 5.72858
CFS merit scores = 5.7316
CFS merit scores = 5.73492
CFS merit scores = 5.73751
CFS merit scores = 5.73979
CFS merit scores = 5.74209
CFS merit scores = 5.74431
CFS merit scores = 5.7462
CFS merit scores = 5.74791
CFS merit scores = 5.74987
CFS merit scores = 5.75133
CFS merit scores = 5.7525
CFS merit scores = 5.75398
CFS merit scores = 5.75522
CFS merit scores = 5.75643
CFS merit scores = 5.75784
CFS merit scores = 5.75927
CFS merit scores = 5.7609
CFS merit scores = 5.7624
CFS merit scores = 5.76361
CFS merit scores = 5.76459
CFS merit scores = 5.76547
CFS merit scores = 5.76604
CFS merit scores = 5.7666
CFS merit scores = 5.76722
CFS merit scores = 5.76713
CFS merit scores = 5.76719
CFS merit scores = 5.7671
CFS merit scores = 5.76697
CFS merit scores = 5.76693
CFS merit scores = 5.76623
CFS merit scores = 5.765
CFS merit scores = 5.76361
CFS merit scores = 5.76167
CFS merit scores = 5.7598
CFS merit scores = 5.75776
CFS merit scores = 5.75607
CFS merit scores = 5.75434
CFS merit scores = 5.7523
CFS merit scores = 5.7505
CFS merit scores = 5.74793
CFS merit scores = 5.74521
CFS merit scores = 5.74251
CFS merit scores = 5.73981
CFS merit scores = 5.73725
CFS merit scores = 5.73472
CFS merit scores = 5.73229
CFS merit scores = 5.72974
CFS merit scores = 5.72712
CFS merit scores = 5.72475
CFS merit scores = 5.72189
CFS merit scores = 5.71903
CFS merit scores = 5.71596
CFS merit scores = 5.71317
CFS merit scores = 5.70995
CFS merit scores = 5.70699
CFS merit scores = 5.70374
CFS merit scores = 5.69996
CFS merit scores = 5.69598
CFS merit scores = 5.69177
CFS merit scores = 5.68784
CFS merit scores = 5.68358
CFS merit scores = 5.67884
CFS merit scores = 5.67424
CFS merit scores = 5.66891
CFS merit scores = 5.66362
CFS merit scores = 5.65854
CFS merit scores = 5.65274
CFS merit scores = 5.64723
CFS merit scores = 5.64191
CFS merit scores = 5.63666
CFS merit scores = 5.63141
CFS merit scores = 5.62568
CFS merit scores = 5.6197
CFS merit scores = 5.61398
CFS merit scores = 5.60798
CFS merit scores = 5.60165
CFS merit scores = 5.59546
CFS merit scores = 5.58922
CFS merit scores = 5.58316
CFS merit scores = 5.57663
CFS merit scores = 5.56921
CFS merit scores = 5.56118
CFS merit scores = 5.55299
CFS merit scores = 5.54514
CFS merit scores = 5.53671
CFS merit scores = 5.52826
CFS merit scores = 5.5195
CFS merit scores = 5.51079
CFS merit scores = 5.50182
CFS merit scores = 5.49257
CFS merit scores = 5.48282
CFS merit scores = 5.47252
CFS merit scores = 5.46181
CFS merit scores = 5.45097
CFS merit scores = 5.4398
CFS merit scores = 5.42832
CFS merit scores = 5.41592
CFS merit scores = 5.40364
CFS merit scores = 5.3907
CFS merit scores = 5.37676
CFS merit scores = 5.36044
CFS merit scores = 5.34415
CFS merit scores = 5.32648
CFS merit scores = 5.30836
CFS merit scores = 5.28977
CFS merit scores = 5.26959
CFS merit scores = 5.24841
CFS merit scores = 5.22028
CFS merit scores = 5.18819
cnt = 1	feature = 80	correl = 0.430862	descr = Gibbs_of_Target_Sequence__Pos_20_Step_1
cnt = 2	feature = 1	correl = -0.133802	descr = Position_Specific_Bin_Base_0_Base_G
cnt = 3	feature = 4	correl = -0.101252	descr = Position_Specific_Bin_Base_1_Base_G
cnt = 4	feature = 206	correl = -0.0280486	descr = N_Gram_ACCA
cnt = 5	feature = 286	correl = 0.0433919	descr = N_Gram_ATCTG
cnt = 6	feature = 743	correl = -0.0323264	descr = N_Gram_TACG
cnt = 7	feature = 560	correl = 0.0284489	descr = N_Gram_GATTA
cnt = 8	feature = 680	correl = -0.0297985	descr = N_Gram_GTAAT
cnt = 9	feature = 884	correl = 0.0300207	descr = N_Gram_TTATA
cnt = 10	feature = 258	correl = 0.0970899	descr = N_Gram_AGTCG
cnt = 11	feature = 732	correl = 0.0261495	descr = N_Gram_TAAGC
cnt = 12	feature = 473	correl = 0.0647375	descr = N_Gram_CTAAG
cnt = 13	feature = 412	correl = -0.0903767	descr = N_Gram_CCTCG
cnt = 14	feature = 903	correl = 0.0420939	descr = N_Gram_TTGGA
cnt = 15	feature = 768	correl = 0.0494733	descr = N_Gram_TATCG
cnt = 16	feature = 582	correl = -0.0654074	descr = N_Gram_GCCCC
cnt = 17	feature = 681	correl = 0.0324777	descr = N_Gram_GTACC
cnt = 18	feature = 770	correl = 0.0516154	descr = N_Gram_TATGA
cnt = 19	feature = 654	correl = -0.0794294	descr = N_Gram_GGGCG
cnt = 20	feature = 876	correl = 0.0250838	descr = N_Gram_TTACA
cnt = 21	feature = 589	correl = 0.0519615	descr = N_Gram_GCCTA
cnt = 22	feature = 278	correl = -0.0338617	descr = N_Gram_ATCCC
cnt = 23	feature = 394	correl = -0.037927	descr = N_Gram_CCGAC
cnt = 24	feature = 849	correl = 0.0377437	descr = N_Gram_TGCTT
cnt = 25	feature = 367	correl = -0.0367214	descr = N_Gram_CCACG
cnt = 26	feature = 612	correl = -0.0350659	descr = N_Gram_GCTGA
cnt = 27	feature = 260	correl = 0.0499802	descr = N_Gram_AGTGA
cnt = 28	feature = 848	correl = -0.0241757	descr = N_Gram_TGCTC
cnt = 29	feature = 674	correl = -0.0458904	descr = N_Gram_GGTTA
cnt = 30	feature = 403	correl = 0.0222623	descr = N_Gram_CCGTA
cnt = 31	feature = 660	correl = -0.0285733	descr = N_Gram_GGGTC
cnt = 32	feature = 751	correl = 0.0529712	descr = N_Gram_TAGAC
cnt = 33	feature = 657	correl = -0.0805273	descr = N_Gram_GGGGC
cnt = 34	feature = 718	correl = -0.0219824	descr = N_Gram_GTTGT
cnt = 35	feature = 705	correl = -0.0839608	descr = N_Gram_GTGGC
cnt = 36	feature = 396	correl = -0.0681331	descr = N_Gram_CCGAT
cnt = 37	feature = 610	correl = -0.0304821	descr = N_Gram_GCTCG
cnt = 38	feature = 899	correl = 0.0565915	descr = N_Gram_TTGAA
cnt = 39	feature = 31	correl = -0.0223653	descr = Position_Specific_Bin_Base_11_Base_C
cnt = 40	feature = 358	correl = 0.0235135	descr = N_Gram_CATGT
cnt = 41	feature = 334	correl = 0.0385934	descr = N_Gram_CACTC
cnt = 42	feature = 620	correl = -0.0353733	descr = N_Gram_GGAAA
cnt = 43	feature = 802	correl = 0.0368401	descr = N_Gram_TCGCT
cnt = 44	feature = 47	correl = -0.0318497	descr = Position_Specific_Bin_Base_17_Base_C
cnt = 45	feature = 6	correl = 0.0261779	descr = Position_Specific_Bin_Base_2_Base_C
cnt = 46	feature = 798	correl = 0.0221681	descr = N_Gram_TCGAG
cnt = 47	feature = 579	correl = -0.0746547	descr = N_Gram_GCCAG
cnt = 48	feature = 739	correl = 0.0751969	descr = N_Gram_TACAA
cnt = 49	feature = 716	correl = -0.0216363	descr = N_Gram_GTTGC
cnt = 50	feature = 679	correl = 0.0450778	descr = N_Gram_GTAAG
cnt = 51	feature = 536	correl = 0.0680236	descr = N_Gram_GACTA
cnt = 52	feature = 449	correl = -0.0835138	descr = N_Gram_CGGCC
cnt = 53	feature = 316	correl = 0.0810536	descr = N_Gram_CAACA
cnt = 54	feature = 40	correl = 0.0771991	descr = Position_Specific_Bin_Base_15_Base_A
cnt = 55	feature = 704	correl = -0.0511571	descr = N_Gram_GTGGA
cnt = 56	feature = 808	correl = 0.0999453	descr = N_Gram_TCGTG
cnt = 57	feature = 765	correl = 0.0295984	descr = N_Gram_TATAT
cnt = 58	feature = 483	correl = 0.0515864	descr = N_Gram_CTATG
cnt = 59	feature = 565	correl = -0.0678262	descr = N_Gram_GCAAA
cnt = 60	feature = 11	correl = 0.071972	descr = Position_Specific_Bin_Base_4_Base_A
cnt = 61	feature = 436	correl = -0.0344078	descr = N_Gram_CGCCC
cnt = 62	feature = 519	correl = 0.0381018	descr = N_Gram_GAACA
cnt = 63	feature = 865	correl = 0.0462317	descr = N_Gram_TGTCT
cnt = 64	feature = 627	correl = -0.0654851	descr = N_Gram_GGAGC
cnt = 65	feature = 228	correl = 0.0714999	descr = N_Gram_ACTGA
cnt = 66	feature = 645	correl = -0.0475364	descr = N_Gram_GGCTG
cnt = 67	feature = 229	correl = -0.0430603	descr = N_Gram_ACTGC
cnt = 68	feature = 264	correl = 0.0214151	descr = N_Gram_ATAAA
cnt = 69	feature = 35	correl = 0.0459414	descr = Position_Specific_Bin_Base_13_Base_A
cnt = 70	feature = 653	correl = -0.0925878	descr = N_Gram_GGGCC
cnt = 71	feature = 56	correl = -0.111241	descr = Position_Specific_Bin_Base_19_Base_G
cnt = 72	feature = 406	correl = 0.0564974	descr = N_Gram_CCTAA
cnt = 73	feature = 461	correl = 0.0232146	descr = N_Gram_CGTCA
cnt = 74	feature = 462	correl = -0.0527921	descr = N_Gram_CGTCC
cnt = 75	feature = 767	correl = 0.0500814	descr = N_Gram_TATCA
cnt = 76	feature = 815	correl = 0.0388587	descr = N_Gram_TCTCA
cnt = 77	feature = 52	correl = -0.0494663	descr = Position_Specific_Bin_Base_18_Base_G
cnt = 78	feature = 706	correl = -0.0694966	descr = N_Gram_GTGGG
cnt = 79	feature = 597	correl = -0.0388435	descr = N_Gram_GCGCT
cnt = 80	feature = 277	correl = 0.0553638	descr = N_Gram_ATCCA
cnt = 81	feature = 15	correl = 0.0263811	descr = Position_Specific_Bin_Base_5_Base_A
cnt = 82	feature = 707	correl = -0.0227754	descr = N_Gram_GTGGT
cnt = 83	feature = 665	correl = 0.0264541	descr = N_Gram_GGTAC
cnt = 84	feature = 573	correl = -0.0277905	descr = N_Gram_GCAGT
cnt = 85	feature = 796	correl = 0.0555009	descr = N_Gram_TCCTT
cnt = 86	feature = 700	correl = 0.0234459	descr = N_Gram_GTGAG
cnt = 87	feature = 671	correl = -0.0620562	descr = N_Gram_GGTGC
cnt = 88	feature = 752	correl = 0.0697863	descr = N_Gram_TAGAG
cnt = 89	feature = 501	correl = 0.0516952	descr = N_Gram_CTGGA
cnt = 90	feature = 482	correl = 0.0676329	descr = N_Gram_CTATA
cnt = 91	feature = 308	correl = 0.0590393	descr = N_Gram_ATTG
cnt = 92	feature = 773	correl = 0.0486286	descr = N_Gram_TATTC
cnt = 93	feature = 29	correl = 0.0526608	descr = Position_Specific_Bin_Base_10_Base_T
cnt = 94	feature = 502	correl = -0.0635471	descr = N_Gram_CTGGC
cnt = 95	feature = 554	correl = 0.0217997	descr = N_Gram_GATCT
cnt = 96	feature = 60	correl = -0.183525	descr = Position_Specific_Bin_Base_20_Base_G
cnt = 97	feature = 2	correl = 0.113364	descr = Position_Specific_Bin_Base_1_Base_A
cnt = 98	feature = 256	correl = -0.0305867	descr = N_Gram_AGTAG
cnt = 99	feature = 10	correl = -0.0940207	descr = Position_Specific_Bin_Base_3_Base_T
cnt = 100	feature = 721	correl = 0.0536516	descr = N_Gram_GTTTG
cnt = 101	feature = 297	correl = -0.0530757	descr = N_Gram_ATGGT
cnt = 102	feature = 812	correl = 0.0354446	descr = N_Gram_TCTAG
cnt = 103	feature = 717	correl = -0.0302309	descr = N_Gram_GTTGG
cnt = 104	feature = 366	correl = -0.0705889	descr = N_Gram_CCACC
cnt = 105	feature = 915	correl = 0.0407155	descr = N_Gram_TTTCC
cnt = 106	feature = 788	correl = -0.0534229	descr = N_Gram_TCCCC
cnt = 107	feature = 539	correl = 0.0313667	descr = N_Gram_GAGAA
cnt = 108	feature = 856	correl = -0.0564903	descr = N_Gram_TGGGA
cnt = 109	feature = 789	correl = -0.0296939	descr = N_Gram_TCCCG
cnt = 110	feature = 531	correl = -0.0462745	descr = N_Gram_GACCA
cnt = 111	feature = 43	correl = -0.0339412	descr = Position_Specific_Bin_Base_16_Base_C
cnt = 112	feature = 292	correl = 0.0378329	descr = N_Gram_ATGCT
cnt = 113	feature = 17	correl = 0.0451114	descr = Position_Specific_Bin_Base_5_Base_T
cnt = 114	feature = 867	correl = 0.0608867	descr = N_Gram_TGTGT
cnt = 115	feature = 755	correl = 0.0836456	descr = N_Gram_TAGCT
cnt = 116	feature = 904	correl = 0.0303447	descr = N_Gram_TTGGT
cnt = 117	feature = 834	correl = 0.0651591	descr = N_Gram_TGATA
cnt = 118	feature = 14	correl = 0.0269293	descr = Position_Specific_Bin_Base_4_Base_T
cnt = 119	feature = 590	correl = -0.0607341	descr = N_Gram_GCCTC
cnt = 120	feature = 759	correl = 0.0318364	descr = N_Gram_TAGT
cnt = 121	feature = 806	correl = -0.0901295	descr = N_Gram_TCGGG
cnt = 122	feature = 664	correl = 0.0612734	descr = N_Gram_GGTAA
cnt = 123	feature = 794	correl = -0.0306613	descr = N_Gram_TCCTC
cnt = 124	feature = 634	correl = -0.0389395	descr = N_Gram_GGCAG
cnt = 125	feature = 643	correl = -0.0637144	descr = N_Gram_GGCGT
cnt = 126	feature = 33	correl = 0.125549	descr = Position_Specific_Bin_Base_11_Base_T
cnt = 127	feature = 838	correl = 0.0365219	descr = N_Gram_TGCAA
cnt = 128	feature = 799	correl = 0.0380748	descr = N_Gram_TCGC
cnt = 129	feature = 696	correl = 0.0276739	descr = N_Gram_GTCT
cnt = 130	feature = 600	correl = -0.0915357	descr = N_Gram_GCGGC
cnt = 131	feature = 553	correl = 0.0664122	descr = N_Gram_GATAT
cnt = 132	feature = 740	correl = 0.0361755	descr = N_Gram_TACC
cnt = 133	feature = 490	correl = -0.0321888	descr = N_Gram_CTCCC
cnt = 134	feature = 233	correl = 0.0466349	descr = N_Gram_AGACA
cnt = 135	feature = 21	correl = -0.0248255	descr = Position_Specific_Bin_Base_7_Base_G
cnt = 136	feature = 58	correl = 0.374637	descr = Position_Specific_Bin_Base_20_Base_A
cnt = 137	feature = 675	correl = -0.0602351	descr = N_Gram_GGTTG
cnt = 138	feature = 288	correl = 0.0267202	descr = N_Gram_ATGAA
cnt = 139	feature = 251	correl = -0.0915177	descr = N_Gram_AGGGC
cnt = 140	feature = 535	correl = 0.0381797	descr = N_Gram_GACT
cnt = 141	feature = 879	correl = 0.0775143	descr = N_Gram_TTAG
cnt = 142	feature = 819	correl = 0.0956212	descr = N_Gram_TCTGC
cnt = 143	feature = 42	correl = 0.0619724	descr = Position_Specific_Bin_Base_16_Base_A
cnt = 144	feature = 701	correl = -0.0425686	descr = N_Gram_GTGC
cnt = 145	feature = 28	correl = -0.066724	descr = Position_Specific_Bin_Base_10_Base_G
cnt = 146	feature = 41	correl = -0.0373747	descr = Position_Specific_Bin_Base_15_Base_G
cnt = 147	feature = 753	correl = 0.0690397	descr = N_Gram_TAGC
cnt = 148	feature = 32	correl = -0.0412887	descr = Position_Specific_Bin_Base_11_Base_G
cnt = 149	feature = 658	correl = -0.0480916	descr = N_Gram_GGGGT
cnt = 150	feature = 738	correl = 0.0321199	descr = N_Gram_TACA
cnt = 151	feature = 521	correl = -0.0293837	descr = N_Gram_GAAG
cnt = 152	feature = 293	correl = -0.0506632	descr = N_Gram_ATGG
cnt = 153	feature = 77	correl = 0.0985553	descr = Gibbs_of_Target_Sequence__Pos_17_Step_1
cnt = 154	feature = 708	correl = 0.0305987	descr = N_Gram_GTGT
cnt = 155	feature = 59	correl = -0.310922	descr = Position_Specific_Bin_Base_20_Base_C
cnt = 156	feature = 603	correl = -0.0778013	descr = N_Gram_GCGT
cnt = 157	feature = 515	correl = 0.0311694	descr = N_Gram_CTTT
cnt = 158	feature = 837	correl = 0.04298	descr = N_Gram_TGCA
cnt = 159	feature = 494	correl = 0.0315222	descr = N_Gram_CTCT
cnt = 160	feature = 64	correl = -0.162348	descr = Gibbs_of_Target_Sequence__Pos_2_Step_1
cnt = 161	feature = 593	correl = -0.0673645	descr = N_Gram_GCGC
cnt = 162	feature = 578	correl = -0.0460055	descr = N_Gram_GCCA
cnt = 163	feature = 766	correl = 0.0428019	descr = N_Gram_TATC
cnt = 164	feature = 530	correl = -0.0686799	descr = N_Gram_GACC
cnt = 165	feature = 307	correl = 0.0909909	descr = N_Gram_ATTCT
cnt = 166	feature = 478	correl = 0.0502916	descr = N_Gram_CTAG
cnt = 167	feature = 525	correl = 0.0591745	descr = N_Gram_GAAT
cnt = 168	feature = 16	correl = -0.0739791	descr = Position_Specific_Bin_Base_5_Base_C
cnt = 169	feature = 857	correl = -0.0607168	descr = N_Gram_TGGGG
cnt = 170	feature = 392	correl = -0.0923478	descr = N_Gram_CCGA
cnt = 171	feature = 632	correl = -0.0608001	descr = N_Gram_GGCA
cnt = 172	feature = 687	correl = -0.0880168	descr = N_Gram_GTCC
cnt = 173	feature = 772	correl = 0.057144	descr = N_Gram_TATT
cnt = 174	feature = 672	correl = -0.112457	descr = N_Gram_GGTGG
cnt = 175	feature = 70	correl = 0.0959342	descr = Gibbs_of_Target_Sequence__Pos_9_Step_1
cnt = 176	feature = 914	correl = 0.0384197	descr = N_Gram_TTTC
cnt = 177	feature = 254	correl = 0.0276032	descr = N_Gram_AGT
cnt = 178	feature = 82	correl = 0.153355	descr = PF_RNAi_Fold_5'Free_Count
cnt = 179	feature = 452	correl = -0.0826267	descr = N_Gram_CGGG
cnt = 180	feature = 749	correl = 0.0872808	descr = N_Gram_TAGA
cnt = 181	feature = 792	correl = 0.021833	descr = N_Gram_TCCT
cnt = 182	feature = 852	correl = -0.0635745	descr = N_Gram_TGGC
cnt = 183	feature = 499	correl = -0.0238428	descr = N_Gram_CTGC
cnt = 184	feature = 66	correl = 0.0525732	descr = Gibbs_of_Target_Sequence__Pos_5_Step_1
cnt = 185	feature = 83	correl = 0.0456307	descr = PF_RNAi_Fold_3'Free_Count
cnt = 186	feature = 786	correl = -0.0521712	descr = N_Gram_TCCC
cnt = 187	feature = 78	correl = 0.195875	descr = Gibbs_of_Target_Sequence__Pos_18_Step_1
cnt = 188	feature = 825	correl = 0.0753879	descr = N_Gram_TGA
cnt = 189	feature = 76	correl = 0.112769	descr = Gibbs_of_Target_Sequence__Pos_16_Step_1
cnt = 190	feature = 384	correl = -0.102216	descr = N_Gram_CCCG
cnt = 191	feature = 409	correl = -0.0942408	descr = N_Gram_CCTC
cnt = 192	feature = 640	correl = -0.109521	descr = N_Gram_GGCG
cnt = 193	feature = 703	correl = -0.10626	descr = N_Gram_GTGG
cnt = 194	feature = 659	correl = -0.0630928	descr = N_Gram_GGGT
cnt = 195	feature = 669	correl = -0.0919511	descr = N_Gram_GGTG
cnt = 196	feature = 432	correl = -0.0562981	descr = N_Gram_CGC
cnt = 197	feature = 404	correl = -0.0503061	descr = N_Gram_CCT
cnt = 198	feature = 910	correl = 0.0953429	descr = N_Gram_TTT
cnt = 199	feature = 592	correl = -0.0988647	descr = N_Gram_GCG
cnt = 200	feature = 662	correl = -0.0634051	descr = N_Gram_GGT
cnt = 201	feature = 631	correl = -0.163487	descr = N_Gram_GGC
cnt = 202	feature = 105	correl = 0.0738896	descr = Xue_Structure_Feature_A000
cnt = 203	feature = 81	correl = 0.227962	descr = PF_RNAi_Fold_Energy
num rows = 2188
num_elements = 446352
..*
optimization finished, #iter = 2282
nu = 0.377414
obj = -68.827082, rho = -0.584270
nSV = 1039, nBSV = 641
num rows = 243
num_elements = 49572
*
optimization finished, #iter = 238
nu = 0.385597
obj = -8.130386, rho = -0.597826
nSV = 140, nBSV = 55
..*
optimization finished, #iter = 2282
nu = 0.377414
obj = -68.827082, rho = -0.584270
nSV = 1039, nBSV = 641
CFS merit scores = 1.45094
CFS merit scores = 1.61677
CFS merit scores = 1.84661
CFS merit scores = 2.06697
CFS merit scores = 2.26706
CFS merit scores = 2.44974
CFS merit scores = 2.61782
CFS merit scores = 2.77591
CFS merit scores = 2.92354
CFS merit scores = 3.05737
CFS merit scores = 3.1836
CFS merit scores = 3.3047
CFS merit scores = 3.4191
CFS merit scores = 3.52839
CFS merit scores = 3.63253
CFS merit scores = 3.73069
CFS merit scores = 3.8241
CFS merit scores = 3.90879
CFS merit scores = 3.98747
CFS merit scores = 4.06221
CFS merit scores = 4.13351
CFS merit scores = 4.20251
CFS merit scores = 4.26903
CFS merit scores = 4.33123
CFS merit scores = 4.39142
CFS merit scores = 4.44789
CFS merit scores = 4.50079
CFS merit scores = 4.55123
CFS merit scores = 4.6009
CFS merit scores = 4.64774
CFS merit scores = 4.69055
CFS merit scores = 4.73219
CFS merit scores = 4.77274
CFS merit scores = 4.81145
CFS merit scores = 4.84728
CFS merit scores = 4.88334
CFS merit scores = 4.91775
CFS merit scores = 4.95085
CFS merit scores = 4.98319
CFS merit scores = 5.0142
CFS merit scores = 5.04488
CFS merit scores = 5.0741
CFS merit scores = 5.10191
CFS merit scores = 5.12926
CFS merit scores = 5.15575
CFS merit scores = 5.18072
CFS merit scores = 5.20411
CFS merit scores = 5.22676
CFS merit scores = 5.24683
CFS merit scores = 5.2666
CFS merit scores = 5.28624
CFS merit scores = 5.30582
CFS merit scores = 5.32532
CFS merit scores = 5.34442
CFS merit scores = 5.36287
CFS merit scores = 5.38133
CFS merit scores = 5.39854
CFS merit scores = 5.41517
CFS merit scores = 5.42995
CFS merit scores = 5.44389
CFS merit scores = 5.45759
CFS merit scores = 5.47148
CFS merit scores = 5.48361
CFS merit scores = 5.49528
CFS merit scores = 5.5072
CFS merit scores = 5.51762
CFS merit scores = 5.52772
CFS merit scores = 5.53781
CFS merit scores = 5.54723
CFS merit scores = 5.55702
CFS merit scores = 5.56612
CFS merit scores = 5.57572
CFS merit scores = 5.58479
CFS merit scores = 5.59351
CFS merit scores = 5.60245
CFS merit scores = 5.61115
CFS merit scores = 5.61974
CFS merit scores = 5.6274
CFS merit scores = 5.6348
CFS merit scores = 5.64223
CFS merit scores = 5.64934
CFS merit scores = 5.65621
CFS merit scores = 5.66317
CFS merit scores = 5.67027
CFS merit scores = 5.67705
CFS merit scores = 5.6837
CFS merit scores = 5.68919
CFS merit scores = 5.6946
CFS merit scores = 5.69959
CFS merit scores = 5.70465
CFS merit scores = 5.70964
CFS merit scores = 5.7147
CFS merit scores = 5.71916
CFS merit scores = 5.72317
CFS merit scores = 5.72731
CFS merit scores = 5.73112
CFS merit scores = 5.73457
CFS merit scores = 5.7378
CFS merit scores = 5.74125
CFS merit scores = 5.74427
CFS merit scores = 5.74687
CFS merit scores = 5.74973
CFS merit scores = 5.75224
CFS merit scores = 5.75469
CFS merit scores = 5.75743
CFS merit scores = 5.75971
CFS merit scores = 5.76172
CFS merit scores = 5.76397
CFS merit scores = 5.76595
CFS merit scores = 5.7683
CFS merit scores = 5.77038
CFS merit scores = 5.77166
CFS merit scores = 5.77232
CFS merit scores = 5.77304
CFS merit scores = 5.77382
CFS merit scores = 5.77431
CFS merit scores = 5.77492
CFS merit scores = 5.7755
CFS merit scores = 5.77585
CFS merit scores = 5.77603
CFS merit scores = 5.77597
CFS merit scores = 5.77598
CFS merit scores = 5.77604
CFS merit scores = 5.77499
CFS merit scores = 5.77334
CFS merit scores = 5.7716
CFS merit scores = 5.76952
CFS merit scores = 5.76782
CFS merit scores = 5.76599
CFS merit scores = 5.76375
CFS merit scores = 5.76164
CFS merit scores = 5.75918
CFS merit scores = 5.75561
CFS merit scores = 5.75215
CFS merit scores = 5.74871
CFS merit scores = 5.745
CFS merit scores = 5.74143
CFS merit scores = 5.73752
CFS merit scores = 5.73355
CFS merit scores = 5.72984
CFS merit scores = 5.72587
CFS merit scores = 5.7214
CFS merit scores = 5.71669
CFS merit scores = 5.71139
CFS merit scores = 5.7059
CFS merit scores = 5.69915
CFS merit scores = 5.69281
CFS merit scores = 5.68598
CFS merit scores = 5.67908
CFS merit scores = 5.67186
CFS merit scores = 5.66473
CFS merit scores = 5.6579
CFS merit scores = 5.65092
CFS merit scores = 5.64405
CFS merit scores = 5.63662
CFS merit scores = 5.62887
CFS merit scores = 5.62136
CFS merit scores = 5.61319
CFS merit scores = 5.60515
CFS merit scores = 5.59652
CFS merit scores = 5.58801
CFS merit scores = 5.57885
CFS merit scores = 5.56987
CFS merit scores = 5.56113
CFS merit scores = 5.55233
CFS merit scores = 5.54261
CFS merit scores = 5.53269
CFS merit scores = 5.52238
CFS merit scores = 5.51066
CFS merit scores = 5.49805
CFS merit scores = 5.48515
CFS merit scores = 5.47232
CFS merit scores = 5.45936
CFS merit scores = 5.44637
CFS merit scores = 5.43231
CFS merit scores = 5.41781
CFS merit scores = 5.40292
CFS merit scores = 5.3878
CFS merit scores = 5.36875
CFS merit scores = 5.34915
CFS merit scores = 5.32607
CFS merit scores = 5.30057
CFS merit scores = 5.27533
CFS merit scores = 5.24954
CFS merit scores = 5.21451
CFS merit scores = 5.15227
cnt = 1	feature = 76	correl = 0.450938	descr = Gibbs_of_Target_Sequence__Pos_19_Step_1
cnt = 2	feature = 2	correl = -0.137997	descr = Position_Specific_Bin_Base_0_Base_G
cnt = 3	feature = 228	correl = 0.0623367	descr = N_Gram_ACTGA
cnt = 4	feature = 646	correl = -0.0658381	descr = N_Gram_GGTGC
cnt = 5	feature = 28	correl = -0.0499986	descr = Position_Specific_Bin_Base_11_Base_A
cnt = 6	feature = 308	correl = -0.0273231	descr = N_Gram_CAAAA
cnt = 7	feature = 721	correl = -0.0362622	descr = N_Gram_TACGT
cnt = 8	feature = 277	correl = -0.0218767	descr = N_Gram_ATCCC
cnt = 9	feature = 449	correl = 0.0707703	descr = N_Gram_CGTGA
cnt = 10	feature = 766	correl = -0.0216382	descr = N_Gram_TCCGA
cnt = 11	feature = 708	correl = 0.0261363	descr = N_Gram_TAAGC
cnt = 12	feature = 852	correl = -0.0327427	descr = N_Gram_TTAAT
cnt = 13	feature = 773	correl = 0.0231513	descr = N_Gram_TCGAG
cnt = 14	feature = 515	correl = 0.0574578	descr = N_Gram_GACTA
cnt = 15	feature = 705	correl = 0.0252696	descr = N_Gram_TAACT
cnt = 16	feature = 696	correl = 0.022864	descr = N_Gram_GTTTC
cnt = 17	feature = 749	correl = 0.0245014	descr = N_Gram_TATTG
cnt = 18	feature = 786	correl = 0.0445304	descr = N_Gram_TCTAC
cnt = 19	feature = 640	correl = 0.0382001	descr = N_Gram_GGTAC
cnt = 20	feature = 755	correl = -0.0530254	descr = N_Gram_TCACG
cnt = 21	feature = 718	correl = 0.0262447	descr = N_Gram_TACCG
cnt = 22	feature = 834	correl = -0.0512731	descr = N_Gram_TGGGA
cnt = 23	feature = 753	correl = 0.0305522	descr = N_Gram_TCAAC
cnt = 24	feature = 519	correl = -0.0291547	descr = N_Gram_GAGAT
cnt = 25	feature = 297	correl = 0.0461047	descr = N_Gram_ATTCG
cnt = 26	feature = 627	correl = -0.0451483	descr = N_Gram_GGGCA
cnt = 27	feature = 278	correl = 0.0352818	descr = N_Gram_ATCCG
cnt = 28	feature = 768	correl = 0.0681631	descr = N_Gram_TCCTA
cnt = 29	feature = 33	correl = -0.0216303	descr = Position_Specific_Bin_Base_13_Base_G
cnt = 30	feature = 452	correl = -0.0725966	descr = N_Gram_CGTTC
cnt = 31	feature = 632	correl = -0.0498211	descr = N_Gram_GGGGA
cnt = 32	feature = 406	correl = -0.0681621	descr = N_Gram_CGAAG
cnt = 33	feature = 251	correl = -0.0221605	descr = N_Gram_AGGCC
cnt = 34	feature = 258	correl = -0.0226238	descr = N_Gram_AGTAG
cnt = 35	feature = 578	correl = -0.0400858	descr = N_Gram_GCGGT
cnt = 36	feature = 46	correl = 0.0519117	descr = Position_Specific_Bin_Base_17_Base_T
cnt = 37	feature = 214	correl = -0.038975	descr = N_Gram_ACGA
cnt = 38	feature = 808	correl = 0.0238659	descr = N_Gram_TGAGT
cnt = 39	feature = 384	correl = -0.0237343	descr = N_Gram_CCGCT
cnt = 40	feature = 358	correl = -0.0429017	descr = N_Gram_CCATA
cnt = 41	feature = 723	correl = 0.0524649	descr = N_Gram_TACTA
cnt = 42	feature = 535	correl = -0.0452482	descr = N_Gram_GATGT
cnt = 43	feature = 857	correl = 0.0616052	descr = N_Gram_TTAGA
cnt = 44	feature = 432	correl = -0.0709036	descr = N_Gram_CGGCC
cnt = 45	feature = 815	correl = 0.0289929	descr = N_Gram_TGCAT
cnt = 46	feature = 6	correl = 0.0451797	descr = Position_Specific_Bin_Base_2_Base_C
cnt = 47	feature = 798	correl = 0.0232808	descr = N_Gram_TCTTG
cnt = 48	feature = 792	correl = 0.0388201	descr = N_Gram_TCTCT
cnt = 49	feature = 732	correl = 0.0626948	descr = N_Gram_TAGCA
cnt = 50	feature = 286	correl = 0.0307469	descr = N_Gram_ATGAG
cnt = 51	feature = 664	correl = -0.0483411	descr = N_Gram_GTCCG
cnt = 52	feature = 880	correl = 0.0286628	descr = N_Gram_TTGCC
cnt = 53	feature = 743	correl = 0.0345485	descr = N_Gram_TATCG
cnt = 54	feature = 620	correl = -0.0601871	descr = N_Gram_GGCTG
cnt = 55	feature = 365	correl = -0.0413641	descr = N_Gram_CCCCA
cnt = 56	feature = 740	correl = 0.0364679	descr = N_Gram_TATAG
cnt = 57	feature = 436	correl = -0.065111	descr = N_Gram_CGGGC
cnt = 58	feature = 876	correl = 0.0567331	descr = N_Gram_TTGAA
cnt = 59	feature = 367	correl = -0.040755	descr = N_Gram_CCCCT
cnt = 60	feature = 788	correl = 0.0303404	descr = N_Gram_TCTAT
cnt = 61	feature = 15	correl = -0.0270439	descr = Position_Specific_Bin_Base_6_Base_C
cnt = 62	feature = 260	correl = 0.0970388	descr = N_Gram_AGTCG
cnt = 63	feature = 671	correl = -0.0267708	descr = N_Gram_GTCTG
cnt = 64	feature = 303	correl = 0.0449235	descr = N_Gram_ATTGT
cnt = 65	feature = 23	correl = 0.0391819	descr = Position_Specific_Bin_Base_9_Base_T
cnt = 66	feature = 40	correl = 0.0738764	descr = Position_Specific_Bin_Base_16_Base_A
cnt = 67	feature = 288	correl = 0.022028	descr = N_Gram_ATGCT
cnt = 68	feature = 765	correl = -0.0240237	descr = N_Gram_TCCCG
cnt = 69	feature = 10	correl = -0.0925996	descr = Position_Specific_Bin_Base_3_Base_T
cnt = 70	feature = 645	correl = -0.0319899	descr = N_Gram_GGTGA
cnt = 71	feature = 21	correl = 0.0738078	descr = Position_Specific_Bin_Base_8_Base_T
cnt = 72	feature = 4	correl = -0.0736756	descr = Position_Specific_Bin_Base_1_Base_G
cnt = 73	feature = 679	correl = -0.0498723	descr = N_Gram_GTGGA
cnt = 74	feature = 658	correl = 0.0276513	descr = N_Gram_GTATT
cnt = 75	feature = 35	correl = -0.0271304	descr = Position_Specific_Bin_Base_14_Base_C
cnt = 76	feature = 229	correl = -0.0360249	descr = N_Gram_ACTGC
cnt = 77	feature = 461	correl = 0.0380315	descr = N_Gram_CTAGA
cnt = 78	feature = 799	correl = 0.0467952	descr = N_Gram_TCTTT
cnt = 79	feature = 366	correl = -0.0773879	descr = N_Gram_CCCCG
cnt = 80	feature = 560	correl = -0.0949899	descr = N_Gram_GCCCG
cnt = 81	feature = 310	correl = 0.0768919	descr = N_Gram_CAACA
cnt = 82	feature = 660	correl = -0.0231317	descr = N_Gram_GTCAC
cnt = 83	feature = 592	correl = -0.070775	descr = N_Gram_GCTTT
cnt = 84	feature = 56	correl = -0.178563	descr = Position_Specific_Bin_Base_20_Base_G
cnt = 85	feature = 680	correl = -0.0550143	descr = N_Gram_GTGGC
cnt = 86	feature = 654	correl = 0.0381043	descr = N_Gram_GTAAG
cnt = 87	feature = 687	correl = -0.0296454	descr = N_Gram_GTTA
cnt = 88	feature = 525	correl = -0.0292709	descr = N_Gram_GAGGT
cnt = 89	feature = 294	correl = 0.0312804	descr = N_Gram_ATTAG
cnt = 90	feature = 14	correl = 0.0619095	descr = Position_Specific_Bin_Base_5_Base_T
cnt = 91	feature = 812	correl = 0.0224263	descr = N_Gram_TGATT
cnt = 92	feature = 624	correl = -0.0677176	descr = N_Gram_GGGAA
cnt = 93	feature = 653	correl = 0.0437153	descr = N_Gram_GTAAA
cnt = 94	feature = 462	correl = 0.0679877	descr = N_Gram_CTAGC
cnt = 95	feature = 47	correl = 0.0369171	descr = Position_Specific_Bin_Base_18_Base_A
cnt = 96	feature = 501	correl = -0.0358564	descr = N_Gram_GAAGC
cnt = 97	feature = 478	correl = -0.04527	descr = N_Gram_CTGCC
cnt = 98	feature = 17	correl = -0.128655	descr = Position_Specific_Bin_Base_7_Base_C
cnt = 99	feature = 676	correl = -0.0284707	descr = N_Gram_GTGCC
cnt = 100	feature = 334	correl = -0.079993	descr = N_Gram_CAGGG
cnt = 101	feature = 674	correl = 0.0371997	descr = N_Gram_GTGAG
cnt = 102	feature = 659	correl = 0.0287936	descr = N_Gram_GTCAA
cnt = 103	feature = 770	correl = -0.0327785	descr = N_Gram_TCCTG
cnt = 104	feature = 31	correl = -0.0264337	descr = Position_Specific_Bin_Base_12_Base_C
cnt = 105	feature = 11	correl = 0.0856056	descr = Position_Specific_Bin_Base_4_Base_A
cnt = 106	feature = 502	correl = 0.0329927	descr = N_Gram_GAAGG
cnt = 107	feature = 43	correl = 0.0229297	descr = Position_Specific_Bin_Base_16_Base_T
cnt = 108	feature = 81	correl = -0.175953	descr = Fold_of_RNAi_Sequence_Pos_0
cnt = 109	feature = 1	correl = 0.108712	descr = Position_Specific_Bin_Base_0_Base_C
cnt = 110	feature = 316	correl = 0.0359959	descr = N_Gram_CACAG
cnt = 111	feature = 483	correl = 0.0402565	descr = N_Gram_CTGTT
cnt = 112	feature = 531	correl = 0.0665676	descr = N_Gram_GATAT
cnt = 113	feature = 8	correl = -0.126216	descr = Position_Specific_Bin_Base_2_Base_T
cnt = 114	feature = 899	correl = 0.0589993	descr = N_Gram_TTTGT
cnt = 115	feature = 716	correl = 0.0382601	descr = N_Gram_TACAT
cnt = 116	feature = 625	correl = -0.070203	descr = N_Gram_GGGAG
cnt = 117	feature = 704	correl = 0.0216735	descr = N_Gram_TAAAT
cnt = 118	feature = 396	correl = -0.0701382	descr = N_Gram_CCTCT
cnt = 119	feature = 233	correl = 0.0508068	descr = N_Gram_AGACA
cnt = 120	feature = 767	correl = 0.0218517	descr = N_Gram_TCCGT
cnt = 121	feature = 52	correl = -0.113771	descr = Position_Specific_Bin_Base_19_Base_G
cnt = 122	feature = 553	correl = 0.0359613	descr = N_Gram_GCATT
cnt = 123	feature = 663	correl = -0.0529097	descr = N_Gram_GTCCC
cnt = 124	feature = 717	correl = 0.0325477	descr = N_Gram_TACC
cnt = 125	feature = 612	correl = -0.106905	descr = N_Gram_GGCCC
cnt = 126	feature = 665	correl = -0.0514814	descr = N_Gram_GTCCT
cnt = 127	feature = 256	correl = -0.024361	descr = N_Gram_AGGTG
cnt = 128	feature = 579	correl = -0.0781752	descr = N_Gram_GCGT
cnt = 129	feature = 206	correl = -0.0350097	descr = N_Gram_ACCA
cnt = 130	feature = 29	correl = -0.0485509	descr = Position_Specific_Bin_Base_11_Base_G
cnt = 131	feature = 794	correl = 0.0907502	descr = N_Gram_TCTGC
cnt = 132	feature = 536	correl = 0.0261485	descr = N_Gram_GATT
cnt = 133	feature = 657	correl = 0.026593	descr = N_Gram_GTAT
cnt = 134	feature = 597	correl = -0.0354175	descr = N_Gram_GGAAG
cnt = 135	feature = 490	correl = 0.03577	descr = N_Gram_CTTGC
cnt = 136	feature = 603	correl = -0.0638674	descr = N_Gram_GGAGG
cnt = 137	feature = 16	correl = 0.0870943	descr = Position_Specific_Bin_Base_7_Base_A
cnt = 138	feature = 666	correl = 0.0307729	descr = N_Gram_GTCG
cnt = 139	feature = 336	correl = -0.02747	descr = N_Gram_CATA
cnt = 140	feature = 865	correl = 0.0255919	descr = N_Gram_TTCCT
cnt = 141	feature = 759	correl = 0.0215083	descr = N_Gram_TCCA
cnt = 142	feature = 813	correl = 0.0509538	descr = N_Gram_TGCA
cnt = 143	feature = 83	correl = -0.116579	descr = Fold_of_RNAi_Sequence_Pos_2
cnt = 144	feature = 41	correl = -0.0344943	descr = Position_Specific_Bin_Base_16_Base_C
cnt = 145	feature = 404	correl = -0.0638268	descr = N_Gram_CGAA
cnt = 146	feature = 59	correl = 0.0784524	descr = Gibbs_of_Target_Sequence__Pos_0_Step_1
cnt = 147	feature = 706	correl = 0.0618041	descr = N_Gram_TAAG
cnt = 148	feature = 77	correl = 0.432143	descr = Gibbs_of_Target_Sequence__Pos_20_Step_1
cnt = 149	feature = 643	correl = -0.0777598	descr = N_Gram_GGTCC
cnt = 150	feature = 802	correl = 0.0434073	descr = N_Gram_TGAA
cnt = 151	feature = 482	correl = 0.0291935	descr = N_Gram_CTGT
cnt = 152	feature = 530	correl = 0.0346179	descr = N_Gram_GATA
cnt = 153	feature = 293	correl = 0.0633875	descr = N_Gram_ATTA
cnt = 154	feature = 789	correl = 0.0557312	descr = N_Gram_TCTC
cnt = 155	feature = 631	correl = -0.101467	descr = N_Gram_GGGG
cnt = 156	feature = 80	correl = 0.0336633	descr = PF_RNAi_Fold_3'Free_Count
cnt = 157	feature = 884	correl = 0.0791701	descr = N_Gram_TTGT
cnt = 158	feature = 675	correl = -0.0387612	descr = N_Gram_GTGC
cnt = 159	feature = 772	correl = 0.0340438	descr = N_Gram_TCG
cnt = 160	feature = 595	correl = -0.030638	descr = N_Gram_GGAA
cnt = 161	feature = 66	correl = 0.0779394	descr = Gibbs_of_Target_Sequence__Pos_8_Step_1
cnt = 162	feature = 610	correl = -0.117565	descr = N_Gram_GGCC
cnt = 163	feature = 856	correl = 0.0495059	descr = N_Gram_TTAG
cnt = 164	feature = 82	correl = -0.178464	descr = Fold_of_RNAi_Sequence_Pos_1
cnt = 165	feature = 273	correl = 0.0612591	descr = N_Gram_ATC
cnt = 166	feature = 70	correl = 0.119637	descr = Gibbs_of_Target_Sequence__Pos_13_Step_1
cnt = 167	feature = 392	correl = -0.0861333	descr = N_Gram_CCTC
cnt = 168	feature = 752	correl = 0.0248642	descr = N_Gram_TCA
cnt = 169	feature = 64	correl = 0.094957	descr = Gibbs_of_Target_Sequence__Pos_6_Step_1
cnt = 170	feature = 60	correl = -0.0494378	descr = Gibbs_of_Target_Sequence__Pos_1_Step_1
cnt = 171	feature = 403	correl = -0.0763047	descr = N_Gram_CGA
cnt = 172	feature = 796	correl = 0.0659382	descr = N_Gram_TCTT
cnt = 173	feature = 701	correl = 0.0505537	descr = N_Gram_TAAA
cnt = 174	feature = 348	correl = -0.0676288	descr = N_Gram_CCA
cnt = 175	feature = 499	correl = -0.0243254	descr = N_Gram_GAAG
cnt = 176	feature = 105	correl = -0.100756	descr = Xue_Structure_Feature_C110
cnt = 177	feature = 662	correl = -0.0863963	descr = N_Gram_GTCC
cnt = 178	feature = 837	correl = 0.0839728	descr = N_Gram_TGT
cnt = 179	feature = 751	correl = 0.0404066	descr = N_Gram_TC
cnt = 180	feature = 554	correl = -0.119762	descr = N_Gram_GCC
cnt = 181	feature = 593	correl = -0.111876	descr = N_Gram_GG
cnt = 182	feature = 264	correl = 0.114081	descr = N_Gram_AT
cnt = 183	feature = 539	correl = -0.104996	descr = N_Gram_GC
cnt = 184	feature = 292	correl = 0.118434	descr = N_Gram_ATT
cnt = 185	feature = 78	correl = 0.214226	descr = PF_RNAi_Fold_Energy
cnt = 186	feature = 58	correl = 0.271228	descr = Gibbs_of_Target_Sequence_
num rows = 2188
num_elements = 409156
..*
optimization finished, #iter = 2252
nu = 0.391030
obj = -70.780586, rho = -0.563713
nSV = 1037, nBSV = 689
num rows = 243
num_elements = 45441
*
optimization finished, #iter = 210
nu = 0.367941
obj = -8.374250, rho = -0.617411
nSV = 135, nBSV = 53
..*
optimization finished, #iter = 2252
nu = 0.391030
obj = -70.780586, rho = -0.563713
nSV = 1037, nBSV = 689
CFS merit scores = 1.44541
CFS merit scores = 1.61707
CFS merit scores = 1.85383
CFS merit scores = 2.07923
CFS merit scores = 2.28362
CFS merit scores = 2.46869
CFS merit scores = 2.63592
CFS merit scores = 2.79296
CFS merit scores = 2.93886
CFS merit scores = 3.07669
CFS merit scores = 3.20559
CFS merit scores = 3.3277
CFS merit scores = 3.44167
CFS merit scores = 3.54909
CFS merit scores = 3.6505
CFS merit scores = 3.74846
CFS merit scores = 3.84058
CFS merit scores = 3.92705
CFS merit scores = 4.00956
CFS merit scores = 4.09
CFS merit scores = 4.16319
CFS merit scores = 4.2334
CFS merit scores = 4.30209
CFS merit scores = 4.36618
CFS merit scores = 4.42756
CFS merit scores = 4.48644
CFS merit scores = 4.54232
CFS merit scores = 4.59641
CFS merit scores = 4.64793
CFS merit scores = 4.6957
CFS merit scores = 4.73995
CFS merit scores = 4.7834
CFS merit scores = 4.82424
CFS merit scores = 4.8625
CFS merit scores = 4.89993
CFS merit scores = 4.93653
CFS merit scores = 4.97256
CFS merit scores = 5.00628
CFS merit scores = 5.03929
CFS merit scores = 5.07145
CFS merit scores = 5.10145
CFS merit scores = 5.13089
CFS merit scores = 5.16012
CFS merit scores = 5.18864
CFS merit scores = 5.21549
CFS merit scores = 5.24159
CFS merit scores = 5.2667
CFS merit scores = 5.29168
CFS merit scores = 5.31406
CFS merit scores = 5.33589
CFS merit scores = 5.3556
CFS merit scores = 5.37389
CFS merit scores = 5.39202
CFS merit scores = 5.40848
CFS merit scores = 5.42482
CFS merit scores = 5.44016
CFS merit scores = 5.45577
CFS merit scores = 5.47157
CFS merit scores = 5.48665
CFS merit scores = 5.50007
CFS merit scores = 5.5133
CFS merit scores = 5.52655
CFS merit scores = 5.53939
CFS merit scores = 5.55133
CFS merit scores = 5.56318
CFS merit scores = 5.57566
CFS merit scores = 5.58749
CFS merit scores = 5.59814
CFS merit scores = 5.60872
CFS merit scores = 5.61951
CFS merit scores = 5.63015
CFS merit scores = 5.63973
CFS merit scores = 5.64963
CFS merit scores = 5.65936
CFS merit scores = 5.66888
CFS merit scores = 5.67869
CFS merit scores = 5.68691
CFS merit scores = 5.69519
CFS merit scores = 5.70288
CFS merit scores = 5.70988
CFS merit scores = 5.71705
CFS merit scores = 5.72414
CFS merit scores = 5.7311
CFS merit scores = 5.73782
CFS merit scores = 5.74432
CFS merit scores = 5.75004
CFS merit scores = 5.75539
CFS merit scores = 5.76086
CFS merit scores = 5.76635
CFS merit scores = 5.77174
CFS merit scores = 5.77713
CFS merit scores = 5.78234
CFS merit scores = 5.78697
CFS merit scores = 5.79162
CFS merit scores = 5.79635
CFS merit scores = 5.80056
CFS merit scores = 5.80504
CFS merit scores = 5.80933
CFS merit scores = 5.81364
CFS merit scores = 5.81757
CFS merit scores = 5.82111
CFS merit scores = 5.82464
CFS merit scores = 5.82849
CFS merit scores = 5.83136
CFS merit scores = 5.83419
CFS merit scores = 5.83691
CFS merit scores = 5.8396
CFS merit scores = 5.84234
CFS merit scores = 5.84488
CFS merit scores = 5.84751
CFS merit scores = 5.84928
CFS merit scores = 5.85065
CFS merit scores = 5.85211
CFS merit scores = 5.8535
CFS merit scores = 5.85513
CFS merit scores = 5.85637
CFS merit scores = 5.85779
CFS merit scores = 5.85911
CFS merit scores = 5.85984
CFS merit scores = 5.86044
CFS merit scores = 5.86068
CFS merit scores = 5.86096
CFS merit scores = 5.86057
CFS merit scores = 5.8601
CFS merit scores = 5.85952
CFS merit scores = 5.85921
CFS merit scores = 5.85872
CFS merit scores = 5.8583
CFS merit scores = 5.85751
CFS merit scores = 5.85687
CFS merit scores = 5.85635
CFS merit scores = 5.85561
CFS merit scores = 5.85446
CFS merit scores = 5.85342
CFS merit scores = 5.85222
CFS merit scores = 5.85133
CFS merit scores = 5.85045
CFS merit scores = 5.8483
CFS merit scores = 5.846
CFS merit scores = 5.84383
CFS merit scores = 5.84168
CFS merit scores = 5.8397
CFS merit scores = 5.8378
CFS merit scores = 5.83564
CFS merit scores = 5.8333
CFS merit scores = 5.83074
CFS merit scores = 5.82789
CFS merit scores = 5.82505
CFS merit scores = 5.82111
CFS merit scores = 5.81742
CFS merit scores = 5.81333
CFS merit scores = 5.80913
CFS merit scores = 5.80455
CFS merit scores = 5.80013
CFS merit scores = 5.79574
CFS merit scores = 5.79119
CFS merit scores = 5.7867
CFS merit scores = 5.78183
CFS merit scores = 5.77671
CFS merit scores = 5.77152
CFS merit scores = 5.76658
CFS merit scores = 5.76112
CFS merit scores = 5.75558
CFS merit scores = 5.7503
CFS merit scores = 5.74511
CFS merit scores = 5.7393
CFS merit scores = 5.73309
CFS merit scores = 5.72668
CFS merit scores = 5.72027
CFS merit scores = 5.71385
CFS merit scores = 5.70739
CFS merit scores = 5.70105
CFS merit scores = 5.69496
CFS merit scores = 5.6884
CFS merit scores = 5.68174
CFS merit scores = 5.67508
CFS merit scores = 5.66846
CFS merit scores = 5.66212
CFS merit scores = 5.65528
CFS merit scores = 5.64855
CFS merit scores = 5.64154
CFS merit scores = 5.63415
CFS merit scores = 5.62683
CFS merit scores = 5.61956
CFS merit scores = 5.61192
CFS merit scores = 5.6043
CFS merit scores = 5.59688
CFS merit scores = 5.58945
CFS merit scores = 5.58188
CFS merit scores = 5.5745
CFS merit scores = 5.56662
CFS merit scores = 5.55866
CFS merit scores = 5.55031
CFS merit scores = 5.54215
CFS merit scores = 5.53379
CFS merit scores = 5.52555
CFS merit scores = 5.51728
CFS merit scores = 5.50886
CFS merit scores = 5.50033
CFS merit scores = 5.4915
CFS merit scores = 5.48294
CFS merit scores = 5.47373
CFS merit scores = 5.4636
CFS merit scores = 5.45344
CFS merit scores = 5.44208
CFS merit scores = 5.43092
CFS merit scores = 5.41956
CFS merit scores = 5.40809
CFS merit scores = 5.39558
CFS merit scores = 5.3812
CFS merit scores = 5.36712
CFS merit scores = 5.35284
CFS merit scores = 5.33609
CFS merit scores = 5.31937
CFS merit scores = 5.29813
CFS merit scores = 5.27455
cnt = 1	feature = 83	correl = 0.445412	descr = Gibbs_of_Target_Sequence__Pos_19_Step_1
cnt = 2	feature = 2	correl = -0.134318	descr = Position_Specific_Bin_Base_0_Base_G
cnt = 3	feature = 502	correl = -0.0730174	descr = N_Gram_CTGGC
cnt = 4	feature = 14	correl = -0.0832759	descr = Position_Specific_Bin_Base_4_Base_C
cnt = 5	feature = 848	correl = -0.034037	descr = N_Gram_TGCCG
cnt = 6	feature = 857	correl = 0.0299642	descr = N_Gram_TGGAC
cnt = 7	feature = 749	correl = -0.0288557	descr = N_Gram_TACG
cnt = 8	feature = 356	correl = 0.0256986	descr = N_Gram_CATAG
cnt = 9	feature = 687	correl = -0.0251885	descr = N_Gram_GTAAT
cnt = 10	feature = 765	correl = 0.0298168	descr = N_Gram_TAGTC
cnt = 11	feature = 808	correl = 0.0459006	descr = N_Gram_TCGCA
cnt = 12	feature = 228	correl = -0.0519931	descr = N_Gram_ACGGG
cnt = 13	feature = 452	correl = -0.0470947	descr = N_Gram_CGGCA
cnt = 14	feature = 436	correl = -0.0308214	descr = N_Gram_CGATC
cnt = 15	feature = 806	correl = 0.0300373	descr = N_Gram_TCGAG
cnt = 16	feature = 308	correl = -0.021528	descr = N_Gram_ATTAA
cnt = 17	feature = 770	correl = 0.02339	descr = N_Gram_TATAC
cnt = 18	feature = 612	correl = -0.0279923	descr = N_Gram_GCTCA
cnt = 19	feature = 52	correl = -0.0598637	descr = Position_Specific_Bin_Base_17_Base_G
cnt = 20	feature = 812	correl = 0.0409726	descr = N_Gram_TCGGA
cnt = 21	feature = 461	correl = -0.0276819	descr = N_Gram_CGGTT
cnt = 22	feature = 704	correl = 0.0481177	descr = N_Gram_GTCTA
cnt = 23	feature = 539	correl = -0.0600909	descr = N_Gram_GACCG
cnt = 24	feature = 535	correl = 0.0296377	descr = N_Gram_GACAT
cnt = 25	feature = 772	correl = 0.0326001	descr = N_Gram_TATAT
cnt = 26	feature = 316	correl = 0.0315011	descr = N_Gram_ATTGT
cnt = 27	feature = 766	correl = 0.0325944	descr = N_Gram_TAGTG
cnt = 28	feature = 752	correl = 0.0723271	descr = N_Gram_TACTA
cnt = 29	feature = 403	correl = -0.0265512	descr = N_Gram_CCGCG
cnt = 30	feature = 786	correl = 0.040975	descr = N_Gram_TCAAC
cnt = 31	feature = 432	correl = -0.0414496	descr = N_Gram_CGACG
cnt = 32	feature = 254	correl = -0.0361483	descr = N_Gram_AGCCC
cnt = 33	feature = 640	correl = -0.0616316	descr = N_Gram_GGCAA
cnt = 34	feature = 530	correl = 0.0698073	descr = N_Gram_GAATA
cnt = 35	feature = 554	correl = -0.0256454	descr = N_Gram_GAGTA
cnt = 36	feature = 582	correl = -0.0247798	descr = N_Gram_GCCAC
cnt = 37	feature = 297	correl = 0.072704	descr = N_Gram_ATCTC
cnt = 38	feature = 251	correl = -0.0228779	descr = N_Gram_AGCAC
cnt = 39	feature = 592	correl = 0.0218472	descr = N_Gram_GCCTA
cnt = 40	feature = 264	correl = -0.0251786	descr = N_Gram_AGGGA
cnt = 41	feature = 723	correl = 0.0375933	descr = N_Gram_GTTCG
cnt = 42	feature = 430	correl = -0.025773	descr = N_Gram_CGACA
cnt = 43	feature = 240	correl = 0.0242662	descr = N_Gram_ACTTC
cnt = 44	feature = 35	correl = 0.0305708	descr = Position_Specific_Bin_Base_12_Base_A
cnt = 45	feature = 769	correl = 0.0568551	descr = N_Gram_TATAA
cnt = 46	feature = 672	correl = 0.0395921	descr = N_Gram_GGTAA
cnt = 47	feature = 696	correl = -0.059595	descr = N_Gram_GTCCC
cnt = 48	feature = 560	correl = -0.0412813	descr = N_Gram_GATGG
cnt = 49	feature = 659	correl = -0.0928826	descr = N_Gram_GGGCC
cnt = 50	feature = 789	correl = -0.0437661	descr = N_Gram_TCACG
cnt = 51	feature = 597	correl = -0.0518267	descr = N_Gram_GCGCA
cnt = 52	feature = 4	correl = -0.0290785	descr = Position_Specific_Bin_Base_1_Base_C
cnt = 53	feature = 665	correl = -0.0569768	descr = N_Gram_GGGGT
cnt = 54	feature = 732	correl = 0.0498621	descr = N_Gram_TAAAC
cnt = 55	feature = 705	correl = 0.0255253	descr = N_Gram_GTCTC
cnt = 56	feature = 663	correl = -0.0460106	descr = N_Gram_GGGGA
cnt = 57	feature = 721	correl = 0.0353547	descr = N_Gram_GTTAC
cnt = 58	feature = 634	correl = -0.0603391	descr = N_Gram_GGAGC
cnt = 59	feature = 545	correl = 0.046208	descr = N_Gram_GACTG
cnt = 60	feature = 718	correl = 0.0284015	descr = N_Gram_GTGTA
cnt = 61	feature = 631	correl = -0.0275775	descr = N_Gram_GGACG
cnt = 62	feature = 753	correl = 0.0355871	descr = N_Gram_TACTG
cnt = 63	feature = 645	correl = -0.0253824	descr = N_Gram_GGCCG
cnt = 64	feature = 664	correl = -0.0781102	descr = N_Gram_GGGGC
cnt = 65	feature = 43	correl = 0.0764144	descr = Position_Specific_Bin_Base_15_Base_A
cnt = 66	feature = 625	correl = -0.0312403	descr = N_Gram_GGAAA
cnt = 67	feature = 482	correl = 0.0653408	descr = N_Gram_CTAGC
cnt = 68	feature = 603	correl = -0.0299975	descr = N_Gram_GCGGG
cnt = 69	feature = 311	correl = 0.0401423	descr = N_Gram_ATTCG
cnt = 70	feature = 56	correl = 0.0342793	descr = Position_Specific_Bin_Base_18_Base_T
cnt = 71	feature = 649	correl = -0.0653284	descr = N_Gram_GGCGT
cnt = 72	feature = 788	correl = 0.0514998	descr = N_Gram_TCACC
cnt = 73	feature = 904	correl = 0.0391527	descr = N_Gram_TTCTC
cnt = 74	feature = 1	correl = 0.10639	descr = Position_Specific_Bin_Base_0_Base_C
cnt = 75	feature = 16	correl = 0.0569384	descr = Position_Specific_Bin_Base_5_Base_T
cnt = 76	feature = 60	correl = 0.0675692	descr = Position_Specific_Bin_Base_19_Base_T
cnt = 77	feature = 934	correl = 0.0333976	descr = N_Gram_TTTTA
cnt = 78	feature = 917	correl = 0.0352431	descr = N_Gram_TTGGT
cnt = 79	feature = 258	correl = 0.0227648	descr = N_Gram_AGCTA
cnt = 80	feature = 233	correl = 0.069752	descr = N_Gram_ACTAC
cnt = 81	feature = 740	correl = -0.0224546	descr = N_Gram_TAATG
cnt = 82	feature = 345	correl = -0.042937	descr = N_Gram_CAGAC
cnt = 83	feature = 799	correl = -0.0221485	descr = N_Gram_TCCCG
cnt = 84	feature = 583	correl = -0.0614779	descr = N_Gram_GCCAG
cnt = 85	feature = 286	correl = 0.0357376	descr = N_Gram_ATCAA
cnt = 86	feature = 706	correl = 0.023864	descr = N_Gram_GTCTT
cnt = 87	feature = 927	correl = 0.0437377	descr = N_Gram_TTTCC
cnt = 88	feature = 11	correl = 0.0705931	descr = Position_Specific_Bin_Base_3_Base_G
cnt = 89	feature = 553	correl = -0.02656	descr = N_Gram_GAGGT
cnt = 90	feature = 915	correl = -0.0261694	descr = N_Gram_TTGGC
cnt = 91	feature = 270	correl = 0.0978037	descr = N_Gram_AGTCG
cnt = 92	feature = 914	correl = 0.0477703	descr = N_Gram_TTGGA
cnt = 93	feature = 64	correl = 0.115046	descr = Position_Specific_Bin_Base_20_Base_T
cnt = 94	feature = 29	correl = -0.0520621	descr = Position_Specific_Bin_Base_10_Base_G
cnt = 95	feature = 41	correl = -0.153466	descr = Position_Specific_Bin_Base_14_Base_G
cnt = 96	feature = 31	correl = -0.0413951	descr = Position_Specific_Bin_Base_11_Base_A
cnt = 97	feature = 17	correl = -0.0411288	descr = Position_Specific_Bin_Base_6_Base_C
cnt = 98	feature = 739	correl = -0.0573986	descr = N_Gram_TAATC
cnt = 99	feature = 292	correl = 0.0314177	descr = N_Gram_ATCCT
cnt = 100	feature = 677	correl = -0.0295549	descr = N_Gram_GGTGA
cnt = 101	feature = 738	correl = 0.057749	descr = N_Gram_TAAGG
cnt = 102	feature = 843	correl = 0.0429714	descr = N_Gram_TGCA
cnt = 103	feature = 593	correl = -0.0546191	descr = N_Gram_GCCTC
cnt = 104	feature = 716	correl = -0.0577597	descr = N_Gram_GTGGG
cnt = 105	feature = 813	correl = -0.0333191	descr = N_Gram_TCGGC
cnt = 106	feature = 610	correl = 0.022858	descr = N_Gram_GCTAT
cnt = 107	feature = 334	correl = -0.0253653	descr = N_Gram_CACAT
cnt = 108	feature = 798	correl = -0.0499878	descr = N_Gram_TCCCC
cnt = 109	feature = 792	correl = 0.0238637	descr = N_Gram_TCATA
cnt = 110	feature = 105	correl = -0.0226742	descr = Xue_Structure_Feature_A111
cnt = 111	feature = 717	correl = -0.0239231	descr = N_Gram_GTGGT
cnt = 112	feature = 501	correl = 0.0556723	descr = N_Gram_CTGGA
cnt = 113	feature = 10	correl = -0.128026	descr = Position_Specific_Bin_Base_2_Base_T
cnt = 114	feature = 46	correl = 0.0796893	descr = Position_Specific_Bin_Base_16_Base_A
cnt = 115	feature = 900	correl = 0.0347613	descr = N_Gram_TTCGC
cnt = 116	feature = 794	correl = 0.0293761	descr = N_Gram_TCCA
cnt = 117	feature = 620	correl = 0.0228653	descr = N_Gram_GCTGT
cnt = 118	feature = 394	correl = -0.0802951	descr = N_Gram_CCCTG
cnt = 119	feature = 815	correl = 0.0441174	descr = N_Gram_TCGT
cnt = 120	feature = 838	correl = 0.0299158	descr = N_Gram_TGAAT
cnt = 121	feature = 21	correl = 0.063079	descr = Position_Specific_Bin_Base_7_Base_T
cnt = 122	feature = 40	correl = -0.0337954	descr = Position_Specific_Bin_Base_14_Base_C
cnt = 123	feature = 773	correl = 0.0602763	descr = N_Gram_TATC
cnt = 124	feature = 278	correl = 0.0240922	descr = N_Gram_ATAGA
cnt = 125	feature = 837	correl = 0.0485925	descr = N_Gram_TGAAG
cnt = 126	feature = 6	correl = 0.0227163	descr = Position_Specific_Bin_Base_1_Base_T
cnt = 127	feature = 701	correl = -0.0257734	descr = N_Gram_GTCGG
cnt = 128	feature = 643	correl = -0.0814625	descr = N_Gram_GGCCA
cnt = 129	feature = 409	correl = 0.0774527	descr = N_Gram_CCTA
cnt = 130	feature = 674	correl = 0.0296051	descr = N_Gram_GGTCA
cnt = 131	feature = 358	correl = 0.0754686	descr = N_Gram_CATCT
cnt = 132	feature = 489	correl = -0.0350947	descr = N_Gram_CTCAC
cnt = 133	feature = 925	correl = 0.0653805	descr = N_Gram_TTTAG
cnt = 134	feature = 579	correl = 0.0345371	descr = N_Gram_GCATT
cnt = 135	feature = 590	correl = -0.0346526	descr = N_Gram_GCCGA
cnt = 136	feature = 675	correl = -0.0716173	descr = N_Gram_GGTCC
cnt = 137	feature = 658	correl = -0.046249	descr = N_Gram_GGGCA
cnt = 138	feature = 367	correl = -0.0278045	descr = N_Gram_CCAA
cnt = 139	feature = 256	correl = -0.0452271	descr = N_Gram_AGCGG
cnt = 140	feature = 478	correl = 0.0388374	descr = N_Gram_CTACA
cnt = 141	feature = 293	correl = 0.0460203	descr = N_Gram_ATCG
cnt = 142	feature = 58	correl = -0.127886	descr = Position_Specific_Bin_Base_19_Base_C
cnt = 143	feature = 33	correl = -0.0478523	descr = Position_Specific_Bin_Base_11_Base_G
cnt = 144	feature = 229	correl = -0.0365522	descr = N_Gram_ACGT
cnt = 145	feature = 802	correl = -0.0354371	descr = N_Gram_TCCTG
cnt = 146	feature = 260	correl = 0.0261891	descr = N_Gram_AGGAA
cnt = 147	feature = 515	correl = -0.0225347	descr = N_Gram_CTTGG
cnt = 148	feature = 490	correl = -0.0416983	descr = N_Gram_CTCCC
cnt = 149	feature = 59	correl = -0.119212	descr = Position_Specific_Bin_Base_19_Base_G
cnt = 150	feature = 9	correl = 0.119112	descr = Position_Specific_Bin_Base_2_Base_G
cnt = 151	feature = 632	correl = 0.0457683	descr = N_Gram_GGACT
cnt = 152	feature = 641	correl = -0.0525538	descr = N_Gram_GGCAG
cnt = 153	feature = 15	correl = -0.0752273	descr = Position_Specific_Bin_Base_5_Base_C
cnt = 154	feature = 536	correl = -0.0758617	descr = N_Gram_GACC
cnt = 155	feature = 531	correl = 0.0398536	descr = N_Gram_GAATT
cnt = 156	feature = 47	correl = -0.0464534	descr = Position_Specific_Bin_Base_16_Base_C
cnt = 157	feature = 28	correl = -0.0840068	descr = Position_Specific_Bin_Base_10_Base_C
cnt = 158	feature = 348	correl = -0.032593	descr = N_Gram_CAGCA
cnt = 159	feature = 671	correl = 0.0314753	descr = N_Gram_GGTA
cnt = 160	feature = 499	correl = -0.0326022	descr = N_Gram_CTGC
cnt = 161	feature = 865	correl = 0.0321869	descr = N_Gram_TGGTC
cnt = 162	feature = 703	correl = 0.0295497	descr = N_Gram_GTCT
cnt = 163	feature = 438	correl = -0.0355033	descr = N_Gram_CGCA
cnt = 164	feature = 759	correl = 0.067802	descr = N_Gram_TAGC
cnt = 165	feature = 852	correl = 0.0263852	descr = N_Gram_TGCTA
cnt = 166	feature = 884	correl = 0.0590672	descr = N_Gram_TTAG
cnt = 167	feature = 751	correl = 0.0496689	descr = N_Gram_TACT
cnt = 168	feature = 679	correl = -0.107502	descr = N_Gram_GGTGG
cnt = 169	feature = 708	correl = 0.0352974	descr = N_Gram_GTGA
cnt = 170	feature = 818	correl = 0.0748774	descr = N_Gram_TCTA
cnt = 171	feature = 206	correl = 0.073167	descr = N_Gram_ACAT
cnt = 172	feature = 336	correl = -0.0676452	descr = N_Gram_CACG
cnt = 173	feature = 384	correl = -0.09069	descr = N_Gram_CCCC
cnt = 174	feature = 680	correl = -0.0357018	descr = N_Gram_GGTT
cnt = 175	feature = 277	correl = 0.0459221	descr = N_Gram_ATAG
cnt = 176	feature = 288	correl = 0.0528521	descr = N_Gram_ATCC
cnt = 177	feature = 310	correl = 0.0804628	descr = N_Gram_ATTC
cnt = 178	feature = 412	correl = -0.0882423	descr = N_Gram_CCTC
cnt = 179	feature = 589	correl = -0.0317639	descr = N_Gram_GCCG
cnt = 180	feature = 525	correl = -0.0305174	descr = N_Gram_GAAG
cnt = 181	feature = 654	correl = -0.0850223	descr = N_Gram_GGGA
cnt = 182	feature = 462	correl = -0.0492925	descr = N_Gram_CGT
cnt = 183	feature = 70	correl = 0.0559657	descr = Gibbs_of_Target_Sequence__Pos_5_Step_1
cnt = 184	feature = 68	correl = -0.154217	descr = Gibbs_of_Target_Sequence__Pos_2_Step_1
cnt = 185	feature = 77	correl = 0.13154	descr = Gibbs_of_Target_Sequence__Pos_13_Step_1
cnt = 186	feature = 66	correl = 0.0882252	descr = Gibbs_of_Target_Sequence__Pos_0_Step_1
cnt = 187	feature = 483	correl = 0.0476722	descr = N_Gram_CTAT
cnt = 188	feature = 856	correl = 0.0218742	descr = N_Gram_TGGA
cnt = 189	feature = 899	correl = 0.0311282	descr = N_Gram_TTCG
cnt = 190	feature = 81	correl = 0.110592	descr = Gibbs_of_Target_Sequence__Pos_17_Step_1
cnt = 191	feature = 755	correl = 0.0542345	descr = N_Gram_TAGA
cnt = 192	feature = 743	correl = 0.0578635	descr = N_Gram_TACA
cnt = 193	feature = 392	correl = -0.0694441	descr = N_Gram_CCCT
cnt = 194	feature = 768	correl = 0.0705929	descr = N_Gram_TATA
cnt = 195	feature = 80	correl = 0.139503	descr = Gibbs_of_Target_Sequence__Pos_16_Step_1
cnt = 196	feature = 76	correl = 0.0481381	descr = Gibbs_of_Target_Sequence__Pos_11_Step_1
cnt = 197	feature = 834	correl = 0.06505	descr = N_Gram_TGA
cnt = 198	feature = 669	correl = -0.0935417	descr = N_Gram_GGGTG
cnt = 199	feature = 396	correl = -0.100816	descr = N_Gram_CCGA
cnt = 200	feature = 71	correl = 0.101006	descr = Gibbs_of_Target_Sequence__Pos_6_Step_1
cnt = 201	feature = 78	correl = 0.148402	descr = Gibbs_of_Target_Sequence__Pos_14_Step_1
cnt = 202	feature = 662	correl = -0.0947679	descr = N_Gram_GGGG
cnt = 203	feature = 657	correl = -0.126764	descr = N_Gram_GGGC
cnt = 204	feature = 284	correl = 0.0678223	descr = N_Gram_ATC
cnt = 205	feature = 82	correl = 0.201542	descr = Gibbs_of_Target_Sequence__Pos_18_Step_1
cnt = 206	feature = 796	correl = -0.0527372	descr = N_Gram_TCCC
cnt = 207	feature = 707	correl = -0.0326722	descr = N_Gram_GTG
cnt = 208	feature = 366	correl = -0.0722358	descr = N_Gram_CCA
cnt = 209	feature = 79	correl = 0.103722	descr = Gibbs_of_Target_Sequence__Pos_15_Step_1
cnt = 210	feature = 892	correl = 0.097904	descr = N_Gram_TTC
cnt = 211	feature = 676	correl = -0.0979986	descr = N_Gram_GGTG
cnt = 212	feature = 595	correl = -0.105737	descr = N_Gram_GCG
cnt = 213	feature = 767	correl = 0.124041	descr = N_Gram_TAT
cnt = 214	feature = 449	correl = -0.116375	descr = N_Gram_CGG
cnt = 215	feature = 653	correl = -0.138931	descr = N_Gram_GGG
cnt = 216	feature = 565	correl = -0.127803	descr = N_Gram_GC
num rows = 2188
num_elements = 474796
..*
optimization finished, #iter = 2368
nu = 0.380974
obj = -68.322506, rho = -0.652702
nSV = 1055, nBSV = 650
num rows = 243
num_elements = 52731
*
optimization finished, #iter = 204
nu = 0.310815
obj = -7.101036, rho = -0.684971
nSV = 120, nBSV = 38
..*
optimization finished, #iter = 2368
nu = 0.380974
obj = -68.322506, rho = -0.652702
nSV = 1055, nBSV = 650
CFS merit scores = 1.35829
CFS merit scores = 1.59756
CFS merit scores = 1.85335
CFS merit scores = 2.08062
CFS merit scores = 2.28331
CFS merit scores = 2.46922
CFS merit scores = 2.64081
CFS merit scores = 2.80058
CFS merit scores = 2.94974
CFS merit scores = 3.09096
CFS merit scores = 3.22359
CFS merit scores = 3.34717
CFS merit scores = 3.46443
CFS merit scores = 3.57673
CFS merit scores = 3.68454
CFS merit scores = 3.78703
CFS merit scores = 3.88356
CFS merit scores = 3.97573
CFS merit scores = 4.06408
CFS merit scores = 4.14874
CFS merit scores = 4.2272
CFS merit scores = 4.30298
CFS merit scores = 4.37476
CFS merit scores = 4.44184
CFS merit scores = 4.50325
CFS merit scores = 4.56215
CFS merit scores = 4.61802
CFS merit scores = 4.67122
CFS merit scores = 4.72094
CFS merit scores = 4.76895
CFS merit scores = 4.8103
CFS merit scores = 4.85032
CFS merit scores = 4.88976
CFS merit scores = 4.92922
CFS merit scores = 4.96697
CFS merit scores = 5.00403
CFS merit scores = 5.03953
CFS merit scores = 5.0736
CFS merit scores = 5.10663
CFS merit scores = 5.1388
CFS merit scores = 5.17033
CFS merit scores = 5.20047
CFS merit scores = 5.22958
CFS merit scores = 5.2564
CFS merit scores = 5.28209
CFS merit scores = 5.30575
CFS merit scores = 5.32823
CFS merit scores = 5.34952
CFS merit scores = 5.37076
CFS merit scores = 5.39188
CFS merit scores = 5.41161
CFS merit scores = 5.43145
CFS merit scores = 5.45071
CFS merit scores = 5.46936
CFS merit scores = 5.48704
CFS merit scores = 5.50465
CFS merit scores = 5.52234
CFS merit scores = 5.5377
CFS merit scores = 5.55181
CFS merit scores = 5.56562
CFS merit scores = 5.57878
CFS merit scores = 5.59124
CFS merit scores = 5.60325
CFS merit scores = 5.61546
CFS merit scores = 5.62719
CFS merit scores = 5.63807
CFS merit scores = 5.64776
CFS merit scores = 5.65653
CFS merit scores = 5.66491
CFS merit scores = 5.67293
CFS merit scores = 5.68114
CFS merit scores = 5.68913
CFS merit scores = 5.69672
CFS merit scores = 5.70361
CFS merit scores = 5.71055
CFS merit scores = 5.71762
CFS merit scores = 5.72444
CFS merit scores = 5.73095
CFS merit scores = 5.73764
CFS merit scores = 5.74399
CFS merit scores = 5.75016
CFS merit scores = 5.75662
CFS merit scores = 5.76196
CFS merit scores = 5.76606
CFS merit scores = 5.77022
CFS merit scores = 5.77437
CFS merit scores = 5.77866
CFS merit scores = 5.78269
CFS merit scores = 5.78671
CFS merit scores = 5.79065
CFS merit scores = 5.79446
CFS merit scores = 5.79797
CFS merit scores = 5.8018
CFS merit scores = 5.80578
CFS merit scores = 5.80925
CFS merit scores = 5.81234
CFS merit scores = 5.81509
CFS merit scores = 5.81774
CFS merit scores = 5.82011
CFS merit scores = 5.82256
CFS merit scores = 5.82435
CFS merit scores = 5.82621
CFS merit scores = 5.82818
CFS merit scores = 5.82998
CFS merit scores = 5.8318
CFS merit scores = 5.83342
CFS merit scores = 5.83444
CFS merit scores = 5.83521
CFS merit scores = 5.83579
CFS merit scores = 5.83646
CFS merit scores = 5.83715
CFS merit scores = 5.83775
CFS merit scores = 5.83801
CFS merit scores = 5.838
CFS merit scores = 5.83818
CFS merit scores = 5.83797
CFS merit scores = 5.83775
CFS merit scores = 5.8369
CFS merit scores = 5.8363
CFS merit scores = 5.83491
CFS merit scores = 5.83328
CFS merit scores = 5.83166
CFS merit scores = 5.82965
CFS merit scores = 5.82786
CFS merit scores = 5.82602
CFS merit scores = 5.82393
CFS merit scores = 5.82149
CFS merit scores = 5.81916
CFS merit scores = 5.81702
CFS merit scores = 5.81496
CFS merit scores = 5.81267
CFS merit scores = 5.81048
CFS merit scores = 5.80776
CFS merit scores = 5.80493
CFS merit scores = 5.80208
CFS merit scores = 5.79951
CFS merit scores = 5.79639
CFS merit scores = 5.79336
CFS merit scores = 5.79021
CFS merit scores = 5.78633
CFS merit scores = 5.78278
CFS merit scores = 5.77871
CFS merit scores = 5.77455
CFS merit scores = 5.77044
CFS merit scores = 5.76556
CFS merit scores = 5.76023
CFS merit scores = 5.75496
CFS merit scores = 5.7499
CFS merit scores = 5.74444
CFS merit scores = 5.73804
CFS merit scores = 5.7316
CFS merit scores = 5.72537
CFS merit scores = 5.71938
CFS merit scores = 5.71299
CFS merit scores = 5.7067
CFS merit scores = 5.70024
CFS merit scores = 5.69411
CFS merit scores = 5.68812
CFS merit scores = 5.68155
CFS merit scores = 5.67533
CFS merit scores = 5.66871
CFS merit scores = 5.66238
CFS merit scores = 5.65596
CFS merit scores = 5.64894
CFS merit scores = 5.64188
CFS merit scores = 5.63499
CFS merit scores = 5.62775
CFS merit scores = 5.62079
CFS merit scores = 5.61277
CFS merit scores = 5.6046
CFS merit scores = 5.59616
CFS merit scores = 5.58799
CFS merit scores = 5.57978
CFS merit scores = 5.57184
CFS merit scores = 5.56364
CFS merit scores = 5.55555
CFS merit scores = 5.54741
CFS merit scores = 5.53918
cnt = 1	feature = 64	correl = 0.358287	descr = Position_Specific_Bin_Base_20_Base_A
cnt = 2	feature = 60	correl = 0.178366	descr = Position_Specific_Bin_Base_19_Base_A
cnt = 3	feature = 2	correl = -0.146576	descr = Position_Specific_Bin_Base_0_Base_G
cnt = 4	feature = 14	correl = -0.0712411	descr = Position_Specific_Bin_Base_4_Base_C
cnt = 5	feature = 663	correl = 0.0620852	descr = N_Gram_GGTAA
cnt = 6	feature = 228	correl = -0.0322178	descr = N_Gram_ACGTT
cnt = 7	feature = 592	correl = -0.0235706	descr = N_Gram_GCGAA
cnt = 8	feature = 706	correl = 0.0236165	descr = N_Gram_GTGTA
cnt = 9	feature = 794	correl = -0.0271513	descr = N_Gram_TCGCG
cnt = 10	feature = 436	correl = -0.0333836	descr = N_Gram_CGCAA
cnt = 11	feature = 867	correl = -0.0317417	descr = N_Gram_TTACG
cnt = 12	feature = 404	correl = -0.0482677	descr = N_Gram_CCGAG
cnt = 13	feature = 461	correl = -0.0509989	descr = N_Gram_CGTCG
cnt = 14	feature = 462	correl = 0.0291085	descr = N_Gram_CGTCT
cnt = 15	feature = 214	correl = -0.0244272	descr = N_Gram_ACCAA
cnt = 16	feature = 723	correl = 0.0299884	descr = N_Gram_TAACT
cnt = 17	feature = 672	correl = -0.0457738	descr = N_Gram_GGTTA
cnt = 18	feature = 292	correl = 0.0411099	descr = N_Gram_ATCGA
cnt = 19	feature = 755	correl = 0.0277192	descr = N_Gram_TATAC
cnt = 20	feature = 707	correl = 0.0267682	descr = N_Gram_GTGTG
cnt = 21	feature = 772	correl = 0.0275011	descr = N_Gram_TCACT
cnt = 22	feature = 313	correl = 0.0377887	descr = N_Gram_ATTCG
cnt = 23	feature = 232	correl = 0.0254921	descr = N_Gram_ACTAG
cnt = 24	feature = 449	correl = -0.103508	descr = N_Gram_CGGCG
cnt = 25	feature = 264	correl = 0.0231256	descr = N_Gram_AGGGG
cnt = 26	feature = 206	correl = 0.0348917	descr = N_Gram_ACAGC
cnt = 27	feature = 565	correl = -0.0520765	descr = N_Gram_GCACC
cnt = 28	feature = 518	correl = 0.0349127	descr = N_Gram_GAACA
cnt = 29	feature = 310	correl = 0.0368814	descr = N_Gram_ATTAG
cnt = 30	feature = 311	correl = 0.0785075	descr = N_Gram_ATTAT
cnt = 31	feature = 336	correl = -0.0293546	descr = N_Gram_CACGA
cnt = 32	feature = 773	correl = -0.0389115	descr = N_Gram_TCAGA
cnt = 33	feature = 904	correl = 0.0286517	descr = N_Gram_TTTAC
cnt = 34	feature = 432	correl = -0.029736	descr = N_Gram_CGAGT
cnt = 35	feature = 288	correl = -0.026094	descr = N_Gram_ATCCC
cnt = 36	feature = 743	correl = 0.0579814	descr = N_Gram_TAGAC
cnt = 37	feature = 58	correl = -0.0554315	descr = Position_Specific_Bin_Base_18_Base_G
cnt = 38	feature = 316	correl = -0.0343752	descr = N_Gram_ATTGA
cnt = 39	feature = 900	correl = 0.0392185	descr = N_Gram_TTGTG
cnt = 40	feature = 293	correl = 0.0357411	descr = N_Gram_ATCGC
cnt = 41	feature = 770	correl = 0.0226629	descr = N_Gram_TCACC
cnt = 42	feature = 653	correl = -0.0805885	descr = N_Gram_GGGCG
cnt = 43	feature = 631	correl = -0.0642513	descr = N_Gram_GGCAA
cnt = 44	feature = 256	correl = -0.0225655	descr = N_Gram_AGCGT
cnt = 45	feature = 716	correl = 0.0230667	descr = N_Gram_GTTTC
cnt = 46	feature = 765	correl = 0.0230802	descr = N_Gram_TATTG
cnt = 47	feature = 299	correl = 0.0408196	descr = N_Gram_ATGAG
cnt = 48	feature = 749	correl = 0.0289965	descr = N_Gram_TAGGC
cnt = 49	feature = 6	correl = -0.0487253	descr = Position_Specific_Bin_Base_2_Base_A
cnt = 50	feature = 356	correl = -0.0393785	descr = N_Gram_CATAC
cnt = 51	feature = 35	correl = -0.0260274	descr = Position_Specific_Bin_Base_11_Base_C
cnt = 52	feature = 751	correl = 0.0229892	descr = N_Gram_TAGTG
cnt = 53	feature = 739	correl = 0.0390892	descr = N_Gram_TACTG
cnt = 54	feature = 284	correl = 0.0227366	descr = N_Gram_ATCAC
cnt = 55	feature = 852	correl = 0.035643	descr = N_Gram_TGTAT
cnt = 56	feature = 43	correl = -0.0360016	descr = Position_Specific_Bin_Base_14_Base_C
cnt = 57	feature = 489	correl = -0.0385007	descr = N_Gram_CTCGT
cnt = 58	feature = 718	correl = 0.0237608	descr = N_Gram_GTTTT
cnt = 59	feature = 687	correl = -0.0426177	descr = N_Gram_GTCCT
cnt = 60	feature = 610	correl = -0.0304918	descr = N_Gram_GCTGA
cnt = 61	feature = 632	correl = -0.0245577	descr = N_Gram_GGCAC
cnt = 62	feature = 52	correl = 0.0257648	descr = Position_Specific_Bin_Base_17_Base_A
cnt = 63	feature = 798	correl = -0.0289937	descr = N_Gram_TCGGC
cnt = 64	feature = 499	correl = -0.0261698	descr = N_Gram_CTGGG
cnt = 65	feature = 277	correl = 0.0399101	descr = N_Gram_ATAGG
cnt = 66	feature = 348	correl = -0.0446723	descr = N_Gram_CAGCC
cnt = 67	feature = 258	correl = 0.0263574	descr = N_Gram_AGGAA
cnt = 68	feature = 665	correl = 0.0242077	descr = N_Gram_GGTCA
cnt = 69	feature = 802	correl = 0.0984104	descr = N_Gram_TCGTG
cnt = 70	feature = 41	correl = -0.0292418	descr = Position_Specific_Bin_Base_13_Base_G
cnt = 71	feature = 17	correl = 0.025947	descr = Position_Specific_Bin_Base_6_Base_A
cnt = 72	feature = 482	correl = -0.0229229	descr = N_Gram_CTATT
cnt = 73	feature = 11	correl = 0.0660375	descr = Position_Specific_Bin_Base_3_Base_G
cnt = 74	feature = 412	correl = 0.0756104	descr = N_Gram_CCTA
cnt = 75	feature = 233	correl = 0.0403478	descr = N_Gram_ACTCT
cnt = 76	feature = 66	correl = -0.175743	descr = Position_Specific_Bin_Base_20_Base_G
cnt = 77	feature = 535	correl = 0.0327094	descr = N_Gram_GACT
cnt = 78	feature = 865	correl = 0.0627583	descr = N_Gram_TTACA
cnt = 79	feature = 669	correl = -0.0846378	descr = N_Gram_GGTGC
cnt = 80	feature = 32	correl = -0.0614011	descr = Position_Specific_Bin_Base_10_Base_G
cnt = 81	feature = 593	correl = 0.0306313	descr = N_Gram_GCGAG
cnt = 82	feature = 21	correl = -0.128692	descr = Position_Specific_Bin_Base_7_Base_C
cnt = 83	feature = 657	correl = -0.0685156	descr = N_Gram_GGGGC
cnt = 84	feature = 649	correl = -0.066296	descr = N_Gram_GGGAG
cnt = 85	feature = 16	correl = 0.0521204	descr = Position_Specific_Bin_Base_5_Base_T
cnt = 86	feature = 355	correl = -0.0527381	descr = N_Gram_CATAA
cnt = 87	feature = 578	correl = -0.022042	descr = N_Gram_GCCAT
cnt = 88	feature = 392	correl = -0.051413	descr = N_Gram_CCCCT
cnt = 89	feature = 717	correl = 0.0434794	descr = N_Gram_GTTTG
cnt = 90	feature = 554	correl = -0.0443482	descr = N_Gram_GATGT
cnt = 91	feature = 677	correl = 0.0303263	descr = N_Gram_GTAAG
cnt = 92	feature = 595	correl = -0.0541316	descr = N_Gram_GCGCA
cnt = 93	feature = 531	correl = -0.0563381	descr = N_Gram_GACCA
cnt = 94	feature = 4	correl = -0.095692	descr = Position_Specific_Bin_Base_1_Base_G
cnt = 95	feature = 251	correl = 0.0506023	descr = N_Gram_AGCAT
cnt = 96	feature = 59	correl = 0.0387945	descr = Position_Specific_Bin_Base_18_Base_T
cnt = 97	feature = 0	correl = 0.0408875	descr = Position_Specific_Bin_Base_0_Base_A
cnt = 98	feature = 638	correl = -0.0287459	descr = N_Gram_GGCCT
cnt = 99	feature = 701	correl = -0.0496444	descr = N_Gram_GTGGA
cnt = 100	feature = 806	correl = 0.0486878	descr = N_Gram_TCTAG
cnt = 101	feature = 654	correl = -0.0328268	descr = N_Gram_GGGCT
cnt = 102	feature = 502	correl = 0.0557513	descr = N_Gram_CTGTT
cnt = 103	feature = 759	correl = 0.0522734	descr = N_Gram_TATCG
cnt = 104	feature = 914	correl = 0.0308527	descr = N_Gram_TTTTA
cnt = 105	feature = 708	correl = 0.0442011	descr = N_Gram_GTGTT
cnt = 106	feature = 394	correl = -0.107535	descr = N_Gram_CCCGA
cnt = 107	feature = 525	correl = 0.0399057	descr = N_Gram_GAATT
cnt = 108	feature = 29	correl = 0.0436148	descr = Position_Specific_Bin_Base_9_Base_T
cnt = 109	feature = 42	correl = 0.109371	descr = Position_Specific_Bin_Base_14_Base_A
cnt = 110	feature = 738	correl = 0.0697023	descr = N_Gram_TACTA
cnt = 111	feature = 10	correl = 0.0232199	descr = Position_Specific_Bin_Base_3_Base_A
cnt = 112	feature = 620	correl = 0.0329454	descr = N_Gram_GGAAT
cnt = 113	feature = 834	correl = 0.044933	descr = N_Gram_TGCGA
cnt = 114	feature = 334	correl = -0.0457092	descr = N_Gram_CACCT
cnt = 115	feature = 658	correl = -0.0475021	descr = N_Gram_GGGGT
cnt = 116	feature = 33	correl = 0.056225	descr = Position_Specific_Bin_Base_10_Base_T
cnt = 117	feature = 696	correl = 0.0324222	descr = N_Gram_GTGAA
cnt = 118	feature = 40	correl = 0.062245	descr = Position_Specific_Bin_Base_13_Base_A
cnt = 119	feature = 105	correl = -0.0810077	descr = Fold_of_RNAi_Sequence_Pos_14
cnt = 120	feature = 47	correl = -0.0324619	descr = Position_Specific_Bin_Base_15_Base_G
cnt = 121	feature = 704	correl = -0.0270476	descr = N_Gram_GTGGT
cnt = 122	feature = 857	correl = 0.059711	descr = N_Gram_TGTGT
cnt = 123	feature = 645	correl = -0.028764	descr = N_Gram_GGCTT
cnt = 124	feature = 813	correl = 0.0919454	descr = N_Gram_TCTGC
cnt = 125	feature = 1	correl = 0.10883	descr = Position_Specific_Bin_Base_0_Base_C
cnt = 126	feature = 28	correl = -0.0219214	descr = Position_Specific_Bin_Base_9_Base_C
cnt = 127	feature = 298	correl = 0.0218882	descr = N_Gram_ATGAA
cnt = 128	feature = 640	correl = -0.0652173	descr = N_Gram_GGCGC
cnt = 129	feature = 792	correl = 0.0483028	descr = N_Gram_TCGC
cnt = 130	feature = 515	correl = 0.0643418	descr = N_Gram_CTTTG
cnt = 131	feature = 612	correl = -0.0411458	descr = N_Gram_GCTGG
cnt = 132	feature = 876	correl = 0.0285159	descr = N_Gram_TTCAC
cnt = 133	feature = 9	correl = -0.138678	descr = Position_Specific_Bin_Base_2_Base_T
cnt = 134	feature = 679	correl = 0.0267852	descr = N_Gram_GTAGG
cnt = 135	feature = 286	correl = 0.0446456	descr = N_Gram_ATCC
cnt = 136	feature = 31	correl = -0.0681223	descr = Position_Specific_Bin_Base_10_Base_C
cnt = 137	feature = 666	correl = -0.0708143	descr = N_Gram_GGTCC
cnt = 138	feature = 808	correl = 0.0507935	descr = N_Gram_TCTC
cnt = 139	feature = 452	correl = -0.0661885	descr = N_Gram_CGGGC
cnt = 140	feature = 56	correl = 0.0371989	descr = Position_Specific_Bin_Base_18_Base_A
cnt = 141	feature = 303	correl = -0.0637035	descr = N_Gram_ATGG
cnt = 142	feature = 603	correl = -0.0843941	descr = N_Gram_GCGT
cnt = 143	feature = 884	correl = 0.0444576	descr = N_Gram_TTCTA
cnt = 144	feature = 501	correl = 0.0444681	descr = N_Gram_CTGT
cnt = 145	feature = 15	correl = -0.0587711	descr = Position_Specific_Bin_Base_5_Base_C
cnt = 146	feature = 406	correl = -0.0326925	descr = N_Gram_CCGC
cnt = 147	feature = 695	correl = 0.0251789	descr = N_Gram_GTGA
cnt = 148	feature = 675	correl = 0.0433913	descr = N_Gram_GTAA
cnt = 149	feature = 260	correl = -0.0279198	descr = N_Gram_AGGC
cnt = 150	feature = 530	correl = -0.0776776	descr = N_Gram_GACC
cnt = 151	feature = 837	correl = 0.0288322	descr = N_Gram_TGCT
cnt = 152	feature = 294	correl = 0.0577272	descr = N_Gram_ATCT
cnt = 153	feature = 490	correl = 0.0218385	descr = N_Gram_CTCT
cnt = 154	feature = 848	correl = -0.0503508	descr = N_Gram_TGGGG
cnt = 155	feature = 409	correl = -0.0436792	descr = N_Gram_CCGG
cnt = 156	feature = 254	correl = -0.0455553	descr = N_Gram_AGCG
cnt = 157	feature = 753	correl = 0.072643	descr = N_Gram_TATA
cnt = 158	feature = 796	correl = -0.0437282	descr = N_Gram_TCGG
cnt = 159	feature = 662	correl = 0.0418976	descr = N_Gram_GGTA
cnt = 160	feature = 624	correl = -0.0522865	descr = N_Gram_GGAG
cnt = 161	feature = 519	correl = -0.0295681	descr = N_Gram_GAAG
cnt = 162	feature = 579	correl = -0.15241	descr = N_Gram_GCCC
cnt = 163	feature = 308	correl = 0.0586631	descr = N_Gram_ATTA
cnt = 164	feature = 478	correl = 0.0406079	descr = N_Gram_CTAT
cnt = 165	feature = 671	correl = -0.0420794	descr = N_Gram_GGTT
cnt = 166	feature = 297	correl = 0.0298498	descr = N_Gram_ATGA
cnt = 167	feature = 278	correl = 0.0911245	descr = N_Gram_ATAT
cnt = 168	feature = 721	correl = 0.0388412	descr = N_Gram_TAAA
cnt = 169	feature = 812	correl = 0.0824549	descr = N_Gram_TCTG
cnt = 170	feature = 660	correl = -0.0777255	descr = N_Gram_GGGTG
cnt = 171	feature = 664	correl = -0.0230042	descr = N_Gram_GGTC
cnt = 172	feature = 643	correl = -0.0596644	descr = N_Gram_GGCT
cnt = 173	feature = 634	correl = -0.125607	descr = N_Gram_GGCC
cnt = 174	feature = 705	correl = 0.0377741	descr = N_Gram_GTGT
cnt = 175	feature = 70	correl = -0.0362326	descr = Gibbs_of_Target_Sequence__Pos_1_Step_1
cnt = 176	feature = 358	correl = 0.0421472	descr = N_Gram_CATC
cnt = 177	feature = 213	correl = -0.0327663	descr = N_Gram_ACCA
cnt = 178	feature = 79	correl = 0.0510236	descr = Gibbs_of_Target_Sequence__Pos_11_Step_1
num rows = 2188
num_elements = 391652
..*
optimization finished, #iter = 2319
nu = 0.412396
obj = -78.566680, rho = -0.694968
nSV = 1084, nBSV = 737
num rows = 243
num_elements = 43497
*
optimization finished, #iter = 194
nu = 0.368216
obj = -8.843394, rho = -0.510507
nSV = 132, nBSV = 59
..*
optimization finished, #iter = 2319
nu = 0.412396
obj = -78.566680, rho = -0.694968
nSV = 1084, nBSV = 737
CFS merit scores = 1.35653
CFS merit scores = 1.5886
CFS merit scores = 1.83815
CFS merit scores = 2.06362
CFS merit scores = 2.26986
CFS merit scores = 2.459
CFS merit scores = 2.6351
CFS merit scores = 2.79737
CFS merit scores = 2.9485
CFS merit scores = 3.08983
CFS merit scores = 3.22342
CFS merit scores = 3.35121
CFS merit scores = 3.47338
CFS merit scores = 3.59014
CFS merit scores = 3.70089
CFS merit scores = 3.8024
CFS merit scores = 3.89938
CFS merit scores = 3.99266
CFS merit scores = 4.08
CFS merit scores = 4.16198
CFS merit scores = 4.24007
CFS merit scores = 4.31458
CFS merit scores = 4.38573
CFS merit scores = 4.45243
CFS merit scores = 4.51564
CFS merit scores = 4.57708
CFS merit scores = 4.63588
CFS merit scores = 4.69239
CFS merit scores = 4.74647
CFS merit scores = 4.79781
CFS merit scores = 4.84547
CFS merit scores = 4.89085
CFS merit scores = 4.93392
CFS merit scores = 4.97495
CFS merit scores = 5.01304
CFS merit scores = 5.04985
CFS merit scores = 5.08498
CFS merit scores = 5.11816
CFS merit scores = 5.14962
CFS merit scores = 5.17989
CFS merit scores = 5.20842
CFS merit scores = 5.23678
CFS merit scores = 5.26458
CFS merit scores = 5.29155
CFS merit scores = 5.31633
CFS merit scores = 5.34047
CFS merit scores = 5.36395
CFS merit scores = 5.38553
CFS merit scores = 5.40661
CFS merit scores = 5.42665
CFS merit scores = 5.44529
CFS merit scores = 5.46382
CFS merit scores = 5.48191
CFS merit scores = 5.49891
CFS merit scores = 5.51512
CFS merit scores = 5.53026
CFS merit scores = 5.54588
CFS merit scores = 5.56054
CFS merit scores = 5.57472
CFS merit scores = 5.58849
CFS merit scores = 5.60226
CFS merit scores = 5.61579
CFS merit scores = 5.62894
CFS merit scores = 5.6416
CFS merit scores = 5.65341
CFS merit scores = 5.66528
CFS merit scores = 5.67695
CFS merit scores = 5.68811
CFS merit scores = 5.69913
CFS merit scores = 5.70987
CFS merit scores = 5.71928
CFS merit scores = 5.72892
CFS merit scores = 5.73799
CFS merit scores = 5.74628
CFS merit scores = 5.75497
CFS merit scores = 5.76295
CFS merit scores = 5.77099
CFS merit scores = 5.77902
CFS merit scores = 5.78643
CFS merit scores = 5.7937
CFS merit scores = 5.79995
CFS merit scores = 5.80617
CFS merit scores = 5.8125
CFS merit scores = 5.818
CFS merit scores = 5.82354
CFS merit scores = 5.82807
CFS merit scores = 5.83244
CFS merit scores = 5.83657
CFS merit scores = 5.84003
CFS merit scores = 5.84386
CFS merit scores = 5.84756
CFS merit scores = 5.85123
CFS merit scores = 5.85458
CFS merit scores = 5.85747
CFS merit scores = 5.86025
CFS merit scores = 5.86328
CFS merit scores = 5.86628
CFS merit scores = 5.86911
CFS merit scores = 5.87178
CFS merit scores = 5.87301
CFS merit scores = 5.87448
CFS merit scores = 5.87612
CFS merit scores = 5.87786
CFS merit scores = 5.8796
CFS merit scores = 5.88143
CFS merit scores = 5.88273
CFS merit scores = 5.88395
CFS merit scores = 5.885
CFS merit scores = 5.88606
CFS merit scores = 5.88732
CFS merit scores = 5.88786
CFS merit scores = 5.8884
CFS merit scores = 5.8882
CFS merit scores = 5.88773
CFS merit scores = 5.88725
CFS merit scores = 5.88671
CFS merit scores = 5.88638
CFS merit scores = 5.88626
CFS merit scores = 5.88595
CFS merit scores = 5.88479
CFS merit scores = 5.88354
CFS merit scores = 5.88236
CFS merit scores = 5.88094
CFS merit scores = 5.8794
CFS merit scores = 5.87797
CFS merit scores = 5.87661
CFS merit scores = 5.87551
CFS merit scores = 5.87473
CFS merit scores = 5.87347
CFS merit scores = 5.87121
CFS merit scores = 5.86903
CFS merit scores = 5.86686
CFS merit scores = 5.86452
CFS merit scores = 5.86203
CFS merit scores = 5.85993
CFS merit scores = 5.8568
CFS merit scores = 5.85377
CFS merit scores = 5.85049
CFS merit scores = 5.84689
CFS merit scores = 5.84334
CFS merit scores = 5.84003
CFS merit scores = 5.83675
CFS merit scores = 5.83376
CFS merit scores = 5.83036
CFS merit scores = 5.82704
CFS merit scores = 5.82375
CFS merit scores = 5.82061
CFS merit scores = 5.81724
CFS merit scores = 5.81386
CFS merit scores = 5.81012
CFS merit scores = 5.80657
CFS merit scores = 5.80288
CFS merit scores = 5.79915
CFS merit scores = 5.7946
CFS merit scores = 5.7902
CFS merit scores = 5.7856
CFS merit scores = 5.78065
CFS merit scores = 5.77546
CFS merit scores = 5.77016
CFS merit scores = 5.7648
CFS merit scores = 5.75948
CFS merit scores = 5.75381
CFS merit scores = 5.74786
CFS merit scores = 5.74173
CFS merit scores = 5.73542
CFS merit scores = 5.72933
CFS merit scores = 5.72358
CFS merit scores = 5.71747
CFS merit scores = 5.71149
CFS merit scores = 5.70464
CFS merit scores = 5.69793
CFS merit scores = 5.69102
CFS merit scores = 5.68371
CFS merit scores = 5.67594
CFS merit scores = 5.66822
CFS merit scores = 5.66017
CFS merit scores = 5.65223
CFS merit scores = 5.64422
CFS merit scores = 5.63617
CFS merit scores = 5.62846
CFS merit scores = 5.62026
CFS merit scores = 5.61198
CFS merit scores = 5.60363
CFS merit scores = 5.59518
CFS merit scores = 5.58639
CFS merit scores = 5.57735
CFS merit scores = 5.56843
CFS merit scores = 5.5591
CFS merit scores = 5.54882
CFS merit scores = 5.53849
CFS merit scores = 5.52729
CFS merit scores = 5.51579
CFS merit scores = 5.50408
CFS merit scores = 5.49241
CFS merit scores = 5.48051
CFS merit scores = 5.46764
CFS merit scores = 5.45488
CFS merit scores = 5.44187
CFS merit scores = 5.42897
CFS merit scores = 5.4154
CFS merit scores = 5.40225
CFS merit scores = 5.38703
CFS merit scores = 5.37194
CFS merit scores = 5.35603
CFS merit scores = 5.34007
CFS merit scores = 5.32438
CFS merit scores = 5.30681
CFS merit scores = 5.28571
CFS merit scores = 5.26127
CFS merit scores = 5.20324
cnt = 1	feature = 64	correl = 0.35653	descr = Position_Specific_Bin_Base_20_Base_A
cnt = 2	feature = 2	correl = -0.140676	descr = Position_Specific_Bin_Base_0_Base_G
cnt = 3	feature = 60	correl = 0.164791	descr = Position_Specific_Bin_Base_19_Base_A
cnt = 4	feature = 593	correl = -0.061331	descr = N_Gram_GCCCC
cnt = 5	feature = 228	correl = -0.031765	descr = N_Gram_ACCCC
cnt = 6	feature = 749	correl = -0.0324242	descr = N_Gram_TACG
cnt = 7	feature = 231	correl = -0.0449528	descr = N_Gram_ACCGA
cnt = 8	feature = 770	correl = 0.0226726	descr = N_Gram_TATAC
cnt = 9	feature = 674	correl = 0.0488004	descr = N_Gram_GGTAA
cnt = 10	feature = 806	correl = 0.0412869	descr = N_Gram_TCGCA
cnt = 11	feature = 336	correl = 0.0273672	descr = N_Gram_CAACG
cnt = 12	feature = 739	correl = 0.0261103	descr = N_Gram_TAAGC
cnt = 13	feature = 550	correl = 0.0707536	descr = N_Gram_GACTA
cnt = 14	feature = 884	correl = -0.0420962	descr = N_Gram_TTACC
cnt = 15	feature = 481	correl = 0.0226422	descr = N_Gram_CGTTT
cnt = 16	feature = 278	correl = 0.0369218	descr = N_Gram_AGTAA
cnt = 17	feature = 808	correl = 0.0313084	descr = N_Gram_TCGCT
cnt = 18	feature = 494	correl = 0.0299049	descr = N_Gram_CTATG
cnt = 19	feature = 554	correl = 0.0371236	descr = N_Gram_GAGAA
cnt = 20	feature = 613	correl = -0.0513267	descr = N_Gram_GCGGT
cnt = 21	feature = 743	correl = 0.057666	descr = N_Gram_TAATT
cnt = 22	feature = 501	correl = -0.0287424	descr = N_Gram_CTCGA
cnt = 23	feature = 789	correl = -0.0478171	descr = N_Gram_TCACG
cnt = 24	feature = 658	correl = -0.0542463	descr = N_Gram_GGGAA
cnt = 25	feature = 660	correl = -0.0303971	descr = N_Gram_GGGAT
cnt = 26	feature = 704	correl = 0.043601	descr = N_Gram_GTCTA
cnt = 27	feature = 530	correl = -0.0379124	descr = N_Gram_GAAAA
cnt = 28	feature = 625	correl = -0.0444498	descr = N_Gram_GCTTT
cnt = 29	feature = 449	correl = -0.0266695	descr = N_Gram_CGCCC
cnt = 30	feature = 662	correl = -0.0530474	descr = N_Gram_GGGCA
cnt = 31	feature = 675	correl = 0.031977	descr = N_Gram_GGTAC
cnt = 32	feature = 531	correl = 0.0333528	descr = N_Gram_GAAAT
cnt = 33	feature = 631	correl = 0.0427883	descr = N_Gram_GGAAT
cnt = 34	feature = 659	correl = -0.0588571	descr = N_Gram_GGGAG
cnt = 35	feature = 685	correl = -0.0606493	descr = N_Gram_GGTTG
cnt = 36	feature = 721	correl = -0.0500127	descr = N_Gram_GTTAG
cnt = 37	feature = 934	correl = 0.0252676	descr = N_Gram_TTTTA
cnt = 38	feature = 769	correl = 0.0691833	descr = N_Gram_TATAA
cnt = 39	feature = 394	correl = -0.0636453	descr = N_Gram_CCCAT
cnt = 40	feature = 610	correl = -0.0308845	descr = N_Gram_GCGGA
cnt = 41	feature = 773	correl = 0.0765388	descr = N_Gram_TATCA
cnt = 42	feature = 409	correl = -0.0438472	descr = N_Gram_CCGAC
cnt = 43	feature = 489	correl = 0.0314993	descr = N_Gram_CTAGA
cnt = 44	feature = 4	correl = 0.0868008	descr = Position_Specific_Bin_Base_1_Base_A
cnt = 45	feature = 612	correl = -0.0304843	descr = N_Gram_GCGGG
cnt = 46	feature = 718	correl = 0.0265794	descr = N_Gram_GTGTG
cnt = 47	feature = 701	correl = 0.0350202	descr = N_Gram_GTCGC
cnt = 48	feature = 314	correl = -0.0324537	descr = N_Gram_ATGGA
cnt = 49	feature = 717	correl = 0.0504565	descr = N_Gram_GTGTA
cnt = 50	feature = 56	correl = 0.0544302	descr = Position_Specific_Bin_Base_18_Base_A
cnt = 51	feature = 21	correl = -0.132738	descr = Position_Specific_Bin_Base_7_Base_C
cnt = 52	feature = 316	correl = -0.0223839	descr = N_Gram_ATGTA
cnt = 53	feature = 798	correl = -0.0353498	descr = N_Gram_TCCCC
cnt = 54	feature = 40	correl = 0.0988192	descr = Position_Specific_Bin_Base_14_Base_A
cnt = 55	feature = 590	correl = -0.0714079	descr = N_Gram_GCCAG
cnt = 56	feature = 17	correl = 0.0219766	descr = Position_Specific_Bin_Base_6_Base_A
cnt = 57	feature = 490	correl = 0.0558517	descr = N_Gram_CTAGC
cnt = 58	feature = 740	correl = 0.048382	descr = N_Gram_TAAGG
cnt = 59	feature = 47	correl = -0.0251609	descr = Position_Specific_Bin_Base_15_Base_T
cnt = 60	feature = 565	correl = 0.0526917	descr = N_Gram_GATAT
cnt = 61	feature = 452	correl = -0.0633246	descr = N_Gram_CGCGG
cnt = 62	feature = 258	correl = -0.0404572	descr = N_Gram_AGAGG
cnt = 63	feature = 632	correl = 0.0249469	descr = N_Gram_GGACA
cnt = 64	feature = 834	correl = 0.0440068	descr = N_Gram_TGAAC
cnt = 65	feature = 752	correl = 0.0722921	descr = N_Gram_TACTA
cnt = 66	feature = 738	correl = 0.0496522	descr = N_Gram_TAAGA
cnt = 67	feature = 251	correl = -0.0434305	descr = N_Gram_ACTGC
cnt = 68	feature = 653	correl = -0.065599	descr = N_Gram_GGCGT
cnt = 69	feature = 308	correl = 0.0361481	descr = N_Gram_ATCTG
cnt = 70	feature = 705	correl = 0.0240255	descr = N_Gram_GTCTT
cnt = 71	feature = 270	correl = -0.0487749	descr = N_Gram_AGGAG
cnt = 72	feature = 665	correl = -0.0276034	descr = N_Gram_GGGCT
cnt = 73	feature = 229	correl = -0.0254052	descr = N_Gram_ACCCT
cnt = 74	feature = 10	correl = 0.0489757	descr = Position_Specific_Bin_Base_3_Base_G
cnt = 75	feature = 766	correl = 0.0371205	descr = N_Gram_TAGTG
cnt = 76	feature = 32	correl = 0.053757	descr = Position_Specific_Bin_Base_10_Base_T
cnt = 77	feature = 634	correl = 0.0457817	descr = N_Gram_GGACT
cnt = 78	feature = 899	correl = 0.0332487	descr = N_Gram_TTCGC
cnt = 79	feature = 358	correl = -0.0216334	descr = N_Gram_CAGCG
cnt = 80	feature = 848	correl = -0.0651192	descr = N_Gram_TGCCC
cnt = 81	feature = 28	correl = 0.0267607	descr = Position_Specific_Bin_Base_9_Base_T
cnt = 82	feature = 669	correl = -0.0500346	descr = N_Gram_GGGGT
cnt = 83	feature = 66	correl = -0.172995	descr = Position_Specific_Bin_Base_20_Base_G
cnt = 84	feature = 256	correl = -0.0241103	descr = N_Gram_AGACC
cnt = 85	feature = 786	correl = 0.0395243	descr = N_Gram_TCAAC
cnt = 86	feature = 535	correl = -0.0412879	descr = N_Gram_GAAGC
cnt = 87	feature = 310	correl = 0.039076	descr = N_Gram_ATGAG
cnt = 88	feature = 708	correl = 0.0245941	descr = N_Gram_GTGAG
cnt = 89	feature = 423	correl = -0.0431914	descr = N_Gram_CCTCC
cnt = 90	feature = 389	correl = -0.045805	descr = N_Gram_CCATA
cnt = 91	feature = 16	correl = 0.0456473	descr = Position_Specific_Bin_Base_5_Base_T
cnt = 92	feature = 620	correl = -0.046055	descr = N_Gram_GCTCC
cnt = 93	feature = 6	correl = -0.0393786	descr = Position_Specific_Bin_Base_2_Base_A
cnt = 94	feature = 536	correl = 0.031614	descr = N_Gram_GAAGG
cnt = 95	feature = 33	correl = -0.0442991	descr = Position_Specific_Bin_Base_11_Base_A
cnt = 96	feature = 802	correl = -0.0350456	descr = N_Gram_TCCTG
cnt = 97	feature = 52	correl = 0.0443392	descr = Position_Specific_Bin_Base_17_Base_A
cnt = 98	feature = 812	correl = -0.0746496	descr = N_Gram_TCGGG
cnt = 99	feature = 311	correl = 0.0466232	descr = N_Gram_ATGC
cnt = 100	feature = 787	correl = 0.0240113	descr = N_Gram_TCAAG
cnt = 101	feature = 515	correl = 0.0385227	descr = N_Gram_CTGGT
cnt = 102	feature = 260	correl = 0.0588886	descr = N_Gram_AGATA
cnt = 103	feature = 525	correl = 0.0496022	descr = N_Gram_CTTGT
cnt = 104	feature = 348	correl = -0.039153	descr = N_Gram_CACGT
cnt = 105	feature = 1	correl = 0.118066	descr = Position_Specific_Bin_Base_0_Base_C
cnt = 106	feature = 903	correl = 0.0355628	descr = N_Gram_TTCTC
cnt = 107	feature = 597	correl = -0.0233835	descr = N_Gram_GCCGA
cnt = 108	feature = 11	correl = -0.0806065	descr = Position_Specific_Bin_Base_3_Base_T
cnt = 109	feature = 560	correl = -0.0337334	descr = N_Gram_GAGGG
cnt = 110	feature = 366	correl = 0.0321741	descr = N_Gram_CATAT
cnt = 111	feature = 852	correl = -0.0241372	descr = N_Gram_TGCGG
cnt = 112	feature = 539	correl = 0.0454819	descr = N_Gram_GAATT
cnt = 113	feature = 579	correl = -0.0329441	descr = N_Gram_GCAC
cnt = 114	feature = 664	correl = -0.0677099	descr = N_Gram_GGGCG
cnt = 115	feature = 264	correl = 0.0629373	descr = N_Gram_AGCAT
cnt = 116	feature = 29	correl = 0.0742035	descr = Position_Specific_Bin_Base_10_Base_A
cnt = 117	feature = 461	correl = -0.0420924	descr = N_Gram_CGGCT
cnt = 118	feature = 792	correl = 0.0314913	descr = N_Gram_TCATC
cnt = 119	feature = 288	correl = 0.0250415	descr = N_Gram_ATAGA
cnt = 120	feature = 640	correl = -0.0403713	descr = N_Gram_GGATG
cnt = 121	feature = 915	correl = 0.0308861	descr = N_Gram_TTGGT
cnt = 122	feature = 929	correl = 0.0741483	descr = N_Gram_TTTGA
cnt = 123	feature = 59	correl = 0.0284672	descr = Position_Specific_Bin_Base_18_Base_T
cnt = 124	feature = 819	correl = 0.0262164	descr = N_Gram_TCTAT
cnt = 125	feature = 645	correl = -0.0478755	descr = N_Gram_GGCAG
cnt = 126	feature = 592	correl = -0.0741744	descr = N_Gram_GCCCA
cnt = 127	feature = 499	correl = -0.0443199	descr = N_Gram_CTCCC
cnt = 128	feature = 41	correl = -0.024285	descr = Position_Specific_Bin_Base_14_Base_C
cnt = 129	feature = 707	correl = 0.0263291	descr = N_Gram_GTGAA
cnt = 130	feature = 15	correl = -0.0661679	descr = Position_Specific_Bin_Base_5_Base_C
cnt = 131	feature = 436	correl = -0.042232	descr = N_Gram_CGAC
cnt = 132	feature = 297	correl = 0.0521738	descr = N_Gram_ATCAA
cnt = 133	feature = 404	correl = -0.041739	descr = N_Gram_CCCTC
cnt = 134	feature = 765	correl = 0.0246843	descr = N_Gram_TAGT
cnt = 135	feature = 293	correl = 0.041438	descr = N_Gram_ATATG
cnt = 136	feature = 935	correl = 0.0215817	descr = N_Gram_TTTTC
cnt = 137	feature = 35	correl = 0.123838	descr = Position_Specific_Bin_Base_11_Base_T
cnt = 138	feature = 794	correl = 0.0217897	descr = N_Gram_TCCAC
cnt = 139	feature = 105	correl = -0.0794602	descr = Fold_of_RNAi_Sequence_Pos_16
cnt = 140	feature = 904	correl = 0.0845849	descr = N_Gram_TTCTG
cnt = 141	feature = 396	correl = -0.0406438	descr = N_Gram_CCCCA
cnt = 142	feature = 751	correl = 0.0543425	descr = N_Gram_TACT
cnt = 143	feature = 703	correl = 0.0295873	descr = N_Gram_GTCT
cnt = 144	feature = 759	correl = 0.0629538	descr = N_Gram_TAGC
cnt = 145	feature = 583	correl = -0.0636449	descr = N_Gram_GCAGA
cnt = 146	feature = 483	correl = 0.0341205	descr = N_Gram_CTAA
cnt = 147	feature = 292	correl = 0.0276053	descr = N_Gram_ATATA
cnt = 148	feature = 865	correl = 0.0247614	descr = N_Gram_TGGTC
cnt = 149	feature = 43	correl = 0.0722451	descr = Position_Specific_Bin_Base_14_Base_T
cnt = 150	feature = 356	correl = -0.0378529	descr = N_Gram_CAGCA
cnt = 151	feature = 334	correl = 0.0543826	descr = N_Gram_CAAC
cnt = 152	feature = 31	correl = -0.0537681	descr = Position_Specific_Bin_Base_10_Base_G
cnt = 153	feature = 589	correl = -0.0445839	descr = N_Gram_GCCA
cnt = 154	feature = 595	correl = -0.068851	descr = N_Gram_GCCCT
cnt = 155	feature = 696	correl = -0.0788922	descr = N_Gram_GTCC
cnt = 156	feature = 58	correl = -0.0592457	descr = Position_Specific_Bin_Base_18_Base_G
cnt = 157	feature = 772	correl = 0.0666086	descr = N_Gram_TATC
cnt = 158	feature = 716	correl = 0.0396745	descr = N_Gram_GTGT
cnt = 159	feature = 412	correl = -0.0312087	descr = N_Gram_CCGC
cnt = 160	feature = 478	correl = -0.0540896	descr = N_Gram_CGTT
cnt = 161	feature = 687	correl = 0.0574566	descr = N_Gram_GTAA
cnt = 162	feature = 313	correl = -0.0475892	descr = N_Gram_ATGG
cnt = 163	feature = 916	correl = 0.0873881	descr = N_Gram_TTGT
cnt = 164	feature = 540	correl = 0.0306478	descr = N_Gram_GACA
cnt = 165	feature = 46	correl = -0.0354567	descr = Position_Specific_Bin_Base_15_Base_G
cnt = 166	feature = 927	correl = 0.051294	descr = N_Gram_TTTCT
cnt = 167	feature = 914	correl = -0.0237415	descr = N_Gram_TTGGG
cnt = 168	feature = 206	correl = 0.0687084	descr = N_Gram_AATTC
cnt = 169	feature = 70	correl = -0.0376112	descr = Gibbs_of_Target_Sequence__Pos_1_Step_1
cnt = 170	feature = 367	correl = 0.047341	descr = N_Gram_CATC
cnt = 171	feature = 643	correl = -0.0664834	descr = N_Gram_GGCA
cnt = 172	feature = 837	correl = 0.0215753	descr = N_Gram_TGAG
cnt = 173	feature = 657	correl = -0.0726488	descr = N_Gram_GGGA
cnt = 174	feature = 384	correl = -0.085792	descr = N_Gram_CCAG
cnt = 175	feature = 654	correl = -0.0401267	descr = N_Gram_GGCT
cnt = 176	feature = 755	correl = 0.0644748	descr = N_Gram_TAGA
cnt = 177	feature = 679	correl = -0.0816863	descr = N_Gram_GGTG
cnt = 178	feature = 83	correl = 0.110659	descr = Gibbs_of_Target_Sequence__Pos_16_Step_1
cnt = 179	feature = 867	correl = 0.0609104	descr = N_Gram_TGTA
cnt = 180	feature = 233	correl = -0.0591709	descr = N_Gram_ACG
cnt = 181	feature = 768	correl = 0.0735508	descr = N_Gram_TATA
cnt = 182	feature = 510	correl = -0.0231177	descr = N_Gram_CTGC
cnt = 183	feature = 706	correl = 0.0289632	descr = N_Gram_GTGA
cnt = 184	feature = 76	correl = 0.084493	descr = Gibbs_of_Target_Sequence__Pos_8_Step_1
cnt = 185	feature = 72	correl = 0.0928456	descr = Gibbs_of_Target_Sequence__Pos_4_Step_1
cnt = 186	feature = 876	correl = 0.0712446	descr = N_Gram_TGTT
cnt = 187	feature = 796	correl = -0.0421176	descr = N_Gram_TCCC
cnt = 188	feature = 462	correl = -0.083271	descr = N_Gram_CGGG
cnt = 189	feature = 80	correl = 0.109971	descr = Gibbs_of_Target_Sequence__Pos_13_Step_1
cnt = 190	feature = 79	correl = 0.0603417	descr = Gibbs_of_Target_Sequence__Pos_11_Step_1
cnt = 191	feature = 732	correl = 0.0446023	descr = N_Gram_TAAA
cnt = 192	feature = 925	correl = 0.0509294	descr = N_Gram_TTTC
cnt = 193	feature = 403	correl = -0.059935	descr = N_Gram_CCCT
cnt = 194	feature = 82	correl = 0.0936792	descr = Gibbs_of_Target_Sequence__Pos_15_Step_1
cnt = 195	feature = 77	correl = 0.103696	descr = Gibbs_of_Target_Sequence__Pos_9_Step_1
cnt = 196	feature = 74	correl = 0.10414	descr = Gibbs_of_Target_Sequence__Pos_6_Step_1
cnt = 197	feature = 553	correl = -0.0427445	descr = N_Gram_GAG
cnt = 198	feature = 482	correl = 0.0952404	descr = N_Gram_CTA
cnt = 199	feature = 519	correl = 0.053763	descr = N_Gram_CTT
cnt = 200	feature = 627	correl = -0.0613214	descr = N_Gram_GGA
cnt = 201	feature = 81	correl = 0.148135	descr = Gibbs_of_Target_Sequence__Pos_14_Step_1
cnt = 202	feature = 857	correl = -0.050046	descr = N_Gram_TGG
cnt = 203	feature = 406	correl = -0.0809384	descr = N_Gram_CCG
cnt = 204	feature = 603	correl = -0.104032	descr = N_Gram_GCG
cnt = 205	feature = 672	correl = -0.0487634	descr = N_Gram_GGT
cnt = 206	feature = 78	correl = 0.118346	descr = Gibbs_of_Target_Sequence__Pos_10_Step_1
cnt = 207	feature = 767	correl = 0.121458	descr = N_Gram_TAT
cnt = 208	feature = 286	correl = 0.0466227	descr = N_Gram_ATA
cnt = 209	feature = 432	correl = -0.0907006	descr = N_Gram_CG
cnt = 210	feature = 68	correl = 0.279902	descr = Gibbs_of_Target_Sequence_
num rows = 2188
num_elements = 461668
..*
optimization finished, #iter = 2413
nu = 0.375751
obj = -68.714219, rho = -0.679112
nSV = 1040, nBSV = 620
num rows = 243
num_elements = 51273
*
optimization finished, #iter = 208
nu = 0.337005
obj = -7.169514, rho = -0.606350
nSV = 125, nBSV = 43
..*
optimization finished, #iter = 2413
nu = 0.375751
obj = -68.714219, rho = -0.679112
nSV = 1040, nBSV = 620
TEST = 23 AVE CORR = 0.722317
