# Supplementary material for: Improving model predictions for RNA interference activities that use support vector machine regression by combining and filtering features
Source: BMC Bioinformatics. 2007 Jun 6;8:182. doi: 10.1186/1471-2105-8-182 (PMC1906837; doi:10.1186/1471-2105-8-182)
Supplement: Additional file 5 — tr_2431_cfsfilters. The features found to be useful by Correlation based Feature in training and testing the 2431 dataset by cross validation, at t-test values from 0 to 90. [file 1471-2105-8-182-S5.gz › tr_2431_file_24]

24
ave count = 186.4

CFS merit scores = 1.45362
CFS merit scores = 1.61763
CFS merit scores = 1.84867
CFS merit scores = 2.07312
CFS merit scores = 2.27498
CFS merit scores = 2.45844
CFS merit scores = 2.6278
CFS merit scores = 2.78659
CFS merit scores = 2.93171
CFS merit scores = 3.06598
CFS merit scores = 3.19246
CFS merit scores = 3.31277
CFS merit scores = 3.42793
CFS merit scores = 3.5331
CFS merit scores = 3.63276
CFS merit scores = 3.72779
CFS merit scores = 3.81798
CFS merit scores = 3.90416
CFS merit scores = 3.98487
CFS merit scores = 4.06235
CFS merit scores = 4.13625
CFS merit scores = 4.20791
CFS merit scores = 4.27603
CFS merit scores = 4.34079
CFS merit scores = 4.40251
CFS merit scores = 4.46219
CFS merit scores = 4.51639
CFS merit scores = 4.56818
CFS merit scores = 4.6173
CFS merit scores = 4.66394
CFS merit scores = 4.7078
CFS merit scores = 4.75044
CFS merit scores = 4.79115
CFS merit scores = 4.83046
CFS merit scores = 4.86741
CFS merit scores = 4.90269
CFS merit scores = 4.93584
CFS merit scores = 4.96718
CFS merit scores = 4.997
CFS merit scores = 5.02534
CFS merit scores = 5.0534
CFS merit scores = 5.08121
CFS merit scores = 5.10575
CFS merit scores = 5.12808
CFS merit scores = 5.15057
CFS merit scores = 5.1725
CFS merit scores = 5.19374
CFS merit scores = 5.21489
CFS merit scores = 5.23373
CFS merit scores = 5.25249
CFS merit scores = 5.26922
CFS merit scores = 5.28617
CFS merit scores = 5.30303
CFS merit scores = 5.31957
CFS merit scores = 5.3354
CFS merit scores = 5.35061
CFS merit scores = 5.3654
CFS merit scores = 5.3796
CFS merit scores = 5.39357
CFS merit scores = 5.40543
CFS merit scores = 5.41755
CFS merit scores = 5.42978
CFS merit scores = 5.44147
CFS merit scores = 5.45273
CFS merit scores = 5.46299
CFS merit scores = 5.47351
CFS merit scores = 5.48347
CFS merit scores = 5.49169
CFS merit scores = 5.49992
CFS merit scores = 5.50743
CFS merit scores = 5.51491
CFS merit scores = 5.52282
CFS merit scores = 5.53022
CFS merit scores = 5.53768
CFS merit scores = 5.54496
CFS merit scores = 5.55219
CFS merit scores = 5.55866
CFS merit scores = 5.56495
CFS merit scores = 5.57067
CFS merit scores = 5.57586
CFS merit scores = 5.58131
CFS merit scores = 5.58679
CFS merit scores = 5.59258
CFS merit scores = 5.59791
CFS merit scores = 5.60326
CFS merit scores = 5.60864
CFS merit scores = 5.61391
CFS merit scores = 5.61844
CFS merit scores = 5.62299
CFS merit scores = 5.62743
CFS merit scores = 5.63122
CFS merit scores = 5.6347
CFS merit scores = 5.63766
CFS merit scores = 5.64078
CFS merit scores = 5.64406
CFS merit scores = 5.64763
CFS merit scores = 5.64943
CFS merit scores = 5.65136
CFS merit scores = 5.65278
CFS merit scores = 5.6543
CFS merit scores = 5.65578
CFS merit scores = 5.65638
CFS merit scores = 5.65701
CFS merit scores = 5.65759
CFS merit scores = 5.6584
CFS merit scores = 5.6593
CFS merit scores = 5.65998
CFS merit scores = 5.66074
CFS merit scores = 5.66126
CFS merit scores = 5.66176
CFS merit scores = 5.66198
CFS merit scores = 5.66224
CFS merit scores = 5.66229
CFS merit scores = 5.66232
CFS merit scores = 5.66226
CFS merit scores = 5.66225
CFS merit scores = 5.66189
CFS merit scores = 5.66184
CFS merit scores = 5.66148
CFS merit scores = 5.66037
CFS merit scores = 5.6592
CFS merit scores = 5.65829
CFS merit scores = 5.65724
CFS merit scores = 5.65598
CFS merit scores = 5.65477
CFS merit scores = 5.65346
CFS merit scores = 5.65216
CFS merit scores = 5.65062
CFS merit scores = 5.6491
CFS merit scores = 5.64702
CFS merit scores = 5.64498
CFS merit scores = 5.64315
CFS merit scores = 5.64128
CFS merit scores = 5.63864
CFS merit scores = 5.63612
CFS merit scores = 5.63382
CFS merit scores = 5.63094
CFS merit scores = 5.62807
CFS merit scores = 5.62524
CFS merit scores = 5.62206
CFS merit scores = 5.61904
CFS merit scores = 5.61604
CFS merit scores = 5.61302
CFS merit scores = 5.60965
CFS merit scores = 5.60616
CFS merit scores = 5.60246
CFS merit scores = 5.59884
CFS merit scores = 5.59502
CFS merit scores = 5.59095
CFS merit scores = 5.58714
CFS merit scores = 5.58266
CFS merit scores = 5.57787
CFS merit scores = 5.57307
CFS merit scores = 5.56804
CFS merit scores = 5.56308
CFS merit scores = 5.55779
CFS merit scores = 5.55203
CFS merit scores = 5.54519
CFS merit scores = 5.53866
CFS merit scores = 5.53179
CFS merit scores = 5.52393
CFS merit scores = 5.51602
CFS merit scores = 5.50795
CFS merit scores = 5.49955
CFS merit scores = 5.49124
CFS merit scores = 5.48269
CFS merit scores = 5.47377
CFS merit scores = 5.46481
CFS merit scores = 5.45581
CFS merit scores = 5.44702
CFS merit scores = 5.43698
CFS merit scores = 5.42693
CFS merit scores = 5.41709
CFS merit scores = 5.40707
CFS merit scores = 5.39671
CFS merit scores = 5.38641
CFS merit scores = 5.37564
CFS merit scores = 5.36508
CFS merit scores = 5.35395
CFS merit scores = 5.34286
CFS merit scores = 5.33199
CFS merit scores = 5.31997
CFS merit scores = 5.3081
CFS merit scores = 5.2962
CFS merit scores = 5.28449
CFS merit scores = 5.27285
CFS merit scores = 5.25939
CFS merit scores = 5.24564
CFS merit scores = 5.23132
CFS merit scores = 5.21464
CFS merit scores = 5.198
CFS merit scores = 5.1781
CFS merit scores = 5.15411
CFS merit scores = 5.12601
CFS merit scores = 5.09204
cnt = 1	feature = 80	correl = 0.453617	descr = Gibbs_of_Target_Sequence__Pos_19_Step_1
cnt = 2	feature = 2	correl = -0.147904	descr = Position_Specific_Bin_Base_0_Base_G
cnt = 3	feature = 857	correl = -0.0729079	descr = N_Gram_TGGC
cnt = 4	feature = 721	correl = -0.0229944	descr = N_Gram_GTTCC
cnt = 5	feature = 716	correl = 0.0359878	descr = N_Gram_GTGTA
cnt = 6	feature = 358	correl = 0.0257711	descr = N_Gram_CATAG
cnt = 7	feature = 848	correl = -0.0301185	descr = N_Gram_TGCCG
cnt = 8	feature = 452	correl = -0.0332763	descr = N_Gram_CGCTC
cnt = 9	feature = 899	correl = 0.0378361	descr = N_Gram_TTCGC
cnt = 10	feature = 327	correl = 0.047436	descr = N_Gram_CAAGC
cnt = 11	feature = 525	correl = -0.0249477	descr = N_Gram_CTTTA
cnt = 12	feature = 308	correl = -0.0223571	descr = N_Gram_ATTAA
cnt = 13	feature = 773	correl = 0.0451554	descr = N_Gram_TATGA
cnt = 14	feature = 768	correl = 0.0246684	descr = N_Gram_TATAG
cnt = 15	feature = 592	correl = -0.0678338	descr = N_Gram_GCCCC
cnt = 16	feature = 674	correl = 0.0527852	descr = N_Gram_GGTAA
cnt = 17	feature = 705	correl = 0.0373441	descr = N_Gram_GTCTA
cnt = 18	feature = 530	correl = -0.0376417	descr = N_Gram_GAAGA
cnt = 19	feature = 767	correl = 0.0581326	descr = N_Gram_TATAA
cnt = 20	feature = 499	correl = -0.0244129	descr = N_Gram_CTCAC
cnt = 21	feature = 732	correl = 0.0331241	descr = N_Gram_TAAAG
cnt = 22	feature = 436	correl = -0.0448707	descr = N_Gram_CGACG
cnt = 23	feature = 749	correl = 0.0725806	descr = N_Gram_TACTA
cnt = 24	feature = 228	correl = -0.0384462	descr = N_Gram_ACGTT
cnt = 25	feature = 632	correl = -0.0221328	descr = N_Gram_GGAAA
cnt = 26	feature = 403	correl = -0.0549371	descr = N_Gram_CCGAA
cnt = 27	feature = 490	correl = 0.0368204	descr = N_Gram_CTAGA
cnt = 28	feature = 663	correl = -0.110782	descr = N_Gram_GGGCC
cnt = 29	feature = 660	correl = -0.0735485	descr = N_Gram_GGGAG
cnt = 30	feature = 662	correl = -0.0429675	descr = N_Gram_GGGCA
cnt = 31	feature = 356	correl = -0.0466348	descr = N_Gram_CATAA
cnt = 32	feature = 792	correl = -0.0672724	descr = N_Gram_TCCCC
cnt = 33	feature = 695	correl = -0.0216209	descr = N_Gram_GTCAC
cnt = 34	feature = 808	correl = -0.0402623	descr = N_Gram_TCGGC
cnt = 35	feature = 278	correl = 0.0411363	descr = N_Gram_ATAGG
cnt = 36	feature = 334	correl = -0.0231227	descr = N_Gram_CACCG
cnt = 37	feature = 620	correl = 0.0276344	descr = N_Gram_GCTCT
cnt = 38	feature = 664	correl = -0.0751546	descr = N_Gram_GGGCG
cnt = 39	feature = 915	correl = 0.0221711	descr = N_Gram_TTGGT
cnt = 40	feature = 634	correl = -0.0438606	descr = N_Gram_GGAAG
cnt = 41	feature = 914	correl = 0.0488904	descr = N_Gram_TTGGA
cnt = 42	feature = 206	correl = 0.0463099	descr = N_Gram_ACATC
cnt = 43	feature = 4	correl = -0.0932933	descr = Position_Specific_Bin_Base_1_Base_G
cnt = 44	feature = 367	correl = 0.0238903	descr = N_Gram_CATTG
cnt = 45	feature = 31	correl = -0.0434022	descr = Position_Specific_Bin_Base_11_Base_A
cnt = 46	feature = 739	correl = -0.0526932	descr = N_Gram_TAATC
cnt = 47	feature = 406	correl = -0.0562891	descr = N_Gram_CCGAT
cnt = 48	feature = 311	correl = 0.0720088	descr = N_Gram_ATTAT
cnt = 49	feature = 46	correl = 0.0368955	descr = Position_Specific_Bin_Base_17_Base_A
cnt = 50	feature = 310	correl = 0.0252799	descr = N_Gram_ATTAG
cnt = 51	feature = 409	correl = -0.0234382	descr = N_Gram_CCGCG
cnt = 52	feature = 812	correl = 0.0999798	descr = N_Gram_TCGTG
cnt = 53	feature = 884	correl = 0.0602529	descr = N_Gram_TTACA
cnt = 54	feature = 35	correl = 0.0357453	descr = Position_Specific_Bin_Base_13_Base_A
cnt = 55	feature = 597	correl = -0.0217657	descr = N_Gram_GCCGG
cnt = 56	feature = 10	correl = -0.0843521	descr = Position_Specific_Bin_Base_3_Base_T
cnt = 57	feature = 578	correl = -0.0387542	descr = N_Gram_GCACC
cnt = 58	feature = 288	correl = 0.0396252	descr = N_Gram_ATCCG
cnt = 59	feature = 233	correl = 0.0469254	descr = N_Gram_ACTCT
cnt = 60	feature = 15	correl = 0.0804565	descr = Position_Specific_Bin_Base_5_Base_T
cnt = 61	feature = 687	correl = 0.0377278	descr = N_Gram_GTAAG
cnt = 62	feature = 904	correl = 0.0893662	descr = N_Gram_TTCTG
cnt = 63	feature = 666	correl = -0.054879	descr = N_Gram_GGGGA
cnt = 64	feature = 770	correl = 0.0695817	descr = N_Gram_TATCA
cnt = 65	feature = 256	correl = -0.0302573	descr = N_Gram_AGGAG
cnt = 66	feature = 483	correl = 0.0349176	descr = N_Gram_CTAA
cnt = 67	feature = 404	correl = -0.0527488	descr = N_Gram_CCGAC
cnt = 68	feature = 706	correl = 0.0291887	descr = N_Gram_GTGA
cnt = 69	feature = 627	correl = 0.0300316	descr = N_Gram_GCTTG
cnt = 70	feature = 348	correl = -0.041599	descr = N_Gram_CAGCG
cnt = 71	feature = 60	correl = -0.175435	descr = Position_Specific_Bin_Base_20_Base_G
cnt = 72	feature = 286	correl = 0.0606805	descr = N_Gram_ATCCA
cnt = 73	feature = 293	correl = 0.0281473	descr = N_Gram_ATCTA
cnt = 74	feature = 52	correl = -0.0646781	descr = Position_Specific_Bin_Base_18_Base_G
cnt = 75	feature = 929	correl = 0.0693426	descr = N_Gram_TTTGA
cnt = 76	feature = 579	correl = -0.0358089	descr = N_Gram_GCACG
cnt = 77	feature = 17	correl = -0.0358903	descr = Position_Specific_Bin_Base_6_Base_C
cnt = 78	feature = 653	correl = -0.0481587	descr = N_Gram_GGCGT
cnt = 79	feature = 645	correl = -0.0622834	descr = N_Gram_GGCAA
cnt = 80	feature = 610	correl = -0.0917603	descr = N_Gram_GCGGC
cnt = 81	feature = 277	correl = 0.0226856	descr = N_Gram_ATAGC
cnt = 82	feature = 641	correl = -0.0408911	descr = N_Gram_GGATG
cnt = 83	feature = 6	correl = 0.0324388	descr = Position_Specific_Bin_Base_2_Base_C
cnt = 84	feature = 676	correl = -0.0769268	descr = N_Gram_GGTCC
cnt = 85	feature = 554	correl = -0.051658	descr = N_Gram_GAGCC
cnt = 86	feature = 717	correl = 0.0348174	descr = N_Gram_GTGTT
cnt = 87	feature = 704	correl = 0.0232254	descr = N_Gram_GTCT
cnt = 88	feature = 23	correl = -0.0248625	descr = Position_Specific_Bin_Base_8_Base_G
cnt = 89	feature = 531	correl = -0.035482	descr = N_Gram_GAAGC
cnt = 90	feature = 675	correl = 0.0377116	descr = N_Gram_GGTCA
cnt = 91	feature = 316	correl = 0.0467671	descr = N_Gram_ATTGG
cnt = 92	feature = 679	correl = -0.0673788	descr = N_Gram_GGTGC
cnt = 93	feature = 29	correl = -0.0627604	descr = Position_Specific_Bin_Base_10_Base_G
cnt = 94	feature = 1	correl = 0.118807	descr = Position_Specific_Bin_Base_0_Base_C
cnt = 95	feature = 40	correl = 0.0748515	descr = Position_Specific_Bin_Base_14_Base_T
cnt = 96	feature = 917	correl = 0.0465068	descr = N_Gram_TTGTA
cnt = 97	feature = 384	correl = 0.026662	descr = N_Gram_CCATT
cnt = 98	feature = 740	correl = 0.0403405	descr = N_Gram_TAATT
cnt = 99	feature = 753	correl = 0.0441168	descr = N_Gram_TAGAA
cnt = 100	feature = 56	correl = -0.1249	descr = Position_Specific_Bin_Base_19_Base_G
cnt = 101	feature = 798	correl = 0.0484091	descr = N_Gram_TCCTT
cnt = 102	feature = 392	correl = -0.0715687	descr = N_Gram_CCCCG
cnt = 103	feature = 412	correl = -0.10947	descr = N_Gram_CCGGC
cnt = 104	feature = 738	correl = 0.0488993	descr = N_Gram_TAAGG
cnt = 105	feature = 718	correl = -0.0233103	descr = N_Gram_GTTA
cnt = 106	feature = 560	correl = 0.027203	descr = N_Gram_GAGT
cnt = 107	feature = 659	correl = -0.0782113	descr = N_Gram_GGGAA
cnt = 108	feature = 535	correl = 0.0424021	descr = N_Gram_GAATT
cnt = 109	feature = 449	correl = -0.0686803	descr = N_Gram_CGCGG
cnt = 110	feature = 47	correl = -0.030179	descr = Position_Specific_Bin_Base_17_Base_C
cnt = 111	feature = 791	correl = -0.0392554	descr = N_Gram_TCCCA
cnt = 112	feature = 834	correl = 0.0661462	descr = N_Gram_TGAAG
cnt = 113	feature = 838	correl = 0.051822	descr = N_Gram_TGATA
cnt = 114	feature = 11	correl = 0.0728943	descr = Position_Specific_Bin_Base_4_Base_A
cnt = 115	feature = 16	correl = 0.0302313	descr = Position_Specific_Bin_Base_6_Base_A
cnt = 116	feature = 802	correl = 0.0473653	descr = N_Gram_TCGC
cnt = 117	feature = 21	correl = 0.0513243	descr = Position_Specific_Bin_Base_8_Base_A
cnt = 118	feature = 43	correl = 0.0871198	descr = Position_Specific_Bin_Base_16_Base_A
cnt = 119	feature = 680	correl = -0.0846036	descr = N_Gram_GGTGG
cnt = 120	feature = 598	correl = -0.0521982	descr = N_Gram_GCCT
cnt = 121	feature = 583	correl = 0.0326849	descr = N_Gram_GCAT
cnt = 122	feature = 806	correl = -0.046046	descr = N_Gram_TCGG
cnt = 123	feature = 260	correl = -0.109919	descr = N_Gram_AGGGC
cnt = 124	feature = 755	correl = 0.0701862	descr = N_Gram_TAGAG
cnt = 125	feature = 33	correl = 0.119654	descr = Position_Specific_Bin_Base_11_Base_T
cnt = 126	feature = 772	correl = 0.0493613	descr = N_Gram_TATG
cnt = 127	feature = 42	correl = -0.0363079	descr = Position_Specific_Bin_Base_15_Base_G
cnt = 128	feature = 28	correl = -0.0600876	descr = Position_Specific_Bin_Base_10_Base_C
cnt = 129	feature = 105	correl = -0.0553405	descr = Xue_Structure_Feature_A101
cnt = 130	feature = 536	correl = 0.0387275	descr = N_Gram_GACA
cnt = 131	feature = 593	correl = -0.0960486	descr = N_Gram_GCCCG
cnt = 132	feature = 382	correl = -0.0484153	descr = N_Gram_CCATA
cnt = 133	feature = 796	correl = -0.0351247	descr = N_Gram_TCCTC
cnt = 134	feature = 708	correl = -0.0341191	descr = N_Gram_GTGC
cnt = 135	feature = 876	correl = 0.0476538	descr = N_Gram_TGTTC
cnt = 136	feature = 867	correl = 0.0366246	descr = N_Gram_TGTAA
cnt = 137	feature = 58	correl = 0.367786	descr = Position_Specific_Bin_Base_20_Base_A
cnt = 138	feature = 707	correl = 0.0269796	descr = N_Gram_GTGAA
cnt = 139	feature = 478	correl = -0.0589274	descr = N_Gram_CGTT
cnt = 140	feature = 14	correl = -0.0687039	descr = Position_Specific_Bin_Base_5_Base_C
cnt = 141	feature = 852	correl = 0.0272503	descr = N_Gram_TGCT
cnt = 142	feature = 432	correl = -0.0628694	descr = N_Gram_CGAA
cnt = 143	feature = 640	correl = -0.0522015	descr = N_Gram_GGAGG
cnt = 144	feature = 366	correl = 0.069522	descr = N_Gram_CATTA
cnt = 145	feature = 229	correl = 0.0322388	descr = N_Gram_ACT
cnt = 146	feature = 501	correl = -0.0863572	descr = N_Gram_CTCG
cnt = 147	feature = 786	correl = 0.0451252	descr = N_Gram_TCAT
cnt = 148	feature = 701	correl = 0.0529075	descr = N_Gram_GTCG
cnt = 149	feature = 654	correl = -0.0422758	descr = N_Gram_GGCT
cnt = 150	feature = 925	correl = 0.0465158	descr = N_Gram_TTTC
cnt = 151	feature = 32	correl = -0.0523976	descr = Position_Specific_Bin_Base_11_Base_G
cnt = 152	feature = 723	correl = -0.0426728	descr = N_Gram_GTTG
cnt = 153	feature = 59	correl = -0.313429	descr = Position_Specific_Bin_Base_20_Base_C
cnt = 154	feature = 603	correl = -0.0817647	descr = N_Gram_GCGC
cnt = 155	feature = 759	correl = 0.0263143	descr = N_Gram_TAGG
cnt = 156	feature = 292	correl = 0.0627216	descr = N_Gram_ATCT
cnt = 157	feature = 553	correl = -0.0342933	descr = N_Gram_GAGC
cnt = 158	feature = 613	correl = -0.0684359	descr = N_Gram_GCGT
cnt = 159	feature = 837	correl = 0.0328339	descr = N_Gram_TGAT
cnt = 160	feature = 665	correl = -0.0859362	descr = N_Gram_GGGG
cnt = 161	feature = 251	correl = -0.0567077	descr = N_Gram_AGCC
cnt = 162	feature = 336	correl = -0.0739732	descr = N_Gram_CACG
cnt = 163	feature = 631	correl = -0.031662	descr = N_Gram_GGAA
cnt = 164	feature = 264	correl = 0.03773	descr = N_Gram_AGT
cnt = 165	feature = 81	correl = 0.424665	descr = Gibbs_of_Target_Sequence__Pos_20_Step_1
cnt = 166	feature = 78	correl = 0.1174	descr = Gibbs_of_Target_Sequence__Pos_17_Step_1
cnt = 167	feature = 595	correl = -0.0350742	descr = N_Gram_GCCG
cnt = 168	feature = 671	correl = -0.0748457	descr = N_Gram_GGGTG
cnt = 169	feature = 658	correl = -0.0963662	descr = N_Gram_GGGA
cnt = 170	feature = 64	correl = -0.0258802	descr = Gibbs_of_Target_Sequence__Pos_1_Step_1
cnt = 171	feature = 70	correl = 0.0905592	descr = Gibbs_of_Target_Sequence__Pos_8_Step_1
cnt = 172	feature = 752	correl = 0.0833834	descr = N_Gram_TAGA
cnt = 173	feature = 74	correl = 0.122327	descr = Gibbs_of_Target_Sequence__Pos_13_Step_1
cnt = 174	feature = 79	correl = 0.210829	descr = Gibbs_of_Target_Sequence__Pos_18_Step_1
cnt = 175	feature = 482	correl = 0.0927737	descr = N_Gram_CTA
cnt = 176	feature = 307	correl = 0.0591742	descr = N_Gram_ATTA
cnt = 177	feature = 669	correl = -0.0436492	descr = N_Gram_GGGT
cnt = 178	feature = 73	correl = 0.0596448	descr = Gibbs_of_Target_Sequence__Pos_11_Step_1
cnt = 179	feature = 76	correl = 0.0982351	descr = Gibbs_of_Target_Sequence__Pos_15_Step_1
cnt = 180	feature = 66	correl = 0.107959	descr = Gibbs_of_Target_Sequence__Pos_4_Step_1
cnt = 181	feature = 68	correl = 0.10118	descr = Gibbs_of_Target_Sequence__Pos_6_Step_1
cnt = 182	feature = 83	correl = 0.153415	descr = PF_RNAi_Fold_5'Free_Count
cnt = 183	feature = 461	correl = -0.0874776	descr = N_Gram_CGGG
cnt = 184	feature = 865	correl = 0.0847013	descr = N_Gram_TGT
cnt = 185	feature = 75	correl = 0.15011	descr = Gibbs_of_Target_Sequence__Pos_14_Step_1
cnt = 186	feature = 677	correl = -0.0716679	descr = N_Gram_GGTG
cnt = 187	feature = 77	correl = 0.122177	descr = Gibbs_of_Target_Sequence__Pos_16_Step_1
cnt = 188	feature = 72	correl = 0.115181	descr = Gibbs_of_Target_Sequence__Pos_10_Step_1
cnt = 189	feature = 751	correl = 0.0979162	descr = N_Gram_TAG
cnt = 190	feature = 765	correl = 0.119917	descr = N_Gram_TAT
cnt = 191	feature = 672	correl = -0.0341524	descr = N_Gram_GGT
cnt = 192	feature = 643	correl = -0.173773	descr = N_Gram_GGC
cnt = 193	feature = 657	correl = -0.133209	descr = N_Gram_GGG
cnt = 194	feature = 430	correl = -0.08742	descr = N_Gram_CG
cnt = 195	feature = 82	correl = 0.235364	descr = PF_RNAi_Fold_Energy
num rows = 2187
num_elements = 428652
..*
optimization finished, #iter = 2355
nu = 0.373557
obj = -68.502526, rho = -0.680356
nSV = 1029, nBSV = 618
num rows = 244
num_elements = 47824
*
optimization finished, #iter = 180
nu = 0.360556
obj = -9.011175, rho = -0.670528
nSV = 134, nBSV = 57
..*
optimization finished, #iter = 2355
nu = 0.373557
obj = -68.502526, rho = -0.680356
nSV = 1029, nBSV = 618
CFS merit scores = 1.45497
CFS merit scores = 1.61614
CFS merit scores = 1.84776
CFS merit scores = 2.071
CFS merit scores = 2.27102
CFS merit scores = 2.45288
CFS merit scores = 2.61751
CFS merit scores = 2.77176
CFS merit scores = 2.91586
CFS merit scores = 3.04769
CFS merit scores = 3.17233
CFS merit scores = 3.29123
CFS merit scores = 3.40329
CFS merit scores = 3.50959
CFS merit scores = 3.61041
CFS merit scores = 3.70642
CFS merit scores = 3.79898
CFS merit scores = 3.8854
CFS merit scores = 3.96772
CFS merit scores = 4.04735
CFS merit scores = 4.12264
CFS merit scores = 4.19439
CFS merit scores = 4.26129
CFS merit scores = 4.32567
CFS merit scores = 4.38594
CFS merit scores = 4.44273
CFS merit scores = 4.49724
CFS merit scores = 4.5501
CFS merit scores = 4.59954
CFS merit scores = 4.64792
CFS merit scores = 4.69536
CFS merit scores = 4.74035
CFS merit scores = 4.7837
CFS merit scores = 4.82552
CFS merit scores = 4.86559
CFS merit scores = 4.90422
CFS merit scores = 4.94161
CFS merit scores = 4.97563
CFS merit scores = 5.00692
CFS merit scores = 5.03742
CFS merit scores = 5.06507
CFS merit scores = 5.09184
CFS merit scores = 5.11787
CFS merit scores = 5.14309
CFS merit scores = 5.16759
CFS merit scores = 5.18954
CFS merit scores = 5.21155
CFS merit scores = 5.23287
CFS merit scores = 5.25268
CFS merit scores = 5.27158
CFS merit scores = 5.28862
CFS merit scores = 5.30558
CFS merit scores = 5.32212
CFS merit scores = 5.33789
CFS merit scores = 5.35383
CFS merit scores = 5.36892
CFS merit scores = 5.38438
CFS merit scores = 5.39901
CFS merit scores = 5.41349
CFS merit scores = 5.42653
CFS merit scores = 5.43908
CFS merit scores = 5.45148
CFS merit scores = 5.46364
CFS merit scores = 5.47562
CFS merit scores = 5.48726
CFS merit scores = 5.49876
CFS merit scores = 5.50987
CFS merit scores = 5.52116
CFS merit scores = 5.53089
CFS merit scores = 5.54064
CFS merit scores = 5.55063
CFS merit scores = 5.56024
CFS merit scores = 5.56763
CFS merit scores = 5.57489
CFS merit scores = 5.58157
CFS merit scores = 5.58807
CFS merit scores = 5.59406
CFS merit scores = 5.60033
CFS merit scores = 5.60518
CFS merit scores = 5.61011
CFS merit scores = 5.61489
CFS merit scores = 5.61978
CFS merit scores = 5.62458
CFS merit scores = 5.62954
CFS merit scores = 5.63359
CFS merit scores = 5.63631
CFS merit scores = 5.63888
CFS merit scores = 5.64179
CFS merit scores = 5.64439
CFS merit scores = 5.64751
CFS merit scores = 5.65043
CFS merit scores = 5.65322
CFS merit scores = 5.65519
CFS merit scores = 5.65592
CFS merit scores = 5.65675
CFS merit scores = 5.65796
CFS merit scores = 5.6591
CFS merit scores = 5.66057
CFS merit scores = 5.66128
CFS merit scores = 5.66114
CFS merit scores = 5.66064
CFS merit scores = 5.66061
CFS merit scores = 5.66073
CFS merit scores = 5.66053
CFS merit scores = 5.65963
CFS merit scores = 5.65857
CFS merit scores = 5.6576
CFS merit scores = 5.65671
CFS merit scores = 5.65573
CFS merit scores = 5.655
CFS merit scores = 5.65439
CFS merit scores = 5.65343
CFS merit scores = 5.65236
CFS merit scores = 5.65141
CFS merit scores = 5.65058
CFS merit scores = 5.6499
CFS merit scores = 5.64878
CFS merit scores = 5.64771
CFS merit scores = 5.64626
CFS merit scores = 5.64464
CFS merit scores = 5.64289
CFS merit scores = 5.64121
CFS merit scores = 5.63941
CFS merit scores = 5.63705
CFS merit scores = 5.63493
CFS merit scores = 5.6325
CFS merit scores = 5.62973
CFS merit scores = 5.62685
CFS merit scores = 5.62412
CFS merit scores = 5.62162
CFS merit scores = 5.61898
CFS merit scores = 5.61622
CFS merit scores = 5.61337
CFS merit scores = 5.61054
CFS merit scores = 5.60789
CFS merit scores = 5.60489
CFS merit scores = 5.60146
CFS merit scores = 5.59834
CFS merit scores = 5.59485
CFS merit scores = 5.59133
CFS merit scores = 5.58742
CFS merit scores = 5.58299
CFS merit scores = 5.5785
CFS merit scores = 5.57384
CFS merit scores = 5.56915
CFS merit scores = 5.56402
CFS merit scores = 5.55907
CFS merit scores = 5.55378
CFS merit scores = 5.54859
CFS merit scores = 5.54359
CFS merit scores = 5.53843
CFS merit scores = 5.53362
CFS merit scores = 5.52837
CFS merit scores = 5.52314
CFS merit scores = 5.51763
CFS merit scores = 5.51178
CFS merit scores = 5.50592
CFS merit scores = 5.4992
CFS merit scores = 5.49225
CFS merit scores = 5.4853
CFS merit scores = 5.47829
CFS merit scores = 5.47141
CFS merit scores = 5.46403
CFS merit scores = 5.45654
CFS merit scores = 5.4489
CFS merit scores = 5.43968
CFS merit scores = 5.4302
CFS merit scores = 5.42083
CFS merit scores = 5.41166
CFS merit scores = 5.40238
CFS merit scores = 5.39312
CFS merit scores = 5.38375
CFS merit scores = 5.37451
CFS merit scores = 5.36508
CFS merit scores = 5.35514
CFS merit scores = 5.34486
CFS merit scores = 5.33438
CFS merit scores = 5.32417
CFS merit scores = 5.31292
CFS merit scores = 5.30177
CFS merit scores = 5.29022
CFS merit scores = 5.27715
CFS merit scores = 5.26454
CFS merit scores = 5.25189
CFS merit scores = 5.23668
CFS merit scores = 5.22168
CFS merit scores = 5.20652
CFS merit scores = 5.18983
CFS merit scores = 5.17277
CFS merit scores = 5.15598
CFS merit scores = 5.13297
CFS merit scores = 5.10665
CFS merit scores = 5.07846
cnt = 1	feature = 81	correl = 0.454969	descr = Gibbs_of_Target_Sequence__Pos_19_Step_1
cnt = 2	feature = 2	correl = -0.147063	descr = Position_Specific_Bin_Base_0_Base_G
cnt = 3	feature = 14	correl = -0.07136	descr = Position_Specific_Bin_Base_4_Base_C
cnt = 4	feature = 525	correl = 0.0369199	descr = N_Gram_GACA
cnt = 5	feature = 837	correl = 0.0394733	descr = N_Gram_TGCAA
cnt = 6	feature = 9	correl = 0.122208	descr = Position_Specific_Bin_Base_2_Base_G
cnt = 7	feature = 916	correl = 0.0238285	descr = N_Gram_TTTAC
cnt = 8	feature = 768	correl = 0.0247007	descr = N_Gram_TATGC
cnt = 9	feature = 799	correl = 0.0389657	descr = N_Gram_TCGCA
cnt = 10	feature = 593	correl = -0.0437473	descr = N_Gram_GCGCA
cnt = 11	feature = 432	correl = -0.0323233	descr = N_Gram_CGCAA
cnt = 12	feature = 270	correl = 0.0221989	descr = N_Gram_ATAAG
cnt = 13	feature = 721	correl = 0.0265224	descr = N_Gram_GTTTC
cnt = 14	feature = 676	correl = -0.0503748	descr = N_Gram_GGTTA
cnt = 15	feature = 838	correl = 0.0283487	descr = N_Gram_TGCAT
cnt = 16	feature = 536	correl = 0.0689568	descr = N_Gram_GACTA
cnt = 17	feature = 865	correl = 0.0359968	descr = N_Gram_TGTCG
cnt = 18	feature = 703	correl = -0.031064	descr = N_Gram_GTGCG
cnt = 19	feature = 11	correl = 0.0675327	descr = Position_Specific_Bin_Base_3_Base_G
cnt = 20	feature = 334	correl = -0.0307071	descr = N_Gram_CACGA
cnt = 21	feature = 406	correl = 0.0448209	descr = N_Gram_CCTAA
cnt = 22	feature = 396	correl = -0.0586538	descr = N_Gram_CCGAT
cnt = 23	feature = 687	correl = 0.0479308	descr = N_Gram_GTCAA
cnt = 24	feature = 458	correl = 0.0292818	descr = N_Gram_CGTCA
cnt = 25	feature = 773	correl = 0.0228362	descr = N_Gram_TATTG
cnt = 26	feature = 657	correl = -0.0872542	descr = N_Gram_GGGCC
cnt = 27	feature = 856	correl = -0.0524743	descr = N_Gram_TGGGA
cnt = 28	feature = 264	correl = 0.0892963	descr = N_Gram_AGTCG
cnt = 29	feature = 767	correl = 0.0683243	descr = N_Gram_TATGA
cnt = 30	feature = 461	correl = 0.0293775	descr = N_Gram_CGTCT
cnt = 31	feature = 659	correl = -0.0254563	descr = N_Gram_GGGCT
cnt = 32	feature = 600	correl = -0.0379972	descr = N_Gram_GCGGG
cnt = 33	feature = 732	correl = -0.0375029	descr = N_Gram_TAATC
cnt = 34	feature = 752	correl = 0.0510696	descr = N_Gram_TAGCA
cnt = 35	feature = 256	correl = -0.0297799	descr = N_Gram_AGGAG
cnt = 36	feature = 770	correl = 0.0295953	descr = N_Gram_TATGT
cnt = 37	feature = 717	correl = -0.0252039	descr = N_Gram_GTTGC
cnt = 38	feature = 530	correl = -0.0405223	descr = N_Gram_GACCA
cnt = 39	feature = 681	correl = 0.0355165	descr = N_Gram_GTAAG
cnt = 40	feature = 490	correl = 0.034106	descr = N_Gram_CTCTA
cnt = 41	feature = 47	correl = 0.0378871	descr = Position_Specific_Bin_Base_17_Base_A
cnt = 42	feature = 739	correl = 0.0307677	descr = N_Gram_TACCG
cnt = 43	feature = 531	correl = -0.0440433	descr = N_Gram_GACCC
cnt = 44	feature = 483	correl = -0.0503339	descr = N_Gram_CTCAA
cnt = 45	feature = 52	correl = -0.0610258	descr = Position_Specific_Bin_Base_18_Base_G
cnt = 46	feature = 707	correl = -0.0599098	descr = N_Gram_GTGGG
cnt = 47	feature = 231	correl = 0.0249798	descr = N_Gram_ACTAG
cnt = 48	feature = 436	correl = -0.0758098	descr = N_Gram_CGCG
cnt = 49	feature = 632	correl = -0.0420013	descr = N_Gram_GGATG
cnt = 50	feature = 917	correl = 0.0544387	descr = N_Gram_TTTAG
cnt = 51	feature = 643	correl = -0.0317489	descr = N_Gram_GGCCT
cnt = 52	feature = 4	correl = -0.0262092	descr = Position_Specific_Bin_Base_1_Base_C
cnt = 53	feature = 46	correl = -0.0594622	descr = Position_Specific_Bin_Base_16_Base_G
cnt = 54	feature = 32	correl = -0.0530523	descr = Position_Specific_Bin_Base_11_Base_G
cnt = 55	feature = 288	correl = 0.0371642	descr = N_Gram_ATCGA
cnt = 56	feature = 35	correl = -0.0244617	descr = Position_Specific_Bin_Base_12_Base_C
cnt = 57	feature = 308	correl = 0.0786281	descr = N_Gram_ATTAT
cnt = 58	feature = 705	correl = -0.0567607	descr = N_Gram_GTGGA
cnt = 59	feature = 60	correl = -0.181844	descr = Position_Specific_Bin_Base_20_Base_G
cnt = 60	feature = 17	correl = 0.0296634	descr = Position_Specific_Bin_Base_6_Base_A
cnt = 61	feature = 286	correl = 0.0248526	descr = N_Gram_ATCCT
cnt = 62	feature = 759	correl = 0.0693756	descr = N_Gram_TATAA
cnt = 63	feature = 502	correl = 0.05581	descr = N_Gram_CTGTT
cnt = 64	feature = 680	correl = 0.0542346	descr = N_Gram_GTAAA
cnt = 65	feature = 876	correl = 0.0590329	descr = N_Gram_TTACA
cnt = 66	feature = 672	correl = -0.0358006	descr = N_Gram_GGTGA
cnt = 67	feature = 579	correl = -0.0830159	descr = N_Gram_GCCCA
cnt = 68	feature = 316	correl = 0.0452548	descr = N_Gram_ATTGT
cnt = 69	feature = 925	correl = 0.0535236	descr = N_Gram_TTTGT
cnt = 70	feature = 610	correl = -0.0486845	descr = N_Gram_GCTCC
cnt = 71	feature = 772	correl = 0.0594775	descr = N_Gram_TATTC
cnt = 72	feature = 834	correl = 0.0368928	descr = N_Gram_TGATC
cnt = 73	feature = 650	correl = -0.0231776	descr = N_Gram_GGCTT
cnt = 74	feature = 612	correl = 0.0368267	descr = N_Gram_GCTCT
cnt = 75	feature = 640	correl = -0.0861605	descr = N_Gram_GGCCA
cnt = 76	feature = 29	correl = -0.0531629	descr = Position_Specific_Bin_Base_10_Base_G
cnt = 77	feature = 358	correl = 0.0292319	descr = N_Gram_CATG
cnt = 78	feature = 15	correl = -0.0559338	descr = Position_Specific_Bin_Base_5_Base_C
cnt = 79	feature = 206	correl = 0.0470174	descr = N_Gram_ACAGT
cnt = 80	feature = 904	correl = 0.0376613	descr = N_Gram_TTGCA
cnt = 81	feature = 43	correl = -0.0399275	descr = Position_Specific_Bin_Base_15_Base_G
cnt = 82	feature = 1	correl = 0.102771	descr = Position_Specific_Bin_Base_0_Base_C
cnt = 83	feature = 40	correl = -0.154096	descr = Position_Specific_Bin_Base_14_Base_G
cnt = 84	feature = 21	correl = 0.0722772	descr = Position_Specific_Bin_Base_7_Base_T
cnt = 85	feature = 653	correl = -0.0684294	descr = N_Gram_GGGAA
cnt = 86	feature = 708	correl = 0.0254118	descr = N_Gram_GTGT
cnt = 87	feature = 260	correl = 0.0904519	descr = N_Gram_AGGTA
cnt = 88	feature = 765	correl = 0.0540482	descr = N_Gram_TATCG
cnt = 89	feature = 627	correl = -0.0617935	descr = N_Gram_GGACC
cnt = 90	feature = 292	correl = 0.0468474	descr = N_Gram_ATCTG
cnt = 91	feature = 658	correl = -0.0848546	descr = N_Gram_GGGCG
cnt = 92	feature = 706	correl = -0.0754493	descr = N_Gram_GTGGC
cnt = 93	feature = 662	correl = -0.0727692	descr = N_Gram_GGGGC
cnt = 94	feature = 8	correl = 0.0505531	descr = Position_Specific_Bin_Base_2_Base_C
cnt = 95	feature = 589	correl = -0.0648497	descr = N_Gram_GCCTC
cnt = 96	feature = 755	correl = 0.0315348	descr = N_Gram_TAGT
cnt = 97	feature = 6	correl = 0.0275521	descr = Position_Specific_Bin_Base_1_Base_T
cnt = 98	feature = 753	correl = 0.0822683	descr = N_Gram_TAGCT
cnt = 99	feature = 701	correl = -0.045058	descr = N_Gram_GTGC
cnt = 100	feature = 654	correl = -0.0656479	descr = N_Gram_GGGAG
cnt = 101	feature = 927	correl = 0.0261996	descr = N_Gram_TTTTA
cnt = 102	feature = 802	correl = -0.05458	descr = N_Gram_TCGG
cnt = 103	feature = 718	correl = -0.0294764	descr = N_Gram_GTTGG
cnt = 104	feature = 815	correl = 0.0281054	descr = N_Gram_TCTCC
cnt = 105	feature = 16	correl = 0.0503412	descr = Position_Specific_Bin_Base_5_Base_T
cnt = 106	feature = 409	correl = -0.0221631	descr = N_Gram_CCTCA
cnt = 107	feature = 696	correl = 0.0279279	descr = N_Gram_GTCT
cnt = 108	feature = 812	correl = 0.038798	descr = N_Gram_TCTAT
cnt = 109	feature = 31	correl = -0.0421747	descr = Position_Specific_Bin_Base_11_Base_A
cnt = 110	feature = 41	correl = 0.0728982	descr = Position_Specific_Bin_Base_14_Base_T
cnt = 111	feature = 56	correl = -0.124906	descr = Position_Specific_Bin_Base_19_Base_G
cnt = 112	feature = 233	correl = 0.0484554	descr = N_Gram_ACTG
cnt = 113	feature = 603	correl = -0.0675003	descr = N_Gram_GCGTC
cnt = 114	feature = 884	correl = 0.0423383	descr = N_Gram_TTATC
cnt = 115	feature = 798	correl = 0.0442783	descr = N_Gram_TCGC
cnt = 116	feature = 749	correl = 0.0536343	descr = N_Gram_TAGAC
cnt = 117	feature = 462	correl = 0.0240301	descr = N_Gram_CGTG
cnt = 118	feature = 910	correl = 0.0497493	descr = N_Gram_TTGTA
cnt = 119	feature = 738	correl = 0.038029	descr = N_Gram_TACC
cnt = 120	feature = 583	correl = -0.0462521	descr = N_Gram_GCCG
cnt = 121	feature = 499	correl = -0.0220526	descr = N_Gram_CTGGG
cnt = 122	feature = 278	correl = 0.047576	descr = N_Gram_ATATG
cnt = 123	feature = 645	correl = -0.0754111	descr = N_Gram_GGCGC
cnt = 124	feature = 818	correl = 0.0928901	descr = N_Gram_TCTGC
cnt = 125	feature = 641	correl = -0.107252	descr = N_Gram_GGCCC
cnt = 126	feature = 554	correl = -0.0282659	descr = N_Gram_GATGA
cnt = 127	feature = 743	correl = 0.0512363	descr = N_Gram_TACT
cnt = 128	feature = 631	correl = -0.0497923	descr = N_Gram_GGAGG
cnt = 129	feature = 58	correl = 0.366173	descr = Position_Specific_Bin_Base_20_Base_A
cnt = 130	feature = 412	correl = -0.0760356	descr = N_Gram_CCTCT
cnt = 131	feature = 33	correl = 0.11286	descr = Position_Specific_Bin_Base_11_Base_T
cnt = 132	feature = 796	correl = 0.0268411	descr = N_Gram_TCGA
cnt = 133	feature = 452	correl = -0.0466502	descr = N_Gram_CGGGT
cnt = 134	feature = 10	correl = -0.126621	descr = Position_Specific_Bin_Base_2_Base_T
cnt = 135	feature = 28	correl = -0.0796189	descr = Position_Specific_Bin_Base_10_Base_C
cnt = 136	feature = 481	correl = 0.0352958	descr = N_Gram_CTATG
cnt = 137	feature = 819	correl = 0.034591	descr = N_Gram_TCTGG
cnt = 138	feature = 229	correl = 0.0515418	descr = N_Gram_ACTA
cnt = 139	feature = 613	correl = -0.0230936	descr = N_Gram_GCTG
cnt = 140	feature = 675	correl = -0.03054	descr = N_Gram_GGTT
cnt = 141	feature = 535	correl = 0.0375623	descr = N_Gram_GACT
cnt = 142	feature = 251	correl = -0.0500785	descr = N_Gram_AGCG
cnt = 143	feature = 356	correl = 0.0254356	descr = N_Gram_CATC
cnt = 144	feature = 258	correl = -0.0416937	descr = N_Gram_AGGG
cnt = 145	feature = 367	correl = -0.0507116	descr = N_Gram_CCAC
cnt = 146	feature = 674	correl = -0.0974016	descr = N_Gram_GGTGG
cnt = 147	feature = 70	correl = 0.0837438	descr = Gibbs_of_Target_Sequence__Pos_8_Step_1
cnt = 148	feature = 59	correl = -0.314185	descr = Position_Specific_Bin_Base_20_Base_C
cnt = 149	feature = 751	correl = 0.0645506	descr = N_Gram_TAGC
cnt = 150	feature = 903	correl = 0.0463944	descr = N_Gram_TTGC
cnt = 151	feature = 792	correl = -0.0320976	descr = N_Gram_TCCTC
cnt = 152	feature = 384	correl = -0.10853	descr = N_Gram_CCCG
cnt = 153	feature = 857	correl = -0.0563053	descr = N_Gram_TGGGG
cnt = 154	feature = 311	correl = 0.0904501	descr = N_Gram_ATTCT
cnt = 155	feature = 105	correl = -0.0577757	descr = Xue_Structure_Feature_A100
cnt = 156	feature = 501	correl = 0.0429511	descr = N_Gram_CTGT
cnt = 157	feature = 74	correl = 0.0284121	descr = Gibbs_of_Target_Sequence__Pos_12_Step_1
cnt = 158	feature = 553	correl = -0.04007	descr = N_Gram_GATG
cnt = 159	feature = 716	correl = -0.050425	descr = N_Gram_GTTG
cnt = 160	feature = 478	correl = 0.0514618	descr = N_Gram_CTAT
cnt = 161	feature = 392	correl = -0.0985087	descr = N_Gram_CCGA
cnt = 162	feature = 813	correl = 0.0581741	descr = N_Gram_TCTC
cnt = 163	feature = 79	correl = 0.105287	descr = Gibbs_of_Target_Sequence__Pos_17_Step_1
cnt = 164	feature = 64	correl = -0.0314345	descr = Gibbs_of_Target_Sequence__Pos_1_Step_1
cnt = 165	feature = 679	correl = 0.0593341	descr = N_Gram_GTAA
cnt = 166	feature = 66	correl = 0.0915453	descr = Gibbs_of_Target_Sequence__Pos_4_Step_1
cnt = 167	feature = 68	correl = 0.117023	descr = Gibbs_of_Target_Sequence__Pos_6_Step_1
cnt = 168	feature = 228	correl = 0.0333661	descr = N_Gram_ACT
cnt = 169	feature = 82	correl = 0.431022	descr = Gibbs_of_Target_Sequence__Pos_20_Step_1
cnt = 170	feature = 75	correl = 0.120245	descr = Gibbs_of_Target_Sequence__Pos_13_Step_1
cnt = 171	feature = 77	correl = 0.0973518	descr = Gibbs_of_Target_Sequence__Pos_15_Step_1
cnt = 172	feature = 80	correl = 0.197882	descr = Gibbs_of_Target_Sequence__Pos_18_Step_1
cnt = 173	feature = 660	correl = -0.0882218	descr = N_Gram_GGGG
cnt = 174	feature = 294	correl = 0.0409083	descr = N_Gram_ATGA
cnt = 175	feature = 665	correl = -0.0834309	descr = N_Gram_GGGTG
cnt = 176	feature = 915	correl = 0.0323899	descr = N_Gram_TTTA
cnt = 177	feature = 704	correl = -0.0978076	descr = N_Gram_GTGG
cnt = 178	feature = 578	correl = -0.144943	descr = N_Gram_GCCC
cnt = 179	feature = 449	correl = -0.0847652	descr = N_Gram_CGGG
cnt = 180	feature = 766	correl = 0.0727525	descr = N_Gram_TATG
cnt = 181	feature = 78	correl = 0.11928	descr = Gibbs_of_Target_Sequence__Pos_16_Step_1
cnt = 182	feature = 620	correl = -0.0635397	descr = N_Gram_GGA
cnt = 183	feature = 76	correl = 0.157174	descr = Gibbs_of_Target_Sequence__Pos_14_Step_1
cnt = 184	feature = 899	correl = 0.107937	descr = N_Gram_TTG
cnt = 185	feature = 664	correl = -0.0544589	descr = N_Gram_GGGT
cnt = 186	feature = 293	correl = 0.0254968	descr = N_Gram_ATG
cnt = 187	feature = 404	correl = -0.0473881	descr = N_Gram_CCT
cnt = 188	feature = 430	correl = -0.0503886	descr = N_Gram_CGC
cnt = 189	feature = 808	correl = 0.105698	descr = N_Gram_TCT
cnt = 190	feature = 914	correl = 0.0850535	descr = N_Gram_TTT
cnt = 191	feature = 560	correl = -0.120091	descr = N_Gram_GC
cnt = 192	feature = 723	correl = 0.179107	descr = N_Gram_TA
cnt = 193	feature = 83	correl = 0.232997	descr = PF_RNAi_Fold_Energy
num rows = 2188
num_elements = 424472
..*
optimization finished, #iter = 2267
nu = 0.363385
obj = -67.402135, rho = -0.688042
nSV = 1002, nBSV = 594
num rows = 243
num_elements = 47142
*
optimization finished, #iter = 227
nu = 0.346277
obj = -7.476926, rho = -0.689833
nSV = 143, nBSV = 44
..*
optimization finished, #iter = 2267
nu = 0.363385
obj = -67.402135, rho = -0.688042
nSV = 1002, nBSV = 594
CFS merit scores = 1.44852
CFS merit scores = 1.62016
CFS merit scores = 1.84846
CFS merit scores = 2.06811
CFS merit scores = 2.26945
CFS merit scores = 2.4542
CFS merit scores = 2.62432
CFS merit scores = 2.77626
CFS merit scores = 2.91797
CFS merit scores = 3.05149
CFS merit scores = 3.17665
CFS merit scores = 3.29496
CFS merit scores = 3.40721
CFS merit scores = 3.51386
CFS merit scores = 3.61067
CFS merit scores = 3.70318
CFS merit scores = 3.79063
CFS merit scores = 3.87381
CFS merit scores = 3.95295
CFS merit scores = 4.02875
CFS merit scores = 4.10152
CFS merit scores = 4.17089
CFS merit scores = 4.23797
CFS merit scores = 4.30136
CFS merit scores = 4.35852
CFS merit scores = 4.41343
CFS merit scores = 4.4671
CFS merit scores = 4.51728
CFS merit scores = 4.56689
CFS merit scores = 4.61502
CFS merit scores = 4.66231
CFS merit scores = 4.70731
CFS merit scores = 4.75069
CFS merit scores = 4.79265
CFS merit scores = 4.83237
CFS merit scores = 4.87143
CFS merit scores = 4.90855
CFS merit scores = 4.9445
CFS merit scores = 4.97979
CFS merit scores = 5.01358
CFS merit scores = 5.04598
CFS merit scores = 5.07753
CFS merit scores = 5.10751
CFS merit scores = 5.13407
CFS merit scores = 5.15954
CFS merit scores = 5.18254
CFS merit scores = 5.2032
CFS merit scores = 5.22273
CFS merit scores = 5.24216
CFS merit scores = 5.26145
CFS merit scores = 5.27961
CFS merit scores = 5.29694
CFS merit scores = 5.31375
CFS merit scores = 5.33007
CFS merit scores = 5.34641
CFS merit scores = 5.36208
CFS merit scores = 5.37749
CFS merit scores = 5.39215
CFS merit scores = 5.40627
CFS merit scores = 5.41935
CFS merit scores = 5.43175
CFS merit scores = 5.44387
CFS merit scores = 5.45616
CFS merit scores = 5.46701
CFS merit scores = 5.4768
CFS merit scores = 5.48699
CFS merit scores = 5.49612
CFS merit scores = 5.50499
CFS merit scores = 5.51414
CFS merit scores = 5.52233
CFS merit scores = 5.5304
CFS merit scores = 5.53823
CFS merit scores = 5.54534
CFS merit scores = 5.55249
CFS merit scores = 5.55951
CFS merit scores = 5.5666
CFS merit scores = 5.57271
CFS merit scores = 5.57861
CFS merit scores = 5.58415
CFS merit scores = 5.58996
CFS merit scores = 5.59555
CFS merit scores = 5.60071
CFS merit scores = 5.60501
CFS merit scores = 5.60924
CFS merit scores = 5.61341
CFS merit scores = 5.61732
CFS merit scores = 5.62058
CFS merit scores = 5.62253
CFS merit scores = 5.62479
CFS merit scores = 5.62673
CFS merit scores = 5.62868
CFS merit scores = 5.63048
CFS merit scores = 5.63229
CFS merit scores = 5.63364
CFS merit scores = 5.63432
CFS merit scores = 5.63537
CFS merit scores = 5.63668
CFS merit scores = 5.63698
CFS merit scores = 5.63758
CFS merit scores = 5.63806
CFS merit scores = 5.63879
CFS merit scores = 5.6393
CFS merit scores = 5.64015
CFS merit scores = 5.64095
CFS merit scores = 5.64168
CFS merit scores = 5.64198
CFS merit scores = 5.64172
CFS merit scores = 5.64105
CFS merit scores = 5.6407
CFS merit scores = 5.63985
CFS merit scores = 5.63884
CFS merit scores = 5.6382
CFS merit scores = 5.63785
CFS merit scores = 5.63676
CFS merit scores = 5.6359
CFS merit scores = 5.63529
CFS merit scores = 5.63433
CFS merit scores = 5.63309
CFS merit scores = 5.63114
CFS merit scores = 5.62957
CFS merit scores = 5.62804
CFS merit scores = 5.62657
CFS merit scores = 5.62474
CFS merit scores = 5.62241
CFS merit scores = 5.62006
CFS merit scores = 5.61789
CFS merit scores = 5.61435
CFS merit scores = 5.61122
CFS merit scores = 5.60773
CFS merit scores = 5.60457
CFS merit scores = 5.60002
CFS merit scores = 5.59544
CFS merit scores = 5.59107
CFS merit scores = 5.58664
CFS merit scores = 5.5823
CFS merit scores = 5.57759
CFS merit scores = 5.57259
CFS merit scores = 5.56793
CFS merit scores = 5.56332
CFS merit scores = 5.55751
CFS merit scores = 5.55203
CFS merit scores = 5.54647
CFS merit scores = 5.54036
CFS merit scores = 5.5342
CFS merit scores = 5.52809
CFS merit scores = 5.52204
CFS merit scores = 5.51545
CFS merit scores = 5.50859
CFS merit scores = 5.5018
CFS merit scores = 5.49435
CFS merit scores = 5.48672
CFS merit scores = 5.47827
CFS merit scores = 5.46997
CFS merit scores = 5.46154
CFS merit scores = 5.45305
CFS merit scores = 5.44482
CFS merit scores = 5.43695
CFS merit scores = 5.42858
CFS merit scores = 5.42039
CFS merit scores = 5.41078
CFS merit scores = 5.40061
CFS merit scores = 5.38964
CFS merit scores = 5.37854
CFS merit scores = 5.36776
CFS merit scores = 5.3557
CFS merit scores = 5.34369
CFS merit scores = 5.33155
CFS merit scores = 5.31811
CFS merit scores = 5.30396
CFS merit scores = 5.28961
CFS merit scores = 5.2748
CFS merit scores = 5.25818
CFS merit scores = 5.24071
CFS merit scores = 5.22087
CFS merit scores = 5.20077
CFS merit scores = 5.18001
CFS merit scores = 5.15713
CFS merit scores = 5.12645
CFS merit scores = 5.09546
cnt = 1	feature = 81	correl = 0.448525	descr = Gibbs_of_Target_Sequence__Pos_19_Step_1
cnt = 2	feature = 2	correl = -0.135476	descr = Position_Specific_Bin_Base_0_Base_G
cnt = 3	feature = 284	correl = -0.0313814	descr = N_Gram_ATCCC
cnt = 4	feature = 233	correl = 0.06891	descr = N_Gram_ACTGA
cnt = 5	feature = 260	correl = -0.0343514	descr = N_Gram_AGGTG
cnt = 6	feature = 679	correl = -0.0519645	descr = N_Gram_GTCCT
cnt = 7	feature = 254	correl = -0.0278931	descr = N_Gram_AGGCA
cnt = 8	feature = 876	correl = 0.0348795	descr = N_Gram_TTCGC
cnt = 9	feature = 525	correl = 0.0680599	descr = N_Gram_GACTA
cnt = 10	feature = 311	correl = -0.0347685	descr = N_Gram_ATTGA
cnt = 11	feature = 452	correl = 0.0293553	descr = N_Gram_CGTCT
cnt = 12	feature = 678	correl = -0.0352679	descr = N_Gram_GTCCG
cnt = 13	feature = 664	correl = -0.0589472	descr = N_Gram_GGTTA
cnt = 14	feature = 610	correl = 0.0338232	descr = N_Gram_GGAAT
cnt = 15	feature = 264	correl = 0.0938962	descr = N_Gram_AGTCG
cnt = 16	feature = 501	correl = -0.0253875	descr = N_Gram_CTTTA
cnt = 17	feature = 593	correl = -0.0278001	descr = N_Gram_GCTCA
cnt = 18	feature = 366	correl = -0.0437099	descr = N_Gram_CCATA
cnt = 19	feature = 278	correl = 0.0279739	descr = N_Gram_ATATA
cnt = 20	feature = 645	correl = -0.030693	descr = N_Gram_GGGCT
cnt = 21	feature = 449	correl = 0.0219318	descr = N_Gram_CGTCA
cnt = 22	feature = 631	correl = -0.0645323	descr = N_Gram_GGCGG
cnt = 23	feature = 711	correl = 0.0463699	descr = N_Gram_TAAAC
cnt = 24	feature = 772	correl = 0.0695408	descr = N_Gram_TCCTA
cnt = 25	feature = 643	correl = -0.0887619	descr = N_Gram_GGGCC
cnt = 26	feature = 752	correl = 0.0292382	descr = N_Gram_TATGT
cnt = 27	feature = 671	correl = 0.0320969	descr = N_Gram_GTACC
cnt = 28	feature = 865	correl = 0.0310416	descr = N_Gram_TTAGC
cnt = 29	feature = 717	correl = -0.0524465	descr = N_Gram_TAATC
cnt = 30	feature = 432	correl = -0.0667833	descr = N_Gram_CGCGG
cnt = 31	feature = 751	correl = 0.0573999	descr = N_Gram_TATGA
cnt = 32	feature = 721	correl = 0.0782106	descr = N_Gram_TACAA
cnt = 33	feature = 838	correl = -0.0521806	descr = N_Gram_TGGGA
cnt = 34	feature = 519	correl = -0.043441	descr = N_Gram_GACCA
cnt = 35	feature = 705	correl = -0.0244854	descr = N_Gram_GTTGT
cnt = 36	feature = 702	correl = -0.0230247	descr = N_Gram_GTTGA
cnt = 37	feature = 530	correl = -0.0335513	descr = N_Gram_GAGAT
cnt = 38	feature = 47	correl = -0.0668364	descr = Position_Specific_Bin_Base_16_Base_G
cnt = 39	feature = 438	correl = -0.0379478	descr = N_Gram_CGGCA
cnt = 40	feature = 9	correl = 0.0552538	descr = Position_Specific_Bin_Base_3_Base_G
cnt = 41	feature = 674	correl = 0.0505368	descr = N_Gram_GTCAA
cnt = 42	feature = 308	correl = 0.0346323	descr = N_Gram_ATTCG
cnt = 43	feature = 798	correl = 0.0476545	descr = N_Gram_TCTCT
cnt = 44	feature = 394	correl = 0.0223372	descr = N_Gram_CCGGA
cnt = 45	feature = 749	correl = 0.0461481	descr = N_Gram_TATCG
cnt = 46	feature = 603	correl = -0.0626447	descr = N_Gram_GCTTT
cnt = 47	feature = 292	correl = 0.0222453	descr = N_Gram_ATCTG
cnt = 48	feature = 461	correl = 0.0648309	descr = N_Gram_CTAAG
cnt = 49	feature = 632	correl = -0.0510936	descr = N_Gram_GGCGT
cnt = 50	feature = 687	correl = -0.0444613	descr = N_Gram_GTGC
cnt = 51	feature = 4	correl = -0.0922977	descr = Position_Specific_Bin_Base_1_Base_G
cnt = 52	feature = 336	correl = -0.0509491	descr = N_Gram_CAGAG
cnt = 53	feature = 794	correl = 0.0367789	descr = N_Gram_TCTAT
cnt = 54	feature = 32	correl = -0.0505673	descr = Position_Specific_Bin_Base_11_Base_G
cnt = 55	feature = 595	correl = -0.0314762	descr = N_Gram_GCTCG
cnt = 56	feature = 499	correl = 0.0566167	descr = N_Gram_CTTGT
cnt = 57	feature = 834	correl = -0.0582154	descr = N_Gram_TGGCC
cnt = 58	feature = 696	correl = 0.0335047	descr = N_Gram_GTGTA
cnt = 59	feature = 17	correl = 0.032018	descr = Position_Specific_Bin_Base_6_Base_G
cnt = 60	feature = 796	correl = 0.0567229	descr = N_Gram_TCTCA
cnt = 61	feature = 11	correl = 0.0768797	descr = Position_Specific_Bin_Base_4_Base_A
cnt = 62	feature = 657	correl = 0.0331339	descr = N_Gram_GGTCA
cnt = 63	feature = 812	correl = 0.0284045	descr = N_Gram_TGAGA
cnt = 64	feature = 490	correl = 0.0454272	descr = N_Gram_CTGTT
cnt = 65	feature = 6	correl = 0.0587686	descr = Position_Specific_Bin_Base_2_Base_C
cnt = 66	feature = 672	correl = 0.0266662	descr = N_Gram_GTATT
cnt = 67	feature = 297	correl = 0.0320677	descr = N_Gram_ATGCT
cnt = 68	feature = 28	correl = -0.0579378	descr = Position_Specific_Bin_Base_10_Base_G
cnt = 69	feature = 40	correl = -0.148796	descr = Position_Specific_Bin_Base_14_Base_G
cnt = 70	feature = 634	correl = -0.0660524	descr = N_Gram_GGCTG
cnt = 71	feature = 286	correl = 0.0307883	descr = N_Gram_ATCCT
cnt = 72	feature = 612	correl = -0.0559705	descr = N_Gram_GGACC
cnt = 73	feature = 21	correl = 0.0484259	descr = Position_Specific_Bin_Base_7_Base_T
cnt = 74	feature = 738	correl = 0.0725618	descr = N_Gram_TAGCT
cnt = 75	feature = 52	correl = 0.0468121	descr = Position_Specific_Bin_Base_18_Base_A
cnt = 76	feature = 815	correl = 0.0251498	descr = N_Gram_TGATC
cnt = 77	feature = 536	correl = 0.0453478	descr = N_Gram_GAGTC
cnt = 78	feature = 25	correl = 0.0282277	descr = Position_Specific_Bin_Base_9_Base_T
cnt = 79	feature = 14	correl = 0.051592	descr = Position_Specific_Bin_Base_5_Base_T
cnt = 80	feature = 535	correl = -0.0343259	descr = N_Gram_GAGGG
cnt = 81	feature = 58	correl = 0.0629845	descr = Position_Specific_Bin_Base_19_Base_T
cnt = 82	feature = 768	correl = -0.0315201	descr = N_Gram_TCCCA
cnt = 83	feature = 8	correl = -0.141526	descr = Position_Specific_Bin_Base_2_Base_T
cnt = 84	feature = 707	correl = 0.0564298	descr = N_Gram_GTTTG
cnt = 85	feature = 406	correl = -0.0567998	descr = N_Gram_CCTGA
cnt = 86	feature = 35	correl = -0.0269045	descr = Position_Specific_Bin_Base_12_Base_C
cnt = 87	feature = 704	correl = -0.0332756	descr = N_Gram_GTTGG
cnt = 88	feature = 662	correl = -0.084978	descr = N_Gram_GGTGG
cnt = 89	feature = 675	correl = -0.0213989	descr = N_Gram_GTCAC
cnt = 90	feature = 43	correl = -0.0382515	descr = Position_Specific_Bin_Base_15_Base_G
cnt = 91	feature = 792	correl = 0.0526826	descr = N_Gram_TCTAC
cnt = 92	feature = 288	correl = 0.0400925	descr = N_Gram_ATCGA
cnt = 93	feature = 755	correl = 0.0454596	descr = N_Gram_TATTT
cnt = 94	feature = 10	correl = -0.082375	descr = Position_Specific_Bin_Base_3_Base_T
cnt = 95	feature = 716	correl = 0.0481188	descr = N_Gram_TAAGG
cnt = 96	feature = 59	correl = 0.362755	descr = Position_Specific_Bin_Base_20_Base_A
cnt = 97	feature = 553	correl = -0.0287776	descr = N_Gram_GCAC
cnt = 98	feature = 658	correl = -0.0599121	descr = N_Gram_GGTCC
cnt = 99	feature = 15	correl = 0.0363669	descr = Position_Specific_Bin_Base_6_Base_A
cnt = 100	feature = 665	correl = -0.0709925	descr = N_Gram_GGTTG
cnt = 101	feature = 852	correl = 0.0707239	descr = N_Gram_TGTGT
cnt = 102	feature = 358	correl = -0.0295198	descr = N_Gram_CCAA
cnt = 103	feature = 1	correl = 0.106362	descr = Position_Specific_Bin_Base_0_Base_C
cnt = 104	feature = 31	correl = -0.0299383	descr = Position_Specific_Bin_Base_11_Base_C
cnt = 105	feature = 367	correl = -0.0272801	descr = N_Gram_CCATC
cnt = 106	feature = 718	correl = 0.0483371	descr = N_Gram_TAATT
cnt = 107	feature = 680	correl = 0.0557464	descr = N_Gram_GTCG
cnt = 108	feature = 531	correl = -0.027193	descr = N_Gram_GAGC
cnt = 109	feature = 739	correl = 0.0227476	descr = N_Gram_TAGG
cnt = 110	feature = 482	correl = 0.0379906	descr = N_Gram_CTGAT
cnt = 111	feature = 46	correl = -0.044867	descr = Position_Specific_Bin_Base_16_Base_C
cnt = 112	feature = 404	correl = -0.0624927	descr = N_Gram_CCTCT
cnt = 113	feature = 802	correl = 0.0259982	descr = N_Gram_TCTGT
cnt = 114	feature = 229	correl = 0.0763644	descr = N_Gram_ACTAC
cnt = 115	feature = 732	correl = 0.0529332	descr = N_Gram_TAGA
cnt = 116	feature = 759	correl = 0.0305702	descr = N_Gram_TCACC
cnt = 117	feature = 258	correl = -0.096495	descr = N_Gram_AGGGC
cnt = 118	feature = 29	correl = 0.0592604	descr = Position_Specific_Bin_Base_10_Base_T
cnt = 119	feature = 723	correl = 0.0309177	descr = N_Gram_TACC
cnt = 120	feature = 41	correl = 0.0738021	descr = Position_Specific_Bin_Base_14_Base_T
cnt = 121	feature = 56	correl = -0.121187	descr = Position_Specific_Bin_Base_19_Base_C
cnt = 122	feature = 33	correl = 0.122367	descr = Position_Specific_Bin_Base_11_Base_T
cnt = 123	feature = 539	correl = 0.0694802	descr = N_Gram_GATAT
cnt = 124	feature = 430	correl = -0.0926276	descr = N_Gram_CGCG
cnt = 125	feature = 206	correl = 0.063513	descr = N_Gram_ACAT
cnt = 126	feature = 384	correl = -0.101758	descr = N_Gram_CCGA
cnt = 127	feature = 16	correl = -0.046843	descr = Position_Specific_Bin_Base_6_Base_C
cnt = 128	feature = 60	correl = -0.31334	descr = Position_Specific_Bin_Base_20_Base_C
cnt = 129	feature = 251	correl = 0.0219816	descr = N_Gram_AGCT
cnt = 130	feature = 904	correl = 0.0623761	descr = N_Gram_TTTCT
cnt = 131	feature = 409	correl = 0.0385306	descr = N_Gram_CCTT
cnt = 132	feature = 848	correl = 0.0343662	descr = N_Gram_TGTC
cnt = 133	feature = 654	correl = 0.0310147	descr = N_Gram_GGTA
cnt = 134	feature = 334	correl = -0.059169	descr = N_Gram_CAGA
cnt = 135	feature = 825	correl = 0.0341259	descr = N_Gram_TGCT
cnt = 136	feature = 579	correl = -0.0545494	descr = N_Gram_GCGC
cnt = 137	feature = 79	correl = 0.0955657	descr = Gibbs_of_Target_Sequence__Pos_17_Step_1
cnt = 138	feature = 765	correl = 0.0284397	descr = N_Gram_TCCA
cnt = 139	feature = 515	correl = 0.0315945	descr = N_Gram_GACA
cnt = 140	feature = 706	correl = 0.0503992	descr = N_Gram_GTTT
cnt = 141	feature = 293	correl = 0.0357023	descr = N_Gram_ATGA
cnt = 142	feature = 228	correl = 0.0456891	descr = N_Gram_ACTA
cnt = 143	feature = 316	correl = -0.0262528	descr = N_Gram_CAAA
cnt = 144	feature = 884	correl = 0.0378238	descr = N_Gram_TTGA
cnt = 145	feature = 64	correl = 0.0898249	descr = Gibbs_of_Target_Sequence__Pos_0_Step_1
cnt = 146	feature = 478	correl = 0.0251489	descr = N_Gram_CTCT
cnt = 147	feature = 714	correl = 0.0652952	descr = N_Gram_TAAG
cnt = 148	feature = 70	correl = 0.1472	descr = Gibbs_of_Target_Sequence__Pos_7_Step_1
cnt = 149	feature = 773	correl = -0.0274226	descr = N_Gram_TCCTC
cnt = 150	feature = 82	correl = 0.421589	descr = Gibbs_of_Target_Sequence__Pos_20_Step_1
cnt = 151	feature = 256	correl = -0.0515914	descr = N_Gram_AGGG
cnt = 152	feature = 66	correl = -0.172686	descr = Gibbs_of_Target_Sequence__Pos_2_Step_1
cnt = 153	feature = 799	correl = 0.0739686	descr = N_Gram_TCTG
cnt = 154	feature = 105	correl = -0.0709674	descr = Xue_Structure_Feature_A100
cnt = 155	feature = 753	correl = 0.0641284	descr = N_Gram_TATT
cnt = 156	feature = 597	correl = -0.0260742	descr = N_Gram_GCTG
cnt = 157	feature = 592	correl = -0.0253272	descr = N_Gram_GCTC
cnt = 158	feature = 659	correl = -0.0789446	descr = N_Gram_GGTG
cnt = 159	feature = 808	correl = 0.0607381	descr = N_Gram_TGAA
cnt = 160	feature = 767	correl = -0.0361798	descr = N_Gram_TCCC
cnt = 161	feature = 348	correl = 0.0241767	descr = N_Gram_CATC
cnt = 162	feature = 78	correl = 0.124245	descr = Gibbs_of_Target_Sequence__Pos_16_Step_1
cnt = 163	feature = 701	correl = -0.0584296	descr = N_Gram_GTTG
cnt = 164	feature = 76	correl = 0.144465	descr = Gibbs_of_Target_Sequence__Pos_14_Step_1
cnt = 165	feature = 277	correl = 0.0805155	descr = N_Gram_ATAT
cnt = 166	feature = 676	correl = -0.0726291	descr = N_Gram_GTCC
cnt = 167	feature = 80	correl = 0.1985	descr = Gibbs_of_Target_Sequence__Pos_18_Step_1
cnt = 168	feature = 857	correl = 0.0622678	descr = N_Gram_TTA
cnt = 169	feature = 77	correl = 0.0992392	descr = Gibbs_of_Target_Sequence__Pos_15_Step_1
cnt = 170	feature = 436	correl = -0.0909114	descr = N_Gram_CGG
cnt = 171	feature = 806	correl = 0.0541959	descr = N_Gram_TG
cnt = 172	feature = 578	correl = -0.091515	descr = N_Gram_GCG
cnt = 173	feature = 396	correl = -0.0402968	descr = N_Gram_CCT
cnt = 174	feature = 653	correl = -0.0389671	descr = N_Gram_GGT
cnt = 175	feature = 899	correl = 0.0993408	descr = N_Gram_TTT
cnt = 176	feature = 743	correl = 0.109277	descr = N_Gram_TAT
cnt = 177	feature = 856	correl = 0.155758	descr = N_Gram_TT
cnt = 178	feature = 708	correl = 0.169841	descr = N_Gram_TA
cnt = 179	feature = 83	correl = 0.233596	descr = PF_RNAi_Fold_Energy
num rows = 2188
num_elements = 393840
..*
optimization finished, #iter = 2324
nu = 0.389728
obj = -69.875112, rho = -0.565701
nSV = 1054, nBSV = 668
num rows = 243
num_elements = 43740
*
optimization finished, #iter = 211
nu = 0.349776
obj = -7.185642, rho = -0.673889
nSV = 131, nBSV = 46
..*
optimization finished, #iter = 2324
nu = 0.389728
obj = -69.875112, rho = -0.565701
nSV = 1054, nBSV = 668
CFS merit scores = 1.36338
CFS merit scores = 1.58308
CFS merit scores = 1.83029
CFS merit scores = 2.05948
CFS merit scores = 2.27093
CFS merit scores = 2.45748
CFS merit scores = 2.6266
CFS merit scores = 2.78205
CFS merit scores = 2.92416
CFS merit scores = 3.05866
CFS merit scores = 3.18637
CFS merit scores = 3.30725
CFS merit scores = 3.4215
CFS merit scores = 3.53057
CFS merit scores = 3.63405
CFS merit scores = 3.73347
CFS merit scores = 3.82741
CFS merit scores = 3.91744
CFS merit scores = 4.0034
CFS merit scores = 4.08572
CFS merit scores = 4.16416
CFS merit scores = 4.23519
CFS merit scores = 4.30397
CFS merit scores = 4.36977
CFS merit scores = 4.43372
CFS merit scores = 4.49498
CFS merit scores = 4.55129
CFS merit scores = 4.6033
CFS merit scores = 4.6529
CFS merit scores = 4.70138
CFS merit scores = 4.7482
CFS merit scores = 4.79316
CFS merit scores = 4.83579
CFS merit scores = 4.87802
CFS merit scores = 4.91857
CFS merit scores = 4.95715
CFS merit scores = 4.99333
CFS merit scores = 5.02838
CFS merit scores = 5.06254
CFS merit scores = 5.0933
CFS merit scores = 5.12383
CFS merit scores = 5.15279
CFS merit scores = 5.18027
CFS merit scores = 5.20683
CFS merit scores = 5.23134
CFS merit scores = 5.25479
CFS merit scores = 5.27728
CFS merit scores = 5.29918
CFS merit scores = 5.32062
CFS merit scores = 5.34145
CFS merit scores = 5.36194
CFS merit scores = 5.38206
CFS merit scores = 5.40177
CFS merit scores = 5.42068
CFS merit scores = 5.43813
CFS merit scores = 5.45449
CFS merit scores = 5.4709
CFS merit scores = 5.48707
CFS merit scores = 5.50271
CFS merit scores = 5.51858
CFS merit scores = 5.53307
CFS merit scores = 5.5476
CFS merit scores = 5.56069
CFS merit scores = 5.57354
CFS merit scores = 5.58632
CFS merit scores = 5.59849
CFS merit scores = 5.60947
CFS merit scores = 5.61989
CFS merit scores = 5.63021
CFS merit scores = 5.64024
CFS merit scores = 5.64984
CFS merit scores = 5.65965
CFS merit scores = 5.66888
CFS merit scores = 5.67691
CFS merit scores = 5.68455
CFS merit scores = 5.69106
CFS merit scores = 5.69735
CFS merit scores = 5.70344
CFS merit scores = 5.70866
CFS merit scores = 5.71367
CFS merit scores = 5.71828
CFS merit scores = 5.72317
CFS merit scores = 5.72705
CFS merit scores = 5.73027
CFS merit scores = 5.73286
CFS merit scores = 5.73554
CFS merit scores = 5.73833
CFS merit scores = 5.74119
CFS merit scores = 5.74446
CFS merit scores = 5.74779
CFS merit scores = 5.75151
CFS merit scores = 5.75439
CFS merit scores = 5.7572
CFS merit scores = 5.75995
CFS merit scores = 5.76266
CFS merit scores = 5.76499
CFS merit scores = 5.76723
CFS merit scores = 5.7696
CFS merit scores = 5.77162
CFS merit scores = 5.77387
CFS merit scores = 5.77583
CFS merit scores = 5.77791
CFS merit scores = 5.7801
CFS merit scores = 5.78199
CFS merit scores = 5.78401
CFS merit scores = 5.78624
CFS merit scores = 5.78827
CFS merit scores = 5.78998
CFS merit scores = 5.79195
CFS merit scores = 5.79334
CFS merit scores = 5.79405
CFS merit scores = 5.79477
CFS merit scores = 5.79469
CFS merit scores = 5.79453
CFS merit scores = 5.79456
CFS merit scores = 5.79459
CFS merit scores = 5.79418
CFS merit scores = 5.79353
CFS merit scores = 5.79305
CFS merit scores = 5.79266
CFS merit scores = 5.79195
CFS merit scores = 5.79124
CFS merit scores = 5.79055
CFS merit scores = 5.79006
CFS merit scores = 5.78858
CFS merit scores = 5.78709
CFS merit scores = 5.78591
CFS merit scores = 5.78472
CFS merit scores = 5.78347
CFS merit scores = 5.7818
CFS merit scores = 5.78005
CFS merit scores = 5.77839
CFS merit scores = 5.77667
CFS merit scores = 5.77495
CFS merit scores = 5.77298
CFS merit scores = 5.77067
CFS merit scores = 5.76845
CFS merit scores = 5.76592
CFS merit scores = 5.76349
CFS merit scores = 5.76088
CFS merit scores = 5.75823
CFS merit scores = 5.75502
CFS merit scores = 5.75192
CFS merit scores = 5.74907
CFS merit scores = 5.74574
CFS merit scores = 5.74237
CFS merit scores = 5.73879
CFS merit scores = 5.73506
CFS merit scores = 5.7314
CFS merit scores = 5.72722
CFS merit scores = 5.7231
CFS merit scores = 5.71884
CFS merit scores = 5.71424
CFS merit scores = 5.7097
CFS merit scores = 5.70475
CFS merit scores = 5.69988
CFS merit scores = 5.69477
CFS merit scores = 5.68993
CFS merit scores = 5.68449
CFS merit scores = 5.67839
CFS merit scores = 5.67234
CFS merit scores = 5.66649
CFS merit scores = 5.66054
CFS merit scores = 5.65453
CFS merit scores = 5.64846
CFS merit scores = 5.64227
CFS merit scores = 5.63615
CFS merit scores = 5.63006
CFS merit scores = 5.62382
CFS merit scores = 5.61755
CFS merit scores = 5.61108
CFS merit scores = 5.60466
CFS merit scores = 5.59815
CFS merit scores = 5.59183
CFS merit scores = 5.58408
CFS merit scores = 5.57629
CFS merit scores = 5.5683
CFS merit scores = 5.55999
CFS merit scores = 5.55151
CFS merit scores = 5.54273
CFS merit scores = 5.53405
CFS merit scores = 5.52397
CFS merit scores = 5.51398
CFS merit scores = 5.50389
CFS merit scores = 5.49315
CFS merit scores = 5.48036
CFS merit scores = 5.46786
CFS merit scores = 5.45383
CFS merit scores = 5.43951
CFS merit scores = 5.42513
CFS merit scores = 5.41014
CFS merit scores = 5.39523
CFS merit scores = 5.38017
CFS merit scores = 5.3654
CFS merit scores = 5.34947
CFS merit scores = 5.3319
CFS merit scores = 5.31315
CFS merit scores = 5.29169
CFS merit scores = 5.2704
CFS merit scores = 5.24351
CFS merit scores = 5.21317
CFS merit scores = 5.1539
cnt = 1	feature = 64	correl = 0.363379	descr = Position_Specific_Bin_Base_20_Base_A
cnt = 2	feature = 60	correl = 0.186379	descr = Position_Specific_Bin_Base_19_Base_A
cnt = 3	feature = 11	correl = 0.0690295	descr = Position_Specific_Bin_Base_3_Base_G
cnt = 4	feature = 704	correl = 0.042001	descr = N_Gram_GTCAA
cnt = 5	feature = 14	correl = -0.0774296	descr = Position_Specific_Bin_Base_4_Base_C
cnt = 6	feature = 770	correl = 0.0311814	descr = N_Gram_TAGT
cnt = 7	feature = 423	correl = 0.0676335	descr = N_Gram_CCTA
cnt = 8	feature = 232	correl = 0.0265427	descr = N_Gram_ACGCT
cnt = 9	feature = 701	correl = -0.0263622	descr = N_Gram_GTAAT
cnt = 10	feature = 755	correl = 0.0225324	descr = N_Gram_TACCG
cnt = 11	feature = 904	correl = 0.0327375	descr = N_Gram_TTCGC
cnt = 12	feature = 625	correl = -0.0494015	descr = N_Gram_GCGTT
cnt = 13	feature = 708	correl = -0.0234628	descr = N_Gram_GTCCG
cnt = 14	feature = 286	correl = 0.0294834	descr = N_Gram_ATATA
cnt = 15	feature = 461	correl = -0.0744575	descr = N_Gram_CGCGC
cnt = 16	feature = 578	correl = 0.0453418	descr = N_Gram_GATTG
cnt = 17	feature = 449	correl = -0.0482257	descr = N_Gram_CGAGT
cnt = 18	feature = 553	correl = -0.0301663	descr = N_Gram_GACGG
cnt = 19	feature = 767	correl = 0.0536372	descr = N_Gram_TAGCA
cnt = 20	feature = 231	correl = -0.0321312	descr = N_Gram_ACGCA
cnt = 21	feature = 645	correl = -0.0588814	descr = N_Gram_GGACC
cnt = 22	feature = 307	correl = 0.0564554	descr = N_Gram_ATGAG
cnt = 23	feature = 229	correl = -0.0393504	descr = N_Gram_ACGAA
cnt = 24	feature = 452	correl = -0.0230941	descr = N_Gram_CGATC
cnt = 25	feature = 857	correl = -0.0227017	descr = N_Gram_TGCCT
cnt = 26	feature = 412	correl = -0.0570658	descr = N_Gram_CCGAA
cnt = 27	feature = 852	correl = 0.0242315	descr = N_Gram_TGCAA
cnt = 28	feature = 47	correl = -0.0268652	descr = Position_Specific_Bin_Base_15_Base_T
cnt = 29	feature = 680	correl = -0.0696925	descr = N_Gram_GGGGC
cnt = 30	feature = 768	correl = 0.0763828	descr = N_Gram_TAGCT
cnt = 31	feature = 251	correl = -0.0296806	descr = N_Gram_AGAGG
cnt = 32	feature = 560	correl = -0.0396741	descr = N_Gram_GAGAT
cnt = 33	feature = 336	correl = 0.0274122	descr = N_Gram_CAACG
cnt = 34	feature = 613	correl = -0.0393818	descr = N_Gram_GCGCA
cnt = 35	feature = 752	correl = 0.0835953	descr = N_Gram_TACAA
cnt = 36	feature = 384	correl = -0.0225413	descr = N_Gram_CCAAG
cnt = 37	feature = 28	correl = 0.0276972	descr = Position_Specific_Bin_Base_9_Base_T
cnt = 38	feature = 687	correl = 0.0273535	descr = N_Gram_GGTAC
cnt = 39	feature = 430	correl = -0.0820678	descr = N_Gram_CCTCG
cnt = 40	feature = 41	correl = 0.103117	descr = Position_Specific_Bin_Base_14_Base_A
cnt = 41	feature = 214	correl = 0.0630837	descr = N_Gram_ACAGT
cnt = 42	feature = 592	correl = 0.0331446	descr = N_Gram_GCATC
cnt = 43	feature = 654	correl = -0.0675656	descr = N_Gram_GGCAA
cnt = 44	feature = 856	correl = -0.0304017	descr = N_Gram_TGCCG
cnt = 45	feature = 490	correl = -0.06787	descr = N_Gram_CGTTC
cnt = 46	feature = 314	correl = -0.0221883	descr = N_Gram_ATGTA
cnt = 47	feature = 917	correl = 0.0404474	descr = N_Gram_TTGCA
cnt = 48	feature = 409	correl = -0.0689958	descr = N_Gram_CCCTG
cnt = 49	feature = 671	correl = -0.0647601	descr = N_Gram_GGGAA
cnt = 50	feature = 406	correl = -0.0368185	descr = N_Gram_CCCGG
cnt = 51	feature = 658	correl = -0.0849963	descr = N_Gram_GGCCA
cnt = 52	feature = 915	correl = 0.0368866	descr = N_Gram_TTGAC
cnt = 53	feature = 311	correl = -0.0253183	descr = N_Gram_ATGGA
cnt = 54	feature = 914	correl = 0.0643269	descr = N_Gram_TTGAA
cnt = 55	feature = 696	correl = -0.0593672	descr = N_Gram_GGTTG
cnt = 56	feature = 2	correl = -0.149004	descr = Position_Specific_Bin_Base_0_Base_G
cnt = 57	feature = 288	correl = 0.0380449	descr = N_Gram_ATATG
cnt = 58	feature = 4	correl = -0.025699	descr = Position_Specific_Bin_Base_1_Base_C
cnt = 59	feature = 105	correl = -0.0713483	descr = Fold_of_RNAi_Sequence_Pos_14
cnt = 60	feature = 264	correl = -0.0586054	descr = N_Gram_AGGAG
cnt = 61	feature = 759	correl = 0.068002	descr = N_Gram_TACTA
cnt = 62	feature = 740	correl = 0.0220367	descr = N_Gram_TAAAG
cnt = 63	feature = 802	correl = 0.0463357	descr = N_Gram_TCCAT
cnt = 64	feature = 705	correl = 0.0312411	descr = N_Gram_GTCAT
cnt = 65	feature = 749	correl = 0.0655212	descr = N_Gram_TAATT
cnt = 66	feature = 593	correl = 0.0347099	descr = N_Gram_GCATT
cnt = 67	feature = 56	correl = 0.0434344	descr = Position_Specific_Bin_Base_18_Base_A
cnt = 68	feature = 396	correl = -0.0214254	descr = N_Gram_CCCAA
cnt = 69	feature = 717	correl = 0.0222469	descr = N_Gram_GTGAA
cnt = 70	feature = 292	correl = 0.045923	descr = N_Gram_ATCAA
cnt = 71	feature = 52	correl = 0.0467491	descr = Position_Specific_Bin_Base_17_Base_A
cnt = 72	feature = 775	correl = 0.0456487	descr = N_Gram_TATAG
cnt = 73	feature = 29	correl = 0.0751094	descr = Position_Specific_Bin_Base_10_Base_A
cnt = 74	feature = 23	correl = 0.0617399	descr = Position_Specific_Bin_Base_7_Base_T
cnt = 75	feature = 620	correl = -0.0263238	descr = N_Gram_GCGGG
cnt = 76	feature = 631	correl = 0.0434217	descr = N_Gram_GCTCT
cnt = 77	feature = 765	correl = 0.0458411	descr = N_Gram_TAGAG
cnt = 78	feature = 535	correl = 0.0520587	descr = N_Gram_CTTGT
cnt = 79	feature = 33	correl = -0.0370236	descr = Position_Specific_Bin_Base_11_Base_A
cnt = 80	feature = 483	correl = -0.0419615	descr = N_Gram_CGTC
cnt = 81	feature = 806	correl = -0.0223165	descr = N_Gram_TCCGC
cnt = 82	feature = 6	correl = -0.0394958	descr = Position_Specific_Bin_Base_2_Base_A
cnt = 83	feature = 707	correl = -0.0546243	descr = N_Gram_GTCCC
cnt = 84	feature = 672	correl = -0.0712699	descr = N_Gram_GGGAG
cnt = 85	feature = 303	correl = 0.0489401	descr = N_Gram_ATCTG
cnt = 86	feature = 792	correl = 0.0238105	descr = N_Gram_TCAAG
cnt = 87	feature = 462	correl = -0.0671136	descr = N_Gram_CGCGG
cnt = 88	feature = 327	correl = 0.0454373	descr = N_Gram_ATTGT
cnt = 89	feature = 1	correl = 0.115975	descr = Position_Specific_Bin_Base_0_Base_C
cnt = 90	feature = 17	correl = -0.0698688	descr = Position_Specific_Bin_Base_5_Base_C
cnt = 91	feature = 848	correl = 0.0590968	descr = N_Gram_TGATA
cnt = 92	feature = 66	correl = -0.166724	descr = Position_Specific_Bin_Base_20_Base_G
cnt = 93	feature = 16	correl = 0.0292485	descr = Position_Specific_Bin_Base_4_Base_T
cnt = 94	feature = 812	correl = 0.0256743	descr = N_Gram_TCGA
cnt = 95	feature = 260	correl = -0.0315008	descr = N_Gram_AGCGT
cnt = 96	feature = 254	correl = -0.0434407	descr = N_Gram_AGATG
cnt = 97	feature = 794	correl = -0.0571914	descr = N_Gram_TCACG
cnt = 98	feature = 679	correl = -0.0558781	descr = N_Gram_GGGGA
cnt = 99	feature = 675	correl = -0.100407	descr = N_Gram_GGGCC
cnt = 100	feature = 297	correl = 0.0320139	descr = N_Gram_ATCCT
cnt = 101	feature = 664	correl = -0.0784959	descr = N_Gram_GGCGG
cnt = 102	feature = 308	correl = 0.0222204	descr = N_Gram_ATGC
cnt = 103	feature = 42	correl = -0.032372	descr = Position_Specific_Bin_Base_14_Base_C
cnt = 104	feature = 815	correl = 0.0530325	descr = N_Gram_TCGCA
cnt = 105	feature = 674	correl = -0.0436008	descr = N_Gram_GGGCA
cnt = 106	feature = 643	correl = -0.0495624	descr = N_Gram_GGAAG
cnt = 107	feature = 294	correl = 0.0624627	descr = N_Gram_ATCCA
cnt = 108	feature = 501	correl = 0.0721006	descr = N_Gram_CTAGC
cnt = 109	feature = 554	correl = 0.0274279	descr = N_Gram_GACT
cnt = 110	feature = 228	correl = -0.0374129	descr = N_Gram_ACGA
cnt = 111	feature = 899	correl = 0.0384065	descr = N_Gram_TTCAT
cnt = 112	feature = 808	correl = -0.0282311	descr = N_Gram_TCCTC
cnt = 113	feature = 59	correl = 0.0331232	descr = Position_Specific_Bin_Base_18_Base_T
cnt = 114	feature = 925	correl = 0.0239669	descr = N_Gram_TTGTC
cnt = 115	feature = 334	correl = 0.0770712	descr = N_Gram_CAACA
cnt = 116	feature = 718	correl = -0.0530371	descr = N_Gram_GTGC
cnt = 117	feature = 40	correl = -0.0300238	descr = Position_Specific_Bin_Base_13_Base_G
cnt = 118	feature = 565	correl = -0.073255	descr = N_Gram_GAGGC
cnt = 119	feature = 531	correl = 0.0342276	descr = N_Gram_CTTCT
cnt = 120	feature = 942	correl = 0.0258921	descr = N_Gram_TTTTC
cnt = 121	feature = 32	correl = 0.0604756	descr = Position_Specific_Bin_Base_10_Base_T
cnt = 122	feature = 494	correl = 0.0362264	descr = N_Gram_CTAA
cnt = 123	feature = 865	correl = -0.0745478	descr = N_Gram_TGGCC
cnt = 124	feature = 21	correl = -0.125311	descr = Position_Specific_Bin_Base_7_Base_C
cnt = 125	feature = 665	correl = -0.0635887	descr = N_Gram_GGCGT
cnt = 126	feature = 834	correl = 0.0838988	descr = N_Gram_TCTGC
cnt = 127	feature = 10	correl = 0.0264599	descr = Position_Specific_Bin_Base_3_Base_A
cnt = 128	feature = 597	correl = -0.0684797	descr = N_Gram_GCCAG
cnt = 129	feature = 838	correl = 0.0223697	descr = N_Gram_TCTTG
cnt = 130	feature = 35	correl = -0.0441961	descr = Position_Specific_Bin_Base_11_Base_G
cnt = 131	feature = 666	correl = -0.0431988	descr = N_Gram_GGCT
cnt = 132	feature = 818	correl = -0.0474904	descr = N_Gram_TCGG
cnt = 133	feature = 937	correl = 0.0667574	descr = N_Gram_TTTGA
cnt = 134	feature = 732	correl = -0.0280142	descr = N_Gram_GTTGG
cnt = 135	feature = 58	correl = -0.0471093	descr = Position_Specific_Bin_Base_18_Base_G
cnt = 136	feature = 256	correl = -0.0492856	descr = N_Gram_AGCC
cnt = 137	feature = 743	correl = 0.0783267	descr = N_Gram_TAAG
cnt = 138	feature = 798	correl = 0.0595063	descr = N_Gram_TCATC
cnt = 139	feature = 15	correl = -0.0248418	descr = Position_Specific_Bin_Base_4_Base_G
cnt = 140	feature = 525	correl = 0.0367983	descr = N_Gram_CTGT
cnt = 141	feature = 676	correl = -0.0685002	descr = N_Gram_GGGCG
cnt = 142	feature = 478	correl = -0.0492675	descr = N_Gram_CGGT
cnt = 143	feature = 935	correl = 0.0587185	descr = N_Gram_TTTCT
cnt = 144	feature = 43	correl = -0.150597	descr = Position_Specific_Bin_Base_14_Base_G
cnt = 145	feature = 233	correl = -0.0396127	descr = N_Gram_ACGG
cnt = 146	feature = 721	correl = -0.102581	descr = N_Gram_GTGG
cnt = 147	feature = 627	correl = 0.0242534	descr = N_Gram_GCTA
cnt = 148	feature = 404	correl = -0.102458	descr = N_Gram_CCCGA
cnt = 149	feature = 31	correl = -0.0680806	descr = Position_Specific_Bin_Base_10_Base_G
cnt = 150	feature = 929	correl = 0.0494664	descr = N_Gram_TTTA
cnt = 151	feature = 603	correl = -0.0766338	descr = N_Gram_GCCCT
cnt = 152	feature = 358	correl = -0.0331896	descr = N_Gram_CAGCG
cnt = 153	feature = 716	correl = 0.0246195	descr = N_Gram_GTGA
cnt = 154	feature = 825	correl = 0.0705032	descr = N_Gram_TCTA
cnt = 155	feature = 536	correl = 0.034074	descr = N_Gram_CTTT
cnt = 156	feature = 206	correl = 0.082947	descr = N_Gram_ACAA
cnt = 157	feature = 837	correl = 0.0416517	descr = N_Gram_TCTTC
cnt = 158	feature = 367	correl = -0.0277601	descr = N_Gram_CATA
cnt = 159	feature = 632	correl = -0.0300766	descr = N_Gram_GCTG
cnt = 160	feature = 515	correl = 0.0239029	descr = N_Gram_CTCT
cnt = 161	feature = 590	correl = 0.0316297	descr = N_Gram_GCAT
cnt = 162	feature = 766	correl = 0.0691331	descr = N_Gram_TAGC
cnt = 163	feature = 751	correl = 0.0475776	descr = N_Gram_TACA
cnt = 164	feature = 876	correl = 0.0407919	descr = N_Gram_TGTC
cnt = 165	feature = 659	correl = -0.118317	descr = N_Gram_GGCCC
cnt = 166	feature = 653	correl = -0.0718658	descr = N_Gram_GGCA
cnt = 167	feature = 572	correl = -0.0516235	descr = N_Gram_GATG
cnt = 168	feature = 432	correl = -0.0641635	descr = N_Gram_CCTG
cnt = 169	feature = 612	correl = -0.0716981	descr = N_Gram_GCGC
cnt = 170	feature = 773	correl = 0.0735248	descr = N_Gram_TATA
cnt = 171	feature = 678	correl = -0.0914356	descr = N_Gram_GGGG
cnt = 172	feature = 436	correl = 0.0336197	descr = N_Gram_CCTT
cnt = 173	feature = 389	correl = -0.0658559	descr = N_Gram_CCAG
cnt = 174	feature = 70	correl = -0.0262017	descr = Gibbs_of_Target_Sequence__Pos_1_Step_1
cnt = 175	feature = 293	correl = 0.0466218	descr = N_Gram_ATCC
cnt = 176	feature = 499	correl = 0.0474849	descr = N_Gram_CTAG
cnt = 177	feature = 80	correl = 0.0299313	descr = Gibbs_of_Target_Sequence__Pos_12_Step_1
cnt = 178	feature = 706	correl = -0.0684849	descr = N_Gram_GTCC
cnt = 179	feature = 738	correl = 0.0466247	descr = N_Gram_TAAA
cnt = 180	feature = 258	correl = -0.0599502	descr = N_Gram_AGCG
cnt = 181	feature = 76	correl = 0.0868265	descr = Gibbs_of_Target_Sequence__Pos_8_Step_1
cnt = 182	feature = 940	correl = 0.0532314	descr = N_Gram_TTTT
cnt = 183	feature = 530	correl = 0.0230484	descr = N_Gram_CTTC
cnt = 184	feature = 482	correl = -0.0344455	descr = N_Gram_CGT
cnt = 185	feature = 83	correl = 0.0950288	descr = Gibbs_of_Target_Sequence__Pos_15_Step_1
cnt = 186	feature = 508	correl = -0.0304837	descr = N_Gram_CTC
cnt = 187	feature = 657	correl = -0.132991	descr = N_Gram_GGCC
cnt = 188	feature = 662	correl = -0.111253	descr = N_Gram_GGCG
cnt = 189	feature = 81	correl = 0.130389	descr = Gibbs_of_Target_Sequence__Pos_13_Step_1
cnt = 190	feature = 77	correl = 0.103143	descr = Gibbs_of_Target_Sequence__Pos_9_Step_1
cnt = 191	feature = 640	correl = -0.0636014	descr = N_Gram_GGA
cnt = 192	feature = 82	correl = 0.144853	descr = Gibbs_of_Target_Sequence__Pos_14_Step_1
cnt = 193	feature = 78	correl = 0.127807	descr = Gibbs_of_Target_Sequence__Pos_10_Step_1
cnt = 194	feature = 366	correl = 0.0744898	descr = N_Gram_CAT
cnt = 195	feature = 772	correl = 0.133517	descr = N_Gram_TAT
cnt = 196	feature = 394	correl = -0.138568	descr = N_Gram_CCC
cnt = 197	feature = 669	correl = -0.123415	descr = N_Gram_GGG
cnt = 198	feature = 610	correl = -0.107375	descr = N_Gram_GCG
cnt = 199	feature = 316	correl = 0.11887	descr = N_Gram_ATT
cnt = 200	feature = 579	correl = -0.140383	descr = N_Gram_GC
cnt = 201	feature = 278	correl = 0.124512	descr = N_Gram_AT
cnt = 202	feature = 68	correl = 0.296357	descr = Gibbs_of_Target_Sequence_
num rows = 2188
num_elements = 444164
..*
optimization finished, #iter = 2353
nu = 0.385453
obj = -70.265303, rho = -0.589454
nSV = 1058, nBSV = 641
num rows = 243
num_elements = 49329
*
optimization finished, #iter = 219
nu = 0.356407
obj = -7.029439, rho = -0.763751
nSV = 132, nBSV = 48
..*
optimization finished, #iter = 2353
nu = 0.385453
obj = -70.265303, rho = -0.589454
nSV = 1058, nBSV = 641
CFS merit scores = 1.26906
CFS merit scores = 1.52763
CFS merit scores = 1.79513
CFS merit scores = 2.03383
CFS merit scores = 2.24815
CFS merit scores = 2.44096
CFS merit scores = 2.61983
CFS merit scores = 2.78271
CFS merit scores = 2.9346
CFS merit scores = 3.07815
CFS merit scores = 3.21305
CFS merit scores = 3.33984
CFS merit scores = 3.4577
CFS merit scores = 3.57044
CFS merit scores = 3.67408
CFS merit scores = 3.76782
CFS merit scores = 3.85675
CFS merit scores = 3.94167
CFS merit scores = 4.02189
CFS merit scores = 4.0989
CFS merit scores = 4.17103
CFS merit scores = 4.2394
CFS merit scores = 4.30422
CFS merit scores = 4.36582
CFS merit scores = 4.42626
CFS merit scores = 4.48406
CFS merit scores = 4.54012
CFS merit scores = 4.59403
CFS merit scores = 4.64504
CFS merit scores = 4.69491
CFS merit scores = 4.73975
CFS merit scores = 4.78336
CFS merit scores = 4.82322
CFS merit scores = 4.85889
CFS merit scores = 4.89272
CFS merit scores = 4.92436
CFS merit scores = 4.95217
CFS merit scores = 4.97851
CFS merit scores = 5.00486
CFS merit scores = 5.03122
CFS merit scores = 5.056
CFS merit scores = 5.0801
CFS merit scores = 5.10432
CFS merit scores = 5.12684
CFS merit scores = 5.14949
CFS merit scores = 5.17245
CFS merit scores = 5.19461
CFS merit scores = 5.21643
CFS merit scores = 5.23787
CFS merit scores = 5.258
CFS merit scores = 5.27676
CFS merit scores = 5.29548
CFS merit scores = 5.31432
CFS merit scores = 5.33177
CFS merit scores = 5.34829
CFS merit scores = 5.36338
CFS merit scores = 5.37777
CFS merit scores = 5.39135
CFS merit scores = 5.40493
CFS merit scores = 5.41881
CFS merit scores = 5.43054
CFS merit scores = 5.44273
CFS merit scores = 5.45383
CFS merit scores = 5.4649
CFS merit scores = 5.47527
CFS merit scores = 5.48529
CFS merit scores = 5.49475
CFS merit scores = 5.50423
CFS merit scores = 5.51422
CFS merit scores = 5.5239
CFS merit scores = 5.53203
CFS merit scores = 5.53957
CFS merit scores = 5.54698
CFS merit scores = 5.55448
CFS merit scores = 5.56214
CFS merit scores = 5.56936
CFS merit scores = 5.57616
CFS merit scores = 5.58319
CFS merit scores = 5.59048
CFS merit scores = 5.59727
CFS merit scores = 5.60275
CFS merit scores = 5.6086
CFS merit scores = 5.61389
CFS merit scores = 5.61905
CFS merit scores = 5.62363
CFS merit scores = 5.62804
CFS merit scores = 5.63231
CFS merit scores = 5.63696
CFS merit scores = 5.64141
CFS merit scores = 5.64599
CFS merit scores = 5.65061
CFS merit scores = 5.65545
CFS merit scores = 5.65997
CFS merit scores = 5.66402
CFS merit scores = 5.66729
CFS merit scores = 5.6703
CFS merit scores = 5.67354
CFS merit scores = 5.67653
CFS merit scores = 5.67937
CFS merit scores = 5.68239
CFS merit scores = 5.68525
CFS merit scores = 5.68773
CFS merit scores = 5.68992
CFS merit scores = 5.69213
CFS merit scores = 5.69374
CFS merit scores = 5.69555
CFS merit scores = 5.69682
CFS merit scores = 5.69762
CFS merit scores = 5.69837
CFS merit scores = 5.69849
CFS merit scores = 5.69899
CFS merit scores = 5.69925
CFS merit scores = 5.69927
CFS merit scores = 5.69934
CFS merit scores = 5.69936
CFS merit scores = 5.69952
CFS merit scores = 5.69934
CFS merit scores = 5.69868
CFS merit scores = 5.69767
CFS merit scores = 5.6967
CFS merit scores = 5.69588
CFS merit scores = 5.69468
CFS merit scores = 5.69359
CFS merit scores = 5.6917
CFS merit scores = 5.68998
CFS merit scores = 5.68743
CFS merit scores = 5.68474
CFS merit scores = 5.68169
CFS merit scores = 5.67896
CFS merit scores = 5.67603
CFS merit scores = 5.67325
CFS merit scores = 5.67071
CFS merit scores = 5.66745
CFS merit scores = 5.66432
CFS merit scores = 5.66135
CFS merit scores = 5.65783
CFS merit scores = 5.65384
CFS merit scores = 5.64955
CFS merit scores = 5.64551
CFS merit scores = 5.64152
CFS merit scores = 5.63747
CFS merit scores = 5.63338
CFS merit scores = 5.62885
CFS merit scores = 5.62417
CFS merit scores = 5.61926
CFS merit scores = 5.61421
CFS merit scores = 5.60902
CFS merit scores = 5.60391
CFS merit scores = 5.59863
CFS merit scores = 5.59294
CFS merit scores = 5.5873
CFS merit scores = 5.58128
CFS merit scores = 5.57551
CFS merit scores = 5.56797
CFS merit scores = 5.56023
CFS merit scores = 5.55271
CFS merit scores = 5.54462
CFS merit scores = 5.53637
CFS merit scores = 5.52685
CFS merit scores = 5.51711
CFS merit scores = 5.50618
CFS merit scores = 5.49523
CFS merit scores = 5.48443
CFS merit scores = 5.47339
CFS merit scores = 5.46241
CFS merit scores = 5.45078
CFS merit scores = 5.43924
CFS merit scores = 5.42731
CFS merit scores = 5.41562
CFS merit scores = 5.40377
CFS merit scores = 5.39121
CFS merit scores = 5.37911
CFS merit scores = 5.36619
CFS merit scores = 5.35338
CFS merit scores = 5.33898
CFS merit scores = 5.32394
CFS merit scores = 5.3089
CFS merit scores = 5.29161
CFS merit scores = 5.27369
CFS merit scores = 5.25456
CFS merit scores = 5.23584
CFS merit scores = 5.21492
CFS merit scores = 5.19309
CFS merit scores = 5.17114
CFS merit scores = 5.14832
cnt = 1	feature = 66	correl = 0.269063	descr = Gibbs_of_Target_Sequence_
cnt = 2	feature = 308	correl = -0.0596461	descr = N_Gram_ATGGT
cnt = 3	feature = 430	correl = -0.0621223	descr = N_Gram_CGAA
cnt = 4	feature = 884	correl = -0.040421	descr = N_Gram_TTACC
cnt = 5	feature = 483	correl = -0.022232	descr = N_Gram_CTAAC
cnt = 6	feature = 749	correl = 0.0306888	descr = N_Gram_TACCG
cnt = 7	feature = 739	correl = 0.0320582	descr = N_Gram_TAAGC
cnt = 8	feature = 899	correl = 0.0358779	descr = N_Gram_TTCGC
cnt = 9	feature = 229	correl = -0.0375609	descr = N_Gram_ACGAC
cnt = 10	feature = 751	correl = -0.0305078	descr = N_Gram_TACG
cnt = 11	feature = 490	correl = 0.058939	descr = N_Gram_CTAGC
cnt = 12	feature = 519	correl = 0.0328851	descr = N_Gram_CTTAG
cnt = 13	feature = 436	correl = -0.0415313	descr = N_Gram_CGACG
cnt = 14	feature = 766	correl = 0.0386119	descr = N_Gram_TAGGG
cnt = 15	feature = 554	correl = -0.0373336	descr = N_Gram_GAGAT
cnt = 16	feature = 755	correl = 0.0442694	descr = N_Gram_TACTG
cnt = 17	feature = 612	correl = -0.0493191	descr = N_Gram_GCGGT
cnt = 18	feature = 773	correl = 0.0365127	descr = N_Gram_TATAG
cnt = 19	feature = 759	correl = 0.0573345	descr = N_Gram_TAGAC
cnt = 20	feature = 705	correl = 0.0424223	descr = N_Gram_GTCTA
cnt = 21	feature = 404	correl = -0.0674243	descr = N_Gram_CCGAT
cnt = 22	feature = 857	correl = 0.0295216	descr = N_Gram_TGGAC
cnt = 23	feature = 553	correl = 0.0336224	descr = N_Gram_GAGAA
cnt = 24	feature = 311	correl = -0.0251014	descr = N_Gram_ATTAA
cnt = 25	feature = 452	correl = -0.0568818	descr = N_Gram_CGCGT
cnt = 26	feature = 914	correl = 0.0357462	descr = N_Gram_TTGCG
cnt = 27	feature = 631	correl = 0.0371057	descr = N_Gram_GGAAT
cnt = 28	feature = 671	correl = 0.0528192	descr = N_Gram_GGTAA
cnt = 29	feature = 403	correl = -0.0215648	descr = N_Gram_CCGAG
cnt = 30	feature = 723	correl = 0.0242967	descr = N_Gram_GTTCG
cnt = 31	feature = 260	correl = -0.028311	descr = N_Gram_AGGCA
cnt = 32	feature = 264	correl = 0.0317756	descr = N_Gram_AGGGG
cnt = 33	feature = 15	correl = 0.0232815	descr = Position_Specific_Bin_Base_6_Base_A
cnt = 34	feature = 718	correl = 0.030938	descr = N_Gram_GTGTA
cnt = 35	feature = 392	correl = -0.0364186	descr = N_Gram_CCCCT
cnt = 36	feature = 659	correl = -0.0544737	descr = N_Gram_GGGCA
cnt = 37	feature = 531	correl = -0.0216293	descr = N_Gram_GAAAG
cnt = 38	feature = 796	correl = -0.0223042	descr = N_Gram_TCCGA
cnt = 39	feature = 258	correl = 0.0358429	descr = N_Gram_AGCTT
cnt = 40	feature = 645	correl = -0.0766553	descr = N_Gram_GGCCA
cnt = 41	feature = 848	correl = -0.036566	descr = N_Gram_TGCCG
cnt = 42	feature = 206	correl = 0.0583651	descr = N_Gram_ACAAA
cnt = 43	feature = 41	correl = -0.0326769	descr = Position_Specific_Bin_Base_14_Base_C
cnt = 44	feature = 632	correl = 0.0277723	descr = N_Gram_GGACA
cnt = 45	feature = 904	correl = 0.0449649	descr = N_Gram_TTCTC
cnt = 46	feature = 752	correl = -0.0357203	descr = N_Gram_TACGT
cnt = 47	feature = 768	correl = 0.0452054	descr = N_Gram_TAGTG
cnt = 48	feature = 806	correl = 0.0228636	descr = N_Gram_TCGCC
cnt = 49	feature = 672	correl = 0.0282457	descr = N_Gram_GGTAC
cnt = 50	feature = 284	correl = 0.0304308	descr = N_Gram_ATATG
cnt = 51	feature = 228	correl = -0.042296	descr = N_Gram_ACGAA
cnt = 52	feature = 578	correl = -0.0465076	descr = N_Gram_GCACC
cnt = 53	feature = 52	correl = -0.0600576	descr = Position_Specific_Bin_Base_17_Base_G
cnt = 54	feature = 915	correl = 0.0223257	descr = N_Gram_TTGCT
cnt = 55	feature = 701	correl = 0.0429804	descr = N_Gram_GTCG
cnt = 56	feature = 799	correl = -0.023119	descr = N_Gram_TCCTC
cnt = 57	feature = 765	correl = 0.0279371	descr = N_Gram_TAGGC
cnt = 58	feature = 4	correl = -0.0989067	descr = Position_Specific_Bin_Base_1_Base_G
cnt = 59	feature = 31	correl = -0.0337109	descr = Position_Specific_Bin_Base_11_Base_C
cnt = 60	feature = 825	correl = 0.0521461	descr = N_Gram_TCTGG
cnt = 61	feature = 59	correl = -0.11964	descr = Position_Specific_Bin_Base_19_Base_C
cnt = 62	feature = 687	correl = 0.0275186	descr = N_Gram_GTAAG
cnt = 63	feature = 916	correl = 0.0481604	descr = N_Gram_TTGGA
cnt = 64	feature = 772	correl = 0.0314875	descr = N_Gram_TATAC
cnt = 65	feature = 593	correl = -0.0767287	descr = N_Gram_GCCCT
cnt = 66	feature = 256	correl = -0.0411751	descr = N_Gram_AGCGG
cnt = 67	feature = 6	correl = 0.0358121	descr = Position_Specific_Bin_Base_2_Base_C
cnt = 68	feature = 21	correl = 0.0370049	descr = Position_Specific_Bin_Base_8_Base_A
cnt = 69	feature = 2	correl = -0.131046	descr = Position_Specific_Bin_Base_0_Base_G
cnt = 70	feature = 367	correl = 0.0283966	descr = N_Gram_CATGT
cnt = 71	feature = 560	correl = 0.0307647	descr = N_Gram_GAGT
cnt = 72	feature = 657	correl = -0.0615164	descr = N_Gram_GGGAG
cnt = 73	feature = 620	correl = 0.0553425	descr = N_Gram_GCTCT
cnt = 74	feature = 579	correl = -0.0299787	descr = N_Gram_GCACG
cnt = 75	feature = 432	correl = -0.0328284	descr = N_Gram_CGAAT
cnt = 76	feature = 535	correl = -0.0467934	descr = N_Gram_GAAGA
cnt = 77	feature = 929	correl = 0.0672933	descr = N_Gram_TTTGA
cnt = 78	feature = 292	correl = 0.0245719	descr = N_Gram_ATCCT
cnt = 79	feature = 665	correl = -0.0477275	descr = N_Gram_GGGGT
cnt = 80	feature = 64	correl = -0.178266	descr = Position_Specific_Bin_Base_20_Base_G
cnt = 81	feature = 251	correl = -0.049925	descr = N_Gram_AGATG
cnt = 82	feature = 871	correl = 0.0318175	descr = N_Gram_TGTC
cnt = 83	feature = 536	correl = -0.0342264	descr = N_Gram_GAAGC
cnt = 84	feature = 47	correl = 0.0692978	descr = Position_Specific_Bin_Base_16_Base_A
cnt = 85	feature = 14	correl = 0.0622375	descr = Position_Specific_Bin_Base_5_Base_T
cnt = 86	feature = 56	correl = -0.0409098	descr = Position_Specific_Bin_Base_18_Base_G
cnt = 87	feature = 105	correl = -0.0264646	descr = Fold_of_RNAi_Sequence_Pos_19
cnt = 88	feature = 798	correl = 0.0772501	descr = N_Gram_TCCTA
cnt = 89	feature = 478	correl = -0.068221	descr = N_Gram_CGTTC
cnt = 90	feature = 334	correl = 0.0281661	descr = N_Gram_CACAG
cnt = 91	feature = 406	correl = -0.0411399	descr = N_Gram_CCGCA
cnt = 92	feature = 366	correl = -0.0384779	descr = N_Gram_CATGG
cnt = 93	feature = 852	correl = -0.038562	descr = N_Gram_TGCGG
cnt = 94	feature = 708	correl = 0.0302877	descr = N_Gram_GTGAA
cnt = 95	feature = 35	correl = -0.0281148	descr = Position_Specific_Bin_Base_12_Base_C
cnt = 96	feature = 721	correl = -0.0336784	descr = N_Gram_GTTA
cnt = 97	feature = 525	correl = 0.0481221	descr = N_Gram_CTTGT
cnt = 98	feature = 838	correl = 0.0521338	descr = N_Gram_TGATA
cnt = 99	feature = 16	correl = -0.0363219	descr = Position_Specific_Bin_Base_6_Base_C
cnt = 100	feature = 660	correl = -0.0924826	descr = N_Gram_GGGCC
cnt = 101	feature = 653	correl = -0.0267822	descr = N_Gram_GGCTT
cnt = 102	feature = 740	correl = 0.0483461	descr = N_Gram_TAAGG
cnt = 103	feature = 674	correl = 0.0287207	descr = N_Gram_GGTCA
cnt = 104	feature = 792	correl = 0.0383018	descr = N_Gram_TCCAT
cnt = 105	feature = 11	correl = 0.0828221	descr = Position_Specific_Bin_Base_4_Base_A
cnt = 106	feature = 499	correl = -0.0516572	descr = N_Gram_CTCGG
cnt = 107	feature = 293	correl = 0.0499896	descr = N_Gram_ATCG
cnt = 108	feature = 794	correl = -0.0352329	descr = N_Gram_TCCCC
cnt = 109	feature = 58	correl = 0.178008	descr = Position_Specific_Bin_Base_19_Base_A
cnt = 110	feature = 277	correl = 0.0291037	descr = N_Gram_ATACC
cnt = 111	feature = 33	correl = 0.120783	descr = Position_Specific_Bin_Base_11_Base_T
cnt = 112	feature = 664	correl = -0.0704033	descr = N_Gram_GGGGC
cnt = 113	feature = 29	correl = 0.051879	descr = Position_Specific_Bin_Base_10_Base_T
cnt = 114	feature = 738	correl = 0.0448696	descr = N_Gram_TAAGA
cnt = 115	feature = 716	correl = -0.0304433	descr = N_Gram_GTGGT
cnt = 116	feature = 10	correl = -0.0988791	descr = Position_Specific_Bin_Base_3_Base_T
cnt = 117	feature = 767	correl = 0.032939	descr = N_Gram_TAGT
cnt = 118	feature = 597	correl = -0.0454353	descr = N_Gram_GCCT
cnt = 119	feature = 1	correl = 0.108951	descr = Position_Specific_Bin_Base_0_Base_C
cnt = 120	feature = 461	correl = -0.0340151	descr = N_Gram_CGGCT
cnt = 121	feature = 679	correl = -0.0572812	descr = N_Gram_GGTGC
cnt = 122	feature = 704	correl = 0.0221769	descr = N_Gram_GTCT
cnt = 123	feature = 40	correl = 0.100553	descr = Position_Specific_Bin_Base_14_Base_A
cnt = 124	feature = 675	correl = -0.0830346	descr = N_Gram_GGTCC
cnt = 125	feature = 17	correl = 0.021539	descr = Position_Specific_Bin_Base_6_Base_G
cnt = 126	feature = 753	correl = 0.0509136	descr = N_Gram_TACT
cnt = 127	feature = 60	correl = -0.12104	descr = Position_Specific_Bin_Base_19_Base_G
cnt = 128	feature = 834	correl = 0.0417058	descr = N_Gram_TGAAG
cnt = 129	feature = 449	correl = -0.0790805	descr = N_Gram_CGCG
cnt = 130	feature = 643	correl = -0.0400765	descr = N_Gram_GGCAG
cnt = 131	feature = 233	correl = -0.0351332	descr = N_Gram_ACGT
cnt = 132	feature = 812	correl = 0.049568	descr = N_Gram_TCGT
cnt = 133	feature = 23	correl = 0.0608711	descr = Position_Specific_Bin_Base_8_Base_T
cnt = 134	feature = 865	correl = -0.0255245	descr = N_Gram_TGGTG
cnt = 135	feature = 358	correl = -0.0290682	descr = N_Gram_CATA
cnt = 136	feature = 310	correl = 0.0585599	descr = N_Gram_ATTA
cnt = 137	feature = 28	correl = -0.0530427	descr = Position_Specific_Bin_Base_10_Base_G
cnt = 138	feature = 316	correl = 0.098624	descr = N_Gram_ATTCT
cnt = 139	feature = 717	correl = 0.0269038	descr = N_Gram_GTGT
cnt = 140	feature = 43	correl = 0.0764463	descr = Position_Specific_Bin_Base_14_Base_T
cnt = 141	feature = 394	correl = -0.0988263	descr = N_Gram_CCCGA
cnt = 142	feature = 681	correl = -0.0421881	descr = N_Gram_GGTT
cnt = 143	feature = 288	correl = 0.0379406	descr = N_Gram_ATCC
cnt = 144	feature = 32	correl = -0.0429348	descr = Position_Specific_Bin_Base_11_Base_G
cnt = 145	feature = 515	correl = 0.0500185	descr = N_Gram_CTGT
cnt = 146	feature = 610	correl = -0.0874832	descr = N_Gram_GCGGC
cnt = 147	feature = 501	correl = 0.0347217	descr = N_Gram_CTCT
cnt = 148	feature = 917	correl = 0.0789745	descr = N_Gram_TTGT
cnt = 149	feature = 837	correl = 0.0293079	descr = N_Gram_TGAT
cnt = 150	feature = 530	correl = -0.0240252	descr = N_Gram_GAAA
cnt = 151	feature = 336	correl = -0.0303814	descr = N_Gram_CACC
cnt = 152	feature = 925	correl = 0.0549777	descr = N_Gram_TTTC
cnt = 153	feature = 603	correl = -0.0719225	descr = N_Gram_GCGC
cnt = 154	feature = 707	correl = 0.0274442	descr = N_Gram_GTGA
cnt = 155	feature = 396	correl = -0.0663415	descr = N_Gram_CCCT
cnt = 156	feature = 680	correl = -0.110398	descr = N_Gram_GGTGG
cnt = 157	feature = 82	correl = 0.0908647	descr = Gibbs_of_Target_Sequence__Pos_17_Step_1
cnt = 158	feature = 770	correl = 0.073316	descr = N_Gram_TATA
cnt = 159	feature = 641	correl = -0.0697207	descr = N_Gram_GGCA
cnt = 160	feature = 278	correl = 0.0425579	descr = N_Gram_ATAG
cnt = 161	feature = 286	correl = 0.0523711	descr = N_Gram_ATC
cnt = 162	feature = 696	correl = -0.0878383	descr = N_Gram_GTCC
cnt = 163	feature = 826	correl = 0.0786965	descr = N_Gram_TCTT
cnt = 164	feature = 70	correl = 0.0974435	descr = Gibbs_of_Target_Sequence__Pos_4_Step_1
cnt = 165	feature = 662	correl = -0.0803188	descr = N_Gram_GGGG
cnt = 166	feature = 876	correl = 0.075099	descr = N_Gram_TGTT
cnt = 167	feature = 802	correl = 0.0359057	descr = N_Gram_TCG
cnt = 168	feature = 658	correl = -0.120309	descr = N_Gram_GGGC
cnt = 169	feature = 743	correl = 0.0561012	descr = N_Gram_TAC
cnt = 170	feature = 80	correl = 0.0943335	descr = Gibbs_of_Target_Sequence__Pos_15_Step_1
cnt = 171	feature = 627	correl = -0.0527193	descr = N_Gram_GGA
cnt = 172	feature = 78	correl = 0.123291	descr = Gibbs_of_Target_Sequence__Pos_13_Step_1
cnt = 173	feature = 81	correl = 0.108369	descr = Gibbs_of_Target_Sequence__Pos_16_Step_1
cnt = 174	feature = 77	correl = 0.0449207	descr = Gibbs_of_Target_Sequence__Pos_11_Step_1
cnt = 175	feature = 83	correl = 0.191507	descr = Gibbs_of_Target_Sequence__Pos_18_Step_1
cnt = 176	feature = 677	correl = -0.0911569	descr = N_Gram_GGTG
cnt = 177	feature = 384	correl = -0.137294	descr = N_Gram_CCC
cnt = 178	feature = 76	correl = 0.123093	descr = Gibbs_of_Target_Sequence__Pos_10_Step_1
cnt = 179	feature = 412	correl = -0.0364196	descr = N_Gram_CCT
cnt = 180	feature = 600	correl = -0.101869	descr = N_Gram_GCG
cnt = 181	feature = 706	correl = -0.0261667	descr = N_Gram_GTG
cnt = 182	feature = 654	correl = -0.12725	descr = N_Gram_GGG
cnt = 183	feature = 669	correl = -0.061428	descr = N_Gram_GGT
cnt = 184	feature = 879	correl = 0.15646	descr = N_Gram_TT
cnt = 185	feature = 640	correl = -0.163394	descr = N_Gram_GGC
num rows = 2188
num_elements = 406968
..*
optimization finished, #iter = 2309
nu = 0.404620
obj = -74.730855, rho = -0.577873
nSV = 1076, nBSV = 700
num rows = 243
num_elements = 45198
*
optimization finished, #iter = 193
nu = 0.303627
obj = -6.400554, rho = -0.550510
nSV = 115, nBSV = 39
..*
optimization finished, #iter = 2309
nu = 0.404620
obj = -74.730855, rho = -0.577873
nSV = 1076, nBSV = 700
CFS merit scores = 1.43086
CFS merit scores = 1.61174
CFS merit scores = 1.85327
CFS merit scores = 2.07781
CFS merit scores = 2.2792
CFS merit scores = 2.46366
CFS merit scores = 2.63472
CFS merit scores = 2.79444
CFS merit scores = 2.94158
CFS merit scores = 3.07849
CFS merit scores = 3.20575
CFS merit scores = 3.32469
CFS merit scores = 3.43696
CFS merit scores = 3.54382
CFS merit scores = 3.64449
CFS merit scores = 3.73972
CFS merit scores = 3.8303
CFS merit scores = 3.91644
CFS merit scores = 3.99603
CFS merit scores = 4.07244
CFS merit scores = 4.1459
CFS merit scores = 4.21724
CFS merit scores = 4.28243
CFS merit scores = 4.34588
CFS merit scores = 4.40766
CFS merit scores = 4.46674
CFS merit scores = 4.52325
CFS merit scores = 4.57561
CFS merit scores = 4.62503
CFS merit scores = 4.67197
CFS merit scores = 4.71806
CFS merit scores = 4.76288
CFS merit scores = 4.80662
CFS merit scores = 4.84727
CFS merit scores = 4.88576
CFS merit scores = 4.92193
CFS merit scores = 4.95516
CFS merit scores = 4.98659
CFS merit scores = 5.01778
CFS merit scores = 5.04727
CFS merit scores = 5.07579
CFS merit scores = 5.10391
CFS merit scores = 5.13042
CFS merit scores = 5.15664
CFS merit scores = 5.18291
CFS merit scores = 5.2063
CFS merit scores = 5.22695
CFS merit scores = 5.24732
CFS merit scores = 5.2671
CFS merit scores = 5.28675
CFS merit scores = 5.30589
CFS merit scores = 5.32382
CFS merit scores = 5.34186
CFS merit scores = 5.35873
CFS merit scores = 5.37472
CFS merit scores = 5.39098
CFS merit scores = 5.40571
CFS merit scores = 5.42076
CFS merit scores = 5.43559
CFS merit scores = 5.44986
CFS merit scores = 5.46375
CFS merit scores = 5.47696
CFS merit scores = 5.49054
CFS merit scores = 5.50346
CFS merit scores = 5.51558
CFS merit scores = 5.52661
CFS merit scores = 5.53692
CFS merit scores = 5.54738
CFS merit scores = 5.55767
CFS merit scores = 5.56699
CFS merit scores = 5.57654
CFS merit scores = 5.58555
CFS merit scores = 5.59453
CFS merit scores = 5.60325
CFS merit scores = 5.61093
CFS merit scores = 5.61822
CFS merit scores = 5.62512
CFS merit scores = 5.63191
CFS merit scores = 5.63836
CFS merit scores = 5.64501
CFS merit scores = 5.65181
CFS merit scores = 5.65832
CFS merit scores = 5.66379
CFS merit scores = 5.66891
CFS merit scores = 5.67397
CFS merit scores = 5.6787
CFS merit scores = 5.68337
CFS merit scores = 5.68785
CFS merit scores = 5.69219
CFS merit scores = 5.69675
CFS merit scores = 5.70074
CFS merit scores = 5.70478
CFS merit scores = 5.7079
CFS merit scores = 5.71125
CFS merit scores = 5.71453
CFS merit scores = 5.71801
CFS merit scores = 5.72157
CFS merit scores = 5.72417
CFS merit scores = 5.72672
CFS merit scores = 5.72893
CFS merit scores = 5.73146
CFS merit scores = 5.73385
CFS merit scores = 5.73618
CFS merit scores = 5.73874
CFS merit scores = 5.74086
CFS merit scores = 5.74243
CFS merit scores = 5.74405
CFS merit scores = 5.74573
CFS merit scores = 5.74727
CFS merit scores = 5.74845
CFS merit scores = 5.74972
CFS merit scores = 5.75095
CFS merit scores = 5.75169
CFS merit scores = 5.75211
CFS merit scores = 5.75232
CFS merit scores = 5.75271
CFS merit scores = 5.75319
CFS merit scores = 5.75365
CFS merit scores = 5.75371
CFS merit scores = 5.75383
CFS merit scores = 5.7538
CFS merit scores = 5.75399
CFS merit scores = 5.75307
CFS merit scores = 5.75235
CFS merit scores = 5.7505
CFS merit scores = 5.74853
CFS merit scores = 5.74692
CFS merit scores = 5.74488
CFS merit scores = 5.74239
CFS merit scores = 5.74021
CFS merit scores = 5.73763
CFS merit scores = 5.7347
CFS merit scores = 5.73191
CFS merit scores = 5.72911
CFS merit scores = 5.72645
CFS merit scores = 5.72386
CFS merit scores = 5.72147
CFS merit scores = 5.71889
CFS merit scores = 5.71637
CFS merit scores = 5.71395
CFS merit scores = 5.71145
CFS merit scores = 5.70904
CFS merit scores = 5.70639
CFS merit scores = 5.70317
CFS merit scores = 5.69907
CFS merit scores = 5.69516
CFS merit scores = 5.69107
CFS merit scores = 5.68654
CFS merit scores = 5.68234
CFS merit scores = 5.6778
CFS merit scores = 5.67352
CFS merit scores = 5.66871
CFS merit scores = 5.66364
CFS merit scores = 5.65819
CFS merit scores = 5.6529
CFS merit scores = 5.64704
CFS merit scores = 5.64093
CFS merit scores = 5.63489
CFS merit scores = 5.62903
CFS merit scores = 5.62291
CFS merit scores = 5.61643
CFS merit scores = 5.61018
CFS merit scores = 5.60375
CFS merit scores = 5.59684
CFS merit scores = 5.5902
CFS merit scores = 5.58353
CFS merit scores = 5.57668
CFS merit scores = 5.56963
CFS merit scores = 5.56222
CFS merit scores = 5.55431
CFS merit scores = 5.54622
CFS merit scores = 5.53785
CFS merit scores = 5.52941
CFS merit scores = 5.52125
CFS merit scores = 5.51301
CFS merit scores = 5.50396
CFS merit scores = 5.49429
CFS merit scores = 5.48458
CFS merit scores = 5.474
CFS merit scores = 5.46344
CFS merit scores = 5.45243
CFS merit scores = 5.44079
CFS merit scores = 5.42909
CFS merit scores = 5.41706
CFS merit scores = 5.40405
CFS merit scores = 5.39006
CFS merit scores = 5.37506
CFS merit scores = 5.35792
CFS merit scores = 5.34094
CFS merit scores = 5.32406
CFS merit scores = 5.30493
CFS merit scores = 5.28512
CFS merit scores = 5.26387
CFS merit scores = 5.24217
CFS merit scores = 5.21259
CFS merit scores = 5.17866
cnt = 1	feature = 80	correl = 0.430862	descr = Gibbs_of_Target_Sequence__Pos_20_Step_1
cnt = 2	feature = 1	correl = -0.133802	descr = Position_Specific_Bin_Base_0_Base_G
cnt = 3	feature = 4	correl = -0.101252	descr = Position_Specific_Bin_Base_1_Base_G
cnt = 4	feature = 206	correl = -0.0280486	descr = N_Gram_ACCA
cnt = 5	feature = 286	correl = 0.0433919	descr = N_Gram_ATCTG
cnt = 6	feature = 743	correl = -0.0323264	descr = N_Gram_TACG
cnt = 7	feature = 560	correl = 0.0284489	descr = N_Gram_GATTA
cnt = 8	feature = 680	correl = -0.0297985	descr = N_Gram_GTAAT
cnt = 9	feature = 884	correl = 0.0300207	descr = N_Gram_TTATA
cnt = 10	feature = 258	correl = 0.0970899	descr = N_Gram_AGTCG
cnt = 11	feature = 732	correl = 0.0261495	descr = N_Gram_TAAGC
cnt = 12	feature = 473	correl = 0.0647375	descr = N_Gram_CTAAG
cnt = 13	feature = 412	correl = -0.0903767	descr = N_Gram_CCTCG
cnt = 14	feature = 903	correl = 0.0420939	descr = N_Gram_TTGGA
cnt = 15	feature = 768	correl = 0.0494733	descr = N_Gram_TATCG
cnt = 16	feature = 582	correl = -0.0654074	descr = N_Gram_GCCCC
cnt = 17	feature = 483	correl = 0.0515864	descr = N_Gram_CTATG
cnt = 18	feature = 654	correl = -0.0794294	descr = N_Gram_GGGCG
cnt = 19	feature = 765	correl = 0.0295984	descr = N_Gram_TATAT
cnt = 20	feature = 876	correl = 0.0250838	descr = N_Gram_TTACA
cnt = 21	feature = 278	correl = -0.0338617	descr = N_Gram_ATCCC
cnt = 22	feature = 394	correl = -0.037927	descr = N_Gram_CCGAC
cnt = 23	feature = 665	correl = 0.0264541	descr = N_Gram_GGTAC
cnt = 24	feature = 403	correl = 0.0222623	descr = N_Gram_CCGTA
cnt = 25	feature = 367	correl = -0.0367214	descr = N_Gram_CCACG
cnt = 26	feature = 612	correl = -0.0350659	descr = N_Gram_GCTGA
cnt = 27	feature = 849	correl = 0.0377437	descr = N_Gram_TGCTT
cnt = 28	feature = 260	correl = 0.0499802	descr = N_Gram_AGTGA
cnt = 29	feature = 716	correl = -0.0216363	descr = N_Gram_GTTGC
cnt = 30	feature = 660	correl = -0.0285733	descr = N_Gram_GGGTC
cnt = 31	feature = 634	correl = -0.0389395	descr = N_Gram_GGCAG
cnt = 32	feature = 334	correl = 0.0385934	descr = N_Gram_CACTC
cnt = 33	feature = 589	correl = 0.0519615	descr = N_Gram_GCCTA
cnt = 34	feature = 751	correl = 0.0529712	descr = N_Gram_TAGAC
cnt = 35	feature = 579	correl = -0.0746547	descr = N_Gram_GCCAG
cnt = 36	feature = 718	correl = -0.0219824	descr = N_Gram_GTTGT
cnt = 37	feature = 6	correl = 0.0261779	descr = Position_Specific_Bin_Base_2_Base_C
cnt = 38	feature = 396	correl = -0.0681331	descr = N_Gram_CCGAT
cnt = 39	feature = 620	correl = -0.0353733	descr = N_Gram_GGAAA
cnt = 40	feature = 899	correl = 0.0565915	descr = N_Gram_TTGAA
cnt = 41	feature = 358	correl = 0.0235135	descr = N_Gram_CATGT
cnt = 42	feature = 802	correl = 0.0368401	descr = N_Gram_TCGCT
cnt = 43	feature = 674	correl = -0.0458904	descr = N_Gram_GGTTA
cnt = 44	feature = 739	correl = 0.0751969	descr = N_Gram_TACAA
cnt = 45	feature = 536	correl = 0.0680236	descr = N_Gram_GACTA
cnt = 46	feature = 798	correl = 0.0221681	descr = N_Gram_TCGAG
cnt = 47	feature = 436	correl = -0.0344078	descr = N_Gram_CGCCC
cnt = 48	feature = 228	correl = 0.0714999	descr = N_Gram_ACTGA
cnt = 49	feature = 627	correl = -0.0654851	descr = N_Gram_GGAGC
cnt = 50	feature = 808	correl = 0.0999453	descr = N_Gram_TCGTG
cnt = 51	feature = 316	correl = 0.0810536	descr = N_Gram_CAACA
cnt = 52	feature = 610	correl = -0.0304821	descr = N_Gram_GCTCG
cnt = 53	feature = 47	correl = -0.0318497	descr = Position_Specific_Bin_Base_17_Base_C
cnt = 54	feature = 865	correl = 0.0462317	descr = N_Gram_TGTCT
cnt = 55	feature = 705	correl = -0.0839608	descr = N_Gram_GTGGC
cnt = 56	feature = 229	correl = -0.0430603	descr = N_Gram_ACTGC
cnt = 57	feature = 565	correl = -0.0678262	descr = N_Gram_GCAAA
cnt = 58	feature = 482	correl = 0.0676329	descr = N_Gram_CTATA
cnt = 59	feature = 449	correl = -0.0835138	descr = N_Gram_CGGCC
cnt = 60	feature = 679	correl = 0.0450778	descr = N_Gram_GTAAG
cnt = 61	feature = 519	correl = 0.0381018	descr = N_Gram_GAACA
cnt = 62	feature = 704	correl = -0.0511571	descr = N_Gram_GTGGA
cnt = 63	feature = 848	correl = -0.0241757	descr = N_Gram_TGCTC
cnt = 64	feature = 653	correl = -0.0925878	descr = N_Gram_GGGCC
cnt = 65	feature = 915	correl = 0.0407155	descr = N_Gram_TTTCC
cnt = 66	feature = 773	correl = 0.0486286	descr = N_Gram_TATTC
cnt = 67	feature = 706	correl = -0.0694966	descr = N_Gram_GTGGG
cnt = 68	feature = 461	correl = 0.0232146	descr = N_Gram_CGTCA
cnt = 69	feature = 56	correl = -0.111241	descr = Position_Specific_Bin_Base_19_Base_G
cnt = 70	feature = 796	correl = 0.0555009	descr = N_Gram_TCCTT
cnt = 71	feature = 815	correl = 0.0388587	descr = N_Gram_TCTCA
cnt = 72	feature = 264	correl = 0.0214151	descr = N_Gram_ATAAA
cnt = 73	feature = 462	correl = -0.0527921	descr = N_Gram_CGTCC
cnt = 74	feature = 767	correl = 0.0500814	descr = N_Gram_TATCA
cnt = 75	feature = 645	correl = -0.0475364	descr = N_Gram_GGCTG
cnt = 76	feature = 52	correl = -0.0494663	descr = Position_Specific_Bin_Base_18_Base_G
cnt = 77	feature = 597	correl = -0.0388435	descr = N_Gram_GCGCT
cnt = 78	feature = 277	correl = 0.0553638	descr = N_Gram_ATCCA
cnt = 79	feature = 657	correl = -0.0805273	descr = N_Gram_GGGGC
cnt = 80	feature = 40	correl = 0.0771991	descr = Position_Specific_Bin_Base_15_Base_A
cnt = 81	feature = 671	correl = -0.0620562	descr = N_Gram_GGTGC
cnt = 82	feature = 707	correl = -0.0227754	descr = N_Gram_GTGGT
cnt = 83	feature = 15	correl = 0.0263811	descr = Position_Specific_Bin_Base_5_Base_A
cnt = 84	feature = 35	correl = 0.0459414	descr = Position_Specific_Bin_Base_13_Base_A
cnt = 85	feature = 10	correl = -0.0940207	descr = Position_Specific_Bin_Base_3_Base_T
cnt = 86	feature = 752	correl = 0.0697863	descr = N_Gram_TAGAG
cnt = 87	feature = 406	correl = 0.0564974	descr = N_Gram_CCTAA
cnt = 88	feature = 539	correl = 0.0313667	descr = N_Gram_GAGAA
cnt = 89	feature = 29	correl = 0.0526608	descr = Position_Specific_Bin_Base_10_Base_T
cnt = 90	feature = 501	correl = 0.0516952	descr = N_Gram_CTGGA
cnt = 91	feature = 308	correl = 0.0590393	descr = N_Gram_ATTG
cnt = 92	feature = 573	correl = -0.0277905	descr = N_Gram_GCAGT
cnt = 93	feature = 14	correl = 0.0269293	descr = Position_Specific_Bin_Base_4_Base_T
cnt = 94	feature = 788	correl = -0.0534229	descr = N_Gram_TCCCC
cnt = 95	feature = 856	correl = -0.0564903	descr = N_Gram_TGGGA
cnt = 96	feature = 770	correl = 0.0516154	descr = N_Gram_TATGA
cnt = 97	feature = 60	correl = -0.183525	descr = Position_Specific_Bin_Base_20_Base_G
cnt = 98	feature = 904	correl = 0.0303447	descr = N_Gram_TTGGT
cnt = 99	feature = 2	correl = 0.113364	descr = Position_Specific_Bin_Base_1_Base_A
cnt = 100	feature = 31	correl = -0.0223653	descr = Position_Specific_Bin_Base_11_Base_C
cnt = 101	feature = 867	correl = 0.0608867	descr = N_Gram_TGTGT
cnt = 102	feature = 366	correl = -0.0705889	descr = N_Gram_CCACC
cnt = 103	feature = 721	correl = 0.0536516	descr = N_Gram_GTTTG
cnt = 104	feature = 812	correl = 0.0354446	descr = N_Gram_TCTAG
cnt = 105	feature = 256	correl = -0.0305867	descr = N_Gram_AGTAG
cnt = 106	feature = 834	correl = 0.0651591	descr = N_Gram_TGATA
cnt = 107	feature = 43	correl = -0.0339412	descr = Position_Specific_Bin_Base_16_Base_C
cnt = 108	feature = 789	correl = -0.0296939	descr = N_Gram_TCCCG
cnt = 109	feature = 293	correl = -0.0506632	descr = N_Gram_ATGG
cnt = 110	feature = 740	correl = 0.0361755	descr = N_Gram_TACC
cnt = 111	feature = 17	correl = 0.0451114	descr = Position_Specific_Bin_Base_5_Base_T
cnt = 112	feature = 292	correl = 0.0378329	descr = N_Gram_ATGCT
cnt = 113	feature = 554	correl = 0.0217997	descr = N_Gram_GATCT
cnt = 114	feature = 755	correl = 0.0836456	descr = N_Gram_TAGCT
cnt = 115	feature = 590	correl = -0.0607341	descr = N_Gram_GCCTC
cnt = 116	feature = 759	correl = 0.0318364	descr = N_Gram_TAGT
cnt = 117	feature = 531	correl = -0.0462745	descr = N_Gram_GACCA
cnt = 118	feature = 664	correl = 0.0612734	descr = N_Gram_GGTAA
cnt = 119	feature = 806	correl = -0.0901295	descr = N_Gram_TCGGG
cnt = 120	feature = 794	correl = -0.0306613	descr = N_Gram_TCCTC
cnt = 121	feature = 11	correl = 0.071972	descr = Position_Specific_Bin_Base_4_Base_A
cnt = 122	feature = 643	correl = -0.0637144	descr = N_Gram_GGCGT
cnt = 123	feature = 838	correl = 0.0365219	descr = N_Gram_TGCAA
cnt = 124	feature = 33	correl = 0.125549	descr = Position_Specific_Bin_Base_11_Base_T
cnt = 125	feature = 675	correl = -0.0602351	descr = N_Gram_GGTTG
cnt = 126	feature = 799	correl = 0.0380748	descr = N_Gram_TCGC
cnt = 127	feature = 696	correl = 0.0276739	descr = N_Gram_GTCT
cnt = 128	feature = 600	correl = -0.0915357	descr = N_Gram_GCGGC
cnt = 129	feature = 490	correl = -0.0321888	descr = N_Gram_CTCCC
cnt = 130	feature = 553	correl = 0.0664122	descr = N_Gram_GATAT
cnt = 131	feature = 251	correl = -0.0915177	descr = N_Gram_AGGGC
cnt = 132	feature = 21	correl = -0.0248255	descr = Position_Specific_Bin_Base_7_Base_G
cnt = 133	feature = 233	correl = 0.0466349	descr = N_Gram_AGACA
cnt = 134	feature = 58	correl = 0.374637	descr = Position_Specific_Bin_Base_20_Base_A
cnt = 135	feature = 658	correl = -0.0480916	descr = N_Gram_GGGGT
cnt = 136	feature = 288	correl = 0.0267202	descr = N_Gram_ATGAA
cnt = 137	feature = 535	correl = 0.0381797	descr = N_Gram_GACT
cnt = 138	feature = 42	correl = 0.0619724	descr = Position_Specific_Bin_Base_16_Base_A
cnt = 139	feature = 819	correl = 0.0956212	descr = N_Gram_TCTGC
cnt = 140	feature = 701	correl = -0.0425686	descr = N_Gram_GTGC
cnt = 141	feature = 41	correl = -0.0373747	descr = Position_Specific_Bin_Base_15_Base_G
cnt = 142	feature = 28	correl = -0.066724	descr = Position_Specific_Bin_Base_10_Base_G
cnt = 143	feature = 753	correl = 0.0690397	descr = N_Gram_TAGC
cnt = 144	feature = 297	correl = -0.0530757	descr = N_Gram_ATGGT
cnt = 145	feature = 717	correl = -0.0302309	descr = N_Gram_GTTGG
cnt = 146	feature = 738	correl = 0.0321199	descr = N_Gram_TACA
cnt = 147	feature = 521	correl = -0.0293837	descr = N_Gram_GAAG
cnt = 148	feature = 708	correl = 0.0305987	descr = N_Gram_GTGT
cnt = 149	feature = 77	correl = 0.0985553	descr = Gibbs_of_Target_Sequence__Pos_17_Step_1
cnt = 150	feature = 59	correl = -0.310922	descr = Position_Specific_Bin_Base_20_Base_C
cnt = 151	feature = 494	correl = 0.0315222	descr = N_Gram_CTCT
cnt = 152	feature = 603	correl = -0.0778013	descr = N_Gram_GCGT
cnt = 153	feature = 515	correl = 0.0311694	descr = N_Gram_CTTT
cnt = 154	feature = 64	correl = -0.162348	descr = Gibbs_of_Target_Sequence__Pos_2_Step_1
cnt = 155	feature = 837	correl = 0.04298	descr = N_Gram_TGCA
cnt = 156	feature = 593	correl = -0.0673645	descr = N_Gram_GCGC
cnt = 157	feature = 578	correl = -0.0460055	descr = N_Gram_GCCA
cnt = 158	feature = 766	correl = 0.0428019	descr = N_Gram_TATC
cnt = 159	feature = 307	correl = 0.0909909	descr = N_Gram_ATTCT
cnt = 160	feature = 525	correl = 0.0591745	descr = N_Gram_GAAT
cnt = 161	feature = 857	correl = -0.0607168	descr = N_Gram_TGGGG
cnt = 162	feature = 478	correl = 0.0502916	descr = N_Gram_CTAG
cnt = 163	feature = 632	correl = -0.0608001	descr = N_Gram_GGCA
cnt = 164	feature = 772	correl = 0.057144	descr = N_Gram_TATT
cnt = 165	feature = 687	correl = -0.0880168	descr = N_Gram_GTCC
cnt = 166	feature = 16	correl = -0.0739791	descr = Position_Specific_Bin_Base_5_Base_C
cnt = 167	feature = 392	correl = -0.0923478	descr = N_Gram_CCGA
cnt = 168	feature = 672	correl = -0.112457	descr = N_Gram_GGTGG
cnt = 169	feature = 70	correl = 0.0959342	descr = Gibbs_of_Target_Sequence__Pos_9_Step_1
cnt = 170	feature = 852	correl = -0.0635745	descr = N_Gram_TGGC
cnt = 171	feature = 749	correl = 0.0872808	descr = N_Gram_TAGA
cnt = 172	feature = 792	correl = 0.021833	descr = N_Gram_TCCT
cnt = 173	feature = 914	correl = 0.0384197	descr = N_Gram_TTTC
cnt = 174	feature = 254	correl = 0.0276032	descr = N_Gram_AGT
cnt = 175	feature = 82	correl = 0.153355	descr = PF_RNAi_Fold_5'Free_Count
cnt = 176	feature = 452	correl = -0.0826267	descr = N_Gram_CGGG
cnt = 177	feature = 66	correl = 0.0525732	descr = Gibbs_of_Target_Sequence__Pos_5_Step_1
cnt = 178	feature = 499	correl = -0.0238428	descr = N_Gram_CTGC
cnt = 179	feature = 83	correl = 0.0456307	descr = PF_RNAi_Fold_3'Free_Count
cnt = 180	feature = 825	correl = 0.0753879	descr = N_Gram_TGA
cnt = 181	feature = 384	correl = -0.102216	descr = N_Gram_CCCG
cnt = 182	feature = 78	correl = 0.195875	descr = Gibbs_of_Target_Sequence__Pos_18_Step_1
cnt = 183	feature = 76	correl = 0.112769	descr = Gibbs_of_Target_Sequence__Pos_16_Step_1
cnt = 184	feature = 409	correl = -0.0942408	descr = N_Gram_CCTC
cnt = 185	feature = 640	correl = -0.109521	descr = N_Gram_GGCG
cnt = 186	feature = 703	correl = -0.10626	descr = N_Gram_GTGG
cnt = 187	feature = 659	correl = -0.0630928	descr = N_Gram_GGGT
cnt = 188	feature = 669	correl = -0.0919511	descr = N_Gram_GGTG
cnt = 189	feature = 432	correl = -0.0562981	descr = N_Gram_CGC
cnt = 190	feature = 404	correl = -0.0503061	descr = N_Gram_CCT
cnt = 191	feature = 910	correl = 0.0953429	descr = N_Gram_TTT
cnt = 192	feature = 592	correl = -0.0988647	descr = N_Gram_GCG
cnt = 193	feature = 662	correl = -0.0634051	descr = N_Gram_GGT
cnt = 194	feature = 631	correl = -0.163487	descr = N_Gram_GGC
cnt = 195	feature = 105	correl = 0.0738896	descr = Xue_Structure_Feature_A000
cnt = 196	feature = 81	correl = 0.227962	descr = PF_RNAi_Fold_Energy
num rows = 2188
num_elements = 431036
..*
optimization finished, #iter = 2278
nu = 0.381038
obj = -69.674092, rho = -0.564948
nSV = 1045, nBSV = 661
num rows = 243
num_elements = 47871
*
optimization finished, #iter = 250
nu = 0.395271
obj = -8.303099, rho = -0.551640
nSV = 143, nBSV = 56
..*
optimization finished, #iter = 2278
nu = 0.381038
obj = -69.674092, rho = -0.564948
nSV = 1045, nBSV = 661
CFS merit scores = 1.45094
CFS merit scores = 1.61677
CFS merit scores = 1.84661
CFS merit scores = 2.06697
CFS merit scores = 2.26706
CFS merit scores = 2.44974
CFS merit scores = 2.61782
CFS merit scores = 2.77591
CFS merit scores = 2.92354
CFS merit scores = 3.05737
CFS merit scores = 3.1836
CFS merit scores = 3.3047
CFS merit scores = 3.4191
CFS merit scores = 3.52839
CFS merit scores = 3.63253
CFS merit scores = 3.73069
CFS merit scores = 3.8241
CFS merit scores = 3.90879
CFS merit scores = 3.98747
CFS merit scores = 4.06221
CFS merit scores = 4.13351
CFS merit scores = 4.20251
CFS merit scores = 4.26903
CFS merit scores = 4.33123
CFS merit scores = 4.38936
CFS merit scores = 4.4436
CFS merit scores = 4.49468
CFS merit scores = 4.54334
CFS merit scores = 4.59008
CFS merit scores = 4.63576
CFS merit scores = 4.67968
CFS merit scores = 4.72105
CFS merit scores = 4.76045
CFS merit scores = 4.7995
CFS merit scores = 4.83699
CFS merit scores = 4.87343
CFS merit scores = 4.90926
CFS merit scores = 4.94179
CFS merit scores = 4.97328
CFS merit scores = 5.00439
CFS merit scores = 5.03481
CFS merit scores = 5.06341
CFS merit scores = 5.09132
CFS merit scores = 5.11877
CFS merit scores = 5.14505
CFS merit scores = 5.17018
CFS merit scores = 5.19429
CFS merit scores = 5.21799
CFS merit scores = 5.24098
CFS merit scores = 5.26343
CFS merit scores = 5.28407
CFS merit scores = 5.30317
CFS merit scores = 5.32259
CFS merit scores = 5.34083
CFS merit scores = 5.35808
CFS merit scores = 5.37508
CFS merit scores = 5.39149
CFS merit scores = 5.40676
CFS merit scores = 5.42099
CFS merit scores = 5.43431
CFS merit scores = 5.44777
CFS merit scores = 5.46023
CFS merit scores = 5.47236
CFS merit scores = 5.48475
CFS merit scores = 5.49562
CFS merit scores = 5.50619
CFS merit scores = 5.51647
CFS merit scores = 5.52683
CFS merit scores = 5.53731
CFS merit scores = 5.5471
CFS merit scores = 5.55672
CFS merit scores = 5.56653
CFS merit scores = 5.57559
CFS merit scores = 5.5842
CFS merit scores = 5.59233
CFS merit scores = 5.60054
CFS merit scores = 5.60851
CFS merit scores = 5.61652
CFS merit scores = 5.62448
CFS merit scores = 5.63188
CFS merit scores = 5.63922
CFS merit scores = 5.64651
CFS merit scores = 5.65349
CFS merit scores = 5.66026
CFS merit scores = 5.6663
CFS merit scores = 5.67228
CFS merit scores = 5.67778
CFS merit scores = 5.68305
CFS merit scores = 5.68844
CFS merit scores = 5.69378
CFS merit scores = 5.69855
CFS merit scores = 5.70345
CFS merit scores = 5.70736
CFS merit scores = 5.71139
CFS merit scores = 5.71521
CFS merit scores = 5.71879
CFS merit scores = 5.72272
CFS merit scores = 5.72584
CFS merit scores = 5.72848
CFS merit scores = 5.73107
CFS merit scores = 5.73343
CFS merit scores = 5.73582
CFS merit scores = 5.73809
CFS merit scores = 5.74014
CFS merit scores = 5.74203
CFS merit scores = 5.7438
CFS merit scores = 5.74581
CFS merit scores = 5.74754
CFS merit scores = 5.74855
CFS merit scores = 5.74931
CFS merit scores = 5.75019
CFS merit scores = 5.75081
CFS merit scores = 5.75143
CFS merit scores = 5.75183
CFS merit scores = 5.75226
CFS merit scores = 5.75187
CFS merit scores = 5.75167
CFS merit scores = 5.75114
CFS merit scores = 5.75053
CFS merit scores = 5.74922
CFS merit scores = 5.74815
CFS merit scores = 5.74607
CFS merit scores = 5.74435
CFS merit scores = 5.74272
CFS merit scores = 5.74072
CFS merit scores = 5.73868
CFS merit scores = 5.73643
CFS merit scores = 5.73434
CFS merit scores = 5.7321
CFS merit scores = 5.72882
CFS merit scores = 5.7252
CFS merit scores = 5.72165
CFS merit scores = 5.71796
CFS merit scores = 5.71414
CFS merit scores = 5.71049
CFS merit scores = 5.70659
CFS merit scores = 5.70287
CFS merit scores = 5.6978
CFS merit scores = 5.69202
CFS merit scores = 5.68604
CFS merit scores = 5.67993
CFS merit scores = 5.67274
CFS merit scores = 5.66584
CFS merit scores = 5.65905
CFS merit scores = 5.65188
CFS merit scores = 5.64456
CFS merit scores = 5.63727
CFS merit scores = 5.63004
CFS merit scores = 5.62316
CFS merit scores = 5.61613
CFS merit scores = 5.60819
CFS merit scores = 5.60052
CFS merit scores = 5.59239
CFS merit scores = 5.5831
CFS merit scores = 5.57371
CFS merit scores = 5.56396
CFS merit scores = 5.55445
CFS merit scores = 5.54513
CFS merit scores = 5.5353
CFS merit scores = 5.52516
CFS merit scores = 5.51454
CFS merit scores = 5.5022
CFS merit scores = 5.48838
CFS merit scores = 5.47463
CFS merit scores = 5.46101
CFS merit scores = 5.44721
CFS merit scores = 5.43333
CFS merit scores = 5.41847
CFS merit scores = 5.40326
CFS merit scores = 5.38786
CFS merit scores = 5.37191
CFS merit scores = 5.35346
CFS merit scores = 5.33365
CFS merit scores = 5.30953
CFS merit scores = 5.28442
CFS merit scores = 5.25931
CFS merit scores = 5.23391
CFS merit scores = 5.19737
CFS merit scores = 5.13279
cnt = 1	feature = 76	correl = 0.450938	descr = Gibbs_of_Target_Sequence__Pos_19_Step_1
cnt = 2	feature = 2	correl = -0.137997	descr = Position_Specific_Bin_Base_0_Base_G
cnt = 3	feature = 228	correl = 0.0623367	descr = N_Gram_ACTGA
cnt = 4	feature = 646	correl = -0.0658381	descr = N_Gram_GGTGC
cnt = 5	feature = 28	correl = -0.0499986	descr = Position_Specific_Bin_Base_11_Base_A
cnt = 6	feature = 308	correl = -0.0273231	descr = N_Gram_CAAAA
cnt = 7	feature = 721	correl = -0.0362622	descr = N_Gram_TACGT
cnt = 8	feature = 277	correl = -0.0218767	descr = N_Gram_ATCCC
cnt = 9	feature = 449	correl = 0.0707703	descr = N_Gram_CGTGA
cnt = 10	feature = 766	correl = -0.0216382	descr = N_Gram_TCCGA
cnt = 11	feature = 708	correl = 0.0261363	descr = N_Gram_TAAGC
cnt = 12	feature = 852	correl = -0.0327427	descr = N_Gram_TTAAT
cnt = 13	feature = 773	correl = 0.0231513	descr = N_Gram_TCGAG
cnt = 14	feature = 515	correl = 0.0574578	descr = N_Gram_GACTA
cnt = 15	feature = 705	correl = 0.0252696	descr = N_Gram_TAACT
cnt = 16	feature = 696	correl = 0.022864	descr = N_Gram_GTTTC
cnt = 17	feature = 749	correl = 0.0245014	descr = N_Gram_TATTG
cnt = 18	feature = 786	correl = 0.0445304	descr = N_Gram_TCTAC
cnt = 19	feature = 640	correl = 0.0382001	descr = N_Gram_GGTAC
cnt = 20	feature = 755	correl = -0.0530254	descr = N_Gram_TCACG
cnt = 21	feature = 718	correl = 0.0262447	descr = N_Gram_TACCG
cnt = 22	feature = 834	correl = -0.0512731	descr = N_Gram_TGGGA
cnt = 23	feature = 753	correl = 0.0305522	descr = N_Gram_TCAAC
cnt = 24	feature = 519	correl = -0.0291547	descr = N_Gram_GAGAT
cnt = 25	feature = 627	correl = -0.0451483	descr = N_Gram_GGGCA
cnt = 26	feature = 876	correl = 0.0567331	descr = N_Gram_TTGAA
cnt = 27	feature = 768	correl = 0.0681631	descr = N_Gram_TCCTA
cnt = 28	feature = 632	correl = -0.0498211	descr = N_Gram_GGGGA
cnt = 29	feature = 251	correl = -0.0221605	descr = N_Gram_AGGCC
cnt = 30	feature = 788	correl = 0.0303404	descr = N_Gram_TCTAT
cnt = 31	feature = 452	correl = -0.0725966	descr = N_Gram_CGTTC
cnt = 32	feature = 432	correl = -0.0709036	descr = N_Gram_CGGCC
cnt = 33	feature = 258	correl = -0.0226238	descr = N_Gram_AGTAG
cnt = 34	feature = 645	correl = -0.0319899	descr = N_Gram_GGTGA
cnt = 35	feature = 406	correl = -0.0681621	descr = N_Gram_CGAAG
cnt = 36	feature = 792	correl = 0.0388201	descr = N_Gram_TCTCT
cnt = 37	feature = 358	correl = -0.0429017	descr = N_Gram_CCATA
cnt = 38	feature = 535	correl = -0.0452482	descr = N_Gram_GATGT
cnt = 39	feature = 578	correl = -0.0400858	descr = N_Gram_GCGGT
cnt = 40	feature = 46	correl = 0.0519117	descr = Position_Specific_Bin_Base_17_Base_T
cnt = 41	feature = 214	correl = -0.038975	descr = N_Gram_ACGA
cnt = 42	feature = 857	correl = 0.0616052	descr = N_Gram_TTAGA
cnt = 43	feature = 286	correl = 0.0307469	descr = N_Gram_ATGAG
cnt = 44	feature = 620	correl = -0.0601871	descr = N_Gram_GGCTG
cnt = 45	feature = 880	correl = 0.0286628	descr = N_Gram_TTGCC
cnt = 46	feature = 384	correl = -0.0237343	descr = N_Gram_CCGCT
cnt = 47	feature = 815	correl = 0.0289929	descr = N_Gram_TGCAT
cnt = 48	feature = 6	correl = 0.0451797	descr = Position_Specific_Bin_Base_2_Base_C
cnt = 49	feature = 33	correl = -0.0216303	descr = Position_Specific_Bin_Base_13_Base_G
cnt = 50	feature = 808	correl = 0.0238659	descr = N_Gram_TGAGT
cnt = 51	feature = 740	correl = 0.0364679	descr = N_Gram_TATAG
cnt = 52	feature = 664	correl = -0.0483411	descr = N_Gram_GTCCG
cnt = 53	feature = 743	correl = 0.0345485	descr = N_Gram_TATCG
cnt = 54	feature = 365	correl = -0.0413641	descr = N_Gram_CCCCA
cnt = 55	feature = 436	correl = -0.065111	descr = N_Gram_CGGGC
cnt = 56	feature = 723	correl = 0.0524649	descr = N_Gram_TACTA
cnt = 57	feature = 367	correl = -0.040755	descr = N_Gram_CCCCT
cnt = 58	feature = 798	correl = 0.0232808	descr = N_Gram_TCTTG
cnt = 59	feature = 732	correl = 0.0626948	descr = N_Gram_TAGCA
cnt = 60	feature = 260	correl = 0.0970388	descr = N_Gram_AGTCG
cnt = 61	feature = 23	correl = 0.0391819	descr = Position_Specific_Bin_Base_9_Base_T
cnt = 62	feature = 278	correl = 0.0352818	descr = N_Gram_ATCCG
cnt = 63	feature = 658	correl = 0.0276513	descr = N_Gram_GTATT
cnt = 64	feature = 799	correl = 0.0467952	descr = N_Gram_TCTTT
cnt = 65	feature = 671	correl = -0.0267708	descr = N_Gram_GTCTG
cnt = 66	feature = 288	correl = 0.022028	descr = N_Gram_ATGCT
cnt = 67	feature = 10	correl = -0.0925996	descr = Position_Specific_Bin_Base_3_Base_T
cnt = 68	feature = 679	correl = -0.0498723	descr = N_Gram_GTGGA
cnt = 69	feature = 765	correl = -0.0240237	descr = N_Gram_TCCCG
cnt = 70	feature = 654	correl = 0.0381043	descr = N_Gram_GTAAG
cnt = 71	feature = 35	correl = -0.0271304	descr = Position_Specific_Bin_Base_14_Base_C
cnt = 72	feature = 4	correl = -0.0736756	descr = Position_Specific_Bin_Base_1_Base_G
cnt = 73	feature = 461	correl = 0.0380315	descr = N_Gram_CTAGA
cnt = 74	feature = 21	correl = 0.0738078	descr = Position_Specific_Bin_Base_8_Base_T
cnt = 75	feature = 680	correl = -0.0550143	descr = N_Gram_GTGGC
cnt = 76	feature = 229	correl = -0.0360249	descr = N_Gram_ACTGC
cnt = 77	feature = 592	correl = -0.070775	descr = N_Gram_GCTTT
cnt = 78	feature = 560	correl = -0.0949899	descr = N_Gram_GCCCG
cnt = 79	feature = 366	correl = -0.0773879	descr = N_Gram_CCCCG
cnt = 80	feature = 660	correl = -0.0231317	descr = N_Gram_GTCAC
cnt = 81	feature = 687	correl = -0.0296454	descr = N_Gram_GTTA
cnt = 82	feature = 56	correl = -0.178563	descr = Position_Specific_Bin_Base_20_Base_G
cnt = 83	feature = 15	correl = -0.0270439	descr = Position_Specific_Bin_Base_6_Base_C
cnt = 84	feature = 310	correl = 0.0768919	descr = N_Gram_CAACA
cnt = 85	feature = 812	correl = 0.0224263	descr = N_Gram_TGATT
cnt = 86	feature = 43	correl = 0.0229297	descr = Position_Specific_Bin_Base_16_Base_T
cnt = 87	feature = 47	correl = 0.0369171	descr = Position_Specific_Bin_Base_18_Base_A
cnt = 88	feature = 462	correl = 0.0679877	descr = N_Gram_CTAGC
cnt = 89	feature = 294	correl = 0.0312804	descr = N_Gram_ATTAG
cnt = 90	feature = 17	correl = -0.128655	descr = Position_Specific_Bin_Base_7_Base_C
cnt = 91	feature = 14	correl = 0.0619095	descr = Position_Specific_Bin_Base_5_Base_T
cnt = 92	feature = 501	correl = -0.0358564	descr = N_Gram_GAAGC
cnt = 93	feature = 31	correl = -0.0264337	descr = Position_Specific_Bin_Base_12_Base_C
cnt = 94	feature = 11	correl = 0.0856056	descr = Position_Specific_Bin_Base_4_Base_A
cnt = 95	feature = 659	correl = 0.0287936	descr = N_Gram_GTCAA
cnt = 96	feature = 770	correl = -0.0327785	descr = N_Gram_TCCTG
cnt = 97	feature = 653	correl = 0.0437153	descr = N_Gram_GTAAA
cnt = 98	feature = 334	correl = -0.079993	descr = N_Gram_CAGGG
cnt = 99	feature = 478	correl = -0.04527	descr = N_Gram_CTGCC
cnt = 100	feature = 674	correl = 0.0371997	descr = N_Gram_GTGAG
cnt = 101	feature = 483	correl = 0.0402565	descr = N_Gram_CTGTT
cnt = 102	feature = 531	correl = 0.0665676	descr = N_Gram_GATAT
cnt = 103	feature = 525	correl = -0.0292709	descr = N_Gram_GAGGT
cnt = 104	feature = 81	correl = -0.175953	descr = Fold_of_RNAi_Sequence_Pos_0
cnt = 105	feature = 1	correl = 0.108712	descr = Position_Specific_Bin_Base_0_Base_C
cnt = 106	feature = 624	correl = -0.0677176	descr = N_Gram_GGGAA
cnt = 107	feature = 316	correl = 0.0359959	descr = N_Gram_CACAG
cnt = 108	feature = 502	correl = 0.0329927	descr = N_Gram_GAAGG
cnt = 109	feature = 899	correl = 0.0589993	descr = N_Gram_TTTGT
cnt = 110	feature = 625	correl = -0.070203	descr = N_Gram_GGGAG
cnt = 111	feature = 553	correl = 0.0359613	descr = N_Gram_GCATT
cnt = 112	feature = 716	correl = 0.0382601	descr = N_Gram_TACAT
cnt = 113	feature = 233	correl = 0.0508068	descr = N_Gram_AGACA
cnt = 114	feature = 704	correl = 0.0216735	descr = N_Gram_TAAAT
cnt = 115	feature = 396	correl = -0.0701382	descr = N_Gram_CCTCT
cnt = 116	feature = 767	correl = 0.0218517	descr = N_Gram_TCCGT
cnt = 117	feature = 8	correl = -0.126216	descr = Position_Specific_Bin_Base_2_Base_T
cnt = 118	feature = 663	correl = -0.0529097	descr = N_Gram_GTCCC
cnt = 119	feature = 40	correl = 0.0738764	descr = Position_Specific_Bin_Base_16_Base_A
cnt = 120	feature = 717	correl = 0.0325477	descr = N_Gram_TACC
cnt = 121	feature = 579	correl = -0.0781752	descr = N_Gram_GCGT
cnt = 122	feature = 256	correl = -0.024361	descr = N_Gram_AGGTG
cnt = 123	feature = 665	correl = -0.0514814	descr = N_Gram_GTCCT
cnt = 124	feature = 612	correl = -0.106905	descr = N_Gram_GGCCC
cnt = 125	feature = 29	correl = -0.0485509	descr = Position_Specific_Bin_Base_11_Base_G
cnt = 126	feature = 206	correl = -0.0350097	descr = N_Gram_ACCA
cnt = 127	feature = 657	correl = 0.026593	descr = N_Gram_GTAT
cnt = 128	feature = 536	correl = 0.0261485	descr = N_Gram_GATT
cnt = 129	feature = 794	correl = 0.0907502	descr = N_Gram_TCTGC
cnt = 130	feature = 490	correl = 0.03577	descr = N_Gram_CTTGC
cnt = 131	feature = 597	correl = -0.0354175	descr = N_Gram_GGAAG
cnt = 132	feature = 603	correl = -0.0638674	descr = N_Gram_GGAGG
cnt = 133	feature = 16	correl = 0.0870943	descr = Position_Specific_Bin_Base_7_Base_A
cnt = 134	feature = 336	correl = -0.02747	descr = N_Gram_CATA
cnt = 135	feature = 759	correl = 0.0215083	descr = N_Gram_TCCA
cnt = 136	feature = 666	correl = 0.0307729	descr = N_Gram_GTCG
cnt = 137	feature = 865	correl = 0.0255919	descr = N_Gram_TTCCT
cnt = 138	feature = 83	correl = -0.116579	descr = Fold_of_RNAi_Sequence_Pos_2
cnt = 139	feature = 675	correl = -0.0387612	descr = N_Gram_GTGC
cnt = 140	feature = 41	correl = -0.0344943	descr = Position_Specific_Bin_Base_16_Base_C
cnt = 141	feature = 404	correl = -0.0638268	descr = N_Gram_CGAA
cnt = 142	feature = 530	correl = 0.0346179	descr = N_Gram_GATA
cnt = 143	feature = 802	correl = 0.0434073	descr = N_Gram_TGAA
cnt = 144	feature = 884	correl = 0.0791701	descr = N_Gram_TTGT
cnt = 145	feature = 77	correl = 0.432143	descr = Gibbs_of_Target_Sequence__Pos_20_Step_1
cnt = 146	feature = 59	correl = 0.0784524	descr = Gibbs_of_Target_Sequence__Pos_0_Step_1
cnt = 147	feature = 482	correl = 0.0291935	descr = N_Gram_CTGT
cnt = 148	feature = 293	correl = 0.0633875	descr = N_Gram_ATTA
cnt = 149	feature = 643	correl = -0.0777598	descr = N_Gram_GGTCC
cnt = 150	feature = 789	correl = 0.0557312	descr = N_Gram_TCTC
cnt = 151	feature = 772	correl = 0.0340438	descr = N_Gram_TCG
cnt = 152	feature = 631	correl = -0.101467	descr = N_Gram_GGGG
cnt = 153	feature = 80	correl = 0.0336633	descr = PF_RNAi_Fold_3'Free_Count
cnt = 154	feature = 595	correl = -0.030638	descr = N_Gram_GGAA
cnt = 155	feature = 66	correl = 0.0779394	descr = Gibbs_of_Target_Sequence__Pos_8_Step_1
cnt = 156	feature = 856	correl = 0.0495059	descr = N_Gram_TTAG
cnt = 157	feature = 82	correl = -0.178464	descr = Fold_of_RNAi_Sequence_Pos_1
cnt = 158	feature = 752	correl = 0.0248642	descr = N_Gram_TCA
cnt = 159	feature = 70	correl = 0.119637	descr = Gibbs_of_Target_Sequence__Pos_13_Step_1
cnt = 160	feature = 610	correl = -0.117565	descr = N_Gram_GGCC
cnt = 161	feature = 392	correl = -0.0861333	descr = N_Gram_CCTC
cnt = 162	feature = 64	correl = 0.094957	descr = Gibbs_of_Target_Sequence__Pos_6_Step_1
cnt = 163	feature = 60	correl = -0.0494378	descr = Gibbs_of_Target_Sequence__Pos_1_Step_1
cnt = 164	feature = 403	correl = -0.0763047	descr = N_Gram_CGA
cnt = 165	feature = 796	correl = 0.0659382	descr = N_Gram_TCTT
cnt = 166	feature = 348	correl = -0.0676288	descr = N_Gram_CCA
cnt = 167	feature = 701	correl = 0.0505537	descr = N_Gram_TAAA
cnt = 168	feature = 499	correl = -0.0243254	descr = N_Gram_GAAG
cnt = 169	feature = 837	correl = 0.0839728	descr = N_Gram_TGT
cnt = 170	feature = 105	correl = -0.100756	descr = Xue_Structure_Feature_C110
cnt = 171	feature = 662	correl = -0.0863963	descr = N_Gram_GTCC
cnt = 172	feature = 751	correl = 0.0404066	descr = N_Gram_TC
cnt = 173	feature = 554	correl = -0.119762	descr = N_Gram_GCC
cnt = 174	feature = 593	correl = -0.111876	descr = N_Gram_GG
cnt = 175	feature = 264	correl = 0.114081	descr = N_Gram_AT
cnt = 176	feature = 539	correl = -0.104996	descr = N_Gram_GC
cnt = 177	feature = 292	correl = 0.118434	descr = N_Gram_ATT
cnt = 178	feature = 78	correl = 0.214226	descr = PF_RNAi_Fold_Energy
cnt = 179	feature = 58	correl = 0.271228	descr = Gibbs_of_Target_Sequence_
num rows = 2188
num_elements = 393840
..*
optimization finished, #iter = 2310
nu = 0.393755
obj = -71.758882, rho = -0.551090
nSV = 1043, nBSV = 692
num rows = 243
num_elements = 43740
*
optimization finished, #iter = 220
nu = 0.371841
obj = -8.590340, rho = -0.635975
nSV = 133, nBSV = 56
..*
optimization finished, #iter = 2310
nu = 0.393755
obj = -71.758882, rho = -0.551090
nSV = 1043, nBSV = 692
CFS merit scores = 1.44541
CFS merit scores = 1.61707
CFS merit scores = 1.85383
CFS merit scores = 2.07923
CFS merit scores = 2.28362
CFS merit scores = 2.46869
CFS merit scores = 2.63592
CFS merit scores = 2.79296
CFS merit scores = 2.93886
CFS merit scores = 3.07669
CFS merit scores = 3.20559
CFS merit scores = 3.3277
CFS merit scores = 3.44167
CFS merit scores = 3.54909
CFS merit scores = 3.6505
CFS merit scores = 3.74846
CFS merit scores = 3.84058
CFS merit scores = 3.92705
CFS merit scores = 4.00956
CFS merit scores = 4.09
CFS merit scores = 4.16319
CFS merit scores = 4.2334
CFS merit scores = 4.30209
CFS merit scores = 4.36618
CFS merit scores = 4.42756
CFS merit scores = 4.48644
CFS merit scores = 4.54232
CFS merit scores = 4.59641
CFS merit scores = 4.64793
CFS merit scores = 4.6957
CFS merit scores = 4.73995
CFS merit scores = 4.78221
CFS merit scores = 4.82125
CFS merit scores = 4.85975
CFS merit scores = 4.89732
CFS merit scores = 4.93317
CFS merit scores = 4.96819
CFS merit scores = 5.00152
CFS merit scores = 5.03458
CFS merit scores = 5.0673
CFS merit scores = 5.09807
CFS merit scores = 5.12766
CFS merit scores = 5.15648
CFS merit scores = 5.18411
CFS merit scores = 5.21068
CFS merit scores = 5.237
CFS merit scores = 5.26295
CFS merit scores = 5.286
CFS merit scores = 5.30825
CFS merit scores = 5.32698
CFS merit scores = 5.34521
CFS merit scores = 5.36292
CFS merit scores = 5.38021
CFS merit scores = 5.39767
CFS merit scores = 5.41454
CFS merit scores = 5.43063
CFS merit scores = 5.44669
CFS merit scores = 5.46076
CFS merit scores = 5.4737
CFS merit scores = 5.48655
CFS merit scores = 5.49959
CFS merit scores = 5.51146
CFS merit scores = 5.52288
CFS merit scores = 5.53433
CFS merit scores = 5.54568
CFS merit scores = 5.55653
CFS merit scores = 5.56644
CFS merit scores = 5.57635
CFS merit scores = 5.5865
CFS merit scores = 5.59589
CFS merit scores = 5.60521
CFS merit scores = 5.61447
CFS merit scores = 5.62327
CFS merit scores = 5.63145
CFS merit scores = 5.64002
CFS merit scores = 5.64854
CFS merit scores = 5.65662
CFS merit scores = 5.6647
CFS merit scores = 5.67156
CFS merit scores = 5.67832
CFS merit scores = 5.68557
CFS merit scores = 5.69221
CFS merit scores = 5.69845
CFS merit scores = 5.70462
CFS merit scores = 5.71062
CFS merit scores = 5.71692
CFS merit scores = 5.72306
CFS merit scores = 5.72889
CFS merit scores = 5.73474
CFS merit scores = 5.74057
CFS merit scores = 5.74642
CFS merit scores = 5.75215
CFS merit scores = 5.75747
CFS merit scores = 5.76228
CFS merit scores = 5.76678
CFS merit scores = 5.77084
CFS merit scores = 5.77499
CFS merit scores = 5.77833
CFS merit scores = 5.78196
CFS merit scores = 5.78541
CFS merit scores = 5.78881
CFS merit scores = 5.79243
CFS merit scores = 5.79538
CFS merit scores = 5.7975
CFS merit scores = 5.79923
CFS merit scores = 5.8011
CFS merit scores = 5.80205
CFS merit scores = 5.80291
CFS merit scores = 5.80398
CFS merit scores = 5.80516
CFS merit scores = 5.80633
CFS merit scores = 5.80738
CFS merit scores = 5.80797
CFS merit scores = 5.80882
CFS merit scores = 5.80904
CFS merit scores = 5.80948
CFS merit scores = 5.80962
CFS merit scores = 5.8098
CFS merit scores = 5.80987
CFS merit scores = 5.80973
CFS merit scores = 5.80934
CFS merit scores = 5.80894
CFS merit scores = 5.80866
CFS merit scores = 5.80836
CFS merit scores = 5.80803
CFS merit scores = 5.80754
CFS merit scores = 5.80658
CFS merit scores = 5.80502
CFS merit scores = 5.80365
CFS merit scores = 5.80232
CFS merit scores = 5.80079
CFS merit scores = 5.79936
CFS merit scores = 5.79688
CFS merit scores = 5.79467
CFS merit scores = 5.79236
CFS merit scores = 5.79014
CFS merit scores = 5.78759
CFS merit scores = 5.78458
CFS merit scores = 5.78105
CFS merit scores = 5.77729
CFS merit scores = 5.77299
CFS merit scores = 5.76837
CFS merit scores = 5.76333
CFS merit scores = 5.75856
CFS merit scores = 5.75337
CFS merit scores = 5.74784
CFS merit scores = 5.74239
CFS merit scores = 5.73698
CFS merit scores = 5.73155
CFS merit scores = 5.72626
CFS merit scores = 5.7209
CFS merit scores = 5.71503
CFS merit scores = 5.7089
CFS merit scores = 5.70285
CFS merit scores = 5.69671
CFS merit scores = 5.69073
CFS merit scores = 5.68453
CFS merit scores = 5.67802
CFS merit scores = 5.67152
CFS merit scores = 5.66536
CFS merit scores = 5.65915
CFS merit scores = 5.65257
CFS merit scores = 5.64567
CFS merit scores = 5.63858
CFS merit scores = 5.63139
CFS merit scores = 5.62411
CFS merit scores = 5.61716
CFS merit scores = 5.60999
CFS merit scores = 5.60257
CFS merit scores = 5.59488
CFS merit scores = 5.58723
CFS merit scores = 5.57975
CFS merit scores = 5.572
CFS merit scores = 5.56412
CFS merit scores = 5.55634
CFS merit scores = 5.54856
CFS merit scores = 5.54047
CFS merit scores = 5.53205
CFS merit scores = 5.52378
CFS merit scores = 5.51502
CFS merit scores = 5.50636
CFS merit scores = 5.4975
CFS merit scores = 5.4883
CFS merit scores = 5.47928
CFS merit scores = 5.46987
CFS merit scores = 5.46081
CFS merit scores = 5.45033
CFS merit scores = 5.43953
CFS merit scores = 5.42794
CFS merit scores = 5.41621
CFS merit scores = 5.40453
CFS merit scores = 5.39227
CFS merit scores = 5.37931
CFS merit scores = 5.36595
CFS merit scores = 5.35212
CFS merit scores = 5.33733
CFS merit scores = 5.32129
CFS merit scores = 5.30377
CFS merit scores = 5.28601
CFS merit scores = 5.26184
cnt = 1	feature = 83	correl = 0.445412	descr = Gibbs_of_Target_Sequence__Pos_19_Step_1
cnt = 2	feature = 2	correl = -0.134318	descr = Position_Specific_Bin_Base_0_Base_G
cnt = 3	feature = 502	correl = -0.0730174	descr = N_Gram_CTGGC
cnt = 4	feature = 14	correl = -0.0832759	descr = Position_Specific_Bin_Base_4_Base_C
cnt = 5	feature = 848	correl = -0.034037	descr = N_Gram_TGCCG
cnt = 6	feature = 857	correl = 0.0299642	descr = N_Gram_TGGAC
cnt = 7	feature = 749	correl = -0.0288557	descr = N_Gram_TACG
cnt = 8	feature = 356	correl = 0.0256986	descr = N_Gram_CATAG
cnt = 9	feature = 687	correl = -0.0251885	descr = N_Gram_GTAAT
cnt = 10	feature = 765	correl = 0.0298168	descr = N_Gram_TAGTC
cnt = 11	feature = 808	correl = 0.0459006	descr = N_Gram_TCGCA
cnt = 12	feature = 228	correl = -0.0519931	descr = N_Gram_ACGGG
cnt = 13	feature = 452	correl = -0.0470947	descr = N_Gram_CGGCA
cnt = 14	feature = 436	correl = -0.0308214	descr = N_Gram_CGATC
cnt = 15	feature = 806	correl = 0.0300373	descr = N_Gram_TCGAG
cnt = 16	feature = 308	correl = -0.021528	descr = N_Gram_ATTAA
cnt = 17	feature = 770	correl = 0.02339	descr = N_Gram_TATAC
cnt = 18	feature = 612	correl = -0.0279923	descr = N_Gram_GCTCA
cnt = 19	feature = 52	correl = -0.0598637	descr = Position_Specific_Bin_Base_17_Base_G
cnt = 20	feature = 812	correl = 0.0409726	descr = N_Gram_TCGGA
cnt = 21	feature = 461	correl = -0.0276819	descr = N_Gram_CGGTT
cnt = 22	feature = 704	correl = 0.0481177	descr = N_Gram_GTCTA
cnt = 23	feature = 539	correl = -0.0600909	descr = N_Gram_GACCG
cnt = 24	feature = 535	correl = 0.0296377	descr = N_Gram_GACAT
cnt = 25	feature = 772	correl = 0.0326001	descr = N_Gram_TATAT
cnt = 26	feature = 316	correl = 0.0315011	descr = N_Gram_ATTGT
cnt = 27	feature = 766	correl = 0.0325944	descr = N_Gram_TAGTG
cnt = 28	feature = 752	correl = 0.0723271	descr = N_Gram_TACTA
cnt = 29	feature = 403	correl = -0.0265512	descr = N_Gram_CCGCG
cnt = 30	feature = 786	correl = 0.040975	descr = N_Gram_TCAAC
cnt = 31	feature = 432	correl = -0.0414496	descr = N_Gram_CGACG
cnt = 32	feature = 640	correl = -0.0616316	descr = N_Gram_GGCAA
cnt = 33	feature = 560	correl = -0.0412813	descr = N_Gram_GATGG
cnt = 34	feature = 716	correl = -0.0577597	descr = N_Gram_GTGGG
cnt = 35	feature = 530	correl = 0.0698073	descr = N_Gram_GAATA
cnt = 36	feature = 482	correl = 0.0653408	descr = N_Gram_CTAGC
cnt = 37	feature = 35	correl = 0.0305708	descr = Position_Specific_Bin_Base_12_Base_A
cnt = 38	feature = 554	correl = -0.0256454	descr = N_Gram_GAGTA
cnt = 39	feature = 430	correl = -0.025773	descr = N_Gram_CGACA
cnt = 40	feature = 264	correl = -0.0251786	descr = N_Gram_AGGGA
cnt = 41	feature = 723	correl = 0.0375933	descr = N_Gram_GTTCG
cnt = 42	feature = 297	correl = 0.072704	descr = N_Gram_ATCTC
cnt = 43	feature = 582	correl = -0.0247798	descr = N_Gram_GCCAC
cnt = 44	feature = 696	correl = -0.059595	descr = N_Gram_GTCCC
cnt = 45	feature = 769	correl = 0.0568551	descr = N_Gram_TATAA
cnt = 46	feature = 592	correl = 0.0218472	descr = N_Gram_GCCTA
cnt = 47	feature = 672	correl = 0.0395921	descr = N_Gram_GGTAA
cnt = 48	feature = 659	correl = -0.0928826	descr = N_Gram_GGGCC
cnt = 49	feature = 705	correl = 0.0255253	descr = N_Gram_GTCTC
cnt = 50	feature = 603	correl = -0.0299975	descr = N_Gram_GCGGG
cnt = 51	feature = 649	correl = -0.0653284	descr = N_Gram_GGCGT
cnt = 52	feature = 625	correl = -0.0312403	descr = N_Gram_GGAAA
cnt = 53	feature = 43	correl = 0.0764144	descr = Position_Specific_Bin_Base_15_Base_A
cnt = 54	feature = 665	correl = -0.0569768	descr = N_Gram_GGGGT
cnt = 55	feature = 732	correl = 0.0498621	descr = N_Gram_TAAAC
cnt = 56	feature = 345	correl = -0.042937	descr = N_Gram_CAGAC
cnt = 57	feature = 334	correl = -0.0253653	descr = N_Gram_CACAT
cnt = 58	feature = 4	correl = -0.0290785	descr = Position_Specific_Bin_Base_1_Base_C
cnt = 59	feature = 251	correl = -0.0228779	descr = N_Gram_AGCAC
cnt = 60	feature = 631	correl = -0.0275775	descr = N_Gram_GGACG
cnt = 61	feature = 721	correl = 0.0353547	descr = N_Gram_GTTAC
cnt = 62	feature = 904	correl = 0.0391527	descr = N_Gram_TTCTC
cnt = 63	feature = 634	correl = -0.0603391	descr = N_Gram_GGAGC
cnt = 64	feature = 56	correl = 0.0342793	descr = Position_Specific_Bin_Base_18_Base_T
cnt = 65	feature = 645	correl = -0.0253824	descr = N_Gram_GGCCG
cnt = 66	feature = 718	correl = 0.0284015	descr = N_Gram_GTGTA
cnt = 67	feature = 593	correl = -0.0546191	descr = N_Gram_GCCTC
cnt = 68	feature = 1	correl = 0.10639	descr = Position_Specific_Bin_Base_0_Base_C
cnt = 69	feature = 706	correl = 0.023864	descr = N_Gram_GTCTT
cnt = 70	feature = 664	correl = -0.0781102	descr = N_Gram_GGGGC
cnt = 71	feature = 16	correl = 0.0569384	descr = Position_Specific_Bin_Base_5_Base_T
cnt = 72	feature = 738	correl = 0.057749	descr = N_Gram_TAAGG
cnt = 73	feature = 233	correl = 0.069752	descr = N_Gram_ACTAC
cnt = 74	feature = 583	correl = -0.0614779	descr = N_Gram_GCCAG
cnt = 75	feature = 838	correl = 0.0299158	descr = N_Gram_TGAAT
cnt = 76	feature = 740	correl = -0.0224546	descr = N_Gram_TAATG
cnt = 77	feature = 553	correl = -0.02656	descr = N_Gram_GAGGT
cnt = 78	feature = 663	correl = -0.0460106	descr = N_Gram_GGGGA
cnt = 79	feature = 11	correl = 0.0705931	descr = Position_Specific_Bin_Base_3_Base_G
cnt = 80	feature = 270	correl = 0.0978037	descr = N_Gram_AGTCG
cnt = 81	feature = 31	correl = -0.0413951	descr = Position_Specific_Bin_Base_11_Base_A
cnt = 82	feature = 64	correl = 0.115046	descr = Position_Specific_Bin_Base_20_Base_T
cnt = 83	feature = 753	correl = 0.0355871	descr = N_Gram_TACTG
cnt = 84	feature = 41	correl = -0.153466	descr = Position_Specific_Bin_Base_14_Base_G
cnt = 85	feature = 60	correl = 0.0675692	descr = Position_Specific_Bin_Base_19_Base_T
cnt = 86	feature = 286	correl = 0.0357376	descr = N_Gram_ATCAA
cnt = 87	feature = 788	correl = 0.0514998	descr = N_Gram_TCACC
cnt = 88	feature = 258	correl = 0.0227648	descr = N_Gram_AGCTA
cnt = 89	feature = 915	correl = -0.0261694	descr = N_Gram_TTGGC
cnt = 90	feature = 917	correl = 0.0352431	descr = N_Gram_TTGGT
cnt = 91	feature = 739	correl = -0.0573986	descr = N_Gram_TAATC
cnt = 92	feature = 677	correl = -0.0295549	descr = N_Gram_GGTGA
cnt = 93	feature = 292	correl = 0.0314177	descr = N_Gram_ATCCT
cnt = 94	feature = 579	correl = 0.0345371	descr = N_Gram_GCATT
cnt = 95	feature = 105	correl = -0.0226742	descr = Xue_Structure_Feature_A111
cnt = 96	feature = 798	correl = -0.0499878	descr = N_Gram_TCCCC
cnt = 97	feature = 799	correl = -0.0221485	descr = N_Gram_TCCCG
cnt = 98	feature = 914	correl = 0.0477703	descr = N_Gram_TTGGA
cnt = 99	feature = 17	correl = -0.0411288	descr = Position_Specific_Bin_Base_6_Base_C
cnt = 100	feature = 792	correl = 0.0238637	descr = N_Gram_TCATA
cnt = 101	feature = 925	correl = 0.0653805	descr = N_Gram_TTTAG
cnt = 102	feature = 394	correl = -0.0802951	descr = N_Gram_CCCTG
cnt = 103	feature = 501	correl = 0.0556723	descr = N_Gram_CTGGA
cnt = 104	feature = 717	correl = -0.0239231	descr = N_Gram_GTGGT
cnt = 105	feature = 794	correl = 0.0293761	descr = N_Gram_TCCA
cnt = 106	feature = 843	correl = 0.0429714	descr = N_Gram_TGCA
cnt = 107	feature = 46	correl = 0.0796893	descr = Position_Specific_Bin_Base_16_Base_A
cnt = 108	feature = 10	correl = -0.128026	descr = Position_Specific_Bin_Base_2_Base_T
cnt = 109	feature = 900	correl = 0.0347613	descr = N_Gram_TTCGC
cnt = 110	feature = 620	correl = 0.0228653	descr = N_Gram_GCTGT
cnt = 111	feature = 29	correl = -0.0520621	descr = Position_Specific_Bin_Base_10_Base_G
cnt = 112	feature = 610	correl = 0.022858	descr = N_Gram_GCTAT
cnt = 113	feature = 815	correl = 0.0441174	descr = N_Gram_TCGT
cnt = 114	feature = 40	correl = -0.0337954	descr = Position_Specific_Bin_Base_14_Base_C
cnt = 115	feature = 21	correl = 0.063079	descr = Position_Specific_Bin_Base_7_Base_T
cnt = 116	feature = 773	correl = 0.0602763	descr = N_Gram_TATC
cnt = 117	feature = 256	correl = -0.0452271	descr = N_Gram_AGCGG
cnt = 118	feature = 701	correl = -0.0257734	descr = N_Gram_GTCGG
cnt = 119	feature = 358	correl = 0.0754686	descr = N_Gram_CATCT
cnt = 120	feature = 278	correl = 0.0240922	descr = N_Gram_ATAGA
cnt = 121	feature = 409	correl = 0.0774527	descr = N_Gram_CCTA
cnt = 122	feature = 489	correl = -0.0350947	descr = N_Gram_CTCAC
cnt = 123	feature = 643	correl = -0.0814625	descr = N_Gram_GGCCA
cnt = 124	feature = 6	correl = 0.0227163	descr = Position_Specific_Bin_Base_1_Base_T
cnt = 125	feature = 837	correl = 0.0485925	descr = N_Gram_TGAAG
cnt = 126	feature = 674	correl = 0.0296051	descr = N_Gram_GGTCA
cnt = 127	feature = 632	correl = 0.0457683	descr = N_Gram_GGACT
cnt = 128	feature = 229	correl = -0.0365522	descr = N_Gram_ACGT
cnt = 129	feature = 675	correl = -0.0716173	descr = N_Gram_GGTCC
cnt = 130	feature = 33	correl = -0.0478523	descr = Position_Specific_Bin_Base_11_Base_G
cnt = 131	feature = 367	correl = -0.0278045	descr = N_Gram_CCAA
cnt = 132	feature = 658	correl = -0.046249	descr = N_Gram_GGGCA
cnt = 133	feature = 802	correl = -0.0354371	descr = N_Gram_TCCTG
cnt = 134	feature = 58	correl = -0.127886	descr = Position_Specific_Bin_Base_19_Base_C
cnt = 135	feature = 293	correl = 0.0460203	descr = N_Gram_ATCG
cnt = 136	feature = 260	correl = 0.0261891	descr = N_Gram_AGGAA
cnt = 137	feature = 478	correl = 0.0388374	descr = N_Gram_CTACA
cnt = 138	feature = 490	correl = -0.0416983	descr = N_Gram_CTCCC
cnt = 139	feature = 515	correl = -0.0225347	descr = N_Gram_CTTGG
cnt = 140	feature = 438	correl = -0.0355033	descr = N_Gram_CGCA
cnt = 141	feature = 531	correl = 0.0398536	descr = N_Gram_GAATT
cnt = 142	feature = 15	correl = -0.0752273	descr = Position_Specific_Bin_Base_5_Base_C
cnt = 143	feature = 641	correl = -0.0525538	descr = N_Gram_GGCAG
cnt = 144	feature = 59	correl = -0.119212	descr = Position_Specific_Bin_Base_19_Base_G
cnt = 145	feature = 47	correl = -0.0464534	descr = Position_Specific_Bin_Base_16_Base_C
cnt = 146	feature = 28	correl = -0.0840068	descr = Position_Specific_Bin_Base_10_Base_C
cnt = 147	feature = 671	correl = 0.0314753	descr = N_Gram_GGTA
cnt = 148	feature = 884	correl = 0.0590672	descr = N_Gram_TTAG
cnt = 149	feature = 499	correl = -0.0326022	descr = N_Gram_CTGC
cnt = 150	feature = 348	correl = -0.032593	descr = N_Gram_CAGCA
cnt = 151	feature = 336	correl = -0.0676452	descr = N_Gram_CACG
cnt = 152	feature = 703	correl = 0.0295497	descr = N_Gram_GTCT
cnt = 153	feature = 759	correl = 0.067802	descr = N_Gram_TAGC
cnt = 154	feature = 865	correl = 0.0321869	descr = N_Gram_TGGTC
cnt = 155	feature = 589	correl = -0.0317639	descr = N_Gram_GCCG
cnt = 156	feature = 852	correl = 0.0263852	descr = N_Gram_TGCTA
cnt = 157	feature = 310	correl = 0.0804628	descr = N_Gram_ATTC
cnt = 158	feature = 680	correl = -0.0357018	descr = N_Gram_GGTT
cnt = 159	feature = 68	correl = -0.154217	descr = Gibbs_of_Target_Sequence__Pos_2_Step_1
cnt = 160	feature = 708	correl = 0.0352974	descr = N_Gram_GTGA
cnt = 161	feature = 751	correl = 0.0496689	descr = N_Gram_TACT
cnt = 162	feature = 679	correl = -0.107502	descr = N_Gram_GGTGG
cnt = 163	feature = 412	correl = -0.0882423	descr = N_Gram_CCTC
cnt = 164	feature = 206	correl = 0.073167	descr = N_Gram_ACAT
cnt = 165	feature = 899	correl = 0.0311282	descr = N_Gram_TTCG
cnt = 166	feature = 288	correl = 0.0528521	descr = N_Gram_ATCC
cnt = 167	feature = 277	correl = 0.0459221	descr = N_Gram_ATAG
cnt = 168	feature = 525	correl = -0.0305174	descr = N_Gram_GAAG
cnt = 169	feature = 654	correl = -0.0850223	descr = N_Gram_GGGA
cnt = 170	feature = 70	correl = 0.0559657	descr = Gibbs_of_Target_Sequence__Pos_5_Step_1
cnt = 171	feature = 77	correl = 0.13154	descr = Gibbs_of_Target_Sequence__Pos_13_Step_1
cnt = 172	feature = 483	correl = 0.0476722	descr = N_Gram_CTAT
cnt = 173	feature = 81	correl = 0.110592	descr = Gibbs_of_Target_Sequence__Pos_17_Step_1
cnt = 174	feature = 856	correl = 0.0218742	descr = N_Gram_TGGA
cnt = 175	feature = 462	correl = -0.0492925	descr = N_Gram_CGT
cnt = 176	feature = 66	correl = 0.0882252	descr = Gibbs_of_Target_Sequence__Pos_0_Step_1
cnt = 177	feature = 396	correl = -0.100816	descr = N_Gram_CCGA
cnt = 178	feature = 755	correl = 0.0542345	descr = N_Gram_TAGA
cnt = 179	feature = 743	correl = 0.0578635	descr = N_Gram_TACA
cnt = 180	feature = 76	correl = 0.0481381	descr = Gibbs_of_Target_Sequence__Pos_11_Step_1
cnt = 181	feature = 80	correl = 0.139503	descr = Gibbs_of_Target_Sequence__Pos_16_Step_1
cnt = 182	feature = 768	correl = 0.0705929	descr = N_Gram_TATA
cnt = 183	feature = 834	correl = 0.06505	descr = N_Gram_TGA
cnt = 184	feature = 669	correl = -0.0935417	descr = N_Gram_GGGTG
cnt = 185	feature = 78	correl = 0.148402	descr = Gibbs_of_Target_Sequence__Pos_14_Step_1
cnt = 186	feature = 71	correl = 0.101006	descr = Gibbs_of_Target_Sequence__Pos_6_Step_1
cnt = 187	feature = 796	correl = -0.0527372	descr = N_Gram_TCCC
cnt = 188	feature = 662	correl = -0.0947679	descr = N_Gram_GGGG
cnt = 189	feature = 284	correl = 0.0678223	descr = N_Gram_ATC
cnt = 190	feature = 657	correl = -0.126764	descr = N_Gram_GGGC
cnt = 191	feature = 82	correl = 0.201542	descr = Gibbs_of_Target_Sequence__Pos_18_Step_1
cnt = 192	feature = 366	correl = -0.0722358	descr = N_Gram_CCA
cnt = 193	feature = 707	correl = -0.0326722	descr = N_Gram_GTG
cnt = 194	feature = 79	correl = 0.103722	descr = Gibbs_of_Target_Sequence__Pos_15_Step_1
cnt = 195	feature = 892	correl = 0.097904	descr = N_Gram_TTC
cnt = 196	feature = 595	correl = -0.105737	descr = N_Gram_GCG
cnt = 197	feature = 676	correl = -0.0979986	descr = N_Gram_GGTG
cnt = 198	feature = 767	correl = 0.124041	descr = N_Gram_TAT
cnt = 199	feature = 449	correl = -0.116375	descr = N_Gram_CGG
cnt = 200	feature = 653	correl = -0.138931	descr = N_Gram_GGG
num rows = 2188
num_elements = 439788
..*
optimization finished, #iter = 2352
nu = 0.392939
obj = -72.229133, rho = -0.616843
nSV = 1067, nBSV = 676
num rows = 243
num_elements = 48843
*
optimization finished, #iter = 209
nu = 0.333385
obj = -7.543731, rho = -0.646808
nSV = 127, nBSV = 38
..*
optimization finished, #iter = 2352
nu = 0.392939
obj = -72.229133, rho = -0.616843
nSV = 1067, nBSV = 676
CFS merit scores = 1.35829
CFS merit scores = 1.59756
CFS merit scores = 1.85335
CFS merit scores = 2.08062
CFS merit scores = 2.28321
CFS merit scores = 2.46807
CFS merit scores = 2.63922
CFS merit scores = 2.79486
CFS merit scores = 2.94196
CFS merit scores = 3.07856
CFS merit scores = 3.20657
CFS merit scores = 3.32796
CFS merit scores = 3.44132
CFS merit scores = 3.54961
CFS merit scores = 3.65153
CFS merit scores = 3.74515
CFS merit scores = 3.83622
CFS merit scores = 3.92374
CFS merit scores = 4.00712
CFS merit scores = 4.08747
CFS merit scores = 4.16439
CFS merit scores = 4.23838
CFS merit scores = 4.31059
CFS merit scores = 4.37986
CFS merit scores = 4.44567
CFS merit scores = 4.50767
CFS merit scores = 4.56516
CFS merit scores = 4.61852
CFS merit scores = 4.66921
CFS merit scores = 4.71936
CFS merit scores = 4.766
CFS merit scores = 4.81195
CFS merit scores = 4.85375
CFS merit scores = 4.8936
CFS merit scores = 4.93065
CFS merit scores = 4.96742
CFS merit scores = 5.00262
CFS merit scores = 5.03692
CFS merit scores = 5.07039
CFS merit scores = 5.10137
CFS merit scores = 5.13165
CFS merit scores = 5.1607
CFS merit scores = 5.18893
CFS merit scores = 5.21627
CFS merit scores = 5.24215
CFS merit scores = 5.26747
CFS merit scores = 5.29209
CFS merit scores = 5.31573
CFS merit scores = 5.33827
CFS merit scores = 5.35768
CFS merit scores = 5.37698
CFS merit scores = 5.39476
CFS merit scores = 5.41103
CFS merit scores = 5.42531
CFS merit scores = 5.44004
CFS merit scores = 5.45507
CFS merit scores = 5.4683
CFS merit scores = 5.48102
CFS merit scores = 5.49349
CFS merit scores = 5.50588
CFS merit scores = 5.51779
CFS merit scores = 5.52998
CFS merit scores = 5.54118
CFS merit scores = 5.55212
CFS merit scores = 5.5628
CFS merit scores = 5.57369
CFS merit scores = 5.58442
CFS merit scores = 5.59498
CFS merit scores = 5.60493
CFS merit scores = 5.61476
CFS merit scores = 5.62462
CFS merit scores = 5.63393
CFS merit scores = 5.6427
CFS merit scores = 5.6511
CFS merit scores = 5.65863
CFS merit scores = 5.66585
CFS merit scores = 5.67293
CFS merit scores = 5.67999
CFS merit scores = 5.6856
CFS merit scores = 5.69147
CFS merit scores = 5.69709
CFS merit scores = 5.70182
CFS merit scores = 5.70616
CFS merit scores = 5.71009
CFS merit scores = 5.71408
CFS merit scores = 5.718
CFS merit scores = 5.72196
CFS merit scores = 5.72579
CFS merit scores = 5.72887
CFS merit scores = 5.73146
CFS merit scores = 5.73422
CFS merit scores = 5.73719
CFS merit scores = 5.7401
CFS merit scores = 5.74278
CFS merit scores = 5.74522
CFS merit scores = 5.74744
CFS merit scores = 5.74966
CFS merit scores = 5.75189
CFS merit scores = 5.75328
CFS merit scores = 5.7545
CFS merit scores = 5.75585
CFS merit scores = 5.75716
CFS merit scores = 5.75828
CFS merit scores = 5.75964
CFS merit scores = 5.76044
CFS merit scores = 5.76106
CFS merit scores = 5.76146
CFS merit scores = 5.76165
CFS merit scores = 5.7618
CFS merit scores = 5.7621
CFS merit scores = 5.76111
CFS merit scores = 5.76016
CFS merit scores = 5.75871
CFS merit scores = 5.75623
CFS merit scores = 5.75411
CFS merit scores = 5.75199
CFS merit scores = 5.74932
CFS merit scores = 5.74705
CFS merit scores = 5.74477
CFS merit scores = 5.7428
CFS merit scores = 5.74083
CFS merit scores = 5.73838
CFS merit scores = 5.73558
CFS merit scores = 5.73317
CFS merit scores = 5.7304
CFS merit scores = 5.72792
CFS merit scores = 5.72576
CFS merit scores = 5.7227
CFS merit scores = 5.71933
CFS merit scores = 5.71439
CFS merit scores = 5.70927
CFS merit scores = 5.70438
CFS merit scores = 5.69963
CFS merit scores = 5.6949
CFS merit scores = 5.6899
CFS merit scores = 5.68494
CFS merit scores = 5.67907
CFS merit scores = 5.67261
CFS merit scores = 5.66652
CFS merit scores = 5.66016
CFS merit scores = 5.65393
CFS merit scores = 5.64752
CFS merit scores = 5.64132
CFS merit scores = 5.63497
CFS merit scores = 5.62835
CFS merit scores = 5.62178
CFS merit scores = 5.61515
CFS merit scores = 5.60817
CFS merit scores = 5.60112
CFS merit scores = 5.59422
CFS merit scores = 5.58747
CFS merit scores = 5.58027
CFS merit scores = 5.57319
CFS merit scores = 5.56626
CFS merit scores = 5.55843
CFS merit scores = 5.54912
CFS merit scores = 5.53994
CFS merit scores = 5.53075
CFS merit scores = 5.52154
CFS merit scores = 5.51226
CFS merit scores = 5.50302
CFS merit scores = 5.49392
CFS merit scores = 5.48505
CFS merit scores = 5.47641
CFS merit scores = 5.46758
CFS merit scores = 5.45876
CFS merit scores = 5.45015
CFS merit scores = 5.44132
CFS merit scores = 5.43206
CFS merit scores = 5.42133
CFS merit scores = 5.41011
CFS merit scores = 5.39715
CFS merit scores = 5.38277
CFS merit scores = 5.36742
CFS merit scores = 5.35179
CFS merit scores = 5.33677
CFS merit scores = 5.32133
CFS merit scores = 5.30504
CFS merit scores = 5.28347
CFS merit scores = 5.25688
cnt = 1	feature = 64	correl = 0.358287	descr = Position_Specific_Bin_Base_20_Base_A
cnt = 2	feature = 60	correl = 0.178366	descr = Position_Specific_Bin_Base_19_Base_A
cnt = 3	feature = 2	correl = -0.146576	descr = Position_Specific_Bin_Base_0_Base_G
cnt = 4	feature = 14	correl = -0.0712411	descr = Position_Specific_Bin_Base_4_Base_C
cnt = 5	feature = 228	correl = -0.0322178	descr = N_Gram_ACGTT
cnt = 6	feature = 56	correl = 0.0371989	descr = Position_Specific_Bin_Base_18_Base_A
cnt = 7	feature = 631	correl = -0.0642513	descr = N_Gram_GGCAA
cnt = 8	feature = 834	correl = 0.044933	descr = N_Gram_TGCGA
cnt = 9	feature = 794	correl = -0.0271513	descr = N_Gram_TCGCG
cnt = 10	feature = 706	correl = 0.0236165	descr = N_Gram_GTGTA
cnt = 11	feature = 17	correl = 0.025947	descr = Position_Specific_Bin_Base_6_Base_A
cnt = 12	feature = 723	correl = 0.0299884	descr = N_Gram_TAACT
cnt = 13	feature = 11	correl = 0.0660375	descr = Position_Specific_Bin_Base_3_Base_G
cnt = 14	feature = 292	correl = 0.0411099	descr = N_Gram_ATCGA
cnt = 15	feature = 313	correl = 0.0377887	descr = N_Gram_ATTCG
cnt = 16	feature = 214	correl = -0.0244272	descr = N_Gram_ACCAA
cnt = 17	feature = 432	correl = -0.029736	descr = N_Gram_CGAGT
cnt = 18	feature = 707	correl = 0.0267682	descr = N_Gram_GTGTG
cnt = 19	feature = 462	correl = 0.0291085	descr = N_Gram_CGTCT
cnt = 20	feature = 672	correl = -0.0457738	descr = N_Gram_GGTTA
cnt = 21	feature = 739	correl = 0.0390892	descr = N_Gram_TACTG
cnt = 22	feature = 264	correl = 0.0231256	descr = N_Gram_AGGGG
cnt = 23	feature = 436	correl = -0.0333836	descr = N_Gram_CGCAA
cnt = 24	feature = 461	correl = -0.0509989	descr = N_Gram_CGTCG
cnt = 25	feature = 772	correl = 0.0275011	descr = N_Gram_TCACT
cnt = 26	feature = 449	correl = -0.103508	descr = N_Gram_CGGCG
cnt = 27	feature = 311	correl = 0.0785075	descr = N_Gram_ATTAT
cnt = 28	feature = 765	correl = 0.0230802	descr = N_Gram_TATTG
cnt = 29	feature = 310	correl = 0.0368814	descr = N_Gram_ATTAG
cnt = 30	feature = 518	correl = 0.0349127	descr = N_Gram_GAACA
cnt = 31	feature = 288	correl = -0.026094	descr = N_Gram_ATCCC
cnt = 32	feature = 904	correl = 0.0286517	descr = N_Gram_TTTAC
cnt = 33	feature = 632	correl = -0.0245577	descr = N_Gram_GGCAC
cnt = 34	feature = 773	correl = -0.0389115	descr = N_Gram_TCAGA
cnt = 35	feature = 645	correl = -0.028764	descr = N_Gram_GGCTT
cnt = 36	feature = 356	correl = -0.0393785	descr = N_Gram_CATAC
cnt = 37	feature = 802	correl = 0.0984104	descr = N_Gram_TCGTG
cnt = 38	feature = 336	correl = -0.0293546	descr = N_Gram_CACGA
cnt = 39	feature = 316	correl = -0.0343752	descr = N_Gram_ATTGA
cnt = 40	feature = 293	correl = 0.0357411	descr = N_Gram_ATCGC
cnt = 41	feature = 743	correl = 0.0579814	descr = N_Gram_TAGAC
cnt = 42	feature = 669	correl = -0.0846378	descr = N_Gram_GGTGC
cnt = 43	feature = 41	correl = -0.0292418	descr = Position_Specific_Bin_Base_13_Base_G
cnt = 44	feature = 595	correl = -0.0541316	descr = N_Gram_GCGCA
cnt = 45	feature = 755	correl = 0.0277192	descr = N_Gram_TATAC
cnt = 46	feature = 751	correl = 0.0229892	descr = N_Gram_TAGTG
cnt = 47	feature = 482	correl = -0.0229229	descr = N_Gram_CTATT
cnt = 48	feature = 708	correl = 0.0442011	descr = N_Gram_GTGTT
cnt = 49	feature = 284	correl = 0.0227366	descr = N_Gram_ATCAC
cnt = 50	feature = 43	correl = -0.0360016	descr = Position_Specific_Bin_Base_14_Base_C
cnt = 51	feature = 35	correl = -0.0260274	descr = Position_Specific_Bin_Base_11_Base_C
cnt = 52	feature = 489	correl = -0.0385007	descr = N_Gram_CTCGT
cnt = 53	feature = 299	correl = 0.0408196	descr = N_Gram_ATGAG
cnt = 54	feature = 649	correl = -0.066296	descr = N_Gram_GGGAG
cnt = 55	feature = 665	correl = 0.0242077	descr = N_Gram_GGTCA
cnt = 56	feature = 52	correl = 0.0257648	descr = Position_Specific_Bin_Base_17_Base_A
cnt = 57	feature = 206	correl = 0.0348917	descr = N_Gram_ACAGC
cnt = 58	feature = 716	correl = 0.0230667	descr = N_Gram_GTTTC
cnt = 59	feature = 852	correl = 0.035643	descr = N_Gram_TGTAT
cnt = 60	feature = 687	correl = -0.0426177	descr = N_Gram_GTCCT
cnt = 61	feature = 610	correl = -0.0304918	descr = N_Gram_GCTGA
cnt = 62	feature = 592	correl = -0.0235706	descr = N_Gram_GCGAA
cnt = 63	feature = 900	correl = 0.0392185	descr = N_Gram_TTGTG
cnt = 64	feature = 16	correl = 0.0521204	descr = Position_Specific_Bin_Base_5_Base_T
cnt = 65	feature = 657	correl = -0.0685156	descr = N_Gram_GGGGC
cnt = 66	feature = 404	correl = -0.0482677	descr = N_Gram_CCGAG
cnt = 67	feature = 233	correl = 0.0403478	descr = N_Gram_ACTCT
cnt = 68	feature = 535	correl = 0.0327094	descr = N_Gram_GACT
cnt = 69	feature = 256	correl = -0.0225655	descr = N_Gram_AGCGT
cnt = 70	feature = 749	correl = 0.0289965	descr = N_Gram_TAGGC
cnt = 71	feature = 620	correl = 0.0329454	descr = N_Gram_GGAAT
cnt = 72	feature = 578	correl = -0.022042	descr = N_Gram_GCCAT
cnt = 73	feature = 718	correl = 0.0237608	descr = N_Gram_GTTTT
cnt = 74	feature = 334	correl = -0.0457092	descr = N_Gram_CACCT
cnt = 75	feature = 32	correl = -0.0614011	descr = Position_Specific_Bin_Base_10_Base_G
cnt = 76	feature = 412	correl = 0.0756104	descr = N_Gram_CCTA
cnt = 77	feature = 865	correl = 0.0627583	descr = N_Gram_TTACA
cnt = 78	feature = 701	correl = -0.0496444	descr = N_Gram_GTGGA
cnt = 79	feature = 4	correl = -0.095692	descr = Position_Specific_Bin_Base_1_Base_G
cnt = 80	feature = 653	correl = -0.0805885	descr = N_Gram_GGGCG
cnt = 81	feature = 251	correl = 0.0506023	descr = N_Gram_AGCAT
cnt = 82	feature = 392	correl = -0.051413	descr = N_Gram_CCCCT
cnt = 83	feature = 6	correl = -0.0487253	descr = Position_Specific_Bin_Base_2_Base_A
cnt = 84	feature = 770	correl = 0.0226629	descr = N_Gram_TCACC
cnt = 85	feature = 29	correl = 0.0436148	descr = Position_Specific_Bin_Base_9_Base_T
cnt = 86	feature = 554	correl = -0.0443482	descr = N_Gram_GATGT
cnt = 87	feature = 759	correl = 0.0522734	descr = N_Gram_TATCG
cnt = 88	feature = 502	correl = 0.0557513	descr = N_Gram_CTGTT
cnt = 89	feature = 105	correl = -0.0810077	descr = Fold_of_RNAi_Sequence_Pos_14
cnt = 90	feature = 531	correl = -0.0563381	descr = N_Gram_GACCA
cnt = 91	feature = 0	correl = 0.0408875	descr = Position_Specific_Bin_Base_0_Base_A
cnt = 92	feature = 394	correl = -0.107535	descr = N_Gram_CCCGA
cnt = 93	feature = 355	correl = -0.0527381	descr = N_Gram_CATAA
cnt = 94	feature = 806	correl = 0.0486878	descr = N_Gram_TCTAG
cnt = 95	feature = 914	correl = 0.0308527	descr = N_Gram_TTTTA
cnt = 96	feature = 717	correl = 0.0434794	descr = N_Gram_GTTTG
cnt = 97	feature = 654	correl = -0.0328268	descr = N_Gram_GGGCT
cnt = 98	feature = 798	correl = -0.0289937	descr = N_Gram_TCGGC
cnt = 99	feature = 638	correl = -0.0287459	descr = N_Gram_GGCCT
cnt = 100	feature = 565	correl = -0.0520765	descr = N_Gram_GCACC
cnt = 101	feature = 696	correl = 0.0324222	descr = N_Gram_GTGAA
cnt = 102	feature = 10	correl = 0.0232199	descr = Position_Specific_Bin_Base_3_Base_A
cnt = 103	feature = 42	correl = 0.109371	descr = Position_Specific_Bin_Base_14_Base_A
cnt = 104	feature = 658	correl = -0.0475021	descr = N_Gram_GGGGT
cnt = 105	feature = 59	correl = 0.0387945	descr = Position_Specific_Bin_Base_18_Base_T
cnt = 106	feature = 525	correl = 0.0399057	descr = N_Gram_GAATT
cnt = 107	feature = 612	correl = -0.0411458	descr = N_Gram_GCTGG
cnt = 108	feature = 675	correl = 0.0433913	descr = N_Gram_GTAA
cnt = 109	feature = 593	correl = 0.0306313	descr = N_Gram_GCGAG
cnt = 110	feature = 33	correl = 0.056225	descr = Position_Specific_Bin_Base_10_Base_T
cnt = 111	feature = 40	correl = 0.062245	descr = Position_Specific_Bin_Base_13_Base_A
cnt = 112	feature = 47	correl = -0.0324619	descr = Position_Specific_Bin_Base_15_Base_G
cnt = 113	feature = 28	correl = -0.0219214	descr = Position_Specific_Bin_Base_9_Base_C
cnt = 114	feature = 515	correl = 0.0643418	descr = N_Gram_CTTTG
cnt = 115	feature = 679	correl = 0.0267852	descr = N_Gram_GTAGG
cnt = 116	feature = 704	correl = -0.0270476	descr = N_Gram_GTGGT
cnt = 117	feature = 298	correl = 0.0218882	descr = N_Gram_ATGAA
cnt = 118	feature = 876	correl = 0.0285159	descr = N_Gram_TTCAC
cnt = 119	feature = 857	correl = 0.059711	descr = N_Gram_TGTGT
cnt = 120	feature = 1	correl = 0.10883	descr = Position_Specific_Bin_Base_0_Base_C
cnt = 121	feature = 792	correl = 0.0483028	descr = N_Gram_TCGC
cnt = 122	feature = 499	correl = -0.0261698	descr = N_Gram_CTGGG
cnt = 123	feature = 884	correl = 0.0444576	descr = N_Gram_TTCTA
cnt = 124	feature = 9	correl = -0.138678	descr = Position_Specific_Bin_Base_2_Base_T
cnt = 125	feature = 58	correl = -0.0554315	descr = Position_Specific_Bin_Base_18_Base_G
cnt = 126	feature = 286	correl = 0.0446456	descr = N_Gram_ATCC
cnt = 127	feature = 31	correl = -0.0681223	descr = Position_Specific_Bin_Base_10_Base_C
cnt = 128	feature = 452	correl = -0.0661885	descr = N_Gram_CGGGC
cnt = 129	feature = 808	correl = 0.0507935	descr = N_Gram_TCTC
cnt = 130	feature = 15	correl = -0.0587711	descr = Position_Specific_Bin_Base_5_Base_C
cnt = 131	feature = 662	correl = 0.0418976	descr = N_Gram_GGTA
cnt = 132	feature = 501	correl = 0.0444681	descr = N_Gram_CTGT
cnt = 133	feature = 258	correl = 0.0263574	descr = N_Gram_AGGAA
cnt = 134	feature = 603	correl = -0.0843941	descr = N_Gram_GCGT
cnt = 135	feature = 260	correl = -0.0279198	descr = N_Gram_AGGC
cnt = 136	feature = 695	correl = 0.0251789	descr = N_Gram_GTGA
cnt = 137	feature = 406	correl = -0.0326925	descr = N_Gram_CCGC
cnt = 138	feature = 294	correl = 0.0577272	descr = N_Gram_ATCT
cnt = 139	feature = 478	correl = 0.0406079	descr = N_Gram_CTAT
cnt = 140	feature = 490	correl = 0.0218385	descr = N_Gram_CTCT
cnt = 141	feature = 409	correl = -0.0436792	descr = N_Gram_CCGG
cnt = 142	feature = 848	correl = -0.0503508	descr = N_Gram_TGGGG
cnt = 143	feature = 837	correl = 0.0288322	descr = N_Gram_TGCT
cnt = 144	feature = 278	correl = 0.0911245	descr = N_Gram_ATAT
cnt = 145	feature = 530	correl = -0.0776776	descr = N_Gram_GACC
cnt = 146	feature = 254	correl = -0.0455553	descr = N_Gram_AGCG
cnt = 147	feature = 796	correl = -0.0437282	descr = N_Gram_TCGG
cnt = 148	feature = 308	correl = 0.0586631	descr = N_Gram_ATTA
cnt = 149	feature = 579	correl = -0.15241	descr = N_Gram_GCCC
cnt = 150	feature = 519	correl = -0.0295681	descr = N_Gram_GAAG
cnt = 151	feature = 664	correl = -0.0230042	descr = N_Gram_GGTC
cnt = 152	feature = 812	correl = 0.0824549	descr = N_Gram_TCTG
cnt = 153	feature = 721	correl = 0.0388412	descr = N_Gram_TAAA
cnt = 154	feature = 297	correl = 0.0298498	descr = N_Gram_ATGA
cnt = 155	feature = 753	correl = 0.072643	descr = N_Gram_TATA
cnt = 156	feature = 660	correl = -0.0777255	descr = N_Gram_GGGTG
cnt = 157	feature = 70	correl = -0.0362326	descr = Gibbs_of_Target_Sequence__Pos_1_Step_1
cnt = 158	feature = 229	correl = 0.0389079	descr = N_Gram_ACT
cnt = 159	feature = 358	correl = 0.0421472	descr = N_Gram_CATC
cnt = 160	feature = 643	correl = -0.0596644	descr = N_Gram_GGCT
cnt = 161	feature = 815	correl = 0.0651993	descr = N_Gram_TCTT
cnt = 162	feature = 213	correl = -0.0327663	descr = N_Gram_ACCA
cnt = 163	feature = 634	correl = -0.125607	descr = N_Gram_GGCC
cnt = 164	feature = 705	correl = 0.0377741	descr = N_Gram_GTGT
cnt = 165	feature = 80	correl = 0.0262231	descr = Gibbs_of_Target_Sequence__Pos_12_Step_1
cnt = 166	feature = 82	correl = 0.155462	descr = Gibbs_of_Target_Sequence__Pos_14_Step_1
cnt = 167	feature = 674	correl = 0.050949	descr = N_Gram_GTA
cnt = 168	feature = 76	correl = 0.0851445	descr = Gibbs_of_Target_Sequence__Pos_8_Step_1
cnt = 169	feature = 598	correl = -0.105405	descr = N_Gram_GCGG
cnt = 170	feature = 83	correl = 0.093925	descr = Gibbs_of_Target_Sequence__Pos_15_Step_1
cnt = 171	feature = 768	correl = 0.0284493	descr = N_Gram_TCA
cnt = 172	feature = 367	correl = -0.0762401	descr = N_Gram_CCA
cnt = 173	feature = 78	correl = 0.121833	descr = Gibbs_of_Target_Sequence__Pos_10_Step_1
cnt = 174	feature = 384	correl = -0.158535	descr = N_Gram_CCC
cnt = 175	feature = 767	correl = 0.0498243	descr = N_Gram_TC
cnt = 176	feature = 659	correl = -0.0534267	descr = N_Gram_GGGT
cnt = 177	feature = 81	correl = 0.136849	descr = Gibbs_of_Target_Sequence__Pos_13_Step_1
cnt = 178	feature = 77	correl = 0.105195	descr = Gibbs_of_Target_Sequence__Pos_9_Step_1
cnt = 179	feature = 752	correl = 0.121629	descr = N_Gram_TAT
cnt = 180	feature = 366	correl = -0.0976346	descr = N_Gram_CC
num rows = 2188
num_elements = 396028
..*
optimization finished, #iter = 2247
nu = 0.388397
obj = -69.849323, rho = -0.705154
nSV = 1021, nBSV = 673
num rows = 243
num_elements = 43983
*
optimization finished, #iter = 244
nu = 0.359760
obj = -7.766554, rho = -0.608349
nSV = 134, nBSV = 46
..*
optimization finished, #iter = 2247
nu = 0.388397
obj = -69.849323, rho = -0.705154
nSV = 1021, nBSV = 673
CFS merit scores = 1.35653
CFS merit scores = 1.5886
CFS merit scores = 1.83815
CFS merit scores = 2.06362
CFS merit scores = 2.26986
CFS merit scores = 2.459
CFS merit scores = 2.6351
CFS merit scores = 2.79737
CFS merit scores = 2.9485
CFS merit scores = 3.08983
CFS merit scores = 3.22342
CFS merit scores = 3.35121
CFS merit scores = 3.47338
CFS merit scores = 3.59014
CFS merit scores = 3.70089
CFS merit scores = 3.8024
CFS merit scores = 3.89938
CFS merit scores = 3.99266
CFS merit scores = 4.08
CFS merit scores = 4.16198
CFS merit scores = 4.24007
CFS merit scores = 4.31458
CFS merit scores = 4.38573
CFS merit scores = 4.45243
CFS merit scores = 4.51564
CFS merit scores = 4.57708
CFS merit scores = 4.63588
CFS merit scores = 4.69145
CFS merit scores = 4.74494
CFS merit scores = 4.79389
CFS merit scores = 4.84086
CFS merit scores = 4.88527
CFS merit scores = 4.92747
CFS merit scores = 4.96619
CFS merit scores = 5.00367
CFS merit scores = 5.03991
CFS merit scores = 5.07303
CFS merit scores = 5.10377
CFS merit scores = 5.13355
CFS merit scores = 5.16261
CFS merit scores = 5.19071
CFS merit scores = 5.21773
CFS merit scores = 5.24345
CFS merit scores = 5.26776
CFS merit scores = 5.29013
CFS merit scores = 5.31205
CFS merit scores = 5.33342
CFS merit scores = 5.35449
CFS merit scores = 5.37551
CFS merit scores = 5.39628
CFS merit scores = 5.41534
CFS merit scores = 5.43458
CFS merit scores = 5.4536
CFS merit scores = 5.46959
CFS merit scores = 5.48473
CFS merit scores = 5.50041
CFS merit scores = 5.51538
CFS merit scores = 5.52974
CFS merit scores = 5.54367
CFS merit scores = 5.55703
CFS merit scores = 5.57081
CFS merit scores = 5.58378
CFS merit scores = 5.59527
CFS merit scores = 5.60628
CFS merit scores = 5.61715
CFS merit scores = 5.62805
CFS merit scores = 5.63823
CFS merit scores = 5.64859
CFS merit scores = 5.65912
CFS merit scores = 5.66928
CFS merit scores = 5.67939
CFS merit scores = 5.68966
CFS merit scores = 5.69895
CFS merit scores = 5.70739
CFS merit scores = 5.71559
CFS merit scores = 5.7238
CFS merit scores = 5.73185
CFS merit scores = 5.7392
CFS merit scores = 5.74665
CFS merit scores = 5.75446
CFS merit scores = 5.76158
CFS merit scores = 5.76816
CFS merit scores = 5.77466
CFS merit scores = 5.7807
CFS merit scores = 5.78635
CFS merit scores = 5.79078
CFS merit scores = 5.79507
CFS merit scores = 5.79955
CFS merit scores = 5.80362
CFS merit scores = 5.80763
CFS merit scores = 5.81188
CFS merit scores = 5.81532
CFS merit scores = 5.81858
CFS merit scores = 5.82176
CFS merit scores = 5.82497
CFS merit scores = 5.8279
CFS merit scores = 5.82978
CFS merit scores = 5.83154
CFS merit scores = 5.83337
CFS merit scores = 5.83517
CFS merit scores = 5.83676
CFS merit scores = 5.83855
CFS merit scores = 5.83993
CFS merit scores = 5.84064
CFS merit scores = 5.84127
CFS merit scores = 5.84145
CFS merit scores = 5.84126
CFS merit scores = 5.84095
CFS merit scores = 5.84085
CFS merit scores = 5.84058
CFS merit scores = 5.8405
CFS merit scores = 5.83992
CFS merit scores = 5.83919
CFS merit scores = 5.83835
CFS merit scores = 5.8374
CFS merit scores = 5.8363
CFS merit scores = 5.8352
CFS merit scores = 5.83391
CFS merit scores = 5.83244
CFS merit scores = 5.83074
CFS merit scores = 5.82904
CFS merit scores = 5.827
CFS merit scores = 5.82512
CFS merit scores = 5.82311
CFS merit scores = 5.82054
CFS merit scores = 5.81803
CFS merit scores = 5.81565
CFS merit scores = 5.81327
CFS merit scores = 5.81087
CFS merit scores = 5.8079
CFS merit scores = 5.80452
CFS merit scores = 5.80148
CFS merit scores = 5.7984
CFS merit scores = 5.79498
CFS merit scores = 5.79178
CFS merit scores = 5.78817
CFS merit scores = 5.78446
CFS merit scores = 5.78101
CFS merit scores = 5.77748
CFS merit scores = 5.77383
CFS merit scores = 5.77029
CFS merit scores = 5.76674
CFS merit scores = 5.76317
CFS merit scores = 5.75921
CFS merit scores = 5.7555
CFS merit scores = 5.75179
CFS merit scores = 5.74732
CFS merit scores = 5.7428
CFS merit scores = 5.73831
CFS merit scores = 5.73344
CFS merit scores = 5.72832
CFS merit scores = 5.72344
CFS merit scores = 5.71844
CFS merit scores = 5.71305
CFS merit scores = 5.70718
CFS merit scores = 5.70063
CFS merit scores = 5.69418
CFS merit scores = 5.68787
CFS merit scores = 5.68161
CFS merit scores = 5.67536
CFS merit scores = 5.6687
CFS merit scores = 5.66199
CFS merit scores = 5.65501
CFS merit scores = 5.64817
CFS merit scores = 5.64121
CFS merit scores = 5.63391
CFS merit scores = 5.6268
CFS merit scores = 5.61982
CFS merit scores = 5.61267
CFS merit scores = 5.6044
CFS merit scores = 5.59582
CFS merit scores = 5.58712
CFS merit scores = 5.57834
CFS merit scores = 5.56907
CFS merit scores = 5.55972
CFS merit scores = 5.55036
CFS merit scores = 5.54079
CFS merit scores = 5.53134
CFS merit scores = 5.52138
CFS merit scores = 5.51096
CFS merit scores = 5.50002
CFS merit scores = 5.48876
CFS merit scores = 5.47695
CFS merit scores = 5.4646
CFS merit scores = 5.45219
CFS merit scores = 5.43972
CFS merit scores = 5.42709
CFS merit scores = 5.41194
CFS merit scores = 5.3956
CFS merit scores = 5.37936
CFS merit scores = 5.36155
CFS merit scores = 5.34331
CFS merit scores = 5.32508
CFS merit scores = 5.30701
CFS merit scores = 5.2848
CFS merit scores = 5.25804
CFS merit scores = 5.19584
cnt = 1	feature = 64	correl = 0.35653	descr = Position_Specific_Bin_Base_20_Base_A
cnt = 2	feature = 2	correl = -0.140676	descr = Position_Specific_Bin_Base_0_Base_G
cnt = 3	feature = 60	correl = 0.164791	descr = Position_Specific_Bin_Base_19_Base_A
cnt = 4	feature = 593	correl = -0.061331	descr = N_Gram_GCCCC
cnt = 5	feature = 228	correl = -0.031765	descr = N_Gram_ACCCC
cnt = 6	feature = 749	correl = -0.0324242	descr = N_Gram_TACG
cnt = 7	feature = 231	correl = -0.0449528	descr = N_Gram_ACCGA
cnt = 8	feature = 770	correl = 0.0226726	descr = N_Gram_TATAC
cnt = 9	feature = 674	correl = 0.0488004	descr = N_Gram_GGTAA
cnt = 10	feature = 806	correl = 0.0412869	descr = N_Gram_TCGCA
cnt = 11	feature = 336	correl = 0.0273672	descr = N_Gram_CAACG
cnt = 12	feature = 739	correl = 0.0261103	descr = N_Gram_TAAGC
cnt = 13	feature = 550	correl = 0.0707536	descr = N_Gram_GACTA
cnt = 14	feature = 884	correl = -0.0420962	descr = N_Gram_TTACC
cnt = 15	feature = 481	correl = 0.0226422	descr = N_Gram_CGTTT
cnt = 16	feature = 278	correl = 0.0369218	descr = N_Gram_AGTAA
cnt = 17	feature = 808	correl = 0.0313084	descr = N_Gram_TCGCT
cnt = 18	feature = 494	correl = 0.0299049	descr = N_Gram_CTATG
cnt = 19	feature = 554	correl = 0.0371236	descr = N_Gram_GAGAA
cnt = 20	feature = 613	correl = -0.0513267	descr = N_Gram_GCGGT
cnt = 21	feature = 743	correl = 0.057666	descr = N_Gram_TAATT
cnt = 22	feature = 501	correl = -0.0287424	descr = N_Gram_CTCGA
cnt = 23	feature = 789	correl = -0.0478171	descr = N_Gram_TCACG
cnt = 24	feature = 658	correl = -0.0542463	descr = N_Gram_GGGAA
cnt = 25	feature = 660	correl = -0.0303971	descr = N_Gram_GGGAT
cnt = 26	feature = 704	correl = 0.043601	descr = N_Gram_GTCTA
cnt = 27	feature = 530	correl = -0.0379124	descr = N_Gram_GAAAA
cnt = 28	feature = 662	correl = -0.0530474	descr = N_Gram_GGGCA
cnt = 29	feature = 449	correl = -0.0266695	descr = N_Gram_CGCCC
cnt = 30	feature = 675	correl = 0.031977	descr = N_Gram_GGTAC
cnt = 31	feature = 531	correl = 0.0333528	descr = N_Gram_GAAAT
cnt = 32	feature = 631	correl = 0.0427883	descr = N_Gram_GGAAT
cnt = 33	feature = 659	correl = -0.0588571	descr = N_Gram_GGGAG
cnt = 34	feature = 685	correl = -0.0606493	descr = N_Gram_GGTTG
cnt = 35	feature = 721	correl = -0.0500127	descr = N_Gram_GTTAG
cnt = 36	feature = 934	correl = 0.0252676	descr = N_Gram_TTTTA
cnt = 37	feature = 590	correl = -0.0714079	descr = N_Gram_GCCAG
cnt = 38	feature = 610	correl = -0.0308845	descr = N_Gram_GCGGA
cnt = 39	feature = 394	correl = -0.0636453	descr = N_Gram_CCCAT
cnt = 40	feature = 798	correl = -0.0353498	descr = N_Gram_TCCCC
cnt = 41	feature = 597	correl = -0.0233835	descr = N_Gram_GCCGA
cnt = 42	feature = 718	correl = 0.0265794	descr = N_Gram_GTGTG
cnt = 43	feature = 314	correl = -0.0324537	descr = N_Gram_ATGGA
cnt = 44	feature = 310	correl = 0.039076	descr = N_Gram_ATGAG
cnt = 45	feature = 773	correl = 0.0765388	descr = N_Gram_TATCA
cnt = 46	feature = 4	correl = 0.0868008	descr = Position_Specific_Bin_Base_1_Base_A
cnt = 47	feature = 632	correl = 0.0249469	descr = N_Gram_GGACA
cnt = 48	feature = 701	correl = 0.0350202	descr = N_Gram_GTCGC
cnt = 49	feature = 251	correl = -0.0434305	descr = N_Gram_ACTGC
cnt = 50	feature = 717	correl = 0.0504565	descr = N_Gram_GTGTA
cnt = 51	feature = 612	correl = -0.0304843	descr = N_Gram_GCGGG
cnt = 52	feature = 56	correl = 0.0544302	descr = Position_Specific_Bin_Base_18_Base_A
cnt = 53	feature = 260	correl = 0.0588886	descr = N_Gram_AGATA
cnt = 54	feature = 752	correl = 0.0722921	descr = N_Gram_TACTA
cnt = 55	feature = 40	correl = 0.0988192	descr = Position_Specific_Bin_Base_14_Base_A
cnt = 56	feature = 740	correl = 0.048382	descr = N_Gram_TAAGG
cnt = 57	feature = 461	correl = -0.0420924	descr = N_Gram_CGGCT
cnt = 58	feature = 423	correl = -0.0431914	descr = N_Gram_CCTCC
cnt = 59	feature = 258	correl = -0.0404572	descr = N_Gram_AGAGG
cnt = 60	feature = 620	correl = -0.046055	descr = N_Gram_GCTCC
cnt = 61	feature = 17	correl = 0.0219766	descr = Position_Specific_Bin_Base_6_Base_A
cnt = 62	feature = 47	correl = -0.0251609	descr = Position_Specific_Bin_Base_15_Base_T
cnt = 63	feature = 565	correl = 0.0526917	descr = N_Gram_GATAT
cnt = 64	feature = 653	correl = -0.065599	descr = N_Gram_GGCGT
cnt = 65	feature = 834	correl = 0.0440068	descr = N_Gram_TGAAC
cnt = 66	feature = 316	correl = -0.0223839	descr = N_Gram_ATGTA
cnt = 67	feature = 308	correl = 0.0361481	descr = N_Gram_ATCTG
cnt = 68	feature = 705	correl = 0.0240255	descr = N_Gram_GTCTT
cnt = 69	feature = 256	correl = -0.0241103	descr = N_Gram_AGACC
cnt = 70	feature = 490	correl = 0.0558517	descr = N_Gram_CTAGC
cnt = 71	feature = 21	correl = -0.132738	descr = Position_Specific_Bin_Base_7_Base_C
cnt = 72	feature = 33	correl = -0.0442991	descr = Position_Specific_Bin_Base_11_Base_A
cnt = 73	feature = 229	correl = -0.0254052	descr = N_Gram_ACCCT
cnt = 74	feature = 452	correl = -0.0633246	descr = N_Gram_CGCGG
cnt = 75	feature = 766	correl = 0.0371205	descr = N_Gram_TAGTG
cnt = 76	feature = 634	correl = 0.0457817	descr = N_Gram_GGACT
cnt = 77	feature = 358	correl = -0.0216334	descr = N_Gram_CAGCG
cnt = 78	feature = 669	correl = -0.0500346	descr = N_Gram_GGGGT
cnt = 79	feature = 66	correl = -0.172995	descr = Position_Specific_Bin_Base_20_Base_G
cnt = 80	feature = 11	correl = -0.0806065	descr = Position_Specific_Bin_Base_3_Base_T
cnt = 81	feature = 786	correl = 0.0395243	descr = N_Gram_TCAAC
cnt = 82	feature = 6	correl = -0.0393786	descr = Position_Specific_Bin_Base_2_Base_A
cnt = 83	feature = 536	correl = 0.031614	descr = N_Gram_GAAGG
cnt = 84	feature = 29	correl = 0.0742035	descr = Position_Specific_Bin_Base_10_Base_A
cnt = 85	feature = 802	correl = -0.0350456	descr = N_Gram_TCCTG
cnt = 86	feature = 409	correl = -0.0438472	descr = N_Gram_CCGAC
cnt = 87	feature = 738	correl = 0.0496522	descr = N_Gram_TAAGA
cnt = 88	feature = 812	correl = -0.0746496	descr = N_Gram_TCGGG
cnt = 89	feature = 848	correl = -0.0651192	descr = N_Gram_TGCCC
cnt = 90	feature = 899	correl = 0.0332487	descr = N_Gram_TTCGC
cnt = 91	feature = 665	correl = -0.0276034	descr = N_Gram_GGGCT
cnt = 92	feature = 708	correl = 0.0245941	descr = N_Gram_GTGAG
cnt = 93	feature = 515	correl = 0.0385227	descr = N_Gram_CTGGT
cnt = 94	feature = 16	correl = 0.0456473	descr = Position_Specific_Bin_Base_5_Base_T
cnt = 95	feature = 535	correl = -0.0412879	descr = N_Gram_GAAGC
cnt = 96	feature = 525	correl = 0.0496022	descr = N_Gram_CTTGT
cnt = 97	feature = 787	correl = 0.0240113	descr = N_Gram_TCAAG
cnt = 98	feature = 28	correl = 0.0267607	descr = Position_Specific_Bin_Base_9_Base_T
cnt = 99	feature = 560	correl = -0.0337334	descr = N_Gram_GAGGG
cnt = 100	feature = 293	correl = 0.041438	descr = N_Gram_ATATG
cnt = 101	feature = 348	correl = -0.039153	descr = N_Gram_CACGT
cnt = 102	feature = 1	correl = 0.118066	descr = Position_Specific_Bin_Base_0_Base_C
cnt = 103	feature = 929	correl = 0.0741483	descr = N_Gram_TTTGA
cnt = 104	feature = 288	correl = 0.0250415	descr = N_Gram_ATAGA
cnt = 105	feature = 640	correl = -0.0403713	descr = N_Gram_GGATG
cnt = 106	feature = 792	correl = 0.0314913	descr = N_Gram_TCATC
cnt = 107	feature = 32	correl = 0.053757	descr = Position_Specific_Bin_Base_10_Base_T
cnt = 108	feature = 311	correl = 0.0466232	descr = N_Gram_ATGC
cnt = 109	feature = 539	correl = 0.0454819	descr = N_Gram_GAATT
cnt = 110	feature = 852	correl = -0.0241372	descr = N_Gram_TGCGG
cnt = 111	feature = 915	correl = 0.0308861	descr = N_Gram_TTGGT
cnt = 112	feature = 264	correl = 0.0629373	descr = N_Gram_AGCAT
cnt = 113	feature = 579	correl = -0.0329441	descr = N_Gram_GCAC
cnt = 114	feature = 664	correl = -0.0677099	descr = N_Gram_GGGCG
cnt = 115	feature = 499	correl = -0.0443199	descr = N_Gram_CTCCC
cnt = 116	feature = 592	correl = -0.0741744	descr = N_Gram_GCCCA
cnt = 117	feature = 645	correl = -0.0478755	descr = N_Gram_GGCAG
cnt = 118	feature = 292	correl = 0.0276053	descr = N_Gram_ATATA
cnt = 119	feature = 10	correl = 0.0489757	descr = Position_Specific_Bin_Base_3_Base_G
cnt = 120	feature = 41	correl = -0.024285	descr = Position_Specific_Bin_Base_14_Base_C
cnt = 121	feature = 15	correl = -0.0661679	descr = Position_Specific_Bin_Base_5_Base_C
cnt = 122	feature = 707	correl = 0.0263291	descr = N_Gram_GTGAA
cnt = 123	feature = 59	correl = 0.0284672	descr = Position_Specific_Bin_Base_18_Base_T
cnt = 124	feature = 765	correl = 0.0246843	descr = N_Gram_TAGT
cnt = 125	feature = 927	correl = 0.051294	descr = N_Gram_TTTCT
cnt = 126	feature = 35	correl = 0.123838	descr = Position_Specific_Bin_Base_11_Base_T
cnt = 127	feature = 436	correl = -0.042232	descr = N_Gram_CGAC
cnt = 128	feature = 595	correl = -0.068851	descr = N_Gram_GCCCT
cnt = 129	feature = 297	correl = 0.0521738	descr = N_Gram_ATCAA
cnt = 130	feature = 696	correl = -0.0788922	descr = N_Gram_GTCC
cnt = 131	feature = 396	correl = -0.0406438	descr = N_Gram_CCCCA
cnt = 132	feature = 366	correl = 0.0321741	descr = N_Gram_CATAT
cnt = 133	feature = 105	correl = -0.0794602	descr = Fold_of_RNAi_Sequence_Pos_16
cnt = 134	feature = 751	correl = 0.0543425	descr = N_Gram_TACT
cnt = 135	feature = 703	correl = 0.0295873	descr = N_Gram_GTCT
cnt = 136	feature = 583	correl = -0.0636449	descr = N_Gram_GCAGA
cnt = 137	feature = 589	correl = -0.0445839	descr = N_Gram_GCCA
cnt = 138	feature = 794	correl = 0.0217897	descr = N_Gram_TCCAC
cnt = 139	feature = 43	correl = 0.0722451	descr = Position_Specific_Bin_Base_14_Base_T
cnt = 140	feature = 904	correl = 0.0845849	descr = N_Gram_TTCTG
cnt = 141	feature = 483	correl = 0.0341205	descr = N_Gram_CTAA
cnt = 142	feature = 865	correl = 0.0247614	descr = N_Gram_TGGTC
cnt = 143	feature = 759	correl = 0.0629538	descr = N_Gram_TAGC
cnt = 144	feature = 356	correl = -0.0378529	descr = N_Gram_CAGCA
cnt = 145	feature = 404	correl = -0.041739	descr = N_Gram_CCCTC
cnt = 146	feature = 334	correl = 0.0543826	descr = N_Gram_CAAC
cnt = 147	feature = 31	correl = -0.0537681	descr = Position_Specific_Bin_Base_10_Base_G
cnt = 148	feature = 772	correl = 0.0666086	descr = N_Gram_TATC
cnt = 149	feature = 58	correl = -0.0592457	descr = Position_Specific_Bin_Base_18_Base_G
cnt = 150	feature = 716	correl = 0.0396745	descr = N_Gram_GTGT
cnt = 151	feature = 313	correl = -0.0475892	descr = N_Gram_ATGG
cnt = 152	feature = 916	correl = 0.0873881	descr = N_Gram_TTGT
cnt = 153	feature = 412	correl = -0.0312087	descr = N_Gram_CCGC
cnt = 154	feature = 914	correl = -0.0237415	descr = N_Gram_TTGGG
cnt = 155	feature = 206	correl = 0.0687084	descr = N_Gram_AATTC
cnt = 156	feature = 540	correl = 0.0306478	descr = N_Gram_GACA
cnt = 157	feature = 70	correl = -0.0376112	descr = Gibbs_of_Target_Sequence__Pos_1_Step_1
cnt = 158	feature = 478	correl = -0.0540896	descr = N_Gram_CGTT
cnt = 159	feature = 46	correl = -0.0354567	descr = Position_Specific_Bin_Base_15_Base_G
cnt = 160	feature = 687	correl = 0.0574566	descr = N_Gram_GTAA
cnt = 161	feature = 755	correl = 0.0644748	descr = N_Gram_TAGA
cnt = 162	feature = 367	correl = 0.047341	descr = N_Gram_CATC
cnt = 163	feature = 83	correl = 0.110659	descr = Gibbs_of_Target_Sequence__Pos_16_Step_1
cnt = 164	feature = 643	correl = -0.0664834	descr = N_Gram_GGCA
cnt = 165	feature = 837	correl = 0.0215753	descr = N_Gram_TGAG
cnt = 166	feature = 768	correl = 0.0735508	descr = N_Gram_TATA
cnt = 167	feature = 657	correl = -0.0726488	descr = N_Gram_GGGA
cnt = 168	feature = 654	correl = -0.0401267	descr = N_Gram_GGCT
cnt = 169	feature = 384	correl = -0.085792	descr = N_Gram_CCAG
cnt = 170	feature = 706	correl = 0.0289632	descr = N_Gram_GTGA
cnt = 171	feature = 76	correl = 0.084493	descr = Gibbs_of_Target_Sequence__Pos_8_Step_1
cnt = 172	feature = 233	correl = -0.0591709	descr = N_Gram_ACG
cnt = 173	feature = 510	correl = -0.0231177	descr = N_Gram_CTGC
cnt = 174	feature = 925	correl = 0.0509294	descr = N_Gram_TTTC
cnt = 175	feature = 679	correl = -0.0816863	descr = N_Gram_GGTG
cnt = 176	feature = 876	correl = 0.0712446	descr = N_Gram_TGTT
cnt = 177	feature = 796	correl = -0.0421176	descr = N_Gram_TCCC
cnt = 178	feature = 72	correl = 0.0928456	descr = Gibbs_of_Target_Sequence__Pos_4_Step_1
cnt = 179	feature = 462	correl = -0.083271	descr = N_Gram_CGGG
cnt = 180	feature = 80	correl = 0.109971	descr = Gibbs_of_Target_Sequence__Pos_13_Step_1
cnt = 181	feature = 79	correl = 0.0603417	descr = Gibbs_of_Target_Sequence__Pos_11_Step_1
cnt = 182	feature = 732	correl = 0.0446023	descr = N_Gram_TAAA
cnt = 183	feature = 82	correl = 0.0936792	descr = Gibbs_of_Target_Sequence__Pos_15_Step_1
cnt = 184	feature = 553	correl = -0.0427445	descr = N_Gram_GAG
cnt = 185	feature = 482	correl = 0.0952404	descr = N_Gram_CTA
cnt = 186	feature = 403	correl = -0.059935	descr = N_Gram_CCCT
cnt = 187	feature = 77	correl = 0.103696	descr = Gibbs_of_Target_Sequence__Pos_9_Step_1
cnt = 188	feature = 81	correl = 0.148135	descr = Gibbs_of_Target_Sequence__Pos_14_Step_1
cnt = 189	feature = 857	correl = -0.050046	descr = N_Gram_TGG
cnt = 190	feature = 406	correl = -0.0809384	descr = N_Gram_CCG
cnt = 191	feature = 603	correl = -0.104032	descr = N_Gram_GCG
cnt = 192	feature = 672	correl = -0.0487634	descr = N_Gram_GGT
cnt = 193	feature = 767	correl = 0.121458	descr = N_Gram_TAT
cnt = 194	feature = 78	correl = 0.118346	descr = Gibbs_of_Target_Sequence__Pos_10_Step_1
cnt = 195	feature = 286	correl = 0.0466227	descr = N_Gram_ATA
cnt = 196	feature = 432	correl = -0.0907006	descr = N_Gram_CG
cnt = 197	feature = 68	correl = 0.279902	descr = Gibbs_of_Target_Sequence_
num rows = 2188
num_elements = 433224
..*
optimization finished, #iter = 2502
nu = 0.392352
obj = -71.383973, rho = -0.642830
nSV = 1059, nBSV = 663
num rows = 243
num_elements = 48114
*
optimization finished, #iter = 212
nu = 0.356395
obj = -7.788521, rho = -0.648630
nSV = 133, nBSV = 54
..*
optimization finished, #iter = 2502
nu = 0.392352
obj = -71.383973, rho = -0.642830
nSV = 1059, nBSV = 663
TEST = 24 AVE CORR = 0.743461
