# Supplementary material for: Improving model predictions for RNA interference activities that use support vector machine regression by combining and filtering features
Source: BMC Bioinformatics. 2007 Jun 6;8:182. doi: 10.1186/1471-2105-8-182 (PMC1906837; doi:10.1186/1471-2105-8-182)
Supplement: Additional file 5 — tr_2431_cfsfilters. The features found to be useful by Correlation based Feature in training and testing the 2431 dataset by cross validation, at t-test values from 0 to 90. [file 1471-2105-8-182-S5.gz › tr_2431_file_25]

25
ave count = 190.6

CFS merit scores = 1.45362
CFS merit scores = 1.61763
CFS merit scores = 1.84867
CFS merit scores = 2.07312
CFS merit scores = 2.27498
CFS merit scores = 2.45844
CFS merit scores = 2.6278
CFS merit scores = 2.78659
CFS merit scores = 2.93171
CFS merit scores = 3.06598
CFS merit scores = 3.19246
CFS merit scores = 3.31277
CFS merit scores = 3.42793
CFS merit scores = 3.5331
CFS merit scores = 3.63265
CFS merit scores = 3.72637
CFS merit scores = 3.81654
CFS merit scores = 3.90029
CFS merit scores = 3.98106
CFS merit scores = 4.05759
CFS merit scores = 4.13116
CFS merit scores = 4.20243
CFS merit scores = 4.27067
CFS merit scores = 4.33556
CFS merit scores = 4.39782
CFS merit scores = 4.45702
CFS merit scores = 4.51418
CFS merit scores = 4.56278
CFS merit scores = 4.60988
CFS merit scores = 4.65254
CFS merit scores = 4.69258
CFS merit scores = 4.73214
CFS merit scores = 4.77101
CFS merit scores = 4.80911
CFS merit scores = 4.84521
CFS merit scores = 4.87946
CFS merit scores = 4.91209
CFS merit scores = 4.94342
CFS merit scores = 4.97245
CFS merit scores = 5.0007
CFS merit scores = 5.02725
CFS merit scores = 5.05347
CFS merit scores = 5.07739
CFS merit scores = 5.10094
CFS merit scores = 5.12492
CFS merit scores = 5.14741
CFS merit scores = 5.16815
CFS merit scores = 5.18811
CFS merit scores = 5.20797
CFS merit scores = 5.2265
CFS merit scores = 5.24539
CFS merit scores = 5.2626
CFS merit scores = 5.27968
CFS merit scores = 5.29623
CFS merit scores = 5.31184
CFS merit scores = 5.32738
CFS merit scores = 5.34225
CFS merit scores = 5.35641
CFS merit scores = 5.36971
CFS merit scores = 5.38255
CFS merit scores = 5.3943
CFS merit scores = 5.40592
cnt = 1	feature = 80	correl = 0.453617	descr = Gibbs_of_Target_Sequence__Pos_19_Step_1
cnt = 2	feature = 2	correl = -0.147904	descr = Position_Specific_Bin_Base_0_Base_G
cnt = 3	feature = 857	correl = -0.0729079	descr = N_Gram_TGGC
cnt = 4	feature = 721	correl = -0.0229944	descr = N_Gram_GTTCC
cnt = 5	feature = 716	correl = 0.0359878	descr = N_Gram_GTGTA
cnt = 6	feature = 358	correl = 0.0257711	descr = N_Gram_CATAG
cnt = 7	feature = 848	correl = -0.0301185	descr = N_Gram_TGCCG
cnt = 8	feature = 452	correl = -0.0332763	descr = N_Gram_CGCTC
cnt = 9	feature = 899	correl = 0.0378361	descr = N_Gram_TTCGC
cnt = 10	feature = 327	correl = 0.047436	descr = N_Gram_CAAGC
cnt = 11	feature = 525	correl = -0.0249477	descr = N_Gram_CTTTA
cnt = 12	feature = 308	correl = -0.0223571	descr = N_Gram_ATTAA
cnt = 13	feature = 773	correl = 0.0451554	descr = N_Gram_TATGA
cnt = 14	feature = 768	correl = 0.0246684	descr = N_Gram_TATAG
cnt = 15	feature = 674	correl = 0.0527852	descr = N_Gram_GGTAA
cnt = 16	feature = 530	correl = -0.0376417	descr = N_Gram_GAAGA
cnt = 17	feature = 705	correl = 0.0373441	descr = N_Gram_GTCTA
cnt = 18	feature = 767	correl = 0.0581326	descr = N_Gram_TATAA
cnt = 19	feature = 499	correl = -0.0244129	descr = N_Gram_CTCAC
cnt = 20	feature = 732	correl = 0.0331241	descr = N_Gram_TAAAG
cnt = 21	feature = 436	correl = -0.0448707	descr = N_Gram_CGACG
cnt = 22	feature = 620	correl = 0.0276344	descr = N_Gram_GCTCT
cnt = 23	feature = 749	correl = 0.0725806	descr = N_Gram_TACTA
cnt = 24	feature = 554	correl = -0.051658	descr = N_Gram_GAGCC
cnt = 25	feature = 792	correl = -0.0672724	descr = N_Gram_TCCCC
cnt = 26	feature = 632	correl = -0.0221328	descr = N_Gram_GGAAA
cnt = 27	feature = 228	correl = -0.0384462	descr = N_Gram_ACGTT
cnt = 28	feature = 412	correl = -0.10947	descr = N_Gram_CCGGC
cnt = 29	feature = 490	correl = 0.0368204	descr = N_Gram_CTAGA
cnt = 30	feature = 915	correl = 0.0221711	descr = N_Gram_TTGGT
cnt = 31	feature = 739	correl = -0.0526932	descr = N_Gram_TAATC
cnt = 32	feature = 403	correl = -0.0549371	descr = N_Gram_CCGAA
cnt = 33	feature = 808	correl = -0.0402623	descr = N_Gram_TCGGC
cnt = 34	feature = 278	correl = 0.0411363	descr = N_Gram_ATAGG
cnt = 35	feature = 662	correl = -0.0429675	descr = N_Gram_GGGCA
cnt = 36	feature = 31	correl = -0.0434022	descr = Position_Specific_Bin_Base_11_Base_A
cnt = 37	feature = 664	correl = -0.0751546	descr = N_Gram_GGGCG
cnt = 38	feature = 46	correl = 0.0368955	descr = Position_Specific_Bin_Base_17_Base_A
cnt = 39	feature = 310	correl = 0.0252799	descr = N_Gram_ATTAG
cnt = 40	feature = 770	correl = 0.0695817	descr = N_Gram_TATCA
cnt = 41	feature = 738	correl = 0.0488993	descr = N_Gram_TAAGG
cnt = 42	feature = 663	correl = -0.110782	descr = N_Gram_GGGCC
cnt = 43	feature = 660	correl = -0.0735485	descr = N_Gram_GGGAG
cnt = 44	feature = 334	correl = -0.0231227	descr = N_Gram_CACCG
cnt = 45	feature = 409	correl = -0.0234382	descr = N_Gram_CCGCG
cnt = 46	feature = 884	correl = 0.0602529	descr = N_Gram_TTACA
cnt = 47	feature = 288	correl = 0.0396252	descr = N_Gram_ATCCG
cnt = 48	feature = 914	correl = 0.0488904	descr = N_Gram_TTGGA
cnt = 49	feature = 35	correl = 0.0357453	descr = Position_Specific_Bin_Base_13_Base_A
cnt = 50	feature = 286	correl = 0.0606805	descr = N_Gram_ATCCA
cnt = 51	feature = 233	correl = 0.0469254	descr = N_Gram_ACTCT
cnt = 52	feature = 367	correl = 0.0238903	descr = N_Gram_CATTG
cnt = 53	feature = 812	correl = 0.0999798	descr = N_Gram_TCGTG
cnt = 54	feature = 10	correl = -0.0843521	descr = Position_Specific_Bin_Base_3_Base_T
cnt = 55	feature = 695	correl = -0.0216209	descr = N_Gram_GTCAC
cnt = 56	feature = 15	correl = 0.0804565	descr = Position_Specific_Bin_Base_5_Base_T
cnt = 57	feature = 578	correl = -0.0387542	descr = N_Gram_GCACC
cnt = 58	feature = 4	correl = -0.0932933	descr = Position_Specific_Bin_Base_1_Base_G
cnt = 59	feature = 740	correl = 0.0403405	descr = N_Gram_TAATT
cnt = 60	feature = 392	correl = -0.0715687	descr = N_Gram_CCCCG
cnt = 61	feature = 666	correl = -0.054879	descr = N_Gram_GGGGA
cnt = 62	feature = 311	correl = 0.0720088	descr = N_Gram_ATTAT
num rows = 2187
num_elements = 137781
.*
optimization finished, #iter = 1057
nu = 0.518446
obj = -124.896267, rho = -0.747238
nSV = 1183, nBSV = 1095
num rows = 244
num_elements = 15372
*
optimization finished, #iter = 99
nu = 0.503783
obj = -15.533403, rho = -0.863866
nSV = 135, nBSV = 113
.*
optimization finished, #iter = 1057
nu = 0.518446
obj = -124.896267, rho = -0.747238
nSV = 1183, nBSV = 1095
CFS merit scores = 1.45497
CFS merit scores = 1.61614
CFS merit scores = 1.84776
CFS merit scores = 2.071
CFS merit scores = 2.27102
CFS merit scores = 2.45288
CFS merit scores = 2.61751
CFS merit scores = 2.77176
CFS merit scores = 2.91586
CFS merit scores = 3.04769
CFS merit scores = 3.17233
CFS merit scores = 3.29123
CFS merit scores = 3.40329
CFS merit scores = 3.50959
CFS merit scores = 3.61041
CFS merit scores = 3.70642
CFS merit scores = 3.79898
CFS merit scores = 3.88398
CFS merit scores = 3.9659
CFS merit scores = 4.04327
CFS merit scores = 4.11562
CFS merit scores = 4.18438
CFS merit scores = 4.24873
CFS merit scores = 4.31092
CFS merit scores = 4.36901
CFS merit scores = 4.42473
CFS merit scores = 4.47914
CFS merit scores = 4.53274
CFS merit scores = 4.58454
CFS merit scores = 4.63423
CFS merit scores = 4.68247
CFS merit scores = 4.72874
CFS merit scores = 4.77245
CFS merit scores = 4.81451
CFS merit scores = 4.85261
CFS merit scores = 4.88984
CFS merit scores = 4.92457
CFS merit scores = 4.95845
CFS merit scores = 4.99237
CFS merit scores = 5.02355
CFS merit scores = 5.05185
CFS merit scores = 5.07713
CFS merit scores = 5.10202
CFS merit scores = 5.12563
CFS merit scores = 5.14887
CFS merit scores = 5.17181
CFS merit scores = 5.19157
CFS merit scores = 5.21116
CFS merit scores = 5.23065
CFS merit scores = 5.24912
CFS merit scores = 5.26633
CFS merit scores = 5.28352
CFS merit scores = 5.29999
CFS merit scores = 5.31632
CFS merit scores = 5.33157
CFS merit scores = 5.34589
CFS merit scores = 5.36029
CFS merit scores = 5.37477
CFS merit scores = 5.38801
CFS merit scores = 5.40065
CFS merit scores = 5.41284
CFS merit scores = 5.42415
CFS merit scores = 5.43549
CFS merit scores = 5.44696
CFS merit scores = 5.45764
CFS merit scores = 5.4677
CFS merit scores = 5.47781
CFS merit scores = 5.48763
CFS merit scores = 5.49634
CFS merit scores = 5.50429
CFS merit scores = 5.51168
CFS merit scores = 5.5188
CFS merit scores = 5.52502
CFS merit scores = 5.53186
CFS merit scores = 5.53801
CFS merit scores = 5.54462
CFS merit scores = 5.55014
CFS merit scores = 5.55543
CFS merit scores = 5.56086
CFS merit scores = 5.56554
CFS merit scores = 5.56977
CFS merit scores = 5.57272
CFS merit scores = 5.57502
CFS merit scores = 5.57762
CFS merit scores = 5.58004
CFS merit scores = 5.58233
CFS merit scores = 5.58444
CFS merit scores = 5.5867
CFS merit scores = 5.58937
CFS merit scores = 5.59194
CFS merit scores = 5.59381
CFS merit scores = 5.59488
CFS merit scores = 5.59585
CFS merit scores = 5.59696
CFS merit scores = 5.59852
CFS merit scores = 5.59946
CFS merit scores = 5.60071
CFS merit scores = 5.60186
CFS merit scores = 5.602
CFS merit scores = 5.60191
CFS merit scores = 5.60153
CFS merit scores = 5.60083
CFS merit scores = 5.60032
CFS merit scores = 5.59915
CFS merit scores = 5.59761
CFS merit scores = 5.59612
CFS merit scores = 5.59471
CFS merit scores = 5.59366
CFS merit scores = 5.59235
CFS merit scores = 5.59108
CFS merit scores = 5.58971
CFS merit scores = 5.5886
CFS merit scores = 5.58737
CFS merit scores = 5.58593
CFS merit scores = 5.58434
CFS merit scores = 5.58286
CFS merit scores = 5.58072
CFS merit scores = 5.57856
CFS merit scores = 5.57635
CFS merit scores = 5.57392
CFS merit scores = 5.57184
CFS merit scores = 5.56962
CFS merit scores = 5.56693
CFS merit scores = 5.56436
CFS merit scores = 5.56161
CFS merit scores = 5.55888
CFS merit scores = 5.55592
CFS merit scores = 5.55307
CFS merit scores = 5.55054
CFS merit scores = 5.54796
CFS merit scores = 5.54492
CFS merit scores = 5.5417
CFS merit scores = 5.538
CFS merit scores = 5.53377
CFS merit scores = 5.52946
CFS merit scores = 5.52504
CFS merit scores = 5.52057
CFS merit scores = 5.51607
CFS merit scores = 5.51112
CFS merit scores = 5.5057
CFS merit scores = 5.50058
CFS merit scores = 5.49544
CFS merit scores = 5.4904
CFS merit scores = 5.48553
CFS merit scores = 5.48076
CFS merit scores = 5.4758
CFS merit scores = 5.47022
CFS merit scores = 5.46425
CFS merit scores = 5.45648
CFS merit scores = 5.44904
CFS merit scores = 5.44162
CFS merit scores = 5.43417
CFS merit scores = 5.42616
CFS merit scores = 5.41637
CFS merit scores = 5.40679
CFS merit scores = 5.39642
CFS merit scores = 5.38644
CFS merit scores = 5.37613
CFS merit scores = 5.36603
CFS merit scores = 5.35566
CFS merit scores = 5.34468
CFS merit scores = 5.33328
CFS merit scores = 5.32172
CFS merit scores = 5.31054
CFS merit scores = 5.29761
CFS merit scores = 5.28481
CFS merit scores = 5.27237
CFS merit scores = 5.26024
CFS merit scores = 5.24766
CFS merit scores = 5.23472
CFS merit scores = 5.21921
CFS merit scores = 5.20234
CFS merit scores = 5.1854
CFS merit scores = 5.16855
CFS merit scores = 5.1506
CFS merit scores = 5.13284
CFS merit scores = 5.10986
CFS merit scores = 5.08231
CFS merit scores = 5.05351
cnt = 1	feature = 81	correl = 0.454969	descr = Gibbs_of_Target_Sequence__Pos_19_Step_1
cnt = 2	feature = 2	correl = -0.147063	descr = Position_Specific_Bin_Base_0_Base_G
cnt = 3	feature = 14	correl = -0.07136	descr = Position_Specific_Bin_Base_4_Base_C
cnt = 4	feature = 525	correl = 0.0369199	descr = N_Gram_GACA
cnt = 5	feature = 837	correl = 0.0394733	descr = N_Gram_TGCAA
cnt = 6	feature = 9	correl = 0.122208	descr = Position_Specific_Bin_Base_2_Base_G
cnt = 7	feature = 916	correl = 0.0238285	descr = N_Gram_TTTAC
cnt = 8	feature = 768	correl = 0.0247007	descr = N_Gram_TATGC
cnt = 9	feature = 799	correl = 0.0389657	descr = N_Gram_TCGCA
cnt = 10	feature = 593	correl = -0.0437473	descr = N_Gram_GCGCA
cnt = 11	feature = 432	correl = -0.0323233	descr = N_Gram_CGCAA
cnt = 12	feature = 270	correl = 0.0221989	descr = N_Gram_ATAAG
cnt = 13	feature = 721	correl = 0.0265224	descr = N_Gram_GTTTC
cnt = 14	feature = 676	correl = -0.0503748	descr = N_Gram_GGTTA
cnt = 15	feature = 838	correl = 0.0283487	descr = N_Gram_TGCAT
cnt = 16	feature = 536	correl = 0.0689568	descr = N_Gram_GACTA
cnt = 17	feature = 865	correl = 0.0359968	descr = N_Gram_TGTCG
cnt = 18	feature = 483	correl = -0.0503339	descr = N_Gram_CTCAA
cnt = 19	feature = 334	correl = -0.0307071	descr = N_Gram_CACGA
cnt = 20	feature = 396	correl = -0.0586538	descr = N_Gram_CCGAT
cnt = 21	feature = 531	correl = -0.0440433	descr = N_Gram_GACCC
cnt = 22	feature = 600	correl = -0.0379972	descr = N_Gram_GCGGG
cnt = 23	feature = 35	correl = -0.0244617	descr = Position_Specific_Bin_Base_12_Base_C
cnt = 24	feature = 752	correl = 0.0510696	descr = N_Gram_TAGCA
cnt = 25	feature = 834	correl = 0.0368928	descr = N_Gram_TGATC
cnt = 26	feature = 732	correl = -0.0375029	descr = N_Gram_TAATC
cnt = 27	feature = 47	correl = 0.0378871	descr = Position_Specific_Bin_Base_17_Base_A
cnt = 28	feature = 681	correl = 0.0355165	descr = N_Gram_GTAAG
cnt = 29	feature = 767	correl = 0.0683243	descr = N_Gram_TATGA
cnt = 30	feature = 659	correl = -0.0254563	descr = N_Gram_GGGCT
cnt = 31	feature = 406	correl = 0.0448209	descr = N_Gram_CCTAA
cnt = 32	feature = 264	correl = 0.0892963	descr = N_Gram_AGTCG
cnt = 33	feature = 687	correl = 0.0479308	descr = N_Gram_GTCAA
cnt = 34	feature = 657	correl = -0.0872542	descr = N_Gram_GGGCC
cnt = 35	feature = 461	correl = 0.0293775	descr = N_Gram_CGTCT
cnt = 36	feature = 770	correl = 0.0295953	descr = N_Gram_TATGT
cnt = 37	feature = 739	correl = 0.0307677	descr = N_Gram_TACCG
cnt = 38	feature = 256	correl = -0.0297799	descr = N_Gram_AGGAG
cnt = 39	feature = 11	correl = 0.0675327	descr = Position_Specific_Bin_Base_3_Base_G
cnt = 40	feature = 717	correl = -0.0252039	descr = N_Gram_GTTGC
cnt = 41	feature = 707	correl = -0.0599098	descr = N_Gram_GTGGG
cnt = 42	feature = 490	correl = 0.034106	descr = N_Gram_CTCTA
cnt = 43	feature = 530	correl = -0.0405223	descr = N_Gram_GACCA
cnt = 44	feature = 52	correl = -0.0610258	descr = Position_Specific_Bin_Base_18_Base_G
cnt = 45	feature = 46	correl = -0.0594622	descr = Position_Specific_Bin_Base_16_Base_G
cnt = 46	feature = 231	correl = 0.0249798	descr = N_Gram_ACTAG
cnt = 47	feature = 436	correl = -0.0758098	descr = N_Gram_CGCG
cnt = 48	feature = 643	correl = -0.0317489	descr = N_Gram_GGCCT
cnt = 49	feature = 632	correl = -0.0420013	descr = N_Gram_GGATG
cnt = 50	feature = 4	correl = -0.0262092	descr = Position_Specific_Bin_Base_1_Base_C
cnt = 51	feature = 856	correl = -0.0524743	descr = N_Gram_TGGGA
cnt = 52	feature = 773	correl = 0.0228362	descr = N_Gram_TATTG
cnt = 53	feature = 41	correl = 0.0728982	descr = Position_Specific_Bin_Base_14_Base_T
cnt = 54	feature = 705	correl = -0.0567607	descr = N_Gram_GTGGA
cnt = 55	feature = 288	correl = 0.0371642	descr = N_Gram_ATCGA
cnt = 56	feature = 759	correl = 0.0693756	descr = N_Gram_TATAA
cnt = 57	feature = 308	correl = 0.0786281	descr = N_Gram_ATTAT
cnt = 58	feature = 32	correl = -0.0530523	descr = Position_Specific_Bin_Base_11_Base_G
cnt = 59	feature = 672	correl = -0.0358006	descr = N_Gram_GGTGA
cnt = 60	feature = 680	correl = 0.0542346	descr = N_Gram_GTAAA
cnt = 61	feature = 876	correl = 0.0590329	descr = N_Gram_TTACA
cnt = 62	feature = 502	correl = 0.05581	descr = N_Gram_CTGTT
cnt = 63	feature = 927	correl = 0.0261996	descr = N_Gram_TTTTA
cnt = 64	feature = 706	correl = -0.0754493	descr = N_Gram_GTGGC
cnt = 65	feature = 579	correl = -0.0830159	descr = N_Gram_GCCCA
cnt = 66	feature = 610	correl = -0.0486845	descr = N_Gram_GCTCC
cnt = 67	feature = 17	correl = 0.0296634	descr = Position_Specific_Bin_Base_6_Base_A
cnt = 68	feature = 60	correl = -0.181844	descr = Position_Specific_Bin_Base_20_Base_G
cnt = 69	feature = 316	correl = 0.0452548	descr = N_Gram_ATTGT
cnt = 70	feature = 15	correl = -0.0559338	descr = Position_Specific_Bin_Base_5_Base_C
cnt = 71	feature = 772	correl = 0.0594775	descr = N_Gram_TATTC
cnt = 72	feature = 925	correl = 0.0535236	descr = N_Gram_TTTGT
cnt = 73	feature = 612	correl = 0.0368267	descr = N_Gram_GCTCT
cnt = 74	feature = 29	correl = -0.0531629	descr = Position_Specific_Bin_Base_10_Base_G
cnt = 75	feature = 358	correl = 0.0292319	descr = N_Gram_CATG
cnt = 76	feature = 701	correl = -0.045058	descr = N_Gram_GTGC
cnt = 77	feature = 1	correl = 0.102771	descr = Position_Specific_Bin_Base_0_Base_C
cnt = 78	feature = 640	correl = -0.0861605	descr = N_Gram_GGCCA
cnt = 79	feature = 21	correl = 0.0722772	descr = Position_Specific_Bin_Base_7_Base_T
cnt = 80	feature = 653	correl = -0.0684294	descr = N_Gram_GGGAA
cnt = 81	feature = 206	correl = 0.0470174	descr = N_Gram_ACAGT
cnt = 82	feature = 292	correl = 0.0468474	descr = N_Gram_ATCTG
cnt = 83	feature = 765	correl = 0.0540482	descr = N_Gram_TATCG
cnt = 84	feature = 260	correl = 0.0904519	descr = N_Gram_AGGTA
cnt = 85	feature = 43	correl = -0.0399275	descr = Position_Specific_Bin_Base_15_Base_G
cnt = 86	feature = 708	correl = 0.0254118	descr = N_Gram_GTGT
cnt = 87	feature = 802	correl = -0.05458	descr = N_Gram_TCGG
cnt = 88	feature = 412	correl = -0.0760356	descr = N_Gram_CCTCT
cnt = 89	feature = 603	correl = -0.0675003	descr = N_Gram_GCGTC
cnt = 90	feature = 662	correl = -0.0727692	descr = N_Gram_GGGGC
cnt = 91	feature = 749	correl = 0.0536343	descr = N_Gram_TAGAC
cnt = 92	feature = 654	correl = -0.0656479	descr = N_Gram_GGGAG
cnt = 93	feature = 812	correl = 0.038798	descr = N_Gram_TCTAT
cnt = 94	feature = 658	correl = -0.0848546	descr = N_Gram_GGGCG
cnt = 95	feature = 755	correl = 0.0315348	descr = N_Gram_TAGT
cnt = 96	feature = 409	correl = -0.0221631	descr = N_Gram_CCTCA
cnt = 97	feature = 40	correl = -0.154096	descr = Position_Specific_Bin_Base_14_Base_G
cnt = 98	feature = 6	correl = 0.0275521	descr = Position_Specific_Bin_Base_1_Base_T
cnt = 99	feature = 718	correl = -0.0294764	descr = N_Gram_GTTGG
cnt = 100	feature = 233	correl = 0.0484554	descr = N_Gram_ACTG
cnt = 101	feature = 16	correl = 0.0503412	descr = Position_Specific_Bin_Base_5_Base_T
cnt = 102	feature = 753	correl = 0.0822683	descr = N_Gram_TAGCT
cnt = 103	feature = 696	correl = 0.0279279	descr = N_Gram_GTCT
cnt = 104	feature = 462	correl = 0.0240301	descr = N_Gram_CGTG
cnt = 105	feature = 31	correl = -0.0421747	descr = Position_Specific_Bin_Base_11_Base_A
cnt = 106	feature = 917	correl = 0.0544387	descr = N_Gram_TTTAG
cnt = 107	feature = 815	correl = 0.0281054	descr = N_Gram_TCTCC
cnt = 108	feature = 798	correl = 0.0442783	descr = N_Gram_TCGC
cnt = 109	feature = 884	correl = 0.0423383	descr = N_Gram_TTATC
cnt = 110	feature = 499	correl = -0.0220526	descr = N_Gram_CTGGG
cnt = 111	feature = 910	correl = 0.0497493	descr = N_Gram_TTGTA
cnt = 112	feature = 56	correl = -0.124906	descr = Position_Specific_Bin_Base_19_Base_G
cnt = 113	feature = 645	correl = -0.0754111	descr = N_Gram_GGCGC
cnt = 114	feature = 278	correl = 0.047576	descr = N_Gram_ATATG
cnt = 115	feature = 589	correl = -0.0648497	descr = N_Gram_GCCTC
cnt = 116	feature = 10	correl = -0.126621	descr = Position_Specific_Bin_Base_2_Base_T
cnt = 117	feature = 641	correl = -0.107252	descr = N_Gram_GGCCC
cnt = 118	feature = 738	correl = 0.038029	descr = N_Gram_TACC
cnt = 119	feature = 903	correl = 0.0463944	descr = N_Gram_TTGC
cnt = 120	feature = 818	correl = 0.0928901	descr = N_Gram_TCTGC
cnt = 121	feature = 554	correl = -0.0282659	descr = N_Gram_GATGA
cnt = 122	feature = 743	correl = 0.0512363	descr = N_Gram_TACT
cnt = 123	feature = 58	correl = 0.366173	descr = Position_Specific_Bin_Base_20_Base_A
cnt = 124	feature = 631	correl = -0.0497923	descr = N_Gram_GGAGG
cnt = 125	feature = 33	correl = 0.11286	descr = Position_Specific_Bin_Base_11_Base_T
cnt = 126	feature = 452	correl = -0.0466502	descr = N_Gram_CGGGT
cnt = 127	feature = 481	correl = 0.0352958	descr = N_Gram_CTATG
cnt = 128	feature = 796	correl = 0.0268411	descr = N_Gram_TCGA
cnt = 129	feature = 819	correl = 0.034591	descr = N_Gram_TCTGG
cnt = 130	feature = 28	correl = -0.0796189	descr = Position_Specific_Bin_Base_10_Base_C
cnt = 131	feature = 229	correl = 0.0515418	descr = N_Gram_ACTA
cnt = 132	feature = 356	correl = 0.0254356	descr = N_Gram_CATC
cnt = 133	feature = 675	correl = -0.03054	descr = N_Gram_GGTT
cnt = 134	feature = 535	correl = 0.0375623	descr = N_Gram_GACT
cnt = 135	feature = 251	correl = -0.0500785	descr = N_Gram_AGCG
cnt = 136	feature = 258	correl = -0.0416937	descr = N_Gram_AGGG
cnt = 137	feature = 857	correl = -0.0563053	descr = N_Gram_TGGGG
cnt = 138	feature = 70	correl = 0.0837438	descr = Gibbs_of_Target_Sequence__Pos_8_Step_1
cnt = 139	feature = 792	correl = -0.0320976	descr = N_Gram_TCCTC
cnt = 140	feature = 367	correl = -0.0507116	descr = N_Gram_CCAC
cnt = 141	feature = 384	correl = -0.10853	descr = N_Gram_CCCG
cnt = 142	feature = 59	correl = -0.314185	descr = Position_Specific_Bin_Base_20_Base_C
cnt = 143	feature = 501	correl = 0.0429511	descr = N_Gram_CTGT
cnt = 144	feature = 751	correl = 0.0645506	descr = N_Gram_TAGC
cnt = 145	feature = 311	correl = 0.0904501	descr = N_Gram_ATTCT
cnt = 146	feature = 674	correl = -0.0974016	descr = N_Gram_GGTGG
cnt = 147	feature = 105	correl = -0.0577757	descr = Xue_Structure_Feature_A100
cnt = 148	feature = 64	correl = -0.0314345	descr = Gibbs_of_Target_Sequence__Pos_1_Step_1
cnt = 149	feature = 553	correl = -0.04007	descr = N_Gram_GATG
cnt = 150	feature = 478	correl = 0.0514618	descr = N_Gram_CTAT
cnt = 151	feature = 716	correl = -0.050425	descr = N_Gram_GTTG
cnt = 152	feature = 79	correl = 0.105287	descr = Gibbs_of_Target_Sequence__Pos_17_Step_1
cnt = 153	feature = 679	correl = 0.0593341	descr = N_Gram_GTAA
cnt = 154	feature = 66	correl = 0.0915453	descr = Gibbs_of_Target_Sequence__Pos_4_Step_1
cnt = 155	feature = 68	correl = 0.117023	descr = Gibbs_of_Target_Sequence__Pos_6_Step_1
cnt = 156	feature = 80	correl = 0.197882	descr = Gibbs_of_Target_Sequence__Pos_18_Step_1
cnt = 157	feature = 228	correl = 0.0333661	descr = N_Gram_ACT
cnt = 158	feature = 82	correl = 0.431022	descr = Gibbs_of_Target_Sequence__Pos_20_Step_1
cnt = 159	feature = 77	correl = 0.0973518	descr = Gibbs_of_Target_Sequence__Pos_15_Step_1
cnt = 160	feature = 660	correl = -0.0882218	descr = N_Gram_GGGG
cnt = 161	feature = 294	correl = 0.0409083	descr = N_Gram_ATGA
cnt = 162	feature = 449	correl = -0.0847652	descr = N_Gram_CGGG
cnt = 163	feature = 915	correl = 0.0323899	descr = N_Gram_TTTA
cnt = 164	feature = 704	correl = -0.0978076	descr = N_Gram_GTGG
cnt = 165	feature = 76	correl = 0.157174	descr = Gibbs_of_Target_Sequence__Pos_14_Step_1
cnt = 166	feature = 78	correl = 0.11928	descr = Gibbs_of_Target_Sequence__Pos_16_Step_1
cnt = 167	feature = 665	correl = -0.0834309	descr = N_Gram_GGGTG
cnt = 168	feature = 766	correl = 0.0727525	descr = N_Gram_TATG
cnt = 169	feature = 620	correl = -0.0635397	descr = N_Gram_GGA
cnt = 170	feature = 899	correl = 0.107937	descr = N_Gram_TTG
cnt = 171	feature = 404	correl = -0.0473881	descr = N_Gram_CCT
cnt = 172	feature = 430	correl = -0.0503886	descr = N_Gram_CGC
cnt = 173	feature = 664	correl = -0.0544589	descr = N_Gram_GGGT
cnt = 174	feature = 293	correl = 0.0254968	descr = N_Gram_ATG
cnt = 175	feature = 808	correl = 0.105698	descr = N_Gram_TCT
cnt = 176	feature = 914	correl = 0.0850535	descr = N_Gram_TTT
cnt = 177	feature = 560	correl = -0.120091	descr = N_Gram_GC
cnt = 178	feature = 723	correl = 0.179107	descr = N_Gram_TA
cnt = 179	feature = 83	correl = 0.232997	descr = PF_RNAi_Fold_Energy
num rows = 2188
num_elements = 393840
..*
optimization finished, #iter = 2173
nu = 0.375842
obj = -70.336155, rho = -0.657614
nSV = 1006, nBSV = 650
num rows = 243
num_elements = 43740
*
optimization finished, #iter = 237
nu = 0.365555
obj = -7.864276, rho = -0.696600
nSV = 137, nBSV = 46
..*
optimization finished, #iter = 2173
nu = 0.375842
obj = -70.336155, rho = -0.657614
nSV = 1006, nBSV = 650
CFS merit scores = 1.44852
CFS merit scores = 1.62016
CFS merit scores = 1.84765
CFS merit scores = 2.07052
CFS merit scores = 2.2746
CFS merit scores = 2.45825
CFS merit scores = 2.6205
CFS merit scores = 2.77397
CFS merit scores = 2.91371
CFS merit scores = 3.04461
CFS merit scores = 3.16795
CFS merit scores = 3.28116
CFS merit scores = 3.38902
CFS merit scores = 3.49021
CFS merit scores = 3.58576
CFS merit scores = 3.67681
CFS merit scores = 3.76301
CFS merit scores = 3.84476
CFS merit scores = 3.92334
CFS merit scores = 3.99786
CFS merit scores = 4.06936
CFS merit scores = 4.13901
CFS merit scores = 4.20642
CFS merit scores = 4.26956
CFS merit scores = 4.32646
CFS merit scores = 4.38121
CFS merit scores = 4.43274
CFS merit scores = 4.48279
CFS merit scores = 4.53114
CFS merit scores = 4.57806
CFS merit scores = 4.62281
CFS merit scores = 4.66636
CFS merit scores = 4.70738
CFS merit scores = 4.74749
CFS merit scores = 4.78466
CFS merit scores = 4.81832
CFS merit scores = 4.85007
CFS merit scores = 4.88094
CFS merit scores = 4.91113
CFS merit scores = 4.93999
CFS merit scores = 4.96627
CFS merit scores = 4.99216
CFS merit scores = 5.0174
CFS merit scores = 5.04252
CFS merit scores = 5.06709
CFS merit scores = 5.09084
CFS merit scores = 5.11436
CFS merit scores = 5.13599
CFS merit scores = 5.15738
CFS merit scores = 5.17807
CFS merit scores = 5.19592
CFS merit scores = 5.21348
CFS merit scores = 5.23096
CFS merit scores = 5.2475
CFS merit scores = 5.26417
CFS merit scores = 5.28019
CFS merit scores = 5.29533
CFS merit scores = 5.31006
CFS merit scores = 5.32406
CFS merit scores = 5.33786
CFS merit scores = 5.35192
CFS merit scores = 5.36616
CFS merit scores = 5.37959
CFS merit scores = 5.39193
CFS merit scores = 5.40395
CFS merit scores = 5.41598
CFS merit scores = 5.42716
CFS merit scores = 5.43796
CFS merit scores = 5.44846
CFS merit scores = 5.45805
CFS merit scores = 5.46761
CFS merit scores = 5.47635
CFS merit scores = 5.48512
CFS merit scores = 5.49342
CFS merit scores = 5.50145
CFS merit scores = 5.50784
CFS merit scores = 5.51366
CFS merit scores = 5.51928
CFS merit scores = 5.52467
CFS merit scores = 5.52959
CFS merit scores = 5.53434
CFS merit scores = 5.53888
CFS merit scores = 5.54373
CFS merit scores = 5.54841
CFS merit scores = 5.55226
CFS merit scores = 5.55416
CFS merit scores = 5.55572
CFS merit scores = 5.55734
CFS merit scores = 5.55889
CFS merit scores = 5.56054
CFS merit scores = 5.5625
CFS merit scores = 5.56423
CFS merit scores = 5.56604
CFS merit scores = 5.56739
CFS merit scores = 5.56833
CFS merit scores = 5.56918
CFS merit scores = 5.56932
CFS merit scores = 5.56962
CFS merit scores = 5.56951
CFS merit scores = 5.56951
CFS merit scores = 5.56934
CFS merit scores = 5.56934
CFS merit scores = 5.56876
CFS merit scores = 5.56833
CFS merit scores = 5.56745
CFS merit scores = 5.5667
CFS merit scores = 5.56571
CFS merit scores = 5.56444
CFS merit scores = 5.56329
CFS merit scores = 5.56207
CFS merit scores = 5.56076
CFS merit scores = 5.55943
CFS merit scores = 5.55773
CFS merit scores = 5.55577
CFS merit scores = 5.55369
CFS merit scores = 5.55187
CFS merit scores = 5.54996
CFS merit scores = 5.54813
CFS merit scores = 5.54634
CFS merit scores = 5.54466
CFS merit scores = 5.54196
CFS merit scores = 5.53874
CFS merit scores = 5.53537
CFS merit scores = 5.53173
CFS merit scores = 5.52797
CFS merit scores = 5.52421
CFS merit scores = 5.52051
CFS merit scores = 5.51638
CFS merit scores = 5.51209
CFS merit scores = 5.50758
CFS merit scores = 5.50326
CFS merit scores = 5.49888
CFS merit scores = 5.49379
CFS merit scores = 5.48803
CFS merit scores = 5.48239
CFS merit scores = 5.47623
CFS merit scores = 5.46999
CFS merit scores = 5.4639
CFS merit scores = 5.4571
CFS merit scores = 5.44997
CFS merit scores = 5.44256
CFS merit scores = 5.43498
CFS merit scores = 5.42714
CFS merit scores = 5.41949
CFS merit scores = 5.41132
CFS merit scores = 5.40323
CFS merit scores = 5.39487
CFS merit scores = 5.38649
CFS merit scores = 5.3781
CFS merit scores = 5.37007
CFS merit scores = 5.36213
CFS merit scores = 5.35385
CFS merit scores = 5.34421
CFS merit scores = 5.33309
CFS merit scores = 5.32142
CFS merit scores = 5.30962
CFS merit scores = 5.29654
CFS merit scores = 5.28262
CFS merit scores = 5.26754
CFS merit scores = 5.25229
CFS merit scores = 5.23667
CFS merit scores = 5.21964
CFS merit scores = 5.20306
CFS merit scores = 5.18235
CFS merit scores = 5.16239
CFS merit scores = 5.14168
CFS merit scores = 5.10912
CFS merit scores = 5.07622
cnt = 1	feature = 81	correl = 0.448525	descr = Gibbs_of_Target_Sequence__Pos_19_Step_1
cnt = 2	feature = 2	correl = -0.135476	descr = Position_Specific_Bin_Base_0_Base_G
cnt = 3	feature = 233	correl = 0.06891	descr = N_Gram_ACTGA
cnt = 4	feature = 815	correl = 0.0251498	descr = N_Gram_TGATC
cnt = 5	feature = 768	correl = -0.0315201	descr = N_Gram_TCCCA
cnt = 6	feature = 679	correl = -0.0519645	descr = N_Gram_GTCCT
cnt = 7	feature = 705	correl = -0.0244854	descr = N_Gram_GTTGT
cnt = 8	feature = 535	correl = -0.0343259	descr = N_Gram_GAGGG
cnt = 9	feature = 876	correl = 0.0348795	descr = N_Gram_TTCGC
cnt = 10	feature = 664	correl = -0.0589472	descr = N_Gram_GGTTA
cnt = 11	feature = 798	correl = 0.0476545	descr = N_Gram_TCTCT
cnt = 12	feature = 525	correl = 0.0680599	descr = N_Gram_GACTA
cnt = 13	feature = 308	correl = 0.0346323	descr = N_Gram_ATTCG
cnt = 14	feature = 593	correl = -0.0278001	descr = N_Gram_GCTCA
cnt = 15	feature = 8	correl = -0.141526	descr = Position_Specific_Bin_Base_2_Base_T
cnt = 16	feature = 671	correl = 0.0320969	descr = N_Gram_GTACC
cnt = 17	feature = 264	correl = 0.0938962	descr = N_Gram_AGTCG
cnt = 18	feature = 501	correl = -0.0253875	descr = N_Gram_CTTTA
cnt = 19	feature = 675	correl = -0.0213989	descr = N_Gram_GTCAC
cnt = 20	feature = 631	correl = -0.0645323	descr = N_Gram_GGCGG
cnt = 21	feature = 752	correl = 0.0292382	descr = N_Gram_TATGT
cnt = 22	feature = 394	correl = 0.0223372	descr = N_Gram_CCGGA
cnt = 23	feature = 772	correl = 0.0695408	descr = N_Gram_TCCTA
cnt = 24	feature = 595	correl = -0.0314762	descr = N_Gram_GCTCG
cnt = 25	feature = 254	correl = -0.0278931	descr = N_Gram_AGGCA
cnt = 26	feature = 865	correl = 0.0310416	descr = N_Gram_TTAGC
cnt = 27	feature = 297	correl = 0.0320677	descr = N_Gram_ATGCT
cnt = 28	feature = 696	correl = 0.0335047	descr = N_Gram_GTGTA
cnt = 29	feature = 452	correl = 0.0293553	descr = N_Gram_CGTCT
cnt = 30	feature = 645	correl = -0.030693	descr = N_Gram_GGGCT
cnt = 31	feature = 632	correl = -0.0510936	descr = N_Gram_GGCGT
cnt = 32	feature = 612	correl = -0.0559705	descr = N_Gram_GGACC
cnt = 33	feature = 10	correl = -0.082375	descr = Position_Specific_Bin_Base_3_Base_T
cnt = 34	feature = 603	correl = -0.0626447	descr = N_Gram_GCTTT
cnt = 35	feature = 21	correl = 0.0484259	descr = Position_Specific_Bin_Base_7_Base_T
cnt = 36	feature = 40	correl = -0.148796	descr = Position_Specific_Bin_Base_14_Base_G
cnt = 37	feature = 432	correl = -0.0667833	descr = N_Gram_CGCGG
cnt = 38	feature = 711	correl = 0.0463699	descr = N_Gram_TAAAC
cnt = 39	feature = 662	correl = -0.084978	descr = N_Gram_GGTGG
cnt = 40	feature = 721	correl = 0.0782106	descr = N_Gram_TACAA
cnt = 41	feature = 674	correl = 0.0505368	descr = N_Gram_GTCAA
cnt = 42	feature = 717	correl = -0.0524465	descr = N_Gram_TAATC
cnt = 43	feature = 610	correl = 0.0338232	descr = N_Gram_GGAAT
cnt = 44	feature = 751	correl = 0.0573999	descr = N_Gram_TATGA
cnt = 45	feature = 834	correl = -0.0582154	descr = N_Gram_TGGCC
cnt = 46	feature = 278	correl = 0.0279739	descr = N_Gram_ATATA
cnt = 47	feature = 838	correl = -0.0521806	descr = N_Gram_TGGGA
cnt = 48	feature = 812	correl = 0.0284045	descr = N_Gram_TGAGA
cnt = 49	feature = 311	correl = -0.0347685	descr = N_Gram_ATTGA
cnt = 50	feature = 52	correl = 0.0468121	descr = Position_Specific_Bin_Base_18_Base_A
cnt = 51	feature = 286	correl = 0.0307883	descr = N_Gram_ATCCT
cnt = 52	feature = 749	correl = 0.0461481	descr = N_Gram_TATCG
cnt = 53	feature = 336	correl = -0.0509491	descr = N_Gram_CAGAG
cnt = 54	feature = 707	correl = 0.0564298	descr = N_Gram_GTTTG
cnt = 55	feature = 796	correl = 0.0567229	descr = N_Gram_TCTCA
cnt = 56	feature = 4	correl = -0.0922977	descr = Position_Specific_Bin_Base_1_Base_G
cnt = 57	feature = 47	correl = -0.0668364	descr = Position_Specific_Bin_Base_16_Base_G
cnt = 58	feature = 32	correl = -0.0505673	descr = Position_Specific_Bin_Base_11_Base_G
cnt = 59	feature = 292	correl = 0.0222453	descr = N_Gram_ATCTG
cnt = 60	feature = 794	correl = 0.0367789	descr = N_Gram_TCTAT
cnt = 61	feature = 461	correl = 0.0648309	descr = N_Gram_CTAAG
cnt = 62	feature = 15	correl = 0.0363669	descr = Position_Specific_Bin_Base_6_Base_A
cnt = 63	feature = 530	correl = -0.0335513	descr = N_Gram_GAGAT
cnt = 64	feature = 366	correl = -0.0437099	descr = N_Gram_CCATA
cnt = 65	feature = 406	correl = -0.0567998	descr = N_Gram_CCTGA
cnt = 66	feature = 25	correl = 0.0282277	descr = Position_Specific_Bin_Base_9_Base_T
cnt = 67	feature = 672	correl = 0.0266662	descr = N_Gram_GTATT
cnt = 68	feature = 14	correl = 0.051592	descr = Position_Specific_Bin_Base_5_Base_T
cnt = 69	feature = 449	correl = 0.0219318	descr = N_Gram_CGTCA
cnt = 70	feature = 738	correl = 0.0725618	descr = N_Gram_TAGCT
cnt = 71	feature = 643	correl = -0.0887619	descr = N_Gram_GGGCC
cnt = 72	feature = 519	correl = -0.043441	descr = N_Gram_GACCA
cnt = 73	feature = 687	correl = -0.0444613	descr = N_Gram_GTGC
cnt = 74	feature = 665	correl = -0.0709925	descr = N_Gram_GGTTG
cnt = 75	feature = 11	correl = 0.0768797	descr = Position_Specific_Bin_Base_4_Base_A
cnt = 76	feature = 367	correl = -0.0272801	descr = N_Gram_CCATC
cnt = 77	feature = 490	correl = 0.0454272	descr = N_Gram_CTGTT
cnt = 78	feature = 58	correl = 0.0629845	descr = Position_Specific_Bin_Base_19_Base_T
cnt = 79	feature = 657	correl = 0.0331339	descr = N_Gram_GGTCA
cnt = 80	feature = 536	correl = 0.0453478	descr = N_Gram_GAGTC
cnt = 81	feature = 28	correl = -0.0579378	descr = Position_Specific_Bin_Base_10_Base_G
cnt = 82	feature = 6	correl = 0.0587686	descr = Position_Specific_Bin_Base_2_Base_C
cnt = 83	feature = 852	correl = 0.0707239	descr = N_Gram_TGTGT
cnt = 84	feature = 634	correl = -0.0660524	descr = N_Gram_GGCTG
cnt = 85	feature = 43	correl = -0.0382515	descr = Position_Specific_Bin_Base_15_Base_G
cnt = 86	feature = 553	correl = -0.0287776	descr = N_Gram_GCAC
cnt = 87	feature = 716	correl = 0.0481188	descr = N_Gram_TAAGG
cnt = 88	feature = 59	correl = 0.362755	descr = Position_Specific_Bin_Base_20_Base_A
cnt = 89	feature = 31	correl = -0.0299383	descr = Position_Specific_Bin_Base_11_Base_C
cnt = 90	feature = 1	correl = 0.106362	descr = Position_Specific_Bin_Base_0_Base_C
cnt = 91	feature = 755	correl = 0.0454596	descr = N_Gram_TATTT
cnt = 92	feature = 9	correl = 0.0552538	descr = Position_Specific_Bin_Base_3_Base_G
cnt = 93	feature = 288	correl = 0.0400925	descr = N_Gram_ATCGA
cnt = 94	feature = 46	correl = -0.044867	descr = Position_Specific_Bin_Base_16_Base_C
cnt = 95	feature = 358	correl = -0.0295198	descr = N_Gram_CCAA
cnt = 96	feature = 16	correl = -0.046843	descr = Position_Specific_Bin_Base_6_Base_C
cnt = 97	feature = 792	correl = 0.0526826	descr = N_Gram_TCTAC
cnt = 98	feature = 658	correl = -0.0599121	descr = N_Gram_GGTCC
cnt = 99	feature = 802	correl = 0.0259982	descr = N_Gram_TCTGT
cnt = 100	feature = 531	correl = -0.027193	descr = N_Gram_GAGC
cnt = 101	feature = 739	correl = 0.0227476	descr = N_Gram_TAGG
cnt = 102	feature = 718	correl = 0.0483371	descr = N_Gram_TAATT
cnt = 103	feature = 482	correl = 0.0379906	descr = N_Gram_CTGAT
cnt = 104	feature = 680	correl = 0.0557464	descr = N_Gram_GTCG
cnt = 105	feature = 704	correl = -0.0332756	descr = N_Gram_GTTGG
cnt = 106	feature = 404	correl = -0.0624927	descr = N_Gram_CCTCT
cnt = 107	feature = 759	correl = 0.0305702	descr = N_Gram_TCACC
cnt = 108	feature = 579	correl = -0.0545494	descr = N_Gram_GCGC
cnt = 109	feature = 229	correl = 0.0763644	descr = N_Gram_ACTAC
cnt = 110	feature = 258	correl = -0.096495	descr = N_Gram_AGGGC
cnt = 111	feature = 56	correl = -0.121187	descr = Position_Specific_Bin_Base_19_Base_C
cnt = 112	feature = 732	correl = 0.0529332	descr = N_Gram_TAGA
cnt = 113	feature = 206	correl = 0.063513	descr = N_Gram_ACAT
cnt = 114	feature = 384	correl = -0.101758	descr = N_Gram_CCGA
cnt = 115	feature = 723	correl = 0.0309177	descr = N_Gram_TACC
cnt = 116	feature = 41	correl = 0.0738021	descr = Position_Specific_Bin_Base_14_Base_T
cnt = 117	feature = 17	correl = 0.032018	descr = Position_Specific_Bin_Base_6_Base_G
cnt = 118	feature = 539	correl = 0.0694802	descr = N_Gram_GATAT
cnt = 119	feature = 33	correl = 0.122367	descr = Position_Specific_Bin_Base_11_Base_T
cnt = 120	feature = 29	correl = 0.0592604	descr = Position_Specific_Bin_Base_10_Base_T
cnt = 121	feature = 848	correl = 0.0343662	descr = N_Gram_TGTC
cnt = 122	feature = 251	correl = 0.0219816	descr = N_Gram_AGCT
cnt = 123	feature = 60	correl = -0.31334	descr = Position_Specific_Bin_Base_20_Base_C
cnt = 124	feature = 884	correl = 0.0378238	descr = N_Gram_TTGA
cnt = 125	feature = 904	correl = 0.0623761	descr = N_Gram_TTTCT
cnt = 126	feature = 334	correl = -0.059169	descr = N_Gram_CAGA
cnt = 127	feature = 825	correl = 0.0341259	descr = N_Gram_TGCT
cnt = 128	feature = 430	correl = -0.0926276	descr = N_Gram_CGCG
cnt = 129	feature = 654	correl = 0.0310147	descr = N_Gram_GGTA
cnt = 130	feature = 515	correl = 0.0315945	descr = N_Gram_GACA
cnt = 131	feature = 79	correl = 0.0955657	descr = Gibbs_of_Target_Sequence__Pos_17_Step_1
cnt = 132	feature = 765	correl = 0.0284397	descr = N_Gram_TCCA
cnt = 133	feature = 293	correl = 0.0357023	descr = N_Gram_ATGA
cnt = 134	feature = 228	correl = 0.0456891	descr = N_Gram_ACTA
cnt = 135	feature = 706	correl = 0.0503992	descr = N_Gram_GTTT
cnt = 136	feature = 64	correl = 0.0898249	descr = Gibbs_of_Target_Sequence__Pos_0_Step_1
cnt = 137	feature = 773	correl = -0.0274226	descr = N_Gram_TCCTC
cnt = 138	feature = 316	correl = -0.0262528	descr = N_Gram_CAAA
cnt = 139	feature = 70	correl = 0.1472	descr = Gibbs_of_Target_Sequence__Pos_7_Step_1
cnt = 140	feature = 714	correl = 0.0652952	descr = N_Gram_TAAG
cnt = 141	feature = 478	correl = 0.0251489	descr = N_Gram_CTCT
cnt = 142	feature = 659	correl = -0.0789446	descr = N_Gram_GGTG
cnt = 143	feature = 82	correl = 0.421589	descr = Gibbs_of_Target_Sequence__Pos_20_Step_1
cnt = 144	feature = 256	correl = -0.0515914	descr = N_Gram_AGGG
cnt = 145	feature = 66	correl = -0.172686	descr = Gibbs_of_Target_Sequence__Pos_2_Step_1
cnt = 146	feature = 105	correl = -0.0709674	descr = Xue_Structure_Feature_A100
cnt = 147	feature = 799	correl = 0.0739686	descr = N_Gram_TCTG
cnt = 148	feature = 767	correl = -0.0361798	descr = N_Gram_TCCC
cnt = 149	feature = 592	correl = -0.0253272	descr = N_Gram_GCTC
cnt = 150	feature = 597	correl = -0.0260742	descr = N_Gram_GCTG
cnt = 151	feature = 753	correl = 0.0641284	descr = N_Gram_TATT
cnt = 152	feature = 808	correl = 0.0607381	descr = N_Gram_TGAA
cnt = 153	feature = 701	correl = -0.0584296	descr = N_Gram_GTTG
cnt = 154	feature = 78	correl = 0.124245	descr = Gibbs_of_Target_Sequence__Pos_16_Step_1
cnt = 155	feature = 76	correl = 0.144465	descr = Gibbs_of_Target_Sequence__Pos_14_Step_1
cnt = 156	feature = 676	correl = -0.0726291	descr = N_Gram_GTCC
cnt = 157	feature = 80	correl = 0.1985	descr = Gibbs_of_Target_Sequence__Pos_18_Step_1
cnt = 158	feature = 436	correl = -0.0909114	descr = N_Gram_CGG
cnt = 159	feature = 77	correl = 0.0992392	descr = Gibbs_of_Target_Sequence__Pos_15_Step_1
cnt = 160	feature = 857	correl = 0.0622678	descr = N_Gram_TTA
cnt = 161	feature = 806	correl = 0.0541959	descr = N_Gram_TG
cnt = 162	feature = 396	correl = -0.0402968	descr = N_Gram_CCT
cnt = 163	feature = 578	correl = -0.091515	descr = N_Gram_GCG
cnt = 164	feature = 653	correl = -0.0389671	descr = N_Gram_GGT
cnt = 165	feature = 743	correl = 0.109277	descr = N_Gram_TAT
cnt = 166	feature = 899	correl = 0.0993408	descr = N_Gram_TTT
cnt = 167	feature = 708	correl = 0.169841	descr = N_Gram_TA
cnt = 168	feature = 83	correl = 0.233596	descr = PF_RNAi_Fold_Energy
num rows = 2188
num_elements = 369772
..*
optimization finished, #iter = 2306
nu = 0.390755
obj = -71.232425, rho = -0.561779
nSV = 1046, nBSV = 683
num rows = 243
num_elements = 41067
*
optimization finished, #iter = 230
nu = 0.365032
obj = -7.454413, rho = -0.620463
nSV = 132, nBSV = 51
..*
optimization finished, #iter = 2306
nu = 0.390755
obj = -71.232425, rho = -0.561779
nSV = 1046, nBSV = 683
CFS merit scores = 1.36338
CFS merit scores = 1.58308
CFS merit scores = 1.83029
CFS merit scores = 2.05948
CFS merit scores = 2.27093
CFS merit scores = 2.45748
CFS merit scores = 2.6266
CFS merit scores = 2.78205
CFS merit scores = 2.92416
CFS merit scores = 3.05866
CFS merit scores = 3.18637
CFS merit scores = 3.30633
CFS merit scores = 3.4202
CFS merit scores = 3.52799
CFS merit scores = 3.63127
CFS merit scores = 3.72842
CFS merit scores = 3.822
CFS merit scores = 3.91137
CFS merit scores = 3.99625
CFS merit scores = 4.07779
CFS merit scores = 4.15494
CFS merit scores = 4.22612
CFS merit scores = 4.29513
CFS merit scores = 4.362
CFS merit scores = 4.4266
CFS merit scores = 4.48905
CFS merit scores = 4.54868
CFS merit scores = 4.6031
CFS merit scores = 4.65244
CFS merit scores = 4.70063
CFS merit scores = 4.74704
CFS merit scores = 4.79247
CFS merit scores = 4.83495
CFS merit scores = 4.87505
CFS merit scores = 4.91195
CFS merit scores = 4.94782
CFS merit scores = 4.98276
CFS merit scores = 5.01614
CFS merit scores = 5.04963
CFS merit scores = 5.08043
CFS merit scores = 5.11094
CFS merit scores = 5.13952
CFS merit scores = 5.1643
CFS merit scores = 5.18847
CFS merit scores = 5.21139
CFS merit scores = 5.23375
CFS merit scores = 5.25574
CFS merit scores = 5.27769
CFS merit scores = 5.29882
CFS merit scores = 5.31978
CFS merit scores = 5.34028
CFS merit scores = 5.36052
CFS merit scores = 5.37943
CFS merit scores = 5.39752
CFS merit scores = 5.41548
CFS merit scores = 5.43286
CFS merit scores = 5.44893
CFS merit scores = 5.4644
CFS merit scores = 5.47978
CFS merit scores = 5.49445
CFS merit scores = 5.5079
CFS merit scores = 5.52064
CFS merit scores = 5.53387
CFS merit scores = 5.54717
CFS merit scores = 5.55855
CFS merit scores = 5.57043
CFS merit scores = 5.58068
CFS merit scores = 5.59021
CFS merit scores = 5.59974
CFS merit scores = 5.60916
CFS merit scores = 5.61852
CFS merit scores = 5.62788
CFS merit scores = 5.63742
CFS merit scores = 5.64688
CFS merit scores = 5.65484
CFS merit scores = 5.66236
CFS merit scores = 5.66869
CFS merit scores = 5.67459
CFS merit scores = 5.68009
CFS merit scores = 5.68508
CFS merit scores = 5.68978
CFS merit scores = 5.69345
CFS merit scores = 5.69771
CFS merit scores = 5.70135
CFS merit scores = 5.70474
CFS merit scores = 5.70761
CFS merit scores = 5.71058
CFS merit scores = 5.71396
CFS merit scores = 5.71679
CFS merit scores = 5.71973
CFS merit scores = 5.72288
CFS merit scores = 5.72603
CFS merit scores = 5.7286
CFS merit scores = 5.73066
CFS merit scores = 5.73251
CFS merit scores = 5.73448
CFS merit scores = 5.73664
CFS merit scores = 5.73861
CFS merit scores = 5.74064
CFS merit scores = 5.7431
CFS merit scores = 5.74521
CFS merit scores = 5.74718
CFS merit scores = 5.74921
CFS merit scores = 5.75058
CFS merit scores = 5.75237
CFS merit scores = 5.7542
CFS merit scores = 5.75605
CFS merit scores = 5.75795
CFS merit scores = 5.7594
CFS merit scores = 5.75973
CFS merit scores = 5.75985
CFS merit scores = 5.75961
CFS merit scores = 5.75944
CFS merit scores = 5.75858
CFS merit scores = 5.75786
CFS merit scores = 5.75715
CFS merit scores = 5.75637
CFS merit scores = 5.75564
CFS merit scores = 5.75502
CFS merit scores = 5.75428
CFS merit scores = 5.75337
CFS merit scores = 5.75145
CFS merit scores = 5.74946
CFS merit scores = 5.74775
CFS merit scores = 5.74564
CFS merit scores = 5.74348
CFS merit scores = 5.74162
CFS merit scores = 5.73962
CFS merit scores = 5.73735
CFS merit scores = 5.73498
CFS merit scores = 5.73245
CFS merit scores = 5.72978
CFS merit scores = 5.72726
CFS merit scores = 5.72432
CFS merit scores = 5.72161
CFS merit scores = 5.71911
CFS merit scores = 5.71596
CFS merit scores = 5.71296
CFS merit scores = 5.70945
CFS merit scores = 5.70604
CFS merit scores = 5.70265
CFS merit scores = 5.69805
CFS merit scores = 5.69314
CFS merit scores = 5.68861
CFS merit scores = 5.68388
CFS merit scores = 5.67811
CFS merit scores = 5.67268
CFS merit scores = 5.66704
CFS merit scores = 5.661
CFS merit scores = 5.65451
CFS merit scores = 5.64812
CFS merit scores = 5.64148
CFS merit scores = 5.63515
CFS merit scores = 5.6289
CFS merit scores = 5.62269
CFS merit scores = 5.6165
CFS merit scores = 5.61015
CFS merit scores = 5.60333
CFS merit scores = 5.59634
CFS merit scores = 5.58941
CFS merit scores = 5.58245
CFS merit scores = 5.57555
CFS merit scores = 5.56872
CFS merit scores = 5.5621
CFS merit scores = 5.55541
CFS merit scores = 5.54753
CFS merit scores = 5.53993
CFS merit scores = 5.53131
CFS merit scores = 5.52259
CFS merit scores = 5.51334
CFS merit scores = 5.50354
CFS merit scores = 5.49271
CFS merit scores = 5.48212
CFS merit scores = 5.4712
CFS merit scores = 5.4578
CFS merit scores = 5.44384
CFS merit scores = 5.42956
CFS merit scores = 5.41435
CFS merit scores = 5.39926
CFS merit scores = 5.38395
CFS merit scores = 5.36776
CFS merit scores = 5.35158
CFS merit scores = 5.33456
CFS merit scores = 5.31513
CFS merit scores = 5.29241
CFS merit scores = 5.26935
CFS merit scores = 5.2392
CFS merit scores = 5.20672
CFS merit scores = 5.14401
cnt = 1	feature = 64	correl = 0.363379	descr = Position_Specific_Bin_Base_20_Base_A
cnt = 2	feature = 60	correl = 0.186379	descr = Position_Specific_Bin_Base_19_Base_A
cnt = 3	feature = 11	correl = 0.0690295	descr = Position_Specific_Bin_Base_3_Base_G
cnt = 4	feature = 704	correl = 0.042001	descr = N_Gram_GTCAA
cnt = 5	feature = 14	correl = -0.0774296	descr = Position_Specific_Bin_Base_4_Base_C
cnt = 6	feature = 770	correl = 0.0311814	descr = N_Gram_TAGT
cnt = 7	feature = 423	correl = 0.0676335	descr = N_Gram_CCTA
cnt = 8	feature = 232	correl = 0.0265427	descr = N_Gram_ACGCT
cnt = 9	feature = 701	correl = -0.0263622	descr = N_Gram_GTAAT
cnt = 10	feature = 755	correl = 0.0225324	descr = N_Gram_TACCG
cnt = 11	feature = 904	correl = 0.0327375	descr = N_Gram_TTCGC
cnt = 12	feature = 286	correl = 0.0294834	descr = N_Gram_ATATA
cnt = 13	feature = 708	correl = -0.0234628	descr = N_Gram_GTCCG
cnt = 14	feature = 461	correl = -0.0744575	descr = N_Gram_CGCGC
cnt = 15	feature = 578	correl = 0.0453418	descr = N_Gram_GATTG
cnt = 16	feature = 449	correl = -0.0482257	descr = N_Gram_CGAGT
cnt = 17	feature = 553	correl = -0.0301663	descr = N_Gram_GACGG
cnt = 18	feature = 767	correl = 0.0536372	descr = N_Gram_TAGCA
cnt = 19	feature = 231	correl = -0.0321312	descr = N_Gram_ACGCA
cnt = 20	feature = 645	correl = -0.0588814	descr = N_Gram_GGACC
cnt = 21	feature = 490	correl = -0.06787	descr = N_Gram_CGTTC
cnt = 22	feature = 307	correl = 0.0564554	descr = N_Gram_ATGAG
cnt = 23	feature = 229	correl = -0.0393504	descr = N_Gram_ACGAA
cnt = 24	feature = 856	correl = -0.0304017	descr = N_Gram_TGCCG
cnt = 25	feature = 452	correl = -0.0230941	descr = N_Gram_CGATC
cnt = 26	feature = 857	correl = -0.0227017	descr = N_Gram_TGCCT
cnt = 27	feature = 412	correl = -0.0570658	descr = N_Gram_CCGAA
cnt = 28	feature = 852	correl = 0.0242315	descr = N_Gram_TGCAA
cnt = 29	feature = 251	correl = -0.0296806	descr = N_Gram_AGAGG
cnt = 30	feature = 752	correl = 0.0835953	descr = N_Gram_TACAA
cnt = 31	feature = 680	correl = -0.0696925	descr = N_Gram_GGGGC
cnt = 32	feature = 768	correl = 0.0763828	descr = N_Gram_TAGCT
cnt = 33	feature = 560	correl = -0.0396741	descr = N_Gram_GAGAT
cnt = 34	feature = 406	correl = -0.0368185	descr = N_Gram_CCCGG
cnt = 35	feature = 384	correl = -0.0225413	descr = N_Gram_CCAAG
cnt = 36	feature = 430	correl = -0.0820678	descr = N_Gram_CCTCG
cnt = 37	feature = 613	correl = -0.0393818	descr = N_Gram_GCGCA
cnt = 38	feature = 214	correl = 0.0630837	descr = N_Gram_ACAGT
cnt = 39	feature = 47	correl = -0.0268652	descr = Position_Specific_Bin_Base_15_Base_T
cnt = 40	feature = 41	correl = 0.103117	descr = Position_Specific_Bin_Base_14_Base_A
cnt = 41	feature = 654	correl = -0.0675656	descr = N_Gram_GGCAA
cnt = 42	feature = 592	correl = 0.0331446	descr = N_Gram_GCATC
cnt = 43	feature = 105	correl = -0.0713483	descr = Fold_of_RNAi_Sequence_Pos_14
cnt = 44	feature = 311	correl = -0.0253183	descr = N_Gram_ATGGA
cnt = 45	feature = 314	correl = -0.0221883	descr = N_Gram_ATGTA
cnt = 46	feature = 687	correl = 0.0273535	descr = N_Gram_GGTAC
cnt = 47	feature = 409	correl = -0.0689958	descr = N_Gram_CCCTG
cnt = 48	feature = 671	correl = -0.0647601	descr = N_Gram_GGGAA
cnt = 49	feature = 917	correl = 0.0404474	descr = N_Gram_TTGCA
cnt = 50	feature = 658	correl = -0.0849963	descr = N_Gram_GGCCA
cnt = 51	feature = 915	correl = 0.0368866	descr = N_Gram_TTGAC
cnt = 52	feature = 740	correl = 0.0220367	descr = N_Gram_TAAAG
cnt = 53	feature = 914	correl = 0.0643269	descr = N_Gram_TTGAA
cnt = 54	feature = 696	correl = -0.0593672	descr = N_Gram_GGTTG
cnt = 55	feature = 802	correl = 0.0463357	descr = N_Gram_TCCAT
cnt = 56	feature = 759	correl = 0.068002	descr = N_Gram_TACTA
cnt = 57	feature = 288	correl = 0.0380449	descr = N_Gram_ATATG
cnt = 58	feature = 4	correl = -0.025699	descr = Position_Specific_Bin_Base_1_Base_C
cnt = 59	feature = 2	correl = -0.149004	descr = Position_Specific_Bin_Base_0_Base_G
cnt = 60	feature = 264	correl = -0.0586054	descr = N_Gram_AGGAG
cnt = 61	feature = 29	correl = 0.0751094	descr = Position_Specific_Bin_Base_10_Base_A
cnt = 62	feature = 593	correl = 0.0347099	descr = N_Gram_GCATT
cnt = 63	feature = 705	correl = 0.0312411	descr = N_Gram_GTCAT
cnt = 64	feature = 56	correl = 0.0434344	descr = Position_Specific_Bin_Base_18_Base_A
cnt = 65	feature = 52	correl = 0.0467491	descr = Position_Specific_Bin_Base_17_Base_A
cnt = 66	feature = 717	correl = 0.0222469	descr = N_Gram_GTGAA
cnt = 67	feature = 396	correl = -0.0214254	descr = N_Gram_CCCAA
cnt = 68	feature = 292	correl = 0.045923	descr = N_Gram_ATCAA
cnt = 69	feature = 749	correl = 0.0655212	descr = N_Gram_TAATT
cnt = 70	feature = 775	correl = 0.0456487	descr = N_Gram_TATAG
cnt = 71	feature = 28	correl = 0.0276972	descr = Position_Specific_Bin_Base_9_Base_T
cnt = 72	feature = 260	correl = -0.0315008	descr = N_Gram_AGCGT
cnt = 73	feature = 665	correl = -0.0635887	descr = N_Gram_GGCGT
cnt = 74	feature = 23	correl = 0.0617399	descr = Position_Specific_Bin_Base_7_Base_T
cnt = 75	feature = 620	correl = -0.0263238	descr = N_Gram_GCGGG
cnt = 76	feature = 631	correl = 0.0434217	descr = N_Gram_GCTCT
cnt = 77	feature = 33	correl = -0.0370236	descr = Position_Specific_Bin_Base_11_Base_A
cnt = 78	feature = 925	correl = 0.0239669	descr = N_Gram_TTGTC
cnt = 79	feature = 6	correl = -0.0394958	descr = Position_Specific_Bin_Base_2_Base_A
cnt = 80	feature = 806	correl = -0.0223165	descr = N_Gram_TCCGC
cnt = 81	feature = 765	correl = 0.0458411	descr = N_Gram_TAGAG
cnt = 82	feature = 707	correl = -0.0546243	descr = N_Gram_GTCCC
cnt = 83	feature = 66	correl = -0.166724	descr = Position_Specific_Bin_Base_20_Base_G
cnt = 84	feature = 303	correl = 0.0489401	descr = N_Gram_ATCTG
cnt = 85	feature = 792	correl = 0.0238105	descr = N_Gram_TCAAG
cnt = 86	feature = 1	correl = 0.115975	descr = Position_Specific_Bin_Base_0_Base_C
cnt = 87	feature = 17	correl = -0.0698688	descr = Position_Specific_Bin_Base_5_Base_C
cnt = 88	feature = 848	correl = 0.0590968	descr = N_Gram_TGATA
cnt = 89	feature = 462	correl = -0.0671136	descr = N_Gram_CGCGG
cnt = 90	feature = 812	correl = 0.0256743	descr = N_Gram_TCGA
cnt = 91	feature = 679	correl = -0.0558781	descr = N_Gram_GGGGA
cnt = 92	feature = 16	correl = 0.0292485	descr = Position_Specific_Bin_Base_4_Base_T
cnt = 93	feature = 297	correl = 0.0320139	descr = N_Gram_ATCCT
cnt = 94	feature = 254	correl = -0.0434407	descr = N_Gram_AGATG
cnt = 95	feature = 674	correl = -0.0436008	descr = N_Gram_GGGCA
cnt = 96	feature = 794	correl = -0.0571914	descr = N_Gram_TCACG
cnt = 97	feature = 675	correl = -0.100407	descr = N_Gram_GGGCC
cnt = 98	feature = 664	correl = -0.0784959	descr = N_Gram_GGCGG
cnt = 99	feature = 308	correl = 0.0222204	descr = N_Gram_ATGC
cnt = 100	feature = 42	correl = -0.032372	descr = Position_Specific_Bin_Base_14_Base_C
cnt = 101	feature = 815	correl = 0.0530325	descr = N_Gram_TCGCA
cnt = 102	feature = 643	correl = -0.0495624	descr = N_Gram_GGAAG
cnt = 103	feature = 808	correl = -0.0282311	descr = N_Gram_TCCTC
cnt = 104	feature = 554	correl = 0.0274279	descr = N_Gram_GACT
cnt = 105	feature = 672	correl = -0.0712699	descr = N_Gram_GGGAG
cnt = 106	feature = 501	correl = 0.0721006	descr = N_Gram_CTAGC
cnt = 107	feature = 228	correl = -0.0374129	descr = N_Gram_ACGA
cnt = 108	feature = 899	correl = 0.0384065	descr = N_Gram_TTCAT
cnt = 109	feature = 838	correl = 0.0223697	descr = N_Gram_TCTTG
cnt = 110	feature = 718	correl = -0.0530371	descr = N_Gram_GTGC
cnt = 111	feature = 59	correl = 0.0331232	descr = Position_Specific_Bin_Base_18_Base_T
cnt = 112	feature = 334	correl = 0.0770712	descr = N_Gram_CAACA
cnt = 113	feature = 40	correl = -0.0300238	descr = Position_Specific_Bin_Base_13_Base_G
cnt = 114	feature = 597	correl = -0.0684797	descr = N_Gram_GCCAG
cnt = 115	feature = 32	correl = 0.0604756	descr = Position_Specific_Bin_Base_10_Base_T
cnt = 116	feature = 942	correl = 0.0258921	descr = N_Gram_TTTTC
cnt = 117	feature = 834	correl = 0.0838988	descr = N_Gram_TCTGC
cnt = 118	feature = 10	correl = 0.0264599	descr = Position_Specific_Bin_Base_3_Base_A
cnt = 119	feature = 743	correl = 0.0783267	descr = N_Gram_TAAG
cnt = 120	feature = 21	correl = -0.125311	descr = Position_Specific_Bin_Base_7_Base_C
cnt = 121	feature = 865	correl = -0.0745478	descr = N_Gram_TGGCC
cnt = 122	feature = 535	correl = 0.0520587	descr = N_Gram_CTTGT
cnt = 123	feature = 666	correl = -0.0431988	descr = N_Gram_GGCT
cnt = 124	feature = 35	correl = -0.0441961	descr = Position_Specific_Bin_Base_11_Base_G
cnt = 125	feature = 676	correl = -0.0685002	descr = N_Gram_GGGCG
cnt = 126	feature = 478	correl = -0.0492675	descr = N_Gram_CGGT
cnt = 127	feature = 798	correl = 0.0595063	descr = N_Gram_TCATC
cnt = 128	feature = 531	correl = 0.0342276	descr = N_Gram_CTTCT
cnt = 129	feature = 937	correl = 0.0667574	descr = N_Gram_TTTGA
cnt = 130	feature = 256	correl = -0.0492856	descr = N_Gram_AGCC
cnt = 131	feature = 732	correl = -0.0280142	descr = N_Gram_GTTGG
cnt = 132	feature = 58	correl = -0.0471093	descr = Position_Specific_Bin_Base_18_Base_G
cnt = 133	feature = 233	correl = -0.0396127	descr = N_Gram_ACGG
cnt = 134	feature = 525	correl = 0.0367983	descr = N_Gram_CTGT
cnt = 135	feature = 721	correl = -0.102581	descr = N_Gram_GTGG
cnt = 136	feature = 627	correl = 0.0242534	descr = N_Gram_GCTA
cnt = 137	feature = 15	correl = -0.0248418	descr = Position_Specific_Bin_Base_4_Base_G
cnt = 138	feature = 935	correl = 0.0587185	descr = N_Gram_TTTCT
cnt = 139	feature = 358	correl = -0.0331896	descr = N_Gram_CAGCG
cnt = 140	feature = 603	correl = -0.0766338	descr = N_Gram_GCCCT
cnt = 141	feature = 404	correl = -0.102458	descr = N_Gram_CCCGA
cnt = 142	feature = 929	correl = 0.0494664	descr = N_Gram_TTTA
cnt = 143	feature = 206	correl = 0.082947	descr = N_Gram_ACAA
cnt = 144	feature = 716	correl = 0.0246195	descr = N_Gram_GTGA
cnt = 145	feature = 31	correl = -0.0680806	descr = Position_Specific_Bin_Base_10_Base_G
cnt = 146	feature = 837	correl = 0.0416517	descr = N_Gram_TCTTC
cnt = 147	feature = 367	correl = -0.0277601	descr = N_Gram_CATA
cnt = 148	feature = 536	correl = 0.034074	descr = N_Gram_CTTT
cnt = 149	feature = 632	correl = -0.0300766	descr = N_Gram_GCTG
cnt = 150	feature = 751	correl = 0.0475776	descr = N_Gram_TACA
cnt = 151	feature = 876	correl = 0.0407919	descr = N_Gram_TGTC
cnt = 152	feature = 653	correl = -0.0718658	descr = N_Gram_GGCA
cnt = 153	feature = 515	correl = 0.0239029	descr = N_Gram_CTCT
cnt = 154	feature = 293	correl = 0.0466218	descr = N_Gram_ATCC
cnt = 155	feature = 659	correl = -0.118317	descr = N_Gram_GGCCC
cnt = 156	feature = 766	correl = 0.0691331	descr = N_Gram_TAGC
cnt = 157	feature = 590	correl = 0.0316297	descr = N_Gram_GCAT
cnt = 158	feature = 572	correl = -0.0516235	descr = N_Gram_GATG
cnt = 159	feature = 612	correl = -0.0716981	descr = N_Gram_GCGC
cnt = 160	feature = 432	correl = -0.0641635	descr = N_Gram_CCTG
cnt = 161	feature = 70	correl = -0.0262017	descr = Gibbs_of_Target_Sequence__Pos_1_Step_1
cnt = 162	feature = 773	correl = 0.0735248	descr = N_Gram_TATA
cnt = 163	feature = 389	correl = -0.0658559	descr = N_Gram_CCAG
cnt = 164	feature = 436	correl = 0.0336197	descr = N_Gram_CCTT
cnt = 165	feature = 499	correl = 0.0474849	descr = N_Gram_CTAG
cnt = 166	feature = 482	correl = -0.0344455	descr = N_Gram_CGT
cnt = 167	feature = 738	correl = 0.0466247	descr = N_Gram_TAAA
cnt = 168	feature = 706	correl = -0.0684849	descr = N_Gram_GTCC
cnt = 169	feature = 80	correl = 0.0299313	descr = Gibbs_of_Target_Sequence__Pos_12_Step_1
cnt = 170	feature = 76	correl = 0.0868265	descr = Gibbs_of_Target_Sequence__Pos_8_Step_1
cnt = 171	feature = 258	correl = -0.0599502	descr = N_Gram_AGCG
cnt = 172	feature = 940	correl = 0.0532314	descr = N_Gram_TTTT
cnt = 173	feature = 530	correl = 0.0230484	descr = N_Gram_CTTC
cnt = 174	feature = 83	correl = 0.0950288	descr = Gibbs_of_Target_Sequence__Pos_15_Step_1
cnt = 175	feature = 82	correl = 0.144853	descr = Gibbs_of_Target_Sequence__Pos_14_Step_1
cnt = 176	feature = 657	correl = -0.132991	descr = N_Gram_GGCC
cnt = 177	feature = 662	correl = -0.111253	descr = N_Gram_GGCG
cnt = 178	feature = 81	correl = 0.130389	descr = Gibbs_of_Target_Sequence__Pos_13_Step_1
cnt = 179	feature = 77	correl = 0.103143	descr = Gibbs_of_Target_Sequence__Pos_9_Step_1
cnt = 180	feature = 640	correl = -0.0636014	descr = N_Gram_GGA
cnt = 181	feature = 78	correl = 0.127807	descr = Gibbs_of_Target_Sequence__Pos_10_Step_1
cnt = 182	feature = 366	correl = 0.0744898	descr = N_Gram_CAT
cnt = 183	feature = 772	correl = 0.133517	descr = N_Gram_TAT
cnt = 184	feature = 394	correl = -0.138568	descr = N_Gram_CCC
cnt = 185	feature = 316	correl = 0.11887	descr = N_Gram_ATT
cnt = 186	feature = 610	correl = -0.107375	descr = N_Gram_GCG
cnt = 187	feature = 579	correl = -0.140383	descr = N_Gram_GC
cnt = 188	feature = 278	correl = 0.124512	descr = N_Gram_AT
cnt = 189	feature = 68	correl = 0.296357	descr = Gibbs_of_Target_Sequence_
num rows = 2188
num_elements = 415720
..*
optimization finished, #iter = 2322
nu = 0.391015
obj = -71.763463, rho = -0.571566
nSV = 1045, nBSV = 667
num rows = 243
num_elements = 46170
*
optimization finished, #iter = 222
nu = 0.364497
obj = -7.160531, rho = -0.764055
nSV = 137, nBSV = 52
..*
optimization finished, #iter = 2322
nu = 0.391015
obj = -71.763463, rho = -0.571566
nSV = 1045, nBSV = 667
CFS merit scores = 1.26906
CFS merit scores = 1.52763
CFS merit scores = 1.79513
CFS merit scores = 2.03383
CFS merit scores = 2.24815
CFS merit scores = 2.44096
CFS merit scores = 2.61983
CFS merit scores = 2.78271
CFS merit scores = 2.9346
CFS merit scores = 3.07815
CFS merit scores = 3.21305
CFS merit scores = 3.33984
CFS merit scores = 3.4577
CFS merit scores = 3.57044
CFS merit scores = 3.67408
CFS merit scores = 3.76782
CFS merit scores = 3.85675
CFS merit scores = 3.94167
CFS merit scores = 4.02189
CFS merit scores = 4.0989
CFS merit scores = 4.17103
CFS merit scores = 4.2394
CFS merit scores = 4.30422
CFS merit scores = 4.36582
CFS merit scores = 4.42626
CFS merit scores = 4.48406
CFS merit scores = 4.54012
CFS merit scores = 4.59403
CFS merit scores = 4.64481
CFS merit scores = 4.69265
CFS merit scores = 4.73749
CFS merit scores = 4.78187
CFS merit scores = 4.82248
CFS merit scores = 4.86051
CFS merit scores = 4.89338
CFS merit scores = 4.92323
CFS merit scores = 4.95178
CFS merit scores = 4.97941
CFS merit scores = 5.00535
CFS merit scores = 5.03116
CFS merit scores = 5.05532
CFS merit scores = 5.07906
CFS merit scores = 5.10256
CFS merit scores = 5.1259
CFS merit scores = 5.14878
CFS merit scores = 5.17102
CFS merit scores = 5.19378
CFS merit scores = 5.21661
CFS merit scores = 5.23807
CFS merit scores = 5.25663
CFS merit scores = 5.27542
CFS merit scores = 5.29486
CFS merit scores = 5.31277
CFS merit scores = 5.32903
CFS merit scores = 5.34486
CFS merit scores = 5.36044
CFS merit scores = 5.37426
CFS merit scores = 5.38764
CFS merit scores = 5.40093
CFS merit scores = 5.4129
CFS merit scores = 5.42501
CFS merit scores = 5.43618
CFS merit scores = 5.44745
CFS merit scores = 5.45903
CFS merit scores = 5.46933
CFS merit scores = 5.4788
CFS merit scores = 5.48831
CFS merit scores = 5.49653
CFS merit scores = 5.50471
CFS merit scores = 5.51269
CFS merit scores = 5.52022
CFS merit scores = 5.52751
CFS merit scores = 5.5349
CFS merit scores = 5.54263
CFS merit scores = 5.55034
CFS merit scores = 5.5582
CFS merit scores = 5.56535
CFS merit scores = 5.57185
CFS merit scores = 5.57765
CFS merit scores = 5.58298
CFS merit scores = 5.58855
CFS merit scores = 5.59396
CFS merit scores = 5.59929
CFS merit scores = 5.6049
CFS merit scores = 5.60969
CFS merit scores = 5.61434
CFS merit scores = 5.61861
CFS merit scores = 5.62249
CFS merit scores = 5.62677
CFS merit scores = 5.63061
CFS merit scores = 5.6344
CFS merit scores = 5.63825
CFS merit scores = 5.64181
CFS merit scores = 5.6451
CFS merit scores = 5.64832
CFS merit scores = 5.65136
CFS merit scores = 5.654
CFS merit scores = 5.65647
CFS merit scores = 5.65836
CFS merit scores = 5.66064
CFS merit scores = 5.66215
CFS merit scores = 5.66375
CFS merit scores = 5.66506
CFS merit scores = 5.66666
CFS merit scores = 5.66764
CFS merit scores = 5.66809
CFS merit scores = 5.66834
CFS merit scores = 5.66851
CFS merit scores = 5.66846
CFS merit scores = 5.66837
CFS merit scores = 5.66837
CFS merit scores = 5.66806
CFS merit scores = 5.66776
CFS merit scores = 5.66731
CFS merit scores = 5.66678
CFS merit scores = 5.66602
CFS merit scores = 5.66563
CFS merit scores = 5.66425
CFS merit scores = 5.66275
CFS merit scores = 5.66116
CFS merit scores = 5.65808
CFS merit scores = 5.65483
CFS merit scores = 5.65159
CFS merit scores = 5.64853
CFS merit scores = 5.64554
CFS merit scores = 5.64239
CFS merit scores = 5.63882
CFS merit scores = 5.63502
CFS merit scores = 5.63115
CFS merit scores = 5.62744
CFS merit scores = 5.62394
CFS merit scores = 5.62042
CFS merit scores = 5.61671
CFS merit scores = 5.61325
CFS merit scores = 5.60969
CFS merit scores = 5.6063
CFS merit scores = 5.60171
CFS merit scores = 5.5969
CFS merit scores = 5.59187
CFS merit scores = 5.58649
CFS merit scores = 5.58136
CFS merit scores = 5.57564
CFS merit scores = 5.56968
CFS merit scores = 5.56363
CFS merit scores = 5.55729
CFS merit scores = 5.54871
CFS merit scores = 5.54008
CFS merit scores = 5.53179
CFS merit scores = 5.52333
CFS merit scores = 5.51454
CFS merit scores = 5.50435
CFS merit scores = 5.49323
CFS merit scores = 5.48265
CFS merit scores = 5.47179
CFS merit scores = 5.46083
CFS merit scores = 5.44903
CFS merit scores = 5.43732
CFS merit scores = 5.42495
CFS merit scores = 5.4127
CFS merit scores = 5.40085
CFS merit scores = 5.389
CFS merit scores = 5.37716
CFS merit scores = 5.36459
CFS merit scores = 5.35211
CFS merit scores = 5.33849
CFS merit scores = 5.32324
CFS merit scores = 5.30709
CFS merit scores = 5.28863
CFS merit scores = 5.26951
CFS merit scores = 5.25042
CFS merit scores = 5.23103
CFS merit scores = 5.20938
CFS merit scores = 5.18705
CFS merit scores = 5.16382
cnt = 1	feature = 66	correl = 0.269063	descr = Gibbs_of_Target_Sequence_
cnt = 2	feature = 308	correl = -0.0596461	descr = N_Gram_ATGGT
cnt = 3	feature = 430	correl = -0.0621223	descr = N_Gram_CGAA
cnt = 4	feature = 884	correl = -0.040421	descr = N_Gram_TTACC
cnt = 5	feature = 483	correl = -0.022232	descr = N_Gram_CTAAC
cnt = 6	feature = 749	correl = 0.0306888	descr = N_Gram_TACCG
cnt = 7	feature = 739	correl = 0.0320582	descr = N_Gram_TAAGC
cnt = 8	feature = 899	correl = 0.0358779	descr = N_Gram_TTCGC
cnt = 9	feature = 229	correl = -0.0375609	descr = N_Gram_ACGAC
cnt = 10	feature = 751	correl = -0.0305078	descr = N_Gram_TACG
cnt = 11	feature = 490	correl = 0.058939	descr = N_Gram_CTAGC
cnt = 12	feature = 519	correl = 0.0328851	descr = N_Gram_CTTAG
cnt = 13	feature = 436	correl = -0.0415313	descr = N_Gram_CGACG
cnt = 14	feature = 766	correl = 0.0386119	descr = N_Gram_TAGGG
cnt = 15	feature = 554	correl = -0.0373336	descr = N_Gram_GAGAT
cnt = 16	feature = 755	correl = 0.0442694	descr = N_Gram_TACTG
cnt = 17	feature = 612	correl = -0.0493191	descr = N_Gram_GCGGT
cnt = 18	feature = 773	correl = 0.0365127	descr = N_Gram_TATAG
cnt = 19	feature = 759	correl = 0.0573345	descr = N_Gram_TAGAC
cnt = 20	feature = 705	correl = 0.0424223	descr = N_Gram_GTCTA
cnt = 21	feature = 404	correl = -0.0674243	descr = N_Gram_CCGAT
cnt = 22	feature = 857	correl = 0.0295216	descr = N_Gram_TGGAC
cnt = 23	feature = 553	correl = 0.0336224	descr = N_Gram_GAGAA
cnt = 24	feature = 311	correl = -0.0251014	descr = N_Gram_ATTAA
cnt = 25	feature = 452	correl = -0.0568818	descr = N_Gram_CGCGT
cnt = 26	feature = 914	correl = 0.0357462	descr = N_Gram_TTGCG
cnt = 27	feature = 631	correl = 0.0371057	descr = N_Gram_GGAAT
cnt = 28	feature = 671	correl = 0.0528192	descr = N_Gram_GGTAA
cnt = 29	feature = 723	correl = 0.0242967	descr = N_Gram_GTTCG
cnt = 30	feature = 796	correl = -0.0223042	descr = N_Gram_TCCGA
cnt = 31	feature = 264	correl = 0.0317756	descr = N_Gram_AGGGG
cnt = 32	feature = 15	correl = 0.0232815	descr = Position_Specific_Bin_Base_6_Base_A
cnt = 33	feature = 660	correl = -0.0924826	descr = N_Gram_GGGCC
cnt = 34	feature = 260	correl = -0.028311	descr = N_Gram_AGGCA
cnt = 35	feature = 659	correl = -0.0544737	descr = N_Gram_GGGCA
cnt = 36	feature = 718	correl = 0.030938	descr = N_Gram_GTGTA
cnt = 37	feature = 206	correl = 0.0583651	descr = N_Gram_ACAAA
cnt = 38	feature = 531	correl = -0.0216293	descr = N_Gram_GAAAG
cnt = 39	feature = 258	correl = 0.0358429	descr = N_Gram_AGCTT
cnt = 40	feature = 284	correl = 0.0304308	descr = N_Gram_ATATG
cnt = 41	feature = 806	correl = 0.0228636	descr = N_Gram_TCGCC
cnt = 42	feature = 768	correl = 0.0452054	descr = N_Gram_TAGTG
cnt = 43	feature = 672	correl = 0.0282457	descr = N_Gram_GGTAC
cnt = 44	feature = 752	correl = -0.0357203	descr = N_Gram_TACGT
cnt = 45	feature = 848	correl = -0.036566	descr = N_Gram_TGCCG
cnt = 46	feature = 41	correl = -0.0326769	descr = Position_Specific_Bin_Base_14_Base_C
cnt = 47	feature = 904	correl = 0.0449649	descr = N_Gram_TTCTC
cnt = 48	feature = 632	correl = 0.0277723	descr = N_Gram_GGACA
cnt = 49	feature = 392	correl = -0.0364186	descr = N_Gram_CCCCT
cnt = 50	feature = 228	correl = -0.042296	descr = N_Gram_ACGAA
cnt = 51	feature = 578	correl = -0.0465076	descr = N_Gram_GCACC
cnt = 52	feature = 52	correl = -0.0600576	descr = Position_Specific_Bin_Base_17_Base_G
cnt = 53	feature = 765	correl = 0.0279371	descr = N_Gram_TAGGC
cnt = 54	feature = 701	correl = 0.0429804	descr = N_Gram_GTCG
cnt = 55	feature = 620	correl = 0.0553425	descr = N_Gram_GCTCT
cnt = 56	feature = 256	correl = -0.0411751	descr = N_Gram_AGCGG
cnt = 57	feature = 1	correl = 0.108951	descr = Position_Specific_Bin_Base_0_Base_C
cnt = 58	feature = 799	correl = -0.023119	descr = N_Gram_TCCTC
cnt = 59	feature = 915	correl = 0.0223257	descr = N_Gram_TTGCT
cnt = 60	feature = 772	correl = 0.0314875	descr = N_Gram_TATAC
cnt = 61	feature = 657	correl = -0.0615164	descr = N_Gram_GGGAG
cnt = 62	feature = 687	correl = 0.0275186	descr = N_Gram_GTAAG
cnt = 63	feature = 64	correl = -0.178266	descr = Position_Specific_Bin_Base_20_Base_G
cnt = 64	feature = 58	correl = 0.178008	descr = Position_Specific_Bin_Base_19_Base_A
cnt = 65	feature = 367	correl = 0.0283966	descr = N_Gram_CATGT
cnt = 66	feature = 21	correl = 0.0370049	descr = Position_Specific_Bin_Base_8_Base_A
cnt = 67	feature = 653	correl = -0.0267822	descr = N_Gram_GGCTT
cnt = 68	feature = 560	correl = 0.0307647	descr = N_Gram_GAGT
cnt = 69	feature = 6	correl = 0.0358121	descr = Position_Specific_Bin_Base_2_Base_C
cnt = 70	feature = 593	correl = -0.0767287	descr = N_Gram_GCCCT
cnt = 71	feature = 579	correl = -0.0299787	descr = N_Gram_GCACG
cnt = 72	feature = 499	correl = -0.0516572	descr = N_Gram_CTCGG
cnt = 73	feature = 432	correl = -0.0328284	descr = N_Gram_CGAAT
cnt = 74	feature = 535	correl = -0.0467934	descr = N_Gram_GAAGA
cnt = 75	feature = 4	correl = -0.0989067	descr = Position_Specific_Bin_Base_1_Base_G
cnt = 76	feature = 31	correl = -0.0337109	descr = Position_Specific_Bin_Base_11_Base_C
cnt = 77	feature = 292	correl = 0.0245719	descr = N_Gram_ATCCT
cnt = 78	feature = 792	correl = 0.0383018	descr = N_Gram_TCCAT
cnt = 79	feature = 525	correl = 0.0481221	descr = N_Gram_CTTGT
cnt = 80	feature = 645	correl = -0.0766553	descr = N_Gram_GGCCA
cnt = 81	feature = 665	correl = -0.0477275	descr = N_Gram_GGGGT
cnt = 82	feature = 852	correl = -0.038562	descr = N_Gram_TGCGG
cnt = 83	feature = 251	correl = -0.049925	descr = N_Gram_AGATG
cnt = 84	feature = 56	correl = -0.0409098	descr = Position_Specific_Bin_Base_18_Base_G
cnt = 85	feature = 334	correl = 0.0281661	descr = N_Gram_CACAG
cnt = 86	feature = 825	correl = 0.0521461	descr = N_Gram_TCTGG
cnt = 87	feature = 2	correl = -0.131046	descr = Position_Specific_Bin_Base_0_Base_G
cnt = 88	feature = 14	correl = 0.0622375	descr = Position_Specific_Bin_Base_5_Base_T
cnt = 89	feature = 798	correl = 0.0772501	descr = N_Gram_TCCTA
cnt = 90	feature = 105	correl = -0.0264646	descr = Fold_of_RNAi_Sequence_Pos_19
cnt = 91	feature = 478	correl = -0.068221	descr = N_Gram_CGTTC
cnt = 92	feature = 406	correl = -0.0411399	descr = N_Gram_CCGCA
cnt = 93	feature = 708	correl = 0.0302877	descr = N_Gram_GTGAA
cnt = 94	feature = 721	correl = -0.0336784	descr = N_Gram_GTTA
cnt = 95	feature = 16	correl = -0.0363219	descr = Position_Specific_Bin_Base_6_Base_C
cnt = 96	feature = 838	correl = 0.0521338	descr = N_Gram_TGATA
cnt = 97	feature = 740	correl = 0.0483461	descr = N_Gram_TAAGG
cnt = 98	feature = 11	correl = 0.0828221	descr = Position_Specific_Bin_Base_4_Base_A
cnt = 99	feature = 366	correl = -0.0384779	descr = N_Gram_CATGG
cnt = 100	feature = 704	correl = 0.0221769	descr = N_Gram_GTCT
cnt = 101	feature = 293	correl = 0.0499896	descr = N_Gram_ATCG
cnt = 102	feature = 674	correl = 0.0287207	descr = N_Gram_GGTCA
cnt = 103	feature = 47	correl = 0.0692978	descr = Position_Specific_Bin_Base_16_Base_A
cnt = 104	feature = 794	correl = -0.0352329	descr = N_Gram_TCCCC
cnt = 105	feature = 597	correl = -0.0454353	descr = N_Gram_GCCT
cnt = 106	feature = 664	correl = -0.0704033	descr = N_Gram_GGGGC
cnt = 107	feature = 738	correl = 0.0448696	descr = N_Gram_TAAGA
cnt = 108	feature = 277	correl = 0.0291037	descr = N_Gram_ATACC
cnt = 109	feature = 60	correl = -0.12104	descr = Position_Specific_Bin_Base_19_Base_G
cnt = 110	feature = 679	correl = -0.0572812	descr = N_Gram_GGTGC
cnt = 111	feature = 461	correl = -0.0340151	descr = N_Gram_CGGCT
cnt = 112	feature = 716	correl = -0.0304433	descr = N_Gram_GTGGT
cnt = 113	feature = 29	correl = 0.051879	descr = Position_Specific_Bin_Base_10_Base_T
cnt = 114	feature = 33	correl = 0.120783	descr = Position_Specific_Bin_Base_11_Base_T
cnt = 115	feature = 10	correl = -0.0988791	descr = Position_Specific_Bin_Base_3_Base_T
cnt = 116	feature = 767	correl = 0.032939	descr = N_Gram_TAGT
cnt = 117	feature = 40	correl = 0.100553	descr = Position_Specific_Bin_Base_14_Base_A
cnt = 118	feature = 753	correl = 0.0509136	descr = N_Gram_TACT
cnt = 119	feature = 675	correl = -0.0830346	descr = N_Gram_GGTCC
cnt = 120	feature = 17	correl = 0.021539	descr = Position_Specific_Bin_Base_6_Base_G
cnt = 121	feature = 834	correl = 0.0417058	descr = N_Gram_TGAAG
cnt = 122	feature = 449	correl = -0.0790805	descr = N_Gram_CGCG
cnt = 123	feature = 233	correl = -0.0351332	descr = N_Gram_ACGT
cnt = 124	feature = 643	correl = -0.0400765	descr = N_Gram_GGCAG
cnt = 125	feature = 812	correl = 0.049568	descr = N_Gram_TCGT
cnt = 126	feature = 717	correl = 0.0269038	descr = N_Gram_GTGT
cnt = 127	feature = 358	correl = -0.0290682	descr = N_Gram_CATA
cnt = 128	feature = 681	correl = -0.0421881	descr = N_Gram_GGTT
cnt = 129	feature = 394	correl = -0.0988263	descr = N_Gram_CCCGA
cnt = 130	feature = 515	correl = 0.0500185	descr = N_Gram_CTGT
cnt = 131	feature = 310	correl = 0.0585599	descr = N_Gram_ATTA
cnt = 132	feature = 28	correl = -0.0530427	descr = Position_Specific_Bin_Base_10_Base_G
cnt = 133	feature = 316	correl = 0.098624	descr = N_Gram_ATTCT
cnt = 134	feature = 865	correl = -0.0255245	descr = N_Gram_TGGTG
cnt = 135	feature = 59	correl = -0.11964	descr = Position_Specific_Bin_Base_19_Base_C
cnt = 136	feature = 43	correl = 0.0764463	descr = Position_Specific_Bin_Base_14_Base_T
cnt = 137	feature = 288	correl = 0.0379406	descr = N_Gram_ATCC
cnt = 138	feature = 837	correl = 0.0293079	descr = N_Gram_TGAT
cnt = 139	feature = 32	correl = -0.0429348	descr = Position_Specific_Bin_Base_11_Base_G
cnt = 140	feature = 501	correl = 0.0347217	descr = N_Gram_CTCT
cnt = 141	feature = 610	correl = -0.0874832	descr = N_Gram_GCGGC
cnt = 142	feature = 530	correl = -0.0240252	descr = N_Gram_GAAA
cnt = 143	feature = 336	correl = -0.0303814	descr = N_Gram_CACC
cnt = 144	feature = 603	correl = -0.0719225	descr = N_Gram_GCGC
cnt = 145	feature = 925	correl = 0.0549777	descr = N_Gram_TTTC
cnt = 146	feature = 396	correl = -0.0663415	descr = N_Gram_CCCT
cnt = 147	feature = 680	correl = -0.110398	descr = N_Gram_GGTGG
cnt = 148	feature = 707	correl = 0.0274442	descr = N_Gram_GTGA
cnt = 149	feature = 82	correl = 0.0908647	descr = Gibbs_of_Target_Sequence__Pos_17_Step_1
cnt = 150	feature = 770	correl = 0.073316	descr = N_Gram_TATA
cnt = 151	feature = 696	correl = -0.0878383	descr = N_Gram_GTCC
cnt = 152	feature = 876	correl = 0.075099	descr = N_Gram_TGTT
cnt = 153	feature = 278	correl = 0.0425579	descr = N_Gram_ATAG
cnt = 154	feature = 658	correl = -0.120309	descr = N_Gram_GGGC
cnt = 155	feature = 826	correl = 0.0786965	descr = N_Gram_TCTT
cnt = 156	feature = 70	correl = 0.0974435	descr = Gibbs_of_Target_Sequence__Pos_4_Step_1
cnt = 157	feature = 286	correl = 0.0523711	descr = N_Gram_ATC
cnt = 158	feature = 662	correl = -0.0803188	descr = N_Gram_GGGG
cnt = 159	feature = 80	correl = 0.0943335	descr = Gibbs_of_Target_Sequence__Pos_15_Step_1
cnt = 160	feature = 627	correl = -0.0527193	descr = N_Gram_GGA
cnt = 161	feature = 77	correl = 0.0449207	descr = Gibbs_of_Target_Sequence__Pos_11_Step_1
cnt = 162	feature = 802	correl = 0.0359057	descr = N_Gram_TCG
cnt = 163	feature = 78	correl = 0.123291	descr = Gibbs_of_Target_Sequence__Pos_13_Step_1
cnt = 164	feature = 743	correl = 0.0561012	descr = N_Gram_TAC
cnt = 165	feature = 81	correl = 0.108369	descr = Gibbs_of_Target_Sequence__Pos_16_Step_1
cnt = 166	feature = 83	correl = 0.191507	descr = Gibbs_of_Target_Sequence__Pos_18_Step_1
cnt = 167	feature = 384	correl = -0.137294	descr = N_Gram_CCC
cnt = 168	feature = 76	correl = 0.123093	descr = Gibbs_of_Target_Sequence__Pos_10_Step_1
cnt = 169	feature = 706	correl = -0.0261667	descr = N_Gram_GTG
cnt = 170	feature = 412	correl = -0.0364196	descr = N_Gram_CCT
cnt = 171	feature = 600	correl = -0.101869	descr = N_Gram_GCG
cnt = 172	feature = 654	correl = -0.12725	descr = N_Gram_GGG
cnt = 173	feature = 669	correl = -0.061428	descr = N_Gram_GGT
cnt = 174	feature = 640	correl = -0.163394	descr = N_Gram_GGC
num rows = 2188
num_elements = 382900
..*
optimization finished, #iter = 2248
nu = 0.411394
obj = -76.788399, rho = -0.546820
nSV = 1075, nBSV = 733
num rows = 243
num_elements = 42525
*
optimization finished, #iter = 182
nu = 0.306363
obj = -6.542077, rho = -0.503550
nSV = 113, nBSV = 40
..*
optimization finished, #iter = 2248
nu = 0.411394
obj = -76.788399, rho = -0.546820
nSV = 1075, nBSV = 733
CFS merit scores = 1.43086
CFS merit scores = 1.61174
CFS merit scores = 1.85327
CFS merit scores = 2.07781
CFS merit scores = 2.2792
CFS merit scores = 2.46366
CFS merit scores = 2.63472
CFS merit scores = 2.79444
CFS merit scores = 2.94158
CFS merit scores = 3.07849
CFS merit scores = 3.20575
CFS merit scores = 3.32469
CFS merit scores = 3.43696
CFS merit scores = 3.54382
CFS merit scores = 3.64449
CFS merit scores = 3.73972
CFS merit scores = 3.8303
CFS merit scores = 3.91644
CFS merit scores = 3.99603
CFS merit scores = 4.07244
CFS merit scores = 4.1459
CFS merit scores = 4.21724
CFS merit scores = 4.28243
CFS merit scores = 4.34541
CFS merit scores = 4.40559
CFS merit scores = 4.46108
CFS merit scores = 4.51305
CFS merit scores = 4.56343
CFS merit scores = 4.61196
CFS merit scores = 4.65935
CFS merit scores = 4.7042
CFS merit scores = 4.74711
CFS merit scores = 4.78628
CFS merit scores = 4.82275
CFS merit scores = 4.85874
CFS merit scores = 4.89319
CFS merit scores = 4.92517
CFS merit scores = 4.95688
CFS merit scores = 4.98651
CFS merit scores = 5.01464
CFS merit scores = 5.04158
CFS merit scores = 5.06826
CFS merit scores = 5.09345
CFS merit scores = 5.1187
CFS merit scores = 5.14251
CFS merit scores = 5.16519
CFS merit scores = 5.18652
CFS merit scores = 5.20708
CFS merit scores = 5.22624
CFS merit scores = 5.24488
CFS merit scores = 5.26283
CFS merit scores = 5.28064
CFS merit scores = 5.29713
CFS merit scores = 5.31344
CFS merit scores = 5.32942
CFS merit scores = 5.34502
CFS merit scores = 5.35962
CFS merit scores = 5.37396
CFS merit scores = 5.3881
CFS merit scores = 5.40225
CFS merit scores = 5.41549
CFS merit scores = 5.42841
CFS merit scores = 5.44066
CFS merit scores = 5.45263
CFS merit scores = 5.46412
CFS merit scores = 5.4747
CFS merit scores = 5.485
CFS merit scores = 5.49491
CFS merit scores = 5.50423
CFS merit scores = 5.51383
CFS merit scores = 5.52209
CFS merit scores = 5.53084
CFS merit scores = 5.53899
CFS merit scores = 5.54678
CFS merit scores = 5.55429
CFS merit scores = 5.56121
CFS merit scores = 5.56776
CFS merit scores = 5.57367
CFS merit scores = 5.57964
CFS merit scores = 5.58553
CFS merit scores = 5.59165
CFS merit scores = 5.59776
CFS merit scores = 5.60401
CFS merit scores = 5.60958
CFS merit scores = 5.61481
CFS merit scores = 5.62008
CFS merit scores = 5.62514
CFS merit scores = 5.63035
CFS merit scores = 5.63522
CFS merit scores = 5.64025
CFS merit scores = 5.64466
CFS merit scores = 5.64917
CFS merit scores = 5.65377
CFS merit scores = 5.65809
CFS merit scores = 5.66041
CFS merit scores = 5.66311
CFS merit scores = 5.66506
CFS merit scores = 5.6669
CFS merit scores = 5.6687
CFS merit scores = 5.67095
CFS merit scores = 5.67301
CFS merit scores = 5.67441
CFS merit scores = 5.67592
CFS merit scores = 5.67734
CFS merit scores = 5.67906
CFS merit scores = 5.68072
CFS merit scores = 5.68238
CFS merit scores = 5.68409
CFS merit scores = 5.68565
CFS merit scores = 5.68676
CFS merit scores = 5.68776
CFS merit scores = 5.68842
CFS merit scores = 5.68924
CFS merit scores = 5.69005
CFS merit scores = 5.69074
CFS merit scores = 5.69088
CFS merit scores = 5.69054
CFS merit scores = 5.69008
CFS merit scores = 5.68842
CFS merit scores = 5.68621
CFS merit scores = 5.68415
CFS merit scores = 5.68206
CFS merit scores = 5.68015
CFS merit scores = 5.67791
CFS merit scores = 5.67515
CFS merit scores = 5.67249
CFS merit scores = 5.66998
CFS merit scores = 5.66701
CFS merit scores = 5.66405
CFS merit scores = 5.66141
CFS merit scores = 5.65876
CFS merit scores = 5.65623
CFS merit scores = 5.65383
CFS merit scores = 5.65039
CFS merit scores = 5.64676
CFS merit scores = 5.64212
CFS merit scores = 5.63762
CFS merit scores = 5.63329
CFS merit scores = 5.62827
CFS merit scores = 5.62357
CFS merit scores = 5.61847
CFS merit scores = 5.61316
CFS merit scores = 5.60756
CFS merit scores = 5.60185
CFS merit scores = 5.59601
CFS merit scores = 5.58938
CFS merit scores = 5.5828
CFS merit scores = 5.57648
CFS merit scores = 5.57014
CFS merit scores = 5.56382
CFS merit scores = 5.55717
CFS merit scores = 5.55058
CFS merit scores = 5.54406
CFS merit scores = 5.53722
CFS merit scores = 5.53033
CFS merit scores = 5.52346
CFS merit scores = 5.51632
CFS merit scores = 5.50887
CFS merit scores = 5.50057
CFS merit scores = 5.49185
CFS merit scores = 5.48308
CFS merit scores = 5.4746
CFS merit scores = 5.46603
CFS merit scores = 5.45741
CFS merit scores = 5.44845
CFS merit scores = 5.43925
CFS merit scores = 5.42938
CFS merit scores = 5.41875
CFS merit scores = 5.40831
CFS merit scores = 5.39696
CFS merit scores = 5.38462
CFS merit scores = 5.37199
CFS merit scores = 5.35925
CFS merit scores = 5.34395
CFS merit scores = 5.3287
CFS merit scores = 5.31206
CFS merit scores = 5.29461
CFS merit scores = 5.27678
CFS merit scores = 5.25709
CFS merit scores = 5.23675
CFS merit scores = 5.21332
CFS merit scores = 5.1906
CFS merit scores = 5.16019
CFS merit scores = 5.12494
cnt = 1	feature = 80	correl = 0.430862	descr = Gibbs_of_Target_Sequence__Pos_20_Step_1
cnt = 2	feature = 1	correl = -0.133802	descr = Position_Specific_Bin_Base_0_Base_G
cnt = 3	feature = 4	correl = -0.101252	descr = Position_Specific_Bin_Base_1_Base_G
cnt = 4	feature = 206	correl = -0.0280486	descr = N_Gram_ACCA
cnt = 5	feature = 286	correl = 0.0433919	descr = N_Gram_ATCTG
cnt = 6	feature = 743	correl = -0.0323264	descr = N_Gram_TACG
cnt = 7	feature = 560	correl = 0.0284489	descr = N_Gram_GATTA
cnt = 8	feature = 680	correl = -0.0297985	descr = N_Gram_GTAAT
cnt = 9	feature = 884	correl = 0.0300207	descr = N_Gram_TTATA
cnt = 10	feature = 258	correl = 0.0970899	descr = N_Gram_AGTCG
cnt = 11	feature = 732	correl = 0.0261495	descr = N_Gram_TAAGC
cnt = 12	feature = 473	correl = 0.0647375	descr = N_Gram_CTAAG
cnt = 13	feature = 412	correl = -0.0903767	descr = N_Gram_CCTCG
cnt = 14	feature = 903	correl = 0.0420939	descr = N_Gram_TTGGA
cnt = 15	feature = 768	correl = 0.0494733	descr = N_Gram_TATCG
cnt = 16	feature = 582	correl = -0.0654074	descr = N_Gram_GCCCC
cnt = 17	feature = 483	correl = 0.0515864	descr = N_Gram_CTATG
cnt = 18	feature = 654	correl = -0.0794294	descr = N_Gram_GGGCG
cnt = 19	feature = 765	correl = 0.0295984	descr = N_Gram_TATAT
cnt = 20	feature = 876	correl = 0.0250838	descr = N_Gram_TTACA
cnt = 21	feature = 278	correl = -0.0338617	descr = N_Gram_ATCCC
cnt = 22	feature = 394	correl = -0.037927	descr = N_Gram_CCGAC
cnt = 23	feature = 665	correl = 0.0264541	descr = N_Gram_GGTAC
cnt = 24	feature = 367	correl = -0.0367214	descr = N_Gram_CCACG
cnt = 25	feature = 612	correl = -0.0350659	descr = N_Gram_GCTGA
cnt = 26	feature = 260	correl = 0.0499802	descr = N_Gram_AGTGA
cnt = 27	feature = 716	correl = -0.0216363	descr = N_Gram_GTTGC
cnt = 28	feature = 634	correl = -0.0389395	descr = N_Gram_GGCAG
cnt = 29	feature = 660	correl = -0.0285733	descr = N_Gram_GGGTC
cnt = 30	feature = 334	correl = 0.0385934	descr = N_Gram_CACTC
cnt = 31	feature = 589	correl = 0.0519615	descr = N_Gram_GCCTA
cnt = 32	feature = 865	correl = 0.0462317	descr = N_Gram_TGTCT
cnt = 33	feature = 579	correl = -0.0746547	descr = N_Gram_GCCAG
cnt = 34	feature = 6	correl = 0.0261779	descr = Position_Specific_Bin_Base_2_Base_C
cnt = 35	feature = 751	correl = 0.0529712	descr = N_Gram_TAGAC
cnt = 36	feature = 899	correl = 0.0565915	descr = N_Gram_TTGAA
cnt = 37	feature = 620	correl = -0.0353733	descr = N_Gram_GGAAA
cnt = 38	feature = 396	correl = -0.0681331	descr = N_Gram_CCGAT
cnt = 39	feature = 802	correl = 0.0368401	descr = N_Gram_TCGCT
cnt = 40	feature = 718	correl = -0.0219824	descr = N_Gram_GTTGT
cnt = 41	feature = 674	correl = -0.0458904	descr = N_Gram_GGTTA
cnt = 42	feature = 536	correl = 0.0680236	descr = N_Gram_GACTA
cnt = 43	feature = 31	correl = -0.0223653	descr = Position_Specific_Bin_Base_11_Base_C
cnt = 44	feature = 358	correl = 0.0235135	descr = N_Gram_CATGT
cnt = 45	feature = 798	correl = 0.0221681	descr = N_Gram_TCGAG
cnt = 46	feature = 47	correl = -0.0318497	descr = Position_Specific_Bin_Base_17_Base_C
cnt = 47	feature = 449	correl = -0.0835138	descr = N_Gram_CGGCC
cnt = 48	feature = 848	correl = -0.0241757	descr = N_Gram_TGCTC
cnt = 49	feature = 228	correl = 0.0714999	descr = N_Gram_ACTGA
cnt = 50	feature = 316	correl = 0.0810536	descr = N_Gram_CAACA
cnt = 51	feature = 739	correl = 0.0751969	descr = N_Gram_TACAA
cnt = 52	feature = 627	correl = -0.0654851	descr = N_Gram_GGAGC
cnt = 53	feature = 808	correl = 0.0999453	descr = N_Gram_TCGTG
cnt = 54	feature = 462	correl = -0.0527921	descr = N_Gram_CGTCC
cnt = 55	feature = 705	correl = -0.0839608	descr = N_Gram_GTGGC
cnt = 56	feature = 773	correl = 0.0486286	descr = N_Gram_TATTC
cnt = 57	feature = 519	correl = 0.0381018	descr = N_Gram_GAACA
cnt = 58	feature = 482	correl = 0.0676329	descr = N_Gram_CTATA
cnt = 59	feature = 229	correl = -0.0430603	descr = N_Gram_ACTGC
cnt = 60	feature = 436	correl = -0.0344078	descr = N_Gram_CGCCC
cnt = 61	feature = 679	correl = 0.0450778	descr = N_Gram_GTAAG
cnt = 62	feature = 653	correl = -0.0925878	descr = N_Gram_GGGCC
cnt = 63	feature = 29	correl = 0.0526608	descr = Position_Specific_Bin_Base_10_Base_T
cnt = 64	feature = 461	correl = 0.0232146	descr = N_Gram_CGTCA
cnt = 65	feature = 704	correl = -0.0511571	descr = N_Gram_GTGGA
cnt = 66	feature = 915	correl = 0.0407155	descr = N_Gram_TTTCC
cnt = 67	feature = 706	correl = -0.0694966	descr = N_Gram_GTGGG
cnt = 68	feature = 767	correl = 0.0500814	descr = N_Gram_TATCA
cnt = 69	feature = 52	correl = -0.0494663	descr = Position_Specific_Bin_Base_18_Base_G
cnt = 70	feature = 815	correl = 0.0388587	descr = N_Gram_TCTCA
cnt = 71	feature = 645	correl = -0.0475364	descr = N_Gram_GGCTG
cnt = 72	feature = 14	correl = 0.0269293	descr = Position_Specific_Bin_Base_4_Base_T
cnt = 73	feature = 56	correl = -0.111241	descr = Position_Specific_Bin_Base_19_Base_G
cnt = 74	feature = 721	correl = 0.0536516	descr = N_Gram_GTTTG
cnt = 75	feature = 671	correl = -0.0620562	descr = N_Gram_GGTGC
cnt = 76	feature = 789	correl = -0.0296939	descr = N_Gram_TCCCG
cnt = 77	feature = 264	correl = 0.0214151	descr = N_Gram_ATAAA
cnt = 78	feature = 256	correl = -0.0305867	descr = N_Gram_AGTAG
cnt = 79	feature = 867	correl = 0.0608867	descr = N_Gram_TGTGT
cnt = 80	feature = 10	correl = -0.0940207	descr = Position_Specific_Bin_Base_3_Base_T
cnt = 81	feature = 539	correl = 0.0313667	descr = N_Gram_GAGAA
cnt = 82	feature = 15	correl = 0.0263811	descr = Position_Specific_Bin_Base_5_Base_A
cnt = 83	feature = 406	correl = 0.0564974	descr = N_Gram_CCTAA
cnt = 84	feature = 35	correl = 0.0459414	descr = Position_Specific_Bin_Base_13_Base_A
cnt = 85	feature = 657	correl = -0.0805273	descr = N_Gram_GGGGC
cnt = 86	feature = 752	correl = 0.0697863	descr = N_Gram_TAGAG
cnt = 87	feature = 40	correl = 0.0771991	descr = Position_Specific_Bin_Base_15_Base_A
cnt = 88	feature = 707	correl = -0.0227754	descr = N_Gram_GTGGT
cnt = 89	feature = 292	correl = 0.0378329	descr = N_Gram_ATGCT
cnt = 90	feature = 308	correl = 0.0590393	descr = N_Gram_ATTG
cnt = 91	feature = 501	correl = 0.0516952	descr = N_Gram_CTGGA
cnt = 92	feature = 2	correl = 0.113364	descr = Position_Specific_Bin_Base_1_Base_A
cnt = 93	feature = 60	correl = -0.183525	descr = Position_Specific_Bin_Base_20_Base_G
cnt = 94	feature = 43	correl = -0.0339412	descr = Position_Specific_Bin_Base_16_Base_C
cnt = 95	feature = 293	correl = -0.0506632	descr = N_Gram_ATGG
cnt = 96	feature = 366	correl = -0.0705889	descr = N_Gram_CCACC
cnt = 97	feature = 755	correl = 0.0836456	descr = N_Gram_TAGCT
cnt = 98	feature = 740	correl = 0.0361755	descr = N_Gram_TACC
cnt = 99	feature = 573	correl = -0.0277905	descr = N_Gram_GCAGT
cnt = 100	feature = 834	correl = 0.0651591	descr = N_Gram_TGATA
cnt = 101	feature = 904	correl = 0.0303447	descr = N_Gram_TTGGT
cnt = 102	feature = 856	correl = -0.0564903	descr = N_Gram_TGGGA
cnt = 103	feature = 770	correl = 0.0516154	descr = N_Gram_TATGA
cnt = 104	feature = 838	correl = 0.0365219	descr = N_Gram_TGCAA
cnt = 105	feature = 590	correl = -0.0607341	descr = N_Gram_GCCTC
cnt = 106	feature = 17	correl = 0.0451114	descr = Position_Specific_Bin_Base_5_Base_T
cnt = 107	feature = 812	correl = 0.0354446	descr = N_Gram_TCTAG
cnt = 108	feature = 554	correl = 0.0217997	descr = N_Gram_GATCT
cnt = 109	feature = 759	correl = 0.0318364	descr = N_Gram_TAGT
cnt = 110	feature = 794	correl = -0.0306613	descr = N_Gram_TCCTC
cnt = 111	feature = 806	correl = -0.0901295	descr = N_Gram_TCGGG
cnt = 112	feature = 531	correl = -0.0462745	descr = N_Gram_GACCA
cnt = 113	feature = 11	correl = 0.071972	descr = Position_Specific_Bin_Base_4_Base_A
cnt = 114	feature = 643	correl = -0.0637144	descr = N_Gram_GGCGT
cnt = 115	feature = 664	correl = 0.0612734	descr = N_Gram_GGTAA
cnt = 116	feature = 33	correl = 0.125549	descr = Position_Specific_Bin_Base_11_Base_T
cnt = 117	feature = 490	correl = -0.0321888	descr = N_Gram_CTCCC
cnt = 118	feature = 796	correl = 0.0555009	descr = N_Gram_TCCTT
cnt = 119	feature = 21	correl = -0.0248255	descr = Position_Specific_Bin_Base_7_Base_G
cnt = 120	feature = 696	correl = 0.0276739	descr = N_Gram_GTCT
cnt = 121	feature = 675	correl = -0.0602351	descr = N_Gram_GGTTG
cnt = 122	feature = 593	correl = -0.0673645	descr = N_Gram_GCGC
cnt = 123	feature = 233	correl = 0.0466349	descr = N_Gram_AGACA
cnt = 124	feature = 553	correl = 0.0664122	descr = N_Gram_GATAT
cnt = 125	feature = 251	correl = -0.0915177	descr = N_Gram_AGGGC
cnt = 126	feature = 28	correl = -0.066724	descr = Position_Specific_Bin_Base_10_Base_G
cnt = 127	feature = 819	correl = 0.0956212	descr = N_Gram_TCTGC
cnt = 128	feature = 58	correl = 0.374637	descr = Position_Specific_Bin_Base_20_Base_A
cnt = 129	feature = 535	correl = 0.0381797	descr = N_Gram_GACT
cnt = 130	feature = 658	correl = -0.0480916	descr = N_Gram_GGGGT
cnt = 131	feature = 701	correl = -0.0425686	descr = N_Gram_GTGC
cnt = 132	feature = 42	correl = 0.0619724	descr = Position_Specific_Bin_Base_16_Base_A
cnt = 133	feature = 288	correl = 0.0267202	descr = N_Gram_ATGAA
cnt = 134	feature = 753	correl = 0.0690397	descr = N_Gram_TAGC
cnt = 135	feature = 297	correl = -0.0530757	descr = N_Gram_ATGGT
cnt = 136	feature = 738	correl = 0.0321199	descr = N_Gram_TACA
cnt = 137	feature = 717	correl = -0.0302309	descr = N_Gram_GTTGG
cnt = 138	feature = 521	correl = -0.0293837	descr = N_Gram_GAAG
cnt = 139	feature = 708	correl = 0.0305987	descr = N_Gram_GTGT
cnt = 140	feature = 77	correl = 0.0985553	descr = Gibbs_of_Target_Sequence__Pos_17_Step_1
cnt = 141	feature = 64	correl = -0.162348	descr = Gibbs_of_Target_Sequence__Pos_2_Step_1
cnt = 142	feature = 59	correl = -0.310922	descr = Position_Specific_Bin_Base_20_Base_C
cnt = 143	feature = 515	correl = 0.0311694	descr = N_Gram_CTTT
cnt = 144	feature = 603	correl = -0.0778013	descr = N_Gram_GCGT
cnt = 145	feature = 837	correl = 0.04298	descr = N_Gram_TGCA
cnt = 146	feature = 578	correl = -0.0460055	descr = N_Gram_GCCA
cnt = 147	feature = 525	correl = 0.0591745	descr = N_Gram_GAAT
cnt = 148	feature = 766	correl = 0.0428019	descr = N_Gram_TATC
cnt = 149	feature = 632	correl = -0.0608001	descr = N_Gram_GGCA
cnt = 150	feature = 307	correl = 0.0909909	descr = N_Gram_ATTCT
cnt = 151	feature = 16	correl = -0.0739791	descr = Position_Specific_Bin_Base_5_Base_C
cnt = 152	feature = 478	correl = 0.0502916	descr = N_Gram_CTAG
cnt = 153	feature = 687	correl = -0.0880168	descr = N_Gram_GTCC
cnt = 154	feature = 772	correl = 0.057144	descr = N_Gram_TATT
cnt = 155	feature = 857	correl = -0.0607168	descr = N_Gram_TGGGG
cnt = 156	feature = 392	correl = -0.0923478	descr = N_Gram_CCGA
cnt = 157	feature = 70	correl = 0.0959342	descr = Gibbs_of_Target_Sequence__Pos_9_Step_1
cnt = 158	feature = 672	correl = -0.112457	descr = N_Gram_GGTGG
cnt = 159	feature = 852	correl = -0.0635745	descr = N_Gram_TGGC
cnt = 160	feature = 749	correl = 0.0872808	descr = N_Gram_TAGA
cnt = 161	feature = 792	correl = 0.021833	descr = N_Gram_TCCT
cnt = 162	feature = 82	correl = 0.153355	descr = PF_RNAi_Fold_5'Free_Count
cnt = 163	feature = 254	correl = 0.0276032	descr = N_Gram_AGT
cnt = 164	feature = 914	correl = 0.0384197	descr = N_Gram_TTTC
cnt = 165	feature = 499	correl = -0.0238428	descr = N_Gram_CTGC
cnt = 166	feature = 452	correl = -0.0826267	descr = N_Gram_CGGG
cnt = 167	feature = 66	correl = 0.0525732	descr = Gibbs_of_Target_Sequence__Pos_5_Step_1
cnt = 168	feature = 384	correl = -0.102216	descr = N_Gram_CCCG
cnt = 169	feature = 83	correl = 0.0456307	descr = PF_RNAi_Fold_3'Free_Count
cnt = 170	feature = 409	correl = -0.0942408	descr = N_Gram_CCTC
cnt = 171	feature = 78	correl = 0.195875	descr = Gibbs_of_Target_Sequence__Pos_18_Step_1
cnt = 172	feature = 76	correl = 0.112769	descr = Gibbs_of_Target_Sequence__Pos_16_Step_1
cnt = 173	feature = 640	correl = -0.109521	descr = N_Gram_GGCG
cnt = 174	feature = 703	correl = -0.10626	descr = N_Gram_GTGG
cnt = 175	feature = 432	correl = -0.0562981	descr = N_Gram_CGC
cnt = 176	feature = 659	correl = -0.0630928	descr = N_Gram_GGGT
cnt = 177	feature = 404	correl = -0.0503061	descr = N_Gram_CCT
cnt = 178	feature = 669	correl = -0.0919511	descr = N_Gram_GGTG
cnt = 179	feature = 592	correl = -0.0988647	descr = N_Gram_GCG
cnt = 180	feature = 910	correl = 0.0953429	descr = N_Gram_TTT
cnt = 181	feature = 631	correl = -0.163487	descr = N_Gram_GGC
cnt = 182	feature = 662	correl = -0.0634051	descr = N_Gram_GGT
cnt = 183	feature = 105	correl = 0.0738896	descr = Xue_Structure_Feature_A000
cnt = 184	feature = 81	correl = 0.227962	descr = PF_RNAi_Fold_Energy
num rows = 2188
num_elements = 404780
..*
optimization finished, #iter = 2224
nu = 0.384835
obj = -71.248374, rho = -0.594833
nSV = 1042, nBSV = 673
num rows = 243
num_elements = 44955
*
optimization finished, #iter = 235
nu = 0.403408
obj = -8.551718, rho = -0.568481
nSV = 143, nBSV = 62
..*
optimization finished, #iter = 2224
nu = 0.384835
obj = -71.248374, rho = -0.594833
nSV = 1042, nBSV = 673
CFS merit scores = 1.45094
CFS merit scores = 1.61677
CFS merit scores = 1.84661
CFS merit scores = 2.06697
CFS merit scores = 2.26706
CFS merit scores = 2.44974
CFS merit scores = 2.61782
CFS merit scores = 2.77591
CFS merit scores = 2.92354
CFS merit scores = 3.05737
CFS merit scores = 3.1836
CFS merit scores = 3.3047
CFS merit scores = 3.4191
CFS merit scores = 3.52727
CFS merit scores = 3.62983
CFS merit scores = 3.72688
CFS merit scores = 3.81576
CFS merit scores = 3.90055
CFS merit scores = 3.98195
CFS merit scores = 4.05616
CFS merit scores = 4.12729
CFS merit scores = 4.19583
CFS merit scores = 4.26019
CFS merit scores = 4.32043
CFS merit scores = 4.37783
CFS merit scores = 4.4336
CFS merit scores = 4.48692
CFS merit scores = 4.53766
CFS merit scores = 4.58741
CFS merit scores = 4.63518
CFS merit scores = 4.68229
CFS merit scores = 4.72702
CFS merit scores = 4.76806
CFS merit scores = 4.80699
CFS merit scores = 4.84514
CFS merit scores = 4.88136
CFS merit scores = 4.9156
CFS merit scores = 4.948
CFS merit scores = 4.97914
CFS merit scores = 5.00868
CFS merit scores = 5.03646
CFS merit scores = 5.06328
CFS merit scores = 5.08969
CFS merit scores = 5.11472
CFS merit scores = 5.13908
CFS merit scores = 5.16175
CFS merit scores = 5.18438
CFS merit scores = 5.20522
CFS merit scores = 5.22566
CFS merit scores = 5.2445
CFS merit scores = 5.26288
CFS merit scores = 5.2811
CFS merit scores = 5.29925
CFS merit scores = 5.31704
CFS merit scores = 5.33391
CFS merit scores = 5.34944
CFS merit scores = 5.36335
CFS merit scores = 5.37645
CFS merit scores = 5.38916
CFS merit scores = 5.40167
CFS merit scores = 5.41417
CFS merit scores = 5.42674
CFS merit scores = 5.43941
CFS merit scores = 5.45049
CFS merit scores = 5.46157
CFS merit scores = 5.47084
CFS merit scores = 5.47994
CFS merit scores = 5.48942
CFS merit scores = 5.49879
CFS merit scores = 5.50695
CFS merit scores = 5.5148
CFS merit scores = 5.52267
CFS merit scores = 5.53015
CFS merit scores = 5.5377
CFS merit scores = 5.54468
CFS merit scores = 5.55168
CFS merit scores = 5.55905
CFS merit scores = 5.56625
CFS merit scores = 5.57335
CFS merit scores = 5.58016
CFS merit scores = 5.58663
CFS merit scores = 5.59326
CFS merit scores = 5.59894
CFS merit scores = 5.60407
CFS merit scores = 5.6092
CFS merit scores = 5.6142
CFS merit scores = 5.61951
CFS merit scores = 5.6244
CFS merit scores = 5.62844
CFS merit scores = 5.63185
CFS merit scores = 5.63555
CFS merit scores = 5.63927
CFS merit scores = 5.64303
CFS merit scores = 5.64678
CFS merit scores = 5.65095
CFS merit scores = 5.65446
CFS merit scores = 5.65743
CFS merit scores = 5.65988
CFS merit scores = 5.66189
CFS merit scores = 5.664
CFS merit scores = 5.66561
CFS merit scores = 5.66713
CFS merit scores = 5.66876
CFS merit scores = 5.66989
CFS merit scores = 5.67119
CFS merit scores = 5.67217
CFS merit scores = 5.67284
CFS merit scores = 5.67302
CFS merit scores = 5.6733
CFS merit scores = 5.67332
CFS merit scores = 5.67329
CFS merit scores = 5.67254
CFS merit scores = 5.67185
CFS merit scores = 5.67076
CFS merit scores = 5.66962
CFS merit scores = 5.66832
CFS merit scores = 5.66547
CFS merit scores = 5.66274
CFS merit scores = 5.65879
CFS merit scores = 5.65468
CFS merit scores = 5.65032
CFS merit scores = 5.64626
CFS merit scores = 5.64228
CFS merit scores = 5.63817
CFS merit scores = 5.63376
CFS merit scores = 5.62934
CFS merit scores = 5.6238
CFS merit scores = 5.61811
CFS merit scores = 5.6115
CFS merit scores = 5.60524
CFS merit scores = 5.59833
CFS merit scores = 5.59175
CFS merit scores = 5.58511
CFS merit scores = 5.57781
CFS merit scores = 5.57063
CFS merit scores = 5.56303
CFS merit scores = 5.55579
CFS merit scores = 5.54826
CFS merit scores = 5.54078
CFS merit scores = 5.53329
CFS merit scores = 5.5261
CFS merit scores = 5.51886
CFS merit scores = 5.51192
CFS merit scores = 5.50344
CFS merit scores = 5.49313
CFS merit scores = 5.48273
CFS merit scores = 5.47223
CFS merit scores = 5.46149
CFS merit scores = 5.45054
CFS merit scores = 5.43763
CFS merit scores = 5.42317
CFS merit scores = 5.40881
CFS merit scores = 5.39418
CFS merit scores = 5.37945
CFS merit scores = 5.36517
CFS merit scores = 5.34909
CFS merit scores = 5.33207
CFS merit scores = 5.31452
CFS merit scores = 5.2945
CFS merit scores = 5.27401
CFS merit scores = 5.24913
CFS merit scores = 5.22424
CFS merit scores = 5.19838
CFS merit scores = 5.15935
CFS merit scores = 5.0919
cnt = 1	feature = 76	correl = 0.450938	descr = Gibbs_of_Target_Sequence__Pos_19_Step_1
cnt = 2	feature = 2	correl = -0.137997	descr = Position_Specific_Bin_Base_0_Base_G
cnt = 3	feature = 228	correl = 0.0623367	descr = N_Gram_ACTGA
cnt = 4	feature = 646	correl = -0.0658381	descr = N_Gram_GGTGC
cnt = 5	feature = 28	correl = -0.0499986	descr = Position_Specific_Bin_Base_11_Base_A
cnt = 6	feature = 308	correl = -0.0273231	descr = N_Gram_CAAAA
cnt = 7	feature = 721	correl = -0.0362622	descr = N_Gram_TACGT
cnt = 8	feature = 277	correl = -0.0218767	descr = N_Gram_ATCCC
cnt = 9	feature = 449	correl = 0.0707703	descr = N_Gram_CGTGA
cnt = 10	feature = 766	correl = -0.0216382	descr = N_Gram_TCCGA
cnt = 11	feature = 708	correl = 0.0261363	descr = N_Gram_TAAGC
cnt = 12	feature = 852	correl = -0.0327427	descr = N_Gram_TTAAT
cnt = 13	feature = 773	correl = 0.0231513	descr = N_Gram_TCGAG
cnt = 14	feature = 705	correl = 0.0252696	descr = N_Gram_TAACT
cnt = 15	feature = 696	correl = 0.022864	descr = N_Gram_GTTTC
cnt = 16	feature = 749	correl = 0.0245014	descr = N_Gram_TATTG
cnt = 17	feature = 834	correl = -0.0512731	descr = N_Gram_TGGGA
cnt = 18	feature = 740	correl = 0.0364679	descr = N_Gram_TATAG
cnt = 19	feature = 786	correl = 0.0445304	descr = N_Gram_TCTAC
cnt = 20	feature = 755	correl = -0.0530254	descr = N_Gram_TCACG
cnt = 21	feature = 718	correl = 0.0262447	descr = N_Gram_TACCG
cnt = 22	feature = 753	correl = 0.0305522	descr = N_Gram_TCAAC
cnt = 23	feature = 876	correl = 0.0567331	descr = N_Gram_TTGAA
cnt = 24	feature = 632	correl = -0.0498211	descr = N_Gram_GGGGA
cnt = 25	feature = 519	correl = -0.0291547	descr = N_Gram_GAGAT
cnt = 26	feature = 620	correl = -0.0601871	descr = N_Gram_GGCTG
cnt = 27	feature = 792	correl = 0.0388201	descr = N_Gram_TCTCT
cnt = 28	feature = 258	correl = -0.0226238	descr = N_Gram_AGTAG
cnt = 29	feature = 723	correl = 0.0524649	descr = N_Gram_TACTA
cnt = 30	feature = 436	correl = -0.065111	descr = N_Gram_CGGGC
cnt = 31	feature = 665	correl = -0.0514814	descr = N_Gram_GTCCT
cnt = 32	feature = 251	correl = -0.0221605	descr = N_Gram_AGGCC
cnt = 33	feature = 214	correl = -0.038975	descr = N_Gram_ACGA
cnt = 34	feature = 452	correl = -0.0725966	descr = N_Gram_CGTTC
cnt = 35	feature = 578	correl = -0.0400858	descr = N_Gram_GCGGT
cnt = 36	feature = 432	correl = -0.0709036	descr = N_Gram_CGGCC
cnt = 37	feature = 501	correl = -0.0358564	descr = N_Gram_GAAGC
cnt = 38	feature = 535	correl = -0.0452482	descr = N_Gram_GATGT
cnt = 39	feature = 358	correl = -0.0429017	descr = N_Gram_CCATA
cnt = 40	feature = 645	correl = -0.0319899	descr = N_Gram_GGTGA
cnt = 41	feature = 857	correl = 0.0616052	descr = N_Gram_TTAGA
cnt = 42	feature = 880	correl = 0.0286628	descr = N_Gram_TTGCC
cnt = 43	feature = 384	correl = -0.0237343	descr = N_Gram_CCGCT
cnt = 44	feature = 553	correl = 0.0359613	descr = N_Gram_GCATT
cnt = 45	feature = 461	correl = 0.0380315	descr = N_Gram_CTAGA
cnt = 46	feature = 743	correl = 0.0345485	descr = N_Gram_TATCG
cnt = 47	feature = 367	correl = -0.040755	descr = N_Gram_CCCCT
cnt = 48	feature = 6	correl = 0.0451797	descr = Position_Specific_Bin_Base_2_Base_C
cnt = 49	feature = 808	correl = 0.0238659	descr = N_Gram_TGAGT
cnt = 50	feature = 316	correl = 0.0359959	descr = N_Gram_CACAG
cnt = 51	feature = 33	correl = -0.0216303	descr = Position_Specific_Bin_Base_13_Base_G
cnt = 52	feature = 664	correl = -0.0483411	descr = N_Gram_GTCCG
cnt = 53	feature = 788	correl = 0.0303404	descr = N_Gram_TCTAT
cnt = 54	feature = 15	correl = -0.0270439	descr = Position_Specific_Bin_Base_6_Base_C
cnt = 55	feature = 658	correl = 0.0276513	descr = N_Gram_GTATT
cnt = 56	feature = 732	correl = 0.0626948	descr = N_Gram_TAGCA
cnt = 57	feature = 260	correl = 0.0970388	descr = N_Gram_AGTCG
cnt = 58	feature = 43	correl = 0.0229297	descr = Position_Specific_Bin_Base_16_Base_T
cnt = 59	feature = 288	correl = 0.022028	descr = N_Gram_ATGCT
cnt = 60	feature = 278	correl = 0.0352818	descr = N_Gram_ATCCG
cnt = 61	feature = 560	correl = -0.0949899	descr = N_Gram_GCCCG
cnt = 62	feature = 765	correl = -0.0240237	descr = N_Gram_TCCCG
cnt = 63	feature = 47	correl = 0.0369171	descr = Position_Specific_Bin_Base_18_Base_A
cnt = 64	feature = 21	correl = 0.0738078	descr = Position_Specific_Bin_Base_8_Base_T
cnt = 65	feature = 229	correl = -0.0360249	descr = N_Gram_ACTGC
cnt = 66	feature = 716	correl = 0.0382601	descr = N_Gram_TACAT
cnt = 67	feature = 525	correl = -0.0292709	descr = N_Gram_GAGGT
cnt = 68	feature = 899	correl = 0.0589993	descr = N_Gram_TTTGT
cnt = 69	feature = 704	correl = 0.0216735	descr = N_Gram_TAAAT
cnt = 70	feature = 14	correl = 0.0619095	descr = Position_Specific_Bin_Base_5_Base_T
cnt = 71	feature = 4	correl = -0.0736756	descr = Position_Specific_Bin_Base_1_Base_G
cnt = 72	feature = 679	correl = -0.0498723	descr = N_Gram_GTGGA
cnt = 73	feature = 10	correl = -0.0925996	descr = Position_Specific_Bin_Base_3_Base_T
cnt = 74	feature = 334	correl = -0.079993	descr = N_Gram_CAGGG
cnt = 75	feature = 798	correl = 0.0232808	descr = N_Gram_TCTTG
cnt = 76	feature = 56	correl = -0.178563	descr = Position_Specific_Bin_Base_20_Base_G
cnt = 77	feature = 812	correl = 0.0224263	descr = N_Gram_TGATT
cnt = 78	feature = 671	correl = -0.0267708	descr = N_Gram_GTCTG
cnt = 79	feature = 310	correl = 0.0768919	descr = N_Gram_CAACA
cnt = 80	feature = 680	correl = -0.0550143	descr = N_Gram_GTGGC
cnt = 81	feature = 592	correl = -0.070775	descr = N_Gram_GCTTT
cnt = 82	feature = 462	correl = 0.0679877	descr = N_Gram_CTAGC
cnt = 83	feature = 660	correl = -0.0231317	descr = N_Gram_GTCAC
cnt = 84	feature = 35	correl = -0.0271304	descr = Position_Specific_Bin_Base_14_Base_C
cnt = 85	feature = 654	correl = 0.0381043	descr = N_Gram_GTAAG
cnt = 86	feature = 478	correl = -0.04527	descr = N_Gram_CTGCC
cnt = 87	feature = 687	correl = -0.0296454	descr = N_Gram_GTTA
cnt = 88	feature = 17	correl = -0.128655	descr = Position_Specific_Bin_Base_7_Base_C
cnt = 89	feature = 717	correl = 0.0325477	descr = N_Gram_TACC
cnt = 90	feature = 11	correl = 0.0856056	descr = Position_Specific_Bin_Base_4_Base_A
cnt = 91	feature = 31	correl = -0.0264337	descr = Position_Specific_Bin_Base_12_Base_C
cnt = 92	feature = 81	correl = -0.175953	descr = Fold_of_RNAi_Sequence_Pos_0
cnt = 93	feature = 768	correl = 0.0681631	descr = N_Gram_TCCTA
cnt = 94	feature = 659	correl = 0.0287936	descr = N_Gram_GTCAA
cnt = 95	feature = 815	correl = 0.0289929	descr = N_Gram_TGCAT
cnt = 96	feature = 674	correl = 0.0371997	descr = N_Gram_GTGAG
cnt = 97	feature = 531	correl = 0.0665676	descr = N_Gram_GATAT
cnt = 98	feature = 8	correl = -0.126216	descr = Position_Specific_Bin_Base_2_Base_T
cnt = 99	feature = 406	correl = -0.0681621	descr = N_Gram_CGAAG
cnt = 100	feature = 483	correl = 0.0402565	descr = N_Gram_CTGTT
cnt = 101	feature = 597	correl = -0.0354175	descr = N_Gram_GGAAG
cnt = 102	feature = 1	correl = 0.108712	descr = Position_Specific_Bin_Base_0_Base_C
cnt = 103	feature = 799	correl = 0.0467952	descr = N_Gram_TCTTT
cnt = 104	feature = 770	correl = -0.0327785	descr = N_Gram_TCCTG
cnt = 105	feature = 233	correl = 0.0508068	descr = N_Gram_AGACA
cnt = 106	feature = 625	correl = -0.070203	descr = N_Gram_GGGAG
cnt = 107	feature = 29	correl = -0.0485509	descr = Position_Specific_Bin_Base_11_Base_G
cnt = 108	feature = 663	correl = -0.0529097	descr = N_Gram_GTCCC
cnt = 109	feature = 396	correl = -0.0701382	descr = N_Gram_CCTCT
cnt = 110	feature = 653	correl = 0.0437153	descr = N_Gram_GTAAA
cnt = 111	feature = 612	correl = -0.106905	descr = N_Gram_GGCCC
cnt = 112	feature = 40	correl = 0.0738764	descr = Position_Specific_Bin_Base_16_Base_A
cnt = 113	feature = 767	correl = 0.0218517	descr = N_Gram_TCCGT
cnt = 114	feature = 256	correl = -0.024361	descr = N_Gram_AGGTG
cnt = 115	feature = 579	correl = -0.0781752	descr = N_Gram_GCGT
cnt = 116	feature = 206	correl = -0.0350097	descr = N_Gram_ACCA
cnt = 117	feature = 657	correl = 0.026593	descr = N_Gram_GTAT
cnt = 118	feature = 794	correl = 0.0907502	descr = N_Gram_TCTGC
cnt = 119	feature = 759	correl = 0.0215083	descr = N_Gram_TCCA
cnt = 120	feature = 603	correl = -0.0638674	descr = N_Gram_GGAGG
cnt = 121	feature = 490	correl = 0.03577	descr = N_Gram_CTTGC
cnt = 122	feature = 16	correl = 0.0870943	descr = Position_Specific_Bin_Base_7_Base_A
cnt = 123	feature = 293	correl = 0.0633875	descr = N_Gram_ATTA
cnt = 124	feature = 336	correl = -0.02747	descr = N_Gram_CATA
cnt = 125	feature = 666	correl = 0.0307729	descr = N_Gram_GTCG
cnt = 126	feature = 865	correl = 0.0255919	descr = N_Gram_TTCCT
cnt = 127	feature = 83	correl = -0.116579	descr = Fold_of_RNAi_Sequence_Pos_2
cnt = 128	feature = 675	correl = -0.0387612	descr = N_Gram_GTGC
cnt = 129	feature = 802	correl = 0.0434073	descr = N_Gram_TGAA
cnt = 130	feature = 41	correl = -0.0344943	descr = Position_Specific_Bin_Base_16_Base_C
cnt = 131	feature = 404	correl = -0.0638268	descr = N_Gram_CGAA
cnt = 132	feature = 884	correl = 0.0791701	descr = N_Gram_TTGT
cnt = 133	feature = 631	correl = -0.101467	descr = N_Gram_GGGG
cnt = 134	feature = 530	correl = 0.0346179	descr = N_Gram_GATA
cnt = 135	feature = 595	correl = -0.030638	descr = N_Gram_GGAA
cnt = 136	feature = 482	correl = 0.0291935	descr = N_Gram_CTGT
cnt = 137	feature = 66	correl = 0.0779394	descr = Gibbs_of_Target_Sequence__Pos_8_Step_1
cnt = 138	feature = 77	correl = 0.432143	descr = Gibbs_of_Target_Sequence__Pos_20_Step_1
cnt = 139	feature = 59	correl = 0.0784524	descr = Gibbs_of_Target_Sequence__Pos_0_Step_1
cnt = 140	feature = 643	correl = -0.0777598	descr = N_Gram_GGTCC
cnt = 141	feature = 856	correl = 0.0495059	descr = N_Gram_TTAG
cnt = 142	feature = 789	correl = 0.0557312	descr = N_Gram_TCTC
cnt = 143	feature = 772	correl = 0.0340438	descr = N_Gram_TCG
cnt = 144	feature = 80	correl = 0.0336633	descr = PF_RNAi_Fold_3'Free_Count
cnt = 145	feature = 752	correl = 0.0248642	descr = N_Gram_TCA
cnt = 146	feature = 82	correl = -0.178464	descr = Fold_of_RNAi_Sequence_Pos_1
cnt = 147	feature = 392	correl = -0.0861333	descr = N_Gram_CCTC
cnt = 148	feature = 610	correl = -0.117565	descr = N_Gram_GGCC
cnt = 149	feature = 70	correl = 0.119637	descr = Gibbs_of_Target_Sequence__Pos_13_Step_1
cnt = 150	feature = 64	correl = 0.094957	descr = Gibbs_of_Target_Sequence__Pos_6_Step_1
cnt = 151	feature = 796	correl = 0.0659382	descr = N_Gram_TCTT
cnt = 152	feature = 499	correl = -0.0243254	descr = N_Gram_GAAG
cnt = 153	feature = 701	correl = 0.0505537	descr = N_Gram_TAAA
cnt = 154	feature = 348	correl = -0.0676288	descr = N_Gram_CCA
cnt = 155	feature = 403	correl = -0.0763047	descr = N_Gram_CGA
cnt = 156	feature = 105	correl = -0.100756	descr = Xue_Structure_Feature_C110
cnt = 157	feature = 837	correl = 0.0839728	descr = N_Gram_TGT
cnt = 158	feature = 662	correl = -0.0863963	descr = N_Gram_GTCC
cnt = 159	feature = 751	correl = 0.0404066	descr = N_Gram_TC
cnt = 160	feature = 554	correl = -0.119762	descr = N_Gram_GCC
cnt = 161	feature = 292	correl = 0.118434	descr = N_Gram_ATT
cnt = 162	feature = 593	correl = -0.111876	descr = N_Gram_GG
cnt = 163	feature = 264	correl = 0.114081	descr = N_Gram_AT
cnt = 164	feature = 78	correl = 0.214226	descr = PF_RNAi_Fold_Energy
cnt = 165	feature = 58	correl = 0.271228	descr = Gibbs_of_Target_Sequence_
num rows = 2188
num_elements = 363208
..*
optimization finished, #iter = 2098
nu = 0.400465
obj = -75.128632, rho = -0.456752
nSV = 1036, nBSV = 731
num rows = 243
num_elements = 40338
*
optimization finished, #iter = 212
nu = 0.386496
obj = -9.081351, rho = -0.606129
nSV = 134, nBSV = 61
..*
optimization finished, #iter = 2098
nu = 0.400465
obj = -75.128632, rho = -0.456752
nSV = 1036, nBSV = 731
CFS merit scores = 1.44541
CFS merit scores = 1.61707
CFS merit scores = 1.85383
CFS merit scores = 2.07923
CFS merit scores = 2.28362
CFS merit scores = 2.46869
CFS merit scores = 2.63592
CFS merit scores = 2.79296
CFS merit scores = 2.93886
CFS merit scores = 3.07669
CFS merit scores = 3.20559
CFS merit scores = 3.3277
CFS merit scores = 3.44167
CFS merit scores = 3.54909
CFS merit scores = 3.6505
CFS merit scores = 3.74846
CFS merit scores = 3.84058
CFS merit scores = 3.92705
CFS merit scores = 4.00947
CFS merit scores = 4.08514
CFS merit scores = 4.15878
CFS merit scores = 4.23016
CFS merit scores = 4.29892
CFS merit scores = 4.36338
CFS merit scores = 4.42654
CFS merit scores = 4.48762
CFS merit scores = 4.54176
CFS merit scores = 4.59457
CFS merit scores = 4.64506
CFS merit scores = 4.69205
CFS merit scores = 4.73783
CFS merit scores = 4.78108
CFS merit scores = 4.82242
CFS merit scores = 4.8624
CFS merit scores = 4.90056
CFS merit scores = 4.9387
CFS merit scores = 4.97398
CFS merit scores = 5.00804
CFS merit scores = 5.04096
CFS merit scores = 5.07324
CFS merit scores = 5.10292
CFS merit scores = 5.13166
CFS merit scores = 5.1587
CFS merit scores = 5.18377
CFS merit scores = 5.20744
CFS merit scores = 5.22933
CFS merit scores = 5.25115
CFS merit scores = 5.27232
CFS merit scores = 5.2921
CFS merit scores = 5.31083
CFS merit scores = 5.32841
CFS merit scores = 5.34615
CFS merit scores = 5.36398
CFS merit scores = 5.37974
CFS merit scores = 5.39461
CFS merit scores = 5.40923
CFS merit scores = 5.42388
CFS merit scores = 5.43737
CFS merit scores = 5.44942
CFS merit scores = 5.46143
CFS merit scores = 5.47347
CFS merit scores = 5.48598
CFS merit scores = 5.49836
CFS merit scores = 5.51059
CFS merit scores = 5.522
CFS merit scores = 5.53248
CFS merit scores = 5.54291
CFS merit scores = 5.55245
CFS merit scores = 5.562
CFS merit scores = 5.57143
CFS merit scores = 5.58051
CFS merit scores = 5.58869
CFS merit scores = 5.59614
CFS merit scores = 5.60344
CFS merit scores = 5.61097
CFS merit scores = 5.61789
CFS merit scores = 5.62504
CFS merit scores = 5.63142
CFS merit scores = 5.63756
CFS merit scores = 5.6439
CFS merit scores = 5.65033
CFS merit scores = 5.65664
CFS merit scores = 5.66309
CFS merit scores = 5.66928
CFS merit scores = 5.67534
CFS merit scores = 5.68097
CFS merit scores = 5.6865
CFS merit scores = 5.69243
CFS merit scores = 5.69721
CFS merit scores = 5.70189
CFS merit scores = 5.70672
CFS merit scores = 5.71116
CFS merit scores = 5.71526
CFS merit scores = 5.71941
CFS merit scores = 5.72357
CFS merit scores = 5.72782
CFS merit scores = 5.73152
CFS merit scores = 5.73497
CFS merit scores = 5.7384
CFS merit scores = 5.74173
CFS merit scores = 5.74479
CFS merit scores = 5.74708
CFS merit scores = 5.74915
CFS merit scores = 5.75103
CFS merit scores = 5.75301
CFS merit scores = 5.7546
CFS merit scores = 5.75596
CFS merit scores = 5.75748
CFS merit scores = 5.75883
CFS merit scores = 5.75961
CFS merit scores = 5.76006
CFS merit scores = 5.76076
CFS merit scores = 5.76111
CFS merit scores = 5.76145
CFS merit scores = 5.76154
CFS merit scores = 5.76195
CFS merit scores = 5.76138
CFS merit scores = 5.76005
CFS merit scores = 5.75898
CFS merit scores = 5.75772
CFS merit scores = 5.75655
CFS merit scores = 5.75512
CFS merit scores = 5.75357
CFS merit scores = 5.75199
CFS merit scores = 5.7502
CFS merit scores = 5.74832
CFS merit scores = 5.74654
CFS merit scores = 5.74407
CFS merit scores = 5.74132
CFS merit scores = 5.73833
CFS merit scores = 5.73418
CFS merit scores = 5.72895
CFS merit scores = 5.72348
CFS merit scores = 5.71839
CFS merit scores = 5.71289
CFS merit scores = 5.70641
CFS merit scores = 5.70037
CFS merit scores = 5.69411
CFS merit scores = 5.68804
CFS merit scores = 5.68203
CFS merit scores = 5.6762
CFS merit scores = 5.67013
CFS merit scores = 5.66397
CFS merit scores = 5.6569
CFS merit scores = 5.64962
CFS merit scores = 5.64255
CFS merit scores = 5.63553
CFS merit scores = 5.62851
CFS merit scores = 5.62165
CFS merit scores = 5.61474
CFS merit scores = 5.60784
CFS merit scores = 5.60115
CFS merit scores = 5.594
CFS merit scores = 5.58668
CFS merit scores = 5.57913
CFS merit scores = 5.57191
CFS merit scores = 5.56485
CFS merit scores = 5.55758
CFS merit scores = 5.55057
CFS merit scores = 5.5427
CFS merit scores = 5.53481
CFS merit scores = 5.52647
CFS merit scores = 5.51834
CFS merit scores = 5.50926
CFS merit scores = 5.50045
CFS merit scores = 5.4915
CFS merit scores = 5.48247
CFS merit scores = 5.47353
CFS merit scores = 5.4638
CFS merit scores = 5.45407
CFS merit scores = 5.44453
CFS merit scores = 5.43421
CFS merit scores = 5.42386
CFS merit scores = 5.41237
CFS merit scores = 5.39927
CFS merit scores = 5.38616
CFS merit scores = 5.37279
CFS merit scores = 5.35906
CFS merit scores = 5.34437
CFS merit scores = 5.32905
CFS merit scores = 5.31063
CFS merit scores = 5.2919
CFS merit scores = 5.27311
CFS merit scores = 5.24675
cnt = 1	feature = 83	correl = 0.445412	descr = Gibbs_of_Target_Sequence__Pos_19_Step_1
cnt = 2	feature = 2	correl = -0.134318	descr = Position_Specific_Bin_Base_0_Base_G
cnt = 3	feature = 502	correl = -0.0730174	descr = N_Gram_CTGGC
cnt = 4	feature = 14	correl = -0.0832759	descr = Position_Specific_Bin_Base_4_Base_C
cnt = 5	feature = 848	correl = -0.034037	descr = N_Gram_TGCCG
cnt = 6	feature = 857	correl = 0.0299642	descr = N_Gram_TGGAC
cnt = 7	feature = 749	correl = -0.0288557	descr = N_Gram_TACG
cnt = 8	feature = 356	correl = 0.0256986	descr = N_Gram_CATAG
cnt = 9	feature = 687	correl = -0.0251885	descr = N_Gram_GTAAT
cnt = 10	feature = 765	correl = 0.0298168	descr = N_Gram_TAGTC
cnt = 11	feature = 808	correl = 0.0459006	descr = N_Gram_TCGCA
cnt = 12	feature = 228	correl = -0.0519931	descr = N_Gram_ACGGG
cnt = 13	feature = 452	correl = -0.0470947	descr = N_Gram_CGGCA
cnt = 14	feature = 436	correl = -0.0308214	descr = N_Gram_CGATC
cnt = 15	feature = 806	correl = 0.0300373	descr = N_Gram_TCGAG
cnt = 16	feature = 308	correl = -0.021528	descr = N_Gram_ATTAA
cnt = 17	feature = 770	correl = 0.02339	descr = N_Gram_TATAC
cnt = 18	feature = 612	correl = -0.0279923	descr = N_Gram_GCTCA
cnt = 19	feature = 812	correl = 0.0409726	descr = N_Gram_TCGGA
cnt = 20	feature = 539	correl = -0.0600909	descr = N_Gram_GACCG
cnt = 21	feature = 704	correl = 0.0481177	descr = N_Gram_GTCTA
cnt = 22	feature = 316	correl = 0.0315011	descr = N_Gram_ATTGT
cnt = 23	feature = 772	correl = 0.0326001	descr = N_Gram_TATAT
cnt = 24	feature = 430	correl = -0.025773	descr = N_Gram_CGACA
cnt = 25	feature = 766	correl = 0.0325944	descr = N_Gram_TAGTG
cnt = 26	feature = 233	correl = 0.069752	descr = N_Gram_ACTAC
cnt = 27	feature = 482	correl = 0.0653408	descr = N_Gram_CTAGC
cnt = 28	feature = 403	correl = -0.0265512	descr = N_Gram_CCGCG
cnt = 29	feature = 786	correl = 0.040975	descr = N_Gram_TCAAC
cnt = 30	feature = 461	correl = -0.0276819	descr = N_Gram_CGGTT
cnt = 31	feature = 432	correl = -0.0414496	descr = N_Gram_CGACG
cnt = 32	feature = 264	correl = -0.0251786	descr = N_Gram_AGGGA
cnt = 33	feature = 530	correl = 0.0698073	descr = N_Gram_GAATA
cnt = 34	feature = 716	correl = -0.0577597	descr = N_Gram_GTGGG
cnt = 35	feature = 560	correl = -0.0412813	descr = N_Gram_GATGG
cnt = 36	feature = 640	correl = -0.0616316	descr = N_Gram_GGCAA
cnt = 37	feature = 35	correl = 0.0305708	descr = Position_Specific_Bin_Base_12_Base_A
cnt = 38	feature = 723	correl = 0.0375933	descr = N_Gram_GTTCG
cnt = 39	feature = 554	correl = -0.0256454	descr = N_Gram_GAGTA
cnt = 40	feature = 696	correl = -0.059595	descr = N_Gram_GTCCC
cnt = 41	feature = 643	correl = -0.0814625	descr = N_Gram_GGCCA
cnt = 42	feature = 297	correl = 0.072704	descr = N_Gram_ATCTC
cnt = 43	feature = 535	correl = 0.0296377	descr = N_Gram_GACAT
cnt = 44	feature = 603	correl = -0.0299975	descr = N_Gram_GCGGG
cnt = 45	feature = 705	correl = 0.0255253	descr = N_Gram_GTCTC
cnt = 46	feature = 732	correl = 0.0498621	descr = N_Gram_TAAAC
cnt = 47	feature = 645	correl = -0.0253824	descr = N_Gram_GGCCG
cnt = 48	feature = 43	correl = 0.0764144	descr = Position_Specific_Bin_Base_15_Base_A
cnt = 49	feature = 738	correl = 0.057749	descr = N_Gram_TAAGG
cnt = 50	feature = 334	correl = -0.0253653	descr = N_Gram_CACAT
cnt = 51	feature = 625	correl = -0.0312403	descr = N_Gram_GGAAA
cnt = 52	feature = 345	correl = -0.042937	descr = N_Gram_CAGAC
cnt = 53	feature = 665	correl = -0.0569768	descr = N_Gram_GGGGT
cnt = 54	feature = 649	correl = -0.0653284	descr = N_Gram_GGCGT
cnt = 55	feature = 31	correl = -0.0413951	descr = Position_Specific_Bin_Base_11_Base_A
cnt = 56	feature = 672	correl = 0.0395921	descr = N_Gram_GGTAA
cnt = 57	feature = 56	correl = 0.0342793	descr = Position_Specific_Bin_Base_18_Base_T
cnt = 58	feature = 593	correl = -0.0546191	descr = N_Gram_GCCTC
cnt = 59	feature = 258	correl = 0.0227648	descr = N_Gram_AGCTA
cnt = 60	feature = 718	correl = 0.0284015	descr = N_Gram_GTGTA
cnt = 61	feature = 664	correl = -0.0781102	descr = N_Gram_GGGGC
cnt = 62	feature = 553	correl = -0.02656	descr = N_Gram_GAGGT
cnt = 63	feature = 721	correl = 0.0353547	descr = N_Gram_GTTAC
cnt = 64	feature = 1	correl = 0.10639	descr = Position_Specific_Bin_Base_0_Base_C
cnt = 65	feature = 631	correl = -0.0275775	descr = N_Gram_GGACG
cnt = 66	feature = 706	correl = 0.023864	descr = N_Gram_GTCTT
cnt = 67	feature = 16	correl = 0.0569384	descr = Position_Specific_Bin_Base_5_Base_T
cnt = 68	feature = 292	correl = 0.0314177	descr = N_Gram_ATCCT
cnt = 69	feature = 11	correl = 0.0705931	descr = Position_Specific_Bin_Base_3_Base_G
cnt = 70	feature = 794	correl = 0.0293761	descr = N_Gram_TCCA
cnt = 71	feature = 843	correl = 0.0429714	descr = N_Gram_TGCA
cnt = 72	feature = 904	correl = 0.0391527	descr = N_Gram_TTCTC
cnt = 73	feature = 925	correl = 0.0653805	descr = N_Gram_TTTAG
cnt = 74	feature = 753	correl = 0.0355871	descr = N_Gram_TACTG
cnt = 75	feature = 40	correl = -0.0337954	descr = Position_Specific_Bin_Base_14_Base_C
cnt = 76	feature = 4	correl = -0.0290785	descr = Position_Specific_Bin_Base_1_Base_C
cnt = 77	feature = 105	correl = -0.0226742	descr = Xue_Structure_Feature_A111
cnt = 78	feature = 788	correl = 0.0514998	descr = N_Gram_TCACC
cnt = 79	feature = 634	correl = -0.0603391	descr = N_Gram_GGAGC
cnt = 80	feature = 917	correl = 0.0352431	descr = N_Gram_TTGGT
cnt = 81	feature = 409	correl = 0.0774527	descr = N_Gram_CCTA
cnt = 82	feature = 64	correl = 0.115046	descr = Position_Specific_Bin_Base_20_Base_T
cnt = 83	feature = 740	correl = -0.0224546	descr = N_Gram_TAATG
cnt = 84	feature = 582	correl = -0.0247798	descr = N_Gram_GCCAC
cnt = 85	feature = 677	correl = -0.0295549	descr = N_Gram_GGTGA
cnt = 86	feature = 915	correl = -0.0261694	descr = N_Gram_TTGGC
cnt = 87	feature = 60	correl = 0.0675692	descr = Position_Specific_Bin_Base_19_Base_T
cnt = 88	feature = 286	correl = 0.0357376	descr = N_Gram_ATCAA
cnt = 89	feature = 815	correl = 0.0441174	descr = N_Gram_TCGT
cnt = 90	feature = 752	correl = 0.0723271	descr = N_Gram_TACTA
cnt = 91	feature = 583	correl = -0.0614779	descr = N_Gram_GCCAG
cnt = 92	feature = 29	correl = -0.0520621	descr = Position_Specific_Bin_Base_10_Base_G
cnt = 93	feature = 251	correl = -0.0228779	descr = N_Gram_AGCAC
cnt = 94	feature = 838	correl = 0.0299158	descr = N_Gram_TGAAT
cnt = 95	feature = 799	correl = -0.0221485	descr = N_Gram_TCCCG
cnt = 96	feature = 394	correl = -0.0802951	descr = N_Gram_CCCTG
cnt = 97	feature = 17	correl = -0.0411288	descr = Position_Specific_Bin_Base_6_Base_C
cnt = 98	feature = 579	correl = 0.0345371	descr = N_Gram_GCATT
cnt = 99	feature = 914	correl = 0.0477703	descr = N_Gram_TTGGA
cnt = 100	feature = 501	correl = 0.0556723	descr = N_Gram_CTGGA
cnt = 101	feature = 21	correl = 0.063079	descr = Position_Specific_Bin_Base_7_Base_T
cnt = 102	feature = 773	correl = 0.0602763	descr = N_Gram_TATC
cnt = 103	feature = 717	correl = -0.0239231	descr = N_Gram_GTGGT
cnt = 104	feature = 798	correl = -0.0499878	descr = N_Gram_TCCCC
cnt = 105	feature = 701	correl = -0.0257734	descr = N_Gram_GTCGG
cnt = 106	feature = 610	correl = 0.022858	descr = N_Gram_GCTAT
cnt = 107	feature = 10	correl = -0.128026	descr = Position_Specific_Bin_Base_2_Base_T
cnt = 108	feature = 792	correl = 0.0238637	descr = N_Gram_TCATA
cnt = 109	feature = 659	correl = -0.0928826	descr = N_Gram_GGGCC
cnt = 110	feature = 278	correl = 0.0240922	descr = N_Gram_ATAGA
cnt = 111	feature = 41	correl = -0.153466	descr = Position_Specific_Bin_Base_14_Base_G
cnt = 112	feature = 620	correl = 0.0228653	descr = N_Gram_GCTGT
cnt = 113	feature = 358	correl = 0.0754686	descr = N_Gram_CATCT
cnt = 114	feature = 674	correl = 0.0296051	descr = N_Gram_GGTCA
cnt = 115	feature = 6	correl = 0.0227163	descr = Position_Specific_Bin_Base_1_Base_T
cnt = 116	feature = 837	correl = 0.0485925	descr = N_Gram_TGAAG
cnt = 117	feature = 489	correl = -0.0350947	descr = N_Gram_CTCAC
cnt = 118	feature = 229	correl = -0.0365522	descr = N_Gram_ACGT
cnt = 119	feature = 33	correl = -0.0478523	descr = Position_Specific_Bin_Base_11_Base_G
cnt = 120	feature = 47	correl = -0.0464534	descr = Position_Specific_Bin_Base_16_Base_C
cnt = 121	feature = 802	correl = -0.0354371	descr = N_Gram_TCCTG
cnt = 122	feature = 632	correl = 0.0457683	descr = N_Gram_GGACT
cnt = 123	feature = 658	correl = -0.046249	descr = N_Gram_GGGCA
cnt = 124	feature = 367	correl = -0.0278045	descr = N_Gram_CCAA
cnt = 125	feature = 438	correl = -0.0355033	descr = N_Gram_CGCA
cnt = 126	feature = 675	correl = -0.0716173	descr = N_Gram_GGTCC
cnt = 127	feature = 256	correl = -0.0452271	descr = N_Gram_AGCGG
cnt = 128	feature = 58	correl = -0.127886	descr = Position_Specific_Bin_Base_19_Base_C
cnt = 129	feature = 260	correl = 0.0261891	descr = N_Gram_AGGAA
cnt = 130	feature = 490	correl = -0.0416983	descr = N_Gram_CTCCC
cnt = 131	feature = 478	correl = 0.0388374	descr = N_Gram_CTACA
cnt = 132	feature = 59	correl = -0.119212	descr = Position_Specific_Bin_Base_19_Base_G
cnt = 133	feature = 531	correl = 0.0398536	descr = N_Gram_GAATT
cnt = 134	feature = 15	correl = -0.0752273	descr = Position_Specific_Bin_Base_5_Base_C
cnt = 135	feature = 641	correl = -0.0525538	descr = N_Gram_GGCAG
cnt = 136	feature = 28	correl = -0.0840068	descr = Position_Specific_Bin_Base_10_Base_C
cnt = 137	feature = 671	correl = 0.0314753	descr = N_Gram_GGTA
cnt = 138	feature = 348	correl = -0.032593	descr = N_Gram_CAGCA
cnt = 139	feature = 884	correl = 0.0590672	descr = N_Gram_TTAG
cnt = 140	feature = 499	correl = -0.0326022	descr = N_Gram_CTGC
cnt = 141	feature = 865	correl = 0.0321869	descr = N_Gram_TGGTC
cnt = 142	feature = 310	correl = 0.0804628	descr = N_Gram_ATTC
cnt = 143	feature = 759	correl = 0.067802	descr = N_Gram_TAGC
cnt = 144	feature = 680	correl = -0.0357018	descr = N_Gram_GGTT
cnt = 145	feature = 899	correl = 0.0311282	descr = N_Gram_TTCG
cnt = 146	feature = 589	correl = -0.0317639	descr = N_Gram_GCCG
cnt = 147	feature = 708	correl = 0.0352974	descr = N_Gram_GTGA
cnt = 148	feature = 852	correl = 0.0263852	descr = N_Gram_TGCTA
cnt = 149	feature = 80	correl = 0.139503	descr = Gibbs_of_Target_Sequence__Pos_16_Step_1
cnt = 150	feature = 654	correl = -0.0850223	descr = N_Gram_GGGA
cnt = 151	feature = 751	correl = 0.0496689	descr = N_Gram_TACT
cnt = 152	feature = 68	correl = -0.154217	descr = Gibbs_of_Target_Sequence__Pos_2_Step_1
cnt = 153	feature = 679	correl = -0.107502	descr = N_Gram_GGTGG
cnt = 154	feature = 412	correl = -0.0882423	descr = N_Gram_CCTC
cnt = 155	feature = 206	correl = 0.073167	descr = N_Gram_ACAT
cnt = 156	feature = 288	correl = 0.0528521	descr = N_Gram_ATCC
cnt = 157	feature = 277	correl = 0.0459221	descr = N_Gram_ATAG
cnt = 158	feature = 525	correl = -0.0305174	descr = N_Gram_GAAG
cnt = 159	feature = 462	correl = -0.0492925	descr = N_Gram_CGT
cnt = 160	feature = 483	correl = 0.0476722	descr = N_Gram_CTAT
cnt = 161	feature = 81	correl = 0.110592	descr = Gibbs_of_Target_Sequence__Pos_17_Step_1
cnt = 162	feature = 70	correl = 0.0559657	descr = Gibbs_of_Target_Sequence__Pos_5_Step_1
cnt = 163	feature = 77	correl = 0.13154	descr = Gibbs_of_Target_Sequence__Pos_13_Step_1
cnt = 164	feature = 66	correl = 0.0882252	descr = Gibbs_of_Target_Sequence__Pos_0_Step_1
cnt = 165	feature = 768	correl = 0.0705929	descr = N_Gram_TATA
cnt = 166	feature = 396	correl = -0.100816	descr = N_Gram_CCGA
cnt = 167	feature = 755	correl = 0.0542345	descr = N_Gram_TAGA
cnt = 168	feature = 743	correl = 0.0578635	descr = N_Gram_TACA
cnt = 169	feature = 662	correl = -0.0947679	descr = N_Gram_GGGG
cnt = 170	feature = 76	correl = 0.0481381	descr = Gibbs_of_Target_Sequence__Pos_11_Step_1
cnt = 171	feature = 834	correl = 0.06505	descr = N_Gram_TGA
cnt = 172	feature = 78	correl = 0.148402	descr = Gibbs_of_Target_Sequence__Pos_14_Step_1
cnt = 173	feature = 669	correl = -0.0935417	descr = N_Gram_GGGTG
cnt = 174	feature = 796	correl = -0.0527372	descr = N_Gram_TCCC
cnt = 175	feature = 657	correl = -0.126764	descr = N_Gram_GGGC
cnt = 176	feature = 82	correl = 0.201542	descr = Gibbs_of_Target_Sequence__Pos_18_Step_1
cnt = 177	feature = 366	correl = -0.0722358	descr = N_Gram_CCA
cnt = 178	feature = 79	correl = 0.103722	descr = Gibbs_of_Target_Sequence__Pos_15_Step_1
cnt = 179	feature = 707	correl = -0.0326722	descr = N_Gram_GTG
cnt = 180	feature = 892	correl = 0.097904	descr = N_Gram_TTC
cnt = 181	feature = 676	correl = -0.0979986	descr = N_Gram_GGTG
cnt = 182	feature = 449	correl = -0.116375	descr = N_Gram_CGG
cnt = 183	feature = 767	correl = 0.124041	descr = N_Gram_TAT
cnt = 184	feature = 653	correl = -0.138931	descr = N_Gram_GGG
num rows = 2188
num_elements = 404780
..*
optimization finished, #iter = 2266
nu = 0.404000
obj = -75.159273, rho = -0.615183
nSV = 1052, nBSV = 717
num rows = 243
num_elements = 44955
*
optimization finished, #iter = 182
nu = 0.337861
obj = -7.792310, rho = -0.656533
nSV = 123, nBSV = 48
..*
optimization finished, #iter = 2266
nu = 0.404000
obj = -75.159273, rho = -0.615183
nSV = 1052, nBSV = 717
CFS merit scores = 1.35829
CFS merit scores = 1.59756
CFS merit scores = 1.85335
CFS merit scores = 2.08062
CFS merit scores = 2.28321
CFS merit scores = 2.46807
CFS merit scores = 2.63922
CFS merit scores = 2.79486
CFS merit scores = 2.94196
CFS merit scores = 3.07856
CFS merit scores = 3.20657
CFS merit scores = 3.32461
CFS merit scores = 3.43803
CFS merit scores = 3.54429
CFS merit scores = 3.64543
CFS merit scores = 3.73884
CFS merit scores = 3.82632
CFS merit scores = 3.90922
CFS merit scores = 3.98733
CFS merit scores = 4.06404
CFS merit scores = 4.13771
CFS merit scores = 4.20854
CFS merit scores = 4.27231
CFS merit scores = 4.33365
CFS merit scores = 4.39214
CFS merit scores = 4.44901
CFS merit scores = 4.50415
CFS merit scores = 4.55789
CFS merit scores = 4.6082
CFS merit scores = 4.65668
CFS merit scores = 4.70402
CFS merit scores = 4.75065
CFS merit scores = 4.79425
CFS merit scores = 4.83488
CFS merit scores = 4.87243
CFS merit scores = 4.9085
CFS merit scores = 4.94376
CFS merit scores = 4.97567
CFS merit scores = 5.00708
CFS merit scores = 5.03809
CFS merit scores = 5.06719
CFS merit scores = 5.09427
CFS merit scores = 5.12055
CFS merit scores = 5.14649
CFS merit scores = 5.17201
CFS merit scores = 5.19663
CFS merit scores = 5.22093
CFS merit scores = 5.24483
CFS merit scores = 5.26581
CFS merit scores = 5.28509
CFS merit scores = 5.30375
CFS merit scores = 5.3211
CFS merit scores = 5.33767
CFS merit scores = 5.35358
CFS merit scores = 5.36977
CFS merit scores = 5.38598
CFS merit scores = 5.40117
CFS merit scores = 5.41622
CFS merit scores = 5.43056
CFS merit scores = 5.44398
CFS merit scores = 5.45692
CFS merit scores = 5.46933
CFS merit scores = 5.48113
CFS merit scores = 5.49268
CFS merit scores = 5.5035
CFS merit scores = 5.51391
CFS merit scores = 5.52388
CFS merit scores = 5.5331
CFS merit scores = 5.54181
CFS merit scores = 5.54998
CFS merit scores = 5.55823
CFS merit scores = 5.56605
CFS merit scores = 5.57384
CFS merit scores = 5.58111
CFS merit scores = 5.5881
CFS merit scores = 5.59542
CFS merit scores = 5.60203
CFS merit scores = 5.60822
CFS merit scores = 5.61481
CFS merit scores = 5.62027
CFS merit scores = 5.62494
CFS merit scores = 5.62975
CFS merit scores = 5.63387
CFS merit scores = 5.63751
CFS merit scores = 5.641
CFS merit scores = 5.6446
CFS merit scores = 5.6481
CFS merit scores = 5.65159
CFS merit scores = 5.6545
CFS merit scores = 5.65691
CFS merit scores = 5.65932
CFS merit scores = 5.66076
CFS merit scores = 5.66223
CFS merit scores = 5.66399
CFS merit scores = 5.66543
CFS merit scores = 5.66691
CFS merit scores = 5.66842
CFS merit scores = 5.66968
CFS merit scores = 5.67101
CFS merit scores = 5.67177
CFS merit scores = 5.67283
CFS merit scores = 5.67346
CFS merit scores = 5.67394
CFS merit scores = 5.67448
CFS merit scores = 5.67399
CFS merit scores = 5.67343
CFS merit scores = 5.67226
CFS merit scores = 5.67049
CFS merit scores = 5.6689
CFS merit scores = 5.66689
CFS merit scores = 5.66503
CFS merit scores = 5.66307
CFS merit scores = 5.66089
CFS merit scores = 5.65871
CFS merit scores = 5.65664
CFS merit scores = 5.65453
CFS merit scores = 5.65265
CFS merit scores = 5.65033
CFS merit scores = 5.64787
CFS merit scores = 5.64576
CFS merit scores = 5.64263
CFS merit scores = 5.63924
CFS merit scores = 5.63508
CFS merit scores = 5.63055
CFS merit scores = 5.62622
CFS merit scores = 5.62117
CFS merit scores = 5.61619
CFS merit scores = 5.61146
CFS merit scores = 5.60607
CFS merit scores = 5.60043
CFS merit scores = 5.59435
CFS merit scores = 5.58855
CFS merit scores = 5.58268
CFS merit scores = 5.57664
CFS merit scores = 5.57097
CFS merit scores = 5.56563
CFS merit scores = 5.55956
CFS merit scores = 5.55275
CFS merit scores = 5.54582
CFS merit scores = 5.53898
CFS merit scores = 5.53218
CFS merit scores = 5.52491
CFS merit scores = 5.51796
CFS merit scores = 5.51095
CFS merit scores = 5.50397
CFS merit scores = 5.4971
CFS merit scores = 5.48777
CFS merit scores = 5.4782
CFS merit scores = 5.46886
CFS merit scores = 5.45989
CFS merit scores = 5.4505
CFS merit scores = 5.44133
CFS merit scores = 5.43215
CFS merit scores = 5.42279
CFS merit scores = 5.41329
CFS merit scores = 5.40398
CFS merit scores = 5.39484
CFS merit scores = 5.38611
CFS merit scores = 5.3772
CFS merit scores = 5.36726
CFS merit scores = 5.35626
CFS merit scores = 5.34397
CFS merit scores = 5.33159
CFS merit scores = 5.31915
CFS merit scores = 5.30386
CFS merit scores = 5.28821
CFS merit scores = 5.27251
CFS merit scores = 5.25659
CFS merit scores = 5.24083
CFS merit scores = 5.21818
CFS merit scores = 5.19141
cnt = 1	feature = 64	correl = 0.358287	descr = Position_Specific_Bin_Base_20_Base_A
cnt = 2	feature = 60	correl = 0.178366	descr = Position_Specific_Bin_Base_19_Base_A
cnt = 3	feature = 2	correl = -0.146576	descr = Position_Specific_Bin_Base_0_Base_G
cnt = 4	feature = 14	correl = -0.0712411	descr = Position_Specific_Bin_Base_4_Base_C
cnt = 5	feature = 228	correl = -0.0322178	descr = N_Gram_ACGTT
cnt = 6	feature = 56	correl = 0.0371989	descr = Position_Specific_Bin_Base_18_Base_A
cnt = 7	feature = 631	correl = -0.0642513	descr = N_Gram_GGCAA
cnt = 8	feature = 834	correl = 0.044933	descr = N_Gram_TGCGA
cnt = 9	feature = 794	correl = -0.0271513	descr = N_Gram_TCGCG
cnt = 10	feature = 706	correl = 0.0236165	descr = N_Gram_GTGTA
cnt = 11	feature = 17	correl = 0.025947	descr = Position_Specific_Bin_Base_6_Base_A
cnt = 12	feature = 11	correl = 0.0660375	descr = Position_Specific_Bin_Base_3_Base_G
cnt = 13	feature = 292	correl = 0.0411099	descr = N_Gram_ATCGA
cnt = 14	feature = 313	correl = 0.0377887	descr = N_Gram_ATTCG
cnt = 15	feature = 751	correl = 0.0229892	descr = N_Gram_TAGTG
cnt = 16	feature = 707	correl = 0.0267682	descr = N_Gram_GTGTG
cnt = 17	feature = 739	correl = 0.0390892	descr = N_Gram_TACTG
cnt = 18	feature = 264	correl = 0.0231256	descr = N_Gram_AGGGG
cnt = 19	feature = 461	correl = -0.0509989	descr = N_Gram_CGTCG
cnt = 20	feature = 436	correl = -0.0333836	descr = N_Gram_CGCAA
cnt = 21	feature = 772	correl = 0.0275011	descr = N_Gram_TCACT
cnt = 22	feature = 404	correl = -0.0482677	descr = N_Gram_CCGAG
cnt = 23	feature = 773	correl = -0.0389115	descr = N_Gram_TCAGA
cnt = 24	feature = 311	correl = 0.0785075	descr = N_Gram_ATTAT
cnt = 25	feature = 449	correl = -0.103508	descr = N_Gram_CGGCG
cnt = 26	feature = 336	correl = -0.0293546	descr = N_Gram_CACGA
cnt = 27	feature = 256	correl = -0.0225655	descr = N_Gram_AGCGT
cnt = 28	feature = 672	correl = -0.0457738	descr = N_Gram_GGTTA
cnt = 29	feature = 258	correl = 0.0263574	descr = N_Gram_AGGAA
cnt = 30	feature = 482	correl = -0.0229229	descr = N_Gram_CTATT
cnt = 31	feature = 904	correl = 0.0286517	descr = N_Gram_TTTAC
cnt = 32	feature = 288	correl = -0.026094	descr = N_Gram_ATCCC
cnt = 33	feature = 743	correl = 0.0579814	descr = N_Gram_TAGAC
cnt = 34	feature = 632	correl = -0.0245577	descr = N_Gram_GGCAC
cnt = 35	feature = 802	correl = 0.0984104	descr = N_Gram_TCGTG
cnt = 36	feature = 316	correl = -0.0343752	descr = N_Gram_ATTGA
cnt = 37	feature = 35	correl = -0.0260274	descr = Position_Specific_Bin_Base_11_Base_C
cnt = 38	feature = 293	correl = 0.0357411	descr = N_Gram_ATCGC
cnt = 39	feature = 310	correl = 0.0368814	descr = N_Gram_ATTAG
cnt = 40	feature = 432	correl = -0.029736	descr = N_Gram_CGAGT
cnt = 41	feature = 41	correl = -0.0292418	descr = Position_Specific_Bin_Base_13_Base_G
cnt = 42	feature = 645	correl = -0.028764	descr = N_Gram_GGCTT
cnt = 43	feature = 755	correl = 0.0277192	descr = N_Gram_TATAC
cnt = 44	feature = 595	correl = -0.0541316	descr = N_Gram_GCGCA
cnt = 45	feature = 708	correl = 0.0442011	descr = N_Gram_GTGTT
cnt = 46	feature = 284	correl = 0.0227366	descr = N_Gram_ATCAC
cnt = 47	feature = 765	correl = 0.0230802	descr = N_Gram_TATTG
cnt = 48	feature = 356	correl = -0.0393785	descr = N_Gram_CATAC
cnt = 49	feature = 669	correl = -0.0846378	descr = N_Gram_GGTGC
cnt = 50	feature = 489	correl = -0.0385007	descr = N_Gram_CTCGT
cnt = 51	feature = 43	correl = -0.0360016	descr = Position_Specific_Bin_Base_14_Base_C
cnt = 52	feature = 206	correl = 0.0348917	descr = N_Gram_ACAGC
cnt = 53	feature = 52	correl = 0.0257648	descr = Position_Specific_Bin_Base_17_Base_A
cnt = 54	feature = 665	correl = 0.0242077	descr = N_Gram_GGTCA
cnt = 55	feature = 16	correl = 0.0521204	descr = Position_Specific_Bin_Base_5_Base_T
cnt = 56	feature = 412	correl = 0.0756104	descr = N_Gram_CCTA
cnt = 57	feature = 701	correl = -0.0496444	descr = N_Gram_GTGGA
cnt = 58	feature = 610	correl = -0.0304918	descr = N_Gram_GCTGA
cnt = 59	feature = 233	correl = 0.0403478	descr = N_Gram_ACTCT
cnt = 60	feature = 687	correl = -0.0426177	descr = N_Gram_GTCCT
cnt = 61	feature = 592	correl = -0.0235706	descr = N_Gram_GCGAA
cnt = 62	feature = 852	correl = 0.035643	descr = N_Gram_TGTAT
cnt = 63	feature = 578	correl = -0.022042	descr = N_Gram_GCCAT
cnt = 64	feature = 33	correl = 0.056225	descr = Position_Specific_Bin_Base_10_Base_T
cnt = 65	feature = 535	correl = 0.0327094	descr = N_Gram_GACT
cnt = 66	feature = 657	correl = -0.0685156	descr = N_Gram_GGGGC
cnt = 67	feature = 900	correl = 0.0392185	descr = N_Gram_TTGTG
cnt = 68	feature = 749	correl = 0.0289965	descr = N_Gram_TAGGC
cnt = 69	feature = 718	correl = 0.0237608	descr = N_Gram_GTTTT
cnt = 70	feature = 565	correl = -0.0520765	descr = N_Gram_GCACC
cnt = 71	feature = 6	correl = -0.0487253	descr = Position_Specific_Bin_Base_2_Base_A
cnt = 72	feature = 770	correl = 0.0226629	descr = N_Gram_TCACC
cnt = 73	feature = 716	correl = 0.0230667	descr = N_Gram_GTTTC
cnt = 74	feature = 531	correl = -0.0563381	descr = N_Gram_GACCA
cnt = 75	feature = 865	correl = 0.0627583	descr = N_Gram_TTACA
cnt = 76	feature = 29	correl = 0.0436148	descr = Position_Specific_Bin_Base_9_Base_T
cnt = 77	feature = 554	correl = -0.0443482	descr = N_Gram_GATGT
cnt = 78	feature = 251	correl = 0.0506023	descr = N_Gram_AGCAT
cnt = 79	feature = 4	correl = -0.095692	descr = Position_Specific_Bin_Base_1_Base_G
cnt = 80	feature = 392	correl = -0.051413	descr = N_Gram_CCCCT
cnt = 81	feature = 620	correl = 0.0329454	descr = N_Gram_GGAAT
cnt = 82	feature = 105	correl = -0.0810077	descr = Fold_of_RNAi_Sequence_Pos_14
cnt = 83	feature = 717	correl = 0.0434794	descr = N_Gram_GTTTG
cnt = 84	feature = 653	correl = -0.0805885	descr = N_Gram_GGGCG
cnt = 85	feature = 759	correl = 0.0522734	descr = N_Gram_TATCG
cnt = 86	feature = 884	correl = 0.0444576	descr = N_Gram_TTCTA
cnt = 87	feature = 394	correl = -0.107535	descr = N_Gram_CCCGA
cnt = 88	feature = 355	correl = -0.0527381	descr = N_Gram_CATAA
cnt = 89	feature = 638	correl = -0.0287459	descr = N_Gram_GGCCT
cnt = 90	feature = 10	correl = 0.0232199	descr = Position_Specific_Bin_Base_3_Base_A
cnt = 91	feature = 696	correl = 0.0324222	descr = N_Gram_GTGAA
cnt = 92	feature = 914	correl = 0.0308527	descr = N_Gram_TTTTA
cnt = 93	feature = 654	correl = -0.0328268	descr = N_Gram_GGGCT
cnt = 94	feature = 1	correl = 0.10883	descr = Position_Specific_Bin_Base_0_Base_C
cnt = 95	feature = 658	correl = -0.0475021	descr = N_Gram_GGGGT
cnt = 96	feature = 798	correl = -0.0289937	descr = N_Gram_TCGGC
cnt = 97	feature = 502	correl = 0.0557513	descr = N_Gram_CTGTT
cnt = 98	feature = 59	correl = 0.0387945	descr = Position_Specific_Bin_Base_18_Base_T
cnt = 99	feature = 42	correl = 0.109371	descr = Position_Specific_Bin_Base_14_Base_A
cnt = 100	feature = 28	correl = -0.0219214	descr = Position_Specific_Bin_Base_9_Base_C
cnt = 101	feature = 675	correl = 0.0433913	descr = N_Gram_GTAA
cnt = 102	feature = 525	correl = 0.0399057	descr = N_Gram_GAATT
cnt = 103	feature = 334	correl = -0.0457092	descr = N_Gram_CACCT
cnt = 104	feature = 31	correl = -0.0681223	descr = Position_Specific_Bin_Base_10_Base_C
cnt = 105	feature = 612	correl = -0.0411458	descr = N_Gram_GCTGG
cnt = 106	feature = 47	correl = -0.0324619	descr = Position_Specific_Bin_Base_15_Base_G
cnt = 107	feature = 40	correl = 0.062245	descr = Position_Specific_Bin_Base_13_Base_A
cnt = 108	feature = 515	correl = 0.0643418	descr = N_Gram_CTTTG
cnt = 109	feature = 298	correl = 0.0218882	descr = N_Gram_ATGAA
cnt = 110	feature = 806	correl = 0.0486878	descr = N_Gram_TCTAG
cnt = 111	feature = 704	correl = -0.0270476	descr = N_Gram_GTGGT
cnt = 112	feature = 857	correl = 0.059711	descr = N_Gram_TGTGT
cnt = 113	feature = 792	correl = 0.0483028	descr = N_Gram_TCGC
cnt = 114	feature = 679	correl = 0.0267852	descr = N_Gram_GTAGG
cnt = 115	feature = 9	correl = -0.138678	descr = Position_Specific_Bin_Base_2_Base_T
cnt = 116	feature = 876	correl = 0.0285159	descr = N_Gram_TTCAC
cnt = 117	feature = 286	correl = 0.0446456	descr = N_Gram_ATCC
cnt = 118	feature = 808	correl = 0.0507935	descr = N_Gram_TCTC
cnt = 119	feature = 58	correl = -0.0554315	descr = Position_Specific_Bin_Base_18_Base_G
cnt = 120	feature = 499	correl = -0.0261698	descr = N_Gram_CTGGG
cnt = 121	feature = 603	correl = -0.0843941	descr = N_Gram_GCGT
cnt = 122	feature = 452	correl = -0.0661885	descr = N_Gram_CGGGC
cnt = 123	feature = 15	correl = -0.0587711	descr = Position_Specific_Bin_Base_5_Base_C
cnt = 124	feature = 501	correl = 0.0444681	descr = N_Gram_CTGT
cnt = 125	feature = 662	correl = 0.0418976	descr = N_Gram_GGTA
cnt = 126	feature = 260	correl = -0.0279198	descr = N_Gram_AGGC
cnt = 127	feature = 406	correl = -0.0326925	descr = N_Gram_CCGC
cnt = 128	feature = 695	correl = 0.0251789	descr = N_Gram_GTGA
cnt = 129	feature = 254	correl = -0.0455553	descr = N_Gram_AGCG
cnt = 130	feature = 753	correl = 0.072643	descr = N_Gram_TATA
cnt = 131	feature = 297	correl = 0.0298498	descr = N_Gram_ATGA
cnt = 132	feature = 837	correl = 0.0288322	descr = N_Gram_TGCT
cnt = 133	feature = 530	correl = -0.0776776	descr = N_Gram_GACC
cnt = 134	feature = 294	correl = 0.0577272	descr = N_Gram_ATCT
cnt = 135	feature = 490	correl = 0.0218385	descr = N_Gram_CTCT
cnt = 136	feature = 848	correl = -0.0503508	descr = N_Gram_TGGGG
cnt = 137	feature = 409	correl = -0.0436792	descr = N_Gram_CCGG
cnt = 138	feature = 796	correl = -0.0437282	descr = N_Gram_TCGG
cnt = 139	feature = 579	correl = -0.15241	descr = N_Gram_GCCC
cnt = 140	feature = 721	correl = 0.0388412	descr = N_Gram_TAAA
cnt = 141	feature = 519	correl = -0.0295681	descr = N_Gram_GAAG
cnt = 142	feature = 308	correl = 0.0586631	descr = N_Gram_ATTA
cnt = 143	feature = 664	correl = -0.0230042	descr = N_Gram_GGTC
cnt = 144	feature = 478	correl = 0.0406079	descr = N_Gram_CTAT
cnt = 145	feature = 278	correl = 0.0911245	descr = N_Gram_ATAT
cnt = 146	feature = 812	correl = 0.0824549	descr = N_Gram_TCTG
cnt = 147	feature = 229	correl = 0.0389079	descr = N_Gram_ACT
cnt = 148	feature = 213	correl = -0.0327663	descr = N_Gram_ACCA
cnt = 149	feature = 70	correl = -0.0362326	descr = Gibbs_of_Target_Sequence__Pos_1_Step_1
cnt = 150	feature = 660	correl = -0.0777255	descr = N_Gram_GGGTG
cnt = 151	feature = 815	correl = 0.0651993	descr = N_Gram_TCTT
cnt = 152	feature = 358	correl = 0.0421472	descr = N_Gram_CATC
cnt = 153	feature = 643	correl = -0.0596644	descr = N_Gram_GGCT
cnt = 154	feature = 634	correl = -0.125607	descr = N_Gram_GGCC
cnt = 155	feature = 80	correl = 0.0262231	descr = Gibbs_of_Target_Sequence__Pos_12_Step_1
cnt = 156	feature = 674	correl = 0.050949	descr = N_Gram_GTA
cnt = 157	feature = 76	correl = 0.0851445	descr = Gibbs_of_Target_Sequence__Pos_8_Step_1
cnt = 158	feature = 705	correl = 0.0377741	descr = N_Gram_GTGT
cnt = 159	feature = 82	correl = 0.155462	descr = Gibbs_of_Target_Sequence__Pos_14_Step_1
cnt = 160	feature = 598	correl = -0.105405	descr = N_Gram_GCGG
cnt = 161	feature = 83	correl = 0.093925	descr = Gibbs_of_Target_Sequence__Pos_15_Step_1
cnt = 162	feature = 768	correl = 0.0284493	descr = N_Gram_TCA
cnt = 163	feature = 367	correl = -0.0762401	descr = N_Gram_CCA
cnt = 164	feature = 78	correl = 0.121833	descr = Gibbs_of_Target_Sequence__Pos_10_Step_1
cnt = 165	feature = 384	correl = -0.158535	descr = N_Gram_CCC
cnt = 166	feature = 767	correl = 0.0498243	descr = N_Gram_TC
cnt = 167	feature = 659	correl = -0.0534267	descr = N_Gram_GGGT
cnt = 168	feature = 77	correl = 0.105195	descr = Gibbs_of_Target_Sequence__Pos_9_Step_1
cnt = 169	feature = 81	correl = 0.136849	descr = Gibbs_of_Target_Sequence__Pos_13_Step_1
cnt = 170	feature = 752	correl = 0.121629	descr = N_Gram_TAT
cnt = 171	feature = 366	correl = -0.0976346	descr = N_Gram_CC
num rows = 2188
num_elements = 376336
..*
optimization finished, #iter = 2301
nu = 0.398862
obj = -71.497340, rho = -0.695962
nSV = 1043, nBSV = 698
num rows = 243
num_elements = 41796
*
optimization finished, #iter = 221
nu = 0.366177
obj = -7.968223, rho = -0.645673
nSV = 128, nBSV = 49
..*
optimization finished, #iter = 2301
nu = 0.398862
obj = -71.497340, rho = -0.695962
nSV = 1043, nBSV = 698
CFS merit scores = 1.35653
CFS merit scores = 1.5886
CFS merit scores = 1.83815
CFS merit scores = 2.06362
CFS merit scores = 2.26986
CFS merit scores = 2.459
CFS merit scores = 2.6351
CFS merit scores = 2.79737
CFS merit scores = 2.9485
CFS merit scores = 3.08983
CFS merit scores = 3.22342
CFS merit scores = 3.35121
CFS merit scores = 3.47271
CFS merit scores = 3.58814
CFS merit scores = 3.69426
CFS merit scores = 3.79471
CFS merit scores = 3.89131
CFS merit scores = 3.98187
CFS merit scores = 4.06656
CFS merit scores = 4.14588
CFS merit scores = 4.2224
CFS merit scores = 4.29444
CFS merit scores = 4.36255
CFS merit scores = 4.42781
CFS merit scores = 4.49112
CFS merit scores = 4.55001
CFS merit scores = 4.60507
CFS merit scores = 4.65763
CFS merit scores = 4.70876
CFS merit scores = 4.75678
CFS merit scores = 4.80262
CFS merit scores = 4.84711
CFS merit scores = 4.8904
CFS merit scores = 4.93083
CFS merit scores = 4.96985
CFS merit scores = 5.00699
CFS merit scores = 5.04269
CFS merit scores = 5.07701
CFS merit scores = 5.1101
CFS merit scores = 5.14093
CFS merit scores = 5.16921
CFS merit scores = 5.19668
CFS merit scores = 5.22353
CFS merit scores = 5.2489
CFS merit scores = 5.27288
CFS merit scores = 5.2961
CFS merit scores = 5.31713
CFS merit scores = 5.33719
CFS merit scores = 5.3564
CFS merit scores = 5.37559
CFS merit scores = 5.3939
CFS merit scores = 5.41183
CFS merit scores = 5.42873
CFS merit scores = 5.44532
CFS merit scores = 5.46247
CFS merit scores = 5.4772
CFS merit scores = 5.49126
CFS merit scores = 5.5051
CFS merit scores = 5.51912
CFS merit scores = 5.5324
CFS merit scores = 5.54488
CFS merit scores = 5.55712
CFS merit scores = 5.56878
CFS merit scores = 5.58015
CFS merit scores = 5.59191
CFS merit scores = 5.60288
CFS merit scores = 5.61399
CFS merit scores = 5.62492
CFS merit scores = 5.63296
CFS merit scores = 5.64099
CFS merit scores = 5.64879
CFS merit scores = 5.65648
CFS merit scores = 5.6646
CFS merit scores = 5.67108
CFS merit scores = 5.67729
CFS merit scores = 5.6837
CFS merit scores = 5.68985
CFS merit scores = 5.69548
CFS merit scores = 5.70088
CFS merit scores = 5.7059
CFS merit scores = 5.71098
CFS merit scores = 5.71642
CFS merit scores = 5.72089
CFS merit scores = 5.72568
CFS merit scores = 5.73022
CFS merit scores = 5.73463
CFS merit scores = 5.73835
CFS merit scores = 5.74197
CFS merit scores = 5.74543
CFS merit scores = 5.74925
CFS merit scores = 5.75303
CFS merit scores = 5.75629
CFS merit scores = 5.75954
CFS merit scores = 5.76221
CFS merit scores = 5.76445
CFS merit scores = 5.76619
CFS merit scores = 5.76788
CFS merit scores = 5.76964
CFS merit scores = 5.77129
CFS merit scores = 5.77296
CFS merit scores = 5.77387
CFS merit scores = 5.77427
CFS merit scores = 5.77489
CFS merit scores = 5.77558
CFS merit scores = 5.77605
CFS merit scores = 5.77611
CFS merit scores = 5.77569
CFS merit scores = 5.77499
CFS merit scores = 5.77419
CFS merit scores = 5.77312
CFS merit scores = 5.7721
CFS merit scores = 5.77098
CFS merit scores = 5.77007
CFS merit scores = 5.76803
CFS merit scores = 5.76621
CFS merit scores = 5.76422
CFS merit scores = 5.76185
CFS merit scores = 5.75945
CFS merit scores = 5.75698
CFS merit scores = 5.75439
CFS merit scores = 5.75166
CFS merit scores = 5.74889
CFS merit scores = 5.74591
CFS merit scores = 5.7432
CFS merit scores = 5.7406
CFS merit scores = 5.73807
CFS merit scores = 5.73578
CFS merit scores = 5.733
CFS merit scores = 5.72937
CFS merit scores = 5.72567
CFS merit scores = 5.72162
CFS merit scores = 5.71765
CFS merit scores = 5.7138
CFS merit scores = 5.70953
CFS merit scores = 5.70506
CFS merit scores = 5.7007
CFS merit scores = 5.69652
CFS merit scores = 5.69142
CFS merit scores = 5.68638
CFS merit scores = 5.68123
CFS merit scores = 5.67579
CFS merit scores = 5.67043
CFS merit scores = 5.66507
CFS merit scores = 5.6584
CFS merit scores = 5.65188
CFS merit scores = 5.64548
CFS merit scores = 5.63937
CFS merit scores = 5.63284
CFS merit scores = 5.62646
CFS merit scores = 5.61976
CFS merit scores = 5.61306
CFS merit scores = 5.60647
CFS merit scores = 5.5991
CFS merit scores = 5.59129
CFS merit scores = 5.58349
CFS merit scores = 5.57539
CFS merit scores = 5.56758
CFS merit scores = 5.55879
CFS merit scores = 5.54987
CFS merit scores = 5.54105
CFS merit scores = 5.53181
CFS merit scores = 5.5216
CFS merit scores = 5.51172
CFS merit scores = 5.50198
CFS merit scores = 5.49146
CFS merit scores = 5.47997
CFS merit scores = 5.46758
CFS merit scores = 5.4553
CFS merit scores = 5.44312
CFS merit scores = 5.43078
CFS merit scores = 5.41859
CFS merit scores = 5.40483
CFS merit scores = 5.38879
CFS merit scores = 5.37213
CFS merit scores = 5.3538
CFS merit scores = 5.33516
CFS merit scores = 5.31546
CFS merit scores = 5.29536
CFS merit scores = 5.27481
CFS merit scores = 5.25009
CFS merit scores = 5.21999
CFS merit scores = 5.15268
cnt = 1	feature = 64	correl = 0.35653	descr = Position_Specific_Bin_Base_20_Base_A
cnt = 2	feature = 2	correl = -0.140676	descr = Position_Specific_Bin_Base_0_Base_G
cnt = 3	feature = 60	correl = 0.164791	descr = Position_Specific_Bin_Base_19_Base_A
cnt = 4	feature = 593	correl = -0.061331	descr = N_Gram_GCCCC
cnt = 5	feature = 228	correl = -0.031765	descr = N_Gram_ACCCC
cnt = 6	feature = 749	correl = -0.0324242	descr = N_Gram_TACG
cnt = 7	feature = 231	correl = -0.0449528	descr = N_Gram_ACCGA
cnt = 8	feature = 770	correl = 0.0226726	descr = N_Gram_TATAC
cnt = 9	feature = 674	correl = 0.0488004	descr = N_Gram_GGTAA
cnt = 10	feature = 806	correl = 0.0412869	descr = N_Gram_TCGCA
cnt = 11	feature = 336	correl = 0.0273672	descr = N_Gram_CAACG
cnt = 12	feature = 739	correl = 0.0261103	descr = N_Gram_TAAGC
cnt = 13	feature = 884	correl = -0.0420962	descr = N_Gram_TTACC
cnt = 14	feature = 481	correl = 0.0226422	descr = N_Gram_CGTTT
cnt = 15	feature = 717	correl = 0.0504565	descr = N_Gram_GTGTA
cnt = 16	feature = 808	correl = 0.0313084	descr = N_Gram_TCGCT
cnt = 17	feature = 494	correl = 0.0299049	descr = N_Gram_CTATG
cnt = 18	feature = 554	correl = 0.0371236	descr = N_Gram_GAGAA
cnt = 19	feature = 613	correl = -0.0513267	descr = N_Gram_GCGGT
cnt = 20	feature = 501	correl = -0.0287424	descr = N_Gram_CTCGA
cnt = 21	feature = 789	correl = -0.0478171	descr = N_Gram_TCACG
cnt = 22	feature = 658	correl = -0.0542463	descr = N_Gram_GGGAA
cnt = 23	feature = 718	correl = 0.0265794	descr = N_Gram_GTGTG
cnt = 24	feature = 47	correl = -0.0251609	descr = Position_Specific_Bin_Base_15_Base_T
cnt = 25	feature = 278	correl = 0.0369218	descr = N_Gram_AGTAA
cnt = 26	feature = 634	correl = 0.0457817	descr = N_Gram_GGACT
cnt = 27	feature = 449	correl = -0.0266695	descr = N_Gram_CGCCC
cnt = 28	feature = 530	correl = -0.0379124	descr = N_Gram_GAAAA
cnt = 29	feature = 675	correl = 0.031977	descr = N_Gram_GGTAC
cnt = 30	feature = 662	correl = -0.0530474	descr = N_Gram_GGGCA
cnt = 31	feature = 260	correl = 0.0588886	descr = N_Gram_AGATA
cnt = 32	feature = 773	correl = 0.0765388	descr = N_Gram_TATCA
cnt = 33	feature = 631	correl = 0.0427883	descr = N_Gram_GGAAT
cnt = 34	feature = 752	correl = 0.0722921	descr = N_Gram_TACTA
cnt = 35	feature = 685	correl = -0.0606493	descr = N_Gram_GGTTG
cnt = 36	feature = 704	correl = 0.043601	descr = N_Gram_GTCTA
cnt = 37	feature = 258	correl = -0.0404572	descr = N_Gram_AGAGG
cnt = 38	feature = 531	correl = 0.0333528	descr = N_Gram_GAAAT
cnt = 39	feature = 358	correl = -0.0216334	descr = N_Gram_CAGCG
cnt = 40	feature = 251	correl = -0.0434305	descr = N_Gram_ACTGC
cnt = 41	feature = 409	correl = -0.0438472	descr = N_Gram_CCGAC
cnt = 42	feature = 452	correl = -0.0633246	descr = N_Gram_CGCGG
cnt = 43	feature = 21	correl = -0.132738	descr = Position_Specific_Bin_Base_7_Base_C
cnt = 44	feature = 314	correl = -0.0324537	descr = N_Gram_ATGGA
cnt = 45	feature = 701	correl = 0.0350202	descr = N_Gram_GTCGC
cnt = 46	feature = 4	correl = 0.0868008	descr = Position_Specific_Bin_Base_1_Base_A
cnt = 47	feature = 798	correl = -0.0353498	descr = N_Gram_TCCCC
cnt = 48	feature = 316	correl = -0.0223839	descr = N_Gram_ATGTA
cnt = 49	feature = 659	correl = -0.0588571	descr = N_Gram_GGGAG
cnt = 50	feature = 721	correl = -0.0500127	descr = N_Gram_GTTAG
cnt = 51	feature = 592	correl = -0.0741744	descr = N_Gram_GCCCA
cnt = 52	feature = 834	correl = 0.0440068	descr = N_Gram_TGAAC
cnt = 53	feature = 632	correl = 0.0249469	descr = N_Gram_GGACA
cnt = 54	feature = 590	correl = -0.0714079	descr = N_Gram_GCCAG
cnt = 55	feature = 41	correl = -0.024285	descr = Position_Specific_Bin_Base_14_Base_C
cnt = 56	feature = 802	correl = -0.0350456	descr = N_Gram_TCCTG
cnt = 57	feature = 612	correl = -0.0304843	descr = N_Gram_GCGGG
cnt = 58	feature = 705	correl = 0.0240255	descr = N_Gram_GTCTT
cnt = 59	feature = 256	correl = -0.0241103	descr = N_Gram_AGACC
cnt = 60	feature = 56	correl = 0.0544302	descr = Position_Specific_Bin_Base_18_Base_A
cnt = 61	feature = 490	correl = 0.0558517	descr = N_Gram_CTAGC
cnt = 62	feature = 740	correl = 0.048382	descr = N_Gram_TAAGG
cnt = 63	feature = 33	correl = -0.0442991	descr = Position_Specific_Bin_Base_11_Base_A
cnt = 64	feature = 565	correl = 0.0526917	descr = N_Gram_GATAT
cnt = 65	feature = 308	correl = 0.0361481	descr = N_Gram_ATCTG
cnt = 66	feature = 17	correl = 0.0219766	descr = Position_Specific_Bin_Base_6_Base_A
cnt = 67	feature = 664	correl = -0.0677099	descr = N_Gram_GGGCG
cnt = 68	feature = 620	correl = -0.046055	descr = N_Gram_GCTCC
cnt = 69	feature = 29	correl = 0.0742035	descr = Position_Specific_Bin_Base_10_Base_A
cnt = 70	feature = 297	correl = 0.0521738	descr = N_Gram_ATCAA
cnt = 71	feature = 66	correl = -0.172995	descr = Position_Specific_Bin_Base_20_Base_G
cnt = 72	feature = 812	correl = -0.0746496	descr = N_Gram_TCGGG
cnt = 73	feature = 536	correl = 0.031614	descr = N_Gram_GAAGG
cnt = 74	feature = 640	correl = -0.0403713	descr = N_Gram_GGATG
cnt = 75	feature = 738	correl = 0.0496522	descr = N_Gram_TAAGA
cnt = 76	feature = 539	correl = 0.0454819	descr = N_Gram_GAATT
cnt = 77	feature = 15	correl = -0.0661679	descr = Position_Specific_Bin_Base_5_Base_C
cnt = 78	feature = 229	correl = -0.0254052	descr = N_Gram_ACCCT
cnt = 79	feature = 11	correl = -0.0806065	descr = Position_Specific_Bin_Base_3_Base_T
cnt = 80	feature = 852	correl = -0.0241372	descr = N_Gram_TGCGG
cnt = 81	feature = 560	correl = -0.0337334	descr = N_Gram_GAGGG
cnt = 82	feature = 597	correl = -0.0233835	descr = N_Gram_GCCGA
cnt = 83	feature = 899	correl = 0.0332487	descr = N_Gram_TTCGC
cnt = 84	feature = 348	correl = -0.039153	descr = N_Gram_CACGT
cnt = 85	feature = 6	correl = -0.0393786	descr = Position_Specific_Bin_Base_2_Base_A
cnt = 86	feature = 28	correl = 0.0267607	descr = Position_Specific_Bin_Base_9_Base_T
cnt = 87	feature = 848	correl = -0.0651192	descr = N_Gram_TGCCC
cnt = 88	feature = 1	correl = 0.118066	descr = Position_Specific_Bin_Base_0_Base_C
cnt = 89	feature = 765	correl = 0.0246843	descr = N_Gram_TAGT
cnt = 90	feature = 293	correl = 0.041438	descr = N_Gram_ATATG
cnt = 91	feature = 288	correl = 0.0250415	descr = N_Gram_ATAGA
cnt = 92	feature = 535	correl = -0.0412879	descr = N_Gram_GAAGC
cnt = 93	feature = 665	correl = -0.0276034	descr = N_Gram_GGGCT
cnt = 94	feature = 525	correl = 0.0496022	descr = N_Gram_CTTGT
cnt = 95	feature = 423	correl = -0.0431914	descr = N_Gram_CCTCC
cnt = 96	feature = 311	correl = 0.0466232	descr = N_Gram_ATGC
cnt = 97	feature = 786	correl = 0.0395243	descr = N_Gram_TCAAC
cnt = 98	feature = 708	correl = 0.0245941	descr = N_Gram_GTGAG
cnt = 99	feature = 865	correl = 0.0247614	descr = N_Gram_TGGTC
cnt = 100	feature = 461	correl = -0.0420924	descr = N_Gram_CGGCT
cnt = 101	feature = 40	correl = 0.0988192	descr = Position_Specific_Bin_Base_14_Base_A
cnt = 102	feature = 792	correl = 0.0314913	descr = N_Gram_TCATC
cnt = 103	feature = 653	correl = -0.065599	descr = N_Gram_GGCGT
cnt = 104	feature = 929	correl = 0.0741483	descr = N_Gram_TTTGA
cnt = 105	feature = 32	correl = 0.053757	descr = Position_Specific_Bin_Base_10_Base_T
cnt = 106	feature = 499	correl = -0.0443199	descr = N_Gram_CTCCC
cnt = 107	feature = 787	correl = 0.0240113	descr = N_Gram_TCAAG
cnt = 108	feature = 579	correl = -0.0329441	descr = N_Gram_GCAC
cnt = 109	feature = 292	correl = 0.0276053	descr = N_Gram_ATATA
cnt = 110	feature = 645	correl = -0.0478755	descr = N_Gram_GGCAG
cnt = 111	feature = 610	correl = -0.0308845	descr = N_Gram_GCGGA
cnt = 112	feature = 10	correl = 0.0489757	descr = Position_Specific_Bin_Base_3_Base_G
cnt = 113	feature = 16	correl = 0.0456473	descr = Position_Specific_Bin_Base_5_Base_T
cnt = 114	feature = 483	correl = 0.0341205	descr = N_Gram_CTAA
cnt = 115	feature = 927	correl = 0.051294	descr = N_Gram_TTTCT
cnt = 116	feature = 59	correl = 0.0284672	descr = Position_Specific_Bin_Base_18_Base_T
cnt = 117	feature = 707	correl = 0.0263291	descr = N_Gram_GTGAA
cnt = 118	feature = 436	correl = -0.042232	descr = N_Gram_CGAC
cnt = 119	feature = 264	correl = 0.0629373	descr = N_Gram_AGCAT
cnt = 120	feature = 794	correl = 0.0217897	descr = N_Gram_TCCAC
cnt = 121	feature = 35	correl = 0.123838	descr = Position_Specific_Bin_Base_11_Base_T
cnt = 122	feature = 904	correl = 0.0845849	descr = N_Gram_TTCTG
cnt = 123	feature = 366	correl = 0.0321741	descr = N_Gram_CATAT
cnt = 124	feature = 404	correl = -0.041739	descr = N_Gram_CCCTC
cnt = 125	feature = 396	correl = -0.0406438	descr = N_Gram_CCCCA
cnt = 126	feature = 751	correl = 0.0543425	descr = N_Gram_TACT
cnt = 127	feature = 105	correl = -0.0794602	descr = Fold_of_RNAi_Sequence_Pos_16
cnt = 128	feature = 915	correl = 0.0308861	descr = N_Gram_TTGGT
cnt = 129	feature = 759	correl = 0.0629538	descr = N_Gram_TAGC
cnt = 130	feature = 43	correl = 0.0722451	descr = Position_Specific_Bin_Base_14_Base_T
cnt = 131	feature = 589	correl = -0.0445839	descr = N_Gram_GCCA
cnt = 132	feature = 703	correl = 0.0295873	descr = N_Gram_GTCT
cnt = 133	feature = 356	correl = -0.0378529	descr = N_Gram_CAGCA
cnt = 134	feature = 696	correl = -0.0788922	descr = N_Gram_GTCC
cnt = 135	feature = 31	correl = -0.0537681	descr = Position_Specific_Bin_Base_10_Base_G
cnt = 136	feature = 334	correl = 0.0543826	descr = N_Gram_CAAC
cnt = 137	feature = 772	correl = 0.0666086	descr = N_Gram_TATC
cnt = 138	feature = 206	correl = 0.0687084	descr = N_Gram_AATTC
cnt = 139	feature = 914	correl = -0.0237415	descr = N_Gram_TTGGG
cnt = 140	feature = 412	correl = -0.0312087	descr = N_Gram_CCGC
cnt = 141	feature = 716	correl = 0.0396745	descr = N_Gram_GTGT
cnt = 142	feature = 837	correl = 0.0215753	descr = N_Gram_TGAG
cnt = 143	feature = 58	correl = -0.0592457	descr = Position_Specific_Bin_Base_18_Base_G
cnt = 144	feature = 687	correl = 0.0574566	descr = N_Gram_GTAA
cnt = 145	feature = 540	correl = 0.0306478	descr = N_Gram_GACA
cnt = 146	feature = 46	correl = -0.0354567	descr = Position_Specific_Bin_Base_15_Base_G
cnt = 147	feature = 657	correl = -0.0726488	descr = N_Gram_GGGA
cnt = 148	feature = 478	correl = -0.0540896	descr = N_Gram_CGTT
cnt = 149	feature = 83	correl = 0.110659	descr = Gibbs_of_Target_Sequence__Pos_16_Step_1
cnt = 150	feature = 643	correl = -0.0664834	descr = N_Gram_GGCA
cnt = 151	feature = 367	correl = 0.047341	descr = N_Gram_CATC
cnt = 152	feature = 755	correl = 0.0644748	descr = N_Gram_TAGA
cnt = 153	feature = 70	correl = -0.0376112	descr = Gibbs_of_Target_Sequence__Pos_1_Step_1
cnt = 154	feature = 654	correl = -0.0401267	descr = N_Gram_GGCT
cnt = 155	feature = 679	correl = -0.0816863	descr = N_Gram_GGTG
cnt = 156	feature = 768	correl = 0.0735508	descr = N_Gram_TATA
cnt = 157	feature = 384	correl = -0.085792	descr = N_Gram_CCAG
cnt = 158	feature = 76	correl = 0.084493	descr = Gibbs_of_Target_Sequence__Pos_8_Step_1
cnt = 159	feature = 233	correl = -0.0591709	descr = N_Gram_ACG
cnt = 160	feature = 706	correl = 0.0289632	descr = N_Gram_GTGA
cnt = 161	feature = 876	correl = 0.0712446	descr = N_Gram_TGTT
cnt = 162	feature = 462	correl = -0.083271	descr = N_Gram_CGGG
cnt = 163	feature = 925	correl = 0.0509294	descr = N_Gram_TTTC
cnt = 164	feature = 796	correl = -0.0421176	descr = N_Gram_TCCC
cnt = 165	feature = 72	correl = 0.0928456	descr = Gibbs_of_Target_Sequence__Pos_4_Step_1
cnt = 166	feature = 732	correl = 0.0446023	descr = N_Gram_TAAA
cnt = 167	feature = 80	correl = 0.109971	descr = Gibbs_of_Target_Sequence__Pos_13_Step_1
cnt = 168	feature = 403	correl = -0.059935	descr = N_Gram_CCCT
cnt = 169	feature = 553	correl = -0.0427445	descr = N_Gram_GAG
cnt = 170	feature = 79	correl = 0.0603417	descr = Gibbs_of_Target_Sequence__Pos_11_Step_1
cnt = 171	feature = 82	correl = 0.0936792	descr = Gibbs_of_Target_Sequence__Pos_15_Step_1
cnt = 172	feature = 77	correl = 0.103696	descr = Gibbs_of_Target_Sequence__Pos_9_Step_1
cnt = 173	feature = 857	correl = -0.050046	descr = N_Gram_TGG
cnt = 174	feature = 81	correl = 0.148135	descr = Gibbs_of_Target_Sequence__Pos_14_Step_1
cnt = 175	feature = 406	correl = -0.0809384	descr = N_Gram_CCG
cnt = 176	feature = 672	correl = -0.0487634	descr = N_Gram_GGT
cnt = 177	feature = 603	correl = -0.104032	descr = N_Gram_GCG
cnt = 178	feature = 767	correl = 0.121458	descr = N_Gram_TAT
cnt = 179	feature = 78	correl = 0.118346	descr = Gibbs_of_Target_Sequence__Pos_10_Step_1
cnt = 180	feature = 286	correl = 0.0466227	descr = N_Gram_ATA
cnt = 181	feature = 432	correl = -0.0907006	descr = N_Gram_CG
cnt = 182	feature = 68	correl = 0.279902	descr = Gibbs_of_Target_Sequence_
num rows = 2188
num_elements = 400404
..*
optimization finished, #iter = 2429
nu = 0.400713
obj = -73.433922, rho = -0.668165
nSV = 1058, nBSV = 687
num rows = 243
num_elements = 44469
*
optimization finished, #iter = 227
nu = 0.369363
obj = -8.078305, rho = -0.666569
nSV = 132, nBSV = 55
..*
optimization finished, #iter = 2429
nu = 0.400713
obj = -73.433922, rho = -0.668165
nSV = 1058, nBSV = 687
TEST = 25 AVE CORR = 0.722355
