# Supplementary material for: Improving model predictions for RNA interference activities that use support vector machine regression by combining and filtering features
Source: BMC Bioinformatics. 2007 Jun 6;8:182. doi: 10.1186/1471-2105-8-182 (PMC1906837; doi:10.1186/1471-2105-8-182)
Supplement: Additional file 5 — tr_2431_cfsfilters. The features found to be useful by Correlation based Feature in training and testing the 2431 dataset by cross validation, at t-test values from 0 to 90. [file 1471-2105-8-182-S5.gz › tr_2431_file_26]

26
ave count = 165.8

CFS merit scores = 1.45362
CFS merit scores = 1.61763
CFS merit scores = 1.84867
CFS merit scores = 2.07312
CFS merit scores = 2.27498
CFS merit scores = 2.45844
CFS merit scores = 2.6278
CFS merit scores = 2.78659
CFS merit scores = 2.93171
CFS merit scores = 3.06558
CFS merit scores = 3.19192
CFS merit scores = 3.31248
CFS merit scores = 3.42229
CFS merit scores = 3.52666
CFS merit scores = 3.62473
CFS merit scores = 3.71825
CFS merit scores = 3.80805
CFS merit scores = 3.89209
CFS merit scores = 3.97291
CFS merit scores = 4.04969
CFS merit scores = 4.12353
CFS merit scores = 4.1948
CFS merit scores = 4.26324
CFS merit scores = 4.32903
CFS merit scores = 4.3911
CFS merit scores = 4.44921
CFS merit scores = 4.50102
CFS merit scores = 4.55089
CFS merit scores = 4.5987
CFS merit scores = 4.64461
CFS merit scores = 4.68962
CFS merit scores = 4.73065
CFS merit scores = 4.76921
CFS merit scores = 4.80707
CFS merit scores = 4.84205
CFS merit scores = 4.87493
CFS merit scores = 4.90661
CFS merit scores = 4.93799
CFS merit scores = 4.96595
CFS merit scores = 4.99339
CFS merit scores = 5.02031
CFS merit scores = 5.04523
CFS merit scores = 5.06896
CFS merit scores = 5.09177
CFS merit scores = 5.11455
CFS merit scores = 5.1369
CFS merit scores = 5.15748
CFS merit scores = 5.17722
CFS merit scores = 5.19664
CFS merit scores = 5.21444
CFS merit scores = 5.2316
CFS merit scores = 5.24821
CFS merit scores = 5.26387
CFS merit scores = 5.27854
CFS merit scores = 5.29318
CFS merit scores = 5.30804
CFS merit scores = 5.3217
CFS merit scores = 5.33511
CFS merit scores = 5.34857
CFS merit scores = 5.36005
CFS merit scores = 5.37026
CFS merit scores = 5.38083
CFS merit scores = 5.39095
CFS merit scores = 5.40061
CFS merit scores = 5.40969
CFS merit scores = 5.41868
CFS merit scores = 5.42759
CFS merit scores = 5.43587
CFS merit scores = 5.444
CFS merit scores = 5.45216
CFS merit scores = 5.45995
CFS merit scores = 5.46772
CFS merit scores = 5.47558
CFS merit scores = 5.48226
CFS merit scores = 5.48941
CFS merit scores = 5.49587
CFS merit scores = 5.50201
CFS merit scores = 5.50818
CFS merit scores = 5.51442
CFS merit scores = 5.52054
CFS merit scores = 5.52612
CFS merit scores = 5.53143
CFS merit scores = 5.53648
CFS merit scores = 5.54146
CFS merit scores = 5.54647
CFS merit scores = 5.55182
CFS merit scores = 5.55699
CFS merit scores = 5.56226
CFS merit scores = 5.5659
CFS merit scores = 5.56911
CFS merit scores = 5.57269
CFS merit scores = 5.5756
CFS merit scores = 5.57808
CFS merit scores = 5.58071
CFS merit scores = 5.5824
CFS merit scores = 5.58413
CFS merit scores = 5.58562
CFS merit scores = 5.58639
CFS merit scores = 5.58659
CFS merit scores = 5.58688
CFS merit scores = 5.5869
CFS merit scores = 5.58713
CFS merit scores = 5.58714
CFS merit scores = 5.5868
CFS merit scores = 5.58643
CFS merit scores = 5.58628
CFS merit scores = 5.58595
CFS merit scores = 5.58519
CFS merit scores = 5.58435
CFS merit scores = 5.58321
CFS merit scores = 5.582
CFS merit scores = 5.58037
CFS merit scores = 5.57851
CFS merit scores = 5.57655
CFS merit scores = 5.57429
CFS merit scores = 5.57192
CFS merit scores = 5.56946
CFS merit scores = 5.56673
CFS merit scores = 5.56379
CFS merit scores = 5.56067
CFS merit scores = 5.55746
CFS merit scores = 5.55408
CFS merit scores = 5.55018
CFS merit scores = 5.54631
CFS merit scores = 5.54208
CFS merit scores = 5.5372
CFS merit scores = 5.53205
CFS merit scores = 5.52733
CFS merit scores = 5.52274
CFS merit scores = 5.51849
CFS merit scores = 5.51292
CFS merit scores = 5.50751
CFS merit scores = 5.50154
CFS merit scores = 5.49538
CFS merit scores = 5.48913
CFS merit scores = 5.48265
CFS merit scores = 5.47554
CFS merit scores = 5.46844
CFS merit scores = 5.4615
CFS merit scores = 5.4544
CFS merit scores = 5.44581
CFS merit scores = 5.43629
CFS merit scores = 5.42647
CFS merit scores = 5.41519
CFS merit scores = 5.40417
CFS merit scores = 5.39339
CFS merit scores = 5.38254
CFS merit scores = 5.37082
CFS merit scores = 5.35925
CFS merit scores = 5.34722
CFS merit scores = 5.33309
CFS merit scores = 5.31903
CFS merit scores = 5.30526
CFS merit scores = 5.29094
CFS merit scores = 5.27698
CFS merit scores = 5.26242
CFS merit scores = 5.24655
CFS merit scores = 5.22968
CFS merit scores = 5.21245
CFS merit scores = 5.19378
CFS merit scores = 5.17401
CFS merit scores = 5.15018
CFS merit scores = 5.12067
CFS merit scores = 5.08003
cnt = 1	feature = 80	correl = 0.453617	descr = Gibbs_of_Target_Sequence__Pos_19_Step_1
cnt = 2	feature = 2	correl = -0.147904	descr = Position_Specific_Bin_Base_0_Base_G
cnt = 3	feature = 857	correl = -0.0729079	descr = N_Gram_TGGC
cnt = 4	feature = 721	correl = -0.0229944	descr = N_Gram_GTTCC
cnt = 5	feature = 716	correl = 0.0359878	descr = N_Gram_GTGTA
cnt = 6	feature = 358	correl = 0.0257711	descr = N_Gram_CATAG
cnt = 7	feature = 848	correl = -0.0301185	descr = N_Gram_TGCCG
cnt = 8	feature = 452	correl = -0.0332763	descr = N_Gram_CGCTC
cnt = 9	feature = 899	correl = 0.0378361	descr = N_Gram_TTCGC
cnt = 10	feature = 525	correl = -0.0249477	descr = N_Gram_CTTTA
cnt = 11	feature = 773	correl = 0.0451554	descr = N_Gram_TATGA
cnt = 12	feature = 308	correl = -0.0223571	descr = N_Gram_ATTAA
cnt = 13	feature = 768	correl = 0.0246684	descr = N_Gram_TATAG
cnt = 14	feature = 674	correl = 0.0527852	descr = N_Gram_GGTAA
cnt = 15	feature = 632	correl = -0.0221328	descr = N_Gram_GGAAA
cnt = 16	feature = 705	correl = 0.0373441	descr = N_Gram_GTCTA
cnt = 17	feature = 770	correl = 0.0695817	descr = N_Gram_TATCA
cnt = 18	feature = 767	correl = 0.0581326	descr = N_Gram_TATAA
cnt = 19	feature = 499	correl = -0.0244129	descr = N_Gram_CTCAC
cnt = 20	feature = 732	correl = 0.0331241	descr = N_Gram_TAAAG
cnt = 21	feature = 436	correl = -0.0448707	descr = N_Gram_CGACG
cnt = 22	feature = 620	correl = 0.0276344	descr = N_Gram_GCTCT
cnt = 23	feature = 749	correl = 0.0725806	descr = N_Gram_TACTA
cnt = 24	feature = 554	correl = -0.051658	descr = N_Gram_GAGCC
cnt = 25	feature = 228	correl = -0.0384462	descr = N_Gram_ACGTT
cnt = 26	feature = 663	correl = -0.110782	descr = N_Gram_GGGCC
cnt = 27	feature = 739	correl = -0.0526932	descr = N_Gram_TAATC
cnt = 28	feature = 490	correl = 0.0368204	descr = N_Gram_CTAGA
cnt = 29	feature = 392	correl = -0.0715687	descr = N_Gram_CCCCG
cnt = 30	feature = 808	correl = -0.0402623	descr = N_Gram_TCGGC
cnt = 31	feature = 31	correl = -0.0434022	descr = Position_Specific_Bin_Base_11_Base_A
cnt = 32	feature = 662	correl = -0.0429675	descr = N_Gram_GGGCA
cnt = 33	feature = 278	correl = 0.0411363	descr = N_Gram_ATAGG
cnt = 34	feature = 578	correl = -0.0387542	descr = N_Gram_GCACC
cnt = 35	feature = 666	correl = -0.054879	descr = N_Gram_GGGGA
cnt = 36	feature = 206	correl = 0.0463099	descr = N_Gram_ACATC
cnt = 37	feature = 664	correl = -0.0751546	descr = N_Gram_GGGCG
cnt = 38	feature = 915	correl = 0.0221711	descr = N_Gram_TTGGT
cnt = 39	feature = 432	correl = -0.0628694	descr = N_Gram_CGAA
cnt = 40	feature = 310	correl = 0.0252799	descr = N_Gram_ATTAG
cnt = 41	feature = 334	correl = -0.0231227	descr = N_Gram_CACCG
cnt = 42	feature = 409	correl = -0.0234382	descr = N_Gram_CCGCG
cnt = 43	feature = 914	correl = 0.0488904	descr = N_Gram_TTGGA
cnt = 44	feature = 4	correl = -0.0932933	descr = Position_Specific_Bin_Base_1_Base_G
cnt = 45	feature = 367	correl = 0.0238903	descr = N_Gram_CATTG
cnt = 46	feature = 311	correl = 0.0720088	descr = N_Gram_ATTAT
cnt = 47	feature = 834	correl = 0.0661462	descr = N_Gram_TGAAG
cnt = 48	feature = 740	correl = 0.0403405	descr = N_Gram_TAATT
cnt = 49	feature = 233	correl = 0.0469254	descr = N_Gram_ACTCT
cnt = 50	feature = 412	correl = -0.10947	descr = N_Gram_CCGGC
cnt = 51	feature = 738	correl = 0.0488993	descr = N_Gram_TAAGG
cnt = 52	feature = 884	correl = 0.0602529	descr = N_Gram_TTACA
cnt = 53	feature = 288	correl = 0.0396252	descr = N_Gram_ATCCG
cnt = 54	feature = 15	correl = 0.0804565	descr = Position_Specific_Bin_Base_5_Base_T
cnt = 55	feature = 10	correl = -0.0843521	descr = Position_Specific_Bin_Base_3_Base_T
cnt = 56	feature = 660	correl = -0.0735485	descr = N_Gram_GGGAG
cnt = 57	feature = 675	correl = 0.0377116	descr = N_Gram_GGTCA
cnt = 58	feature = 46	correl = 0.0368955	descr = Position_Specific_Bin_Base_17_Base_A
cnt = 59	feature = 35	correl = 0.0357453	descr = Position_Specific_Bin_Base_13_Base_A
cnt = 60	feature = 286	correl = 0.0606805	descr = N_Gram_ATCCA
cnt = 61	feature = 812	correl = 0.0999798	descr = N_Gram_TCGTG
cnt = 62	feature = 23	correl = -0.0248625	descr = Position_Specific_Bin_Base_8_Base_G
cnt = 63	feature = 29	correl = -0.0627604	descr = Position_Specific_Bin_Base_10_Base_G
cnt = 64	feature = 917	correl = 0.0465068	descr = N_Gram_TTGTA
cnt = 65	feature = 798	correl = 0.0484091	descr = N_Gram_TCCTT
cnt = 66	feature = 579	correl = -0.0358089	descr = N_Gram_GCACG
cnt = 67	feature = 60	correl = -0.175435	descr = Position_Specific_Bin_Base_20_Base_G
cnt = 68	feature = 382	correl = -0.0484153	descr = N_Gram_CCATA
cnt = 69	feature = 483	correl = 0.0349176	descr = N_Gram_CTAA
cnt = 70	feature = 653	correl = -0.0481587	descr = N_Gram_GGCGT
cnt = 71	feature = 717	correl = 0.0348174	descr = N_Gram_GTGTT
cnt = 72	feature = 16	correl = 0.0302313	descr = Position_Specific_Bin_Base_6_Base_A
cnt = 73	feature = 406	correl = -0.0562891	descr = N_Gram_CCGAT
cnt = 74	feature = 293	correl = 0.0281473	descr = N_Gram_ATCTA
cnt = 75	feature = 1	correl = 0.118807	descr = Position_Specific_Bin_Base_0_Base_C
cnt = 76	feature = 404	correl = -0.0527488	descr = N_Gram_CCGAC
cnt = 77	feature = 256	correl = -0.0302573	descr = N_Gram_AGGAG
cnt = 78	feature = 316	correl = 0.0467671	descr = N_Gram_ATTGG
cnt = 79	feature = 610	correl = -0.0917603	descr = N_Gram_GCGGC
cnt = 80	feature = 597	correl = -0.0217657	descr = N_Gram_GCCGG
cnt = 81	feature = 645	correl = -0.0622834	descr = N_Gram_GGCAA
cnt = 82	feature = 792	correl = -0.0672724	descr = N_Gram_TCCCC
cnt = 83	feature = 838	correl = 0.051822	descr = N_Gram_TGATA
cnt = 84	feature = 679	correl = -0.0673788	descr = N_Gram_GGTGC
cnt = 85	feature = 753	correl = 0.0441168	descr = N_Gram_TAGAA
cnt = 86	feature = 904	correl = 0.0893662	descr = N_Gram_TTCTG
cnt = 87	feature = 704	correl = 0.0232254	descr = N_Gram_GTCT
cnt = 88	feature = 659	correl = -0.0782113	descr = N_Gram_GGGAA
cnt = 89	feature = 40	correl = 0.0748515	descr = Position_Specific_Bin_Base_14_Base_T
cnt = 90	feature = 6	correl = 0.0324388	descr = Position_Specific_Bin_Base_2_Base_C
cnt = 91	feature = 641	correl = -0.0408911	descr = N_Gram_GGATG
cnt = 92	feature = 56	correl = -0.1249	descr = Position_Specific_Bin_Base_19_Base_G
cnt = 93	feature = 384	correl = 0.026662	descr = N_Gram_CCATT
cnt = 94	feature = 707	correl = 0.0269796	descr = N_Gram_GTGAA
cnt = 95	feature = 718	correl = -0.0233103	descr = N_Gram_GTTA
cnt = 96	feature = 43	correl = 0.0871198	descr = Position_Specific_Bin_Base_16_Base_A
cnt = 97	feature = 531	correl = -0.035482	descr = N_Gram_GAAGC
cnt = 98	feature = 796	correl = -0.0351247	descr = N_Gram_TCCTC
cnt = 99	feature = 47	correl = -0.030179	descr = Position_Specific_Bin_Base_17_Base_C
cnt = 100	feature = 687	correl = 0.0377278	descr = N_Gram_GTAAG
cnt = 101	feature = 449	correl = -0.0686803	descr = N_Gram_CGCGG
cnt = 102	feature = 535	correl = 0.0424021	descr = N_Gram_GAATT
cnt = 103	feature = 802	correl = 0.0473653	descr = N_Gram_TCGC
cnt = 104	feature = 11	correl = 0.0728943	descr = Position_Specific_Bin_Base_4_Base_A
cnt = 105	feature = 21	correl = 0.0513243	descr = Position_Specific_Bin_Base_8_Base_A
cnt = 106	feature = 680	correl = -0.0846036	descr = N_Gram_GGTGG
cnt = 107	feature = 598	correl = -0.0521982	descr = N_Gram_GCCT
cnt = 108	feature = 260	correl = -0.109919	descr = N_Gram_AGGGC
cnt = 109	feature = 17	correl = -0.0358903	descr = Position_Specific_Bin_Base_6_Base_C
cnt = 110	feature = 583	correl = 0.0326849	descr = N_Gram_GCAT
cnt = 111	feature = 105	correl = -0.0553405	descr = Xue_Structure_Feature_A101
cnt = 112	feature = 501	correl = -0.0863572	descr = N_Gram_CTCG
cnt = 113	feature = 701	correl = 0.0529075	descr = N_Gram_GTCG
cnt = 114	feature = 28	correl = -0.0600876	descr = Position_Specific_Bin_Base_10_Base_C
cnt = 115	feature = 708	correl = -0.0341191	descr = N_Gram_GTGC
cnt = 116	feature = 772	correl = 0.0493613	descr = N_Gram_TATG
cnt = 117	feature = 33	correl = 0.119654	descr = Position_Specific_Bin_Base_11_Base_T
cnt = 118	feature = 876	correl = 0.0476538	descr = N_Gram_TGTTC
cnt = 119	feature = 593	correl = -0.0960486	descr = N_Gram_GCCCG
cnt = 120	feature = 536	correl = 0.0387275	descr = N_Gram_GACA
cnt = 121	feature = 852	correl = 0.0272503	descr = N_Gram_TGCT
cnt = 122	feature = 867	correl = 0.0366246	descr = N_Gram_TGTAA
cnt = 123	feature = 229	correl = 0.0322388	descr = N_Gram_ACT
cnt = 124	feature = 14	correl = -0.0687039	descr = Position_Specific_Bin_Base_5_Base_C
cnt = 125	feature = 58	correl = 0.367786	descr = Position_Specific_Bin_Base_20_Base_A
cnt = 126	feature = 264	correl = 0.03773	descr = N_Gram_AGT
cnt = 127	feature = 366	correl = 0.069522	descr = N_Gram_CATTA
cnt = 128	feature = 654	correl = -0.0422758	descr = N_Gram_GGCT
cnt = 129	feature = 478	correl = -0.0589274	descr = N_Gram_CGTT
cnt = 130	feature = 925	correl = 0.0465158	descr = N_Gram_TTTC
cnt = 131	feature = 837	correl = 0.0328339	descr = N_Gram_TGAT
cnt = 132	feature = 759	correl = 0.0263143	descr = N_Gram_TAGG
cnt = 133	feature = 603	correl = -0.0817647	descr = N_Gram_GCGC
cnt = 134	feature = 32	correl = -0.0523976	descr = Position_Specific_Bin_Base_11_Base_G
cnt = 135	feature = 59	correl = -0.313429	descr = Position_Specific_Bin_Base_20_Base_C
cnt = 136	feature = 631	correl = -0.031662	descr = N_Gram_GGAA
cnt = 137	feature = 292	correl = 0.0627216	descr = N_Gram_ATCT
cnt = 138	feature = 706	correl = 0.0291887	descr = N_Gram_GTGA
cnt = 139	feature = 665	correl = -0.0859362	descr = N_Gram_GGGG
cnt = 140	feature = 553	correl = -0.0342933	descr = N_Gram_GAGC
cnt = 141	feature = 79	correl = 0.210829	descr = Gibbs_of_Target_Sequence__Pos_18_Step_1
cnt = 142	feature = 669	correl = -0.0436492	descr = N_Gram_GGGT
cnt = 143	feature = 752	correl = 0.0833834	descr = N_Gram_TAGA
cnt = 144	feature = 658	correl = -0.0963662	descr = N_Gram_GGGA
cnt = 145	feature = 78	correl = 0.1174	descr = Gibbs_of_Target_Sequence__Pos_17_Step_1
cnt = 146	feature = 81	correl = 0.424665	descr = Gibbs_of_Target_Sequence__Pos_20_Step_1
cnt = 147	feature = 76	correl = 0.0982351	descr = Gibbs_of_Target_Sequence__Pos_15_Step_1
cnt = 148	feature = 64	correl = -0.0258802	descr = Gibbs_of_Target_Sequence__Pos_1_Step_1
cnt = 149	feature = 70	correl = 0.0905592	descr = Gibbs_of_Target_Sequence__Pos_8_Step_1
cnt = 150	feature = 671	correl = -0.0748457	descr = N_Gram_GGGTG
cnt = 151	feature = 461	correl = -0.0874776	descr = N_Gram_CGGG
cnt = 152	feature = 307	correl = 0.0591742	descr = N_Gram_ATTA
cnt = 153	feature = 66	correl = 0.107959	descr = Gibbs_of_Target_Sequence__Pos_4_Step_1
cnt = 154	feature = 68	correl = 0.10118	descr = Gibbs_of_Target_Sequence__Pos_6_Step_1
cnt = 155	feature = 865	correl = 0.0847013	descr = N_Gram_TGT
cnt = 156	feature = 83	correl = 0.153415	descr = PF_RNAi_Fold_5'Free_Count
cnt = 157	feature = 677	correl = -0.0716679	descr = N_Gram_GGTG
cnt = 158	feature = 77	correl = 0.122177	descr = Gibbs_of_Target_Sequence__Pos_16_Step_1
cnt = 159	feature = 751	correl = 0.0979162	descr = N_Gram_TAG
cnt = 160	feature = 765	correl = 0.119917	descr = N_Gram_TAT
cnt = 161	feature = 672	correl = -0.0341524	descr = N_Gram_GGT
cnt = 162	feature = 643	correl = -0.173773	descr = N_Gram_GGC
cnt = 163	feature = 657	correl = -0.133209	descr = N_Gram_GGG
cnt = 164	feature = 82	correl = 0.235364	descr = PF_RNAi_Fold_Energy
num rows = 2187
num_elements = 360855
..*
optimization finished, #iter = 2248
nu = 0.398658
obj = -73.968373, rho = -0.680884
nSV = 1026, nBSV = 706
num rows = 244
num_elements = 40260
*
optimization finished, #iter = 201
nu = 0.385331
obj = -9.569296, rho = -0.677689
nSV = 131, nBSV = 63
..*
optimization finished, #iter = 2248
nu = 0.398658
obj = -73.968373, rho = -0.680884
nSV = 1026, nBSV = 706
CFS merit scores = 1.45497
CFS merit scores = 1.61614
CFS merit scores = 1.84776
CFS merit scores = 2.071
CFS merit scores = 2.27102
CFS merit scores = 2.4498
CFS merit scores = 2.61142
CFS merit scores = 2.76156
CFS merit scores = 2.90294
CFS merit scores = 3.03727
CFS merit scores = 3.16345
CFS merit scores = 3.28112
CFS merit scores = 3.39293
CFS merit scores = 3.49949
CFS merit scores = 3.60244
CFS merit scores = 3.69925
CFS merit scores = 3.78921
CFS merit scores = 3.87345
CFS merit scores = 3.95351
CFS merit scores = 4.03151
CFS merit scores = 4.10579
CFS merit scores = 4.17634
CFS merit scores = 4.2445
CFS merit scores = 4.30954
CFS merit scores = 4.3718
CFS merit scores = 4.43056
CFS merit scores = 4.48746
CFS merit scores = 4.54233
CFS merit scores = 4.59581
CFS merit scores = 4.64477
CFS merit scores = 4.68947
CFS merit scores = 4.73263
CFS merit scores = 4.77389
CFS merit scores = 4.81386
CFS merit scores = 4.84905
CFS merit scores = 4.88299
CFS merit scores = 4.91436
CFS merit scores = 4.94486
CFS merit scores = 4.97528
CFS merit scores = 5.00387
CFS merit scores = 5.03202
CFS merit scores = 5.05971
CFS merit scores = 5.0849
CFS merit scores = 5.10945
CFS merit scores = 5.13259
CFS merit scores = 5.15535
CFS merit scores = 5.1768
CFS merit scores = 5.19758
CFS merit scores = 5.21798
CFS merit scores = 5.23502
CFS merit scores = 5.25182
CFS merit scores = 5.2684
CFS merit scores = 5.28144
CFS merit scores = 5.29428
CFS merit scores = 5.3071
CFS merit scores = 5.3198
CFS merit scores = 5.3321
CFS merit scores = 5.34438
CFS merit scores = 5.35561
CFS merit scores = 5.36591
CFS merit scores = 5.37639
CFS merit scores = 5.3862
CFS merit scores = 5.39597
CFS merit scores = 5.405
CFS merit scores = 5.41306
CFS merit scores = 5.42114
CFS merit scores = 5.42899
CFS merit scores = 5.43672
CFS merit scores = 5.44437
CFS merit scores = 5.4508
CFS merit scores = 5.457
CFS merit scores = 5.46221
CFS merit scores = 5.46728
CFS merit scores = 5.47229
CFS merit scores = 5.47752
CFS merit scores = 5.48198
CFS merit scores = 5.48649
CFS merit scores = 5.49137
CFS merit scores = 5.49595
CFS merit scores = 5.50066
CFS merit scores = 5.50422
CFS merit scores = 5.50731
CFS merit scores = 5.50976
CFS merit scores = 5.51245
CFS merit scores = 5.51479
CFS merit scores = 5.51683
CFS merit scores = 5.5191
CFS merit scores = 5.52093
CFS merit scores = 5.52276
CFS merit scores = 5.52488
CFS merit scores = 5.52694
CFS merit scores = 5.5278
CFS merit scores = 5.52823
CFS merit scores = 5.52883
CFS merit scores = 5.52957
CFS merit scores = 5.52936
CFS merit scores = 5.52953
CFS merit scores = 5.52944
CFS merit scores = 5.52923
CFS merit scores = 5.52914
CFS merit scores = 5.52904
CFS merit scores = 5.52889
CFS merit scores = 5.52844
CFS merit scores = 5.52768
CFS merit scores = 5.52684
CFS merit scores = 5.5261
CFS merit scores = 5.52536
CFS merit scores = 5.52407
CFS merit scores = 5.52317
CFS merit scores = 5.52164
CFS merit scores = 5.51987
CFS merit scores = 5.51782
CFS merit scores = 5.51588
CFS merit scores = 5.51374
CFS merit scores = 5.51166
CFS merit scores = 5.50881
CFS merit scores = 5.50616
CFS merit scores = 5.50337
CFS merit scores = 5.50041
CFS merit scores = 5.49755
CFS merit scores = 5.4947
CFS merit scores = 5.49049
CFS merit scores = 5.48616
CFS merit scores = 5.4818
CFS merit scores = 5.47759
CFS merit scores = 5.47332
CFS merit scores = 5.46942
CFS merit scores = 5.46587
CFS merit scores = 5.46179
CFS merit scores = 5.4573
CFS merit scores = 5.45242
CFS merit scores = 5.4472
CFS merit scores = 5.44174
CFS merit scores = 5.43595
CFS merit scores = 5.43025
CFS merit scores = 5.42461
CFS merit scores = 5.41859
CFS merit scores = 5.4112
CFS merit scores = 5.40345
CFS merit scores = 5.39607
CFS merit scores = 5.38691
CFS merit scores = 5.37605
CFS merit scores = 5.36534
CFS merit scores = 5.35468
CFS merit scores = 5.34359
CFS merit scores = 5.33216
CFS merit scores = 5.31999
CFS merit scores = 5.30784
CFS merit scores = 5.29545
CFS merit scores = 5.28344
CFS merit scores = 5.27033
CFS merit scores = 5.25688
CFS merit scores = 5.24265
CFS merit scores = 5.2286
CFS merit scores = 5.21456
CFS merit scores = 5.20068
CFS merit scores = 5.18348
CFS merit scores = 5.16553
CFS merit scores = 5.14693
CFS merit scores = 5.12884
CFS merit scores = 5.1101
CFS merit scores = 5.08807
CFS merit scores = 5.05982
CFS merit scores = 5.02922
cnt = 1	feature = 81	correl = 0.454969	descr = Gibbs_of_Target_Sequence__Pos_19_Step_1
cnt = 2	feature = 2	correl = -0.147063	descr = Position_Specific_Bin_Base_0_Base_G
cnt = 3	feature = 14	correl = -0.07136	descr = Position_Specific_Bin_Base_4_Base_C
cnt = 4	feature = 525	correl = 0.0369199	descr = N_Gram_GACA
cnt = 5	feature = 837	correl = 0.0394733	descr = N_Gram_TGCAA
cnt = 6	feature = 29	correl = -0.0531629	descr = Position_Specific_Bin_Base_10_Base_G
cnt = 7	feature = 612	correl = 0.0368267	descr = N_Gram_GCTCT
cnt = 8	feature = 916	correl = 0.0238285	descr = N_Gram_TTTAC
cnt = 9	feature = 799	correl = 0.0389657	descr = N_Gram_TCGCA
cnt = 10	feature = 768	correl = 0.0247007	descr = N_Gram_TATGC
cnt = 11	feature = 739	correl = 0.0307677	descr = N_Gram_TACCG
cnt = 12	feature = 308	correl = 0.0786281	descr = N_Gram_ATTAT
cnt = 13	feature = 536	correl = 0.0689568	descr = N_Gram_GACTA
cnt = 14	feature = 432	correl = -0.0323233	descr = N_Gram_CGCAA
cnt = 15	feature = 676	correl = -0.0503748	descr = N_Gram_GGTTA
cnt = 16	feature = 593	correl = -0.0437473	descr = N_Gram_GCGCA
cnt = 17	feature = 834	correl = 0.0368928	descr = N_Gram_TGATC
cnt = 18	feature = 657	correl = -0.0872542	descr = N_Gram_GGGCC
cnt = 19	feature = 4	correl = -0.0262092	descr = Position_Specific_Bin_Base_1_Base_C
cnt = 20	feature = 47	correl = 0.0378871	descr = Position_Specific_Bin_Base_17_Base_A
cnt = 21	feature = 531	correl = -0.0440433	descr = N_Gram_GACCC
cnt = 22	feature = 406	correl = 0.0448209	descr = N_Gram_CCTAA
cnt = 23	feature = 687	correl = 0.0479308	descr = N_Gram_GTCAA
cnt = 24	feature = 659	correl = -0.0254563	descr = N_Gram_GGGCT
cnt = 25	feature = 334	correl = -0.0307071	descr = N_Gram_CACGA
cnt = 26	feature = 770	correl = 0.0295953	descr = N_Gram_TATGT
cnt = 27	feature = 264	correl = 0.0892963	descr = N_Gram_AGTCG
cnt = 28	feature = 865	correl = 0.0359968	descr = N_Gram_TGTCG
cnt = 29	feature = 732	correl = -0.0375029	descr = N_Gram_TAATC
cnt = 30	feature = 773	correl = 0.0228362	descr = N_Gram_TATTG
cnt = 31	feature = 579	correl = -0.0830159	descr = N_Gram_GCCCA
cnt = 32	feature = 759	correl = 0.0693756	descr = N_Gram_TATAA
cnt = 33	feature = 752	correl = 0.0510696	descr = N_Gram_TAGCA
cnt = 34	feature = 461	correl = 0.0293775	descr = N_Gram_CGTCT
cnt = 35	feature = 705	correl = -0.0567607	descr = N_Gram_GTGGA
cnt = 36	feature = 643	correl = -0.0317489	descr = N_Gram_GGCCT
cnt = 37	feature = 530	correl = -0.0405223	descr = N_Gram_GACCA
cnt = 38	feature = 52	correl = -0.0610258	descr = Position_Specific_Bin_Base_18_Base_G
cnt = 39	feature = 856	correl = -0.0524743	descr = N_Gram_TGGGA
cnt = 40	feature = 767	correl = 0.0683243	descr = N_Gram_TATGA
cnt = 41	feature = 600	correl = -0.0379972	descr = N_Gram_GCGGG
cnt = 42	feature = 35	correl = -0.0244617	descr = Position_Specific_Bin_Base_12_Base_C
cnt = 43	feature = 316	correl = 0.0452548	descr = N_Gram_ATTGT
cnt = 44	feature = 717	correl = -0.0252039	descr = N_Gram_GTTGC
cnt = 45	feature = 256	correl = -0.0297799	descr = N_Gram_AGGAG
cnt = 46	feature = 11	correl = 0.0675327	descr = Position_Specific_Bin_Base_3_Base_G
cnt = 47	feature = 46	correl = -0.0594622	descr = Position_Specific_Bin_Base_16_Base_G
cnt = 48	feature = 765	correl = 0.0540482	descr = N_Gram_TATCG
cnt = 49	feature = 483	correl = -0.0503339	descr = N_Gram_CTCAA
cnt = 50	feature = 233	correl = 0.0484554	descr = N_Gram_ACTG
cnt = 51	feature = 60	correl = -0.181844	descr = Position_Specific_Bin_Base_20_Base_G
cnt = 52	feature = 17	correl = 0.0296634	descr = Position_Specific_Bin_Base_6_Base_A
cnt = 53	feature = 721	correl = 0.0265224	descr = N_Gram_GTTTC
cnt = 54	feature = 645	correl = -0.0754111	descr = N_Gram_GGCGC
cnt = 55	feature = 632	correl = -0.0420013	descr = N_Gram_GGATG
cnt = 56	feature = 680	correl = 0.0542346	descr = N_Gram_GTAAA
cnt = 57	feature = 270	correl = 0.0221989	descr = N_Gram_ATAAG
cnt = 58	feature = 610	correl = -0.0486845	descr = N_Gram_GCTCC
cnt = 59	feature = 925	correl = 0.0535236	descr = N_Gram_TTTGT
cnt = 60	feature = 15	correl = -0.0559338	descr = Position_Specific_Bin_Base_5_Base_C
cnt = 61	feature = 876	correl = 0.0590329	descr = N_Gram_TTACA
cnt = 62	feature = 358	correl = 0.0292319	descr = N_Gram_CATG
cnt = 63	feature = 40	correl = -0.154096	descr = Position_Specific_Bin_Base_14_Base_G
cnt = 64	feature = 772	correl = 0.0594775	descr = N_Gram_TATTC
cnt = 65	feature = 1	correl = 0.102771	descr = Position_Specific_Bin_Base_0_Base_C
cnt = 66	feature = 672	correl = -0.0358006	descr = N_Gram_GGTGA
cnt = 67	feature = 701	correl = -0.045058	descr = N_Gram_GTGC
cnt = 68	feature = 706	correl = -0.0754493	descr = N_Gram_GTGGC
cnt = 69	feature = 43	correl = -0.0399275	descr = Position_Specific_Bin_Base_15_Base_G
cnt = 70	feature = 707	correl = -0.0599098	descr = N_Gram_GTGGG
cnt = 71	feature = 31	correl = -0.0421747	descr = Position_Specific_Bin_Base_11_Base_A
cnt = 72	feature = 21	correl = 0.0722772	descr = Position_Specific_Bin_Base_7_Base_T
cnt = 73	feature = 927	correl = 0.0261996	descr = N_Gram_TTTTA
cnt = 74	feature = 603	correl = -0.0675003	descr = N_Gram_GCGTC
cnt = 75	feature = 653	correl = -0.0684294	descr = N_Gram_GGGAA
cnt = 76	feature = 292	correl = 0.0468474	descr = N_Gram_ATCTG
cnt = 77	feature = 812	correl = 0.038798	descr = N_Gram_TCTAT
cnt = 78	feature = 288	correl = 0.0371642	descr = N_Gram_ATCGA
cnt = 79	feature = 206	correl = 0.0470174	descr = N_Gram_ACAGT
cnt = 80	feature = 260	correl = 0.0904519	descr = N_Gram_AGGTA
cnt = 81	feature = 755	correl = 0.0315348	descr = N_Gram_TAGT
cnt = 82	feature = 589	correl = -0.0648497	descr = N_Gram_GCCTC
cnt = 83	feature = 708	correl = 0.0254118	descr = N_Gram_GTGT
cnt = 84	feature = 838	correl = 0.0283487	descr = N_Gram_TGCAT
cnt = 85	feature = 6	correl = 0.0275521	descr = Position_Specific_Bin_Base_1_Base_T
cnt = 86	feature = 662	correl = -0.0727692	descr = N_Gram_GGGGC
cnt = 87	feature = 802	correl = -0.05458	descr = N_Gram_TCGG
cnt = 88	feature = 10	correl = -0.126621	descr = Position_Specific_Bin_Base_2_Base_T
cnt = 89	feature = 718	correl = -0.0294764	descr = N_Gram_GTTGG
cnt = 90	feature = 753	correl = 0.0822683	descr = N_Gram_TAGCT
cnt = 91	feature = 436	correl = -0.0758098	descr = N_Gram_CGCG
cnt = 92	feature = 654	correl = -0.0656479	descr = N_Gram_GGGAG
cnt = 93	feature = 749	correl = 0.0536343	descr = N_Gram_TAGAC
cnt = 94	feature = 798	correl = 0.0442783	descr = N_Gram_TCGC
cnt = 95	feature = 815	correl = 0.0281054	descr = N_Gram_TCTCC
cnt = 96	feature = 229	correl = 0.0515418	descr = N_Gram_ACTA
cnt = 97	feature = 910	correl = 0.0497493	descr = N_Gram_TTGTA
cnt = 98	feature = 41	correl = 0.0728982	descr = Position_Specific_Bin_Base_14_Base_T
cnt = 99	feature = 16	correl = 0.0503412	descr = Position_Specific_Bin_Base_5_Base_T
cnt = 100	feature = 409	correl = -0.0221631	descr = N_Gram_CCTCA
cnt = 101	feature = 499	correl = -0.0220526	descr = N_Gram_CTGGG
cnt = 102	feature = 462	correl = 0.0240301	descr = N_Gram_CGTG
cnt = 103	feature = 412	correl = -0.0760356	descr = N_Gram_CCTCT
cnt = 104	feature = 884	correl = 0.0423383	descr = N_Gram_TTATC
cnt = 105	feature = 658	correl = -0.0848546	descr = N_Gram_GGGCG
cnt = 106	feature = 696	correl = 0.0279279	descr = N_Gram_GTCT
cnt = 107	feature = 278	correl = 0.047576	descr = N_Gram_ATATG
cnt = 108	feature = 641	correl = -0.107252	descr = N_Gram_GGCCC
cnt = 109	feature = 56	correl = -0.124906	descr = Position_Specific_Bin_Base_19_Base_G
cnt = 110	feature = 554	correl = -0.0282659	descr = N_Gram_GATGA
cnt = 111	feature = 33	correl = 0.11286	descr = Position_Specific_Bin_Base_11_Base_T
cnt = 112	feature = 738	correl = 0.038029	descr = N_Gram_TACC
cnt = 113	feature = 58	correl = 0.366173	descr = Position_Specific_Bin_Base_20_Base_A
cnt = 114	feature = 481	correl = 0.0352958	descr = N_Gram_CTATG
cnt = 115	feature = 28	correl = -0.0796189	descr = Position_Specific_Bin_Base_10_Base_C
cnt = 116	feature = 743	correl = 0.0512363	descr = N_Gram_TACT
cnt = 117	feature = 258	correl = -0.0416937	descr = N_Gram_AGGG
cnt = 118	feature = 796	correl = 0.0268411	descr = N_Gram_TCGA
cnt = 119	feature = 452	correl = -0.0466502	descr = N_Gram_CGGGT
cnt = 120	feature = 501	correl = 0.0429511	descr = N_Gram_CTGT
cnt = 121	feature = 819	correl = 0.034591	descr = N_Gram_TCTGG
cnt = 122	feature = 356	correl = 0.0254356	descr = N_Gram_CATC
cnt = 123	feature = 535	correl = 0.0375623	descr = N_Gram_GACT
cnt = 124	feature = 367	correl = -0.0507116	descr = N_Gram_CCAC
cnt = 125	feature = 631	correl = -0.0497923	descr = N_Gram_GGAGG
cnt = 126	feature = 675	correl = -0.03054	descr = N_Gram_GGTT
cnt = 127	feature = 384	correl = -0.10853	descr = N_Gram_CCCG
cnt = 128	feature = 751	correl = 0.0645506	descr = N_Gram_TAGC
cnt = 129	feature = 70	correl = 0.0837438	descr = Gibbs_of_Target_Sequence__Pos_8_Step_1
cnt = 130	feature = 792	correl = -0.0320976	descr = N_Gram_TCCTC
cnt = 131	feature = 311	correl = 0.0904501	descr = N_Gram_ATTCT
cnt = 132	feature = 59	correl = -0.314185	descr = Position_Specific_Bin_Base_20_Base_C
cnt = 133	feature = 674	correl = -0.0974016	descr = N_Gram_GGTGG
cnt = 134	feature = 679	correl = 0.0593341	descr = N_Gram_GTAA
cnt = 135	feature = 857	correl = -0.0563053	descr = N_Gram_TGGGG
cnt = 136	feature = 64	correl = -0.0314345	descr = Gibbs_of_Target_Sequence__Pos_1_Step_1
cnt = 137	feature = 105	correl = -0.0577757	descr = Xue_Structure_Feature_A100
cnt = 138	feature = 716	correl = -0.050425	descr = N_Gram_GTTG
cnt = 139	feature = 478	correl = 0.0514618	descr = N_Gram_CTAT
cnt = 140	feature = 553	correl = -0.04007	descr = N_Gram_GATG
cnt = 141	feature = 80	correl = 0.197882	descr = Gibbs_of_Target_Sequence__Pos_18_Step_1
cnt = 142	feature = 66	correl = 0.0915453	descr = Gibbs_of_Target_Sequence__Pos_4_Step_1
cnt = 143	feature = 68	correl = 0.117023	descr = Gibbs_of_Target_Sequence__Pos_6_Step_1
cnt = 144	feature = 228	correl = 0.0333661	descr = N_Gram_ACT
cnt = 145	feature = 78	correl = 0.11928	descr = Gibbs_of_Target_Sequence__Pos_16_Step_1
cnt = 146	feature = 82	correl = 0.431022	descr = Gibbs_of_Target_Sequence__Pos_20_Step_1
cnt = 147	feature = 660	correl = -0.0882218	descr = N_Gram_GGGG
cnt = 148	feature = 76	correl = 0.157174	descr = Gibbs_of_Target_Sequence__Pos_14_Step_1
cnt = 149	feature = 294	correl = 0.0409083	descr = N_Gram_ATGA
cnt = 150	feature = 449	correl = -0.0847652	descr = N_Gram_CGGG
cnt = 151	feature = 704	correl = -0.0978076	descr = N_Gram_GTGG
cnt = 152	feature = 899	correl = 0.107937	descr = N_Gram_TTG
cnt = 153	feature = 665	correl = -0.0834309	descr = N_Gram_GGGTG
cnt = 154	feature = 766	correl = 0.0727525	descr = N_Gram_TATG
cnt = 155	feature = 77	correl = 0.0973518	descr = Gibbs_of_Target_Sequence__Pos_15_Step_1
cnt = 156	feature = 620	correl = -0.0635397	descr = N_Gram_GGA
cnt = 157	feature = 404	correl = -0.0473881	descr = N_Gram_CCT
cnt = 158	feature = 914	correl = 0.0850535	descr = N_Gram_TTT
cnt = 159	feature = 293	correl = 0.0254968	descr = N_Gram_ATG
cnt = 160	feature = 664	correl = -0.0544589	descr = N_Gram_GGGT
cnt = 161	feature = 808	correl = 0.105698	descr = N_Gram_TCT
cnt = 162	feature = 560	correl = -0.120091	descr = N_Gram_GC
cnt = 163	feature = 723	correl = 0.179107	descr = N_Gram_TA
cnt = 164	feature = 83	correl = 0.232997	descr = PF_RNAi_Fold_Energy
num rows = 2188
num_elements = 361020
..*
optimization finished, #iter = 2099
nu = 0.388373
obj = -74.763656, rho = -0.604415
nSV = 1023, nBSV = 699
num rows = 243
num_elements = 40095
*
optimization finished, #iter = 253
nu = 0.392971
obj = -8.407346, rho = -0.680154
nSV = 138, nBSV = 52
..*
optimization finished, #iter = 2099
nu = 0.388373
obj = -74.763656, rho = -0.604415
nSV = 1023, nBSV = 699
CFS merit scores = 1.44852
CFS merit scores = 1.62016
CFS merit scores = 1.84765
CFS merit scores = 2.07052
CFS merit scores = 2.2746
CFS merit scores = 2.45825
CFS merit scores = 2.6205
CFS merit scores = 2.77397
CFS merit scores = 2.91371
CFS merit scores = 3.04461
CFS merit scores = 3.16795
CFS merit scores = 3.28116
CFS merit scores = 3.38902
CFS merit scores = 3.49021
CFS merit scores = 3.58576
CFS merit scores = 3.67681
CFS merit scores = 3.76301
CFS merit scores = 3.84476
CFS merit scores = 3.92334
CFS merit scores = 3.99786
CFS merit scores = 4.06936
CFS merit scores = 4.13901
CFS merit scores = 4.20642
CFS merit scores = 4.26578
CFS merit scores = 4.32285
CFS merit scores = 4.37759
CFS merit scores = 4.42985
CFS merit scores = 4.47974
CFS merit scores = 4.52806
CFS merit scores = 4.57407
CFS merit scores = 4.61879
CFS merit scores = 4.66119
CFS merit scores = 4.70312
CFS merit scores = 4.74369
CFS merit scores = 4.78069
CFS merit scores = 4.8163
CFS merit scores = 4.84737
CFS merit scores = 4.87709
CFS merit scores = 4.90555
CFS merit scores = 4.93241
CFS merit scores = 4.95912
CFS merit scores = 4.98594
CFS merit scores = 5.01165
CFS merit scores = 5.03745
CFS merit scores = 5.06241
CFS merit scores = 5.08704
CFS merit scores = 5.11071
CFS merit scores = 5.13414
CFS merit scores = 5.15462
CFS merit scores = 5.17318
CFS merit scores = 5.19067
CFS merit scores = 5.20843
CFS merit scores = 5.22483
CFS merit scores = 5.24052
CFS merit scores = 5.25539
CFS merit scores = 5.26956
CFS merit scores = 5.28393
CFS merit scores = 5.29792
CFS merit scores = 5.31134
CFS merit scores = 5.32481
CFS merit scores = 5.3383
CFS merit scores = 5.35028
CFS merit scores = 5.36273
CFS merit scores = 5.37425
CFS merit scores = 5.38519
CFS merit scores = 5.39617
CFS merit scores = 5.40701
CFS merit scores = 5.4177
CFS merit scores = 5.42646
CFS merit scores = 5.43427
CFS merit scores = 5.44097
CFS merit scores = 5.44743
CFS merit scores = 5.45342
CFS merit scores = 5.45914
CFS merit scores = 5.46484
CFS merit scores = 5.47075
CFS merit scores = 5.47594
CFS merit scores = 5.48042
CFS merit scores = 5.48215
CFS merit scores = 5.48387
CFS merit scores = 5.4857
CFS merit scores = 5.48691
CFS merit scores = 5.48819
CFS merit scores = 5.48938
CFS merit scores = 5.49076
CFS merit scores = 5.49214
CFS merit scores = 5.49393
CFS merit scores = 5.49584
CFS merit scores = 5.49762
CFS merit scores = 5.49929
CFS merit scores = 5.50098
CFS merit scores = 5.5024
CFS merit scores = 5.50306
CFS merit scores = 5.5034
CFS merit scores = 5.50401
CFS merit scores = 5.5042
CFS merit scores = 5.50471
CFS merit scores = 5.50423
CFS merit scores = 5.50352
CFS merit scores = 5.50312
CFS merit scores = 5.50188
CFS merit scores = 5.50043
CFS merit scores = 5.4991
CFS merit scores = 5.4978
CFS merit scores = 5.49619
CFS merit scores = 5.49445
CFS merit scores = 5.49273
CFS merit scores = 5.4902
CFS merit scores = 5.48816
CFS merit scores = 5.48604
CFS merit scores = 5.48363
CFS merit scores = 5.48078
CFS merit scores = 5.47758
CFS merit scores = 5.47314
CFS merit scores = 5.469
CFS merit scores = 5.46525
CFS merit scores = 5.46062
CFS merit scores = 5.45587
CFS merit scores = 5.45088
CFS merit scores = 5.44508
CFS merit scores = 5.4391
CFS merit scores = 5.43308
CFS merit scores = 5.42679
CFS merit scores = 5.42023
CFS merit scores = 5.41342
CFS merit scores = 5.40626
CFS merit scores = 5.39915
CFS merit scores = 5.3922
CFS merit scores = 5.3845
CFS merit scores = 5.37646
CFS merit scores = 5.36819
CFS merit scores = 5.35946
CFS merit scores = 5.35049
CFS merit scores = 5.34185
CFS merit scores = 5.33348
CFS merit scores = 5.32516
CFS merit scores = 5.31681
CFS merit scores = 5.30786
CFS merit scores = 5.29814
CFS merit scores = 5.2878
CFS merit scores = 5.27678
CFS merit scores = 5.26324
CFS merit scores = 5.24871
CFS merit scores = 5.23412
CFS merit scores = 5.21731
CFS merit scores = 5.20048
CFS merit scores = 5.18215
CFS merit scores = 5.16366
CFS merit scores = 5.14171
CFS merit scores = 5.1194
CFS merit scores = 5.09642
CFS merit scores = 5.06212
CFS merit scores = 5.02684
cnt = 1	feature = 81	correl = 0.448525	descr = Gibbs_of_Target_Sequence__Pos_19_Step_1
cnt = 2	feature = 2	correl = -0.135476	descr = Position_Specific_Bin_Base_0_Base_G
cnt = 3	feature = 233	correl = 0.06891	descr = N_Gram_ACTGA
cnt = 4	feature = 815	correl = 0.0251498	descr = N_Gram_TGATC
cnt = 5	feature = 768	correl = -0.0315201	descr = N_Gram_TCCCA
cnt = 6	feature = 679	correl = -0.0519645	descr = N_Gram_GTCCT
cnt = 7	feature = 705	correl = -0.0244854	descr = N_Gram_GTTGT
cnt = 8	feature = 535	correl = -0.0343259	descr = N_Gram_GAGGG
cnt = 9	feature = 876	correl = 0.0348795	descr = N_Gram_TTCGC
cnt = 10	feature = 664	correl = -0.0589472	descr = N_Gram_GGTTA
cnt = 11	feature = 798	correl = 0.0476545	descr = N_Gram_TCTCT
cnt = 12	feature = 525	correl = 0.0680599	descr = N_Gram_GACTA
cnt = 13	feature = 308	correl = 0.0346323	descr = N_Gram_ATTCG
cnt = 14	feature = 593	correl = -0.0278001	descr = N_Gram_GCTCA
cnt = 15	feature = 8	correl = -0.141526	descr = Position_Specific_Bin_Base_2_Base_T
cnt = 16	feature = 671	correl = 0.0320969	descr = N_Gram_GTACC
cnt = 17	feature = 264	correl = 0.0938962	descr = N_Gram_AGTCG
cnt = 18	feature = 501	correl = -0.0253875	descr = N_Gram_CTTTA
cnt = 19	feature = 675	correl = -0.0213989	descr = N_Gram_GTCAC
cnt = 20	feature = 631	correl = -0.0645323	descr = N_Gram_GGCGG
cnt = 21	feature = 752	correl = 0.0292382	descr = N_Gram_TATGT
cnt = 22	feature = 394	correl = 0.0223372	descr = N_Gram_CCGGA
cnt = 23	feature = 772	correl = 0.0695408	descr = N_Gram_TCCTA
cnt = 24	feature = 254	correl = -0.0278931	descr = N_Gram_AGGCA
cnt = 25	feature = 645	correl = -0.030693	descr = N_Gram_GGGCT
cnt = 26	feature = 865	correl = 0.0310416	descr = N_Gram_TTAGC
cnt = 27	feature = 696	correl = 0.0335047	descr = N_Gram_GTGTA
cnt = 28	feature = 297	correl = 0.0320677	descr = N_Gram_ATGCT
cnt = 29	feature = 452	correl = 0.0293553	descr = N_Gram_CGTCT
cnt = 30	feature = 632	correl = -0.0510936	descr = N_Gram_GGCGT
cnt = 31	feature = 612	correl = -0.0559705	descr = N_Gram_GGACC
cnt = 32	feature = 432	correl = -0.0667833	descr = N_Gram_CGCGG
cnt = 33	feature = 10	correl = -0.082375	descr = Position_Specific_Bin_Base_3_Base_T
cnt = 34	feature = 603	correl = -0.0626447	descr = N_Gram_GCTTT
cnt = 35	feature = 662	correl = -0.084978	descr = N_Gram_GGTGG
cnt = 36	feature = 711	correl = 0.0463699	descr = N_Gram_TAAAC
cnt = 37	feature = 674	correl = 0.0505368	descr = N_Gram_GTCAA
cnt = 38	feature = 721	correl = 0.0782106	descr = N_Gram_TACAA
cnt = 39	feature = 40	correl = -0.148796	descr = Position_Specific_Bin_Base_14_Base_G
cnt = 40	feature = 278	correl = 0.0279739	descr = N_Gram_ATATA
cnt = 41	feature = 751	correl = 0.0573999	descr = N_Gram_TATGA
cnt = 42	feature = 717	correl = -0.0524465	descr = N_Gram_TAATC
cnt = 43	feature = 838	correl = -0.0521806	descr = N_Gram_TGGGA
cnt = 44	feature = 834	correl = -0.0582154	descr = N_Gram_TGGCC
cnt = 45	feature = 749	correl = 0.0461481	descr = N_Gram_TATCG
cnt = 46	feature = 812	correl = 0.0284045	descr = N_Gram_TGAGA
cnt = 47	feature = 52	correl = 0.0468121	descr = Position_Specific_Bin_Base_18_Base_A
cnt = 48	feature = 311	correl = -0.0347685	descr = N_Gram_ATTGA
cnt = 49	feature = 336	correl = -0.0509491	descr = N_Gram_CAGAG
cnt = 50	feature = 672	correl = 0.0266662	descr = N_Gram_GTATT
cnt = 51	feature = 796	correl = 0.0567229	descr = N_Gram_TCTCA
cnt = 52	feature = 286	correl = 0.0307883	descr = N_Gram_ATCCT
cnt = 53	feature = 28	correl = -0.0579378	descr = Position_Specific_Bin_Base_10_Base_G
cnt = 54	feature = 490	correl = 0.0454272	descr = N_Gram_CTGTT
cnt = 55	feature = 32	correl = -0.0505673	descr = Position_Specific_Bin_Base_11_Base_G
cnt = 56	feature = 15	correl = 0.0363669	descr = Position_Specific_Bin_Base_6_Base_A
cnt = 57	feature = 292	correl = 0.0222453	descr = N_Gram_ATCTG
cnt = 58	feature = 461	correl = 0.0648309	descr = N_Gram_CTAAG
cnt = 59	feature = 47	correl = -0.0668364	descr = Position_Specific_Bin_Base_16_Base_G
cnt = 60	feature = 449	correl = 0.0219318	descr = N_Gram_CGTCA
cnt = 61	feature = 530	correl = -0.0335513	descr = N_Gram_GAGAT
cnt = 62	feature = 519	correl = -0.043441	descr = N_Gram_GACCA
cnt = 63	feature = 4	correl = -0.0922977	descr = Position_Specific_Bin_Base_1_Base_G
cnt = 64	feature = 25	correl = 0.0282277	descr = Position_Specific_Bin_Base_9_Base_T
cnt = 65	feature = 738	correl = 0.0725618	descr = N_Gram_TAGCT
cnt = 66	feature = 406	correl = -0.0567998	descr = N_Gram_CCTGA
cnt = 67	feature = 21	correl = 0.0484259	descr = Position_Specific_Bin_Base_7_Base_T
cnt = 68	feature = 687	correl = -0.0444613	descr = N_Gram_GTGC
cnt = 69	feature = 643	correl = -0.0887619	descr = N_Gram_GGGCC
cnt = 70	feature = 665	correl = -0.0709925	descr = N_Gram_GGTTG
cnt = 71	feature = 11	correl = 0.0768797	descr = Position_Specific_Bin_Base_4_Base_A
cnt = 72	feature = 707	correl = 0.0564298	descr = N_Gram_GTTTG
cnt = 73	feature = 657	correl = 0.0331339	descr = N_Gram_GGTCA
cnt = 74	feature = 6	correl = 0.0587686	descr = Position_Specific_Bin_Base_2_Base_C
cnt = 75	feature = 43	correl = -0.0382515	descr = Position_Specific_Bin_Base_15_Base_G
cnt = 76	feature = 634	correl = -0.0660524	descr = N_Gram_GGCTG
cnt = 77	feature = 58	correl = 0.0629845	descr = Position_Specific_Bin_Base_19_Base_T
cnt = 78	feature = 367	correl = -0.0272801	descr = N_Gram_CCATC
cnt = 79	feature = 792	correl = 0.0526826	descr = N_Gram_TCTAC
cnt = 80	feature = 755	correl = 0.0454596	descr = N_Gram_TATTT
cnt = 81	feature = 716	correl = 0.0481188	descr = N_Gram_TAAGG
cnt = 82	feature = 59	correl = 0.362755	descr = Position_Specific_Bin_Base_20_Base_A
cnt = 83	feature = 658	correl = -0.0599121	descr = N_Gram_GGTCC
cnt = 84	feature = 17	correl = 0.032018	descr = Position_Specific_Bin_Base_6_Base_G
cnt = 85	feature = 531	correl = -0.027193	descr = N_Gram_GAGC
cnt = 86	feature = 802	correl = 0.0259982	descr = N_Gram_TCTGT
cnt = 87	feature = 358	correl = -0.0295198	descr = N_Gram_CCAA
cnt = 88	feature = 1	correl = 0.106362	descr = Position_Specific_Bin_Base_0_Base_C
cnt = 89	feature = 31	correl = -0.0299383	descr = Position_Specific_Bin_Base_11_Base_C
cnt = 90	feature = 288	correl = 0.0400925	descr = N_Gram_ATCGA
cnt = 91	feature = 718	correl = 0.0483371	descr = N_Gram_TAATT
cnt = 92	feature = 9	correl = 0.0552538	descr = Position_Specific_Bin_Base_3_Base_G
cnt = 93	feature = 680	correl = 0.0557464	descr = N_Gram_GTCG
cnt = 94	feature = 704	correl = -0.0332756	descr = N_Gram_GTTGG
cnt = 95	feature = 739	correl = 0.0227476	descr = N_Gram_TAGG
cnt = 96	feature = 759	correl = 0.0305702	descr = N_Gram_TCACC
cnt = 97	feature = 579	correl = -0.0545494	descr = N_Gram_GCGC
cnt = 98	feature = 404	correl = -0.0624927	descr = N_Gram_CCTCT
cnt = 99	feature = 732	correl = 0.0529332	descr = N_Gram_TAGA
cnt = 100	feature = 229	correl = 0.0763644	descr = N_Gram_ACTAC
cnt = 101	feature = 482	correl = 0.0379906	descr = N_Gram_CTGAT
cnt = 102	feature = 258	correl = -0.096495	descr = N_Gram_AGGGC
cnt = 103	feature = 56	correl = -0.121187	descr = Position_Specific_Bin_Base_19_Base_C
cnt = 104	feature = 206	correl = 0.063513	descr = N_Gram_ACAT
cnt = 105	feature = 251	correl = 0.0219816	descr = N_Gram_AGCT
cnt = 106	feature = 904	correl = 0.0623761	descr = N_Gram_TTTCT
cnt = 107	feature = 29	correl = 0.0592604	descr = Position_Specific_Bin_Base_10_Base_T
cnt = 108	feature = 848	correl = 0.0343662	descr = N_Gram_TGTC
cnt = 109	feature = 384	correl = -0.101758	descr = N_Gram_CCGA
cnt = 110	feature = 33	correl = 0.122367	descr = Position_Specific_Bin_Base_11_Base_T
cnt = 111	feature = 539	correl = 0.0694802	descr = N_Gram_GATAT
cnt = 112	feature = 16	correl = -0.046843	descr = Position_Specific_Bin_Base_6_Base_C
cnt = 113	feature = 430	correl = -0.0926276	descr = N_Gram_CGCG
cnt = 114	feature = 293	correl = 0.0357023	descr = N_Gram_ATGA
cnt = 115	feature = 60	correl = -0.31334	descr = Position_Specific_Bin_Base_20_Base_C
cnt = 116	feature = 334	correl = -0.059169	descr = N_Gram_CAGA
cnt = 117	feature = 884	correl = 0.0378238	descr = N_Gram_TTGA
cnt = 118	feature = 654	correl = 0.0310147	descr = N_Gram_GGTA
cnt = 119	feature = 515	correl = 0.0315945	descr = N_Gram_GACA
cnt = 120	feature = 765	correl = 0.0284397	descr = N_Gram_TCCA
cnt = 121	feature = 316	correl = -0.0262528	descr = N_Gram_CAAA
cnt = 122	feature = 228	correl = 0.0456891	descr = N_Gram_ACTA
cnt = 123	feature = 706	correl = 0.0503992	descr = N_Gram_GTTT
cnt = 124	feature = 773	correl = -0.0274226	descr = N_Gram_TCCTC
cnt = 125	feature = 592	correl = -0.0253272	descr = N_Gram_GCTC
cnt = 126	feature = 64	correl = 0.0898249	descr = Gibbs_of_Target_Sequence__Pos_0_Step_1
cnt = 127	feature = 714	correl = 0.0652952	descr = N_Gram_TAAG
cnt = 128	feature = 105	correl = -0.0709674	descr = Xue_Structure_Feature_A100
cnt = 129	feature = 597	correl = -0.0260742	descr = N_Gram_GCTG
cnt = 130	feature = 659	correl = -0.0789446	descr = N_Gram_GGTG
cnt = 131	feature = 70	correl = 0.1472	descr = Gibbs_of_Target_Sequence__Pos_7_Step_1
cnt = 132	feature = 753	correl = 0.0641284	descr = N_Gram_TATT
cnt = 133	feature = 767	correl = -0.0361798	descr = N_Gram_TCCC
cnt = 134	feature = 82	correl = 0.421589	descr = Gibbs_of_Target_Sequence__Pos_20_Step_1
cnt = 135	feature = 256	correl = -0.0515914	descr = N_Gram_AGGG
cnt = 136	feature = 478	correl = 0.0251489	descr = N_Gram_CTCT
cnt = 137	feature = 808	correl = 0.0607381	descr = N_Gram_TGAA
cnt = 138	feature = 66	correl = -0.172686	descr = Gibbs_of_Target_Sequence__Pos_2_Step_1
cnt = 139	feature = 78	correl = 0.124245	descr = Gibbs_of_Target_Sequence__Pos_16_Step_1
cnt = 140	feature = 701	correl = -0.0584296	descr = N_Gram_GTTG
cnt = 141	feature = 76	correl = 0.144465	descr = Gibbs_of_Target_Sequence__Pos_14_Step_1
cnt = 142	feature = 80	correl = 0.1985	descr = Gibbs_of_Target_Sequence__Pos_18_Step_1
cnt = 143	feature = 77	correl = 0.0992392	descr = Gibbs_of_Target_Sequence__Pos_15_Step_1
cnt = 144	feature = 436	correl = -0.0909114	descr = N_Gram_CGG
cnt = 145	feature = 857	correl = 0.0622678	descr = N_Gram_TTA
cnt = 146	feature = 806	correl = 0.0541959	descr = N_Gram_TG
cnt = 147	feature = 396	correl = -0.0402968	descr = N_Gram_CCT
cnt = 148	feature = 578	correl = -0.091515	descr = N_Gram_GCG
cnt = 149	feature = 743	correl = 0.109277	descr = N_Gram_TAT
cnt = 150	feature = 653	correl = -0.0389671	descr = N_Gram_GGT
cnt = 151	feature = 899	correl = 0.0993408	descr = N_Gram_TTT
cnt = 152	feature = 708	correl = 0.169841	descr = N_Gram_TA
cnt = 153	feature = 83	correl = 0.233596	descr = PF_RNAi_Fold_Energy
num rows = 2188
num_elements = 336952
..*
optimization finished, #iter = 2353
nu = 0.409889
obj = -74.713430, rho = -0.557334
nSV = 1059, nBSV = 733
num rows = 243
num_elements = 37422
*
optimization finished, #iter = 218
nu = 0.402047
obj = -8.015441, rho = -0.654349
nSV = 132, nBSV = 58
..*
optimization finished, #iter = 2353
nu = 0.409889
obj = -74.713430, rho = -0.557334
nSV = 1059, nBSV = 733
CFS merit scores = 1.36338
CFS merit scores = 1.58308
CFS merit scores = 1.83029
CFS merit scores = 2.05948
CFS merit scores = 2.27093
CFS merit scores = 2.45748
CFS merit scores = 2.6266
CFS merit scores = 2.78205
CFS merit scores = 2.92416
CFS merit scores = 3.05866
CFS merit scores = 3.18637
CFS merit scores = 3.30633
CFS merit scores = 3.4202
CFS merit scores = 3.52799
CFS merit scores = 3.63127
CFS merit scores = 3.72842
CFS merit scores = 3.822
CFS merit scores = 3.91137
CFS merit scores = 3.99625
CFS merit scores = 4.07779
CFS merit scores = 4.15494
CFS merit scores = 4.22606
CFS merit scores = 4.29552
CFS merit scores = 4.36196
CFS merit scores = 4.42658
CFS merit scores = 4.48855
CFS merit scores = 4.54566
CFS merit scores = 4.59704
CFS merit scores = 4.64682
CFS merit scores = 4.69545
CFS merit scores = 4.7423
CFS merit scores = 4.78814
CFS merit scores = 4.82936
CFS merit scores = 4.86876
CFS merit scores = 4.90626
CFS merit scores = 4.94265
CFS merit scores = 4.97879
CFS merit scores = 5.01305
CFS merit scores = 5.04608
CFS merit scores = 5.07809
CFS merit scores = 5.1093
CFS merit scores = 5.13842
CFS merit scores = 5.16307
CFS merit scores = 5.18674
CFS merit scores = 5.20934
CFS merit scores = 5.23164
CFS merit scores = 5.25348
CFS merit scores = 5.27488
CFS merit scores = 5.29625
CFS merit scores = 5.31665
CFS merit scores = 5.33689
CFS merit scores = 5.35634
CFS merit scores = 5.37487
CFS merit scores = 5.39301
CFS merit scores = 5.41088
CFS merit scores = 5.42765
CFS merit scores = 5.4445
CFS merit scores = 5.46014
CFS merit scores = 5.47478
CFS merit scores = 5.4888
CFS merit scores = 5.50205
CFS merit scores = 5.5144
CFS merit scores = 5.52635
CFS merit scores = 5.53752
CFS merit scores = 5.54898
CFS merit scores = 5.56025
CFS merit scores = 5.57007
CFS merit scores = 5.57986
CFS merit scores = 5.58956
CFS merit scores = 5.59963
CFS merit scores = 5.609
CFS merit scores = 5.61843
CFS merit scores = 5.6268
CFS merit scores = 5.63421
CFS merit scores = 5.64119
CFS merit scores = 5.64749
CFS merit scores = 5.65343
CFS merit scores = 5.65813
CFS merit scores = 5.6629
CFS merit scores = 5.66642
CFS merit scores = 5.67042
CFS merit scores = 5.67427
CFS merit scores = 5.67775
CFS merit scores = 5.68118
CFS merit scores = 5.68489
CFS merit scores = 5.68889
CFS merit scores = 5.69194
CFS merit scores = 5.69489
CFS merit scores = 5.69798
CFS merit scores = 5.70055
CFS merit scores = 5.70329
CFS merit scores = 5.70609
CFS merit scores = 5.70803
CFS merit scores = 5.70992
CFS merit scores = 5.71188
CFS merit scores = 5.714
CFS merit scores = 5.71627
CFS merit scores = 5.71884
CFS merit scores = 5.7206
CFS merit scores = 5.72211
CFS merit scores = 5.72373
CFS merit scores = 5.72553
CFS merit scores = 5.72688
CFS merit scores = 5.7285
CFS merit scores = 5.73034
CFS merit scores = 5.7323
CFS merit scores = 5.73283
CFS merit scores = 5.73314
CFS merit scores = 5.73314
CFS merit scores = 5.73294
CFS merit scores = 5.73291
CFS merit scores = 5.73254
CFS merit scores = 5.73229
CFS merit scores = 5.73156
CFS merit scores = 5.72988
CFS merit scores = 5.72841
CFS merit scores = 5.72673
CFS merit scores = 5.72534
CFS merit scores = 5.72429
CFS merit scores = 5.72339
CFS merit scores = 5.7219
CFS merit scores = 5.72057
CFS merit scores = 5.7191
CFS merit scores = 5.71798
CFS merit scores = 5.71683
CFS merit scores = 5.71432
CFS merit scores = 5.71205
CFS merit scores = 5.70966
CFS merit scores = 5.70716
CFS merit scores = 5.7045
CFS merit scores = 5.70161
CFS merit scores = 5.69887
CFS merit scores = 5.69575
CFS merit scores = 5.69217
CFS merit scores = 5.68836
CFS merit scores = 5.68471
CFS merit scores = 5.68085
CFS merit scores = 5.67588
CFS merit scores = 5.67095
CFS merit scores = 5.66629
CFS merit scores = 5.66104
CFS merit scores = 5.65519
CFS merit scores = 5.64937
CFS merit scores = 5.64362
CFS merit scores = 5.63777
CFS merit scores = 5.63145
CFS merit scores = 5.62495
CFS merit scores = 5.61838
CFS merit scores = 5.61173
CFS merit scores = 5.60516
CFS merit scores = 5.59858
CFS merit scores = 5.592
CFS merit scores = 5.58575
CFS merit scores = 5.57958
CFS merit scores = 5.57297
CFS merit scores = 5.56586
CFS merit scores = 5.5589
CFS merit scores = 5.55188
CFS merit scores = 5.54334
CFS merit scores = 5.53492
CFS merit scores = 5.52548
CFS merit scores = 5.51603
CFS merit scores = 5.50604
CFS merit scores = 5.49529
CFS merit scores = 5.48402
CFS merit scores = 5.47204
CFS merit scores = 5.45709
CFS merit scores = 5.44168
CFS merit scores = 5.42663
CFS merit scores = 5.40976
CFS merit scores = 5.39317
CFS merit scores = 5.37675
CFS merit scores = 5.3591
CFS merit scores = 5.34194
CFS merit scores = 5.32421
CFS merit scores = 5.2999
CFS merit scores = 5.27522
CFS merit scores = 5.2428
CFS merit scores = 5.20869
CFS merit scores = 5.14191
cnt = 1	feature = 64	correl = 0.363379	descr = Position_Specific_Bin_Base_20_Base_A
cnt = 2	feature = 60	correl = 0.186379	descr = Position_Specific_Bin_Base_19_Base_A
cnt = 3	feature = 11	correl = 0.0690295	descr = Position_Specific_Bin_Base_3_Base_G
cnt = 4	feature = 704	correl = 0.042001	descr = N_Gram_GTCAA
cnt = 5	feature = 14	correl = -0.0774296	descr = Position_Specific_Bin_Base_4_Base_C
cnt = 6	feature = 770	correl = 0.0311814	descr = N_Gram_TAGT
cnt = 7	feature = 423	correl = 0.0676335	descr = N_Gram_CCTA
cnt = 8	feature = 232	correl = 0.0265427	descr = N_Gram_ACGCT
cnt = 9	feature = 701	correl = -0.0263622	descr = N_Gram_GTAAT
cnt = 10	feature = 755	correl = 0.0225324	descr = N_Gram_TACCG
cnt = 11	feature = 904	correl = 0.0327375	descr = N_Gram_TTCGC
cnt = 12	feature = 286	correl = 0.0294834	descr = N_Gram_ATATA
cnt = 13	feature = 708	correl = -0.0234628	descr = N_Gram_GTCCG
cnt = 14	feature = 461	correl = -0.0744575	descr = N_Gram_CGCGC
cnt = 15	feature = 578	correl = 0.0453418	descr = N_Gram_GATTG
cnt = 16	feature = 449	correl = -0.0482257	descr = N_Gram_CGAGT
cnt = 17	feature = 553	correl = -0.0301663	descr = N_Gram_GACGG
cnt = 18	feature = 767	correl = 0.0536372	descr = N_Gram_TAGCA
cnt = 19	feature = 231	correl = -0.0321312	descr = N_Gram_ACGCA
cnt = 20	feature = 645	correl = -0.0588814	descr = N_Gram_GGACC
cnt = 21	feature = 490	correl = -0.06787	descr = N_Gram_CGTTC
cnt = 22	feature = 856	correl = -0.0304017	descr = N_Gram_TGCCG
cnt = 23	feature = 229	correl = -0.0393504	descr = N_Gram_ACGAA
cnt = 24	feature = 452	correl = -0.0230941	descr = N_Gram_CGATC
cnt = 25	feature = 857	correl = -0.0227017	descr = N_Gram_TGCCT
cnt = 26	feature = 412	correl = -0.0570658	descr = N_Gram_CCGAA
cnt = 27	feature = 852	correl = 0.0242315	descr = N_Gram_TGCAA
cnt = 28	feature = 251	correl = -0.0296806	descr = N_Gram_AGAGG
cnt = 29	feature = 560	correl = -0.0396741	descr = N_Gram_GAGAT
cnt = 30	feature = 752	correl = 0.0835953	descr = N_Gram_TACAA
cnt = 31	feature = 680	correl = -0.0696925	descr = N_Gram_GGGGC
cnt = 32	feature = 768	correl = 0.0763828	descr = N_Gram_TAGCT
cnt = 33	feature = 406	correl = -0.0368185	descr = N_Gram_CCCGG
cnt = 34	feature = 314	correl = -0.0221883	descr = N_Gram_ATGTA
cnt = 35	feature = 430	correl = -0.0820678	descr = N_Gram_CCTCG
cnt = 36	feature = 41	correl = 0.103117	descr = Position_Specific_Bin_Base_14_Base_A
cnt = 37	feature = 654	correl = -0.0675656	descr = N_Gram_GGCAA
cnt = 38	feature = 214	correl = 0.0630837	descr = N_Gram_ACAGT
cnt = 39	feature = 613	correl = -0.0393818	descr = N_Gram_GCGCA
cnt = 40	feature = 384	correl = -0.0225413	descr = N_Gram_CCAAG
cnt = 41	feature = 47	correl = -0.0268652	descr = Position_Specific_Bin_Base_15_Base_T
cnt = 42	feature = 592	correl = 0.0331446	descr = N_Gram_GCATC
cnt = 43	feature = 311	correl = -0.0253183	descr = N_Gram_ATGGA
cnt = 44	feature = 105	correl = -0.0713483	descr = Fold_of_RNAi_Sequence_Pos_14
cnt = 45	feature = 687	correl = 0.0273535	descr = N_Gram_GGTAC
cnt = 46	feature = 705	correl = 0.0312411	descr = N_Gram_GTCAT
cnt = 47	feature = 4	correl = -0.025699	descr = Position_Specific_Bin_Base_1_Base_C
cnt = 48	feature = 409	correl = -0.0689958	descr = N_Gram_CCCTG
cnt = 49	feature = 802	correl = 0.0463357	descr = N_Gram_TCCAT
cnt = 50	feature = 740	correl = 0.0220367	descr = N_Gram_TAAAG
cnt = 51	feature = 671	correl = -0.0647601	descr = N_Gram_GGGAA
cnt = 52	feature = 915	correl = 0.0368866	descr = N_Gram_TTGAC
cnt = 53	feature = 658	correl = -0.0849963	descr = N_Gram_GGCCA
cnt = 54	feature = 2	correl = -0.149004	descr = Position_Specific_Bin_Base_0_Base_G
cnt = 55	feature = 914	correl = 0.0643269	descr = N_Gram_TTGAA
cnt = 56	feature = 288	correl = 0.0380449	descr = N_Gram_ATATG
cnt = 57	feature = 696	correl = -0.0593672	descr = N_Gram_GGTTG
cnt = 58	feature = 759	correl = 0.068002	descr = N_Gram_TACTA
cnt = 59	feature = 264	correl = -0.0586054	descr = N_Gram_AGGAG
cnt = 60	feature = 593	correl = 0.0347099	descr = N_Gram_GCATT
cnt = 61	feature = 56	correl = 0.0434344	descr = Position_Specific_Bin_Base_18_Base_A
cnt = 62	feature = 749	correl = 0.0655212	descr = N_Gram_TAATT
cnt = 63	feature = 717	correl = 0.0222469	descr = N_Gram_GTGAA
cnt = 64	feature = 52	correl = 0.0467491	descr = Position_Specific_Bin_Base_17_Base_A
cnt = 65	feature = 620	correl = -0.0263238	descr = N_Gram_GCGGG
cnt = 66	feature = 396	correl = -0.0214254	descr = N_Gram_CCCAA
cnt = 67	feature = 28	correl = 0.0276972	descr = Position_Specific_Bin_Base_9_Base_T
cnt = 68	feature = 292	correl = 0.045923	descr = N_Gram_ATCAA
cnt = 69	feature = 260	correl = -0.0315008	descr = N_Gram_AGCGT
cnt = 70	feature = 775	correl = 0.0456487	descr = N_Gram_TATAG
cnt = 71	feature = 665	correl = -0.0635887	descr = N_Gram_GGCGT
cnt = 72	feature = 631	correl = 0.0434217	descr = N_Gram_GCTCT
cnt = 73	feature = 23	correl = 0.0617399	descr = Position_Specific_Bin_Base_7_Base_T
cnt = 74	feature = 29	correl = 0.0751094	descr = Position_Specific_Bin_Base_10_Base_A
cnt = 75	feature = 33	correl = -0.0370236	descr = Position_Specific_Bin_Base_11_Base_A
cnt = 76	feature = 925	correl = 0.0239669	descr = N_Gram_TTGTC
cnt = 77	feature = 6	correl = -0.0394958	descr = Position_Specific_Bin_Base_2_Base_A
cnt = 78	feature = 765	correl = 0.0458411	descr = N_Gram_TAGAG
cnt = 79	feature = 806	correl = -0.0223165	descr = N_Gram_TCCGC
cnt = 80	feature = 66	correl = -0.166724	descr = Position_Specific_Bin_Base_20_Base_G
cnt = 81	feature = 707	correl = -0.0546243	descr = N_Gram_GTCCC
cnt = 82	feature = 303	correl = 0.0489401	descr = N_Gram_ATCTG
cnt = 83	feature = 792	correl = 0.0238105	descr = N_Gram_TCAAG
cnt = 84	feature = 17	correl = -0.0698688	descr = Position_Specific_Bin_Base_5_Base_C
cnt = 85	feature = 1	correl = 0.115975	descr = Position_Specific_Bin_Base_0_Base_C
cnt = 86	feature = 812	correl = 0.0256743	descr = N_Gram_TCGA
cnt = 87	feature = 848	correl = 0.0590968	descr = N_Gram_TGATA
cnt = 88	feature = 679	correl = -0.0558781	descr = N_Gram_GGGGA
cnt = 89	feature = 794	correl = -0.0571914	descr = N_Gram_TCACG
cnt = 90	feature = 16	correl = 0.0292485	descr = Position_Specific_Bin_Base_4_Base_T
cnt = 91	feature = 254	correl = -0.0434407	descr = N_Gram_AGATG
cnt = 92	feature = 297	correl = 0.0320139	descr = N_Gram_ATCCT
cnt = 93	feature = 674	correl = -0.0436008	descr = N_Gram_GGGCA
cnt = 94	feature = 535	correl = 0.0520587	descr = N_Gram_CTTGT
cnt = 95	feature = 675	correl = -0.100407	descr = N_Gram_GGGCC
cnt = 96	feature = 42	correl = -0.032372	descr = Position_Specific_Bin_Base_14_Base_C
cnt = 97	feature = 308	correl = 0.0222204	descr = N_Gram_ATGC
cnt = 98	feature = 664	correl = -0.0784959	descr = N_Gram_GGCGG
cnt = 99	feature = 643	correl = -0.0495624	descr = N_Gram_GGAAG
cnt = 100	feature = 815	correl = 0.0530325	descr = N_Gram_TCGCA
cnt = 101	feature = 808	correl = -0.0282311	descr = N_Gram_TCCTC
cnt = 102	feature = 899	correl = 0.0384065	descr = N_Gram_TTCAT
cnt = 103	feature = 672	correl = -0.0712699	descr = N_Gram_GGGAG
cnt = 104	feature = 554	correl = 0.0274279	descr = N_Gram_GACT
cnt = 105	feature = 501	correl = 0.0721006	descr = N_Gram_CTAGC
cnt = 106	feature = 228	correl = -0.0374129	descr = N_Gram_ACGA
cnt = 107	feature = 59	correl = 0.0331232	descr = Position_Specific_Bin_Base_18_Base_T
cnt = 108	feature = 718	correl = -0.0530371	descr = N_Gram_GTGC
cnt = 109	feature = 40	correl = -0.0300238	descr = Position_Specific_Bin_Base_13_Base_G
cnt = 110	feature = 942	correl = 0.0258921	descr = N_Gram_TTTTC
cnt = 111	feature = 334	correl = 0.0770712	descr = N_Gram_CAACA
cnt = 112	feature = 531	correl = 0.0342276	descr = N_Gram_CTTCT
cnt = 113	feature = 35	correl = -0.0441961	descr = Position_Specific_Bin_Base_11_Base_G
cnt = 114	feature = 865	correl = -0.0745478	descr = N_Gram_TGGCC
cnt = 115	feature = 21	correl = -0.125311	descr = Position_Specific_Bin_Base_7_Base_C
cnt = 116	feature = 597	correl = -0.0684797	descr = N_Gram_GCCAG
cnt = 117	feature = 743	correl = 0.0783267	descr = N_Gram_TAAG
cnt = 118	feature = 10	correl = 0.0264599	descr = Position_Specific_Bin_Base_3_Base_A
cnt = 119	feature = 834	correl = 0.0838988	descr = N_Gram_TCTGC
cnt = 120	feature = 32	correl = 0.0604756	descr = Position_Specific_Bin_Base_10_Base_T
cnt = 121	feature = 666	correl = -0.0431988	descr = N_Gram_GGCT
cnt = 122	feature = 838	correl = 0.0223697	descr = N_Gram_TCTTG
cnt = 123	feature = 676	correl = -0.0685002	descr = N_Gram_GGGCG
cnt = 124	feature = 798	correl = 0.0595063	descr = N_Gram_TCATC
cnt = 125	feature = 478	correl = -0.0492675	descr = N_Gram_CGGT
cnt = 126	feature = 233	correl = -0.0396127	descr = N_Gram_ACGG
cnt = 127	feature = 256	correl = -0.0492856	descr = N_Gram_AGCC
cnt = 128	feature = 937	correl = 0.0667574	descr = N_Gram_TTTGA
cnt = 129	feature = 58	correl = -0.0471093	descr = Position_Specific_Bin_Base_18_Base_G
cnt = 130	feature = 732	correl = -0.0280142	descr = N_Gram_GTTGG
cnt = 131	feature = 721	correl = -0.102581	descr = N_Gram_GTGG
cnt = 132	feature = 525	correl = 0.0367983	descr = N_Gram_CTGT
cnt = 133	feature = 15	correl = -0.0248418	descr = Position_Specific_Bin_Base_4_Base_G
cnt = 134	feature = 935	correl = 0.0587185	descr = N_Gram_TTTCT
cnt = 135	feature = 603	correl = -0.0766338	descr = N_Gram_GCCCT
cnt = 136	feature = 358	correl = -0.0331896	descr = N_Gram_CAGCG
cnt = 137	feature = 404	correl = -0.102458	descr = N_Gram_CCCGA
cnt = 138	feature = 929	correl = 0.0494664	descr = N_Gram_TTTA
cnt = 139	feature = 716	correl = 0.0246195	descr = N_Gram_GTGA
cnt = 140	feature = 206	correl = 0.082947	descr = N_Gram_ACAA
cnt = 141	feature = 31	correl = -0.0680806	descr = Position_Specific_Bin_Base_10_Base_G
cnt = 142	feature = 536	correl = 0.034074	descr = N_Gram_CTTT
cnt = 143	feature = 751	correl = 0.0475776	descr = N_Gram_TACA
cnt = 144	feature = 837	correl = 0.0416517	descr = N_Gram_TCTTC
cnt = 145	feature = 367	correl = -0.0277601	descr = N_Gram_CATA
cnt = 146	feature = 876	correl = 0.0407919	descr = N_Gram_TGTC
cnt = 147	feature = 766	correl = 0.0691331	descr = N_Gram_TAGC
cnt = 148	feature = 632	correl = -0.0300766	descr = N_Gram_GCTG
cnt = 149	feature = 590	correl = 0.0316297	descr = N_Gram_GCAT
cnt = 150	feature = 659	correl = -0.118317	descr = N_Gram_GGCCC
cnt = 151	feature = 293	correl = 0.0466218	descr = N_Gram_ATCC
cnt = 152	feature = 612	correl = -0.0716981	descr = N_Gram_GCGC
cnt = 153	feature = 572	correl = -0.0516235	descr = N_Gram_GATG
cnt = 154	feature = 653	correl = -0.0718658	descr = N_Gram_GGCA
cnt = 155	feature = 773	correl = 0.0735248	descr = N_Gram_TATA
cnt = 156	feature = 70	correl = -0.0262017	descr = Gibbs_of_Target_Sequence__Pos_1_Step_1
cnt = 157	feature = 436	correl = 0.0336197	descr = N_Gram_CCTT
cnt = 158	feature = 432	correl = -0.0641635	descr = N_Gram_CCTG
cnt = 159	feature = 738	correl = 0.0466247	descr = N_Gram_TAAA
cnt = 160	feature = 482	correl = -0.0344455	descr = N_Gram_CGT
cnt = 161	feature = 706	correl = -0.0684849	descr = N_Gram_GTCC
cnt = 162	feature = 80	correl = 0.0299313	descr = Gibbs_of_Target_Sequence__Pos_12_Step_1
cnt = 163	feature = 76	correl = 0.0868265	descr = Gibbs_of_Target_Sequence__Pos_8_Step_1
cnt = 164	feature = 258	correl = -0.0599502	descr = N_Gram_AGCG
cnt = 165	feature = 940	correl = 0.0532314	descr = N_Gram_TTTT
cnt = 166	feature = 83	correl = 0.0950288	descr = Gibbs_of_Target_Sequence__Pos_15_Step_1
cnt = 167	feature = 81	correl = 0.130389	descr = Gibbs_of_Target_Sequence__Pos_13_Step_1
cnt = 168	feature = 657	correl = -0.132991	descr = N_Gram_GGCC
cnt = 169	feature = 662	correl = -0.111253	descr = N_Gram_GGCG
cnt = 170	feature = 82	correl = 0.144853	descr = Gibbs_of_Target_Sequence__Pos_14_Step_1
cnt = 171	feature = 77	correl = 0.103143	descr = Gibbs_of_Target_Sequence__Pos_9_Step_1
cnt = 172	feature = 640	correl = -0.0636014	descr = N_Gram_GGA
cnt = 173	feature = 366	correl = 0.0744898	descr = N_Gram_CAT
cnt = 174	feature = 78	correl = 0.127807	descr = Gibbs_of_Target_Sequence__Pos_10_Step_1
cnt = 175	feature = 772	correl = 0.133517	descr = N_Gram_TAT
cnt = 176	feature = 316	correl = 0.11887	descr = N_Gram_ATT
cnt = 177	feature = 610	correl = -0.107375	descr = N_Gram_GCG
cnt = 178	feature = 579	correl = -0.140383	descr = N_Gram_GC
cnt = 179	feature = 278	correl = 0.124512	descr = N_Gram_AT
cnt = 180	feature = 68	correl = 0.296357	descr = Gibbs_of_Target_Sequence_
num rows = 2188
num_elements = 396028
..*
optimization finished, #iter = 2246
nu = 0.394077
obj = -73.595484, rho = -0.547073
nSV = 1049, nBSV = 691
num rows = 243
num_elements = 43983
*
optimization finished, #iter = 226
nu = 0.368781
obj = -7.258187, rho = -0.757939
nSV = 137, nBSV = 52
..*
optimization finished, #iter = 2246
nu = 0.394077
obj = -73.595484, rho = -0.547073
nSV = 1049, nBSV = 691
CFS merit scores = 1.26906
CFS merit scores = 1.52763
CFS merit scores = 1.79513
CFS merit scores = 2.03383
CFS merit scores = 2.24815
CFS merit scores = 2.44096
CFS merit scores = 2.61983
CFS merit scores = 2.78271
CFS merit scores = 2.9346
CFS merit scores = 3.07815
CFS merit scores = 3.21305
CFS merit scores = 3.33984
CFS merit scores = 3.4577
CFS merit scores = 3.57044
CFS merit scores = 3.67408
CFS merit scores = 3.76782
CFS merit scores = 3.85675
CFS merit scores = 3.94167
CFS merit scores = 4.02189
CFS merit scores = 4.0989
CFS merit scores = 4.17103
CFS merit scores = 4.2394
CFS merit scores = 4.30422
CFS merit scores = 4.36526
CFS merit scores = 4.42435
CFS merit scores = 4.48151
CFS merit scores = 4.53634
CFS merit scores = 4.58795
CFS merit scores = 4.63648
CFS merit scores = 4.68371
CFS merit scores = 4.72839
CFS merit scores = 4.77219
CFS merit scores = 4.81333
CFS merit scores = 4.84985
CFS merit scores = 4.88006
CFS merit scores = 4.9093
CFS merit scores = 4.93776
CFS merit scores = 4.96401
CFS merit scores = 4.99105
CFS merit scores = 5.01527
CFS merit scores = 5.039
CFS merit scores = 5.06292
CFS merit scores = 5.0867
CFS merit scores = 5.10917
CFS merit scores = 5.13192
CFS merit scores = 5.15442
CFS merit scores = 5.17532
CFS merit scores = 5.19556
CFS merit scores = 5.21586
CFS merit scores = 5.2361
CFS merit scores = 5.25589
CFS merit scores = 5.2734
CFS merit scores = 5.29056
CFS merit scores = 5.30566
CFS merit scores = 5.32134
CFS merit scores = 5.33588
CFS merit scores = 5.35046
CFS merit scores = 5.36542
CFS merit scores = 5.38015
CFS merit scores = 5.39348
CFS merit scores = 5.40649
CFS merit scores = 5.41911
CFS merit scores = 5.43027
CFS merit scores = 5.44161
CFS merit scores = 5.45207
CFS merit scores = 5.46207
CFS merit scores = 5.47205
CFS merit scores = 5.48217
CFS merit scores = 5.49035
CFS merit scores = 5.49843
CFS merit scores = 5.50648
CFS merit scores = 5.51473
CFS merit scores = 5.52297
CFS merit scores = 5.53113
CFS merit scores = 5.53861
CFS merit scores = 5.54517
CFS merit scores = 5.55199
CFS merit scores = 5.55834
CFS merit scores = 5.56375
CFS merit scores = 5.56945
CFS merit scores = 5.57482
CFS merit scores = 5.57989
CFS merit scores = 5.58497
CFS merit scores = 5.59025
CFS merit scores = 5.59551
CFS merit scores = 5.60076
CFS merit scores = 5.60553
CFS merit scores = 5.61027
CFS merit scores = 5.61404
CFS merit scores = 5.61735
CFS merit scores = 5.62085
CFS merit scores = 5.62347
CFS merit scores = 5.62613
CFS merit scores = 5.62852
CFS merit scores = 5.63126
CFS merit scores = 5.63381
CFS merit scores = 5.63638
CFS merit scores = 5.63876
CFS merit scores = 5.64121
CFS merit scores = 5.64313
CFS merit scores = 5.64483
CFS merit scores = 5.64686
CFS merit scores = 5.64791
CFS merit scores = 5.64836
CFS merit scores = 5.64844
CFS merit scores = 5.64818
CFS merit scores = 5.64788
CFS merit scores = 5.64735
CFS merit scores = 5.64699
CFS merit scores = 5.64641
CFS merit scores = 5.6461
CFS merit scores = 5.64566
CFS merit scores = 5.64482
CFS merit scores = 5.64434
CFS merit scores = 5.64325
CFS merit scores = 5.64229
CFS merit scores = 5.64059
CFS merit scores = 5.63877
CFS merit scores = 5.6356
CFS merit scores = 5.63274
CFS merit scores = 5.62963
CFS merit scores = 5.62675
CFS merit scores = 5.62379
CFS merit scores = 5.62097
CFS merit scores = 5.61772
CFS merit scores = 5.61431
CFS merit scores = 5.61087
CFS merit scores = 5.607
CFS merit scores = 5.60277
CFS merit scores = 5.59876
CFS merit scores = 5.59492
CFS merit scores = 5.59032
CFS merit scores = 5.58457
CFS merit scores = 5.57855
CFS merit scores = 5.57287
CFS merit scores = 5.56714
CFS merit scores = 5.56128
CFS merit scores = 5.55547
CFS merit scores = 5.5484
CFS merit scores = 5.54129
CFS merit scores = 5.53258
CFS merit scores = 5.52381
CFS merit scores = 5.51502
CFS merit scores = 5.50654
CFS merit scores = 5.49611
CFS merit scores = 5.48466
CFS merit scores = 5.47285
CFS merit scores = 5.46114
CFS merit scores = 5.44918
CFS merit scores = 5.43711
CFS merit scores = 5.42432
CFS merit scores = 5.4118
CFS merit scores = 5.39911
CFS merit scores = 5.38568
CFS merit scores = 5.37257
CFS merit scores = 5.35897
CFS merit scores = 5.34429
CFS merit scores = 5.32927
CFS merit scores = 5.31258
CFS merit scores = 5.294
CFS merit scores = 5.27389
CFS merit scores = 5.25333
CFS merit scores = 5.23179
CFS merit scores = 5.21043
CFS merit scores = 5.18835
CFS merit scores = 5.16272
cnt = 1	feature = 66	correl = 0.269063	descr = Gibbs_of_Target_Sequence_
cnt = 2	feature = 308	correl = -0.0596461	descr = N_Gram_ATGGT
cnt = 3	feature = 430	correl = -0.0621223	descr = N_Gram_CGAA
cnt = 4	feature = 884	correl = -0.040421	descr = N_Gram_TTACC
cnt = 5	feature = 483	correl = -0.022232	descr = N_Gram_CTAAC
cnt = 6	feature = 749	correl = 0.0306888	descr = N_Gram_TACCG
cnt = 7	feature = 739	correl = 0.0320582	descr = N_Gram_TAAGC
cnt = 8	feature = 899	correl = 0.0358779	descr = N_Gram_TTCGC
cnt = 9	feature = 229	correl = -0.0375609	descr = N_Gram_ACGAC
cnt = 10	feature = 751	correl = -0.0305078	descr = N_Gram_TACG
cnt = 11	feature = 490	correl = 0.058939	descr = N_Gram_CTAGC
cnt = 12	feature = 519	correl = 0.0328851	descr = N_Gram_CTTAG
cnt = 13	feature = 436	correl = -0.0415313	descr = N_Gram_CGACG
cnt = 14	feature = 766	correl = 0.0386119	descr = N_Gram_TAGGG
cnt = 15	feature = 554	correl = -0.0373336	descr = N_Gram_GAGAT
cnt = 16	feature = 755	correl = 0.0442694	descr = N_Gram_TACTG
cnt = 17	feature = 612	correl = -0.0493191	descr = N_Gram_GCGGT
cnt = 18	feature = 773	correl = 0.0365127	descr = N_Gram_TATAG
cnt = 19	feature = 759	correl = 0.0573345	descr = N_Gram_TAGAC
cnt = 20	feature = 705	correl = 0.0424223	descr = N_Gram_GTCTA
cnt = 21	feature = 404	correl = -0.0674243	descr = N_Gram_CCGAT
cnt = 22	feature = 857	correl = 0.0295216	descr = N_Gram_TGGAC
cnt = 23	feature = 553	correl = 0.0336224	descr = N_Gram_GAGAA
cnt = 24	feature = 452	correl = -0.0568818	descr = N_Gram_CGCGT
cnt = 25	feature = 631	correl = 0.0371057	descr = N_Gram_GGAAT
cnt = 26	feature = 914	correl = 0.0357462	descr = N_Gram_TTGCG
cnt = 27	feature = 671	correl = 0.0528192	descr = N_Gram_GGTAA
cnt = 28	feature = 723	correl = 0.0242967	descr = N_Gram_GTTCG
cnt = 29	feature = 796	correl = -0.0223042	descr = N_Gram_TCCGA
cnt = 30	feature = 531	correl = -0.0216293	descr = N_Gram_GAAAG
cnt = 31	feature = 264	correl = 0.0317756	descr = N_Gram_AGGGG
cnt = 32	feature = 660	correl = -0.0924826	descr = N_Gram_GGGCC
cnt = 33	feature = 260	correl = -0.028311	descr = N_Gram_AGGCA
cnt = 34	feature = 659	correl = -0.0544737	descr = N_Gram_GGGCA
cnt = 35	feature = 16	correl = -0.0363219	descr = Position_Specific_Bin_Base_6_Base_C
cnt = 36	feature = 206	correl = 0.0583651	descr = N_Gram_ACAAA
cnt = 37	feature = 718	correl = 0.030938	descr = N_Gram_GTGTA
cnt = 38	feature = 284	correl = 0.0304308	descr = N_Gram_ATATG
cnt = 39	feature = 258	correl = 0.0358429	descr = N_Gram_AGCTT
cnt = 40	feature = 632	correl = 0.0277723	descr = N_Gram_GGACA
cnt = 41	feature = 806	correl = 0.0228636	descr = N_Gram_TCGCC
cnt = 42	feature = 41	correl = -0.0326769	descr = Position_Specific_Bin_Base_14_Base_C
cnt = 43	feature = 578	correl = -0.0465076	descr = N_Gram_GCACC
cnt = 44	feature = 752	correl = -0.0357203	descr = N_Gram_TACGT
cnt = 45	feature = 768	correl = 0.0452054	descr = N_Gram_TAGTG
cnt = 46	feature = 904	correl = 0.0449649	descr = N_Gram_TTCTC
cnt = 47	feature = 848	correl = -0.036566	descr = N_Gram_TGCCG
cnt = 48	feature = 228	correl = -0.042296	descr = N_Gram_ACGAA
cnt = 49	feature = 52	correl = -0.0600576	descr = Position_Specific_Bin_Base_17_Base_G
cnt = 50	feature = 672	correl = 0.0282457	descr = N_Gram_GGTAC
cnt = 51	feature = 620	correl = 0.0553425	descr = N_Gram_GCTCT
cnt = 52	feature = 765	correl = 0.0279371	descr = N_Gram_TAGGC
cnt = 53	feature = 6	correl = 0.0358121	descr = Position_Specific_Bin_Base_2_Base_C
cnt = 54	feature = 367	correl = 0.0283966	descr = N_Gram_CATGT
cnt = 55	feature = 525	correl = 0.0481221	descr = N_Gram_CTTGT
cnt = 56	feature = 256	correl = -0.0411751	descr = N_Gram_AGCGG
cnt = 57	feature = 701	correl = 0.0429804	descr = N_Gram_GTCG
cnt = 58	feature = 4	correl = -0.0989067	descr = Position_Specific_Bin_Base_1_Base_G
cnt = 59	feature = 915	correl = 0.0223257	descr = N_Gram_TTGCT
cnt = 60	feature = 687	correl = 0.0275186	descr = N_Gram_GTAAG
cnt = 61	feature = 772	correl = 0.0314875	descr = N_Gram_TATAC
cnt = 62	feature = 593	correl = -0.0767287	descr = N_Gram_GCCCT
cnt = 63	feature = 657	correl = -0.0615164	descr = N_Gram_GGGAG
cnt = 64	feature = 799	correl = -0.023119	descr = N_Gram_TCCTC
cnt = 65	feature = 535	correl = -0.0467934	descr = N_Gram_GAAGA
cnt = 66	feature = 2	correl = -0.131046	descr = Position_Specific_Bin_Base_0_Base_G
cnt = 67	feature = 58	correl = 0.178008	descr = Position_Specific_Bin_Base_19_Base_A
cnt = 68	feature = 499	correl = -0.0516572	descr = N_Gram_CTCGG
cnt = 69	feature = 794	correl = -0.0352329	descr = N_Gram_TCCCC
cnt = 70	feature = 579	correl = -0.0299787	descr = N_Gram_GCACG
cnt = 71	feature = 64	correl = -0.178266	descr = Position_Specific_Bin_Base_20_Base_G
cnt = 72	feature = 560	correl = 0.0307647	descr = N_Gram_GAGT
cnt = 73	feature = 432	correl = -0.0328284	descr = N_Gram_CGAAT
cnt = 74	feature = 31	correl = -0.0337109	descr = Position_Specific_Bin_Base_11_Base_C
cnt = 75	feature = 21	correl = 0.0370049	descr = Position_Specific_Bin_Base_8_Base_A
cnt = 76	feature = 292	correl = 0.0245719	descr = N_Gram_ATCCT
cnt = 77	feature = 792	correl = 0.0383018	descr = N_Gram_TCCAT
cnt = 78	feature = 56	correl = -0.0409098	descr = Position_Specific_Bin_Base_18_Base_G
cnt = 79	feature = 645	correl = -0.0766553	descr = N_Gram_GGCCA
cnt = 80	feature = 653	correl = -0.0267822	descr = N_Gram_GGCTT
cnt = 81	feature = 665	correl = -0.0477275	descr = N_Gram_GGGGT
cnt = 82	feature = 251	correl = -0.049925	descr = N_Gram_AGATG
cnt = 83	feature = 334	correl = 0.0281661	descr = N_Gram_CACAG
cnt = 84	feature = 14	correl = 0.0622375	descr = Position_Specific_Bin_Base_5_Base_T
cnt = 85	feature = 825	correl = 0.0521461	descr = N_Gram_TCTGG
cnt = 86	feature = 105	correl = -0.0264646	descr = Fold_of_RNAi_Sequence_Pos_19
cnt = 87	feature = 852	correl = -0.038562	descr = N_Gram_TGCGG
cnt = 88	feature = 738	correl = 0.0448696	descr = N_Gram_TAAGA
cnt = 89	feature = 708	correl = 0.0302877	descr = N_Gram_GTGAA
cnt = 90	feature = 478	correl = -0.068221	descr = N_Gram_CGTTC
cnt = 91	feature = 406	correl = -0.0411399	descr = N_Gram_CCGCA
cnt = 92	feature = 721	correl = -0.0336784	descr = N_Gram_GTTA
cnt = 93	feature = 11	correl = 0.0828221	descr = Position_Specific_Bin_Base_4_Base_A
cnt = 94	feature = 798	correl = 0.0772501	descr = N_Gram_TCCTA
cnt = 95	feature = 740	correl = 0.0483461	descr = N_Gram_TAAGG
cnt = 96	feature = 838	correl = 0.0521338	descr = N_Gram_TGATA
cnt = 97	feature = 15	correl = 0.0232815	descr = Position_Specific_Bin_Base_6_Base_A
cnt = 98	feature = 366	correl = -0.0384779	descr = N_Gram_CATGG
cnt = 99	feature = 704	correl = 0.0221769	descr = N_Gram_GTCT
cnt = 100	feature = 47	correl = 0.0692978	descr = Position_Specific_Bin_Base_16_Base_A
cnt = 101	feature = 293	correl = 0.0499896	descr = N_Gram_ATCG
cnt = 102	feature = 674	correl = 0.0287207	descr = N_Gram_GGTCA
cnt = 103	feature = 597	correl = -0.0454353	descr = N_Gram_GCCT
cnt = 104	feature = 664	correl = -0.0704033	descr = N_Gram_GGGGC
cnt = 105	feature = 1	correl = 0.108951	descr = Position_Specific_Bin_Base_0_Base_C
cnt = 106	feature = 29	correl = 0.051879	descr = Position_Specific_Bin_Base_10_Base_T
cnt = 107	feature = 679	correl = -0.0572812	descr = N_Gram_GGTGC
cnt = 108	feature = 33	correl = 0.120783	descr = Position_Specific_Bin_Base_11_Base_T
cnt = 109	feature = 716	correl = -0.0304433	descr = N_Gram_GTGGT
cnt = 110	feature = 60	correl = -0.12104	descr = Position_Specific_Bin_Base_19_Base_G
cnt = 111	feature = 461	correl = -0.0340151	descr = N_Gram_CGGCT
cnt = 112	feature = 10	correl = -0.0988791	descr = Position_Specific_Bin_Base_3_Base_T
cnt = 113	feature = 767	correl = 0.032939	descr = N_Gram_TAGT
cnt = 114	feature = 40	correl = 0.100553	descr = Position_Specific_Bin_Base_14_Base_A
cnt = 115	feature = 310	correl = 0.0585599	descr = N_Gram_ATTA
cnt = 116	feature = 675	correl = -0.0830346	descr = N_Gram_GGTCC
cnt = 117	feature = 17	correl = 0.021539	descr = Position_Specific_Bin_Base_6_Base_G
cnt = 118	feature = 753	correl = 0.0509136	descr = N_Gram_TACT
cnt = 119	feature = 358	correl = -0.0290682	descr = N_Gram_CATA
cnt = 120	feature = 834	correl = 0.0417058	descr = N_Gram_TGAAG
cnt = 121	feature = 233	correl = -0.0351332	descr = N_Gram_ACGT
cnt = 122	feature = 643	correl = -0.0400765	descr = N_Gram_GGCAG
cnt = 123	feature = 449	correl = -0.0790805	descr = N_Gram_CGCG
cnt = 124	feature = 812	correl = 0.049568	descr = N_Gram_TCGT
cnt = 125	feature = 717	correl = 0.0269038	descr = N_Gram_GTGT
cnt = 126	feature = 28	correl = -0.0530427	descr = Position_Specific_Bin_Base_10_Base_G
cnt = 127	feature = 515	correl = 0.0500185	descr = N_Gram_CTGT
cnt = 128	feature = 316	correl = 0.098624	descr = N_Gram_ATTCT
cnt = 129	feature = 59	correl = -0.11964	descr = Position_Specific_Bin_Base_19_Base_C
cnt = 130	feature = 865	correl = -0.0255245	descr = N_Gram_TGGTG
cnt = 131	feature = 43	correl = 0.0764463	descr = Position_Specific_Bin_Base_14_Base_T
cnt = 132	feature = 288	correl = 0.0379406	descr = N_Gram_ATCC
cnt = 133	feature = 336	correl = -0.0303814	descr = N_Gram_CACC
cnt = 134	feature = 530	correl = -0.0240252	descr = N_Gram_GAAA
cnt = 135	feature = 837	correl = 0.0293079	descr = N_Gram_TGAT
cnt = 136	feature = 501	correl = 0.0347217	descr = N_Gram_CTCT
cnt = 137	feature = 603	correl = -0.0719225	descr = N_Gram_GCGC
cnt = 138	feature = 396	correl = -0.0663415	descr = N_Gram_CCCT
cnt = 139	feature = 610	correl = -0.0874832	descr = N_Gram_GCGGC
cnt = 140	feature = 925	correl = 0.0549777	descr = N_Gram_TTTC
cnt = 141	feature = 770	correl = 0.073316	descr = N_Gram_TATA
cnt = 142	feature = 680	correl = -0.110398	descr = N_Gram_GGTGG
cnt = 143	feature = 82	correl = 0.0908647	descr = Gibbs_of_Target_Sequence__Pos_17_Step_1
cnt = 144	feature = 707	correl = 0.0274442	descr = N_Gram_GTGA
cnt = 145	feature = 696	correl = -0.0878383	descr = N_Gram_GTCC
cnt = 146	feature = 77	correl = 0.0449207	descr = Gibbs_of_Target_Sequence__Pos_11_Step_1
cnt = 147	feature = 278	correl = 0.0425579	descr = N_Gram_ATAG
cnt = 148	feature = 876	correl = 0.075099	descr = N_Gram_TGTT
cnt = 149	feature = 658	correl = -0.120309	descr = N_Gram_GGGC
cnt = 150	feature = 70	correl = 0.0974435	descr = Gibbs_of_Target_Sequence__Pos_4_Step_1
cnt = 151	feature = 627	correl = -0.0527193	descr = N_Gram_GGA
cnt = 152	feature = 286	correl = 0.0523711	descr = N_Gram_ATC
cnt = 153	feature = 80	correl = 0.0943335	descr = Gibbs_of_Target_Sequence__Pos_15_Step_1
cnt = 154	feature = 743	correl = 0.0561012	descr = N_Gram_TAC
cnt = 155	feature = 802	correl = 0.0359057	descr = N_Gram_TCG
cnt = 156	feature = 78	correl = 0.123291	descr = Gibbs_of_Target_Sequence__Pos_13_Step_1
cnt = 157	feature = 81	correl = 0.108369	descr = Gibbs_of_Target_Sequence__Pos_16_Step_1
cnt = 158	feature = 384	correl = -0.137294	descr = N_Gram_CCC
cnt = 159	feature = 83	correl = 0.191507	descr = Gibbs_of_Target_Sequence__Pos_18_Step_1
cnt = 160	feature = 76	correl = 0.123093	descr = Gibbs_of_Target_Sequence__Pos_10_Step_1
cnt = 161	feature = 412	correl = -0.0364196	descr = N_Gram_CCT
cnt = 162	feature = 706	correl = -0.0261667	descr = N_Gram_GTG
cnt = 163	feature = 600	correl = -0.101869	descr = N_Gram_GCG
cnt = 164	feature = 654	correl = -0.12725	descr = N_Gram_GGG
cnt = 165	feature = 669	correl = -0.061428	descr = N_Gram_GGT
cnt = 166	feature = 640	correl = -0.163394	descr = N_Gram_GGC
num rows = 2188
num_elements = 365396
..*
optimization finished, #iter = 2188
nu = 0.414229
obj = -78.184195, rho = -0.496288
nSV = 1076, nBSV = 749
num rows = 243
num_elements = 40581
*
optimization finished, #iter = 194
nu = 0.312129
obj = -6.684292, rho = -0.517285
nSV = 111, nBSV = 47
..*
optimization finished, #iter = 2188
nu = 0.414229
obj = -78.184195, rho = -0.496288
nSV = 1076, nBSV = 749
CFS merit scores = 1.43086
CFS merit scores = 1.61174
CFS merit scores = 1.85327
CFS merit scores = 2.07781
CFS merit scores = 2.2792
CFS merit scores = 2.46366
CFS merit scores = 2.63472
CFS merit scores = 2.79444
CFS merit scores = 2.94158
CFS merit scores = 3.07849
CFS merit scores = 3.20575
CFS merit scores = 3.32469
CFS merit scores = 3.43652
CFS merit scores = 3.54272
CFS merit scores = 3.64332
CFS merit scores = 3.73857
CFS merit scores = 3.82748
CFS merit scores = 3.91122
CFS merit scores = 3.99125
CFS merit scores = 4.06805
CFS merit scores = 4.14209
CFS merit scores = 4.21366
CFS merit scores = 4.27894
CFS merit scores = 4.3415
CFS merit scores = 4.39805
CFS merit scores = 4.4532
CFS merit scores = 4.50593
CFS merit scores = 4.55582
CFS merit scores = 4.60363
CFS merit scores = 4.64923
CFS merit scores = 4.69429
CFS merit scores = 4.7363
CFS merit scores = 4.77768
CFS merit scores = 4.81723
CFS merit scores = 4.85517
CFS merit scores = 4.88903
CFS merit scores = 4.92192
CFS merit scores = 4.95224
CFS merit scores = 4.97992
CFS merit scores = 5.00731
CFS merit scores = 5.03381
CFS merit scores = 5.05988
CFS merit scores = 5.08501
CFS merit scores = 5.10981
CFS merit scores = 5.13461
CFS merit scores = 5.15829
CFS merit scores = 5.17931
CFS merit scores = 5.19884
CFS merit scores = 5.21776
CFS merit scores = 5.23667
CFS merit scores = 5.25539
CFS merit scores = 5.27245
CFS merit scores = 5.28874
CFS merit scores = 5.30456
CFS merit scores = 5.32006
CFS merit scores = 5.33538
CFS merit scores = 5.35031
CFS merit scores = 5.3651
CFS merit scores = 5.37968
CFS merit scores = 5.39444
CFS merit scores = 5.40685
CFS merit scores = 5.41934
CFS merit scores = 5.43222
CFS merit scores = 5.44391
CFS merit scores = 5.45566
CFS merit scores = 5.4664
CFS merit scores = 5.47719
CFS merit scores = 5.48647
CFS merit scores = 5.49501
CFS merit scores = 5.50389
CFS merit scores = 5.51252
CFS merit scores = 5.52098
CFS merit scores = 5.52912
CFS merit scores = 5.5373
CFS merit scores = 5.5453
CFS merit scores = 5.55258
CFS merit scores = 5.55989
CFS merit scores = 5.56767
CFS merit scores = 5.57386
CFS merit scores = 5.57999
CFS merit scores = 5.58581
CFS merit scores = 5.5913
CFS merit scores = 5.59635
CFS merit scores = 5.60107
CFS merit scores = 5.60591
CFS merit scores = 5.6112
CFS merit scores = 5.61626
CFS merit scores = 5.62097
CFS merit scores = 5.62552
CFS merit scores = 5.6297
CFS merit scores = 5.63319
CFS merit scores = 5.63682
CFS merit scores = 5.63986
CFS merit scores = 5.64241
CFS merit scores = 5.64487
CFS merit scores = 5.6468
CFS merit scores = 5.64902
CFS merit scores = 5.6509
CFS merit scores = 5.65287
CFS merit scores = 5.6546
CFS merit scores = 5.65636
CFS merit scores = 5.65797
CFS merit scores = 5.65972
CFS merit scores = 5.6615
CFS merit scores = 5.66343
CFS merit scores = 5.66527
CFS merit scores = 5.66651
CFS merit scores = 5.66755
CFS merit scores = 5.66877
CFS merit scores = 5.66986
CFS merit scores = 5.67071
CFS merit scores = 5.67103
CFS merit scores = 5.6706
CFS merit scores = 5.67032
CFS merit scores = 5.66877
CFS merit scores = 5.66754
CFS merit scores = 5.66542
CFS merit scores = 5.6631
CFS merit scores = 5.66084
CFS merit scores = 5.65831
CFS merit scores = 5.65584
CFS merit scores = 5.6535
CFS merit scores = 5.65102
CFS merit scores = 5.64842
CFS merit scores = 5.64548
CFS merit scores = 5.6423
CFS merit scores = 5.63911
CFS merit scores = 5.63603
CFS merit scores = 5.63325
CFS merit scores = 5.63009
CFS merit scores = 5.62636
CFS merit scores = 5.62252
CFS merit scores = 5.61858
CFS merit scores = 5.61469
CFS merit scores = 5.61023
CFS merit scores = 5.60583
CFS merit scores = 5.60034
CFS merit scores = 5.59374
CFS merit scores = 5.58709
CFS merit scores = 5.58049
CFS merit scores = 5.57383
CFS merit scores = 5.56693
CFS merit scores = 5.55993
CFS merit scores = 5.5532
CFS merit scores = 5.54655
CFS merit scores = 5.53991
CFS merit scores = 5.53349
CFS merit scores = 5.52669
CFS merit scores = 5.51945
CFS merit scores = 5.51217
CFS merit scores = 5.50483
CFS merit scores = 5.49715
CFS merit scores = 5.48897
CFS merit scores = 5.48015
CFS merit scores = 5.47162
CFS merit scores = 5.46297
CFS merit scores = 5.45443
CFS merit scores = 5.4459
CFS merit scores = 5.43722
CFS merit scores = 5.42816
CFS merit scores = 5.41842
CFS merit scores = 5.40849
CFS merit scores = 5.39813
CFS merit scores = 5.38794
CFS merit scores = 5.37444
CFS merit scores = 5.36125
CFS merit scores = 5.3477
CFS merit scores = 5.33175
CFS merit scores = 5.31605
CFS merit scores = 5.29868
CFS merit scores = 5.28147
CFS merit scores = 5.26245
CFS merit scores = 5.24213
CFS merit scores = 5.21717
CFS merit scores = 5.19205
CFS merit scores = 5.16037
CFS merit scores = 5.12432
cnt = 1	feature = 80	correl = 0.430862	descr = Gibbs_of_Target_Sequence__Pos_20_Step_1
cnt = 2	feature = 1	correl = -0.133802	descr = Position_Specific_Bin_Base_0_Base_G
cnt = 3	feature = 4	correl = -0.101252	descr = Position_Specific_Bin_Base_1_Base_G
cnt = 4	feature = 206	correl = -0.0280486	descr = N_Gram_ACCA
cnt = 5	feature = 286	correl = 0.0433919	descr = N_Gram_ATCTG
cnt = 6	feature = 743	correl = -0.0323264	descr = N_Gram_TACG
cnt = 7	feature = 560	correl = 0.0284489	descr = N_Gram_GATTA
cnt = 8	feature = 680	correl = -0.0297985	descr = N_Gram_GTAAT
cnt = 9	feature = 884	correl = 0.0300207	descr = N_Gram_TTATA
cnt = 10	feature = 258	correl = 0.0970899	descr = N_Gram_AGTCG
cnt = 11	feature = 732	correl = 0.0261495	descr = N_Gram_TAAGC
cnt = 12	feature = 473	correl = 0.0647375	descr = N_Gram_CTAAG
cnt = 13	feature = 582	correl = -0.0654074	descr = N_Gram_GCCCC
cnt = 14	feature = 768	correl = 0.0494733	descr = N_Gram_TATCG
cnt = 15	feature = 654	correl = -0.0794294	descr = N_Gram_GGGCG
cnt = 16	feature = 483	correl = 0.0515864	descr = N_Gram_CTATG
cnt = 17	feature = 660	correl = -0.0285733	descr = N_Gram_GGGTC
cnt = 18	feature = 260	correl = 0.0499802	descr = N_Gram_AGTGA
cnt = 19	feature = 765	correl = 0.0295984	descr = N_Gram_TATAT
cnt = 20	feature = 876	correl = 0.0250838	descr = N_Gram_TTACA
cnt = 21	feature = 436	correl = -0.0344078	descr = N_Gram_CGCCC
cnt = 22	feature = 278	correl = -0.0338617	descr = N_Gram_ATCCC
cnt = 23	feature = 665	correl = 0.0264541	descr = N_Gram_GGTAC
cnt = 24	feature = 612	correl = -0.0350659	descr = N_Gram_GCTGA
cnt = 25	feature = 865	correl = 0.0462317	descr = N_Gram_TGTCT
cnt = 26	feature = 334	correl = 0.0385934	descr = N_Gram_CACTC
cnt = 27	feature = 40	correl = 0.0771991	descr = Position_Specific_Bin_Base_15_Base_A
cnt = 28	feature = 620	correl = -0.0353733	descr = N_Gram_GGAAA
cnt = 29	feature = 716	correl = -0.0216363	descr = N_Gram_GTTGC
cnt = 30	feature = 589	correl = 0.0519615	descr = N_Gram_GCCTA
cnt = 31	feature = 394	correl = -0.037927	descr = N_Gram_CCGAC
cnt = 32	feature = 367	correl = -0.0367214	descr = N_Gram_CCACG
cnt = 33	feature = 634	correl = -0.0389395	descr = N_Gram_GGCAG
cnt = 34	feature = 6	correl = 0.0261779	descr = Position_Specific_Bin_Base_2_Base_C
cnt = 35	feature = 579	correl = -0.0746547	descr = N_Gram_GCCAG
cnt = 36	feature = 751	correl = 0.0529712	descr = N_Gram_TAGAC
cnt = 37	feature = 396	correl = -0.0681331	descr = N_Gram_CCGAT
cnt = 38	feature = 899	correl = 0.0565915	descr = N_Gram_TTGAA
cnt = 39	feature = 802	correl = 0.0368401	descr = N_Gram_TCGCT
cnt = 40	feature = 674	correl = -0.0458904	descr = N_Gram_GGTTA
cnt = 41	feature = 536	correl = 0.0680236	descr = N_Gram_GACTA
cnt = 42	feature = 358	correl = 0.0235135	descr = N_Gram_CATGT
cnt = 43	feature = 31	correl = -0.0223653	descr = Position_Specific_Bin_Base_11_Base_C
cnt = 44	feature = 903	correl = 0.0420939	descr = N_Gram_TTGGA
cnt = 45	feature = 47	correl = -0.0318497	descr = Position_Specific_Bin_Base_17_Base_C
cnt = 46	feature = 798	correl = 0.0221681	descr = N_Gram_TCGAG
cnt = 47	feature = 316	correl = 0.0810536	descr = N_Gram_CAACA
cnt = 48	feature = 228	correl = 0.0714999	descr = N_Gram_ACTGA
cnt = 49	feature = 739	correl = 0.0751969	descr = N_Gram_TACAA
cnt = 50	feature = 449	correl = -0.0835138	descr = N_Gram_CGGCC
cnt = 51	feature = 848	correl = -0.0241757	descr = N_Gram_TGCTC
cnt = 52	feature = 718	correl = -0.0219824	descr = N_Gram_GTTGT
cnt = 53	feature = 653	correl = -0.0925878	descr = N_Gram_GGGCC
cnt = 54	feature = 808	correl = 0.0999453	descr = N_Gram_TCGTG
cnt = 55	feature = 519	correl = 0.0381018	descr = N_Gram_GAACA
cnt = 56	feature = 705	correl = -0.0839608	descr = N_Gram_GTGGC
cnt = 57	feature = 229	correl = -0.0430603	descr = N_Gram_ACTGC
cnt = 58	feature = 462	correl = -0.0527921	descr = N_Gram_CGTCC
cnt = 59	feature = 482	correl = 0.0676329	descr = N_Gram_CTATA
cnt = 60	feature = 706	correl = -0.0694966	descr = N_Gram_GTGGG
cnt = 61	feature = 679	correl = 0.0450778	descr = N_Gram_GTAAG
cnt = 62	feature = 704	correl = -0.0511571	descr = N_Gram_GTGGA
cnt = 63	feature = 773	correl = 0.0486286	descr = N_Gram_TATTC
cnt = 64	feature = 11	correl = 0.071972	descr = Position_Specific_Bin_Base_4_Base_A
cnt = 65	feature = 645	correl = -0.0475364	descr = N_Gram_GGCTG
cnt = 66	feature = 767	correl = 0.0500814	descr = N_Gram_TATCA
cnt = 67	feature = 29	correl = 0.0526608	descr = Position_Specific_Bin_Base_10_Base_T
cnt = 68	feature = 461	correl = 0.0232146	descr = N_Gram_CGTCA
cnt = 69	feature = 815	correl = 0.0388587	descr = N_Gram_TCTCA
cnt = 70	feature = 52	correl = -0.0494663	descr = Position_Specific_Bin_Base_18_Base_G
cnt = 71	feature = 15	correl = 0.0263811	descr = Position_Specific_Bin_Base_5_Base_A
cnt = 72	feature = 501	correl = 0.0516952	descr = N_Gram_CTGGA
cnt = 73	feature = 671	correl = -0.0620562	descr = N_Gram_GGTGC
cnt = 74	feature = 406	correl = 0.0564974	descr = N_Gram_CCTAA
cnt = 75	feature = 35	correl = 0.0459414	descr = Position_Specific_Bin_Base_13_Base_A
cnt = 76	feature = 264	correl = 0.0214151	descr = N_Gram_ATAAA
cnt = 77	feature = 56	correl = -0.111241	descr = Position_Specific_Bin_Base_19_Base_G
cnt = 78	feature = 256	correl = -0.0305867	descr = N_Gram_AGTAG
cnt = 79	feature = 590	correl = -0.0607341	descr = N_Gram_GCCTC
cnt = 80	feature = 707	correl = -0.0227754	descr = N_Gram_GTGGT
cnt = 81	feature = 657	correl = -0.0805273	descr = N_Gram_GGGGC
cnt = 82	feature = 539	correl = 0.0313667	descr = N_Gram_GAGAA
cnt = 83	feature = 752	correl = 0.0697863	descr = N_Gram_TAGAG
cnt = 84	feature = 856	correl = -0.0564903	descr = N_Gram_TGGGA
cnt = 85	feature = 308	correl = 0.0590393	descr = N_Gram_ATTG
cnt = 86	feature = 292	correl = 0.0378329	descr = N_Gram_ATGCT
cnt = 87	feature = 43	correl = -0.0339412	descr = Position_Specific_Bin_Base_16_Base_C
cnt = 88	feature = 10	correl = -0.0940207	descr = Position_Specific_Bin_Base_3_Base_T
cnt = 89	feature = 60	correl = -0.183525	descr = Position_Specific_Bin_Base_20_Base_G
cnt = 90	feature = 721	correl = 0.0536516	descr = N_Gram_GTTTG
cnt = 91	feature = 2	correl = 0.113364	descr = Position_Specific_Bin_Base_1_Base_A
cnt = 92	feature = 794	correl = -0.0306613	descr = N_Gram_TCCTC
cnt = 93	feature = 915	correl = 0.0407155	descr = N_Gram_TTTCC
cnt = 94	feature = 573	correl = -0.0277905	descr = N_Gram_GCAGT
cnt = 95	feature = 740	correl = 0.0361755	descr = N_Gram_TACC
cnt = 96	feature = 554	correl = 0.0217997	descr = N_Gram_GATCT
cnt = 97	feature = 759	correl = 0.0318364	descr = N_Gram_TAGT
cnt = 98	feature = 770	correl = 0.0516154	descr = N_Gram_TATGA
cnt = 99	feature = 806	correl = -0.0901295	descr = N_Gram_TCGGG
cnt = 100	feature = 812	correl = 0.0354446	descr = N_Gram_TCTAG
cnt = 101	feature = 297	correl = -0.0530757	descr = N_Gram_ATGGT
cnt = 102	feature = 490	correl = -0.0321888	descr = N_Gram_CTCCC
cnt = 103	feature = 17	correl = 0.0451114	descr = Position_Specific_Bin_Base_5_Base_T
cnt = 104	feature = 834	correl = 0.0651591	descr = N_Gram_TGATA
cnt = 105	feature = 796	correl = 0.0555009	descr = N_Gram_TCCTT
cnt = 106	feature = 366	correl = -0.0705889	descr = N_Gram_CCACC
cnt = 107	feature = 531	correl = -0.0462745	descr = N_Gram_GACCA
cnt = 108	feature = 838	correl = 0.0365219	descr = N_Gram_TGCAA
cnt = 109	feature = 14	correl = 0.0269293	descr = Position_Specific_Bin_Base_4_Base_T
cnt = 110	feature = 904	correl = 0.0303447	descr = N_Gram_TTGGT
cnt = 111	feature = 643	correl = -0.0637144	descr = N_Gram_GGCGT
cnt = 112	feature = 755	correl = 0.0836456	descr = N_Gram_TAGCT
cnt = 113	feature = 664	correl = 0.0612734	descr = N_Gram_GGTAA
cnt = 114	feature = 33	correl = 0.125549	descr = Position_Specific_Bin_Base_11_Base_T
cnt = 115	feature = 708	correl = 0.0305987	descr = N_Gram_GTGT
cnt = 116	feature = 21	correl = -0.0248255	descr = Position_Specific_Bin_Base_7_Base_G
cnt = 117	feature = 717	correl = -0.0302309	descr = N_Gram_GTTGG
cnt = 118	feature = 233	correl = 0.0466349	descr = N_Gram_AGACA
cnt = 119	feature = 819	correl = 0.0956212	descr = N_Gram_TCTGC
cnt = 120	feature = 593	correl = -0.0673645	descr = N_Gram_GCGC
cnt = 121	feature = 553	correl = 0.0664122	descr = N_Gram_GATAT
cnt = 122	feature = 251	correl = -0.0915177	descr = N_Gram_AGGGC
cnt = 123	feature = 28	correl = -0.066724	descr = Position_Specific_Bin_Base_10_Base_G
cnt = 124	feature = 696	correl = 0.0276739	descr = N_Gram_GTCT
cnt = 125	feature = 58	correl = 0.374637	descr = Position_Specific_Bin_Base_20_Base_A
cnt = 126	feature = 42	correl = 0.0619724	descr = Position_Specific_Bin_Base_16_Base_A
cnt = 127	feature = 701	correl = -0.0425686	descr = N_Gram_GTGC
cnt = 128	feature = 535	correl = 0.0381797	descr = N_Gram_GACT
cnt = 129	feature = 288	correl = 0.0267202	descr = N_Gram_ATGAA
cnt = 130	feature = 675	correl = -0.0602351	descr = N_Gram_GGTTG
cnt = 131	feature = 753	correl = 0.0690397	descr = N_Gram_TAGC
cnt = 132	feature = 293	correl = -0.0506632	descr = N_Gram_ATGG
cnt = 133	feature = 738	correl = 0.0321199	descr = N_Gram_TACA
cnt = 134	feature = 658	correl = -0.0480916	descr = N_Gram_GGGGT
cnt = 135	feature = 521	correl = -0.0293837	descr = N_Gram_GAAG
cnt = 136	feature = 77	correl = 0.0985553	descr = Gibbs_of_Target_Sequence__Pos_17_Step_1
cnt = 137	feature = 59	correl = -0.310922	descr = Position_Specific_Bin_Base_20_Base_C
cnt = 138	feature = 603	correl = -0.0778013	descr = N_Gram_GCGT
cnt = 139	feature = 687	correl = -0.0880168	descr = N_Gram_GTCC
cnt = 140	feature = 837	correl = 0.04298	descr = N_Gram_TGCA
cnt = 141	feature = 525	correl = 0.0591745	descr = N_Gram_GAAT
cnt = 142	feature = 632	correl = -0.0608001	descr = N_Gram_GGCA
cnt = 143	feature = 772	correl = 0.057144	descr = N_Gram_TATT
cnt = 144	feature = 578	correl = -0.0460055	descr = N_Gram_GCCA
cnt = 145	feature = 766	correl = 0.0428019	descr = N_Gram_TATC
cnt = 146	feature = 392	correl = -0.0923478	descr = N_Gram_CCGA
cnt = 147	feature = 16	correl = -0.0739791	descr = Position_Specific_Bin_Base_5_Base_C
cnt = 148	feature = 478	correl = 0.0502916	descr = N_Gram_CTAG
cnt = 149	feature = 70	correl = 0.0959342	descr = Gibbs_of_Target_Sequence__Pos_9_Step_1
cnt = 150	feature = 857	correl = -0.0607168	descr = N_Gram_TGGGG
cnt = 151	feature = 307	correl = 0.0909909	descr = N_Gram_ATTCT
cnt = 152	feature = 914	correl = 0.0384197	descr = N_Gram_TTTC
cnt = 153	feature = 852	correl = -0.0635745	descr = N_Gram_TGGC
cnt = 154	feature = 83	correl = 0.0456307	descr = PF_RNAi_Fold_3'Free_Count
cnt = 155	feature = 792	correl = 0.021833	descr = N_Gram_TCCT
cnt = 156	feature = 384	correl = -0.102216	descr = N_Gram_CCCG
cnt = 157	feature = 672	correl = -0.112457	descr = N_Gram_GGTGG
cnt = 158	feature = 749	correl = 0.0872808	descr = N_Gram_TAGA
cnt = 159	feature = 254	correl = 0.0276032	descr = N_Gram_AGT
cnt = 160	feature = 499	correl = -0.0238428	descr = N_Gram_CTGC
cnt = 161	feature = 452	correl = -0.0826267	descr = N_Gram_CGGG
cnt = 162	feature = 82	correl = 0.153355	descr = PF_RNAi_Fold_5'Free_Count
cnt = 163	feature = 66	correl = 0.0525732	descr = Gibbs_of_Target_Sequence__Pos_5_Step_1
cnt = 164	feature = 409	correl = -0.0942408	descr = N_Gram_CCTC
cnt = 165	feature = 78	correl = 0.195875	descr = Gibbs_of_Target_Sequence__Pos_18_Step_1
cnt = 166	feature = 76	correl = 0.112769	descr = Gibbs_of_Target_Sequence__Pos_16_Step_1
cnt = 167	feature = 640	correl = -0.109521	descr = N_Gram_GGCG
cnt = 168	feature = 432	correl = -0.0562981	descr = N_Gram_CGC
cnt = 169	feature = 703	correl = -0.10626	descr = N_Gram_GTGG
cnt = 170	feature = 404	correl = -0.0503061	descr = N_Gram_CCT
cnt = 171	feature = 659	correl = -0.0630928	descr = N_Gram_GGGT
cnt = 172	feature = 669	correl = -0.0919511	descr = N_Gram_GGTG
cnt = 173	feature = 592	correl = -0.0988647	descr = N_Gram_GCG
cnt = 174	feature = 631	correl = -0.163487	descr = N_Gram_GGC
cnt = 175	feature = 662	correl = -0.0634051	descr = N_Gram_GGT
cnt = 176	feature = 105	correl = 0.0738896	descr = Xue_Structure_Feature_A000
cnt = 177	feature = 81	correl = 0.227962	descr = PF_RNAi_Fold_Energy
num rows = 2188
num_elements = 389464
..*
optimization finished, #iter = 2122
nu = 0.386910
obj = -72.324925, rho = -0.565874
nSV = 1039, nBSV = 691
num rows = 243
num_elements = 43254
*
optimization finished, #iter = 252
nu = 0.421101
obj = -8.846107, rho = -0.560994
nSV = 147, nBSV = 69
..*
optimization finished, #iter = 2122
nu = 0.386910
obj = -72.324925, rho = -0.565874
nSV = 1039, nBSV = 691
CFS merit scores = 1.45094
CFS merit scores = 1.61677
CFS merit scores = 1.84661
CFS merit scores = 2.06697
CFS merit scores = 2.26706
CFS merit scores = 2.44974
CFS merit scores = 2.61782
CFS merit scores = 2.77591
CFS merit scores = 2.92354
CFS merit scores = 3.05737
CFS merit scores = 3.1836
CFS merit scores = 3.3047
CFS merit scores = 3.4191
CFS merit scores = 3.52727
CFS merit scores = 3.62983
CFS merit scores = 3.72688
CFS merit scores = 3.81576
CFS merit scores = 3.90055
CFS merit scores = 3.98195
CFS merit scores = 4.05616
CFS merit scores = 4.12729
CFS merit scores = 4.19583
CFS merit scores = 4.26019
CFS merit scores = 4.32043
CFS merit scores = 4.37783
CFS merit scores = 4.4336
CFS merit scores = 4.48692
CFS merit scores = 4.53766
CFS merit scores = 4.58741
CFS merit scores = 4.63518
CFS merit scores = 4.68229
CFS merit scores = 4.72702
CFS merit scores = 4.76806
CFS merit scores = 4.80699
CFS merit scores = 4.84514
CFS merit scores = 4.88136
CFS merit scores = 4.9156
CFS merit scores = 4.948
CFS merit scores = 4.97914
CFS merit scores = 5.00868
CFS merit scores = 5.03646
CFS merit scores = 5.06328
CFS merit scores = 5.08969
CFS merit scores = 5.11472
CFS merit scores = 5.13908
CFS merit scores = 5.16175
CFS merit scores = 5.18438
CFS merit scores = 5.20522
CFS merit scores = 5.22566
CFS merit scores = 5.2445
CFS merit scores = 5.26288
CFS merit scores = 5.2811
CFS merit scores = 5.29925
CFS merit scores = 5.31704
CFS merit scores = 5.33391
CFS merit scores = 5.34944
cnt = 1	feature = 76	correl = 0.450938	descr = Gibbs_of_Target_Sequence__Pos_19_Step_1
cnt = 2	feature = 2	correl = -0.137997	descr = Position_Specific_Bin_Base_0_Base_G
cnt = 3	feature = 228	correl = 0.0623367	descr = N_Gram_ACTGA
cnt = 4	feature = 646	correl = -0.0658381	descr = N_Gram_GGTGC
cnt = 5	feature = 28	correl = -0.0499986	descr = Position_Specific_Bin_Base_11_Base_A
cnt = 6	feature = 308	correl = -0.0273231	descr = N_Gram_CAAAA
cnt = 7	feature = 721	correl = -0.0362622	descr = N_Gram_TACGT
cnt = 8	feature = 277	correl = -0.0218767	descr = N_Gram_ATCCC
cnt = 9	feature = 449	correl = 0.0707703	descr = N_Gram_CGTGA
cnt = 10	feature = 766	correl = -0.0216382	descr = N_Gram_TCCGA
cnt = 11	feature = 708	correl = 0.0261363	descr = N_Gram_TAAGC
cnt = 12	feature = 852	correl = -0.0327427	descr = N_Gram_TTAAT
cnt = 13	feature = 773	correl = 0.0231513	descr = N_Gram_TCGAG
cnt = 14	feature = 705	correl = 0.0252696	descr = N_Gram_TAACT
cnt = 15	feature = 696	correl = 0.022864	descr = N_Gram_GTTTC
cnt = 16	feature = 749	correl = 0.0245014	descr = N_Gram_TATTG
cnt = 17	feature = 834	correl = -0.0512731	descr = N_Gram_TGGGA
cnt = 18	feature = 740	correl = 0.0364679	descr = N_Gram_TATAG
cnt = 19	feature = 786	correl = 0.0445304	descr = N_Gram_TCTAC
cnt = 20	feature = 755	correl = -0.0530254	descr = N_Gram_TCACG
cnt = 21	feature = 718	correl = 0.0262447	descr = N_Gram_TACCG
cnt = 22	feature = 753	correl = 0.0305522	descr = N_Gram_TCAAC
cnt = 23	feature = 876	correl = 0.0567331	descr = N_Gram_TTGAA
cnt = 24	feature = 632	correl = -0.0498211	descr = N_Gram_GGGGA
cnt = 25	feature = 519	correl = -0.0291547	descr = N_Gram_GAGAT
cnt = 26	feature = 620	correl = -0.0601871	descr = N_Gram_GGCTG
cnt = 27	feature = 792	correl = 0.0388201	descr = N_Gram_TCTCT
cnt = 28	feature = 258	correl = -0.0226238	descr = N_Gram_AGTAG
cnt = 29	feature = 723	correl = 0.0524649	descr = N_Gram_TACTA
cnt = 30	feature = 436	correl = -0.065111	descr = N_Gram_CGGGC
cnt = 31	feature = 665	correl = -0.0514814	descr = N_Gram_GTCCT
cnt = 32	feature = 251	correl = -0.0221605	descr = N_Gram_AGGCC
cnt = 33	feature = 214	correl = -0.038975	descr = N_Gram_ACGA
cnt = 34	feature = 452	correl = -0.0725966	descr = N_Gram_CGTTC
cnt = 35	feature = 578	correl = -0.0400858	descr = N_Gram_GCGGT
cnt = 36	feature = 432	correl = -0.0709036	descr = N_Gram_CGGCC
cnt = 37	feature = 501	correl = -0.0358564	descr = N_Gram_GAAGC
cnt = 38	feature = 535	correl = -0.0452482	descr = N_Gram_GATGT
cnt = 39	feature = 358	correl = -0.0429017	descr = N_Gram_CCATA
cnt = 40	feature = 645	correl = -0.0319899	descr = N_Gram_GGTGA
cnt = 41	feature = 857	correl = 0.0616052	descr = N_Gram_TTAGA
cnt = 42	feature = 880	correl = 0.0286628	descr = N_Gram_TTGCC
cnt = 43	feature = 384	correl = -0.0237343	descr = N_Gram_CCGCT
cnt = 44	feature = 553	correl = 0.0359613	descr = N_Gram_GCATT
cnt = 45	feature = 461	correl = 0.0380315	descr = N_Gram_CTAGA
cnt = 46	feature = 743	correl = 0.0345485	descr = N_Gram_TATCG
cnt = 47	feature = 367	correl = -0.040755	descr = N_Gram_CCCCT
cnt = 48	feature = 6	correl = 0.0451797	descr = Position_Specific_Bin_Base_2_Base_C
cnt = 49	feature = 808	correl = 0.0238659	descr = N_Gram_TGAGT
cnt = 50	feature = 316	correl = 0.0359959	descr = N_Gram_CACAG
cnt = 51	feature = 33	correl = -0.0216303	descr = Position_Specific_Bin_Base_13_Base_G
cnt = 52	feature = 664	correl = -0.0483411	descr = N_Gram_GTCCG
cnt = 53	feature = 788	correl = 0.0303404	descr = N_Gram_TCTAT
cnt = 54	feature = 15	correl = -0.0270439	descr = Position_Specific_Bin_Base_6_Base_C
cnt = 55	feature = 658	correl = 0.0276513	descr = N_Gram_GTATT
cnt = 56	feature = 732	correl = 0.0626948	descr = N_Gram_TAGCA
num rows = 2188
num_elements = 124716
*
optimization finished, #iter = 958
nu = 0.569410
obj = -145.195062, rho = -0.484658
nSV = 1283, nBSV = 1220
num rows = 243
num_elements = 13851
*
optimization finished, #iter = 97
nu = 0.547452
obj = -16.157536, rho = -0.580320
nSV = 143, nBSV = 125
*
optimization finished, #iter = 958
nu = 0.569410
obj = -145.195062, rho = -0.484658
nSV = 1283, nBSV = 1220
CFS merit scores = 1.44541
CFS merit scores = 1.61707
CFS merit scores = 1.85025
CFS merit scores = 2.07316
CFS merit scores = 2.27676
CFS merit scores = 2.46029
CFS merit scores = 2.63084
CFS merit scores = 2.79108
CFS merit scores = 2.94104
CFS merit scores = 3.08026
CFS merit scores = 3.21152
CFS merit scores = 3.33499
CFS merit scores = 3.44688
CFS merit scores = 3.55357
CFS merit scores = 3.65537
CFS merit scores = 3.75235
CFS merit scores = 3.84406
CFS merit scores = 3.93099
CFS merit scores = 4.01226
CFS merit scores = 4.09017
CFS merit scores = 4.16284
CFS merit scores = 4.23256
CFS merit scores = 4.29851
CFS merit scores = 4.35786
CFS merit scores = 4.41615
CFS merit scores = 4.47137
CFS merit scores = 4.52433
CFS merit scores = 4.57642
CFS merit scores = 4.62743
CFS merit scores = 4.67541
CFS merit scores = 4.71941
CFS merit scores = 4.76151
CFS merit scores = 4.80288
CFS merit scores = 4.84274
CFS merit scores = 4.88093
CFS merit scores = 4.91746
CFS merit scores = 4.95381
CFS merit scores = 4.9879
CFS merit scores = 5.02141
CFS merit scores = 5.05306
CFS merit scores = 5.08346
CFS merit scores = 5.11295
CFS merit scores = 5.13996
CFS merit scores = 5.16406
CFS merit scores = 5.18742
CFS merit scores = 5.21014
CFS merit scores = 5.23185
CFS merit scores = 5.2529
CFS merit scores = 5.27339
CFS merit scores = 5.29348
CFS merit scores = 5.31329
CFS merit scores = 5.33049
CFS merit scores = 5.34728
CFS merit scores = 5.36304
CFS merit scores = 5.37807
CFS merit scores = 5.39279
CFS merit scores = 5.40739
CFS merit scores = 5.42115
CFS merit scores = 5.43406
CFS merit scores = 5.4461
CFS merit scores = 5.45799
CFS merit scores = 5.47
CFS merit scores = 5.48159
CFS merit scores = 5.49267
CFS merit scores = 5.50363
CFS merit scores = 5.51439
CFS merit scores = 5.52494
CFS merit scores = 5.53558
CFS merit scores = 5.54638
CFS merit scores = 5.55678
CFS merit scores = 5.56537
CFS merit scores = 5.57394
CFS merit scores = 5.58177
CFS merit scores = 5.58985
CFS merit scores = 5.59757
CFS merit scores = 5.60529
CFS merit scores = 5.61243
CFS merit scores = 5.61936
CFS merit scores = 5.62664
CFS merit scores = 5.63388
CFS merit scores = 5.64078
CFS merit scores = 5.64707
CFS merit scores = 5.65356
CFS merit scores = 5.65975
CFS merit scores = 5.66499
CFS merit scores = 5.67021
CFS merit scores = 5.67531
CFS merit scores = 5.68015
CFS merit scores = 5.68442
CFS merit scores = 5.68847
CFS merit scores = 5.69293
CFS merit scores = 5.69704
CFS merit scores = 5.70091
CFS merit scores = 5.70504
CFS merit scores = 5.70909
CFS merit scores = 5.71326
CFS merit scores = 5.71663
CFS merit scores = 5.72025
CFS merit scores = 5.72366
CFS merit scores = 5.72655
CFS merit scores = 5.72967
CFS merit scores = 5.7318
CFS merit scores = 5.73364
CFS merit scores = 5.7349
CFS merit scores = 5.73597
CFS merit scores = 5.73676
CFS merit scores = 5.73739
CFS merit scores = 5.73749
CFS merit scores = 5.73728
CFS merit scores = 5.73695
CFS merit scores = 5.7367
CFS merit scores = 5.73552
CFS merit scores = 5.73437
CFS merit scores = 5.73325
CFS merit scores = 5.73235
CFS merit scores = 5.73145
CFS merit scores = 5.72981
CFS merit scores = 5.72831
CFS merit scores = 5.72647
CFS merit scores = 5.7247
CFS merit scores = 5.7231
CFS merit scores = 5.72078
CFS merit scores = 5.71821
CFS merit scores = 5.71547
CFS merit scores = 5.71077
CFS merit scores = 5.70584
CFS merit scores = 5.70015
CFS merit scores = 5.69488
CFS merit scores = 5.68915
CFS merit scores = 5.68345
CFS merit scores = 5.6773
CFS merit scores = 5.67059
CFS merit scores = 5.66426
CFS merit scores = 5.65739
CFS merit scores = 5.65045
CFS merit scores = 5.64379
CFS merit scores = 5.63712
CFS merit scores = 5.62921
CFS merit scores = 5.62105
CFS merit scores = 5.61304
CFS merit scores = 5.60513
CFS merit scores = 5.59743
CFS merit scores = 5.58984
CFS merit scores = 5.58248
CFS merit scores = 5.57524
CFS merit scores = 5.56785
CFS merit scores = 5.56007
CFS merit scores = 5.55226
CFS merit scores = 5.54416
CFS merit scores = 5.53573
CFS merit scores = 5.52735
CFS merit scores = 5.51902
CFS merit scores = 5.5103
CFS merit scores = 5.50158
CFS merit scores = 5.49256
CFS merit scores = 5.48346
CFS merit scores = 5.47373
CFS merit scores = 5.46399
CFS merit scores = 5.45404
CFS merit scores = 5.44387
CFS merit scores = 5.43366
CFS merit scores = 5.42305
CFS merit scores = 5.41158
CFS merit scores = 5.39979
CFS merit scores = 5.38726
CFS merit scores = 5.37327
CFS merit scores = 5.35894
CFS merit scores = 5.34411
CFS merit scores = 5.32743
CFS merit scores = 5.31089
CFS merit scores = 5.29099
CFS merit scores = 5.27079
CFS merit scores = 5.25021
CFS merit scores = 5.22163
cnt = 1	feature = 83	correl = 0.445412	descr = Gibbs_of_Target_Sequence__Pos_19_Step_1
cnt = 2	feature = 2	correl = -0.134318	descr = Position_Specific_Bin_Base_0_Base_G
cnt = 3	feature = 14	correl = -0.0832759	descr = Position_Specific_Bin_Base_4_Base_C
cnt = 4	feature = 672	correl = 0.0395921	descr = N_Gram_GGTAA
cnt = 5	feature = 640	correl = -0.0616316	descr = N_Gram_GGCAA
cnt = 6	feature = 848	correl = -0.034037	descr = N_Gram_TGCCG
cnt = 7	feature = 631	correl = -0.0275775	descr = N_Gram_GGACG
cnt = 8	feature = 749	correl = -0.0288557	descr = N_Gram_TACG
cnt = 9	feature = 765	correl = 0.0298168	descr = N_Gram_TAGTC
cnt = 10	feature = 808	correl = 0.0459006	descr = N_Gram_TCGCA
cnt = 11	feature = 228	correl = -0.0519931	descr = N_Gram_ACGGG
cnt = 12	feature = 718	correl = 0.0284015	descr = N_Gram_GTGTA
cnt = 13	feature = 806	correl = 0.0300373	descr = N_Gram_TCGAG
cnt = 14	feature = 308	correl = -0.021528	descr = N_Gram_ATTAA
cnt = 15	feature = 812	correl = 0.0409726	descr = N_Gram_TCGGA
cnt = 16	feature = 770	correl = 0.02339	descr = N_Gram_TATAC
cnt = 17	feature = 539	correl = -0.0600909	descr = N_Gram_GACCG
cnt = 18	feature = 432	correl = -0.0414496	descr = N_Gram_CGACG
cnt = 19	feature = 233	correl = 0.069752	descr = N_Gram_ACTAC
cnt = 20	feature = 610	correl = 0.022858	descr = N_Gram_GCTAT
cnt = 21	feature = 316	correl = 0.0315011	descr = N_Gram_ATTGT
cnt = 22	feature = 766	correl = 0.0325944	descr = N_Gram_TAGTG
cnt = 23	feature = 436	correl = -0.0308214	descr = N_Gram_CGATC
cnt = 24	feature = 560	correl = -0.0412813	descr = N_Gram_GATGG
cnt = 25	feature = 716	correl = -0.0577597	descr = N_Gram_GTGGG
cnt = 26	feature = 535	correl = 0.0296377	descr = N_Gram_GACAT
cnt = 27	feature = 461	correl = -0.0276819	descr = N_Gram_CGGTT
cnt = 28	feature = 704	correl = 0.0481177	descr = N_Gram_GTCTA
cnt = 29	feature = 786	correl = 0.040975	descr = N_Gram_TCAAC
cnt = 30	feature = 612	correl = -0.0279923	descr = N_Gram_GCTCA
cnt = 31	feature = 35	correl = 0.0305708	descr = Position_Specific_Bin_Base_12_Base_A
cnt = 32	feature = 482	correl = 0.0653408	descr = N_Gram_CTAGC
cnt = 33	feature = 530	correl = 0.0698073	descr = N_Gram_GAATA
cnt = 34	feature = 857	correl = 0.0299642	descr = N_Gram_TGGAC
cnt = 35	feature = 696	correl = -0.059595	descr = N_Gram_GTCCC
cnt = 36	feature = 334	correl = -0.0253653	descr = N_Gram_CACAT
cnt = 37	feature = 403	correl = -0.0265512	descr = N_Gram_CCGCG
cnt = 38	feature = 345	correl = -0.042937	descr = N_Gram_CAGAC
cnt = 39	feature = 554	correl = -0.0256454	descr = N_Gram_GAGTA
cnt = 40	feature = 278	correl = 0.0240922	descr = N_Gram_ATAGA
cnt = 41	feature = 723	correl = 0.0375933	descr = N_Gram_GTTCG
cnt = 42	feature = 264	correl = -0.0251786	descr = N_Gram_AGGGA
cnt = 43	feature = 582	correl = -0.0247798	descr = N_Gram_GCCAC
cnt = 44	feature = 256	correl = -0.0452271	descr = N_Gram_AGCGG
cnt = 45	feature = 649	correl = -0.0653284	descr = N_Gram_GGCGT
cnt = 46	feature = 740	correl = -0.0224546	descr = N_Gram_TAATG
cnt = 47	feature = 43	correl = 0.0764144	descr = Position_Specific_Bin_Base_15_Base_A
cnt = 48	feature = 31	correl = -0.0413951	descr = Position_Specific_Bin_Base_11_Base_A
cnt = 49	feature = 705	correl = 0.0255253	descr = N_Gram_GTCTC
cnt = 50	feature = 645	correl = -0.0253824	descr = N_Gram_GGCCG
cnt = 51	feature = 732	correl = 0.0498621	descr = N_Gram_TAAAC
cnt = 52	feature = 56	correl = 0.0342793	descr = Position_Specific_Bin_Base_18_Base_T
cnt = 53	feature = 665	correl = -0.0569768	descr = N_Gram_GGGGT
cnt = 54	feature = 579	correl = 0.0345371	descr = N_Gram_GCATT
cnt = 55	feature = 625	correl = -0.0312403	descr = N_Gram_GGAAA
cnt = 56	feature = 738	correl = 0.057749	descr = N_Gram_TAAGG
cnt = 57	feature = 430	correl = -0.025773	descr = N_Gram_CGACA
cnt = 58	feature = 593	correl = -0.0546191	descr = N_Gram_GCCTC
cnt = 59	feature = 490	correl = -0.0416983	descr = N_Gram_CTCCC
cnt = 60	feature = 706	correl = 0.023864	descr = N_Gram_GTCTT
cnt = 61	feature = 721	correl = 0.0353547	descr = N_Gram_GTTAC
cnt = 62	feature = 915	correl = -0.0261694	descr = N_Gram_TTGGC
cnt = 63	feature = 643	correl = -0.0814625	descr = N_Gram_GGCCA
cnt = 64	feature = 16	correl = 0.0569384	descr = Position_Specific_Bin_Base_5_Base_T
cnt = 65	feature = 815	correl = 0.0441174	descr = N_Gram_TCGT
cnt = 66	feature = 1	correl = 0.10639	descr = Position_Specific_Bin_Base_0_Base_C
cnt = 67	feature = 258	correl = 0.0227648	descr = N_Gram_AGCTA
cnt = 68	feature = 664	correl = -0.0781102	descr = N_Gram_GGGGC
cnt = 69	feature = 772	correl = 0.0326001	descr = N_Gram_TATAT
cnt = 70	feature = 358	correl = 0.0754686	descr = N_Gram_CATCT
cnt = 71	feature = 752	correl = 0.0723271	descr = N_Gram_TACTA
cnt = 72	feature = 105	correl = -0.0226742	descr = Xue_Structure_Feature_A111
cnt = 73	feature = 4	correl = -0.0290785	descr = Position_Specific_Bin_Base_1_Base_C
cnt = 74	feature = 925	correl = 0.0653805	descr = N_Gram_TTTAG
cnt = 75	feature = 904	correl = 0.0391527	descr = N_Gram_TTCTC
cnt = 76	feature = 687	correl = -0.0251885	descr = N_Gram_GTAAT
cnt = 77	feature = 409	correl = 0.0774527	descr = N_Gram_CCTA
cnt = 78	feature = 41	correl = -0.153466	descr = Position_Specific_Bin_Base_14_Base_G
cnt = 79	feature = 753	correl = 0.0355871	descr = N_Gram_TACTG
cnt = 80	feature = 452	correl = -0.0470947	descr = N_Gram_CGGCA
cnt = 81	feature = 60	correl = 0.0675692	descr = Position_Specific_Bin_Base_19_Base_T
cnt = 82	feature = 701	correl = -0.0257734	descr = N_Gram_GTCGG
cnt = 83	feature = 11	correl = 0.0705931	descr = Position_Specific_Bin_Base_3_Base_G
cnt = 84	feature = 286	correl = 0.0357376	descr = N_Gram_ATCAA
cnt = 85	feature = 29	correl = -0.0520621	descr = Position_Specific_Bin_Base_10_Base_G
cnt = 86	feature = 674	correl = 0.0296051	descr = N_Gram_GGTCA
cnt = 87	feature = 251	correl = -0.0228779	descr = N_Gram_AGCAC
cnt = 88	feature = 64	correl = 0.115046	descr = Position_Specific_Bin_Base_20_Base_T
cnt = 89	feature = 489	correl = -0.0350947	descr = N_Gram_CTCAC
cnt = 90	feature = 675	correl = -0.0716173	descr = N_Gram_GGTCC
cnt = 91	feature = 17	correl = -0.0411288	descr = Position_Specific_Bin_Base_6_Base_C
cnt = 92	feature = 634	correl = -0.0603391	descr = N_Gram_GGAGC
cnt = 93	feature = 914	correl = 0.0477703	descr = N_Gram_TTGGA
cnt = 94	feature = 292	correl = 0.0314177	descr = N_Gram_ATCCT
cnt = 95	feature = 792	correl = 0.0238637	descr = N_Gram_TCATA
cnt = 96	feature = 10	correl = -0.128026	descr = Position_Specific_Bin_Base_2_Base_T
cnt = 97	feature = 717	correl = -0.0239231	descr = N_Gram_GTGGT
cnt = 98	feature = 620	correl = 0.0228653	descr = N_Gram_GCTGT
cnt = 99	feature = 394	correl = -0.0802951	descr = N_Gram_CCCTG
cnt = 100	feature = 677	correl = -0.0295549	descr = N_Gram_GGTGA
cnt = 101	feature = 659	correl = -0.0928826	descr = N_Gram_GGGCC
cnt = 102	feature = 501	correl = 0.0556723	descr = N_Gram_CTGGA
cnt = 103	feature = 773	correl = 0.0602763	descr = N_Gram_TATC
cnt = 104	feature = 367	correl = -0.0278045	descr = N_Gram_CCAA
cnt = 105	feature = 843	correl = 0.0429714	descr = N_Gram_TGCA
cnt = 106	feature = 838	correl = 0.0299158	descr = N_Gram_TGAAT
cnt = 107	feature = 21	correl = 0.063079	descr = Position_Specific_Bin_Base_7_Base_T
cnt = 108	feature = 40	correl = -0.0337954	descr = Position_Specific_Bin_Base_14_Base_C
cnt = 109	feature = 33	correl = -0.0478523	descr = Position_Specific_Bin_Base_11_Base_G
cnt = 110	feature = 799	correl = -0.0221485	descr = N_Gram_TCCCG
cnt = 111	feature = 837	correl = 0.0485925	descr = N_Gram_TGAAG
cnt = 112	feature = 229	correl = -0.0365522	descr = N_Gram_ACGT
cnt = 113	feature = 6	correl = 0.0227163	descr = Position_Specific_Bin_Base_1_Base_T
cnt = 114	feature = 802	correl = -0.0354371	descr = N_Gram_TCCTG
cnt = 115	feature = 553	correl = -0.02656	descr = N_Gram_GAGGT
cnt = 116	feature = 798	correl = -0.0499878	descr = N_Gram_TCCCC
cnt = 117	feature = 632	correl = 0.0457683	descr = N_Gram_GGACT
cnt = 118	feature = 603	correl = -0.0299975	descr = N_Gram_GCGGG
cnt = 119	feature = 47	correl = -0.0464534	descr = Position_Specific_Bin_Base_16_Base_C
cnt = 120	feature = 438	correl = -0.0355033	descr = N_Gram_CGCA
cnt = 121	feature = 658	correl = -0.046249	descr = N_Gram_GGGCA
cnt = 122	feature = 260	correl = 0.0261891	descr = N_Gram_AGGAA
cnt = 123	feature = 58	correl = -0.127886	descr = Position_Specific_Bin_Base_19_Base_C
cnt = 124	feature = 794	correl = 0.0293761	descr = N_Gram_TCCA
cnt = 125	feature = 15	correl = -0.0752273	descr = Position_Specific_Bin_Base_5_Base_C
cnt = 126	feature = 478	correl = 0.0388374	descr = N_Gram_CTACA
cnt = 127	feature = 348	correl = -0.032593	descr = N_Gram_CAGCA
cnt = 128	feature = 531	correl = 0.0398536	descr = N_Gram_GAATT
cnt = 129	feature = 759	correl = 0.067802	descr = N_Gram_TAGC
cnt = 130	feature = 28	correl = -0.0840068	descr = Position_Specific_Bin_Base_10_Base_C
cnt = 131	feature = 671	correl = 0.0314753	descr = N_Gram_GGTA
cnt = 132	feature = 884	correl = 0.0590672	descr = N_Gram_TTAG
cnt = 133	feature = 310	correl = 0.0804628	descr = N_Gram_ATTC
cnt = 134	feature = 59	correl = -0.119212	descr = Position_Specific_Bin_Base_19_Base_G
cnt = 135	feature = 641	correl = -0.0525538	descr = N_Gram_GGCAG
cnt = 136	feature = 277	correl = 0.0459221	descr = N_Gram_ATAG
cnt = 137	feature = 499	correl = -0.0326022	descr = N_Gram_CTGC
cnt = 138	feature = 412	correl = -0.0882423	descr = N_Gram_CCTC
cnt = 139	feature = 899	correl = 0.0311282	descr = N_Gram_TTCG
cnt = 140	feature = 852	correl = 0.0263852	descr = N_Gram_TGCTA
cnt = 141	feature = 654	correl = -0.0850223	descr = N_Gram_GGGA
cnt = 142	feature = 708	correl = 0.0352974	descr = N_Gram_GTGA
cnt = 143	feature = 679	correl = -0.107502	descr = N_Gram_GGTGG
cnt = 144	feature = 68	correl = -0.154217	descr = Gibbs_of_Target_Sequence__Pos_2_Step_1
cnt = 145	feature = 751	correl = 0.0496689	descr = N_Gram_TACT
cnt = 146	feature = 81	correl = 0.110592	descr = Gibbs_of_Target_Sequence__Pos_17_Step_1
cnt = 147	feature = 206	correl = 0.073167	descr = N_Gram_ACAT
cnt = 148	feature = 525	correl = -0.0305174	descr = N_Gram_GAAG
cnt = 149	feature = 288	correl = 0.0528521	descr = N_Gram_ATCC
cnt = 150	feature = 462	correl = -0.0492925	descr = N_Gram_CGT
cnt = 151	feature = 396	correl = -0.100816	descr = N_Gram_CCGA
cnt = 152	feature = 483	correl = 0.0476722	descr = N_Gram_CTAT
cnt = 153	feature = 80	correl = 0.139503	descr = Gibbs_of_Target_Sequence__Pos_16_Step_1
cnt = 154	feature = 70	correl = 0.0559657	descr = Gibbs_of_Target_Sequence__Pos_5_Step_1
cnt = 155	feature = 755	correl = 0.0542345	descr = N_Gram_TAGA
cnt = 156	feature = 77	correl = 0.13154	descr = Gibbs_of_Target_Sequence__Pos_13_Step_1
cnt = 157	feature = 66	correl = 0.0882252	descr = Gibbs_of_Target_Sequence__Pos_0_Step_1
cnt = 158	feature = 768	correl = 0.0705929	descr = N_Gram_TATA
cnt = 159	feature = 743	correl = 0.0578635	descr = N_Gram_TACA
cnt = 160	feature = 834	correl = 0.06505	descr = N_Gram_TGA
cnt = 161	feature = 662	correl = -0.0947679	descr = N_Gram_GGGG
cnt = 162	feature = 76	correl = 0.0481381	descr = Gibbs_of_Target_Sequence__Pos_11_Step_1
cnt = 163	feature = 78	correl = 0.148402	descr = Gibbs_of_Target_Sequence__Pos_14_Step_1
cnt = 164	feature = 669	correl = -0.0935417	descr = N_Gram_GGGTG
cnt = 165	feature = 796	correl = -0.0527372	descr = N_Gram_TCCC
cnt = 166	feature = 657	correl = -0.126764	descr = N_Gram_GGGC
cnt = 167	feature = 82	correl = 0.201542	descr = Gibbs_of_Target_Sequence__Pos_18_Step_1
cnt = 168	feature = 79	correl = 0.103722	descr = Gibbs_of_Target_Sequence__Pos_15_Step_1
cnt = 169	feature = 892	correl = 0.097904	descr = N_Gram_TTC
cnt = 170	feature = 707	correl = -0.0326722	descr = N_Gram_GTG
cnt = 171	feature = 676	correl = -0.0979986	descr = N_Gram_GGTG
cnt = 172	feature = 449	correl = -0.116375	descr = N_Gram_CGG
cnt = 173	feature = 767	correl = 0.124041	descr = N_Gram_TAT
cnt = 174	feature = 653	correl = -0.138931	descr = N_Gram_GGG
num rows = 2188
num_elements = 382900
..*
optimization finished, #iter = 2226
nu = 0.409616
obj = -76.460165, rho = -0.606935
nSV = 1064, nBSV = 743
num rows = 243
num_elements = 42525
*
optimization finished, #iter = 196
nu = 0.349345
obj = -7.953267, rho = -0.650485
nSV = 124, nBSV = 49
..*
optimization finished, #iter = 2226
nu = 0.409616
obj = -76.460165, rho = -0.606935
nSV = 1064, nBSV = 743
CFS merit scores = 1.35829
CFS merit scores = 1.59756
CFS merit scores = 1.85335
CFS merit scores = 2.08062
CFS merit scores = 2.28321
CFS merit scores = 2.46807
CFS merit scores = 2.63922
CFS merit scores = 2.79486
CFS merit scores = 2.94196
CFS merit scores = 3.07856
CFS merit scores = 3.20657
CFS merit scores = 3.32461
CFS merit scores = 3.43803
CFS merit scores = 3.54429
CFS merit scores = 3.64543
CFS merit scores = 3.73884
CFS merit scores = 3.82515
CFS merit scores = 3.9078
CFS merit scores = 3.98637
CFS merit scores = 4.06332
CFS merit scores = 4.13748
CFS merit scores = 4.20875
CFS merit scores = 4.27303
CFS merit scores = 4.33475
CFS merit scores = 4.39369
CFS merit scores = 4.45038
CFS merit scores = 4.50436
CFS merit scores = 4.55512
CFS merit scores = 4.60443
CFS merit scores = 4.65251
CFS merit scores = 4.69874
CFS merit scores = 4.74284
CFS merit scores = 4.78584
CFS merit scores = 4.82635
CFS merit scores = 4.86421
CFS merit scores = 4.89901
CFS merit scores = 4.93238
CFS merit scores = 4.96467
CFS merit scores = 4.99604
CFS merit scores = 5.02625
CFS merit scores = 5.05442
CFS merit scores = 5.0817
CFS merit scores = 5.10809
CFS merit scores = 5.1337
CFS merit scores = 5.15903
CFS merit scores = 5.18412
CFS merit scores = 5.20815
CFS merit scores = 5.23056
CFS merit scores = 5.252
CFS merit scores = 5.27037
CFS merit scores = 5.28759
CFS merit scores = 5.30504
CFS merit scores = 5.32149
CFS merit scores = 5.33707
CFS merit scores = 5.35278
CFS merit scores = 5.36811
CFS merit scores = 5.3828
CFS merit scores = 5.39516
CFS merit scores = 5.40782
CFS merit scores = 5.42037
CFS merit scores = 5.43315
CFS merit scores = 5.44511
CFS merit scores = 5.45542
CFS merit scores = 5.46588
CFS merit scores = 5.47617
CFS merit scores = 5.48562
CFS merit scores = 5.49464
CFS merit scores = 5.50316
CFS merit scores = 5.51096
CFS merit scores = 5.51895
CFS merit scores = 5.52686
CFS merit scores = 5.53473
CFS merit scores = 5.54258
CFS merit scores = 5.55011
CFS merit scores = 5.55695
CFS merit scores = 5.56284
CFS merit scores = 5.56895
CFS merit scores = 5.57493
CFS merit scores = 5.58054
CFS merit scores = 5.58576
CFS merit scores = 5.58967
CFS merit scores = 5.59349
CFS merit scores = 5.59639
CFS merit scores = 5.59965
CFS merit scores = 5.60307
CFS merit scores = 5.60627
CFS merit scores = 5.60961
CFS merit scores = 5.61178
CFS merit scores = 5.61398
CFS merit scores = 5.61613
CFS merit scores = 5.61854
CFS merit scores = 5.62071
CFS merit scores = 5.62246
CFS merit scores = 5.62458
CFS merit scores = 5.62647
CFS merit scores = 5.62815
CFS merit scores = 5.62957
CFS merit scores = 5.63002
CFS merit scores = 5.62982
CFS merit scores = 5.6296
CFS merit scores = 5.62877
CFS merit scores = 5.62791
CFS merit scores = 5.62736
CFS merit scores = 5.62687
CFS merit scores = 5.62524
CFS merit scores = 5.62296
CFS merit scores = 5.62059
CFS merit scores = 5.61816
CFS merit scores = 5.61571
CFS merit scores = 5.61321
CFS merit scores = 5.61099
CFS merit scores = 5.60893
CFS merit scores = 5.60659
CFS merit scores = 5.60409
CFS merit scores = 5.60166
CFS merit scores = 5.59939
CFS merit scores = 5.59637
CFS merit scores = 5.59307
CFS merit scores = 5.58997
CFS merit scores = 5.58583
CFS merit scores = 5.58141
CFS merit scores = 5.5767
CFS merit scores = 5.57171
CFS merit scores = 5.56672
CFS merit scores = 5.56022
CFS merit scores = 5.55418
CFS merit scores = 5.54739
CFS merit scores = 5.54052
CFS merit scores = 5.53359
CFS merit scores = 5.52615
CFS merit scores = 5.51892
CFS merit scores = 5.51156
CFS merit scores = 5.5043
CFS merit scores = 5.49731
CFS merit scores = 5.49063
CFS merit scores = 5.48324
CFS merit scores = 5.476
CFS merit scores = 5.46867
CFS merit scores = 5.46
CFS merit scores = 5.44993
CFS merit scores = 5.43966
CFS merit scores = 5.42963
CFS merit scores = 5.41962
CFS merit scores = 5.40993
CFS merit scores = 5.40054
CFS merit scores = 5.39087
CFS merit scores = 5.38103
CFS merit scores = 5.37142
CFS merit scores = 5.36157
CFS merit scores = 5.35194
CFS merit scores = 5.34092
CFS merit scores = 5.32768
CFS merit scores = 5.31483
CFS merit scores = 5.30147
CFS merit scores = 5.28539
CFS merit scores = 5.26888
CFS merit scores = 5.2523
CFS merit scores = 5.23609
CFS merit scores = 5.2194
CFS merit scores = 5.19486
CFS merit scores = 5.16654
cnt = 1	feature = 64	correl = 0.358287	descr = Position_Specific_Bin_Base_20_Base_A
cnt = 2	feature = 60	correl = 0.178366	descr = Position_Specific_Bin_Base_19_Base_A
cnt = 3	feature = 2	correl = -0.146576	descr = Position_Specific_Bin_Base_0_Base_G
cnt = 4	feature = 14	correl = -0.0712411	descr = Position_Specific_Bin_Base_4_Base_C
cnt = 5	feature = 228	correl = -0.0322178	descr = N_Gram_ACGTT
cnt = 6	feature = 56	correl = 0.0371989	descr = Position_Specific_Bin_Base_18_Base_A
cnt = 7	feature = 631	correl = -0.0642513	descr = N_Gram_GGCAA
cnt = 8	feature = 834	correl = 0.044933	descr = N_Gram_TGCGA
cnt = 9	feature = 794	correl = -0.0271513	descr = N_Gram_TCGCG
cnt = 10	feature = 706	correl = 0.0236165	descr = N_Gram_GTGTA
cnt = 11	feature = 17	correl = 0.025947	descr = Position_Specific_Bin_Base_6_Base_A
cnt = 12	feature = 11	correl = 0.0660375	descr = Position_Specific_Bin_Base_3_Base_G
cnt = 13	feature = 292	correl = 0.0411099	descr = N_Gram_ATCGA
cnt = 14	feature = 313	correl = 0.0377887	descr = N_Gram_ATTCG
cnt = 15	feature = 751	correl = 0.0229892	descr = N_Gram_TAGTG
cnt = 16	feature = 707	correl = 0.0267682	descr = N_Gram_GTGTG
cnt = 17	feature = 264	correl = 0.0231256	descr = N_Gram_AGGGG
cnt = 18	feature = 755	correl = 0.0277192	descr = N_Gram_TATAC
cnt = 19	feature = 461	correl = -0.0509989	descr = N_Gram_CGTCG
cnt = 20	feature = 436	correl = -0.0333836	descr = N_Gram_CGCAA
cnt = 21	feature = 772	correl = 0.0275011	descr = N_Gram_TCACT
cnt = 22	feature = 404	correl = -0.0482677	descr = N_Gram_CCGAG
cnt = 23	feature = 773	correl = -0.0389115	descr = N_Gram_TCAGA
cnt = 24	feature = 311	correl = 0.0785075	descr = N_Gram_ATTAT
cnt = 25	feature = 645	correl = -0.028764	descr = N_Gram_GGCTT
cnt = 26	feature = 449	correl = -0.103508	descr = N_Gram_CGGCG
cnt = 27	feature = 672	correl = -0.0457738	descr = N_Gram_GGTTA
cnt = 28	feature = 632	correl = -0.0245577	descr = N_Gram_GGCAC
cnt = 29	feature = 482	correl = -0.0229229	descr = N_Gram_CTATT
cnt = 30	feature = 904	correl = 0.0286517	descr = N_Gram_TTTAC
cnt = 31	feature = 256	correl = -0.0225655	descr = N_Gram_AGCGT
cnt = 32	feature = 620	correl = 0.0329454	descr = N_Gram_GGAAT
cnt = 33	feature = 288	correl = -0.026094	descr = N_Gram_ATCCC
cnt = 34	feature = 743	correl = 0.0579814	descr = N_Gram_TAGAC
cnt = 35	feature = 802	correl = 0.0984104	descr = N_Gram_TCGTG
cnt = 36	feature = 35	correl = -0.0260274	descr = Position_Specific_Bin_Base_11_Base_C
cnt = 37	feature = 316	correl = -0.0343752	descr = N_Gram_ATTGA
cnt = 38	feature = 293	correl = 0.0357411	descr = N_Gram_ATCGC
cnt = 39	feature = 432	correl = -0.029736	descr = N_Gram_CGAGT
cnt = 40	feature = 310	correl = 0.0368814	descr = N_Gram_ATTAG
cnt = 41	feature = 41	correl = -0.0292418	descr = Position_Specific_Bin_Base_13_Base_G
cnt = 42	feature = 708	correl = 0.0442011	descr = N_Gram_GTGTT
cnt = 43	feature = 595	correl = -0.0541316	descr = N_Gram_GCGCA
cnt = 44	feature = 284	correl = 0.0227366	descr = N_Gram_ATCAC
cnt = 45	feature = 356	correl = -0.0393785	descr = N_Gram_CATAC
cnt = 46	feature = 765	correl = 0.0230802	descr = N_Gram_TATTG
cnt = 47	feature = 16	correl = 0.0521204	descr = Position_Specific_Bin_Base_5_Base_T
cnt = 48	feature = 665	correl = 0.0242077	descr = N_Gram_GGTCA
cnt = 49	feature = 669	correl = -0.0846378	descr = N_Gram_GGTGC
cnt = 50	feature = 52	correl = 0.0257648	descr = Position_Specific_Bin_Base_17_Base_A
cnt = 51	feature = 43	correl = -0.0360016	descr = Position_Specific_Bin_Base_14_Base_C
cnt = 52	feature = 412	correl = 0.0756104	descr = N_Gram_CCTA
cnt = 53	feature = 206	correl = 0.0348917	descr = N_Gram_ACAGC
cnt = 54	feature = 233	correl = 0.0403478	descr = N_Gram_ACTCT
cnt = 55	feature = 489	correl = -0.0385007	descr = N_Gram_CTCGT
cnt = 56	feature = 701	correl = -0.0496444	descr = N_Gram_GTGGA
cnt = 57	feature = 578	correl = -0.022042	descr = N_Gram_GCCAT
cnt = 58	feature = 592	correl = -0.0235706	descr = N_Gram_GCGAA
cnt = 59	feature = 687	correl = -0.0426177	descr = N_Gram_GTCCT
cnt = 60	feature = 852	correl = 0.035643	descr = N_Gram_TGTAT
cnt = 61	feature = 33	correl = 0.056225	descr = Position_Specific_Bin_Base_10_Base_T
cnt = 62	feature = 535	correl = 0.0327094	descr = N_Gram_GACT
cnt = 63	feature = 657	correl = -0.0685156	descr = N_Gram_GGGGC
cnt = 64	feature = 900	correl = 0.0392185	descr = N_Gram_TTGTG
cnt = 65	feature = 718	correl = 0.0237608	descr = N_Gram_GTTTT
cnt = 66	feature = 565	correl = -0.0520765	descr = N_Gram_GCACC
cnt = 67	feature = 749	correl = 0.0289965	descr = N_Gram_TAGGC
cnt = 68	feature = 716	correl = 0.0230667	descr = N_Gram_GTTTC
cnt = 69	feature = 4	correl = -0.095692	descr = Position_Specific_Bin_Base_1_Base_G
cnt = 70	feature = 531	correl = -0.0563381	descr = N_Gram_GACCA
cnt = 71	feature = 29	correl = 0.0436148	descr = Position_Specific_Bin_Base_9_Base_T
cnt = 72	feature = 865	correl = 0.0627583	descr = N_Gram_TTACA
cnt = 73	feature = 251	correl = 0.0506023	descr = N_Gram_AGCAT
cnt = 74	feature = 770	correl = 0.0226629	descr = N_Gram_TCACC
cnt = 75	feature = 554	correl = -0.0443482	descr = N_Gram_GATGT
cnt = 76	feature = 105	correl = -0.0810077	descr = Fold_of_RNAi_Sequence_Pos_14
cnt = 77	feature = 392	correl = -0.051413	descr = N_Gram_CCCCT
cnt = 78	feature = 6	correl = -0.0487253	descr = Position_Specific_Bin_Base_2_Base_A
cnt = 79	feature = 717	correl = 0.0434794	descr = N_Gram_GTTTG
cnt = 80	feature = 653	correl = -0.0805885	descr = N_Gram_GGGCG
cnt = 81	feature = 10	correl = 0.0232199	descr = Position_Specific_Bin_Base_3_Base_A
cnt = 82	feature = 696	correl = 0.0324222	descr = N_Gram_GTGAA
cnt = 83	feature = 355	correl = -0.0527381	descr = N_Gram_CATAA
cnt = 84	feature = 759	correl = 0.0522734	descr = N_Gram_TATCG
cnt = 85	feature = 394	correl = -0.107535	descr = N_Gram_CCCGA
cnt = 86	feature = 806	correl = 0.0486878	descr = N_Gram_TCTAG
cnt = 87	feature = 654	correl = -0.0328268	descr = N_Gram_GGGCT
cnt = 88	feature = 798	correl = -0.0289937	descr = N_Gram_TCGGC
cnt = 89	feature = 298	correl = 0.0218882	descr = N_Gram_ATGAA
cnt = 90	feature = 42	correl = 0.109371	descr = Position_Specific_Bin_Base_14_Base_A
cnt = 91	feature = 28	correl = -0.0219214	descr = Position_Specific_Bin_Base_9_Base_C
cnt = 92	feature = 501	correl = 0.0444681	descr = N_Gram_CTGT
cnt = 93	feature = 1	correl = 0.10883	descr = Position_Specific_Bin_Base_0_Base_C
cnt = 94	feature = 662	correl = 0.0418976	descr = N_Gram_GGTA
cnt = 95	feature = 59	correl = 0.0387945	descr = Position_Specific_Bin_Base_18_Base_T
cnt = 96	feature = 914	correl = 0.0308527	descr = N_Gram_TTTTA
cnt = 97	feature = 31	correl = -0.0681223	descr = Position_Specific_Bin_Base_10_Base_C
cnt = 98	feature = 47	correl = -0.0324619	descr = Position_Specific_Bin_Base_15_Base_G
cnt = 99	feature = 499	correl = -0.0261698	descr = N_Gram_CTGGG
cnt = 100	feature = 40	correl = 0.062245	descr = Position_Specific_Bin_Base_13_Base_A
cnt = 101	feature = 658	correl = -0.0475021	descr = N_Gram_GGGGT
cnt = 102	feature = 258	correl = 0.0263574	descr = N_Gram_AGGAA
cnt = 103	feature = 334	correl = -0.0457092	descr = N_Gram_CACCT
cnt = 104	feature = 675	correl = 0.0433913	descr = N_Gram_GTAA
cnt = 105	feature = 515	correl = 0.0643418	descr = N_Gram_CTTTG
cnt = 106	feature = 525	correl = 0.0399057	descr = N_Gram_GAATT
cnt = 107	feature = 792	correl = 0.0483028	descr = N_Gram_TCGC
cnt = 108	feature = 9	correl = -0.138678	descr = Position_Specific_Bin_Base_2_Base_T
cnt = 109	feature = 704	correl = -0.0270476	descr = N_Gram_GTGGT
cnt = 110	feature = 808	correl = 0.0507935	descr = N_Gram_TCTC
cnt = 111	feature = 876	correl = 0.0285159	descr = N_Gram_TTCAC
cnt = 112	feature = 286	correl = 0.0446456	descr = N_Gram_ATCC
cnt = 113	feature = 884	correl = 0.0444576	descr = N_Gram_TTCTA
cnt = 114	feature = 58	correl = -0.0554315	descr = Position_Specific_Bin_Base_18_Base_G
cnt = 115	feature = 603	correl = -0.0843941	descr = N_Gram_GCGT
cnt = 116	feature = 857	correl = 0.059711	descr = N_Gram_TGTGT
cnt = 117	feature = 612	correl = -0.0411458	descr = N_Gram_GCTGG
cnt = 118	feature = 452	correl = -0.0661885	descr = N_Gram_CGGGC
cnt = 119	feature = 260	correl = -0.0279198	descr = N_Gram_AGGC
cnt = 120	feature = 15	correl = -0.0587711	descr = Position_Specific_Bin_Base_5_Base_C
cnt = 121	feature = 406	correl = -0.0326925	descr = N_Gram_CCGC
cnt = 122	feature = 679	correl = 0.0267852	descr = N_Gram_GTAGG
cnt = 123	feature = 695	correl = 0.0251789	descr = N_Gram_GTGA
cnt = 124	feature = 753	correl = 0.072643	descr = N_Gram_TATA
cnt = 125	feature = 294	correl = 0.0577272	descr = N_Gram_ATCT
cnt = 126	feature = 490	correl = 0.0218385	descr = N_Gram_CTCT
cnt = 127	feature = 530	correl = -0.0776776	descr = N_Gram_GACC
cnt = 128	feature = 848	correl = -0.0503508	descr = N_Gram_TGGGG
cnt = 129	feature = 409	correl = -0.0436792	descr = N_Gram_CCGG
cnt = 130	feature = 478	correl = 0.0406079	descr = N_Gram_CTAT
cnt = 131	feature = 796	correl = -0.0437282	descr = N_Gram_TCGG
cnt = 132	feature = 579	correl = -0.15241	descr = N_Gram_GCCC
cnt = 133	feature = 519	correl = -0.0295681	descr = N_Gram_GAAG
cnt = 134	feature = 664	correl = -0.0230042	descr = N_Gram_GGTC
cnt = 135	feature = 308	correl = 0.0586631	descr = N_Gram_ATTA
cnt = 136	feature = 721	correl = 0.0388412	descr = N_Gram_TAAA
cnt = 137	feature = 812	correl = 0.0824549	descr = N_Gram_TCTG
cnt = 138	feature = 278	correl = 0.0911245	descr = N_Gram_ATAT
cnt = 139	feature = 229	correl = 0.0389079	descr = N_Gram_ACT
cnt = 140	feature = 815	correl = 0.0651993	descr = N_Gram_TCTT
cnt = 141	feature = 213	correl = -0.0327663	descr = N_Gram_ACCA
cnt = 142	feature = 660	correl = -0.0777255	descr = N_Gram_GGGTG
cnt = 143	feature = 70	correl = -0.0362326	descr = Gibbs_of_Target_Sequence__Pos_1_Step_1
cnt = 144	feature = 358	correl = 0.0421472	descr = N_Gram_CATC
cnt = 145	feature = 80	correl = 0.0262231	descr = Gibbs_of_Target_Sequence__Pos_12_Step_1
cnt = 146	feature = 82	correl = 0.155462	descr = Gibbs_of_Target_Sequence__Pos_14_Step_1
cnt = 147	feature = 674	correl = 0.050949	descr = N_Gram_GTA
cnt = 148	feature = 76	correl = 0.0851445	descr = Gibbs_of_Target_Sequence__Pos_8_Step_1
cnt = 149	feature = 705	correl = 0.0377741	descr = N_Gram_GTGT
cnt = 150	feature = 643	correl = -0.0596644	descr = N_Gram_GGCT
cnt = 151	feature = 83	correl = 0.093925	descr = Gibbs_of_Target_Sequence__Pos_15_Step_1
cnt = 152	feature = 78	correl = 0.121833	descr = Gibbs_of_Target_Sequence__Pos_10_Step_1
cnt = 153	feature = 768	correl = 0.0284493	descr = N_Gram_TCA
cnt = 154	feature = 367	correl = -0.0762401	descr = N_Gram_CCA
cnt = 155	feature = 384	correl = -0.158535	descr = N_Gram_CCC
cnt = 156	feature = 767	correl = 0.0498243	descr = N_Gram_TC
cnt = 157	feature = 659	correl = -0.0534267	descr = N_Gram_GGGT
cnt = 158	feature = 77	correl = 0.105195	descr = Gibbs_of_Target_Sequence__Pos_9_Step_1
cnt = 159	feature = 81	correl = 0.136849	descr = Gibbs_of_Target_Sequence__Pos_13_Step_1
cnt = 160	feature = 752	correl = 0.121629	descr = N_Gram_TAT
cnt = 161	feature = 366	correl = -0.0976346	descr = N_Gram_CC
num rows = 2188
num_elements = 354456
..*
optimization finished, #iter = 2217
nu = 0.401419
obj = -72.431741, rho = -0.704527
nSV = 1042, nBSV = 711
num rows = 243
num_elements = 39366
*
optimization finished, #iter = 226
nu = 0.370881
obj = -8.081237, rho = -0.650770
nSV = 129, nBSV = 52
..*
optimization finished, #iter = 2217
nu = 0.401419
obj = -72.431741, rho = -0.704527
nSV = 1042, nBSV = 711
CFS merit scores = 1.35653
CFS merit scores = 1.5886
CFS merit scores = 1.83815
CFS merit scores = 2.06362
CFS merit scores = 2.26986
CFS merit scores = 2.459
CFS merit scores = 2.6351
CFS merit scores = 2.79737
CFS merit scores = 2.9485
CFS merit scores = 3.08983
CFS merit scores = 3.22342
CFS merit scores = 3.35121
CFS merit scores = 3.47271
CFS merit scores = 3.58394
CFS merit scores = 3.68932
CFS merit scores = 3.7893
CFS merit scores = 3.8854
CFS merit scores = 3.97535
CFS merit scores = 4.05965
CFS merit scores = 4.13867
CFS merit scores = 4.21331
CFS merit scores = 4.28536
CFS merit scores = 4.35268
CFS merit scores = 4.41689
CFS merit scores = 4.47776
CFS merit scores = 4.5358
CFS merit scores = 4.59126
CFS merit scores = 4.64441
CFS merit scores = 4.695
CFS merit scores = 4.7443
CFS merit scores = 4.79007
CFS merit scores = 4.83431
CFS merit scores = 4.87696
CFS merit scores = 4.91685
CFS merit scores = 4.9557
CFS merit scores = 4.99258
CFS merit scores = 5.02872
CFS merit scores = 5.06282
CFS merit scores = 5.09349
CFS merit scores = 5.12171
CFS merit scores = 5.14884
CFS merit scores = 5.17448
CFS merit scores = 5.20005
CFS merit scores = 5.22424
CFS merit scores = 5.2476
CFS merit scores = 5.27098
CFS merit scores = 5.29443
CFS merit scores = 5.31747
CFS merit scores = 5.34022
CFS merit scores = 5.36181
CFS merit scores = 5.37997
CFS merit scores = 5.39735
CFS merit scores = 5.41403
CFS merit scores = 5.42999
CFS merit scores = 5.44542
CFS merit scores = 5.46077
CFS merit scores = 5.47559
CFS merit scores = 5.48946
CFS merit scores = 5.50361
CFS merit scores = 5.51733
CFS merit scores = 5.5307
CFS merit scores = 5.54383
CFS merit scores = 5.55582
CFS merit scores = 5.56762
CFS merit scores = 5.57846
CFS merit scores = 5.58918
CFS merit scores = 5.59939
CFS merit scores = 5.60807
CFS merit scores = 5.61608
CFS merit scores = 5.62365
CFS merit scores = 5.63143
CFS merit scores = 5.63934
CFS merit scores = 5.6476
CFS merit scores = 5.65437
CFS merit scores = 5.66094
CFS merit scores = 5.66688
CFS merit scores = 5.67242
CFS merit scores = 5.67771
CFS merit scores = 5.68303
CFS merit scores = 5.6878
CFS merit scores = 5.69287
CFS merit scores = 5.69734
CFS merit scores = 5.70136
CFS merit scores = 5.70564
CFS merit scores = 5.70968
CFS merit scores = 5.71342
CFS merit scores = 5.71691
CFS merit scores = 5.72044
CFS merit scores = 5.72347
CFS merit scores = 5.72562
CFS merit scores = 5.72791
CFS merit scores = 5.73064
CFS merit scores = 5.73305
CFS merit scores = 5.73515
CFS merit scores = 5.73689
CFS merit scores = 5.73886
CFS merit scores = 5.7406
CFS merit scores = 5.74271
CFS merit scores = 5.74359
CFS merit scores = 5.74391
CFS merit scores = 5.74426
CFS merit scores = 5.74415
CFS merit scores = 5.74371
CFS merit scores = 5.74359
CFS merit scores = 5.74379
CFS merit scores = 5.74401
CFS merit scores = 5.74385
CFS merit scores = 5.74284
CFS merit scores = 5.74178
CFS merit scores = 5.74098
CFS merit scores = 5.74036
CFS merit scores = 5.73989
CFS merit scores = 5.73815
CFS merit scores = 5.7364
CFS merit scores = 5.73398
CFS merit scores = 5.73145
CFS merit scores = 5.72937
CFS merit scores = 5.72729
CFS merit scores = 5.7249
CFS merit scores = 5.72198
CFS merit scores = 5.71886
CFS merit scores = 5.71598
CFS merit scores = 5.7134
CFS merit scores = 5.71095
CFS merit scores = 5.7085
CFS merit scores = 5.70556
CFS merit scores = 5.70267
CFS merit scores = 5.69915
CFS merit scores = 5.6948
CFS merit scores = 5.69071
CFS merit scores = 5.68591
CFS merit scores = 5.68078
CFS merit scores = 5.67604
CFS merit scores = 5.67048
CFS merit scores = 5.66436
CFS merit scores = 5.65867
CFS merit scores = 5.65286
CFS merit scores = 5.64702
CFS merit scores = 5.64084
CFS merit scores = 5.63447
CFS merit scores = 5.62817
CFS merit scores = 5.62132
CFS merit scores = 5.61476
CFS merit scores = 5.60767
CFS merit scores = 5.6004
CFS merit scores = 5.59316
CFS merit scores = 5.58555
CFS merit scores = 5.57778
CFS merit scores = 5.56985
CFS merit scores = 5.56214
CFS merit scores = 5.55376
CFS merit scores = 5.5444
CFS merit scores = 5.53518
CFS merit scores = 5.52539
CFS merit scores = 5.5149
CFS merit scores = 5.50444
CFS merit scores = 5.49358
CFS merit scores = 5.48206
CFS merit scores = 5.47021
CFS merit scores = 5.45742
CFS merit scores = 5.44462
CFS merit scores = 5.43147
CFS merit scores = 5.41821
CFS merit scores = 5.40505
CFS merit scores = 5.39029
CFS merit scores = 5.37297
CFS merit scores = 5.35542
CFS merit scores = 5.33581
CFS merit scores = 5.31638
CFS merit scores = 5.29584
CFS merit scores = 5.27449
CFS merit scores = 5.25311
CFS merit scores = 5.22699
CFS merit scores = 5.196
CFS merit scores = 5.12636
cnt = 1	feature = 64	correl = 0.35653	descr = Position_Specific_Bin_Base_20_Base_A
cnt = 2	feature = 2	correl = -0.140676	descr = Position_Specific_Bin_Base_0_Base_G
cnt = 3	feature = 60	correl = 0.164791	descr = Position_Specific_Bin_Base_19_Base_A
cnt = 4	feature = 593	correl = -0.061331	descr = N_Gram_GCCCC
cnt = 5	feature = 228	correl = -0.031765	descr = N_Gram_ACCCC
cnt = 6	feature = 749	correl = -0.0324242	descr = N_Gram_TACG
cnt = 7	feature = 231	correl = -0.0449528	descr = N_Gram_ACCGA
cnt = 8	feature = 770	correl = 0.0226726	descr = N_Gram_TATAC
cnt = 9	feature = 674	correl = 0.0488004	descr = N_Gram_GGTAA
cnt = 10	feature = 806	correl = 0.0412869	descr = N_Gram_TCGCA
cnt = 11	feature = 336	correl = 0.0273672	descr = N_Gram_CAACG
cnt = 12	feature = 739	correl = 0.0261103	descr = N_Gram_TAAGC
cnt = 13	feature = 884	correl = -0.0420962	descr = N_Gram_TTACC
cnt = 14	feature = 789	correl = -0.0478171	descr = N_Gram_TCACG
cnt = 15	feature = 717	correl = 0.0504565	descr = N_Gram_GTGTA
cnt = 16	feature = 808	correl = 0.0313084	descr = N_Gram_TCGCT
cnt = 17	feature = 494	correl = 0.0299049	descr = N_Gram_CTATG
cnt = 18	feature = 554	correl = 0.0371236	descr = N_Gram_GAGAA
cnt = 19	feature = 613	correl = -0.0513267	descr = N_Gram_GCGGT
cnt = 20	feature = 501	correl = -0.0287424	descr = N_Gram_CTCGA
cnt = 21	feature = 658	correl = -0.0542463	descr = N_Gram_GGGAA
cnt = 22	feature = 662	correl = -0.0530474	descr = N_Gram_GGGCA
cnt = 23	feature = 47	correl = -0.0251609	descr = Position_Specific_Bin_Base_15_Base_T
cnt = 24	feature = 278	correl = 0.0369218	descr = N_Gram_AGTAA
cnt = 25	feature = 718	correl = 0.0265794	descr = N_Gram_GTGTG
cnt = 26	feature = 260	correl = 0.0588886	descr = N_Gram_AGATA
cnt = 27	feature = 634	correl = 0.0457817	descr = N_Gram_GGACT
cnt = 28	feature = 449	correl = -0.0266695	descr = N_Gram_CGCCC
cnt = 29	feature = 530	correl = -0.0379124	descr = N_Gram_GAAAA
cnt = 30	feature = 675	correl = 0.031977	descr = N_Gram_GGTAC
cnt = 31	feature = 590	correl = -0.0714079	descr = N_Gram_GCCAG
cnt = 32	feature = 834	correl = 0.0440068	descr = N_Gram_TGAAC
cnt = 33	feature = 773	correl = 0.0765388	descr = N_Gram_TATCA
cnt = 34	feature = 752	correl = 0.0722921	descr = N_Gram_TACTA
cnt = 35	feature = 685	correl = -0.0606493	descr = N_Gram_GGTTG
cnt = 36	feature = 704	correl = 0.043601	descr = N_Gram_GTCTA
cnt = 37	feature = 531	correl = 0.0333528	descr = N_Gram_GAAAT
cnt = 38	feature = 258	correl = -0.0404572	descr = N_Gram_AGAGG
cnt = 39	feature = 664	correl = -0.0677099	descr = N_Gram_GGGCG
cnt = 40	feature = 409	correl = -0.0438472	descr = N_Gram_CCGAC
cnt = 41	feature = 251	correl = -0.0434305	descr = N_Gram_ACTGC
cnt = 42	feature = 452	correl = -0.0633246	descr = N_Gram_CGCGG
cnt = 43	feature = 631	correl = 0.0427883	descr = N_Gram_GGAAT
cnt = 44	feature = 632	correl = 0.0249469	descr = N_Gram_GGACA
cnt = 45	feature = 612	correl = -0.0304843	descr = N_Gram_GCGGG
cnt = 46	feature = 721	correl = -0.0500127	descr = N_Gram_GTTAG
cnt = 47	feature = 316	correl = -0.0223839	descr = N_Gram_ATGTA
cnt = 48	feature = 659	correl = -0.0588571	descr = N_Gram_GGGAG
cnt = 49	feature = 701	correl = 0.0350202	descr = N_Gram_GTCGC
cnt = 50	feature = 798	correl = -0.0353498	descr = N_Gram_TCCCC
cnt = 51	feature = 4	correl = 0.0868008	descr = Position_Specific_Bin_Base_1_Base_A
cnt = 52	feature = 802	correl = -0.0350456	descr = N_Gram_TCCTG
cnt = 53	feature = 565	correl = 0.0526917	descr = N_Gram_GATAT
cnt = 54	feature = 620	correl = -0.046055	descr = N_Gram_GCTCC
cnt = 55	feature = 592	correl = -0.0741744	descr = N_Gram_GCCCA
cnt = 56	feature = 17	correl = 0.0219766	descr = Position_Specific_Bin_Base_6_Base_A
cnt = 57	feature = 56	correl = 0.0544302	descr = Position_Specific_Bin_Base_18_Base_A
cnt = 58	feature = 33	correl = -0.0442991	descr = Position_Specific_Bin_Base_11_Base_A
cnt = 59	feature = 740	correl = 0.048382	descr = N_Gram_TAAGG
cnt = 60	feature = 21	correl = -0.132738	descr = Position_Specific_Bin_Base_7_Base_C
cnt = 61	feature = 705	correl = 0.0240255	descr = N_Gram_GTCTT
cnt = 62	feature = 308	correl = 0.0361481	descr = N_Gram_ATCTG
cnt = 63	feature = 314	correl = -0.0324537	descr = N_Gram_ATGGA
cnt = 64	feature = 41	correl = -0.024285	descr = Position_Specific_Bin_Base_14_Base_C
cnt = 65	feature = 256	correl = -0.0241103	descr = N_Gram_AGACC
cnt = 66	feature = 490	correl = 0.0558517	descr = N_Gram_CTAGC
cnt = 67	feature = 358	correl = -0.0216334	descr = N_Gram_CAGCG
cnt = 68	feature = 29	correl = 0.0742035	descr = Position_Specific_Bin_Base_10_Base_A
cnt = 69	feature = 297	correl = 0.0521738	descr = N_Gram_ATCAA
cnt = 70	feature = 66	correl = -0.172995	descr = Position_Specific_Bin_Base_20_Base_G
cnt = 71	feature = 653	correl = -0.065599	descr = N_Gram_GGCGT
cnt = 72	feature = 812	correl = -0.0746496	descr = N_Gram_TCGGG
cnt = 73	feature = 536	correl = 0.031614	descr = N_Gram_GAAGG
cnt = 74	feature = 6	correl = -0.0393786	descr = Position_Specific_Bin_Base_2_Base_A
cnt = 75	feature = 423	correl = -0.0431914	descr = N_Gram_CCTCC
cnt = 76	feature = 11	correl = -0.0806065	descr = Position_Specific_Bin_Base_3_Base_T
cnt = 77	feature = 640	correl = -0.0403713	descr = N_Gram_GGATG
cnt = 78	feature = 765	correl = 0.0246843	descr = N_Gram_TAGT
cnt = 79	feature = 229	correl = -0.0254052	descr = N_Gram_ACCCT
cnt = 80	feature = 288	correl = 0.0250415	descr = N_Gram_ATAGA
cnt = 81	feature = 293	correl = 0.041438	descr = N_Gram_ATATG
cnt = 82	feature = 461	correl = -0.0420924	descr = N_Gram_CGGCT
cnt = 83	feature = 560	correl = -0.0337334	descr = N_Gram_GAGGG
cnt = 84	feature = 535	correl = -0.0412879	descr = N_Gram_GAAGC
cnt = 85	feature = 852	correl = -0.0241372	descr = N_Gram_TGCGG
cnt = 86	feature = 899	correl = 0.0332487	descr = N_Gram_TTCGC
cnt = 87	feature = 597	correl = -0.0233835	descr = N_Gram_GCCGA
cnt = 88	feature = 665	correl = -0.0276034	descr = N_Gram_GGGCT
cnt = 89	feature = 525	correl = 0.0496022	descr = N_Gram_CTTGT
cnt = 90	feature = 28	correl = 0.0267607	descr = Position_Specific_Bin_Base_9_Base_T
cnt = 91	feature = 1	correl = 0.118066	descr = Position_Specific_Bin_Base_0_Base_C
cnt = 92	feature = 929	correl = 0.0741483	descr = N_Gram_TTTGA
cnt = 93	feature = 16	correl = 0.0456473	descr = Position_Specific_Bin_Base_5_Base_T
cnt = 94	feature = 865	correl = 0.0247614	descr = N_Gram_TGGTC
cnt = 95	feature = 786	correl = 0.0395243	descr = N_Gram_TCAAC
cnt = 96	feature = 792	correl = 0.0314913	descr = N_Gram_TCATC
cnt = 97	feature = 499	correl = -0.0443199	descr = N_Gram_CTCCC
cnt = 98	feature = 708	correl = 0.0245941	descr = N_Gram_GTGAG
cnt = 99	feature = 483	correl = 0.0341205	descr = N_Gram_CTAA
cnt = 100	feature = 32	correl = 0.053757	descr = Position_Specific_Bin_Base_10_Base_T
cnt = 101	feature = 848	correl = -0.0651192	descr = N_Gram_TGCCC
cnt = 102	feature = 904	correl = 0.0845849	descr = N_Gram_TTCTG
cnt = 103	feature = 579	correl = -0.0329441	descr = N_Gram_GCAC
cnt = 104	feature = 645	correl = -0.0478755	descr = N_Gram_GGCAG
cnt = 105	feature = 787	correl = 0.0240113	descr = N_Gram_TCAAG
cnt = 106	feature = 292	correl = 0.0276053	descr = N_Gram_ATATA
cnt = 107	feature = 40	correl = 0.0988192	descr = Position_Specific_Bin_Base_14_Base_A
cnt = 108	feature = 794	correl = 0.0217897	descr = N_Gram_TCCAC
cnt = 109	feature = 15	correl = -0.0661679	descr = Position_Specific_Bin_Base_5_Base_C
cnt = 110	feature = 10	correl = 0.0489757	descr = Position_Specific_Bin_Base_3_Base_G
cnt = 111	feature = 311	correl = 0.0466232	descr = N_Gram_ATGC
cnt = 112	feature = 610	correl = -0.0308845	descr = N_Gram_GCGGA
cnt = 113	feature = 478	correl = -0.0540896	descr = N_Gram_CGTT
cnt = 114	feature = 707	correl = 0.0263291	descr = N_Gram_GTGAA
cnt = 115	feature = 59	correl = 0.0284672	descr = Position_Specific_Bin_Base_18_Base_T
cnt = 116	feature = 35	correl = 0.123838	descr = Position_Specific_Bin_Base_11_Base_T
cnt = 117	feature = 436	correl = -0.042232	descr = N_Gram_CGAC
cnt = 118	feature = 264	correl = 0.0629373	descr = N_Gram_AGCAT
cnt = 119	feature = 366	correl = 0.0321741	descr = N_Gram_CATAT
cnt = 120	feature = 105	correl = -0.0794602	descr = Fold_of_RNAi_Sequence_Pos_16
cnt = 121	feature = 927	correl = 0.051294	descr = N_Gram_TTTCT
cnt = 122	feature = 404	correl = -0.041739	descr = N_Gram_CCCTC
cnt = 123	feature = 396	correl = -0.0406438	descr = N_Gram_CCCCA
cnt = 124	feature = 751	correl = 0.0543425	descr = N_Gram_TACT
cnt = 125	feature = 915	correl = 0.0308861	descr = N_Gram_TTGGT
cnt = 126	feature = 206	correl = 0.0687084	descr = N_Gram_AATTC
cnt = 127	feature = 759	correl = 0.0629538	descr = N_Gram_TAGC
cnt = 128	feature = 43	correl = 0.0722451	descr = Position_Specific_Bin_Base_14_Base_T
cnt = 129	feature = 696	correl = -0.0788922	descr = N_Gram_GTCC
cnt = 130	feature = 703	correl = 0.0295873	descr = N_Gram_GTCT
cnt = 131	feature = 31	correl = -0.0537681	descr = Position_Specific_Bin_Base_10_Base_G
cnt = 132	feature = 772	correl = 0.0666086	descr = N_Gram_TATC
cnt = 133	feature = 334	correl = 0.0543826	descr = N_Gram_CAAC
cnt = 134	feature = 412	correl = -0.0312087	descr = N_Gram_CCGC
cnt = 135	feature = 687	correl = 0.0574566	descr = N_Gram_GTAA
cnt = 136	feature = 58	correl = -0.0592457	descr = Position_Specific_Bin_Base_18_Base_G
cnt = 137	feature = 837	correl = 0.0215753	descr = N_Gram_TGAG
cnt = 138	feature = 716	correl = 0.0396745	descr = N_Gram_GTGT
cnt = 139	feature = 914	correl = -0.0237415	descr = N_Gram_TTGGG
cnt = 140	feature = 46	correl = -0.0354567	descr = Position_Specific_Bin_Base_15_Base_G
cnt = 141	feature = 83	correl = 0.110659	descr = Gibbs_of_Target_Sequence__Pos_16_Step_1
cnt = 142	feature = 643	correl = -0.0664834	descr = N_Gram_GGCA
cnt = 143	feature = 657	correl = -0.0726488	descr = N_Gram_GGGA
cnt = 144	feature = 233	correl = -0.0591709	descr = N_Gram_ACG
cnt = 145	feature = 755	correl = 0.0644748	descr = N_Gram_TAGA
cnt = 146	feature = 367	correl = 0.047341	descr = N_Gram_CATC
cnt = 147	feature = 384	correl = -0.085792	descr = N_Gram_CCAG
cnt = 148	feature = 654	correl = -0.0401267	descr = N_Gram_GGCT
cnt = 149	feature = 679	correl = -0.0816863	descr = N_Gram_GGTG
cnt = 150	feature = 70	correl = -0.0376112	descr = Gibbs_of_Target_Sequence__Pos_1_Step_1
cnt = 151	feature = 768	correl = 0.0735508	descr = N_Gram_TATA
cnt = 152	feature = 76	correl = 0.084493	descr = Gibbs_of_Target_Sequence__Pos_8_Step_1
cnt = 153	feature = 706	correl = 0.0289632	descr = N_Gram_GTGA
cnt = 154	feature = 876	correl = 0.0712446	descr = N_Gram_TGTT
cnt = 155	feature = 925	correl = 0.0509294	descr = N_Gram_TTTC
cnt = 156	feature = 462	correl = -0.083271	descr = N_Gram_CGGG
cnt = 157	feature = 796	correl = -0.0421176	descr = N_Gram_TCCC
cnt = 158	feature = 72	correl = 0.0928456	descr = Gibbs_of_Target_Sequence__Pos_4_Step_1
cnt = 159	feature = 732	correl = 0.0446023	descr = N_Gram_TAAA
cnt = 160	feature = 79	correl = 0.0603417	descr = Gibbs_of_Target_Sequence__Pos_11_Step_1
cnt = 161	feature = 80	correl = 0.109971	descr = Gibbs_of_Target_Sequence__Pos_13_Step_1
cnt = 162	feature = 82	correl = 0.0936792	descr = Gibbs_of_Target_Sequence__Pos_15_Step_1
cnt = 163	feature = 403	correl = -0.059935	descr = N_Gram_CCCT
cnt = 164	feature = 553	correl = -0.0427445	descr = N_Gram_GAG
cnt = 165	feature = 77	correl = 0.103696	descr = Gibbs_of_Target_Sequence__Pos_9_Step_1
cnt = 166	feature = 857	correl = -0.050046	descr = N_Gram_TGG
cnt = 167	feature = 81	correl = 0.148135	descr = Gibbs_of_Target_Sequence__Pos_14_Step_1
cnt = 168	feature = 406	correl = -0.0809384	descr = N_Gram_CCG
cnt = 169	feature = 672	correl = -0.0487634	descr = N_Gram_GGT
cnt = 170	feature = 603	correl = -0.104032	descr = N_Gram_GCG
cnt = 171	feature = 767	correl = 0.121458	descr = N_Gram_TAT
cnt = 172	feature = 78	correl = 0.118346	descr = Gibbs_of_Target_Sequence__Pos_10_Step_1
cnt = 173	feature = 286	correl = 0.0466227	descr = N_Gram_ATA
cnt = 174	feature = 432	correl = -0.0907006	descr = N_Gram_CG
cnt = 175	feature = 68	correl = 0.279902	descr = Gibbs_of_Target_Sequence_
num rows = 2188
num_elements = 385088
..*
optimization finished, #iter = 2273
nu = 0.400753
obj = -74.541628, rho = -0.651975
nSV = 1052, nBSV = 701
num rows = 243
num_elements = 42768
*
optimization finished, #iter = 214
nu = 0.374277
obj = -8.176140, rho = -0.670790
nSV = 134, nBSV = 56
..*
optimization finished, #iter = 2273
nu = 0.400753
obj = -74.541628, rho = -0.651975
nSV = 1052, nBSV = 701
TEST = 26 AVE CORR = 0.705749
