# Supplementary material for: Improving model predictions for RNA interference activities that use support vector machine regression by combining and filtering features
Source: BMC Bioinformatics. 2007 Jun 6;8:182. doi: 10.1186/1471-2105-8-182 (PMC1906837; doi:10.1186/1471-2105-8-182)
Supplement: Additional file 5 — tr_2431_cfsfilters. The features found to be useful by Correlation based Feature in training and testing the 2431 dataset by cross validation, at t-test values from 0 to 90. [file 1471-2105-8-182-S5.gz › tr_2431_file_27]

27
ave count = 157

CFS merit scores = 1.45362
CFS merit scores = 1.61763
CFS merit scores = 1.84867
CFS merit scores = 2.07312
CFS merit scores = 2.27498
CFS merit scores = 2.45844
CFS merit scores = 2.6278
CFS merit scores = 2.78659
CFS merit scores = 2.93171
CFS merit scores = 3.06558
CFS merit scores = 3.19192
CFS merit scores = 3.31248
CFS merit scores = 3.42229
CFS merit scores = 3.52666
CFS merit scores = 3.62473
CFS merit scores = 3.71825
CFS merit scores = 3.80805
CFS merit scores = 3.89209
CFS merit scores = 3.97291
CFS merit scores = 4.04969
CFS merit scores = 4.12353
CFS merit scores = 4.1948
CFS merit scores = 4.26324
CFS merit scores = 4.32903
CFS merit scores = 4.3911
CFS merit scores = 4.44921
CFS merit scores = 4.50011
CFS merit scores = 4.54873
CFS merit scores = 4.59545
CFS merit scores = 4.64097
CFS merit scores = 4.68543
CFS merit scores = 4.72635
CFS merit scores = 4.76482
CFS merit scores = 4.80186
CFS merit scores = 4.83743
CFS merit scores = 4.87067
CFS merit scores = 4.90254
CFS merit scores = 4.93445
CFS merit scores = 4.96229
CFS merit scores = 4.98967
CFS merit scores = 5.01661
CFS merit scores = 5.03985
CFS merit scores = 5.06335
CFS merit scores = 5.08599
CFS merit scores = 5.10787
CFS merit scores = 5.13056
CFS merit scores = 5.15056
CFS merit scores = 5.1704
CFS merit scores = 5.18951
CFS merit scores = 5.20786
CFS merit scores = 5.22422
CFS merit scores = 5.23838
CFS merit scores = 5.25218
CFS merit scores = 5.26665
CFS merit scores = 5.28014
CFS merit scores = 5.2917
CFS merit scores = 5.30302
CFS merit scores = 5.31495
CFS merit scores = 5.32636
CFS merit scores = 5.3375
CFS merit scores = 5.3491
CFS merit scores = 5.35911
CFS merit scores = 5.36901
CFS merit scores = 5.37841
CFS merit scores = 5.38772
CFS merit scores = 5.39639
CFS merit scores = 5.4047
CFS merit scores = 5.41296
CFS merit scores = 5.42108
CFS merit scores = 5.4287
CFS merit scores = 5.43644
CFS merit scores = 5.44354
CFS merit scores = 5.45032
CFS merit scores = 5.45694
CFS merit scores = 5.46371
CFS merit scores = 5.47057
CFS merit scores = 5.47682
CFS merit scores = 5.48242
CFS merit scores = 5.48721
CFS merit scores = 5.49193
CFS merit scores = 5.49693
CFS merit scores = 5.50177
CFS merit scores = 5.50683
CFS merit scores = 5.51172
CFS merit scores = 5.51635
CFS merit scores = 5.52038
CFS merit scores = 5.52361
CFS merit scores = 5.52597
CFS merit scores = 5.52677
CFS merit scores = 5.52678
CFS merit scores = 5.52619
CFS merit scores = 5.52578
CFS merit scores = 5.52548
CFS merit scores = 5.52473
CFS merit scores = 5.52392
CFS merit scores = 5.52321
CFS merit scores = 5.52205
CFS merit scores = 5.52102
CFS merit scores = 5.52
CFS merit scores = 5.51885
CFS merit scores = 5.51811
CFS merit scores = 5.51714
CFS merit scores = 5.516
CFS merit scores = 5.51484
CFS merit scores = 5.51339
CFS merit scores = 5.51198
CFS merit scores = 5.51056
CFS merit scores = 5.50896
CFS merit scores = 5.50728
CFS merit scores = 5.50543
CFS merit scores = 5.50282
CFS merit scores = 5.50006
CFS merit scores = 5.49671
CFS merit scores = 5.49379
CFS merit scores = 5.49038
CFS merit scores = 5.48575
CFS merit scores = 5.48083
CFS merit scores = 5.47619
CFS merit scores = 5.47073
CFS merit scores = 5.46544
CFS merit scores = 5.45975
CFS merit scores = 5.45371
CFS merit scores = 5.44725
CFS merit scores = 5.44056
CFS merit scores = 5.43402
CFS merit scores = 5.42748
CFS merit scores = 5.42033
CFS merit scores = 5.41298
CFS merit scores = 5.40583
CFS merit scores = 5.39774
CFS merit scores = 5.38877
CFS merit scores = 5.37842
CFS merit scores = 5.36686
CFS merit scores = 5.35513
CFS merit scores = 5.34331
CFS merit scores = 5.33145
CFS merit scores = 5.31963
CFS merit scores = 5.30765
CFS merit scores = 5.29328
CFS merit scores = 5.2789
CFS merit scores = 5.26514
CFS merit scores = 5.25109
CFS merit scores = 5.23473
CFS merit scores = 5.2157
CFS merit scores = 5.19649
CFS merit scores = 5.17465
CFS merit scores = 5.14785
CFS merit scores = 5.11466
CFS merit scores = 5.07055
cnt = 1	feature = 80	correl = 0.453617	descr = Gibbs_of_Target_Sequence__Pos_19_Step_1
cnt = 2	feature = 2	correl = -0.147904	descr = Position_Specific_Bin_Base_0_Base_G
cnt = 3	feature = 857	correl = -0.0729079	descr = N_Gram_TGGC
cnt = 4	feature = 721	correl = -0.0229944	descr = N_Gram_GTTCC
cnt = 5	feature = 716	correl = 0.0359878	descr = N_Gram_GTGTA
cnt = 6	feature = 358	correl = 0.0257711	descr = N_Gram_CATAG
cnt = 7	feature = 848	correl = -0.0301185	descr = N_Gram_TGCCG
cnt = 8	feature = 452	correl = -0.0332763	descr = N_Gram_CGCTC
cnt = 9	feature = 899	correl = 0.0378361	descr = N_Gram_TTCGC
cnt = 10	feature = 525	correl = -0.0249477	descr = N_Gram_CTTTA
cnt = 11	feature = 773	correl = 0.0451554	descr = N_Gram_TATGA
cnt = 12	feature = 308	correl = -0.0223571	descr = N_Gram_ATTAA
cnt = 13	feature = 768	correl = 0.0246684	descr = N_Gram_TATAG
cnt = 14	feature = 674	correl = 0.0527852	descr = N_Gram_GGTAA
cnt = 15	feature = 632	correl = -0.0221328	descr = N_Gram_GGAAA
cnt = 16	feature = 705	correl = 0.0373441	descr = N_Gram_GTCTA
cnt = 17	feature = 770	correl = 0.0695817	descr = N_Gram_TATCA
cnt = 18	feature = 767	correl = 0.0581326	descr = N_Gram_TATAA
cnt = 19	feature = 499	correl = -0.0244129	descr = N_Gram_CTCAC
cnt = 20	feature = 732	correl = 0.0331241	descr = N_Gram_TAAAG
cnt = 21	feature = 436	correl = -0.0448707	descr = N_Gram_CGACG
cnt = 22	feature = 620	correl = 0.0276344	descr = N_Gram_GCTCT
cnt = 23	feature = 749	correl = 0.0725806	descr = N_Gram_TACTA
cnt = 24	feature = 554	correl = -0.051658	descr = N_Gram_GAGCC
cnt = 25	feature = 228	correl = -0.0384462	descr = N_Gram_ACGTT
cnt = 26	feature = 663	correl = -0.110782	descr = N_Gram_GGGCC
cnt = 27	feature = 490	correl = 0.0368204	descr = N_Gram_CTAGA
cnt = 28	feature = 392	correl = -0.0715687	descr = N_Gram_CCCCG
cnt = 29	feature = 808	correl = -0.0402623	descr = N_Gram_TCGGC
cnt = 30	feature = 31	correl = -0.0434022	descr = Position_Specific_Bin_Base_11_Base_A
cnt = 31	feature = 666	correl = -0.054879	descr = N_Gram_GGGGA
cnt = 32	feature = 645	correl = -0.0622834	descr = N_Gram_GGCAA
cnt = 33	feature = 278	correl = 0.0411363	descr = N_Gram_ATAGG
cnt = 34	feature = 206	correl = 0.0463099	descr = N_Gram_ACATC
cnt = 35	feature = 578	correl = -0.0387542	descr = N_Gram_GCACC
cnt = 36	feature = 432	correl = -0.0628694	descr = N_Gram_CGAA
cnt = 37	feature = 915	correl = 0.0221711	descr = N_Gram_TTGGT
cnt = 38	feature = 664	correl = -0.0751546	descr = N_Gram_GGGCG
cnt = 39	feature = 310	correl = 0.0252799	descr = N_Gram_ATTAG
cnt = 40	feature = 334	correl = -0.0231227	descr = N_Gram_CACCG
cnt = 41	feature = 15	correl = 0.0804565	descr = Position_Specific_Bin_Base_5_Base_T
cnt = 42	feature = 409	correl = -0.0234382	descr = N_Gram_CCGCG
cnt = 43	feature = 738	correl = 0.0488993	descr = N_Gram_TAAGG
cnt = 44	feature = 311	correl = 0.0720088	descr = N_Gram_ATTAT
cnt = 45	feature = 4	correl = -0.0932933	descr = Position_Specific_Bin_Base_1_Base_G
cnt = 46	feature = 914	correl = 0.0488904	descr = N_Gram_TTGGA
cnt = 47	feature = 812	correl = 0.0999798	descr = N_Gram_TCGTG
cnt = 48	feature = 367	correl = 0.0238903	descr = N_Gram_CATTG
cnt = 49	feature = 233	correl = 0.0469254	descr = N_Gram_ACTCT
cnt = 50	feature = 740	correl = 0.0403405	descr = N_Gram_TAATT
cnt = 51	feature = 288	correl = 0.0396252	descr = N_Gram_ATCCG
cnt = 52	feature = 884	correl = 0.0602529	descr = N_Gram_TTACA
cnt = 53	feature = 23	correl = -0.0248625	descr = Position_Specific_Bin_Base_8_Base_G
cnt = 54	feature = 256	correl = -0.0302573	descr = N_Gram_AGGAG
cnt = 55	feature = 798	correl = 0.0484091	descr = N_Gram_TCCTT
cnt = 56	feature = 579	correl = -0.0358089	descr = N_Gram_GCACG
cnt = 57	feature = 483	correl = 0.0349176	descr = N_Gram_CTAA
cnt = 58	feature = 29	correl = -0.0627604	descr = Position_Specific_Bin_Base_10_Base_G
cnt = 59	feature = 10	correl = -0.0843521	descr = Position_Specific_Bin_Base_3_Base_T
cnt = 60	feature = 675	correl = 0.0377116	descr = N_Gram_GGTCA
cnt = 61	feature = 286	correl = 0.0606805	descr = N_Gram_ATCCA
cnt = 62	feature = 653	correl = -0.0481587	descr = N_Gram_GGCGT
cnt = 63	feature = 662	correl = -0.0429675	descr = N_Gram_GGGCA
cnt = 64	feature = 404	correl = -0.0527488	descr = N_Gram_CCGAC
cnt = 65	feature = 904	correl = 0.0893662	descr = N_Gram_TTCTG
cnt = 66	feature = 660	correl = -0.0735485	descr = N_Gram_GGGAG
cnt = 67	feature = 406	correl = -0.0562891	descr = N_Gram_CCGAT
cnt = 68	feature = 717	correl = 0.0348174	descr = N_Gram_GTGTT
cnt = 69	feature = 531	correl = -0.035482	descr = N_Gram_GAAGC
cnt = 70	feature = 16	correl = 0.0302313	descr = Position_Specific_Bin_Base_6_Base_A
cnt = 71	feature = 707	correl = 0.0269796	descr = N_Gram_GTGAA
cnt = 72	feature = 293	correl = 0.0281473	descr = N_Gram_ATCTA
cnt = 73	feature = 6	correl = 0.0324388	descr = Position_Specific_Bin_Base_2_Base_C
cnt = 74	feature = 47	correl = -0.030179	descr = Position_Specific_Bin_Base_17_Base_C
cnt = 75	feature = 610	correl = -0.0917603	descr = N_Gram_GCGGC
cnt = 76	feature = 641	correl = -0.0408911	descr = N_Gram_GGATG
cnt = 77	feature = 316	correl = 0.0467671	descr = N_Gram_ATTGG
cnt = 78	feature = 40	correl = 0.0748515	descr = Position_Specific_Bin_Base_14_Base_T
cnt = 79	feature = 659	correl = -0.0782113	descr = N_Gram_GGGAA
cnt = 80	feature = 753	correl = 0.0441168	descr = N_Gram_TAGAA
cnt = 81	feature = 704	correl = 0.0232254	descr = N_Gram_GTCT
cnt = 82	feature = 679	correl = -0.0673788	descr = N_Gram_GGTGC
cnt = 83	feature = 1	correl = 0.118807	descr = Position_Specific_Bin_Base_0_Base_C
cnt = 84	feature = 792	correl = -0.0672724	descr = N_Gram_TCCCC
cnt = 85	feature = 867	correl = 0.0366246	descr = N_Gram_TGTAA
cnt = 86	feature = 105	correl = -0.0553405	descr = Xue_Structure_Feature_A101
cnt = 87	feature = 56	correl = -0.1249	descr = Position_Specific_Bin_Base_19_Base_G
cnt = 88	feature = 384	correl = 0.026662	descr = N_Gram_CCATT
cnt = 89	feature = 718	correl = -0.0233103	descr = N_Gram_GTTA
cnt = 90	feature = 501	correl = -0.0863572	descr = N_Gram_CTCG
cnt = 91	feature = 11	correl = 0.0728943	descr = Position_Specific_Bin_Base_4_Base_A
cnt = 92	feature = 17	correl = -0.0358903	descr = Position_Specific_Bin_Base_6_Base_C
cnt = 93	feature = 598	correl = -0.0521982	descr = N_Gram_GCCT
cnt = 94	feature = 834	correl = 0.0661462	descr = N_Gram_TGAAG
cnt = 95	feature = 535	correl = 0.0424021	descr = N_Gram_GAATT
cnt = 96	feature = 21	correl = 0.0513243	descr = Position_Specific_Bin_Base_8_Base_A
cnt = 97	feature = 449	correl = -0.0686803	descr = N_Gram_CGCGG
cnt = 98	feature = 680	correl = -0.0846036	descr = N_Gram_GGTGG
cnt = 99	feature = 837	correl = 0.0328339	descr = N_Gram_TGAT
cnt = 100	feature = 583	correl = 0.0326849	descr = N_Gram_GCAT
cnt = 101	feature = 593	correl = -0.0960486	descr = N_Gram_GCCCG
cnt = 102	feature = 687	correl = 0.0377278	descr = N_Gram_GTAAG
cnt = 103	feature = 58	correl = 0.367786	descr = Position_Specific_Bin_Base_20_Base_A
cnt = 104	feature = 536	correl = 0.0387275	descr = N_Gram_GACA
cnt = 105	feature = 701	correl = 0.0529075	descr = N_Gram_GTCG
cnt = 106	feature = 28	correl = -0.0600876	descr = Position_Specific_Bin_Base_10_Base_C
cnt = 107	feature = 260	correl = -0.109919	descr = N_Gram_AGGGC
cnt = 108	feature = 876	correl = 0.0476538	descr = N_Gram_TGTTC
cnt = 109	feature = 796	correl = -0.0351247	descr = N_Gram_TCCTC
cnt = 110	feature = 852	correl = 0.0272503	descr = N_Gram_TGCT
cnt = 111	feature = 772	correl = 0.0493613	descr = N_Gram_TATG
cnt = 112	feature = 33	correl = 0.119654	descr = Position_Specific_Bin_Base_11_Base_T
cnt = 113	feature = 708	correl = -0.0341191	descr = N_Gram_GTGC
cnt = 114	feature = 654	correl = -0.0422758	descr = N_Gram_GGCT
cnt = 115	feature = 802	correl = 0.0473653	descr = N_Gram_TCGC
cnt = 116	feature = 14	correl = -0.0687039	descr = Position_Specific_Bin_Base_5_Base_C
cnt = 117	feature = 759	correl = 0.0263143	descr = N_Gram_TAGG
cnt = 118	feature = 229	correl = 0.0322388	descr = N_Gram_ACT
cnt = 119	feature = 59	correl = -0.313429	descr = Position_Specific_Bin_Base_20_Base_C
cnt = 120	feature = 478	correl = -0.0589274	descr = N_Gram_CGTT
cnt = 121	feature = 603	correl = -0.0817647	descr = N_Gram_GCGC
cnt = 122	feature = 32	correl = -0.0523976	descr = Position_Specific_Bin_Base_11_Base_G
cnt = 123	feature = 292	correl = 0.0627216	descr = N_Gram_ATCT
cnt = 124	feature = 706	correl = 0.0291887	descr = N_Gram_GTGA
cnt = 125	feature = 631	correl = -0.031662	descr = N_Gram_GGAA
cnt = 126	feature = 78	correl = 0.1174	descr = Gibbs_of_Target_Sequence__Pos_17_Step_1
cnt = 127	feature = 264	correl = 0.03773	descr = N_Gram_AGT
cnt = 128	feature = 665	correl = -0.0859362	descr = N_Gram_GGGG
cnt = 129	feature = 553	correl = -0.0342933	descr = N_Gram_GAGC
cnt = 130	feature = 76	correl = 0.0982351	descr = Gibbs_of_Target_Sequence__Pos_15_Step_1
cnt = 131	feature = 81	correl = 0.424665	descr = Gibbs_of_Target_Sequence__Pos_20_Step_1
cnt = 132	feature = 671	correl = -0.0748457	descr = N_Gram_GGGTG
cnt = 133	feature = 79	correl = 0.210829	descr = Gibbs_of_Target_Sequence__Pos_18_Step_1
cnt = 134	feature = 752	correl = 0.0833834	descr = N_Gram_TAGA
cnt = 135	feature = 461	correl = -0.0874776	descr = N_Gram_CGGG
cnt = 136	feature = 64	correl = -0.0258802	descr = Gibbs_of_Target_Sequence__Pos_1_Step_1
cnt = 137	feature = 658	correl = -0.0963662	descr = N_Gram_GGGA
cnt = 138	feature = 70	correl = 0.0905592	descr = Gibbs_of_Target_Sequence__Pos_8_Step_1
cnt = 139	feature = 77	correl = 0.122177	descr = Gibbs_of_Target_Sequence__Pos_16_Step_1
cnt = 140	feature = 669	correl = -0.0436492	descr = N_Gram_GGGT
cnt = 141	feature = 865	correl = 0.0847013	descr = N_Gram_TGT
cnt = 142	feature = 66	correl = 0.107959	descr = Gibbs_of_Target_Sequence__Pos_4_Step_1
cnt = 143	feature = 83	correl = 0.153415	descr = PF_RNAi_Fold_5'Free_Count
cnt = 144	feature = 751	correl = 0.0979162	descr = N_Gram_TAG
cnt = 145	feature = 765	correl = 0.119917	descr = N_Gram_TAT
cnt = 146	feature = 672	correl = -0.0341524	descr = N_Gram_GGT
cnt = 147	feature = 643	correl = -0.173773	descr = N_Gram_GGC
cnt = 148	feature = 657	correl = -0.133209	descr = N_Gram_GGG
cnt = 149	feature = 82	correl = 0.235364	descr = PF_RNAi_Fold_Energy
num rows = 2187
num_elements = 328050
..*
optimization finished, #iter = 2114
nu = 0.405790
obj = -76.806016, rho = -0.643894
nSV = 1036, nBSV = 741
num rows = 244
num_elements = 36600
*
optimization finished, #iter = 174
nu = 0.389159
obj = -9.967325, rho = -0.643038
nSV = 129, nBSV = 69
..*
optimization finished, #iter = 2114
nu = 0.405790
obj = -76.806016, rho = -0.643894
nSV = 1036, nBSV = 741
CFS merit scores = 1.45497
CFS merit scores = 1.61614
CFS merit scores = 1.84776
CFS merit scores = 2.071
CFS merit scores = 2.27102
CFS merit scores = 2.4498
CFS merit scores = 2.61142
CFS merit scores = 2.76117
CFS merit scores = 2.90233
CFS merit scores = 3.035
CFS merit scores = 3.1592
CFS merit scores = 3.27517
CFS merit scores = 3.38575
CFS merit scores = 3.49129
CFS merit scores = 3.59055
CFS merit scores = 3.68376
CFS merit scores = 3.77139
CFS merit scores = 3.85575
CFS merit scores = 3.93528
CFS merit scores = 4.01286
CFS merit scores = 4.08617
CFS merit scores = 4.15619
CFS merit scores = 4.22204
CFS merit scores = 4.28406
CFS merit scores = 4.34441
CFS merit scores = 4.40211
CFS merit scores = 4.45819
CFS merit scores = 4.50995
CFS merit scores = 4.56084
CFS merit scores = 4.60773
CFS merit scores = 4.6526
CFS merit scores = 4.69658
CFS merit scores = 4.7396
CFS merit scores = 4.78155
CFS merit scores = 4.8224
CFS merit scores = 4.85814
CFS merit scores = 4.89262
CFS merit scores = 4.92456
CFS merit scores = 4.95676
CFS merit scores = 4.98777
CFS merit scores = 5.01587
CFS merit scores = 5.04321
CFS merit scores = 5.06857
CFS merit scores = 5.09297
CFS merit scores = 5.11458
CFS merit scores = 5.13601
CFS merit scores = 5.15675
CFS merit scores = 5.1749
CFS merit scores = 5.19286
CFS merit scores = 5.20959
CFS merit scores = 5.22646
CFS merit scores = 5.24265
CFS merit scores = 5.25883
CFS merit scores = 5.27403
CFS merit scores = 5.28817
CFS merit scores = 5.3019
CFS merit scores = 5.31456
CFS merit scores = 5.32722
CFS merit scores = 5.33979
CFS merit scores = 5.35086
CFS merit scores = 5.36198
CFS merit scores = 5.37223
CFS merit scores = 5.38261
CFS merit scores = 5.39112
CFS merit scores = 5.39863
CFS merit scores = 5.4066
CFS merit scores = 5.41462
CFS merit scores = 5.4223
CFS merit scores = 5.42915
CFS merit scores = 5.43466
CFS merit scores = 5.44008
CFS merit scores = 5.44454
CFS merit scores = 5.44886
CFS merit scores = 5.45318
CFS merit scores = 5.45652
CFS merit scores = 5.46001
CFS merit scores = 5.4637
CFS merit scores = 5.46772
CFS merit scores = 5.47153
CFS merit scores = 5.47505
CFS merit scores = 5.47767
CFS merit scores = 5.48055
CFS merit scores = 5.48375
CFS merit scores = 5.48612
CFS merit scores = 5.48807
CFS merit scores = 5.48998
CFS merit scores = 5.49208
CFS merit scores = 5.49424
CFS merit scores = 5.4962
CFS merit scores = 5.49795
CFS merit scores = 5.4994
CFS merit scores = 5.49974
CFS merit scores = 5.49953
CFS merit scores = 5.49916
CFS merit scores = 5.49861
CFS merit scores = 5.4976
CFS merit scores = 5.49654
CFS merit scores = 5.49522
CFS merit scores = 5.49378
CFS merit scores = 5.49248
CFS merit scores = 5.49122
CFS merit scores = 5.48993
CFS merit scores = 5.4887
CFS merit scores = 5.48732
CFS merit scores = 5.4853
CFS merit scores = 5.48245
CFS merit scores = 5.47972
CFS merit scores = 5.47732
CFS merit scores = 5.47483
CFS merit scores = 5.47238
CFS merit scores = 5.46958
CFS merit scores = 5.46635
CFS merit scores = 5.46296
CFS merit scores = 5.45905
CFS merit scores = 5.45476
CFS merit scores = 5.45002
CFS merit scores = 5.44516
CFS merit scores = 5.44061
CFS merit scores = 5.43627
CFS merit scores = 5.43185
CFS merit scores = 5.42744
CFS merit scores = 5.42315
CFS merit scores = 5.41895
CFS merit scores = 5.41253
CFS merit scores = 5.40622
CFS merit scores = 5.39943
CFS merit scores = 5.39196
CFS merit scores = 5.38436
CFS merit scores = 5.37698
CFS merit scores = 5.36842
CFS merit scores = 5.36017
CFS merit scores = 5.35175
CFS merit scores = 5.3424
CFS merit scores = 5.33199
CFS merit scores = 5.32092
CFS merit scores = 5.30952
CFS merit scores = 5.29634
CFS merit scores = 5.28346
CFS merit scores = 5.26955
CFS merit scores = 5.25525
CFS merit scores = 5.24122
CFS merit scores = 5.22717
CFS merit scores = 5.21233
CFS merit scores = 5.19645
CFS merit scores = 5.1808
CFS merit scores = 5.16575
CFS merit scores = 5.14864
CFS merit scores = 5.13078
CFS merit scores = 5.11245
CFS merit scores = 5.09319
CFS merit scores = 5.07372
CFS merit scores = 5.04125
cnt = 1	feature = 81	correl = 0.454969	descr = Gibbs_of_Target_Sequence__Pos_19_Step_1
cnt = 2	feature = 2	correl = -0.147063	descr = Position_Specific_Bin_Base_0_Base_G
cnt = 3	feature = 14	correl = -0.07136	descr = Position_Specific_Bin_Base_4_Base_C
cnt = 4	feature = 525	correl = 0.0369199	descr = N_Gram_GACA
cnt = 5	feature = 837	correl = 0.0394733	descr = N_Gram_TGCAA
cnt = 6	feature = 29	correl = -0.0531629	descr = Position_Specific_Bin_Base_10_Base_G
cnt = 7	feature = 612	correl = 0.0368267	descr = N_Gram_GCTCT
cnt = 8	feature = 799	correl = 0.0389657	descr = N_Gram_TCGCA
cnt = 9	feature = 768	correl = 0.0247007	descr = N_Gram_TATGC
cnt = 10	feature = 739	correl = 0.0307677	descr = N_Gram_TACCG
cnt = 11	feature = 308	correl = 0.0786281	descr = N_Gram_ATTAT
cnt = 12	feature = 676	correl = -0.0503748	descr = N_Gram_GGTTA
cnt = 13	feature = 432	correl = -0.0323233	descr = N_Gram_CGCAA
cnt = 14	feature = 593	correl = -0.0437473	descr = N_Gram_GCGCA
cnt = 15	feature = 687	correl = 0.0479308	descr = N_Gram_GTCAA
cnt = 16	feature = 834	correl = 0.0368928	descr = N_Gram_TGATC
cnt = 17	feature = 659	correl = -0.0254563	descr = N_Gram_GGGCT
cnt = 18	feature = 47	correl = 0.0378871	descr = Position_Specific_Bin_Base_17_Base_A
cnt = 19	feature = 657	correl = -0.0872542	descr = N_Gram_GGGCC
cnt = 20	feature = 4	correl = -0.0262092	descr = Position_Specific_Bin_Base_1_Base_C
cnt = 21	feature = 531	correl = -0.0440433	descr = N_Gram_GACCC
cnt = 22	feature = 406	correl = 0.0448209	descr = N_Gram_CCTAA
cnt = 23	feature = 334	correl = -0.0307071	descr = N_Gram_CACGA
cnt = 24	feature = 770	correl = 0.0295953	descr = N_Gram_TATGT
cnt = 25	feature = 264	correl = 0.0892963	descr = N_Gram_AGTCG
cnt = 26	feature = 865	correl = 0.0359968	descr = N_Gram_TGTCG
cnt = 27	feature = 732	correl = -0.0375029	descr = N_Gram_TAATC
cnt = 28	feature = 773	correl = 0.0228362	descr = N_Gram_TATTG
cnt = 29	feature = 876	correl = 0.0590329	descr = N_Gram_TTACA
cnt = 30	feature = 579	correl = -0.0830159	descr = N_Gram_GCCCA
cnt = 31	feature = 759	correl = 0.0693756	descr = N_Gram_TATAA
cnt = 32	feature = 765	correl = 0.0540482	descr = N_Gram_TATCG
cnt = 33	feature = 767	correl = 0.0683243	descr = N_Gram_TATGA
cnt = 34	feature = 752	correl = 0.0510696	descr = N_Gram_TAGCA
cnt = 35	feature = 461	correl = 0.0293775	descr = N_Gram_CGTCT
cnt = 36	feature = 705	correl = -0.0567607	descr = N_Gram_GTGGA
cnt = 37	feature = 643	correl = -0.0317489	descr = N_Gram_GGCCT
cnt = 38	feature = 856	correl = -0.0524743	descr = N_Gram_TGGGA
cnt = 39	feature = 530	correl = -0.0405223	descr = N_Gram_GACCA
cnt = 40	feature = 52	correl = -0.0610258	descr = Position_Specific_Bin_Base_18_Base_G
cnt = 41	feature = 256	correl = -0.0297799	descr = N_Gram_AGGAG
cnt = 42	feature = 717	correl = -0.0252039	descr = N_Gram_GTTGC
cnt = 43	feature = 11	correl = 0.0675327	descr = Position_Specific_Bin_Base_3_Base_G
cnt = 44	feature = 316	correl = 0.0452548	descr = N_Gram_ATTGT
cnt = 45	feature = 483	correl = -0.0503339	descr = N_Gram_CTCAA
cnt = 46	feature = 600	correl = -0.0379972	descr = N_Gram_GCGGG
cnt = 47	feature = 35	correl = -0.0244617	descr = Position_Specific_Bin_Base_12_Base_C
cnt = 48	feature = 60	correl = -0.181844	descr = Position_Specific_Bin_Base_20_Base_G
cnt = 49	feature = 925	correl = 0.0535236	descr = N_Gram_TTTGT
cnt = 50	feature = 17	correl = 0.0296634	descr = Position_Specific_Bin_Base_6_Base_A
cnt = 51	feature = 632	correl = -0.0420013	descr = N_Gram_GGATG
cnt = 52	feature = 358	correl = 0.0292319	descr = N_Gram_CATG
cnt = 53	feature = 610	correl = -0.0486845	descr = N_Gram_GCTCC
cnt = 54	feature = 680	correl = 0.0542346	descr = N_Gram_GTAAA
cnt = 55	feature = 229	correl = 0.0515418	descr = N_Gram_ACTA
cnt = 56	feature = 436	correl = -0.0758098	descr = N_Gram_CGCG
cnt = 57	feature = 707	correl = -0.0599098	descr = N_Gram_GTGGG
cnt = 58	feature = 672	correl = -0.0358006	descr = N_Gram_GGTGA
cnt = 59	feature = 927	correl = 0.0261996	descr = N_Gram_TTTTA
cnt = 60	feature = 270	correl = 0.0221989	descr = N_Gram_ATAAG
cnt = 61	feature = 721	correl = 0.0265224	descr = N_Gram_GTTTC
cnt = 62	feature = 701	correl = -0.045058	descr = N_Gram_GTGC
cnt = 63	feature = 40	correl = -0.154096	descr = Position_Specific_Bin_Base_14_Base_G
cnt = 64	feature = 15	correl = -0.0559338	descr = Position_Specific_Bin_Base_5_Base_C
cnt = 65	feature = 706	correl = -0.0754493	descr = N_Gram_GTGGC
cnt = 66	feature = 1	correl = 0.102771	descr = Position_Specific_Bin_Base_0_Base_C
cnt = 67	feature = 772	correl = 0.0594775	descr = N_Gram_TATTC
cnt = 68	feature = 653	correl = -0.0684294	descr = N_Gram_GGGAA
cnt = 69	feature = 288	correl = 0.0371642	descr = N_Gram_ATCGA
cnt = 70	feature = 21	correl = 0.0722772	descr = Position_Specific_Bin_Base_7_Base_T
cnt = 71	feature = 43	correl = -0.0399275	descr = Position_Specific_Bin_Base_15_Base_G
cnt = 72	feature = 206	correl = 0.0470174	descr = N_Gram_ACAGT
cnt = 73	feature = 755	correl = 0.0315348	descr = N_Gram_TAGT
cnt = 74	feature = 838	correl = 0.0283487	descr = N_Gram_TGCAT
cnt = 75	feature = 412	correl = -0.0760356	descr = N_Gram_CCTCT
cnt = 76	feature = 603	correl = -0.0675003	descr = N_Gram_GCGTC
cnt = 77	feature = 753	correl = 0.0822683	descr = N_Gram_TAGCT
cnt = 78	feature = 260	correl = 0.0904519	descr = N_Gram_AGGTA
cnt = 79	feature = 233	correl = 0.0484554	descr = N_Gram_ACTG
cnt = 80	feature = 31	correl = -0.0421747	descr = Position_Specific_Bin_Base_11_Base_A
cnt = 81	feature = 708	correl = 0.0254118	descr = N_Gram_GTGT
cnt = 82	feature = 662	correl = -0.0727692	descr = N_Gram_GGGGC
cnt = 83	feature = 802	correl = -0.05458	descr = N_Gram_TCGG
cnt = 84	feature = 292	correl = 0.0468474	descr = N_Gram_ATCTG
cnt = 85	feature = 10	correl = -0.126621	descr = Position_Specific_Bin_Base_2_Base_T
cnt = 86	feature = 409	correl = -0.0221631	descr = N_Gram_CCTCA
cnt = 87	feature = 812	correl = 0.038798	descr = N_Gram_TCTAT
cnt = 88	feature = 658	correl = -0.0848546	descr = N_Gram_GGGCG
cnt = 89	feature = 6	correl = 0.0275521	descr = Position_Specific_Bin_Base_1_Base_T
cnt = 90	feature = 718	correl = -0.0294764	descr = N_Gram_GTTGG
cnt = 91	feature = 654	correl = -0.0656479	descr = N_Gram_GGGAG
cnt = 92	feature = 749	correl = 0.0536343	descr = N_Gram_TAGAC
cnt = 93	feature = 798	correl = 0.0442783	descr = N_Gram_TCGC
cnt = 94	feature = 41	correl = 0.0728982	descr = Position_Specific_Bin_Base_14_Base_T
cnt = 95	feature = 16	correl = 0.0503412	descr = Position_Specific_Bin_Base_5_Base_T
cnt = 96	feature = 815	correl = 0.0281054	descr = N_Gram_TCTCC
cnt = 97	feature = 499	correl = -0.0220526	descr = N_Gram_CTGGG
cnt = 98	feature = 278	correl = 0.047576	descr = N_Gram_ATATG
cnt = 99	feature = 743	correl = 0.0512363	descr = N_Gram_TACT
cnt = 100	feature = 696	correl = 0.0279279	descr = N_Gram_GTCT
cnt = 101	feature = 554	correl = -0.0282659	descr = N_Gram_GATGA
cnt = 102	feature = 645	correl = -0.0754111	descr = N_Gram_GGCGC
cnt = 103	feature = 56	correl = -0.124906	descr = Position_Specific_Bin_Base_19_Base_G
cnt = 104	feature = 641	correl = -0.107252	descr = N_Gram_GGCCC
cnt = 105	feature = 796	correl = 0.0268411	descr = N_Gram_TCGA
cnt = 106	feature = 33	correl = 0.11286	descr = Position_Specific_Bin_Base_11_Base_T
cnt = 107	feature = 58	correl = 0.366173	descr = Position_Specific_Bin_Base_20_Base_A
cnt = 108	feature = 535	correl = 0.0375623	descr = N_Gram_GACT
cnt = 109	feature = 28	correl = -0.0796189	descr = Position_Specific_Bin_Base_10_Base_C
cnt = 110	feature = 738	correl = 0.038029	descr = N_Gram_TACC
cnt = 111	feature = 481	correl = 0.0352958	descr = N_Gram_CTATG
cnt = 112	feature = 501	correl = 0.0429511	descr = N_Gram_CTGT
cnt = 113	feature = 258	correl = -0.0416937	descr = N_Gram_AGGG
cnt = 114	feature = 70	correl = 0.0837438	descr = Gibbs_of_Target_Sequence__Pos_8_Step_1
cnt = 115	feature = 452	correl = -0.0466502	descr = N_Gram_CGGGT
cnt = 116	feature = 367	correl = -0.0507116	descr = N_Gram_CCAC
cnt = 117	feature = 384	correl = -0.10853	descr = N_Gram_CCCG
cnt = 118	feature = 751	correl = 0.0645506	descr = N_Gram_TAGC
cnt = 119	feature = 675	correl = -0.03054	descr = N_Gram_GGTT
cnt = 120	feature = 631	correl = -0.0497923	descr = N_Gram_GGAGG
cnt = 121	feature = 679	correl = 0.0593341	descr = N_Gram_GTAA
cnt = 122	feature = 792	correl = -0.0320976	descr = N_Gram_TCCTC
cnt = 123	feature = 311	correl = 0.0904501	descr = N_Gram_ATTCT
cnt = 124	feature = 674	correl = -0.0974016	descr = N_Gram_GGTGG
cnt = 125	feature = 59	correl = -0.314185	descr = Position_Specific_Bin_Base_20_Base_C
cnt = 126	feature = 857	correl = -0.0563053	descr = N_Gram_TGGGG
cnt = 127	feature = 105	correl = -0.0577757	descr = Xue_Structure_Feature_A100
cnt = 128	feature = 64	correl = -0.0314345	descr = Gibbs_of_Target_Sequence__Pos_1_Step_1
cnt = 129	feature = 716	correl = -0.050425	descr = N_Gram_GTTG
cnt = 130	feature = 478	correl = 0.0514618	descr = N_Gram_CTAT
cnt = 131	feature = 553	correl = -0.04007	descr = N_Gram_GATG
cnt = 132	feature = 78	correl = 0.11928	descr = Gibbs_of_Target_Sequence__Pos_16_Step_1
cnt = 133	feature = 80	correl = 0.197882	descr = Gibbs_of_Target_Sequence__Pos_18_Step_1
cnt = 134	feature = 228	correl = 0.0333661	descr = N_Gram_ACT
cnt = 135	feature = 68	correl = 0.117023	descr = Gibbs_of_Target_Sequence__Pos_6_Step_1
cnt = 136	feature = 66	correl = 0.0915453	descr = Gibbs_of_Target_Sequence__Pos_4_Step_1
cnt = 137	feature = 77	correl = 0.0973518	descr = Gibbs_of_Target_Sequence__Pos_15_Step_1
cnt = 138	feature = 82	correl = 0.431022	descr = Gibbs_of_Target_Sequence__Pos_20_Step_1
cnt = 139	feature = 660	correl = -0.0882218	descr = N_Gram_GGGG
cnt = 140	feature = 449	correl = -0.0847652	descr = N_Gram_CGGG
cnt = 141	feature = 899	correl = 0.107937	descr = N_Gram_TTG
cnt = 142	feature = 704	correl = -0.0978076	descr = N_Gram_GTGG
cnt = 143	feature = 76	correl = 0.157174	descr = Gibbs_of_Target_Sequence__Pos_14_Step_1
cnt = 144	feature = 766	correl = 0.0727525	descr = N_Gram_TATG
cnt = 145	feature = 620	correl = -0.0635397	descr = N_Gram_GGA
cnt = 146	feature = 665	correl = -0.0834309	descr = N_Gram_GGGTG
cnt = 147	feature = 404	correl = -0.0473881	descr = N_Gram_CCT
cnt = 148	feature = 293	correl = 0.0254968	descr = N_Gram_ATG
cnt = 149	feature = 914	correl = 0.0850535	descr = N_Gram_TTT
cnt = 150	feature = 808	correl = 0.105698	descr = N_Gram_TCT
cnt = 151	feature = 664	correl = -0.0544589	descr = N_Gram_GGGT
cnt = 152	feature = 83	correl = 0.232997	descr = PF_RNAi_Fold_Energy
num rows = 2188
num_elements = 334764
..*
optimization finished, #iter = 2131
nu = 0.397772
obj = -76.397653, rho = -0.566863
nSV = 1041, nBSV = 728
num rows = 243
num_elements = 37179
*
optimization finished, #iter = 235
nu = 0.410531
obj = -8.690077, rho = -0.652997
nSV = 137, nBSV = 62
..*
optimization finished, #iter = 2131
nu = 0.397772
obj = -76.397653, rho = -0.566863
nSV = 1041, nBSV = 728
CFS merit scores = 1.44852
CFS merit scores = 1.62016
CFS merit scores = 1.84765
CFS merit scores = 2.06669
CFS merit scores = 2.26814
CFS merit scores = 2.44812
CFS merit scores = 2.61474
CFS merit scores = 2.76684
CFS merit scores = 2.90836
CFS merit scores = 3.04077
CFS merit scores = 3.16496
CFS merit scores = 3.28243
CFS merit scores = 3.39107
CFS merit scores = 3.49489
CFS merit scores = 3.59325
CFS merit scores = 3.68674
CFS merit scores = 3.77493
CFS merit scores = 3.85825
CFS merit scores = 3.93821
CFS merit scores = 4.0126
CFS merit scores = 4.08205
CFS merit scores = 4.14605
CFS merit scores = 4.2061
CFS merit scores = 4.26269
CFS merit scores = 4.31631
CFS merit scores = 4.36806
CFS merit scores = 4.41926
CFS merit scores = 4.46861
CFS merit scores = 4.51674
CFS merit scores = 4.56333
CFS merit scores = 4.60835
CFS merit scores = 4.65331
CFS merit scores = 4.69511
CFS merit scores = 4.73632
CFS merit scores = 4.77652
CFS merit scores = 4.81186
CFS merit scores = 4.84551
CFS merit scores = 4.87826
CFS merit scores = 4.90787
CFS merit scores = 4.93612
CFS merit scores = 4.96429
CFS merit scores = 4.99024
CFS merit scores = 5.01333
CFS merit scores = 5.03454
CFS merit scores = 5.05426
CFS merit scores = 5.07368
CFS merit scores = 5.09343
CFS merit scores = 5.11298
CFS merit scores = 5.13112
CFS merit scores = 5.14891
CFS merit scores = 5.16489
CFS merit scores = 5.18099
CFS merit scores = 5.19774
CFS merit scores = 5.21299
CFS merit scores = 5.22826
CFS merit scores = 5.24142
CFS merit scores = 5.25419
CFS merit scores = 5.26729
CFS merit scores = 5.2803
CFS merit scores = 5.29274
CFS merit scores = 5.30472
CFS merit scores = 5.31662
CFS merit scores = 5.32773
CFS merit scores = 5.33896
CFS merit scores = 5.34877
CFS merit scores = 5.35893
CFS merit scores = 5.36752
CFS merit scores = 5.37545
CFS merit scores = 5.38326
CFS merit scores = 5.39019
CFS merit scores = 5.39775
CFS merit scores = 5.40358
CFS merit scores = 5.40799
CFS merit scores = 5.41172
CFS merit scores = 5.41601
CFS merit scores = 5.41958
CFS merit scores = 5.42264
CFS merit scores = 5.42488
CFS merit scores = 5.42736
CFS merit scores = 5.43005
CFS merit scores = 5.43265
CFS merit scores = 5.43548
CFS merit scores = 5.43738
CFS merit scores = 5.43946
CFS merit scores = 5.44146
CFS merit scores = 5.44303
CFS merit scores = 5.44441
CFS merit scores = 5.44613
CFS merit scores = 5.44735
CFS merit scores = 5.44783
CFS merit scores = 5.44819
CFS merit scores = 5.44826
CFS merit scores = 5.44846
CFS merit scores = 5.4487
CFS merit scores = 5.44936
CFS merit scores = 5.44927
CFS merit scores = 5.44817
CFS merit scores = 5.44728
CFS merit scores = 5.44666
CFS merit scores = 5.44535
CFS merit scores = 5.44372
CFS merit scores = 5.44213
CFS merit scores = 5.44084
CFS merit scores = 5.43894
CFS merit scores = 5.4372
CFS merit scores = 5.43557
CFS merit scores = 5.43411
CFS merit scores = 5.43165
CFS merit scores = 5.42894
CFS merit scores = 5.42638
CFS merit scores = 5.42342
CFS merit scores = 5.42023
CFS merit scores = 5.4162
CFS merit scores = 5.41186
CFS merit scores = 5.40756
CFS merit scores = 5.40253
CFS merit scores = 5.39717
CFS merit scores = 5.39077
CFS merit scores = 5.38413
CFS merit scores = 5.37713
CFS merit scores = 5.37014
CFS merit scores = 5.36333
CFS merit scores = 5.35627
CFS merit scores = 5.34962
CFS merit scores = 5.34275
CFS merit scores = 5.33474
CFS merit scores = 5.32665
CFS merit scores = 5.31798
CFS merit scores = 5.30955
CFS merit scores = 5.30146
CFS merit scores = 5.29291
CFS merit scores = 5.28479
CFS merit scores = 5.27656
CFS merit scores = 5.26709
CFS merit scores = 5.25707
CFS merit scores = 5.24681
CFS merit scores = 5.2354
CFS merit scores = 5.22173
CFS merit scores = 5.20725
CFS merit scores = 5.19206
CFS merit scores = 5.17543
CFS merit scores = 5.15842
CFS merit scores = 5.13895
CFS merit scores = 5.11605
CFS merit scores = 5.09326
CFS merit scores = 5.06882
CFS merit scores = 5.03362
CFS merit scores = 4.99688
cnt = 1	feature = 81	correl = 0.448525	descr = Gibbs_of_Target_Sequence__Pos_19_Step_1
cnt = 2	feature = 2	correl = -0.135476	descr = Position_Specific_Bin_Base_0_Base_G
cnt = 3	feature = 233	correl = 0.06891	descr = N_Gram_ACTGA
cnt = 4	feature = 768	correl = -0.0315201	descr = N_Gram_TCCCA
cnt = 5	feature = 772	correl = 0.0695408	descr = N_Gram_TCCTA
cnt = 6	feature = 838	correl = -0.0521806	descr = N_Gram_TGGGA
cnt = 7	feature = 705	correl = -0.0244854	descr = N_Gram_GTTGT
cnt = 8	feature = 716	correl = 0.0481188	descr = N_Gram_TAAGG
cnt = 9	feature = 876	correl = 0.0348795	descr = N_Gram_TTCGC
cnt = 10	feature = 664	correl = -0.0589472	descr = N_Gram_GGTTA
cnt = 11	feature = 452	correl = 0.0293553	descr = N_Gram_CGTCT
cnt = 12	feature = 311	correl = -0.0347685	descr = N_Gram_ATTGA
cnt = 13	feature = 449	correl = 0.0219318	descr = N_Gram_CGTCA
cnt = 14	feature = 631	correl = -0.0645323	descr = N_Gram_GGCGG
cnt = 15	feature = 593	correl = -0.0278001	descr = N_Gram_GCTCA
cnt = 16	feature = 525	correl = 0.0680599	descr = N_Gram_GACTA
cnt = 17	feature = 264	correl = 0.0938962	descr = N_Gram_AGTCG
cnt = 18	feature = 711	correl = 0.0463699	descr = N_Gram_TAAAC
cnt = 19	feature = 308	correl = 0.0346323	descr = N_Gram_ATTCG
cnt = 20	feature = 501	correl = -0.0253875	descr = N_Gram_CTTTA
cnt = 21	feature = 519	correl = -0.043441	descr = N_Gram_GACCA
cnt = 22	feature = 643	correl = -0.0887619	descr = N_Gram_GGGCC
cnt = 23	feature = 687	correl = -0.0444613	descr = N_Gram_GTGC
cnt = 24	feature = 254	correl = -0.0278931	descr = N_Gram_AGGCA
cnt = 25	feature = 802	correl = 0.0259982	descr = N_Gram_TCTGT
cnt = 26	feature = 865	correl = 0.0310416	descr = N_Gram_TTAGC
cnt = 27	feature = 752	correl = 0.0292382	descr = N_Gram_TATGT
cnt = 28	feature = 645	correl = -0.030693	descr = N_Gram_GGGCT
cnt = 29	feature = 717	correl = -0.0524465	descr = N_Gram_TAATC
cnt = 30	feature = 432	correl = -0.0667833	descr = N_Gram_CGCGG
cnt = 31	feature = 721	correl = 0.0782106	descr = N_Gram_TACAA
cnt = 32	feature = 9	correl = 0.0552538	descr = Position_Specific_Bin_Base_3_Base_G
cnt = 33	feature = 751	correl = 0.0573999	descr = N_Gram_TATGA
cnt = 34	feature = 278	correl = 0.0279739	descr = N_Gram_ATATA
cnt = 35	feature = 603	correl = -0.0626447	descr = N_Gram_GCTTT
cnt = 36	feature = 798	correl = 0.0476545	descr = N_Gram_TCTCT
cnt = 37	feature = 674	correl = 0.0505368	descr = N_Gram_GTCAA
cnt = 38	feature = 812	correl = 0.0284045	descr = N_Gram_TGAGA
cnt = 39	feature = 679	correl = -0.0519645	descr = N_Gram_GTCCT
cnt = 40	feature = 47	correl = -0.0668364	descr = Position_Specific_Bin_Base_16_Base_G
cnt = 41	feature = 632	correl = -0.0510936	descr = N_Gram_GGCGT
cnt = 42	feature = 336	correl = -0.0509491	descr = N_Gram_CAGAG
cnt = 43	feature = 8	correl = -0.141526	descr = Position_Specific_Bin_Base_2_Base_T
cnt = 44	feature = 696	correl = 0.0335047	descr = N_Gram_GTGTA
cnt = 45	feature = 662	correl = -0.084978	descr = N_Gram_GGTGG
cnt = 46	feature = 28	correl = -0.0579378	descr = Position_Specific_Bin_Base_10_Base_G
cnt = 47	feature = 796	correl = 0.0567229	descr = N_Gram_TCTCA
cnt = 48	feature = 749	correl = 0.0461481	descr = N_Gram_TATCG
cnt = 49	feature = 286	correl = 0.0307883	descr = N_Gram_ATCCT
cnt = 50	feature = 32	correl = -0.0505673	descr = Position_Specific_Bin_Base_11_Base_G
cnt = 51	feature = 52	correl = 0.0468121	descr = Position_Specific_Bin_Base_18_Base_A
cnt = 52	feature = 15	correl = 0.0363669	descr = Position_Specific_Bin_Base_6_Base_A
cnt = 53	feature = 834	correl = -0.0582154	descr = N_Gram_TGGCC
cnt = 54	feature = 40	correl = -0.148796	descr = Position_Specific_Bin_Base_14_Base_G
cnt = 55	feature = 657	correl = 0.0331339	descr = N_Gram_GGTCA
cnt = 56	feature = 394	correl = 0.0223372	descr = N_Gram_CCGGA
cnt = 57	feature = 738	correl = 0.0725618	descr = N_Gram_TAGCT
cnt = 58	feature = 461	correl = 0.0648309	descr = N_Gram_CTAAG
cnt = 59	feature = 672	correl = 0.0266662	descr = N_Gram_GTATT
cnt = 60	feature = 406	correl = -0.0567998	descr = N_Gram_CCTGA
cnt = 61	feature = 612	correl = -0.0559705	descr = N_Gram_GGACC
cnt = 62	feature = 535	correl = -0.0343259	descr = N_Gram_GAGGG
cnt = 63	feature = 292	correl = 0.0222453	descr = N_Gram_ATCTG
cnt = 64	feature = 21	correl = 0.0484259	descr = Position_Specific_Bin_Base_7_Base_T
cnt = 65	feature = 25	correl = 0.0282277	descr = Position_Specific_Bin_Base_9_Base_T
cnt = 66	feature = 4	correl = -0.0922977	descr = Position_Specific_Bin_Base_1_Base_G
cnt = 67	feature = 11	correl = 0.0768797	descr = Position_Specific_Bin_Base_4_Base_A
cnt = 68	feature = 367	correl = -0.0272801	descr = N_Gram_CCATC
cnt = 69	feature = 59	correl = 0.362755	descr = Position_Specific_Bin_Base_20_Base_A
cnt = 70	feature = 665	correl = -0.0709925	descr = N_Gram_GGTTG
cnt = 71	feature = 707	correl = 0.0564298	descr = N_Gram_GTTTG
cnt = 72	feature = 634	correl = -0.0660524	descr = N_Gram_GGCTG
cnt = 73	feature = 43	correl = -0.0382515	descr = Position_Specific_Bin_Base_15_Base_G
cnt = 74	feature = 10	correl = -0.082375	descr = Position_Specific_Bin_Base_3_Base_T
cnt = 75	feature = 58	correl = 0.0629845	descr = Position_Specific_Bin_Base_19_Base_T
cnt = 76	feature = 759	correl = 0.0305702	descr = N_Gram_TCACC
cnt = 77	feature = 490	correl = 0.0454272	descr = N_Gram_CTGTT
cnt = 78	feature = 755	correl = 0.0454596	descr = N_Gram_TATTT
cnt = 79	feature = 531	correl = -0.027193	descr = N_Gram_GAGC
cnt = 80	feature = 404	correl = -0.0624927	descr = N_Gram_CCTCT
cnt = 81	feature = 1	correl = 0.106362	descr = Position_Specific_Bin_Base_0_Base_C
cnt = 82	feature = 358	correl = -0.0295198	descr = N_Gram_CCAA
cnt = 83	feature = 792	correl = 0.0526826	descr = N_Gram_TCTAC
cnt = 84	feature = 704	correl = -0.0332756	descr = N_Gram_GTTGG
cnt = 85	feature = 658	correl = -0.0599121	descr = N_Gram_GGTCC
cnt = 86	feature = 288	correl = 0.0400925	descr = N_Gram_ATCGA
cnt = 87	feature = 718	correl = 0.0483371	descr = N_Gram_TAATT
cnt = 88	feature = 31	correl = -0.0299383	descr = Position_Specific_Bin_Base_11_Base_C
cnt = 89	feature = 739	correl = 0.0227476	descr = N_Gram_TAGG
cnt = 90	feature = 579	correl = -0.0545494	descr = N_Gram_GCGC
cnt = 91	feature = 680	correl = 0.0557464	descr = N_Gram_GTCG
cnt = 92	feature = 17	correl = 0.032018	descr = Position_Specific_Bin_Base_6_Base_G
cnt = 93	feature = 675	correl = -0.0213989	descr = N_Gram_GTCAC
cnt = 94	feature = 732	correl = 0.0529332	descr = N_Gram_TAGA
cnt = 95	feature = 6	correl = 0.0587686	descr = Position_Specific_Bin_Base_2_Base_C
cnt = 96	feature = 482	correl = 0.0379906	descr = N_Gram_CTGAT
cnt = 97	feature = 229	correl = 0.0763644	descr = N_Gram_ACTAC
cnt = 98	feature = 206	correl = 0.063513	descr = N_Gram_ACAT
cnt = 99	feature = 56	correl = -0.121187	descr = Position_Specific_Bin_Base_19_Base_C
cnt = 100	feature = 258	correl = -0.096495	descr = N_Gram_AGGGC
cnt = 101	feature = 29	correl = 0.0592604	descr = Position_Specific_Bin_Base_10_Base_T
cnt = 102	feature = 251	correl = 0.0219816	descr = N_Gram_AGCT
cnt = 103	feature = 904	correl = 0.0623761	descr = N_Gram_TTTCT
cnt = 104	feature = 848	correl = 0.0343662	descr = N_Gram_TGTC
cnt = 105	feature = 654	correl = 0.0310147	descr = N_Gram_GGTA
cnt = 106	feature = 384	correl = -0.101758	descr = N_Gram_CCGA
cnt = 107	feature = 33	correl = 0.122367	descr = Position_Specific_Bin_Base_11_Base_T
cnt = 108	feature = 539	correl = 0.0694802	descr = N_Gram_GATAT
cnt = 109	feature = 884	correl = 0.0378238	descr = N_Gram_TTGA
cnt = 110	feature = 430	correl = -0.0926276	descr = N_Gram_CGCG
cnt = 111	feature = 16	correl = -0.046843	descr = Position_Specific_Bin_Base_6_Base_C
cnt = 112	feature = 515	correl = 0.0315945	descr = N_Gram_GACA
cnt = 113	feature = 60	correl = -0.31334	descr = Position_Specific_Bin_Base_20_Base_C
cnt = 114	feature = 293	correl = 0.0357023	descr = N_Gram_ATGA
cnt = 115	feature = 334	correl = -0.059169	descr = N_Gram_CAGA
cnt = 116	feature = 316	correl = -0.0262528	descr = N_Gram_CAAA
cnt = 117	feature = 765	correl = 0.0284397	descr = N_Gram_TCCA
cnt = 118	feature = 228	correl = 0.0456891	descr = N_Gram_ACTA
cnt = 119	feature = 706	correl = 0.0503992	descr = N_Gram_GTTT
cnt = 120	feature = 105	correl = -0.0709674	descr = Xue_Structure_Feature_A100
cnt = 121	feature = 592	correl = -0.0253272	descr = N_Gram_GCTC
cnt = 122	feature = 773	correl = -0.0274226	descr = N_Gram_TCCTC
cnt = 123	feature = 714	correl = 0.0652952	descr = N_Gram_TAAG
cnt = 124	feature = 64	correl = 0.0898249	descr = Gibbs_of_Target_Sequence__Pos_0_Step_1
cnt = 125	feature = 597	correl = -0.0260742	descr = N_Gram_GCTG
cnt = 126	feature = 70	correl = 0.1472	descr = Gibbs_of_Target_Sequence__Pos_7_Step_1
cnt = 127	feature = 659	correl = -0.0789446	descr = N_Gram_GGTG
cnt = 128	feature = 767	correl = -0.0361798	descr = N_Gram_TCCC
cnt = 129	feature = 478	correl = 0.0251489	descr = N_Gram_CTCT
cnt = 130	feature = 753	correl = 0.0641284	descr = N_Gram_TATT
cnt = 131	feature = 256	correl = -0.0515914	descr = N_Gram_AGGG
cnt = 132	feature = 82	correl = 0.421589	descr = Gibbs_of_Target_Sequence__Pos_20_Step_1
cnt = 133	feature = 808	correl = 0.0607381	descr = N_Gram_TGAA
cnt = 134	feature = 66	correl = -0.172686	descr = Gibbs_of_Target_Sequence__Pos_2_Step_1
cnt = 135	feature = 78	correl = 0.124245	descr = Gibbs_of_Target_Sequence__Pos_16_Step_1
cnt = 136	feature = 701	correl = -0.0584296	descr = N_Gram_GTTG
cnt = 137	feature = 76	correl = 0.144465	descr = Gibbs_of_Target_Sequence__Pos_14_Step_1
cnt = 138	feature = 80	correl = 0.1985	descr = Gibbs_of_Target_Sequence__Pos_18_Step_1
cnt = 139	feature = 436	correl = -0.0909114	descr = N_Gram_CGG
cnt = 140	feature = 77	correl = 0.0992392	descr = Gibbs_of_Target_Sequence__Pos_15_Step_1
cnt = 141	feature = 806	correl = 0.0541959	descr = N_Gram_TG
cnt = 142	feature = 857	correl = 0.0622678	descr = N_Gram_TTA
cnt = 143	feature = 578	correl = -0.091515	descr = N_Gram_GCG
cnt = 144	feature = 743	correl = 0.109277	descr = N_Gram_TAT
cnt = 145	feature = 653	correl = -0.0389671	descr = N_Gram_GGT
cnt = 146	feature = 899	correl = 0.0993408	descr = N_Gram_TTT
cnt = 147	feature = 708	correl = 0.169841	descr = N_Gram_TA
cnt = 148	feature = 83	correl = 0.233596	descr = PF_RNAi_Fold_Energy
num rows = 2188
num_elements = 326012
..*
optimization finished, #iter = 2326
nu = 0.411235
obj = -75.336919, rho = -0.512432
nSV = 1066, nBSV = 736
num rows = 243
num_elements = 36207
*
optimization finished, #iter = 226
nu = 0.408102
obj = -8.084838, rho = -0.669298
nSV = 135, nBSV = 61
..*
optimization finished, #iter = 2326
nu = 0.411235
obj = -75.336919, rho = -0.512432
nSV = 1066, nBSV = 736
CFS merit scores = 1.36338
CFS merit scores = 1.58308
CFS merit scores = 1.83029
CFS merit scores = 2.05948
CFS merit scores = 2.27093
CFS merit scores = 2.45748
CFS merit scores = 2.6266
CFS merit scores = 2.78205
CFS merit scores = 2.92416
CFS merit scores = 3.05866
CFS merit scores = 3.18637
CFS merit scores = 3.30633
CFS merit scores = 3.4202
CFS merit scores = 3.52799
CFS merit scores = 3.63127
CFS merit scores = 3.72842
CFS merit scores = 3.822
CFS merit scores = 3.91137
CFS merit scores = 3.99625
CFS merit scores = 4.07779
CFS merit scores = 4.15494
CFS merit scores = 4.22604
CFS merit scores = 4.29405
CFS merit scores = 4.36001
CFS merit scores = 4.42098
CFS merit scores = 4.4782
CFS merit scores = 4.5315
CFS merit scores = 4.5829
CFS merit scores = 4.63342
CFS merit scores = 4.68277
CFS merit scores = 4.73073
CFS merit scores = 4.77223
CFS merit scores = 4.81259
CFS merit scores = 4.85131
CFS merit scores = 4.88888
CFS merit scores = 4.92465
CFS merit scores = 4.95967
CFS merit scores = 4.99416
CFS merit scores = 5.0268
CFS merit scores = 5.05699
CFS merit scores = 5.08634
CFS merit scores = 5.11436
CFS merit scores = 5.14091
CFS merit scores = 5.16668
CFS merit scores = 5.1903
CFS merit scores = 5.21283
CFS merit scores = 5.23356
CFS merit scores = 5.25366
CFS merit scores = 5.27245
CFS merit scores = 5.29127
CFS merit scores = 5.30897
CFS merit scores = 5.32604
CFS merit scores = 5.34255
CFS merit scores = 5.35922
CFS merit scores = 5.37565
CFS merit scores = 5.39215
CFS merit scores = 5.4082
CFS merit scores = 5.42349
CFS merit scores = 5.43835
CFS merit scores = 5.45311
CFS merit scores = 5.46673
CFS merit scores = 5.47971
CFS merit scores = 5.49129
CFS merit scores = 5.50242
CFS merit scores = 5.51336
CFS merit scores = 5.52461
CFS merit scores = 5.53511
CFS merit scores = 5.54536
CFS merit scores = 5.55579
CFS merit scores = 5.56576
CFS merit scores = 5.57486
CFS merit scores = 5.58347
CFS merit scores = 5.59254
CFS merit scores = 5.60169
CFS merit scores = 5.60932
CFS merit scores = 5.61572
CFS merit scores = 5.62155
CFS merit scores = 5.62743
CFS merit scores = 5.63373
CFS merit scores = 5.63894
CFS merit scores = 5.64377
CFS merit scores = 5.64797
CFS merit scores = 5.65176
CFS merit scores = 5.65543
CFS merit scores = 5.65905
CFS merit scores = 5.66225
CFS merit scores = 5.66486
CFS merit scores = 5.66808
CFS merit scores = 5.67085
CFS merit scores = 5.67378
CFS merit scores = 5.67623
CFS merit scores = 5.6782
CFS merit scores = 5.68052
CFS merit scores = 5.68196
CFS merit scores = 5.68373
CFS merit scores = 5.68584
CFS merit scores = 5.68742
CFS merit scores = 5.68895
CFS merit scores = 5.6904
CFS merit scores = 5.69187
CFS merit scores = 5.69355
CFS merit scores = 5.69507
CFS merit scores = 5.69657
CFS merit scores = 5.69834
CFS merit scores = 5.69814
CFS merit scores = 5.69838
CFS merit scores = 5.6982
CFS merit scores = 5.69775
CFS merit scores = 5.69682
CFS merit scores = 5.6958
CFS merit scores = 5.69396
CFS merit scores = 5.69238
CFS merit scores = 5.69044
CFS merit scores = 5.68853
CFS merit scores = 5.68694
CFS merit scores = 5.68541
CFS merit scores = 5.68421
CFS merit scores = 5.68252
CFS merit scores = 5.68061
CFS merit scores = 5.67901
CFS merit scores = 5.67663
CFS merit scores = 5.6734
CFS merit scores = 5.67027
CFS merit scores = 5.66747
CFS merit scores = 5.66417
CFS merit scores = 5.6602
CFS merit scores = 5.65593
CFS merit scores = 5.65101
CFS merit scores = 5.64569
CFS merit scores = 5.64053
CFS merit scores = 5.63485
CFS merit scores = 5.62923
CFS merit scores = 5.62303
CFS merit scores = 5.61661
CFS merit scores = 5.61037
CFS merit scores = 5.60314
CFS merit scores = 5.59576
CFS merit scores = 5.5887
CFS merit scores = 5.58122
CFS merit scores = 5.57366
CFS merit scores = 5.56631
CFS merit scores = 5.55892
CFS merit scores = 5.55178
CFS merit scores = 5.54483
CFS merit scores = 5.53727
CFS merit scores = 5.52929
CFS merit scores = 5.52053
CFS merit scores = 5.51139
CFS merit scores = 5.50146
CFS merit scores = 5.49147
CFS merit scores = 5.48079
CFS merit scores = 5.46981
CFS merit scores = 5.45827
CFS merit scores = 5.4463
CFS merit scores = 5.43261
CFS merit scores = 5.41756
CFS merit scores = 5.40078
CFS merit scores = 5.38402
CFS merit scores = 5.36606
CFS merit scores = 5.34866
CFS merit scores = 5.32939
CFS merit scores = 5.30957
CFS merit scores = 5.2845
CFS merit scores = 5.2588
CFS merit scores = 5.22455
CFS merit scores = 5.19021
CFS merit scores = 5.11845
cnt = 1	feature = 64	correl = 0.363379	descr = Position_Specific_Bin_Base_20_Base_A
cnt = 2	feature = 60	correl = 0.186379	descr = Position_Specific_Bin_Base_19_Base_A
cnt = 3	feature = 11	correl = 0.0690295	descr = Position_Specific_Bin_Base_3_Base_G
cnt = 4	feature = 704	correl = 0.042001	descr = N_Gram_GTCAA
cnt = 5	feature = 14	correl = -0.0774296	descr = Position_Specific_Bin_Base_4_Base_C
cnt = 6	feature = 770	correl = 0.0311814	descr = N_Gram_TAGT
cnt = 7	feature = 423	correl = 0.0676335	descr = N_Gram_CCTA
cnt = 8	feature = 232	correl = 0.0265427	descr = N_Gram_ACGCT
cnt = 9	feature = 701	correl = -0.0263622	descr = N_Gram_GTAAT
cnt = 10	feature = 755	correl = 0.0225324	descr = N_Gram_TACCG
cnt = 11	feature = 904	correl = 0.0327375	descr = N_Gram_TTCGC
cnt = 12	feature = 286	correl = 0.0294834	descr = N_Gram_ATATA
cnt = 13	feature = 708	correl = -0.0234628	descr = N_Gram_GTCCG
cnt = 14	feature = 461	correl = -0.0744575	descr = N_Gram_CGCGC
cnt = 15	feature = 578	correl = 0.0453418	descr = N_Gram_GATTG
cnt = 16	feature = 449	correl = -0.0482257	descr = N_Gram_CGAGT
cnt = 17	feature = 553	correl = -0.0301663	descr = N_Gram_GACGG
cnt = 18	feature = 767	correl = 0.0536372	descr = N_Gram_TAGCA
cnt = 19	feature = 231	correl = -0.0321312	descr = N_Gram_ACGCA
cnt = 20	feature = 645	correl = -0.0588814	descr = N_Gram_GGACC
cnt = 21	feature = 490	correl = -0.06787	descr = N_Gram_CGTTC
cnt = 22	feature = 229	correl = -0.0393504	descr = N_Gram_ACGAA
cnt = 23	feature = 687	correl = 0.0273535	descr = N_Gram_GGTAC
cnt = 24	feature = 857	correl = -0.0227017	descr = N_Gram_TGCCT
cnt = 25	feature = 852	correl = 0.0242315	descr = N_Gram_TGCAA
cnt = 26	feature = 452	correl = -0.0230941	descr = N_Gram_CGATC
cnt = 27	feature = 251	correl = -0.0296806	descr = N_Gram_AGAGG
cnt = 28	feature = 47	correl = -0.0268652	descr = Position_Specific_Bin_Base_15_Base_T
cnt = 29	feature = 680	correl = -0.0696925	descr = N_Gram_GGGGC
cnt = 30	feature = 768	correl = 0.0763828	descr = N_Gram_TAGCT
cnt = 31	feature = 412	correl = -0.0570658	descr = N_Gram_CCGAA
cnt = 32	feature = 613	correl = -0.0393818	descr = N_Gram_GCGCA
cnt = 33	feature = 384	correl = -0.0225413	descr = N_Gram_CCAAG
cnt = 34	feature = 752	correl = 0.0835953	descr = N_Gram_TACAA
cnt = 35	feature = 430	correl = -0.0820678	descr = N_Gram_CCTCG
cnt = 36	feature = 740	correl = 0.0220367	descr = N_Gram_TAAAG
cnt = 37	feature = 314	correl = -0.0221883	descr = N_Gram_ATGTA
cnt = 38	feature = 214	correl = 0.0630837	descr = N_Gram_ACAGT
cnt = 39	feature = 254	correl = -0.0434407	descr = N_Gram_AGATG
cnt = 40	feature = 765	correl = 0.0458411	descr = N_Gram_TAGAG
cnt = 41	feature = 592	correl = 0.0331446	descr = N_Gram_GCATC
cnt = 42	feature = 620	correl = -0.0263238	descr = N_Gram_GCGGG
cnt = 43	feature = 28	correl = 0.0276972	descr = Position_Specific_Bin_Base_9_Base_T
cnt = 44	feature = 264	correl = -0.0586054	descr = N_Gram_AGGAG
cnt = 45	feature = 914	correl = 0.0643269	descr = N_Gram_TTGAA
cnt = 46	feature = 675	correl = -0.100407	descr = N_Gram_GGGCC
cnt = 47	feature = 1	correl = 0.115975	descr = Position_Specific_Bin_Base_0_Base_C
cnt = 48	feature = 925	correl = 0.0239669	descr = N_Gram_TTGTC
cnt = 49	feature = 671	correl = -0.0647601	descr = N_Gram_GGGAA
cnt = 50	feature = 4	correl = -0.025699	descr = Position_Specific_Bin_Base_1_Base_C
cnt = 51	feature = 288	correl = 0.0380449	descr = N_Gram_ATATG
cnt = 52	feature = 654	correl = -0.0675656	descr = N_Gram_GGCAA
cnt = 53	feature = 759	correl = 0.068002	descr = N_Gram_TACTA
cnt = 54	feature = 406	correl = -0.0368185	descr = N_Gram_CCCGG
cnt = 55	feature = 665	correl = -0.0635887	descr = N_Gram_GGCGT
cnt = 56	feature = 105	correl = -0.0713483	descr = Fold_of_RNAi_Sequence_Pos_14
cnt = 57	feature = 705	correl = 0.0312411	descr = N_Gram_GTCAT
cnt = 58	feature = 749	correl = 0.0655212	descr = N_Gram_TAATT
cnt = 59	feature = 409	correl = -0.0689958	descr = N_Gram_CCCTG
cnt = 60	feature = 775	correl = 0.0456487	descr = N_Gram_TATAG
cnt = 61	feature = 802	correl = 0.0463357	descr = N_Gram_TCCAT
cnt = 62	feature = 593	correl = 0.0347099	descr = N_Gram_GCATT
cnt = 63	feature = 311	correl = -0.0253183	descr = N_Gram_ATGGA
cnt = 64	feature = 696	correl = -0.0593672	descr = N_Gram_GGTTG
cnt = 65	feature = 396	correl = -0.0214254	descr = N_Gram_CCCAA
cnt = 66	feature = 52	correl = 0.0467491	descr = Position_Specific_Bin_Base_17_Base_A
cnt = 67	feature = 792	correl = 0.0238105	descr = N_Gram_TCAAG
cnt = 68	feature = 915	correl = 0.0368866	descr = N_Gram_TTGAC
cnt = 69	feature = 260	correl = -0.0315008	descr = N_Gram_AGCGT
cnt = 70	feature = 23	correl = 0.0617399	descr = Position_Specific_Bin_Base_7_Base_T
cnt = 71	feature = 6	correl = -0.0394958	descr = Position_Specific_Bin_Base_2_Base_A
cnt = 72	feature = 42	correl = -0.032372	descr = Position_Specific_Bin_Base_14_Base_C
cnt = 73	feature = 58	correl = -0.0471093	descr = Position_Specific_Bin_Base_18_Base_G
cnt = 74	feature = 631	correl = 0.0434217	descr = N_Gram_GCTCT
cnt = 75	feature = 664	correl = -0.0784959	descr = N_Gram_GGCGG
cnt = 76	feature = 658	correl = -0.0849963	descr = N_Gram_GGCCA
cnt = 77	feature = 33	correl = -0.0370236	descr = Position_Specific_Bin_Base_11_Base_A
cnt = 78	feature = 717	correl = 0.0222469	descr = N_Gram_GTGAA
cnt = 79	feature = 672	correl = -0.0712699	descr = N_Gram_GGGAG
cnt = 80	feature = 29	correl = 0.0751094	descr = Position_Specific_Bin_Base_10_Base_A
cnt = 81	feature = 2	correl = -0.149004	descr = Position_Specific_Bin_Base_0_Base_G
cnt = 82	feature = 838	correl = 0.0223697	descr = N_Gram_TCTTG
cnt = 83	feature = 806	correl = -0.0223165	descr = N_Gram_TCCGC
cnt = 84	feature = 292	correl = 0.045923	descr = N_Gram_ATCAA
cnt = 85	feature = 848	correl = 0.0590968	descr = N_Gram_TGATA
cnt = 86	feature = 808	correl = -0.0282311	descr = N_Gram_TCCTC
cnt = 87	feature = 303	correl = 0.0489401	descr = N_Gram_ATCTG
cnt = 88	feature = 17	correl = -0.0698688	descr = Position_Specific_Bin_Base_5_Base_C
cnt = 89	feature = 812	correl = 0.0256743	descr = N_Gram_TCGA
cnt = 90	feature = 707	correl = -0.0546243	descr = N_Gram_GTCCC
cnt = 91	feature = 297	correl = 0.0320139	descr = N_Gram_ATCCT
cnt = 92	feature = 899	correl = 0.0384065	descr = N_Gram_TTCAT
cnt = 93	feature = 718	correl = -0.0530371	descr = N_Gram_GTGC
cnt = 94	feature = 16	correl = 0.0292485	descr = Position_Specific_Bin_Base_4_Base_T
cnt = 95	feature = 228	correl = -0.0374129	descr = N_Gram_ACGA
cnt = 96	feature = 674	correl = -0.0436008	descr = N_Gram_GGGCA
cnt = 97	feature = 308	correl = 0.0222204	descr = N_Gram_ATGC
cnt = 98	feature = 679	correl = -0.0558781	descr = N_Gram_GGGGA
cnt = 99	feature = 554	correl = 0.0274279	descr = N_Gram_GACT
cnt = 100	feature = 643	correl = -0.0495624	descr = N_Gram_GGAAG
cnt = 101	feature = 56	correl = 0.0434344	descr = Position_Specific_Bin_Base_18_Base_A
cnt = 102	feature = 815	correl = 0.0530325	descr = N_Gram_TCGCA
cnt = 103	feature = 501	correl = 0.0721006	descr = N_Gram_CTAGC
cnt = 104	feature = 40	correl = -0.0300238	descr = Position_Specific_Bin_Base_13_Base_G
cnt = 105	feature = 865	correl = -0.0745478	descr = N_Gram_TGGCC
cnt = 106	feature = 942	correl = 0.0258921	descr = N_Gram_TTTTC
cnt = 107	feature = 35	correl = -0.0441961	descr = Position_Specific_Bin_Base_11_Base_G
cnt = 108	feature = 334	correl = 0.0770712	descr = N_Gram_CAACA
cnt = 109	feature = 531	correl = 0.0342276	descr = N_Gram_CTTCT
cnt = 110	feature = 535	correl = 0.0520587	descr = N_Gram_CTTGT
cnt = 111	feature = 743	correl = 0.0783267	descr = N_Gram_TAAG
cnt = 112	feature = 478	correl = -0.0492675	descr = N_Gram_CGGT
cnt = 113	feature = 10	correl = 0.0264599	descr = Position_Specific_Bin_Base_3_Base_A
cnt = 114	feature = 21	correl = -0.125311	descr = Position_Specific_Bin_Base_7_Base_C
cnt = 115	feature = 834	correl = 0.0838988	descr = N_Gram_TCTGC
cnt = 116	feature = 233	correl = -0.0396127	descr = N_Gram_ACGG
cnt = 117	feature = 32	correl = 0.0604756	descr = Position_Specific_Bin_Base_10_Base_T
cnt = 118	feature = 59	correl = 0.0331232	descr = Position_Specific_Bin_Base_18_Base_T
cnt = 119	feature = 256	correl = -0.0492856	descr = N_Gram_AGCC
cnt = 120	feature = 798	correl = 0.0595063	descr = N_Gram_TCATC
cnt = 121	feature = 937	correl = 0.0667574	descr = N_Gram_TTTGA
cnt = 122	feature = 721	correl = -0.102581	descr = N_Gram_GTGG
cnt = 123	feature = 525	correl = 0.0367983	descr = N_Gram_CTGT
cnt = 124	feature = 732	correl = -0.0280142	descr = N_Gram_GTTGG
cnt = 125	feature = 15	correl = -0.0248418	descr = Position_Specific_Bin_Base_4_Base_G
cnt = 126	feature = 358	correl = -0.0331896	descr = N_Gram_CAGCG
cnt = 127	feature = 404	correl = -0.102458	descr = N_Gram_CCCGA
cnt = 128	feature = 603	correl = -0.0766338	descr = N_Gram_GCCCT
cnt = 129	feature = 929	correl = 0.0494664	descr = N_Gram_TTTA
cnt = 130	feature = 716	correl = 0.0246195	descr = N_Gram_GTGA
cnt = 131	feature = 206	correl = 0.082947	descr = N_Gram_ACAA
cnt = 132	feature = 632	correl = -0.0300766	descr = N_Gram_GCTG
cnt = 133	feature = 31	correl = -0.0680806	descr = Position_Specific_Bin_Base_10_Base_G
cnt = 134	feature = 837	correl = 0.0416517	descr = N_Gram_TCTTC
cnt = 135	feature = 367	correl = -0.0277601	descr = N_Gram_CATA
cnt = 136	feature = 751	correl = 0.0475776	descr = N_Gram_TACA
cnt = 137	feature = 766	correl = 0.0691331	descr = N_Gram_TAGC
cnt = 138	feature = 612	correl = -0.0716981	descr = N_Gram_GCGC
cnt = 139	feature = 436	correl = 0.0336197	descr = N_Gram_CCTT
cnt = 140	feature = 659	correl = -0.118317	descr = N_Gram_GGCCC
cnt = 141	feature = 653	correl = -0.0718658	descr = N_Gram_GGCA
cnt = 142	feature = 876	correl = 0.0407919	descr = N_Gram_TGTC
cnt = 143	feature = 293	correl = 0.0466218	descr = N_Gram_ATCC
cnt = 144	feature = 70	correl = -0.0262017	descr = Gibbs_of_Target_Sequence__Pos_1_Step_1
cnt = 145	feature = 773	correl = 0.0735248	descr = N_Gram_TATA
cnt = 146	feature = 432	correl = -0.0641635	descr = N_Gram_CCTG
cnt = 147	feature = 482	correl = -0.0344455	descr = N_Gram_CGT
cnt = 148	feature = 738	correl = 0.0466247	descr = N_Gram_TAAA
cnt = 149	feature = 80	correl = 0.0299313	descr = Gibbs_of_Target_Sequence__Pos_12_Step_1
cnt = 150	feature = 940	correl = 0.0532314	descr = N_Gram_TTTT
cnt = 151	feature = 76	correl = 0.0868265	descr = Gibbs_of_Target_Sequence__Pos_8_Step_1
cnt = 152	feature = 706	correl = -0.0684849	descr = N_Gram_GTCC
cnt = 153	feature = 82	correl = 0.144853	descr = Gibbs_of_Target_Sequence__Pos_14_Step_1
cnt = 154	feature = 258	correl = -0.0599502	descr = N_Gram_AGCG
cnt = 155	feature = 662	correl = -0.111253	descr = N_Gram_GGCG
cnt = 156	feature = 83	correl = 0.0950288	descr = Gibbs_of_Target_Sequence__Pos_15_Step_1
cnt = 157	feature = 657	correl = -0.132991	descr = N_Gram_GGCC
cnt = 158	feature = 81	correl = 0.130389	descr = Gibbs_of_Target_Sequence__Pos_13_Step_1
cnt = 159	feature = 77	correl = 0.103143	descr = Gibbs_of_Target_Sequence__Pos_9_Step_1
cnt = 160	feature = 640	correl = -0.0636014	descr = N_Gram_GGA
cnt = 161	feature = 78	correl = 0.127807	descr = Gibbs_of_Target_Sequence__Pos_10_Step_1
cnt = 162	feature = 772	correl = 0.133517	descr = N_Gram_TAT
cnt = 163	feature = 316	correl = 0.11887	descr = N_Gram_ATT
cnt = 164	feature = 610	correl = -0.107375	descr = N_Gram_GCG
cnt = 165	feature = 579	correl = -0.140383	descr = N_Gram_GC
cnt = 166	feature = 278	correl = 0.124512	descr = N_Gram_AT
cnt = 167	feature = 68	correl = 0.296357	descr = Gibbs_of_Target_Sequence_
num rows = 2188
num_elements = 367584
..*
optimization finished, #iter = 2194
nu = 0.399672
obj = -75.481535, rho = -0.523972
nSV = 1056, nBSV = 713
num rows = 243
num_elements = 40824
*
optimization finished, #iter = 226
nu = 0.371323
obj = -7.497745, rho = -0.734700
nSV = 132, nBSV = 55
..*
optimization finished, #iter = 2194
nu = 0.399672
obj = -75.481535, rho = -0.523972
nSV = 1056, nBSV = 713
CFS merit scores = 1.26906
CFS merit scores = 1.52763
CFS merit scores = 1.79513
CFS merit scores = 2.03383
CFS merit scores = 2.2439
CFS merit scores = 2.43652
CFS merit scores = 2.61161
CFS merit scores = 2.77347
CFS merit scores = 2.92483
CFS merit scores = 3.06785
CFS merit scores = 3.20125
CFS merit scores = 3.32452
CFS merit scores = 3.43935
CFS merit scores = 3.54254
CFS merit scores = 3.63932
CFS merit scores = 3.73112
CFS merit scores = 3.81874
CFS merit scores = 3.90291
CFS merit scores = 3.98316
CFS merit scores = 4.05858
CFS merit scores = 4.1301
CFS merit scores = 4.19786
CFS merit scores = 4.26117
CFS merit scores = 4.32262
CFS merit scores = 4.38065
CFS merit scores = 4.43577
CFS merit scores = 4.48865
CFS merit scores = 4.53965
CFS merit scores = 4.58867
CFS merit scores = 4.63283
CFS merit scores = 4.67636
CFS merit scores = 4.71687
CFS merit scores = 4.75374
CFS merit scores = 4.78711
CFS merit scores = 4.81775
CFS merit scores = 4.84714
CFS merit scores = 4.8761
CFS merit scores = 4.90574
CFS merit scores = 4.93203
CFS merit scores = 4.95766
CFS merit scores = 4.98299
CFS merit scores = 5.00803
CFS merit scores = 5.03227
CFS merit scores = 5.05464
CFS merit scores = 5.07739
CFS merit scores = 5.09952
CFS merit scores = 5.12028
CFS merit scores = 5.13999
CFS merit scores = 5.15992
CFS merit scores = 5.17918
CFS merit scores = 5.19734
CFS merit scores = 5.2144
CFS merit scores = 5.23035
CFS merit scores = 5.24631
CFS merit scores = 5.26192
CFS merit scores = 5.27755
CFS merit scores = 5.29268
CFS merit scores = 5.30684
CFS merit scores = 5.31946
CFS merit scores = 5.33191
CFS merit scores = 5.34392
CFS merit scores = 5.3549
CFS merit scores = 5.36598
CFS merit scores = 5.3773
CFS merit scores = 5.38822
CFS merit scores = 5.39915
CFS merit scores = 5.4093
CFS merit scores = 5.41866
CFS merit scores = 5.42755
CFS merit scores = 5.43626
CFS merit scores = 5.44471
CFS merit scores = 5.4529
CFS merit scores = 5.46122
CFS merit scores = 5.46875
CFS merit scores = 5.47598
CFS merit scores = 5.48237
CFS merit scores = 5.48838
CFS merit scores = 5.49404
CFS merit scores = 5.50014
CFS merit scores = 5.50591
CFS merit scores = 5.51148
CFS merit scores = 5.51692
CFS merit scores = 5.52272
CFS merit scores = 5.52778
CFS merit scores = 5.53217
CFS merit scores = 5.53687
CFS merit scores = 5.5412
CFS merit scores = 5.54481
CFS merit scores = 5.54813
CFS merit scores = 5.55183
CFS merit scores = 5.5549
CFS merit scores = 5.55773
CFS merit scores = 5.56059
CFS merit scores = 5.56343
CFS merit scores = 5.56557
CFS merit scores = 5.56798
CFS merit scores = 5.57027
CFS merit scores = 5.57249
CFS merit scores = 5.5742
CFS merit scores = 5.57513
CFS merit scores = 5.57547
CFS merit scores = 5.57611
CFS merit scores = 5.57649
CFS merit scores = 5.57634
CFS merit scores = 5.57631
CFS merit scores = 5.57597
CFS merit scores = 5.57584
CFS merit scores = 5.57556
CFS merit scores = 5.57515
CFS merit scores = 5.57431
CFS merit scores = 5.57387
CFS merit scores = 5.57203
CFS merit scores = 5.56998
CFS merit scores = 5.56709
CFS merit scores = 5.56462
CFS merit scores = 5.56221
CFS merit scores = 5.5593
CFS merit scores = 5.55643
CFS merit scores = 5.55374
CFS merit scores = 5.55052
CFS merit scores = 5.54732
CFS merit scores = 5.54356
CFS merit scores = 5.53953
CFS merit scores = 5.53553
CFS merit scores = 5.53145
CFS merit scores = 5.52738
CFS merit scores = 5.52337
CFS merit scores = 5.51738
CFS merit scores = 5.51096
CFS merit scores = 5.50384
CFS merit scores = 5.49486
CFS merit scores = 5.48578
CFS merit scores = 5.47613
CFS merit scores = 5.46696
CFS merit scores = 5.45723
CFS merit scores = 5.44614
CFS merit scores = 5.43504
CFS merit scores = 5.42421
CFS merit scores = 5.41192
CFS merit scores = 5.39915
CFS merit scores = 5.38692
CFS merit scores = 5.37465
CFS merit scores = 5.36175
CFS merit scores = 5.34919
CFS merit scores = 5.33493
CFS merit scores = 5.32061
CFS merit scores = 5.30449
CFS merit scores = 5.28545
CFS merit scores = 5.26569
CFS merit scores = 5.24626
CFS merit scores = 5.22323
CFS merit scores = 5.20102
CFS merit scores = 5.17834
CFS merit scores = 5.15403
cnt = 1	feature = 66	correl = 0.269063	descr = Gibbs_of_Target_Sequence_
cnt = 2	feature = 308	correl = -0.0596461	descr = N_Gram_ATGGT
cnt = 3	feature = 430	correl = -0.0621223	descr = N_Gram_CGAA
cnt = 4	feature = 884	correl = -0.040421	descr = N_Gram_TTACC
cnt = 5	feature = 749	correl = 0.0306888	descr = N_Gram_TACCG
cnt = 6	feature = 739	correl = 0.0320582	descr = N_Gram_TAAGC
cnt = 7	feature = 490	correl = 0.058939	descr = N_Gram_CTAGC
cnt = 8	feature = 899	correl = 0.0358779	descr = N_Gram_TTCGC
cnt = 9	feature = 229	correl = -0.0375609	descr = N_Gram_ACGAC
cnt = 10	feature = 751	correl = -0.0305078	descr = N_Gram_TACG
cnt = 11	feature = 519	correl = 0.0328851	descr = N_Gram_CTTAG
cnt = 12	feature = 436	correl = -0.0415313	descr = N_Gram_CGACG
cnt = 13	feature = 554	correl = -0.0373336	descr = N_Gram_GAGAT
cnt = 14	feature = 755	correl = 0.0442694	descr = N_Gram_TACTG
cnt = 15	feature = 612	correl = -0.0493191	descr = N_Gram_GCGGT
cnt = 16	feature = 773	correl = 0.0365127	descr = N_Gram_TATAG
cnt = 17	feature = 264	correl = 0.0317756	descr = N_Gram_AGGGG
cnt = 18	feature = 759	correl = 0.0573345	descr = N_Gram_TAGAC
cnt = 19	feature = 705	correl = 0.0424223	descr = N_Gram_GTCTA
cnt = 20	feature = 404	correl = -0.0674243	descr = N_Gram_CCGAT
cnt = 21	feature = 857	correl = 0.0295216	descr = N_Gram_TGGAC
cnt = 22	feature = 553	correl = 0.0336224	descr = N_Gram_GAGAA
cnt = 23	feature = 452	correl = -0.0568818	descr = N_Gram_CGCGT
cnt = 24	feature = 914	correl = 0.0357462	descr = N_Gram_TTGCG
cnt = 25	feature = 672	correl = 0.0282457	descr = N_Gram_GGTAC
cnt = 26	feature = 15	correl = 0.0232815	descr = Position_Specific_Bin_Base_6_Base_A
cnt = 27	feature = 671	correl = 0.0528192	descr = N_Gram_GGTAA
cnt = 28	feature = 631	correl = 0.0371057	descr = N_Gram_GGAAT
cnt = 29	feature = 723	correl = 0.0242967	descr = N_Gram_GTTCG
cnt = 30	feature = 796	correl = -0.0223042	descr = N_Gram_TCCGA
cnt = 31	feature = 531	correl = -0.0216293	descr = N_Gram_GAAAG
cnt = 32	feature = 260	correl = -0.028311	descr = N_Gram_AGGCA
cnt = 33	feature = 718	correl = 0.030938	descr = N_Gram_GTGTA
cnt = 34	feature = 659	correl = -0.0544737	descr = N_Gram_GGGCA
cnt = 35	feature = 206	correl = 0.0583651	descr = N_Gram_ACAAA
cnt = 36	feature = 645	correl = -0.0766553	descr = N_Gram_GGCCA
cnt = 37	feature = 41	correl = -0.0326769	descr = Position_Specific_Bin_Base_14_Base_C
cnt = 38	feature = 258	correl = 0.0358429	descr = N_Gram_AGCTT
cnt = 39	feature = 284	correl = 0.0304308	descr = N_Gram_ATATG
cnt = 40	feature = 52	correl = -0.0600576	descr = Position_Specific_Bin_Base_17_Base_G
cnt = 41	feature = 632	correl = 0.0277723	descr = N_Gram_GGACA
cnt = 42	feature = 904	correl = 0.0449649	descr = N_Gram_TTCTC
cnt = 43	feature = 4	correl = -0.0989067	descr = Position_Specific_Bin_Base_1_Base_G
cnt = 44	feature = 752	correl = -0.0357203	descr = N_Gram_TACGT
cnt = 45	feature = 768	correl = 0.0452054	descr = N_Gram_TAGTG
cnt = 46	feature = 578	correl = -0.0465076	descr = N_Gram_GCACC
cnt = 47	feature = 915	correl = 0.0223257	descr = N_Gram_TTGCT
cnt = 48	feature = 593	correl = -0.0767287	descr = N_Gram_GCCCT
cnt = 49	feature = 701	correl = 0.0429804	descr = N_Gram_GTCG
cnt = 50	feature = 228	correl = -0.042296	descr = N_Gram_ACGAA
cnt = 51	feature = 31	correl = -0.0337109	descr = Position_Specific_Bin_Base_11_Base_C
cnt = 52	feature = 620	correl = 0.0553425	descr = N_Gram_GCTCT
cnt = 53	feature = 21	correl = 0.0370049	descr = Position_Specific_Bin_Base_8_Base_A
cnt = 54	feature = 765	correl = 0.0279371	descr = N_Gram_TAGGC
cnt = 55	feature = 367	correl = 0.0283966	descr = N_Gram_CATGT
cnt = 56	feature = 806	correl = 0.0228636	descr = N_Gram_TCGCC
cnt = 57	feature = 6	correl = 0.0358121	descr = Position_Specific_Bin_Base_2_Base_C
cnt = 58	feature = 657	correl = -0.0615164	descr = N_Gram_GGGAG
cnt = 59	feature = 687	correl = 0.0275186	descr = N_Gram_GTAAG
cnt = 60	feature = 560	correl = 0.0307647	descr = N_Gram_GAGT
cnt = 61	feature = 2	correl = -0.131046	descr = Position_Specific_Bin_Base_0_Base_G
cnt = 62	feature = 292	correl = 0.0245719	descr = N_Gram_ATCCT
cnt = 63	feature = 772	correl = 0.0314875	descr = N_Gram_TATAC
cnt = 64	feature = 58	correl = 0.178008	descr = Position_Specific_Bin_Base_19_Base_A
cnt = 65	feature = 334	correl = 0.0281661	descr = N_Gram_CACAG
cnt = 66	feature = 792	correl = 0.0383018	descr = N_Gram_TCCAT
cnt = 67	feature = 64	correl = -0.178266	descr = Position_Specific_Bin_Base_20_Base_G
cnt = 68	feature = 535	correl = -0.0467934	descr = N_Gram_GAAGA
cnt = 69	feature = 525	correl = 0.0481221	descr = N_Gram_CTTGT
cnt = 70	feature = 665	correl = -0.0477275	descr = N_Gram_GGGGT
cnt = 71	feature = 406	correl = -0.0411399	descr = N_Gram_CCGCA
cnt = 72	feature = 432	correl = -0.0328284	descr = N_Gram_CGAAT
cnt = 73	feature = 256	correl = -0.0411751	descr = N_Gram_AGCGG
cnt = 74	feature = 56	correl = -0.0409098	descr = Position_Specific_Bin_Base_18_Base_G
cnt = 75	feature = 653	correl = -0.0267822	descr = N_Gram_GGCTT
cnt = 76	feature = 579	correl = -0.0299787	descr = N_Gram_GCACG
cnt = 77	feature = 16	correl = -0.0363219	descr = Position_Specific_Bin_Base_6_Base_C
cnt = 78	feature = 798	correl = 0.0772501	descr = N_Gram_TCCTA
cnt = 79	feature = 105	correl = -0.0264646	descr = Fold_of_RNAi_Sequence_Pos_19
cnt = 80	feature = 499	correl = -0.0516572	descr = N_Gram_CTCGG
cnt = 81	feature = 251	correl = -0.049925	descr = N_Gram_AGATG
cnt = 82	feature = 852	correl = -0.038562	descr = N_Gram_TGCGG
cnt = 83	feature = 825	correl = 0.0521461	descr = N_Gram_TCTGG
cnt = 84	feature = 721	correl = -0.0336784	descr = N_Gram_GTTA
cnt = 85	feature = 708	correl = 0.0302877	descr = N_Gram_GTGAA
cnt = 86	feature = 14	correl = 0.0622375	descr = Position_Specific_Bin_Base_5_Base_T
cnt = 87	feature = 478	correl = -0.068221	descr = N_Gram_CGTTC
cnt = 88	feature = 838	correl = 0.0521338	descr = N_Gram_TGATA
cnt = 89	feature = 704	correl = 0.0221769	descr = N_Gram_GTCT
cnt = 90	feature = 366	correl = -0.0384779	descr = N_Gram_CATGG
cnt = 91	feature = 11	correl = 0.0828221	descr = Position_Specific_Bin_Base_4_Base_A
cnt = 92	feature = 740	correl = 0.0483461	descr = N_Gram_TAAGG
cnt = 93	feature = 738	correl = 0.0448696	descr = N_Gram_TAAGA
cnt = 94	feature = 597	correl = -0.0454353	descr = N_Gram_GCCT
cnt = 95	feature = 674	correl = 0.0287207	descr = N_Gram_GGTCA
cnt = 96	feature = 47	correl = 0.0692978	descr = Position_Specific_Bin_Base_16_Base_A
cnt = 97	feature = 679	correl = -0.0572812	descr = N_Gram_GGTGC
cnt = 98	feature = 293	correl = 0.0499896	descr = N_Gram_ATCG
cnt = 99	feature = 29	correl = 0.051879	descr = Position_Specific_Bin_Base_10_Base_T
cnt = 100	feature = 1	correl = 0.108951	descr = Position_Specific_Bin_Base_0_Base_C
cnt = 101	feature = 664	correl = -0.0704033	descr = N_Gram_GGGGC
cnt = 102	feature = 33	correl = 0.120783	descr = Position_Specific_Bin_Base_11_Base_T
cnt = 103	feature = 675	correl = -0.0830346	descr = N_Gram_GGTCC
cnt = 104	feature = 716	correl = -0.0304433	descr = N_Gram_GTGGT
cnt = 105	feature = 10	correl = -0.0988791	descr = Position_Specific_Bin_Base_3_Base_T
cnt = 106	feature = 461	correl = -0.0340151	descr = N_Gram_CGGCT
cnt = 107	feature = 60	correl = -0.12104	descr = Position_Specific_Bin_Base_19_Base_G
cnt = 108	feature = 310	correl = 0.0585599	descr = N_Gram_ATTA
cnt = 109	feature = 40	correl = 0.100553	descr = Position_Specific_Bin_Base_14_Base_A
cnt = 110	feature = 17	correl = 0.021539	descr = Position_Specific_Bin_Base_6_Base_G
cnt = 111	feature = 767	correl = 0.032939	descr = N_Gram_TAGT
cnt = 112	feature = 753	correl = 0.0509136	descr = N_Gram_TACT
cnt = 113	feature = 28	correl = -0.0530427	descr = Position_Specific_Bin_Base_10_Base_G
cnt = 114	feature = 358	correl = -0.0290682	descr = N_Gram_CATA
cnt = 115	feature = 515	correl = 0.0500185	descr = N_Gram_CTGT
cnt = 116	feature = 834	correl = 0.0417058	descr = N_Gram_TGAAG
cnt = 117	feature = 233	correl = -0.0351332	descr = N_Gram_ACGT
cnt = 118	feature = 643	correl = -0.0400765	descr = N_Gram_GGCAG
cnt = 119	feature = 812	correl = 0.049568	descr = N_Gram_TCGT
cnt = 120	feature = 449	correl = -0.0790805	descr = N_Gram_CGCG
cnt = 121	feature = 717	correl = 0.0269038	descr = N_Gram_GTGT
cnt = 122	feature = 288	correl = 0.0379406	descr = N_Gram_ATCC
cnt = 123	feature = 316	correl = 0.098624	descr = N_Gram_ATTCT
cnt = 124	feature = 865	correl = -0.0255245	descr = N_Gram_TGGTG
cnt = 125	feature = 59	correl = -0.11964	descr = Position_Specific_Bin_Base_19_Base_C
cnt = 126	feature = 396	correl = -0.0663415	descr = N_Gram_CCCT
cnt = 127	feature = 501	correl = 0.0347217	descr = N_Gram_CTCT
cnt = 128	feature = 530	correl = -0.0240252	descr = N_Gram_GAAA
cnt = 129	feature = 603	correl = -0.0719225	descr = N_Gram_GCGC
cnt = 130	feature = 925	correl = 0.0549777	descr = N_Gram_TTTC
cnt = 131	feature = 707	correl = 0.0274442	descr = N_Gram_GTGA
cnt = 132	feature = 82	correl = 0.0908647	descr = Gibbs_of_Target_Sequence__Pos_17_Step_1
cnt = 133	feature = 680	correl = -0.110398	descr = N_Gram_GGTGG
cnt = 134	feature = 696	correl = -0.0878383	descr = N_Gram_GTCC
cnt = 135	feature = 770	correl = 0.073316	descr = N_Gram_TATA
cnt = 136	feature = 77	correl = 0.0449207	descr = Gibbs_of_Target_Sequence__Pos_11_Step_1
cnt = 137	feature = 278	correl = 0.0425579	descr = N_Gram_ATAG
cnt = 138	feature = 658	correl = -0.120309	descr = N_Gram_GGGC
cnt = 139	feature = 876	correl = 0.075099	descr = N_Gram_TGTT
cnt = 140	feature = 80	correl = 0.0943335	descr = Gibbs_of_Target_Sequence__Pos_15_Step_1
cnt = 141	feature = 78	correl = 0.123291	descr = Gibbs_of_Target_Sequence__Pos_13_Step_1
cnt = 142	feature = 70	correl = 0.0974435	descr = Gibbs_of_Target_Sequence__Pos_4_Step_1
cnt = 143	feature = 286	correl = 0.0523711	descr = N_Gram_ATC
cnt = 144	feature = 627	correl = -0.0527193	descr = N_Gram_GGA
cnt = 145	feature = 802	correl = 0.0359057	descr = N_Gram_TCG
cnt = 146	feature = 384	correl = -0.137294	descr = N_Gram_CCC
cnt = 147	feature = 81	correl = 0.108369	descr = Gibbs_of_Target_Sequence__Pos_16_Step_1
cnt = 148	feature = 83	correl = 0.191507	descr = Gibbs_of_Target_Sequence__Pos_18_Step_1
cnt = 149	feature = 76	correl = 0.123093	descr = Gibbs_of_Target_Sequence__Pos_10_Step_1
cnt = 150	feature = 412	correl = -0.0364196	descr = N_Gram_CCT
cnt = 151	feature = 600	correl = -0.101869	descr = N_Gram_GCG
cnt = 152	feature = 706	correl = -0.0261667	descr = N_Gram_GTG
cnt = 153	feature = 654	correl = -0.12725	descr = N_Gram_GGG
cnt = 154	feature = 669	correl = -0.061428	descr = N_Gram_GGT
num rows = 2188
num_elements = 339140
..*
optimization finished, #iter = 2166
nu = 0.421097
obj = -79.672976, rho = -0.538417
nSV = 1074, nBSV = 775
num rows = 243
num_elements = 37665
*
optimization finished, #iter = 174
nu = 0.314572
obj = -6.789732, rho = -0.533301
nSV = 109, nBSV = 47
..*
optimization finished, #iter = 2166
nu = 0.421097
obj = -79.672976, rho = -0.538417
nSV = 1074, nBSV = 775
CFS merit scores = 1.43086
CFS merit scores = 1.61174
CFS merit scores = 1.85327
CFS merit scores = 2.07781
CFS merit scores = 2.2792
CFS merit scores = 2.46366
CFS merit scores = 2.6338
CFS merit scores = 2.79019
CFS merit scores = 2.93574
CFS merit scores = 3.06953
CFS merit scores = 3.19717
CFS merit scores = 3.3148
CFS merit scores = 3.42555
CFS merit scores = 3.53074
CFS merit scores = 3.63108
CFS merit scores = 3.72391
CFS merit scores = 3.81145
CFS merit scores = 3.89576
CFS merit scores = 3.97485
CFS merit scores = 4.0477
CFS merit scores = 4.11611
CFS merit scores = 4.18327
CFS merit scores = 4.24558
CFS merit scores = 4.30351
CFS merit scores = 4.36006
CFS merit scores = 4.41284
CFS merit scores = 4.4614
CFS merit scores = 4.50785
CFS merit scores = 4.55211
CFS merit scores = 4.5947
CFS merit scores = 4.63413
CFS merit scores = 4.67321
CFS merit scores = 4.71145
CFS merit scores = 4.74619
CFS merit scores = 4.77997
CFS merit scores = 4.8135
CFS merit scores = 4.84571
CFS merit scores = 4.87617
CFS merit scores = 4.90569
CFS merit scores = 4.93515
CFS merit scores = 4.96232
CFS merit scores = 4.98924
CFS merit scores = 5.01622
CFS merit scores = 5.04354
CFS merit scores = 5.07007
CFS merit scores = 5.09284
CFS merit scores = 5.11537
CFS merit scores = 5.13739
CFS merit scores = 5.15827
CFS merit scores = 5.17774
CFS merit scores = 5.19704
CFS merit scores = 5.2159
CFS merit scores = 5.23421
CFS merit scores = 5.25182
CFS merit scores = 5.26871
CFS merit scores = 5.28449
CFS merit scores = 5.29941
CFS merit scores = 5.31393
CFS merit scores = 5.3286
CFS merit scores = 5.34256
CFS merit scores = 5.35626
CFS merit scores = 5.3696
CFS merit scores = 5.38302
CFS merit scores = 5.395
CFS merit scores = 5.40674
CFS merit scores = 5.41799
CFS merit scores = 5.4282
CFS merit scores = 5.43808
CFS merit scores = 5.44671
CFS merit scores = 5.45574
CFS merit scores = 5.46392
CFS merit scores = 5.47192
CFS merit scores = 5.48013
CFS merit scores = 5.48777
CFS merit scores = 5.49527
CFS merit scores = 5.50288
CFS merit scores = 5.51017
CFS merit scores = 5.5165
CFS merit scores = 5.52247
CFS merit scores = 5.52874
CFS merit scores = 5.53439
CFS merit scores = 5.53919
CFS merit scores = 5.54406
CFS merit scores = 5.54785
CFS merit scores = 5.55141
CFS merit scores = 5.55536
CFS merit scores = 5.55872
CFS merit scores = 5.56128
CFS merit scores = 5.56352
CFS merit scores = 5.56545
CFS merit scores = 5.5678
CFS merit scores = 5.56995
CFS merit scores = 5.57251
CFS merit scores = 5.57514
CFS merit scores = 5.57704
CFS merit scores = 5.57845
CFS merit scores = 5.57983
CFS merit scores = 5.58111
CFS merit scores = 5.58225
CFS merit scores = 5.58354
CFS merit scores = 5.58485
CFS merit scores = 5.58609
CFS merit scores = 5.58654
CFS merit scores = 5.58656
CFS merit scores = 5.58654
CFS merit scores = 5.586
CFS merit scores = 5.58496
CFS merit scores = 5.58436
CFS merit scores = 5.58338
CFS merit scores = 5.5823
CFS merit scores = 5.58126
CFS merit scores = 5.58006
CFS merit scores = 5.57866
CFS merit scores = 5.5773
CFS merit scores = 5.57598
CFS merit scores = 5.57354
CFS merit scores = 5.57049
CFS merit scores = 5.56741
CFS merit scores = 5.56434
CFS merit scores = 5.5615
CFS merit scores = 5.55718
CFS merit scores = 5.55323
CFS merit scores = 5.54819
CFS merit scores = 5.54354
CFS merit scores = 5.53901
CFS merit scores = 5.53306
CFS merit scores = 5.52704
CFS merit scores = 5.52072
CFS merit scores = 5.51483
CFS merit scores = 5.50829
CFS merit scores = 5.50166
CFS merit scores = 5.49489
CFS merit scores = 5.48756
CFS merit scores = 5.48042
CFS merit scores = 5.47283
CFS merit scores = 5.46519
CFS merit scores = 5.45761
CFS merit scores = 5.45028
CFS merit scores = 5.44237
CFS merit scores = 5.43405
CFS merit scores = 5.4253
CFS merit scores = 5.41661
CFS merit scores = 5.40793
CFS merit scores = 5.39887
CFS merit scores = 5.38971
CFS merit scores = 5.38063
CFS merit scores = 5.37047
CFS merit scores = 5.36027
CFS merit scores = 5.34992
CFS merit scores = 5.33903
CFS merit scores = 5.32706
CFS merit scores = 5.31322
CFS merit scores = 5.29945
CFS merit scores = 5.28448
CFS merit scores = 5.26759
CFS merit scores = 5.24994
CFS merit scores = 5.23106
CFS merit scores = 5.21191
CFS merit scores = 5.19146
CFS merit scores = 5.16945
CFS merit scores = 5.14419
CFS merit scores = 5.11819
CFS merit scores = 5.08478
CFS merit scores = 5.04633
cnt = 1	feature = 80	correl = 0.430862	descr = Gibbs_of_Target_Sequence__Pos_20_Step_1
cnt = 2	feature = 1	correl = -0.133802	descr = Position_Specific_Bin_Base_0_Base_G
cnt = 3	feature = 4	correl = -0.101252	descr = Position_Specific_Bin_Base_1_Base_G
cnt = 4	feature = 206	correl = -0.0280486	descr = N_Gram_ACCA
cnt = 5	feature = 286	correl = 0.0433919	descr = N_Gram_ATCTG
cnt = 6	feature = 743	correl = -0.0323264	descr = N_Gram_TACG
cnt = 7	feature = 680	correl = -0.0297985	descr = N_Gram_GTAAT
cnt = 8	feature = 884	correl = 0.0300207	descr = N_Gram_TTATA
cnt = 9	feature = 258	correl = 0.0970899	descr = N_Gram_AGTCG
cnt = 10	feature = 876	correl = 0.0250838	descr = N_Gram_TTACA
cnt = 11	feature = 732	correl = 0.0261495	descr = N_Gram_TAAGC
cnt = 12	feature = 654	correl = -0.0794294	descr = N_Gram_GGGCG
cnt = 13	feature = 768	correl = 0.0494733	descr = N_Gram_TATCG
cnt = 14	feature = 293	correl = -0.0506632	descr = N_Gram_ATGG
cnt = 15	feature = 260	correl = 0.0499802	descr = N_Gram_AGTGA
cnt = 16	feature = 436	correl = -0.0344078	descr = N_Gram_CGCCC
cnt = 17	feature = 770	correl = 0.0516154	descr = N_Gram_TATGA
cnt = 18	feature = 278	correl = -0.0338617	descr = N_Gram_ATCCC
cnt = 19	feature = 660	correl = -0.0285733	descr = N_Gram_GGGTC
cnt = 20	feature = 406	correl = 0.0564974	descr = N_Gram_CCTAA
cnt = 21	feature = 229	correl = -0.0430603	descr = N_Gram_ACTGC
cnt = 22	feature = 705	correl = -0.0839608	descr = N_Gram_GTGGC
cnt = 23	feature = 590	correl = -0.0607341	descr = N_Gram_GCCTC
cnt = 24	feature = 29	correl = 0.0526608	descr = Position_Specific_Bin_Base_10_Base_T
cnt = 25	feature = 620	correl = -0.0353733	descr = N_Gram_GGAAA
cnt = 26	feature = 11	correl = 0.071972	descr = Position_Specific_Bin_Base_4_Base_A
cnt = 27	feature = 40	correl = 0.0771991	descr = Position_Specific_Bin_Base_15_Base_A
cnt = 28	feature = 334	correl = 0.0385934	descr = N_Gram_CACTC
cnt = 29	feature = 865	correl = 0.0462317	descr = N_Gram_TGTCT
cnt = 30	feature = 665	correl = 0.0264541	descr = N_Gram_GGTAC
cnt = 31	feature = 674	correl = -0.0458904	descr = N_Gram_GGTTA
cnt = 32	feature = 367	correl = -0.0367214	descr = N_Gram_CCACG
cnt = 33	feature = 394	correl = -0.037927	descr = N_Gram_CCGAC
cnt = 34	feature = 589	correl = 0.0519615	descr = N_Gram_GCCTA
cnt = 35	feature = 798	correl = 0.0221681	descr = N_Gram_TCGAG
cnt = 36	feature = 767	correl = 0.0500814	descr = N_Gram_TATCA
cnt = 37	feature = 653	correl = -0.0925878	descr = N_Gram_GGGCC
cnt = 38	feature = 396	correl = -0.0681331	descr = N_Gram_CCGAT
cnt = 39	feature = 228	correl = 0.0714999	descr = N_Gram_ACTGA
cnt = 40	feature = 899	correl = 0.0565915	descr = N_Gram_TTGAA
cnt = 41	feature = 657	correl = -0.0805273	descr = N_Gram_GGGGC
cnt = 42	feature = 751	correl = 0.0529712	descr = N_Gram_TAGAC
cnt = 43	feature = 815	correl = 0.0388587	descr = N_Gram_TCTCA
cnt = 44	feature = 6	correl = 0.0261779	descr = Position_Specific_Bin_Base_2_Base_C
cnt = 45	feature = 316	correl = 0.0810536	descr = N_Gram_CAACA
cnt = 46	feature = 716	correl = -0.0216363	descr = N_Gram_GTTGC
cnt = 47	feature = 755	correl = 0.0836456	descr = N_Gram_TAGCT
cnt = 48	feature = 358	correl = 0.0235135	descr = N_Gram_CATGT
cnt = 49	feature = 802	correl = 0.0368401	descr = N_Gram_TCGCT
cnt = 50	feature = 808	correl = 0.0999453	descr = N_Gram_TCGTG
cnt = 51	feature = 679	correl = 0.0450778	descr = N_Gram_GTAAG
cnt = 52	feature = 704	correl = -0.0511571	descr = N_Gram_GTGGA
cnt = 53	feature = 612	correl = -0.0350659	descr = N_Gram_GCTGA
cnt = 54	feature = 15	correl = 0.0263811	descr = Position_Specific_Bin_Base_5_Base_A
cnt = 55	feature = 739	correl = 0.0751969	descr = N_Gram_TACAA
cnt = 56	feature = 765	correl = 0.0295984	descr = N_Gram_TATAT
cnt = 57	feature = 501	correl = 0.0516952	descr = N_Gram_CTGGA
cnt = 58	feature = 519	correl = 0.0381018	descr = N_Gram_GAACA
cnt = 59	feature = 52	correl = -0.0494663	descr = Position_Specific_Bin_Base_18_Base_G
cnt = 60	feature = 671	correl = -0.0620562	descr = N_Gram_GGTGC
cnt = 61	feature = 856	correl = -0.0564903	descr = N_Gram_TGGGA
cnt = 62	feature = 462	correl = -0.0527921	descr = N_Gram_CGTCC
cnt = 63	feature = 721	correl = 0.0536516	descr = N_Gram_GTTTG
cnt = 64	feature = 264	correl = 0.0214151	descr = N_Gram_ATAAA
cnt = 65	feature = 579	correl = -0.0746547	descr = N_Gram_GCCAG
cnt = 66	feature = 56	correl = -0.111241	descr = Position_Specific_Bin_Base_19_Base_G
cnt = 67	feature = 461	correl = 0.0232146	descr = N_Gram_CGTCA
cnt = 68	feature = 449	correl = -0.0835138	descr = N_Gram_CGGCC
cnt = 69	feature = 308	correl = 0.0590393	descr = N_Gram_ATTG
cnt = 70	feature = 292	correl = 0.0378329	descr = N_Gram_ATGCT
cnt = 71	feature = 31	correl = -0.0223653	descr = Position_Specific_Bin_Base_11_Base_C
cnt = 72	feature = 773	correl = 0.0486286	descr = N_Gram_TATTC
cnt = 73	feature = 490	correl = -0.0321888	descr = N_Gram_CTCCC
cnt = 74	feature = 483	correl = 0.0515864	descr = N_Gram_CTATG
cnt = 75	feature = 256	correl = -0.0305867	descr = N_Gram_AGTAG
cnt = 76	feature = 35	correl = 0.0459414	descr = Position_Specific_Bin_Base_13_Base_A
cnt = 77	feature = 675	correl = -0.0602351	descr = N_Gram_GGTTG
cnt = 78	feature = 539	correl = 0.0313667	descr = N_Gram_GAGAA
cnt = 79	feature = 645	correl = -0.0475364	descr = N_Gram_GGCTG
cnt = 80	feature = 706	correl = -0.0694966	descr = N_Gram_GTGGG
cnt = 81	feature = 915	correl = 0.0407155	descr = N_Gram_TTTCC
cnt = 82	feature = 47	correl = -0.0318497	descr = Position_Specific_Bin_Base_17_Base_C
cnt = 83	feature = 10	correl = -0.0940207	descr = Position_Specific_Bin_Base_3_Base_T
cnt = 84	feature = 794	correl = -0.0306613	descr = N_Gram_TCCTC
cnt = 85	feature = 2	correl = 0.113364	descr = Position_Specific_Bin_Base_1_Base_A
cnt = 86	feature = 60	correl = -0.183525	descr = Position_Specific_Bin_Base_20_Base_G
cnt = 87	feature = 752	correl = 0.0697863	descr = N_Gram_TAGAG
cnt = 88	feature = 42	correl = 0.0619724	descr = Position_Specific_Bin_Base_16_Base_A
cnt = 89	feature = 740	correl = 0.0361755	descr = N_Gram_TACC
cnt = 90	feature = 717	correl = -0.0302309	descr = N_Gram_GTTGG
cnt = 91	feature = 14	correl = 0.0269293	descr = Position_Specific_Bin_Base_4_Base_T
cnt = 92	feature = 17	correl = 0.0451114	descr = Position_Specific_Bin_Base_5_Base_T
cnt = 93	feature = 838	correl = 0.0365219	descr = N_Gram_TGCAA
cnt = 94	feature = 554	correl = 0.0217997	descr = N_Gram_GATCT
cnt = 95	feature = 366	correl = -0.0705889	descr = N_Gram_CCACC
cnt = 96	feature = 812	correl = 0.0354446	descr = N_Gram_TCTAG
cnt = 97	feature = 531	correl = -0.0462745	descr = N_Gram_GACCA
cnt = 98	feature = 759	correl = 0.0318364	descr = N_Gram_TAGT
cnt = 99	feature = 553	correl = 0.0664122	descr = N_Gram_GATAT
cnt = 100	feature = 664	correl = 0.0612734	descr = N_Gram_GGTAA
cnt = 101	feature = 707	correl = -0.0227754	descr = N_Gram_GTGGT
cnt = 102	feature = 806	correl = -0.0901295	descr = N_Gram_TCGGG
cnt = 103	feature = 796	correl = 0.0555009	descr = N_Gram_TCCTT
cnt = 104	feature = 33	correl = 0.125549	descr = Position_Specific_Bin_Base_11_Base_T
cnt = 105	feature = 643	correl = -0.0637144	descr = N_Gram_GGCGT
cnt = 106	feature = 535	correl = 0.0381797	descr = N_Gram_GACT
cnt = 107	feature = 21	correl = -0.0248255	descr = Position_Specific_Bin_Base_7_Base_G
cnt = 108	feature = 708	correl = 0.0305987	descr = N_Gram_GTGT
cnt = 109	feature = 819	correl = 0.0956212	descr = N_Gram_TCTGC
cnt = 110	feature = 904	correl = 0.0303447	descr = N_Gram_TTGGT
cnt = 111	feature = 233	correl = 0.0466349	descr = N_Gram_AGACA
cnt = 112	feature = 28	correl = -0.066724	descr = Position_Specific_Bin_Base_10_Base_G
cnt = 113	feature = 593	correl = -0.0673645	descr = N_Gram_GCGC
cnt = 114	feature = 288	correl = 0.0267202	descr = N_Gram_ATGAA
cnt = 115	feature = 251	correl = -0.0915177	descr = N_Gram_AGGGC
cnt = 116	feature = 834	correl = 0.0651591	descr = N_Gram_TGATA
cnt = 117	feature = 701	correl = -0.0425686	descr = N_Gram_GTGC
cnt = 118	feature = 696	correl = 0.0276739	descr = N_Gram_GTCT
cnt = 119	feature = 753	correl = 0.0690397	descr = N_Gram_TAGC
cnt = 120	feature = 58	correl = 0.374637	descr = Position_Specific_Bin_Base_20_Base_A
cnt = 121	feature = 632	correl = -0.0608001	descr = N_Gram_GGCA
cnt = 122	feature = 738	correl = 0.0321199	descr = N_Gram_TACA
cnt = 123	feature = 77	correl = 0.0985553	descr = Gibbs_of_Target_Sequence__Pos_17_Step_1
cnt = 124	feature = 521	correl = -0.0293837	descr = N_Gram_GAAG
cnt = 125	feature = 658	correl = -0.0480916	descr = N_Gram_GGGGT
cnt = 126	feature = 307	correl = 0.0909909	descr = N_Gram_ATTCT
cnt = 127	feature = 837	correl = 0.04298	descr = N_Gram_TGCA
cnt = 128	feature = 59	correl = -0.310922	descr = Position_Specific_Bin_Base_20_Base_C
cnt = 129	feature = 525	correl = 0.0591745	descr = N_Gram_GAAT
cnt = 130	feature = 766	correl = 0.0428019	descr = N_Gram_TATC
cnt = 131	feature = 687	correl = -0.0880168	descr = N_Gram_GTCC
cnt = 132	feature = 603	correl = -0.0778013	descr = N_Gram_GCGT
cnt = 133	feature = 384	correl = -0.102216	descr = N_Gram_CCCG
cnt = 134	feature = 578	correl = -0.0460055	descr = N_Gram_GCCA
cnt = 135	feature = 857	correl = -0.0607168	descr = N_Gram_TGGGG
cnt = 136	feature = 478	correl = 0.0502916	descr = N_Gram_CTAG
cnt = 137	feature = 772	correl = 0.057144	descr = N_Gram_TATT
cnt = 138	feature = 16	correl = -0.0739791	descr = Position_Specific_Bin_Base_5_Base_C
cnt = 139	feature = 70	correl = 0.0959342	descr = Gibbs_of_Target_Sequence__Pos_9_Step_1
cnt = 140	feature = 83	correl = 0.0456307	descr = PF_RNAi_Fold_3'Free_Count
cnt = 141	feature = 852	correl = -0.0635745	descr = N_Gram_TGGC
cnt = 142	feature = 914	correl = 0.0384197	descr = N_Gram_TTTC
cnt = 143	feature = 254	correl = 0.0276032	descr = N_Gram_AGT
cnt = 144	feature = 672	correl = -0.112457	descr = N_Gram_GGTGG
cnt = 145	feature = 792	correl = 0.021833	descr = N_Gram_TCCT
cnt = 146	feature = 749	correl = 0.0872808	descr = N_Gram_TAGA
cnt = 147	feature = 499	correl = -0.0238428	descr = N_Gram_CTGC
cnt = 148	feature = 82	correl = 0.153355	descr = PF_RNAi_Fold_5'Free_Count
cnt = 149	feature = 452	correl = -0.0826267	descr = N_Gram_CGGG
cnt = 150	feature = 66	correl = 0.0525732	descr = Gibbs_of_Target_Sequence__Pos_5_Step_1
cnt = 151	feature = 409	correl = -0.0942408	descr = N_Gram_CCTC
cnt = 152	feature = 76	correl = 0.112769	descr = Gibbs_of_Target_Sequence__Pos_16_Step_1
cnt = 153	feature = 78	correl = 0.195875	descr = Gibbs_of_Target_Sequence__Pos_18_Step_1
cnt = 154	feature = 640	correl = -0.109521	descr = N_Gram_GGCG
cnt = 155	feature = 703	correl = -0.10626	descr = N_Gram_GTGG
cnt = 156	feature = 432	correl = -0.0562981	descr = N_Gram_CGC
cnt = 157	feature = 404	correl = -0.0503061	descr = N_Gram_CCT
cnt = 158	feature = 659	correl = -0.0630928	descr = N_Gram_GGGT
cnt = 159	feature = 669	correl = -0.0919511	descr = N_Gram_GGTG
cnt = 160	feature = 592	correl = -0.0988647	descr = N_Gram_GCG
cnt = 161	feature = 631	correl = -0.163487	descr = N_Gram_GGC
cnt = 162	feature = 662	correl = -0.0634051	descr = N_Gram_GGT
cnt = 163	feature = 105	correl = 0.0738896	descr = Xue_Structure_Feature_A000
cnt = 164	feature = 81	correl = 0.227962	descr = PF_RNAi_Fold_Energy
num rows = 2188
num_elements = 361020
..*
optimization finished, #iter = 2185
nu = 0.396162
obj = -73.922311, rho = -0.551288
nSV = 1053, nBSV = 712
num rows = 243
num_elements = 40095
*
optimization finished, #iter = 224
nu = 0.421853
obj = -9.160618, rho = -0.542885
nSV = 144, nBSV = 68
..*
optimization finished, #iter = 2185
nu = 0.396162
obj = -73.922311, rho = -0.551288
nSV = 1053, nBSV = 712
CFS merit scores = 1.45094
CFS merit scores = 1.61677
CFS merit scores = 1.84661
CFS merit scores = 2.06622
CFS merit scores = 2.26651
CFS merit scores = 2.45123
CFS merit scores = 2.61981
CFS merit scores = 2.77355
CFS merit scores = 2.9162
CFS merit scores = 3.05079
CFS merit scores = 3.17766
CFS merit scores = 3.29813
CFS merit scores = 3.41147
CFS merit scores = 3.51868
CFS merit scores = 3.62005
CFS merit scores = 3.71475
CFS merit scores = 3.8053
CFS merit scores = 3.89123
CFS merit scores = 3.97402
CFS merit scores = 4.05165
CFS merit scores = 4.12511
CFS merit scores = 4.19468
CFS merit scores = 4.25845
CFS merit scores = 4.31822
CFS merit scores = 4.37566
CFS merit scores = 4.43051
CFS merit scores = 4.48388
CFS merit scores = 4.53467
CFS merit scores = 4.58469
CFS merit scores = 4.63206
CFS merit scores = 4.67757
CFS merit scores = 4.72109
CFS merit scores = 4.76159
CFS merit scores = 4.79965
CFS merit scores = 4.83588
CFS merit scores = 4.87165
CFS merit scores = 4.90543
CFS merit scores = 4.93687
CFS merit scores = 4.96764
CFS merit scores = 4.99814
CFS merit scores = 5.02701
CFS merit scores = 5.05316
CFS merit scores = 5.07848
CFS merit scores = 5.10167
CFS merit scores = 5.12351
CFS merit scores = 5.14469
CFS merit scores = 5.16596
CFS merit scores = 5.18597
CFS merit scores = 5.20547
CFS merit scores = 5.22455
CFS merit scores = 5.24219
CFS merit scores = 5.25878
CFS merit scores = 5.2753
CFS merit scores = 5.29143
CFS merit scores = 5.30753
CFS merit scores = 5.32276
CFS merit scores = 5.33809
CFS merit scores = 5.35319
CFS merit scores = 5.36661
CFS merit scores = 5.38037
CFS merit scores = 5.39234
CFS merit scores = 5.40436
CFS merit scores = 5.41445
CFS merit scores = 5.42405
CFS merit scores = 5.43345
CFS merit scores = 5.44184
CFS merit scores = 5.45093
CFS merit scores = 5.45876
CFS merit scores = 5.46636
CFS merit scores = 5.47381
CFS merit scores = 5.48134
CFS merit scores = 5.48892
CFS merit scores = 5.49612
CFS merit scores = 5.50296
CFS merit scores = 5.50986
CFS merit scores = 5.5172
CFS merit scores = 5.52332
CFS merit scores = 5.52932
CFS merit scores = 5.53495
CFS merit scores = 5.54045
CFS merit scores = 5.54573
CFS merit scores = 5.55101
CFS merit scores = 5.55625
CFS merit scores = 5.56065
CFS merit scores = 5.56483
CFS merit scores = 5.56893
CFS merit scores = 5.57292
CFS merit scores = 5.57629
CFS merit scores = 5.57945
CFS merit scores = 5.5827
CFS merit scores = 5.58564
CFS merit scores = 5.58859
CFS merit scores = 5.59101
CFS merit scores = 5.59329
CFS merit scores = 5.59479
CFS merit scores = 5.59596
CFS merit scores = 5.59763
CFS merit scores = 5.59869
CFS merit scores = 5.59927
CFS merit scores = 5.60003
CFS merit scores = 5.59983
CFS merit scores = 5.59993
CFS merit scores = 5.59973
CFS merit scores = 5.59911
CFS merit scores = 5.59806
CFS merit scores = 5.59642
CFS merit scores = 5.5942
CFS merit scores = 5.5906
CFS merit scores = 5.58678
CFS merit scores = 5.58239
CFS merit scores = 5.57776
CFS merit scores = 5.57348
CFS merit scores = 5.56924
CFS merit scores = 5.56333
CFS merit scores = 5.55783
CFS merit scores = 5.55193
CFS merit scores = 5.54603
CFS merit scores = 5.53884
CFS merit scores = 5.5321
CFS merit scores = 5.52562
CFS merit scores = 5.51821
CFS merit scores = 5.50998
CFS merit scores = 5.50216
CFS merit scores = 5.49448
CFS merit scores = 5.4863
CFS merit scores = 5.4778
CFS merit scores = 5.46944
CFS merit scores = 5.46099
CFS merit scores = 5.45208
CFS merit scores = 5.44372
CFS merit scores = 5.43537
CFS merit scores = 5.42478
CFS merit scores = 5.41321
CFS merit scores = 5.40153
CFS merit scores = 5.38981
CFS merit scores = 5.37747
CFS merit scores = 5.36461
CFS merit scores = 5.35127
CFS merit scores = 5.33738
CFS merit scores = 5.3221
CFS merit scores = 5.30609
CFS merit scores = 5.28866
CFS merit scores = 5.2718
CFS merit scores = 5.25371
CFS merit scores = 5.23362
CFS merit scores = 5.21266
CFS merit scores = 5.18683
CFS merit scores = 5.15981
CFS merit scores = 5.13188
CFS merit scores = 5.08942
CFS merit scores = 5.01643
cnt = 1	feature = 76	correl = 0.450938	descr = Gibbs_of_Target_Sequence__Pos_19_Step_1
cnt = 2	feature = 2	correl = -0.137997	descr = Position_Specific_Bin_Base_0_Base_G
cnt = 3	feature = 228	correl = 0.0623367	descr = N_Gram_ACTGA
cnt = 4	feature = 449	correl = 0.0707703	descr = N_Gram_CGTGA
cnt = 5	feature = 28	correl = -0.0499986	descr = Position_Specific_Bin_Base_11_Base_A
cnt = 6	feature = 308	correl = -0.0273231	descr = N_Gram_CAAAA
cnt = 7	feature = 721	correl = -0.0362622	descr = N_Gram_TACGT
cnt = 8	feature = 696	correl = 0.022864	descr = N_Gram_GTTTC
cnt = 9	feature = 766	correl = -0.0216382	descr = N_Gram_TCCGA
cnt = 10	feature = 786	correl = 0.0445304	descr = N_Gram_TCTAC
cnt = 11	feature = 708	correl = 0.0261363	descr = N_Gram_TAAGC
cnt = 12	feature = 773	correl = 0.0231513	descr = N_Gram_TCGAG
cnt = 13	feature = 705	correl = 0.0252696	descr = N_Gram_TAACT
cnt = 14	feature = 749	correl = 0.0245014	descr = N_Gram_TATTG
cnt = 15	feature = 765	correl = -0.0240237	descr = N_Gram_TCCCG
cnt = 16	feature = 852	correl = -0.0327427	descr = N_Gram_TTAAT
cnt = 17	feature = 834	correl = -0.0512731	descr = N_Gram_TGGGA
cnt = 18	feature = 740	correl = 0.0364679	descr = N_Gram_TATAG
cnt = 19	feature = 753	correl = 0.0305522	descr = N_Gram_TCAAC
cnt = 20	feature = 436	correl = -0.065111	descr = N_Gram_CGGGC
cnt = 21	feature = 358	correl = -0.0429017	descr = N_Gram_CCATA
cnt = 22	feature = 755	correl = -0.0530254	descr = N_Gram_TCACG
cnt = 23	feature = 876	correl = 0.0567331	descr = N_Gram_TTGAA
cnt = 24	feature = 501	correl = -0.0358564	descr = N_Gram_GAAGC
cnt = 25	feature = 519	correl = -0.0291547	descr = N_Gram_GAGAT
cnt = 26	feature = 578	correl = -0.0400858	descr = N_Gram_GCGGT
cnt = 27	feature = 632	correl = -0.0498211	descr = N_Gram_GGGGA
cnt = 28	feature = 723	correl = 0.0524649	descr = N_Gram_TACTA
cnt = 29	feature = 718	correl = 0.0262447	descr = N_Gram_TACCG
cnt = 30	feature = 251	correl = -0.0221605	descr = N_Gram_AGGCC
cnt = 31	feature = 214	correl = -0.038975	descr = N_Gram_ACGA
cnt = 32	feature = 452	correl = -0.0725966	descr = N_Gram_CGTTC
cnt = 33	feature = 792	correl = 0.0388201	descr = N_Gram_TCTCT
cnt = 34	feature = 535	correl = -0.0452482	descr = N_Gram_GATGT
cnt = 35	feature = 665	correl = -0.0514814	descr = N_Gram_GTCCT
cnt = 36	feature = 620	correl = -0.0601871	descr = N_Gram_GGCTG
cnt = 37	feature = 432	correl = -0.0709036	descr = N_Gram_CGGCC
cnt = 38	feature = 857	correl = 0.0616052	descr = N_Gram_TTAGA
cnt = 39	feature = 367	correl = -0.040755	descr = N_Gram_CCCCT
cnt = 40	feature = 645	correl = -0.0319899	descr = N_Gram_GGTGA
cnt = 41	feature = 880	correl = 0.0286628	descr = N_Gram_TTGCC
cnt = 42	feature = 553	correl = 0.0359613	descr = N_Gram_GCATT
cnt = 43	feature = 40	correl = 0.0738764	descr = Position_Specific_Bin_Base_16_Base_A
cnt = 44	feature = 525	correl = -0.0292709	descr = N_Gram_GAGGT
cnt = 45	feature = 808	correl = 0.0238659	descr = N_Gram_TGAGT
cnt = 46	feature = 461	correl = 0.0380315	descr = N_Gram_CTAGA
cnt = 47	feature = 743	correl = 0.0345485	descr = N_Gram_TATCG
cnt = 48	feature = 6	correl = 0.0451797	descr = Position_Specific_Bin_Base_2_Base_C
cnt = 49	feature = 316	correl = 0.0359959	descr = N_Gram_CACAG
cnt = 50	feature = 384	correl = -0.0237343	descr = N_Gram_CCGCT
cnt = 51	feature = 4	correl = -0.0736756	descr = Position_Specific_Bin_Base_1_Base_G
cnt = 52	feature = 15	correl = -0.0270439	descr = Position_Specific_Bin_Base_6_Base_C
cnt = 53	feature = 732	correl = 0.0626948	descr = N_Gram_TAGCA
cnt = 54	feature = 788	correl = 0.0303404	descr = N_Gram_TCTAT
cnt = 55	feature = 664	correl = -0.0483411	descr = N_Gram_GTCCG
cnt = 56	feature = 260	correl = 0.0970388	descr = N_Gram_AGTCG
cnt = 57	feature = 21	correl = 0.0738078	descr = Position_Specific_Bin_Base_8_Base_T
cnt = 58	feature = 658	correl = 0.0276513	descr = N_Gram_GTATT
cnt = 59	feature = 288	correl = 0.022028	descr = N_Gram_ATGCT
cnt = 60	feature = 31	correl = -0.0264337	descr = Position_Specific_Bin_Base_12_Base_C
cnt = 61	feature = 704	correl = 0.0216735	descr = N_Gram_TAAAT
cnt = 62	feature = 229	correl = -0.0360249	descr = N_Gram_ACTGC
cnt = 63	feature = 47	correl = 0.0369171	descr = Position_Specific_Bin_Base_18_Base_A
cnt = 64	feature = 278	correl = 0.0352818	descr = N_Gram_ATCCG
cnt = 65	feature = 35	correl = -0.0271304	descr = Position_Specific_Bin_Base_14_Base_C
cnt = 66	feature = 679	correl = -0.0498723	descr = N_Gram_GTGGA
cnt = 67	feature = 687	correl = -0.0296454	descr = N_Gram_GTTA
cnt = 68	feature = 899	correl = 0.0589993	descr = N_Gram_TTTGT
cnt = 69	feature = 671	correl = -0.0267708	descr = N_Gram_GTCTG
cnt = 70	feature = 798	correl = 0.0232808	descr = N_Gram_TCTTG
cnt = 71	feature = 10	correl = -0.0925996	descr = Position_Specific_Bin_Base_3_Base_T
cnt = 72	feature = 310	correl = 0.0768919	descr = N_Gram_CAACA
cnt = 73	feature = 14	correl = 0.0619095	descr = Position_Specific_Bin_Base_5_Base_T
cnt = 74	feature = 716	correl = 0.0382601	descr = N_Gram_TACAT
cnt = 75	feature = 56	correl = -0.178563	descr = Position_Specific_Bin_Base_20_Base_G
cnt = 76	feature = 33	correl = -0.0216303	descr = Position_Specific_Bin_Base_13_Base_G
cnt = 77	feature = 334	correl = -0.079993	descr = N_Gram_CAGGG
cnt = 78	feature = 768	correl = 0.0681631	descr = N_Gram_TCCTA
cnt = 79	feature = 81	correl = -0.175953	descr = Fold_of_RNAi_Sequence_Pos_0
cnt = 80	feature = 812	correl = 0.0224263	descr = N_Gram_TGATT
cnt = 81	feature = 717	correl = 0.0325477	descr = N_Gram_TACC
cnt = 82	feature = 17	correl = -0.128655	descr = Position_Specific_Bin_Base_7_Base_C
cnt = 83	feature = 478	correl = -0.04527	descr = N_Gram_CTGCC
cnt = 84	feature = 531	correl = 0.0665676	descr = N_Gram_GATAT
cnt = 85	feature = 654	correl = 0.0381043	descr = N_Gram_GTAAG
cnt = 86	feature = 406	correl = -0.0681621	descr = N_Gram_CGAAG
cnt = 87	feature = 815	correl = 0.0289929	descr = N_Gram_TGCAT
cnt = 88	feature = 612	correl = -0.106905	descr = N_Gram_GGCCC
cnt = 89	feature = 659	correl = 0.0287936	descr = N_Gram_GTCAA
cnt = 90	feature = 11	correl = 0.0856056	descr = Position_Specific_Bin_Base_4_Base_A
cnt = 91	feature = 483	correl = 0.0402565	descr = N_Gram_CTGTT
cnt = 92	feature = 674	correl = 0.0371997	descr = N_Gram_GTGAG
cnt = 93	feature = 233	correl = 0.0508068	descr = N_Gram_AGACA
cnt = 94	feature = 597	correl = -0.0354175	descr = N_Gram_GGAAG
cnt = 95	feature = 770	correl = -0.0327785	descr = N_Gram_TCCTG
cnt = 96	feature = 396	correl = -0.0701382	descr = N_Gram_CCTCT
cnt = 97	feature = 1	correl = 0.108712	descr = Position_Specific_Bin_Base_0_Base_C
cnt = 98	feature = 8	correl = -0.126216	descr = Position_Specific_Bin_Base_2_Base_T
cnt = 99	feature = 43	correl = 0.0229297	descr = Position_Specific_Bin_Base_16_Base_T
cnt = 100	feature = 675	correl = -0.0387612	descr = N_Gram_GTGC
cnt = 101	feature = 579	correl = -0.0781752	descr = N_Gram_GCGT
cnt = 102	feature = 256	correl = -0.024361	descr = N_Gram_AGGTG
cnt = 103	feature = 653	correl = 0.0437153	descr = N_Gram_GTAAA
cnt = 104	feature = 206	correl = -0.0350097	descr = N_Gram_ACCA
cnt = 105	feature = 29	correl = -0.0485509	descr = Position_Specific_Bin_Base_11_Base_G
cnt = 106	feature = 767	correl = 0.0218517	descr = N_Gram_TCCGT
cnt = 107	feature = 603	correl = -0.0638674	descr = N_Gram_GGAGG
cnt = 108	feature = 657	correl = 0.026593	descr = N_Gram_GTAT
cnt = 109	feature = 16	correl = 0.0870943	descr = Position_Specific_Bin_Base_7_Base_A
cnt = 110	feature = 759	correl = 0.0215083	descr = N_Gram_TCCA
cnt = 111	feature = 490	correl = 0.03577	descr = N_Gram_CTTGC
cnt = 112	feature = 336	correl = -0.02747	descr = N_Gram_CATA
cnt = 113	feature = 293	correl = 0.0633875	descr = N_Gram_ATTA
cnt = 114	feature = 83	correl = -0.116579	descr = Fold_of_RNAi_Sequence_Pos_2
cnt = 115	feature = 865	correl = 0.0255919	descr = N_Gram_TTCCT
cnt = 116	feature = 666	correl = 0.0307729	descr = N_Gram_GTCG
cnt = 117	feature = 404	correl = -0.0638268	descr = N_Gram_CGAA
cnt = 118	feature = 41	correl = -0.0344943	descr = Position_Specific_Bin_Base_16_Base_C
cnt = 119	feature = 884	correl = 0.0791701	descr = N_Gram_TTGT
cnt = 120	feature = 802	correl = 0.0434073	descr = N_Gram_TGAA
cnt = 121	feature = 643	correl = -0.0777598	descr = N_Gram_GGTCC
cnt = 122	feature = 482	correl = 0.0291935	descr = N_Gram_CTGT
cnt = 123	feature = 66	correl = 0.0779394	descr = Gibbs_of_Target_Sequence__Pos_8_Step_1
cnt = 124	feature = 530	correl = 0.0346179	descr = N_Gram_GATA
cnt = 125	feature = 789	correl = 0.0557312	descr = N_Gram_TCTC
cnt = 126	feature = 77	correl = 0.432143	descr = Gibbs_of_Target_Sequence__Pos_20_Step_1
cnt = 127	feature = 80	correl = 0.0336633	descr = PF_RNAi_Fold_3'Free_Count
cnt = 128	feature = 631	correl = -0.101467	descr = N_Gram_GGGG
cnt = 129	feature = 856	correl = 0.0495059	descr = N_Gram_TTAG
cnt = 130	feature = 772	correl = 0.0340438	descr = N_Gram_TCG
cnt = 131	feature = 59	correl = 0.0784524	descr = Gibbs_of_Target_Sequence__Pos_0_Step_1
cnt = 132	feature = 752	correl = 0.0248642	descr = N_Gram_TCA
cnt = 133	feature = 82	correl = -0.178464	descr = Fold_of_RNAi_Sequence_Pos_1
cnt = 134	feature = 392	correl = -0.0861333	descr = N_Gram_CCTC
cnt = 135	feature = 610	correl = -0.117565	descr = N_Gram_GGCC
cnt = 136	feature = 70	correl = 0.119637	descr = Gibbs_of_Target_Sequence__Pos_13_Step_1
cnt = 137	feature = 796	correl = 0.0659382	descr = N_Gram_TCTT
cnt = 138	feature = 64	correl = 0.094957	descr = Gibbs_of_Target_Sequence__Pos_6_Step_1
cnt = 139	feature = 499	correl = -0.0243254	descr = N_Gram_GAAG
cnt = 140	feature = 403	correl = -0.0763047	descr = N_Gram_CGA
cnt = 141	feature = 701	correl = 0.0505537	descr = N_Gram_TAAA
cnt = 142	feature = 662	correl = -0.0863963	descr = N_Gram_GTCC
cnt = 143	feature = 105	correl = -0.100756	descr = Xue_Structure_Feature_C110
cnt = 144	feature = 837	correl = 0.0839728	descr = N_Gram_TGT
cnt = 145	feature = 554	correl = -0.119762	descr = N_Gram_GCC
cnt = 146	feature = 751	correl = 0.0404066	descr = N_Gram_TC
cnt = 147	feature = 593	correl = -0.111876	descr = N_Gram_GG
cnt = 148	feature = 292	correl = 0.118434	descr = N_Gram_ATT
cnt = 149	feature = 264	correl = 0.114081	descr = N_Gram_AT
cnt = 150	feature = 78	correl = 0.214226	descr = PF_RNAi_Fold_Energy
cnt = 151	feature = 58	correl = 0.271228	descr = Gibbs_of_Target_Sequence_
num rows = 2188
num_elements = 332576
..*
optimization finished, #iter = 2077
nu = 0.405872
obj = -76.403790, rho = -0.480592
nSV = 1048, nBSV = 756
num rows = 243
num_elements = 36936
*
optimization finished, #iter = 195
nu = 0.388296
obj = -9.240210, rho = -0.617918
nSV = 129, nBSV = 63
..*
optimization finished, #iter = 2077
nu = 0.405872
obj = -76.403790, rho = -0.480592
nSV = 1048, nBSV = 756
CFS merit scores = 1.44541
CFS merit scores = 1.61707
CFS merit scores = 1.85025
CFS merit scores = 2.07316
CFS merit scores = 2.27676
CFS merit scores = 2.46026
CFS merit scores = 2.631
CFS merit scores = 2.79139
CFS merit scores = 2.9399
CFS merit scores = 3.07899
CFS merit scores = 3.21013
CFS merit scores = 3.33233
CFS merit scores = 3.44524
CFS merit scores = 3.55269
CFS merit scores = 3.65553
CFS merit scores = 3.75332
CFS merit scores = 3.84258
CFS merit scores = 3.92655
CFS merit scores = 4.00682
CFS merit scores = 4.08167
CFS merit scores = 4.15237
CFS merit scores = 4.2148
CFS merit scores = 4.27608
CFS merit scores = 4.33585
CFS merit scores = 4.393
CFS merit scores = 4.44722
CFS merit scores = 4.50038
CFS merit scores = 4.55307
CFS merit scores = 4.60315
CFS merit scores = 4.65221
CFS merit scores = 4.69619
CFS merit scores = 4.73879
CFS merit scores = 4.77845
CFS merit scores = 4.8167
CFS merit scores = 4.85338
CFS merit scores = 4.88874
CFS merit scores = 4.92274
CFS merit scores = 4.95626
CFS merit scores = 4.98772
CFS merit scores = 5.01803
CFS merit scores = 5.04806
CFS merit scores = 5.0772
CFS merit scores = 5.10366
CFS merit scores = 5.1288
CFS merit scores = 5.15341
CFS merit scores = 5.17781
CFS merit scores = 5.2014
CFS merit scores = 5.2215
CFS merit scores = 5.23997
CFS merit scores = 5.25852
CFS merit scores = 5.27731
CFS merit scores = 5.29482
CFS merit scores = 5.31267
CFS merit scores = 5.32803
CFS merit scores = 5.34285
CFS merit scores = 5.35762
CFS merit scores = 5.37123
CFS merit scores = 5.38368
CFS merit scores = 5.39642
CFS merit scores = 5.40891
CFS merit scores = 5.42111
CFS merit scores = 5.43224
CFS merit scores = 5.44372
CFS merit scores = 5.45477
CFS merit scores = 5.46514
CFS merit scores = 5.47436
CFS merit scores = 5.48363
CFS merit scores = 5.49281
CFS merit scores = 5.50216
CFS merit scores = 5.51125
CFS merit scores = 5.5189
CFS merit scores = 5.52665
CFS merit scores = 5.53384
CFS merit scores = 5.54113
CFS merit scores = 5.5485
CFS merit scores = 5.55562
CFS merit scores = 5.56199
CFS merit scores = 5.56847
CFS merit scores = 5.57495
CFS merit scores = 5.58118
CFS merit scores = 5.58761
CFS merit scores = 5.59356
CFS merit scores = 5.5992
CFS merit scores = 5.60446
CFS merit scores = 5.60869
CFS merit scores = 5.61301
CFS merit scores = 5.61755
CFS merit scores = 5.62191
CFS merit scores = 5.62587
CFS merit scores = 5.62993
CFS merit scores = 5.63285
CFS merit scores = 5.63628
CFS merit scores = 5.63884
CFS merit scores = 5.64126
CFS merit scores = 5.64285
CFS merit scores = 5.64468
CFS merit scores = 5.6463
CFS merit scores = 5.64825
CFS merit scores = 5.6503
CFS merit scores = 5.65094
CFS merit scores = 5.64995
CFS merit scores = 5.64919
CFS merit scores = 5.64871
CFS merit scores = 5.64759
CFS merit scores = 5.64635
CFS merit scores = 5.64454
CFS merit scores = 5.64325
CFS merit scores = 5.64149
CFS merit scores = 5.63961
CFS merit scores = 5.63745
CFS merit scores = 5.63513
CFS merit scores = 5.63301
CFS merit scores = 5.63092
CFS merit scores = 5.62816
CFS merit scores = 5.62537
CFS merit scores = 5.62228
CFS merit scores = 5.6165
CFS merit scores = 5.61129
CFS merit scores = 5.60625
CFS merit scores = 5.60071
CFS merit scores = 5.59532
CFS merit scores = 5.58911
CFS merit scores = 5.58225
CFS merit scores = 5.57515
CFS merit scores = 5.56861
CFS merit scores = 5.56131
CFS merit scores = 5.55434
CFS merit scores = 5.54725
CFS merit scores = 5.54045
CFS merit scores = 5.53274
CFS merit scores = 5.52488
CFS merit scores = 5.51723
CFS merit scores = 5.50971
CFS merit scores = 5.50221
CFS merit scores = 5.49482
CFS merit scores = 5.48745
CFS merit scores = 5.48028
CFS merit scores = 5.47293
CFS merit scores = 5.46533
CFS merit scores = 5.45582
CFS merit scores = 5.44643
CFS merit scores = 5.43748
CFS merit scores = 5.42827
CFS merit scores = 5.419
CFS merit scores = 5.40916
CFS merit scores = 5.39837
CFS merit scores = 5.38767
CFS merit scores = 5.377
CFS merit scores = 5.3666
CFS merit scores = 5.35579
CFS merit scores = 5.34426
CFS merit scores = 5.33281
CFS merit scores = 5.32065
CFS merit scores = 5.30622
CFS merit scores = 5.29083
CFS merit scores = 5.27539
CFS merit scores = 5.25931
CFS merit scores = 5.24339
CFS merit scores = 5.22191
CFS merit scores = 5.19998
CFS merit scores = 5.16867
cnt = 1	feature = 83	correl = 0.445412	descr = Gibbs_of_Target_Sequence__Pos_19_Step_1
cnt = 2	feature = 2	correl = -0.134318	descr = Position_Specific_Bin_Base_0_Base_G
cnt = 3	feature = 14	correl = -0.0832759	descr = Position_Specific_Bin_Base_4_Base_C
cnt = 4	feature = 672	correl = 0.0395921	descr = N_Gram_GGTAA
cnt = 5	feature = 640	correl = -0.0616316	descr = N_Gram_GGCAA
cnt = 6	feature = 765	correl = 0.0298168	descr = N_Gram_TAGTC
cnt = 7	feature = 631	correl = -0.0275775	descr = N_Gram_GGACG
cnt = 8	feature = 749	correl = -0.0288557	descr = N_Gram_TACG
cnt = 9	feature = 718	correl = 0.0284015	descr = N_Gram_GTGTA
cnt = 10	feature = 808	correl = 0.0459006	descr = N_Gram_TCGCA
cnt = 11	feature = 228	correl = -0.0519931	descr = N_Gram_ACGGG
cnt = 12	feature = 432	correl = -0.0414496	descr = N_Gram_CGACG
cnt = 13	feature = 806	correl = 0.0300373	descr = N_Gram_TCGAG
cnt = 14	feature = 308	correl = -0.021528	descr = N_Gram_ATTAA
cnt = 15	feature = 812	correl = 0.0409726	descr = N_Gram_TCGGA
cnt = 16	feature = 770	correl = 0.02339	descr = N_Gram_TATAC
cnt = 17	feature = 461	correl = -0.0276819	descr = N_Gram_CGGTT
cnt = 18	feature = 766	correl = 0.0325944	descr = N_Gram_TAGTG
cnt = 19	feature = 610	correl = 0.022858	descr = N_Gram_GCTAT
cnt = 20	feature = 316	correl = 0.0315011	descr = N_Gram_ATTGT
cnt = 21	feature = 798	correl = -0.0499878	descr = N_Gram_TCCCC
cnt = 22	feature = 35	correl = 0.0305708	descr = Position_Specific_Bin_Base_12_Base_A
cnt = 23	feature = 740	correl = -0.0224546	descr = N_Gram_TAATG
cnt = 24	feature = 560	correl = -0.0412813	descr = N_Gram_GATGG
cnt = 25	feature = 716	correl = -0.0577597	descr = N_Gram_GTGGG
cnt = 26	feature = 535	correl = 0.0296377	descr = N_Gram_GACAT
cnt = 27	feature = 403	correl = -0.0265512	descr = N_Gram_CCGCG
cnt = 28	feature = 752	correl = 0.0723271	descr = N_Gram_TACTA
cnt = 29	feature = 530	correl = 0.0698073	descr = N_Gram_GAATA
cnt = 30	feature = 704	correl = 0.0481177	descr = N_Gram_GTCTA
cnt = 31	feature = 786	correl = 0.040975	descr = N_Gram_TCAAC
cnt = 32	feature = 643	correl = -0.0814625	descr = N_Gram_GGCCA
cnt = 33	feature = 593	correl = -0.0546191	descr = N_Gram_GCCTC
cnt = 34	feature = 334	correl = -0.0253653	descr = N_Gram_CACAT
cnt = 35	feature = 857	correl = 0.0299642	descr = N_Gram_TGGAC
cnt = 36	feature = 43	correl = 0.0764144	descr = Position_Specific_Bin_Base_15_Base_A
cnt = 37	feature = 345	correl = -0.042937	descr = N_Gram_CAGAC
cnt = 38	feature = 554	correl = -0.0256454	descr = N_Gram_GAGTA
cnt = 39	feature = 278	correl = 0.0240922	descr = N_Gram_ATAGA
cnt = 40	feature = 482	correl = 0.0653408	descr = N_Gram_CTAGC
cnt = 41	feature = 436	correl = -0.0308214	descr = N_Gram_CGATC
cnt = 42	feature = 915	correl = -0.0261694	descr = N_Gram_TTGGC
cnt = 43	feature = 264	correl = -0.0251786	descr = N_Gram_AGGGA
cnt = 44	feature = 645	correl = -0.0253824	descr = N_Gram_GGCCG
cnt = 45	feature = 612	correl = -0.0279923	descr = N_Gram_GCTCA
cnt = 46	feature = 31	correl = -0.0413951	descr = Position_Specific_Bin_Base_11_Base_A
cnt = 47	feature = 56	correl = 0.0342793	descr = Position_Specific_Bin_Base_18_Base_T
cnt = 48	feature = 16	correl = 0.0569384	descr = Position_Specific_Bin_Base_5_Base_T
cnt = 49	feature = 717	correl = -0.0239231	descr = N_Gram_GTGGT
cnt = 50	feature = 721	correl = 0.0353547	descr = N_Gram_GTTAC
cnt = 51	feature = 430	correl = -0.025773	descr = N_Gram_CGACA
cnt = 52	feature = 579	correl = 0.0345371	descr = N_Gram_GCATT
cnt = 53	feature = 738	correl = 0.057749	descr = N_Gram_TAAGG
cnt = 54	feature = 6	correl = 0.0227163	descr = Position_Specific_Bin_Base_1_Base_T
cnt = 55	feature = 732	correl = 0.0498621	descr = N_Gram_TAAAC
cnt = 56	feature = 603	correl = -0.0299975	descr = N_Gram_GCGGG
cnt = 57	feature = 706	correl = 0.023864	descr = N_Gram_GTCTT
cnt = 58	feature = 675	correl = -0.0716173	descr = N_Gram_GGTCC
cnt = 59	feature = 904	correl = 0.0391527	descr = N_Gram_TTCTC
cnt = 60	feature = 11	correl = 0.0705931	descr = Position_Specific_Bin_Base_3_Base_G
cnt = 61	feature = 634	correl = -0.0603391	descr = N_Gram_GGAGC
cnt = 62	feature = 40	correl = -0.0337954	descr = Position_Specific_Bin_Base_14_Base_C
cnt = 63	feature = 664	correl = -0.0781102	descr = N_Gram_GGGGC
cnt = 64	feature = 625	correl = -0.0312403	descr = N_Gram_GGAAA
cnt = 65	feature = 1	correl = 0.10639	descr = Position_Specific_Bin_Base_0_Base_C
cnt = 66	feature = 772	correl = 0.0326001	descr = N_Gram_TATAT
cnt = 67	feature = 925	correl = 0.0653805	descr = N_Gram_TTTAG
cnt = 68	feature = 687	correl = -0.0251885	descr = N_Gram_GTAAT
cnt = 69	feature = 753	correl = 0.0355871	descr = N_Gram_TACTG
cnt = 70	feature = 409	correl = 0.0774527	descr = N_Gram_CCTA
cnt = 71	feature = 358	correl = 0.0754686	descr = N_Gram_CATCT
cnt = 72	feature = 773	correl = 0.0602763	descr = N_Gram_TATC
cnt = 73	feature = 64	correl = 0.115046	descr = Position_Specific_Bin_Base_20_Base_T
cnt = 74	feature = 233	correl = 0.069752	descr = N_Gram_ACTAC
cnt = 75	feature = 701	correl = -0.0257734	descr = N_Gram_GTCGG
cnt = 76	feature = 620	correl = 0.0228653	descr = N_Gram_GCTGT
cnt = 77	feature = 452	correl = -0.0470947	descr = N_Gram_CGGCA
cnt = 78	feature = 10	correl = -0.128026	descr = Position_Specific_Bin_Base_2_Base_T
cnt = 79	feature = 659	correl = -0.0928826	descr = N_Gram_GGGCC
cnt = 80	feature = 258	correl = 0.0227648	descr = N_Gram_AGCTA
cnt = 81	feature = 799	correl = -0.0221485	descr = N_Gram_TCCCG
cnt = 82	feature = 17	correl = -0.0411288	descr = Position_Specific_Bin_Base_6_Base_C
cnt = 83	feature = 251	correl = -0.0228779	descr = N_Gram_AGCAC
cnt = 84	feature = 29	correl = -0.0520621	descr = Position_Specific_Bin_Base_10_Base_G
cnt = 85	feature = 105	correl = -0.0226742	descr = Xue_Structure_Feature_A111
cnt = 86	feature = 914	correl = 0.0477703	descr = N_Gram_TTGGA
cnt = 87	feature = 674	correl = 0.0296051	descr = N_Gram_GGTCA
cnt = 88	feature = 665	correl = -0.0569768	descr = N_Gram_GGGGT
cnt = 89	feature = 286	correl = 0.0357376	descr = N_Gram_ATCAA
cnt = 90	feature = 60	correl = 0.0675692	descr = Position_Specific_Bin_Base_19_Base_T
cnt = 91	feature = 41	correl = -0.153466	descr = Position_Specific_Bin_Base_14_Base_G
cnt = 92	feature = 292	correl = 0.0314177	descr = N_Gram_ATCCT
cnt = 93	feature = 843	correl = 0.0429714	descr = N_Gram_TGCA
cnt = 94	feature = 21	correl = 0.063079	descr = Position_Specific_Bin_Base_7_Base_T
cnt = 95	feature = 792	correl = 0.0238637	descr = N_Gram_TCATA
cnt = 96	feature = 501	correl = 0.0556723	descr = N_Gram_CTGGA
cnt = 97	feature = 837	correl = 0.0485925	descr = N_Gram_TGAAG
cnt = 98	feature = 838	correl = 0.0299158	descr = N_Gram_TGAAT
cnt = 99	feature = 4	correl = -0.0290785	descr = Position_Specific_Bin_Base_1_Base_C
cnt = 100	feature = 553	correl = -0.02656	descr = N_Gram_GAGGT
cnt = 101	feature = 229	correl = -0.0365522	descr = N_Gram_ACGT
cnt = 102	feature = 47	correl = -0.0464534	descr = Position_Specific_Bin_Base_16_Base_C
cnt = 103	feature = 33	correl = -0.0478523	descr = Position_Specific_Bin_Base_11_Base_G
cnt = 104	feature = 367	correl = -0.0278045	descr = N_Gram_CCAA
cnt = 105	feature = 802	correl = -0.0354371	descr = N_Gram_TCCTG
cnt = 106	feature = 438	correl = -0.0355033	descr = N_Gram_CGCA
cnt = 107	feature = 490	correl = -0.0416983	descr = N_Gram_CTCCC
cnt = 108	feature = 632	correl = 0.0457683	descr = N_Gram_GGACT
cnt = 109	feature = 658	correl = -0.046249	descr = N_Gram_GGGCA
cnt = 110	feature = 708	correl = 0.0352974	descr = N_Gram_GTGA
cnt = 111	feature = 696	correl = -0.059595	descr = N_Gram_GTCCC
cnt = 112	feature = 256	correl = -0.0452271	descr = N_Gram_AGCGG
cnt = 113	feature = 260	correl = 0.0261891	descr = N_Gram_AGGAA
cnt = 114	feature = 58	correl = -0.127886	descr = Position_Specific_Bin_Base_19_Base_C
cnt = 115	feature = 15	correl = -0.0752273	descr = Position_Specific_Bin_Base_5_Base_C
cnt = 116	feature = 899	correl = 0.0311282	descr = N_Gram_TTCG
cnt = 117	feature = 478	correl = 0.0388374	descr = N_Gram_CTACA
cnt = 118	feature = 759	correl = 0.067802	descr = N_Gram_TAGC
cnt = 119	feature = 531	correl = 0.0398536	descr = N_Gram_GAATT
cnt = 120	feature = 348	correl = -0.032593	descr = N_Gram_CAGCA
cnt = 121	feature = 28	correl = -0.0840068	descr = Position_Specific_Bin_Base_10_Base_C
cnt = 122	feature = 671	correl = 0.0314753	descr = N_Gram_GGTA
cnt = 123	feature = 59	correl = -0.119212	descr = Position_Specific_Bin_Base_19_Base_G
cnt = 124	feature = 884	correl = 0.0590672	descr = N_Gram_TTAG
cnt = 125	feature = 499	correl = -0.0326022	descr = N_Gram_CTGC
cnt = 126	feature = 412	correl = -0.0882423	descr = N_Gram_CCTC
cnt = 127	feature = 310	correl = 0.0804628	descr = N_Gram_ATTC
cnt = 128	feature = 277	correl = 0.0459221	descr = N_Gram_ATAG
cnt = 129	feature = 641	correl = -0.0525538	descr = N_Gram_GGCAG
cnt = 130	feature = 396	correl = -0.100816	descr = N_Gram_CCGA
cnt = 131	feature = 679	correl = -0.107502	descr = N_Gram_GGTGG
cnt = 132	feature = 751	correl = 0.0496689	descr = N_Gram_TACT
cnt = 133	feature = 68	correl = -0.154217	descr = Gibbs_of_Target_Sequence__Pos_2_Step_1
cnt = 134	feature = 288	correl = 0.0528521	descr = N_Gram_ATCC
cnt = 135	feature = 654	correl = -0.0850223	descr = N_Gram_GGGA
cnt = 136	feature = 80	correl = 0.139503	descr = Gibbs_of_Target_Sequence__Pos_16_Step_1
cnt = 137	feature = 852	correl = 0.0263852	descr = N_Gram_TGCTA
cnt = 138	feature = 206	correl = 0.073167	descr = N_Gram_ACAT
cnt = 139	feature = 525	correl = -0.0305174	descr = N_Gram_GAAG
cnt = 140	feature = 483	correl = 0.0476722	descr = N_Gram_CTAT
cnt = 141	feature = 77	correl = 0.13154	descr = Gibbs_of_Target_Sequence__Pos_13_Step_1
cnt = 142	feature = 70	correl = 0.0559657	descr = Gibbs_of_Target_Sequence__Pos_5_Step_1
cnt = 143	feature = 755	correl = 0.0542345	descr = N_Gram_TAGA
cnt = 144	feature = 81	correl = 0.110592	descr = Gibbs_of_Target_Sequence__Pos_17_Step_1
cnt = 145	feature = 834	correl = 0.06505	descr = N_Gram_TGA
cnt = 146	feature = 66	correl = 0.0882252	descr = Gibbs_of_Target_Sequence__Pos_0_Step_1
cnt = 147	feature = 768	correl = 0.0705929	descr = N_Gram_TATA
cnt = 148	feature = 743	correl = 0.0578635	descr = N_Gram_TACA
cnt = 149	feature = 669	correl = -0.0935417	descr = N_Gram_GGGTG
cnt = 150	feature = 76	correl = 0.0481381	descr = Gibbs_of_Target_Sequence__Pos_11_Step_1
cnt = 151	feature = 662	correl = -0.0947679	descr = N_Gram_GGGG
cnt = 152	feature = 78	correl = 0.148402	descr = Gibbs_of_Target_Sequence__Pos_14_Step_1
cnt = 153	feature = 796	correl = -0.0527372	descr = N_Gram_TCCC
cnt = 154	feature = 657	correl = -0.126764	descr = N_Gram_GGGC
cnt = 155	feature = 82	correl = 0.201542	descr = Gibbs_of_Target_Sequence__Pos_18_Step_1
cnt = 156	feature = 79	correl = 0.103722	descr = Gibbs_of_Target_Sequence__Pos_15_Step_1
cnt = 157	feature = 707	correl = -0.0326722	descr = N_Gram_GTG
cnt = 158	feature = 892	correl = 0.097904	descr = N_Gram_TTC
cnt = 159	feature = 449	correl = -0.116375	descr = N_Gram_CGG
cnt = 160	feature = 767	correl = 0.124041	descr = N_Gram_TAT
cnt = 161	feature = 653	correl = -0.138931	descr = N_Gram_GGG
num rows = 2188
num_elements = 354456
..*
optimization finished, #iter = 2179
nu = 0.411218
obj = -78.013407, rho = -0.573159
nSV = 1068, nBSV = 767
num rows = 243
num_elements = 39366
*
optimization finished, #iter = 200
nu = 0.357522
obj = -8.128934, rho = -0.657031
nSV = 121, nBSV = 54
..*
optimization finished, #iter = 2179
nu = 0.411218
obj = -78.013407, rho = -0.573159
nSV = 1068, nBSV = 767
CFS merit scores = 1.17837
CFS merit scores = 1.52407
CFS merit scores = 1.80065
CFS merit scores = 2.04663
CFS merit scores = 2.25781
CFS merit scores = 2.45036
CFS merit scores = 2.6226
CFS merit scores = 2.78234
CFS merit scores = 2.93238
CFS merit scores = 3.0676
CFS merit scores = 3.19603
CFS merit scores = 3.31659
CFS merit scores = 3.43051
CFS merit scores = 3.53911
CFS merit scores = 3.64215
CFS merit scores = 3.73972
CFS merit scores = 3.83259
CFS merit scores = 3.92097
CFS merit scores = 4.00613
CFS merit scores = 4.08776
CFS merit scores = 4.16632
CFS merit scores = 4.23898
CFS merit scores = 4.30444
CFS merit scores = 4.36714
CFS merit scores = 4.42723
CFS merit scores = 4.48282
CFS merit scores = 4.53595
CFS merit scores = 4.58621
CFS merit scores = 4.63194
CFS merit scores = 4.67663
CFS merit scores = 4.72065
CFS merit scores = 4.76304
CFS merit scores = 4.80271
CFS merit scores = 4.84163
CFS merit scores = 4.87893
CFS merit scores = 4.91529
CFS merit scores = 4.95
CFS merit scores = 4.98432
CFS merit scores = 5.01718
CFS merit scores = 5.04912
CFS merit scores = 5.07955
CFS merit scores = 5.10609
CFS merit scores = 5.13158
CFS merit scores = 5.15482
CFS merit scores = 5.17801
CFS merit scores = 5.20065
CFS merit scores = 5.22171
CFS merit scores = 5.24326
CFS merit scores = 5.26307
CFS merit scores = 5.28242
CFS merit scores = 5.30067
CFS merit scores = 5.3165
CFS merit scores = 5.33027
CFS merit scores = 5.34315
CFS merit scores = 5.35562
CFS merit scores = 5.3684
CFS merit scores = 5.38001
CFS merit scores = 5.39199
CFS merit scores = 5.40396
CFS merit scores = 5.4148
CFS merit scores = 5.42602
CFS merit scores = 5.43651
CFS merit scores = 5.44698
CFS merit scores = 5.45674
CFS merit scores = 5.46617
CFS merit scores = 5.47494
CFS merit scores = 5.48383
CFS merit scores = 5.4914
CFS merit scores = 5.49936
CFS merit scores = 5.50697
CFS merit scores = 5.51513
CFS merit scores = 5.52209
CFS merit scores = 5.52875
CFS merit scores = 5.53378
CFS merit scores = 5.53909
CFS merit scores = 5.54302
CFS merit scores = 5.54681
CFS merit scores = 5.55055
CFS merit scores = 5.55357
CFS merit scores = 5.55697
CFS merit scores = 5.55993
CFS merit scores = 5.56301
CFS merit scores = 5.56605
CFS merit scores = 5.56884
CFS merit scores = 5.57128
CFS merit scores = 5.57291
CFS merit scores = 5.57443
CFS merit scores = 5.57644
CFS merit scores = 5.57798
CFS merit scores = 5.57932
CFS merit scores = 5.5812
CFS merit scores = 5.58197
CFS merit scores = 5.58261
CFS merit scores = 5.58229
CFS merit scores = 5.58219
CFS merit scores = 5.5817
CFS merit scores = 5.58107
CFS merit scores = 5.58023
CFS merit scores = 5.57862
CFS merit scores = 5.57534
CFS merit scores = 5.57231
CFS merit scores = 5.56935
CFS merit scores = 5.56657
CFS merit scores = 5.5636
CFS merit scores = 5.5607
CFS merit scores = 5.55771
CFS merit scores = 5.55457
CFS merit scores = 5.55176
CFS merit scores = 5.54821
CFS merit scores = 5.54462
CFS merit scores = 5.54107
CFS merit scores = 5.53741
CFS merit scores = 5.53296
CFS merit scores = 5.52884
CFS merit scores = 5.52442
CFS merit scores = 5.51979
CFS merit scores = 5.51467
CFS merit scores = 5.50792
CFS merit scores = 5.50008
CFS merit scores = 5.49239
CFS merit scores = 5.4849
CFS merit scores = 5.47738
CFS merit scores = 5.47004
CFS merit scores = 5.46243
CFS merit scores = 5.45518
CFS merit scores = 5.4483
CFS merit scores = 5.44122
CFS merit scores = 5.43454
CFS merit scores = 5.42704
CFS merit scores = 5.41843
CFS merit scores = 5.41013
CFS merit scores = 5.40119
CFS merit scores = 5.39243
CFS merit scores = 5.38314
CFS merit scores = 5.3733
CFS merit scores = 5.36316
CFS merit scores = 5.35353
CFS merit scores = 5.34265
CFS merit scores = 5.33231
CFS merit scores = 5.32145
CFS merit scores = 5.31103
CFS merit scores = 5.29969
CFS merit scores = 5.28673
CFS merit scores = 5.27423
CFS merit scores = 5.25969
CFS merit scores = 5.24367
CFS merit scores = 5.2277
CFS merit scores = 5.21095
CFS merit scores = 5.19368
CFS merit scores = 5.17687
CFS merit scores = 5.15111
cnt = 1	feature = 60	correl = 0.178366	descr = Position_Specific_Bin_Base_19_Base_A
cnt = 2	feature = 2	correl = -0.146576	descr = Position_Specific_Bin_Base_0_Base_G
cnt = 3	feature = 311	correl = 0.0785075	descr = N_Gram_ATTAT
cnt = 4	feature = 14	correl = -0.0712411	descr = Position_Specific_Bin_Base_4_Base_C
cnt = 5	feature = 631	correl = -0.0642513	descr = N_Gram_GGCAA
cnt = 6	feature = 645	correl = -0.028764	descr = N_Gram_GGCTT
cnt = 7	feature = 56	correl = 0.0371989	descr = Position_Specific_Bin_Base_18_Base_A
cnt = 8	feature = 794	correl = -0.0271513	descr = N_Gram_TCGCG
cnt = 9	feature = 904	correl = 0.0286517	descr = N_Gram_TTTAC
cnt = 10	feature = 313	correl = 0.0377887	descr = N_Gram_ATTCG
cnt = 11	feature = 432	correl = -0.029736	descr = N_Gram_CGAGT
cnt = 12	feature = 706	correl = 0.0236165	descr = N_Gram_GTGTA
cnt = 13	feature = 672	correl = -0.0457738	descr = N_Gram_GGTTA
cnt = 14	feature = 449	correl = -0.103508	descr = N_Gram_CGGCG
cnt = 15	feature = 292	correl = 0.0411099	descr = N_Gram_ATCGA
cnt = 16	feature = 707	correl = 0.0267682	descr = N_Gram_GTGTG
cnt = 17	feature = 595	correl = -0.0541316	descr = N_Gram_GCGCA
cnt = 18	feature = 755	correl = 0.0277192	descr = N_Gram_TATAC
cnt = 19	feature = 436	correl = -0.0333836	descr = N_Gram_CGCAA
cnt = 20	feature = 264	correl = 0.0231256	descr = N_Gram_AGGGG
cnt = 21	feature = 461	correl = -0.0509989	descr = N_Gram_CGTCG
cnt = 22	feature = 288	correl = -0.026094	descr = N_Gram_ATCCC
cnt = 23	feature = 284	correl = 0.0227366	descr = N_Gram_ATCAC
cnt = 24	feature = 632	correl = -0.0245577	descr = N_Gram_GGCAC
cnt = 25	feature = 743	correl = 0.0579814	descr = N_Gram_TAGAC
cnt = 26	feature = 482	correl = -0.0229229	descr = N_Gram_CTATT
cnt = 27	feature = 620	correl = 0.0329454	descr = N_Gram_GGAAT
cnt = 28	feature = 773	correl = -0.0389115	descr = N_Gram_TCAGA
cnt = 29	feature = 228	correl = -0.0322178	descr = N_Gram_ACGTT
cnt = 30	feature = 802	correl = 0.0984104	descr = N_Gram_TCGTG
cnt = 31	feature = 592	correl = -0.0235706	descr = N_Gram_GCGAA
cnt = 32	feature = 751	correl = 0.0229892	descr = N_Gram_TAGTG
cnt = 33	feature = 665	correl = 0.0242077	descr = N_Gram_GGTCA
cnt = 34	feature = 669	correl = -0.0846378	descr = N_Gram_GGTGC
cnt = 35	feature = 316	correl = -0.0343752	descr = N_Gram_ATTGA
cnt = 36	feature = 356	correl = -0.0393785	descr = N_Gram_CATAC
cnt = 37	feature = 41	correl = -0.0292418	descr = Position_Specific_Bin_Base_13_Base_G
cnt = 38	feature = 11	correl = 0.0660375	descr = Position_Specific_Bin_Base_3_Base_G
cnt = 39	feature = 256	correl = -0.0225655	descr = N_Gram_AGCGT
cnt = 40	feature = 293	correl = 0.0357411	descr = N_Gram_ATCGC
cnt = 41	feature = 17	correl = 0.025947	descr = Position_Specific_Bin_Base_6_Base_A
cnt = 42	feature = 52	correl = 0.0257648	descr = Position_Specific_Bin_Base_17_Base_A
cnt = 43	feature = 412	correl = 0.0756104	descr = N_Gram_CCTA
cnt = 44	feature = 765	correl = 0.0230802	descr = N_Gram_TATTG
cnt = 45	feature = 35	correl = -0.0260274	descr = Position_Specific_Bin_Base_11_Base_C
cnt = 46	feature = 42	correl = 0.109371	descr = Position_Specific_Bin_Base_14_Base_A
cnt = 47	feature = 233	correl = 0.0403478	descr = N_Gram_ACTCT
cnt = 48	feature = 16	correl = 0.0521204	descr = Position_Specific_Bin_Base_5_Base_T
cnt = 49	feature = 900	correl = 0.0392185	descr = N_Gram_TTGTG
cnt = 50	feature = 206	correl = 0.0348917	descr = N_Gram_ACAGC
cnt = 51	feature = 578	correl = -0.022042	descr = N_Gram_GCCAT
cnt = 52	feature = 489	correl = -0.0385007	descr = N_Gram_CTCGT
cnt = 53	feature = 716	correl = 0.0230667	descr = N_Gram_GTTTC
cnt = 54	feature = 749	correl = 0.0289965	descr = N_Gram_TAGGC
cnt = 55	feature = 535	correl = 0.0327094	descr = N_Gram_GACT
cnt = 56	feature = 687	correl = -0.0426177	descr = N_Gram_GTCCT
cnt = 57	feature = 33	correl = 0.056225	descr = Position_Specific_Bin_Base_10_Base_T
cnt = 58	feature = 852	correl = 0.035643	descr = N_Gram_TGTAT
cnt = 59	feature = 251	correl = 0.0506023	descr = N_Gram_AGCAT
cnt = 60	feature = 4	correl = -0.095692	descr = Position_Specific_Bin_Base_1_Base_G
cnt = 61	feature = 653	correl = -0.0805885	descr = N_Gram_GGGCG
cnt = 62	feature = 657	correl = -0.0685156	descr = N_Gram_GGGGC
cnt = 63	feature = 334	correl = -0.0457092	descr = N_Gram_CACCT
cnt = 64	feature = 531	correl = -0.0563381	descr = N_Gram_GACCA
cnt = 65	feature = 701	correl = -0.0496444	descr = N_Gram_GTGGA
cnt = 66	feature = 392	correl = -0.051413	descr = N_Gram_CCCCT
cnt = 67	feature = 772	correl = 0.0275011	descr = N_Gram_TCACT
cnt = 68	feature = 865	correl = 0.0627583	descr = N_Gram_TTACA
cnt = 69	feature = 29	correl = 0.0436148	descr = Position_Specific_Bin_Base_9_Base_T
cnt = 70	feature = 6	correl = -0.0487253	descr = Position_Specific_Bin_Base_2_Base_A
cnt = 71	feature = 404	correl = -0.0482677	descr = N_Gram_CCGAG
cnt = 72	feature = 718	correl = 0.0237608	descr = N_Gram_GTTTT
cnt = 73	feature = 105	correl = -0.0810077	descr = Fold_of_RNAi_Sequence_Pos_14
cnt = 74	feature = 708	correl = 0.0442011	descr = N_Gram_GTGTT
cnt = 75	feature = 10	correl = 0.0232199	descr = Position_Specific_Bin_Base_3_Base_A
cnt = 76	feature = 770	correl = 0.0226629	descr = N_Gram_TCACC
cnt = 77	feature = 696	correl = 0.0324222	descr = N_Gram_GTGAA
cnt = 78	feature = 717	correl = 0.0434794	descr = N_Gram_GTTTG
cnt = 79	feature = 806	correl = 0.0486878	descr = N_Gram_TCTAG
cnt = 80	feature = 834	correl = 0.044933	descr = N_Gram_TGCGA
cnt = 81	feature = 759	correl = 0.0522734	descr = N_Gram_TATCG
cnt = 82	feature = 394	correl = -0.107535	descr = N_Gram_CCCGA
cnt = 83	feature = 662	correl = 0.0418976	descr = N_Gram_GGTA
cnt = 84	feature = 914	correl = 0.0308527	descr = N_Gram_TTTTA
cnt = 85	feature = 654	correl = -0.0328268	descr = N_Gram_GGGCT
cnt = 86	feature = 59	correl = 0.0387945	descr = Position_Specific_Bin_Base_18_Base_T
cnt = 87	feature = 1	correl = 0.10883	descr = Position_Specific_Bin_Base_0_Base_C
cnt = 88	feature = 501	correl = 0.0444681	descr = N_Gram_CTGT
cnt = 89	feature = 47	correl = -0.0324619	descr = Position_Specific_Bin_Base_15_Base_G
cnt = 90	feature = 798	correl = -0.0289937	descr = N_Gram_TCGGC
cnt = 91	feature = 31	correl = -0.0681223	descr = Position_Specific_Bin_Base_10_Base_C
cnt = 92	feature = 258	correl = 0.0263574	descr = N_Gram_AGGAA
cnt = 93	feature = 658	correl = -0.0475021	descr = N_Gram_GGGGT
cnt = 94	feature = 28	correl = -0.0219214	descr = Position_Specific_Bin_Base_9_Base_C
cnt = 95	feature = 40	correl = 0.062245	descr = Position_Specific_Bin_Base_13_Base_A
cnt = 96	feature = 612	correl = -0.0411458	descr = N_Gram_GCTGG
cnt = 97	feature = 525	correl = 0.0399057	descr = N_Gram_GAATT
cnt = 98	feature = 675	correl = 0.0433913	descr = N_Gram_GTAA
cnt = 99	feature = 515	correl = 0.0643418	descr = N_Gram_CTTTG
cnt = 100	feature = 808	correl = 0.0507935	descr = N_Gram_TCTC
cnt = 101	feature = 704	correl = -0.0270476	descr = N_Gram_GTGGT
cnt = 102	feature = 792	correl = 0.0483028	descr = N_Gram_TCGC
cnt = 103	feature = 9	correl = -0.138678	descr = Position_Specific_Bin_Base_2_Base_T
cnt = 104	feature = 884	correl = 0.0444576	descr = N_Gram_TTCTA
cnt = 105	feature = 286	correl = 0.0446456	descr = N_Gram_ATCC
cnt = 106	feature = 603	correl = -0.0843941	descr = N_Gram_GCGT
cnt = 107	feature = 499	correl = -0.0261698	descr = N_Gram_CTGGG
cnt = 108	feature = 857	correl = 0.059711	descr = N_Gram_TGTGT
cnt = 109	feature = 58	correl = -0.0554315	descr = Position_Specific_Bin_Base_18_Base_G
cnt = 110	feature = 452	correl = -0.0661885	descr = N_Gram_CGGGC
cnt = 111	feature = 260	correl = -0.0279198	descr = N_Gram_AGGC
cnt = 112	feature = 308	correl = 0.0586631	descr = N_Gram_ATTA
cnt = 113	feature = 753	correl = 0.072643	descr = N_Gram_TATA
cnt = 114	feature = 15	correl = -0.0587711	descr = Position_Specific_Bin_Base_5_Base_C
cnt = 115	feature = 679	correl = 0.0267852	descr = N_Gram_GTAGG
cnt = 116	feature = 406	correl = -0.0326925	descr = N_Gram_CCGC
cnt = 117	feature = 695	correl = 0.0251789	descr = N_Gram_GTGA
cnt = 118	feature = 490	correl = 0.0218385	descr = N_Gram_CTCT
cnt = 119	feature = 409	correl = -0.0436792	descr = N_Gram_CCGG
cnt = 120	feature = 848	correl = -0.0503508	descr = N_Gram_TGGGG
cnt = 121	feature = 478	correl = 0.0406079	descr = N_Gram_CTAT
cnt = 122	feature = 530	correl = -0.0776776	descr = N_Gram_GACC
cnt = 123	feature = 721	correl = 0.0388412	descr = N_Gram_TAAA
cnt = 124	feature = 796	correl = -0.0437282	descr = N_Gram_TCGG
cnt = 125	feature = 579	correl = -0.15241	descr = N_Gram_GCCC
cnt = 126	feature = 519	correl = -0.0295681	descr = N_Gram_GAAG
cnt = 127	feature = 812	correl = 0.0824549	descr = N_Gram_TCTG
cnt = 128	feature = 664	correl = -0.0230042	descr = N_Gram_GGTC
cnt = 129	feature = 278	correl = 0.0911245	descr = N_Gram_ATAT
cnt = 130	feature = 815	correl = 0.0651993	descr = N_Gram_TCTT
cnt = 131	feature = 229	correl = 0.0389079	descr = N_Gram_ACT
cnt = 132	feature = 82	correl = 0.155462	descr = Gibbs_of_Target_Sequence__Pos_14_Step_1
cnt = 133	feature = 358	correl = 0.0421472	descr = N_Gram_CATC
cnt = 134	feature = 213	correl = -0.0327663	descr = N_Gram_ACCA
cnt = 135	feature = 80	correl = 0.0262231	descr = Gibbs_of_Target_Sequence__Pos_12_Step_1
cnt = 136	feature = 70	correl = -0.0362326	descr = Gibbs_of_Target_Sequence__Pos_1_Step_1
cnt = 137	feature = 660	correl = -0.0777255	descr = N_Gram_GGGTG
cnt = 138	feature = 674	correl = 0.050949	descr = N_Gram_GTA
cnt = 139	feature = 76	correl = 0.0851445	descr = Gibbs_of_Target_Sequence__Pos_8_Step_1
cnt = 140	feature = 705	correl = 0.0377741	descr = N_Gram_GTGT
cnt = 141	feature = 643	correl = -0.0596644	descr = N_Gram_GGCT
cnt = 142	feature = 83	correl = 0.093925	descr = Gibbs_of_Target_Sequence__Pos_15_Step_1
cnt = 143	feature = 768	correl = 0.0284493	descr = N_Gram_TCA
cnt = 144	feature = 78	correl = 0.121833	descr = Gibbs_of_Target_Sequence__Pos_10_Step_1
cnt = 145	feature = 367	correl = -0.0762401	descr = N_Gram_CCA
cnt = 146	feature = 81	correl = 0.136849	descr = Gibbs_of_Target_Sequence__Pos_13_Step_1
cnt = 147	feature = 767	correl = 0.0498243	descr = N_Gram_TC
cnt = 148	feature = 384	correl = -0.158535	descr = N_Gram_CCC
cnt = 149	feature = 77	correl = 0.105195	descr = Gibbs_of_Target_Sequence__Pos_9_Step_1
cnt = 150	feature = 659	correl = -0.0534267	descr = N_Gram_GGGT
cnt = 151	feature = 752	correl = 0.121629	descr = N_Gram_TAT
num rows = 2188
num_elements = 332576
..*
optimization finished, #iter = 2137
nu = 0.409199
obj = -74.682580, rho = -0.619950
nSV = 1046, nBSV = 755
num rows = 243
num_elements = 36936
*
optimization finished, #iter = 205
nu = 0.393633
obj = -8.457285, rho = -0.632749
nSV = 133, nBSV = 60
..*
optimization finished, #iter = 2137
nu = 0.409199
obj = -74.682580, rho = -0.619950
nSV = 1046, nBSV = 755
CFS merit scores = 1.35653
CFS merit scores = 1.5886
CFS merit scores = 1.83815
CFS merit scores = 2.06362
CFS merit scores = 2.26986
CFS merit scores = 2.459
CFS merit scores = 2.6351
CFS merit scores = 2.79737
CFS merit scores = 2.9485
CFS merit scores = 3.08983
CFS merit scores = 3.22342
CFS merit scores = 3.34974
CFS merit scores = 3.46587
CFS merit scores = 3.57556
CFS merit scores = 3.67916
CFS merit scores = 3.7787
CFS merit scores = 3.87196
CFS merit scores = 3.9601
CFS merit scores = 4.04416
CFS merit scores = 4.12331
CFS merit scores = 4.19819
CFS merit scores = 4.26891
CFS merit scores = 4.33414
CFS merit scores = 4.39697
CFS merit scores = 4.45836
CFS merit scores = 4.51621
CFS merit scores = 4.57145
CFS merit scores = 4.62408
CFS merit scores = 4.67459
CFS merit scores = 4.72185
CFS merit scores = 4.7664
CFS merit scores = 4.80854
CFS merit scores = 4.84878
CFS merit scores = 4.88716
CFS merit scores = 4.92458
CFS merit scores = 4.96018
CFS merit scores = 4.99408
CFS merit scores = 5.02668
CFS merit scores = 5.05789
CFS merit scores = 5.08678
CFS merit scores = 5.11329
CFS merit scores = 5.13926
CFS merit scores = 5.16573
CFS merit scores = 5.19042
CFS merit scores = 5.21416
CFS merit scores = 5.23756
CFS merit scores = 5.26059
CFS merit scores = 5.28139
CFS merit scores = 5.30207
CFS merit scores = 5.32247
CFS merit scores = 5.34207
CFS merit scores = 5.36117
CFS merit scores = 5.37817
CFS merit scores = 5.39553
CFS merit scores = 5.41227
CFS merit scores = 5.42788
CFS merit scores = 5.44381
CFS merit scores = 5.45897
CFS merit scores = 5.47338
CFS merit scores = 5.48808
CFS merit scores = 5.5012
CFS merit scores = 5.51362
CFS merit scores = 5.52582
CFS merit scores = 5.53738
CFS merit scores = 5.54763
CFS merit scores = 5.55806
CFS merit scores = 5.56713
CFS merit scores = 5.57583
CFS merit scores = 5.58459
CFS merit scores = 5.59308
CFS merit scores = 5.60161
CFS merit scores = 5.60803
CFS merit scores = 5.61438
CFS merit scores = 5.62052
CFS merit scores = 5.62658
CFS merit scores = 5.63181
CFS merit scores = 5.63761
CFS merit scores = 5.64348
CFS merit scores = 5.64823
CFS merit scores = 5.65278
CFS merit scores = 5.65693
CFS merit scores = 5.66115
CFS merit scores = 5.66513
CFS merit scores = 5.66881
CFS merit scores = 5.67212
CFS merit scores = 5.67538
CFS merit scores = 5.67876
CFS merit scores = 5.6818
CFS merit scores = 5.68502
CFS merit scores = 5.68748
CFS merit scores = 5.68942
CFS merit scores = 5.69173
CFS merit scores = 5.69305
CFS merit scores = 5.69368
CFS merit scores = 5.69485
CFS merit scores = 5.69539
CFS merit scores = 5.69536
CFS merit scores = 5.69467
CFS merit scores = 5.69395
CFS merit scores = 5.6928
CFS merit scores = 5.69162
CFS merit scores = 5.69055
CFS merit scores = 5.68939
CFS merit scores = 5.68849
CFS merit scores = 5.68711
CFS merit scores = 5.68588
CFS merit scores = 5.68455
CFS merit scores = 5.68349
CFS merit scores = 5.68257
CFS merit scores = 5.6809
CFS merit scores = 5.67904
CFS merit scores = 5.67746
CFS merit scores = 5.67573
CFS merit scores = 5.67271
CFS merit scores = 5.66951
CFS merit scores = 5.66641
CFS merit scores = 5.66343
CFS merit scores = 5.66058
CFS merit scores = 5.65733
CFS merit scores = 5.65407
CFS merit scores = 5.65056
CFS merit scores = 5.64714
CFS merit scores = 5.64203
CFS merit scores = 5.6366
CFS merit scores = 5.63013
CFS merit scores = 5.62393
CFS merit scores = 5.61776
CFS merit scores = 5.61159
CFS merit scores = 5.60527
CFS merit scores = 5.59833
CFS merit scores = 5.59143
CFS merit scores = 5.58368
CFS merit scores = 5.57571
CFS merit scores = 5.56766
CFS merit scores = 5.55951
CFS merit scores = 5.55123
CFS merit scores = 5.54272
CFS merit scores = 5.53429
CFS merit scores = 5.52595
CFS merit scores = 5.51782
CFS merit scores = 5.50792
CFS merit scores = 5.49726
CFS merit scores = 5.48653
CFS merit scores = 5.47517
CFS merit scores = 5.46351
CFS merit scores = 5.45173
CFS merit scores = 5.44019
CFS merit scores = 5.42845
CFS merit scores = 5.41639
CFS merit scores = 5.40438
CFS merit scores = 5.39113
CFS merit scores = 5.37767
CFS merit scores = 5.36192
CFS merit scores = 5.34339
CFS merit scores = 5.3251
CFS merit scores = 5.30668
CFS merit scores = 5.28503
CFS merit scores = 5.26379
CFS merit scores = 5.24178
CFS merit scores = 5.21914
CFS merit scores = 5.19259
CFS merit scores = 5.16032
CFS merit scores = 5.08685
cnt = 1	feature = 64	correl = 0.35653	descr = Position_Specific_Bin_Base_20_Base_A
cnt = 2	feature = 2	correl = -0.140676	descr = Position_Specific_Bin_Base_0_Base_G
cnt = 3	feature = 60	correl = 0.164791	descr = Position_Specific_Bin_Base_19_Base_A
cnt = 4	feature = 593	correl = -0.061331	descr = N_Gram_GCCCC
cnt = 5	feature = 228	correl = -0.031765	descr = N_Gram_ACCCC
cnt = 6	feature = 749	correl = -0.0324242	descr = N_Gram_TACG
cnt = 7	feature = 231	correl = -0.0449528	descr = N_Gram_ACCGA
cnt = 8	feature = 770	correl = 0.0226726	descr = N_Gram_TATAC
cnt = 9	feature = 674	correl = 0.0488004	descr = N_Gram_GGTAA
cnt = 10	feature = 806	correl = 0.0412869	descr = N_Gram_TCGCA
cnt = 11	feature = 336	correl = 0.0273672	descr = N_Gram_CAACG
cnt = 12	feature = 884	correl = -0.0420962	descr = N_Gram_TTACC
cnt = 13	feature = 789	correl = -0.0478171	descr = N_Gram_TCACG
cnt = 14	feature = 717	correl = 0.0504565	descr = N_Gram_GTGTA
cnt = 15	feature = 808	correl = 0.0313084	descr = N_Gram_TCGCT
cnt = 16	feature = 494	correl = 0.0299049	descr = N_Gram_CTATG
cnt = 17	feature = 554	correl = 0.0371236	descr = N_Gram_GAGAA
cnt = 18	feature = 798	correl = -0.0353498	descr = N_Gram_TCCCC
cnt = 19	feature = 47	correl = -0.0251609	descr = Position_Specific_Bin_Base_15_Base_T
cnt = 20	feature = 658	correl = -0.0542463	descr = N_Gram_GGGAA
cnt = 21	feature = 613	correl = -0.0513267	descr = N_Gram_GCGGT
cnt = 22	feature = 662	correl = -0.0530474	descr = N_Gram_GGGCA
cnt = 23	feature = 685	correl = -0.0606493	descr = N_Gram_GGTTG
cnt = 24	feature = 278	correl = 0.0369218	descr = N_Gram_AGTAA
cnt = 25	feature = 501	correl = -0.0287424	descr = N_Gram_CTCGA
cnt = 26	feature = 718	correl = 0.0265794	descr = N_Gram_GTGTG
cnt = 27	feature = 260	correl = 0.0588886	descr = N_Gram_AGATA
cnt = 28	feature = 449	correl = -0.0266695	descr = N_Gram_CGCCC
cnt = 29	feature = 590	correl = -0.0714079	descr = N_Gram_GCCAG
cnt = 30	feature = 634	correl = 0.0457817	descr = N_Gram_GGACT
cnt = 31	feature = 530	correl = -0.0379124	descr = N_Gram_GAAAA
cnt = 32	feature = 631	correl = 0.0427883	descr = N_Gram_GGAAT
cnt = 33	feature = 752	correl = 0.0722921	descr = N_Gram_TACTA
cnt = 34	feature = 531	correl = 0.0333528	descr = N_Gram_GAAAT
cnt = 35	feature = 704	correl = 0.043601	descr = N_Gram_GTCTA
cnt = 36	feature = 258	correl = -0.0404572	descr = N_Gram_AGAGG
cnt = 37	feature = 773	correl = 0.0765388	descr = N_Gram_TATCA
cnt = 38	feature = 675	correl = 0.031977	descr = N_Gram_GGTAC
cnt = 39	feature = 664	correl = -0.0677099	descr = N_Gram_GGGCG
cnt = 40	feature = 409	correl = -0.0438472	descr = N_Gram_CCGAC
cnt = 41	feature = 452	correl = -0.0633246	descr = N_Gram_CGCGG
cnt = 42	feature = 314	correl = -0.0324537	descr = N_Gram_ATGGA
cnt = 43	feature = 251	correl = -0.0434305	descr = N_Gram_ACTGC
cnt = 44	feature = 659	correl = -0.0588571	descr = N_Gram_GGGAG
cnt = 45	feature = 17	correl = 0.0219766	descr = Position_Specific_Bin_Base_6_Base_A
cnt = 46	feature = 316	correl = -0.0223839	descr = N_Gram_ATGTA
cnt = 47	feature = 592	correl = -0.0741744	descr = N_Gram_GCCCA
cnt = 48	feature = 721	correl = -0.0500127	descr = N_Gram_GTTAG
cnt = 49	feature = 632	correl = 0.0249469	descr = N_Gram_GGACA
cnt = 50	feature = 612	correl = -0.0304843	descr = N_Gram_GCGGG
cnt = 51	feature = 701	correl = 0.0350202	descr = N_Gram_GTCGC
cnt = 52	feature = 834	correl = 0.0440068	descr = N_Gram_TGAAC
cnt = 53	feature = 56	correl = 0.0544302	descr = Position_Specific_Bin_Base_18_Base_A
cnt = 54	feature = 40	correl = 0.0988192	descr = Position_Specific_Bin_Base_14_Base_A
cnt = 55	feature = 21	correl = -0.132738	descr = Position_Specific_Bin_Base_7_Base_C
cnt = 56	feature = 565	correl = 0.0526917	descr = N_Gram_GATAT
cnt = 57	feature = 308	correl = 0.0361481	descr = N_Gram_ATCTG
cnt = 58	feature = 33	correl = -0.0442991	descr = Position_Specific_Bin_Base_11_Base_A
cnt = 59	feature = 740	correl = 0.048382	descr = N_Gram_TAAGG
cnt = 60	feature = 705	correl = 0.0240255	descr = N_Gram_GTCTT
cnt = 61	feature = 490	correl = 0.0558517	descr = N_Gram_CTAGC
cnt = 62	feature = 256	correl = -0.0241103	descr = N_Gram_AGACC
cnt = 63	feature = 4	correl = 0.0868008	descr = Position_Specific_Bin_Base_1_Base_A
cnt = 64	feature = 620	correl = -0.046055	descr = N_Gram_GCTCC
cnt = 65	feature = 802	correl = -0.0350456	descr = N_Gram_TCCTG
cnt = 66	feature = 29	correl = 0.0742035	descr = Position_Specific_Bin_Base_10_Base_A
cnt = 67	feature = 812	correl = -0.0746496	descr = N_Gram_TCGGG
cnt = 68	feature = 536	correl = 0.031614	descr = N_Gram_GAAGG
cnt = 69	feature = 297	correl = 0.0521738	descr = N_Gram_ATCAA
cnt = 70	feature = 358	correl = -0.0216334	descr = N_Gram_CAGCG
cnt = 71	feature = 653	correl = -0.065599	descr = N_Gram_GGCGT
cnt = 72	feature = 640	correl = -0.0403713	descr = N_Gram_GGATG
cnt = 73	feature = 28	correl = 0.0267607	descr = Position_Specific_Bin_Base_9_Base_T
cnt = 74	feature = 852	correl = -0.0241372	descr = N_Gram_TGCGG
cnt = 75	feature = 6	correl = -0.0393786	descr = Position_Specific_Bin_Base_2_Base_A
cnt = 76	feature = 11	correl = -0.0806065	descr = Position_Specific_Bin_Base_3_Base_T
cnt = 77	feature = 765	correl = 0.0246843	descr = N_Gram_TAGT
cnt = 78	feature = 229	correl = -0.0254052	descr = N_Gram_ACCCT
cnt = 79	feature = 899	correl = 0.0332487	descr = N_Gram_TTCGC
cnt = 80	feature = 16	correl = 0.0456473	descr = Position_Specific_Bin_Base_5_Base_T
cnt = 81	feature = 1	correl = 0.118066	descr = Position_Specific_Bin_Base_0_Base_C
cnt = 82	feature = 708	correl = 0.0245941	descr = N_Gram_GTGAG
cnt = 83	feature = 461	correl = -0.0420924	descr = N_Gram_CGGCT
cnt = 84	feature = 535	correl = -0.0412879	descr = N_Gram_GAAGC
cnt = 85	feature = 665	correl = -0.0276034	descr = N_Gram_GGGCT
cnt = 86	feature = 366	correl = 0.0321741	descr = N_Gram_CATAT
cnt = 87	feature = 525	correl = 0.0496022	descr = N_Gram_CTTGT
cnt = 88	feature = 288	correl = 0.0250415	descr = N_Gram_ATAGA
cnt = 89	feature = 929	correl = 0.0741483	descr = N_Gram_TTTGA
cnt = 90	feature = 597	correl = -0.0233835	descr = N_Gram_GCCGA
cnt = 91	feature = 792	correl = 0.0314913	descr = N_Gram_TCATC
cnt = 92	feature = 499	correl = -0.0443199	descr = N_Gram_CTCCC
cnt = 93	feature = 483	correl = 0.0341205	descr = N_Gram_CTAA
cnt = 94	feature = 865	correl = 0.0247614	descr = N_Gram_TGGTC
cnt = 95	feature = 32	correl = 0.053757	descr = Position_Specific_Bin_Base_10_Base_T
cnt = 96	feature = 848	correl = -0.0651192	descr = N_Gram_TGCCC
cnt = 97	feature = 206	correl = 0.0687084	descr = N_Gram_AATTC
cnt = 98	feature = 41	correl = -0.024285	descr = Position_Specific_Bin_Base_14_Base_C
cnt = 99	feature = 311	correl = 0.0466232	descr = N_Gram_ATGC
cnt = 100	feature = 579	correl = -0.0329441	descr = N_Gram_GCAC
cnt = 101	feature = 264	correl = 0.0629373	descr = N_Gram_AGCAT
cnt = 102	feature = 10	correl = 0.0489757	descr = Position_Specific_Bin_Base_3_Base_G
cnt = 103	feature = 645	correl = -0.0478755	descr = N_Gram_GGCAG
cnt = 104	feature = 707	correl = 0.0263291	descr = N_Gram_GTGAA
cnt = 105	feature = 478	correl = -0.0540896	descr = N_Gram_CGTT
cnt = 106	feature = 15	correl = -0.0661679	descr = Position_Specific_Bin_Base_5_Base_C
cnt = 107	feature = 292	correl = 0.0276053	descr = N_Gram_ATATA
cnt = 108	feature = 610	correl = -0.0308845	descr = N_Gram_GCGGA
cnt = 109	feature = 404	correl = -0.041739	descr = N_Gram_CCCTC
cnt = 110	feature = 59	correl = 0.0284672	descr = Position_Specific_Bin_Base_18_Base_T
cnt = 111	feature = 334	correl = 0.0543826	descr = N_Gram_CAAC
cnt = 112	feature = 904	correl = 0.0845849	descr = N_Gram_TTCTG
cnt = 113	feature = 436	correl = -0.042232	descr = N_Gram_CGAC
cnt = 114	feature = 751	correl = 0.0543425	descr = N_Gram_TACT
cnt = 115	feature = 396	correl = -0.0406438	descr = N_Gram_CCCCA
cnt = 116	feature = 759	correl = 0.0629538	descr = N_Gram_TAGC
cnt = 117	feature = 915	correl = 0.0308861	descr = N_Gram_TTGGT
cnt = 118	feature = 105	correl = -0.0794602	descr = Fold_of_RNAi_Sequence_Pos_16
cnt = 119	feature = 927	correl = 0.051294	descr = N_Gram_TTTCT
cnt = 120	feature = 696	correl = -0.0788922	descr = N_Gram_GTCC
cnt = 121	feature = 31	correl = -0.0537681	descr = Position_Specific_Bin_Base_10_Base_G
cnt = 122	feature = 43	correl = 0.0722451	descr = Position_Specific_Bin_Base_14_Base_T
cnt = 123	feature = 703	correl = 0.0295873	descr = N_Gram_GTCT
cnt = 124	feature = 772	correl = 0.0666086	descr = N_Gram_TATC
cnt = 125	feature = 837	correl = 0.0215753	descr = N_Gram_TGAG
cnt = 126	feature = 83	correl = 0.110659	descr = Gibbs_of_Target_Sequence__Pos_16_Step_1
cnt = 127	feature = 716	correl = 0.0396745	descr = N_Gram_GTGT
cnt = 128	feature = 657	correl = -0.0726488	descr = N_Gram_GGGA
cnt = 129	feature = 58	correl = -0.0592457	descr = Position_Specific_Bin_Base_18_Base_G
cnt = 130	feature = 914	correl = -0.0237415	descr = N_Gram_TTGGG
cnt = 131	feature = 687	correl = 0.0574566	descr = N_Gram_GTAA
cnt = 132	feature = 233	correl = -0.0591709	descr = N_Gram_ACG
cnt = 133	feature = 755	correl = 0.0644748	descr = N_Gram_TAGA
cnt = 134	feature = 643	correl = -0.0664834	descr = N_Gram_GGCA
cnt = 135	feature = 367	correl = 0.047341	descr = N_Gram_CATC
cnt = 136	feature = 384	correl = -0.085792	descr = N_Gram_CCAG
cnt = 137	feature = 70	correl = -0.0376112	descr = Gibbs_of_Target_Sequence__Pos_1_Step_1
cnt = 138	feature = 679	correl = -0.0816863	descr = N_Gram_GGTG
cnt = 139	feature = 768	correl = 0.0735508	descr = N_Gram_TATA
cnt = 140	feature = 654	correl = -0.0401267	descr = N_Gram_GGCT
cnt = 141	feature = 76	correl = 0.084493	descr = Gibbs_of_Target_Sequence__Pos_8_Step_1
cnt = 142	feature = 706	correl = 0.0289632	descr = N_Gram_GTGA
cnt = 143	feature = 876	correl = 0.0712446	descr = N_Gram_TGTT
cnt = 144	feature = 925	correl = 0.0509294	descr = N_Gram_TTTC
cnt = 145	feature = 796	correl = -0.0421176	descr = N_Gram_TCCC
cnt = 146	feature = 79	correl = 0.0603417	descr = Gibbs_of_Target_Sequence__Pos_11_Step_1
cnt = 147	feature = 82	correl = 0.0936792	descr = Gibbs_of_Target_Sequence__Pos_15_Step_1
cnt = 148	feature = 72	correl = 0.0928456	descr = Gibbs_of_Target_Sequence__Pos_4_Step_1
cnt = 149	feature = 462	correl = -0.083271	descr = N_Gram_CGGG
cnt = 150	feature = 80	correl = 0.109971	descr = Gibbs_of_Target_Sequence__Pos_13_Step_1
cnt = 151	feature = 553	correl = -0.0427445	descr = N_Gram_GAG
cnt = 152	feature = 732	correl = 0.0446023	descr = N_Gram_TAAA
cnt = 153	feature = 77	correl = 0.103696	descr = Gibbs_of_Target_Sequence__Pos_9_Step_1
cnt = 154	feature = 857	correl = -0.050046	descr = N_Gram_TGG
cnt = 155	feature = 81	correl = 0.148135	descr = Gibbs_of_Target_Sequence__Pos_14_Step_1
cnt = 156	feature = 406	correl = -0.0809384	descr = N_Gram_CCG
cnt = 157	feature = 672	correl = -0.0487634	descr = N_Gram_GGT
cnt = 158	feature = 78	correl = 0.118346	descr = Gibbs_of_Target_Sequence__Pos_10_Step_1
cnt = 159	feature = 767	correl = 0.121458	descr = N_Gram_TAT
cnt = 160	feature = 603	correl = -0.104032	descr = N_Gram_GCG
cnt = 161	feature = 286	correl = 0.0466227	descr = N_Gram_ATA
cnt = 162	feature = 432	correl = -0.0907006	descr = N_Gram_CG
cnt = 163	feature = 68	correl = 0.279902	descr = Gibbs_of_Target_Sequence_
num rows = 2188
num_elements = 358832
..*
optimization finished, #iter = 2309
nu = 0.406095
obj = -76.006620, rho = -0.656923
nSV = 1074, nBSV = 719
num rows = 243
num_elements = 39852
*
optimization finished, #iter = 203
nu = 0.377690
obj = -8.327244, rho = -0.655301
nSV = 129, nBSV = 57
..*
optimization finished, #iter = 2309
nu = 0.406095
obj = -76.006620, rho = -0.656923
nSV = 1074, nBSV = 719
TEST = 27 AVE CORR = 0.733459
