# Supplementary material for: Improving model predictions for RNA interference activities that use support vector machine regression by combining and filtering features
Source: BMC Bioinformatics. 2007 Jun 6;8:182. doi: 10.1186/1471-2105-8-182 (PMC1906837; doi:10.1186/1471-2105-8-182)
Supplement: Additional file 5 — tr_2431_cfsfilters. The features found to be useful by Correlation based Feature in training and testing the 2431 dataset by cross validation, at t-test values from 0 to 90. [file 1471-2105-8-182-S5.gz › tr_2431_file_28]

28
ave count = 156

CFS merit scores = 1.45362
CFS merit scores = 1.61763
CFS merit scores = 1.84867
CFS merit scores = 2.07312
CFS merit scores = 2.27498
CFS merit scores = 2.45844
CFS merit scores = 2.6278
CFS merit scores = 2.78659
CFS merit scores = 2.92839
CFS merit scores = 3.06143
CFS merit scores = 3.18767
CFS merit scores = 3.30246
CFS merit scores = 3.41191
CFS merit scores = 3.5148
CFS merit scores = 3.61188
CFS merit scores = 3.70557
CFS merit scores = 3.79282
CFS merit scores = 3.87694
CFS merit scores = 3.95649
CFS merit scores = 4.03251
CFS merit scores = 4.10665
CFS merit scores = 4.1774
CFS merit scores = 4.24627
CFS merit scores = 4.31252
CFS merit scores = 4.37219
CFS merit scores = 4.42803
CFS merit scores = 4.4817
CFS merit scores = 4.53137
CFS merit scores = 4.57841
CFS merit scores = 4.62432
CFS merit scores = 4.66888
CFS merit scores = 4.70845
CFS merit scores = 4.74542
CFS merit scores = 4.78162
CFS merit scores = 4.81594
CFS merit scores = 4.84881
CFS merit scores = 4.87919
CFS merit scores = 4.90539
CFS merit scores = 4.93104
CFS merit scores = 4.95603
CFS merit scores = 4.98131
CFS merit scores = 5.00546
CFS merit scores = 5.02933
CFS merit scores = 5.05295
CFS merit scores = 5.0738
CFS merit scores = 5.0947
CFS merit scores = 5.11453
CFS merit scores = 5.13334
CFS merit scores = 5.15195
CFS merit scores = 5.17026
CFS merit scores = 5.1884
CFS merit scores = 5.20585
CFS merit scores = 5.22224
CFS merit scores = 5.23713
CFS merit scores = 5.25158
CFS merit scores = 5.26565
CFS merit scores = 5.27952
CFS merit scores = 5.29253
CFS merit scores = 5.30511
CFS merit scores = 5.3155
CFS merit scores = 5.32614
CFS merit scores = 5.33682
CFS merit scores = 5.34707
CFS merit scores = 5.35685
CFS merit scores = 5.36702
CFS merit scores = 5.37478
CFS merit scores = 5.38155
CFS merit scores = 5.38798
CFS merit scores = 5.39463
CFS merit scores = 5.40137
CFS merit scores = 5.40787
CFS merit scores = 5.41445
CFS merit scores = 5.42085
CFS merit scores = 5.42629
CFS merit scores = 5.43203
CFS merit scores = 5.43683
CFS merit scores = 5.44132
CFS merit scores = 5.44572
CFS merit scores = 5.44993
CFS merit scores = 5.45368
CFS merit scores = 5.45705
CFS merit scores = 5.46038
CFS merit scores = 5.46384
CFS merit scores = 5.46647
CFS merit scores = 5.46843
CFS merit scores = 5.47064
CFS merit scores = 5.47271
CFS merit scores = 5.4728
CFS merit scores = 5.47309
CFS merit scores = 5.47243
CFS merit scores = 5.47216
CFS merit scores = 5.47228
CFS merit scores = 5.47193
CFS merit scores = 5.47167
CFS merit scores = 5.47131
CFS merit scores = 5.47049
CFS merit scores = 5.46995
CFS merit scores = 5.46938
CFS merit scores = 5.46899
CFS merit scores = 5.46848
CFS merit scores = 5.46748
CFS merit scores = 5.46617
CFS merit scores = 5.46406
CFS merit scores = 5.46177
CFS merit scores = 5.45957
CFS merit scores = 5.45738
CFS merit scores = 5.45485
CFS merit scores = 5.45198
CFS merit scores = 5.44868
CFS merit scores = 5.44465
CFS merit scores = 5.43975
CFS merit scores = 5.43485
CFS merit scores = 5.42961
CFS merit scores = 5.42481
CFS merit scores = 5.41932
CFS merit scores = 5.41341
CFS merit scores = 5.40729
CFS merit scores = 5.40084
CFS merit scores = 5.39327
CFS merit scores = 5.38616
CFS merit scores = 5.3792
CFS merit scores = 5.37162
CFS merit scores = 5.36412
CFS merit scores = 5.35627
CFS merit scores = 5.34657
CFS merit scores = 5.33579
CFS merit scores = 5.32355
CFS merit scores = 5.31128
CFS merit scores = 5.29886
CFS merit scores = 5.28609
CFS merit scores = 5.2731
CFS merit scores = 5.25942
CFS merit scores = 5.24523
CFS merit scores = 5.23078
CFS merit scores = 5.21586
CFS merit scores = 5.20048
CFS merit scores = 5.1807
CFS merit scores = 5.16094
CFS merit scores = 5.13845
CFS merit scores = 5.1116
CFS merit scores = 5.07761
CFS merit scores = 5.03256
cnt = 1	feature = 80	correl = 0.453617	descr = Gibbs_of_Target_Sequence__Pos_19_Step_1
cnt = 2	feature = 2	correl = -0.147904	descr = Position_Specific_Bin_Base_0_Base_G
cnt = 3	feature = 857	correl = -0.0729079	descr = N_Gram_TGGC
cnt = 4	feature = 721	correl = -0.0229944	descr = N_Gram_GTTCC
cnt = 5	feature = 716	correl = 0.0359878	descr = N_Gram_GTGTA
cnt = 6	feature = 358	correl = 0.0257711	descr = N_Gram_CATAG
cnt = 7	feature = 848	correl = -0.0301185	descr = N_Gram_TGCCG
cnt = 8	feature = 452	correl = -0.0332763	descr = N_Gram_CGCTC
cnt = 9	feature = 525	correl = -0.0249477	descr = N_Gram_CTTTA
cnt = 10	feature = 773	correl = 0.0451554	descr = N_Gram_TATGA
cnt = 11	feature = 308	correl = -0.0223571	descr = N_Gram_ATTAA
cnt = 12	feature = 768	correl = 0.0246684	descr = N_Gram_TATAG
cnt = 13	feature = 674	correl = 0.0527852	descr = N_Gram_GGTAA
cnt = 14	feature = 632	correl = -0.0221328	descr = N_Gram_GGAAA
cnt = 15	feature = 705	correl = 0.0373441	descr = N_Gram_GTCTA
cnt = 16	feature = 770	correl = 0.0695817	descr = N_Gram_TATCA
cnt = 17	feature = 767	correl = 0.0581326	descr = N_Gram_TATAA
cnt = 18	feature = 499	correl = -0.0244129	descr = N_Gram_CTCAC
cnt = 19	feature = 732	correl = 0.0331241	descr = N_Gram_TAAAG
cnt = 20	feature = 620	correl = 0.0276344	descr = N_Gram_GCTCT
cnt = 21	feature = 436	correl = -0.0448707	descr = N_Gram_CGACG
cnt = 22	feature = 749	correl = 0.0725806	descr = N_Gram_TACTA
cnt = 23	feature = 884	correl = 0.0602529	descr = N_Gram_TTACA
cnt = 24	feature = 554	correl = -0.051658	descr = N_Gram_GAGCC
cnt = 25	feature = 808	correl = -0.0402623	descr = N_Gram_TCGGC
cnt = 26	feature = 31	correl = -0.0434022	descr = Position_Specific_Bin_Base_11_Base_A
cnt = 27	feature = 666	correl = -0.054879	descr = N_Gram_GGGGA
cnt = 28	feature = 260	correl = -0.109919	descr = N_Gram_AGGGC
cnt = 29	feature = 579	correl = -0.0358089	descr = N_Gram_GCACG
cnt = 30	feature = 392	correl = -0.0715687	descr = N_Gram_CCCCG
cnt = 31	feature = 490	correl = 0.0368204	descr = N_Gram_CTAGA
cnt = 32	feature = 675	correl = 0.0377116	descr = N_Gram_GGTCA
cnt = 33	feature = 278	correl = 0.0411363	descr = N_Gram_ATAGG
cnt = 34	feature = 206	correl = 0.0463099	descr = N_Gram_ACATC
cnt = 35	feature = 334	correl = -0.0231227	descr = N_Gram_CACCG
cnt = 36	feature = 384	correl = 0.026662	descr = N_Gram_CCATT
cnt = 37	feature = 834	correl = 0.0661462	descr = N_Gram_TGAAG
cnt = 38	feature = 16	correl = 0.0302313	descr = Position_Specific_Bin_Base_6_Base_A
cnt = 39	feature = 228	correl = -0.0384462	descr = N_Gram_ACGTT
cnt = 40	feature = 483	correl = 0.0349176	descr = N_Gram_CTAA
cnt = 41	feature = 578	correl = -0.0387542	descr = N_Gram_GCACC
cnt = 42	feature = 4	correl = -0.0932933	descr = Position_Specific_Bin_Base_1_Base_G
cnt = 43	feature = 409	correl = -0.0234382	descr = N_Gram_CCGCG
cnt = 44	feature = 10	correl = -0.0843521	descr = Position_Specific_Bin_Base_3_Base_T
cnt = 45	feature = 432	correl = -0.0628694	descr = N_Gram_CGAA
cnt = 46	feature = 310	correl = 0.0252799	descr = N_Gram_ATTAG
cnt = 47	feature = 316	correl = 0.0467671	descr = N_Gram_ATTGG
cnt = 48	feature = 311	correl = 0.0720088	descr = N_Gram_ATTAT
cnt = 49	feature = 645	correl = -0.0622834	descr = N_Gram_GGCAA
cnt = 50	feature = 47	correl = -0.030179	descr = Position_Specific_Bin_Base_17_Base_C
cnt = 51	feature = 738	correl = 0.0488993	descr = N_Gram_TAAGG
cnt = 52	feature = 653	correl = -0.0481587	descr = N_Gram_GGCGT
cnt = 53	feature = 29	correl = -0.0627604	descr = Position_Specific_Bin_Base_10_Base_G
cnt = 54	feature = 23	correl = -0.0248625	descr = Position_Specific_Bin_Base_8_Base_G
cnt = 55	feature = 15	correl = 0.0804565	descr = Position_Specific_Bin_Base_5_Base_T
cnt = 56	feature = 233	correl = 0.0469254	descr = N_Gram_ACTCT
cnt = 57	feature = 717	correl = 0.0348174	descr = N_Gram_GTGTT
cnt = 58	feature = 6	correl = 0.0324388	descr = Position_Specific_Bin_Base_2_Base_C
cnt = 59	feature = 288	correl = 0.0396252	descr = N_Gram_ATCCG
cnt = 60	feature = 660	correl = -0.0735485	descr = N_Gram_GGGAG
cnt = 61	feature = 404	correl = -0.0527488	descr = N_Gram_CCGAC
cnt = 62	feature = 40	correl = 0.0748515	descr = Position_Specific_Bin_Base_14_Base_T
cnt = 63	feature = 812	correl = 0.0999798	descr = N_Gram_TCGTG
cnt = 64	feature = 406	correl = -0.0562891	descr = N_Gram_CCGAT
cnt = 65	feature = 904	correl = 0.0893662	descr = N_Gram_TTCTG
cnt = 66	feature = 610	correl = -0.0917603	descr = N_Gram_GCGGC
cnt = 67	feature = 914	correl = 0.0488904	descr = N_Gram_TTGGA
cnt = 68	feature = 367	correl = 0.0238903	descr = N_Gram_CATTG
cnt = 69	feature = 740	correl = 0.0403405	descr = N_Gram_TAATT
cnt = 70	feature = 753	correl = 0.0441168	descr = N_Gram_TAGAA
cnt = 71	feature = 256	correl = -0.0302573	descr = N_Gram_AGGAG
cnt = 72	feature = 679	correl = -0.0673788	descr = N_Gram_GGTGC
cnt = 73	feature = 802	correl = 0.0473653	descr = N_Gram_TCGC
cnt = 74	feature = 659	correl = -0.0782113	descr = N_Gram_GGGAA
cnt = 75	feature = 704	correl = 0.0232254	descr = N_Gram_GTCT
cnt = 76	feature = 915	correl = 0.0221711	descr = N_Gram_TTGGT
cnt = 77	feature = 792	correl = -0.0672724	descr = N_Gram_TCCCC
cnt = 78	feature = 798	correl = 0.0484091	descr = N_Gram_TCCTT
cnt = 79	feature = 1	correl = 0.118807	descr = Position_Specific_Bin_Base_0_Base_C
cnt = 80	feature = 662	correl = -0.0429675	descr = N_Gram_GGGCA
cnt = 81	feature = 56	correl = -0.1249	descr = Position_Specific_Bin_Base_19_Base_G
cnt = 82	feature = 105	correl = -0.0553405	descr = Xue_Structure_Feature_A101
cnt = 83	feature = 664	correl = -0.0751546	descr = N_Gram_GGGCG
cnt = 84	feature = 718	correl = -0.0233103	descr = N_Gram_GTTA
cnt = 85	feature = 707	correl = 0.0269796	descr = N_Gram_GTGAA
cnt = 86	feature = 687	correl = 0.0377278	descr = N_Gram_GTAAG
cnt = 87	feature = 593	correl = -0.0960486	descr = N_Gram_GCCCG
cnt = 88	feature = 535	correl = 0.0424021	descr = N_Gram_GAATT
cnt = 89	feature = 837	correl = 0.0328339	descr = N_Gram_TGAT
cnt = 90	feature = 17	correl = -0.0358903	descr = Position_Specific_Bin_Base_6_Base_C
cnt = 91	feature = 598	correl = -0.0521982	descr = N_Gram_GCCT
cnt = 92	feature = 11	correl = 0.0728943	descr = Position_Specific_Bin_Base_4_Base_A
cnt = 93	feature = 531	correl = -0.035482	descr = N_Gram_GAAGC
cnt = 94	feature = 21	correl = 0.0513243	descr = Position_Specific_Bin_Base_8_Base_A
cnt = 95	feature = 680	correl = -0.0846036	descr = N_Gram_GGTGG
cnt = 96	feature = 449	correl = -0.0686803	descr = N_Gram_CGCGG
cnt = 97	feature = 501	correl = -0.0863572	descr = N_Gram_CTCG
cnt = 98	feature = 583	correl = 0.0326849	descr = N_Gram_GCAT
cnt = 99	feature = 536	correl = 0.0387275	descr = N_Gram_GACA
cnt = 100	feature = 58	correl = 0.367786	descr = Position_Specific_Bin_Base_20_Base_A
cnt = 101	feature = 28	correl = -0.0600876	descr = Position_Specific_Bin_Base_10_Base_C
cnt = 102	feature = 876	correl = 0.0476538	descr = N_Gram_TGTTC
cnt = 103	feature = 772	correl = 0.0493613	descr = N_Gram_TATG
cnt = 104	feature = 796	correl = -0.0351247	descr = N_Gram_TCCTC
cnt = 105	feature = 701	correl = 0.0529075	descr = N_Gram_GTCG
cnt = 106	feature = 708	correl = -0.0341191	descr = N_Gram_GTGC
cnt = 107	feature = 33	correl = 0.119654	descr = Position_Specific_Bin_Base_11_Base_T
cnt = 108	feature = 654	correl = -0.0422758	descr = N_Gram_GGCT
cnt = 109	feature = 852	correl = 0.0272503	descr = N_Gram_TGCT
cnt = 110	feature = 292	correl = 0.0627216	descr = N_Gram_ATCT
cnt = 111	feature = 229	correl = 0.0322388	descr = N_Gram_ACT
cnt = 112	feature = 59	correl = -0.313429	descr = Position_Specific_Bin_Base_20_Base_C
cnt = 113	feature = 14	correl = -0.0687039	descr = Position_Specific_Bin_Base_5_Base_C
cnt = 114	feature = 759	correl = 0.0263143	descr = N_Gram_TAGG
cnt = 115	feature = 478	correl = -0.0589274	descr = N_Gram_CGTT
cnt = 116	feature = 264	correl = 0.03773	descr = N_Gram_AGT
cnt = 117	feature = 32	correl = -0.0523976	descr = Position_Specific_Bin_Base_11_Base_G
cnt = 118	feature = 78	correl = 0.1174	descr = Gibbs_of_Target_Sequence__Pos_17_Step_1
cnt = 119	feature = 603	correl = -0.0817647	descr = N_Gram_GCGC
cnt = 120	feature = 631	correl = -0.031662	descr = N_Gram_GGAA
cnt = 121	feature = 706	correl = 0.0291887	descr = N_Gram_GTGA
cnt = 122	feature = 76	correl = 0.0982351	descr = Gibbs_of_Target_Sequence__Pos_15_Step_1
cnt = 123	feature = 553	correl = -0.0342933	descr = N_Gram_GAGC
cnt = 124	feature = 665	correl = -0.0859362	descr = N_Gram_GGGG
cnt = 125	feature = 81	correl = 0.424665	descr = Gibbs_of_Target_Sequence__Pos_20_Step_1
cnt = 126	feature = 461	correl = -0.0874776	descr = N_Gram_CGGG
cnt = 127	feature = 752	correl = 0.0833834	descr = N_Gram_TAGA
cnt = 128	feature = 669	correl = -0.0436492	descr = N_Gram_GGGT
cnt = 129	feature = 64	correl = -0.0258802	descr = Gibbs_of_Target_Sequence__Pos_1_Step_1
cnt = 130	feature = 658	correl = -0.0963662	descr = N_Gram_GGGA
cnt = 131	feature = 70	correl = 0.0905592	descr = Gibbs_of_Target_Sequence__Pos_8_Step_1
cnt = 132	feature = 865	correl = 0.0847013	descr = N_Gram_TGT
cnt = 133	feature = 77	correl = 0.122177	descr = Gibbs_of_Target_Sequence__Pos_16_Step_1
cnt = 134	feature = 671	correl = -0.0748457	descr = N_Gram_GGGTG
cnt = 135	feature = 66	correl = 0.107959	descr = Gibbs_of_Target_Sequence__Pos_4_Step_1
cnt = 136	feature = 83	correl = 0.153415	descr = PF_RNAi_Fold_5'Free_Count
cnt = 137	feature = 751	correl = 0.0979162	descr = N_Gram_TAG
cnt = 138	feature = 765	correl = 0.119917	descr = N_Gram_TAT
cnt = 139	feature = 672	correl = -0.0341524	descr = N_Gram_GGT
cnt = 140	feature = 643	correl = -0.173773	descr = N_Gram_GGC
cnt = 141	feature = 657	correl = -0.133209	descr = N_Gram_GGG
cnt = 142	feature = 82	correl = 0.235364	descr = PF_RNAi_Fold_Energy
num rows = 2187
num_elements = 312741
..*
optimization finished, #iter = 2072
nu = 0.409349
obj = -77.948121, rho = -0.648112
nSV = 1035, nBSV = 761
num rows = 244
num_elements = 34892
*
optimization finished, #iter = 167
nu = 0.390738
obj = -10.090402, rho = -0.629015
nSV = 126, nBSV = 72
..*
optimization finished, #iter = 2072
nu = 0.409349
obj = -77.948121, rho = -0.648112
nSV = 1035, nBSV = 761
CFS merit scores = 1.45497
CFS merit scores = 1.61614
CFS merit scores = 1.84776
CFS merit scores = 2.071
CFS merit scores = 2.27102
CFS merit scores = 2.4498
CFS merit scores = 2.61142
CFS merit scores = 2.76013
CFS merit scores = 2.90156
CFS merit scores = 3.03472
CFS merit scores = 3.1578
CFS merit scores = 3.27416
CFS merit scores = 3.38448
CFS merit scores = 3.49061
CFS merit scores = 3.59146
CFS merit scores = 3.68598
CFS merit scores = 3.77591
CFS merit scores = 3.86172
CFS merit scores = 3.94284
CFS merit scores = 4.02087
CFS merit scores = 4.09637
CFS merit scores = 4.16726
CFS merit scores = 4.23538
CFS merit scores = 4.29904
CFS merit scores = 4.35908
CFS merit scores = 4.41621
CFS merit scores = 4.47177
CFS merit scores = 4.52302
CFS merit scores = 4.57046
CFS merit scores = 4.61544
CFS merit scores = 4.65947
CFS merit scores = 4.70259
CFS merit scores = 4.74488
CFS merit scores = 4.78582
CFS merit scores = 4.82198
CFS merit scores = 4.85685
CFS merit scores = 4.88882
CFS merit scores = 4.91986
CFS merit scores = 4.94919
CFS merit scores = 4.97795
CFS merit scores = 5.00568
CFS merit scores = 5.03193
CFS merit scores = 5.05602
CFS merit scores = 5.08045
CFS merit scores = 5.10307
CFS merit scores = 5.12346
CFS merit scores = 5.14202
CFS merit scores = 5.15955
CFS merit scores = 5.17696
CFS merit scores = 5.19408
CFS merit scores = 5.21074
CFS merit scores = 5.22665
CFS merit scores = 5.24057
CFS merit scores = 5.2533
CFS merit scores = 5.26473
CFS merit scores = 5.27609
CFS merit scores = 5.28732
CFS merit scores = 5.29898
CFS merit scores = 5.30889
CFS merit scores = 5.31945
CFS merit scores = 5.32963
CFS merit scores = 5.33948
CFS merit scores = 5.34852
CFS merit scores = 5.35713
CFS merit scores = 5.36413
CFS merit scores = 5.37069
CFS merit scores = 5.37712
CFS merit scores = 5.38374
CFS merit scores = 5.39074
CFS merit scores = 5.39656
CFS merit scores = 5.40161
CFS merit scores = 5.40728
CFS merit scores = 5.41163
CFS merit scores = 5.41581
CFS merit scores = 5.41927
CFS merit scores = 5.42305
CFS merit scores = 5.42647
CFS merit scores = 5.42953
CFS merit scores = 5.43235
CFS merit scores = 5.43496
CFS merit scores = 5.43769
CFS merit scores = 5.43905
CFS merit scores = 5.44046
CFS merit scores = 5.44226
CFS merit scores = 5.44459
CFS merit scores = 5.44451
CFS merit scores = 5.4445
CFS merit scores = 5.44393
CFS merit scores = 5.44272
CFS merit scores = 5.44115
CFS merit scores = 5.43912
CFS merit scores = 5.43689
CFS merit scores = 5.43483
CFS merit scores = 5.43303
CFS merit scores = 5.43169
CFS merit scores = 5.42958
CFS merit scores = 5.42668
CFS merit scores = 5.4238
CFS merit scores = 5.42086
CFS merit scores = 5.41804
CFS merit scores = 5.41567
CFS merit scores = 5.41182
CFS merit scores = 5.40833
CFS merit scores = 5.40507
CFS merit scores = 5.40111
CFS merit scores = 5.39745
CFS merit scores = 5.39259
CFS merit scores = 5.38804
CFS merit scores = 5.38352
CFS merit scores = 5.37903
CFS merit scores = 5.37463
CFS merit scores = 5.37004
CFS merit scores = 5.36539
CFS merit scores = 5.36052
CFS merit scores = 5.35571
CFS merit scores = 5.35139
CFS merit scores = 5.34365
CFS merit scores = 5.33554
CFS merit scores = 5.32657
CFS merit scores = 5.31809
CFS merit scores = 5.30837
CFS merit scores = 5.29855
CFS merit scores = 5.28909
CFS merit scores = 5.2802
CFS merit scores = 5.269
CFS merit scores = 5.25842
CFS merit scores = 5.24681
CFS merit scores = 5.23499
CFS merit scores = 5.22163
CFS merit scores = 5.2065
CFS merit scores = 5.19064
CFS merit scores = 5.17544
CFS merit scores = 5.15857
CFS merit scores = 5.14068
CFS merit scores = 5.12345
CFS merit scores = 5.10581
CFS merit scores = 5.08782
CFS merit scores = 5.06833
CFS merit scores = 5.04909
CFS merit scores = 5.02701
CFS merit scores = 4.99325
cnt = 1	feature = 81	correl = 0.454969	descr = Gibbs_of_Target_Sequence__Pos_19_Step_1
cnt = 2	feature = 2	correl = -0.147063	descr = Position_Specific_Bin_Base_0_Base_G
cnt = 3	feature = 14	correl = -0.07136	descr = Position_Specific_Bin_Base_4_Base_C
cnt = 4	feature = 525	correl = 0.0369199	descr = N_Gram_GACA
cnt = 5	feature = 837	correl = 0.0394733	descr = N_Gram_TGCAA
cnt = 6	feature = 29	correl = -0.0531629	descr = Position_Specific_Bin_Base_10_Base_G
cnt = 7	feature = 612	correl = 0.0368267	descr = N_Gram_GCTCT
cnt = 8	feature = 768	correl = 0.0247007	descr = N_Gram_TATGC
cnt = 9	feature = 47	correl = 0.0378871	descr = Position_Specific_Bin_Base_17_Base_A
cnt = 10	feature = 308	correl = 0.0786281	descr = N_Gram_ATTAT
cnt = 11	feature = 834	correl = 0.0368928	descr = N_Gram_TGATC
cnt = 12	feature = 739	correl = 0.0307677	descr = N_Gram_TACCG
cnt = 13	feature = 432	correl = -0.0323233	descr = N_Gram_CGCAA
cnt = 14	feature = 406	correl = 0.0448209	descr = N_Gram_CCTAA
cnt = 15	feature = 676	correl = -0.0503748	descr = N_Gram_GGTTA
cnt = 16	feature = 876	correl = 0.0590329	descr = N_Gram_TTACA
cnt = 17	feature = 687	correl = 0.0479308	descr = N_Gram_GTCAA
cnt = 18	feature = 593	correl = -0.0437473	descr = N_Gram_GCGCA
cnt = 19	feature = 659	correl = -0.0254563	descr = N_Gram_GGGCT
cnt = 20	feature = 4	correl = -0.0262092	descr = Position_Specific_Bin_Base_1_Base_C
cnt = 21	feature = 657	correl = -0.0872542	descr = N_Gram_GGGCC
cnt = 22	feature = 531	correl = -0.0440433	descr = N_Gram_GACCC
cnt = 23	feature = 264	correl = 0.0892963	descr = N_Gram_AGTCG
cnt = 24	feature = 334	correl = -0.0307071	descr = N_Gram_CACGA
cnt = 25	feature = 770	correl = 0.0295953	descr = N_Gram_TATGT
cnt = 26	feature = 865	correl = 0.0359968	descr = N_Gram_TGTCG
cnt = 27	feature = 732	correl = -0.0375029	descr = N_Gram_TAATC
cnt = 28	feature = 773	correl = 0.0228362	descr = N_Gram_TATTG
cnt = 29	feature = 579	correl = -0.0830159	descr = N_Gram_GCCCA
cnt = 30	feature = 759	correl = 0.0693756	descr = N_Gram_TATAA
cnt = 31	feature = 765	correl = 0.0540482	descr = N_Gram_TATCG
cnt = 32	feature = 767	correl = 0.0683243	descr = N_Gram_TATGA
cnt = 33	feature = 752	correl = 0.0510696	descr = N_Gram_TAGCA
cnt = 34	feature = 461	correl = 0.0293775	descr = N_Gram_CGTCT
cnt = 35	feature = 705	correl = -0.0567607	descr = N_Gram_GTGGA
cnt = 36	feature = 643	correl = -0.0317489	descr = N_Gram_GGCCT
cnt = 37	feature = 653	correl = -0.0684294	descr = N_Gram_GGGAA
cnt = 38	feature = 316	correl = 0.0452548	descr = N_Gram_ATTGT
cnt = 39	feature = 52	correl = -0.0610258	descr = Position_Specific_Bin_Base_18_Base_G
cnt = 40	feature = 256	correl = -0.0297799	descr = N_Gram_AGGAG
cnt = 41	feature = 717	correl = -0.0252039	descr = N_Gram_GTTGC
cnt = 42	feature = 672	correl = -0.0358006	descr = N_Gram_GGTGA
cnt = 43	feature = 707	correl = -0.0599098	descr = N_Gram_GTGGG
cnt = 44	feature = 632	correl = -0.0420013	descr = N_Gram_GGATG
cnt = 45	feature = 483	correl = -0.0503339	descr = N_Gram_CTCAA
cnt = 46	feature = 925	correl = 0.0535236	descr = N_Gram_TTTGT
cnt = 47	feature = 11	correl = 0.0675327	descr = Position_Specific_Bin_Base_3_Base_G
cnt = 48	feature = 680	correl = 0.0542346	descr = N_Gram_GTAAA
cnt = 49	feature = 17	correl = 0.0296634	descr = Position_Specific_Bin_Base_6_Base_A
cnt = 50	feature = 358	correl = 0.0292319	descr = N_Gram_CATG
cnt = 51	feature = 798	correl = 0.0442783	descr = N_Gram_TCGC
cnt = 52	feature = 610	correl = -0.0486845	descr = N_Gram_GCTCC
cnt = 53	feature = 600	correl = -0.0379972	descr = N_Gram_GCGGG
cnt = 54	feature = 229	correl = 0.0515418	descr = N_Gram_ACTA
cnt = 55	feature = 270	correl = 0.0221989	descr = N_Gram_ATAAG
cnt = 56	feature = 772	correl = 0.0594775	descr = N_Gram_TATTC
cnt = 57	feature = 40	correl = -0.154096	descr = Position_Specific_Bin_Base_14_Base_G
cnt = 58	feature = 206	correl = 0.0470174	descr = N_Gram_ACAGT
cnt = 59	feature = 701	correl = -0.045058	descr = N_Gram_GTGC
cnt = 60	feature = 436	correl = -0.0758098	descr = N_Gram_CGCG
cnt = 61	feature = 1	correl = 0.102771	descr = Position_Specific_Bin_Base_0_Base_C
cnt = 62	feature = 706	correl = -0.0754493	descr = N_Gram_GTGGC
cnt = 63	feature = 21	correl = 0.0722772	descr = Position_Specific_Bin_Base_7_Base_T
cnt = 64	feature = 15	correl = -0.0559338	descr = Position_Specific_Bin_Base_5_Base_C
cnt = 65	feature = 288	correl = 0.0371642	descr = N_Gram_ATCGA
cnt = 66	feature = 31	correl = -0.0421747	descr = Position_Specific_Bin_Base_11_Base_A
cnt = 67	feature = 812	correl = 0.038798	descr = N_Gram_TCTAT
cnt = 68	feature = 43	correl = -0.0399275	descr = Position_Specific_Bin_Base_15_Base_G
cnt = 69	feature = 654	correl = -0.0656479	descr = N_Gram_GGGAG
cnt = 70	feature = 260	correl = 0.0904519	descr = N_Gram_AGGTA
cnt = 71	feature = 802	correl = -0.05458	descr = N_Gram_TCGG
cnt = 72	feature = 412	correl = -0.0760356	descr = N_Gram_CCTCT
cnt = 73	feature = 603	correl = -0.0675003	descr = N_Gram_GCGTC
cnt = 74	feature = 755	correl = 0.0315348	descr = N_Gram_TAGT
cnt = 75	feature = 838	correl = 0.0283487	descr = N_Gram_TGCAT
cnt = 76	feature = 499	correl = -0.0220526	descr = N_Gram_CTGGG
cnt = 77	feature = 753	correl = 0.0822683	descr = N_Gram_TAGCT
cnt = 78	feature = 409	correl = -0.0221631	descr = N_Gram_CCTCA
cnt = 79	feature = 6	correl = 0.0275521	descr = Position_Specific_Bin_Base_1_Base_T
cnt = 80	feature = 718	correl = -0.0294764	descr = N_Gram_GTTGG
cnt = 81	feature = 233	correl = 0.0484554	descr = N_Gram_ACTG
cnt = 82	feature = 645	correl = -0.0754111	descr = N_Gram_GGCGC
cnt = 83	feature = 749	correl = 0.0536343	descr = N_Gram_TAGAC
cnt = 84	feature = 292	correl = 0.0468474	descr = N_Gram_ATCTG
cnt = 85	feature = 721	correl = 0.0265224	descr = N_Gram_GTTTC
cnt = 86	feature = 58	correl = 0.366173	descr = Position_Specific_Bin_Base_20_Base_A
cnt = 87	feature = 10	correl = -0.126621	descr = Position_Specific_Bin_Base_2_Base_T
cnt = 88	feature = 16	correl = 0.0503412	descr = Position_Specific_Bin_Base_5_Base_T
cnt = 89	feature = 815	correl = 0.0281054	descr = N_Gram_TCTCC
cnt = 90	feature = 41	correl = 0.0728982	descr = Position_Specific_Bin_Base_14_Base_T
cnt = 91	feature = 278	correl = 0.047576	descr = N_Gram_ATATG
cnt = 92	feature = 658	correl = -0.0848546	descr = N_Gram_GGGCG
cnt = 93	feature = 56	correl = -0.124906	descr = Position_Specific_Bin_Base_19_Base_G
cnt = 94	feature = 554	correl = -0.0282659	descr = N_Gram_GATGA
cnt = 95	feature = 743	correl = 0.0512363	descr = N_Gram_TACT
cnt = 96	feature = 501	correl = 0.0429511	descr = N_Gram_CTGT
cnt = 97	feature = 28	correl = -0.0796189	descr = Position_Specific_Bin_Base_10_Base_C
cnt = 98	feature = 535	correl = 0.0375623	descr = N_Gram_GACT
cnt = 99	feature = 641	correl = -0.107252	descr = N_Gram_GGCCC
cnt = 100	feature = 796	correl = 0.0268411	descr = N_Gram_TCGA
cnt = 101	feature = 33	correl = 0.11286	descr = Position_Specific_Bin_Base_11_Base_T
cnt = 102	feature = 367	correl = -0.0507116	descr = N_Gram_CCAC
cnt = 103	feature = 738	correl = 0.038029	descr = N_Gram_TACC
cnt = 104	feature = 631	correl = -0.0497923	descr = N_Gram_GGAGG
cnt = 105	feature = 481	correl = 0.0352958	descr = N_Gram_CTATG
cnt = 106	feature = 311	correl = 0.0904501	descr = N_Gram_ATTCT
cnt = 107	feature = 59	correl = -0.314185	descr = Position_Specific_Bin_Base_20_Base_C
cnt = 108	feature = 258	correl = -0.0416937	descr = N_Gram_AGGG
cnt = 109	feature = 857	correl = -0.0563053	descr = N_Gram_TGGGG
cnt = 110	feature = 452	correl = -0.0466502	descr = N_Gram_CGGGT
cnt = 111	feature = 792	correl = -0.0320976	descr = N_Gram_TCCTC
cnt = 112	feature = 70	correl = 0.0837438	descr = Gibbs_of_Target_Sequence__Pos_8_Step_1
cnt = 113	feature = 679	correl = 0.0593341	descr = N_Gram_GTAA
cnt = 114	feature = 384	correl = -0.10853	descr = N_Gram_CCCG
cnt = 115	feature = 751	correl = 0.0645506	descr = N_Gram_TAGC
cnt = 116	feature = 675	correl = -0.03054	descr = N_Gram_GGTT
cnt = 117	feature = 674	correl = -0.0974016	descr = N_Gram_GGTGG
cnt = 118	feature = 105	correl = -0.0577757	descr = Xue_Structure_Feature_A100
cnt = 119	feature = 716	correl = -0.050425	descr = N_Gram_GTTG
cnt = 120	feature = 64	correl = -0.0314345	descr = Gibbs_of_Target_Sequence__Pos_1_Step_1
cnt = 121	feature = 78	correl = 0.11928	descr = Gibbs_of_Target_Sequence__Pos_16_Step_1
cnt = 122	feature = 80	correl = 0.197882	descr = Gibbs_of_Target_Sequence__Pos_18_Step_1
cnt = 123	feature = 553	correl = -0.04007	descr = N_Gram_GATG
cnt = 124	feature = 478	correl = 0.0514618	descr = N_Gram_CTAT
cnt = 125	feature = 228	correl = 0.0333661	descr = N_Gram_ACT
cnt = 126	feature = 82	correl = 0.431022	descr = Gibbs_of_Target_Sequence__Pos_20_Step_1
cnt = 127	feature = 660	correl = -0.0882218	descr = N_Gram_GGGG
cnt = 128	feature = 66	correl = 0.0915453	descr = Gibbs_of_Target_Sequence__Pos_4_Step_1
cnt = 129	feature = 77	correl = 0.0973518	descr = Gibbs_of_Target_Sequence__Pos_15_Step_1
cnt = 130	feature = 449	correl = -0.0847652	descr = N_Gram_CGGG
cnt = 131	feature = 899	correl = 0.107937	descr = N_Gram_TTG
cnt = 132	feature = 704	correl = -0.0978076	descr = N_Gram_GTGG
cnt = 133	feature = 76	correl = 0.157174	descr = Gibbs_of_Target_Sequence__Pos_14_Step_1
cnt = 134	feature = 665	correl = -0.0834309	descr = N_Gram_GGGTG
cnt = 135	feature = 766	correl = 0.0727525	descr = N_Gram_TATG
cnt = 136	feature = 404	correl = -0.0473881	descr = N_Gram_CCT
cnt = 137	feature = 914	correl = 0.0850535	descr = N_Gram_TTT
cnt = 138	feature = 808	correl = 0.105698	descr = N_Gram_TCT
cnt = 139	feature = 293	correl = 0.0254968	descr = N_Gram_ATG
cnt = 140	feature = 664	correl = -0.0544589	descr = N_Gram_GGGT
cnt = 141	feature = 83	correl = 0.232997	descr = PF_RNAi_Fold_Energy
num rows = 2188
num_elements = 310696
..*
optimization finished, #iter = 2104
nu = 0.406458
obj = -79.012883, rho = -0.484821
nSV = 1044, nBSV = 751
num rows = 243
num_elements = 34506
*
optimization finished, #iter = 245
nu = 0.431875
obj = -8.991919, rho = -0.624661
nSV = 143, nBSV = 69
..*
optimization finished, #iter = 2104
nu = 0.406458
obj = -79.012883, rho = -0.484821
nSV = 1044, nBSV = 751
CFS merit scores = 1.44852
CFS merit scores = 1.62016
CFS merit scores = 1.84765
CFS merit scores = 2.06669
CFS merit scores = 2.26492
CFS merit scores = 2.44935
CFS merit scores = 2.61632
CFS merit scores = 2.76577
CFS merit scores = 2.90814
CFS merit scores = 3.03592
CFS merit scores = 3.1576
CFS merit scores = 3.27327
CFS merit scores = 3.38149
CFS merit scores = 3.48221
CFS merit scores = 3.57754
CFS merit scores = 3.66779
CFS merit scores = 3.75338
CFS merit scores = 3.83556
CFS merit scores = 3.91237
CFS merit scores = 3.98439
CFS merit scores = 4.05164
CFS merit scores = 4.11387
CFS merit scores = 4.17549
CFS merit scores = 4.23376
CFS merit scores = 4.28849
CFS merit scores = 4.33939
CFS merit scores = 4.38991
CFS merit scores = 4.43734
CFS merit scores = 4.48436
CFS merit scores = 4.53011
CFS merit scores = 4.57377
CFS merit scores = 4.61666
CFS merit scores = 4.65924
CFS merit scores = 4.69977
CFS merit scores = 4.73881
CFS merit scores = 4.77646
CFS merit scores = 4.81188
CFS merit scores = 4.84744
CFS merit scores = 4.88098
CFS merit scores = 4.91393
CFS merit scores = 4.94317
CFS merit scores = 4.97085
CFS merit scores = 4.99751
CFS merit scores = 5.02147
CFS merit scores = 5.04358
CFS merit scores = 5.06415
CFS merit scores = 5.08399
CFS merit scores = 5.1031
CFS merit scores = 5.1211
CFS merit scores = 5.13752
CFS merit scores = 5.15392
CFS merit scores = 5.17047
CFS merit scores = 5.18489
CFS merit scores = 5.1984
CFS merit scores = 5.2118
CFS merit scores = 5.22496
CFS merit scores = 5.23837
CFS merit scores = 5.25168
CFS merit scores = 5.263
CFS merit scores = 5.27397
CFS merit scores = 5.28445
CFS merit scores = 5.29449
CFS merit scores = 5.30408
CFS merit scores = 5.31365
CFS merit scores = 5.32312
CFS merit scores = 5.33184
CFS merit scores = 5.34056
CFS merit scores = 5.347
CFS merit scores = 5.35334
CFS merit scores = 5.35851
CFS merit scores = 5.36339
CFS merit scores = 5.36728
CFS merit scores = 5.37126
CFS merit scores = 5.37485
CFS merit scores = 5.37815
CFS merit scores = 5.38118
CFS merit scores = 5.38408
CFS merit scores = 5.38669
CFS merit scores = 5.3888
CFS merit scores = 5.39003
CFS merit scores = 5.3912
CFS merit scores = 5.39264
CFS merit scores = 5.3941
CFS merit scores = 5.39487
CFS merit scores = 5.39567
CFS merit scores = 5.39584
CFS merit scores = 5.39593
CFS merit scores = 5.39634
CFS merit scores = 5.39632
CFS merit scores = 5.39666
CFS merit scores = 5.39658
CFS merit scores = 5.39615
CFS merit scores = 5.39571
CFS merit scores = 5.39535
CFS merit scores = 5.39531
CFS merit scores = 5.39582
CFS merit scores = 5.39582
CFS merit scores = 5.39539
CFS merit scores = 5.39533
CFS merit scores = 5.39403
CFS merit scores = 5.39088
CFS merit scores = 5.38642
CFS merit scores = 5.38205
CFS merit scores = 5.378
CFS merit scores = 5.37375
CFS merit scores = 5.36942
CFS merit scores = 5.36477
CFS merit scores = 5.35996
CFS merit scores = 5.35489
CFS merit scores = 5.34867
CFS merit scores = 5.34232
CFS merit scores = 5.33531
CFS merit scores = 5.32814
CFS merit scores = 5.32138
CFS merit scores = 5.31481
CFS merit scores = 5.30729
CFS merit scores = 5.29928
CFS merit scores = 5.29151
CFS merit scores = 5.2831
CFS merit scores = 5.27454
CFS merit scores = 5.26607
CFS merit scores = 5.25748
CFS merit scores = 5.24878
CFS merit scores = 5.24003
CFS merit scores = 5.23171
CFS merit scores = 5.22134
CFS merit scores = 5.21071
CFS merit scores = 5.19928
CFS merit scores = 5.18673
CFS merit scores = 5.17195
CFS merit scores = 5.15682
CFS merit scores = 5.14077
CFS merit scores = 5.12432
CFS merit scores = 5.10753
CFS merit scores = 5.08697
CFS merit scores = 5.06349
CFS merit scores = 5.04072
CFS merit scores = 5.01498
CFS merit scores = 4.98025
CFS merit scores = 4.94181
cnt = 1	feature = 81	correl = 0.448525	descr = Gibbs_of_Target_Sequence__Pos_19_Step_1
cnt = 2	feature = 2	correl = -0.135476	descr = Position_Specific_Bin_Base_0_Base_G
cnt = 3	feature = 233	correl = 0.06891	descr = N_Gram_ACTGA
cnt = 4	feature = 768	correl = -0.0315201	descr = N_Gram_TCCCA
cnt = 5	feature = 254	correl = -0.0278931	descr = N_Gram_AGGCA
cnt = 6	feature = 654	correl = 0.0310147	descr = N_Gram_GGTA
cnt = 7	feature = 6	correl = 0.0587686	descr = Position_Specific_Bin_Base_2_Base_C
cnt = 8	feature = 798	correl = 0.0476545	descr = N_Gram_TCTCT
cnt = 9	feature = 679	correl = -0.0519645	descr = N_Gram_GTCCT
cnt = 10	feature = 525	correl = 0.0680599	descr = N_Gram_GACTA
cnt = 11	feature = 865	correl = 0.0310416	descr = N_Gram_TTAGC
cnt = 12	feature = 311	correl = -0.0347685	descr = N_Gram_ATTGA
cnt = 13	feature = 876	correl = 0.0348795	descr = N_Gram_TTCGC
cnt = 14	feature = 645	correl = -0.030693	descr = N_Gram_GGGCT
cnt = 15	feature = 593	correl = -0.0278001	descr = N_Gram_GCTCA
cnt = 16	feature = 501	correl = -0.0253875	descr = N_Gram_CTTTA
cnt = 17	feature = 675	correl = -0.0213989	descr = N_Gram_GTCAC
cnt = 18	feature = 308	correl = 0.0346323	descr = N_Gram_ATTCG
cnt = 19	feature = 631	correl = -0.0645323	descr = N_Gram_GGCGG
cnt = 20	feature = 394	correl = 0.0223372	descr = N_Gram_CCGGA
cnt = 21	feature = 452	correl = 0.0293553	descr = N_Gram_CGTCT
cnt = 22	feature = 264	correl = 0.0938962	descr = N_Gram_AGTCG
cnt = 23	feature = 4	correl = -0.0922977	descr = Position_Specific_Bin_Base_1_Base_G
cnt = 24	feature = 632	correl = -0.0510936	descr = N_Gram_GGCGT
cnt = 25	feature = 796	correl = 0.0567229	descr = N_Gram_TCTCA
cnt = 26	feature = 838	correl = -0.0521806	descr = N_Gram_TGGGA
cnt = 27	feature = 519	correl = -0.043441	descr = N_Gram_GACCA
cnt = 28	feature = 664	correl = -0.0589472	descr = N_Gram_GGTTA
cnt = 29	feature = 751	correl = 0.0573999	descr = N_Gram_TATGA
cnt = 30	feature = 752	correl = 0.0292382	descr = N_Gram_TATGT
cnt = 31	feature = 696	correl = 0.0335047	descr = N_Gram_GTGTA
cnt = 32	feature = 432	correl = -0.0667833	descr = N_Gram_CGCGG
cnt = 33	feature = 749	correl = 0.0461481	descr = N_Gram_TATCG
cnt = 34	feature = 705	correl = -0.0244854	descr = N_Gram_GTTGT
cnt = 35	feature = 278	correl = 0.0279739	descr = N_Gram_ATATA
cnt = 36	feature = 603	correl = -0.0626447	descr = N_Gram_GCTTT
cnt = 37	feature = 834	correl = -0.0582154	descr = N_Gram_TGGCC
cnt = 38	feature = 812	correl = 0.0284045	descr = N_Gram_TGAGA
cnt = 39	feature = 717	correl = -0.0524465	descr = N_Gram_TAATC
cnt = 40	feature = 461	correl = 0.0648309	descr = N_Gram_CTAAG
cnt = 41	feature = 286	correl = 0.0307883	descr = N_Gram_ATCCT
cnt = 42	feature = 707	correl = 0.0564298	descr = N_Gram_GTTTG
cnt = 43	feature = 643	correl = -0.0887619	descr = N_Gram_GGGCC
cnt = 44	feature = 674	correl = 0.0505368	descr = N_Gram_GTCAA
cnt = 45	feature = 687	correl = -0.0444613	descr = N_Gram_GTGC
cnt = 46	feature = 367	correl = -0.0272801	descr = N_Gram_CCATC
cnt = 47	feature = 9	correl = 0.0552538	descr = Position_Specific_Bin_Base_3_Base_G
cnt = 48	feature = 336	correl = -0.0509491	descr = N_Gram_CAGAG
cnt = 49	feature = 597	correl = -0.0260742	descr = N_Gram_GCTG
cnt = 50	feature = 755	correl = 0.0454596	descr = N_Gram_TATTT
cnt = 51	feature = 52	correl = 0.0468121	descr = Position_Specific_Bin_Base_18_Base_A
cnt = 52	feature = 792	correl = 0.0526826	descr = N_Gram_TCTAC
cnt = 53	feature = 662	correl = -0.084978	descr = N_Gram_GGTGG
cnt = 54	feature = 292	correl = 0.0222453	descr = N_Gram_ATCTG
cnt = 55	feature = 449	correl = 0.0219318	descr = N_Gram_CGTCA
cnt = 56	feature = 406	correl = -0.0567998	descr = N_Gram_CCTGA
cnt = 57	feature = 25	correl = 0.0282277	descr = Position_Specific_Bin_Base_9_Base_T
cnt = 58	feature = 535	correl = -0.0343259	descr = N_Gram_GAGGG
cnt = 59	feature = 29	correl = 0.0592604	descr = Position_Specific_Bin_Base_10_Base_T
cnt = 60	feature = 21	correl = 0.0484259	descr = Position_Specific_Bin_Base_7_Base_T
cnt = 61	feature = 40	correl = -0.148796	descr = Position_Specific_Bin_Base_14_Base_G
cnt = 62	feature = 802	correl = 0.0259982	descr = N_Gram_TCTGT
cnt = 63	feature = 15	correl = 0.0363669	descr = Position_Specific_Bin_Base_6_Base_A
cnt = 64	feature = 738	correl = 0.0725618	descr = N_Gram_TAGCT
cnt = 65	feature = 47	correl = -0.0668364	descr = Position_Specific_Bin_Base_16_Base_G
cnt = 66	feature = 33	correl = 0.122367	descr = Position_Specific_Bin_Base_11_Base_T
cnt = 67	feature = 11	correl = 0.0768797	descr = Position_Specific_Bin_Base_4_Base_A
cnt = 68	feature = 59	correl = 0.362755	descr = Position_Specific_Bin_Base_20_Base_A
cnt = 69	feature = 43	correl = -0.0382515	descr = Position_Specific_Bin_Base_15_Base_G
cnt = 70	feature = 8	correl = -0.141526	descr = Position_Specific_Bin_Base_2_Base_T
cnt = 71	feature = 657	correl = 0.0331339	descr = N_Gram_GGTCA
cnt = 72	feature = 672	correl = 0.0266662	descr = N_Gram_GTATT
cnt = 73	feature = 716	correl = 0.0481188	descr = N_Gram_TAAGG
cnt = 74	feature = 58	correl = 0.0629845	descr = Position_Specific_Bin_Base_19_Base_T
cnt = 75	feature = 665	correl = -0.0709925	descr = N_Gram_GGTTG
cnt = 76	feature = 10	correl = -0.082375	descr = Position_Specific_Bin_Base_3_Base_T
cnt = 77	feature = 718	correl = 0.0483371	descr = N_Gram_TAATT
cnt = 78	feature = 658	correl = -0.0599121	descr = N_Gram_GGTCC
cnt = 79	feature = 531	correl = -0.027193	descr = N_Gram_GAGC
cnt = 80	feature = 404	correl = -0.0624927	descr = N_Gram_CCTCT
cnt = 81	feature = 1	correl = 0.106362	descr = Position_Specific_Bin_Base_0_Base_C
cnt = 82	feature = 490	correl = 0.0454272	descr = N_Gram_CTGTT
cnt = 83	feature = 229	correl = 0.0763644	descr = N_Gram_ACTAC
cnt = 84	feature = 358	correl = -0.0295198	descr = N_Gram_CCAA
cnt = 85	feature = 17	correl = 0.032018	descr = Position_Specific_Bin_Base_6_Base_G
cnt = 86	feature = 28	correl = -0.0579378	descr = Position_Specific_Bin_Base_10_Base_G
cnt = 87	feature = 759	correl = 0.0305702	descr = N_Gram_TCACC
cnt = 88	feature = 288	correl = 0.0400925	descr = N_Gram_ATCGA
cnt = 89	feature = 732	correl = 0.0529332	descr = N_Gram_TAGA
cnt = 90	feature = 721	correl = 0.0782106	descr = N_Gram_TACAA
cnt = 91	feature = 206	correl = 0.063513	descr = N_Gram_ACAT
cnt = 92	feature = 680	correl = 0.0557464	descr = N_Gram_GTCG
cnt = 93	feature = 539	correl = 0.0694802	descr = N_Gram_GATAT
cnt = 94	feature = 258	correl = -0.096495	descr = N_Gram_AGGGC
cnt = 95	feature = 704	correl = -0.0332756	descr = N_Gram_GTTGG
cnt = 96	feature = 430	correl = -0.0926276	descr = N_Gram_CGCG
cnt = 97	feature = 634	correl = -0.0660524	descr = N_Gram_GGCTG
cnt = 98	feature = 384	correl = -0.101758	descr = N_Gram_CCGA
cnt = 99	feature = 904	correl = 0.0623761	descr = N_Gram_TTTCT
cnt = 100	feature = 56	correl = -0.121187	descr = Position_Specific_Bin_Base_19_Base_C
cnt = 101	feature = 884	correl = 0.0378238	descr = N_Gram_TTGA
cnt = 102	feature = 515	correl = 0.0315945	descr = N_Gram_GACA
cnt = 103	feature = 251	correl = 0.0219816	descr = N_Gram_AGCT
cnt = 104	feature = 16	correl = -0.046843	descr = Position_Specific_Bin_Base_6_Base_C
cnt = 105	feature = 765	correl = 0.0284397	descr = N_Gram_TCCA
cnt = 106	feature = 60	correl = -0.31334	descr = Position_Specific_Bin_Base_20_Base_C
cnt = 107	feature = 293	correl = 0.0357023	descr = N_Gram_ATGA
cnt = 108	feature = 579	correl = -0.0545494	descr = N_Gram_GCGC
cnt = 109	feature = 334	correl = -0.059169	descr = N_Gram_CAGA
cnt = 110	feature = 316	correl = -0.0262528	descr = N_Gram_CAAA
cnt = 111	feature = 228	correl = 0.0456891	descr = N_Gram_ACTA
cnt = 112	feature = 773	correl = -0.0274226	descr = N_Gram_TCCTC
cnt = 113	feature = 592	correl = -0.0253272	descr = N_Gram_GCTC
cnt = 114	feature = 714	correl = 0.0652952	descr = N_Gram_TAAG
cnt = 115	feature = 706	correl = 0.0503992	descr = N_Gram_GTTT
cnt = 116	feature = 105	correl = -0.0709674	descr = Xue_Structure_Feature_A100
cnt = 117	feature = 64	correl = 0.0898249	descr = Gibbs_of_Target_Sequence__Pos_0_Step_1
cnt = 118	feature = 659	correl = -0.0789446	descr = N_Gram_GGTG
cnt = 119	feature = 70	correl = 0.1472	descr = Gibbs_of_Target_Sequence__Pos_7_Step_1
cnt = 120	feature = 256	correl = -0.0515914	descr = N_Gram_AGGG
cnt = 121	feature = 767	correl = -0.0361798	descr = N_Gram_TCCC
cnt = 122	feature = 753	correl = 0.0641284	descr = N_Gram_TATT
cnt = 123	feature = 478	correl = 0.0251489	descr = N_Gram_CTCT
cnt = 124	feature = 82	correl = 0.421589	descr = Gibbs_of_Target_Sequence__Pos_20_Step_1
cnt = 125	feature = 808	correl = 0.0607381	descr = N_Gram_TGAA
cnt = 126	feature = 66	correl = -0.172686	descr = Gibbs_of_Target_Sequence__Pos_2_Step_1
cnt = 127	feature = 78	correl = 0.124245	descr = Gibbs_of_Target_Sequence__Pos_16_Step_1
cnt = 128	feature = 701	correl = -0.0584296	descr = N_Gram_GTTG
cnt = 129	feature = 76	correl = 0.144465	descr = Gibbs_of_Target_Sequence__Pos_14_Step_1
cnt = 130	feature = 80	correl = 0.1985	descr = Gibbs_of_Target_Sequence__Pos_18_Step_1
cnt = 131	feature = 436	correl = -0.0909114	descr = N_Gram_CGG
cnt = 132	feature = 77	correl = 0.0992392	descr = Gibbs_of_Target_Sequence__Pos_15_Step_1
cnt = 133	feature = 806	correl = 0.0541959	descr = N_Gram_TG
cnt = 134	feature = 857	correl = 0.0622678	descr = N_Gram_TTA
cnt = 135	feature = 578	correl = -0.091515	descr = N_Gram_GCG
cnt = 136	feature = 743	correl = 0.109277	descr = N_Gram_TAT
cnt = 137	feature = 653	correl = -0.0389671	descr = N_Gram_GGT
cnt = 138	feature = 899	correl = 0.0993408	descr = N_Gram_TTT
cnt = 139	feature = 708	correl = 0.169841	descr = N_Gram_TA
cnt = 140	feature = 83	correl = 0.233596	descr = PF_RNAi_Fold_Energy
num rows = 2188
num_elements = 308508
..*
optimization finished, #iter = 2157
nu = 0.414788
obj = -76.877942, rho = -0.560983
nSV = 1057, nBSV = 765
num rows = 243
num_elements = 34263
*
optimization finished, #iter = 230
nu = 0.420836
obj = -8.444501, rho = -0.652229
nSV = 131, nBSV = 69
..*
optimization finished, #iter = 2157
nu = 0.414788
obj = -76.877942, rho = -0.560983
nSV = 1057, nBSV = 765
CFS merit scores = 1.36338
CFS merit scores = 1.58308
CFS merit scores = 1.83029
CFS merit scores = 2.05948
CFS merit scores = 2.27093
CFS merit scores = 2.45748
CFS merit scores = 2.6266
CFS merit scores = 2.78205
CFS merit scores = 2.92416
CFS merit scores = 3.05866
CFS merit scores = 3.18637
CFS merit scores = 3.30633
CFS merit scores = 3.4202
CFS merit scores = 3.52799
CFS merit scores = 3.63127
CFS merit scores = 3.72842
CFS merit scores = 3.82154
CFS merit scores = 3.91054
CFS merit scores = 3.99536
CFS merit scores = 4.07509
CFS merit scores = 4.14719
CFS merit scores = 4.21702
CFS merit scores = 4.28215
CFS merit scores = 4.34338
CFS merit scores = 4.40191
CFS merit scores = 4.45683
CFS merit scores = 4.51045
CFS merit scores = 4.56141
CFS merit scores = 4.61087
CFS merit scores = 4.65678
CFS merit scores = 4.701
CFS merit scores = 4.74247
CFS merit scores = 4.78145
CFS merit scores = 4.8198
CFS merit scores = 4.85743
CFS merit scores = 4.89221
CFS merit scores = 4.92559
CFS merit scores = 4.95767
CFS merit scores = 4.98863
CFS merit scores = 5.01871
CFS merit scores = 5.04743
CFS merit scores = 5.07432
CFS merit scores = 5.10083
CFS merit scores = 5.12632
CFS merit scores = 5.15102
CFS merit scores = 5.17501
CFS merit scores = 5.19803
CFS merit scores = 5.21937
CFS merit scores = 5.24138
CFS merit scores = 5.26184
CFS merit scores = 5.2817
CFS merit scores = 5.30018
CFS merit scores = 5.31785
CFS merit scores = 5.3349
CFS merit scores = 5.35156
CFS merit scores = 5.36771
CFS merit scores = 5.38025
CFS merit scores = 5.39259
CFS merit scores = 5.40443
CFS merit scores = 5.41612
CFS merit scores = 5.42747
CFS merit scores = 5.43892
CFS merit scores = 5.44903
CFS merit scores = 5.45924
CFS merit scores = 5.46981
CFS merit scores = 5.47953
CFS merit scores = 5.4883
CFS merit scores = 5.49687
CFS merit scores = 5.5059
CFS merit scores = 5.51459
CFS merit scores = 5.52251
CFS merit scores = 5.53053
CFS merit scores = 5.5364
CFS merit scores = 5.54091
CFS merit scores = 5.546
CFS merit scores = 5.5505
CFS merit scores = 5.55456
CFS merit scores = 5.55817
CFS merit scores = 5.56207
CFS merit scores = 5.56503
CFS merit scores = 5.56862
CFS merit scores = 5.57194
CFS merit scores = 5.57526
CFS merit scores = 5.57751
CFS merit scores = 5.5798
CFS merit scores = 5.58244
CFS merit scores = 5.58512
CFS merit scores = 5.58778
CFS merit scores = 5.59025
CFS merit scores = 5.59286
CFS merit scores = 5.59577
CFS merit scores = 5.59855
CFS merit scores = 5.6003
CFS merit scores = 5.60187
CFS merit scores = 5.60331
CFS merit scores = 5.60492
CFS merit scores = 5.60642
CFS merit scores = 5.6071
CFS merit scores = 5.60737
CFS merit scores = 5.60748
CFS merit scores = 5.60792
CFS merit scores = 5.60745
CFS merit scores = 5.60691
CFS merit scores = 5.60573
CFS merit scores = 5.60419
CFS merit scores = 5.60299
CFS merit scores = 5.60114
CFS merit scores = 5.59939
CFS merit scores = 5.59698
CFS merit scores = 5.59438
CFS merit scores = 5.5918
CFS merit scores = 5.58926
CFS merit scores = 5.58542
CFS merit scores = 5.58154
CFS merit scores = 5.57805
CFS merit scores = 5.57403
CFS merit scores = 5.56985
CFS merit scores = 5.56462
CFS merit scores = 5.55911
CFS merit scores = 5.55354
CFS merit scores = 5.5479
CFS merit scores = 5.54239
CFS merit scores = 5.53675
CFS merit scores = 5.53053
CFS merit scores = 5.52453
CFS merit scores = 5.51835
CFS merit scores = 5.51139
CFS merit scores = 5.5039
CFS merit scores = 5.49633
CFS merit scores = 5.48915
CFS merit scores = 5.48181
CFS merit scores = 5.47359
CFS merit scores = 5.46533
CFS merit scores = 5.45551
CFS merit scores = 5.44589
CFS merit scores = 5.43622
CFS merit scores = 5.42556
CFS merit scores = 5.4144
CFS merit scores = 5.4026
CFS merit scores = 5.39112
CFS merit scores = 5.37966
CFS merit scores = 5.3668
CFS merit scores = 5.3537
CFS merit scores = 5.33952
CFS merit scores = 5.32365
CFS merit scores = 5.30491
CFS merit scores = 5.28344
CFS merit scores = 5.26118
CFS merit scores = 5.23327
CFS merit scores = 5.20529
CFS merit scores = 5.16949
CFS merit scores = 5.13258
CFS merit scores = 5.05331
cnt = 1	feature = 64	correl = 0.363379	descr = Position_Specific_Bin_Base_20_Base_A
cnt = 2	feature = 60	correl = 0.186379	descr = Position_Specific_Bin_Base_19_Base_A
cnt = 3	feature = 11	correl = 0.0690295	descr = Position_Specific_Bin_Base_3_Base_G
cnt = 4	feature = 704	correl = 0.042001	descr = N_Gram_GTCAA
cnt = 5	feature = 14	correl = -0.0774296	descr = Position_Specific_Bin_Base_4_Base_C
cnt = 6	feature = 770	correl = 0.0311814	descr = N_Gram_TAGT
cnt = 7	feature = 423	correl = 0.0676335	descr = N_Gram_CCTA
cnt = 8	feature = 232	correl = 0.0265427	descr = N_Gram_ACGCT
cnt = 9	feature = 701	correl = -0.0263622	descr = N_Gram_GTAAT
cnt = 10	feature = 755	correl = 0.0225324	descr = N_Gram_TACCG
cnt = 11	feature = 904	correl = 0.0327375	descr = N_Gram_TTCGC
cnt = 12	feature = 286	correl = 0.0294834	descr = N_Gram_ATATA
cnt = 13	feature = 708	correl = -0.0234628	descr = N_Gram_GTCCG
cnt = 14	feature = 461	correl = -0.0744575	descr = N_Gram_CGCGC
cnt = 15	feature = 578	correl = 0.0453418	descr = N_Gram_GATTG
cnt = 16	feature = 449	correl = -0.0482257	descr = N_Gram_CGAGT
cnt = 17	feature = 767	correl = 0.0536372	descr = N_Gram_TAGCA
cnt = 18	feature = 229	correl = -0.0393504	descr = N_Gram_ACGAA
cnt = 19	feature = 645	correl = -0.0588814	descr = N_Gram_GGACC
cnt = 20	feature = 490	correl = -0.06787	descr = N_Gram_CGTTC
cnt = 21	feature = 915	correl = 0.0368866	descr = N_Gram_TTGAC
cnt = 22	feature = 687	correl = 0.0273535	descr = N_Gram_GGTAC
cnt = 23	feature = 852	correl = 0.0242315	descr = N_Gram_TGCAA
cnt = 24	feature = 857	correl = -0.0227017	descr = N_Gram_TGCCT
cnt = 25	feature = 452	correl = -0.0230941	descr = N_Gram_CGATC
cnt = 26	feature = 251	correl = -0.0296806	descr = N_Gram_AGAGG
cnt = 27	feature = 674	correl = -0.0436008	descr = N_Gram_GGGCA
cnt = 28	feature = 675	correl = -0.100407	descr = N_Gram_GGGCC
cnt = 29	feature = 412	correl = -0.0570658	descr = N_Gram_CCGAA
cnt = 30	feature = 47	correl = -0.0268652	descr = Position_Specific_Bin_Base_15_Base_T
cnt = 31	feature = 384	correl = -0.0225413	descr = N_Gram_CCAAG
cnt = 32	feature = 593	correl = 0.0347099	descr = N_Gram_GCATT
cnt = 33	feature = 752	correl = 0.0835953	descr = N_Gram_TACAA
cnt = 34	feature = 768	correl = 0.0763828	descr = N_Gram_TAGCT
cnt = 35	feature = 4	correl = -0.025699	descr = Position_Specific_Bin_Base_1_Base_C
cnt = 36	feature = 740	correl = 0.0220367	descr = N_Gram_TAAAG
cnt = 37	feature = 925	correl = 0.0239669	descr = N_Gram_TTGTC
cnt = 38	feature = 311	correl = -0.0253183	descr = N_Gram_ATGGA
cnt = 39	feature = 264	correl = -0.0586054	descr = N_Gram_AGGAG
cnt = 40	feature = 214	correl = 0.0630837	descr = N_Gram_ACAGT
cnt = 41	feature = 914	correl = 0.0643269	descr = N_Gram_TTGAA
cnt = 42	feature = 409	correl = -0.0689958	descr = N_Gram_CCCTG
cnt = 43	feature = 2	correl = -0.149004	descr = Position_Specific_Bin_Base_0_Base_G
cnt = 44	feature = 56	correl = 0.0434344	descr = Position_Specific_Bin_Base_18_Base_A
cnt = 45	feature = 288	correl = 0.0380449	descr = N_Gram_ATATG
cnt = 46	feature = 705	correl = 0.0312411	descr = N_Gram_GTCAT
cnt = 47	feature = 664	correl = -0.0784959	descr = N_Gram_GGCGG
cnt = 48	feature = 292	correl = 0.045923	descr = N_Gram_ATCAA
cnt = 49	feature = 802	correl = 0.0463357	descr = N_Gram_TCCAT
cnt = 50	feature = 430	correl = -0.0820678	descr = N_Gram_CCTCG
cnt = 51	feature = 759	correl = 0.068002	descr = N_Gram_TACTA
cnt = 52	feature = 406	correl = -0.0368185	descr = N_Gram_CCCGG
cnt = 53	feature = 765	correl = 0.0458411	descr = N_Gram_TAGAG
cnt = 54	feature = 260	correl = -0.0315008	descr = N_Gram_AGCGT
cnt = 55	feature = 749	correl = 0.0655212	descr = N_Gram_TAATT
cnt = 56	feature = 28	correl = 0.0276972	descr = Position_Specific_Bin_Base_9_Base_T
cnt = 57	feature = 806	correl = -0.0223165	descr = N_Gram_TCCGC
cnt = 58	feature = 679	correl = -0.0558781	descr = N_Gram_GGGGA
cnt = 59	feature = 631	correl = 0.0434217	descr = N_Gram_GCTCT
cnt = 60	feature = 775	correl = 0.0456487	descr = N_Gram_TATAG
cnt = 61	feature = 52	correl = 0.0467491	descr = Position_Specific_Bin_Base_17_Base_A
cnt = 62	feature = 717	correl = 0.0222469	descr = N_Gram_GTGAA
cnt = 63	feature = 105	correl = -0.0713483	descr = Fold_of_RNAi_Sequence_Pos_14
cnt = 64	feature = 665	correl = -0.0635887	descr = N_Gram_GGCGT
cnt = 65	feature = 6	correl = -0.0394958	descr = Position_Specific_Bin_Base_2_Base_A
cnt = 66	feature = 33	correl = -0.0370236	descr = Position_Specific_Bin_Base_11_Base_A
cnt = 67	feature = 254	correl = -0.0434407	descr = N_Gram_AGATG
cnt = 68	feature = 23	correl = 0.0617399	descr = Position_Specific_Bin_Base_7_Base_T
cnt = 69	feature = 643	correl = -0.0495624	descr = N_Gram_GGAAG
cnt = 70	feature = 658	correl = -0.0849963	descr = N_Gram_GGCCA
cnt = 71	feature = 29	correl = 0.0751094	descr = Position_Specific_Bin_Base_10_Base_A
cnt = 72	feature = 303	correl = 0.0489401	descr = N_Gram_ATCTG
cnt = 73	feature = 792	correl = 0.0238105	descr = N_Gram_TCAAG
cnt = 74	feature = 620	correl = -0.0263238	descr = N_Gram_GCGGG
cnt = 75	feature = 233	correl = -0.0396127	descr = N_Gram_ACGG
cnt = 76	feature = 838	correl = 0.0223697	descr = N_Gram_TCTTG
cnt = 77	feature = 297	correl = 0.0320139	descr = N_Gram_ATCCT
cnt = 78	feature = 848	correl = 0.0590968	descr = N_Gram_TGATA
cnt = 79	feature = 718	correl = -0.0530371	descr = N_Gram_GTGC
cnt = 80	feature = 1	correl = 0.115975	descr = Position_Specific_Bin_Base_0_Base_C
cnt = 81	feature = 707	correl = -0.0546243	descr = N_Gram_GTCCC
cnt = 82	feature = 812	correl = 0.0256743	descr = N_Gram_TCGA
cnt = 83	feature = 17	correl = -0.0698688	descr = Position_Specific_Bin_Base_5_Base_C
cnt = 84	feature = 680	correl = -0.0696925	descr = N_Gram_GGGGC
cnt = 85	feature = 40	correl = -0.0300238	descr = Position_Specific_Bin_Base_13_Base_G
cnt = 86	feature = 899	correl = 0.0384065	descr = N_Gram_TTCAT
cnt = 87	feature = 672	correl = -0.0712699	descr = N_Gram_GGGAG
cnt = 88	feature = 815	correl = 0.0530325	descr = N_Gram_TCGCA
cnt = 89	feature = 228	correl = -0.0374129	descr = N_Gram_ACGA
cnt = 90	feature = 16	correl = 0.0292485	descr = Position_Specific_Bin_Base_4_Base_T
cnt = 91	feature = 554	correl = 0.0274279	descr = N_Gram_GACT
cnt = 92	feature = 308	correl = 0.0222204	descr = N_Gram_ATGC
cnt = 93	feature = 808	correl = -0.0282311	descr = N_Gram_TCCTC
cnt = 94	feature = 334	correl = 0.0770712	descr = N_Gram_CAACA
cnt = 95	feature = 501	correl = 0.0721006	descr = N_Gram_CTAGC
cnt = 96	feature = 942	correl = 0.0258921	descr = N_Gram_TTTTC
cnt = 97	feature = 59	correl = 0.0331232	descr = Position_Specific_Bin_Base_18_Base_T
cnt = 98	feature = 32	correl = 0.0604756	descr = Position_Specific_Bin_Base_10_Base_T
cnt = 99	feature = 732	correl = -0.0280142	descr = N_Gram_GTTGG
cnt = 100	feature = 865	correl = -0.0745478	descr = N_Gram_TGGCC
cnt = 101	feature = 10	correl = 0.0264599	descr = Position_Specific_Bin_Base_3_Base_A
cnt = 102	feature = 834	correl = 0.0838988	descr = N_Gram_TCTGC
cnt = 103	feature = 21	correl = -0.125311	descr = Position_Specific_Bin_Base_7_Base_C
cnt = 104	feature = 535	correl = 0.0520587	descr = N_Gram_CTTGT
cnt = 105	feature = 743	correl = 0.0783267	descr = N_Gram_TAAG
cnt = 106	feature = 478	correl = -0.0492675	descr = N_Gram_CGGT
cnt = 107	feature = 798	correl = 0.0595063	descr = N_Gram_TCATC
cnt = 108	feature = 256	correl = -0.0492856	descr = N_Gram_AGCC
cnt = 109	feature = 358	correl = -0.0331896	descr = N_Gram_CAGCG
cnt = 110	feature = 531	correl = 0.0342276	descr = N_Gram_CTTCT
cnt = 111	feature = 721	correl = -0.102581	descr = N_Gram_GTGG
cnt = 112	feature = 937	correl = 0.0667574	descr = N_Gram_TTTGA
cnt = 113	feature = 58	correl = -0.0471093	descr = Position_Specific_Bin_Base_18_Base_G
cnt = 114	feature = 15	correl = -0.0248418	descr = Position_Specific_Bin_Base_4_Base_G
cnt = 115	feature = 525	correl = 0.0367983	descr = N_Gram_CTGT
cnt = 116	feature = 612	correl = -0.0716981	descr = N_Gram_GCGC
cnt = 117	feature = 404	correl = -0.102458	descr = N_Gram_CCCGA
cnt = 118	feature = 603	correl = -0.0766338	descr = N_Gram_GCCCT
cnt = 119	feature = 929	correl = 0.0494664	descr = N_Gram_TTTA
cnt = 120	feature = 716	correl = 0.0246195	descr = N_Gram_GTGA
cnt = 121	feature = 653	correl = -0.0718658	descr = N_Gram_GGCA
cnt = 122	feature = 206	correl = 0.082947	descr = N_Gram_ACAA
cnt = 123	feature = 837	correl = 0.0416517	descr = N_Gram_TCTTC
cnt = 124	feature = 31	correl = -0.0680806	descr = Position_Specific_Bin_Base_10_Base_G
cnt = 125	feature = 367	correl = -0.0277601	descr = N_Gram_CATA
cnt = 126	feature = 632	correl = -0.0300766	descr = N_Gram_GCTG
cnt = 127	feature = 751	correl = 0.0475776	descr = N_Gram_TACA
cnt = 128	feature = 436	correl = 0.0336197	descr = N_Gram_CCTT
cnt = 129	feature = 293	correl = 0.0466218	descr = N_Gram_ATCC
cnt = 130	feature = 70	correl = -0.0262017	descr = Gibbs_of_Target_Sequence__Pos_1_Step_1
cnt = 131	feature = 876	correl = 0.0407919	descr = N_Gram_TGTC
cnt = 132	feature = 659	correl = -0.118317	descr = N_Gram_GGCCC
cnt = 133	feature = 773	correl = 0.0735248	descr = N_Gram_TATA
cnt = 134	feature = 482	correl = -0.0344455	descr = N_Gram_CGT
cnt = 135	feature = 432	correl = -0.0641635	descr = N_Gram_CCTG
cnt = 136	feature = 738	correl = 0.0466247	descr = N_Gram_TAAA
cnt = 137	feature = 81	correl = 0.130389	descr = Gibbs_of_Target_Sequence__Pos_13_Step_1
cnt = 138	feature = 940	correl = 0.0532314	descr = N_Gram_TTTT
cnt = 139	feature = 258	correl = -0.0599502	descr = N_Gram_AGCG
cnt = 140	feature = 706	correl = -0.0684849	descr = N_Gram_GTCC
cnt = 141	feature = 76	correl = 0.0868265	descr = Gibbs_of_Target_Sequence__Pos_8_Step_1
cnt = 142	feature = 80	correl = 0.0299313	descr = Gibbs_of_Target_Sequence__Pos_12_Step_1
cnt = 143	feature = 82	correl = 0.144853	descr = Gibbs_of_Target_Sequence__Pos_14_Step_1
cnt = 144	feature = 662	correl = -0.111253	descr = N_Gram_GGCG
cnt = 145	feature = 83	correl = 0.0950288	descr = Gibbs_of_Target_Sequence__Pos_15_Step_1
cnt = 146	feature = 78	correl = 0.127807	descr = Gibbs_of_Target_Sequence__Pos_10_Step_1
cnt = 147	feature = 77	correl = 0.103143	descr = Gibbs_of_Target_Sequence__Pos_9_Step_1
cnt = 148	feature = 772	correl = 0.133517	descr = N_Gram_TAT
cnt = 149	feature = 316	correl = 0.11887	descr = N_Gram_ATT
cnt = 150	feature = 610	correl = -0.107375	descr = N_Gram_GCG
cnt = 151	feature = 579	correl = -0.140383	descr = N_Gram_GC
cnt = 152	feature = 278	correl = 0.124512	descr = N_Gram_AT
cnt = 153	feature = 68	correl = 0.296357	descr = Gibbs_of_Target_Sequence_
num rows = 2188
num_elements = 336952
..*
optimization finished, #iter = 2217
nu = 0.410878
obj = -77.471231, rho = -0.515002
nSV = 1050, nBSV = 751
num rows = 243
num_elements = 37422
*
optimization finished, #iter = 218
nu = 0.383177
obj = -7.814873, rho = -0.741464
nSV = 129, nBSV = 56
..*
optimization finished, #iter = 2217
nu = 0.410878
obj = -77.471231, rho = -0.515002
nSV = 1050, nBSV = 751
CFS merit scores = 1.26906
CFS merit scores = 1.52763
CFS merit scores = 1.79513
CFS merit scores = 2.03383
CFS merit scores = 2.2439
CFS merit scores = 2.43652
CFS merit scores = 2.61161
CFS merit scores = 2.77347
CFS merit scores = 2.92483
CFS merit scores = 3.06785
CFS merit scores = 3.20125
CFS merit scores = 3.32452
CFS merit scores = 3.43935
CFS merit scores = 3.54254
CFS merit scores = 3.63932
CFS merit scores = 3.73112
CFS merit scores = 3.81874
CFS merit scores = 3.90291
CFS merit scores = 3.98316
CFS merit scores = 4.05858
CFS merit scores = 4.1301
CFS merit scores = 4.19786
CFS merit scores = 4.26117
CFS merit scores = 4.32262
CFS merit scores = 4.38065
CFS merit scores = 4.43577
CFS merit scores = 4.48865
CFS merit scores = 4.53965
CFS merit scores = 4.58867
CFS merit scores = 4.63283
CFS merit scores = 4.67636
CFS merit scores = 4.71416
CFS merit scores = 4.74895
CFS merit scores = 4.7808
CFS merit scores = 4.81053
CFS merit scores = 4.8399
CFS merit scores = 4.86668
CFS merit scores = 4.89377
CFS merit scores = 4.91921
CFS merit scores = 4.94418
CFS merit scores = 4.96943
CFS merit scores = 4.99416
CFS merit scores = 5.0184
CFS merit scores = 5.04117
CFS merit scores = 5.06372
CFS merit scores = 5.08553
CFS merit scores = 5.10702
CFS merit scores = 5.12818
CFS merit scores = 5.14848
CFS merit scores = 5.16691
CFS merit scores = 5.18522
CFS merit scores = 5.20237
CFS merit scores = 5.2189
CFS merit scores = 5.23407
CFS merit scores = 5.24916
CFS merit scores = 5.26359
CFS merit scores = 5.27833
CFS merit scores = 5.29244
CFS merit scores = 5.30447
CFS merit scores = 5.31523
CFS merit scores = 5.32661
CFS merit scores = 5.33775
CFS merit scores = 5.34849
CFS merit scores = 5.35778
CFS merit scores = 5.3665
CFS merit scores = 5.37471
CFS merit scores = 5.38191
CFS merit scores = 5.38951
CFS merit scores = 5.3965
CFS merit scores = 5.4033
CFS merit scores = 5.41017
CFS merit scores = 5.41611
CFS merit scores = 5.42259
CFS merit scores = 5.42805
CFS merit scores = 5.43357
CFS merit scores = 5.43919
CFS merit scores = 5.44491
CFS merit scores = 5.45092
CFS merit scores = 5.45668
CFS merit scores = 5.46223
CFS merit scores = 5.46768
CFS merit scores = 5.47248
CFS merit scores = 5.4768
CFS merit scores = 5.4811
CFS merit scores = 5.4856
CFS merit scores = 5.48941
CFS merit scores = 5.49341
CFS merit scores = 5.49671
CFS merit scores = 5.49948
CFS merit scores = 5.50166
CFS merit scores = 5.50382
CFS merit scores = 5.50602
CFS merit scores = 5.50788
CFS merit scores = 5.50972
CFS merit scores = 5.51197
CFS merit scores = 5.514
CFS merit scores = 5.5152
CFS merit scores = 5.51568
CFS merit scores = 5.51622
CFS merit scores = 5.5163
CFS merit scores = 5.51668
CFS merit scores = 5.51721
CFS merit scores = 5.51772
CFS merit scores = 5.51646
CFS merit scores = 5.5154
CFS merit scores = 5.51451
CFS merit scores = 5.51397
CFS merit scores = 5.51215
CFS merit scores = 5.51013
CFS merit scores = 5.50841
CFS merit scores = 5.50675
CFS merit scores = 5.50544
CFS merit scores = 5.50396
CFS merit scores = 5.5016
CFS merit scores = 5.49928
CFS merit scores = 5.49694
CFS merit scores = 5.49456
CFS merit scores = 5.49194
CFS merit scores = 5.48931
CFS merit scores = 5.48671
CFS merit scores = 5.48239
CFS merit scores = 5.47547
CFS merit scores = 5.46869
CFS merit scores = 5.45986
CFS merit scores = 5.45129
CFS merit scores = 5.44133
CFS merit scores = 5.43073
CFS merit scores = 5.41932
CFS merit scores = 5.40769
CFS merit scores = 5.39542
CFS merit scores = 5.38267
CFS merit scores = 5.36988
CFS merit scores = 5.35756
CFS merit scores = 5.34481
CFS merit scores = 5.33119
CFS merit scores = 5.31799
CFS merit scores = 5.30287
CFS merit scores = 5.28597
CFS merit scores = 5.26637
CFS merit scores = 5.24634
CFS merit scores = 5.22497
CFS merit scores = 5.19984
CFS merit scores = 5.17528
CFS merit scores = 5.15093
cnt = 1	feature = 66	correl = 0.269063	descr = Gibbs_of_Target_Sequence_
cnt = 2	feature = 308	correl = -0.0596461	descr = N_Gram_ATGGT
cnt = 3	feature = 430	correl = -0.0621223	descr = N_Gram_CGAA
cnt = 4	feature = 884	correl = -0.040421	descr = N_Gram_TTACC
cnt = 5	feature = 749	correl = 0.0306888	descr = N_Gram_TACCG
cnt = 6	feature = 739	correl = 0.0320582	descr = N_Gram_TAAGC
cnt = 7	feature = 490	correl = 0.058939	descr = N_Gram_CTAGC
cnt = 8	feature = 899	correl = 0.0358779	descr = N_Gram_TTCGC
cnt = 9	feature = 229	correl = -0.0375609	descr = N_Gram_ACGAC
cnt = 10	feature = 751	correl = -0.0305078	descr = N_Gram_TACG
cnt = 11	feature = 519	correl = 0.0328851	descr = N_Gram_CTTAG
cnt = 12	feature = 436	correl = -0.0415313	descr = N_Gram_CGACG
cnt = 13	feature = 554	correl = -0.0373336	descr = N_Gram_GAGAT
cnt = 14	feature = 755	correl = 0.0442694	descr = N_Gram_TACTG
cnt = 15	feature = 612	correl = -0.0493191	descr = N_Gram_GCGGT
cnt = 16	feature = 773	correl = 0.0365127	descr = N_Gram_TATAG
cnt = 17	feature = 264	correl = 0.0317756	descr = N_Gram_AGGGG
cnt = 18	feature = 759	correl = 0.0573345	descr = N_Gram_TAGAC
cnt = 19	feature = 705	correl = 0.0424223	descr = N_Gram_GTCTA
cnt = 20	feature = 404	correl = -0.0674243	descr = N_Gram_CCGAT
cnt = 21	feature = 857	correl = 0.0295216	descr = N_Gram_TGGAC
cnt = 22	feature = 553	correl = 0.0336224	descr = N_Gram_GAGAA
cnt = 23	feature = 452	correl = -0.0568818	descr = N_Gram_CGCGT
cnt = 24	feature = 914	correl = 0.0357462	descr = N_Gram_TTGCG
cnt = 25	feature = 672	correl = 0.0282457	descr = N_Gram_GGTAC
cnt = 26	feature = 15	correl = 0.0232815	descr = Position_Specific_Bin_Base_6_Base_A
cnt = 27	feature = 671	correl = 0.0528192	descr = N_Gram_GGTAA
cnt = 28	feature = 631	correl = 0.0371057	descr = N_Gram_GGAAT
cnt = 29	feature = 723	correl = 0.0242967	descr = N_Gram_GTTCG
cnt = 30	feature = 796	correl = -0.0223042	descr = N_Gram_TCCGA
cnt = 31	feature = 531	correl = -0.0216293	descr = N_Gram_GAAAG
cnt = 32	feature = 718	correl = 0.030938	descr = N_Gram_GTGTA
cnt = 33	feature = 659	correl = -0.0544737	descr = N_Gram_GGGCA
cnt = 34	feature = 206	correl = 0.0583651	descr = N_Gram_ACAAA
cnt = 35	feature = 632	correl = 0.0277723	descr = N_Gram_GGACA
cnt = 36	feature = 41	correl = -0.0326769	descr = Position_Specific_Bin_Base_14_Base_C
cnt = 37	feature = 52	correl = -0.0600576	descr = Position_Specific_Bin_Base_17_Base_G
cnt = 38	feature = 904	correl = 0.0449649	descr = N_Gram_TTCTC
cnt = 39	feature = 772	correl = 0.0314875	descr = N_Gram_TATAC
cnt = 40	feature = 657	correl = -0.0615164	descr = N_Gram_GGGAG
cnt = 41	feature = 701	correl = 0.0429804	descr = N_Gram_GTCG
cnt = 42	feature = 4	correl = -0.0989067	descr = Position_Specific_Bin_Base_1_Base_G
cnt = 43	feature = 620	correl = 0.0553425	descr = N_Gram_GCTCT
cnt = 44	feature = 806	correl = 0.0228636	descr = N_Gram_TCGCC
cnt = 45	feature = 768	correl = 0.0452054	descr = N_Gram_TAGTG
cnt = 46	feature = 765	correl = 0.0279371	descr = N_Gram_TAGGC
cnt = 47	feature = 752	correl = -0.0357203	descr = N_Gram_TACGT
cnt = 48	feature = 578	correl = -0.0465076	descr = N_Gram_GCACC
cnt = 49	feature = 228	correl = -0.042296	descr = N_Gram_ACGAA
cnt = 50	feature = 284	correl = 0.0304308	descr = N_Gram_ATATG
cnt = 51	feature = 6	correl = 0.0358121	descr = Position_Specific_Bin_Base_2_Base_C
cnt = 52	feature = 915	correl = 0.0223257	descr = N_Gram_TTGCT
cnt = 53	feature = 256	correl = -0.0411751	descr = N_Gram_AGCGG
cnt = 54	feature = 367	correl = 0.0283966	descr = N_Gram_CATGT
cnt = 55	feature = 21	correl = 0.0370049	descr = Position_Specific_Bin_Base_8_Base_A
cnt = 56	feature = 33	correl = 0.120783	descr = Position_Specific_Bin_Base_11_Base_T
cnt = 57	feature = 687	correl = 0.0275186	descr = N_Gram_GTAAG
cnt = 58	feature = 59	correl = -0.11964	descr = Position_Specific_Bin_Base_19_Base_C
cnt = 59	feature = 406	correl = -0.0411399	descr = N_Gram_CCGCA
cnt = 60	feature = 2	correl = -0.131046	descr = Position_Specific_Bin_Base_0_Base_G
cnt = 61	feature = 292	correl = 0.0245719	descr = N_Gram_ATCCT
cnt = 62	feature = 792	correl = 0.0383018	descr = N_Gram_TCCAT
cnt = 63	feature = 499	correl = -0.0516572	descr = N_Gram_CTCGG
cnt = 64	feature = 525	correl = 0.0481221	descr = N_Gram_CTTGT
cnt = 65	feature = 478	correl = -0.068221	descr = N_Gram_CGTTC
cnt = 66	feature = 334	correl = 0.0281661	descr = N_Gram_CACAG
cnt = 67	feature = 708	correl = 0.0302877	descr = N_Gram_GTGAA
cnt = 68	feature = 14	correl = 0.0622375	descr = Position_Specific_Bin_Base_5_Base_T
cnt = 69	feature = 716	correl = -0.0304433	descr = N_Gram_GTGGT
cnt = 70	feature = 251	correl = -0.049925	descr = N_Gram_AGATG
cnt = 71	feature = 56	correl = -0.0409098	descr = Position_Specific_Bin_Base_18_Base_G
cnt = 72	feature = 838	correl = 0.0521338	descr = N_Gram_TGATA
cnt = 73	feature = 798	correl = 0.0772501	descr = N_Gram_TCCTA
cnt = 74	feature = 105	correl = -0.0264646	descr = Fold_of_RNAi_Sequence_Pos_19
cnt = 75	feature = 852	correl = -0.038562	descr = N_Gram_TGCGG
cnt = 76	feature = 535	correl = -0.0467934	descr = N_Gram_GAAGA
cnt = 77	feature = 432	correl = -0.0328284	descr = N_Gram_CGAAT
cnt = 78	feature = 721	correl = -0.0336784	descr = N_Gram_GTTA
cnt = 79	feature = 64	correl = -0.178266	descr = Position_Specific_Bin_Base_20_Base_G
cnt = 80	feature = 653	correl = -0.0267822	descr = N_Gram_GGCTT
cnt = 81	feature = 366	correl = -0.0384779	descr = N_Gram_CATGG
cnt = 82	feature = 11	correl = 0.0828221	descr = Position_Specific_Bin_Base_4_Base_A
cnt = 83	feature = 16	correl = -0.0363219	descr = Position_Specific_Bin_Base_6_Base_C
cnt = 84	feature = 704	correl = 0.0221769	descr = N_Gram_GTCT
cnt = 85	feature = 579	correl = -0.0299787	descr = N_Gram_GCACG
cnt = 86	feature = 31	correl = -0.0337109	descr = Position_Specific_Bin_Base_11_Base_C
cnt = 87	feature = 740	correl = 0.0483461	descr = N_Gram_TAAGG
cnt = 88	feature = 28	correl = -0.0530427	descr = Position_Specific_Bin_Base_10_Base_G
cnt = 89	feature = 293	correl = 0.0499896	descr = N_Gram_ATCG
cnt = 90	feature = 738	correl = 0.0448696	descr = N_Gram_TAAGA
cnt = 91	feature = 674	correl = 0.0287207	descr = N_Gram_GGTCA
cnt = 92	feature = 679	correl = -0.0572812	descr = N_Gram_GGTGC
cnt = 93	feature = 675	correl = -0.0830346	descr = N_Gram_GGTCC
cnt = 94	feature = 396	correl = -0.0663415	descr = N_Gram_CCCT
cnt = 95	feature = 597	correl = -0.0454353	descr = N_Gram_GCCT
cnt = 96	feature = 47	correl = 0.0692978	descr = Position_Specific_Bin_Base_16_Base_A
cnt = 97	feature = 664	correl = -0.0704033	descr = N_Gram_GGGGC
cnt = 98	feature = 58	correl = 0.178008	descr = Position_Specific_Bin_Base_19_Base_A
cnt = 99	feature = 1	correl = 0.108951	descr = Position_Specific_Bin_Base_0_Base_C
cnt = 100	feature = 665	correl = -0.0477275	descr = N_Gram_GGGGT
cnt = 101	feature = 10	correl = -0.0988791	descr = Position_Specific_Bin_Base_3_Base_T
cnt = 102	feature = 40	correl = 0.100553	descr = Position_Specific_Bin_Base_14_Base_A
cnt = 103	feature = 461	correl = -0.0340151	descr = N_Gram_CGGCT
cnt = 104	feature = 29	correl = 0.051879	descr = Position_Specific_Bin_Base_10_Base_T
cnt = 105	feature = 753	correl = 0.0509136	descr = N_Gram_TACT
cnt = 106	feature = 767	correl = 0.032939	descr = N_Gram_TAGT
cnt = 107	feature = 17	correl = 0.021539	descr = Position_Specific_Bin_Base_6_Base_G
cnt = 108	feature = 717	correl = 0.0269038	descr = N_Gram_GTGT
cnt = 109	feature = 310	correl = 0.0585599	descr = N_Gram_ATTA
cnt = 110	feature = 643	correl = -0.0400765	descr = N_Gram_GGCAG
cnt = 111	feature = 233	correl = -0.0351332	descr = N_Gram_ACGT
cnt = 112	feature = 812	correl = 0.049568	descr = N_Gram_TCGT
cnt = 113	feature = 358	correl = -0.0290682	descr = N_Gram_CATA
cnt = 114	feature = 834	correl = 0.0417058	descr = N_Gram_TGAAG
cnt = 115	feature = 865	correl = -0.0255245	descr = N_Gram_TGGTG
cnt = 116	feature = 449	correl = -0.0790805	descr = N_Gram_CGCG
cnt = 117	feature = 316	correl = 0.098624	descr = N_Gram_ATTCT
cnt = 118	feature = 515	correl = 0.0500185	descr = N_Gram_CTGT
cnt = 119	feature = 501	correl = 0.0347217	descr = N_Gram_CTCT
cnt = 120	feature = 60	correl = -0.12104	descr = Position_Specific_Bin_Base_19_Base_G
cnt = 121	feature = 288	correl = 0.0379406	descr = N_Gram_ATCC
cnt = 122	feature = 603	correl = -0.0719225	descr = N_Gram_GCGC
cnt = 123	feature = 925	correl = 0.0549777	descr = N_Gram_TTTC
cnt = 124	feature = 82	correl = 0.0908647	descr = Gibbs_of_Target_Sequence__Pos_17_Step_1
cnt = 125	feature = 707	correl = 0.0274442	descr = N_Gram_GTGA
cnt = 126	feature = 770	correl = 0.073316	descr = N_Gram_TATA
cnt = 127	feature = 680	correl = -0.110398	descr = N_Gram_GGTGG
cnt = 128	feature = 658	correl = -0.120309	descr = N_Gram_GGGC
cnt = 129	feature = 77	correl = 0.0449207	descr = Gibbs_of_Target_Sequence__Pos_11_Step_1
cnt = 130	feature = 278	correl = 0.0425579	descr = N_Gram_ATAG
cnt = 131	feature = 876	correl = 0.075099	descr = N_Gram_TGTT
cnt = 132	feature = 78	correl = 0.123291	descr = Gibbs_of_Target_Sequence__Pos_13_Step_1
cnt = 133	feature = 80	correl = 0.0943335	descr = Gibbs_of_Target_Sequence__Pos_15_Step_1
cnt = 134	feature = 70	correl = 0.0974435	descr = Gibbs_of_Target_Sequence__Pos_4_Step_1
cnt = 135	feature = 384	correl = -0.137294	descr = N_Gram_CCC
cnt = 136	feature = 286	correl = 0.0523711	descr = N_Gram_ATC
cnt = 137	feature = 802	correl = 0.0359057	descr = N_Gram_TCG
cnt = 138	feature = 81	correl = 0.108369	descr = Gibbs_of_Target_Sequence__Pos_16_Step_1
cnt = 139	feature = 412	correl = -0.0364196	descr = N_Gram_CCT
cnt = 140	feature = 83	correl = 0.191507	descr = Gibbs_of_Target_Sequence__Pos_18_Step_1
cnt = 141	feature = 76	correl = 0.123093	descr = Gibbs_of_Target_Sequence__Pos_10_Step_1
cnt = 142	feature = 706	correl = -0.0261667	descr = N_Gram_GTG
cnt = 143	feature = 600	correl = -0.101869	descr = N_Gram_GCG
cnt = 144	feature = 654	correl = -0.12725	descr = N_Gram_GGG
num rows = 2188
num_elements = 317260
..*
optimization finished, #iter = 2173
nu = 0.426512
obj = -81.000916, rho = -0.517439
nSV = 1075, nBSV = 790
num rows = 243
num_elements = 35235
*
optimization finished, #iter = 170
nu = 0.320728
obj = -7.017039, rho = -0.548611
nSV = 111, nBSV = 49
..*
optimization finished, #iter = 2173
nu = 0.426512
obj = -81.000916, rho = -0.517439
nSV = 1075, nBSV = 790
CFS merit scores = 1.43086
CFS merit scores = 1.61174
CFS merit scores = 1.85327
CFS merit scores = 2.07781
CFS merit scores = 2.27846
CFS merit scores = 2.46416
CFS merit scores = 2.6351
CFS merit scores = 2.79036
CFS merit scores = 2.93552
CFS merit scores = 3.06356
CFS merit scores = 3.18715
CFS merit scores = 3.30067
CFS merit scores = 3.40672
CFS merit scores = 3.50687
CFS merit scores = 3.60214
CFS merit scores = 3.69315
CFS merit scores = 3.78096
CFS merit scores = 3.86637
CFS merit scores = 3.94856
CFS merit scores = 4.02732
CFS merit scores = 4.10189
CFS merit scores = 4.17144
CFS merit scores = 4.23651
CFS merit scores = 4.29865
CFS merit scores = 4.35848
CFS merit scores = 4.41511
CFS merit scores = 4.46795
CFS merit scores = 4.51873
CFS merit scores = 4.56836
CFS merit scores = 4.61551
CFS merit scores = 4.66076
CFS merit scores = 4.70424
CFS merit scores = 4.74497
CFS merit scores = 4.78415
CFS merit scores = 4.82029
CFS merit scores = 4.8531
CFS merit scores = 4.8847
CFS merit scores = 4.91504
CFS merit scores = 4.94271
CFS merit scores = 4.96938
CFS merit scores = 4.99596
CFS merit scores = 5.0223
CFS merit scores = 5.04547
CFS merit scores = 5.06818
CFS merit scores = 5.09007
CFS merit scores = 5.10963
CFS merit scores = 5.12861
CFS merit scores = 5.14722
CFS merit scores = 5.16538
CFS merit scores = 5.18357
CFS merit scores = 5.20135
CFS merit scores = 5.21846
CFS merit scores = 5.23537
CFS merit scores = 5.2528
CFS merit scores = 5.26858
CFS merit scores = 5.28337
CFS merit scores = 5.29798
CFS merit scores = 5.31222
CFS merit scores = 5.32513
CFS merit scores = 5.3369
CFS merit scores = 5.34831
CFS merit scores = 5.35931
CFS merit scores = 5.36979
CFS merit scores = 5.38067
CFS merit scores = 5.39058
CFS merit scores = 5.39935
CFS merit scores = 5.4081
CFS merit scores = 5.41696
CFS merit scores = 5.4252
CFS merit scores = 5.43203
CFS merit scores = 5.43924
CFS merit scores = 5.44598
CFS merit scores = 5.45203
CFS merit scores = 5.45798
CFS merit scores = 5.46385
CFS merit scores = 5.46961
CFS merit scores = 5.4752
CFS merit scores = 5.48052
CFS merit scores = 5.48519
CFS merit scores = 5.48976
CFS merit scores = 5.49327
CFS merit scores = 5.49694
CFS merit scores = 5.49997
CFS merit scores = 5.50354
CFS merit scores = 5.50667
CFS merit scores = 5.50981
CFS merit scores = 5.51318
CFS merit scores = 5.51638
CFS merit scores = 5.51943
CFS merit scores = 5.52207
CFS merit scores = 5.52377
CFS merit scores = 5.52546
CFS merit scores = 5.52724
CFS merit scores = 5.52895
CFS merit scores = 5.5304
CFS merit scores = 5.53135
CFS merit scores = 5.53181
CFS merit scores = 5.53266
CFS merit scores = 5.53253
CFS merit scores = 5.53115
CFS merit scores = 5.52995
CFS merit scores = 5.5289
CFS merit scores = 5.52732
CFS merit scores = 5.5259
CFS merit scores = 5.52447
CFS merit scores = 5.52343
CFS merit scores = 5.52158
CFS merit scores = 5.51944
CFS merit scores = 5.51634
CFS merit scores = 5.51286
CFS merit scores = 5.50849
CFS merit scores = 5.50367
CFS merit scores = 5.499
CFS merit scores = 5.49417
CFS merit scores = 5.48964
CFS merit scores = 5.48403
CFS merit scores = 5.47827
CFS merit scores = 5.47202
CFS merit scores = 5.46543
CFS merit scores = 5.459
CFS merit scores = 5.4525
CFS merit scores = 5.44548
CFS merit scores = 5.43871
CFS merit scores = 5.43212
CFS merit scores = 5.42494
CFS merit scores = 5.41724
CFS merit scores = 5.40943
CFS merit scores = 5.40148
CFS merit scores = 5.39384
CFS merit scores = 5.38564
CFS merit scores = 5.37672
CFS merit scores = 5.36799
CFS merit scores = 5.35879
CFS merit scores = 5.34865
CFS merit scores = 5.33863
CFS merit scores = 5.32856
CFS merit scores = 5.3179
CFS merit scores = 5.30751
CFS merit scores = 5.29734
CFS merit scores = 5.287
CFS merit scores = 5.27557
CFS merit scores = 5.26416
CFS merit scores = 5.24932
CFS merit scores = 5.23268
CFS merit scores = 5.21399
CFS merit scores = 5.19572
CFS merit scores = 5.17729
CFS merit scores = 5.15917
CFS merit scores = 5.135
CFS merit scores = 5.11003
CFS merit scores = 5.08273
CFS merit scores = 5.04823
CFS merit scores = 5.00667
cnt = 1	feature = 80	correl = 0.430862	descr = Gibbs_of_Target_Sequence__Pos_20_Step_1
cnt = 2	feature = 1	correl = -0.133802	descr = Position_Specific_Bin_Base_0_Base_G
cnt = 3	feature = 4	correl = -0.101252	descr = Position_Specific_Bin_Base_1_Base_G
cnt = 4	feature = 206	correl = -0.0280486	descr = N_Gram_ACCA
cnt = 5	feature = 743	correl = -0.0323264	descr = N_Gram_TACG
cnt = 6	feature = 29	correl = 0.0526608	descr = Position_Specific_Bin_Base_10_Base_T
cnt = 7	feature = 358	correl = 0.0235135	descr = N_Gram_CATGT
cnt = 8	feature = 680	correl = -0.0297985	descr = N_Gram_GTAAT
cnt = 9	feature = 884	correl = 0.0300207	descr = N_Gram_TTATA
cnt = 10	feature = 915	correl = 0.0407155	descr = N_Gram_TTTCC
cnt = 11	feature = 620	correl = -0.0353733	descr = N_Gram_GGAAA
cnt = 12	feature = 798	correl = 0.0221681	descr = N_Gram_TCGAG
cnt = 13	feature = 802	correl = 0.0368401	descr = N_Gram_TCGCT
cnt = 14	feature = 767	correl = 0.0500814	descr = N_Gram_TATCA
cnt = 15	feature = 706	correl = -0.0694966	descr = N_Gram_GTGGG
cnt = 16	feature = 396	correl = -0.0681331	descr = N_Gram_CCGAT
cnt = 17	feature = 770	correl = 0.0516154	descr = N_Gram_TATGA
cnt = 18	feature = 732	correl = 0.0261495	descr = N_Gram_TAAGC
cnt = 19	feature = 808	correl = 0.0999453	descr = N_Gram_TCGTG
cnt = 20	feature = 876	correl = 0.0250838	descr = N_Gram_TTACA
cnt = 21	feature = 436	correl = -0.0344078	descr = N_Gram_CGCCC
cnt = 22	feature = 251	correl = -0.0915177	descr = N_Gram_AGGGC
cnt = 23	feature = 229	correl = -0.0430603	descr = N_Gram_ACTGC
cnt = 24	feature = 260	correl = 0.0499802	descr = N_Gram_AGTGA
cnt = 25	feature = 665	correl = 0.0264541	descr = N_Gram_GGTAC
cnt = 26	feature = 589	correl = 0.0519615	descr = N_Gram_GCCTA
cnt = 27	feature = 674	correl = -0.0458904	descr = N_Gram_GGTTA
cnt = 28	feature = 679	correl = 0.0450778	descr = N_Gram_GTAAG
cnt = 29	feature = 394	correl = -0.037927	descr = N_Gram_CCGAC
cnt = 30	feature = 367	correl = -0.0367214	descr = N_Gram_CCACG
cnt = 31	feature = 334	correl = 0.0385934	descr = N_Gram_CACTC
cnt = 32	feature = 773	correl = 0.0486286	descr = N_Gram_TATTC
cnt = 33	feature = 501	correl = 0.0516952	descr = N_Gram_CTGGA
cnt = 34	feature = 716	correl = -0.0216363	descr = N_Gram_GTTGC
cnt = 35	feature = 461	correl = 0.0232146	descr = N_Gram_CGTCA
cnt = 36	feature = 554	correl = 0.0217997	descr = N_Gram_GATCT
cnt = 37	feature = 316	correl = 0.0810536	descr = N_Gram_CAACA
cnt = 38	feature = 47	correl = -0.0318497	descr = Position_Specific_Bin_Base_17_Base_C
cnt = 39	feature = 612	correl = -0.0350659	descr = N_Gram_GCTGA
cnt = 40	feature = 696	correl = 0.0276739	descr = N_Gram_GTCT
cnt = 41	feature = 579	correl = -0.0746547	descr = N_Gram_GCCAG
cnt = 42	feature = 704	correl = -0.0511571	descr = N_Gram_GTGGA
cnt = 43	feature = 17	correl = 0.0451114	descr = Position_Specific_Bin_Base_5_Base_T
cnt = 44	feature = 40	correl = 0.0771991	descr = Position_Specific_Bin_Base_15_Base_A
cnt = 45	feature = 292	correl = 0.0378329	descr = N_Gram_ATGCT
cnt = 46	feature = 256	correl = -0.0305867	descr = N_Gram_AGTAG
cnt = 47	feature = 705	correl = -0.0839608	descr = N_Gram_GTGGC
cnt = 48	feature = 278	correl = -0.0338617	descr = N_Gram_ATCCC
cnt = 49	feature = 449	correl = -0.0835138	descr = N_Gram_CGGCC
cnt = 50	feature = 6	correl = 0.0261779	descr = Position_Specific_Bin_Base_2_Base_C
cnt = 51	feature = 899	correl = 0.0565915	descr = N_Gram_TTGAA
cnt = 52	feature = 739	correl = 0.0751969	descr = N_Gram_TACAA
cnt = 53	feature = 671	correl = -0.0620562	descr = N_Gram_GGTGC
cnt = 54	feature = 228	correl = 0.0714999	descr = N_Gram_ACTGA
cnt = 55	feature = 657	correl = -0.0805273	descr = N_Gram_GGGGC
cnt = 56	feature = 406	correl = 0.0564974	descr = N_Gram_CCTAA
cnt = 57	feature = 755	correl = 0.0836456	descr = N_Gram_TAGCT
cnt = 58	feature = 768	correl = 0.0494733	descr = N_Gram_TATCG
cnt = 59	feature = 308	correl = 0.0590393	descr = N_Gram_ATTG
cnt = 60	feature = 264	correl = 0.0214151	descr = N_Gram_ATAAA
cnt = 61	feature = 462	correl = -0.0527921	descr = N_Gram_CGTCC
cnt = 62	feature = 796	correl = 0.0555009	descr = N_Gram_TCCTT
cnt = 63	feature = 721	correl = 0.0536516	descr = N_Gram_GTTTG
cnt = 64	feature = 645	correl = -0.0475364	descr = N_Gram_GGCTG
cnt = 65	feature = 539	correl = 0.0313667	descr = N_Gram_GAGAA
cnt = 66	feature = 56	correl = -0.111241	descr = Position_Specific_Bin_Base_19_Base_G
cnt = 67	feature = 904	correl = 0.0303447	descr = N_Gram_TTGGT
cnt = 68	feature = 10	correl = -0.0940207	descr = Position_Specific_Bin_Base_3_Base_T
cnt = 69	feature = 856	correl = -0.0564903	descr = N_Gram_TGGGA
cnt = 70	feature = 52	correl = -0.0494663	descr = Position_Specific_Bin_Base_18_Base_G
cnt = 71	feature = 812	correl = 0.0354446	descr = N_Gram_TCTAG
cnt = 72	feature = 654	correl = -0.0794294	descr = N_Gram_GGGCG
cnt = 73	feature = 752	correl = 0.0697863	descr = N_Gram_TAGAG
cnt = 74	feature = 35	correl = 0.0459414	descr = Position_Specific_Bin_Base_13_Base_A
cnt = 75	feature = 490	correl = -0.0321888	descr = N_Gram_CTCCC
cnt = 76	feature = 293	correl = -0.0506632	descr = N_Gram_ATGG
cnt = 77	feature = 33	correl = 0.125549	descr = Position_Specific_Bin_Base_11_Base_T
cnt = 78	feature = 590	correl = -0.0607341	descr = N_Gram_GCCTC
cnt = 79	feature = 653	correl = -0.0925878	descr = N_Gram_GGGCC
cnt = 80	feature = 838	correl = 0.0365219	descr = N_Gram_TGCAA
cnt = 81	feature = 765	correl = 0.0295984	descr = N_Gram_TATAT
cnt = 82	feature = 834	correl = 0.0651591	descr = N_Gram_TGATA
cnt = 83	feature = 11	correl = 0.071972	descr = Position_Specific_Bin_Base_4_Base_A
cnt = 84	feature = 740	correl = 0.0361755	descr = N_Gram_TACC
cnt = 85	feature = 60	correl = -0.183525	descr = Position_Specific_Bin_Base_20_Base_G
cnt = 86	feature = 2	correl = 0.113364	descr = Position_Specific_Bin_Base_1_Base_A
cnt = 87	feature = 865	correl = 0.0462317	descr = N_Gram_TGTCT
cnt = 88	feature = 258	correl = 0.0970899	descr = N_Gram_AGTCG
cnt = 89	feature = 675	correl = -0.0602351	descr = N_Gram_GGTTG
cnt = 90	feature = 15	correl = 0.0263811	descr = Position_Specific_Bin_Base_5_Base_A
cnt = 91	feature = 233	correl = 0.0466349	descr = N_Gram_AGACA
cnt = 92	feature = 806	correl = -0.0901295	descr = N_Gram_TCGGG
cnt = 93	feature = 707	correl = -0.0227754	descr = N_Gram_GTGGT
cnt = 94	feature = 366	correl = -0.0705889	descr = N_Gram_CCACC
cnt = 95	feature = 535	correl = 0.0381797	descr = N_Gram_GACT
cnt = 96	feature = 759	correl = 0.0318364	descr = N_Gram_TAGT
cnt = 97	feature = 31	correl = -0.0223653	descr = Position_Specific_Bin_Base_11_Base_C
cnt = 98	feature = 664	correl = 0.0612734	descr = N_Gram_GGTAA
cnt = 99	feature = 288	correl = 0.0267202	descr = N_Gram_ATGAA
cnt = 100	feature = 28	correl = -0.066724	descr = Position_Specific_Bin_Base_10_Base_G
cnt = 101	feature = 593	correl = -0.0673645	descr = N_Gram_GCGC
cnt = 102	feature = 643	correl = -0.0637144	descr = N_Gram_GGCGT
cnt = 103	feature = 751	correl = 0.0529712	descr = N_Gram_TAGAC
cnt = 104	feature = 819	correl = 0.0956212	descr = N_Gram_TCTGC
cnt = 105	feature = 708	correl = 0.0305987	descr = N_Gram_GTGT
cnt = 106	feature = 21	correl = -0.0248255	descr = Position_Specific_Bin_Base_7_Base_G
cnt = 107	feature = 658	correl = -0.0480916	descr = N_Gram_GGGGT
cnt = 108	feature = 553	correl = 0.0664122	descr = N_Gram_GATAT
cnt = 109	feature = 701	correl = -0.0425686	descr = N_Gram_GTGC
cnt = 110	feature = 753	correl = 0.0690397	descr = N_Gram_TAGC
cnt = 111	feature = 58	correl = 0.374637	descr = Position_Specific_Bin_Base_20_Base_A
cnt = 112	feature = 77	correl = 0.0985553	descr = Gibbs_of_Target_Sequence__Pos_17_Step_1
cnt = 113	feature = 521	correl = -0.0293837	descr = N_Gram_GAAG
cnt = 114	feature = 632	correl = -0.0608001	descr = N_Gram_GGCA
cnt = 115	feature = 738	correl = 0.0321199	descr = N_Gram_TACA
cnt = 116	feature = 837	correl = 0.04298	descr = N_Gram_TGCA
cnt = 117	feature = 687	correl = -0.0880168	descr = N_Gram_GTCC
cnt = 118	feature = 307	correl = 0.0909909	descr = N_Gram_ATTCT
cnt = 119	feature = 766	correl = 0.0428019	descr = N_Gram_TATC
cnt = 120	feature = 525	correl = 0.0591745	descr = N_Gram_GAAT
cnt = 121	feature = 857	correl = -0.0607168	descr = N_Gram_TGGGG
cnt = 122	feature = 603	correl = -0.0778013	descr = N_Gram_GCGT
cnt = 123	feature = 792	correl = 0.021833	descr = N_Gram_TCCT
cnt = 124	feature = 59	correl = -0.310922	descr = Position_Specific_Bin_Base_20_Base_C
cnt = 125	feature = 914	correl = 0.0384197	descr = N_Gram_TTTC
cnt = 126	feature = 578	correl = -0.0460055	descr = N_Gram_GCCA
cnt = 127	feature = 384	correl = -0.102216	descr = N_Gram_CCCG
cnt = 128	feature = 852	correl = -0.0635745	descr = N_Gram_TGGC
cnt = 129	feature = 478	correl = 0.0502916	descr = N_Gram_CTAG
cnt = 130	feature = 83	correl = 0.0456307	descr = PF_RNAi_Fold_3'Free_Count
cnt = 131	feature = 16	correl = -0.0739791	descr = Position_Specific_Bin_Base_5_Base_C
cnt = 132	feature = 772	correl = 0.057144	descr = N_Gram_TATT
cnt = 133	feature = 70	correl = 0.0959342	descr = Gibbs_of_Target_Sequence__Pos_9_Step_1
cnt = 134	feature = 672	correl = -0.112457	descr = N_Gram_GGTGG
cnt = 135	feature = 254	correl = 0.0276032	descr = N_Gram_AGT
cnt = 136	feature = 749	correl = 0.0872808	descr = N_Gram_TAGA
cnt = 137	feature = 409	correl = -0.0942408	descr = N_Gram_CCTC
cnt = 138	feature = 499	correl = -0.0238428	descr = N_Gram_CTGC
cnt = 139	feature = 452	correl = -0.0826267	descr = N_Gram_CGGG
cnt = 140	feature = 82	correl = 0.153355	descr = PF_RNAi_Fold_5'Free_Count
cnt = 141	feature = 66	correl = 0.0525732	descr = Gibbs_of_Target_Sequence__Pos_5_Step_1
cnt = 142	feature = 76	correl = 0.112769	descr = Gibbs_of_Target_Sequence__Pos_16_Step_1
cnt = 143	feature = 78	correl = 0.195875	descr = Gibbs_of_Target_Sequence__Pos_18_Step_1
cnt = 144	feature = 640	correl = -0.109521	descr = N_Gram_GGCG
cnt = 145	feature = 659	correl = -0.0630928	descr = N_Gram_GGGT
cnt = 146	feature = 432	correl = -0.0562981	descr = N_Gram_CGC
cnt = 147	feature = 703	correl = -0.10626	descr = N_Gram_GTGG
cnt = 148	feature = 404	correl = -0.0503061	descr = N_Gram_CCT
cnt = 149	feature = 592	correl = -0.0988647	descr = N_Gram_GCG
cnt = 150	feature = 662	correl = -0.0634051	descr = N_Gram_GGT
cnt = 151	feature = 631	correl = -0.163487	descr = N_Gram_GGC
cnt = 152	feature = 105	correl = 0.0738896	descr = Xue_Structure_Feature_A000
cnt = 153	feature = 81	correl = 0.227962	descr = PF_RNAi_Fold_Energy
num rows = 2188
num_elements = 336952
..*
optimization finished, #iter = 2093
nu = 0.404418
obj = -76.576130, rho = -0.536485
nSV = 1048, nBSV = 745
num rows = 243
num_elements = 37422
*
optimization finished, #iter = 225
nu = 0.433527
obj = -9.774624, rho = -0.507132
nSV = 138, nBSV = 73
..*
optimization finished, #iter = 2093
nu = 0.404418
obj = -76.576130, rho = -0.536485
nSV = 1048, nBSV = 745
CFS merit scores = 1.45094
CFS merit scores = 1.61677
CFS merit scores = 1.84661
CFS merit scores = 2.06622
CFS merit scores = 2.26651
CFS merit scores = 2.45123
CFS merit scores = 2.61981
CFS merit scores = 2.77232
CFS merit scores = 2.91382
CFS merit scores = 3.04723
CFS merit scores = 3.17432
CFS merit scores = 3.295
CFS merit scores = 3.40684
CFS merit scores = 3.51195
CFS merit scores = 3.61152
CFS merit scores = 3.70615
CFS merit scores = 3.79508
CFS merit scores = 3.87803
CFS merit scores = 3.95523
CFS merit scores = 4.02855
CFS merit scores = 4.09699
CFS merit scores = 4.16203
CFS merit scores = 4.22455
CFS merit scores = 4.28447
CFS merit scores = 4.3408
CFS merit scores = 4.39602
CFS merit scores = 4.44797
CFS merit scores = 4.49572
CFS merit scores = 4.54231
CFS merit scores = 4.58682
CFS merit scores = 4.6299
CFS merit scores = 4.67048
CFS merit scores = 4.71053
CFS merit scores = 4.74828
CFS merit scores = 4.78344
CFS merit scores = 4.81754
CFS merit scores = 4.85076
CFS merit scores = 4.88306
CFS merit scores = 4.91476
CFS merit scores = 4.94572
CFS merit scores = 4.97584
CFS merit scores = 5.00357
CFS merit scores = 5.03026
CFS merit scores = 5.05484
CFS merit scores = 5.07845
CFS merit scores = 5.10178
CFS merit scores = 5.12531
CFS merit scores = 5.14596
CFS merit scores = 5.16617
CFS merit scores = 5.18396
CFS merit scores = 5.20067
CFS merit scores = 5.21661
CFS merit scores = 5.23291
CFS merit scores = 5.24745
CFS merit scores = 5.26123
CFS merit scores = 5.27522
CFS merit scores = 5.28842
CFS merit scores = 5.30136
CFS merit scores = 5.31393
CFS merit scores = 5.32666
CFS merit scores = 5.339
CFS merit scores = 5.34977
CFS merit scores = 5.36055
CFS merit scores = 5.37104
CFS merit scores = 5.38099
CFS merit scores = 5.3909
CFS merit scores = 5.3997
CFS merit scores = 5.40818
CFS merit scores = 5.41683
CFS merit scores = 5.42547
CFS merit scores = 5.43253
CFS merit scores = 5.43899
CFS merit scores = 5.44592
CFS merit scores = 5.45192
CFS merit scores = 5.45787
CFS merit scores = 5.46414
CFS merit scores = 5.47003
CFS merit scores = 5.47589
CFS merit scores = 5.48085
CFS merit scores = 5.48502
CFS merit scores = 5.48958
CFS merit scores = 5.49419
CFS merit scores = 5.49746
CFS merit scores = 5.50081
CFS merit scores = 5.5044
CFS merit scores = 5.50744
CFS merit scores = 5.50893
CFS merit scores = 5.51029
CFS merit scores = 5.51216
CFS merit scores = 5.51431
CFS merit scores = 5.51576
CFS merit scores = 5.51743
CFS merit scores = 5.51867
CFS merit scores = 5.51915
CFS merit scores = 5.5195
CFS merit scores = 5.51995
CFS merit scores = 5.51976
CFS merit scores = 5.5185
CFS merit scores = 5.51658
CFS merit scores = 5.51277
CFS merit scores = 5.50924
CFS merit scores = 5.50568
CFS merit scores = 5.50203
CFS merit scores = 5.4984
CFS merit scores = 5.49499
CFS merit scores = 5.49057
CFS merit scores = 5.48487
CFS merit scores = 5.4795
CFS merit scores = 5.47412
CFS merit scores = 5.46757
CFS merit scores = 5.46101
CFS merit scores = 5.45481
CFS merit scores = 5.44774
CFS merit scores = 5.43944
CFS merit scores = 5.43124
CFS merit scores = 5.42286
CFS merit scores = 5.414
CFS merit scores = 5.40466
CFS merit scores = 5.39555
CFS merit scores = 5.38641
CFS merit scores = 5.37578
CFS merit scores = 5.36487
CFS merit scores = 5.35244
CFS merit scores = 5.33929
CFS merit scores = 5.32606
CFS merit scores = 5.31234
CFS merit scores = 5.29819
CFS merit scores = 5.28402
CFS merit scores = 5.26875
CFS merit scores = 5.2528
CFS merit scores = 5.23436
CFS merit scores = 5.21569
CFS merit scores = 5.19695
CFS merit scores = 5.17656
CFS merit scores = 5.15619
CFS merit scores = 5.12943
CFS merit scores = 5.10142
CFS merit scores = 5.07237
CFS merit scores = 5.02589
CFS merit scores = 4.94877
cnt = 1	feature = 76	correl = 0.450938	descr = Gibbs_of_Target_Sequence__Pos_19_Step_1
cnt = 2	feature = 2	correl = -0.137997	descr = Position_Specific_Bin_Base_0_Base_G
cnt = 3	feature = 228	correl = 0.0623367	descr = N_Gram_ACTGA
cnt = 4	feature = 449	correl = 0.0707703	descr = N_Gram_CGTGA
cnt = 5	feature = 28	correl = -0.0499986	descr = Position_Specific_Bin_Base_11_Base_A
cnt = 6	feature = 308	correl = -0.0273231	descr = N_Gram_CAAAA
cnt = 7	feature = 721	correl = -0.0362622	descr = N_Gram_TACGT
cnt = 8	feature = 358	correl = -0.0429017	descr = N_Gram_CCATA
cnt = 9	feature = 852	correl = -0.0327427	descr = N_Gram_TTAAT
cnt = 10	feature = 753	correl = 0.0305522	descr = N_Gram_TCAAC
cnt = 11	feature = 708	correl = 0.0261363	descr = N_Gram_TAAGC
cnt = 12	feature = 773	correl = 0.0231513	descr = N_Gram_TCGAG
cnt = 13	feature = 834	correl = -0.0512731	descr = N_Gram_TGGGA
cnt = 14	feature = 765	correl = -0.0240237	descr = N_Gram_TCCCG
cnt = 15	feature = 749	correl = 0.0245014	descr = N_Gram_TATTG
cnt = 16	feature = 768	correl = 0.0681631	descr = N_Gram_TCCTA
cnt = 17	feature = 788	correl = 0.0303404	descr = N_Gram_TCTAT
cnt = 18	feature = 436	correl = -0.065111	descr = N_Gram_CGGGC
cnt = 19	feature = 755	correl = -0.0530254	descr = N_Gram_TCACG
cnt = 20	feature = 632	correl = -0.0498211	descr = N_Gram_GGGGA
cnt = 21	feature = 876	correl = 0.0567331	descr = N_Gram_TTGAA
cnt = 22	feature = 251	correl = -0.0221605	descr = N_Gram_AGGCC
cnt = 23	feature = 519	correl = -0.0291547	descr = N_Gram_GAGAT
cnt = 24	feature = 501	correl = -0.0358564	descr = N_Gram_GAAGC
cnt = 25	feature = 705	correl = 0.0252696	descr = N_Gram_TAACT
cnt = 26	feature = 578	correl = -0.0400858	descr = N_Gram_GCGGT
cnt = 27	feature = 718	correl = 0.0262447	descr = N_Gram_TACCG
cnt = 28	feature = 452	correl = -0.0725966	descr = N_Gram_CGTTC
cnt = 29	feature = 792	correl = 0.0388201	descr = N_Gram_TCTCT
cnt = 30	feature = 808	correl = 0.0238659	descr = N_Gram_TGAGT
cnt = 31	feature = 620	correl = -0.0601871	descr = N_Gram_GGCTG
cnt = 32	feature = 40	correl = 0.0738764	descr = Position_Specific_Bin_Base_16_Base_A
cnt = 33	feature = 525	correl = -0.0292709	descr = N_Gram_GAGGT
cnt = 34	feature = 716	correl = 0.0382601	descr = N_Gram_TACAT
cnt = 35	feature = 857	correl = 0.0616052	descr = N_Gram_TTAGA
cnt = 36	feature = 535	correl = -0.0452482	descr = N_Gram_GATGT
cnt = 37	feature = 664	correl = -0.0483411	descr = N_Gram_GTCCG
cnt = 38	feature = 880	correl = 0.0286628	descr = N_Gram_TTGCC
cnt = 39	feature = 367	correl = -0.040755	descr = N_Gram_CCCCT
cnt = 40	feature = 740	correl = 0.0364679	descr = N_Gram_TATAG
cnt = 41	feature = 432	correl = -0.0709036	descr = N_Gram_CGGCC
cnt = 42	feature = 6	correl = 0.0451797	descr = Position_Specific_Bin_Base_2_Base_C
cnt = 43	feature = 723	correl = 0.0524649	descr = N_Gram_TACTA
cnt = 44	feature = 732	correl = 0.0626948	descr = N_Gram_TAGCA
cnt = 45	feature = 553	correl = 0.0359613	descr = N_Gram_GCATT
cnt = 46	feature = 743	correl = 0.0345485	descr = N_Gram_TATCG
cnt = 47	feature = 15	correl = -0.0270439	descr = Position_Specific_Bin_Base_6_Base_C
cnt = 48	feature = 316	correl = 0.0359959	descr = N_Gram_CACAG
cnt = 49	feature = 770	correl = -0.0327785	descr = N_Gram_TCCTG
cnt = 50	feature = 384	correl = -0.0237343	descr = N_Gram_CCGCT
cnt = 51	feature = 704	correl = 0.0216735	descr = N_Gram_TAAAT
cnt = 52	feature = 31	correl = -0.0264337	descr = Position_Specific_Bin_Base_12_Base_C
cnt = 53	feature = 288	correl = 0.022028	descr = N_Gram_ATGCT
cnt = 54	feature = 260	correl = 0.0970388	descr = N_Gram_AGTCG
cnt = 55	feature = 4	correl = -0.0736756	descr = Position_Specific_Bin_Base_1_Base_G
cnt = 56	feature = 21	correl = 0.0738078	descr = Position_Specific_Bin_Base_8_Base_T
cnt = 57	feature = 278	correl = 0.0352818	descr = N_Gram_ATCCG
cnt = 58	feature = 229	correl = -0.0360249	descr = N_Gram_ACTGC
cnt = 59	feature = 658	correl = 0.0276513	descr = N_Gram_GTATT
cnt = 60	feature = 461	correl = 0.0380315	descr = N_Gram_CTAGA
cnt = 61	feature = 35	correl = -0.0271304	descr = Position_Specific_Bin_Base_14_Base_C
cnt = 62	feature = 899	correl = 0.0589993	descr = N_Gram_TTTGT
cnt = 63	feature = 798	correl = 0.0232808	descr = N_Gram_TCTTG
cnt = 64	feature = 679	correl = -0.0498723	descr = N_Gram_GTGGA
cnt = 65	feature = 645	correl = -0.0319899	descr = N_Gram_GGTGA
cnt = 66	feature = 14	correl = 0.0619095	descr = Position_Specific_Bin_Base_5_Base_T
cnt = 67	feature = 11	correl = 0.0856056	descr = Position_Specific_Bin_Base_4_Base_A
cnt = 68	feature = 33	correl = -0.0216303	descr = Position_Specific_Bin_Base_13_Base_G
cnt = 69	feature = 47	correl = 0.0369171	descr = Position_Specific_Bin_Base_18_Base_A
cnt = 70	feature = 310	correl = 0.0768919	descr = N_Gram_CAACA
cnt = 71	feature = 483	correl = 0.0402565	descr = N_Gram_CTGTT
cnt = 72	feature = 404	correl = -0.0638268	descr = N_Gram_CGAA
cnt = 73	feature = 81	correl = -0.175953	descr = Fold_of_RNAi_Sequence_Pos_0
cnt = 74	feature = 812	correl = 0.0224263	descr = N_Gram_TGATT
cnt = 75	feature = 56	correl = -0.178563	descr = Position_Specific_Bin_Base_20_Base_G
cnt = 76	feature = 10	correl = -0.0925996	descr = Position_Specific_Bin_Base_3_Base_T
cnt = 77	feature = 334	correl = -0.079993	descr = N_Gram_CAGGG
cnt = 78	feature = 717	correl = 0.0325477	descr = N_Gram_TACC
cnt = 79	feature = 654	correl = 0.0381043	descr = N_Gram_GTAAG
cnt = 80	feature = 687	correl = -0.0296454	descr = N_Gram_GTTA
cnt = 81	feature = 17	correl = -0.128655	descr = Position_Specific_Bin_Base_7_Base_C
cnt = 82	feature = 478	correl = -0.04527	descr = N_Gram_CTGCC
cnt = 83	feature = 659	correl = 0.0287936	descr = N_Gram_GTCAA
cnt = 84	feature = 43	correl = 0.0229297	descr = Position_Specific_Bin_Base_16_Base_T
cnt = 85	feature = 665	correl = -0.0514814	descr = N_Gram_GTCCT
cnt = 86	feature = 256	correl = -0.024361	descr = N_Gram_AGGTG
cnt = 87	feature = 675	correl = -0.0387612	descr = N_Gram_GTGC
cnt = 88	feature = 674	correl = 0.0371997	descr = N_Gram_GTGAG
cnt = 89	feature = 233	correl = 0.0508068	descr = N_Gram_AGACA
cnt = 90	feature = 1	correl = 0.108712	descr = Position_Specific_Bin_Base_0_Base_C
cnt = 91	feature = 396	correl = -0.0701382	descr = N_Gram_CCTCT
cnt = 92	feature = 597	correl = -0.0354175	descr = N_Gram_GGAAG
cnt = 93	feature = 8	correl = -0.126216	descr = Position_Specific_Bin_Base_2_Base_T
cnt = 94	feature = 579	correl = -0.0781752	descr = N_Gram_GCGT
cnt = 95	feature = 206	correl = -0.0350097	descr = N_Gram_ACCA
cnt = 96	feature = 653	correl = 0.0437153	descr = N_Gram_GTAAA
cnt = 97	feature = 29	correl = -0.0485509	descr = Position_Specific_Bin_Base_11_Base_G
cnt = 98	feature = 767	correl = 0.0218517	descr = N_Gram_TCCGT
cnt = 99	feature = 603	correl = -0.0638674	descr = N_Gram_GGAGG
cnt = 100	feature = 16	correl = 0.0870943	descr = Position_Specific_Bin_Base_7_Base_A
cnt = 101	feature = 406	correl = -0.0681621	descr = N_Gram_CGAAG
cnt = 102	feature = 657	correl = 0.026593	descr = N_Gram_GTAT
cnt = 103	feature = 759	correl = 0.0215083	descr = N_Gram_TCCA
cnt = 104	feature = 293	correl = 0.0633875	descr = N_Gram_ATTA
cnt = 105	feature = 336	correl = -0.02747	descr = N_Gram_CATA
cnt = 106	feature = 490	correl = 0.03577	descr = N_Gram_CTTGC
cnt = 107	feature = 865	correl = 0.0255919	descr = N_Gram_TTCCT
cnt = 108	feature = 83	correl = -0.116579	descr = Fold_of_RNAi_Sequence_Pos_2
cnt = 109	feature = 666	correl = 0.0307729	descr = N_Gram_GTCG
cnt = 110	feature = 41	correl = -0.0344943	descr = Position_Specific_Bin_Base_16_Base_C
cnt = 111	feature = 884	correl = 0.0791701	descr = N_Gram_TTGT
cnt = 112	feature = 802	correl = 0.0434073	descr = N_Gram_TGAA
cnt = 113	feature = 482	correl = 0.0291935	descr = N_Gram_CTGT
cnt = 114	feature = 66	correl = 0.0779394	descr = Gibbs_of_Target_Sequence__Pos_8_Step_1
cnt = 115	feature = 643	correl = -0.0777598	descr = N_Gram_GGTCC
cnt = 116	feature = 59	correl = 0.0784524	descr = Gibbs_of_Target_Sequence__Pos_0_Step_1
cnt = 117	feature = 631	correl = -0.101467	descr = N_Gram_GGGG
cnt = 118	feature = 610	correl = -0.117565	descr = N_Gram_GGCC
cnt = 119	feature = 77	correl = 0.432143	descr = Gibbs_of_Target_Sequence__Pos_20_Step_1
cnt = 120	feature = 772	correl = 0.0340438	descr = N_Gram_TCG
cnt = 121	feature = 80	correl = 0.0336633	descr = PF_RNAi_Fold_3'Free_Count
cnt = 122	feature = 752	correl = 0.0248642	descr = N_Gram_TCA
cnt = 123	feature = 392	correl = -0.0861333	descr = N_Gram_CCTC
cnt = 124	feature = 82	correl = -0.178464	descr = Fold_of_RNAi_Sequence_Pos_1
cnt = 125	feature = 70	correl = 0.119637	descr = Gibbs_of_Target_Sequence__Pos_13_Step_1
cnt = 126	feature = 403	correl = -0.0763047	descr = N_Gram_CGA
cnt = 127	feature = 64	correl = 0.094957	descr = Gibbs_of_Target_Sequence__Pos_6_Step_1
cnt = 128	feature = 796	correl = 0.0659382	descr = N_Gram_TCTT
cnt = 129	feature = 499	correl = -0.0243254	descr = N_Gram_GAAG
cnt = 130	feature = 701	correl = 0.0505537	descr = N_Gram_TAAA
cnt = 131	feature = 662	correl = -0.0863963	descr = N_Gram_GTCC
cnt = 132	feature = 105	correl = -0.100756	descr = Xue_Structure_Feature_C110
cnt = 133	feature = 837	correl = 0.0839728	descr = N_Gram_TGT
cnt = 134	feature = 751	correl = 0.0404066	descr = N_Gram_TC
cnt = 135	feature = 554	correl = -0.119762	descr = N_Gram_GCC
cnt = 136	feature = 593	correl = -0.111876	descr = N_Gram_GG
cnt = 137	feature = 264	correl = 0.114081	descr = N_Gram_AT
cnt = 138	feature = 292	correl = 0.118434	descr = N_Gram_ATT
cnt = 139	feature = 78	correl = 0.214226	descr = PF_RNAi_Fold_Energy
cnt = 140	feature = 58	correl = 0.271228	descr = Gibbs_of_Target_Sequence_
num rows = 2188
num_elements = 308508
..*
optimization finished, #iter = 2106
nu = 0.413178
obj = -77.909599, rho = -0.431407
nSV = 1048, nBSV = 769
num rows = 243
num_elements = 34263
*
optimization finished, #iter = 215
nu = 0.391690
obj = -9.405320, rho = -0.615422
nSV = 133, nBSV = 65
..*
optimization finished, #iter = 2106
nu = 0.413178
obj = -77.909599, rho = -0.431407
nSV = 1048, nBSV = 769
CFS merit scores = 1.44541
CFS merit scores = 1.61707
CFS merit scores = 1.85025
CFS merit scores = 2.07316
CFS merit scores = 2.27421
CFS merit scores = 2.45932
CFS merit scores = 2.63095
CFS merit scores = 2.79202
CFS merit scores = 2.94117
CFS merit scores = 3.08113
CFS merit scores = 3.20986
CFS merit scores = 3.32938
CFS merit scores = 3.44303
CFS merit scores = 3.55105
CFS merit scores = 3.65388
CFS merit scores = 3.74865
CFS merit scores = 3.83726
CFS merit scores = 3.92155
CFS merit scores = 4.00019
CFS merit scores = 4.07469
CFS merit scores = 4.14397
CFS merit scores = 4.20822
CFS merit scores = 4.26982
CFS merit scores = 4.32775
CFS merit scores = 4.38449
CFS merit scores = 4.43892
CFS merit scores = 4.49248
CFS merit scores = 4.54384
CFS merit scores = 4.59391
CFS merit scores = 4.63965
CFS merit scores = 4.68385
CFS merit scores = 4.72643
CFS merit scores = 4.76727
CFS merit scores = 4.8057
CFS merit scores = 4.84294
CFS merit scores = 4.87801
CFS merit scores = 4.91219
CFS merit scores = 4.94507
CFS merit scores = 4.9766
CFS merit scores = 5.00792
CFS merit scores = 5.03783
CFS merit scores = 5.06703
CFS merit scores = 5.09296
CFS merit scores = 5.11791
CFS merit scores = 5.14259
CFS merit scores = 5.16288
CFS merit scores = 5.18196
CFS merit scores = 5.20133
CFS merit scores = 5.22062
CFS merit scores = 5.23792
CFS merit scores = 5.25497
CFS merit scores = 5.27184
CFS merit scores = 5.28683
CFS merit scores = 5.30153
CFS merit scores = 5.31594
CFS merit scores = 5.32974
CFS merit scores = 5.34361
CFS merit scores = 5.35739
CFS merit scores = 5.36922
CFS merit scores = 5.38094
CFS merit scores = 5.39234
CFS merit scores = 5.40365
CFS merit scores = 5.41536
CFS merit scores = 5.42578
CFS merit scores = 5.43599
CFS merit scores = 5.44554
CFS merit scores = 5.4553
CFS merit scores = 5.46476
CFS merit scores = 5.47378
CFS merit scores = 5.48277
CFS merit scores = 5.49158
CFS merit scores = 5.49969
CFS merit scores = 5.50774
CFS merit scores = 5.5157
CFS merit scores = 5.52283
CFS merit scores = 5.52975
CFS merit scores = 5.53612
CFS merit scores = 5.54177
CFS merit scores = 5.54689
CFS merit scores = 5.55231
CFS merit scores = 5.55795
CFS merit scores = 5.5625
CFS merit scores = 5.56706
CFS merit scores = 5.57197
CFS merit scores = 5.57619
CFS merit scores = 5.58034
CFS merit scores = 5.58357
CFS merit scores = 5.5865
CFS merit scores = 5.58881
CFS merit scores = 5.59077
CFS merit scores = 5.59298
CFS merit scores = 5.59474
CFS merit scores = 5.59607
CFS merit scores = 5.59672
CFS merit scores = 5.59693
CFS merit scores = 5.59646
CFS merit scores = 5.59623
CFS merit scores = 5.59591
CFS merit scores = 5.5957
CFS merit scores = 5.59497
CFS merit scores = 5.59466
CFS merit scores = 5.59312
CFS merit scores = 5.59108
CFS merit scores = 5.58902
CFS merit scores = 5.58735
CFS merit scores = 5.58524
CFS merit scores = 5.58257
CFS merit scores = 5.57958
CFS merit scores = 5.5768
CFS merit scores = 5.57429
CFS merit scores = 5.57215
CFS merit scores = 5.56868
CFS merit scores = 5.56302
CFS merit scores = 5.55725
CFS merit scores = 5.55111
CFS merit scores = 5.54546
CFS merit scores = 5.53955
CFS merit scores = 5.5336
CFS merit scores = 5.52729
CFS merit scores = 5.52023
CFS merit scores = 5.51339
CFS merit scores = 5.50603
CFS merit scores = 5.49812
CFS merit scores = 5.49024
CFS merit scores = 5.48226
CFS merit scores = 5.47431
CFS merit scores = 5.46652
CFS merit scores = 5.45894
CFS merit scores = 5.45123
CFS merit scores = 5.44356
CFS merit scores = 5.43592
CFS merit scores = 5.42791
CFS merit scores = 5.41869
CFS merit scores = 5.40955
CFS merit scores = 5.40054
CFS merit scores = 5.39061
CFS merit scores = 5.37972
CFS merit scores = 5.3686
CFS merit scores = 5.3572
CFS merit scores = 5.34563
CFS merit scores = 5.33431
CFS merit scores = 5.3228
CFS merit scores = 5.31101
CFS merit scores = 5.29942
CFS merit scores = 5.2872
CFS merit scores = 5.27224
CFS merit scores = 5.25747
CFS merit scores = 5.2417
CFS merit scores = 5.22449
CFS merit scores = 5.20196
CFS merit scores = 5.17849
CFS merit scores = 5.14519
cnt = 1	feature = 83	correl = 0.445412	descr = Gibbs_of_Target_Sequence__Pos_19_Step_1
cnt = 2	feature = 2	correl = -0.134318	descr = Position_Specific_Bin_Base_0_Base_G
cnt = 3	feature = 14	correl = -0.0832759	descr = Position_Specific_Bin_Base_4_Base_C
cnt = 4	feature = 672	correl = 0.0395921	descr = N_Gram_GGTAA
cnt = 5	feature = 718	correl = 0.0284015	descr = N_Gram_GTGTA
cnt = 6	feature = 765	correl = 0.0298168	descr = N_Gram_TAGTC
cnt = 7	feature = 631	correl = -0.0275775	descr = N_Gram_GGACG
cnt = 8	feature = 749	correl = -0.0288557	descr = N_Gram_TACG
cnt = 9	feature = 808	correl = 0.0459006	descr = N_Gram_TCGCA
cnt = 10	feature = 228	correl = -0.0519931	descr = N_Gram_ACGGG
cnt = 11	feature = 432	correl = -0.0414496	descr = N_Gram_CGACG
cnt = 12	feature = 812	correl = 0.0409726	descr = N_Gram_TCGGA
cnt = 13	feature = 806	correl = 0.0300373	descr = N_Gram_TCGAG
cnt = 14	feature = 308	correl = -0.021528	descr = N_Gram_ATTAA
cnt = 15	feature = 770	correl = 0.02339	descr = N_Gram_TATAC
cnt = 16	feature = 915	correl = -0.0261694	descr = N_Gram_TTGGC
cnt = 17	feature = 461	correl = -0.0276819	descr = N_Gram_CGGTT
cnt = 18	feature = 766	correl = 0.0325944	descr = N_Gram_TAGTG
cnt = 19	feature = 798	correl = -0.0499878	descr = N_Gram_TCCCC
cnt = 20	feature = 316	correl = 0.0315011	descr = N_Gram_ATTGT
cnt = 21	feature = 610	correl = 0.022858	descr = N_Gram_GCTAT
cnt = 22	feature = 35	correl = 0.0305708	descr = Position_Specific_Bin_Base_12_Base_A
cnt = 23	feature = 740	correl = -0.0224546	descr = N_Gram_TAATG
cnt = 24	feature = 716	correl = -0.0577597	descr = N_Gram_GTGGG
cnt = 25	feature = 560	correl = -0.0412813	descr = N_Gram_GATGG
cnt = 26	feature = 752	correl = 0.0723271	descr = N_Gram_TACTA
cnt = 27	feature = 403	correl = -0.0265512	descr = N_Gram_CCGCG
cnt = 28	feature = 530	correl = 0.0698073	descr = N_Gram_GAATA
cnt = 29	feature = 704	correl = 0.0481177	descr = N_Gram_GTCTA
cnt = 30	feature = 256	correl = -0.0452271	descr = N_Gram_AGCGG
cnt = 31	feature = 786	correl = 0.040975	descr = N_Gram_TCAAC
cnt = 32	feature = 334	correl = -0.0253653	descr = N_Gram_CACAT
cnt = 33	feature = 535	correl = 0.0296377	descr = N_Gram_GACAT
cnt = 34	feature = 857	correl = 0.0299642	descr = N_Gram_TGGAC
cnt = 35	feature = 593	correl = -0.0546191	descr = N_Gram_GCCTC
cnt = 36	feature = 264	correl = -0.0251786	descr = N_Gram_AGGGA
cnt = 37	feature = 554	correl = -0.0256454	descr = N_Gram_GAGTA
cnt = 38	feature = 278	correl = 0.0240922	descr = N_Gram_ATAGA
cnt = 39	feature = 31	correl = -0.0413951	descr = Position_Specific_Bin_Base_11_Base_A
cnt = 40	feature = 482	correl = 0.0653408	descr = N_Gram_CTAGC
cnt = 41	feature = 43	correl = 0.0764144	descr = Position_Specific_Bin_Base_15_Base_A
cnt = 42	feature = 436	correl = -0.0308214	descr = N_Gram_CGATC
cnt = 43	feature = 643	correl = -0.0814625	descr = N_Gram_GGCCA
cnt = 44	feature = 645	correl = -0.0253824	descr = N_Gram_GGCCG
cnt = 45	feature = 56	correl = 0.0342793	descr = Position_Specific_Bin_Base_18_Base_T
cnt = 46	feature = 717	correl = -0.0239231	descr = N_Gram_GTGGT
cnt = 47	feature = 10	correl = -0.128026	descr = Position_Specific_Bin_Base_2_Base_T
cnt = 48	feature = 721	correl = 0.0353547	descr = N_Gram_GTTAC
cnt = 49	feature = 612	correl = -0.0279923	descr = N_Gram_GCTCA
cnt = 50	feature = 16	correl = 0.0569384	descr = Position_Specific_Bin_Base_5_Base_T
cnt = 51	feature = 452	correl = -0.0470947	descr = N_Gram_CGGCA
cnt = 52	feature = 738	correl = 0.057749	descr = N_Gram_TAAGG
cnt = 53	feature = 706	correl = 0.023864	descr = N_Gram_GTCTT
cnt = 54	feature = 687	correl = -0.0251885	descr = N_Gram_GTAAT
cnt = 55	feature = 675	correl = -0.0716173	descr = N_Gram_GGTCC
cnt = 56	feature = 17	correl = -0.0411288	descr = Position_Specific_Bin_Base_6_Base_C
cnt = 57	feature = 732	correl = 0.0498621	descr = N_Gram_TAAAC
cnt = 58	feature = 625	correl = -0.0312403	descr = N_Gram_GGAAA
cnt = 59	feature = 904	correl = 0.0391527	descr = N_Gram_TTCTC
cnt = 60	feature = 41	correl = -0.153466	descr = Position_Specific_Bin_Base_14_Base_G
cnt = 61	feature = 753	correl = 0.0355871	descr = N_Gram_TACTG
cnt = 62	feature = 1	correl = 0.10639	descr = Position_Specific_Bin_Base_0_Base_C
cnt = 63	feature = 251	correl = -0.0228779	descr = N_Gram_AGCAC
cnt = 64	feature = 105	correl = -0.0226742	descr = Xue_Structure_Feature_A111
cnt = 65	feature = 4	correl = -0.0290785	descr = Position_Specific_Bin_Base_1_Base_C
cnt = 66	feature = 620	correl = 0.0228653	descr = N_Gram_GCTGT
cnt = 67	feature = 358	correl = 0.0754686	descr = N_Gram_CATCT
cnt = 68	feature = 258	correl = 0.0227648	descr = N_Gram_AGCTA
cnt = 69	feature = 409	correl = 0.0774527	descr = N_Gram_CCTA
cnt = 70	feature = 11	correl = 0.0705931	descr = Position_Specific_Bin_Base_3_Base_G
cnt = 71	feature = 233	correl = 0.069752	descr = N_Gram_ACTAC
cnt = 72	feature = 579	correl = 0.0345371	descr = N_Gram_GCATT
cnt = 73	feature = 772	correl = 0.0326001	descr = N_Gram_TATAT
cnt = 74	feature = 664	correl = -0.0781102	descr = N_Gram_GGGGC
cnt = 75	feature = 29	correl = -0.0520621	descr = Position_Specific_Bin_Base_10_Base_G
cnt = 76	feature = 701	correl = -0.0257734	descr = N_Gram_GTCGG
cnt = 77	feature = 773	correl = 0.0602763	descr = N_Gram_TATC
cnt = 78	feature = 674	correl = 0.0296051	descr = N_Gram_GGTCA
cnt = 79	feature = 659	correl = -0.0928826	descr = N_Gram_GGGCC
cnt = 80	feature = 64	correl = 0.115046	descr = Position_Specific_Bin_Base_20_Base_T
cnt = 81	feature = 634	correl = -0.0603391	descr = N_Gram_GGAGC
cnt = 82	feature = 914	correl = 0.0477703	descr = N_Gram_TTGGA
cnt = 83	feature = 60	correl = 0.0675692	descr = Position_Specific_Bin_Base_19_Base_T
cnt = 84	feature = 665	correl = -0.0569768	descr = N_Gram_GGGGT
cnt = 85	feature = 286	correl = 0.0357376	descr = N_Gram_ATCAA
cnt = 86	feature = 292	correl = 0.0314177	descr = N_Gram_ATCCT
cnt = 87	feature = 837	correl = 0.0485925	descr = N_Gram_TGAAG
cnt = 88	feature = 21	correl = 0.063079	descr = Position_Specific_Bin_Base_7_Base_T
cnt = 89	feature = 792	correl = 0.0238637	descr = N_Gram_TCATA
cnt = 90	feature = 838	correl = 0.0299158	descr = N_Gram_TGAAT
cnt = 91	feature = 553	correl = -0.02656	descr = N_Gram_GAGGT
cnt = 92	feature = 490	correl = -0.0416983	descr = N_Gram_CTCCC
cnt = 93	feature = 501	correl = 0.0556723	descr = N_Gram_CTGGA
cnt = 94	feature = 367	correl = -0.0278045	descr = N_Gram_CCAA
cnt = 95	feature = 696	correl = -0.059595	descr = N_Gram_GTCCC
cnt = 96	feature = 438	correl = -0.0355033	descr = N_Gram_CGCA
cnt = 97	feature = 658	correl = -0.046249	descr = N_Gram_GGGCA
cnt = 98	feature = 229	correl = -0.0365522	descr = N_Gram_ACGT
cnt = 99	feature = 40	correl = -0.0337954	descr = Position_Specific_Bin_Base_14_Base_C
cnt = 100	feature = 708	correl = 0.0352974	descr = N_Gram_GTGA
cnt = 101	feature = 802	correl = -0.0354371	descr = N_Gram_TCCTG
cnt = 102	feature = 47	correl = -0.0464534	descr = Position_Specific_Bin_Base_16_Base_C
cnt = 103	feature = 6	correl = 0.0227163	descr = Position_Specific_Bin_Base_1_Base_T
cnt = 104	feature = 33	correl = -0.0478523	descr = Position_Specific_Bin_Base_11_Base_G
cnt = 105	feature = 603	correl = -0.0299975	descr = N_Gram_GCGGG
cnt = 106	feature = 632	correl = 0.0457683	descr = N_Gram_GGACT
cnt = 107	feature = 260	correl = 0.0261891	descr = N_Gram_AGGAA
cnt = 108	feature = 884	correl = 0.0590672	descr = N_Gram_TTAG
cnt = 109	feature = 58	correl = -0.127886	descr = Position_Specific_Bin_Base_19_Base_C
cnt = 110	feature = 899	correl = 0.0311282	descr = N_Gram_TTCG
cnt = 111	feature = 15	correl = -0.0752273	descr = Position_Specific_Bin_Base_5_Base_C
cnt = 112	feature = 499	correl = -0.0326022	descr = N_Gram_CTGC
cnt = 113	feature = 348	correl = -0.032593	descr = N_Gram_CAGCA
cnt = 114	feature = 531	correl = 0.0398536	descr = N_Gram_GAATT
cnt = 115	feature = 478	correl = 0.0388374	descr = N_Gram_CTACA
cnt = 116	feature = 759	correl = 0.067802	descr = N_Gram_TAGC
cnt = 117	feature = 28	correl = -0.0840068	descr = Position_Specific_Bin_Base_10_Base_C
cnt = 118	feature = 671	correl = 0.0314753	descr = N_Gram_GGTA
cnt = 119	feature = 396	correl = -0.100816	descr = N_Gram_CCGA
cnt = 120	feature = 641	correl = -0.0525538	descr = N_Gram_GGCAG
cnt = 121	feature = 59	correl = -0.119212	descr = Position_Specific_Bin_Base_19_Base_G
cnt = 122	feature = 412	correl = -0.0882423	descr = N_Gram_CCTC
cnt = 123	feature = 755	correl = 0.0542345	descr = N_Gram_TAGA
cnt = 124	feature = 679	correl = -0.107502	descr = N_Gram_GGTGG
cnt = 125	feature = 68	correl = -0.154217	descr = Gibbs_of_Target_Sequence__Pos_2_Step_1
cnt = 126	feature = 80	correl = 0.139503	descr = Gibbs_of_Target_Sequence__Pos_16_Step_1
cnt = 127	feature = 288	correl = 0.0528521	descr = N_Gram_ATCC
cnt = 128	feature = 852	correl = 0.0263852	descr = N_Gram_TGCTA
cnt = 129	feature = 206	correl = 0.073167	descr = N_Gram_ACAT
cnt = 130	feature = 654	correl = -0.0850223	descr = N_Gram_GGGA
cnt = 131	feature = 751	correl = 0.0496689	descr = N_Gram_TACT
cnt = 132	feature = 525	correl = -0.0305174	descr = N_Gram_GAAG
cnt = 133	feature = 81	correl = 0.110592	descr = Gibbs_of_Target_Sequence__Pos_17_Step_1
cnt = 134	feature = 483	correl = 0.0476722	descr = N_Gram_CTAT
cnt = 135	feature = 77	correl = 0.13154	descr = Gibbs_of_Target_Sequence__Pos_13_Step_1
cnt = 136	feature = 70	correl = 0.0559657	descr = Gibbs_of_Target_Sequence__Pos_5_Step_1
cnt = 137	feature = 834	correl = 0.06505	descr = N_Gram_TGA
cnt = 138	feature = 768	correl = 0.0705929	descr = N_Gram_TATA
cnt = 139	feature = 66	correl = 0.0882252	descr = Gibbs_of_Target_Sequence__Pos_0_Step_1
cnt = 140	feature = 743	correl = 0.0578635	descr = N_Gram_TACA
cnt = 141	feature = 669	correl = -0.0935417	descr = N_Gram_GGGTG
cnt = 142	feature = 76	correl = 0.0481381	descr = Gibbs_of_Target_Sequence__Pos_11_Step_1
cnt = 143	feature = 796	correl = -0.0527372	descr = N_Gram_TCCC
cnt = 144	feature = 78	correl = 0.148402	descr = Gibbs_of_Target_Sequence__Pos_14_Step_1
cnt = 145	feature = 662	correl = -0.0947679	descr = N_Gram_GGGG
cnt = 146	feature = 657	correl = -0.126764	descr = N_Gram_GGGC
cnt = 147	feature = 892	correl = 0.097904	descr = N_Gram_TTC
cnt = 148	feature = 82	correl = 0.201542	descr = Gibbs_of_Target_Sequence__Pos_18_Step_1
cnt = 149	feature = 707	correl = -0.0326722	descr = N_Gram_GTG
cnt = 150	feature = 767	correl = 0.124041	descr = N_Gram_TAT
cnt = 151	feature = 449	correl = -0.116375	descr = N_Gram_CGG
cnt = 152	feature = 653	correl = -0.138931	descr = N_Gram_GGG
num rows = 2188
num_elements = 334764
..*
optimization finished, #iter = 2161
nu = 0.417878
obj = -79.075768, rho = -0.528337
nSV = 1068, nBSV = 779
num rows = 243
num_elements = 37179
*
optimization finished, #iter = 193
nu = 0.367603
obj = -8.355793, rho = -0.628514
nSV = 122, nBSV = 55
..*
optimization finished, #iter = 2161
nu = 0.417878
obj = -79.075768, rho = -0.528337
nSV = 1068, nBSV = 779
CFS merit scores = 1.17837
CFS merit scores = 1.52407
CFS merit scores = 1.80009
CFS merit scores = 2.04338
CFS merit scores = 2.25871
CFS merit scores = 2.45352
CFS merit scores = 2.62667
CFS merit scores = 2.78398
CFS merit scores = 2.9278
CFS merit scores = 3.06004
CFS merit scores = 3.18463
CFS merit scores = 3.30302
CFS merit scores = 3.41247
CFS merit scores = 3.51491
CFS merit scores = 3.61295
CFS merit scores = 3.70526
CFS merit scores = 3.79348
CFS merit scores = 3.87746
CFS merit scores = 3.95813
CFS merit scores = 4.03606
CFS merit scores = 4.11088
CFS merit scores = 4.18052
CFS merit scores = 4.24728
CFS merit scores = 4.30841
CFS merit scores = 4.36441
CFS merit scores = 4.41741
CFS merit scores = 4.46919
CFS merit scores = 4.51929
CFS merit scores = 4.56848
CFS merit scores = 4.61671
CFS merit scores = 4.66369
CFS merit scores = 4.7094
CFS merit scores = 4.75361
CFS merit scores = 4.79243
CFS merit scores = 4.83015
CFS merit scores = 4.86397
CFS merit scores = 4.89652
CFS merit scores = 4.92703
CFS merit scores = 4.9574
CFS merit scores = 4.98745
CFS merit scores = 5.01582
CFS merit scores = 5.04124
CFS merit scores = 5.06537
CFS merit scores = 5.08796
CFS merit scores = 5.10986
CFS merit scores = 5.13045
CFS merit scores = 5.15044
CFS merit scores = 5.1696
CFS merit scores = 5.18871
CFS merit scores = 5.2059
CFS merit scores = 5.22233
CFS merit scores = 5.23845
CFS merit scores = 5.2537
CFS merit scores = 5.26751
CFS merit scores = 5.28079
CFS merit scores = 5.29314
CFS merit scores = 5.30451
CFS merit scores = 5.31663
CFS merit scores = 5.32738
CFS merit scores = 5.33781
CFS merit scores = 5.34756
CFS merit scores = 5.35733
CFS merit scores = 5.36641
CFS merit scores = 5.37517
CFS merit scores = 5.38449
CFS merit scores = 5.39251
CFS merit scores = 5.40044
CFS merit scores = 5.40796
CFS merit scores = 5.41458
CFS merit scores = 5.42048
CFS merit scores = 5.42591
CFS merit scores = 5.43122
CFS merit scores = 5.43641
CFS merit scores = 5.44137
CFS merit scores = 5.44527
CFS merit scores = 5.44812
CFS merit scores = 5.44986
CFS merit scores = 5.45132
CFS merit scores = 5.45335
CFS merit scores = 5.45565
CFS merit scores = 5.45804
CFS merit scores = 5.46048
CFS merit scores = 5.46252
CFS merit scores = 5.46409
CFS merit scores = 5.46574
CFS merit scores = 5.46629
CFS merit scores = 5.46656
CFS merit scores = 5.46653
CFS merit scores = 5.46633
CFS merit scores = 5.46547
CFS merit scores = 5.46458
CFS merit scores = 5.46341
CFS merit scores = 5.4625
CFS merit scores = 5.46163
CFS merit scores = 5.46028
CFS merit scores = 5.45866
CFS merit scores = 5.45676
CFS merit scores = 5.45425
CFS merit scores = 5.45169
CFS merit scores = 5.44871
CFS merit scores = 5.44567
CFS merit scores = 5.44221
CFS merit scores = 5.4385
CFS merit scores = 5.43493
CFS merit scores = 5.43052
CFS merit scores = 5.42601
CFS merit scores = 5.42109
CFS merit scores = 5.41585
CFS merit scores = 5.41033
CFS merit scores = 5.40452
CFS merit scores = 5.39834
CFS merit scores = 5.39107
CFS merit scores = 5.38432
CFS merit scores = 5.37769
CFS merit scores = 5.37075
CFS merit scores = 5.36359
CFS merit scores = 5.35657
CFS merit scores = 5.34966
CFS merit scores = 5.34116
CFS merit scores = 5.33283
CFS merit scores = 5.3243
CFS merit scores = 5.3154
CFS merit scores = 5.3068
CFS merit scores = 5.298
CFS merit scores = 5.28628
CFS merit scores = 5.27378
CFS merit scores = 5.26156
CFS merit scores = 5.24894
CFS merit scores = 5.23663
CFS merit scores = 5.22476
CFS merit scores = 5.21131
CFS merit scores = 5.19818
CFS merit scores = 5.1847
CFS merit scores = 5.17057
CFS merit scores = 5.15487
CFS merit scores = 5.13993
CFS merit scores = 5.1235
CFS merit scores = 5.10489
CFS merit scores = 5.07939
cnt = 1	feature = 60	correl = 0.178366	descr = Position_Specific_Bin_Base_19_Base_A
cnt = 2	feature = 2	correl = -0.146576	descr = Position_Specific_Bin_Base_0_Base_G
cnt = 3	feature = 14	correl = -0.0712411	descr = Position_Specific_Bin_Base_4_Base_C
cnt = 4	feature = 42	correl = 0.109371	descr = Position_Specific_Bin_Base_14_Base_A
cnt = 5	feature = 631	correl = -0.0642513	descr = N_Gram_GGCAA
cnt = 6	feature = 56	correl = 0.0371989	descr = Position_Specific_Bin_Base_18_Base_A
cnt = 7	feature = 228	correl = -0.0322178	descr = N_Gram_ACGTT
cnt = 8	feature = 759	correl = 0.0522734	descr = N_Gram_TATCG
cnt = 9	feature = 392	correl = -0.051413	descr = N_Gram_CCCCT
cnt = 10	feature = 706	correl = 0.0236165	descr = N_Gram_GTGTA
cnt = 11	feature = 432	correl = -0.029736	descr = N_Gram_CGAGT
cnt = 12	feature = 11	correl = 0.0660375	descr = Position_Specific_Bin_Base_3_Base_G
cnt = 13	feature = 313	correl = 0.0377887	descr = N_Gram_ATTCG
cnt = 14	feature = 707	correl = 0.0267682	descr = N_Gram_GTGTG
cnt = 15	feature = 672	correl = -0.0457738	descr = N_Gram_GGTTA
cnt = 16	feature = 755	correl = 0.0277192	descr = N_Gram_TATAC
cnt = 17	feature = 264	correl = 0.0231256	descr = N_Gram_AGGGG
cnt = 18	feature = 772	correl = 0.0275011	descr = N_Gram_TCACT
cnt = 19	feature = 904	correl = 0.0286517	descr = N_Gram_TTTAC
cnt = 20	feature = 449	correl = -0.103508	descr = N_Gram_CGGCG
cnt = 21	feature = 256	correl = -0.0225655	descr = N_Gram_AGCGT
cnt = 22	feature = 461	correl = -0.0509989	descr = N_Gram_CGTCG
cnt = 23	feature = 765	correl = 0.0230802	descr = N_Gram_TATTG
cnt = 24	feature = 632	correl = -0.0245577	descr = N_Gram_GGCAC
cnt = 25	feature = 316	correl = -0.0343752	descr = N_Gram_ATTGA
cnt = 26	feature = 436	correl = -0.0333836	descr = N_Gram_CGCAA
cnt = 27	feature = 669	correl = -0.0846378	descr = N_Gram_GGTGC
cnt = 28	feature = 288	correl = -0.026094	descr = N_Gram_ATCCC
cnt = 29	feature = 293	correl = 0.0357411	descr = N_Gram_ATCGC
cnt = 30	feature = 802	correl = 0.0984104	descr = N_Gram_TCGTG
cnt = 31	feature = 751	correl = 0.0229892	descr = N_Gram_TAGTG
cnt = 32	feature = 620	correl = 0.0329454	descr = N_Gram_GGAAT
cnt = 33	feature = 884	correl = 0.0444576	descr = N_Gram_TTCTA
cnt = 34	feature = 773	correl = -0.0389115	descr = N_Gram_TCAGA
cnt = 35	feature = 356	correl = -0.0393785	descr = N_Gram_CATAC
cnt = 36	feature = 52	correl = 0.0257648	descr = Position_Specific_Bin_Base_17_Base_A
cnt = 37	feature = 16	correl = 0.0521204	descr = Position_Specific_Bin_Base_5_Base_T
cnt = 38	feature = 834	correl = 0.044933	descr = N_Gram_TGCGA
cnt = 39	feature = 35	correl = -0.0260274	descr = Position_Specific_Bin_Base_11_Base_C
cnt = 40	feature = 900	correl = 0.0392185	descr = N_Gram_TTGTG
cnt = 41	feature = 595	correl = -0.0541316	descr = N_Gram_GCGCA
cnt = 42	feature = 687	correl = -0.0426177	descr = N_Gram_GTCCT
cnt = 43	feature = 578	correl = -0.022042	descr = N_Gram_GCCAT
cnt = 44	feature = 206	correl = 0.0348917	descr = N_Gram_ACAGC
cnt = 45	feature = 749	correl = 0.0289965	descr = N_Gram_TAGGC
cnt = 46	feature = 4	correl = -0.095692	descr = Position_Specific_Bin_Base_1_Base_G
cnt = 47	feature = 33	correl = 0.056225	descr = Position_Specific_Bin_Base_10_Base_T
cnt = 48	feature = 665	correl = 0.0242077	descr = N_Gram_GGTCA
cnt = 49	feature = 412	correl = 0.0756104	descr = N_Gram_CCTA
cnt = 50	feature = 233	correl = 0.0403478	descr = N_Gram_ACTCT
cnt = 51	feature = 28	correl = -0.0219214	descr = Position_Specific_Bin_Base_9_Base_C
cnt = 52	feature = 654	correl = -0.0328268	descr = N_Gram_GGGCT
cnt = 53	feature = 40	correl = 0.062245	descr = Position_Specific_Bin_Base_13_Base_A
cnt = 54	feature = 531	correl = -0.0563381	descr = N_Gram_GACCA
cnt = 55	feature = 852	correl = 0.035643	descr = N_Gram_TGTAT
cnt = 56	feature = 701	correl = -0.0496444	descr = N_Gram_GTGGA
cnt = 57	feature = 17	correl = 0.025947	descr = Position_Specific_Bin_Base_6_Base_A
cnt = 58	feature = 770	correl = 0.0226629	descr = N_Gram_TCACC
cnt = 59	feature = 798	correl = -0.0289937	descr = N_Gram_TCGGC
cnt = 60	feature = 292	correl = 0.0411099	descr = N_Gram_ATCGA
cnt = 61	feature = 47	correl = -0.0324619	descr = Position_Specific_Bin_Base_15_Base_G
cnt = 62	feature = 743	correl = 0.0579814	descr = N_Gram_TAGAC
cnt = 63	feature = 865	correl = 0.0627583	descr = N_Gram_TTACA
cnt = 64	feature = 6	correl = -0.0487253	descr = Position_Specific_Bin_Base_2_Base_A
cnt = 65	feature = 404	correl = -0.0482677	descr = N_Gram_CCGAG
cnt = 66	feature = 334	correl = -0.0457092	descr = N_Gram_CACCT
cnt = 67	feature = 708	correl = 0.0442011	descr = N_Gram_GTGTT
cnt = 68	feature = 653	correl = -0.0805885	descr = N_Gram_GGGCG
cnt = 69	feature = 718	correl = 0.0237608	descr = N_Gram_GTTTT
cnt = 70	feature = 696	correl = 0.0324222	descr = N_Gram_GTGAA
cnt = 71	feature = 10	correl = 0.0232199	descr = Position_Specific_Bin_Base_3_Base_A
cnt = 72	feature = 105	correl = -0.0810077	descr = Fold_of_RNAi_Sequence_Pos_14
cnt = 73	feature = 848	correl = -0.0503508	descr = N_Gram_TGGGG
cnt = 74	feature = 716	correl = 0.0230667	descr = N_Gram_GTTTC
cnt = 75	feature = 535	correl = 0.0327094	descr = N_Gram_GACT
cnt = 76	feature = 308	correl = 0.0586631	descr = N_Gram_ATTA
cnt = 77	feature = 394	correl = -0.107535	descr = N_Gram_CCCGA
cnt = 78	feature = 501	correl = 0.0444681	descr = N_Gram_CTGT
cnt = 79	feature = 1	correl = 0.10883	descr = Position_Specific_Bin_Base_0_Base_C
cnt = 80	feature = 662	correl = 0.0418976	descr = N_Gram_GGTA
cnt = 81	feature = 914	correl = 0.0308527	descr = N_Gram_TTTTA
cnt = 82	feature = 258	correl = 0.0263574	descr = N_Gram_AGGAA
cnt = 83	feature = 792	correl = 0.0483028	descr = N_Gram_TCGC
cnt = 84	feature = 657	correl = -0.0685156	descr = N_Gram_GGGGC
cnt = 85	feature = 59	correl = 0.0387945	descr = Position_Specific_Bin_Base_18_Base_T
cnt = 86	feature = 31	correl = -0.0681223	descr = Position_Specific_Bin_Base_10_Base_C
cnt = 87	feature = 704	correl = -0.0270476	descr = N_Gram_GTGGT
cnt = 88	feature = 808	correl = 0.0507935	descr = N_Gram_TCTC
cnt = 89	feature = 645	correl = -0.028764	descr = N_Gram_GGCTT
cnt = 90	feature = 9	correl = -0.138678	descr = Position_Specific_Bin_Base_2_Base_T
cnt = 91	feature = 29	correl = 0.0436148	descr = Position_Specific_Bin_Base_9_Base_T
cnt = 92	feature = 525	correl = 0.0399057	descr = N_Gram_GAATT
cnt = 93	feature = 675	correl = 0.0433913	descr = N_Gram_GTAA
cnt = 94	feature = 806	correl = 0.0486878	descr = N_Gram_TCTAG
cnt = 95	feature = 515	correl = 0.0643418	descr = N_Gram_CTTTG
cnt = 96	feature = 612	correl = -0.0411458	descr = N_Gram_GCTGG
cnt = 97	feature = 603	correl = -0.0843941	descr = N_Gram_GCGT
cnt = 98	feature = 406	correl = -0.0326925	descr = N_Gram_CCGC
cnt = 99	feature = 478	correl = 0.0406079	descr = N_Gram_CTAT
cnt = 100	feature = 679	correl = 0.0267852	descr = N_Gram_GTAGG
cnt = 101	feature = 857	correl = 0.059711	descr = N_Gram_TGTGT
cnt = 102	feature = 15	correl = -0.0587711	descr = Position_Specific_Bin_Base_5_Base_C
cnt = 103	feature = 58	correl = -0.0554315	descr = Position_Specific_Bin_Base_18_Base_G
cnt = 104	feature = 452	correl = -0.0661885	descr = N_Gram_CGGGC
cnt = 105	feature = 695	correl = 0.0251789	descr = N_Gram_GTGA
cnt = 106	feature = 260	correl = -0.0279198	descr = N_Gram_AGGC
cnt = 107	feature = 499	correl = -0.0261698	descr = N_Gram_CTGGG
cnt = 108	feature = 658	correl = -0.0475021	descr = N_Gram_GGGGT
cnt = 109	feature = 358	correl = 0.0421472	descr = N_Gram_CATC
cnt = 110	feature = 490	correl = 0.0218385	descr = N_Gram_CTCT
cnt = 111	feature = 753	correl = 0.072643	descr = N_Gram_TATA
cnt = 112	feature = 579	correl = -0.15241	descr = N_Gram_GCCC
cnt = 113	feature = 519	correl = -0.0295681	descr = N_Gram_GAAG
cnt = 114	feature = 664	correl = -0.0230042	descr = N_Gram_GGTC
cnt = 115	feature = 721	correl = 0.0388412	descr = N_Gram_TAAA
cnt = 116	feature = 812	correl = 0.0824549	descr = N_Gram_TCTG
cnt = 117	feature = 409	correl = -0.0436792	descr = N_Gram_CCGG
cnt = 118	feature = 796	correl = -0.0437282	descr = N_Gram_TCGG
cnt = 119	feature = 278	correl = 0.0911245	descr = N_Gram_ATAT
cnt = 120	feature = 213	correl = -0.0327663	descr = N_Gram_ACCA
cnt = 121	feature = 80	correl = 0.0262231	descr = Gibbs_of_Target_Sequence__Pos_12_Step_1
cnt = 122	feature = 815	correl = 0.0651993	descr = N_Gram_TCTT
cnt = 123	feature = 229	correl = 0.0389079	descr = N_Gram_ACT
cnt = 124	feature = 82	correl = 0.155462	descr = Gibbs_of_Target_Sequence__Pos_14_Step_1
cnt = 125	feature = 70	correl = -0.0362326	descr = Gibbs_of_Target_Sequence__Pos_1_Step_1
cnt = 126	feature = 674	correl = 0.050949	descr = N_Gram_GTA
cnt = 127	feature = 76	correl = 0.0851445	descr = Gibbs_of_Target_Sequence__Pos_8_Step_1
cnt = 128	feature = 643	correl = -0.0596644	descr = N_Gram_GGCT
cnt = 129	feature = 705	correl = 0.0377741	descr = N_Gram_GTGT
cnt = 130	feature = 83	correl = 0.093925	descr = Gibbs_of_Target_Sequence__Pos_15_Step_1
cnt = 131	feature = 768	correl = 0.0284493	descr = N_Gram_TCA
cnt = 132	feature = 78	correl = 0.121833	descr = Gibbs_of_Target_Sequence__Pos_10_Step_1
cnt = 133	feature = 367	correl = -0.0762401	descr = N_Gram_CCA
cnt = 134	feature = 81	correl = 0.136849	descr = Gibbs_of_Target_Sequence__Pos_13_Step_1
cnt = 135	feature = 659	correl = -0.0534267	descr = N_Gram_GGGT
cnt = 136	feature = 767	correl = 0.0498243	descr = N_Gram_TC
cnt = 137	feature = 384	correl = -0.158535	descr = N_Gram_CCC
cnt = 138	feature = 77	correl = 0.105195	descr = Gibbs_of_Target_Sequence__Pos_9_Step_1
cnt = 139	feature = 752	correl = 0.121629	descr = N_Gram_TAT
num rows = 2188
num_elements = 306320
..*
optimization finished, #iter = 2083
nu = 0.411566
obj = -76.909544, rho = -0.621815
nSV = 1038, nBSV = 760
num rows = 243
num_elements = 34020
*
optimization finished, #iter = 213
nu = 0.401091
obj = -8.657967, rho = -0.644354
nSV = 129, nBSV = 63
..*
optimization finished, #iter = 2083
nu = 0.411566
obj = -76.909544, rho = -0.621815
nSV = 1038, nBSV = 760
CFS merit scores = 1.2799
CFS merit scores = 1.53176
CFS merit scores = 1.79904
CFS merit scores = 2.03366
CFS merit scores = 2.24696
CFS merit scores = 2.4421
CFS merit scores = 2.61898
CFS merit scores = 2.78045
CFS merit scores = 2.92899
CFS merit scores = 3.06422
CFS merit scores = 3.18764
CFS merit scores = 3.30406
CFS merit scores = 3.41492
CFS merit scores = 3.50972
CFS merit scores = 3.59861
CFS merit scores = 3.68472
CFS merit scores = 3.76785
CFS merit scores = 3.84838
CFS merit scores = 3.92179
CFS merit scores = 3.99238
CFS merit scores = 4.05999
CFS merit scores = 4.12588
CFS merit scores = 4.18821
CFS merit scores = 4.24755
CFS merit scores = 4.30243
CFS merit scores = 4.35609
CFS merit scores = 4.40764
CFS merit scores = 4.45731
CFS merit scores = 4.50532
CFS merit scores = 4.5517
CFS merit scores = 4.59662
CFS merit scores = 4.64017
CFS merit scores = 4.68224
CFS merit scores = 4.72277
CFS merit scores = 4.76006
CFS merit scores = 4.79691
CFS merit scores = 4.83302
CFS merit scores = 4.86561
CFS merit scores = 4.8982
CFS merit scores = 4.93028
CFS merit scores = 4.96042
CFS merit scores = 4.98882
CFS merit scores = 5.01601
CFS merit scores = 5.04274
CFS merit scores = 5.06914
CFS merit scores = 5.09138
CFS merit scores = 5.11321
CFS merit scores = 5.13411
CFS merit scores = 5.15298
CFS merit scores = 5.16966
CFS merit scores = 5.1868
CFS merit scores = 5.20302
CFS merit scores = 5.21809
CFS merit scores = 5.23217
CFS merit scores = 5.24467
CFS merit scores = 5.25784
CFS merit scores = 5.27066
CFS merit scores = 5.28281
CFS merit scores = 5.29468
CFS merit scores = 5.30532
CFS merit scores = 5.31659
CFS merit scores = 5.32765
cnt = 1	feature = 68	correl = 0.279902	descr = Gibbs_of_Target_Sequence_
cnt = 2	feature = 490	correl = 0.0558517	descr = N_Gram_CTAGC
cnt = 3	feature = 367	correl = 0.047341	descr = N_Gram_CATC
cnt = 4	feature = 336	correl = 0.0273672	descr = N_Gram_CAACG
cnt = 5	feature = 884	correl = -0.0420962	descr = N_Gram_TTACC
cnt = 6	feature = 231	correl = -0.0449528	descr = N_Gram_ACCGA
cnt = 7	feature = 749	correl = -0.0324242	descr = N_Gram_TACG
cnt = 8	feature = 634	correl = 0.0457817	descr = N_Gram_GGACT
cnt = 9	feature = 705	correl = 0.0240255	descr = N_Gram_GTCTT
cnt = 10	feature = 806	correl = 0.0412869	descr = N_Gram_TCGCA
cnt = 11	feature = 501	correl = -0.0287424	descr = N_Gram_CTCGA
cnt = 12	feature = 554	correl = 0.0371236	descr = N_Gram_GAGAA
cnt = 13	feature = 278	correl = 0.0369218	descr = N_Gram_AGTAA
cnt = 14	feature = 314	correl = -0.0324537	descr = N_Gram_ATGGA
cnt = 15	feature = 675	correl = 0.031977	descr = N_Gram_GGTAC
cnt = 16	feature = 704	correl = 0.043601	descr = N_Gram_GTCTA
cnt = 17	feature = 701	correl = 0.0350202	descr = N_Gram_GTCGC
cnt = 18	feature = 789	correl = -0.0478171	descr = N_Gram_TCACG
cnt = 19	feature = 251	correl = -0.0434305	descr = N_Gram_ACTGC
cnt = 20	feature = 721	correl = -0.0500127	descr = N_Gram_GTTAG
cnt = 21	feature = 674	correl = 0.0488004	descr = N_Gram_GGTAA
cnt = 22	feature = 228	correl = -0.031765	descr = N_Gram_ACCCC
cnt = 23	feature = 593	correl = -0.061331	descr = N_Gram_GCCCC
cnt = 24	feature = 659	correl = -0.0588571	descr = N_Gram_GGGAG
cnt = 25	feature = 752	correl = 0.0722921	descr = N_Gram_TACTA
cnt = 26	feature = 449	correl = -0.0266695	descr = N_Gram_CGCCC
cnt = 27	feature = 632	correl = 0.0249469	descr = N_Gram_GGACA
cnt = 28	feature = 631	correl = 0.0427883	descr = N_Gram_GGAAT
cnt = 29	feature = 852	correl = -0.0241372	descr = N_Gram_TGCGG
cnt = 30	feature = 658	correl = -0.0542463	descr = N_Gram_GGGAA
cnt = 31	feature = 664	correl = -0.0677099	descr = N_Gram_GGGCG
cnt = 32	feature = 358	correl = -0.0216334	descr = N_Gram_CAGCG
cnt = 33	feature = 770	correl = 0.0226726	descr = N_Gram_TATAC
cnt = 34	feature = 685	correl = -0.0606493	descr = N_Gram_GGTTG
cnt = 35	feature = 773	correl = 0.0765388	descr = N_Gram_TATCA
cnt = 36	feature = 452	correl = -0.0633246	descr = N_Gram_CGCGG
cnt = 37	feature = 718	correl = 0.0265794	descr = N_Gram_GTGTG
cnt = 38	feature = 1	correl = 0.118066	descr = Position_Specific_Bin_Base_0_Base_C
cnt = 39	feature = 316	correl = -0.0223839	descr = N_Gram_ATGTA
cnt = 40	feature = 717	correl = 0.0504565	descr = N_Gram_GTGTA
cnt = 41	feature = 258	correl = -0.0404572	descr = N_Gram_AGAGG
cnt = 42	feature = 665	correl = -0.0276034	descr = N_Gram_GGGCT
cnt = 43	feature = 662	correl = -0.0530474	descr = N_Gram_GGGCA
cnt = 44	feature = 409	correl = -0.0438472	descr = N_Gram_CCGAC
cnt = 45	feature = 530	correl = -0.0379124	descr = N_Gram_GAAAA
cnt = 46	feature = 535	correl = -0.0412879	descr = N_Gram_GAAGC
cnt = 47	feature = 256	correl = -0.0241103	descr = N_Gram_AGACC
cnt = 48	feature = 798	correl = -0.0353498	descr = N_Gram_TCCCC
cnt = 49	feature = 311	correl = 0.0466232	descr = N_Gram_ATGC
cnt = 50	feature = 47	correl = -0.0251609	descr = Position_Specific_Bin_Base_15_Base_T
cnt = 51	feature = 60	correl = 0.164791	descr = Position_Specific_Bin_Base_19_Base_A
cnt = 52	feature = 16	correl = 0.0456473	descr = Position_Specific_Bin_Base_5_Base_T
cnt = 53	feature = 592	correl = -0.0741744	descr = N_Gram_GCCCA
cnt = 54	feature = 525	correl = 0.0496022	descr = N_Gram_CTTGT
cnt = 55	feature = 21	correl = -0.132738	descr = Position_Specific_Bin_Base_7_Base_C
cnt = 56	feature = 708	correl = 0.0245941	descr = N_Gram_GTGAG
cnt = 57	feature = 834	correl = 0.0440068	descr = N_Gram_TGAAC
cnt = 58	feature = 802	correl = -0.0350456	descr = N_Gram_TCCTG
cnt = 59	feature = 4	correl = 0.0868008	descr = Position_Specific_Bin_Base_1_Base_A
cnt = 60	feature = 536	correl = 0.031614	descr = N_Gram_GAAGG
cnt = 61	feature = 33	correl = -0.0442991	descr = Position_Specific_Bin_Base_11_Base_A
cnt = 62	feature = 494	correl = 0.0299049	descr = N_Gram_CTATG
num rows = 2188
num_elements = 137844
.*
optimization finished, #iter = 1110
nu = 0.579018
obj = -148.533095, rho = -0.711777
nSV = 1302, nBSV = 1229
num rows = 243
num_elements = 15309
*
optimization finished, #iter = 120
nu = 0.568193
obj = -16.436464, rho = -0.593569
nSV = 150, nBSV = 122
.*
optimization finished, #iter = 1110
nu = 0.579018
obj = -148.533095, rho = -0.711777
nSV = 1302, nBSV = 1229
TEST = 28 AVE CORR = 0.664076
