# Supplementary material for: Improving model predictions for RNA interference activities that use support vector machine regression by combining and filtering features
Source: BMC Bioinformatics. 2007 Jun 6;8:182. doi: 10.1186/1471-2105-8-182 (PMC1906837; doi:10.1186/1471-2105-8-182)
Supplement: Additional file 5 — tr_2431_cfsfilters. The features found to be useful by Correlation based Feature in training and testing the 2431 dataset by cross validation, at t-test values from 0 to 90. [file 1471-2105-8-182-S5.gz › tr_2431_file_29]

29
ave count = 136.6

CFS merit scores = 1.45362
CFS merit scores = 1.61763
CFS merit scores = 1.84867
CFS merit scores = 2.07312
CFS merit scores = 2.27498
CFS merit scores = 2.45844
CFS merit scores = 2.6278
CFS merit scores = 2.78659
CFS merit scores = 2.92839
CFS merit scores = 3.06143
CFS merit scores = 3.18767
CFS merit scores = 3.30246
CFS merit scores = 3.41191
CFS merit scores = 3.5148
CFS merit scores = 3.61188
CFS merit scores = 3.70557
CFS merit scores = 3.79282
CFS merit scores = 3.87694
CFS merit scores = 3.95565
CFS merit scores = 4.03138
CFS merit scores = 4.1041
CFS merit scores = 4.1748
CFS merit scores = 4.2431
CFS merit scores = 4.30456
CFS merit scores = 4.36212
CFS merit scores = 4.41691
CFS merit scores = 4.46962
CFS merit scores = 4.51769
CFS merit scores = 4.56298
CFS merit scores = 4.60548
CFS merit scores = 4.64611
CFS merit scores = 4.68401
CFS merit scores = 4.72118
CFS merit scores = 4.75612
CFS merit scores = 4.78889
CFS merit scores = 4.8211
CFS merit scores = 4.84956
CFS merit scores = 4.87705
CFS merit scores = 4.9025
CFS merit scores = 4.92827
CFS merit scores = 4.95272
CFS merit scores = 4.97676
CFS merit scores = 5.00076
CFS merit scores = 5.02337
CFS merit scores = 5.04525
CFS merit scores = 5.06559
CFS merit scores = 5.08515
CFS merit scores = 5.10514
CFS merit scores = 5.12391
CFS merit scores = 5.14249
CFS merit scores = 5.15929
CFS merit scores = 5.1757
CFS merit scores = 5.19158
CFS merit scores = 5.20666
CFS merit scores = 5.21992
CFS merit scores = 5.23377
CFS merit scores = 5.24597
CFS merit scores = 5.2577
CFS merit scores = 5.26899
CFS merit scores = 5.28044
CFS merit scores = 5.29164
CFS merit scores = 5.30206
CFS merit scores = 5.31184
CFS merit scores = 5.32196
CFS merit scores = 5.33124
CFS merit scores = 5.34048
CFS merit scores = 5.34884
CFS merit scores = 5.35764
CFS merit scores = 5.36453
CFS merit scores = 5.37148
CFS merit scores = 5.37863
CFS merit scores = 5.38496
CFS merit scores = 5.3909
CFS merit scores = 5.39662
CFS merit scores = 5.40132
CFS merit scores = 5.40648
CFS merit scores = 5.41097
CFS merit scores = 5.41554
CFS merit scores = 5.4196
CFS merit scores = 5.42329
CFS merit scores = 5.42734
CFS merit scores = 5.42925
CFS merit scores = 5.43104
CFS merit scores = 5.43273
CFS merit scores = 5.43382
CFS merit scores = 5.43412
CFS merit scores = 5.43394
CFS merit scores = 5.43396
CFS merit scores = 5.43382
CFS merit scores = 5.4339
CFS merit scores = 5.43355
CFS merit scores = 5.43344
CFS merit scores = 5.43317
CFS merit scores = 5.43305
CFS merit scores = 5.43294
CFS merit scores = 5.43245
CFS merit scores = 5.43056
CFS merit scores = 5.42851
CFS merit scores = 5.42682
CFS merit scores = 5.42402
CFS merit scores = 5.4216
CFS merit scores = 5.41864
CFS merit scores = 5.41504
CFS merit scores = 5.41162
CFS merit scores = 5.40698
CFS merit scores = 5.40199
CFS merit scores = 5.39673
CFS merit scores = 5.39202
CFS merit scores = 5.38627
CFS merit scores = 5.38006
CFS merit scores = 5.37346
CFS merit scores = 5.36677
CFS merit scores = 5.35953
CFS merit scores = 5.35207
CFS merit scores = 5.34418
CFS merit scores = 5.33613
CFS merit scores = 5.32814
CFS merit scores = 5.31917
CFS merit scores = 5.30992
CFS merit scores = 5.2996
CFS merit scores = 5.28738
CFS merit scores = 5.27583
CFS merit scores = 5.26349
CFS merit scores = 5.25004
CFS merit scores = 5.23644
CFS merit scores = 5.22267
CFS merit scores = 5.20811
CFS merit scores = 5.1937
CFS merit scores = 5.17809
CFS merit scores = 5.16237
CFS merit scores = 5.14129
CFS merit scores = 5.12074
CFS merit scores = 5.099
CFS merit scores = 5.07056
CFS merit scores = 5.03629
CFS merit scores = 4.98994
cnt = 1	feature = 80	correl = 0.453617	descr = Gibbs_of_Target_Sequence__Pos_19_Step_1
cnt = 2	feature = 2	correl = -0.147904	descr = Position_Specific_Bin_Base_0_Base_G
cnt = 3	feature = 857	correl = -0.0729079	descr = N_Gram_TGGC
cnt = 4	feature = 721	correl = -0.0229944	descr = N_Gram_GTTCC
cnt = 5	feature = 716	correl = 0.0359878	descr = N_Gram_GTGTA
cnt = 6	feature = 358	correl = 0.0257711	descr = N_Gram_CATAG
cnt = 7	feature = 848	correl = -0.0301185	descr = N_Gram_TGCCG
cnt = 8	feature = 452	correl = -0.0332763	descr = N_Gram_CGCTC
cnt = 9	feature = 525	correl = -0.0249477	descr = N_Gram_CTTTA
cnt = 10	feature = 773	correl = 0.0451554	descr = N_Gram_TATGA
cnt = 11	feature = 308	correl = -0.0223571	descr = N_Gram_ATTAA
cnt = 12	feature = 768	correl = 0.0246684	descr = N_Gram_TATAG
cnt = 13	feature = 674	correl = 0.0527852	descr = N_Gram_GGTAA
cnt = 14	feature = 632	correl = -0.0221328	descr = N_Gram_GGAAA
cnt = 15	feature = 705	correl = 0.0373441	descr = N_Gram_GTCTA
cnt = 16	feature = 770	correl = 0.0695817	descr = N_Gram_TATCA
cnt = 17	feature = 767	correl = 0.0581326	descr = N_Gram_TATAA
cnt = 18	feature = 499	correl = -0.0244129	descr = N_Gram_CTCAC
cnt = 19	feature = 620	correl = 0.0276344	descr = N_Gram_GCTCT
cnt = 20	feature = 436	correl = -0.0448707	descr = N_Gram_CGACG
cnt = 21	feature = 749	correl = 0.0725806	descr = N_Gram_TACTA
cnt = 22	feature = 884	correl = 0.0602529	descr = N_Gram_TTACA
cnt = 23	feature = 554	correl = -0.051658	descr = N_Gram_GAGCC
cnt = 24	feature = 808	correl = -0.0402623	descr = N_Gram_TCGGC
cnt = 25	feature = 260	correl = -0.109919	descr = N_Gram_AGGGC
cnt = 26	feature = 666	correl = -0.054879	descr = N_Gram_GGGGA
cnt = 27	feature = 579	correl = -0.0358089	descr = N_Gram_GCACG
cnt = 28	feature = 206	correl = 0.0463099	descr = N_Gram_ACATC
cnt = 29	feature = 31	correl = -0.0434022	descr = Position_Specific_Bin_Base_11_Base_A
cnt = 30	feature = 490	correl = 0.0368204	descr = N_Gram_CTAGA
cnt = 31	feature = 278	correl = 0.0411363	descr = N_Gram_ATAGG
cnt = 32	feature = 915	correl = 0.0221711	descr = N_Gram_TTGGT
cnt = 33	feature = 792	correl = -0.0672724	descr = N_Gram_TCCCC
cnt = 34	feature = 334	correl = -0.0231227	descr = N_Gram_CACCG
cnt = 35	feature = 834	correl = 0.0661462	descr = N_Gram_TGAAG
cnt = 36	feature = 384	correl = 0.026662	descr = N_Gram_CCATT
cnt = 37	feature = 645	correl = -0.0622834	descr = N_Gram_GGCAA
cnt = 38	feature = 738	correl = 0.0488993	descr = N_Gram_TAAGG
cnt = 39	feature = 228	correl = -0.0384462	descr = N_Gram_ACGTT
cnt = 40	feature = 409	correl = -0.0234382	descr = N_Gram_CCGCG
cnt = 41	feature = 578	correl = -0.0387542	descr = N_Gram_GCACC
cnt = 42	feature = 4	correl = -0.0932933	descr = Position_Specific_Bin_Base_1_Base_G
cnt = 43	feature = 914	correl = 0.0488904	descr = N_Gram_TTGGA
cnt = 44	feature = 483	correl = 0.0349176	descr = N_Gram_CTAA
cnt = 45	feature = 256	correl = -0.0302573	descr = N_Gram_AGGAG
cnt = 46	feature = 653	correl = -0.0481587	descr = N_Gram_GGCGT
cnt = 47	feature = 233	correl = 0.0469254	descr = N_Gram_ACTCT
cnt = 48	feature = 15	correl = 0.0804565	descr = Position_Specific_Bin_Base_5_Base_T
cnt = 49	feature = 311	correl = 0.0720088	descr = N_Gram_ATTAT
cnt = 50	feature = 10	correl = -0.0843521	descr = Position_Specific_Bin_Base_3_Base_T
cnt = 51	feature = 593	correl = -0.0960486	descr = N_Gram_GCCCG
cnt = 52	feature = 40	correl = 0.0748515	descr = Position_Specific_Bin_Base_14_Base_T
cnt = 53	feature = 47	correl = -0.030179	descr = Position_Specific_Bin_Base_17_Base_C
cnt = 54	feature = 310	correl = 0.0252799	descr = N_Gram_ATTAG
cnt = 55	feature = 406	correl = -0.0562891	descr = N_Gram_CCGAT
cnt = 56	feature = 904	correl = 0.0893662	descr = N_Gram_TTCTG
cnt = 57	feature = 288	correl = 0.0396252	descr = N_Gram_ATCCG
cnt = 58	feature = 812	correl = 0.0999798	descr = N_Gram_TCGTG
cnt = 59	feature = 29	correl = -0.0627604	descr = Position_Specific_Bin_Base_10_Base_G
cnt = 60	feature = 23	correl = -0.0248625	descr = Position_Specific_Bin_Base_8_Base_G
cnt = 61	feature = 316	correl = 0.0467671	descr = N_Gram_ATTGG
cnt = 62	feature = 675	correl = 0.0377116	descr = N_Gram_GGTCA
cnt = 63	feature = 717	correl = 0.0348174	descr = N_Gram_GTGTT
cnt = 64	feature = 16	correl = 0.0302313	descr = Position_Specific_Bin_Base_6_Base_A
cnt = 65	feature = 753	correl = 0.0441168	descr = N_Gram_TAGAA
cnt = 66	feature = 610	correl = -0.0917603	descr = N_Gram_GCGGC
cnt = 67	feature = 432	correl = -0.0628694	descr = N_Gram_CGAA
cnt = 68	feature = 6	correl = 0.0324388	descr = Position_Specific_Bin_Base_2_Base_C
cnt = 69	feature = 367	correl = 0.0238903	descr = N_Gram_CATTG
cnt = 70	feature = 740	correl = 0.0403405	descr = N_Gram_TAATT
cnt = 71	feature = 404	correl = -0.0527488	descr = N_Gram_CCGAC
cnt = 72	feature = 802	correl = 0.0473653	descr = N_Gram_TCGC
cnt = 73	feature = 704	correl = 0.0232254	descr = N_Gram_GTCT
cnt = 74	feature = 659	correl = -0.0782113	descr = N_Gram_GGGAA
cnt = 75	feature = 798	correl = 0.0484091	descr = N_Gram_TCCTT
cnt = 76	feature = 718	correl = -0.0233103	descr = N_Gram_GTTA
cnt = 77	feature = 1	correl = 0.118807	descr = Position_Specific_Bin_Base_0_Base_C
cnt = 78	feature = 664	correl = -0.0751546	descr = N_Gram_GGGCG
cnt = 79	feature = 662	correl = -0.0429675	descr = N_Gram_GGGCA
cnt = 80	feature = 105	correl = -0.0553405	descr = Xue_Structure_Feature_A101
cnt = 81	feature = 708	correl = -0.0341191	descr = N_Gram_GTGC
cnt = 82	feature = 707	correl = 0.0269796	descr = N_Gram_GTGAA
cnt = 83	feature = 687	correl = 0.0377278	descr = N_Gram_GTAAG
cnt = 84	feature = 56	correl = -0.1249	descr = Position_Specific_Bin_Base_19_Base_G
cnt = 85	feature = 680	correl = -0.0846036	descr = N_Gram_GGTGG
cnt = 86	feature = 531	correl = -0.035482	descr = N_Gram_GAAGC
cnt = 87	feature = 11	correl = 0.0728943	descr = Position_Specific_Bin_Base_4_Base_A
cnt = 88	feature = 598	correl = -0.0521982	descr = N_Gram_GCCT
cnt = 89	feature = 17	correl = -0.0358903	descr = Position_Specific_Bin_Base_6_Base_C
cnt = 90	feature = 58	correl = 0.367786	descr = Position_Specific_Bin_Base_20_Base_A
cnt = 91	feature = 21	correl = 0.0513243	descr = Position_Specific_Bin_Base_8_Base_A
cnt = 92	feature = 501	correl = -0.0863572	descr = N_Gram_CTCG
cnt = 93	feature = 837	correl = 0.0328339	descr = N_Gram_TGAT
cnt = 94	feature = 535	correl = 0.0424021	descr = N_Gram_GAATT
cnt = 95	feature = 28	correl = -0.0600876	descr = Position_Specific_Bin_Base_10_Base_C
cnt = 96	feature = 449	correl = -0.0686803	descr = N_Gram_CGCGG
cnt = 97	feature = 876	correl = 0.0476538	descr = N_Gram_TGTTC
cnt = 98	feature = 772	correl = 0.0493613	descr = N_Gram_TATG
cnt = 99	feature = 33	correl = 0.119654	descr = Position_Specific_Bin_Base_11_Base_T
cnt = 100	feature = 796	correl = -0.0351247	descr = N_Gram_TCCTC
cnt = 101	feature = 701	correl = 0.0529075	descr = N_Gram_GTCG
cnt = 102	feature = 654	correl = -0.0422758	descr = N_Gram_GGCT
cnt = 103	feature = 852	correl = 0.0272503	descr = N_Gram_TGCT
cnt = 104	feature = 292	correl = 0.0627216	descr = N_Gram_ATCT
cnt = 105	feature = 14	correl = -0.0687039	descr = Position_Specific_Bin_Base_5_Base_C
cnt = 106	feature = 759	correl = 0.0263143	descr = N_Gram_TAGG
cnt = 107	feature = 229	correl = 0.0322388	descr = N_Gram_ACT
cnt = 108	feature = 59	correl = -0.313429	descr = Position_Specific_Bin_Base_20_Base_C
cnt = 109	feature = 264	correl = 0.03773	descr = N_Gram_AGT
cnt = 110	feature = 478	correl = -0.0589274	descr = N_Gram_CGTT
cnt = 111	feature = 32	correl = -0.0523976	descr = Position_Specific_Bin_Base_11_Base_G
cnt = 112	feature = 553	correl = -0.0342933	descr = N_Gram_GAGC
cnt = 113	feature = 78	correl = 0.1174	descr = Gibbs_of_Target_Sequence__Pos_17_Step_1
cnt = 114	feature = 658	correl = -0.0963662	descr = N_Gram_GGGA
cnt = 115	feature = 603	correl = -0.0817647	descr = N_Gram_GCGC
cnt = 116	feature = 706	correl = 0.0291887	descr = N_Gram_GTGA
cnt = 117	feature = 76	correl = 0.0982351	descr = Gibbs_of_Target_Sequence__Pos_15_Step_1
cnt = 118	feature = 631	correl = -0.031662	descr = N_Gram_GGAA
cnt = 119	feature = 669	correl = -0.0436492	descr = N_Gram_GGGT
cnt = 120	feature = 81	correl = 0.424665	descr = Gibbs_of_Target_Sequence__Pos_20_Step_1
cnt = 121	feature = 752	correl = 0.0833834	descr = N_Gram_TAGA
cnt = 122	feature = 665	correl = -0.0859362	descr = N_Gram_GGGG
cnt = 123	feature = 64	correl = -0.0258802	descr = Gibbs_of_Target_Sequence__Pos_1_Step_1
cnt = 124	feature = 70	correl = 0.0905592	descr = Gibbs_of_Target_Sequence__Pos_8_Step_1
cnt = 125	feature = 461	correl = -0.0874776	descr = N_Gram_CGGG
cnt = 126	feature = 865	correl = 0.0847013	descr = N_Gram_TGT
cnt = 127	feature = 671	correl = -0.0748457	descr = N_Gram_GGGTG
cnt = 128	feature = 77	correl = 0.122177	descr = Gibbs_of_Target_Sequence__Pos_16_Step_1
cnt = 129	feature = 66	correl = 0.107959	descr = Gibbs_of_Target_Sequence__Pos_4_Step_1
cnt = 130	feature = 83	correl = 0.153415	descr = PF_RNAi_Fold_5'Free_Count
cnt = 131	feature = 751	correl = 0.0979162	descr = N_Gram_TAG
cnt = 132	feature = 765	correl = 0.119917	descr = N_Gram_TAT
cnt = 133	feature = 672	correl = -0.0341524	descr = N_Gram_GGT
cnt = 134	feature = 643	correl = -0.173773	descr = N_Gram_GGC
cnt = 135	feature = 657	correl = -0.133209	descr = N_Gram_GGG
cnt = 136	feature = 82	correl = 0.235364	descr = PF_RNAi_Fold_Energy
num rows = 2187
num_elements = 299619
..*
optimization finished, #iter = 2045
nu = 0.410526
obj = -78.628160, rho = -0.618456
nSV = 1038, nBSV = 761
num rows = 244
num_elements = 33428
*
optimization finished, #iter = 166
nu = 0.392633
obj = -10.122678, rho = -0.649496
nSV = 126, nBSV = 72
..*
optimization finished, #iter = 2045
nu = 0.410526
obj = -78.628160, rho = -0.618456
nSV = 1038, nBSV = 761
CFS merit scores = 1.45497
CFS merit scores = 1.61614
CFS merit scores = 1.84776
CFS merit scores = 2.071
CFS merit scores = 2.27102
CFS merit scores = 2.4498
CFS merit scores = 2.60996
CFS merit scores = 2.7614
CFS merit scores = 2.90328
CFS merit scores = 3.03586
CFS merit scores = 3.15825
CFS merit scores = 3.2737
CFS merit scores = 3.38448
CFS merit scores = 3.48863
CFS merit scores = 3.58753
CFS merit scores = 3.6822
CFS merit scores = 3.77186
CFS merit scores = 3.85677
CFS merit scores = 3.93853
CFS merit scores = 4.01674
CFS merit scores = 4.09045
CFS merit scores = 4.16119
CFS merit scores = 4.2271
CFS merit scores = 4.29146
CFS merit scores = 4.34997
CFS merit scores = 4.40675
CFS merit scores = 4.45937
CFS merit scores = 4.50846
CFS merit scores = 4.55375
CFS merit scores = 4.59822
CFS merit scores = 4.64076
CFS merit scores = 4.68148
CFS merit scores = 4.72107
CFS merit scores = 4.75754
CFS merit scores = 4.79274
CFS merit scores = 4.82628
CFS merit scores = 4.8579
CFS merit scores = 4.88657
CFS merit scores = 4.91571
CFS merit scores = 4.9431
CFS merit scores = 4.96949
CFS merit scores = 4.99029
CFS merit scores = 5.0103
CFS merit scores = 5.03042
CFS merit scores = 5.04868
CFS merit scores = 5.06671
CFS merit scores = 5.08237
CFS merit scores = 5.09818
CFS merit scores = 5.11319
CFS merit scores = 5.12861
CFS merit scores = 5.14371
CFS merit scores = 5.15762
CFS merit scores = 5.17002
CFS merit scores = 5.18187
CFS merit scores = 5.19432
CFS merit scores = 5.20719
CFS merit scores = 5.2179
CFS merit scores = 5.22829
CFS merit scores = 5.23753
CFS merit scores = 5.24676
CFS merit scores = 5.25604
CFS merit scores = 5.26486
CFS merit scores = 5.27425
CFS merit scores = 5.28189
CFS merit scores = 5.28811
CFS merit scores = 5.29449
CFS merit scores = 5.3008
CFS merit scores = 5.30734
CFS merit scores = 5.31367
CFS merit scores = 5.31865
CFS merit scores = 5.3235
CFS merit scores = 5.32796
CFS merit scores = 5.33247
CFS merit scores = 5.33692
CFS merit scores = 5.34099
CFS merit scores = 5.34329
CFS merit scores = 5.34542
CFS merit scores = 5.34763
CFS merit scores = 5.3503
CFS merit scores = 5.35046
CFS merit scores = 5.35007
CFS merit scores = 5.34944
CFS merit scores = 5.34815
CFS merit scores = 5.34725
CFS merit scores = 5.34671
CFS merit scores = 5.34546
CFS merit scores = 5.3444
CFS merit scores = 5.34375
CFS merit scores = 5.34258
CFS merit scores = 5.34026
CFS merit scores = 5.33736
CFS merit scores = 5.33474
CFS merit scores = 5.3323
CFS merit scores = 5.32991
CFS merit scores = 5.32803
CFS merit scores = 5.32535
CFS merit scores = 5.32223
CFS merit scores = 5.3184
CFS merit scores = 5.31495
CFS merit scores = 5.31153
CFS merit scores = 5.30739
CFS merit scores = 5.30327
CFS merit scores = 5.29923
CFS merit scores = 5.29561
CFS merit scores = 5.2914
CFS merit scores = 5.28674
CFS merit scores = 5.28236
CFS merit scores = 5.27797
CFS merit scores = 5.27133
CFS merit scores = 5.2627
CFS merit scores = 5.2539
CFS merit scores = 5.24488
CFS merit scores = 5.23527
CFS merit scores = 5.22484
CFS merit scores = 5.21471
CFS merit scores = 5.20321
CFS merit scores = 5.19087
CFS merit scores = 5.17912
CFS merit scores = 5.16655
CFS merit scores = 5.15222
CFS merit scores = 5.13606
CFS merit scores = 5.12034
CFS merit scores = 5.10308
CFS merit scores = 5.08558
CFS merit scores = 5.06803
CFS merit scores = 5.05012
CFS merit scores = 5.03215
CFS merit scores = 5.01404
CFS merit scores = 4.99567
CFS merit scores = 4.97346
CFS merit scores = 4.93765
cnt = 1	feature = 81	correl = 0.454969	descr = Gibbs_of_Target_Sequence__Pos_19_Step_1
cnt = 2	feature = 2	correl = -0.147063	descr = Position_Specific_Bin_Base_0_Base_G
cnt = 3	feature = 14	correl = -0.07136	descr = Position_Specific_Bin_Base_4_Base_C
cnt = 4	feature = 525	correl = 0.0369199	descr = N_Gram_GACA
cnt = 5	feature = 837	correl = 0.0394733	descr = N_Gram_TGCAA
cnt = 6	feature = 29	correl = -0.0531629	descr = Position_Specific_Bin_Base_10_Base_G
cnt = 7	feature = 834	correl = 0.0368928	descr = N_Gram_TGATC
cnt = 8	feature = 47	correl = 0.0378871	descr = Position_Specific_Bin_Base_17_Base_A
cnt = 9	feature = 768	correl = 0.0247007	descr = N_Gram_TATGC
cnt = 10	feature = 308	correl = 0.0786281	descr = N_Gram_ATTAT
cnt = 11	feature = 739	correl = 0.0307677	descr = N_Gram_TACCG
cnt = 12	feature = 406	correl = 0.0448209	descr = N_Gram_CCTAA
cnt = 13	feature = 432	correl = -0.0323233	descr = N_Gram_CGCAA
cnt = 14	feature = 687	correl = 0.0479308	descr = N_Gram_GTCAA
cnt = 15	feature = 759	correl = 0.0693756	descr = N_Gram_TATAA
cnt = 16	feature = 4	correl = -0.0262092	descr = Position_Specific_Bin_Base_1_Base_C
cnt = 17	feature = 659	correl = -0.0254563	descr = N_Gram_GGGCT
cnt = 18	feature = 876	correl = 0.0590329	descr = N_Gram_TTACA
cnt = 19	feature = 657	correl = -0.0872542	descr = N_Gram_GGGCC
cnt = 20	feature = 593	correl = -0.0437473	descr = N_Gram_GCGCA
cnt = 21	feature = 531	correl = -0.0440433	descr = N_Gram_GACCC
cnt = 22	feature = 264	correl = 0.0892963	descr = N_Gram_AGTCG
cnt = 23	feature = 770	correl = 0.0295953	descr = N_Gram_TATGT
cnt = 24	feature = 334	correl = -0.0307071	descr = N_Gram_CACGA
cnt = 25	feature = 752	correl = 0.0510696	descr = N_Gram_TAGCA
cnt = 26	feature = 732	correl = -0.0375029	descr = N_Gram_TAATC
cnt = 27	feature = 773	correl = 0.0228362	descr = N_Gram_TATTG
cnt = 28	feature = 579	correl = -0.0830159	descr = N_Gram_GCCCA
cnt = 29	feature = 765	correl = 0.0540482	descr = N_Gram_TATCG
cnt = 30	feature = 767	correl = 0.0683243	descr = N_Gram_TATGA
cnt = 31	feature = 461	correl = 0.0293775	descr = N_Gram_CGTCT
cnt = 32	feature = 717	correl = -0.0252039	descr = N_Gram_GTTGC
cnt = 33	feature = 705	correl = -0.0567607	descr = N_Gram_GTGGA
cnt = 34	feature = 52	correl = -0.0610258	descr = Position_Specific_Bin_Base_18_Base_G
cnt = 35	feature = 316	correl = 0.0452548	descr = N_Gram_ATTGT
cnt = 36	feature = 643	correl = -0.0317489	descr = N_Gram_GGCCT
cnt = 37	feature = 256	correl = -0.0297799	descr = N_Gram_AGGAG
cnt = 38	feature = 672	correl = -0.0358006	descr = N_Gram_GGTGA
cnt = 39	feature = 653	correl = -0.0684294	descr = N_Gram_GGGAA
cnt = 40	feature = 707	correl = -0.0599098	descr = N_Gram_GTGGG
cnt = 41	feature = 632	correl = -0.0420013	descr = N_Gram_GGATG
cnt = 42	feature = 721	correl = 0.0265224	descr = N_Gram_GTTTC
cnt = 43	feature = 798	correl = 0.0442783	descr = N_Gram_TCGC
cnt = 44	feature = 11	correl = 0.0675327	descr = Position_Specific_Bin_Base_3_Base_G
cnt = 45	feature = 680	correl = 0.0542346	descr = N_Gram_GTAAA
cnt = 46	feature = 17	correl = 0.0296634	descr = Position_Specific_Bin_Base_6_Base_A
cnt = 47	feature = 358	correl = 0.0292319	descr = N_Gram_CATG
cnt = 48	feature = 409	correl = -0.0221631	descr = N_Gram_CCTCA
cnt = 49	feature = 40	correl = -0.154096	descr = Position_Specific_Bin_Base_14_Base_G
cnt = 50	feature = 600	correl = -0.0379972	descr = N_Gram_GCGGG
cnt = 51	feature = 229	correl = 0.0515418	descr = N_Gram_ACTA
cnt = 52	feature = 31	correl = -0.0421747	descr = Position_Specific_Bin_Base_11_Base_A
cnt = 53	feature = 270	correl = 0.0221989	descr = N_Gram_ATAAG
cnt = 54	feature = 701	correl = -0.045058	descr = N_Gram_GTGC
cnt = 55	feature = 1	correl = 0.102771	descr = Position_Specific_Bin_Base_0_Base_C
cnt = 56	feature = 706	correl = -0.0754493	descr = N_Gram_GTGGC
cnt = 57	feature = 16	correl = 0.0503412	descr = Position_Specific_Bin_Base_5_Base_T
cnt = 58	feature = 772	correl = 0.0594775	descr = N_Gram_TATTC
cnt = 59	feature = 654	correl = -0.0656479	descr = N_Gram_GGGAG
cnt = 60	feature = 753	correl = 0.0822683	descr = N_Gram_TAGCT
cnt = 61	feature = 645	correl = -0.0754111	descr = N_Gram_GGCGC
cnt = 62	feature = 796	correl = 0.0268411	descr = N_Gram_TCGA
cnt = 63	feature = 43	correl = -0.0399275	descr = Position_Specific_Bin_Base_15_Base_G
cnt = 64	feature = 233	correl = 0.0484554	descr = N_Gram_ACTG
cnt = 65	feature = 603	correl = -0.0675003	descr = N_Gram_GCGTC
cnt = 66	feature = 412	correl = -0.0760356	descr = N_Gram_CCTCT
cnt = 67	feature = 755	correl = 0.0315348	descr = N_Gram_TAGT
cnt = 68	feature = 718	correl = -0.0294764	descr = N_Gram_GTTGG
cnt = 69	feature = 499	correl = -0.0220526	descr = N_Gram_CTGGG
cnt = 70	feature = 260	correl = 0.0904519	descr = N_Gram_AGGTA
cnt = 71	feature = 802	correl = -0.05458	descr = N_Gram_TCGG
cnt = 72	feature = 206	correl = 0.0470174	descr = N_Gram_ACAGT
cnt = 73	feature = 292	correl = 0.0468474	descr = N_Gram_ATCTG
cnt = 74	feature = 6	correl = 0.0275521	descr = Position_Specific_Bin_Base_1_Base_T
cnt = 75	feature = 812	correl = 0.038798	descr = N_Gram_TCTAT
cnt = 76	feature = 58	correl = 0.366173	descr = Position_Specific_Bin_Base_20_Base_A
cnt = 77	feature = 838	correl = 0.0283487	descr = N_Gram_TGCAT
cnt = 78	feature = 815	correl = 0.0281054	descr = N_Gram_TCTCC
cnt = 79	feature = 501	correl = 0.0429511	descr = N_Gram_CTGT
cnt = 80	feature = 749	correl = 0.0536343	descr = N_Gram_TAGAC
cnt = 81	feature = 10	correl = -0.126621	descr = Position_Specific_Bin_Base_2_Base_T
cnt = 82	feature = 436	correl = -0.0758098	descr = N_Gram_CGCG
cnt = 83	feature = 15	correl = -0.0559338	descr = Position_Specific_Bin_Base_5_Base_C
cnt = 84	feature = 41	correl = 0.0728982	descr = Position_Specific_Bin_Base_14_Base_T
cnt = 85	feature = 278	correl = 0.047576	descr = N_Gram_ATATG
cnt = 86	feature = 56	correl = -0.124906	descr = Position_Specific_Bin_Base_19_Base_G
cnt = 87	feature = 743	correl = 0.0512363	descr = N_Gram_TACT
cnt = 88	feature = 288	correl = 0.0371642	descr = N_Gram_ATCGA
cnt = 89	feature = 658	correl = -0.0848546	descr = N_Gram_GGGCG
cnt = 90	feature = 554	correl = -0.0282659	descr = N_Gram_GATGA
cnt = 91	feature = 33	correl = 0.11286	descr = Position_Specific_Bin_Base_11_Base_T
cnt = 92	feature = 28	correl = -0.0796189	descr = Position_Specific_Bin_Base_10_Base_C
cnt = 93	feature = 535	correl = 0.0375623	descr = N_Gram_GACT
cnt = 94	feature = 70	correl = 0.0837438	descr = Gibbs_of_Target_Sequence__Pos_8_Step_1
cnt = 95	feature = 481	correl = 0.0352958	descr = N_Gram_CTATG
cnt = 96	feature = 641	correl = -0.107252	descr = N_Gram_GGCCC
cnt = 97	feature = 675	correl = -0.03054	descr = N_Gram_GGTT
cnt = 98	feature = 738	correl = 0.038029	descr = N_Gram_TACC
cnt = 99	feature = 367	correl = -0.0507116	descr = N_Gram_CCAC
cnt = 100	feature = 631	correl = -0.0497923	descr = N_Gram_GGAGG
cnt = 101	feature = 59	correl = -0.314185	descr = Position_Specific_Bin_Base_20_Base_C
cnt = 102	feature = 792	correl = -0.0320976	descr = N_Gram_TCCTC
cnt = 103	feature = 311	correl = 0.0904501	descr = N_Gram_ATTCT
cnt = 104	feature = 751	correl = 0.0645506	descr = N_Gram_TAGC
cnt = 105	feature = 679	correl = 0.0593341	descr = N_Gram_GTAA
cnt = 106	feature = 857	correl = -0.0563053	descr = N_Gram_TGGGG
cnt = 107	feature = 452	correl = -0.0466502	descr = N_Gram_CGGGT
cnt = 108	feature = 384	correl = -0.10853	descr = N_Gram_CCCG
cnt = 109	feature = 105	correl = -0.0577757	descr = Xue_Structure_Feature_A100
cnt = 110	feature = 674	correl = -0.0974016	descr = N_Gram_GGTGG
cnt = 111	feature = 716	correl = -0.050425	descr = N_Gram_GTTG
cnt = 112	feature = 64	correl = -0.0314345	descr = Gibbs_of_Target_Sequence__Pos_1_Step_1
cnt = 113	feature = 78	correl = 0.11928	descr = Gibbs_of_Target_Sequence__Pos_16_Step_1
cnt = 114	feature = 478	correl = 0.0514618	descr = N_Gram_CTAT
cnt = 115	feature = 80	correl = 0.197882	descr = Gibbs_of_Target_Sequence__Pos_18_Step_1
cnt = 116	feature = 660	correl = -0.0882218	descr = N_Gram_GGGG
cnt = 117	feature = 228	correl = 0.0333661	descr = N_Gram_ACT
cnt = 118	feature = 82	correl = 0.431022	descr = Gibbs_of_Target_Sequence__Pos_20_Step_1
cnt = 119	feature = 66	correl = 0.0915453	descr = Gibbs_of_Target_Sequence__Pos_4_Step_1
cnt = 120	feature = 77	correl = 0.0973518	descr = Gibbs_of_Target_Sequence__Pos_15_Step_1
cnt = 121	feature = 899	correl = 0.107937	descr = N_Gram_TTG
cnt = 122	feature = 449	correl = -0.0847652	descr = N_Gram_CGGG
cnt = 123	feature = 704	correl = -0.0978076	descr = N_Gram_GTGG
cnt = 124	feature = 293	correl = 0.0254968	descr = N_Gram_ATG
cnt = 125	feature = 76	correl = 0.157174	descr = Gibbs_of_Target_Sequence__Pos_14_Step_1
cnt = 126	feature = 665	correl = -0.0834309	descr = N_Gram_GGGTG
cnt = 127	feature = 914	correl = 0.0850535	descr = N_Gram_TTT
cnt = 128	feature = 404	correl = -0.0473881	descr = N_Gram_CCT
cnt = 129	feature = 766	correl = 0.0727525	descr = N_Gram_TATG
cnt = 130	feature = 664	correl = -0.0544589	descr = N_Gram_GGGT
cnt = 131	feature = 83	correl = 0.232997	descr = PF_RNAi_Fold_Energy
num rows = 2188
num_elements = 288816
..*
optimization finished, #iter = 2041
nu = 0.421173
obj = -81.527516, rho = -0.500159
nSV = 1072, nBSV = 797
num rows = 243
num_elements = 32076
*
optimization finished, #iter = 241
nu = 0.438862
obj = -9.494526, rho = -0.627805
nSV = 147, nBSV = 76
..*
optimization finished, #iter = 2041
nu = 0.421173
obj = -81.527516, rho = -0.500159
nSV = 1072, nBSV = 797
CFS merit scores = 1.44852
CFS merit scores = 1.62016
CFS merit scores = 1.84765
CFS merit scores = 2.06669
CFS merit scores = 2.26492
CFS merit scores = 2.44935
CFS merit scores = 2.61632
CFS merit scores = 2.76577
CFS merit scores = 2.90814
CFS merit scores = 3.03592
CFS merit scores = 3.1576
CFS merit scores = 3.27327
CFS merit scores = 3.38149
CFS merit scores = 3.48221
CFS merit scores = 3.57754
CFS merit scores = 3.66779
CFS merit scores = 3.75338
CFS merit scores = 3.83556
CFS merit scores = 3.91237
CFS merit scores = 3.98133
CFS merit scores = 4.04811
CFS merit scores = 4.11003
CFS merit scores = 4.16996
CFS merit scores = 4.22506
CFS merit scores = 4.27812
CFS merit scores = 4.33021
CFS merit scores = 4.38003
CFS merit scores = 4.42605
CFS merit scores = 4.4712
CFS merit scores = 4.51514
CFS merit scores = 4.55799
CFS merit scores = 4.6001
CFS merit scores = 4.64173
CFS merit scores = 4.68167
CFS merit scores = 4.71848
CFS merit scores = 4.75402
CFS merit scores = 4.78896
CFS merit scores = 4.8218
CFS merit scores = 4.85264
CFS merit scores = 4.8817
CFS merit scores = 4.90748
CFS merit scores = 4.93279
CFS merit scores = 4.95661
CFS merit scores = 4.97959
CFS merit scores = 5.00258
CFS merit scores = 5.02321
CFS merit scores = 5.0428
CFS merit scores = 5.06081
CFS merit scores = 5.07772
CFS merit scores = 5.09488
CFS merit scores = 5.1094
CFS merit scores = 5.1248
CFS merit scores = 5.13973
CFS merit scores = 5.15367
CFS merit scores = 5.16737
CFS merit scores = 5.17867
CFS merit scores = 5.18987
CFS merit scores = 5.2008
CFS merit scores = 5.21176
CFS merit scores = 5.22293
CFS merit scores = 5.23348
CFS merit scores = 5.24324
CFS merit scores = 5.2524
CFS merit scores = 5.26194
CFS merit scores = 5.26891
CFS merit scores = 5.2753
CFS merit scores = 5.2792
CFS merit scores = 5.28323
CFS merit scores = 5.28695
CFS merit scores = 5.29068
CFS merit scores = 5.29467
CFS merit scores = 5.29894
CFS merit scores = 5.30306
CFS merit scores = 5.30676
CFS merit scores = 5.30965
CFS merit scores = 5.3119
CFS merit scores = 5.31447
CFS merit scores = 5.31648
CFS merit scores = 5.31863
CFS merit scores = 5.32059
CFS merit scores = 5.32269
CFS merit scores = 5.32521
CFS merit scores = 5.32673
CFS merit scores = 5.32778
CFS merit scores = 5.32845
CFS merit scores = 5.32897
CFS merit scores = 5.32953
CFS merit scores = 5.33024
CFS merit scores = 5.33097
CFS merit scores = 5.33153
CFS merit scores = 5.33181
CFS merit scores = 5.33219
CFS merit scores = 5.33283
CFS merit scores = 5.33268
CFS merit scores = 5.32872
CFS merit scores = 5.32438
CFS merit scores = 5.32034
CFS merit scores = 5.31624
CFS merit scores = 5.31252
CFS merit scores = 5.3089
CFS merit scores = 5.30485
CFS merit scores = 5.30054
CFS merit scores = 5.29445
CFS merit scores = 5.28759
CFS merit scores = 5.28065
CFS merit scores = 5.27391
CFS merit scores = 5.26626
CFS merit scores = 5.25815
CFS merit scores = 5.24979
CFS merit scores = 5.2414
CFS merit scores = 5.23269
CFS merit scores = 5.22414
CFS merit scores = 5.21536
CFS merit scores = 5.20677
CFS merit scores = 5.19834
CFS merit scores = 5.18967
CFS merit scores = 5.18073
CFS merit scores = 5.17156
CFS merit scores = 5.16081
CFS merit scores = 5.14811
CFS merit scores = 5.13549
CFS merit scores = 5.12177
CFS merit scores = 5.10623
CFS merit scores = 5.09023
CFS merit scores = 5.07398
CFS merit scores = 5.05687
CFS merit scores = 5.03597
CFS merit scores = 5.01096
CFS merit scores = 4.98632
CFS merit scores = 4.95923
CFS merit scores = 4.92329
CFS merit scores = 4.88405
cnt = 1	feature = 81	correl = 0.448525	descr = Gibbs_of_Target_Sequence__Pos_19_Step_1
cnt = 2	feature = 2	correl = -0.135476	descr = Position_Specific_Bin_Base_0_Base_G
cnt = 3	feature = 233	correl = 0.06891	descr = N_Gram_ACTGA
cnt = 4	feature = 768	correl = -0.0315201	descr = N_Gram_TCCCA
cnt = 5	feature = 254	correl = -0.0278931	descr = N_Gram_AGGCA
cnt = 6	feature = 654	correl = 0.0310147	descr = N_Gram_GGTA
cnt = 7	feature = 6	correl = 0.0587686	descr = Position_Specific_Bin_Base_2_Base_C
cnt = 8	feature = 798	correl = 0.0476545	descr = N_Gram_TCTCT
cnt = 9	feature = 679	correl = -0.0519645	descr = N_Gram_GTCCT
cnt = 10	feature = 525	correl = 0.0680599	descr = N_Gram_GACTA
cnt = 11	feature = 865	correl = 0.0310416	descr = N_Gram_TTAGC
cnt = 12	feature = 311	correl = -0.0347685	descr = N_Gram_ATTGA
cnt = 13	feature = 876	correl = 0.0348795	descr = N_Gram_TTCGC
cnt = 14	feature = 645	correl = -0.030693	descr = N_Gram_GGGCT
cnt = 15	feature = 593	correl = -0.0278001	descr = N_Gram_GCTCA
cnt = 16	feature = 501	correl = -0.0253875	descr = N_Gram_CTTTA
cnt = 17	feature = 675	correl = -0.0213989	descr = N_Gram_GTCAC
cnt = 18	feature = 308	correl = 0.0346323	descr = N_Gram_ATTCG
cnt = 19	feature = 631	correl = -0.0645323	descr = N_Gram_GGCGG
cnt = 20	feature = 802	correl = 0.0259982	descr = N_Gram_TCTGT
cnt = 21	feature = 452	correl = 0.0293553	descr = N_Gram_CGTCT
cnt = 22	feature = 643	correl = -0.0887619	descr = N_Gram_GGGCC
cnt = 23	feature = 264	correl = 0.0938962	descr = N_Gram_AGTCG
cnt = 24	feature = 705	correl = -0.0244854	descr = N_Gram_GTTGT
cnt = 25	feature = 687	correl = -0.0444613	descr = N_Gram_GTGC
cnt = 26	feature = 664	correl = -0.0589472	descr = N_Gram_GGTTA
cnt = 27	feature = 632	correl = -0.0510936	descr = N_Gram_GGCGT
cnt = 28	feature = 752	correl = 0.0292382	descr = N_Gram_TATGT
cnt = 29	feature = 432	correl = -0.0667833	descr = N_Gram_CGCGG
cnt = 30	feature = 721	correl = 0.0782106	descr = N_Gram_TACAA
cnt = 31	feature = 278	correl = 0.0279739	descr = N_Gram_ATATA
cnt = 32	feature = 749	correl = 0.0461481	descr = N_Gram_TATCG
cnt = 33	feature = 751	correl = 0.0573999	descr = N_Gram_TATGA
cnt = 34	feature = 603	correl = -0.0626447	descr = N_Gram_GCTTT
cnt = 35	feature = 812	correl = 0.0284045	descr = N_Gram_TGAGA
cnt = 36	feature = 717	correl = -0.0524465	descr = N_Gram_TAATC
cnt = 37	feature = 461	correl = 0.0648309	descr = N_Gram_CTAAG
cnt = 38	feature = 834	correl = -0.0582154	descr = N_Gram_TGGCC
cnt = 39	feature = 286	correl = 0.0307883	descr = N_Gram_ATCCT
cnt = 40	feature = 4	correl = -0.0922977	descr = Position_Specific_Bin_Base_1_Base_G
cnt = 41	feature = 336	correl = -0.0509491	descr = N_Gram_CAGAG
cnt = 42	feature = 674	correl = 0.0505368	descr = N_Gram_GTCAA
cnt = 43	feature = 367	correl = -0.0272801	descr = N_Gram_CCATC
cnt = 44	feature = 696	correl = 0.0335047	descr = N_Gram_GTGTA
cnt = 45	feature = 9	correl = 0.0552538	descr = Position_Specific_Bin_Base_3_Base_G
cnt = 46	feature = 755	correl = 0.0454596	descr = N_Gram_TATTT
cnt = 47	feature = 52	correl = 0.0468121	descr = Position_Specific_Bin_Base_18_Base_A
cnt = 48	feature = 662	correl = -0.084978	descr = N_Gram_GGTGG
cnt = 49	feature = 25	correl = 0.0282277	descr = Position_Specific_Bin_Base_9_Base_T
cnt = 50	feature = 449	correl = 0.0219318	descr = N_Gram_CGTCA
cnt = 51	feature = 29	correl = 0.0592604	descr = Position_Specific_Bin_Base_10_Base_T
cnt = 52	feature = 406	correl = -0.0567998	descr = N_Gram_CCTGA
cnt = 53	feature = 21	correl = 0.0484259	descr = Position_Specific_Bin_Base_7_Base_T
cnt = 54	feature = 707	correl = 0.0564298	descr = N_Gram_GTTTG
cnt = 55	feature = 535	correl = -0.0343259	descr = N_Gram_GAGGG
cnt = 56	feature = 738	correl = 0.0725618	descr = N_Gram_TAGCT
cnt = 57	feature = 33	correl = 0.122367	descr = Position_Specific_Bin_Base_11_Base_T
cnt = 58	feature = 292	correl = 0.0222453	descr = N_Gram_ATCTG
cnt = 59	feature = 15	correl = 0.0363669	descr = Position_Specific_Bin_Base_6_Base_A
cnt = 60	feature = 47	correl = -0.0668364	descr = Position_Specific_Bin_Base_16_Base_G
cnt = 61	feature = 40	correl = -0.148796	descr = Position_Specific_Bin_Base_14_Base_G
cnt = 62	feature = 11	correl = 0.0768797	descr = Position_Specific_Bin_Base_4_Base_A
cnt = 63	feature = 716	correl = 0.0481188	descr = N_Gram_TAAGG
cnt = 64	feature = 59	correl = 0.362755	descr = Position_Specific_Bin_Base_20_Base_A
cnt = 65	feature = 43	correl = -0.0382515	descr = Position_Specific_Bin_Base_15_Base_G
cnt = 66	feature = 597	correl = -0.0260742	descr = N_Gram_GCTG
cnt = 67	feature = 657	correl = 0.0331339	descr = N_Gram_GGTCA
cnt = 68	feature = 672	correl = 0.0266662	descr = N_Gram_GTATT
cnt = 69	feature = 531	correl = -0.027193	descr = N_Gram_GAGC
cnt = 70	feature = 658	correl = -0.0599121	descr = N_Gram_GGTCC
cnt = 71	feature = 665	correl = -0.0709925	descr = N_Gram_GGTTG
cnt = 72	feature = 10	correl = -0.082375	descr = Position_Specific_Bin_Base_3_Base_T
cnt = 73	feature = 58	correl = 0.0629845	descr = Position_Specific_Bin_Base_19_Base_T
cnt = 74	feature = 792	correl = 0.0526826	descr = N_Gram_TCTAC
cnt = 75	feature = 404	correl = -0.0624927	descr = N_Gram_CCTCT
cnt = 76	feature = 1	correl = 0.106362	descr = Position_Specific_Bin_Base_0_Base_C
cnt = 77	feature = 490	correl = 0.0454272	descr = N_Gram_CTGTT
cnt = 78	feature = 288	correl = 0.0400925	descr = N_Gram_ATCGA
cnt = 79	feature = 759	correl = 0.0305702	descr = N_Gram_TCACC
cnt = 80	feature = 206	correl = 0.063513	descr = N_Gram_ACAT
cnt = 81	feature = 718	correl = 0.0483371	descr = N_Gram_TAATT
cnt = 82	feature = 732	correl = 0.0529332	descr = N_Gram_TAGA
cnt = 83	feature = 358	correl = -0.0295198	descr = N_Gram_CCAA
cnt = 84	feature = 17	correl = 0.032018	descr = Position_Specific_Bin_Base_6_Base_G
cnt = 85	feature = 904	correl = 0.0623761	descr = N_Gram_TTTCT
cnt = 86	feature = 28	correl = -0.0579378	descr = Position_Specific_Bin_Base_10_Base_G
cnt = 87	feature = 704	correl = -0.0332756	descr = N_Gram_GTTGG
cnt = 88	feature = 258	correl = -0.096495	descr = N_Gram_AGGGC
cnt = 89	feature = 229	correl = 0.0763644	descr = N_Gram_ACTAC
cnt = 90	feature = 680	correl = 0.0557464	descr = N_Gram_GTCG
cnt = 91	feature = 539	correl = 0.0694802	descr = N_Gram_GATAT
cnt = 92	feature = 430	correl = -0.0926276	descr = N_Gram_CGCG
cnt = 93	feature = 384	correl = -0.101758	descr = N_Gram_CCGA
cnt = 94	feature = 56	correl = -0.121187	descr = Position_Specific_Bin_Base_19_Base_C
cnt = 95	feature = 884	correl = 0.0378238	descr = N_Gram_TTGA
cnt = 96	feature = 334	correl = -0.059169	descr = N_Gram_CAGA
cnt = 97	feature = 16	correl = -0.046843	descr = Position_Specific_Bin_Base_6_Base_C
cnt = 98	feature = 251	correl = 0.0219816	descr = N_Gram_AGCT
cnt = 99	feature = 765	correl = 0.0284397	descr = N_Gram_TCCA
cnt = 100	feature = 60	correl = -0.31334	descr = Position_Specific_Bin_Base_20_Base_C
cnt = 101	feature = 515	correl = 0.0315945	descr = N_Gram_GACA
cnt = 102	feature = 579	correl = -0.0545494	descr = N_Gram_GCGC
cnt = 103	feature = 316	correl = -0.0262528	descr = N_Gram_CAAA
cnt = 104	feature = 773	correl = -0.0274226	descr = N_Gram_TCCTC
cnt = 105	feature = 592	correl = -0.0253272	descr = N_Gram_GCTC
cnt = 106	feature = 228	correl = 0.0456891	descr = N_Gram_ACTA
cnt = 107	feature = 105	correl = -0.0709674	descr = Xue_Structure_Feature_A100
cnt = 108	feature = 706	correl = 0.0503992	descr = N_Gram_GTTT
cnt = 109	feature = 808	correl = 0.0607381	descr = N_Gram_TGAA
cnt = 110	feature = 659	correl = -0.0789446	descr = N_Gram_GGTG
cnt = 111	feature = 70	correl = 0.1472	descr = Gibbs_of_Target_Sequence__Pos_7_Step_1
cnt = 112	feature = 64	correl = 0.0898249	descr = Gibbs_of_Target_Sequence__Pos_0_Step_1
cnt = 113	feature = 256	correl = -0.0515914	descr = N_Gram_AGGG
cnt = 114	feature = 478	correl = 0.0251489	descr = N_Gram_CTCT
cnt = 115	feature = 66	correl = -0.172686	descr = Gibbs_of_Target_Sequence__Pos_2_Step_1
cnt = 116	feature = 767	correl = -0.0361798	descr = N_Gram_TCCC
cnt = 117	feature = 753	correl = 0.0641284	descr = N_Gram_TATT
cnt = 118	feature = 82	correl = 0.421589	descr = Gibbs_of_Target_Sequence__Pos_20_Step_1
cnt = 119	feature = 78	correl = 0.124245	descr = Gibbs_of_Target_Sequence__Pos_16_Step_1
cnt = 120	feature = 701	correl = -0.0584296	descr = N_Gram_GTTG
cnt = 121	feature = 76	correl = 0.144465	descr = Gibbs_of_Target_Sequence__Pos_14_Step_1
cnt = 122	feature = 436	correl = -0.0909114	descr = N_Gram_CGG
cnt = 123	feature = 80	correl = 0.1985	descr = Gibbs_of_Target_Sequence__Pos_18_Step_1
cnt = 124	feature = 806	correl = 0.0541959	descr = N_Gram_TG
cnt = 125	feature = 77	correl = 0.0992392	descr = Gibbs_of_Target_Sequence__Pos_15_Step_1
cnt = 126	feature = 857	correl = 0.0622678	descr = N_Gram_TTA
cnt = 127	feature = 578	correl = -0.091515	descr = N_Gram_GCG
cnt = 128	feature = 653	correl = -0.0389671	descr = N_Gram_GGT
cnt = 129	feature = 743	correl = 0.109277	descr = N_Gram_TAT
cnt = 130	feature = 899	correl = 0.0993408	descr = N_Gram_TTT
cnt = 131	feature = 708	correl = 0.169841	descr = N_Gram_TA
cnt = 132	feature = 83	correl = 0.233596	descr = PF_RNAi_Fold_Energy
num rows = 2188
num_elements = 291004
..*
optimization finished, #iter = 2149
nu = 0.419019
obj = -78.227065, rho = -0.569639
nSV = 1062, nBSV = 782
num rows = 243
num_elements = 32319
*
optimization finished, #iter = 221
nu = 0.420639
obj = -8.471297, rho = -0.649139
nSV = 132, nBSV = 69
..*
optimization finished, #iter = 2149
nu = 0.419019
obj = -78.227065, rho = -0.569639
nSV = 1062, nBSV = 782
CFS merit scores = 1.36338
CFS merit scores = 1.58308
CFS merit scores = 1.83029
CFS merit scores = 2.05948
CFS merit scores = 2.27093
CFS merit scores = 2.45748
CFS merit scores = 2.6266
CFS merit scores = 2.78205
CFS merit scores = 2.92416
CFS merit scores = 3.05866
CFS merit scores = 3.18637
CFS merit scores = 3.30633
CFS merit scores = 3.4202
CFS merit scores = 3.52799
CFS merit scores = 3.63127
CFS merit scores = 3.72842
CFS merit scores = 3.82154
CFS merit scores = 3.91054
CFS merit scores = 3.99536
CFS merit scores = 4.07509
CFS merit scores = 4.14719
CFS merit scores = 4.21702
CFS merit scores = 4.28215
CFS merit scores = 4.34338
CFS merit scores = 4.40191
CFS merit scores = 4.45683
CFS merit scores = 4.51045
CFS merit scores = 4.56141
CFS merit scores = 4.60807
CFS merit scores = 4.65351
CFS merit scores = 4.6966
CFS merit scores = 4.73705
CFS merit scores = 4.77611
CFS merit scores = 4.81329
CFS merit scores = 4.84941
CFS merit scores = 4.88397
CFS merit scores = 4.91747
CFS merit scores = 4.94948
CFS merit scores = 4.98069
CFS merit scores = 5.01075
CFS merit scores = 5.03987
CFS merit scores = 5.06729
CFS merit scores = 5.09299
CFS merit scores = 5.11933
CFS merit scores = 5.14367
CFS merit scores = 5.16717
CFS merit scores = 5.18999
CFS merit scores = 5.21231
CFS merit scores = 5.23275
CFS merit scores = 5.25157
CFS merit scores = 5.26983
CFS merit scores = 5.28796
CFS merit scores = 5.30408
CFS merit scores = 5.32011
CFS merit scores = 5.33351
CFS merit scores = 5.34615
CFS merit scores = 5.3587
CFS merit scores = 5.37127
CFS merit scores = 5.38302
CFS merit scores = 5.39444
CFS merit scores = 5.40575
CFS merit scores = 5.41586
CFS merit scores = 5.42592
CFS merit scores = 5.4359
CFS merit scores = 5.445
CFS merit scores = 5.45366
CFS merit scores = 5.4615
CFS merit scores = 5.46971
CFS merit scores = 5.47776
CFS merit scores = 5.48496
CFS merit scores = 5.49202
CFS merit scores = 5.49732
CFS merit scores = 5.50174
CFS merit scores = 5.50589
CFS merit scores = 5.50952
CFS merit scores = 5.51321
CFS merit scores = 5.51657
CFS merit scores = 5.51942
CFS merit scores = 5.52287
CFS merit scores = 5.52597
CFS merit scores = 5.52917
CFS merit scores = 5.53221
CFS merit scores = 5.53508
CFS merit scores = 5.53828
CFS merit scores = 5.54045
CFS merit scores = 5.54248
CFS merit scores = 5.54454
CFS merit scores = 5.54677
CFS merit scores = 5.54801
CFS merit scores = 5.54886
CFS merit scores = 5.55004
CFS merit scores = 5.55137
CFS merit scores = 5.55214
CFS merit scores = 5.55319
CFS merit scores = 5.55427
CFS merit scores = 5.55509
CFS merit scores = 5.55558
CFS merit scores = 5.55581
CFS merit scores = 5.55595
CFS merit scores = 5.55597
CFS merit scores = 5.55613
CFS merit scores = 5.55578
CFS merit scores = 5.5551
CFS merit scores = 5.55322
CFS merit scores = 5.55009
CFS merit scores = 5.54637
CFS merit scores = 5.54313
CFS merit scores = 5.5398
CFS merit scores = 5.53493
CFS merit scores = 5.53063
CFS merit scores = 5.52524
CFS merit scores = 5.51949
CFS merit scores = 5.51389
CFS merit scores = 5.50802
CFS merit scores = 5.5019
CFS merit scores = 5.49597
CFS merit scores = 5.49034
CFS merit scores = 5.48444
CFS merit scores = 5.47874
CFS merit scores = 5.47238
CFS merit scores = 5.4655
CFS merit scores = 5.45913
CFS merit scores = 5.45258
CFS merit scores = 5.44431
CFS merit scores = 5.43544
CFS merit scores = 5.42637
CFS merit scores = 5.41704
CFS merit scores = 5.40786
CFS merit scores = 5.39773
CFS merit scores = 5.38725
CFS merit scores = 5.37567
CFS merit scores = 5.36408
CFS merit scores = 5.35165
CFS merit scores = 5.33845
CFS merit scores = 5.32408
CFS merit scores = 5.30713
CFS merit scores = 5.28941
CFS merit scores = 5.26857
CFS merit scores = 5.24541
CFS merit scores = 5.22136
CFS merit scores = 5.19343
CFS merit scores = 5.1648
CFS merit scores = 5.12655
CFS merit scores = 5.08911
CFS merit scores = 5.00477
cnt = 1	feature = 64	correl = 0.363379	descr = Position_Specific_Bin_Base_20_Base_A
cnt = 2	feature = 60	correl = 0.186379	descr = Position_Specific_Bin_Base_19_Base_A
cnt = 3	feature = 11	correl = 0.0690295	descr = Position_Specific_Bin_Base_3_Base_G
cnt = 4	feature = 704	correl = 0.042001	descr = N_Gram_GTCAA
cnt = 5	feature = 14	correl = -0.0774296	descr = Position_Specific_Bin_Base_4_Base_C
cnt = 6	feature = 770	correl = 0.0311814	descr = N_Gram_TAGT
cnt = 7	feature = 423	correl = 0.0676335	descr = N_Gram_CCTA
cnt = 8	feature = 232	correl = 0.0265427	descr = N_Gram_ACGCT
cnt = 9	feature = 701	correl = -0.0263622	descr = N_Gram_GTAAT
cnt = 10	feature = 755	correl = 0.0225324	descr = N_Gram_TACCG
cnt = 11	feature = 904	correl = 0.0327375	descr = N_Gram_TTCGC
cnt = 12	feature = 286	correl = 0.0294834	descr = N_Gram_ATATA
cnt = 13	feature = 708	correl = -0.0234628	descr = N_Gram_GTCCG
cnt = 14	feature = 461	correl = -0.0744575	descr = N_Gram_CGCGC
cnt = 15	feature = 578	correl = 0.0453418	descr = N_Gram_GATTG
cnt = 16	feature = 449	correl = -0.0482257	descr = N_Gram_CGAGT
cnt = 17	feature = 767	correl = 0.0536372	descr = N_Gram_TAGCA
cnt = 18	feature = 229	correl = -0.0393504	descr = N_Gram_ACGAA
cnt = 19	feature = 645	correl = -0.0588814	descr = N_Gram_GGACC
cnt = 20	feature = 490	correl = -0.06787	descr = N_Gram_CGTTC
cnt = 21	feature = 915	correl = 0.0368866	descr = N_Gram_TTGAC
cnt = 22	feature = 687	correl = 0.0273535	descr = N_Gram_GGTAC
cnt = 23	feature = 852	correl = 0.0242315	descr = N_Gram_TGCAA
cnt = 24	feature = 857	correl = -0.0227017	descr = N_Gram_TGCCT
cnt = 25	feature = 452	correl = -0.0230941	descr = N_Gram_CGATC
cnt = 26	feature = 251	correl = -0.0296806	descr = N_Gram_AGAGG
cnt = 27	feature = 674	correl = -0.0436008	descr = N_Gram_GGGCA
cnt = 28	feature = 675	correl = -0.100407	descr = N_Gram_GGGCC
cnt = 29	feature = 47	correl = -0.0268652	descr = Position_Specific_Bin_Base_15_Base_T
cnt = 30	feature = 384	correl = -0.0225413	descr = N_Gram_CCAAG
cnt = 31	feature = 28	correl = 0.0276972	descr = Position_Specific_Bin_Base_9_Base_T
cnt = 32	feature = 752	correl = 0.0835953	descr = N_Gram_TACAA
cnt = 33	feature = 620	correl = -0.0263238	descr = N_Gram_GCGGG
cnt = 34	feature = 768	correl = 0.0763828	descr = N_Gram_TAGCT
cnt = 35	feature = 740	correl = 0.0220367	descr = N_Gram_TAAAG
cnt = 36	feature = 593	correl = 0.0347099	descr = N_Gram_GCATT
cnt = 37	feature = 430	correl = -0.0820678	descr = N_Gram_CCTCG
cnt = 38	feature = 264	correl = -0.0586054	descr = N_Gram_AGGAG
cnt = 39	feature = 311	correl = -0.0253183	descr = N_Gram_ATGGA
cnt = 40	feature = 214	correl = 0.0630837	descr = N_Gram_ACAGT
cnt = 41	feature = 914	correl = 0.0643269	descr = N_Gram_TTGAA
cnt = 42	feature = 765	correl = 0.0458411	descr = N_Gram_TAGAG
cnt = 43	feature = 292	correl = 0.045923	descr = N_Gram_ATCAA
cnt = 44	feature = 802	correl = 0.0463357	descr = N_Gram_TCCAT
cnt = 45	feature = 4	correl = -0.025699	descr = Position_Specific_Bin_Base_1_Base_C
cnt = 46	feature = 759	correl = 0.068002	descr = N_Gram_TACTA
cnt = 47	feature = 409	correl = -0.0689958	descr = N_Gram_CCCTG
cnt = 48	feature = 288	correl = 0.0380449	descr = N_Gram_ATATG
cnt = 49	feature = 2	correl = -0.149004	descr = Position_Specific_Bin_Base_0_Base_G
cnt = 50	feature = 52	correl = 0.0467491	descr = Position_Specific_Bin_Base_17_Base_A
cnt = 51	feature = 705	correl = 0.0312411	descr = N_Gram_GTCAT
cnt = 52	feature = 56	correl = 0.0434344	descr = Position_Specific_Bin_Base_18_Base_A
cnt = 53	feature = 749	correl = 0.0655212	descr = N_Gram_TAATT
cnt = 54	feature = 406	correl = -0.0368185	descr = N_Gram_CCCGG
cnt = 55	feature = 631	correl = 0.0434217	descr = N_Gram_GCTCT
cnt = 56	feature = 105	correl = -0.0713483	descr = Fold_of_RNAi_Sequence_Pos_14
cnt = 57	feature = 806	correl = -0.0223165	descr = N_Gram_TCCGC
cnt = 58	feature = 535	correl = 0.0520587	descr = N_Gram_CTTGT
cnt = 59	feature = 679	correl = -0.0558781	descr = N_Gram_GGGGA
cnt = 60	feature = 717	correl = 0.0222469	descr = N_Gram_GTGAA
cnt = 61	feature = 775	correl = 0.0456487	descr = N_Gram_TATAG
cnt = 62	feature = 665	correl = -0.0635887	descr = N_Gram_GGCGT
cnt = 63	feature = 29	correl = 0.0751094	descr = Position_Specific_Bin_Base_10_Base_A
cnt = 64	feature = 33	correl = -0.0370236	descr = Position_Specific_Bin_Base_11_Base_A
cnt = 65	feature = 6	correl = -0.0394958	descr = Position_Specific_Bin_Base_2_Base_A
cnt = 66	feature = 643	correl = -0.0495624	descr = N_Gram_GGAAG
cnt = 67	feature = 707	correl = -0.0546243	descr = N_Gram_GTCCC
cnt = 68	feature = 658	correl = -0.0849963	descr = N_Gram_GGCCA
cnt = 69	feature = 664	correl = -0.0784959	descr = N_Gram_GGCGG
cnt = 70	feature = 358	correl = -0.0331896	descr = N_Gram_CAGCG
cnt = 71	feature = 792	correl = 0.0238105	descr = N_Gram_TCAAG
cnt = 72	feature = 732	correl = -0.0280142	descr = N_Gram_GTTGG
cnt = 73	feature = 672	correl = -0.0712699	descr = N_Gram_GGGAG
cnt = 74	feature = 233	correl = -0.0396127	descr = N_Gram_ACGG
cnt = 75	feature = 308	correl = 0.0222204	descr = N_Gram_ATGC
cnt = 76	feature = 1	correl = 0.115975	descr = Position_Specific_Bin_Base_0_Base_C
cnt = 77	feature = 21	correl = -0.125311	descr = Position_Specific_Bin_Base_7_Base_C
cnt = 78	feature = 40	correl = -0.0300238	descr = Position_Specific_Bin_Base_13_Base_G
cnt = 79	feature = 812	correl = 0.0256743	descr = N_Gram_TCGA
cnt = 80	feature = 334	correl = 0.0770712	descr = N_Gram_CAACA
cnt = 81	feature = 848	correl = 0.0590968	descr = N_Gram_TGATA
cnt = 82	feature = 718	correl = -0.0530371	descr = N_Gram_GTGC
cnt = 83	feature = 680	correl = -0.0696925	descr = N_Gram_GGGGC
cnt = 84	feature = 554	correl = 0.0274279	descr = N_Gram_GACT
cnt = 85	feature = 16	correl = 0.0292485	descr = Position_Specific_Bin_Base_4_Base_T
cnt = 86	feature = 899	correl = 0.0384065	descr = N_Gram_TTCAT
cnt = 87	feature = 815	correl = 0.0530325	descr = N_Gram_TCGCA
cnt = 88	feature = 228	correl = -0.0374129	descr = N_Gram_ACGA
cnt = 89	feature = 531	correl = 0.0342276	descr = N_Gram_CTTCT
cnt = 90	feature = 942	correl = 0.0258921	descr = N_Gram_TTTTC
cnt = 91	feature = 808	correl = -0.0282311	descr = N_Gram_TCCTC
cnt = 92	feature = 404	correl = -0.102458	descr = N_Gram_CCCGA
cnt = 93	feature = 865	correl = -0.0745478	descr = N_Gram_TGGCC
cnt = 94	feature = 501	correl = 0.0721006	descr = N_Gram_CTAGC
cnt = 95	feature = 59	correl = 0.0331232	descr = Position_Specific_Bin_Base_18_Base_T
cnt = 96	feature = 17	correl = -0.0698688	descr = Position_Specific_Bin_Base_5_Base_C
cnt = 97	feature = 32	correl = 0.0604756	descr = Position_Specific_Bin_Base_10_Base_T
cnt = 98	feature = 10	correl = 0.0264599	descr = Position_Specific_Bin_Base_3_Base_A
cnt = 99	feature = 798	correl = 0.0595063	descr = N_Gram_TCATC
cnt = 100	feature = 838	correl = 0.0223697	descr = N_Gram_TCTTG
cnt = 101	feature = 478	correl = -0.0492675	descr = N_Gram_CGGT
cnt = 102	feature = 834	correl = 0.0838988	descr = N_Gram_TCTGC
cnt = 103	feature = 743	correl = 0.0783267	descr = N_Gram_TAAG
cnt = 104	feature = 256	correl = -0.0492856	descr = N_Gram_AGCC
cnt = 105	feature = 876	correl = 0.0407919	descr = N_Gram_TGTC
cnt = 106	feature = 721	correl = -0.102581	descr = N_Gram_GTGG
cnt = 107	feature = 612	correl = -0.0716981	descr = N_Gram_GCGC
cnt = 108	feature = 937	correl = 0.0667574	descr = N_Gram_TTTGA
cnt = 109	feature = 293	correl = 0.0466218	descr = N_Gram_ATCC
cnt = 110	feature = 58	correl = -0.0471093	descr = Position_Specific_Bin_Base_18_Base_G
cnt = 111	feature = 15	correl = -0.0248418	descr = Position_Specific_Bin_Base_4_Base_G
cnt = 112	feature = 603	correl = -0.0766338	descr = N_Gram_GCCCT
cnt = 113	feature = 929	correl = 0.0494664	descr = N_Gram_TTTA
cnt = 114	feature = 632	correl = -0.0300766	descr = N_Gram_GCTG
cnt = 115	feature = 751	correl = 0.0475776	descr = N_Gram_TACA
cnt = 116	feature = 653	correl = -0.0718658	descr = N_Gram_GGCA
cnt = 117	feature = 716	correl = 0.0246195	descr = N_Gram_GTGA
cnt = 118	feature = 837	correl = 0.0416517	descr = N_Gram_TCTTC
cnt = 119	feature = 436	correl = 0.0336197	descr = N_Gram_CCTT
cnt = 120	feature = 206	correl = 0.082947	descr = N_Gram_ACAA
cnt = 121	feature = 31	correl = -0.0680806	descr = Position_Specific_Bin_Base_10_Base_G
cnt = 122	feature = 525	correl = 0.0367983	descr = N_Gram_CTGT
cnt = 123	feature = 367	correl = -0.0277601	descr = N_Gram_CATA
cnt = 124	feature = 70	correl = -0.0262017	descr = Gibbs_of_Target_Sequence__Pos_1_Step_1
cnt = 125	feature = 432	correl = -0.0641635	descr = N_Gram_CCTG
cnt = 126	feature = 773	correl = 0.0735248	descr = N_Gram_TATA
cnt = 127	feature = 258	correl = -0.0599502	descr = N_Gram_AGCG
cnt = 128	feature = 659	correl = -0.118317	descr = N_Gram_GGCCC
cnt = 129	feature = 738	correl = 0.0466247	descr = N_Gram_TAAA
cnt = 130	feature = 706	correl = -0.0684849	descr = N_Gram_GTCC
cnt = 131	feature = 80	correl = 0.0299313	descr = Gibbs_of_Target_Sequence__Pos_12_Step_1
cnt = 132	feature = 76	correl = 0.0868265	descr = Gibbs_of_Target_Sequence__Pos_8_Step_1
cnt = 133	feature = 82	correl = 0.144853	descr = Gibbs_of_Target_Sequence__Pos_14_Step_1
cnt = 134	feature = 940	correl = 0.0532314	descr = N_Gram_TTTT
cnt = 135	feature = 662	correl = -0.111253	descr = N_Gram_GGCG
cnt = 136	feature = 81	correl = 0.130389	descr = Gibbs_of_Target_Sequence__Pos_13_Step_1
cnt = 137	feature = 83	correl = 0.0950288	descr = Gibbs_of_Target_Sequence__Pos_15_Step_1
cnt = 138	feature = 78	correl = 0.127807	descr = Gibbs_of_Target_Sequence__Pos_10_Step_1
cnt = 139	feature = 77	correl = 0.103143	descr = Gibbs_of_Target_Sequence__Pos_9_Step_1
cnt = 140	feature = 772	correl = 0.133517	descr = N_Gram_TAT
cnt = 141	feature = 610	correl = -0.107375	descr = N_Gram_GCG
cnt = 142	feature = 316	correl = 0.11887	descr = N_Gram_ATT
cnt = 143	feature = 579	correl = -0.140383	descr = N_Gram_GC
cnt = 144	feature = 278	correl = 0.124512	descr = N_Gram_AT
cnt = 145	feature = 68	correl = 0.296357	descr = Gibbs_of_Target_Sequence_
num rows = 2188
num_elements = 319448
..*
optimization finished, #iter = 2177
nu = 0.415546
obj = -78.457762, rho = -0.450541
nSV = 1046, nBSV = 768
num rows = 243
num_elements = 35478
*
optimization finished, #iter = 209
nu = 0.388856
obj = -7.958610, rho = -0.732817
nSV = 134, nBSV = 63
..*
optimization finished, #iter = 2177
nu = 0.415546
obj = -78.457762, rho = -0.450541
nSV = 1046, nBSV = 768
CFS merit scores = 1.26906
CFS merit scores = 1.52763
CFS merit scores = 1.79443
CFS merit scores = 2.03673
CFS merit scores = 2.25041
CFS merit scores = 2.44422
CFS merit scores = 2.62293
CFS merit scores = 2.78666
CFS merit scores = 2.93875
CFS merit scores = 3.08101
CFS merit scores = 3.21283
CFS merit scores = 3.33654
CFS merit scores = 3.45311
CFS merit scores = 3.55764
CFS merit scores = 3.65592
CFS merit scores = 3.74951
CFS merit scores = 3.83845
CFS merit scores = 3.92357
CFS merit scores = 4.00606
CFS merit scores = 4.08498
CFS merit scores = 4.16116
CFS merit scores = 4.23088
CFS merit scores = 4.29695
CFS merit scores = 4.35867
CFS merit scores = 4.41497
CFS merit scores = 4.46811
CFS merit scores = 4.51954
CFS merit scores = 4.56981
CFS merit scores = 4.61668
CFS merit scores = 4.66043
CFS merit scores = 4.69984
CFS merit scores = 4.73728
CFS merit scores = 4.77183
CFS merit scores = 4.80512
CFS merit scores = 4.83696
CFS merit scores = 4.86847
CFS merit scores = 4.89767
CFS merit scores = 4.92586
CFS merit scores = 4.95309
CFS merit scores = 4.97928
CFS merit scores = 5.0049
CFS merit scores = 5.02968
CFS merit scores = 5.05387
CFS merit scores = 5.07673
CFS merit scores = 5.1001
CFS merit scores = 5.12153
CFS merit scores = 5.14177
CFS merit scores = 5.16138
CFS merit scores = 5.181
CFS merit scores = 5.19876
CFS merit scores = 5.2152
CFS merit scores = 5.2307
CFS merit scores = 5.24603
CFS merit scores = 5.26006
CFS merit scores = 5.27402
CFS merit scores = 5.28602
CFS merit scores = 5.29792
CFS merit scores = 5.30943
CFS merit scores = 5.32003
CFS merit scores = 5.33046
CFS merit scores = 5.34125
CFS merit scores = 5.35176
CFS merit scores = 5.36127
CFS merit scores = 5.37083
CFS merit scores = 5.37968
CFS merit scores = 5.38792
CFS merit scores = 5.39517
CFS merit scores = 5.40151
CFS merit scores = 5.40781
CFS merit scores = 5.41398
CFS merit scores = 5.42009
CFS merit scores = 5.42584
CFS merit scores = 5.43105
CFS merit scores = 5.43572
CFS merit scores = 5.43965
CFS merit scores = 5.44349
CFS merit scores = 5.44772
CFS merit scores = 5.45183
CFS merit scores = 5.45639
CFS merit scores = 5.46132
CFS merit scores = 5.46486
CFS merit scores = 5.46624
CFS merit scores = 5.46769
CFS merit scores = 5.46961
CFS merit scores = 5.47163
CFS merit scores = 5.47324
CFS merit scores = 5.47496
CFS merit scores = 5.47671
CFS merit scores = 5.47736
CFS merit scores = 5.47823
CFS merit scores = 5.47923
CFS merit scores = 5.48023
CFS merit scores = 5.48144
CFS merit scores = 5.48141
CFS merit scores = 5.48146
CFS merit scores = 5.48142
CFS merit scores = 5.48131
CFS merit scores = 5.48072
CFS merit scores = 5.48004
CFS merit scores = 5.47836
CFS merit scores = 5.47707
CFS merit scores = 5.47595
CFS merit scores = 5.47481
CFS merit scores = 5.47336
CFS merit scores = 5.47181
CFS merit scores = 5.47007
CFS merit scores = 5.46825
CFS merit scores = 5.46632
CFS merit scores = 5.46427
CFS merit scores = 5.4612
CFS merit scores = 5.45825
CFS merit scores = 5.4555
CFS merit scores = 5.45241
CFS merit scores = 5.44663
CFS merit scores = 5.43808
CFS merit scores = 5.4297
CFS merit scores = 5.42154
CFS merit scores = 5.41095
CFS merit scores = 5.40016
CFS merit scores = 5.38807
CFS merit scores = 5.37606
CFS merit scores = 5.36327
CFS merit scores = 5.3502
CFS merit scores = 5.33708
CFS merit scores = 5.32361
CFS merit scores = 5.31064
CFS merit scores = 5.29727
CFS merit scores = 5.28208
CFS merit scores = 5.26385
CFS merit scores = 5.24174
CFS merit scores = 5.21747
CFS merit scores = 5.18999
CFS merit scores = 5.16168
cnt = 1	feature = 66	correl = 0.269063	descr = Gibbs_of_Target_Sequence_
cnt = 2	feature = 308	correl = -0.0596461	descr = N_Gram_ATGGT
cnt = 3	feature = 229	correl = -0.0375609	descr = N_Gram_ACGAC
cnt = 4	feature = 884	correl = -0.040421	descr = N_Gram_TTACC
cnt = 5	feature = 749	correl = 0.0306888	descr = N_Gram_TACCG
cnt = 6	feature = 739	correl = 0.0320582	descr = N_Gram_TAAGC
cnt = 7	feature = 490	correl = 0.058939	descr = N_Gram_CTAGC
cnt = 8	feature = 899	correl = 0.0358779	descr = N_Gram_TTCGC
cnt = 9	feature = 751	correl = -0.0305078	descr = N_Gram_TACG
cnt = 10	feature = 519	correl = 0.0328851	descr = N_Gram_CTTAG
cnt = 11	feature = 796	correl = -0.0223042	descr = N_Gram_TCCGA
cnt = 12	feature = 436	correl = -0.0415313	descr = N_Gram_CGACG
cnt = 13	feature = 554	correl = -0.0373336	descr = N_Gram_GAGAT
cnt = 14	feature = 755	correl = 0.0442694	descr = N_Gram_TACTG
cnt = 15	feature = 914	correl = 0.0357462	descr = N_Gram_TTGCG
cnt = 16	feature = 612	correl = -0.0493191	descr = N_Gram_GCGGT
cnt = 17	feature = 773	correl = 0.0365127	descr = N_Gram_TATAG
cnt = 18	feature = 228	correl = -0.042296	descr = N_Gram_ACGAA
cnt = 19	feature = 264	correl = 0.0317756	descr = N_Gram_AGGGG
cnt = 20	feature = 759	correl = 0.0573345	descr = N_Gram_TAGAC
cnt = 21	feature = 705	correl = 0.0424223	descr = N_Gram_GTCTA
cnt = 22	feature = 857	correl = 0.0295216	descr = N_Gram_TGGAC
cnt = 23	feature = 553	correl = 0.0336224	descr = N_Gram_GAGAA
cnt = 24	feature = 452	correl = -0.0568818	descr = N_Gram_CGCGT
cnt = 25	feature = 672	correl = 0.0282457	descr = N_Gram_GGTAC
cnt = 26	feature = 531	correl = -0.0216293	descr = N_Gram_GAAAG
cnt = 27	feature = 671	correl = 0.0528192	descr = N_Gram_GGTAA
cnt = 28	feature = 404	correl = -0.0674243	descr = N_Gram_CCGAT
cnt = 29	feature = 432	correl = -0.0328284	descr = N_Gram_CGAAT
cnt = 30	feature = 659	correl = -0.0544737	descr = N_Gram_GGGCA
cnt = 31	feature = 631	correl = 0.0371057	descr = N_Gram_GGAAT
cnt = 32	feature = 765	correl = 0.0279371	descr = N_Gram_TAGGC
cnt = 33	feature = 206	correl = 0.0583651	descr = N_Gram_ACAAA
cnt = 34	feature = 16	correl = -0.0363219	descr = Position_Specific_Bin_Base_6_Base_C
cnt = 35	feature = 632	correl = 0.0277723	descr = N_Gram_GGACA
cnt = 36	feature = 718	correl = 0.030938	descr = N_Gram_GTGTA
cnt = 37	feature = 31	correl = -0.0337109	descr = Position_Specific_Bin_Base_11_Base_C
cnt = 38	feature = 461	correl = -0.0340151	descr = N_Gram_CGGCT
cnt = 39	feature = 284	correl = 0.0304308	descr = N_Gram_ATATG
cnt = 40	feature = 768	correl = 0.0452054	descr = N_Gram_TAGTG
cnt = 41	feature = 367	correl = 0.0283966	descr = N_Gram_CATGT
cnt = 42	feature = 21	correl = 0.0370049	descr = Position_Specific_Bin_Base_8_Base_A
cnt = 43	feature = 806	correl = 0.0228636	descr = N_Gram_TCGCC
cnt = 44	feature = 657	correl = -0.0615164	descr = N_Gram_GGGAG
cnt = 45	feature = 1	correl = 0.108951	descr = Position_Specific_Bin_Base_0_Base_C
cnt = 46	feature = 752	correl = -0.0357203	descr = N_Gram_TACGT
cnt = 47	feature = 772	correl = 0.0314875	descr = N_Gram_TATAC
cnt = 48	feature = 52	correl = -0.0600576	descr = Position_Specific_Bin_Base_17_Base_G
cnt = 49	feature = 58	correl = 0.178008	descr = Position_Specific_Bin_Base_19_Base_A
cnt = 50	feature = 535	correl = -0.0467934	descr = N_Gram_GAAGA
cnt = 51	feature = 578	correl = -0.0465076	descr = N_Gram_GCACC
cnt = 52	feature = 915	correl = 0.0223257	descr = N_Gram_TTGCT
cnt = 53	feature = 6	correl = 0.0358121	descr = Position_Specific_Bin_Base_2_Base_C
cnt = 54	feature = 740	correl = 0.0483461	descr = N_Gram_TAAGG
cnt = 55	feature = 334	correl = 0.0281661	descr = N_Gram_CACAG
cnt = 56	feature = 525	correl = 0.0481221	descr = N_Gram_CTTGT
cnt = 57	feature = 798	correl = 0.0772501	descr = N_Gram_TCCTA
cnt = 58	feature = 792	correl = 0.0383018	descr = N_Gram_TCCAT
cnt = 59	feature = 4	correl = -0.0989067	descr = Position_Specific_Bin_Base_1_Base_G
cnt = 60	feature = 41	correl = -0.0326769	descr = Position_Specific_Bin_Base_14_Base_C
cnt = 61	feature = 904	correl = 0.0449649	descr = N_Gram_TTCTC
cnt = 62	feature = 812	correl = 0.049568	descr = N_Gram_TCGT
cnt = 63	feature = 499	correl = -0.0516572	descr = N_Gram_CTCGG
cnt = 64	feature = 406	correl = -0.0411399	descr = N_Gram_CCGCA
cnt = 65	feature = 256	correl = -0.0411751	descr = N_Gram_AGCGG
cnt = 66	feature = 14	correl = 0.0622375	descr = Position_Specific_Bin_Base_5_Base_T
cnt = 67	feature = 716	correl = -0.0304433	descr = N_Gram_GTGGT
cnt = 68	feature = 738	correl = 0.0448696	descr = N_Gram_TAAGA
cnt = 69	feature = 579	correl = -0.0299787	descr = N_Gram_GCACG
cnt = 70	feature = 28	correl = -0.0530427	descr = Position_Specific_Bin_Base_10_Base_G
cnt = 71	feature = 56	correl = -0.0409098	descr = Position_Specific_Bin_Base_18_Base_G
cnt = 72	feature = 292	correl = 0.0245719	descr = N_Gram_ATCCT
cnt = 73	feature = 679	correl = -0.0572812	descr = N_Gram_GGTGC
cnt = 74	feature = 708	correl = 0.0302877	descr = N_Gram_GTGAA
cnt = 75	feature = 704	correl = 0.0221769	descr = N_Gram_GTCT
cnt = 76	feature = 478	correl = -0.068221	descr = N_Gram_CGTTC
cnt = 77	feature = 105	correl = -0.0264646	descr = Fold_of_RNAi_Sequence_Pos_19
cnt = 78	feature = 2	correl = -0.131046	descr = Position_Specific_Bin_Base_0_Base_G
cnt = 79	feature = 251	correl = -0.049925	descr = N_Gram_AGATG
cnt = 80	feature = 721	correl = -0.0336784	descr = N_Gram_GTTA
cnt = 81	feature = 675	correl = -0.0830346	descr = N_Gram_GGTCC
cnt = 82	feature = 674	correl = 0.0287207	descr = N_Gram_GGTCA
cnt = 83	feature = 47	correl = 0.0692978	descr = Position_Specific_Bin_Base_16_Base_A
cnt = 84	feature = 15	correl = 0.0232815	descr = Position_Specific_Bin_Base_6_Base_A
cnt = 85	feature = 597	correl = -0.0454353	descr = N_Gram_GCCT
cnt = 86	feature = 701	correl = 0.0429804	descr = N_Gram_GTCG
cnt = 87	feature = 396	correl = -0.0663415	descr = N_Gram_CCCT
cnt = 88	feature = 11	correl = 0.0828221	descr = Position_Specific_Bin_Base_4_Base_A
cnt = 89	feature = 852	correl = -0.038562	descr = N_Gram_TGCGG
cnt = 90	feature = 653	correl = -0.0267822	descr = N_Gram_GGCTT
cnt = 91	feature = 664	correl = -0.0704033	descr = N_Gram_GGGGC
cnt = 92	feature = 687	correl = 0.0275186	descr = N_Gram_GTAAG
cnt = 93	feature = 665	correl = -0.0477275	descr = N_Gram_GGGGT
cnt = 94	feature = 40	correl = 0.100553	descr = Position_Specific_Bin_Base_14_Base_A
cnt = 95	feature = 293	correl = 0.0499896	descr = N_Gram_ATCG
cnt = 96	feature = 501	correl = 0.0347217	descr = N_Gram_CTCT
cnt = 97	feature = 60	correl = -0.12104	descr = Position_Specific_Bin_Base_19_Base_G
cnt = 98	feature = 10	correl = -0.0988791	descr = Position_Specific_Bin_Base_3_Base_T
cnt = 99	feature = 33	correl = 0.120783	descr = Position_Specific_Bin_Base_11_Base_T
cnt = 100	feature = 753	correl = 0.0509136	descr = N_Gram_TACT
cnt = 101	feature = 29	correl = 0.051879	descr = Position_Specific_Bin_Base_10_Base_T
cnt = 102	feature = 17	correl = 0.021539	descr = Position_Specific_Bin_Base_6_Base_G
cnt = 103	feature = 767	correl = 0.032939	descr = N_Gram_TAGT
cnt = 104	feature = 865	correl = -0.0255245	descr = N_Gram_TGGTG
cnt = 105	feature = 643	correl = -0.0400765	descr = N_Gram_GGCAG
cnt = 106	feature = 233	correl = -0.0351332	descr = N_Gram_ACGT
cnt = 107	feature = 358	correl = -0.0290682	descr = N_Gram_CATA
cnt = 108	feature = 717	correl = 0.0269038	descr = N_Gram_GTGT
cnt = 109	feature = 834	correl = 0.0417058	descr = N_Gram_TGAAG
cnt = 110	feature = 316	correl = 0.098624	descr = N_Gram_ATTCT
cnt = 111	feature = 515	correl = 0.0500185	descr = N_Gram_CTGT
cnt = 112	feature = 59	correl = -0.11964	descr = Position_Specific_Bin_Base_19_Base_C
cnt = 113	feature = 449	correl = -0.0790805	descr = N_Gram_CGCG
cnt = 114	feature = 288	correl = 0.0379406	descr = N_Gram_ATCC
cnt = 115	feature = 603	correl = -0.0719225	descr = N_Gram_GCGC
cnt = 116	feature = 707	correl = 0.0274442	descr = N_Gram_GTGA
cnt = 117	feature = 82	correl = 0.0908647	descr = Gibbs_of_Target_Sequence__Pos_17_Step_1
cnt = 118	feature = 680	correl = -0.110398	descr = N_Gram_GGTGG
cnt = 119	feature = 770	correl = 0.073316	descr = N_Gram_TATA
cnt = 120	feature = 278	correl = 0.0425579	descr = N_Gram_ATAG
cnt = 121	feature = 77	correl = 0.0449207	descr = Gibbs_of_Target_Sequence__Pos_11_Step_1
cnt = 122	feature = 658	correl = -0.120309	descr = N_Gram_GGGC
cnt = 123	feature = 876	correl = 0.075099	descr = N_Gram_TGTT
cnt = 124	feature = 384	correl = -0.137294	descr = N_Gram_CCC
cnt = 125	feature = 78	correl = 0.123291	descr = Gibbs_of_Target_Sequence__Pos_13_Step_1
cnt = 126	feature = 80	correl = 0.0943335	descr = Gibbs_of_Target_Sequence__Pos_15_Step_1
cnt = 127	feature = 70	correl = 0.0974435	descr = Gibbs_of_Target_Sequence__Pos_4_Step_1
cnt = 128	feature = 802	correl = 0.0359057	descr = N_Gram_TCG
cnt = 129	feature = 81	correl = 0.108369	descr = Gibbs_of_Target_Sequence__Pos_16_Step_1
cnt = 130	feature = 83	correl = 0.191507	descr = Gibbs_of_Target_Sequence__Pos_18_Step_1
cnt = 131	feature = 76	correl = 0.123093	descr = Gibbs_of_Target_Sequence__Pos_10_Step_1
cnt = 132	feature = 706	correl = -0.0261667	descr = N_Gram_GTG
cnt = 133	feature = 654	correl = -0.12725	descr = N_Gram_GGG
num rows = 2188
num_elements = 293192
..*
optimization finished, #iter = 2104
nu = 0.434932
obj = -82.709226, rho = -0.493984
nSV = 1086, nBSV = 829
num rows = 243
num_elements = 32562
*
optimization finished, #iter = 165
nu = 0.330271
obj = -7.463090, rho = -0.517399
nSV = 112, nBSV = 53
..*
optimization finished, #iter = 2104
nu = 0.434932
obj = -82.709226, rho = -0.493984
nSV = 1086, nBSV = 829
CFS merit scores = 1.43086
CFS merit scores = 1.61174
CFS merit scores = 1.85327
CFS merit scores = 2.07781
CFS merit scores = 2.27846
CFS merit scores = 2.46416
CFS merit scores = 2.6351
CFS merit scores = 2.79036
CFS merit scores = 2.93552
CFS merit scores = 3.0635
CFS merit scores = 3.18496
CFS merit scores = 3.29933
CFS merit scores = 3.40798
CFS merit scores = 3.51127
CFS merit scores = 3.60887
CFS merit scores = 3.70135
CFS merit scores = 3.78952
CFS merit scores = 3.87495
CFS merit scores = 3.95723
CFS merit scores = 4.03312
CFS merit scores = 4.10531
CFS merit scores = 4.17399
CFS merit scores = 4.23846
CFS merit scores = 4.30047
CFS merit scores = 4.3599
CFS merit scores = 4.41677
CFS merit scores = 4.46946
CFS merit scores = 4.52006
CFS merit scores = 4.56903
CFS merit scores = 4.61602
CFS merit scores = 4.65964
CFS merit scores = 4.70175
CFS merit scores = 4.73698
CFS merit scores = 4.76984
CFS merit scores = 4.80221
CFS merit scores = 4.83393
CFS merit scores = 4.86487
CFS merit scores = 4.89485
CFS merit scores = 4.92404
CFS merit scores = 4.95182
CFS merit scores = 4.97746
CFS merit scores = 5.00097
CFS merit scores = 5.0249
CFS merit scores = 5.04798
CFS merit scores = 5.0702
CFS merit scores = 5.09162
CFS merit scores = 5.11246
CFS merit scores = 5.13348
CFS merit scores = 5.15387
CFS merit scores = 5.17213
CFS merit scores = 5.1906
CFS merit scores = 5.20755
CFS merit scores = 5.22435
CFS merit scores = 5.23992
CFS merit scores = 5.25548
CFS merit scores = 5.2701
CFS merit scores = 5.28399
CFS merit scores = 5.29765
CFS merit scores = 5.31079
CFS merit scores = 5.32264
CFS merit scores = 5.33418
CFS merit scores = 5.34592
CFS merit scores = 5.35773
CFS merit scores = 5.36803
CFS merit scores = 5.3773
CFS merit scores = 5.38664
CFS merit scores = 5.39602
CFS merit scores = 5.40473
CFS merit scores = 5.41262
CFS merit scores = 5.42049
CFS merit scores = 5.42787
CFS merit scores = 5.43429
CFS merit scores = 5.43914
CFS merit scores = 5.4435
CFS merit scores = 5.44747
CFS merit scores = 5.45149
CFS merit scores = 5.45491
CFS merit scores = 5.45853
CFS merit scores = 5.46225
CFS merit scores = 5.46568
CFS merit scores = 5.46902
CFS merit scores = 5.47236
CFS merit scores = 5.47533
CFS merit scores = 5.47805
CFS merit scores = 5.48035
CFS merit scores = 5.48319
CFS merit scores = 5.48402
CFS merit scores = 5.48524
CFS merit scores = 5.48685
CFS merit scores = 5.48701
CFS merit scores = 5.48743
CFS merit scores = 5.48759
CFS merit scores = 5.48792
CFS merit scores = 5.48804
CFS merit scores = 5.48839
CFS merit scores = 5.4886
CFS merit scores = 5.48882
CFS merit scores = 5.48795
CFS merit scores = 5.4872
CFS merit scores = 5.48623
CFS merit scores = 5.48512
CFS merit scores = 5.48237
CFS merit scores = 5.47936
CFS merit scores = 5.47655
CFS merit scores = 5.472
CFS merit scores = 5.46728
CFS merit scores = 5.46254
CFS merit scores = 5.4576
CFS merit scores = 5.45229
CFS merit scores = 5.44684
CFS merit scores = 5.44192
CFS merit scores = 5.43659
CFS merit scores = 5.43157
CFS merit scores = 5.42522
CFS merit scores = 5.41871
CFS merit scores = 5.41188
CFS merit scores = 5.40544
CFS merit scores = 5.39846
CFS merit scores = 5.39115
CFS merit scores = 5.38363
CFS merit scores = 5.37594
CFS merit scores = 5.36767
CFS merit scores = 5.35938
CFS merit scores = 5.35116
CFS merit scores = 5.34289
CFS merit scores = 5.33392
CFS merit scores = 5.32499
CFS merit scores = 5.31612
CFS merit scores = 5.30551
CFS merit scores = 5.295
CFS merit scores = 5.28448
CFS merit scores = 5.2733
CFS merit scores = 5.26176
CFS merit scores = 5.24977
CFS merit scores = 5.23779
CFS merit scores = 5.22219
CFS merit scores = 5.20287
CFS merit scores = 5.18363
CFS merit scores = 5.16423
CFS merit scores = 5.13646
CFS merit scores = 5.10943
CFS merit scores = 5.07043
CFS merit scores = 5.02609
cnt = 1	feature = 80	correl = 0.430862	descr = Gibbs_of_Target_Sequence__Pos_20_Step_1
cnt = 2	feature = 1	correl = -0.133802	descr = Position_Specific_Bin_Base_0_Base_G
cnt = 3	feature = 4	correl = -0.101252	descr = Position_Specific_Bin_Base_1_Base_G
cnt = 4	feature = 206	correl = -0.0280486	descr = N_Gram_ACCA
cnt = 5	feature = 743	correl = -0.0323264	descr = N_Gram_TACG
cnt = 6	feature = 29	correl = 0.0526608	descr = Position_Specific_Bin_Base_10_Base_T
cnt = 7	feature = 358	correl = 0.0235135	descr = N_Gram_CATGT
cnt = 8	feature = 680	correl = -0.0297985	descr = N_Gram_GTAAT
cnt = 9	feature = 884	correl = 0.0300207	descr = N_Gram_TTATA
cnt = 10	feature = 808	correl = 0.0999453	descr = N_Gram_TCGTG
cnt = 11	feature = 798	correl = 0.0221681	descr = N_Gram_TCGAG
cnt = 12	feature = 406	correl = 0.0564974	descr = N_Gram_CCTAA
cnt = 13	feature = 620	correl = -0.0353733	descr = N_Gram_GGAAA
cnt = 14	feature = 802	correl = 0.0368401	descr = N_Gram_TCGCT
cnt = 15	feature = 767	correl = 0.0500814	descr = N_Gram_TATCA
cnt = 16	feature = 770	correl = 0.0516154	descr = N_Gram_TATGA
cnt = 17	feature = 732	correl = 0.0261495	descr = N_Gram_TAAGC
cnt = 18	feature = 436	correl = -0.0344078	descr = N_Gram_CGCCC
cnt = 19	feature = 876	correl = 0.0250838	descr = N_Gram_TTACA
cnt = 20	feature = 706	correl = -0.0694966	descr = N_Gram_GTGGG
cnt = 21	feature = 260	correl = 0.0499802	descr = N_Gram_AGTGA
cnt = 22	feature = 579	correl = -0.0746547	descr = N_Gram_GCCAG
cnt = 23	feature = 665	correl = 0.0264541	descr = N_Gram_GGTAC
cnt = 24	feature = 334	correl = 0.0385934	descr = N_Gram_CACTC
cnt = 25	feature = 716	correl = -0.0216363	descr = N_Gram_GTTGC
cnt = 26	feature = 612	correl = -0.0350659	descr = N_Gram_GCTGA
cnt = 27	feature = 674	correl = -0.0458904	descr = N_Gram_GGTTA
cnt = 28	feature = 679	correl = 0.0450778	descr = N_Gram_GTAAG
cnt = 29	feature = 394	correl = -0.037927	descr = N_Gram_CCGAC
cnt = 30	feature = 367	correl = -0.0367214	descr = N_Gram_CCACG
cnt = 31	feature = 501	correl = 0.0516952	descr = N_Gram_CTGGA
cnt = 32	feature = 705	correl = -0.0839608	descr = N_Gram_GTGGC
cnt = 33	feature = 721	correl = 0.0536516	descr = N_Gram_GTTTG
cnt = 34	feature = 316	correl = 0.0810536	descr = N_Gram_CAACA
cnt = 35	feature = 278	correl = -0.0338617	descr = N_Gram_ATCCC
cnt = 36	feature = 52	correl = -0.0494663	descr = Position_Specific_Bin_Base_18_Base_G
cnt = 37	feature = 15	correl = 0.0263811	descr = Position_Specific_Bin_Base_5_Base_A
cnt = 38	feature = 751	correl = 0.0529712	descr = N_Gram_TAGAC
cnt = 39	feature = 739	correl = 0.0751969	descr = N_Gram_TACAA
cnt = 40	feature = 704	correl = -0.0511571	descr = N_Gram_GTGGA
cnt = 41	feature = 773	correl = 0.0486286	descr = N_Gram_TATTC
cnt = 42	feature = 228	correl = 0.0714999	descr = N_Gram_ACTGA
cnt = 43	feature = 696	correl = 0.0276739	descr = N_Gram_GTCT
cnt = 44	feature = 229	correl = -0.0430603	descr = N_Gram_ACTGC
cnt = 45	feature = 292	correl = 0.0378329	descr = N_Gram_ATGCT
cnt = 46	feature = 671	correl = -0.0620562	descr = N_Gram_GGTGC
cnt = 47	feature = 293	correl = -0.0506632	descr = N_Gram_ATGG
cnt = 48	feature = 653	correl = -0.0925878	descr = N_Gram_GGGCC
cnt = 49	feature = 449	correl = -0.0835138	descr = N_Gram_CGGCC
cnt = 50	feature = 657	correl = -0.0805273	descr = N_Gram_GGGGC
cnt = 51	feature = 6	correl = 0.0261779	descr = Position_Specific_Bin_Base_2_Base_C
cnt = 52	feature = 755	correl = 0.0836456	descr = N_Gram_TAGCT
cnt = 53	feature = 40	correl = 0.0771991	descr = Position_Specific_Bin_Base_15_Base_A
cnt = 54	feature = 899	correl = 0.0565915	descr = N_Gram_TTGAA
cnt = 55	feature = 768	correl = 0.0494733	descr = N_Gram_TATCG
cnt = 56	feature = 264	correl = 0.0214151	descr = N_Gram_ATAAA
cnt = 57	feature = 752	correl = 0.0697863	descr = N_Gram_TAGAG
cnt = 58	feature = 462	correl = -0.0527921	descr = N_Gram_CGTCC
cnt = 59	feature = 490	correl = -0.0321888	descr = N_Gram_CTCCC
cnt = 60	feature = 645	correl = -0.0475364	descr = N_Gram_GGCTG
cnt = 61	feature = 56	correl = -0.111241	descr = Position_Specific_Bin_Base_19_Base_G
cnt = 62	feature = 796	correl = 0.0555009	descr = N_Gram_TCCTT
cnt = 63	feature = 654	correl = -0.0794294	descr = N_Gram_GGGCG
cnt = 64	feature = 539	correl = 0.0313667	descr = N_Gram_GAGAA
cnt = 65	feature = 461	correl = 0.0232146	descr = N_Gram_CGTCA
cnt = 66	feature = 856	correl = -0.0564903	descr = N_Gram_TGGGA
cnt = 67	feature = 675	correl = -0.0602351	descr = N_Gram_GGTTG
cnt = 68	feature = 35	correl = 0.0459414	descr = Position_Specific_Bin_Base_13_Base_A
cnt = 69	feature = 308	correl = 0.0590393	descr = N_Gram_ATTG
cnt = 70	feature = 10	correl = -0.0940207	descr = Position_Specific_Bin_Base_3_Base_T
cnt = 71	feature = 256	correl = -0.0305867	descr = N_Gram_AGTAG
cnt = 72	feature = 554	correl = 0.0217997	descr = N_Gram_GATCT
cnt = 73	feature = 11	correl = 0.071972	descr = Position_Specific_Bin_Base_4_Base_A
cnt = 74	feature = 47	correl = -0.0318497	descr = Position_Specific_Bin_Base_17_Base_C
cnt = 75	feature = 31	correl = -0.0223653	descr = Position_Specific_Bin_Base_11_Base_C
cnt = 76	feature = 664	correl = 0.0612734	descr = N_Gram_GGTAA
cnt = 77	feature = 60	correl = -0.183525	descr = Position_Specific_Bin_Base_20_Base_G
cnt = 78	feature = 838	correl = 0.0365219	descr = N_Gram_TGCAA
cnt = 79	feature = 17	correl = 0.0451114	descr = Position_Specific_Bin_Base_5_Base_T
cnt = 80	feature = 366	correl = -0.0705889	descr = N_Gram_CCACC
cnt = 81	feature = 2	correl = 0.113364	descr = Position_Specific_Bin_Base_1_Base_A
cnt = 82	feature = 765	correl = 0.0295984	descr = N_Gram_TATAT
cnt = 83	feature = 740	correl = 0.0361755	descr = N_Gram_TACC
cnt = 84	feature = 812	correl = 0.0354446	descr = N_Gram_TCTAG
cnt = 85	feature = 865	correl = 0.0462317	descr = N_Gram_TGTCT
cnt = 86	feature = 658	correl = -0.0480916	descr = N_Gram_GGGGT
cnt = 87	feature = 553	correl = 0.0664122	descr = N_Gram_GATAT
cnt = 88	feature = 904	correl = 0.0303447	descr = N_Gram_TTGGT
cnt = 89	feature = 759	correl = 0.0318364	descr = N_Gram_TAGT
cnt = 90	feature = 643	correl = -0.0637144	descr = N_Gram_GGCGT
cnt = 91	feature = 288	correl = 0.0267202	descr = N_Gram_ATGAA
cnt = 92	feature = 593	correl = -0.0673645	descr = N_Gram_GCGC
cnt = 93	feature = 806	correl = -0.0901295	descr = N_Gram_TCGGG
cnt = 94	feature = 28	correl = -0.066724	descr = Position_Specific_Bin_Base_10_Base_G
cnt = 95	feature = 535	correl = 0.0381797	descr = N_Gram_GACT
cnt = 96	feature = 258	correl = 0.0970899	descr = N_Gram_AGTCG
cnt = 97	feature = 707	correl = -0.0227754	descr = N_Gram_GTGGT
cnt = 98	feature = 33	correl = 0.125549	descr = Position_Specific_Bin_Base_11_Base_T
cnt = 99	feature = 708	correl = 0.0305987	descr = N_Gram_GTGT
cnt = 100	feature = 21	correl = -0.0248255	descr = Position_Specific_Bin_Base_7_Base_G
cnt = 101	feature = 233	correl = 0.0466349	descr = N_Gram_AGACA
cnt = 102	feature = 837	correl = 0.04298	descr = N_Gram_TGCA
cnt = 103	feature = 753	correl = 0.0690397	descr = N_Gram_TAGC
cnt = 104	feature = 914	correl = 0.0384197	descr = N_Gram_TTTC
cnt = 105	feature = 58	correl = 0.374637	descr = Position_Specific_Bin_Base_20_Base_A
cnt = 106	feature = 632	correl = -0.0608001	descr = N_Gram_GGCA
cnt = 107	feature = 738	correl = 0.0321199	descr = N_Gram_TACA
cnt = 108	feature = 834	correl = 0.0651591	descr = N_Gram_TGATA
cnt = 109	feature = 701	correl = -0.0425686	descr = N_Gram_GTGC
cnt = 110	feature = 521	correl = -0.0293837	descr = N_Gram_GAAG
cnt = 111	feature = 77	correl = 0.0985553	descr = Gibbs_of_Target_Sequence__Pos_17_Step_1
cnt = 112	feature = 525	correl = 0.0591745	descr = N_Gram_GAAT
cnt = 113	feature = 792	correl = 0.021833	descr = N_Gram_TCCT
cnt = 114	feature = 766	correl = 0.0428019	descr = N_Gram_TATC
cnt = 115	feature = 384	correl = -0.102216	descr = N_Gram_CCCG
cnt = 116	feature = 603	correl = -0.0778013	descr = N_Gram_GCGT
cnt = 117	feature = 857	correl = -0.0607168	descr = N_Gram_TGGGG
cnt = 118	feature = 578	correl = -0.0460055	descr = N_Gram_GCCA
cnt = 119	feature = 59	correl = -0.310922	descr = Position_Specific_Bin_Base_20_Base_C
cnt = 120	feature = 687	correl = -0.0880168	descr = N_Gram_GTCC
cnt = 121	feature = 478	correl = 0.0502916	descr = N_Gram_CTAG
cnt = 122	feature = 852	correl = -0.0635745	descr = N_Gram_TGGC
cnt = 123	feature = 499	correl = -0.0238428	descr = N_Gram_CTGC
cnt = 124	feature = 83	correl = 0.0456307	descr = PF_RNAi_Fold_3'Free_Count
cnt = 125	feature = 772	correl = 0.057144	descr = N_Gram_TATT
cnt = 126	feature = 16	correl = -0.0739791	descr = Position_Specific_Bin_Base_5_Base_C
cnt = 127	feature = 409	correl = -0.0942408	descr = N_Gram_CCTC
cnt = 128	feature = 70	correl = 0.0959342	descr = Gibbs_of_Target_Sequence__Pos_9_Step_1
cnt = 129	feature = 254	correl = 0.0276032	descr = N_Gram_AGT
cnt = 130	feature = 672	correl = -0.112457	descr = N_Gram_GGTGG
cnt = 131	feature = 749	correl = 0.0872808	descr = N_Gram_TAGA
cnt = 132	feature = 82	correl = 0.153355	descr = PF_RNAi_Fold_5'Free_Count
cnt = 133	feature = 452	correl = -0.0826267	descr = N_Gram_CGGG
cnt = 134	feature = 66	correl = 0.0525732	descr = Gibbs_of_Target_Sequence__Pos_5_Step_1
cnt = 135	feature = 76	correl = 0.112769	descr = Gibbs_of_Target_Sequence__Pos_16_Step_1
cnt = 136	feature = 78	correl = 0.195875	descr = Gibbs_of_Target_Sequence__Pos_18_Step_1
cnt = 137	feature = 432	correl = -0.0562981	descr = N_Gram_CGC
cnt = 138	feature = 404	correl = -0.0503061	descr = N_Gram_CCT
cnt = 139	feature = 659	correl = -0.0630928	descr = N_Gram_GGGT
cnt = 140	feature = 631	correl = -0.163487	descr = N_Gram_GGC
cnt = 141	feature = 662	correl = -0.0634051	descr = N_Gram_GGT
cnt = 142	feature = 105	correl = 0.0738896	descr = Xue_Structure_Feature_A000
cnt = 143	feature = 81	correl = 0.227962	descr = PF_RNAi_Fold_Energy
num rows = 2188
num_elements = 315072
..*
optimization finished, #iter = 2016
nu = 0.412053
obj = -78.219721, rho = -0.547852
nSV = 1047, nBSV = 777
num rows = 243
num_elements = 34992
*
optimization finished, #iter = 215
nu = 0.430576
obj = -10.084340, rho = -0.507192
nSV = 142, nBSV = 71
..*
optimization finished, #iter = 2016
nu = 0.412053
obj = -78.219721, rho = -0.547852
nSV = 1047, nBSV = 777
CFS merit scores = 1.45094
CFS merit scores = 1.61677
CFS merit scores = 1.84661
CFS merit scores = 2.06622
CFS merit scores = 2.26651
CFS merit scores = 2.45123
CFS merit scores = 2.61981
CFS merit scores = 2.77232
CFS merit scores = 2.9134
CFS merit scores = 3.04628
CFS merit scores = 3.17306
CFS merit scores = 3.29119
CFS merit scores = 3.40257
CFS merit scores = 3.50824
CFS merit scores = 3.60633
CFS merit scores = 3.69832
CFS merit scores = 3.78646
CFS merit scores = 3.8704
CFS merit scores = 3.94461
CFS merit scores = 4.01582
CFS merit scores = 4.08326
CFS merit scores = 4.14595
CFS merit scores = 4.20491
CFS merit scores = 4.26274
CFS merit scores = 4.31789
CFS merit scores = 4.37142
CFS merit scores = 4.42021
CFS merit scores = 4.46781
CFS merit scores = 4.5125
CFS merit scores = 4.55508
CFS merit scores = 4.59648
CFS merit scores = 4.63528
CFS merit scores = 4.67305
CFS merit scores = 4.70932
CFS merit scores = 4.74356
CFS merit scores = 4.77661
CFS merit scores = 4.80785
CFS merit scores = 4.83864
CFS merit scores = 4.86848
CFS merit scores = 4.89776
CFS merit scores = 4.92553
CFS merit scores = 4.95122
CFS merit scores = 4.9758
CFS merit scores = 4.99886
CFS merit scores = 5.0206
CFS merit scores = 5.04283
CFS merit scores = 5.06528
CFS merit scores = 5.08481
CFS merit scores = 5.1041
CFS merit scores = 5.12249
CFS merit scores = 5.14002
CFS merit scores = 5.15603
CFS merit scores = 5.17188
CFS merit scores = 5.1878
CFS merit scores = 5.2032
CFS merit scores = 5.21866
CFS merit scores = 5.23327
CFS merit scores = 5.24676
CFS merit scores = 5.25973
CFS merit scores = 5.27203
CFS merit scores = 5.28484
CFS merit scores = 5.29631
CFS merit scores = 5.30735
CFS merit scores = 5.31846
CFS merit scores = 5.32842
CFS merit scores = 5.33841
CFS merit scores = 5.34848
CFS merit scores = 5.35678
CFS merit scores = 5.36486
CFS merit scores = 5.3728
CFS merit scores = 5.38071
CFS merit scores = 5.38775
CFS merit scores = 5.39409
CFS merit scores = 5.40082
CFS merit scores = 5.4075
CFS merit scores = 5.41397
CFS merit scores = 5.4205
CFS merit scores = 5.42704
CFS merit scores = 5.43207
CFS merit scores = 5.43665
CFS merit scores = 5.43882
CFS merit scores = 5.44095
CFS merit scores = 5.44294
CFS merit scores = 5.44473
CFS merit scores = 5.44666
CFS merit scores = 5.44834
CFS merit scores = 5.44923
CFS merit scores = 5.44906
CFS merit scores = 5.44885
CFS merit scores = 5.44923
CFS merit scores = 5.44839
CFS merit scores = 5.44625
CFS merit scores = 5.44412
CFS merit scores = 5.44222
CFS merit scores = 5.43953
CFS merit scores = 5.43726
CFS merit scores = 5.43437
CFS merit scores = 5.43038
CFS merit scores = 5.42484
CFS merit scores = 5.41952
CFS merit scores = 5.41396
CFS merit scores = 5.40809
CFS merit scores = 5.40163
CFS merit scores = 5.39441
CFS merit scores = 5.38752
CFS merit scores = 5.38002
CFS merit scores = 5.37198
CFS merit scores = 5.36417
CFS merit scores = 5.3557
CFS merit scores = 5.34675
CFS merit scores = 5.33645
CFS merit scores = 5.3267
CFS merit scores = 5.31652
CFS merit scores = 5.30615
CFS merit scores = 5.29204
CFS merit scores = 5.27817
CFS merit scores = 5.26393
CFS merit scores = 5.24932
CFS merit scores = 5.2349
CFS merit scores = 5.21821
CFS merit scores = 5.20036
CFS merit scores = 5.18287
CFS merit scores = 5.16418
CFS merit scores = 5.14463
CFS merit scores = 5.12479
CFS merit scores = 5.10452
CFS merit scores = 5.07754
CFS merit scores = 5.05042
CFS merit scores = 5.00129
CFS merit scores = 4.92146
cnt = 1	feature = 76	correl = 0.450938	descr = Gibbs_of_Target_Sequence__Pos_19_Step_1
cnt = 2	feature = 2	correl = -0.137997	descr = Position_Specific_Bin_Base_0_Base_G
cnt = 3	feature = 228	correl = 0.0623367	descr = N_Gram_ACTGA
cnt = 4	feature = 449	correl = 0.0707703	descr = N_Gram_CGTGA
cnt = 5	feature = 28	correl = -0.0499986	descr = Position_Specific_Bin_Base_11_Base_A
cnt = 6	feature = 308	correl = -0.0273231	descr = N_Gram_CAAAA
cnt = 7	feature = 721	correl = -0.0362622	descr = N_Gram_TACGT
cnt = 8	feature = 358	correl = -0.0429017	descr = N_Gram_CCATA
cnt = 9	feature = 753	correl = 0.0305522	descr = N_Gram_TCAAC
cnt = 10	feature = 708	correl = 0.0261363	descr = N_Gram_TAAGC
cnt = 11	feature = 773	correl = 0.0231513	descr = N_Gram_TCGAG
cnt = 12	feature = 834	correl = -0.0512731	descr = N_Gram_TGGGA
cnt = 13	feature = 33	correl = -0.0216303	descr = Position_Specific_Bin_Base_13_Base_G
cnt = 14	feature = 768	correl = 0.0681631	descr = N_Gram_TCCTA
cnt = 15	feature = 749	correl = 0.0245014	descr = N_Gram_TATTG
cnt = 16	feature = 788	correl = 0.0303404	descr = N_Gram_TCTAT
cnt = 17	feature = 436	correl = -0.065111	descr = N_Gram_CGGGC
cnt = 18	feature = 406	correl = -0.0681621	descr = N_Gram_CGAAG
cnt = 19	feature = 755	correl = -0.0530254	descr = N_Gram_TCACG
cnt = 20	feature = 251	correl = -0.0221605	descr = N_Gram_AGGCC
cnt = 21	feature = 632	correl = -0.0498211	descr = N_Gram_GGGGA
cnt = 22	feature = 876	correl = 0.0567331	descr = N_Gram_TTGAA
cnt = 23	feature = 6	correl = 0.0451797	descr = Position_Specific_Bin_Base_2_Base_C
cnt = 24	feature = 792	correl = 0.0388201	descr = N_Gram_TCTCT
cnt = 25	feature = 578	correl = -0.0400858	descr = N_Gram_GCGGT
cnt = 26	feature = 716	correl = 0.0382601	descr = N_Gram_TACAT
cnt = 27	feature = 620	correl = -0.0601871	descr = N_Gram_GGCTG
cnt = 28	feature = 705	correl = 0.0252696	descr = N_Gram_TAACT
cnt = 29	feature = 535	correl = -0.0452482	descr = N_Gram_GATGT
cnt = 30	feature = 452	correl = -0.0725966	descr = N_Gram_CGTTC
cnt = 31	feature = 718	correl = 0.0262447	descr = N_Gram_TACCG
cnt = 32	feature = 664	correl = -0.0483411	descr = N_Gram_GTCCG
cnt = 33	feature = 880	correl = 0.0286628	descr = N_Gram_TTGCC
cnt = 34	feature = 483	correl = 0.0402565	descr = N_Gram_CTGTT
cnt = 35	feature = 645	correl = -0.0319899	descr = N_Gram_GGTGA
cnt = 36	feature = 11	correl = 0.0856056	descr = Position_Specific_Bin_Base_4_Base_A
cnt = 37	feature = 260	correl = 0.0970388	descr = N_Gram_AGTCG
cnt = 38	feature = 740	correl = 0.0364679	descr = N_Gram_TATAG
cnt = 39	feature = 367	correl = -0.040755	descr = N_Gram_CCCCT
cnt = 40	feature = 432	correl = -0.0709036	descr = N_Gram_CGGCC
cnt = 41	feature = 665	correl = -0.0514814	descr = N_Gram_GTCCT
cnt = 42	feature = 288	correl = 0.022028	descr = N_Gram_ATGCT
cnt = 43	feature = 47	correl = 0.0369171	descr = Position_Specific_Bin_Base_18_Base_A
cnt = 44	feature = 812	correl = 0.0224263	descr = N_Gram_TGATT
cnt = 45	feature = 15	correl = -0.0270439	descr = Position_Specific_Bin_Base_6_Base_C
cnt = 46	feature = 743	correl = 0.0345485	descr = N_Gram_TATCG
cnt = 47	feature = 384	correl = -0.0237343	descr = N_Gram_CCGCT
cnt = 48	feature = 704	correl = 0.0216735	descr = N_Gram_TAAAT
cnt = 49	feature = 732	correl = 0.0626948	descr = N_Gram_TAGCA
cnt = 50	feature = 278	correl = 0.0352818	descr = N_Gram_ATCCG
cnt = 51	feature = 461	correl = 0.0380315	descr = N_Gram_CTAGA
cnt = 52	feature = 679	correl = -0.0498723	descr = N_Gram_GTGGA
cnt = 53	feature = 765	correl = -0.0240237	descr = N_Gram_TCCCG
cnt = 54	feature = 899	correl = 0.0589993	descr = N_Gram_TTTGT
cnt = 55	feature = 35	correl = -0.0271304	descr = Position_Specific_Bin_Base_14_Base_C
cnt = 56	feature = 658	correl = 0.0276513	descr = N_Gram_GTATT
cnt = 57	feature = 229	correl = -0.0360249	descr = N_Gram_ACTGC
cnt = 58	feature = 21	correl = 0.0738078	descr = Position_Specific_Bin_Base_8_Base_T
cnt = 59	feature = 4	correl = -0.0736756	descr = Position_Specific_Bin_Base_1_Base_G
cnt = 60	feature = 798	correl = 0.0232808	descr = N_Gram_TCTTG
cnt = 61	feature = 10	correl = -0.0925996	descr = Position_Specific_Bin_Base_3_Base_T
cnt = 62	feature = 316	correl = 0.0359959	descr = N_Gram_CACAG
cnt = 63	feature = 687	correl = -0.0296454	descr = N_Gram_GTTA
cnt = 64	feature = 525	correl = -0.0292709	descr = N_Gram_GAGGT
cnt = 65	feature = 43	correl = 0.0229297	descr = Position_Specific_Bin_Base_16_Base_T
cnt = 66	feature = 14	correl = 0.0619095	descr = Position_Specific_Bin_Base_5_Base_T
cnt = 67	feature = 501	correl = -0.0358564	descr = N_Gram_GAAGC
cnt = 68	feature = 81	correl = -0.175953	descr = Fold_of_RNAi_Sequence_Pos_0
cnt = 69	feature = 31	correl = -0.0264337	descr = Position_Specific_Bin_Base_12_Base_C
cnt = 70	feature = 310	correl = 0.0768919	descr = N_Gram_CAACA
cnt = 71	feature = 56	correl = -0.178563	descr = Position_Specific_Bin_Base_20_Base_G
cnt = 72	feature = 857	correl = 0.0616052	descr = N_Gram_TTAGA
cnt = 73	feature = 717	correl = 0.0325477	descr = N_Gram_TACC
cnt = 74	feature = 17	correl = -0.128655	descr = Position_Specific_Bin_Base_7_Base_C
cnt = 75	feature = 674	correl = 0.0371997	descr = N_Gram_GTGAG
cnt = 76	feature = 334	correl = -0.079993	descr = N_Gram_CAGGG
cnt = 77	feature = 654	correl = 0.0381043	descr = N_Gram_GTAAG
cnt = 78	feature = 770	correl = -0.0327785	descr = N_Gram_TCCTG
cnt = 79	feature = 478	correl = -0.04527	descr = N_Gram_CTGCC
cnt = 80	feature = 659	correl = 0.0287936	descr = N_Gram_GTCAA
cnt = 81	feature = 675	correl = -0.0387612	descr = N_Gram_GTGC
cnt = 82	feature = 597	correl = -0.0354175	descr = N_Gram_GGAAG
cnt = 83	feature = 8	correl = -0.126216	descr = Position_Specific_Bin_Base_2_Base_T
cnt = 84	feature = 1	correl = 0.108712	descr = Position_Specific_Bin_Base_0_Base_C
cnt = 85	feature = 233	correl = 0.0508068	descr = N_Gram_AGACA
cnt = 86	feature = 40	correl = 0.0738764	descr = Position_Specific_Bin_Base_16_Base_A
cnt = 87	feature = 579	correl = -0.0781752	descr = N_Gram_GCGT
cnt = 88	feature = 256	correl = -0.024361	descr = N_Gram_AGGTG
cnt = 89	feature = 653	correl = 0.0437153	descr = N_Gram_GTAAA
cnt = 90	feature = 206	correl = -0.0350097	descr = N_Gram_ACCA
cnt = 91	feature = 29	correl = -0.0485509	descr = Position_Specific_Bin_Base_11_Base_G
cnt = 92	feature = 767	correl = 0.0218517	descr = N_Gram_TCCGT
cnt = 93	feature = 293	correl = 0.0633875	descr = N_Gram_ATTA
cnt = 94	feature = 603	correl = -0.0638674	descr = N_Gram_GGAGG
cnt = 95	feature = 759	correl = 0.0215083	descr = N_Gram_TCCA
cnt = 96	feature = 16	correl = 0.0870943	descr = Position_Specific_Bin_Base_7_Base_A
cnt = 97	feature = 404	correl = -0.0638268	descr = N_Gram_CGAA
cnt = 98	feature = 657	correl = 0.026593	descr = N_Gram_GTAT
cnt = 99	feature = 490	correl = 0.03577	descr = N_Gram_CTTGC
cnt = 100	feature = 865	correl = 0.0255919	descr = N_Gram_TTCCT
cnt = 101	feature = 666	correl = 0.0307729	descr = N_Gram_GTCG
cnt = 102	feature = 83	correl = -0.116579	descr = Fold_of_RNAi_Sequence_Pos_2
cnt = 103	feature = 41	correl = -0.0344943	descr = Position_Specific_Bin_Base_16_Base_C
cnt = 104	feature = 884	correl = 0.0791701	descr = N_Gram_TTGT
cnt = 105	feature = 802	correl = 0.0434073	descr = N_Gram_TGAA
cnt = 106	feature = 482	correl = 0.0291935	descr = N_Gram_CTGT
cnt = 107	feature = 59	correl = 0.0784524	descr = Gibbs_of_Target_Sequence__Pos_0_Step_1
cnt = 108	feature = 66	correl = 0.0779394	descr = Gibbs_of_Target_Sequence__Pos_8_Step_1
cnt = 109	feature = 643	correl = -0.0777598	descr = N_Gram_GGTCC
cnt = 110	feature = 631	correl = -0.101467	descr = N_Gram_GGGG
cnt = 111	feature = 77	correl = 0.432143	descr = Gibbs_of_Target_Sequence__Pos_20_Step_1
cnt = 112	feature = 752	correl = 0.0248642	descr = N_Gram_TCA
cnt = 113	feature = 772	correl = 0.0340438	descr = N_Gram_TCG
cnt = 114	feature = 80	correl = 0.0336633	descr = PF_RNAi_Fold_3'Free_Count
cnt = 115	feature = 70	correl = 0.119637	descr = Gibbs_of_Target_Sequence__Pos_13_Step_1
cnt = 116	feature = 82	correl = -0.178464	descr = Fold_of_RNAi_Sequence_Pos_1
cnt = 117	feature = 64	correl = 0.094957	descr = Gibbs_of_Target_Sequence__Pos_6_Step_1
cnt = 118	feature = 403	correl = -0.0763047	descr = N_Gram_CGA
cnt = 119	feature = 796	correl = 0.0659382	descr = N_Gram_TCTT
cnt = 120	feature = 499	correl = -0.0243254	descr = N_Gram_GAAG
cnt = 121	feature = 701	correl = 0.0505537	descr = N_Gram_TAAA
cnt = 122	feature = 554	correl = -0.119762	descr = N_Gram_GCC
cnt = 123	feature = 662	correl = -0.0863963	descr = N_Gram_GTCC
cnt = 124	feature = 837	correl = 0.0839728	descr = N_Gram_TGT
cnt = 125	feature = 105	correl = -0.100756	descr = Xue_Structure_Feature_C110
cnt = 126	feature = 751	correl = 0.0404066	descr = N_Gram_TC
cnt = 127	feature = 593	correl = -0.111876	descr = N_Gram_GG
cnt = 128	feature = 292	correl = 0.118434	descr = N_Gram_ATT
cnt = 129	feature = 78	correl = 0.214226	descr = PF_RNAi_Fold_Energy
cnt = 130	feature = 58	correl = 0.271228	descr = Gibbs_of_Target_Sequence_
num rows = 2188
num_elements = 286628
..*
optimization finished, #iter = 2122
nu = 0.421001
obj = -79.244929, rho = -0.462718
nSV = 1065, nBSV = 783
num rows = 243
num_elements = 31833
*
optimization finished, #iter = 206
nu = 0.402390
obj = -9.544451, rho = -0.597003
nSV = 132, nBSV = 68
..*
optimization finished, #iter = 2122
nu = 0.421001
obj = -79.244929, rho = -0.462718
nSV = 1065, nBSV = 783
CFS merit scores = 1.44541
CFS merit scores = 1.61707
CFS merit scores = 1.85025
CFS merit scores = 2.07316
CFS merit scores = 2.27421
CFS merit scores = 2.45932
CFS merit scores = 2.63095
CFS merit scores = 2.79202
CFS merit scores = 2.94117
CFS merit scores = 3.08113
CFS merit scores = 3.20986
CFS merit scores = 3.32938
CFS merit scores = 3.44303
CFS merit scores = 3.55105
CFS merit scores = 3.65388
CFS merit scores = 3.74865
cnt = 1	feature = 83	correl = 0.445412	descr = Gibbs_of_Target_Sequence__Pos_19_Step_1
cnt = 2	feature = 2	correl = -0.134318	descr = Position_Specific_Bin_Base_0_Base_G
cnt = 3	feature = 14	correl = -0.0832759	descr = Position_Specific_Bin_Base_4_Base_C
cnt = 4	feature = 672	correl = 0.0395921	descr = N_Gram_GGTAA
cnt = 5	feature = 718	correl = 0.0284015	descr = N_Gram_GTGTA
cnt = 6	feature = 765	correl = 0.0298168	descr = N_Gram_TAGTC
cnt = 7	feature = 631	correl = -0.0275775	descr = N_Gram_GGACG
cnt = 8	feature = 749	correl = -0.0288557	descr = N_Gram_TACG
cnt = 9	feature = 808	correl = 0.0459006	descr = N_Gram_TCGCA
cnt = 10	feature = 228	correl = -0.0519931	descr = N_Gram_ACGGG
cnt = 11	feature = 432	correl = -0.0414496	descr = N_Gram_CGACG
cnt = 12	feature = 812	correl = 0.0409726	descr = N_Gram_TCGGA
cnt = 13	feature = 806	correl = 0.0300373	descr = N_Gram_TCGAG
cnt = 14	feature = 308	correl = -0.021528	descr = N_Gram_ATTAA
cnt = 15	feature = 770	correl = 0.02339	descr = N_Gram_TATAC
cnt = 16	feature = 915	correl = -0.0261694	descr = N_Gram_TTGGC
num rows = 2188
num_elements = 37196
*
optimization finished, #iter = 790
nu = 0.599552
obj = -162.210939, rho = -0.569775
nSV = 1324, nBSV = 1305
num rows = 243
num_elements = 4131
*
optimization finished, #iter = 85
nu = 0.602465
obj = -18.367698, rho = -0.700605
nSV = 150, nBSV = 143
*
optimization finished, #iter = 790
nu = 0.599552
obj = -162.210939, rho = -0.569775
nSV = 1324, nBSV = 1305
CFS merit scores = 1.15853
CFS merit scores = 1.50479
CFS merit scores = 1.7964
CFS merit scores = 2.0419
CFS merit scores = 2.2547
CFS merit scores = 2.44677
CFS merit scores = 2.6232
CFS merit scores = 2.78518
CFS merit scores = 2.93256
CFS merit scores = 3.06891
CFS merit scores = 3.19854
CFS merit scores = 3.32049
CFS merit scores = 3.43512
CFS merit scores = 3.54262
CFS merit scores = 3.645
CFS merit scores = 3.74251
CFS merit scores = 3.83193
CFS merit scores = 3.91467
CFS merit scores = 3.99118
CFS merit scores = 4.06374
CFS merit scores = 4.13312
CFS merit scores = 4.19778
CFS merit scores = 4.25734
CFS merit scores = 4.31226
CFS merit scores = 4.36541
CFS merit scores = 4.41729
CFS merit scores = 4.46586
CFS merit scores = 4.51277
CFS merit scores = 4.55767
CFS merit scores = 4.59951
CFS merit scores = 4.64059
CFS merit scores = 4.67935
CFS merit scores = 4.71572
CFS merit scores = 4.75182
CFS merit scores = 4.78716
CFS merit scores = 4.82024
CFS merit scores = 4.85197
CFS merit scores = 4.8817
CFS merit scores = 4.91027
CFS merit scores = 4.93671
CFS merit scores = 4.96094
CFS merit scores = 4.98344
CFS merit scores = 5.00488
CFS merit scores = 5.02369
CFS merit scores = 5.0427
CFS merit scores = 5.06131
CFS merit scores = 5.07927
CFS merit scores = 5.09729
CFS merit scores = 5.11444
CFS merit scores = 5.1316
CFS merit scores = 5.14759
CFS merit scores = 5.16222
CFS merit scores = 5.17721
CFS merit scores = 5.19107
CFS merit scores = 5.20387
CFS merit scores = 5.21635
CFS merit scores = 5.22916
CFS merit scores = 5.24185
CFS merit scores = 5.25271
CFS merit scores = 5.2626
CFS merit scores = 5.2724
CFS merit scores = 5.28235
CFS merit scores = 5.29232
CFS merit scores = 5.30207
CFS merit scores = 5.31121
CFS merit scores = 5.3204
CFS merit scores = 5.32961
CFS merit scores = 5.33694
CFS merit scores = 5.34242
CFS merit scores = 5.34808
CFS merit scores = 5.35403
CFS merit scores = 5.35908
CFS merit scores = 5.36394
CFS merit scores = 5.36814
CFS merit scores = 5.37233
CFS merit scores = 5.37495
CFS merit scores = 5.37785
CFS merit scores = 5.38041
CFS merit scores = 5.38301
CFS merit scores = 5.38519
CFS merit scores = 5.38721
CFS merit scores = 5.38889
CFS merit scores = 5.39012
CFS merit scores = 5.39111
CFS merit scores = 5.39052
CFS merit scores = 5.39002
CFS merit scores = 5.38934
CFS merit scores = 5.38924
CFS merit scores = 5.38861
CFS merit scores = 5.38838
CFS merit scores = 5.38734
CFS merit scores = 5.38619
CFS merit scores = 5.38391
CFS merit scores = 5.38139
CFS merit scores = 5.37896
CFS merit scores = 5.37663
CFS merit scores = 5.37441
CFS merit scores = 5.37128
CFS merit scores = 5.36806
CFS merit scores = 5.36378
CFS merit scores = 5.35976
CFS merit scores = 5.35578
CFS merit scores = 5.35072
CFS merit scores = 5.34557
CFS merit scores = 5.33952
CFS merit scores = 5.33347
CFS merit scores = 5.32722
CFS merit scores = 5.32108
CFS merit scores = 5.31469
CFS merit scores = 5.30832
CFS merit scores = 5.3018
CFS merit scores = 5.29488
CFS merit scores = 5.28707
CFS merit scores = 5.2788
CFS merit scores = 5.2708
CFS merit scores = 5.26191
CFS merit scores = 5.25256
CFS merit scores = 5.24168
CFS merit scores = 5.22969
CFS merit scores = 5.21683
CFS merit scores = 5.2042
CFS merit scores = 5.19184
CFS merit scores = 5.17886
CFS merit scores = 5.16641
CFS merit scores = 5.15417
CFS merit scores = 5.14092
CFS merit scores = 5.12663
CFS merit scores = 5.11191
CFS merit scores = 5.0974
CFS merit scores = 5.08213
CFS merit scores = 5.06318
CFS merit scores = 5.03666
cnt = 1	feature = 384	correl = -0.158535	descr = N_Gram_CCC
cnt = 2	feature = 1	correl = 0.10883	descr = Position_Specific_Bin_Base_0_Base_C
cnt = 3	feature = 449	correl = -0.103508	descr = N_Gram_CGGCG
cnt = 4	feature = 14	correl = -0.0712411	descr = Position_Specific_Bin_Base_4_Base_C
cnt = 5	feature = 313	correl = 0.0377887	descr = N_Gram_ATTCG
cnt = 6	feature = 904	correl = 0.0286517	descr = N_Gram_TTTAC
cnt = 7	feature = 293	correl = 0.0357411	descr = N_Gram_ATCGC
cnt = 8	feature = 706	correl = 0.0236165	descr = N_Gram_GTGTA
cnt = 9	feature = 884	correl = 0.0444576	descr = N_Gram_TTCTA
cnt = 10	feature = 672	correl = -0.0457738	descr = N_Gram_GGTTA
cnt = 11	feature = 432	correl = -0.029736	descr = N_Gram_CGAGT
cnt = 12	feature = 765	correl = 0.0230802	descr = N_Gram_TATTG
cnt = 13	feature = 595	correl = -0.0541316	descr = N_Gram_GCGCA
cnt = 14	feature = 264	correl = 0.0231256	descr = N_Gram_AGGGG
cnt = 15	feature = 436	correl = -0.0333836	descr = N_Gram_CGCAA
cnt = 16	feature = 708	correl = 0.0442011	descr = N_Gram_GTGTT
cnt = 17	feature = 632	correl = -0.0245577	descr = N_Gram_GGCAC
cnt = 18	feature = 755	correl = 0.0277192	descr = N_Gram_TATAC
cnt = 19	feature = 620	correl = 0.0329454	descr = N_Gram_GGAAT
cnt = 20	feature = 292	correl = 0.0411099	descr = N_Gram_ATCGA
cnt = 21	feature = 206	correl = 0.0348917	descr = N_Gram_ACAGC
cnt = 22	feature = 461	correl = -0.0509989	descr = N_Gram_CGTCG
cnt = 23	feature = 718	correl = 0.0237608	descr = N_Gram_GTTTT
cnt = 24	feature = 356	correl = -0.0393785	descr = N_Gram_CATAC
cnt = 25	feature = 228	correl = -0.0322178	descr = N_Gram_ACGTT
cnt = 26	feature = 256	correl = -0.0225655	descr = N_Gram_AGCGT
cnt = 27	feature = 11	correl = 0.0660375	descr = Position_Specific_Bin_Base_3_Base_G
cnt = 28	feature = 669	correl = -0.0846378	descr = N_Gram_GGTGC
cnt = 29	feature = 701	correl = -0.0496444	descr = N_Gram_GTGGA
cnt = 30	feature = 316	correl = -0.0343752	descr = N_Gram_ATTGA
cnt = 31	feature = 772	correl = 0.0275011	descr = N_Gram_TCACT
cnt = 32	feature = 16	correl = 0.0521204	descr = Position_Specific_Bin_Base_5_Base_T
cnt = 33	feature = 288	correl = -0.026094	descr = N_Gram_ATCCC
cnt = 34	feature = 52	correl = 0.0257648	descr = Position_Specific_Bin_Base_17_Base_A
cnt = 35	feature = 631	correl = -0.0642513	descr = N_Gram_GGCAA
cnt = 36	feature = 751	correl = 0.0229892	descr = N_Gram_TAGTG
cnt = 37	feature = 578	correl = -0.022042	descr = N_Gram_GCCAT
cnt = 38	feature = 773	correl = -0.0389115	descr = N_Gram_TCAGA
cnt = 39	feature = 56	correl = 0.0371989	descr = Position_Specific_Bin_Base_18_Base_A
cnt = 40	feature = 749	correl = 0.0289965	descr = N_Gram_TAGGC
cnt = 41	feature = 665	correl = 0.0242077	descr = N_Gram_GGTCA
cnt = 42	feature = 687	correl = -0.0426177	descr = N_Gram_GTCCT
cnt = 43	feature = 42	correl = 0.109371	descr = Position_Specific_Bin_Base_14_Base_A
cnt = 44	feature = 654	correl = -0.0328268	descr = N_Gram_GGGCT
cnt = 45	feature = 802	correl = 0.0984104	descr = N_Gram_TCGTG
cnt = 46	feature = 900	correl = 0.0392185	descr = N_Gram_TTGTG
cnt = 47	feature = 707	correl = 0.0267682	descr = N_Gram_GTGTG
cnt = 48	feature = 233	correl = 0.0403478	descr = N_Gram_ACTCT
cnt = 49	feature = 743	correl = 0.0579814	descr = N_Gram_TAGAC
cnt = 50	feature = 852	correl = 0.035643	descr = N_Gram_TGTAT
cnt = 51	feature = 6	correl = -0.0487253	descr = Position_Specific_Bin_Base_2_Base_A
cnt = 52	feature = 848	correl = -0.0503508	descr = N_Gram_TGGGG
cnt = 53	feature = 334	correl = -0.0457092	descr = N_Gram_CACCT
cnt = 54	feature = 412	correl = 0.0756104	descr = N_Gram_CCTA
cnt = 55	feature = 105	correl = -0.0810077	descr = Fold_of_RNAi_Sequence_Pos_14
cnt = 56	feature = 535	correl = 0.0327094	descr = N_Gram_GACT
cnt = 57	feature = 29	correl = 0.0436148	descr = Position_Specific_Bin_Base_9_Base_T
cnt = 58	feature = 40	correl = 0.062245	descr = Position_Specific_Bin_Base_13_Base_A
cnt = 59	feature = 404	correl = -0.0482677	descr = N_Gram_CCGAG
cnt = 60	feature = 33	correl = 0.056225	descr = Position_Specific_Bin_Base_10_Base_T
cnt = 61	feature = 2	correl = -0.146576	descr = Position_Specific_Bin_Base_0_Base_G
cnt = 62	feature = 865	correl = 0.0627583	descr = N_Gram_TTACA
cnt = 63	feature = 531	correl = -0.0563381	descr = N_Gram_GACCA
cnt = 64	feature = 770	correl = 0.0226629	descr = N_Gram_TCACC
cnt = 65	feature = 653	correl = -0.0805885	descr = N_Gram_GGGCG
cnt = 66	feature = 759	correl = 0.0522734	descr = N_Gram_TATCG
cnt = 67	feature = 798	correl = -0.0289937	descr = N_Gram_TCGGC
cnt = 68	feature = 10	correl = 0.0232199	descr = Position_Specific_Bin_Base_3_Base_A
cnt = 69	feature = 696	correl = 0.0324222	descr = N_Gram_GTGAA
cnt = 70	feature = 308	correl = 0.0586631	descr = N_Gram_ATTA
cnt = 71	feature = 716	correl = 0.0230667	descr = N_Gram_GTTTC
cnt = 72	feature = 704	correl = -0.0270476	descr = N_Gram_GTGGT
cnt = 73	feature = 47	correl = -0.0324619	descr = Position_Specific_Bin_Base_15_Base_G
cnt = 74	feature = 4	correl = -0.095692	descr = Position_Specific_Bin_Base_1_Base_G
cnt = 75	feature = 914	correl = 0.0308527	descr = N_Gram_TTTTA
cnt = 76	feature = 59	correl = 0.0387945	descr = Position_Specific_Bin_Base_18_Base_T
cnt = 77	feature = 675	correl = 0.0433913	descr = N_Gram_GTAA
cnt = 78	feature = 657	correl = -0.0685156	descr = N_Gram_GGGGC
cnt = 79	feature = 679	correl = 0.0267852	descr = N_Gram_GTAGG
cnt = 80	feature = 501	correl = 0.0444681	descr = N_Gram_CTGT
cnt = 81	feature = 792	correl = 0.0483028	descr = N_Gram_TCGC
cnt = 82	feature = 31	correl = -0.0681223	descr = Position_Specific_Bin_Base_10_Base_C
cnt = 83	feature = 808	correl = 0.0507935	descr = N_Gram_TCTC
cnt = 84	feature = 515	correl = 0.0643418	descr = N_Gram_CTTTG
cnt = 85	feature = 525	correl = 0.0399057	descr = N_Gram_GAATT
cnt = 86	feature = 612	correl = -0.0411458	descr = N_Gram_GCTGG
cnt = 87	feature = 394	correl = -0.107535	descr = N_Gram_CCCGA
cnt = 88	feature = 28	correl = -0.0219214	descr = Position_Specific_Bin_Base_9_Base_C
cnt = 89	feature = 806	correl = 0.0486878	descr = N_Gram_TCTAG
cnt = 90	feature = 9	correl = -0.138678	descr = Position_Specific_Bin_Base_2_Base_T
cnt = 91	feature = 258	correl = 0.0263574	descr = N_Gram_AGGAA
cnt = 92	feature = 645	correl = -0.028764	descr = N_Gram_GGCTT
cnt = 93	feature = 15	correl = -0.0587711	descr = Position_Specific_Bin_Base_5_Base_C
cnt = 94	feature = 406	correl = -0.0326925	descr = N_Gram_CCGC
cnt = 95	feature = 478	correl = 0.0406079	descr = N_Gram_CTAT
cnt = 96	feature = 603	correl = -0.0843941	descr = N_Gram_GCGT
cnt = 97	feature = 662	correl = 0.0418976	descr = N_Gram_GGTA
cnt = 98	feature = 857	correl = 0.059711	descr = N_Gram_TGTGT
cnt = 99	feature = 58	correl = -0.0554315	descr = Position_Specific_Bin_Base_18_Base_G
cnt = 100	feature = 260	correl = -0.0279198	descr = N_Gram_AGGC
cnt = 101	feature = 695	correl = 0.0251789	descr = N_Gram_GTGA
cnt = 102	feature = 499	correl = -0.0261698	descr = N_Gram_CTGGG
cnt = 103	feature = 358	correl = 0.0421472	descr = N_Gram_CATC
cnt = 104	feature = 658	correl = -0.0475021	descr = N_Gram_GGGGT
cnt = 105	feature = 278	correl = 0.0911245	descr = N_Gram_ATAT
cnt = 106	feature = 812	correl = 0.0824549	descr = N_Gram_TCTG
cnt = 107	feature = 519	correl = -0.0295681	descr = N_Gram_GAAG
cnt = 108	feature = 721	correl = 0.0388412	descr = N_Gram_TAAA
cnt = 109	feature = 409	correl = -0.0436792	descr = N_Gram_CCGG
cnt = 110	feature = 796	correl = -0.0437282	descr = N_Gram_TCGG
cnt = 111	feature = 815	correl = 0.0651993	descr = N_Gram_TCTT
cnt = 112	feature = 664	correl = -0.0230042	descr = N_Gram_GGTC
cnt = 113	feature = 80	correl = 0.0262231	descr = Gibbs_of_Target_Sequence__Pos_12_Step_1
cnt = 114	feature = 213	correl = -0.0327663	descr = N_Gram_ACCA
cnt = 115	feature = 753	correl = 0.072643	descr = N_Gram_TATA
cnt = 116	feature = 229	correl = 0.0389079	descr = N_Gram_ACT
cnt = 117	feature = 82	correl = 0.155462	descr = Gibbs_of_Target_Sequence__Pos_14_Step_1
cnt = 118	feature = 78	correl = 0.121833	descr = Gibbs_of_Target_Sequence__Pos_10_Step_1
cnt = 119	feature = 579	correl = -0.15241	descr = N_Gram_GCCC
cnt = 120	feature = 674	correl = 0.050949	descr = N_Gram_GTA
cnt = 121	feature = 70	correl = -0.0362326	descr = Gibbs_of_Target_Sequence__Pos_1_Step_1
cnt = 122	feature = 76	correl = 0.0851445	descr = Gibbs_of_Target_Sequence__Pos_8_Step_1
cnt = 123	feature = 643	correl = -0.0596644	descr = N_Gram_GGCT
cnt = 124	feature = 705	correl = 0.0377741	descr = N_Gram_GTGT
cnt = 125	feature = 83	correl = 0.093925	descr = Gibbs_of_Target_Sequence__Pos_15_Step_1
cnt = 126	feature = 768	correl = 0.0284493	descr = N_Gram_TCA
cnt = 127	feature = 367	correl = -0.0762401	descr = N_Gram_CCA
cnt = 128	feature = 767	correl = 0.0498243	descr = N_Gram_TC
cnt = 129	feature = 81	correl = 0.136849	descr = Gibbs_of_Target_Sequence__Pos_13_Step_1
cnt = 130	feature = 659	correl = -0.0534267	descr = N_Gram_GGGT
cnt = 131	feature = 77	correl = 0.105195	descr = Gibbs_of_Target_Sequence__Pos_9_Step_1
cnt = 132	feature = 752	correl = 0.121629	descr = N_Gram_TAT
num rows = 2188
num_elements = 291004
..*
optimization finished, #iter = 2060
nu = 0.422268
obj = -79.254683, rho = -0.581117
nSV = 1052, nBSV = 803
num rows = 243
num_elements = 32319
*
optimization finished, #iter = 217
nu = 0.411964
obj = -8.925754, rho = -0.643343
nSV = 126, nBSV = 63
..*
optimization finished, #iter = 2060
nu = 0.422268
obj = -79.254683, rho = -0.581117
nSV = 1052, nBSV = 803
CFS merit scores = 1.2799
CFS merit scores = 1.53176
CFS merit scores = 1.79904
CFS merit scores = 2.03366
CFS merit scores = 2.24696
CFS merit scores = 2.43821
CFS merit scores = 2.61322
CFS merit scores = 2.77312
CFS merit scores = 2.91669
CFS merit scores = 3.05047
CFS merit scores = 3.17341
CFS merit scores = 3.28933
CFS merit scores = 3.39935
CFS merit scores = 3.4933
CFS merit scores = 3.58314
CFS merit scores = 3.6701
CFS merit scores = 3.75398
CFS merit scores = 3.83516
CFS merit scores = 3.90919
CFS merit scores = 3.9803
CFS merit scores = 4.04793
CFS merit scores = 4.11265
CFS merit scores = 4.17364
CFS merit scores = 4.23225
CFS merit scores = 4.28893
CFS merit scores = 4.34413
CFS merit scores = 4.3972
CFS merit scores = 4.44784
CFS merit scores = 4.49624
CFS merit scores = 4.54254
CFS merit scores = 4.58733
CFS merit scores = 4.63123
CFS merit scores = 4.67288
CFS merit scores = 4.71201
CFS merit scores = 4.74984
CFS merit scores = 4.78666
CFS merit scores = 4.82029
CFS merit scores = 4.85323
CFS merit scores = 4.88544
CFS merit scores = 4.91574
CFS merit scores = 4.94502
CFS merit scores = 4.97201
CFS merit scores = 4.99678
CFS merit scores = 5.01958
CFS merit scores = 5.04153
CFS merit scores = 5.06224
CFS merit scores = 5.08315
CFS merit scores = 5.10263
CFS merit scores = 5.1208
CFS merit scores = 5.13687
CFS merit scores = 5.15155
CFS merit scores = 5.16536
CFS merit scores = 5.17978
CFS merit scores = 5.19339
CFS merit scores = 5.20718
CFS merit scores = 5.22075
CFS merit scores = 5.23381
CFS merit scores = 5.24668
CFS merit scores = 5.25928
CFS merit scores = 5.27227
CFS merit scores = 5.28515
CFS merit scores = 5.29644
CFS merit scores = 5.30525
CFS merit scores = 5.31407
CFS merit scores = 5.32314
CFS merit scores = 5.33198
CFS merit scores = 5.33983
CFS merit scores = 5.34789
CFS merit scores = 5.3554
CFS merit scores = 5.36297
CFS merit scores = 5.37037
CFS merit scores = 5.37793
CFS merit scores = 5.38581
CFS merit scores = 5.39248
CFS merit scores = 5.39963
CFS merit scores = 5.40628
CFS merit scores = 5.41179
CFS merit scores = 5.41714
CFS merit scores = 5.42183
CFS merit scores = 5.42632
CFS merit scores = 5.43094
CFS merit scores = 5.43413
CFS merit scores = 5.43738
CFS merit scores = 5.44031
CFS merit scores = 5.44292
CFS merit scores = 5.4454
CFS merit scores = 5.44643
CFS merit scores = 5.44751
CFS merit scores = 5.44802
CFS merit scores = 5.44902
CFS merit scores = 5.44964
CFS merit scores = 5.45027
CFS merit scores = 5.44998
CFS merit scores = 5.44939
CFS merit scores = 5.44878
CFS merit scores = 5.44798
CFS merit scores = 5.44745
CFS merit scores = 5.44698
CFS merit scores = 5.44631
CFS merit scores = 5.44576
CFS merit scores = 5.44514
CFS merit scores = 5.44454
CFS merit scores = 5.44292
CFS merit scores = 5.44096
CFS merit scores = 5.43908
CFS merit scores = 5.43705
CFS merit scores = 5.43505
CFS merit scores = 5.43322
CFS merit scores = 5.43093
CFS merit scores = 5.42809
CFS merit scores = 5.42494
CFS merit scores = 5.42127
CFS merit scores = 5.41697
CFS merit scores = 5.41235
CFS merit scores = 5.4049
CFS merit scores = 5.39743
CFS merit scores = 5.39029
CFS merit scores = 5.38356
CFS merit scores = 5.37656
CFS merit scores = 5.36923
CFS merit scores = 5.36124
CFS merit scores = 5.35265
CFS merit scores = 5.34428
CFS merit scores = 5.33646
CFS merit scores = 5.3282
CFS merit scores = 5.32013
CFS merit scores = 5.31059
CFS merit scores = 5.30045
CFS merit scores = 5.29021
CFS merit scores = 5.27868
CFS merit scores = 5.26643
CFS merit scores = 5.2526
CFS merit scores = 5.23783
CFS merit scores = 5.22128
CFS merit scores = 5.20335
CFS merit scores = 5.18503
CFS merit scores = 5.16693
CFS merit scores = 5.14712
CFS merit scores = 5.12647
CFS merit scores = 5.105
CFS merit scores = 5.08179
CFS merit scores = 5.05762
CFS merit scores = 5.02353
cnt = 1	feature = 68	correl = 0.279902	descr = Gibbs_of_Target_Sequence_
cnt = 2	feature = 490	correl = 0.0558517	descr = N_Gram_CTAGC
cnt = 3	feature = 367	correl = 0.047341	descr = N_Gram_CATC
cnt = 4	feature = 336	correl = 0.0273672	descr = N_Gram_CAACG
cnt = 5	feature = 884	correl = -0.0420962	descr = N_Gram_TTACC
cnt = 6	feature = 634	correl = 0.0457817	descr = N_Gram_GGACT
cnt = 7	feature = 749	correl = -0.0324242	descr = N_Gram_TACG
cnt = 8	feature = 705	correl = 0.0240255	descr = N_Gram_GTCTT
cnt = 9	feature = 806	correl = 0.0412869	descr = N_Gram_TCGCA
cnt = 10	feature = 256	correl = -0.0241103	descr = N_Gram_AGACC
cnt = 11	feature = 501	correl = -0.0287424	descr = N_Gram_CTCGA
cnt = 12	feature = 278	correl = 0.0369218	descr = N_Gram_AGTAA
cnt = 13	feature = 554	correl = 0.0371236	descr = N_Gram_GAGAA
cnt = 14	feature = 721	correl = -0.0500127	descr = N_Gram_GTTAG
cnt = 15	feature = 675	correl = 0.031977	descr = N_Gram_GGTAC
cnt = 16	feature = 704	correl = 0.043601	descr = N_Gram_GTCTA
cnt = 17	feature = 701	correl = 0.0350202	descr = N_Gram_GTCGC
cnt = 18	feature = 789	correl = -0.0478171	descr = N_Gram_TCACG
cnt = 19	feature = 1	correl = 0.118066	descr = Position_Specific_Bin_Base_0_Base_C
cnt = 20	feature = 674	correl = 0.0488004	descr = N_Gram_GGTAA
cnt = 21	feature = 659	correl = -0.0588571	descr = N_Gram_GGGAG
cnt = 22	feature = 409	correl = -0.0438472	descr = N_Gram_CCGAC
cnt = 23	feature = 593	correl = -0.061331	descr = N_Gram_GCCCC
cnt = 24	feature = 316	correl = -0.0223839	descr = N_Gram_ATGTA
cnt = 25	feature = 658	correl = -0.0542463	descr = N_Gram_GGGAA
cnt = 26	feature = 752	correl = 0.0722921	descr = N_Gram_TACTA
cnt = 27	feature = 632	correl = 0.0249469	descr = N_Gram_GGACA
cnt = 28	feature = 251	correl = -0.0434305	descr = N_Gram_ACTGC
cnt = 29	feature = 852	correl = -0.0241372	descr = N_Gram_TGCGG
cnt = 30	feature = 631	correl = 0.0427883	descr = N_Gram_GGAAT
cnt = 31	feature = 770	correl = 0.0226726	descr = N_Gram_TATAC
cnt = 32	feature = 664	correl = -0.0677099	descr = N_Gram_GGGCG
cnt = 33	feature = 685	correl = -0.0606493	descr = N_Gram_GGTTG
cnt = 34	feature = 358	correl = -0.0216334	descr = N_Gram_CAGCG
cnt = 35	feature = 452	correl = -0.0633246	descr = N_Gram_CGCGG
cnt = 36	feature = 773	correl = 0.0765388	descr = N_Gram_TATCA
cnt = 37	feature = 718	correl = 0.0265794	descr = N_Gram_GTGTG
cnt = 38	feature = 717	correl = 0.0504565	descr = N_Gram_GTGTA
cnt = 39	feature = 258	correl = -0.0404572	descr = N_Gram_AGAGG
cnt = 40	feature = 449	correl = -0.0266695	descr = N_Gram_CGCCC
cnt = 41	feature = 665	correl = -0.0276034	descr = N_Gram_GGGCT
cnt = 42	feature = 314	correl = -0.0324537	descr = N_Gram_ATGGA
cnt = 43	feature = 662	correl = -0.0530474	descr = N_Gram_GGGCA
cnt = 44	feature = 535	correl = -0.0412879	descr = N_Gram_GAAGC
cnt = 45	feature = 311	correl = 0.0466232	descr = N_Gram_ATGC
cnt = 46	feature = 592	correl = -0.0741744	descr = N_Gram_GCCCA
cnt = 47	feature = 798	correl = -0.0353498	descr = N_Gram_TCCCC
cnt = 48	feature = 47	correl = -0.0251609	descr = Position_Specific_Bin_Base_15_Base_T
cnt = 49	feature = 60	correl = 0.164791	descr = Position_Specific_Bin_Base_19_Base_A
cnt = 50	feature = 17	correl = 0.0219766	descr = Position_Specific_Bin_Base_6_Base_A
cnt = 51	feature = 228	correl = -0.031765	descr = N_Gram_ACCCC
cnt = 52	feature = 56	correl = 0.0544302	descr = Position_Specific_Bin_Base_18_Base_A
cnt = 53	feature = 11	correl = -0.0806065	descr = Position_Specific_Bin_Base_3_Base_T
cnt = 54	feature = 834	correl = 0.0440068	descr = N_Gram_TGAAC
cnt = 55	feature = 21	correl = -0.132738	descr = Position_Specific_Bin_Base_7_Base_C
cnt = 56	feature = 536	correl = 0.031614	descr = N_Gram_GAAGG
cnt = 57	feature = 40	correl = 0.0988192	descr = Position_Specific_Bin_Base_14_Base_A
cnt = 58	feature = 740	correl = 0.048382	descr = N_Gram_TAAGG
cnt = 59	feature = 708	correl = 0.0245941	descr = N_Gram_GTGAG
cnt = 60	feature = 33	correl = -0.0442991	descr = Position_Specific_Bin_Base_11_Base_A
cnt = 61	feature = 812	correl = -0.0746496	descr = N_Gram_TCGGG
cnt = 62	feature = 4	correl = 0.0868008	descr = Position_Specific_Bin_Base_1_Base_A
cnt = 63	feature = 802	correl = -0.0350456	descr = N_Gram_TCCTG
cnt = 64	feature = 808	correl = 0.0313084	descr = N_Gram_TCGCT
cnt = 65	feature = 640	correl = -0.0403713	descr = N_Gram_GGATG
cnt = 66	feature = 29	correl = 0.0742035	descr = Position_Specific_Bin_Base_10_Base_A
cnt = 67	feature = 6	correl = -0.0393786	descr = Position_Specific_Bin_Base_2_Base_A
cnt = 68	feature = 288	correl = 0.0250415	descr = N_Gram_ATAGA
cnt = 69	feature = 308	correl = 0.0361481	descr = N_Gram_ATCTG
cnt = 70	feature = 229	correl = -0.0254052	descr = N_Gram_ACCCT
cnt = 71	feature = 620	correl = -0.046055	descr = N_Gram_GCTCC
cnt = 72	feature = 653	correl = -0.065599	descr = N_Gram_GGCGT
cnt = 73	feature = 899	correl = 0.0332487	descr = N_Gram_TTCGC
cnt = 74	feature = 28	correl = 0.0267607	descr = Position_Specific_Bin_Base_9_Base_T
cnt = 75	feature = 16	correl = 0.0456473	descr = Position_Specific_Bin_Base_5_Base_T
cnt = 76	feature = 765	correl = 0.0246843	descr = N_Gram_TAGT
cnt = 77	feature = 929	correl = 0.0741483	descr = N_Gram_TTTGA
cnt = 78	feature = 612	correl = -0.0304843	descr = N_Gram_GCGGG
cnt = 79	feature = 848	correl = -0.0651192	descr = N_Gram_TGCCC
cnt = 80	feature = 525	correl = 0.0496022	descr = N_Gram_CTTGT
cnt = 81	feature = 2	correl = -0.140676	descr = Position_Specific_Bin_Base_0_Base_G
cnt = 82	feature = 915	correl = 0.0308861	descr = N_Gram_TTGGT
cnt = 83	feature = 483	correl = 0.0341205	descr = N_Gram_CTAA
cnt = 84	feature = 904	correl = 0.0845849	descr = N_Gram_TTCTG
cnt = 85	feature = 597	correl = -0.0233835	descr = N_Gram_GCCGA
cnt = 86	feature = 707	correl = 0.0263291	descr = N_Gram_GTGAA
cnt = 87	feature = 461	correl = -0.0420924	descr = N_Gram_CGGCT
cnt = 88	feature = 499	correl = -0.0443199	descr = N_Gram_CTCCC
cnt = 89	feature = 292	correl = 0.0276053	descr = N_Gram_ATATA
cnt = 90	feature = 264	correl = 0.0629373	descr = N_Gram_AGCAT
cnt = 91	feature = 334	correl = 0.0543826	descr = N_Gram_CAAC
cnt = 92	feature = 579	correl = -0.0329441	descr = N_Gram_GCAC
cnt = 93	feature = 478	correl = -0.0540896	descr = N_Gram_CGTT
cnt = 94	feature = 404	correl = -0.041739	descr = N_Gram_CCCTC
cnt = 95	feature = 645	correl = -0.0478755	descr = N_Gram_GGCAG
cnt = 96	feature = 10	correl = 0.0489757	descr = Position_Specific_Bin_Base_3_Base_G
cnt = 97	feature = 927	correl = 0.051294	descr = N_Gram_TTTCT
cnt = 98	feature = 610	correl = -0.0308845	descr = N_Gram_GCGGA
cnt = 99	feature = 15	correl = -0.0661679	descr = Position_Specific_Bin_Base_5_Base_C
cnt = 100	feature = 759	correl = 0.0629538	descr = N_Gram_TAGC
cnt = 101	feature = 865	correl = 0.0247614	descr = N_Gram_TGGTC
cnt = 102	feature = 436	correl = -0.042232	descr = N_Gram_CGAC
cnt = 103	feature = 105	correl = -0.0794602	descr = Fold_of_RNAi_Sequence_Pos_16
cnt = 104	feature = 31	correl = -0.0537681	descr = Position_Specific_Bin_Base_10_Base_G
cnt = 105	feature = 751	correl = 0.0543425	descr = N_Gram_TACT
cnt = 106	feature = 206	correl = 0.0687084	descr = N_Gram_AATTC
cnt = 107	feature = 792	correl = 0.0314913	descr = N_Gram_TCATC
cnt = 108	feature = 696	correl = -0.0788922	descr = N_Gram_GTCC
cnt = 109	feature = 396	correl = -0.0406438	descr = N_Gram_CCCCA
cnt = 110	feature = 58	correl = -0.0592457	descr = Position_Specific_Bin_Base_18_Base_G
cnt = 111	feature = 703	correl = 0.0295873	descr = N_Gram_GTCT
cnt = 112	feature = 837	correl = 0.0215753	descr = N_Gram_TGAG
cnt = 113	feature = 914	correl = -0.0237415	descr = N_Gram_TTGGG
cnt = 114	feature = 716	correl = 0.0396745	descr = N_Gram_GTGT
cnt = 115	feature = 83	correl = 0.110659	descr = Gibbs_of_Target_Sequence__Pos_16_Step_1
cnt = 116	feature = 657	correl = -0.0726488	descr = N_Gram_GGGA
cnt = 117	feature = 643	correl = -0.0664834	descr = N_Gram_GGCA
cnt = 118	feature = 384	correl = -0.085792	descr = N_Gram_CCAG
cnt = 119	feature = 755	correl = 0.0644748	descr = N_Gram_TAGA
cnt = 120	feature = 687	correl = 0.0574566	descr = N_Gram_GTAA
cnt = 121	feature = 80	correl = 0.109971	descr = Gibbs_of_Target_Sequence__Pos_13_Step_1
cnt = 122	feature = 233	correl = -0.0591709	descr = N_Gram_ACG
cnt = 123	feature = 654	correl = -0.0401267	descr = N_Gram_GGCT
cnt = 124	feature = 679	correl = -0.0816863	descr = N_Gram_GGTG
cnt = 125	feature = 768	correl = 0.0735508	descr = N_Gram_TATA
cnt = 126	feature = 70	correl = -0.0376112	descr = Gibbs_of_Target_Sequence__Pos_1_Step_1
cnt = 127	feature = 706	correl = 0.0289632	descr = N_Gram_GTGA
cnt = 128	feature = 876	correl = 0.0712446	descr = N_Gram_TGTT
cnt = 129	feature = 76	correl = 0.084493	descr = Gibbs_of_Target_Sequence__Pos_8_Step_1
cnt = 130	feature = 82	correl = 0.0936792	descr = Gibbs_of_Target_Sequence__Pos_15_Step_1
cnt = 131	feature = 796	correl = -0.0421176	descr = N_Gram_TCCC
cnt = 132	feature = 462	correl = -0.083271	descr = N_Gram_CGGG
cnt = 133	feature = 732	correl = 0.0446023	descr = N_Gram_TAAA
cnt = 134	feature = 77	correl = 0.103696	descr = Gibbs_of_Target_Sequence__Pos_9_Step_1
cnt = 135	feature = 81	correl = 0.148135	descr = Gibbs_of_Target_Sequence__Pos_14_Step_1
cnt = 136	feature = 767	correl = 0.121458	descr = N_Gram_TAT
cnt = 137	feature = 857	correl = -0.050046	descr = N_Gram_TGG
cnt = 138	feature = 406	correl = -0.0809384	descr = N_Gram_CCG
cnt = 139	feature = 78	correl = 0.118346	descr = Gibbs_of_Target_Sequence__Pos_10_Step_1
cnt = 140	feature = 672	correl = -0.0487634	descr = N_Gram_GGT
cnt = 141	feature = 603	correl = -0.104032	descr = N_Gram_GCG
cnt = 142	feature = 286	correl = 0.0466227	descr = N_Gram_ATA
cnt = 143	feature = 432	correl = -0.0907006	descr = N_Gram_CG
num rows = 2188
num_elements = 315072
..*
optimization finished, #iter = 2142
nu = 0.416862
obj = -80.310692, rho = -0.525693
nSV = 1052, nBSV = 772
num rows = 243
num_elements = 34992
*
optimization finished, #iter = 222
nu = 0.393106
obj = -8.791888, rho = -0.619015
nSV = 129, nBSV = 66
..*
optimization finished, #iter = 2142
nu = 0.416862
obj = -80.310692, rho = -0.525693
nSV = 1052, nBSV = 772
TEST = 29 AVE CORR = 0.687927
