# Supplementary material for: Improving model predictions for RNA interference activities that use support vector machine regression by combining and filtering features
Source: BMC Bioinformatics. 2007 Jun 6;8:182. doi: 10.1186/1471-2105-8-182 (PMC1906837; doi:10.1186/1471-2105-8-182)
Supplement: Additional file 5 — tr_2431_cfsfilters. The features found to be useful by Correlation based Feature in training and testing the 2431 dataset by cross validation, at t-test values from 0 to 90. [file 1471-2105-8-182-S5.gz › tr_2431_file_3]

3
ave count = 734.5

CFS merit scores = 1.45362
CFS merit scores = 1.61763
CFS merit scores = 1.84867
CFS merit scores = 2.07439
CFS merit scores = 2.28565
CFS merit scores = 2.47516
CFS merit scores = 2.64669
CFS merit scores = 2.8057
CFS merit scores = 2.95595
CFS merit scores = 3.09838
CFS merit scores = 3.23358
CFS merit scores = 3.36254
CFS merit scores = 3.48562
CFS merit scores = 3.6037
CFS merit scores = 3.71613
CFS merit scores = 3.82287
CFS merit scores = 3.92527
CFS merit scores = 4.02406
CFS merit scores = 4.11956
CFS merit scores = 4.21181
CFS merit scores = 4.30039
CFS merit scores = 4.38577
CFS merit scores = 4.46819
CFS merit scores = 4.54827
CFS merit scores = 4.62406
CFS merit scores = 4.69761
CFS merit scores = 4.76902
CFS merit scores = 4.83843
CFS merit scores = 4.90551
CFS merit scores = 4.97119
CFS merit scores = 5.03561
CFS merit scores = 5.09831
CFS merit scores = 5.159
CFS merit scores = 5.21762
CFS merit scores = 5.27363
CFS merit scores = 5.32805
CFS merit scores = 5.38045
CFS merit scores = 5.43151
CFS merit scores = 5.48177
CFS merit scores = 5.53108
CFS merit scores = 5.57856
CFS merit scores = 5.62401
CFS merit scores = 5.66837
CFS merit scores = 5.70884
CFS merit scores = 5.74788
CFS merit scores = 5.78612
CFS merit scores = 5.82253
CFS merit scores = 5.85741
CFS merit scores = 5.8912
CFS merit scores = 5.92366
CFS merit scores = 5.95553
CFS merit scores = 5.98686
CFS merit scores = 6.01559
CFS merit scores = 6.04368
CFS merit scores = 6.07062
CFS merit scores = 6.096
CFS merit scores = 6.12066
CFS merit scores = 6.14474
CFS merit scores = 6.16762
CFS merit scores = 6.19027
CFS merit scores = 6.21236
CFS merit scores = 6.23365
CFS merit scores = 6.25388
CFS merit scores = 6.27283
CFS merit scores = 6.29145
CFS merit scores = 6.30961
CFS merit scores = 6.32734
CFS merit scores = 6.34431
CFS merit scores = 6.36106
CFS merit scores = 6.37708
CFS merit scores = 6.39215
CFS merit scores = 6.40641
CFS merit scores = 6.42011
CFS merit scores = 6.43383
CFS merit scores = 6.44685
CFS merit scores = 6.45969
CFS merit scores = 6.47244
CFS merit scores = 6.48434
CFS merit scores = 6.4964
CFS merit scores = 6.50824
CFS merit scores = 6.51985
CFS merit scores = 6.5312
CFS merit scores = 6.54213
CFS merit scores = 6.55299
CFS merit scores = 6.56317
CFS merit scores = 6.57277
CFS merit scores = 6.58244
CFS merit scores = 6.59151
CFS merit scores = 6.60047
CFS merit scores = 6.60907
CFS merit scores = 6.61773
CFS merit scores = 6.62614
CFS merit scores = 6.63444
CFS merit scores = 6.64243
CFS merit scores = 6.65037
CFS merit scores = 6.65815
CFS merit scores = 6.66491
CFS merit scores = 6.67149
CFS merit scores = 6.67819
CFS merit scores = 6.68456
CFS merit scores = 6.69097
CFS merit scores = 6.6973
CFS merit scores = 6.70322
CFS merit scores = 6.70926
CFS merit scores = 6.7148
CFS merit scores = 6.72025
CFS merit scores = 6.72527
CFS merit scores = 6.73018
CFS merit scores = 6.73516
CFS merit scores = 6.74016
CFS merit scores = 6.7446
CFS merit scores = 6.74909
CFS merit scores = 6.75358
CFS merit scores = 6.75795
CFS merit scores = 6.76222
CFS merit scores = 6.7666
CFS merit scores = 6.77067
CFS merit scores = 6.77368
CFS merit scores = 6.77604
CFS merit scores = 6.77846
CFS merit scores = 6.7809
CFS merit scores = 6.78337
CFS merit scores = 6.78585
CFS merit scores = 6.78818
CFS merit scores = 6.79045
CFS merit scores = 6.79257
CFS merit scores = 6.79444
CFS merit scores = 6.79627
CFS merit scores = 6.79812
CFS merit scores = 6.79928
CFS merit scores = 6.80039
CFS merit scores = 6.80165
CFS merit scores = 6.80286
CFS merit scores = 6.80418
CFS merit scores = 6.80559
CFS merit scores = 6.8067
CFS merit scores = 6.80796
CFS merit scores = 6.80924
CFS merit scores = 6.81027
CFS merit scores = 6.81128
CFS merit scores = 6.81206
CFS merit scores = 6.81294
CFS merit scores = 6.81357
CFS merit scores = 6.81405
CFS merit scores = 6.8146
CFS merit scores = 6.81517
CFS merit scores = 6.8158
CFS merit scores = 6.81649
CFS merit scores = 6.81706
CFS merit scores = 6.81756
CFS merit scores = 6.81809
CFS merit scores = 6.81826
CFS merit scores = 6.81842
CFS merit scores = 6.81867
CFS merit scores = 6.81916
CFS merit scores = 6.81945
CFS merit scores = 6.81987
CFS merit scores = 6.82046
CFS merit scores = 6.82098
CFS merit scores = 6.82158
CFS merit scores = 6.822
CFS merit scores = 6.82246
CFS merit scores = 6.82274
CFS merit scores = 6.823
CFS merit scores = 6.82333
CFS merit scores = 6.82374
CFS merit scores = 6.82404
CFS merit scores = 6.8243
CFS merit scores = 6.82457
CFS merit scores = 6.82476
CFS merit scores = 6.82507
CFS merit scores = 6.82528
CFS merit scores = 6.82542
CFS merit scores = 6.82529
CFS merit scores = 6.82537
CFS merit scores = 6.82539
CFS merit scores = 6.82552
CFS merit scores = 6.82562
CFS merit scores = 6.82575
CFS merit scores = 6.82555
CFS merit scores = 6.82536
CFS merit scores = 6.82497
CFS merit scores = 6.82456
CFS merit scores = 6.8242
CFS merit scores = 6.82391
CFS merit scores = 6.82343
CFS merit scores = 6.82297
CFS merit scores = 6.82252
CFS merit scores = 6.82211
CFS merit scores = 6.82162
CFS merit scores = 6.82107
CFS merit scores = 6.82056
CFS merit scores = 6.82008
CFS merit scores = 6.81959
CFS merit scores = 6.81899
CFS merit scores = 6.81833
CFS merit scores = 6.8177
CFS merit scores = 6.8172
CFS merit scores = 6.81653
CFS merit scores = 6.81585
CFS merit scores = 6.81507
CFS merit scores = 6.81434
CFS merit scores = 6.81354
CFS merit scores = 6.81282
CFS merit scores = 6.8118
CFS merit scores = 6.81066
CFS merit scores = 6.80949
CFS merit scores = 6.80835
CFS merit scores = 6.80725
CFS merit scores = 6.80614
CFS merit scores = 6.80497
CFS merit scores = 6.80369
CFS merit scores = 6.80236
CFS merit scores = 6.80104
CFS merit scores = 6.79974
CFS merit scores = 6.79845
CFS merit scores = 6.7973
CFS merit scores = 6.79599
CFS merit scores = 6.79459
CFS merit scores = 6.79334
CFS merit scores = 6.79212
CFS merit scores = 6.79075
CFS merit scores = 6.78948
CFS merit scores = 6.78815
CFS merit scores = 6.78679
CFS merit scores = 6.78548
CFS merit scores = 6.78429
CFS merit scores = 6.78294
CFS merit scores = 6.78152
CFS merit scores = 6.78012
CFS merit scores = 6.77874
CFS merit scores = 6.77739
CFS merit scores = 6.77608
CFS merit scores = 6.77478
CFS merit scores = 6.77347
CFS merit scores = 6.7721
CFS merit scores = 6.77078
CFS merit scores = 6.76943
CFS merit scores = 6.768
CFS merit scores = 6.76666
CFS merit scores = 6.7653
CFS merit scores = 6.7639
CFS merit scores = 6.76252
CFS merit scores = 6.76115
CFS merit scores = 6.75962
CFS merit scores = 6.75815
CFS merit scores = 6.75671
CFS merit scores = 6.75531
CFS merit scores = 6.75399
CFS merit scores = 6.75271
CFS merit scores = 6.75142
CFS merit scores = 6.75007
CFS merit scores = 6.74865
CFS merit scores = 6.74726
CFS merit scores = 6.74591
CFS merit scores = 6.74466
CFS merit scores = 6.74329
CFS merit scores = 6.74195
CFS merit scores = 6.74068
CFS merit scores = 6.73939
CFS merit scores = 6.73814
CFS merit scores = 6.73687
CFS merit scores = 6.73554
CFS merit scores = 6.73429
CFS merit scores = 6.73305
CFS merit scores = 6.73185
CFS merit scores = 6.73064
CFS merit scores = 6.72938
CFS merit scores = 6.72813
CFS merit scores = 6.7269
CFS merit scores = 6.72573
CFS merit scores = 6.72456
CFS merit scores = 6.72322
CFS merit scores = 6.72182
CFS merit scores = 6.72044
CFS merit scores = 6.71908
CFS merit scores = 6.71769
CFS merit scores = 6.71625
CFS merit scores = 6.71484
CFS merit scores = 6.71345
CFS merit scores = 6.71204
CFS merit scores = 6.7106
CFS merit scores = 6.70913
CFS merit scores = 6.70768
CFS merit scores = 6.70626
CFS merit scores = 6.7049
CFS merit scores = 6.70348
CFS merit scores = 6.70208
CFS merit scores = 6.70072
CFS merit scores = 6.69938
CFS merit scores = 6.69806
CFS merit scores = 6.69675
CFS merit scores = 6.69547
CFS merit scores = 6.69418
CFS merit scores = 6.69283
CFS merit scores = 6.6915
CFS merit scores = 6.69014
CFS merit scores = 6.68868
CFS merit scores = 6.68727
CFS merit scores = 6.68584
CFS merit scores = 6.68443
CFS merit scores = 6.68307
CFS merit scores = 6.68172
CFS merit scores = 6.68039
CFS merit scores = 6.67905
CFS merit scores = 6.67764
CFS merit scores = 6.67622
CFS merit scores = 6.67473
CFS merit scores = 6.67323
CFS merit scores = 6.67177
CFS merit scores = 6.67028
CFS merit scores = 6.66878
CFS merit scores = 6.66728
CFS merit scores = 6.66563
CFS merit scores = 6.66399
CFS merit scores = 6.66236
CFS merit scores = 6.66078
CFS merit scores = 6.65925
CFS merit scores = 6.65769
CFS merit scores = 6.6561
CFS merit scores = 6.65454
CFS merit scores = 6.65282
CFS merit scores = 6.65112
CFS merit scores = 6.64947
CFS merit scores = 6.6478
CFS merit scores = 6.6462
CFS merit scores = 6.64456
CFS merit scores = 6.6429
CFS merit scores = 6.64126
CFS merit scores = 6.63962
CFS merit scores = 6.63799
CFS merit scores = 6.63639
CFS merit scores = 6.63472
CFS merit scores = 6.63307
CFS merit scores = 6.63144
CFS merit scores = 6.62981
CFS merit scores = 6.62811
CFS merit scores = 6.62645
CFS merit scores = 6.6248
CFS merit scores = 6.62312
CFS merit scores = 6.62148
CFS merit scores = 6.61983
CFS merit scores = 6.61814
CFS merit scores = 6.61637
CFS merit scores = 6.61464
CFS merit scores = 6.61292
CFS merit scores = 6.61119
CFS merit scores = 6.60946
CFS merit scores = 6.60779
CFS merit scores = 6.60613
CFS merit scores = 6.60449
CFS merit scores = 6.6028
CFS merit scores = 6.60111
CFS merit scores = 6.59949
CFS merit scores = 6.59787
CFS merit scores = 6.59623
CFS merit scores = 6.5946
CFS merit scores = 6.59297
CFS merit scores = 6.5914
CFS merit scores = 6.58984
CFS merit scores = 6.58821
CFS merit scores = 6.58658
CFS merit scores = 6.58497
CFS merit scores = 6.58337
CFS merit scores = 6.58181
CFS merit scores = 6.58025
CFS merit scores = 6.57864
CFS merit scores = 6.57702
CFS merit scores = 6.5754
CFS merit scores = 6.57371
CFS merit scores = 6.57202
CFS merit scores = 6.57034
CFS merit scores = 6.56869
CFS merit scores = 6.56698
CFS merit scores = 6.56528
CFS merit scores = 6.56362
CFS merit scores = 6.56192
CFS merit scores = 6.56025
CFS merit scores = 6.55861
CFS merit scores = 6.55697
CFS merit scores = 6.55536
CFS merit scores = 6.55374
CFS merit scores = 6.55207
CFS merit scores = 6.55042
CFS merit scores = 6.54878
CFS merit scores = 6.54709
CFS merit scores = 6.5454
CFS merit scores = 6.5436
CFS merit scores = 6.54184
CFS merit scores = 6.54013
CFS merit scores = 6.53838
CFS merit scores = 6.53664
CFS merit scores = 6.5349
CFS merit scores = 6.53308
CFS merit scores = 6.53126
CFS merit scores = 6.52941
CFS merit scores = 6.52753
CFS merit scores = 6.52564
CFS merit scores = 6.52378
CFS merit scores = 6.52191
CFS merit scores = 6.52004
CFS merit scores = 6.51819
CFS merit scores = 6.51636
CFS merit scores = 6.51451
CFS merit scores = 6.51265
CFS merit scores = 6.5108
CFS merit scores = 6.50896
CFS merit scores = 6.50709
CFS merit scores = 6.50527
CFS merit scores = 6.50345
CFS merit scores = 6.50159
CFS merit scores = 6.49978
CFS merit scores = 6.49796
CFS merit scores = 6.49614
CFS merit scores = 6.49434
CFS merit scores = 6.49256
CFS merit scores = 6.49076
CFS merit scores = 6.48898
CFS merit scores = 6.48712
CFS merit scores = 6.48523
CFS merit scores = 6.48334
CFS merit scores = 6.48149
CFS merit scores = 6.47963
CFS merit scores = 6.47779
CFS merit scores = 6.4759
CFS merit scores = 6.47398
CFS merit scores = 6.47206
CFS merit scores = 6.47012
CFS merit scores = 6.46817
CFS merit scores = 6.46625
CFS merit scores = 6.46433
CFS merit scores = 6.46241
CFS merit scores = 6.46049
CFS merit scores = 6.45857
CFS merit scores = 6.45666
CFS merit scores = 6.45478
CFS merit scores = 6.45288
CFS merit scores = 6.451
CFS merit scores = 6.44915
CFS merit scores = 6.44732
CFS merit scores = 6.44549
CFS merit scores = 6.44349
CFS merit scores = 6.44154
CFS merit scores = 6.4395
CFS merit scores = 6.4374
CFS merit scores = 6.43532
CFS merit scores = 6.43328
CFS merit scores = 6.43123
CFS merit scores = 6.42922
CFS merit scores = 6.42719
CFS merit scores = 6.42517
CFS merit scores = 6.42316
CFS merit scores = 6.42108
CFS merit scores = 6.4189
CFS merit scores = 6.41674
CFS merit scores = 6.41457
CFS merit scores = 6.41243
CFS merit scores = 6.4103
CFS merit scores = 6.40817
CFS merit scores = 6.40601
CFS merit scores = 6.40389
CFS merit scores = 6.40173
CFS merit scores = 6.39958
CFS merit scores = 6.39744
CFS merit scores = 6.39522
CFS merit scores = 6.39299
CFS merit scores = 6.39076
CFS merit scores = 6.38849
CFS merit scores = 6.38617
CFS merit scores = 6.38388
CFS merit scores = 6.38158
CFS merit scores = 6.37928
CFS merit scores = 6.37694
CFS merit scores = 6.37461
CFS merit scores = 6.37226
CFS merit scores = 6.36994
CFS merit scores = 6.36752
CFS merit scores = 6.36506
CFS merit scores = 6.36264
CFS merit scores = 6.36026
CFS merit scores = 6.35787
CFS merit scores = 6.35542
CFS merit scores = 6.35296
CFS merit scores = 6.35054
CFS merit scores = 6.3481
CFS merit scores = 6.34565
CFS merit scores = 6.34318
CFS merit scores = 6.34068
CFS merit scores = 6.33819
CFS merit scores = 6.33571
CFS merit scores = 6.33325
CFS merit scores = 6.33082
CFS merit scores = 6.32839
CFS merit scores = 6.32592
CFS merit scores = 6.32347
CFS merit scores = 6.32104
CFS merit scores = 6.31856
CFS merit scores = 6.31611
CFS merit scores = 6.31364
CFS merit scores = 6.31114
CFS merit scores = 6.30863
CFS merit scores = 6.30611
CFS merit scores = 6.3035
CFS merit scores = 6.30086
CFS merit scores = 6.29825
CFS merit scores = 6.29564
CFS merit scores = 6.29298
CFS merit scores = 6.29027
CFS merit scores = 6.28753
CFS merit scores = 6.28483
CFS merit scores = 6.28209
CFS merit scores = 6.27931
CFS merit scores = 6.27653
CFS merit scores = 6.27379
CFS merit scores = 6.27105
CFS merit scores = 6.26831
CFS merit scores = 6.26559
CFS merit scores = 6.26289
CFS merit scores = 6.26014
CFS merit scores = 6.25739
CFS merit scores = 6.2546
CFS merit scores = 6.25179
CFS merit scores = 6.24895
CFS merit scores = 6.24611
CFS merit scores = 6.24318
CFS merit scores = 6.24026
CFS merit scores = 6.23738
CFS merit scores = 6.23442
CFS merit scores = 6.23141
CFS merit scores = 6.22839
CFS merit scores = 6.22534
CFS merit scores = 6.22232
CFS merit scores = 6.21928
CFS merit scores = 6.21624
CFS merit scores = 6.2132
CFS merit scores = 6.21018
CFS merit scores = 6.2071
CFS merit scores = 6.20403
CFS merit scores = 6.201
CFS merit scores = 6.19801
CFS merit scores = 6.19499
CFS merit scores = 6.19199
CFS merit scores = 6.189
CFS merit scores = 6.18595
CFS merit scores = 6.18287
CFS merit scores = 6.17979
CFS merit scores = 6.17676
CFS merit scores = 6.17372
CFS merit scores = 6.17068
CFS merit scores = 6.16765
CFS merit scores = 6.16464
CFS merit scores = 6.16157
CFS merit scores = 6.15848
CFS merit scores = 6.15542
CFS merit scores = 6.15236
CFS merit scores = 6.1493
CFS merit scores = 6.14627
CFS merit scores = 6.14315
CFS merit scores = 6.14009
CFS merit scores = 6.137
CFS merit scores = 6.13394
CFS merit scores = 6.13084
CFS merit scores = 6.12774
CFS merit scores = 6.12464
CFS merit scores = 6.12158
CFS merit scores = 6.11848
CFS merit scores = 6.11542
CFS merit scores = 6.11234
CFS merit scores = 6.10921
CFS merit scores = 6.10609
CFS merit scores = 6.10297
CFS merit scores = 6.09986
CFS merit scores = 6.09673
CFS merit scores = 6.09361
CFS merit scores = 6.09044
CFS merit scores = 6.08725
CFS merit scores = 6.08405
CFS merit scores = 6.08087
CFS merit scores = 6.07765
CFS merit scores = 6.07446
CFS merit scores = 6.07127
CFS merit scores = 6.06809
CFS merit scores = 6.06485
CFS merit scores = 6.06161
CFS merit scores = 6.05839
CFS merit scores = 6.05518
CFS merit scores = 6.05192
CFS merit scores = 6.04863
CFS merit scores = 6.04536
CFS merit scores = 6.04212
CFS merit scores = 6.03889
CFS merit scores = 6.03563
CFS merit scores = 6.03236
CFS merit scores = 6.02912
CFS merit scores = 6.02588
CFS merit scores = 6.02266
CFS merit scores = 6.0194
CFS merit scores = 6.01609
CFS merit scores = 6.01281
CFS merit scores = 6.00954
CFS merit scores = 6.00627
CFS merit scores = 6.00293
CFS merit scores = 5.99962
CFS merit scores = 5.99629
CFS merit scores = 5.99298
CFS merit scores = 5.98963
CFS merit scores = 5.98627
CFS merit scores = 5.9829
CFS merit scores = 5.97953
CFS merit scores = 5.97617
CFS merit scores = 5.97283
CFS merit scores = 5.96946
CFS merit scores = 5.96611
CFS merit scores = 5.96275
CFS merit scores = 5.9594
CFS merit scores = 5.95604
CFS merit scores = 5.95268
CFS merit scores = 5.94932
CFS merit scores = 5.94597
CFS merit scores = 5.94256
CFS merit scores = 5.93917
CFS merit scores = 5.93581
CFS merit scores = 5.93243
CFS merit scores = 5.92903
CFS merit scores = 5.92565
CFS merit scores = 5.92224
CFS merit scores = 5.91886
CFS merit scores = 5.91545
CFS merit scores = 5.91195
CFS merit scores = 5.90833
CFS merit scores = 5.90462
CFS merit scores = 5.90089
CFS merit scores = 5.89714
CFS merit scores = 5.89339
CFS merit scores = 5.88967
CFS merit scores = 5.88592
CFS merit scores = 5.88217
CFS merit scores = 5.87841
CFS merit scores = 5.87464
CFS merit scores = 5.87087
CFS merit scores = 5.86708
CFS merit scores = 5.86328
CFS merit scores = 5.85949
CFS merit scores = 5.85559
CFS merit scores = 5.85164
CFS merit scores = 5.84767
CFS merit scores = 5.84358
CFS merit scores = 5.8395
CFS merit scores = 5.83544
CFS merit scores = 5.8313
CFS merit scores = 5.82709
CFS merit scores = 5.82285
CFS merit scores = 5.81857
CFS merit scores = 5.81428
CFS merit scores = 5.81
CFS merit scores = 5.80565
CFS merit scores = 5.80129
CFS merit scores = 5.79693
CFS merit scores = 5.79236
CFS merit scores = 5.78781
CFS merit scores = 5.78326
CFS merit scores = 5.77868
CFS merit scores = 5.77411
CFS merit scores = 5.7695
CFS merit scores = 5.7647
CFS merit scores = 5.75984
CFS merit scores = 5.75501
CFS merit scores = 5.75016
CFS merit scores = 5.74526
CFS merit scores = 5.74022
CFS merit scores = 5.73523
CFS merit scores = 5.73012
CFS merit scores = 5.72486
CFS merit scores = 5.71941
CFS merit scores = 5.714
CFS merit scores = 5.70855
CFS merit scores = 5.70312
CFS merit scores = 5.69766
CFS merit scores = 5.69211
CFS merit scores = 5.6865
CFS merit scores = 5.68074
CFS merit scores = 5.67483
CFS merit scores = 5.66887
CFS merit scores = 5.6629
CFS merit scores = 5.65699
CFS merit scores = 5.65106
CFS merit scores = 5.64515
CFS merit scores = 5.63917
CFS merit scores = 5.63314
CFS merit scores = 5.62707
CFS merit scores = 5.62079
CFS merit scores = 5.61427
CFS merit scores = 5.60773
CFS merit scores = 5.60114
CFS merit scores = 5.59435
CFS merit scores = 5.58743
CFS merit scores = 5.58005
CFS merit scores = 5.5719
CFS merit scores = 5.56372
CFS merit scores = 5.55506
CFS merit scores = 5.54639
CFS merit scores = 5.53729
CFS merit scores = 5.52756
CFS merit scores = 5.50929
cnt = 1	feature = 80	correl = 0.453617	descr = Gibbs_of_Target_Sequence__Pos_19_Step_1
cnt = 2	feature = 2	correl = -0.147904	descr = Position_Specific_Bin_Base_0_Base_G
cnt = 3	feature = 857	correl = -0.0729079	descr = N_Gram_TGGC
cnt = 4	feature = 235	correl = 0.0651161	descr = N_Gram_ACTGA
cnt = 5	feature = 721	correl = -0.0229944	descr = N_Gram_GTTCC
cnt = 6	feature = 569	correl = 0.0539531	descr = N_Gram_GATTA
cnt = 7	feature = 451	correl = -0.0424322	descr = N_Gram_CGCTA
cnt = 8	feature = 716	correl = 0.0359878	descr = N_Gram_GTGTA
cnt = 9	feature = 221	correl = -0.0287155	descr = N_Gram_ACGAC
cnt = 10	feature = 487	correl = -0.02457	descr = N_Gram_CTACG
cnt = 11	feature = 452	correl = -0.0332763	descr = N_Gram_CGCTC
cnt = 12	feature = 326	correl = 0.0274796	descr = N_Gram_CAACG
cnt = 13	feature = 442	correl = -0.0461412	descr = N_Gram_CGCAA
cnt = 14	feature = 462	correl = -0.0257219	descr = N_Gram_CGGGA
cnt = 15	feature = 848	correl = -0.0301185	descr = N_Gram_TGCCG
cnt = 16	feature = 737	correl = 0.026233	descr = N_Gram_TAAGC
cnt = 17	feature = 699	correl = -0.0374493	descr = N_Gram_GTCCG
cnt = 18	feature = 470	correl = -0.0280615	descr = N_Gram_CGTAA
cnt = 19	feature = 899	correl = 0.0378361	descr = N_Gram_TTCGC
cnt = 20	feature = 414	correl = 0.0230283	descr = N_Gram_CCGTA
cnt = 21	feature = 358	correl = 0.0257711	descr = N_Gram_CATAG
cnt = 22	feature = 923	correl = 0.0340469	descr = N_Gram_TTTAC
cnt = 23	feature = 474	correl = 0.0252689	descr = N_Gram_CGTCT
cnt = 24	feature = 494	correl = 0.0341375	descr = N_Gram_CTATC
cnt = 25	feature = 415	correl = 0.0240411	descr = N_Gram_CCGTC
cnt = 26	feature = 418	correl = 0.0452505	descr = N_Gram_CCTAA
cnt = 27	feature = 719	correl = -0.0389213	descr = N_Gram_GTTAG
cnt = 28	feature = 900	correl = 0.0595792	descr = N_Gram_TTCGT
cnt = 29	feature = 225	correl = -0.0265671	descr = N_Gram_ACGGC
cnt = 30	feature = 885	correl = -0.0234617	descr = N_Gram_TTACC
cnt = 31	feature = 768	correl = 0.0246684	descr = N_Gram_TATAG
cnt = 32	feature = 325	correl = 0.0261483	descr = N_Gram_CAACC
cnt = 33	feature = 734	correl = 0.0235233	descr = N_Gram_TAACT
cnt = 34	feature = 525	correl = -0.0249477	descr = N_Gram_CTTTA
cnt = 35	feature = 801	correl = 0.0363371	descr = N_Gram_TCGAG
cnt = 36	feature = 612	correl = -0.0478163	descr = N_Gram_GCGGT
cnt = 37	feature = 702	correl = 0.0527624	descr = N_Gram_GTCGC
cnt = 38	feature = 543	correl = -0.0548216	descr = N_Gram_GACCG
cnt = 39	feature = 517	correl = -0.0524492	descr = N_Gram_CTTAA
cnt = 40	feature = 773	correl = 0.0451554	descr = N_Gram_TATGA
cnt = 41	feature = 308	correl = -0.0223571	descr = N_Gram_ATTAA
cnt = 42	feature = 226	correl = -0.0447142	descr = N_Gram_ACGGG
cnt = 43	feature = 689	correl = 0.0247812	descr = N_Gram_GTACC
cnt = 44	feature = 248	correl = -0.0261197	descr = N_Gram_AGCAA
cnt = 45	feature = 419	correl = 0.024006	descr = N_Gram_CCTAG
cnt = 46	feature = 274	correl = -0.0218791	descr = N_Gram_ATACA
cnt = 47	feature = 605	correl = -0.0488406	descr = N_Gram_GCGCC
cnt = 48	feature = 732	correl = 0.0331241	descr = N_Gram_TAAAG
cnt = 49	feature = 777	correl = 0.0246111	descr = N_Gram_TATTG
cnt = 50	feature = 632	correl = -0.0221328	descr = N_Gram_GGAAA
cnt = 51	feature = 745	correl = 0.0218285	descr = N_Gram_TACCG
cnt = 52	feature = 220	correl = -0.039904	descr = N_Gram_ACGAA
cnt = 53	feature = 881	correl = 0.0236873	descr = N_Gram_TTAAG
cnt = 54	feature = 443	correl = -0.039734	descr = N_Gram_CGCAT
cnt = 55	feature = 552	correl = -0.0336336	descr = N_Gram_GAGAT
cnt = 56	feature = 542	correl = -0.0340834	descr = N_Gram_GACCC
cnt = 57	feature = 749	correl = 0.0725806	descr = N_Gram_TACTA
cnt = 58	feature = 403	correl = -0.0549371	descr = N_Gram_CCGAA
cnt = 59	feature = 476	correl = 0.067383	descr = N_Gram_CGTGA
cnt = 60	feature = 534	correl = 0.0598361	descr = N_Gram_GAATA
cnt = 61	feature = 705	correl = 0.0373441	descr = N_Gram_GTCTA
cnt = 62	feature = 804	correl = -0.0290645	descr = N_Gram_TCGCG
cnt = 63	feature = 481	correl = 0.024576	descr = N_Gram_CGTTT
cnt = 64	feature = 763	correl = 0.0232357	descr = N_Gram_TAGTC
cnt = 65	feature = 549	correl = 0.0232359	descr = N_Gram_GACTT
cnt = 66	feature = 622	correl = -0.0312551	descr = N_Gram_GCTGA
cnt = 67	feature = 329	correl = -0.0415535	descr = N_Gram_CAATT
cnt = 68	feature = 356	correl = -0.0466348	descr = N_Gram_CATAA
cnt = 69	feature = 889	correl = 0.0361192	descr = N_Gram_TTAGC
cnt = 70	feature = 666	correl = -0.054879	descr = N_Gram_GGGGA
cnt = 71	feature = 855	correl = 0.033981	descr = N_Gram_TGCTT
cnt = 72	feature = 270	correl = 0.0577441	descr = N_Gram_AGTGA
cnt = 73	feature = 438	correl = -0.0404627	descr = N_Gram_CGAGT
cnt = 74	feature = 257	correl = -0.0250086	descr = N_Gram_AGGCA
cnt = 75	feature = 305	correl = -0.0245907	descr = N_Gram_ATGTA
cnt = 76	feature = 808	correl = -0.0402623	descr = N_Gram_TCGGC
cnt = 77	feature = 436	correl = -0.0448707	descr = N_Gram_CGACG
cnt = 78	feature = 409	correl = -0.0234382	descr = N_Gram_CCGCG
cnt = 79	feature = 327	correl = 0.047436	descr = N_Gram_CAAGC
cnt = 80	feature = 620	correl = 0.0276344	descr = N_Gram_GCTCT
cnt = 81	feature = 397	correl = -0.0417072	descr = N_Gram_CCCGG
cnt = 82	feature = 688	correl = -0.021662	descr = N_Gram_GTAAT
cnt = 83	feature = 539	correl = 0.0264282	descr = N_Gram_GACAT
cnt = 84	feature = 278	correl = 0.0411363	descr = N_Gram_ATAGG
cnt = 85	feature = 280	correl = 0.0241634	descr = N_Gram_ATATC
cnt = 86	feature = 642	correl = 0.0476698	descr = N_Gram_GGATT
cnt = 87	feature = 626	correl = -0.0242688	descr = N_Gram_GCTTA
cnt = 88	feature = 733	correl = -0.02224	descr = N_Gram_TAACC
cnt = 89	feature = 464	correl = -0.0576594	descr = N_Gram_CGGGG
cnt = 90	feature = 871	correl = 0.0306426	descr = N_Gram_TGTCG
cnt = 91	feature = 555	correl = -0.0223482	descr = N_Gram_GAGCG
cnt = 92	feature = 484	correl = 0.0496146	descr = N_Gram_CTAAG
cnt = 93	feature = 211	correl = -0.0244631	descr = N_Gram_ACCAA
cnt = 94	feature = 774	correl = 0.0258228	descr = N_Gram_TATGT
cnt = 95	feature = 767	correl = 0.0581326	descr = N_Gram_TATAA
cnt = 96	feature = 722	correl = 0.0395766	descr = N_Gram_GTTCG
cnt = 97	feature = 495	correl = 0.0309476	descr = N_Gram_CTATG
cnt = 98	feature = 615	correl = -0.0464983	descr = N_Gram_GCGTT
cnt = 99	feature = 423	correl = -0.0909262	descr = N_Gram_CCTCG
cnt = 100	feature = 353	correl = 0.0214679	descr = N_Gram_CAGTT
cnt = 101	feature = 683	correl = -0.0660711	descr = N_Gram_GGTTG
cnt = 102	feature = 277	correl = 0.0226856	descr = N_Gram_ATAGC
cnt = 103	feature = 473	correl = -0.0476661	descr = N_Gram_CGTCG
cnt = 104	feature = 391	correl = -0.0469591	descr = N_Gram_CCCCA
cnt = 105	feature = 882	correl = -0.0320872	descr = N_Gram_TTAAT
cnt = 106	feature = 574	correl = -0.065077	descr = N_Gram_GCAAA
cnt = 107	feature = 909	correl = 0.0324734	descr = N_Gram_TTGAC
cnt = 108	feature = 429	correl = 0.0247248	descr = N_Gram_CCTTA
cnt = 109	feature = 805	correl = 0.0319486	descr = N_Gram_TCGCT
cnt = 110	feature = 537	correl = 0.0436123	descr = N_Gram_GACAA
cnt = 111	feature = 713	correl = -0.0484373	descr = N_Gram_GTGGG
cnt = 112	feature = 743	correl = 0.0717689	descr = N_Gram_TACAA
cnt = 113	feature = 812	correl = 0.0999798	descr = N_Gram_TCGTG
cnt = 114	feature = 426	correl = -0.0485803	descr = N_Gram_CCTGA
cnt = 115	feature = 849	correl = 0.0498577	descr = N_Gram_TGCGA
cnt = 116	feature = 496	correl = -0.0225342	descr = N_Gram_CTATT
cnt = 117	feature = 844	correl = 0.0277064	descr = N_Gram_TGCAT
cnt = 118	feature = 648	correl = -0.0921502	descr = N_Gram_GGCCA
cnt = 119	feature = 406	correl = -0.0562891	descr = N_Gram_CCGAT
cnt = 120	feature = 41	correl = 0.0669387	descr = Position_Specific_Bin_Base_15_Base_A
cnt = 121	feature = 491	correl = 0.0445938	descr = N_Gram_CTAGC
cnt = 122	feature = 739	correl = -0.0526932	descr = N_Gram_TAATC
cnt = 123	feature = 450	correl = -0.0570825	descr = N_Gram_CGCGT
cnt = 124	feature = 317	correl = 0.0411007	descr = N_Gram_ATTGT
cnt = 125	feature = 711	correl = -0.0474406	descr = N_Gram_GTGGA
cnt = 126	feature = 324	correl = 0.0869546	descr = N_Gram_CAACA
cnt = 127	feature = 717	correl = 0.0348174	descr = N_Gram_GTGTT
cnt = 128	feature = 372	correl = -0.0240075	descr = N_Gram_CCAAG
cnt = 129	feature = 334	correl = -0.0231227	descr = N_Gram_CACCG
cnt = 130	feature = 597	correl = -0.0217657	descr = N_Gram_GCCGG
cnt = 131	feature = 228	correl = -0.0384462	descr = N_Gram_ACGTT
cnt = 132	feature = 746	correl = 0.0284083	descr = N_Gram_TACCT
cnt = 133	feature = 750	correl = 0.0497799	descr = N_Gram_TACTG
cnt = 134	feature = 291	correl = 0.0241558	descr = N_Gram_ATCGC
cnt = 135	feature = 255	correl = -0.0373357	descr = N_Gram_AGCGG
cnt = 136	feature = 243	correl = -0.0217215	descr = N_Gram_AGAGG
cnt = 137	feature = 313	correl = 0.0462856	descr = N_Gram_ATTCG
cnt = 138	feature = 404	correl = -0.0527488	descr = N_Gram_CCGAC
cnt = 139	feature = 232	correl = 0.0234841	descr = N_Gram_ACTAG
cnt = 140	feature = 493	correl = 0.0499447	descr = N_Gram_CTATA
cnt = 141	feature = 803	correl = 0.049434	descr = N_Gram_TCGCA
cnt = 142	feature = 935	correl = 0.0220902	descr = N_Gram_TTTTG
cnt = 143	feature = 934	correl = 0.0400943	descr = N_Gram_TTTTA
cnt = 144	feature = 636	correl = -0.0698527	descr = N_Gram_GGACC
cnt = 145	feature = 822	correl = 0.0476833	descr = N_Gram_TCTCT
cnt = 146	feature = 213	correl = 0.0243783	descr = N_Gram_ACCAT
cnt = 147	feature = 449	correl = -0.0686803	descr = N_Gram_CGCGG
cnt = 148	feature = 231	correl = 0.0698253	descr = N_Gram_ACTAC
cnt = 149	feature = 498	correl = -0.0516603	descr = N_Gram_CTCAA
cnt = 150	feature = 60	correl = -0.175435	descr = Position_Specific_Bin_Base_20_Base_G
cnt = 151	feature = 635	correl = 0.0276344	descr = N_Gram_GGAAT
cnt = 152	feature = 311	correl = 0.0720088	descr = N_Gram_ATTAT
cnt = 153	feature = 455	correl = -0.0219409	descr = N_Gram_CGGAG
cnt = 154	feature = 389	correl = -0.0861929	descr = N_Gram_CCCAT
cnt = 155	feature = 4	correl = -0.0932933	descr = Position_Specific_Bin_Base_1_Base_G
cnt = 156	feature = 604	correl = -0.0481387	descr = N_Gram_GCGCA
cnt = 157	feature = 222	correl = 0.035647	descr = N_Gram_ACGCT
cnt = 158	feature = 396	correl = -0.0647516	descr = N_Gram_CCCGC
cnt = 159	feature = 260	correl = -0.109919	descr = N_Gram_AGGGC
cnt = 160	feature = 374	correl = -0.0243989	descr = N_Gram_CCACA
cnt = 161	feature = 687	correl = 0.0377278	descr = N_Gram_GTAAG
cnt = 162	feature = 262	correl = 0.099712	descr = N_Gram_AGGTA
cnt = 163	feature = 785	correl = -0.0457048	descr = N_Gram_TCAGA
cnt = 164	feature = 599	correl = 0.0266707	descr = N_Gram_GCCTA
cnt = 165	feature = 9	correl = 0.0631342	descr = Position_Specific_Bin_Base_3_Base_G
cnt = 166	feature = 764	correl = 0.0465128	descr = N_Gram_TAGTG
cnt = 167	feature = 256	correl = -0.0302573	descr = N_Gram_AGGAG
cnt = 168	feature = 601	correl = -0.0364573	descr = N_Gram_GCCTT
cnt = 169	feature = 659	correl = -0.0782113	descr = N_Gram_GGGAA
cnt = 170	feature = 859	correl = -0.0586283	descr = N_Gram_TGGCG
cnt = 171	feature = 337	correl = -0.0321687	descr = N_Gram_CACGA
cnt = 172	feature = 467	correl = -0.0332938	descr = N_Gram_CGGTC
cnt = 173	feature = 841	correl = 0.0296435	descr = N_Gram_TGATT
cnt = 174	feature = 839	correl = 0.0228197	descr = N_Gram_TGATC
cnt = 175	feature = 7	correl = 0.127726	descr = Position_Specific_Bin_Base_2_Base_G
cnt = 176	feature = 884	correl = 0.0602529	descr = N_Gram_TTACA
cnt = 177	feature = 584	correl = -0.0465042	descr = N_Gram_GCATA
cnt = 178	feature = 692	correl = 0.0400494	descr = N_Gram_GTATT
cnt = 179	feature = 667	correl = -0.0552972	descr = N_Gram_GGGGC
cnt = 180	feature = 479	correl = -0.0849228	descr = N_Gram_CGTTC
cnt = 181	feature = 387	correl = -0.0241872	descr = N_Gram_CCCAA
cnt = 182	feature = 410	correl = -0.0253682	descr = N_Gram_CCGCT
cnt = 183	feature = 468	correl = -0.0256084	descr = N_Gram_CGGTT
cnt = 184	feature = 310	correl = 0.0252799	descr = N_Gram_ATTAG
cnt = 185	feature = 821	correl = -0.0275832	descr = N_Gram_TCTCG
cnt = 186	feature = 293	correl = 0.0281473	descr = N_Gram_ATCTA
cnt = 187	feature = 911	correl = 0.025593	descr = N_Gram_TTGCA
cnt = 188	feature = 405	correl = -0.047481	descr = N_Gram_CCGAG
cnt = 189	feature = 578	correl = -0.0387542	descr = N_Gram_GCACC
cnt = 190	feature = 609	correl = -0.0401119	descr = N_Gram_GCGGA
cnt = 191	feature = 268	correl = 0.0308568	descr = N_Gram_AGTCT
cnt = 192	feature = 835	correl = 0.0272134	descr = N_Gram_TGACT
cnt = 193	feature = 52	correl = -0.0646781	descr = Position_Specific_Bin_Base_18_Base_G
cnt = 194	feature = 290	correl = 0.0372664	descr = N_Gram_ATCGA
cnt = 195	feature = 38	correl = -0.0285777	descr = Position_Specific_Bin_Base_14_Base_C
cnt = 196	feature = 770	correl = 0.0695817	descr = N_Gram_TATCA
cnt = 197	feature = 160	correl = 0.0340305	descr = N_Gram_AAAGC
cnt = 198	feature = 48	correl = -0.0629963	descr = Position_Specific_Bin_Base_17_Base_G
cnt = 199	feature = 529	correl = 0.0282904	descr = N_Gram_GAACA
cnt = 200	feature = 245	correl = 0.049705	descr = N_Gram_AGATA
cnt = 201	feature = 655	correl = -0.0504997	descr = N_Gram_GGCTG
cnt = 202	feature = 846	correl = 0.0295591	descr = N_Gram_TGCCA
cnt = 203	feature = 35	correl = 0.0357453	descr = Position_Specific_Bin_Base_13_Base_A
cnt = 204	feature = 914	correl = 0.0488904	descr = N_Gram_TTGGA
cnt = 205	feature = 678	correl = -0.0274717	descr = N_Gram_GGTGA
cnt = 206	feature = 645	correl = -0.0622834	descr = N_Gram_GGCAA
cnt = 207	feature = 241	correl = 0.0593643	descr = N_Gram_AGAAT
cnt = 208	feature = 854	correl = -0.0349602	descr = N_Gram_TGCTC
cnt = 209	feature = 538	correl = 0.0260177	descr = N_Gram_GACAC
cnt = 210	feature = 364	correl = 0.0325997	descr = N_Gram_CATGT
cnt = 211	feature = 919	correl = 0.0461891	descr = N_Gram_TTGTG
cnt = 212	feature = 239	correl = 0.0290655	descr = N_Gram_ACTTC
cnt = 213	feature = 660	correl = -0.0735485	descr = N_Gram_GGGAG
cnt = 214	feature = 794	correl = 0.0347577	descr = N_Gram_TCCGT
cnt = 215	feature = 13	correl = 0.0242231	descr = Position_Specific_Bin_Base_4_Base_T
cnt = 216	feature = 760	correl = 0.0328572	descr = N_Gram_TAGGC
cnt = 217	feature = 34	correl = 0.0348197	descr = Position_Specific_Bin_Base_12_Base_A
cnt = 218	feature = 714	correl = -0.0220984	descr = N_Gram_GTGGT
cnt = 219	feature = 27	correl = 0.0724355	descr = Position_Specific_Bin_Base_10_Base_A
cnt = 220	feature = 31	correl = -0.0434022	descr = Position_Specific_Bin_Base_11_Base_A
cnt = 221	feature = 352	correl = -0.0291059	descr = N_Gram_CAGTG
cnt = 222	feature = 5	correl = -0.033853	descr = Position_Specific_Bin_Base_2_Base_A
cnt = 223	feature = 435	correl = -0.0468832	descr = N_Gram_CGACC
cnt = 224	feature = 694	correl = 0.0421195	descr = N_Gram_GTCAA
cnt = 225	feature = 57	correl = 0.0691677	descr = Position_Specific_Bin_Base_19_Base_T
cnt = 226	feature = 15	correl = 0.0804565	descr = Position_Specific_Bin_Base_5_Base_T
cnt = 227	feature = 286	correl = 0.0606805	descr = N_Gram_ATCCA
cnt = 228	feature = 819	correl = 0.0434306	descr = N_Gram_TCTCA
cnt = 229	feature = 606	correl = -0.0873103	descr = N_Gram_GCGCG
cnt = 230	feature = 548	correl = 0.0352168	descr = N_Gram_GACTG
cnt = 231	feature = 816	correl = 0.0318903	descr = N_Gram_TCTAG
cnt = 232	feature = 628	correl = -0.0539655	descr = N_Gram_GCTTT
cnt = 233	feature = 263	correl = -0.0260562	descr = N_Gram_AGGTG
cnt = 234	feature = 207	correl = 0.063002	descr = N_Gram_ACATG
cnt = 235	feature = 45	correl = -0.0630417	descr = Position_Specific_Bin_Base_16_Base_G
cnt = 236	feature = 1	correl = 0.118807	descr = Position_Specific_Bin_Base_0_Base_C
cnt = 237	feature = 793	correl = -0.0323132	descr = N_Gram_TCCCG
cnt = 238	feature = 344	correl = -0.0530625	descr = N_Gram_CAGAG
cnt = 239	feature = 284	correl = 0.0324905	descr = N_Gram_ATCAA
cnt = 240	feature = 26	correl = 0.0310814	descr = Position_Specific_Bin_Base_9_Base_T
cnt = 241	feature = 686	correl = 0.0576697	descr = N_Gram_GTAAA
cnt = 242	feature = 695	correl = -0.0216209	descr = N_Gram_GTCAC
cnt = 243	feature = 392	correl = -0.0715687	descr = N_Gram_CCCCG
cnt = 244	feature = 258	correl = 0.0239285	descr = N_Gram_AGGCT
cnt = 245	feature = 663	correl = -0.110782	descr = N_Gram_GGGCC
cnt = 246	feature = 797	correl = -0.0377002	descr = N_Gram_TCCTG
cnt = 247	feature = 652	correl = -0.0883884	descr = N_Gram_GGCGG
cnt = 248	feature = 771	correl = 0.0521988	descr = N_Gram_TATCG
cnt = 249	feature = 815	correl = 0.0486551	descr = N_Gram_TCTAC
cnt = 250	feature = 913	correl = 0.0272054	descr = N_Gram_TTGCG
cnt = 251	feature = 261	correl = 0.0221436	descr = N_Gram_AGGGT
cnt = 252	feature = 826	correl = 0.0249409	descr = N_Gram_TCTGT
cnt = 253	feature = 851	correl = -0.0302259	descr = N_Gram_TGCGG
cnt = 254	feature = 499	correl = -0.0244129	descr = N_Gram_CTCAC
cnt = 255	feature = 21	correl = 0.0513243	descr = Position_Specific_Bin_Base_8_Base_A
cnt = 256	feature = 886	correl = 0.0231611	descr = N_Gram_TTACT
cnt = 257	feature = 755	correl = 0.0701862	descr = N_Gram_TAGAG
cnt = 258	feature = 554	correl = -0.051658	descr = N_Gram_GAGCC
cnt = 259	feature = 347	correl = -0.0507063	descr = N_Gram_CAGCC
cnt = 260	feature = 758	correl = 0.0591054	descr = N_Gram_TAGCT
cnt = 261	feature = 566	correl = -0.0611708	descr = N_Gram_GATGG
cnt = 262	feature = 709	correl = -0.0422962	descr = N_Gram_GTGCC
cnt = 263	feature = 61	correl = 0.112999	descr = Position_Specific_Bin_Base_20_Base_T
cnt = 264	feature = 753	correl = 0.0441168	descr = N_Gram_TAGAA
cnt = 265	feature = 836	correl = 0.0297586	descr = N_Gram_TGAGA
cnt = 266	feature = 544	correl = -0.0333394	descr = N_Gram_GACGG
cnt = 267	feature = 789	correl = 0.0507489	descr = N_Gram_TCCAT
cnt = 268	feature = 348	correl = -0.041599	descr = N_Gram_CAGCG
cnt = 269	feature = 233	correl = 0.0469254	descr = N_Gram_ACTCT
cnt = 270	feature = 725	correl = -0.0257479	descr = N_Gram_GTTGT
cnt = 271	feature = 634	correl = -0.0438606	descr = N_Gram_GGAAG
cnt = 272	feature = 472	correl = -0.0509511	descr = N_Gram_CGTCC
cnt = 273	feature = 299	correl = 0.0310145	descr = N_Gram_ATGCT
cnt = 274	feature = 668	correl = -0.0526492	descr = N_Gram_GGGGT
cnt = 275	feature = 53	correl = 0.0476049	descr = Position_Specific_Bin_Base_18_Base_T
cnt = 276	feature = 238	correl = 0.0387343	descr = N_Gram_ACTGT
cnt = 277	feature = 908	correl = 0.0574705	descr = N_Gram_TTGAA
cnt = 278	feature = 591	correl = -0.0886357	descr = N_Gram_GCCCA
cnt = 279	feature = 422	correl = -0.0280523	descr = N_Gram_CCTCC
cnt = 280	feature = 343	correl = -0.043346	descr = N_Gram_CAGAC
cnt = 281	feature = 0	correl = 0.0283659	descr = Position_Specific_Bin_Base_0_Base_A
cnt = 282	feature = 513	correl = 0.0471091	descr = N_Gram_CTGGT
cnt = 283	feature = 778	correl = 0.0415585	descr = N_Gram_TATTT
cnt = 284	feature = 530	correl = -0.0376417	descr = N_Gram_GAAGA
cnt = 285	feature = 674	correl = 0.0527852	descr = N_Gram_GGTAA
cnt = 286	feature = 332	correl = -0.0283233	descr = N_Gram_CACAT
cnt = 287	feature = 547	correl = -0.0234053	descr = N_Gram_GACTC
cnt = 288	feature = 902	correl = 0.0309009	descr = N_Gram_TTCTA
cnt = 289	feature = 850	correl = -0.0356862	descr = N_Gram_TGCGC
cnt = 290	feature = 322	correl = -0.0271971	descr = N_Gram_CAAAC
cnt = 291	feature = 297	correl = 0.0438565	descr = N_Gram_ATGAG
cnt = 292	feature = 249	correl = -0.0228978	descr = N_Gram_AGCAC
cnt = 293	feature = 510	correl = 0.042608	descr = N_Gram_CTGGA
cnt = 294	feature = 557	correl = -0.0765313	descr = N_Gram_GAGGC
cnt = 295	feature = 912	correl = 0.027216	descr = N_Gram_TTGCC
cnt = 296	feature = 838	correl = 0.051822	descr = N_Gram_TGATA
cnt = 297	feature = 488	correl = 0.0771677	descr = N_Gram_CTACT
cnt = 298	feature = 47	correl = -0.030179	descr = Position_Specific_Bin_Base_17_Base_C
cnt = 299	feature = 512	correl = -0.035533	descr = N_Gram_CTGGG
cnt = 300	feature = 869	correl = 0.0347163	descr = N_Gram_TGTAT
cnt = 301	feature = 427	correl = -0.0629004	descr = N_Gram_CCTGC
cnt = 302	feature = 505	correl = -0.0462782	descr = N_Gram_CTGAG
cnt = 303	feature = 457	correl = -0.0443024	descr = N_Gram_CGGCA
cnt = 304	feature = 843	correl = 0.0323394	descr = N_Gram_TGCAA
cnt = 305	feature = 915	correl = 0.0221711	descr = N_Gram_TTGGT
cnt = 306	feature = 55	correl = -0.115583	descr = Position_Specific_Bin_Base_19_Base_C
cnt = 307	feature = 698	correl = -0.0707109	descr = N_Gram_GTCCC
cnt = 308	feature = 633	correl = -0.0244738	descr = N_Gram_GGAAC
cnt = 309	feature = 367	correl = 0.0238903	descr = N_Gram_CATTG
cnt = 310	feature = 267	correl = 0.120708	descr = N_Gram_AGTCG
cnt = 311	feature = 408	correl = -0.0381181	descr = N_Gram_CCGCA
cnt = 312	feature = 303	correl = -0.0337041	descr = N_Gram_ATGGG
cnt = 313	feature = 829	correl = 0.0632562	descr = N_Gram_TCTTT
cnt = 314	feature = 696	correl = 0.0291531	descr = N_Gram_GTCAT
cnt = 315	feature = 17	correl = -0.0358903	descr = Position_Specific_Bin_Base_6_Base_C
cnt = 316	feature = 335	correl = -0.0468915	descr = N_Gram_CACCT
cnt = 317	feature = 809	correl = -0.0909592	descr = N_Gram_TCGGG
cnt = 318	feature = 37	correl = 0.113844	descr = Position_Specific_Bin_Base_14_Base_A
cnt = 319	feature = 653	correl = -0.0481587	descr = N_Gram_GGCGT
cnt = 320	feature = 567	correl = -0.0451339	descr = N_Gram_GATGT
cnt = 321	feature = 316	correl = 0.0467671	descr = N_Gram_ATTGG
cnt = 322	feature = 302	correl = 0.0278271	descr = N_Gram_ATGGC
cnt = 323	feature = 896	correl = 0.022579	descr = N_Gram_TTCCA
cnt = 324	feature = 51	correl = -0.035202	descr = Position_Specific_Bin_Base_18_Base_C
cnt = 325	feature = 304	correl = -0.0450599	descr = N_Gram_ATGGT
cnt = 326	feature = 219	correl = -0.026883	descr = N_Gram_ACGA
cnt = 327	feature = 10	correl = -0.0843521	descr = Position_Specific_Bin_Base_3_Base_T
cnt = 328	feature = 592	correl = -0.0678338	descr = N_Gram_GCCCC
cnt = 329	feature = 662	correl = -0.0429675	descr = N_Gram_GGGCA
cnt = 330	feature = 217	correl = -0.0452744	descr = N_Gram_ACCGG
cnt = 331	feature = 690	correl = 0.0229713	descr = N_Gram_GTAGG
cnt = 332	feature = 531	correl = -0.035482	descr = N_Gram_GAAGC
cnt = 333	feature = 399	correl = -0.0602963	descr = N_Gram_CCCTC
cnt = 334	feature = 480	correl = -0.0338722	descr = N_Gram_CGTTG
cnt = 335	feature = 400	correl = -0.0677729	descr = N_Gram_CCCTG
cnt = 336	feature = 924	correl = 0.0669765	descr = N_Gram_TTTAG
cnt = 337	feature = 49	correl = 0.0560255	descr = Position_Specific_Bin_Base_17_Base_T
cnt = 338	feature = 712	correl = -0.076553	descr = N_Gram_GTGGC
cnt = 339	feature = 618	correl = 0.0289288	descr = N_Gram_GCTAT
cnt = 340	feature = 504	correl = 0.0255483	descr = N_Gram_CTCTT
cnt = 341	feature = 639	correl = -0.0655608	descr = N_Gram_GGAGC
cnt = 342	feature = 381	correl = -0.0268977	descr = N_Gram_CCAGT
cnt = 343	feature = 23	correl = -0.0248625	descr = Position_Specific_Bin_Base_8_Base_G
cnt = 344	feature = 288	correl = 0.0396252	descr = N_Gram_ATCCG
cnt = 345	feature = 736	correl = 0.0427058	descr = N_Gram_TAAGA
cnt = 346	feature = 586	correl = 0.028291	descr = N_Gram_GCATT
cnt = 347	feature = 30	correl = 0.0527164	descr = Position_Specific_Bin_Base_10_Base_T
cnt = 348	feature = 490	correl = 0.0368204	descr = N_Gram_CTAGA
cnt = 349	feature = 872	correl = 0.030134	descr = N_Gram_TGTCT
cnt = 350	feature = 382	correl = -0.0484153	descr = N_Gram_CCATA
cnt = 351	feature = 294	correl = 0.0698431	descr = N_Gram_ATCTC
cnt = 352	feature = 362	correl = 0.0420652	descr = N_Gram_CATGA
cnt = 353	feature = 54	correl = 0.166317	descr = Position_Specific_Bin_Base_19_Base_A
cnt = 354	feature = 522	correl = -0.0296623	descr = N_Gram_CTTGG
cnt = 355	feature = 558	correl = -0.0316935	descr = N_Gram_GAGGG
cnt = 356	feature = 641	correl = -0.0408911	descr = N_Gram_GGATG
cnt = 357	feature = 593	correl = -0.0960486	descr = N_Gram_GCCCG
cnt = 358	feature = 792	correl = -0.0672724	descr = N_Gram_TCCCC
cnt = 359	feature = 319	correl = 0.0266239	descr = N_Gram_ATTTC
cnt = 360	feature = 40	correl = 0.0748515	descr = Position_Specific_Bin_Base_14_Base_T
cnt = 361	feature = 502	correl = -0.0695478	descr = N_Gram_CTCGG
cnt = 362	feature = 528	correl = 0.0387224	descr = N_Gram_GAAAT
cnt = 363	feature = 535	correl = 0.0424021	descr = N_Gram_GAATT
cnt = 364	feature = 252	correl = -0.0220265	descr = N_Gram_AGCCA
cnt = 365	feature = 811	correl = 0.0236185	descr = N_Gram_TCGTC
cnt = 366	feature = 271	correl = -0.0284809	descr = N_Gram_AGTTC
cnt = 367	feature = 563	correl = 0.071997	descr = N_Gram_GATAT
cnt = 368	feature = 515	correl = 0.0342342	descr = N_Gram_CTGTT
cnt = 369	feature = 611	correl = -0.031798	descr = N_Gram_GCGGG
cnt = 370	feature = 614	correl = -0.0876613	descr = N_Gram_GCGTC
cnt = 371	feature = 600	correl = -0.0716418	descr = N_Gram_GCCTC
cnt = 372	feature = 740	correl = 0.0403405	descr = N_Gram_TAATT
cnt = 373	feature = 14	correl = -0.0687039	descr = Position_Specific_Bin_Base_5_Base_C
cnt = 374	feature = 744	correl = 0.0371727	descr = N_Gram_TACAT
cnt = 375	feature = 350	correl = -0.0995072	descr = N_Gram_CAGGG
cnt = 376	feature = 637	correl = 0.0251357	descr = N_Gram_GGACT
cnt = 377	feature = 18	correl = 0.0888821	descr = Position_Specific_Bin_Base_7_Base_A
cnt = 378	feature = 559	correl = -0.0238717	descr = N_Gram_GAGGT
cnt = 379	feature = 25	correl = -0.0220638	descr = Position_Specific_Bin_Base_9_Base_G
cnt = 380	feature = 16	correl = 0.0302313	descr = Position_Specific_Bin_Base_6_Base_A
cnt = 381	feature = 376	correl = -0.0450262	descr = N_Gram_CCACG
cnt = 382	feature = 377	correl = 0.0246426	descr = N_Gram_CCACT
cnt = 383	feature = 448	correl = -0.0714268	descr = N_Gram_CGCGC
cnt = 384	feature = 433	correl = -0.0714986	descr = N_Gram_CGAAG
cnt = 385	feature = 33	correl = 0.119654	descr = Position_Specific_Bin_Base_11_Base_T
cnt = 386	feature = 380	correl = -0.0508492	descr = N_Gram_CCAGG
cnt = 387	feature = 903	correl = 0.0430972	descr = N_Gram_TTCTC
cnt = 388	feature = 596	correl = -0.0266243	descr = N_Gram_GCCGA
cnt = 389	feature = 22	correl = -0.0939152	descr = Position_Specific_Bin_Base_8_Base_C
cnt = 390	feature = 11	correl = 0.0728943	descr = Position_Specific_Bin_Base_4_Base_A
cnt = 391	feature = 244	correl = 0.0679813	descr = N_Gram_AGAGT
cnt = 392	feature = 6	correl = 0.0324388	descr = Position_Specific_Bin_Base_2_Base_C
cnt = 393	feature = 384	correl = 0.026662	descr = N_Gram_CCATT
cnt = 394	feature = 582	correl = -0.0231262	descr = N_Gram_GCAGC
cnt = 395	feature = 783	correl = -0.046667	descr = N_Gram_TCACG
cnt = 396	feature = 46	correl = 0.0368955	descr = Position_Specific_Bin_Base_17_Base_A
cnt = 397	feature = 864	correl = 0.022305	descr = N_Gram_TGGTC
cnt = 398	feature = 798	correl = 0.0484091	descr = N_Gram_TCCTT
cnt = 399	feature = 718	correl = -0.0233103	descr = N_Gram_GTTA
cnt = 400	feature = 754	correl = 0.0606775	descr = N_Gram_TAGAC
cnt = 401	feature = 877	correl = 0.0219339	descr = N_Gram_TGTTG
cnt = 402	feature = 579	correl = -0.0358089	descr = N_Gram_GCACG
cnt = 403	feature = 526	correl = 0.0611148	descr = N_Gram_CTTTG
cnt = 404	feature = 834	correl = 0.0661462	descr = N_Gram_TGAAG
cnt = 405	feature = 458	correl = -0.0911562	descr = N_Gram_CGGCC
cnt = 406	feature = 876	correl = 0.0476538	descr = N_Gram_TGTTC
cnt = 407	feature = 782	correl = 0.0366252	descr = N_Gram_TCACC
cnt = 408	feature = 58	correl = 0.367786	descr = Position_Specific_Bin_Base_20_Base_A
cnt = 409	feature = 206	correl = 0.0463099	descr = N_Gram_ACATC
cnt = 410	feature = 679	correl = -0.0673788	descr = N_Gram_GGTGC
cnt = 411	feature = 926	correl = 0.0320508	descr = N_Gram_TTTCC
cnt = 412	feature = 508	correl = -0.0471142	descr = N_Gram_CTGCC
cnt = 413	feature = 424	correl = -0.0728493	descr = N_Gram_CCTCT
cnt = 414	feature = 691	correl = 0.0353646	descr = N_Gram_GTAT
cnt = 415	feature = 787	correl = 0.0345052	descr = N_Gram_TCATC
cnt = 416	feature = 867	correl = 0.0366246	descr = N_Gram_TGTAA
cnt = 417	feature = 412	correl = -0.10947	descr = N_Gram_CCGGC
cnt = 418	feature = 892	correl = 0.0486697	descr = N_Gram_TTATC
cnt = 419	feature = 8	correl = -0.12919	descr = Position_Specific_Bin_Base_2_Base_T
cnt = 420	feature = 43	correl = 0.0871198	descr = Position_Specific_Bin_Base_16_Base_A
cnt = 421	feature = 738	correl = 0.0488993	descr = N_Gram_TAAGG
cnt = 422	feature = 541	correl = -0.0565751	descr = N_Gram_GACCA
cnt = 423	feature = 383	correl = -0.0251544	descr = N_Gram_CCATC
cnt = 424	feature = 624	correl = -0.0416481	descr = N_Gram_GCTGG
cnt = 425	feature = 627	correl = 0.0300316	descr = N_Gram_GCTTG
cnt = 426	feature = 371	correl = -0.0423595	descr = N_Gram_CCAAA
cnt = 427	feature = 56	correl = -0.1249	descr = Position_Specific_Bin_Base_19_Base_G
cnt = 428	feature = 589	correl = -0.0582528	descr = N_Gram_GCCAG
cnt = 429	feature = 483	correl = 0.0349176	descr = N_Gram_CTAA
cnt = 430	feature = 676	correl = -0.0769268	descr = N_Gram_GGTCC
cnt = 431	feature = 675	correl = 0.0377116	descr = N_Gram_GGTCA
cnt = 432	feature = 446	correl = -0.0453426	descr = N_Gram_CGCCT
cnt = 433	feature = 840	correl = -0.022333	descr = N_Gram_TGATG
cnt = 434	feature = 703	correl = 0.0726351	descr = N_Gram_GTCGT
cnt = 435	feature = 664	correl = -0.0751546	descr = N_Gram_GGGCG
cnt = 436	feature = 413	correl = 0.0220275	descr = N_Gram_CCGT
cnt = 437	feature = 29	correl = -0.0627604	descr = Position_Specific_Bin_Base_10_Base_G
cnt = 438	feature = 930	correl = 0.0294108	descr = N_Gram_TTTGC
cnt = 439	feature = 39	correl = -0.161317	descr = Position_Specific_Bin_Base_14_Base_G
cnt = 440	feature = 366	correl = 0.069522	descr = N_Gram_CATTA
cnt = 441	feature = 19	correl = -0.128313	descr = Position_Specific_Bin_Base_7_Base_C
cnt = 442	feature = 42	correl = -0.0363079	descr = Position_Specific_Bin_Base_15_Base_G
cnt = 443	feature = 32	correl = -0.0523976	descr = Position_Specific_Bin_Base_11_Base_G
cnt = 444	feature = 59	correl = -0.313429	descr = Position_Specific_Bin_Base_20_Base_C
cnt = 445	feature = 791	correl = -0.0392554	descr = N_Gram_TCCCA
cnt = 446	feature = 460	correl = -0.0426257	descr = N_Gram_CGGCT
cnt = 447	feature = 700	correl = -0.0470462	descr = N_Gram_GTCCT
cnt = 448	feature = 506	correl = 0.0257408	descr = N_Gram_CTGAT
cnt = 449	feature = 105	correl = -0.0553405	descr = Xue_Structure_Feature_A101
cnt = 450	feature = 282	correl = 0.064274	descr = N_Gram_ATATT
cnt = 451	feature = 824	correl = 0.0910989	descr = N_Gram_TCTGC
cnt = 452	feature = 24	correl = 0.0665274	descr = Position_Specific_Bin_Base_8_Base_T
cnt = 453	feature = 36	correl = -0.0342438	descr = Position_Specific_Bin_Base_13_Base_G
cnt = 454	feature = 756	correl = 0.0557141	descr = N_Gram_TAGC
cnt = 455	feature = 323	correl = 0.0599667	descr = N_Gram_CAAC
cnt = 456	feature = 762	correl = 0.0350674	descr = N_Gram_TAGT
cnt = 457	feature = 28	correl = -0.0600876	descr = Position_Specific_Bin_Base_10_Base_C
cnt = 458	feature = 428	correl = -0.0404424	descr = N_Gram_CCTGG
cnt = 459	feature = 931	correl = 0.0360339	descr = N_Gram_TTTGG
cnt = 460	feature = 929	correl = 0.0693426	descr = N_Gram_TTTGA
cnt = 461	feature = 707	correl = 0.0269796	descr = N_Gram_GTGAA
cnt = 462	feature = 44	correl = -0.042423	descr = Position_Specific_Bin_Base_16_Base_C
cnt = 463	feature = 646	correl = -0.0414608	descr = N_Gram_GGCAG
cnt = 464	feature = 521	correl = 0.0237394	descr = N_Gram_CTTGC
cnt = 465	feature = 486	correl = 0.0449973	descr = N_Gram_CTACA
cnt = 466	feature = 905	correl = 0.0588427	descr = N_Gram_TTCTT
cnt = 467	feature = 500	correl = -0.0346469	descr = N_Gram_CTCCC
cnt = 468	feature = 565	correl = -0.0260799	descr = N_Gram_GATGA
cnt = 469	feature = 917	correl = 0.0465068	descr = N_Gram_TTGTA
cnt = 470	feature = 825	correl = 0.0395787	descr = N_Gram_TCTGG
cnt = 471	feature = 421	correl = -0.0320464	descr = N_Gram_CCTCA
cnt = 472	feature = 853	correl = 0.0520989	descr = N_Gram_TGCTA
cnt = 473	feature = 388	correl = -0.0782015	descr = N_Gram_CCCAG
cnt = 474	feature = 640	correl = -0.0522015	descr = N_Gram_GGAGG
cnt = 475	feature = 227	correl = -0.0386445	descr = N_Gram_ACGT
cnt = 476	feature = 800	correl = 0.0267633	descr = N_Gram_TCGA
cnt = 477	feature = 878	correl = 0.0547963	descr = N_Gram_TGTTT
cnt = 478	feature = 715	correl = 0.0279721	descr = N_Gram_GTGT
cnt = 479	feature = 346	correl = -0.0349867	descr = N_Gram_CAGCA
cnt = 480	feature = 568	correl = 0.0480107	descr = N_Gram_GATT
cnt = 481	feature = 680	correl = -0.0846036	descr = N_Gram_GGTGG
cnt = 482	feature = 858	correl = -0.0534997	descr = N_Gram_TGGCC
cnt = 483	feature = 708	correl = -0.0341191	descr = N_Gram_GTGC
cnt = 484	feature = 802	correl = 0.0473653	descr = N_Gram_TCGC
cnt = 485	feature = 242	correl = 0.0543035	descr = N_Gram_AGACA
cnt = 486	feature = 704	correl = 0.0232254	descr = N_Gram_GTCT
cnt = 487	feature = 230	correl = 0.0473636	descr = N_Gram_ACTA
cnt = 488	feature = 863	correl = -0.0557982	descr = N_Gram_TGGGG
cnt = 489	feature = 63	correl = 0.0846561	descr = Gibbs_of_Target_Sequence__Pos_0_Step_1
cnt = 490	feature = 860	correl = -0.0316094	descr = N_Gram_TGGCT
cnt = 491	feature = 475	correl = 0.0403415	descr = N_Gram_CGTG
cnt = 492	feature = 897	correl = 0.0343558	descr = N_Gram_TTCCT
cnt = 493	feature = 81	correl = 0.424665	descr = Gibbs_of_Target_Sequence__Pos_20_Step_1
cnt = 494	feature = 820	correl = 0.0297841	descr = N_Gram_TCTCC
cnt = 495	feature = 610	correl = -0.0917603	descr = N_Gram_GCGGC
cnt = 496	feature = 395	correl = -0.108723	descr = N_Gram_CCCGA
cnt = 497	feature = 298	correl = 0.0285731	descr = N_Gram_ATGC
cnt = 498	feature = 904	correl = 0.0893662	descr = N_Gram_TTCTG
cnt = 499	feature = 766	correl = 0.0570675	descr = N_Gram_TATA
cnt = 500	feature = 434	correl = -0.0491038	descr = N_Gram_CGAC
cnt = 501	feature = 223	correl = -0.0499671	descr = N_Gram_ACGG
cnt = 502	feature = 873	correl = 0.0403982	descr = N_Gram_TGTG
cnt = 503	feature = 560	correl = 0.027203	descr = N_Gram_GAGT
cnt = 504	feature = 360	correl = 0.081126	descr = N_Gram_CATCT
cnt = 505	feature = 883	correl = 0.0442847	descr = N_Gram_TTAC
cnt = 506	feature = 289	correl = 0.0468138	descr = N_Gram_ATCG
cnt = 507	feature = 927	correl = 0.0529527	descr = N_Gram_TTTCT
cnt = 508	feature = 828	correl = 0.043111	descr = N_Gram_TCTTC
cnt = 509	feature = 511	correl = -0.0776314	descr = N_Gram_CTGGC
cnt = 510	feature = 772	correl = 0.0493613	descr = N_Gram_TATG
cnt = 511	feature = 214	correl = -0.0321535	descr = N_Gram_ACCC
cnt = 512	feature = 432	correl = -0.0628694	descr = N_Gram_CGAA
cnt = 513	feature = 269	correl = 0.0242411	descr = N_Gram_AGTG
cnt = 514	feature = 796	correl = -0.0351247	descr = N_Gram_TCCTC
cnt = 515	feature = 759	correl = 0.0263143	descr = N_Gram_TAGG
cnt = 516	feature = 545	correl = 0.0262974	descr = N_Gram_GACT
cnt = 517	feature = 891	correl = 0.0409982	descr = N_Gram_TTAT
cnt = 518	feature = 370	correl = -0.0296904	descr = N_Gram_CCAA
cnt = 519	feature = 577	correl = -0.0272692	descr = N_Gram_GCAC
cnt = 520	feature = 536	correl = 0.0387275	descr = N_Gram_GACA
cnt = 521	feature = 519	correl = 0.0262597	descr = N_Gram_CTTCT
cnt = 522	feature = 254	correl = -0.0565051	descr = N_Gram_AGCG
cnt = 523	feature = 355	correl = -0.0309241	descr = N_Gram_CATA
cnt = 524	feature = 907	correl = 0.0542968	descr = N_Gram_TTGA
cnt = 525	feature = 693	correl = 0.0274394	descr = N_Gram_GTCA
cnt = 526	feature = 285	correl = 0.0418074	descr = N_Gram_ATCC
cnt = 527	feature = 842	correl = 0.0420359	descr = N_Gram_TGCA
cnt = 528	feature = 681	correl = -0.039932	descr = N_Gram_GGTT
cnt = 529	feature = 492	correl = 0.0414854	descr = N_Gram_CTAT
cnt = 530	feature = 748	correl = 0.0582415	descr = N_Gram_TACT
cnt = 531	feature = 478	correl = -0.0589274	descr = N_Gram_CGTT
cnt = 532	feature = 275	correl = 0.0423922	descr = N_Gram_ATAG
cnt = 533	feature = 441	correl = -0.0382339	descr = N_Gram_CGCA
cnt = 534	feature = 315	correl = 0.062848	descr = N_Gram_ATTG
cnt = 535	feature = 649	correl = -0.122882	descr = N_Gram_GGCCC
cnt = 536	feature = 898	correl = 0.0359993	descr = N_Gram_TTCG
cnt = 537	feature = 701	correl = 0.0529075	descr = N_Gram_GTCG
cnt = 538	feature = 501	correl = -0.0863572	descr = N_Gram_CTCG
cnt = 539	feature = 583	correl = 0.0326849	descr = N_Gram_GCAT
cnt = 540	feature = 595	correl = -0.0350742	descr = N_Gram_GCCG
cnt = 541	feature = 631	correl = -0.031662	descr = N_Gram_GGAA
cnt = 542	feature = 735	correl = 0.0637879	descr = N_Gram_TAAG
cnt = 543	feature = 314	correl = 0.0917193	descr = N_Gram_ATTCT
cnt = 544	feature = 573	correl = -0.0522007	descr = N_Gram_GCAA
cnt = 545	feature = 598	correl = -0.0521982	descr = N_Gram_GCCT
cnt = 546	feature = 489	correl = 0.0450226	descr = N_Gram_CTAG
cnt = 547	feature = 300	correl = -0.0472108	descr = N_Gram_ATGG
cnt = 548	feature = 588	correl = -0.0423643	descr = N_Gram_GCCA
cnt = 549	feature = 553	correl = -0.0342933	descr = N_Gram_GAGC
cnt = 550	feature = 514	correl = 0.0358022	descr = N_Gram_CTGT
cnt = 551	feature = 259	correl = -0.0399149	descr = N_Gram_AGGG
cnt = 552	feature = 210	correl = -0.0376992	descr = N_Gram_ACCA
cnt = 553	feature = 616	correl = 0.040618	descr = N_Gram_GCTA
cnt = 554	feature = 710	correl = -0.0889293	descr = N_Gram_GTGG
cnt = 555	feature = 673	correl = 0.0447658	descr = N_Gram_GGTA
cnt = 556	feature = 64	correl = -0.0258802	descr = Gibbs_of_Target_Sequence__Pos_1_Step_1
cnt = 557	feature = 613	correl = -0.0684359	descr = N_Gram_GCGT
cnt = 558	feature = 398	correl = -0.0798595	descr = N_Gram_CCCT
cnt = 559	feature = 769	correl = 0.0658846	descr = N_Gram_TATC
cnt = 560	feature = 866	correl = 0.0551553	descr = N_Gram_TGTA
cnt = 561	feature = 625	correl = -0.0278713	descr = N_Gram_GCTT
cnt = 562	feature = 67	correl = 0.0596741	descr = Gibbs_of_Target_Sequence__Pos_5_Step_1
cnt = 563	feature = 658	correl = -0.0963662	descr = N_Gram_GGGA
cnt = 564	feature = 485	correl = 0.0616165	descr = N_Gram_CTAC
cnt = 565	feature = 562	correl = 0.0307647	descr = N_Gram_GATA
cnt = 566	feature = 887	correl = 0.0598208	descr = N_Gram_TTAG
cnt = 567	feature = 411	correl = -0.0562739	descr = N_Gram_CCGG
cnt = 568	feature = 296	correl = 0.0340517	descr = N_Gram_ATGA
cnt = 569	feature = 706	correl = 0.0291887	descr = N_Gram_GTGA
cnt = 570	feature = 621	correl = -0.0243254	descr = N_Gram_GCTG
cnt = 571	feature = 786	correl = 0.0451252	descr = N_Gram_TCAT
cnt = 572	feature = 540	correl = -0.077408	descr = N_Gram_GACC
cnt = 573	feature = 806	correl = -0.046046	descr = N_Gram_TCGG
cnt = 574	feature = 685	correl = 0.0564951	descr = N_Gram_GTAA
cnt = 575	feature = 520	correl = 0.0429478	descr = N_Gram_CTTG
cnt = 576	feature = 671	correl = -0.0748457	descr = N_Gram_GGGTG
cnt = 577	feature = 307	correl = 0.0591742	descr = N_Gram_ATTA
cnt = 578	feature = 845	correl = -0.033596	descr = N_Gram_TGCC
cnt = 579	feature = 251	correl = -0.0567077	descr = N_Gram_AGCC
cnt = 580	feature = 644	correl = -0.0648244	descr = N_Gram_GGCA
cnt = 581	feature = 638	correl = -0.0550283	descr = N_Gram_GGAG
cnt = 582	feature = 697	correl = -0.0827608	descr = N_Gram_GTCC
cnt = 583	feature = 723	correl = -0.0426728	descr = N_Gram_GTTG
cnt = 584	feature = 321	correl = -0.0216442	descr = N_Gram_CAAA
cnt = 585	feature = 603	correl = -0.0817647	descr = N_Gram_GCGC
cnt = 586	feature = 726	correl = 0.0495416	descr = N_Gram_GTTT
cnt = 587	feature = 83	correl = 0.153415	descr = PF_RNAi_Fold_5'Free_Count
cnt = 588	feature = 345	correl = -0.0475226	descr = N_Gram_CAGC
cnt = 589	feature = 852	correl = 0.0272503	descr = N_Gram_TGCT
cnt = 590	feature = 665	correl = -0.0859362	descr = N_Gram_GGGG
cnt = 591	feature = 818	correl = 0.0616614	descr = N_Gram_TCTC
cnt = 592	feature = 895	correl = 0.0320932	descr = N_Gram_TTCC
cnt = 593	feature = 407	correl = -0.048137	descr = N_Gram_CCGC
cnt = 594	feature = 654	correl = -0.0422758	descr = N_Gram_GGCT
cnt = 595	feature = 922	correl = 0.0353912	descr = N_Gram_TTTA
cnt = 596	feature = 814	correl = 0.0586032	descr = N_Gram_TCTA
cnt = 597	feature = 916	correl = 0.0836378	descr = N_Gram_TTGT
cnt = 598	feature = 788	correl = 0.0311511	descr = N_Gram_TCCA
cnt = 599	feature = 65	correl = -0.158524	descr = Gibbs_of_Target_Sequence__Pos_2_Step_1
cnt = 600	feature = 66	correl = 0.107959	descr = Gibbs_of_Target_Sequence__Pos_4_Step_1
cnt = 601	feature = 292	correl = 0.0627216	descr = N_Gram_ATCT
cnt = 602	feature = 386	correl = -0.0924812	descr = N_Gram_CCCA
cnt = 603	feature = 425	correl = -0.0717611	descr = N_Gram_CCTG
cnt = 604	feature = 229	correl = 0.0322388	descr = N_Gram_ACT
cnt = 605	feature = 775	correl = 0.0667392	descr = N_Gram_TATT
cnt = 606	feature = 70	correl = 0.0905592	descr = Gibbs_of_Target_Sequence__Pos_8_Step_1
cnt = 607	feature = 910	correl = 0.046697	descr = N_Gram_TTGC
cnt = 608	feature = 823	correl = 0.087266	descr = N_Gram_TCTG
cnt = 609	feature = 73	correl = 0.0596448	descr = Gibbs_of_Target_Sequence__Pos_11_Step_1
cnt = 610	feature = 556	correl = -0.0628523	descr = N_Gram_GAGG
cnt = 611	feature = 444	correl = -0.021488	descr = N_Gram_CGCC
cnt = 612	feature = 837	correl = 0.0328339	descr = N_Gram_TGAT
cnt = 613	feature = 752	correl = 0.0833834	descr = N_Gram_TAGA
cnt = 614	feature = 79	correl = 0.210829	descr = Gibbs_of_Target_Sequence__Pos_18_Step_1
cnt = 615	feature = 518	correl = 0.029778	descr = N_Gram_CTTC
cnt = 616	feature = 925	correl = 0.0465158	descr = N_Gram_TTTC
cnt = 617	feature = 730	correl = 0.0516816	descr = N_Gram_TAAA
cnt = 618	feature = 861	correl = -0.0497948	descr = N_Gram_TGGG
cnt = 619	feature = 402	correl = -0.10105	descr = N_Gram_CCGA
cnt = 620	feature = 378	correl = -0.0683927	descr = N_Gram_CCAG
cnt = 621	feature = 312	correl = 0.0770181	descr = N_Gram_ATTC
cnt = 622	feature = 373	correl = -0.0490191	descr = N_Gram_CCAC
cnt = 623	feature = 580	correl = -0.0371849	descr = N_Gram_GCAG
cnt = 624	feature = 336	correl = -0.0739732	descr = N_Gram_CACG
cnt = 625	feature = 790	correl = -0.066999	descr = N_Gram_TCCC
cnt = 626	feature = 365	correl = 0.0487019	descr = N_Gram_CATT
cnt = 627	feature = 279	correl = 0.0802666	descr = N_Gram_ATAT
cnt = 628	feature = 359	correl = 0.050533	descr = N_Gram_CATC
cnt = 629	feature = 74	correl = 0.122327	descr = Gibbs_of_Target_Sequence__Pos_13_Step_1
cnt = 630	feature = 78	correl = 0.1174	descr = Gibbs_of_Target_Sequence__Pos_17_Step_1
cnt = 631	feature = 677	correl = -0.0716679	descr = N_Gram_GGTG
cnt = 632	feature = 650	correl = -0.111395	descr = N_Gram_GGCG
cnt = 633	feature = 741	correl = 0.0608787	descr = N_Gram_TAC
cnt = 634	feature = 647	correl = -0.129057	descr = N_Gram_GGCC
cnt = 635	feature = 264	correl = 0.03773	descr = N_Gram_AGT
cnt = 636	feature = 461	correl = -0.0874776	descr = N_Gram_CGGG
cnt = 637	feature = 928	correl = 0.0930274	descr = N_Gram_TTTG
cnt = 638	feature = 420	correl = -0.0937636	descr = N_Gram_CCTC
cnt = 639	feature = 684	correl = 0.0659038	descr = N_Gram_GTA
cnt = 640	feature = 77	correl = 0.122177	descr = Gibbs_of_Target_Sequence__Pos_16_Step_1
cnt = 641	feature = 394	correl = -0.127925	descr = N_Gram_CCCG
cnt = 642	feature = 75	correl = 0.15011	descr = Gibbs_of_Target_Sequence__Pos_14_Step_1
cnt = 643	feature = 71	correl = 0.100194	descr = Gibbs_of_Target_Sequence__Pos_9_Step_1
cnt = 644	feature = 608	correl = -0.105517	descr = N_Gram_GCGG
cnt = 645	feature = 218	correl = -0.0702572	descr = N_Gram_ACG
cnt = 646	feature = 875	correl = 0.075583	descr = N_Gram_TGTT
cnt = 647	feature = 68	correl = 0.10118	descr = Gibbs_of_Target_Sequence__Pos_6_Step_1
cnt = 648	feature = 469	correl = -0.0257491	descr = N_Gram_CGT
cnt = 649	feature = 827	correl = 0.0711407	descr = N_Gram_TCTT
cnt = 650	feature = 669	correl = -0.0436492	descr = N_Gram_GGGT
cnt = 651	feature = 72	correl = 0.115181	descr = Gibbs_of_Target_Sequence__Pos_10_Step_1
cnt = 652	feature = 240	correl = 0.0407819	descr = N_Gram_AGA
cnt = 653	feature = 431	correl = -0.0581096	descr = N_Gram_CGA
cnt = 654	feature = 780	correl = 0.0332613	descr = N_Gram_TCA
cnt = 655	feature = 590	correl = -0.166488	descr = N_Gram_GCCC
cnt = 656	feature = 901	correl = 0.0938253	descr = N_Gram_TTCT
cnt = 657	feature = 76	correl = 0.0982351	descr = Gibbs_of_Target_Sequence__Pos_15_Step_1
cnt = 658	feature = 799	correl = 0.0364495	descr = N_Gram_TCG
cnt = 659	feature = 831	correl = 0.0683218	descr = N_Gram_TGA
cnt = 660	feature = 69	correl = 0.161979	descr = Gibbs_of_Target_Sequence__Pos_7_Step_1
cnt = 661	feature = 283	correl = 0.0621084	descr = N_Gram_ATC
cnt = 662	feature = 330	correl = -0.0403385	descr = N_Gram_CAC
cnt = 663	feature = 318	correl = 0.0396416	descr = N_Gram_ATTT
cnt = 664	feature = 456	correl = -0.130586	descr = N_Gram_CGGC
cnt = 665	feature = 865	correl = 0.0847013	descr = N_Gram_TGT
cnt = 666	feature = 550	correl = -0.0370283	descr = N_Gram_GAG
cnt = 667	feature = 572	correl = -0.044366	descr = N_Gram_GCA
cnt = 668	feature = 527	correl = 0.0214057	descr = N_Gram_GAA
cnt = 669	feature = 247	correl = -0.0326041	descr = N_Gram_AGC
cnt = 670	feature = 751	correl = 0.0979162	descr = N_Gram_TAG
cnt = 671	feature = 630	correl = -0.0672977	descr = N_Gram_GGA
cnt = 672	feature = 830	correl = 0.0587206	descr = N_Gram_TG
cnt = 673	feature = 482	correl = 0.0927737	descr = N_Gram_CTA
cnt = 674	feature = 341	correl = -0.0365768	descr = N_Gram_CAG
cnt = 675	feature = 497	correl = -0.0325677	descr = N_Gram_CTC
cnt = 676	feature = 729	correl = 0.0704309	descr = N_Gram_TAA
cnt = 677	feature = 354	correl = 0.0820465	descr = N_Gram_CAT
cnt = 678	feature = 672	correl = -0.0341524	descr = N_Gram_GGT
cnt = 679	feature = 516	correl = 0.0490834	descr = N_Gram_CTT
cnt = 680	feature = 779	correl = 0.0452087	descr = N_Gram_TC
cnt = 681	feature = 880	correl = 0.0793423	descr = N_Gram_TTA
cnt = 682	feature = 856	correl = -0.0483815	descr = N_Gram_TGG
cnt = 683	feature = 385	correl = -0.173345	descr = N_Gram_CCC
cnt = 684	feature = 440	correl = -0.0563363	descr = N_Gram_CGC
cnt = 685	feature = 906	correl = 0.114273	descr = N_Gram_TTG
cnt = 686	feature = 273	correl = 0.0427411	descr = N_Gram_ATA
cnt = 687	feature = 369	correl = -0.0725875	descr = N_Gram_CCA
cnt = 688	feature = 657	correl = -0.133209	descr = N_Gram_GGG
cnt = 689	feature = 813	correl = 0.109779	descr = N_Gram_TCT
cnt = 690	feature = 765	correl = 0.119917	descr = N_Gram_TAT
cnt = 691	feature = 894	correl = 0.0813725	descr = N_Gram_TTC
cnt = 692	feature = 643	correl = -0.173773	descr = N_Gram_GGC
cnt = 693	feature = 401	correl = -0.0900051	descr = N_Gram_CCG
cnt = 694	feature = 453	correl = -0.122602	descr = N_Gram_CGG
cnt = 695	feature = 921	correl = 0.0972465	descr = N_Gram_TTT
cnt = 696	feature = 587	correl = -0.139571	descr = N_Gram_GCC
cnt = 697	feature = 629	correl = -0.106779	descr = N_Gram_GG
cnt = 698	feature = 306	correl = 0.12783	descr = N_Gram_ATT
cnt = 699	feature = 368	correl = -0.105231	descr = N_Gram_CC
cnt = 700	feature = 879	correl = 0.156132	descr = N_Gram_TT
cnt = 701	feature = 272	correl = 0.126172	descr = N_Gram_AT
cnt = 702	feature = 82	correl = 0.235364	descr = PF_RNAi_Fold_Energy
cnt = 703	feature = 430	correl = -0.08742	descr = N_Gram_CG
cnt = 704	feature = 62	correl = 0.291703	descr = Gibbs_of_Target_Sequence_
num rows = 2187
num_elements = 1541835
..*
optimization finished, #iter = 2018
nu = 0.178075
obj = -29.793597, rho = -0.758333
nSV = 987, nBSV = 72
num rows = 244
num_elements = 172020
*
optimization finished, #iter = 172
nu = 0.171346
obj = -4.077000, rho = -0.769190
nSV = 136, nBSV = 4
..*
optimization finished, #iter = 2018
nu = 0.178075
obj = -29.793597, rho = -0.758333
nSV = 987, nBSV = 72
CFS merit scores = 1.45497
CFS merit scores = 1.61614
CFS merit scores = 1.8503
CFS merit scores = 2.07507
CFS merit scores = 2.28155
CFS merit scores = 2.47178
CFS merit scores = 2.64241
CFS merit scores = 2.80193
CFS merit scores = 2.9509
CFS merit scores = 3.09155
CFS merit scores = 3.22525
CFS merit scores = 3.35336
CFS merit scores = 3.47624
CFS merit scores = 3.59436
CFS merit scores = 3.70706
CFS merit scores = 3.81562
CFS merit scores = 3.92047
CFS merit scores = 4.02067
CFS merit scores = 4.11772
CFS merit scores = 4.21137
CFS merit scores = 4.30145
CFS merit scores = 4.38897
CFS merit scores = 4.47318
CFS merit scores = 4.55337
CFS merit scores = 4.63116
CFS merit scores = 4.70669
CFS merit scores = 4.77987
CFS merit scores = 4.85099
CFS merit scores = 4.92015
CFS merit scores = 4.98682
CFS merit scores = 5.05136
CFS merit scores = 5.11373
CFS merit scores = 5.17462
CFS merit scores = 5.23367
CFS merit scores = 5.29019
CFS merit scores = 5.34509
CFS merit scores = 5.3987
CFS merit scores = 5.4501
CFS merit scores = 5.50023
CFS merit scores = 5.54919
CFS merit scores = 5.59656
CFS merit scores = 5.64305
CFS merit scores = 5.68532
CFS merit scores = 5.72626
CFS merit scores = 5.76497
CFS merit scores = 5.80227
CFS merit scores = 5.83791
CFS merit scores = 5.8726
CFS merit scores = 5.90641
CFS merit scores = 5.93943
CFS merit scores = 5.97132
CFS merit scores = 6.00252
CFS merit scores = 6.03282
CFS merit scores = 6.05954
CFS merit scores = 6.08533
CFS merit scores = 6.11012
CFS merit scores = 6.13446
CFS merit scores = 6.15822
CFS merit scores = 6.18012
CFS merit scores = 6.20206
CFS merit scores = 6.22281
CFS merit scores = 6.24289
CFS merit scores = 6.26181
CFS merit scores = 6.28062
CFS merit scores = 6.29876
CFS merit scores = 6.31664
CFS merit scores = 6.33452
CFS merit scores = 6.35192
CFS merit scores = 6.36696
CFS merit scores = 6.38159
CFS merit scores = 6.39522
CFS merit scores = 6.40898
CFS merit scores = 6.42186
CFS merit scores = 6.43372
CFS merit scores = 6.44561
CFS merit scores = 6.45751
CFS merit scores = 6.4693
CFS merit scores = 6.48084
CFS merit scores = 6.49197
CFS merit scores = 6.50233
CFS merit scores = 6.51258
CFS merit scores = 6.52198
CFS merit scores = 6.53119
CFS merit scores = 6.53999
CFS merit scores = 6.54856
CFS merit scores = 6.55699
CFS merit scores = 6.56405
CFS merit scores = 6.57108
CFS merit scores = 6.57811
CFS merit scores = 6.58514
CFS merit scores = 6.59211
CFS merit scores = 6.59897
CFS merit scores = 6.60579
CFS merit scores = 6.61274
CFS merit scores = 6.61987
CFS merit scores = 6.62613
CFS merit scores = 6.63206
CFS merit scores = 6.6381
CFS merit scores = 6.64343
CFS merit scores = 6.64887
CFS merit scores = 6.65445
CFS merit scores = 6.65973
CFS merit scores = 6.66503
CFS merit scores = 6.67025
CFS merit scores = 6.67479
CFS merit scores = 6.67921
CFS merit scores = 6.68375
CFS merit scores = 6.68803
CFS merit scores = 6.69215
CFS merit scores = 6.69632
CFS merit scores = 6.70038
CFS merit scores = 6.70428
CFS merit scores = 6.70821
CFS merit scores = 6.71201
CFS merit scores = 6.71527
CFS merit scores = 6.71866
CFS merit scores = 6.72192
CFS merit scores = 6.72523
CFS merit scores = 6.72833
CFS merit scores = 6.73143
CFS merit scores = 6.73398
CFS merit scores = 6.73605
CFS merit scores = 6.73818
CFS merit scores = 6.74036
CFS merit scores = 6.74267
CFS merit scores = 6.74485
CFS merit scores = 6.747
CFS merit scores = 6.74933
CFS merit scores = 6.75165
CFS merit scores = 6.75398
CFS merit scores = 6.75628
CFS merit scores = 6.75826
CFS merit scores = 6.75999
CFS merit scores = 6.76183
CFS merit scores = 6.76376
CFS merit scores = 6.76531
CFS merit scores = 6.76692
CFS merit scores = 6.7682
CFS merit scores = 6.76922
CFS merit scores = 6.77015
CFS merit scores = 6.77113
CFS merit scores = 6.77212
CFS merit scores = 6.77303
CFS merit scores = 6.77422
CFS merit scores = 6.77499
CFS merit scores = 6.7757
CFS merit scores = 6.77665
CFS merit scores = 6.77766
CFS merit scores = 6.77793
CFS merit scores = 6.77834
CFS merit scores = 6.77872
CFS merit scores = 6.77914
CFS merit scores = 6.77964
CFS merit scores = 6.78022
CFS merit scores = 6.78095
CFS merit scores = 6.78157
CFS merit scores = 6.78185
CFS merit scores = 6.78209
CFS merit scores = 6.78243
CFS merit scores = 6.78251
CFS merit scores = 6.78261
CFS merit scores = 6.78271
CFS merit scores = 6.78293
CFS merit scores = 6.78308
CFS merit scores = 6.78296
CFS merit scores = 6.78296
CFS merit scores = 6.78292
CFS merit scores = 6.78286
CFS merit scores = 6.7827
CFS merit scores = 6.78242
CFS merit scores = 6.78214
CFS merit scores = 6.78204
CFS merit scores = 6.78187
CFS merit scores = 6.78174
CFS merit scores = 6.78174
CFS merit scores = 6.78168
CFS merit scores = 6.78164
CFS merit scores = 6.78139
CFS merit scores = 6.78115
CFS merit scores = 6.78071
CFS merit scores = 6.7802
CFS merit scores = 6.77984
CFS merit scores = 6.77949
CFS merit scores = 6.77915
CFS merit scores = 6.77887
CFS merit scores = 6.77837
CFS merit scores = 6.7779
CFS merit scores = 6.77744
CFS merit scores = 6.777
CFS merit scores = 6.77649
CFS merit scores = 6.77589
CFS merit scores = 6.77522
CFS merit scores = 6.77469
CFS merit scores = 6.77416
CFS merit scores = 6.77366
CFS merit scores = 6.77305
CFS merit scores = 6.77252
CFS merit scores = 6.77201
CFS merit scores = 6.7715
CFS merit scores = 6.77102
CFS merit scores = 6.77023
CFS merit scores = 6.76938
CFS merit scores = 6.76853
CFS merit scores = 6.76759
CFS merit scores = 6.76666
CFS merit scores = 6.76578
CFS merit scores = 6.76484
CFS merit scores = 6.76383
CFS merit scores = 6.76276
CFS merit scores = 6.76168
CFS merit scores = 6.76062
CFS merit scores = 6.75952
CFS merit scores = 6.75842
CFS merit scores = 6.75741
CFS merit scores = 6.75629
CFS merit scores = 6.75516
CFS merit scores = 6.754
CFS merit scores = 6.75292
CFS merit scores = 6.7519
CFS merit scores = 6.75092
CFS merit scores = 6.74996
CFS merit scores = 6.7489
CFS merit scores = 6.74782
CFS merit scores = 6.74676
CFS merit scores = 6.74581
CFS merit scores = 6.74481
CFS merit scores = 6.74389
CFS merit scores = 6.74284
CFS merit scores = 6.74173
CFS merit scores = 6.74069
CFS merit scores = 6.73961
CFS merit scores = 6.73852
CFS merit scores = 6.73738
CFS merit scores = 6.73629
CFS merit scores = 6.73519
CFS merit scores = 6.73399
CFS merit scores = 6.73279
CFS merit scores = 6.73158
CFS merit scores = 6.73031
CFS merit scores = 6.72914
CFS merit scores = 6.72797
CFS merit scores = 6.72684
CFS merit scores = 6.72573
CFS merit scores = 6.72457
CFS merit scores = 6.72338
CFS merit scores = 6.72217
CFS merit scores = 6.72098
CFS merit scores = 6.71982
CFS merit scores = 6.71869
CFS merit scores = 6.71764
CFS merit scores = 6.71668
CFS merit scores = 6.71568
CFS merit scores = 6.71455
CFS merit scores = 6.71337
CFS merit scores = 6.71218
CFS merit scores = 6.71099
CFS merit scores = 6.70979
CFS merit scores = 6.70863
CFS merit scores = 6.70753
CFS merit scores = 6.70647
CFS merit scores = 6.70545
CFS merit scores = 6.70449
CFS merit scores = 6.70342
CFS merit scores = 6.70235
CFS merit scores = 6.70123
CFS merit scores = 6.70014
CFS merit scores = 6.69893
CFS merit scores = 6.69779
CFS merit scores = 6.69668
CFS merit scores = 6.69549
CFS merit scores = 6.6943
CFS merit scores = 6.69306
CFS merit scores = 6.6919
CFS merit scores = 6.6907
CFS merit scores = 6.68948
CFS merit scores = 6.6883
CFS merit scores = 6.68705
CFS merit scores = 6.68578
CFS merit scores = 6.68445
CFS merit scores = 6.6831
CFS merit scores = 6.68173
CFS merit scores = 6.68037
CFS merit scores = 6.67908
CFS merit scores = 6.67771
CFS merit scores = 6.67634
CFS merit scores = 6.675
CFS merit scores = 6.67366
CFS merit scores = 6.67234
CFS merit scores = 6.67104
CFS merit scores = 6.66976
CFS merit scores = 6.66852
CFS merit scores = 6.66725
CFS merit scores = 6.66591
CFS merit scores = 6.66453
CFS merit scores = 6.66312
CFS merit scores = 6.66171
CFS merit scores = 6.66029
CFS merit scores = 6.65882
CFS merit scores = 6.65742
CFS merit scores = 6.65598
CFS merit scores = 6.65447
CFS merit scores = 6.653
CFS merit scores = 6.65157
CFS merit scores = 6.65018
CFS merit scores = 6.64881
CFS merit scores = 6.64744
CFS merit scores = 6.64607
CFS merit scores = 6.64476
CFS merit scores = 6.64348
CFS merit scores = 6.6421
CFS merit scores = 6.64076
CFS merit scores = 6.63942
CFS merit scores = 6.63811
CFS merit scores = 6.6367
CFS merit scores = 6.63531
CFS merit scores = 6.63395
CFS merit scores = 6.63256
CFS merit scores = 6.63115
CFS merit scores = 6.62975
CFS merit scores = 6.62835
CFS merit scores = 6.62693
CFS merit scores = 6.62556
CFS merit scores = 6.62414
CFS merit scores = 6.62276
CFS merit scores = 6.62143
CFS merit scores = 6.62007
CFS merit scores = 6.61863
CFS merit scores = 6.6172
CFS merit scores = 6.61574
CFS merit scores = 6.61431
CFS merit scores = 6.61289
CFS merit scores = 6.61147
CFS merit scores = 6.61005
CFS merit scores = 6.60865
CFS merit scores = 6.60719
CFS merit scores = 6.60577
CFS merit scores = 6.60431
CFS merit scores = 6.60279
CFS merit scores = 6.60128
CFS merit scores = 6.59981
CFS merit scores = 6.59838
CFS merit scores = 6.59687
CFS merit scores = 6.59535
CFS merit scores = 6.59379
CFS merit scores = 6.59225
CFS merit scores = 6.59066
CFS merit scores = 6.58905
CFS merit scores = 6.58741
CFS merit scores = 6.5858
CFS merit scores = 6.5842
CFS merit scores = 6.5826
CFS merit scores = 6.58102
CFS merit scores = 6.57943
CFS merit scores = 6.57782
CFS merit scores = 6.57621
CFS merit scores = 6.57461
CFS merit scores = 6.57299
CFS merit scores = 6.5714
CFS merit scores = 6.56982
CFS merit scores = 6.56829
CFS merit scores = 6.56673
CFS merit scores = 6.56513
CFS merit scores = 6.56348
CFS merit scores = 6.56184
CFS merit scores = 6.56019
CFS merit scores = 6.55855
CFS merit scores = 6.55686
CFS merit scores = 6.55521
CFS merit scores = 6.5536
CFS merit scores = 6.55194
CFS merit scores = 6.5503
CFS merit scores = 6.54866
CFS merit scores = 6.54701
CFS merit scores = 6.5454
CFS merit scores = 6.54377
CFS merit scores = 6.54218
CFS merit scores = 6.54054
CFS merit scores = 6.53882
CFS merit scores = 6.5371
CFS merit scores = 6.53539
CFS merit scores = 6.53366
CFS merit scores = 6.53189
CFS merit scores = 6.53015
CFS merit scores = 6.52845
CFS merit scores = 6.52679
CFS merit scores = 6.52501
CFS merit scores = 6.52327
CFS merit scores = 6.52155
CFS merit scores = 6.51981
CFS merit scores = 6.51811
CFS merit scores = 6.51635
CFS merit scores = 6.51455
CFS merit scores = 6.51279
CFS merit scores = 6.51103
CFS merit scores = 6.50919
CFS merit scores = 6.50738
CFS merit scores = 6.50551
CFS merit scores = 6.50363
CFS merit scores = 6.50176
CFS merit scores = 6.4999
CFS merit scores = 6.49803
CFS merit scores = 6.49615
CFS merit scores = 6.49428
CFS merit scores = 6.49243
CFS merit scores = 6.49058
CFS merit scores = 6.48872
CFS merit scores = 6.48686
CFS merit scores = 6.48505
CFS merit scores = 6.48325
CFS merit scores = 6.48145
CFS merit scores = 6.47968
CFS merit scores = 6.47782
CFS merit scores = 6.47599
CFS merit scores = 6.47412
CFS merit scores = 6.47229
CFS merit scores = 6.47044
CFS merit scores = 6.46859
CFS merit scores = 6.46677
CFS merit scores = 6.46494
CFS merit scores = 6.46312
CFS merit scores = 6.46129
CFS merit scores = 6.45939
CFS merit scores = 6.45749
CFS merit scores = 6.45556
CFS merit scores = 6.45365
CFS merit scores = 6.45173
CFS merit scores = 6.44983
CFS merit scores = 6.44792
CFS merit scores = 6.44604
CFS merit scores = 6.44413
CFS merit scores = 6.44222
CFS merit scores = 6.44031
CFS merit scores = 6.4384
CFS merit scores = 6.43648
CFS merit scores = 6.43457
CFS merit scores = 6.43267
CFS merit scores = 6.43069
CFS merit scores = 6.42871
CFS merit scores = 6.42676
CFS merit scores = 6.42482
CFS merit scores = 6.4229
CFS merit scores = 6.42094
CFS merit scores = 6.41895
CFS merit scores = 6.41694
CFS merit scores = 6.41497
CFS merit scores = 6.41297
CFS merit scores = 6.41097
CFS merit scores = 6.40897
CFS merit scores = 6.40692
CFS merit scores = 6.40491
CFS merit scores = 6.40289
CFS merit scores = 6.4009
CFS merit scores = 6.39884
CFS merit scores = 6.39678
CFS merit scores = 6.39474
CFS merit scores = 6.39268
CFS merit scores = 6.39063
CFS merit scores = 6.38858
CFS merit scores = 6.38654
CFS merit scores = 6.38447
CFS merit scores = 6.3824
CFS merit scores = 6.3803
CFS merit scores = 6.37822
CFS merit scores = 6.37616
CFS merit scores = 6.3741
CFS merit scores = 6.37203
CFS merit scores = 6.36995
CFS merit scores = 6.36782
CFS merit scores = 6.36572
CFS merit scores = 6.36358
CFS merit scores = 6.36144
CFS merit scores = 6.35929
CFS merit scores = 6.35716
CFS merit scores = 6.35499
CFS merit scores = 6.35284
CFS merit scores = 6.35068
CFS merit scores = 6.34854
CFS merit scores = 6.34638
CFS merit scores = 6.34419
CFS merit scores = 6.34199
CFS merit scores = 6.3398
CFS merit scores = 6.33762
CFS merit scores = 6.33535
CFS merit scores = 6.33301
CFS merit scores = 6.33069
CFS merit scores = 6.32838
CFS merit scores = 6.32606
CFS merit scores = 6.32369
CFS merit scores = 6.32133
CFS merit scores = 6.31897
CFS merit scores = 6.31662
CFS merit scores = 6.31431
CFS merit scores = 6.31201
CFS merit scores = 6.3097
CFS merit scores = 6.30731
CFS merit scores = 6.30491
CFS merit scores = 6.30243
CFS merit scores = 6.29987
CFS merit scores = 6.29731
CFS merit scores = 6.29478
CFS merit scores = 6.29227
CFS merit scores = 6.28979
CFS merit scores = 6.28716
CFS merit scores = 6.28453
CFS merit scores = 6.28194
CFS merit scores = 6.27932
CFS merit scores = 6.27671
CFS merit scores = 6.27406
CFS merit scores = 6.27144
CFS merit scores = 6.2688
CFS merit scores = 6.26617
CFS merit scores = 6.2635
CFS merit scores = 6.26084
CFS merit scores = 6.25815
CFS merit scores = 6.25548
CFS merit scores = 6.25276
CFS merit scores = 6.25003
CFS merit scores = 6.24726
CFS merit scores = 6.2445
CFS merit scores = 6.24163
CFS merit scores = 6.23875
CFS merit scores = 6.23589
CFS merit scores = 6.23306
CFS merit scores = 6.23024
CFS merit scores = 6.22744
CFS merit scores = 6.22457
CFS merit scores = 6.22171
CFS merit scores = 6.21886
CFS merit scores = 6.216
CFS merit scores = 6.21315
CFS merit scores = 6.21031
CFS merit scores = 6.20748
CFS merit scores = 6.20467
CFS merit scores = 6.20185
CFS merit scores = 6.19898
CFS merit scores = 6.19613
CFS merit scores = 6.19329
CFS merit scores = 6.19044
CFS merit scores = 6.18755
CFS merit scores = 6.18468
CFS merit scores = 6.1818
CFS merit scores = 6.17895
CFS merit scores = 6.17612
CFS merit scores = 6.1733
CFS merit scores = 6.17046
CFS merit scores = 6.16761
CFS merit scores = 6.16475
CFS merit scores = 6.16188
CFS merit scores = 6.159
CFS merit scores = 6.15615
CFS merit scores = 6.15329
CFS merit scores = 6.15046
CFS merit scores = 6.14759
CFS merit scores = 6.14474
CFS merit scores = 6.14187
CFS merit scores = 6.13901
CFS merit scores = 6.13618
CFS merit scores = 6.13331
CFS merit scores = 6.13041
CFS merit scores = 6.12745
CFS merit scores = 6.12447
CFS merit scores = 6.12153
CFS merit scores = 6.11861
CFS merit scores = 6.11567
CFS merit scores = 6.11271
CFS merit scores = 6.10975
CFS merit scores = 6.10679
CFS merit scores = 6.10382
CFS merit scores = 6.1008
CFS merit scores = 6.09775
CFS merit scores = 6.09473
CFS merit scores = 6.0917
CFS merit scores = 6.0887
CFS merit scores = 6.08569
CFS merit scores = 6.08269
CFS merit scores = 6.0797
CFS merit scores = 6.07671
CFS merit scores = 6.07373
CFS merit scores = 6.07076
CFS merit scores = 6.06772
CFS merit scores = 6.0647
CFS merit scores = 6.0617
CFS merit scores = 6.05868
CFS merit scores = 6.05561
CFS merit scores = 6.05257
CFS merit scores = 6.04948
CFS merit scores = 6.04637
CFS merit scores = 6.04327
CFS merit scores = 6.04021
CFS merit scores = 6.03712
CFS merit scores = 6.03399
CFS merit scores = 6.03086
CFS merit scores = 6.02776
CFS merit scores = 6.02461
CFS merit scores = 6.02148
CFS merit scores = 6.01835
CFS merit scores = 6.01525
CFS merit scores = 6.01215
CFS merit scores = 6.00905
CFS merit scores = 6.00594
CFS merit scores = 6.00287
CFS merit scores = 5.9998
CFS merit scores = 5.99665
CFS merit scores = 5.99354
CFS merit scores = 5.99042
CFS merit scores = 5.98723
CFS merit scores = 5.98408
CFS merit scores = 5.98089
CFS merit scores = 5.97773
CFS merit scores = 5.97455
CFS merit scores = 5.97135
CFS merit scores = 5.96816
CFS merit scores = 5.96495
CFS merit scores = 5.96173
CFS merit scores = 5.95853
CFS merit scores = 5.95533
CFS merit scores = 5.95214
CFS merit scores = 5.94898
CFS merit scores = 5.94575
CFS merit scores = 5.94249
CFS merit scores = 5.93919
CFS merit scores = 5.93585
CFS merit scores = 5.93252
CFS merit scores = 5.92915
CFS merit scores = 5.92571
CFS merit scores = 5.92227
CFS merit scores = 5.91877
CFS merit scores = 5.91527
CFS merit scores = 5.91173
CFS merit scores = 5.90821
CFS merit scores = 5.9046
CFS merit scores = 5.90099
CFS merit scores = 5.8974
CFS merit scores = 5.89381
CFS merit scores = 5.89019
CFS merit scores = 5.88657
CFS merit scores = 5.88291
CFS merit scores = 5.87921
CFS merit scores = 5.87552
CFS merit scores = 5.87174
CFS merit scores = 5.86795
CFS merit scores = 5.86413
CFS merit scores = 5.86033
CFS merit scores = 5.85654
CFS merit scores = 5.85272
CFS merit scores = 5.84891
CFS merit scores = 5.84511
CFS merit scores = 5.84122
CFS merit scores = 5.83733
CFS merit scores = 5.83343
CFS merit scores = 5.82954
CFS merit scores = 5.8256
CFS merit scores = 5.82161
CFS merit scores = 5.81762
CFS merit scores = 5.81366
CFS merit scores = 5.80969
CFS merit scores = 5.80556
CFS merit scores = 5.8014
CFS merit scores = 5.79721
CFS merit scores = 5.793
CFS merit scores = 5.78876
CFS merit scores = 5.78448
CFS merit scores = 5.7802
CFS merit scores = 5.77582
CFS merit scores = 5.77145
CFS merit scores = 5.76704
CFS merit scores = 5.7626
CFS merit scores = 5.75817
CFS merit scores = 5.75363
CFS merit scores = 5.74906
CFS merit scores = 5.74444
CFS merit scores = 5.73969
CFS merit scores = 5.73496
CFS merit scores = 5.73006
CFS merit scores = 5.72516
CFS merit scores = 5.72011
CFS merit scores = 5.71503
CFS merit scores = 5.70994
CFS merit scores = 5.70481
CFS merit scores = 5.69966
CFS merit scores = 5.69454
CFS merit scores = 5.68924
CFS merit scores = 5.68394
CFS merit scores = 5.67864
CFS merit scores = 5.67331
CFS merit scores = 5.66783
CFS merit scores = 5.66227
CFS merit scores = 5.6565
CFS merit scores = 5.6507
CFS merit scores = 5.64492
CFS merit scores = 5.639
CFS merit scores = 5.63309
CFS merit scores = 5.62723
CFS merit scores = 5.62125
CFS merit scores = 5.61526
CFS merit scores = 5.60898
CFS merit scores = 5.60271
CFS merit scores = 5.59625
CFS merit scores = 5.58969
CFS merit scores = 5.58182
CFS merit scores = 5.57377
CFS merit scores = 5.56511
CFS merit scores = 5.55631
CFS merit scores = 5.54717
CFS merit scores = 5.53779
CFS merit scores = 5.52823
CFS merit scores = 5.50972
cnt = 1	feature = 81	correl = 0.454969	descr = Gibbs_of_Target_Sequence__Pos_19_Step_1
cnt = 2	feature = 2	correl = -0.147063	descr = Position_Specific_Bin_Base_0_Base_G
cnt = 3	feature = 463	correl = 0.0686983	descr = N_Gram_CGTGA
cnt = 4	feature = 14	correl = -0.07136	descr = Position_Specific_Bin_Base_4_Base_C
cnt = 5	feature = 9	correl = 0.122208	descr = Position_Specific_Bin_Base_2_Base_G
cnt = 6	feature = 609	correl = -0.0330039	descr = N_Gram_GCTCA
cnt = 7	feature = 289	correl = 0.0319357	descr = N_Gram_ATCGC
cnt = 8	feature = 407	correl = 0.0280799	descr = N_Gram_CCTAG
cnt = 9	feature = 504	correl = -0.0370156	descr = N_Gram_CTTAA
cnt = 10	feature = 741	correl = -0.0312477	descr = N_Gram_TACG
cnt = 11	feature = 425	correl = -0.0330346	descr = N_Gram_CGACG
cnt = 12	feature = 877	correl = -0.0309092	descr = N_Gram_TTACC
cnt = 13	feature = 220	correl = -0.0375172	descr = N_Gram_ACGAC
cnt = 14	feature = 768	correl = 0.0247007	descr = N_Gram_TATGC
cnt = 15	feature = 426	correl = 0.0332861	descr = N_Gram_CGAGA
cnt = 16	feature = 440	correl = -0.0607077	descr = N_Gram_CGCTA
cnt = 17	feature = 885	correl = 0.0348614	descr = N_Gram_TTATG
cnt = 18	feature = 323	correl = 0.0274434	descr = N_Gram_CAACG
cnt = 19	feature = 427	correl = -0.0470609	descr = N_Gram_CGAGT
cnt = 20	feature = 558	correl = 0.0301534	descr = N_Gram_GATTA
cnt = 21	feature = 432	correl = -0.0323233	descr = N_Gram_CGCAA
cnt = 22	feature = 245	correl = 0.0411685	descr = N_Gram_AGATA
cnt = 23	feature = 604	correl = -0.0604055	descr = N_Gram_GCGTT
cnt = 24	feature = 464	correl = -0.0269725	descr = N_Gram_CGTGG
cnt = 25	feature = 480	correl = 0.0233565	descr = N_Gram_CTATC
cnt = 26	feature = 461	correl = 0.0293775	descr = N_Gram_CGTCT
cnt = 27	feature = 799	correl = 0.0389657	descr = N_Gram_TCGCA
cnt = 28	feature = 354	correl = 0.0319448	descr = N_Gram_CATAG
cnt = 29	feature = 881	correl = 0.0339311	descr = N_Gram_TTAGC
cnt = 30	feature = 882	correl = 0.0663025	descr = N_Gram_TTAGT
cnt = 31	feature = 460	correl = -0.0497426	descr = N_Gram_CGTCG
cnt = 32	feature = 559	correl = 0.0543765	descr = N_Gram_GATTG
cnt = 33	feature = 447	correl = -0.110785	descr = N_Gram_CGGCG
cnt = 34	feature = 403	correl = 0.0287297	descr = N_Gram_CCGTC
cnt = 35	feature = 683	correl = 0.0427867	descr = N_Gram_GTACC
cnt = 36	feature = 739	correl = 0.0307677	descr = N_Gram_TACCG
cnt = 37	feature = 262	correl = 0.0308568	descr = N_Gram_AGTAA
cnt = 38	feature = 886	correl = 0.0215922	descr = N_Gram_TTATT
cnt = 39	feature = 916	correl = 0.0238285	descr = N_Gram_TTTAC
cnt = 40	feature = 601	correl = -0.0427984	descr = N_Gram_GCGGT
cnt = 41	feature = 697	correl = 0.0491873	descr = N_Gram_GTCTA
cnt = 42	feature = 399	correl = -0.0232983	descr = N_Gram_CCGCG
cnt = 43	feature = 284	correl = -0.024136	descr = N_Gram_ATCCC
cnt = 44	feature = 230	correl = 0.0728143	descr = N_Gram_ACTAC
cnt = 45	feature = 762	correl = 0.0256553	descr = N_Gram_TATAT
cnt = 46	feature = 298	correl = 0.0220987	descr = N_Gram_ATGCA
cnt = 47	feature = 728	correl = 0.031336	descr = N_Gram_TAACT
cnt = 48	feature = 393	correl = -0.0618259	descr = N_Gram_CCGAA
cnt = 49	feature = 451	correl = -0.0582348	descr = N_Gram_CGGGG
cnt = 50	feature = 394	correl = -0.0423004	descr = N_Gram_CCGAC
cnt = 51	feature = 512	correl = -0.0381508	descr = N_Gram_CTTTA
cnt = 52	feature = 221	correl = -0.0215364	descr = N_Gram_ACGCA
cnt = 53	feature = 324	correl = 0.0443205	descr = N_Gram_CAAGC
cnt = 54	feature = 593	correl = -0.0437473	descr = N_Gram_GCGCA
cnt = 55	feature = 565	correl = -0.060193	descr = N_Gram_GCAAT
cnt = 56	feature = 586	correl = -0.0232895	descr = N_Gram_GCCGG
cnt = 57	feature = 206	correl = 0.0470174	descr = N_Gram_ACAGT
cnt = 58	feature = 732	correl = -0.0375029	descr = N_Gram_TAATC
cnt = 59	feature = 612	correl = 0.0368267	descr = N_Gram_GCTCT
cnt = 60	feature = 800	correl = -0.0270379	descr = N_Gram_TCGCG
cnt = 61	feature = 215	correl = -0.0248266	descr = N_Gram_ACCCC
cnt = 62	feature = 271	correl = -0.0218159	descr = N_Gram_ATACA
cnt = 63	feature = 627	correl = -0.0617935	descr = N_Gram_GGACC
cnt = 64	feature = 505	correl = 0.0343976	descr = N_Gram_CTTAG
cnt = 65	feature = 637	correl = -0.0275243	descr = N_Gram_GGCAC
cnt = 66	feature = 325	correl = 0.0252918	descr = N_Gram_CAAGG
cnt = 67	feature = 481	correl = 0.0352958	descr = N_Gram_CTATG
cnt = 68	feature = 709	correl = 0.0277266	descr = N_Gram_GTGTA
cnt = 69	feature = 340	correl = -0.0402911	descr = N_Gram_CAGAC
cnt = 70	feature = 760	correl = 0.023341	descr = N_Gram_TATAC
cnt = 71	feature = 387	correl = -0.0253282	descr = N_Gram_CCCGG
cnt = 72	feature = 406	correl = 0.0448209	descr = N_Gram_CCTAA
cnt = 73	feature = 690	correl = -0.0431451	descr = N_Gram_GTCCG
cnt = 74	feature = 878	correl = -0.0364469	descr = N_Gram_TTACG
cnt = 75	feature = 625	correl = 0.0372811	descr = N_Gram_GGAAT
cnt = 76	feature = 715	correl = 0.0341267	descr = N_Gram_GTTCG
cnt = 77	feature = 304	correl = -0.0221279	descr = N_Gram_ATGTA
cnt = 78	feature = 761	correl = 0.0365244	descr = N_Gram_TATAG
cnt = 79	feature = 702	correl = -0.0405987	descr = N_Gram_GTGCC
cnt = 80	feature = 653	correl = -0.0684294	descr = N_Gram_GGGAA
cnt = 81	feature = 925	correl = 0.0535236	descr = N_Gram_TTTGT
cnt = 82	feature = 515	correl = -0.0259974	descr = N_Gram_GAAAA
cnt = 83	feature = 429	correl = -0.0263276	descr = N_Gram_CGATC
cnt = 84	feature = 541	correl = -0.0333335	descr = N_Gram_GAGAT
cnt = 85	feature = 803	correl = 0.0344539	descr = N_Gram_TCGGA
cnt = 86	feature = 614	correl = -0.0372165	descr = N_Gram_GCTGA
cnt = 87	feature = 770	correl = 0.0295953	descr = N_Gram_TATGT
cnt = 88	feature = 713	correl = -0.0498303	descr = N_Gram_GTTAG
cnt = 89	feature = 902	correl = 0.0356519	descr = N_Gram_TTGAC
cnt = 90	feature = 423	correl = -0.0240213	descr = N_Gram_CGACA
cnt = 91	feature = 920	correl = -0.0222438	descr = N_Gram_TTTCG
cnt = 92	feature = 439	correl = -0.0568474	descr = N_Gram_CGCGT
cnt = 93	feature = 231	correl = 0.0249798	descr = N_Gram_ACTAG
cnt = 94	feature = 252	correl = -0.0462537	descr = N_Gram_AGCGG
cnt = 95	feature = 904	correl = 0.0376613	descr = N_Gram_TTGCA
cnt = 96	feature = 265	correl = 0.0297085	descr = N_Gram_AGTCT
cnt = 97	feature = 865	correl = 0.0359968	descr = N_Gram_TGTCG
cnt = 98	feature = 590	correl = -0.0557502	descr = N_Gram_GCCTT
cnt = 99	feature = 540	correl = 0.0311124	descr = N_Gram_GAGAA
cnt = 100	feature = 490	correl = 0.034106	descr = N_Gram_CTCTA
cnt = 101	feature = 759	correl = 0.0693756	descr = N_Gram_TATAA
cnt = 102	feature = 331	correl = -0.0311591	descr = N_Gram_CACCG
cnt = 103	feature = 912	correl = 0.0392873	descr = N_Gram_TTGTG
cnt = 104	feature = 848	correl = 0.0305685	descr = N_Gram_TGCTT
cnt = 105	feature = 310	correl = 0.0403076	descr = N_Gram_ATTCG
cnt = 106	feature = 765	correl = 0.0540482	descr = N_Gram_TATCG
cnt = 107	feature = 657	correl = -0.0872542	descr = N_Gram_GGGCC
cnt = 108	feature = 361	correl = 0.0279467	descr = N_Gram_CATGT
cnt = 109	feature = 854	correl = -0.0640165	descr = N_Gram_TGGCG
cnt = 110	feature = 843	correl = -0.0297454	descr = N_Gram_TGCGC
cnt = 111	feature = 260	correl = 0.0904519	descr = N_Gram_AGGTA
cnt = 112	feature = 545	correl = -0.0668399	descr = N_Gram_GAGGC
cnt = 113	feature = 417	correl = 0.0247537	descr = N_Gram_CCTTA
cnt = 114	feature = 414	correl = -0.0456249	descr = N_Gram_CCTGA
cnt = 115	feature = 767	correl = 0.0683243	descr = N_Gram_TATGA
cnt = 116	feature = 850	correl = 0.0228985	descr = N_Gram_TGGAC
cnt = 117	feature = 334	correl = -0.0307071	descr = N_Gram_CACGA
cnt = 118	feature = 636	correl = -0.0652772	descr = N_Gram_GGCAA
cnt = 119	feature = 458	correl = 0.0292818	descr = N_Gram_CGTCA
cnt = 120	feature = 752	correl = 0.0510696	descr = N_Gram_TAGCA
cnt = 121	feature = 275	correl = 0.0456195	descr = N_Gram_ATAGG
cnt = 122	feature = 242	correl = -0.0243207	descr = N_Gram_AGAGA
cnt = 123	feature = 533	correl = 0.0268687	descr = N_Gram_GACGC
cnt = 124	feature = 726	correl = 0.0529326	descr = N_Gram_TAAAC
cnt = 125	feature = 466	correl = -0.0782121	descr = N_Gram_CGTTC
cnt = 126	feature = 250	correl = -0.0450485	descr = N_Gram_AGCCC
cnt = 127	feature = 400	correl = -0.0308155	descr = N_Gram_CCGCT
cnt = 128	feature = 588	correl = 0.0310278	descr = N_Gram_GCCTA
cnt = 129	feature = 681	correl = 0.0355165	descr = N_Gram_GTAAG
cnt = 130	feature = 337	correl = 0.0445031	descr = N_Gram_CACTC
cnt = 131	feature = 703	correl = -0.031064	descr = N_Gram_GTGCG
cnt = 132	feature = 352	correl = -0.0495299	descr = N_Gram_CATAA
cnt = 133	feature = 335	correl = -0.044907	descr = N_Gram_CACGG
cnt = 134	feature = 264	correl = 0.0892963	descr = N_Gram_AGTCG
cnt = 135	feature = 633	correl = 0.0381689	descr = N_Gram_GGATT
cnt = 136	feature = 810	correl = 0.0492256	descr = N_Gram_TCTAC
cnt = 137	feature = 876	correl = 0.0590329	descr = N_Gram_TTACA
cnt = 138	feature = 489	correl = -0.0524161	descr = N_Gram_CTCGT
cnt = 139	feature = 707	correl = -0.0599098	descr = N_Gram_GTGGG
cnt = 140	feature = 313	correl = -0.0231806	descr = N_Gram_ATTGA
cnt = 141	feature = 773	correl = 0.0228362	descr = N_Gram_TATTG
cnt = 142	feature = 778	correl = 0.0466897	descr = N_Gram_TCAAC
cnt = 143	feature = 36	correl = 0.0517524	descr = Position_Specific_Bin_Base_13_Base_A
cnt = 144	feature = 754	correl = 0.0224007	descr = N_Gram_TAGGC
cnt = 145	feature = 438	correl = -0.0615769	descr = N_Gram_CGCGG
cnt = 146	feature = 526	correl = 0.0558423	descr = N_Gram_GACAA
cnt = 147	feature = 11	correl = 0.0675327	descr = Position_Specific_Bin_Base_3_Base_G
cnt = 148	feature = 327	correl = -0.0236347	descr = N_Gram_CAATT
cnt = 149	feature = 659	correl = -0.0254563	descr = N_Gram_GGGCT
cnt = 150	feature = 366	correl = -0.0374787	descr = N_Gram_CCAAA
cnt = 151	feature = 717	correl = -0.0252039	descr = N_Gram_GTTGC
cnt = 152	feature = 536	correl = 0.0689568	descr = N_Gram_GACTA
cnt = 153	feature = 572	correl = -0.0430721	descr = N_Gram_GCATA
cnt = 154	feature = 892	correl = 0.0242208	descr = N_Gram_TTCGC
cnt = 155	feature = 749	correl = 0.0536343	descr = N_Gram_TAGAC
cnt = 156	feature = 454	correl = -0.0233526	descr = N_Gram_CGGTC
cnt = 157	feature = 435	correl = -0.0418346	descr = N_Gram_CGCCC
cnt = 158	feature = 676	correl = -0.0503748	descr = N_Gram_GGTTA
cnt = 159	feature = 807	correl = 0.0941478	descr = N_Gram_TCGTG
cnt = 160	feature = 567	correl = -0.0456628	descr = N_Gram_GCACC
cnt = 161	feature = 160	correl = 0.0467473	descr = N_Gram_AAACT
cnt = 162	feature = 527	correl = 0.0299855	descr = N_Gram_GACAC
cnt = 163	feature = 3	correl = 0.0792615	descr = Position_Specific_Bin_Base_1_Base_A
cnt = 164	feature = 719	correl = -0.0231086	descr = N_Gram_GTTGT
cnt = 165	feature = 797	correl = 0.0295178	descr = N_Gram_TCGAG
cnt = 166	feature = 49	correl = -0.0680719	descr = Position_Specific_Bin_Base_17_Base_G
cnt = 167	feature = 39	correl = -0.0321778	descr = Position_Specific_Bin_Base_14_Base_C
cnt = 168	feature = 270	correl = 0.0221989	descr = N_Gram_ATAAG
cnt = 169	feature = 721	correl = 0.0265224	descr = N_Gram_GTTTC
cnt = 170	feature = 856	correl = -0.0524743	descr = N_Gram_TGGGA
cnt = 171	feature = 52	correl = -0.0610258	descr = Position_Specific_Bin_Base_18_Base_G
cnt = 172	feature = 225	correl = -0.036905	descr = N_Gram_ACGGG
cnt = 173	feature = 396	correl = -0.0586538	descr = N_Gram_CCGAT
cnt = 174	feature = 764	correl = 0.0547172	descr = N_Gram_TATCA
cnt = 175	feature = 744	correl = 0.0706332	descr = N_Gram_TACTA
cnt = 176	feature = 479	correl = 0.0647208	descr = N_Gram_CTATA
cnt = 177	feature = 348	correl = -0.100278	descr = N_Gram_CAGGG
cnt = 178	feature = 740	correl = 0.0379983	descr = N_Gram_TACCT
cnt = 179	feature = 256	correl = -0.0297799	descr = N_Gram_AGGAG
cnt = 180	feature = 329	correl = -0.0250619	descr = N_Gram_CACAT
cnt = 181	feature = 483	correl = -0.0503339	descr = N_Gram_CTCAA
cnt = 182	feature = 60	correl = -0.181844	descr = Position_Specific_Bin_Base_20_Base_G
cnt = 183	feature = 314	correl = 0.023138	descr = N_Gram_ATTGC
cnt = 184	feature = 386	correl = -0.0471885	descr = N_Gram_CCCGC
cnt = 185	feature = 705	correl = -0.0567607	descr = N_Gram_GTGGA
cnt = 186	feature = 448	correl = -0.0348402	descr = N_Gram_CGGCT
cnt = 187	feature = 711	correl = 0.0349003	descr = N_Gram_GTGTT
cnt = 188	feature = 341	correl = -0.0593673	descr = N_Gram_CAGAG
cnt = 189	feature = 516	correl = 0.0387238	descr = N_Gram_GAACA
cnt = 190	feature = 239	correl = 0.0453497	descr = N_Gram_AGAAT
cnt = 191	feature = 781	correl = -0.0406757	descr = N_Gram_TCACG
cnt = 192	feature = 379	correl = -0.0805655	descr = N_Gram_CCCAT
cnt = 193	feature = 485	correl = 0.029988	descr = N_Gram_CTCAT
cnt = 194	feature = 642	correl = -0.0230663	descr = N_Gram_GGCCG
cnt = 195	feature = 519	correl = -0.0472587	descr = N_Gram_GAAGA
cnt = 196	feature = 326	correl = 0.0449991	descr = N_Gram_CAATC
cnt = 197	feature = 373	correl = -0.0250688	descr = N_Gram_CCAGT
cnt = 198	feature = 549	correl = -0.0236597	descr = N_Gram_GAGTT
cnt = 199	feature = 687	correl = 0.0479308	descr = N_Gram_GTCAA
cnt = 200	feature = 455	correl = -0.0294578	descr = N_Gram_CGGTT
cnt = 201	feature = 901	correl = 0.0652869	descr = N_Gram_TTGAA
cnt = 202	feature = 308	correl = 0.0786281	descr = N_Gram_ATTAT
cnt = 203	feature = 580	correl = -0.0546407	descr = N_Gram_GCCCC
cnt = 204	feature = 672	correl = -0.0358006	descr = N_Gram_GGTGA
cnt = 205	feature = 626	correl = 0.0256932	descr = N_Gram_GGACA
cnt = 206	feature = 927	correl = 0.0261996	descr = N_Gram_TTTTA
cnt = 207	feature = 316	correl = 0.0452548	descr = N_Gram_ATTGT
cnt = 208	feature = 296	correl = 0.0360713	descr = N_Gram_ATGAG
cnt = 209	feature = 235	correl = -0.040718	descr = N_Gram_ACTGC
cnt = 210	feature = 0	correl = 0.0359073	descr = Position_Specific_Bin_Base_0_Base_A
cnt = 211	feature = 7	correl = -0.0489259	descr = Position_Specific_Bin_Base_2_Base_A
cnt = 212	feature = 668	correl = 0.0568565	descr = N_Gram_GGTAA
cnt = 213	feature = 640	correl = -0.0861605	descr = N_Gram_GGCCA
cnt = 214	feature = 782	correl = -0.0349699	descr = N_Gram_TCAGA
cnt = 215	feature = 598	correl = -0.0327191	descr = N_Gram_GCGGA
cnt = 216	feature = 254	correl = -0.0214251	descr = N_Gram_AGCTC
cnt = 217	feature = 649	correl = -0.0550234	descr = N_Gram_GGCTG
cnt = 218	feature = 31	correl = -0.0421747	descr = Position_Specific_Bin_Base_11_Base_A
cnt = 219	feature = 61	correl = 0.122012	descr = Position_Specific_Bin_Base_20_Base_T
cnt = 220	feature = 694	correl = -0.0287939	descr = N_Gram_GTCGG
cnt = 221	feature = 733	correl = 0.0387441	descr = N_Gram_TAATT
cnt = 222	feature = 537	correl = -0.0320414	descr = N_Gram_GACTC
cnt = 223	feature = 369	correl = -0.0485378	descr = N_Gram_CCACG
cnt = 224	feature = 255	correl = 0.031047	descr = N_Gram_AGCTT
cnt = 225	feature = 17	correl = 0.0296634	descr = Position_Specific_Bin_Base_6_Base_A
cnt = 226	feature = 415	correl = -0.0556478	descr = N_Gram_CCTGC
cnt = 227	feature = 816	correl = 0.0463044	descr = N_Gram_TCTCT
cnt = 228	feature = 44	correl = 0.0745378	descr = Position_Specific_Bin_Base_16_Base_A
cnt = 229	feature = 555	correl = -0.0427739	descr = N_Gram_GATGG
cnt = 230	feature = 261	correl = -0.023675	descr = N_Gram_AGGTG
cnt = 231	feature = 834	correl = 0.0368928	descr = N_Gram_TGATC
cnt = 232	feature = 643	correl = -0.0317489	descr = N_Gram_GGCCT
cnt = 233	feature = 53	correl = 0.0478389	descr = Position_Specific_Bin_Base_18_Base_T
cnt = 234	feature = 685	correl = 0.0267	descr = N_Gram_GTATT
cnt = 235	feature = 288	correl = 0.0371642	descr = N_Gram_ATCGA
cnt = 236	feature = 596	correl = -0.0353826	descr = N_Gram_GCGCT
cnt = 237	feature = 484	correl = -0.0248896	descr = N_Gram_CTCAC
cnt = 238	feature = 546	correl = -0.0274715	descr = N_Gram_GAGGG
cnt = 239	feature = 57	correl = 0.0629268	descr = Position_Specific_Bin_Base_19_Base_T
cnt = 240	feature = 34	correl = 0.0261386	descr = Position_Specific_Bin_Base_12_Base_A
cnt = 241	feature = 841	correl = -0.0344566	descr = N_Gram_TGCCG
cnt = 242	feature = 474	correl = 0.0690304	descr = N_Gram_CTACT
cnt = 243	feature = 531	correl = -0.0440433	descr = N_Gram_GACCC
cnt = 244	feature = 623	correl = -0.0255637	descr = N_Gram_GGAAC
cnt = 245	feature = 321	correl = 0.0752536	descr = N_Gram_CAACA
cnt = 246	feature = 433	correl = -0.023467	descr = N_Gram_CGCAC
cnt = 247	feature = 552	correl = 0.0639822	descr = N_Gram_GATAT
cnt = 248	feature = 756	correl = 0.0398348	descr = N_Gram_TAGTG
cnt = 249	feature = 530	correl = -0.0405223	descr = N_Gram_GACCA
cnt = 250	feature = 23	correl = -0.088087	descr = Position_Specific_Bin_Base_8_Base_C
cnt = 251	feature = 345	correl = -0.0306485	descr = N_Gram_CAGCG
cnt = 252	feature = 779	correl = 0.0242294	descr = N_Gram_TCAAG
cnt = 253	feature = 4	correl = -0.0262092	descr = Position_Specific_Bin_Base_1_Base_C
cnt = 254	feature = 538	correl = 0.0547328	descr = N_Gram_GACTG
cnt = 255	feature = 880	correl = 0.0609708	descr = N_Gram_TTAGA
cnt = 256	feature = 237	correl = 0.0220062	descr = N_Gram_ACTTC
cnt = 257	feature = 790	correl = 0.033046	descr = N_Gram_TCCGT
cnt = 258	feature = 791	correl = 0.0684264	descr = N_Gram_TCCTA
cnt = 259	feature = 618	correl = -0.0527888	descr = N_Gram_GCTTT
cnt = 260	feature = 622	correl = -0.0386947	descr = N_Gram_GGAAA
cnt = 261	feature = 600	correl = -0.0379972	descr = N_Gram_GCGGG
cnt = 262	feature = 382	correl = -0.0567581	descr = N_Gram_CCCCG
cnt = 263	feature = 25	correl = -0.0234939	descr = Position_Specific_Bin_Base_9_Base_C
cnt = 264	feature = 42	correl = 0.069752	descr = Position_Specific_Bin_Base_15_Base_A
cnt = 265	feature = 534	correl = -0.0230603	descr = N_Gram_GACGG
cnt = 266	feature = 786	correl = 0.0442409	descr = N_Gram_TCCAT
cnt = 267	feature = 691	correl = -0.0523065	descr = N_Gram_GTCCT
cnt = 268	feature = 811	correl = 0.0460083	descr = N_Gram_TCTAG
cnt = 269	feature = 662	correl = -0.0727692	descr = N_Gram_GGGGC
cnt = 270	feature = 769	correl = 0.0347047	descr = N_Gram_TATGG
cnt = 271	feature = 928	correl = 0.027975	descr = N_Gram_TTTTG
cnt = 272	feature = 37	correl = -0.0278338	descr = Position_Specific_Bin_Base_13_Base_T
cnt = 273	feature = 360	correl = -0.0363209	descr = N_Gram_CATGG
cnt = 274	feature = 353	correl = -0.03647	descr = N_Gram_CATAC
cnt = 275	feature = 350	correl = 0.0310385	descr = N_Gram_CAGTA
cnt = 276	feature = 47	correl = 0.0378871	descr = Position_Specific_Bin_Base_17_Base_A
cnt = 277	feature = 579	correl = -0.0830159	descr = N_Gram_GCCCA
cnt = 278	feature = 307	correl = 0.0254628	descr = N_Gram_ATTAG
cnt = 279	feature = 16	correl = 0.0503412	descr = Position_Specific_Bin_Base_5_Base_T
cnt = 280	feature = 227	correl = -0.0443249	descr = N_Gram_ACGTT
cnt = 281	feature = 714	correl = -0.0238204	descr = N_Gram_GTTCA
cnt = 282	feature = 20	correl = -0.141584	descr = Position_Specific_Bin_Base_7_Base_C
cnt = 283	feature = 332	correl = -0.0353758	descr = N_Gram_CACCT
cnt = 284	feature = 823	correl = 0.0238778	descr = N_Gram_TCTTG
cnt = 285	feature = 862	correl = 0.0229355	descr = N_Gram_TGTAC
cnt = 286	feature = 26	correl = 0.0277167	descr = Position_Specific_Bin_Base_9_Base_T
cnt = 287	feature = 632	correl = -0.0420013	descr = N_Gram_GGATG
cnt = 288	feature = 730	correl = 0.055493	descr = N_Gram_TAAGA
cnt = 289	feature = 820	correl = 0.0216317	descr = N_Gram_TCTGT
cnt = 290	feature = 677	correl = -0.0531301	descr = N_Gram_GGTTG
cnt = 291	feature = 286	correl = 0.0248526	descr = N_Gram_ATCCT
cnt = 292	feature = 863	correl = 0.0335714	descr = N_Gram_TGTAT
cnt = 293	feature = 355	correl = 0.0268809	descr = N_Gram_CATAT
cnt = 294	feature = 372	correl = -0.0491164	descr = N_Gram_CCAGG
cnt = 295	feature = 383	correl = -0.0308051	descr = N_Gram_CCCCT
cnt = 296	feature = 610	correl = -0.0486845	descr = N_Gram_GCTCC
cnt = 297	feature = 283	correl = 0.0416714	descr = N_Gram_ATCCA
cnt = 298	feature = 654	correl = -0.0656479	descr = N_Gram_GGGAG
cnt = 299	feature = 12	correl = -0.0800316	descr = Position_Specific_Bin_Base_3_Base_T
cnt = 300	feature = 595	correl = -0.0866808	descr = N_Gram_GCGCG
cnt = 301	feature = 5	correl = -0.0825557	descr = Position_Specific_Bin_Base_1_Base_G
cnt = 302	feature = 647	correl = -0.058523	descr = N_Gram_GGCGT
cnt = 303	feature = 299	correl = 0.0422294	descr = N_Gram_ATGCT
cnt = 304	feature = 646	correl = -0.0834023	descr = N_Gram_GGCGG
cnt = 305	feature = 611	correl = -0.0325144	descr = N_Gram_GCTCG
cnt = 306	feature = 814	correl = 0.0479459	descr = N_Gram_TCTCA
cnt = 307	feature = 410	correl = -0.0350383	descr = N_Gram_CCTCC
cnt = 308	feature = 257	correl = -0.0215444	descr = N_Gram_AGGCC
cnt = 309	feature = 663	correl = -0.0470395	descr = N_Gram_GGGGT
cnt = 310	feature = 292	correl = 0.0468474	descr = N_Gram_ATCTG
cnt = 311	feature = 55	correl = -0.115831	descr = Position_Specific_Bin_Base_19_Base_C
cnt = 312	feature = 547	correl = -0.0226253	descr = N_Gram_GAGGT
cnt = 313	feature = 830	correl = 0.0362351	descr = N_Gram_TGAAT
cnt = 314	feature = 315	correl = 0.0472432	descr = N_Gram_ATTGG
cnt = 315	feature = 748	correl = 0.03665	descr = N_Gram_TAGAA
cnt = 316	feature = 344	correl = -0.0413031	descr = N_Gram_CAGCC
cnt = 317	feature = 722	correl = 0.0528987	descr = N_Gram_GTTTG
cnt = 318	feature = 548	correl = 0.0526425	descr = N_Gram_GAGTC
cnt = 319	feature = 919	correl = 0.0230962	descr = N_Gram_TTTCC
cnt = 320	feature = 828	correl = 0.0377702	descr = N_Gram_TGAAC
cnt = 321	feature = 911	correl = 0.026349	descr = N_Gram_TTGTC
cnt = 322	feature = 812	correl = 0.038798	descr = N_Gram_TCTAT
cnt = 323	feature = 861	correl = 0.0340218	descr = N_Gram_TGTAA
cnt = 324	feature = 46	correl = -0.0594622	descr = Position_Specific_Bin_Base_16_Base_G
cnt = 325	feature = 217	correl = -0.0367822	descr = N_Gram_ACCGG
cnt = 326	feature = 18	correl = -0.0391571	descr = Position_Specific_Bin_Base_6_Base_C
cnt = 327	feature = 136	correl = -0.0224203	descr = Fold_of_Target_NoBeginbrace_noends_Pos_0
cnt = 328	feature = 831	correl = 0.0254329	descr = N_Gram_TGAGA
cnt = 329	feature = 30	correl = 0.0594293	descr = Position_Specific_Bin_Base_10_Base_T
cnt = 330	feature = 624	correl = -0.0588961	descr = N_Gram_GGAAG
cnt = 331	feature = 577	correl = -0.0655626	descr = N_Gram_GCCAG
cnt = 332	feature = 574	correl = 0.0447432	descr = N_Gram_GCATT
cnt = 333	feature = 753	correl = 0.0822683	descr = N_Gram_TAGCT
cnt = 334	feature = 8	correl = 0.0505531	descr = Position_Specific_Bin_Base_2_Base_C
cnt = 335	feature = 38	correl = 0.11157	descr = Position_Specific_Bin_Base_14_Base_A
cnt = 336	feature = 840	correl = -0.050016	descr = N_Gram_TGCCC
cnt = 337	feature = 277	correl = 0.0396822	descr = N_Gram_ATATA
cnt = 338	feature = 793	correl = -0.038179	descr = N_Gram_TCCTG
cnt = 339	feature = 868	correl = 0.059161	descr = N_Gram_TGTGT
cnt = 340	feature = 1	correl = 0.102771	descr = Position_Specific_Bin_Base_0_Base_C
cnt = 341	feature = 219	correl = -0.0344082	descr = N_Gram_ACGA
cnt = 342	feature = 669	correl = 0.0290156	descr = N_Gram_GGTCA
cnt = 343	feature = 259	correl = -0.10128	descr = N_Gram_AGGGC
cnt = 344	feature = 243	correl = -0.0215737	descr = N_Gram_AGAGG
cnt = 345	feature = 375	correl = -0.0429772	descr = N_Gram_CCATC
cnt = 346	feature = 573	correl = 0.0367748	descr = N_Gram_GCATC
cnt = 347	feature = 232	correl = 0.0489771	descr = N_Gram_ACTCT
cnt = 348	feature = 374	correl = -0.0403571	descr = N_Gram_CCATA
cnt = 349	feature = 695	correl = 0.0709309	descr = N_Gram_GTCGT
cnt = 350	feature = 774	correl = 0.0395249	descr = N_Gram_TATTT
cnt = 351	feature = 389	correl = -0.0479438	descr = N_Gram_CCCTC
cnt = 352	feature = 476	correl = 0.0299688	descr = N_Gram_CTAGA
cnt = 353	feature = 398	correl = -0.040361	descr = N_Gram_CCGCA
cnt = 354	feature = 35	correl = -0.0244617	descr = Position_Specific_Bin_Base_12_Base_C
cnt = 355	feature = 22	correl = 0.0356943	descr = Position_Specific_Bin_Base_8_Base_A
cnt = 356	feature = 706	correl = -0.0754493	descr = N_Gram_GTGGC
cnt = 357	feature = 789	correl = -0.0514006	descr = N_Gram_TCCCC
cnt = 358	feature = 858	correl = 0.0280729	descr = N_Gram_TGGTC
cnt = 359	feature = 359	correl = 0.0400605	descr = N_Gram_CATGA
cnt = 360	feature = 520	correl = -0.0448536	descr = N_Gram_GAAGC
cnt = 361	feature = 556	correl = -0.0435685	descr = N_Gram_GATGT
cnt = 362	feature = 603	correl = -0.0675003	descr = N_Gram_GCGTC
cnt = 363	feature = 847	correl = -0.0242133	descr = N_Gram_TGCTC
cnt = 364	feature = 680	correl = 0.0542346	descr = N_Gram_GTAAA
cnt = 365	feature = 446	correl = -0.0872732	descr = N_Gram_CGGCC
cnt = 366	feature = 907	correl = 0.0398937	descr = N_Gram_TTGGA
cnt = 367	feature = 846	correl = 0.0417032	descr = N_Gram_TGCTA
cnt = 368	feature = 48	correl = -0.027326	descr = Position_Specific_Bin_Base_17_Base_C
cnt = 369	feature = 33	correl = 0.11286	descr = Position_Specific_Bin_Base_11_Base_T
cnt = 370	feature = 866	correl = 0.036773	descr = N_Gram_TGTCT
cnt = 371	feature = 493	correl = -0.0281384	descr = N_Gram_CTGAG
cnt = 372	feature = 6	correl = 0.0275521	descr = Position_Specific_Bin_Base_1_Base_T
cnt = 373	feature = 788	correl = -0.0314907	descr = N_Gram_TCCCA
cnt = 374	feature = 21	correl = 0.0722772	descr = Position_Specific_Bin_Base_7_Base_T
cnt = 375	feature = 54	correl = 0.174779	descr = Position_Specific_Bin_Base_19_Base_A
cnt = 376	feature = 837	correl = 0.0394733	descr = N_Gram_TGCAA
cnt = 377	feature = 589	correl = -0.0648497	descr = N_Gram_GCCTC
cnt = 378	feature = 805	correl = -0.0844879	descr = N_Gram_TCGGG
cnt = 379	feature = 838	correl = 0.0283487	descr = N_Gram_TGCAT
cnt = 380	feature = 499	correl = -0.0220526	descr = N_Gram_CTGGG
cnt = 381	feature = 502	correl = 0.05581	descr = N_Gram_CTGTT
cnt = 382	feature = 731	correl = 0.0521868	descr = N_Gram_TAAGG
cnt = 383	feature = 437	correl = -0.0721377	descr = N_Gram_CGCGC
cnt = 384	feature = 58	correl = 0.366173	descr = Position_Specific_Bin_Base_20_Base_A
cnt = 385	feature = 844	correl = -0.0327688	descr = N_Gram_TGCGG
cnt = 386	feature = 582	correl = -0.0605027	descr = N_Gram_GCCCT
cnt = 387	feature = 785	correl = 0.0389594	descr = N_Gram_TCATC
cnt = 388	feature = 780	correl = 0.0322265	descr = N_Gram_TCACC
cnt = 389	feature = 755	correl = 0.0315348	descr = N_Gram_TAGT
cnt = 390	feature = 638	correl = -0.0334298	descr = N_Gram_GGCAG
cnt = 391	feature = 213	correl = -0.0817516	descr = N_Gram_ACCAC
cnt = 392	feature = 459	correl = -0.0449861	descr = N_Gram_CGTCC
cnt = 393	feature = 896	correl = 0.0321687	descr = N_Gram_TTCTC
cnt = 394	feature = 491	correl = -0.0220331	descr = N_Gram_CTCTC
cnt = 395	feature = 521	correl = 0.0373907	descr = N_Gram_GAAGG
cnt = 396	feature = 41	correl = 0.0728982	descr = Position_Specific_Bin_Base_14_Base_T
cnt = 397	feature = 291	correl = 0.0768621	descr = N_Gram_ATCTC
cnt = 398	feature = 496	correl = -0.0452246	descr = N_Gram_CTGCC
cnt = 399	feature = 234	correl = 0.0742768	descr = N_Gram_ACTGA
cnt = 400	feature = 517	correl = -0.0268498	descr = N_Gram_GAACT
cnt = 401	feature = 616	correl = -0.0358114	descr = N_Gram_GCTGG
cnt = 402	feature = 712	correl = -0.0322892	descr = N_Gram_GTTA
cnt = 403	feature = 28	correl = -0.0796189	descr = Position_Specific_Bin_Base_10_Base_C
cnt = 404	feature = 343	correl = -0.0305515	descr = N_Gram_CAGCA
cnt = 405	feature = 750	correl = 0.0546156	descr = N_Gram_TAGAG
cnt = 406	feature = 513	correl = 0.054124	descr = N_Gram_CTTTG
cnt = 407	feature = 450	correl = -0.0646319	descr = N_Gram_CGGGC
cnt = 408	feature = 718	correl = -0.0294764	descr = N_Gram_GTTGG
cnt = 409	feature = 584	correl = -0.0323888	descr = N_Gram_GCCGA
cnt = 410	feature = 784	correl = 0.0270108	descr = N_Gram_TCATA
cnt = 411	feature = 511	correl = 0.0460087	descr = N_Gram_CTTGT
cnt = 412	feature = 509	correl = 0.0369322	descr = N_Gram_CTTGC
cnt = 413	feature = 510	correl = -0.0266417	descr = N_Gram_CTTGG
cnt = 414	feature = 917	correl = 0.0544387	descr = N_Gram_TTTAG
cnt = 415	feature = 24	correl = 0.0687671	descr = Position_Specific_Bin_Base_8_Base_T
cnt = 416	feature = 385	correl = -0.100048	descr = N_Gram_CCCGA
cnt = 417	feature = 347	correl = -0.0358954	descr = N_Gram_CAGGA
cnt = 418	feature = 210	correl = 0.0244277	descr = N_Gram_ACATT
cnt = 419	feature = 628	correl = 0.0410233	descr = N_Gram_GGACT
cnt = 420	feature = 10	correl = -0.126621	descr = Position_Specific_Bin_Base_2_Base_T
cnt = 421	feature = 303	correl = -0.0316502	descr = N_Gram_ATGGT
cnt = 422	feature = 884	correl = 0.0423383	descr = N_Gram_TTATC
cnt = 423	feature = 700	correl = 0.0374202	descr = N_Gram_GTGAA
cnt = 424	feature = 488	correl = -0.0615042	descr = N_Gram_CTCGG
cnt = 425	feature = 470	correl = 0.0241523	descr = N_Gram_CTAA
cnt = 426	feature = 416	correl = -0.0338979	descr = N_Gram_CCTGG
cnt = 427	feature = 524	correl = 0.0632586	descr = N_Gram_GAATT
cnt = 428	feature = 594	correl = -0.0288259	descr = N_Gram_GCGCC
cnt = 429	feature = 924	correl = 0.0375515	descr = N_Gram_TTTGG
cnt = 430	feature = 301	correl = 0.0260408	descr = N_Gram_ATGGC
cnt = 431	feature = 368	correl = -0.0627022	descr = N_Gram_CCACC
cnt = 432	feature = 59	correl = -0.314185	descr = Position_Specific_Bin_Base_20_Base_C
cnt = 433	feature = 568	correl = -0.0453997	descr = N_Gram_GCACG
cnt = 434	feature = 412	correl = -0.0760356	descr = N_Gram_CCTCT
cnt = 435	feature = 875	correl = 0.0290211	descr = N_Gram_TTAC
cnt = 436	feature = 684	correl = 0.0252647	descr = N_Gram_GTAT
cnt = 437	feature = 32	correl = -0.0530523	descr = Position_Specific_Bin_Base_11_Base_G
cnt = 438	feature = 45	correl = -0.0356659	descr = Position_Specific_Bin_Base_16_Base_C
cnt = 439	feature = 43	correl = -0.0399275	descr = Position_Specific_Bin_Base_15_Base_G
cnt = 440	feature = 15	correl = -0.0559338	descr = Position_Specific_Bin_Base_5_Base_C
cnt = 441	feature = 40	correl = -0.154096	descr = Position_Specific_Bin_Base_14_Base_G
cnt = 442	feature = 798	correl = 0.0442783	descr = N_Gram_TCGC
cnt = 443	feature = 278	correl = 0.047576	descr = N_Gram_ATATG
cnt = 444	feature = 794	correl = 0.045831	descr = N_Gram_TCCTT
cnt = 445	feature = 56	correl = -0.124906	descr = Position_Specific_Bin_Base_19_Base_G
cnt = 446	feature = 570	correl = -0.0443111	descr = N_Gram_GCAGA
cnt = 447	feature = 796	correl = 0.0268411	descr = N_Gram_TCGA
cnt = 448	feature = 473	correl = 0.0428774	descr = N_Gram_CTACA
cnt = 449	feature = 320	correl = 0.056374	descr = N_Gram_CAAC
cnt = 450	feature = 452	correl = -0.0466502	descr = N_Gram_CGGGT
cnt = 451	feature = 244	correl = 0.0591349	descr = N_Gram_AGAGT
cnt = 452	feature = 772	correl = 0.0594775	descr = N_Gram_TATTC
cnt = 453	feature = 492	correl = 0.0355478	descr = N_Gram_CTCTT
cnt = 454	feature = 378	correl = -0.0884132	descr = N_Gram_CCCAG
cnt = 455	feature = 554	correl = -0.0282659	descr = N_Gram_GATGA
cnt = 456	feature = 857	correl = -0.0563053	descr = N_Gram_TGGGG
cnt = 457	feature = 248	correl = 0.0560575	descr = N_Gram_AGCAT
cnt = 458	feature = 420	correl = -0.0600838	descr = N_Gram_CGAA
cnt = 459	feature = 19	correl = 0.0860003	descr = Position_Specific_Bin_Base_7_Base_A
cnt = 460	feature = 498	correl = -0.0751423	descr = N_Gram_CTGGC
cnt = 461	feature = 818	correl = 0.0928901	descr = N_Gram_TCTGC
cnt = 462	feature = 29	correl = -0.0531629	descr = Position_Specific_Bin_Base_10_Base_G
cnt = 463	feature = 467	correl = -0.0507398	descr = N_Gram_CGTTG
cnt = 464	feature = 701	correl = -0.045058	descr = N_Gram_GTGC
cnt = 465	feature = 888	correl = 0.0368351	descr = N_Gram_TTCAT
cnt = 466	feature = 910	correl = 0.0497493	descr = N_Gram_TTGTA
cnt = 467	feature = 494	correl = 0.044157	descr = N_Gram_CTGAT
cnt = 468	feature = 409	correl = -0.0221631	descr = N_Gram_CCTCA
cnt = 469	feature = 923	correl = 0.0800678	descr = N_Gram_TTTGA
cnt = 470	feature = 829	correl = 0.052515	descr = N_Gram_TGAAG
cnt = 471	feature = 851	correl = 0.0215994	descr = N_Gram_TGGAT
cnt = 472	feature = 631	correl = -0.0497923	descr = N_Gram_GGAGG
cnt = 473	feature = 658	correl = -0.0848546	descr = N_Gram_GGGCG
cnt = 474	feature = 913	correl = 0.0448265	descr = N_Gram_TTGTT
cnt = 475	feature = 358	correl = 0.0292319	descr = N_Gram_CATG
cnt = 476	feature = 738	correl = 0.038029	descr = N_Gram_TACC
cnt = 477	feature = 650	correl = -0.0231776	descr = N_Gram_GGCTT
cnt = 478	feature = 674	correl = -0.0974016	descr = N_Gram_GGTGG
cnt = 479	feature = 241	correl = 0.0501374	descr = N_Gram_AGACA
cnt = 480	feature = 318	correl = 0.0301076	descr = N_Gram_ATTTT
cnt = 481	feature = 908	correl = 0.0281468	descr = N_Gram_TTGGT
cnt = 482	feature = 751	correl = 0.0645506	descr = N_Gram_TAGC
cnt = 483	feature = 819	correl = 0.034591	descr = N_Gram_TCTGG
cnt = 484	feature = 462	correl = 0.0240301	descr = N_Gram_CGTG
cnt = 485	feature = 641	correl = -0.107252	descr = N_Gram_GGCCC
cnt = 486	feature = 336	correl = -0.0434398	descr = N_Gram_CACGT
cnt = 487	feature = 822	correl = 0.0415391	descr = N_Gram_TCTTC
cnt = 488	feature = 682	correl = 0.0226604	descr = N_Gram_GTAC
cnt = 489	feature = 82	correl = 0.431022	descr = Gibbs_of_Target_Sequence__Pos_20_Step_1
cnt = 490	feature = 405	correl = 0.0673091	descr = N_Gram_CCTA
cnt = 491	feature = 921	correl = 0.0413989	descr = N_Gram_TTTCT
cnt = 492	feature = 229	correl = 0.0515418	descr = N_Gram_ACTA
cnt = 493	feature = 557	correl = 0.0274378	descr = N_Gram_GATT
cnt = 494	feature = 576	correl = -0.0385323	descr = N_Gram_GCCA
cnt = 495	feature = 815	correl = 0.0281054	descr = N_Gram_TCTCC
cnt = 496	feature = 867	correl = 0.0309817	descr = N_Gram_TGTG
cnt = 497	feature = 897	correl = 0.0892041	descr = N_Gram_TTCTG
cnt = 498	feature = 696	correl = 0.0279279	descr = N_Gram_GTCT
cnt = 499	feature = 223	correl = -0.0409543	descr = N_Gram_ACGG
cnt = 500	feature = 853	correl = -0.0592985	descr = N_Gram_TGGCC
cnt = 501	feature = 279	correl = 0.0580187	descr = N_Gram_ATATT
cnt = 502	feature = 686	correl = 0.0222805	descr = N_Gram_GTCA
cnt = 503	feature = 63	correl = 0.0987351	descr = Gibbs_of_Target_Sequence__Pos_0_Step_1
cnt = 504	feature = 212	correl = -0.0280331	descr = N_Gram_ACCA
cnt = 505	feature = 606	correl = 0.0341885	descr = N_Gram_GCTA
cnt = 506	feature = 792	correl = -0.0320976	descr = N_Gram_TCCTC
cnt = 507	feature = 615	correl = -0.0495697	descr = N_Gram_GCTGC
cnt = 508	feature = 562	correl = -0.0427129	descr = N_Gram_GCAA
cnt = 509	feature = 273	correl = 0.0410528	descr = N_Gram_ATAG
cnt = 510	feature = 871	correl = 0.0655921	descr = N_Gram_TGTTT
cnt = 511	feature = 806	correl = 0.0528287	descr = N_Gram_TCGT
cnt = 512	feature = 599	correl = -0.0940944	descr = N_Gram_GCGGC
cnt = 513	feature = 453	correl = -0.0376276	descr = N_Gram_CGGT
cnt = 514	feature = 864	correl = 0.0309941	descr = N_Gram_TGTC
cnt = 515	feature = 898	correl = 0.0471651	descr = N_Gram_TTCTT
cnt = 516	feature = 263	correl = 0.03407	descr = N_Gram_AGTC
cnt = 517	feature = 542	correl = -0.0379542	descr = N_Gram_GAGC
cnt = 518	feature = 226	correl = -0.0396966	descr = N_Gram_ACGT
cnt = 519	feature = 297	correl = 0.038053	descr = N_Gram_ATGC
cnt = 520	feature = 535	correl = 0.0375623	descr = N_Gram_GACT
cnt = 521	feature = 645	correl = -0.0754111	descr = N_Gram_GGCGC
cnt = 522	feature = 251	correl = -0.0500785	descr = N_Gram_AGCG
cnt = 523	feature = 777	correl = 0.0218792	descr = N_Gram_TCAA
cnt = 524	feature = 529	correl = -0.0693236	descr = N_Gram_GACC
cnt = 525	feature = 442	correl = -0.021884	descr = N_Gram_CGGA
cnt = 526	feature = 306	correl = 0.0635065	descr = N_Gram_ATTA
cnt = 527	feature = 514	correl = -0.0222298	descr = N_Gram_GAAA
cnt = 528	feature = 729	correl = 0.071223	descr = N_Gram_TAAG
cnt = 529	feature = 249	correl = -0.0444326	descr = N_Gram_AGCC
cnt = 530	feature = 282	correl = 0.0359167	descr = N_Gram_ATCC
cnt = 531	feature = 708	correl = 0.0254118	descr = N_Gram_GTGT
cnt = 532	feature = 891	correl = 0.0297107	descr = N_Gram_TTCG
cnt = 533	feature = 900	correl = 0.0581679	descr = N_Gram_TTGA
cnt = 534	feature = 478	correl = 0.0514618	descr = N_Gram_CTAT
cnt = 535	feature = 566	correl = -0.0365648	descr = N_Gram_GCAC
cnt = 536	feature = 501	correl = 0.0429511	descr = N_Gram_CTGT
cnt = 537	feature = 522	correl = 0.0583837	descr = N_Gram_GAAT
cnt = 538	feature = 258	correl = -0.0416937	descr = N_Gram_AGGG
cnt = 539	feature = 883	correl = 0.0470863	descr = N_Gram_TTAT
cnt = 540	feature = 525	correl = 0.0369199	descr = N_Gram_GACA
cnt = 541	feature = 214	correl = -0.0366295	descr = N_Gram_ACCC
cnt = 542	feature = 889	correl = 0.0239942	descr = N_Gram_TTCC
cnt = 543	feature = 667	correl = 0.0287515	descr = N_Gram_GGTA
cnt = 544	feature = 233	correl = 0.0484554	descr = N_Gram_ACTG
cnt = 545	feature = 735	correl = 0.040178	descr = N_Gram_TACA
cnt = 546	feature = 692	correl = 0.0389828	descr = N_Gram_GTCG
cnt = 547	feature = 839	correl = -0.0303176	descr = N_Gram_TGCC
cnt = 548	feature = 608	correl = -0.0317935	descr = N_Gram_GCTC
cnt = 549	feature = 431	correl = -0.0430882	descr = N_Gram_CGCA
cnt = 550	feature = 743	correl = 0.0512363	descr = N_Gram_TACT
cnt = 551	feature = 312	correl = 0.0580451	descr = N_Gram_ATTG
cnt = 552	feature = 635	correl = -0.0584244	descr = N_Gram_GGCA
cnt = 553	feature = 699	correl = 0.0234552	descr = N_Gram_GTGA
cnt = 554	feature = 629	correl = -0.0589352	descr = N_Gram_GGAG
cnt = 555	feature = 688	correl = -0.0819452	descr = N_Gram_GTCC
cnt = 556	feature = 475	correl = 0.0616943	descr = N_Gram_CTAG
cnt = 557	feature = 436	correl = -0.0758098	descr = N_Gram_CGCG
cnt = 558	feature = 763	correl = 0.0528137	descr = N_Gram_TATC
cnt = 559	feature = 660	correl = -0.0882218	descr = N_Gram_GGGG
cnt = 560	feature = 401	correl = -0.0519092	descr = N_Gram_CCGG
cnt = 561	feature = 553	correl = -0.04007	descr = N_Gram_GATG
cnt = 562	feature = 704	correl = -0.0978076	descr = N_Gram_GTGG
cnt = 563	feature = 550	correl = 0.0320538	descr = N_Gram_GATA
cnt = 564	feature = 679	correl = 0.0593341	descr = N_Gram_GTAA
cnt = 565	feature = 675	correl = -0.03054	descr = N_Gram_GGTT
cnt = 566	feature = 836	correl = 0.0526209	descr = N_Gram_TGCA
cnt = 567	feature = 487	correl = -0.0787462	descr = N_Gram_CTCG
cnt = 568	feature = 388	correl = -0.0563989	descr = N_Gram_CCCT
cnt = 569	feature = 571	correl = 0.0327894	descr = N_Gram_GCAT
cnt = 570	feature = 465	correl = -0.0659819	descr = N_Gram_CGTT
cnt = 571	feature = 342	correl = -0.0451311	descr = N_Gram_CAGC
cnt = 572	feature = 621	correl = -0.0494522	descr = N_Gram_GGAA
cnt = 573	feature = 758	correl = 0.0801803	descr = N_Gram_TATA
cnt = 574	feature = 903	correl = 0.0463944	descr = N_Gram_TTGC
cnt = 575	feature = 64	correl = -0.0314345	descr = Gibbs_of_Target_Sequence__Pos_1_Step_1
cnt = 576	feature = 311	correl = 0.0904501	descr = N_Gram_ATTCT
cnt = 577	feature = 472	correl = 0.0568648	descr = N_Gram_CTAC
cnt = 578	feature = 413	correl = -0.0528325	descr = N_Gram_CCTG
cnt = 579	feature = 457	correl = -0.0277017	descr = N_Gram_CGTC
cnt = 580	feature = 377	correl = -0.0949316	descr = N_Gram_CCCA
cnt = 581	feature = 648	correl = -0.0429735	descr = N_Gram_GGCT
cnt = 582	feature = 652	correl = -0.079287	descr = N_Gram_GGGA
cnt = 583	feature = 346	correl = -0.0562806	descr = N_Gram_CAGG
cnt = 584	feature = 240	correl = 0.0295576	descr = N_Gram_AGAC
cnt = 585	feature = 915	correl = 0.0323899	descr = N_Gram_TTTA
cnt = 586	feature = 392	correl = -0.0985087	descr = N_Gram_CCGA
cnt = 587	feature = 207	correl = 0.0738543	descr = N_Gram_ACAT
cnt = 588	feature = 290	correl = 0.0636584	descr = N_Gram_ATCT
cnt = 589	feature = 665	correl = -0.0834309	descr = N_Gram_GGGTG
cnt = 590	feature = 860	correl = 0.056141	descr = N_Gram_TGTA
cnt = 591	feature = 66	correl = 0.0915453	descr = Gibbs_of_Target_Sequence__Pos_4_Step_1
cnt = 592	feature = 766	correl = 0.0727525	descr = N_Gram_TATG
cnt = 593	feature = 613	correl = -0.0230936	descr = N_Gram_GCTG
cnt = 594	feature = 544	correl = -0.0601757	descr = N_Gram_GAGG
cnt = 595	feature = 79	correl = 0.105287	descr = Gibbs_of_Target_Sequence__Pos_17_Step_1
cnt = 596	feature = 294	correl = 0.0409083	descr = N_Gram_ATGA
cnt = 597	feature = 518	correl = -0.02915	descr = N_Gram_GAAG
cnt = 598	feature = 105	correl = -0.0577757	descr = Xue_Structure_Feature_A100
cnt = 599	feature = 65	correl = -0.160625	descr = Gibbs_of_Target_Sequence__Pos_2_Step_1
cnt = 600	feature = 508	correl = 0.0448195	descr = N_Gram_CTTG
cnt = 601	feature = 583	correl = -0.0462521	descr = N_Gram_GCCG
cnt = 602	feature = 367	correl = -0.0507116	descr = N_Gram_CCAC
cnt = 603	feature = 879	correl = 0.0491662	descr = N_Gram_TTAG
cnt = 604	feature = 506	correl = 0.0240482	descr = N_Gram_CTTC
cnt = 605	feature = 809	correl = 0.0676454	descr = N_Gram_TCTA
cnt = 606	feature = 380	correl = -0.0802871	descr = N_Gram_CCCC
cnt = 607	feature = 832	correl = 0.0459118	descr = N_Gram_TGAT
cnt = 608	feature = 845	correl = 0.027263	descr = N_Gram_TGCT
cnt = 609	feature = 716	correl = -0.050425	descr = N_Gram_GTTG
cnt = 610	feature = 330	correl = -0.028271	descr = N_Gram_CACC
cnt = 611	feature = 725	correl = 0.048755	descr = N_Gram_TAAA
cnt = 612	feature = 747	correl = 0.0552652	descr = N_Gram_TAGA
cnt = 613	feature = 802	correl = -0.05458	descr = N_Gram_TCGG
cnt = 614	feature = 813	correl = 0.0581741	descr = N_Gram_TCTC
cnt = 615	feature = 67	correl = 0.0591781	descr = Gibbs_of_Target_Sequence__Pos_5_Step_1
cnt = 616	feature = 370	correl = -0.0842086	descr = N_Gram_CCAG
cnt = 617	feature = 787	correl = -0.046991	descr = N_Gram_TCCC
cnt = 618	feature = 362	correl = 0.0454865	descr = N_Gram_CATT
cnt = 619	feature = 356	correl = 0.0254356	descr = N_Gram_CATC
cnt = 620	feature = 80	correl = 0.197882	descr = Gibbs_of_Target_Sequence__Pos_18_Step_1
cnt = 621	feature = 384	correl = -0.10853	descr = N_Gram_CCCG
cnt = 622	feature = 852	correl = -0.0672022	descr = N_Gram_TGGC
cnt = 623	feature = 926	correl = 0.0328692	descr = N_Gram_TTTT
cnt = 624	feature = 74	correl = 0.0284121	descr = Gibbs_of_Target_Sequence__Pos_12_Step_1
cnt = 625	feature = 592	correl = -0.0707492	descr = N_Gram_GCGC
cnt = 626	feature = 569	correl = -0.0347451	descr = N_Gram_GCAG
cnt = 627	feature = 771	correl = 0.0636899	descr = N_Gram_TATT
cnt = 628	feature = 855	correl = -0.0422495	descr = N_Gram_TGGG
cnt = 629	feature = 827	correl = 0.0598898	descr = N_Gram_TGAA
cnt = 630	feature = 909	correl = 0.0745535	descr = N_Gram_TTGT
cnt = 631	feature = 75	correl = 0.120245	descr = Gibbs_of_Target_Sequence__Pos_13_Step_1
cnt = 632	feature = 70	correl = 0.0837438	descr = Gibbs_of_Target_Sequence__Pos_8_Step_1
cnt = 633	feature = 495	correl = -0.0220822	descr = N_Gram_CTGC
cnt = 634	feature = 671	correl = -0.0844447	descr = N_Gram_GGTG
cnt = 635	feature = 228	correl = 0.0333661	descr = N_Gram_ACT
cnt = 636	feature = 73	correl = 0.0562411	descr = Gibbs_of_Target_Sequence__Pos_11_Step_1
cnt = 637	feature = 78	correl = 0.11928	descr = Gibbs_of_Target_Sequence__Pos_16_Step_1
cnt = 638	feature = 419	correl = -0.0617847	descr = N_Gram_CGA
cnt = 639	feature = 655	correl = -0.123112	descr = N_Gram_GGGC
cnt = 640	feature = 449	correl = -0.0847652	descr = N_Gram_CGGG
cnt = 641	feature = 72	correl = 0.116144	descr = Gibbs_of_Target_Sequence__Pos_10_Step_1
cnt = 642	feature = 276	correl = 0.0905308	descr = N_Gram_ATAT
cnt = 643	feature = 922	correl = 0.0920452	descr = N_Gram_TTTG
cnt = 644	feature = 678	correl = 0.0558567	descr = N_Gram_GTA
cnt = 645	feature = 408	correl = -0.0869418	descr = N_Gram_CCTC
cnt = 646	feature = 639	correl = -0.124427	descr = N_Gram_GGCC
cnt = 647	feature = 218	correl = -0.067058	descr = N_Gram_ACG
cnt = 648	feature = 869	correl = 0.0800258	descr = N_Gram_TGTT
cnt = 649	feature = 664	correl = -0.0544589	descr = N_Gram_GGGT
cnt = 650	feature = 821	correl = 0.0628177	descr = N_Gram_TCTT
cnt = 651	feature = 71	correl = 0.10921	descr = Gibbs_of_Target_Sequence__Pos_9_Step_1
cnt = 652	feature = 444	correl = -0.127533	descr = N_Gram_CGGC
cnt = 653	feature = 894	correl = 0.0907275	descr = N_Gram_TTCT
cnt = 654	feature = 68	correl = 0.117023	descr = Gibbs_of_Target_Sequence__Pos_6_Step_1
cnt = 655	feature = 76	correl = 0.157174	descr = Gibbs_of_Target_Sequence__Pos_14_Step_1
cnt = 656	feature = 456	correl = -0.0375947	descr = N_Gram_CGT
cnt = 657	feature = 734	correl = 0.0598829	descr = N_Gram_TAC
cnt = 658	feature = 280	correl = 0.0553609	descr = N_Gram_ATC
cnt = 659	feature = 319	correl = 0.0327635	descr = N_Gram_CAA
cnt = 660	feature = 578	correl = -0.144943	descr = N_Gram_GCCC
cnt = 661	feature = 247	correl = -0.0305422	descr = N_Gram_AGC
cnt = 662	feature = 597	correl = -0.106245	descr = N_Gram_GCGG
cnt = 663	feature = 293	correl = 0.0254968	descr = N_Gram_ATG
cnt = 664	feature = 795	correl = 0.0281186	descr = N_Gram_TCG
cnt = 665	feature = 238	correl = 0.0239513	descr = N_Gram_AGA
cnt = 666	feature = 77	correl = 0.0973518	descr = Gibbs_of_Target_Sequence__Pos_15_Step_1
cnt = 667	feature = 539	correl = -0.0435251	descr = N_Gram_GAG
cnt = 668	feature = 317	correl = 0.0314722	descr = N_Gram_ATTT
cnt = 669	feature = 776	correl = 0.034535	descr = N_Gram_TCA
cnt = 670	feature = 69	correl = 0.157663	descr = Gibbs_of_Target_Sequence__Pos_7_Step_1
cnt = 671	feature = 698	correl = -0.027376	descr = N_Gram_GTG
cnt = 672	feature = 746	correl = 0.0826713	descr = N_Gram_TAG
cnt = 673	feature = 826	correl = 0.0759945	descr = N_Gram_TGA
cnt = 674	feature = 605	correl = -0.0230408	descr = N_Gram_GCT
cnt = 675	feature = 620	correl = -0.0635397	descr = N_Gram_GGA
cnt = 676	feature = 469	correl = 0.102437	descr = N_Gram_CTA
cnt = 677	feature = 825	correl = 0.0604173	descr = N_Gram_TG
cnt = 678	feature = 724	correl = 0.0776464	descr = N_Gram_TAA
cnt = 679	feature = 365	correl = -0.0738736	descr = N_Gram_CCA
cnt = 680	feature = 561	correl = -0.0415332	descr = N_Gram_GCA
cnt = 681	feature = 859	correl = 0.083386	descr = N_Gram_TGT
cnt = 682	feature = 338	correl = -0.0529857	descr = N_Gram_CAG
cnt = 683	feature = 404	correl = -0.0473881	descr = N_Gram_CCT
cnt = 684	feature = 351	correl = 0.0705554	descr = N_Gram_CAT
cnt = 685	feature = 666	correl = -0.0416612	descr = N_Gram_GGT
cnt = 686	feature = 775	correl = 0.0469245	descr = N_Gram_TC
cnt = 687	feature = 899	correl = 0.107937	descr = N_Gram_TTG
cnt = 688	feature = 808	correl = 0.105698	descr = N_Gram_TCT
cnt = 689	feature = 849	correl = -0.0399138	descr = N_Gram_TGG
cnt = 690	feature = 430	correl = -0.0503886	descr = N_Gram_CGC
cnt = 691	feature = 269	correl = 0.0599518	descr = N_Gram_ATA
cnt = 692	feature = 376	correl = -0.146775	descr = N_Gram_CCC
cnt = 693	feature = 887	correl = 0.0674249	descr = N_Gram_TTC
cnt = 694	feature = 482	correl = -0.0299911	descr = N_Gram_CTC
cnt = 695	feature = 391	correl = -0.0888267	descr = N_Gram_CCG
cnt = 696	feature = 575	correl = -0.123215	descr = N_Gram_GCC
cnt = 697	feature = 914	correl = 0.0850535	descr = N_Gram_TTT
cnt = 698	feature = 634	correl = -0.171471	descr = N_Gram_GGC
cnt = 699	feature = 441	correl = -0.127197	descr = N_Gram_CGG
cnt = 700	feature = 305	correl = 0.120715	descr = N_Gram_ATT
cnt = 701	feature = 872	correl = 0.14467	descr = N_Gram_TT
cnt = 702	feature = 560	correl = -0.120091	descr = N_Gram_GC
cnt = 703	feature = 268	correl = 0.135911	descr = N_Gram_AT
cnt = 704	feature = 83	correl = 0.232997	descr = PF_RNAi_Fold_Energy
cnt = 705	feature = 418	correl = -0.0958946	descr = N_Gram_CG
cnt = 706	feature = 723	correl = 0.179107	descr = N_Gram_TA
cnt = 707	feature = 62	correl = 0.291789	descr = Gibbs_of_Target_Sequence_
num rows = 2188
num_elements = 1549104
..*
optimization finished, #iter = 2039
nu = 0.187203
obj = -32.067622, rho = -0.752294
nSV = 983, nBSV = 91
num rows = 243
num_elements = 172044
*
optimization finished, #iter = 170
nu = 0.154100
obj = -3.409523, rho = -0.686961
nSV = 137, nBSV = 2
..*
optimization finished, #iter = 2039
nu = 0.187203
obj = -32.067622, rho = -0.752294
nSV = 983, nBSV = 91
CFS merit scores = 1.44852
CFS merit scores = 1.62016
CFS merit scores = 1.85625
CFS merit scores = 2.08218
CFS merit scores = 2.29142
CFS merit scores = 2.4845
CFS merit scores = 2.65561
CFS merit scores = 2.81156
CFS merit scores = 2.95735
CFS merit scores = 3.09584
CFS merit scores = 3.22821
CFS merit scores = 3.35467
CFS merit scores = 3.47402
CFS merit scores = 3.58753
CFS merit scores = 3.696
CFS merit scores = 3.79993
CFS merit scores = 3.9009
CFS merit scores = 3.99835
CFS merit scores = 4.09186
CFS merit scores = 4.18208
CFS merit scores = 4.26933
CFS merit scores = 4.35337
CFS merit scores = 4.43474
CFS merit scores = 4.51363
CFS merit scores = 4.58934
CFS merit scores = 4.66239
CFS merit scores = 4.73262
CFS merit scores = 4.8004
CFS merit scores = 4.86606
CFS merit scores = 4.92939
CFS merit scores = 4.98868
CFS merit scores = 5.04625
CFS merit scores = 5.10129
CFS merit scores = 5.15536
CFS merit scores = 5.20829
CFS merit scores = 5.26
CFS merit scores = 5.31092
CFS merit scores = 5.35999
CFS merit scores = 5.40642
CFS merit scores = 5.45196
CFS merit scores = 5.49644
CFS merit scores = 5.53923
CFS merit scores = 5.57812
CFS merit scores = 5.61644
CFS merit scores = 5.65348
CFS merit scores = 5.68937
CFS merit scores = 5.7243
CFS merit scores = 5.75648
CFS merit scores = 5.78742
CFS merit scores = 5.81794
CFS merit scores = 5.84738
CFS merit scores = 5.8758
CFS merit scores = 5.9035
CFS merit scores = 5.93002
CFS merit scores = 5.95636
CFS merit scores = 5.98175
CFS merit scores = 6.00644
CFS merit scores = 6.03063
CFS merit scores = 6.05381
CFS merit scores = 6.07564
CFS merit scores = 6.09685
CFS merit scores = 6.11803
CFS merit scores = 6.13761
CFS merit scores = 6.15686
CFS merit scores = 6.17588
CFS merit scores = 6.19411
CFS merit scores = 6.21093
CFS merit scores = 6.22733
CFS merit scores = 6.24266
CFS merit scores = 6.2572
CFS merit scores = 6.27094
CFS merit scores = 6.28416
CFS merit scores = 6.29678
CFS merit scores = 6.309
CFS merit scores = 6.32076
CFS merit scores = 6.33273
CFS merit scores = 6.344
CFS merit scores = 6.35523
CFS merit scores = 6.36648
CFS merit scores = 6.37701
CFS merit scores = 6.38722
CFS merit scores = 6.39734
CFS merit scores = 6.40699
CFS merit scores = 6.41653
CFS merit scores = 6.42546
CFS merit scores = 6.43413
CFS merit scores = 6.44201
CFS merit scores = 6.44966
CFS merit scores = 6.45729
CFS merit scores = 6.4649
CFS merit scores = 6.47221
CFS merit scores = 6.47939
CFS merit scores = 6.48679
CFS merit scores = 6.49431
CFS merit scores = 6.50186
CFS merit scores = 6.5094
CFS merit scores = 6.51717
CFS merit scores = 6.52451
CFS merit scores = 6.53115
CFS merit scores = 6.53768
CFS merit scores = 6.54391
CFS merit scores = 6.54987
CFS merit scores = 6.55572
CFS merit scores = 6.56144
CFS merit scores = 6.56705
CFS merit scores = 6.57255
CFS merit scores = 6.57818
CFS merit scores = 6.58382
CFS merit scores = 6.58934
CFS merit scores = 6.59478
CFS merit scores = 6.60022
CFS merit scores = 6.60574
CFS merit scores = 6.611
CFS merit scores = 6.61629
CFS merit scores = 6.62115
CFS merit scores = 6.62606
CFS merit scores = 6.63093
CFS merit scores = 6.6355
CFS merit scores = 6.64001
CFS merit scores = 6.64418
CFS merit scores = 6.64848
CFS merit scores = 6.65253
CFS merit scores = 6.65641
CFS merit scores = 6.65998
CFS merit scores = 6.66339
CFS merit scores = 6.66644
CFS merit scores = 6.66932
CFS merit scores = 6.67216
CFS merit scores = 6.6749
CFS merit scores = 6.6776
CFS merit scores = 6.68039
CFS merit scores = 6.68315
CFS merit scores = 6.68581
CFS merit scores = 6.68801
CFS merit scores = 6.69021
CFS merit scores = 6.69227
CFS merit scores = 6.69404
CFS merit scores = 6.6958
CFS merit scores = 6.6976
CFS merit scores = 6.69914
CFS merit scores = 6.70071
CFS merit scores = 6.70226
CFS merit scores = 6.70381
CFS merit scores = 6.70535
CFS merit scores = 6.70684
CFS merit scores = 6.70834
CFS merit scores = 6.70979
CFS merit scores = 6.71121
CFS merit scores = 6.71214
CFS merit scores = 6.71314
CFS merit scores = 6.71414
CFS merit scores = 6.7153
CFS merit scores = 6.71649
CFS merit scores = 6.71773
CFS merit scores = 6.71872
CFS merit scores = 6.71988
CFS merit scores = 6.72104
CFS merit scores = 6.72227
CFS merit scores = 6.7236
CFS merit scores = 6.72469
CFS merit scores = 6.72574
CFS merit scores = 6.7266
CFS merit scores = 6.72749
CFS merit scores = 6.72841
CFS merit scores = 6.72939
CFS merit scores = 6.73013
CFS merit scores = 6.73086
CFS merit scores = 6.73164
CFS merit scores = 6.73236
CFS merit scores = 6.7329
CFS merit scores = 6.73339
CFS merit scores = 6.73391
CFS merit scores = 6.73418
CFS merit scores = 6.73448
CFS merit scores = 6.7348
CFS merit scores = 6.73501
CFS merit scores = 6.73522
CFS merit scores = 6.73544
CFS merit scores = 6.73563
CFS merit scores = 6.73579
CFS merit scores = 6.73579
CFS merit scores = 6.73575
CFS merit scores = 6.73574
CFS merit scores = 6.73585
CFS merit scores = 6.73581
CFS merit scores = 6.73566
CFS merit scores = 6.7354
CFS merit scores = 6.73521
CFS merit scores = 6.73494
CFS merit scores = 6.73464
CFS merit scores = 6.73409
CFS merit scores = 6.73344
CFS merit scores = 6.73272
CFS merit scores = 6.73202
CFS merit scores = 6.73142
CFS merit scores = 6.73086
CFS merit scores = 6.73026
CFS merit scores = 6.72973
CFS merit scores = 6.72912
CFS merit scores = 6.7285
CFS merit scores = 6.72788
CFS merit scores = 6.72737
CFS merit scores = 6.72675
CFS merit scores = 6.72613
CFS merit scores = 6.72553
CFS merit scores = 6.72497
CFS merit scores = 6.7244
CFS merit scores = 6.72388
CFS merit scores = 6.72335
CFS merit scores = 6.7228
CFS merit scores = 6.72215
CFS merit scores = 6.72153
CFS merit scores = 6.72092
CFS merit scores = 6.72038
CFS merit scores = 6.71983
CFS merit scores = 6.71922
CFS merit scores = 6.71861
CFS merit scores = 6.71799
CFS merit scores = 6.71738
CFS merit scores = 6.71663
CFS merit scores = 6.71579
CFS merit scores = 6.71496
CFS merit scores = 6.71413
CFS merit scores = 6.71336
CFS merit scores = 6.71247
CFS merit scores = 6.71163
CFS merit scores = 6.71083
CFS merit scores = 6.70987
CFS merit scores = 6.70888
CFS merit scores = 6.70797
CFS merit scores = 6.70704
CFS merit scores = 6.706
CFS merit scores = 6.70479
CFS merit scores = 6.70351
CFS merit scores = 6.70223
CFS merit scores = 6.70089
CFS merit scores = 6.69965
CFS merit scores = 6.69846
CFS merit scores = 6.69715
CFS merit scores = 6.69587
CFS merit scores = 6.69464
CFS merit scores = 6.6935
CFS merit scores = 6.69225
CFS merit scores = 6.691
CFS merit scores = 6.68971
CFS merit scores = 6.68848
CFS merit scores = 6.6873
CFS merit scores = 6.68622
CFS merit scores = 6.68504
CFS merit scores = 6.68387
CFS merit scores = 6.68277
CFS merit scores = 6.68173
CFS merit scores = 6.68059
CFS merit scores = 6.67943
CFS merit scores = 6.67821
CFS merit scores = 6.67699
CFS merit scores = 6.67583
CFS merit scores = 6.67457
CFS merit scores = 6.67332
CFS merit scores = 6.67207
CFS merit scores = 6.67084
CFS merit scores = 6.66952
CFS merit scores = 6.6682
CFS merit scores = 6.66689
CFS merit scores = 6.66562
CFS merit scores = 6.66427
CFS merit scores = 6.66298
CFS merit scores = 6.6617
CFS merit scores = 6.66041
CFS merit scores = 6.65913
CFS merit scores = 6.65788
CFS merit scores = 6.65662
CFS merit scores = 6.65532
CFS merit scores = 6.65406
CFS merit scores = 6.65279
CFS merit scores = 6.65149
CFS merit scores = 6.65012
CFS merit scores = 6.64876
CFS merit scores = 6.64738
CFS merit scores = 6.64597
CFS merit scores = 6.6446
CFS merit scores = 6.64327
CFS merit scores = 6.64196
CFS merit scores = 6.64056
CFS merit scores = 6.63922
CFS merit scores = 6.63788
CFS merit scores = 6.63658
CFS merit scores = 6.63524
CFS merit scores = 6.6339
CFS merit scores = 6.63262
CFS merit scores = 6.63137
CFS merit scores = 6.63002
CFS merit scores = 6.6287
CFS merit scores = 6.62741
CFS merit scores = 6.62613
CFS merit scores = 6.62487
CFS merit scores = 6.62365
CFS merit scores = 6.6224
CFS merit scores = 6.6212
CFS merit scores = 6.62
CFS merit scores = 6.6188
CFS merit scores = 6.61761
CFS merit scores = 6.61645
CFS merit scores = 6.61518
CFS merit scores = 6.61383
CFS merit scores = 6.61254
CFS merit scores = 6.61124
CFS merit scores = 6.60992
CFS merit scores = 6.60864
CFS merit scores = 6.60729
CFS merit scores = 6.60594
CFS merit scores = 6.60465
CFS merit scores = 6.60324
CFS merit scores = 6.60188
CFS merit scores = 6.60054
CFS merit scores = 6.59922
CFS merit scores = 6.59791
CFS merit scores = 6.59659
CFS merit scores = 6.59528
CFS merit scores = 6.59401
CFS merit scores = 6.5926
CFS merit scores = 6.59123
CFS merit scores = 6.58985
CFS merit scores = 6.58838
CFS merit scores = 6.58684
CFS merit scores = 6.5853
CFS merit scores = 6.5837
CFS merit scores = 6.58212
CFS merit scores = 6.58055
CFS merit scores = 6.57893
CFS merit scores = 6.57731
CFS merit scores = 6.57568
CFS merit scores = 6.57408
CFS merit scores = 6.5725
CFS merit scores = 6.57092
CFS merit scores = 6.5693
CFS merit scores = 6.5677
CFS merit scores = 6.56608
CFS merit scores = 6.56448
CFS merit scores = 6.56289
CFS merit scores = 6.56131
CFS merit scores = 6.55978
CFS merit scores = 6.55826
CFS merit scores = 6.5567
CFS merit scores = 6.55513
CFS merit scores = 6.55354
CFS merit scores = 6.55197
CFS merit scores = 6.55045
CFS merit scores = 6.54888
CFS merit scores = 6.54734
CFS merit scores = 6.54576
CFS merit scores = 6.54419
CFS merit scores = 6.54263
CFS merit scores = 6.54112
CFS merit scores = 6.53954
CFS merit scores = 6.53797
CFS merit scores = 6.53643
CFS merit scores = 6.53489
CFS merit scores = 6.53336
CFS merit scores = 6.53185
CFS merit scores = 6.53032
CFS merit scores = 6.5288
CFS merit scores = 6.52726
CFS merit scores = 6.52573
CFS merit scores = 6.52419
CFS merit scores = 6.52267
CFS merit scores = 6.52114
CFS merit scores = 6.51959
CFS merit scores = 6.51802
CFS merit scores = 6.51644
CFS merit scores = 6.51489
CFS merit scores = 6.51335
CFS merit scores = 6.51182
CFS merit scores = 6.51023
CFS merit scores = 6.5086
CFS merit scores = 6.50696
CFS merit scores = 6.50534
CFS merit scores = 6.50371
CFS merit scores = 6.50214
CFS merit scores = 6.5006
CFS merit scores = 6.49901
CFS merit scores = 6.49742
CFS merit scores = 6.49586
CFS merit scores = 6.49433
CFS merit scores = 6.49272
CFS merit scores = 6.49114
CFS merit scores = 6.48959
CFS merit scores = 6.48801
CFS merit scores = 6.48643
CFS merit scores = 6.48488
CFS merit scores = 6.48332
CFS merit scores = 6.48171
CFS merit scores = 6.48011
CFS merit scores = 6.47854
CFS merit scores = 6.4769
CFS merit scores = 6.47528
CFS merit scores = 6.47368
CFS merit scores = 6.47209
CFS merit scores = 6.47041
CFS merit scores = 6.46875
CFS merit scores = 6.46706
CFS merit scores = 6.46538
CFS merit scores = 6.4637
CFS merit scores = 6.46206
CFS merit scores = 6.4604
CFS merit scores = 6.45869
CFS merit scores = 6.45696
CFS merit scores = 6.45521
CFS merit scores = 6.45336
CFS merit scores = 6.45154
CFS merit scores = 6.44971
CFS merit scores = 6.44788
CFS merit scores = 6.44601
CFS merit scores = 6.44419
CFS merit scores = 6.44236
CFS merit scores = 6.44049
CFS merit scores = 6.4386
CFS merit scores = 6.43669
CFS merit scores = 6.43475
CFS merit scores = 6.43286
CFS merit scores = 6.4309
CFS merit scores = 6.42895
CFS merit scores = 6.42702
CFS merit scores = 6.42507
CFS merit scores = 6.42312
CFS merit scores = 6.42115
CFS merit scores = 6.41919
CFS merit scores = 6.41722
CFS merit scores = 6.41528
CFS merit scores = 6.41335
CFS merit scores = 6.41143
CFS merit scores = 6.40954
CFS merit scores = 6.40764
CFS merit scores = 6.40579
CFS merit scores = 6.40388
CFS merit scores = 6.40196
CFS merit scores = 6.40003
CFS merit scores = 6.39808
CFS merit scores = 6.39609
CFS merit scores = 6.39413
CFS merit scores = 6.39217
CFS merit scores = 6.39021
CFS merit scores = 6.38827
CFS merit scores = 6.38632
CFS merit scores = 6.38437
CFS merit scores = 6.38244
CFS merit scores = 6.38054
CFS merit scores = 6.37863
CFS merit scores = 6.37665
CFS merit scores = 6.37466
CFS merit scores = 6.37267
CFS merit scores = 6.37067
CFS merit scores = 6.36862
CFS merit scores = 6.36658
CFS merit scores = 6.36453
CFS merit scores = 6.36247
CFS merit scores = 6.36041
CFS merit scores = 6.35826
CFS merit scores = 6.35611
CFS merit scores = 6.35389
CFS merit scores = 6.35165
CFS merit scores = 6.34937
CFS merit scores = 6.34707
CFS merit scores = 6.34477
CFS merit scores = 6.34241
CFS merit scores = 6.34007
CFS merit scores = 6.33773
CFS merit scores = 6.33539
CFS merit scores = 6.33301
CFS merit scores = 6.33061
CFS merit scores = 6.3282
CFS merit scores = 6.32572
CFS merit scores = 6.32323
CFS merit scores = 6.32074
CFS merit scores = 6.31824
CFS merit scores = 6.31577
CFS merit scores = 6.3133
CFS merit scores = 6.31085
CFS merit scores = 6.3084
CFS merit scores = 6.30596
CFS merit scores = 6.30352
CFS merit scores = 6.30104
CFS merit scores = 6.29858
CFS merit scores = 6.29611
CFS merit scores = 6.29363
CFS merit scores = 6.29119
CFS merit scores = 6.28876
CFS merit scores = 6.28626
CFS merit scores = 6.28378
CFS merit scores = 6.28124
CFS merit scores = 6.27871
CFS merit scores = 6.27617
CFS merit scores = 6.27366
CFS merit scores = 6.27113
CFS merit scores = 6.2686
CFS merit scores = 6.26604
CFS merit scores = 6.26346
CFS merit scores = 6.2608
CFS merit scores = 6.25816
CFS merit scores = 6.2555
CFS merit scores = 6.2528
CFS merit scores = 6.25013
CFS merit scores = 6.24744
CFS merit scores = 6.24474
CFS merit scores = 6.24205
CFS merit scores = 6.2394
CFS merit scores = 6.23672
CFS merit scores = 6.23398
CFS merit scores = 6.23119
CFS merit scores = 6.22838
CFS merit scores = 6.22551
CFS merit scores = 6.22264
CFS merit scores = 6.21971
CFS merit scores = 6.21676
CFS merit scores = 6.21383
CFS merit scores = 6.21088
CFS merit scores = 6.20795
CFS merit scores = 6.20503
CFS merit scores = 6.20204
CFS merit scores = 6.19901
CFS merit scores = 6.196
CFS merit scores = 6.19298
CFS merit scores = 6.18995
CFS merit scores = 6.18691
CFS merit scores = 6.18391
CFS merit scores = 6.18093
CFS merit scores = 6.1779
CFS merit scores = 6.17489
CFS merit scores = 6.17182
CFS merit scores = 6.16878
CFS merit scores = 6.16559
CFS merit scores = 6.16243
CFS merit scores = 6.15927
CFS merit scores = 6.15612
CFS merit scores = 6.15293
CFS merit scores = 6.14976
CFS merit scores = 6.14661
CFS merit scores = 6.14345
CFS merit scores = 6.1403
CFS merit scores = 6.13716
CFS merit scores = 6.13403
CFS merit scores = 6.13082
CFS merit scores = 6.12761
CFS merit scores = 6.1244
CFS merit scores = 6.12118
CFS merit scores = 6.11801
CFS merit scores = 6.11487
CFS merit scores = 6.11174
CFS merit scores = 6.10859
CFS merit scores = 6.10546
CFS merit scores = 6.10231
CFS merit scores = 6.09918
CFS merit scores = 6.09608
CFS merit scores = 6.093
CFS merit scores = 6.08994
CFS merit scores = 6.08685
CFS merit scores = 6.08375
CFS merit scores = 6.08057
CFS merit scores = 6.07743
CFS merit scores = 6.07422
CFS merit scores = 6.071
CFS merit scores = 6.06781
CFS merit scores = 6.06463
CFS merit scores = 6.06143
CFS merit scores = 6.05826
CFS merit scores = 6.05511
CFS merit scores = 6.05196
CFS merit scores = 6.04876
CFS merit scores = 6.04558
CFS merit scores = 6.0424
CFS merit scores = 6.03926
CFS merit scores = 6.03609
CFS merit scores = 6.03294
CFS merit scores = 6.02984
CFS merit scores = 6.02674
CFS merit scores = 6.02361
CFS merit scores = 6.02045
CFS merit scores = 6.01731
CFS merit scores = 6.01416
CFS merit scores = 6.01103
CFS merit scores = 6.00789
CFS merit scores = 6.00474
CFS merit scores = 6.00162
CFS merit scores = 5.99845
CFS merit scores = 5.99529
CFS merit scores = 5.99213
CFS merit scores = 5.98895
CFS merit scores = 5.98581
CFS merit scores = 5.98262
CFS merit scores = 5.97941
CFS merit scores = 5.97622
CFS merit scores = 5.97297
CFS merit scores = 5.96972
CFS merit scores = 5.96641
CFS merit scores = 5.96307
CFS merit scores = 5.95973
CFS merit scores = 5.95631
CFS merit scores = 5.95292
CFS merit scores = 5.9495
CFS merit scores = 5.94609
CFS merit scores = 5.9427
CFS merit scores = 5.9393
CFS merit scores = 5.9359
CFS merit scores = 5.93244
CFS merit scores = 5.92897
CFS merit scores = 5.9255
CFS merit scores = 5.92195
CFS merit scores = 5.91844
CFS merit scores = 5.9149
CFS merit scores = 5.91138
CFS merit scores = 5.90785
CFS merit scores = 5.90431
CFS merit scores = 5.90079
CFS merit scores = 5.89726
CFS merit scores = 5.89371
CFS merit scores = 5.89014
CFS merit scores = 5.88659
CFS merit scores = 5.88305
CFS merit scores = 5.87952
CFS merit scores = 5.87599
CFS merit scores = 5.87234
CFS merit scores = 5.86871
CFS merit scores = 5.86508
CFS merit scores = 5.86138
CFS merit scores = 5.85765
CFS merit scores = 5.85378
CFS merit scores = 5.84994
CFS merit scores = 5.84612
CFS merit scores = 5.84227
CFS merit scores = 5.83836
CFS merit scores = 5.8344
CFS merit scores = 5.83045
CFS merit scores = 5.82624
CFS merit scores = 5.82205
CFS merit scores = 5.81779
CFS merit scores = 5.81353
CFS merit scores = 5.80925
CFS merit scores = 5.80497
CFS merit scores = 5.80074
CFS merit scores = 5.79644
CFS merit scores = 5.79209
CFS merit scores = 5.78743
CFS merit scores = 5.78275
CFS merit scores = 5.77785
CFS merit scores = 5.77258
CFS merit scores = 5.76722
CFS merit scores = 5.76187
CFS merit scores = 5.75628
CFS merit scores = 5.75061
CFS merit scores = 5.74494
CFS merit scores = 5.73919
CFS merit scores = 5.73345
CFS merit scores = 5.72769
CFS merit scores = 5.72196
CFS merit scores = 5.71612
CFS merit scores = 5.71033
CFS merit scores = 5.70435
CFS merit scores = 5.69834
CFS merit scores = 5.69236
CFS merit scores = 5.68624
CFS merit scores = 5.6801
CFS merit scores = 5.67394
CFS merit scores = 5.66781
CFS merit scores = 5.66163
CFS merit scores = 5.65523
CFS merit scores = 5.64867
CFS merit scores = 5.64215
CFS merit scores = 5.63554
CFS merit scores = 5.62874
CFS merit scores = 5.62177
CFS merit scores = 5.61459
CFS merit scores = 5.60734
CFS merit scores = 5.59933
CFS merit scores = 5.59124
CFS merit scores = 5.58272
CFS merit scores = 5.57373
CFS merit scores = 5.56475
CFS merit scores = 5.55577
CFS merit scores = 5.54677
CFS merit scores = 5.53739
CFS merit scores = 5.51869
cnt = 1	feature = 81	correl = 0.448525	descr = Gibbs_of_Target_Sequence__Pos_19_Step_1
cnt = 2	feature = 2	correl = -0.135476	descr = Position_Specific_Bin_Base_0_Base_G
cnt = 3	feature = 12	correl = -0.0705335	descr = Position_Specific_Bin_Base_4_Base_C
cnt = 4	feature = 515	correl = 0.0315945	descr = N_Gram_GACA
cnt = 5	feature = 621	correl = -0.0796593	descr = N_Gram_GGCAA
cnt = 6	feature = 810	correl = 0.047522	descr = N_Gram_TGAAG
cnt = 7	feature = 537	correl = -0.0275147	descr = N_Gram_GAGTT
cnt = 8	feature = 211	correl = -0.0337909	descr = N_Gram_ACCAA
cnt = 9	feature = 727	correl = -0.0362084	descr = N_Gram_TACGT
cnt = 10	feature = 678	correl = -0.0352679	descr = N_Gram_GTCCG
cnt = 11	feature = 322	correl = 0.0334008	descr = N_Gram_CAACG
cnt = 12	feature = 435	correl = -0.0221894	descr = N_Gram_CGCTC
cnt = 13	feature = 858	correl = -0.0334306	descr = N_Gram_TTAAT
cnt = 14	feature = 454	correl = -0.0364342	descr = N_Gram_CGTGG
cnt = 15	feature = 748	correl = 0.0486976	descr = N_Gram_TATCA
cnt = 16	feature = 220	correl = -0.0306588	descr = N_Gram_ACGCG
cnt = 17	feature = 423	correl = -0.0312276	descr = N_Gram_CGATA
cnt = 18	feature = 681	correl = 0.0488617	descr = N_Gram_GTCGC
cnt = 19	feature = 876	correl = 0.0348795	descr = N_Gram_TTCGC
cnt = 20	feature = 451	correl = -0.030851	descr = N_Gram_CGTCG
cnt = 21	feature = 683	correl = 0.0482207	descr = N_Gram_GTCTA
cnt = 22	feature = 321	correl = 0.0220066	descr = N_Gram_CAACC
cnt = 23	feature = 458	correl = 0.0284994	descr = N_Gram_CGTTT
cnt = 24	feature = 575	correl = 0.0263852	descr = N_Gram_GCCTA
cnt = 25	feature = 262	correl = 0.0237777	descr = N_Gram_AGTAA
cnt = 26	feature = 427	correl = -0.0343501	descr = N_Gram_CGCAA
cnt = 27	feature = 823	correl = 0.0297931	descr = N_Gram_TGCGA
cnt = 28	feature = 446	correl = -0.0329931	descr = N_Gram_CGGTT
cnt = 29	feature = 664	correl = -0.0589472	descr = N_Gram_GGTTA
cnt = 30	feature = 452	correl = 0.0293553	descr = N_Gram_CGTCT
cnt = 31	feature = 772	correl = 0.0695408	descr = N_Gram_TCCTA
cnt = 32	feature = 670	correl = -0.0263355	descr = N_Gram_GTAAT
cnt = 33	feature = 525	correl = 0.0680599	descr = N_Gram_GACTA
cnt = 34	feature = 671	correl = 0.0320969	descr = N_Gram_GTACC
cnt = 35	feature = 724	correl = 0.0225329	descr = N_Gram_TACCG
cnt = 36	feature = 546	correl = 0.0549907	descr = N_Gram_GATTG
cnt = 37	feature = 522	correl = -0.0231912	descr = N_Gram_GACGA
cnt = 38	feature = 419	correl = -0.047651	descr = N_Gram_CGACG
cnt = 39	feature = 414	correl = -0.0235527	descr = N_Gram_CGAAA
cnt = 40	feature = 513	correl = 0.052044	descr = N_Gram_GAATA
cnt = 41	feature = 440	correl = -0.0817769	descr = N_Gram_CGGCG
cnt = 42	feature = 347	correl = 0.0338659	descr = N_Gram_CATAG
cnt = 43	feature = 391	correl = -0.0317451	descr = N_Gram_CCGCG
cnt = 44	feature = 828	correl = 0.029846	descr = N_Gram_TGCTT
cnt = 45	feature = 864	correl = 0.0518956	descr = N_Gram_TTAGA
cnt = 46	feature = 504	correl = -0.0225925	descr = N_Gram_GAAAA
cnt = 47	feature = 530	correl = -0.0335513	descr = N_Gram_GAGAT
cnt = 48	feature = 345	correl = -0.0478765	descr = N_Gram_CATAA
cnt = 49	feature = 289	correl = 0.0279479	descr = N_Gram_ATCGC
cnt = 50	feature = 751	correl = 0.0573999	descr = N_Gram_TATGA
cnt = 51	feature = 622	correl = -0.0270102	descr = N_Gram_GGCAC
cnt = 52	feature = 730	correl = 0.0456542	descr = N_Gram_TACTG
cnt = 53	feature = 643	correl = -0.0887619	descr = N_Gram_GGGCC
cnt = 54	feature = 479	correl = 0.0289623	descr = N_Gram_CTCTA
cnt = 55	feature = 492	correl = -0.0447515	descr = N_Gram_CTTAA
cnt = 56	feature = 770	correl = -0.0267563	descr = N_Gram_TCCCG
cnt = 57	feature = 373	correl = -0.0357021	descr = N_Gram_CCCCA
cnt = 58	feature = 752	correl = 0.0292382	descr = N_Gram_TATGT
cnt = 59	feature = 711	correl = 0.0463699	descr = N_Gram_TAAAC
cnt = 60	feature = 865	correl = 0.0310416	descr = N_Gram_TTAGC
cnt = 61	feature = 545	correl = 0.0272731	descr = N_Gram_GATTA
cnt = 62	feature = 669	correl = 0.0365787	descr = N_Gram_GTAAG
cnt = 63	feature = 688	correl = -0.0439571	descr = N_Gram_GTGCC
cnt = 64	feature = 700	correl = 0.0540072	descr = N_Gram_GTTCG
cnt = 65	feature = 529	correl = 0.0218729	descr = N_Gram_GAGAA
cnt = 66	feature = 449	correl = 0.0219318	descr = N_Gram_CGTCA
cnt = 67	feature = 819	correl = 0.0348594	descr = N_Gram_TGCAT
cnt = 68	feature = 640	correl = -0.0276429	descr = N_Gram_GGGAT
cnt = 69	feature = 587	correl = -0.0311351	descr = N_Gram_GCGGT
cnt = 70	feature = 221	correl = 0.0381083	descr = N_Gram_ACGCT
cnt = 71	feature = 645	correl = -0.030693	descr = N_Gram_GGGCT
cnt = 72	feature = 526	correl = -0.0267162	descr = N_Gram_GACTC
cnt = 73	feature = 428	correl = -0.0574712	descr = N_Gram_CGCAT
cnt = 74	feature = 415	correl = -0.0775018	descr = N_Gram_CGAAG
cnt = 75	feature = 219	correl = -0.0375297	descr = N_Gram_ACGAC
cnt = 76	feature = 846	correl = 0.0317287	descr = N_Gram_TGTAG
cnt = 77	feature = 721	correl = 0.0782106	descr = N_Gram_TACAA
cnt = 78	feature = 225	correl = 0.0223547	descr = N_Gram_ACGTC
cnt = 79	feature = 276	correl = 0.0253748	descr = N_Gram_ATAGG
cnt = 80	feature = 598	correl = -0.0248023	descr = N_Gram_GCTGA
cnt = 81	feature = 268	correl = -0.0269087	descr = N_Gram_AGTGG
cnt = 82	feature = 456	correl = -0.063598	descr = N_Gram_CGTTC
cnt = 83	feature = 785	correl = -0.0269111	descr = N_Gram_TCGGC
cnt = 84	feature = 323	correl = 0.0332789	descr = N_Gram_CAAGC
cnt = 85	feature = 534	correl = -0.068618	descr = N_Gram_GAGGC
cnt = 86	feature = 612	correl = -0.0559705	descr = N_Gram_GGACC
cnt = 87	feature = 275	correl = 0.0364714	descr = N_Gram_ATAGC
cnt = 88	feature = 493	correl = 0.0275614	descr = N_Gram_CTTAG
cnt = 89	feature = 703	correl = -0.0310764	descr = N_Gram_GTTGC
cnt = 90	feature = 325	correl = -0.0318519	descr = N_Gram_CAATT
cnt = 91	feature = 403	correl = -0.0821039	descr = N_Gram_CCTCG
cnt = 92	feature = 421	correl = -0.0471197	descr = N_Gram_CGAGT
cnt = 93	feature = 781	correl = -0.0270488	descr = N_Gram_TCGCG
cnt = 94	feature = 461	correl = 0.0648309	descr = N_Gram_CTAAG
cnt = 95	feature = 317	correl = -0.0264683	descr = N_Gram_CAAAA
cnt = 96	feature = 394	correl = 0.0223372	descr = N_Gram_CCGGA
cnt = 97	feature = 218	correl = -0.052857	descr = N_Gram_ACGAA
cnt = 98	feature = 729	correl = 0.0724479	descr = N_Gram_TACTA
cnt = 99	feature = 308	correl = 0.0346323	descr = N_Gram_ATTCG
cnt = 100	feature = 453	correl = 0.0637129	descr = N_Gram_CGTGA
cnt = 101	feature = 406	correl = -0.0567998	descr = N_Gram_CCTGA
cnt = 102	feature = 285	correl = 0.0278986	descr = N_Gram_ATCCG
cnt = 103	feature = 596	correl = 0.0453121	descr = N_Gram_GCTCT
cnt = 104	feature = 501	correl = -0.0253875	descr = N_Gram_CTTTA
cnt = 105	feature = 897	correl = 0.0528369	descr = N_Gram_TTGTG
cnt = 106	feature = 717	correl = -0.0524465	descr = N_Gram_TAATC
cnt = 107	feature = 725	correl = 0.0303309	descr = N_Gram_TACCT
cnt = 108	feature = 444	correl = -0.0620482	descr = N_Gram_CGGGG
cnt = 109	feature = 223	correl = -0.0265385	descr = N_Gram_ACGGA
cnt = 110	feature = 886	correl = 0.0387673	descr = N_Gram_TTGAC
cnt = 111	feature = 869	correl = 0.0306717	descr = N_Gram_TTATG
cnt = 112	feature = 782	correl = 0.0520529	descr = N_Gram_TCGCT
cnt = 113	feature = 31	correl = -0.0299383	descr = Position_Specific_Bin_Base_11_Base_C
cnt = 114	feature = 567	correl = -0.0810307	descr = N_Gram_GCCCA
cnt = 115	feature = 304	correl = -0.0250555	descr = N_Gram_ATTAA
cnt = 116	feature = 418	correl = -0.0397861	descr = N_Gram_CGACC
cnt = 117	feature = 577	correl = -0.0238206	descr = N_Gram_GCCTT
cnt = 118	feature = 469	correl = 0.0332261	descr = N_Gram_CTATG
cnt = 119	feature = 593	correl = -0.0278001	descr = N_Gram_GCTCA
cnt = 120	feature = 39	correl = -0.0352653	descr = Position_Specific_Bin_Base_14_Base_C
cnt = 121	feature = 849	correl = 0.0317789	descr = N_Gram_TGTCG
cnt = 122	feature = 608	correl = -0.0242359	descr = N_Gram_GGAAC
cnt = 123	feature = 780	correl = 0.0400811	descr = N_Gram_TCGCA
cnt = 124	feature = 379	correl = -0.0270243	descr = N_Gram_CCCGG
cnt = 125	feature = 590	correl = -0.0540768	descr = N_Gram_GCGTT
cnt = 126	feature = 697	correl = 0.0358296	descr = N_Gram_GTGTT
cnt = 127	feature = 888	correl = 0.0375419	descr = N_Gram_TTGCA
cnt = 128	feature = 746	correl = 0.0301291	descr = N_Gram_TATAG
cnt = 129	feature = 689	correl = -0.0317302	descr = N_Gram_GTGCG
cnt = 130	feature = 560	correl = -0.0503983	descr = N_Gram_GCATA
cnt = 131	feature = 278	correl = 0.0279739	descr = N_Gram_ATATA
cnt = 132	feature = 392	correl = -0.0400248	descr = N_Gram_CCGCT
cnt = 133	feature = 250	correl = -0.0264457	descr = N_Gram_AGCGG
cnt = 134	feature = 5	correl = -0.0554173	descr = Position_Specific_Bin_Base_2_Base_A
cnt = 135	feature = 260	correl = -0.0343514	descr = N_Gram_AGGTG
cnt = 136	feature = 284	correl = -0.0313814	descr = N_Gram_ATCCC
cnt = 137	feature = 896	correl = 0.025383	descr = N_Gram_TTGTC
cnt = 138	feature = 672	correl = 0.0266662	descr = N_Gram_GTATT
cnt = 139	feature = 550	correl = -0.0728835	descr = N_Gram_GCAAA
cnt = 140	feature = 297	correl = 0.0320677	descr = N_Gram_ATGCT
cnt = 141	feature = 631	correl = -0.0645323	descr = N_Gram_GGCGG
cnt = 142	feature = 912	correl = 0.0241531	descr = N_Gram_TTTTG
cnt = 143	feature = 580	correl = -0.053892	descr = N_Gram_GCGCA
cnt = 144	feature = 324	correl = 0.0474564	descr = N_Gram_CAATC
cnt = 145	feature = 712	correl = 0.0220838	descr = N_Gram_TAAAG
cnt = 146	feature = 241	correl = -0.0261966	descr = N_Gram_AGACC
cnt = 147	feature = 502	correl = 0.0223639	descr = N_Gram_CTTTC
cnt = 148	feature = 726	correl = -0.0322619	descr = N_Gram_TACG
cnt = 149	feature = 305	correl = 0.0217539	descr = N_Gram_ATTAG
cnt = 150	feature = 472	correl = -0.0341552	descr = N_Gram_CTCAC
cnt = 151	feature = 610	correl = 0.0338232	descr = N_Gram_GGAAT
cnt = 152	feature = 58	correl = 0.0629845	descr = Position_Specific_Bin_Base_19_Base_T
cnt = 153	feature = 417	correl = -0.0256624	descr = N_Gram_CGACA
cnt = 154	feature = 244	correl = 0.0673694	descr = N_Gram_AGATA
cnt = 155	feature = 860	correl = 0.0509286	descr = N_Gram_TTACA
cnt = 156	feature = 433	correl = -0.069847	descr = N_Gram_CGCGT
cnt = 157	feature = 838	correl = -0.0521806	descr = N_Gram_TGGGA
cnt = 158	feature = 789	correl = 0.0877673	descr = N_Gram_TCGTG
cnt = 159	feature = 627	correl = -0.0223575	descr = N_Gram_GGCCG
cnt = 160	feature = 230	correl = 0.0234933	descr = N_Gram_ACTAG
cnt = 161	feature = 299	correl = -0.0284855	descr = N_Gram_ATGGA
cnt = 162	feature = 761	correl = -0.0435738	descr = N_Gram_TCAGA
cnt = 163	feature = 288	correl = 0.0400925	descr = N_Gram_ATCGA
cnt = 164	feature = 784	correl = 0.0481968	descr = N_Gram_TCGGA
cnt = 165	feature = 554	correl = -0.0384744	descr = N_Gram_GCACC
cnt = 166	feature = 252	correl = 0.0325833	descr = N_Gram_AGCTT
cnt = 167	feature = 42	correl = 0.0730093	descr = Position_Specific_Bin_Base_15_Base_A
cnt = 168	feature = 691	correl = -0.0407727	descr = N_Gram_GTGGA
cnt = 169	feature = 375	correl = -0.0259162	descr = N_Gram_CCCCT
cnt = 170	feature = 473	correl = 0.0235484	descr = N_Gram_CTCAT
cnt = 171	feature = 505	correl = -0.0259482	descr = N_Gram_GAAAG
cnt = 172	feature = 702	correl = -0.0230247	descr = N_Gram_GTTGA
cnt = 173	feature = 207	correl = 0.0706706	descr = N_Gram_ACATG
cnt = 174	feature = 424	correl = -0.0305166	descr = N_Gram_CGATG
cnt = 175	feature = 911	correl = 0.0427167	descr = N_Gram_TTTTA
cnt = 176	feature = 398	correl = 0.0600261	descr = N_Gram_CCTAA
cnt = 177	feature = 265	correl = 0.0240152	descr = N_Gram_AGTCT
cnt = 178	feature = 386	correl = -0.0463231	descr = N_Gram_CCGAC
cnt = 179	feature = 399	correl = 0.0333985	descr = N_Gram_CCTAC
cnt = 180	feature = 50	correl = -0.0564386	descr = Position_Specific_Bin_Base_17_Base_G
cnt = 181	feature = 581	correl = -0.0894896	descr = N_Gram_GCGCG
cnt = 182	feature = 238	correl = 0.0334709	descr = N_Gram_ACTTC
cnt = 183	feature = 54	correl = 0.0226785	descr = Position_Specific_Bin_Base_18_Base_T
cnt = 184	feature = 674	correl = 0.0505368	descr = N_Gram_GTCAA
cnt = 185	feature = 242	correl = -0.0313531	descr = N_Gram_AGAGA
cnt = 186	feature = 892	correl = 0.0577896	descr = N_Gram_TTGGA
cnt = 187	feature = 387	correl = -0.0523782	descr = N_Gram_CCGAG
cnt = 188	feature = 740	correl = 0.0276865	descr = N_Gram_TAGGC
cnt = 189	feature = 506	correl = 0.0338124	descr = N_Gram_GAAAT
cnt = 190	feature = 286	correl = 0.0307883	descr = N_Gram_ATCCT
cnt = 191	feature = 487	correl = 0.0455799	descr = N_Gram_CTGGT
cnt = 192	feature = 835	correl = -0.069533	descr = N_Gram_TGGCG
cnt = 193	feature = 625	correl = -0.0833224	descr = N_Gram_GGCCA
cnt = 194	feature = 362	correl = -0.0288998	descr = N_Gram_CCACG
cnt = 195	feature = 749	correl = 0.0461481	descr = N_Gram_TATCG
cnt = 196	feature = 371	correl = -0.0776718	descr = N_Gram_CCCAT
cnt = 197	feature = 699	correl = -0.050352	descr = N_Gram_GTTAG
cnt = 198	feature = 407	correl = -0.0512736	descr = N_Gram_CCTGC
cnt = 199	feature = 877	correl = 0.0639684	descr = N_Gram_TTCGT
cnt = 200	feature = 798	correl = 0.0476545	descr = N_Gram_TCTCT
cnt = 201	feature = 758	correl = 0.0605428	descr = N_Gram_TCAAC
cnt = 202	feature = 3	correl = 0.0909866	descr = Position_Specific_Bin_Base_1_Base_A
cnt = 203	feature = 248	correl = -0.0483087	descr = N_Gram_AGCCC
cnt = 204	feature = 353	correl = 0.0455598	descr = N_Gram_CATGT
cnt = 205	feature = 809	correl = 0.0432749	descr = N_Gram_TGAAC
cnt = 206	feature = 618	correl = 0.044341	descr = N_Gram_GGATT
cnt = 207	feature = 311	correl = -0.0347685	descr = N_Gram_ATTGA
cnt = 208	feature = 254	correl = -0.0278931	descr = N_Gram_AGGCA
cnt = 209	feature = 306	correl = 0.0761868	descr = N_Gram_ATTAT
cnt = 210	feature = 343	correl = 0.0262846	descr = N_Gram_CAGTA
cnt = 211	feature = 634	correl = -0.0660524	descr = N_Gram_GGCTG
cnt = 212	feature = 686	correl = 0.0291455	descr = N_Gram_GTGAG
cnt = 213	feature = 15	correl = 0.0363669	descr = Position_Specific_Bin_Base_6_Base_A
cnt = 214	feature = 603	correl = -0.0626447	descr = N_Gram_GCTTT
cnt = 215	feature = 655	correl = 0.038728	descr = N_Gram_GGTAA
cnt = 216	feature = 516	correl = 0.0509282	descr = N_Gram_GACAA
cnt = 217	feature = 675	correl = -0.0213989	descr = N_Gram_GTCAC
cnt = 218	feature = 9	correl = 0.0552538	descr = Position_Specific_Bin_Base_3_Base_G
cnt = 219	feature = 594	correl = -0.0429784	descr = N_Gram_GCTCC
cnt = 220	feature = 638	correl = -0.0635924	descr = N_Gram_GGGAA
cnt = 221	feature = 388	correl = -0.0592892	descr = N_Gram_CCGAT
cnt = 222	feature = 693	correl = -0.0527898	descr = N_Gram_GTGGG
cnt = 223	feature = 270	correl = -0.0398074	descr = N_Gram_AGTTC
cnt = 224	feature = 705	correl = -0.0244854	descr = N_Gram_GTTGT
cnt = 225	feature = 231	correl = 0.0349428	descr = N_Gram_ACTCT
cnt = 226	feature = 552	correl = -0.075261	descr = N_Gram_GCAAT
cnt = 227	feature = 47	correl = -0.0668364	descr = Position_Specific_Bin_Base_16_Base_G
cnt = 228	feature = 0	correl = 0.036685	descr = Position_Specific_Bin_Base_0_Base_A
cnt = 229	feature = 215	correl = -0.0340257	descr = N_Gram_ACCGG
cnt = 230	feature = 62	correl = 0.1139	descr = Position_Specific_Bin_Base_20_Base_T
cnt = 231	feature = 831	correl = 0.0332032	descr = N_Gram_TGGAC
cnt = 232	feature = 438	correl = -0.0379478	descr = N_Gram_CGGCA
cnt = 233	feature = 649	correl = -0.0569543	descr = N_Gram_GGGGT
cnt = 234	feature = 584	correl = -0.0296614	descr = N_Gram_GCGGA
cnt = 235	feature = 292	correl = 0.0222453	descr = N_Gram_ATCTG
cnt = 236	feature = 25	correl = 0.0282277	descr = Position_Specific_Bin_Base_9_Base_T
cnt = 237	feature = 755	correl = 0.0454596	descr = N_Gram_TATTT
cnt = 238	feature = 35	correl = -0.0269045	descr = Position_Specific_Bin_Base_12_Base_C
cnt = 239	feature = 385	correl = -0.0544023	descr = N_Gram_CCGAA
cnt = 240	feature = 239	correl = 0.030821	descr = N_Gram_AGAAT
cnt = 241	feature = 264	correl = 0.0938962	descr = N_Gram_AGTCG
cnt = 242	feature = 330	correl = -0.0381736	descr = N_Gram_CACGA
cnt = 243	feature = 327	correl = 0.0226396	descr = N_Gram_CACAG
cnt = 244	feature = 535	correl = -0.0343259	descr = N_Gram_GAGGG
cnt = 245	feature = 792	correl = 0.0526826	descr = N_Gram_TCTAC
cnt = 246	feature = 37	correl = -0.0244803	descr = Position_Specific_Bin_Base_13_Base_T
cnt = 247	feature = 235	correl = 0.0225134	descr = N_Gram_ACTGG
cnt = 248	feature = 14	correl = 0.051592	descr = Position_Specific_Bin_Base_5_Base_T
cnt = 249	feature = 811	correl = 0.0287738	descr = N_Gram_TGAAT
cnt = 250	feature = 312	correl = 0.0656169	descr = N_Gram_ATTGG
cnt = 251	feature = 4	correl = -0.0922977	descr = Position_Specific_Bin_Base_1_Base_G
cnt = 252	feature = 879	correl = 0.0535895	descr = N_Gram_TTCTA
cnt = 253	feature = 404	correl = -0.0624927	descr = N_Gram_CCTCT
cnt = 254	feature = 336	correl = -0.0509491	descr = N_Gram_CAGAG
cnt = 255	feature = 341	correl = -0.0860977	descr = N_Gram_CAGGG
cnt = 256	feature = 814	correl = 0.0555994	descr = N_Gram_TGATA
cnt = 257	feature = 481	correl = -0.0387203	descr = N_Gram_CTGAG
cnt = 258	feature = 845	correl = 0.021439	descr = N_Gram_TGTAC
cnt = 259	feature = 359	correl = -0.0498281	descr = N_Gram_CCAAA
cnt = 260	feature = 313	correl = 0.0470747	descr = N_Gram_ATTGT
cnt = 261	feature = 48	correl = 0.0313336	descr = Position_Specific_Bin_Base_17_Base_A
cnt = 262	feature = 822	correl = -0.0306426	descr = N_Gram_TGCCG
cnt = 263	feature = 694	correl = -0.0258399	descr = N_Gram_GTGGT
cnt = 264	feature = 615	correl = -0.0516655	descr = N_Gram_GGAGC
cnt = 265	feature = 648	correl = -0.0727303	descr = N_Gram_GGGGC
cnt = 266	feature = 517	correl = 0.0222853	descr = N_Gram_GACAC
cnt = 267	feature = 229	correl = 0.0763644	descr = N_Gram_ACTAC
cnt = 268	feature = 7	correl = 0.135115	descr = Position_Specific_Bin_Base_2_Base_G
cnt = 269	feature = 245	correl = -0.041883	descr = N_Gram_AGATG
cnt = 270	feature = 450	correl = -0.0393225	descr = N_Gram_CGTCC
cnt = 271	feature = 346	correl = -0.0445524	descr = N_Gram_CATAC
cnt = 272	feature = 815	correl = 0.0251498	descr = N_Gram_TGATC
cnt = 273	feature = 696	correl = 0.0335047	descr = N_Gram_GTGTA
cnt = 274	feature = 23	correl = -0.0911283	descr = Position_Specific_Bin_Base_8_Base_C
cnt = 275	feature = 432	correl = -0.0667833	descr = N_Gram_CGCGG
cnt = 276	feature = 893	correl = 0.0333851	descr = N_Gram_TTGGT
cnt = 277	feature = 351	correl = 0.036835	descr = N_Gram_CATGA
cnt = 278	feature = 29	correl = 0.0592604	descr = Position_Specific_Bin_Base_10_Base_T
cnt = 279	feature = 20	correl = -0.126465	descr = Position_Specific_Bin_Base_7_Base_C
cnt = 280	feature = 527	correl = 0.0491358	descr = N_Gram_GACTG
cnt = 281	feature = 586	correl = -0.0241792	descr = N_Gram_GCGGG
cnt = 282	feature = 255	correl = -0.0236543	descr = N_Gram_AGGCC
cnt = 283	feature = 647	correl = -0.0438832	descr = N_Gram_GGGGA
cnt = 284	feature = 847	correl = 0.028239	descr = N_Gram_TGTAT
cnt = 285	feature = 56	correl = -0.121187	descr = Position_Specific_Bin_Base_19_Base_C
cnt = 286	feature = 279	correl = 0.033341	descr = N_Gram_ATATG
cnt = 287	feature = 794	correl = 0.0367789	descr = N_Gram_TCTAT
cnt = 288	feature = 821	correl = -0.0643664	descr = N_Gram_TGCCC
cnt = 289	feature = 17	correl = 0.032018	descr = Position_Specific_Bin_Base_6_Base_G
cnt = 290	feature = 283	correl = 0.0575154	descr = N_Gram_ATCCA
cnt = 291	feature = 443	correl = -0.05367	descr = N_Gram_CGGGC
cnt = 292	feature = 735	correl = 0.0520596	descr = N_Gram_TAGAG
cnt = 293	feature = 582	correl = -0.0339419	descr = N_Gram_GCGCT
cnt = 294	feature = 390	correl = -0.0312502	descr = N_Gram_CCGCA
cnt = 295	feature = 366	correl = -0.0437099	descr = N_Gram_CCATA
cnt = 296	feature = 607	correl = -0.0399335	descr = N_Gram_GGAAA
cnt = 297	feature = 802	correl = 0.0259982	descr = N_Gram_TCTGT
cnt = 298	feature = 738	correl = 0.0725618	descr = N_Gram_TAGCT
cnt = 299	feature = 812	correl = 0.0284045	descr = N_Gram_TGAGA
cnt = 300	feature = 44	correl = -0.0320721	descr = Position_Specific_Bin_Base_15_Base_T
cnt = 301	feature = 759	correl = 0.0305702	descr = N_Gram_TCACC
cnt = 302	feature = 561	correl = 0.0354441	descr = N_Gram_GCATC
cnt = 303	feature = 543	correl = -0.0386404	descr = N_Gram_GATGT
cnt = 304	feature = 774	correl = -0.0346714	descr = N_Gram_TCCTG
cnt = 305	feature = 786	correl = -0.0569499	descr = N_Gram_TCGGG
cnt = 306	feature = 11	correl = 0.0768797	descr = Position_Specific_Bin_Base_4_Base_A
cnt = 307	feature = 734	correl = 0.0586908	descr = N_Gram_TAGAC
cnt = 308	feature = 817	correl = 0.0301898	descr = N_Gram_TGATT
cnt = 309	feature = 733	correl = 0.028644	descr = N_Gram_TAGAA
cnt = 310	feature = 909	correl = 0.0695173	descr = N_Gram_TTTGT
cnt = 311	feature = 760	correl = -0.0492495	descr = N_Gram_TCACG
cnt = 312	feature = 364	correl = -0.073533	descr = N_Gram_CCAGC
cnt = 313	feature = 668	correl = 0.0371236	descr = N_Gram_GTAAA
cnt = 314	feature = 33	correl = 0.122367	descr = Position_Specific_Bin_Base_11_Base_T
cnt = 315	feature = 611	correl = 0.027781	descr = N_Gram_GGACA
cnt = 316	feature = 889	correl = 0.0252326	descr = N_Gram_TTGCC
cnt = 317	feature = 796	correl = 0.0567229	descr = N_Gram_TCTCA
cnt = 318	feature = 595	correl = -0.0314762	descr = N_Gram_GCTCG
cnt = 319	feature = 365	correl = -0.0476263	descr = N_Gram_CCAGG
cnt = 320	feature = 52	correl = 0.0468121	descr = Position_Specific_Bin_Base_18_Base_A
cnt = 321	feature = 766	correl = 0.0529698	descr = N_Gram_TCCAT
cnt = 322	feature = 1	correl = 0.106362	descr = Position_Specific_Bin_Base_0_Base_C
cnt = 323	feature = 665	correl = -0.0709925	descr = N_Gram_GGTTG
cnt = 324	feature = 59	correl = 0.362755	descr = Position_Specific_Bin_Base_20_Base_A
cnt = 325	feature = 833	correl = -0.0229908	descr = N_Gram_TGGCA
cnt = 326	feature = 885	correl = 0.0551343	descr = N_Gram_TTGAA
cnt = 327	feature = 660	correl = -0.0285706	descr = N_Gram_GGTGA
cnt = 328	feature = 569	correl = -0.0844032	descr = N_Gram_GCCCG
cnt = 329	feature = 907	correl = 0.0227908	descr = N_Gram_TTTGC
cnt = 330	feature = 677	correl = -0.0433177	descr = N_Gram_GTCCC
cnt = 331	feature = 901	correl = 0.0500357	descr = N_Gram_TTTAG
cnt = 332	feature = 410	correl = 0.040429	descr = N_Gram_CCTTG
cnt = 333	feature = 639	correl = -0.0623955	descr = N_Gram_GGGAG
cnt = 334	feature = 6	correl = 0.0587686	descr = Position_Specific_Bin_Base_2_Base_C
cnt = 335	feature = 716	correl = 0.0481188	descr = N_Gram_TAAGG
cnt = 336	feature = 852	correl = 0.0707239	descr = N_Gram_TGTGT
cnt = 337	feature = 318	correl = -0.0303588	descr = N_Gram_CAAAC
cnt = 338	feature = 788	correl = 0.0239388	descr = N_Gram_TCGTC
cnt = 339	feature = 908	correl = 0.0409129	descr = N_Gram_TTTGG
cnt = 340	feature = 824	correl = -0.0341	descr = N_Gram_TGCGG
cnt = 341	feature = 600	correl = -0.0467015	descr = N_Gram_GCTGG
cnt = 342	feature = 408	correl = -0.0394744	descr = N_Gram_CCTGG
cnt = 343	feature = 642	correl = -0.0472828	descr = N_Gram_GGGCA
cnt = 344	feature = 562	correl = 0.0331358	descr = N_Gram_GCATT
cnt = 345	feature = 490	correl = 0.0454272	descr = N_Gram_CTGTT
cnt = 346	feature = 21	correl = 0.0484259	descr = Position_Specific_Bin_Base_7_Base_T
cnt = 347	feature = 10	correl = -0.082375	descr = Position_Specific_Bin_Base_3_Base_T
cnt = 348	feature = 352	correl = -0.0406303	descr = N_Gram_CATGG
cnt = 349	feature = 679	correl = -0.0519645	descr = N_Gram_GTCCT
cnt = 350	feature = 511	correl = 0.0253314	descr = N_Gram_GAAGG
cnt = 351	feature = 868	correl = 0.0428584	descr = N_Gram_TTATC
cnt = 352	feature = 51	correl = 0.0540533	descr = Position_Specific_Bin_Base_17_Base_T
cnt = 353	feature = 34	correl = 0.0338767	descr = Position_Specific_Bin_Base_12_Base_A
cnt = 354	feature = 692	correl = -0.0755841	descr = N_Gram_GTGGC
cnt = 355	feature = 464	correl = 0.0770369	descr = N_Gram_CTACT
cnt = 356	feature = 568	correl = -0.0659391	descr = N_Gram_GCCCC
cnt = 357	feature = 793	correl = 0.0472095	descr = N_Gram_TCTAG
cnt = 358	feature = 243	correl = 0.0505172	descr = N_Gram_AGAGT
cnt = 359	feature = 41	correl = 0.0738021	descr = Position_Specific_Bin_Base_14_Base_T
cnt = 360	feature = 542	correl = -0.0680339	descr = N_Gram_GATGG
cnt = 361	feature = 722	correl = 0.0306953	descr = N_Gram_TACAT
cnt = 362	feature = 431	correl = -0.0746664	descr = N_Gram_CGCGC
cnt = 363	feature = 844	correl = 0.0307353	descr = N_Gram_TGTAA
cnt = 364	feature = 257	correl = -0.0293817	descr = N_Gram_AGGGA
cnt = 365	feature = 539	correl = 0.0694802	descr = N_Gram_GATAT
cnt = 366	feature = 741	correl = 0.0296407	descr = N_Gram_TAGT
cnt = 367	feature = 30	correl = -0.0379586	descr = Position_Specific_Bin_Base_11_Base_A
cnt = 368	feature = 26	correl = 0.0648651	descr = Position_Specific_Bin_Base_10_Base_A
cnt = 369	feature = 16	correl = -0.046843	descr = Position_Specific_Bin_Base_6_Base_C
cnt = 370	feature = 617	correl = -0.0274308	descr = N_Gram_GGATG
cnt = 371	feature = 510	correl = -0.0322745	descr = N_Gram_GAAGC
cnt = 372	feature = 589	correl = -0.0717455	descr = N_Gram_GCGTC
cnt = 373	feature = 24	correl = 0.0623025	descr = Position_Specific_Bin_Base_8_Base_T
cnt = 374	feature = 212	correl = -0.0802951	descr = N_Gram_ACCAC
cnt = 375	feature = 555	correl = -0.0412938	descr = N_Gram_GCACG
cnt = 376	feature = 565	correl = -0.0672957	descr = N_Gram_GCCAG
cnt = 377	feature = 718	correl = 0.0483371	descr = N_Gram_TAATT
cnt = 378	feature = 769	correl = -0.0327263	descr = N_Gram_TCCCC
cnt = 379	feature = 208	correl = 0.0268325	descr = N_Gram_ACATT
cnt = 380	feature = 367	correl = -0.0272801	descr = N_Gram_CCATC
cnt = 381	feature = 573	correl = -0.0318732	descr = N_Gram_GCCGC
cnt = 382	feature = 903	correl = 0.0353306	descr = N_Gram_TTTCC
cnt = 383	feature = 489	correl = 0.0230164	descr = N_Gram_CTGTG
cnt = 384	feature = 880	correl = 0.0462902	descr = N_Gram_TTCTC
cnt = 385	feature = 682	correl = 0.0742064	descr = N_Gram_GTCGT
cnt = 386	feature = 658	correl = -0.0599121	descr = N_Gram_GGTCC
cnt = 387	feature = 401	correl = -0.0411479	descr = N_Gram_CCTCA
cnt = 388	feature = 499	correl = 0.0566167	descr = N_Gram_CTTGT
cnt = 389	feature = 657	correl = 0.0331339	descr = N_Gram_GGTCA
cnt = 390	feature = 55	correl = 0.17796	descr = Position_Specific_Bin_Base_19_Base_A
cnt = 391	feature = 514	correl = 0.0347709	descr = N_Gram_GAATT
cnt = 392	feature = 485	correl = 0.0436059	descr = N_Gram_CTGGA
cnt = 393	feature = 507	correl = 0.0353001	descr = N_Gram_GAACA
cnt = 394	feature = 45	correl = 0.0941542	descr = Position_Specific_Bin_Base_16_Base_A
cnt = 395	feature = 558	correl = -0.0240421	descr = N_Gram_GCAGC
cnt = 396	feature = 439	correl = -0.0808312	descr = N_Gram_CGGCC
cnt = 397	feature = 498	correl = -0.0237655	descr = N_Gram_CTTGG
cnt = 398	feature = 49	correl = -0.0291772	descr = Position_Specific_Bin_Base_17_Base_C
cnt = 399	feature = 632	correl = -0.0510936	descr = N_Gram_GGCGT
cnt = 400	feature = 480	correl = 0.0226479	descr = N_Gram_CTCTT
cnt = 401	feature = 335	correl = -0.0517138	descr = N_Gram_CAGAC
cnt = 402	feature = 826	correl = 0.0417245	descr = N_Gram_TGCTA
cnt = 403	feature = 382	correl = -0.0692769	descr = N_Gram_CCCTG
cnt = 404	feature = 854	correl = 0.0626535	descr = N_Gram_TGTTC
cnt = 405	feature = 536	correl = 0.0453478	descr = N_Gram_GAGTC
cnt = 406	feature = 291	correl = 0.0685304	descr = N_Gram_ATCTC
cnt = 407	feature = 38	correl = 0.10963	descr = Position_Specific_Bin_Base_14_Base_A
cnt = 408	feature = 613	correl = 0.0350723	descr = N_Gram_GGACT
cnt = 409	feature = 319	correl = 0.0504951	descr = N_Gram_CAAC
cnt = 410	feature = 754	correl = 0.0572851	descr = N_Gram_TATTC
cnt = 411	feature = 850	correl = 0.0321664	descr = N_Gram_TGTCT
cnt = 412	feature = 457	correl = -0.0462757	descr = N_Gram_CGTTG
cnt = 413	feature = 355	correl = 0.0645142	descr = N_Gram_CATTA
cnt = 414	feature = 707	correl = 0.0564298	descr = N_Gram_GTTTG
cnt = 415	feature = 258	correl = -0.096495	descr = N_Gram_AGGGC
cnt = 416	feature = 82	correl = 0.421589	descr = Gibbs_of_Target_Sequence__Pos_20_Step_1
cnt = 417	feature = 698	correl = -0.02971	descr = N_Gram_GTTA
cnt = 418	feature = 27	correl = -0.064215	descr = Position_Specific_Bin_Base_10_Base_C
cnt = 419	feature = 768	correl = -0.0315201	descr = N_Gram_TCCCA
cnt = 420	feature = 8	correl = -0.141526	descr = Position_Specific_Bin_Base_2_Base_T
cnt = 421	feature = 57	correl = -0.124988	descr = Position_Specific_Bin_Base_19_Base_G
cnt = 422	feature = 775	correl = 0.06636	descr = N_Gram_TCCTT
cnt = 423	feature = 840	correl = 0.0341252	descr = N_Gram_TGGTC
cnt = 424	feature = 572	correl = -0.0332641	descr = N_Gram_GCCGA
cnt = 425	feature = 233	correl = 0.06891	descr = N_Gram_ACTGA
cnt = 426	feature = 635	correl = -0.0318123	descr = N_Gram_GGCTT
cnt = 427	feature = 269	correl = -0.0264993	descr = N_Gram_AGTT
cnt = 428	feature = 723	correl = 0.0309177	descr = N_Gram_TACC
cnt = 429	feature = 32	correl = -0.0505673	descr = Position_Specific_Bin_Base_11_Base_G
cnt = 430	feature = 13	correl = -0.0692735	descr = Position_Specific_Bin_Base_5_Base_C
cnt = 431	feature = 519	correl = -0.043441	descr = N_Gram_GACCA
cnt = 432	feature = 685	correl = 0.0374491	descr = N_Gram_GTGAA
cnt = 433	feature = 332	correl = -0.0314008	descr = N_Gram_CACGT
cnt = 434	feature = 777	correl = 0.0224347	descr = N_Gram_TCGA
cnt = 435	feature = 40	correl = -0.148796	descr = Position_Specific_Bin_Base_14_Base_G
cnt = 436	feature = 800	correl = 0.0744047	descr = N_Gram_TCTGC
cnt = 437	feature = 801	correl = 0.02717	descr = N_Gram_TCTGG
cnt = 438	feature = 834	correl = -0.0582154	descr = N_Gram_TGGCC
cnt = 439	feature = 43	correl = -0.0382515	descr = Position_Specific_Bin_Base_15_Base_G
cnt = 440	feature = 46	correl = -0.044867	descr = Position_Specific_Bin_Base_16_Base_C
cnt = 441	feature = 296	correl = 0.0251239	descr = N_Gram_ATGC
cnt = 442	feature = 570	correl = -0.0737906	descr = N_Gram_GCCCT
cnt = 443	feature = 687	correl = -0.0444613	descr = N_Gram_GTGC
cnt = 444	feature = 906	correl = 0.058719	descr = N_Gram_TTTGA
cnt = 445	feature = 771	correl = -0.0229524	descr = N_Gram_TCCGC
cnt = 446	feature = 397	correl = 0.0712585	descr = N_Gram_CCTA
cnt = 447	feature = 370	correl = -0.0731085	descr = N_Gram_CCCAG
cnt = 448	feature = 217	correl = -0.0418011	descr = N_Gram_ACGA
cnt = 449	feature = 773	correl = -0.0274226	descr = N_Gram_TCCTC
cnt = 450	feature = 764	correl = 0.0412408	descr = N_Gram_TCATC
cnt = 451	feature = 214	correl = -0.0230261	descr = N_Gram_ACCG
cnt = 452	feature = 60	correl = -0.31334	descr = Position_Specific_Bin_Base_20_Base_C
cnt = 453	feature = 497	correl = 0.0421928	descr = N_Gram_CTTGC
cnt = 454	feature = 476	correl = -0.045701	descr = N_Gram_CTCGG
cnt = 455	feature = 616	correl = -0.0479156	descr = N_Gram_GGAGG
cnt = 456	feature = 301	correl = -0.0554264	descr = N_Gram_ATGGT
cnt = 457	feature = 704	correl = -0.0332756	descr = N_Gram_GTTGG
cnt = 458	feature = 805	correl = 0.0698236	descr = N_Gram_TCTTT
cnt = 459	feature = 859	correl = 0.024249	descr = N_Gram_TTAC
cnt = 460	feature = 736	correl = 0.07612	descr = N_Gram_TAGC
cnt = 461	feature = 28	correl = -0.0579378	descr = Position_Specific_Bin_Base_10_Base_G
cnt = 462	feature = 294	correl = 0.0286774	descr = N_Gram_ATGAA
cnt = 463	feature = 482	correl = 0.0379906	descr = N_Gram_CTGAT
cnt = 464	feature = 474	correl = -0.0299737	descr = N_Gram_CTCCC
cnt = 465	feature = 460	correl = 0.0335279	descr = N_Gram_CTAA
cnt = 466	feature = 222	correl = -0.0472369	descr = N_Gram_ACGG
cnt = 467	feature = 662	correl = -0.084978	descr = N_Gram_GGTGG
cnt = 468	feature = 377	correl = -0.101407	descr = N_Gram_CCCGA
cnt = 469	feature = 574	correl = -0.0370531	descr = N_Gram_GCCT
cnt = 470	feature = 315	correl = 0.0417597	descr = N_Gram_ATTTT
cnt = 471	feature = 839	correl = -0.0584988	descr = N_Gram_TGGGG
cnt = 472	feature = 358	correl = -0.0295198	descr = N_Gram_CCAA
cnt = 473	feature = 836	correl = -0.0226931	descr = N_Gram_TGGCT
cnt = 474	feature = 266	correl = 0.0256483	descr = N_Gram_AGTG
cnt = 475	feature = 541	correl = -0.0262477	descr = N_Gram_GATGA
cnt = 476	feature = 744	correl = 0.0598315	descr = N_Gram_TATA
cnt = 477	feature = 350	correl = 0.0321286	descr = N_Gram_CATG
cnt = 478	feature = 779	correl = 0.0490702	descr = N_Gram_TCGC
cnt = 479	feature = 445	correl = -0.0292961	descr = N_Gram_CGGT
cnt = 480	feature = 804	correl = 0.0293102	descr = N_Gram_TCTTC
cnt = 481	feature = 855	correl = 0.0669124	descr = N_Gram_TGTTT
cnt = 482	feature = 531	correl = -0.027193	descr = N_Gram_GAGC
cnt = 483	feature = 240	correl = 0.0456574	descr = N_Gram_AGACA
cnt = 484	feature = 228	correl = 0.0456891	descr = N_Gram_ACTA
cnt = 485	feature = 213	correl = -0.0229433	descr = N_Gram_ACCC
cnt = 486	feature = 422	correl = -0.0403129	descr = N_Gram_CGAT
cnt = 487	feature = 64	correl = 0.0898249	descr = Gibbs_of_Target_Sequence__Pos_0_Step_1
cnt = 488	feature = 623	correl = -0.0434358	descr = N_Gram_GGCAG
cnt = 489	feature = 553	correl = -0.0287776	descr = N_Gram_GCAC
cnt = 490	feature = 881	correl = 0.086888	descr = N_Gram_TTCTG
cnt = 491	feature = 867	correl = 0.0433302	descr = N_Gram_TTAT
cnt = 492	feature = 797	correl = 0.034827	descr = N_Gram_TCTCC
cnt = 493	feature = 249	correl = -0.0349309	descr = N_Gram_AGCG
cnt = 494	feature = 739	correl = 0.0227476	descr = N_Gram_TAGG
cnt = 495	feature = 898	correl = 0.0599068	descr = N_Gram_TTGTT
cnt = 496	feature = 251	correl = 0.0219816	descr = N_Gram_AGCT
cnt = 497	feature = 654	correl = 0.0310147	descr = N_Gram_GGTA
cnt = 498	feature = 714	correl = 0.0652952	descr = N_Gram_TAAG
cnt = 499	feature = 848	correl = 0.0343662	descr = N_Gram_TGTC
cnt = 500	feature = 626	correl = -0.112088	descr = N_Gram_GGCCC
cnt = 501	feature = 591	correl = 0.0268516	descr = N_Gram_GCTA
cnt = 502	feature = 413	correl = -0.0711505	descr = N_Gram_CGAA
cnt = 503	feature = 904	correl = 0.0623761	descr = N_Gram_TTTCT
cnt = 504	feature = 310	correl = 0.0616123	descr = N_Gram_ATTG
cnt = 505	feature = 549	correl = -0.0695133	descr = N_Gram_GCAA
cnt = 506	feature = 495	correl = 0.0412742	descr = N_Gram_CTTCT
cnt = 507	feature = 263	correl = 0.0356373	descr = N_Gram_AGTC
cnt = 508	feature = 599	correl = -0.0499054	descr = N_Gram_GCTGC
cnt = 509	feature = 673	correl = 0.0250753	descr = N_Gram_GTCA
cnt = 510	feature = 232	correl = 0.0593032	descr = N_Gram_ACTG
cnt = 511	feature = 818	correl = 0.0381273	descr = N_Gram_TGCA
cnt = 512	feature = 695	correl = 0.0295919	descr = N_Gram_GTGT
cnt = 513	feature = 787	correl = 0.0528745	descr = N_Gram_TCGT
cnt = 514	feature = 210	correl = -0.0378198	descr = N_Gram_ACCA
cnt = 515	feature = 884	correl = 0.0378238	descr = N_Gram_TTGA
cnt = 516	feature = 247	correl = -0.0562288	descr = N_Gram_AGCC
cnt = 517	feature = 882	correl = 0.0629653	descr = N_Gram_TTCTT
cnt = 518	feature = 426	correl = -0.0395642	descr = N_Gram_CGCA
cnt = 519	feature = 430	correl = -0.0926276	descr = N_Gram_CGCG
cnt = 520	feature = 273	correl = 0.0425302	descr = N_Gram_ATAG
cnt = 521	feature = 524	correl = 0.0296437	descr = N_Gram_GACT
cnt = 522	feature = 872	correl = 0.0383372	descr = N_Gram_TTCC
cnt = 523	feature = 820	correl = -0.0313923	descr = N_Gram_TGCC
cnt = 524	feature = 652	correl = -0.0720848	descr = N_Gram_GGGTG
cnt = 525	feature = 663	correl = -0.0441347	descr = N_Gram_GGTT
cnt = 526	feature = 592	correl = -0.0253272	descr = N_Gram_GCTC
cnt = 527	feature = 533	correl = -0.0544504	descr = N_Gram_GAGG
cnt = 528	feature = 455	correl = -0.0509868	descr = N_Gram_CGTT
cnt = 529	feature = 606	correl = -0.0358128	descr = N_Gram_GGAA
cnt = 530	feature = 680	correl = 0.0557464	descr = N_Gram_GTCG
cnt = 531	feature = 633	correl = -0.0572201	descr = N_Gram_GGCT
cnt = 532	feature = 282	correl = 0.0441532	descr = N_Gram_ATCC
cnt = 533	feature = 684	correl = 0.0356436	descr = N_Gram_GTGA
cnt = 534	feature = 588	correl = -0.0682669	descr = N_Gram_GCGT
cnt = 535	feature = 512	correl = 0.0408771	descr = N_Gram_GAAT
cnt = 536	feature = 825	correl = 0.0341259	descr = N_Gram_TGCT
cnt = 537	feature = 67	correl = 0.0878724	descr = Gibbs_of_Target_Sequence__Pos_4_Step_1
cnt = 538	feature = 667	correl = 0.0420306	descr = N_Gram_GTAA
cnt = 539	feature = 478	correl = 0.0251489	descr = N_Gram_CTCT
cnt = 540	feature = 309	correl = 0.0956845	descr = N_Gram_ATTCT
cnt = 541	feature = 334	correl = -0.059169	descr = N_Gram_CAGA
cnt = 542	feature = 559	correl = 0.0228082	descr = N_Gram_GCAT
cnt = 543	feature = 728	correl = 0.0579	descr = N_Gram_TACT
cnt = 544	feature = 79	correl = 0.0955657	descr = Gibbs_of_Target_Sequence__Pos_17_Step_1
cnt = 545	feature = 763	correl = 0.0357304	descr = N_Gram_TCAT
cnt = 546	feature = 875	correl = 0.0393284	descr = N_Gram_TTCG
cnt = 547	feature = 409	correl = 0.0385306	descr = N_Gram_CCTT
cnt = 548	feature = 65	correl = -0.0418686	descr = Gibbs_of_Target_Sequence__Pos_1_Step_1
cnt = 549	feature = 518	correl = -0.0662967	descr = N_Gram_GACC
cnt = 550	feature = 71	correl = 0.0723653	descr = Gibbs_of_Target_Sequence__Pos_8_Step_1
cnt = 551	feature = 475	correl = -0.0731856	descr = N_Gram_CTCG
cnt = 552	feature = 256	correl = -0.0515914	descr = N_Gram_AGGG
cnt = 553	feature = 303	correl = 0.0483675	descr = N_Gram_ATTA
cnt = 554	feature = 720	correl = 0.0420291	descr = N_Gram_TACA
cnt = 555	feature = 765	correl = 0.0284397	descr = N_Gram_TCCA
cnt = 556	feature = 830	correl = 0.0229006	descr = N_Gram_TGGA
cnt = 557	feature = 488	correl = 0.0440666	descr = N_Gram_CTGT
cnt = 558	feature = 732	correl = 0.0529332	descr = N_Gram_TAGA
cnt = 559	feature = 277	correl = 0.0805155	descr = N_Gram_ATAT
cnt = 560	feature = 900	correl = 0.0270261	descr = N_Gram_TTTA
cnt = 561	feature = 690	correl = -0.0903433	descr = N_Gram_GTGG
cnt = 562	feature = 405	correl = -0.061161	descr = N_Gram_CCTG
cnt = 563	feature = 579	correl = -0.0545494	descr = N_Gram_GCGC
cnt = 564	feature = 206	correl = 0.063513	descr = N_Gram_ACAT
cnt = 565	feature = 316	correl = -0.0262528	descr = N_Gram_CAAA
cnt = 566	feature = 290	correl = 0.0445001	descr = N_Gram_ATCT
cnt = 567	feature = 298	correl = -0.0615913	descr = N_Gram_ATGG
cnt = 568	feature = 843	correl = 0.0607986	descr = N_Gram_TGTA
cnt = 569	feature = 646	correl = -0.0909727	descr = N_Gram_GGGG
cnt = 570	feature = 448	correl = -0.0247978	descr = N_Gram_CGTC
cnt = 571	feature = 614	correl = -0.0475863	descr = N_Gram_GGAG
cnt = 572	feature = 105	correl = -0.0709674	descr = Xue_Structure_Feature_A100
cnt = 573	feature = 540	correl = -0.053251	descr = N_Gram_GATG
cnt = 574	feature = 753	correl = 0.0641284	descr = N_Gram_TATT
cnt = 575	feature = 538	correl = 0.0376876	descr = N_Gram_GATA
cnt = 576	feature = 597	correl = -0.0260742	descr = N_Gram_GCTG
cnt = 577	feature = 508	correl = -0.0274072	descr = N_Gram_GAAG
cnt = 578	feature = 337	correl = -0.0492767	descr = N_Gram_CAGC
cnt = 579	feature = 887	correl = 0.0479449	descr = N_Gram_TTGC
cnt = 580	feature = 706	correl = 0.0503992	descr = N_Gram_GTTT
cnt = 581	feature = 791	correl = 0.071727	descr = N_Gram_TCTA
cnt = 582	feature = 66	correl = -0.172686	descr = Gibbs_of_Target_Sequence__Pos_2_Step_1
cnt = 583	feature = 80	correl = 0.1985	descr = Gibbs_of_Target_Sequence__Pos_18_Step_1
cnt = 584	feature = 676	correl = -0.0726291	descr = N_Gram_GTCC
cnt = 585	feature = 863	correl = 0.0442098	descr = N_Gram_TTAG
cnt = 586	feature = 369	correl = -0.0781941	descr = N_Gram_CCCA
cnt = 587	feature = 442	correl = -0.062397	descr = N_Gram_CGGG
cnt = 588	feature = 293	correl = 0.0357023	descr = N_Gram_ATGA
cnt = 589	feature = 795	correl = 0.0697998	descr = N_Gram_TCTC
cnt = 590	feature = 462	correl = 0.0682583	descr = N_Gram_CTAC
cnt = 591	feature = 500	correl = 0.0410404	descr = N_Gram_CTTT
cnt = 592	feature = 496	correl = 0.056285	descr = N_Gram_CTTG
cnt = 593	feature = 637	correl = -0.0864971	descr = N_Gram_GGGA
cnt = 594	feature = 68	correl = 0.0527539	descr = Gibbs_of_Target_Sequence__Pos_5_Step_1
cnt = 595	feature = 376	correl = -0.104662	descr = N_Gram_CCCG
cnt = 596	feature = 813	correl = 0.0343589	descr = N_Gram_TGAT
cnt = 597	feature = 75	correl = 0.11726	descr = Gibbs_of_Target_Sequence__Pos_13_Step_1
cnt = 598	feature = 701	correl = -0.0584296	descr = N_Gram_GTTG
cnt = 599	feature = 400	correl = -0.0879548	descr = N_Gram_CCTC
cnt = 600	feature = 620	correl = -0.0768101	descr = N_Gram_GGCA
cnt = 601	feature = 329	correl = -0.0693195	descr = N_Gram_CACG
cnt = 602	feature = 494	correl = 0.0316758	descr = N_Gram_CTTC
cnt = 603	feature = 483	correl = -0.0306642	descr = N_Gram_CTGC
cnt = 604	feature = 389	correl = -0.0489153	descr = N_Gram_CCGC
cnt = 605	feature = 629	correl = -0.0916484	descr = N_Gram_GGCG
cnt = 606	feature = 384	correl = -0.101758	descr = N_Gram_CCGA
cnt = 607	feature = 354	correl = 0.0410125	descr = N_Gram_CATT
cnt = 608	feature = 348	correl = 0.0241767	descr = N_Gram_CATC
cnt = 609	feature = 902	correl = 0.0546466	descr = N_Gram_TTTC
cnt = 610	feature = 767	correl = -0.0361798	descr = N_Gram_TCCC
cnt = 611	feature = 307	correl = 0.0810179	descr = N_Gram_ATTC
cnt = 612	feature = 666	correl = 0.0532153	descr = N_Gram_GTA
cnt = 613	feature = 227	correl = 0.0343784	descr = N_Gram_ACT
cnt = 614	feature = 799	correl = 0.0739686	descr = N_Gram_TCTG
cnt = 615	feature = 74	correl = 0.0566559	descr = Gibbs_of_Target_Sequence__Pos_11_Step_1
cnt = 616	feature = 659	correl = -0.0789446	descr = N_Gram_GGTG
cnt = 617	feature = 910	correl = 0.0455375	descr = N_Gram_TTTT
cnt = 618	feature = 894	correl = 0.0882352	descr = N_Gram_TTGT
cnt = 619	feature = 832	correl = -0.0808029	descr = N_Gram_TGGC
cnt = 620	feature = 641	correl = -0.115914	descr = N_Gram_GGGC
cnt = 621	feature = 650	correl = -0.0499848	descr = N_Gram_GGGT
cnt = 622	feature = 808	correl = 0.0607381	descr = N_Gram_TGAA
cnt = 623	feature = 556	correl = -0.0416818	descr = N_Gram_GCAG
cnt = 624	feature = 72	correl = 0.090977	descr = Gibbs_of_Target_Sequence__Pos_9_Step_1
cnt = 625	feature = 624	correl = -0.122645	descr = N_Gram_GGCC
cnt = 626	feature = 78	correl = 0.124245	descr = Gibbs_of_Target_Sequence__Pos_16_Step_1
cnt = 627	feature = 891	correl = 0.0233218	descr = N_Gram_TTGG
cnt = 628	feature = 583	correl = -0.0880488	descr = N_Gram_GCGG
cnt = 629	feature = 326	correl = -0.0341112	descr = N_Gram_CAC
cnt = 630	feature = 70	correl = 0.1472	descr = Gibbs_of_Target_Sequence__Pos_7_Step_1
cnt = 631	feature = 837	correl = -0.0506454	descr = N_Gram_TGGG
cnt = 632	feature = 76	correl = 0.144465	descr = Gibbs_of_Target_Sequence__Pos_14_Step_1
cnt = 633	feature = 412	correl = -0.0749117	descr = N_Gram_CGA
cnt = 634	feature = 853	correl = 0.0813509	descr = N_Gram_TGTT
cnt = 635	feature = 69	correl = 0.0944954	descr = Gibbs_of_Target_Sequence__Pos_6_Step_1
cnt = 636	feature = 77	correl = 0.0992392	descr = Gibbs_of_Target_Sequence__Pos_15_Step_1
cnt = 637	feature = 757	correl = 0.0243164	descr = N_Gram_TCA
cnt = 638	feature = 719	correl = 0.0622476	descr = N_Gram_TAC
cnt = 639	feature = 803	correl = 0.0676648	descr = N_Gram_TCTT
cnt = 640	feature = 73	correl = 0.121598	descr = Gibbs_of_Target_Sequence__Pos_10_Step_1
cnt = 641	feature = 566	correl = -0.15086	descr = N_Gram_GCCC
cnt = 642	feature = 281	correl = 0.0429932	descr = N_Gram_ATC
cnt = 643	feature = 314	correl = 0.0291526	descr = N_Gram_ATTT
cnt = 644	feature = 878	correl = 0.100381	descr = N_Gram_TTCT
cnt = 645	feature = 459	correl = 0.101001	descr = N_Gram_CTA
cnt = 646	feature = 807	correl = 0.0594993	descr = N_Gram_TGA
cnt = 647	feature = 709	correl = 0.0623506	descr = N_Gram_TAA
cnt = 648	feature = 548	correl = -0.0516503	descr = N_Gram_GCA
cnt = 649	feature = 743	correl = 0.109277	descr = N_Gram_TAT
cnt = 650	feature = 396	correl = -0.0402968	descr = N_Gram_CCT
cnt = 651	feature = 605	correl = -0.0506601	descr = N_Gram_GGA
cnt = 652	feature = 653	correl = -0.0389671	descr = N_Gram_GGT
cnt = 653	feature = 806	correl = 0.0541959	descr = N_Gram_TG
cnt = 654	feature = 272	correl = 0.0498523	descr = N_Gram_ATA
cnt = 655	feature = 344	correl = 0.0624002	descr = N_Gram_CAT
cnt = 656	feature = 857	correl = 0.0622678	descr = N_Gram_TTA
cnt = 657	feature = 425	correl = -0.041389	descr = N_Gram_CGC
cnt = 658	feature = 756	correl = 0.0424397	descr = N_Gram_TC
cnt = 659	feature = 436	correl = -0.0909114	descr = N_Gram_CGG
cnt = 660	feature = 470	correl = -0.0306488	descr = N_Gram_CTC
cnt = 661	feature = 491	correl = 0.0647841	descr = N_Gram_CTT
cnt = 662	feature = 578	correl = -0.091515	descr = N_Gram_GCG
cnt = 663	feature = 368	correl = -0.138935	descr = N_Gram_CCC
cnt = 664	feature = 883	correl = 0.112654	descr = N_Gram_TTG
cnt = 665	feature = 563	correl = -0.125426	descr = N_Gram_GCC
cnt = 666	feature = 383	correl = -0.0817055	descr = N_Gram_CCG
cnt = 667	feature = 790	correl = 0.109667	descr = N_Gram_TCT
cnt = 668	feature = 636	correl = -0.126353	descr = N_Gram_GGG
cnt = 669	feature = 829	correl = -0.0566542	descr = N_Gram_TGG
cnt = 670	feature = 871	correl = 0.0897413	descr = N_Gram_TTC
cnt = 671	feature = 619	correl = -0.179037	descr = N_Gram_GGC
cnt = 672	feature = 899	correl = 0.0993408	descr = N_Gram_TTT
cnt = 673	feature = 604	correl = -0.120051	descr = N_Gram_GG
cnt = 674	feature = 356	correl = -0.0863614	descr = N_Gram_CC
cnt = 675	feature = 302	correl = 0.117246	descr = N_Gram_ATT
cnt = 676	feature = 411	correl = -0.0802939	descr = N_Gram_CG
cnt = 677	feature = 856	correl = 0.155758	descr = N_Gram_TT
cnt = 678	feature = 271	correl = 0.104119	descr = N_Gram_AT
cnt = 679	feature = 708	correl = 0.169841	descr = N_Gram_TA
cnt = 680	feature = 83	correl = 0.233596	descr = PF_RNAi_Fold_Energy
cnt = 681	feature = 63	correl = 0.273316	descr = Gibbs_of_Target_Sequence_
num rows = 2188
num_elements = 1492216
..*
optimization finished, #iter = 2081
nu = 0.189523
obj = -32.373567, rho = -0.712424
nSV = 999, nBSV = 94
num rows = 243
num_elements = 165726
*
optimization finished, #iter = 158
nu = 0.153641
obj = -3.367438, rho = -0.741047
nSV = 131, nBSV = 2
..*
optimization finished, #iter = 2081
nu = 0.189523
obj = -32.373567, rho = -0.712424
nSV = 999, nBSV = 94
CFS merit scores = 1.36338
CFS merit scores = 1.59554
CFS merit scores = 1.83956
CFS merit scores = 2.06846
CFS merit scores = 2.27819
CFS merit scores = 2.46383
CFS merit scores = 2.63617
CFS merit scores = 2.79776
CFS merit scores = 2.94776
CFS merit scores = 3.09035
CFS merit scores = 3.22639
CFS merit scores = 3.35556
CFS merit scores = 3.47969
CFS merit scores = 3.5984
CFS merit scores = 3.71249
CFS merit scores = 3.82165
CFS merit scores = 3.92699
CFS merit scores = 4.02796
CFS merit scores = 4.12433
CFS merit scores = 4.21738
CFS merit scores = 4.30718
CFS merit scores = 4.39377
CFS merit scores = 4.47754
CFS merit scores = 4.55904
CFS merit scores = 4.6383
CFS merit scores = 4.71525
CFS merit scores = 4.78985
CFS merit scores = 4.8618
CFS merit scores = 4.93227
CFS merit scores = 5.00098
CFS merit scores = 5.06808
CFS merit scores = 5.13257
CFS merit scores = 5.19484
CFS merit scores = 5.25586
CFS merit scores = 5.31461
CFS merit scores = 5.36755
CFS merit scores = 5.41761
CFS merit scores = 5.46668
CFS merit scores = 5.51263
CFS merit scores = 5.55637
CFS merit scores = 5.59877
CFS merit scores = 5.64003
CFS merit scores = 5.67925
CFS merit scores = 5.71779
CFS merit scores = 5.75517
CFS merit scores = 5.79136
CFS merit scores = 5.8261
CFS merit scores = 5.86042
CFS merit scores = 5.89261
CFS merit scores = 5.92408
CFS merit scores = 5.95346
CFS merit scores = 5.98199
CFS merit scores = 6.00974
CFS merit scores = 6.03728
CFS merit scores = 6.0639
CFS merit scores = 6.0901
CFS merit scores = 6.11591
CFS merit scores = 6.14092
CFS merit scores = 6.16529
CFS merit scores = 6.18896
CFS merit scores = 6.21186
CFS merit scores = 6.23372
CFS merit scores = 6.25516
CFS merit scores = 6.27584
CFS merit scores = 6.29617
CFS merit scores = 6.31518
CFS merit scores = 6.33278
CFS merit scores = 6.34988
CFS merit scores = 6.36536
CFS merit scores = 6.38029
CFS merit scores = 6.39502
CFS merit scores = 6.40966
CFS merit scores = 6.42359
CFS merit scores = 6.43764
CFS merit scores = 6.45191
CFS merit scores = 6.46591
CFS merit scores = 6.47923
CFS merit scores = 6.49226
CFS merit scores = 6.50493
CFS merit scores = 6.51734
CFS merit scores = 6.52836
CFS merit scores = 6.53921
CFS merit scores = 6.54983
CFS merit scores = 6.56005
CFS merit scores = 6.56986
CFS merit scores = 6.57947
CFS merit scores = 6.58871
CFS merit scores = 6.59753
CFS merit scores = 6.6063
CFS merit scores = 6.61495
CFS merit scores = 6.62353
CFS merit scores = 6.63221
CFS merit scores = 6.64028
CFS merit scores = 6.64841
CFS merit scores = 6.65586
CFS merit scores = 6.66323
CFS merit scores = 6.66916
CFS merit scores = 6.67503
CFS merit scores = 6.68061
CFS merit scores = 6.68561
CFS merit scores = 6.69021
CFS merit scores = 6.69489
CFS merit scores = 6.69946
CFS merit scores = 6.70354
CFS merit scores = 6.70756
CFS merit scores = 6.71134
CFS merit scores = 6.71473
CFS merit scores = 6.71814
CFS merit scores = 6.72161
CFS merit scores = 6.72504
CFS merit scores = 6.7282
CFS merit scores = 6.73154
CFS merit scores = 6.73483
CFS merit scores = 6.73788
CFS merit scores = 6.74094
CFS merit scores = 6.74378
CFS merit scores = 6.74673
CFS merit scores = 6.7495
CFS merit scores = 6.752
CFS merit scores = 6.75464
CFS merit scores = 6.75709
CFS merit scores = 6.7596
CFS merit scores = 6.76223
CFS merit scores = 6.7647
CFS merit scores = 6.76707
CFS merit scores = 6.7694
CFS merit scores = 6.77159
CFS merit scores = 6.7736
CFS merit scores = 6.77552
CFS merit scores = 6.77743
CFS merit scores = 6.77925
CFS merit scores = 6.78125
CFS merit scores = 6.78306
CFS merit scores = 6.78486
CFS merit scores = 6.78597
CFS merit scores = 6.78699
CFS merit scores = 6.78808
CFS merit scores = 6.7892
CFS merit scores = 6.78967
CFS merit scores = 6.79015
CFS merit scores = 6.79072
CFS merit scores = 6.79131
CFS merit scores = 6.79193
CFS merit scores = 6.79246
CFS merit scores = 6.79288
CFS merit scores = 6.79349
CFS merit scores = 6.79413
CFS merit scores = 6.79481
CFS merit scores = 6.79528
CFS merit scores = 6.79581
CFS merit scores = 6.79646
CFS merit scores = 6.79716
CFS merit scores = 6.79798
CFS merit scores = 6.79874
CFS merit scores = 6.79954
CFS merit scores = 6.80038
CFS merit scores = 6.80072
CFS merit scores = 6.80095
CFS merit scores = 6.80103
CFS merit scores = 6.80123
CFS merit scores = 6.80131
CFS merit scores = 6.8012
CFS merit scores = 6.80117
CFS merit scores = 6.80117
CFS merit scores = 6.8011
CFS merit scores = 6.80091
CFS merit scores = 6.80066
CFS merit scores = 6.80047
CFS merit scores = 6.80043
CFS merit scores = 6.80031
CFS merit scores = 6.80015
CFS merit scores = 6.79999
CFS merit scores = 6.79986
CFS merit scores = 6.79961
CFS merit scores = 6.79951
CFS merit scores = 6.79944
CFS merit scores = 6.79937
CFS merit scores = 6.79936
CFS merit scores = 6.79945
CFS merit scores = 6.79947
CFS merit scores = 6.79947
CFS merit scores = 6.79936
CFS merit scores = 6.79924
CFS merit scores = 6.79875
CFS merit scores = 6.79826
CFS merit scores = 6.79767
CFS merit scores = 6.79701
CFS merit scores = 6.79639
CFS merit scores = 6.79585
CFS merit scores = 6.79528
CFS merit scores = 6.79469
CFS merit scores = 6.79411
CFS merit scores = 6.79353
CFS merit scores = 6.79302
CFS merit scores = 6.79254
CFS merit scores = 6.79182
CFS merit scores = 6.79122
CFS merit scores = 6.79074
CFS merit scores = 6.79013
CFS merit scores = 6.78941
CFS merit scores = 6.78852
CFS merit scores = 6.78765
CFS merit scores = 6.78688
CFS merit scores = 6.78623
CFS merit scores = 6.78558
CFS merit scores = 6.78482
CFS merit scores = 6.78405
CFS merit scores = 6.78321
CFS merit scores = 6.78253
CFS merit scores = 6.78185
CFS merit scores = 6.78106
CFS merit scores = 6.7803
CFS merit scores = 6.77954
CFS merit scores = 6.7788
CFS merit scores = 6.77788
CFS merit scores = 6.77705
CFS merit scores = 6.77618
CFS merit scores = 6.77535
CFS merit scores = 6.77449
CFS merit scores = 6.7737
CFS merit scores = 6.77292
CFS merit scores = 6.77186
CFS merit scores = 6.77089
CFS merit scores = 6.76996
CFS merit scores = 6.76899
CFS merit scores = 6.76808
CFS merit scores = 6.7671
CFS merit scores = 6.76605
CFS merit scores = 6.76507
CFS merit scores = 6.76406
CFS merit scores = 6.76313
CFS merit scores = 6.76222
CFS merit scores = 6.76133
CFS merit scores = 6.76041
CFS merit scores = 6.75948
CFS merit scores = 6.75849
CFS merit scores = 6.75756
CFS merit scores = 6.75648
CFS merit scores = 6.75542
CFS merit scores = 6.75438
CFS merit scores = 6.7534
CFS merit scores = 6.75244
CFS merit scores = 6.75138
CFS merit scores = 6.75038
CFS merit scores = 6.74931
CFS merit scores = 6.74827
CFS merit scores = 6.74722
CFS merit scores = 6.74611
CFS merit scores = 6.745
CFS merit scores = 6.74394
CFS merit scores = 6.74291
CFS merit scores = 6.7419
CFS merit scores = 6.74086
CFS merit scores = 6.7398
CFS merit scores = 6.73878
CFS merit scores = 6.73776
CFS merit scores = 6.73677
CFS merit scores = 6.73569
CFS merit scores = 6.73448
CFS merit scores = 6.73328
CFS merit scores = 6.73201
CFS merit scores = 6.73075
CFS merit scores = 6.72938
CFS merit scores = 6.72799
CFS merit scores = 6.72663
CFS merit scores = 6.72532
CFS merit scores = 6.72395
CFS merit scores = 6.7226
CFS merit scores = 6.72119
CFS merit scores = 6.7198
CFS merit scores = 6.71833
CFS merit scores = 6.71683
CFS merit scores = 6.71536
CFS merit scores = 6.71388
CFS merit scores = 6.71236
CFS merit scores = 6.71086
CFS merit scores = 6.70933
CFS merit scores = 6.70783
CFS merit scores = 6.70631
CFS merit scores = 6.70486
CFS merit scores = 6.70341
CFS merit scores = 6.70193
CFS merit scores = 6.70047
CFS merit scores = 6.69907
CFS merit scores = 6.69768
CFS merit scores = 6.69626
CFS merit scores = 6.69483
CFS merit scores = 6.69341
CFS merit scores = 6.6919
CFS merit scores = 6.6904
CFS merit scores = 6.6889
CFS merit scores = 6.6874
CFS merit scores = 6.68597
CFS merit scores = 6.68455
CFS merit scores = 6.68316
CFS merit scores = 6.68175
CFS merit scores = 6.68026
CFS merit scores = 6.67881
CFS merit scores = 6.67733
CFS merit scores = 6.67587
CFS merit scores = 6.67444
CFS merit scores = 6.67302
CFS merit scores = 6.6716
CFS merit scores = 6.67014
CFS merit scores = 6.6687
CFS merit scores = 6.66727
CFS merit scores = 6.66576
CFS merit scores = 6.66422
CFS merit scores = 6.66275
CFS merit scores = 6.66124
CFS merit scores = 6.65971
CFS merit scores = 6.6582
CFS merit scores = 6.65667
CFS merit scores = 6.65519
CFS merit scores = 6.65371
CFS merit scores = 6.65223
CFS merit scores = 6.65077
CFS merit scores = 6.64932
CFS merit scores = 6.64794
CFS merit scores = 6.64652
CFS merit scores = 6.64506
CFS merit scores = 6.64351
CFS merit scores = 6.64202
CFS merit scores = 6.64052
CFS merit scores = 6.63893
CFS merit scores = 6.63733
CFS merit scores = 6.63574
CFS merit scores = 6.63417
CFS merit scores = 6.63259
CFS merit scores = 6.631
CFS merit scores = 6.62947
CFS merit scores = 6.62798
CFS merit scores = 6.62652
CFS merit scores = 6.62502
CFS merit scores = 6.62354
CFS merit scores = 6.62207
CFS merit scores = 6.62062
CFS merit scores = 6.61907
CFS merit scores = 6.61754
CFS merit scores = 6.61595
CFS merit scores = 6.61442
CFS merit scores = 6.61289
CFS merit scores = 6.61134
CFS merit scores = 6.60982
CFS merit scores = 6.6083
CFS merit scores = 6.60679
CFS merit scores = 6.60533
CFS merit scores = 6.60385
CFS merit scores = 6.60238
CFS merit scores = 6.60087
CFS merit scores = 6.59933
CFS merit scores = 6.5978
CFS merit scores = 6.59629
CFS merit scores = 6.59479
CFS merit scores = 6.59328
CFS merit scores = 6.59176
CFS merit scores = 6.59019
CFS merit scores = 6.58868
CFS merit scores = 6.58717
CFS merit scores = 6.58562
CFS merit scores = 6.58404
CFS merit scores = 6.58241
CFS merit scores = 6.58077
CFS merit scores = 6.57914
CFS merit scores = 6.57752
CFS merit scores = 6.57591
CFS merit scores = 6.57429
CFS merit scores = 6.57267
CFS merit scores = 6.57105
CFS merit scores = 6.56945
CFS merit scores = 6.56783
CFS merit scores = 6.5662
CFS merit scores = 6.56461
CFS merit scores = 6.56299
CFS merit scores = 6.56132
CFS merit scores = 6.55965
CFS merit scores = 6.55801
CFS merit scores = 6.55639
CFS merit scores = 6.55482
CFS merit scores = 6.55317
CFS merit scores = 6.55155
CFS merit scores = 6.54992
CFS merit scores = 6.54827
CFS merit scores = 6.54661
CFS merit scores = 6.54499
CFS merit scores = 6.54334
CFS merit scores = 6.54164
CFS merit scores = 6.53991
CFS merit scores = 6.53812
CFS merit scores = 6.53637
CFS merit scores = 6.53459
CFS merit scores = 6.53287
CFS merit scores = 6.53113
CFS merit scores = 6.52936
CFS merit scores = 6.52762
CFS merit scores = 6.52587
CFS merit scores = 6.52412
CFS merit scores = 6.52235
CFS merit scores = 6.52059
CFS merit scores = 6.51886
CFS merit scores = 6.51714
CFS merit scores = 6.51541
CFS merit scores = 6.51366
CFS merit scores = 6.51192
CFS merit scores = 6.51018
CFS merit scores = 6.50847
CFS merit scores = 6.50676
CFS merit scores = 6.50505
CFS merit scores = 6.50333
CFS merit scores = 6.50163
CFS merit scores = 6.49996
CFS merit scores = 6.49828
CFS merit scores = 6.49663
CFS merit scores = 6.49496
CFS merit scores = 6.49332
CFS merit scores = 6.49167
CFS merit scores = 6.49004
CFS merit scores = 6.48841
CFS merit scores = 6.48673
CFS merit scores = 6.48504
CFS merit scores = 6.48337
CFS merit scores = 6.48167
CFS merit scores = 6.47999
CFS merit scores = 6.47836
CFS merit scores = 6.47673
CFS merit scores = 6.47505
CFS merit scores = 6.47338
CFS merit scores = 6.47172
CFS merit scores = 6.46999
CFS merit scores = 6.46824
CFS merit scores = 6.46646
CFS merit scores = 6.46471
CFS merit scores = 6.46295
CFS merit scores = 6.46114
CFS merit scores = 6.45936
CFS merit scores = 6.45758
CFS merit scores = 6.45578
CFS merit scores = 6.45402
CFS merit scores = 6.45226
CFS merit scores = 6.45051
CFS merit scores = 6.44877
CFS merit scores = 6.44702
CFS merit scores = 6.44526
CFS merit scores = 6.44347
CFS merit scores = 6.44174
CFS merit scores = 6.43999
CFS merit scores = 6.43823
CFS merit scores = 6.43644
CFS merit scores = 6.43464
CFS merit scores = 6.43275
CFS merit scores = 6.43091
CFS merit scores = 6.42907
CFS merit scores = 6.42722
CFS merit scores = 6.42529
CFS merit scores = 6.42339
CFS merit scores = 6.42146
CFS merit scores = 6.41956
CFS merit scores = 6.41767
CFS merit scores = 6.41577
CFS merit scores = 6.4139
CFS merit scores = 6.41204
CFS merit scores = 6.41019
CFS merit scores = 6.40837
CFS merit scores = 6.40655
CFS merit scores = 6.40463
CFS merit scores = 6.40272
CFS merit scores = 6.40075
CFS merit scores = 6.3988
CFS merit scores = 6.39684
CFS merit scores = 6.39487
CFS merit scores = 6.39291
CFS merit scores = 6.39096
CFS merit scores = 6.38899
CFS merit scores = 6.38702
CFS merit scores = 6.3851
CFS merit scores = 6.3832
CFS merit scores = 6.38128
CFS merit scores = 6.37923
CFS merit scores = 6.37717
CFS merit scores = 6.37513
CFS merit scores = 6.37311
CFS merit scores = 6.37106
CFS merit scores = 6.36896
CFS merit scores = 6.36686
CFS merit scores = 6.36474
CFS merit scores = 6.36263
CFS merit scores = 6.36048
CFS merit scores = 6.35831
CFS merit scores = 6.35611
CFS merit scores = 6.35393
CFS merit scores = 6.35175
CFS merit scores = 6.34957
CFS merit scores = 6.3474
CFS merit scores = 6.34524
CFS merit scores = 6.34301
CFS merit scores = 6.3408
CFS merit scores = 6.33861
CFS merit scores = 6.33641
CFS merit scores = 6.33422
CFS merit scores = 6.33198
CFS merit scores = 6.32975
CFS merit scores = 6.32752
CFS merit scores = 6.32522
CFS merit scores = 6.32279
CFS merit scores = 6.32041
CFS merit scores = 6.31801
CFS merit scores = 6.3156
CFS merit scores = 6.31321
CFS merit scores = 6.31078
CFS merit scores = 6.30835
CFS merit scores = 6.30591
CFS merit scores = 6.30345
CFS merit scores = 6.30096
CFS merit scores = 6.29836
CFS merit scores = 6.29579
CFS merit scores = 6.2932
CFS merit scores = 6.29063
CFS merit scores = 6.2881
CFS merit scores = 6.28557
CFS merit scores = 6.28307
CFS merit scores = 6.28059
CFS merit scores = 6.27803
CFS merit scores = 6.27543
CFS merit scores = 6.27283
CFS merit scores = 6.27016
CFS merit scores = 6.26749
CFS merit scores = 6.2648
CFS merit scores = 6.2621
CFS merit scores = 6.25943
CFS merit scores = 6.25676
CFS merit scores = 6.25411
CFS merit scores = 6.25144
CFS merit scores = 6.24879
CFS merit scores = 6.24611
CFS merit scores = 6.24344
CFS merit scores = 6.24079
CFS merit scores = 6.23818
CFS merit scores = 6.23551
CFS merit scores = 6.23287
CFS merit scores = 6.23017
CFS merit scores = 6.22744
CFS merit scores = 6.22472
CFS merit scores = 6.222
CFS merit scores = 6.21928
CFS merit scores = 6.21658
CFS merit scores = 6.21389
CFS merit scores = 6.2112
CFS merit scores = 6.2085
CFS merit scores = 6.20584
CFS merit scores = 6.20312
CFS merit scores = 6.20042
CFS merit scores = 6.19768
CFS merit scores = 6.19495
CFS merit scores = 6.19223
CFS merit scores = 6.18946
CFS merit scores = 6.18666
CFS merit scores = 6.18387
CFS merit scores = 6.18108
CFS merit scores = 6.17827
CFS merit scores = 6.17546
CFS merit scores = 6.17259
CFS merit scores = 6.1697
CFS merit scores = 6.16683
CFS merit scores = 6.16394
CFS merit scores = 6.16105
CFS merit scores = 6.15815
CFS merit scores = 6.15523
CFS merit scores = 6.15233
CFS merit scores = 6.1494
CFS merit scores = 6.14648
CFS merit scores = 6.14358
CFS merit scores = 6.14071
CFS merit scores = 6.13782
CFS merit scores = 6.1349
CFS merit scores = 6.13199
CFS merit scores = 6.12909
CFS merit scores = 6.12615
CFS merit scores = 6.12319
CFS merit scores = 6.12025
CFS merit scores = 6.11733
CFS merit scores = 6.11435
CFS merit scores = 6.11138
CFS merit scores = 6.1084
CFS merit scores = 6.10536
CFS merit scores = 6.10227
CFS merit scores = 6.09914
CFS merit scores = 6.09603
CFS merit scores = 6.09292
CFS merit scores = 6.08977
CFS merit scores = 6.08661
CFS merit scores = 6.08347
CFS merit scores = 6.08034
CFS merit scores = 6.07723
CFS merit scores = 6.07411
CFS merit scores = 6.07096
CFS merit scores = 6.06779
CFS merit scores = 6.06464
CFS merit scores = 6.06148
CFS merit scores = 6.05828
CFS merit scores = 6.05508
CFS merit scores = 6.05189
CFS merit scores = 6.04867
CFS merit scores = 6.04547
CFS merit scores = 6.04226
CFS merit scores = 6.03909
CFS merit scores = 6.03586
CFS merit scores = 6.03268
CFS merit scores = 6.02949
CFS merit scores = 6.0263
CFS merit scores = 6.02313
CFS merit scores = 6.01994
CFS merit scores = 6.01675
CFS merit scores = 6.01354
CFS merit scores = 6.01031
CFS merit scores = 6.00707
CFS merit scores = 6.00384
CFS merit scores = 6.00058
CFS merit scores = 5.99733
CFS merit scores = 5.99409
CFS merit scores = 5.99081
CFS merit scores = 5.98754
CFS merit scores = 5.98427
CFS merit scores = 5.98102
CFS merit scores = 5.97778
CFS merit scores = 5.97454
CFS merit scores = 5.97127
CFS merit scores = 5.96799
CFS merit scores = 5.9647
CFS merit scores = 5.96142
CFS merit scores = 5.95815
CFS merit scores = 5.95486
CFS merit scores = 5.95159
CFS merit scores = 5.94834
CFS merit scores = 5.94512
CFS merit scores = 5.94182
CFS merit scores = 5.93847
CFS merit scores = 5.93509
CFS merit scores = 5.9317
CFS merit scores = 5.92824
CFS merit scores = 5.92476
CFS merit scores = 5.9213
CFS merit scores = 5.9178
CFS merit scores = 5.91427
CFS merit scores = 5.91072
CFS merit scores = 5.90713
CFS merit scores = 5.90357
CFS merit scores = 5.90001
CFS merit scores = 5.89641
CFS merit scores = 5.89281
CFS merit scores = 5.88919
CFS merit scores = 5.88557
CFS merit scores = 5.8819
CFS merit scores = 5.87817
CFS merit scores = 5.87444
CFS merit scores = 5.87071
CFS merit scores = 5.86698
CFS merit scores = 5.86316
CFS merit scores = 5.85927
CFS merit scores = 5.85536
CFS merit scores = 5.85136
CFS merit scores = 5.84734
CFS merit scores = 5.84331
CFS merit scores = 5.8392
CFS merit scores = 5.83486
CFS merit scores = 5.83049
CFS merit scores = 5.82611
CFS merit scores = 5.82171
CFS merit scores = 5.81724
CFS merit scores = 5.81272
CFS merit scores = 5.80821
CFS merit scores = 5.80369
CFS merit scores = 5.79911
CFS merit scores = 5.7945
CFS merit scores = 5.78991
CFS merit scores = 5.7852
CFS merit scores = 5.78053
CFS merit scores = 5.77587
CFS merit scores = 5.77108
CFS merit scores = 5.76625
CFS merit scores = 5.76137
CFS merit scores = 5.75649
CFS merit scores = 5.75137
CFS merit scores = 5.74607
CFS merit scores = 5.74077
CFS merit scores = 5.73538
CFS merit scores = 5.72998
CFS merit scores = 5.72454
CFS merit scores = 5.71905
CFS merit scores = 5.71339
CFS merit scores = 5.70771
CFS merit scores = 5.70204
CFS merit scores = 5.69637
CFS merit scores = 5.69069
CFS merit scores = 5.68487
CFS merit scores = 5.67905
CFS merit scores = 5.67322
CFS merit scores = 5.66741
CFS merit scores = 5.66155
CFS merit scores = 5.65551
CFS merit scores = 5.64942
CFS merit scores = 5.64327
CFS merit scores = 5.63712
CFS merit scores = 5.63074
CFS merit scores = 5.62421
CFS merit scores = 5.61768
CFS merit scores = 5.61109
CFS merit scores = 5.60371
CFS merit scores = 5.5963
CFS merit scores = 5.58818
CFS merit scores = 5.57958
CFS merit scores = 5.57064
CFS merit scores = 5.56143
CFS merit scores = 5.55171
CFS merit scores = 5.53367
cnt = 1	feature = 64	correl = 0.363379	descr = Position_Specific_Bin_Base_20_Base_A
cnt = 2	feature = 652	correl = -0.179023	descr = N_Gram_GGC
cnt = 3	feature = 50	correl = -0.0638493	descr = Position_Specific_Bin_Base_16_Base_G
cnt = 4	feature = 442	correl = -0.0626833	descr = N_Gram_CGAA
cnt = 5	feature = 719	correl = -0.0516653	descr = N_Gram_GTGCC
cnt = 6	feature = 578	correl = 0.0453418	descr = N_Gram_GATTG
cnt = 7	feature = 449	correl = -0.0482257	descr = N_Gram_CGAGT
cnt = 8	feature = 231	correl = -0.0321312	descr = N_Gram_ACGCA
cnt = 9	feature = 889	correl = -0.0316776	descr = N_Gram_TTACG
cnt = 10	feature = 437	correl = 0.0261665	descr = N_Gram_CCTTA
cnt = 11	feature = 336	correl = 0.0274122	descr = N_Gram_CAACG
cnt = 12	feature = 451	correl = -0.0312372	descr = N_Gram_CGATA
cnt = 13	feature = 426	correl = 0.0263658	descr = N_Gram_CCTAT
cnt = 14	feature = 816	correl = -0.0442296	descr = N_Gram_TCGCG
cnt = 15	feature = 232	correl = 0.0265427	descr = N_Gram_ACGCT
cnt = 16	feature = 745	correl = 0.0261758	descr = N_Gram_TAAGC
cnt = 17	feature = 507	correl = -0.0248377	descr = N_Gram_CTATT
cnt = 18	feature = 577	correl = 0.0388849	descr = N_Gram_GATTA
cnt = 19	feature = 888	correl = -0.0309369	descr = N_Gram_TTACC
cnt = 20	feature = 505	correl = 0.0313429	descr = N_Gram_CTATC
cnt = 21	feature = 272	correl = 0.0330161	descr = N_Gram_AGTAA
cnt = 22	feature = 448	correl = 0.0332288	descr = N_Gram_CGAGA
cnt = 23	feature = 452	correl = -0.0230941	descr = N_Gram_CGATC
cnt = 24	feature = 225	correl = 0.0233433	descr = N_Gram_ACCGC
cnt = 25	feature = 492	correl = 0.0406581	descr = N_Gram_CGTTT
cnt = 26	feature = 424	correl = 0.0537419	descr = N_Gram_CCTAA
cnt = 27	feature = 283	correl = 0.0262498	descr = N_Gram_ATAGC
cnt = 28	feature = 230	correl = -0.0375461	descr = N_Gram_ACGAC
cnt = 29	feature = 892	correl = 0.0333516	descr = N_Gram_TTAGC
cnt = 30	feature = 702	correl = 0.0316502	descr = N_Gram_GTACC
cnt = 31	feature = 701	correl = -0.0263622	descr = N_Gram_GTAAT
cnt = 32	feature = 621	correl = -0.046508	descr = N_Gram_GCGGT
cnt = 33	feature = 934	correl = -0.0215004	descr = N_Gram_TTTCG
cnt = 34	feature = 755	correl = 0.0225324	descr = N_Gram_TACCG
cnt = 35	feature = 488	correl = -0.0377013	descr = N_Gram_CGTGG
cnt = 36	feature = 550	correl = -0.0233977	descr = N_Gram_GACCC
cnt = 37	feature = 711	correl = 0.0526348	descr = N_Gram_GTCGC
cnt = 38	feature = 728	correl = 0.0369533	descr = N_Gram_GTGTG
cnt = 39	feature = 490	correl = -0.06787	descr = N_Gram_CGTTC
cnt = 40	feature = 476	correl = -0.0616535	descr = N_Gram_CGGGG
cnt = 41	feature = 506	correl = 0.0343333	descr = N_Gram_CTATG
cnt = 42	feature = 819	correl = 0.0385944	descr = N_Gram_TCGGA
cnt = 43	feature = 208	correl = 0.0296831	descr = N_Gram_ACAAG
cnt = 44	feature = 896	correl = 0.0312217	descr = N_Gram_TTATG
cnt = 45	feature = 332	correl = -0.0341862	descr = N_Gram_CAAAA
cnt = 46	feature = 765	correl = 0.0458411	descr = N_Gram_TAGAG
cnt = 47	feature = 480	correl = -0.0250027	descr = N_Gram_CGGTG
cnt = 48	feature = 714	correl = 0.0478948	descr = N_Gram_GTCTA
cnt = 49	feature = 613	correl = -0.0393818	descr = N_Gram_GCGCA
cnt = 50	feature = 295	correl = -0.0217384	descr = N_Gram_ATCCC
cnt = 51	feature = 314	correl = -0.0221883	descr = N_Gram_ATGTA
cnt = 52	feature = 760	correl = 0.0357127	descr = N_Gram_TACTG
cnt = 53	feature = 413	correl = -0.0467503	descr = N_Gram_CCGAC
cnt = 54	feature = 708	correl = -0.0234628	descr = N_Gram_GTCCG
cnt = 55	feature = 485	correl = -0.0511879	descr = N_Gram_CGTCG
cnt = 56	feature = 510	correl = -0.029587	descr = N_Gram_CTCAC
cnt = 57	feature = 528	correl = -0.0404692	descr = N_Gram_CTTAA
cnt = 58	feature = 240	correl = 0.0710403	descr = N_Gram_ACTAC
cnt = 59	feature = 671	correl = -0.0647601	descr = N_Gram_GGGAA
cnt = 60	feature = 771	correl = 0.04072	descr = N_Gram_TAGTG
cnt = 61	feature = 624	correl = -0.0240268	descr = N_Gram_GCGTG
cnt = 62	feature = 584	correl = -0.0731848	descr = N_Gram_GCAAT
cnt = 63	feature = 887	correl = 0.056557	descr = N_Gram_TTACA
cnt = 64	feature = 425	correl = 0.0357518	descr = N_Gram_CCTAC
cnt = 65	feature = 284	correl = 0.0347119	descr = N_Gram_ATAGG
cnt = 66	feature = 516	correl = 0.0284235	descr = N_Gram_CTCTA
cnt = 67	feature = 700	correl = 0.0460699	descr = N_Gram_GTAAG
cnt = 68	feature = 591	correl = -0.0465131	descr = N_Gram_GCATA
cnt = 69	feature = 926	correl = 0.04353	descr = N_Gram_TTGTG
cnt = 70	feature = 418	correl = -0.0412444	descr = N_Gram_CCGCT
cnt = 71	feature = 481	correl = -0.0311573	descr = N_Gram_CGGTT
cnt = 72	feature = 529	correl = 0.0289254	descr = N_Gram_CTTAG
cnt = 73	feature = 784	correl = -0.0269872	descr = N_Gram_TATTA
cnt = 74	feature = 747	correl = -0.0581861	descr = N_Gram_TAATC
cnt = 75	feature = 463	correl = -0.0385553	descr = N_Gram_CGCGT
cnt = 76	feature = 774	correl = 0.0751151	descr = N_Gram_TATAA
cnt = 77	feature = 917	correl = 0.0404474	descr = N_Gram_TTGCA
cnt = 78	feature = 620	correl = -0.0263238	descr = N_Gram_GCGGG
cnt = 79	feature = 551	correl = -0.0546012	descr = N_Gram_GACCG
cnt = 80	feature = 458	correl = -0.0412945	descr = N_Gram_CGCCC
cnt = 81	feature = 365	correl = 0.0379052	descr = N_Gram_CAGTT
cnt = 82	feature = 502	correl = -0.0255888	descr = N_Gram_CTAGG
cnt = 83	feature = 350	correl = 0.0482254	descr = N_Gram_CACTC
cnt = 84	feature = 831	correl = -0.0369611	descr = N_Gram_TCTCG
cnt = 85	feature = 823	correl = 0.0879704	descr = N_Gram_TCGTG
cnt = 86	feature = 897	correl = 0.0231801	descr = N_Gram_TTATT
cnt = 87	feature = 782	correl = 0.0365681	descr = N_Gram_TATGT
cnt = 88	feature = 757	correl = -0.0234912	descr = N_Gram_TACG
cnt = 89	feature = 544	correl = 0.0582196	descr = N_Gram_GAATA
cnt = 90	feature = 582	correl = -0.0702504	descr = N_Gram_GCAAA
cnt = 91	feature = 235	correl = -0.0338588	descr = N_Gram_ACGGG
cnt = 92	feature = 277	correl = -0.0227504	descr = N_Gram_AGTGG
cnt = 93	feature = 433	correl = -0.0592332	descr = N_Gram_CCTGA
cnt = 94	feature = 229	correl = -0.0393504	descr = N_Gram_ACGAA
cnt = 95	feature = 748	correl = -0.0215768	descr = N_Gram_TAATG
cnt = 96	feature = 645	correl = -0.0588814	descr = N_Gram_GGACC
cnt = 97	feature = 495	correl = 0.064784	descr = N_Gram_CTAAG
cnt = 98	feature = 337	correl = 0.0487995	descr = N_Gram_CAAGC
cnt = 99	feature = 3	correl = 0.0908252	descr = Position_Specific_Bin_Base_1_Base_A
cnt = 100	feature = 781	correl = 0.0577073	descr = N_Gram_TATGA
cnt = 101	feature = 779	correl = 0.0242657	descr = N_Gram_TATCT
cnt = 102	feature = 615	correl = -0.0807286	descr = N_Gram_GCGCG
cnt = 103	feature = 560	correl = -0.0396741	descr = N_Gram_GAGAT
cnt = 104	feature = 904	correl = 0.0327375	descr = N_Gram_TTCGC
cnt = 105	feature = 857	correl = -0.0227017	descr = N_Gram_TGCCT
cnt = 106	feature = 729	correl = -0.0497275	descr = N_Gram_GTTAG
cnt = 107	feature = 406	correl = -0.0368185	descr = N_Gram_CCCGG
cnt = 108	feature = 633	correl = -0.0363892	descr = N_Gram_GCTGA
cnt = 109	feature = 625	correl = -0.0494015	descr = N_Gram_GCGTT
cnt = 110	feature = 583	correl = 0.0556304	descr = N_Gram_GCAAC
cnt = 111	feature = 778	correl = 0.051745	descr = N_Gram_TATCG
cnt = 112	feature = 296	correl = 0.0219005	descr = N_Gram_ATCCG
cnt = 113	feature = 430	correl = -0.0820678	descr = N_Gram_CCTCG
cnt = 114	feature = 796	correl = 0.0335408	descr = N_Gram_TCAGT
cnt = 115	feature = 756	correl = 0.0276855	descr = N_Gram_TACCT
cnt = 116	feature = 660	correl = -0.027018	descr = N_Gram_GGCCG
cnt = 117	feature = 445	correl = -0.0256825	descr = N_Gram_CGACA
cnt = 118	feature = 920	correl = 0.047674	descr = N_Gram_TTGGA
cnt = 119	feature = 858	correl = 0.0511987	descr = N_Gram_TGCGA
cnt = 120	feature = 877	correl = 0.0411835	descr = N_Gram_TGTCG
cnt = 121	feature = 767	correl = 0.0536372	descr = N_Gram_TAGCA
cnt = 122	feature = 915	correl = 0.0368866	descr = N_Gram_TTGAC
cnt = 123	feature = 752	correl = 0.0835953	descr = N_Gram_TACAA
cnt = 124	feature = 266	correl = 0.0224497	descr = N_Gram_AGGCT
cnt = 125	feature = 343	correl = -0.0228021	descr = N_Gram_CACCG
cnt = 126	feature = 286	correl = 0.0294834	descr = N_Gram_ATATA
cnt = 127	feature = 730	correl = 0.0395513	descr = N_Gram_GTTCG
cnt = 128	feature = 398	correl = -0.0753719	descr = N_Gram_CCCAT
cnt = 129	feature = 384	correl = -0.0225413	descr = N_Gram_CCAAG
cnt = 130	feature = 618	correl = -0.0390051	descr = N_Gram_GCGGA
cnt = 131	feature = 466	correl = -0.0445736	descr = N_Gram_CGCTC
cnt = 132	feature = 930	correl = 0.0632982	descr = N_Gram_TTTAG
cnt = 133	feature = 470	correl = -0.0442828	descr = N_Gram_CGGCA
cnt = 134	feature = 500	correl = 0.0258957	descr = N_Gram_CTAGA
cnt = 135	feature = 777	correl = 0.0665932	descr = N_Gram_TATCA
cnt = 136	feature = 0	correl = 0.0378899	descr = Position_Specific_Bin_Base_0_Base_A
cnt = 137	feature = 479	correl = -0.038447	descr = N_Gram_CGGTC
cnt = 138	feature = 335	correl = 0.0261098	descr = N_Gram_CAACC
cnt = 139	feature = 405	correl = -0.0566775	descr = N_Gram_CCCGC
cnt = 140	feature = 875	correl = 0.029628	descr = N_Gram_TGTAT
cnt = 141	feature = 306	correl = -0.0227831	descr = N_Gram_ATGAC
cnt = 142	feature = 609	correl = -0.0462326	descr = N_Gram_GCCTT
cnt = 143	feature = 260	correl = -0.0315008	descr = N_Gram_AGCGT
cnt = 144	feature = 540	correl = -0.0549028	descr = N_Gram_GAAGA
cnt = 145	feature = 19	correl = -0.0328288	descr = Position_Specific_Bin_Base_6_Base_C
cnt = 146	feature = 34	correl = -0.0342594	descr = Position_Specific_Bin_Base_11_Base_C
cnt = 147	feature = 275	correl = 0.0278558	descr = N_Gram_AGTCT
cnt = 148	feature = 786	correl = 0.0221044	descr = N_Gram_TATTG
cnt = 149	feature = 843	correl = 0.0383422	descr = N_Gram_TGAAC
cnt = 150	feature = 651	correl = 0.0366946	descr = N_Gram_GGATT
cnt = 151	feature = 446	correl = -0.039993	descr = N_Gram_CGACC
cnt = 152	feature = 6	correl = -0.0394958	descr = Position_Specific_Bin_Base_2_Base_A
cnt = 153	feature = 695	correl = -0.0472679	descr = N_Gram_GGTTA
cnt = 154	feature = 655	correl = -0.0284488	descr = N_Gram_GGCAC
cnt = 155	feature = 211	correl = 0.027132	descr = N_Gram_ACACA
cnt = 156	feature = 504	correl = 0.0575007	descr = N_Gram_CTATA
cnt = 157	feature = 696	correl = -0.0593672	descr = N_Gram_GGTTG
cnt = 158	feature = 832	correl = 0.0456743	descr = N_Gram_TCTCT
cnt = 159	feature = 759	correl = 0.068002	descr = N_Gram_TACTA
cnt = 160	feature = 249	correl = -0.0220244	descr = N_Gram_AGACC
cnt = 161	feature = 396	correl = -0.0214254	descr = N_Gram_CCCAA
cnt = 162	feature = 795	correl = -0.0453528	descr = N_Gram_TCAGA
cnt = 163	feature = 472	correl = -0.109396	descr = N_Gram_CGGCG
cnt = 164	feature = 687	correl = 0.0273535	descr = N_Gram_GGTAC
cnt = 165	feature = 294	correl = 0.0624627	descr = N_Gram_ATCCA
cnt = 166	feature = 638	correl = -0.0601631	descr = N_Gram_GCTTT
cnt = 167	feature = 553	correl = -0.0301663	descr = N_Gram_GACGG
cnt = 168	feature = 327	correl = 0.0454373	descr = N_Gram_ATTGT
cnt = 169	feature = 511	correl = 0.0278845	descr = N_Gram_CTCAT
cnt = 170	feature = 501	correl = 0.0721006	descr = N_Gram_CTAGC
cnt = 171	feature = 547	correl = 0.0476164	descr = N_Gram_GACAA
cnt = 172	feature = 769	correl = 0.0280791	descr = N_Gram_TAGGC
cnt = 173	feature = 586	correl = -0.0472726	descr = N_Gram_GCACC
cnt = 174	feature = 307	correl = 0.0564554	descr = N_Gram_ATGAG
cnt = 175	feature = 566	correl = -0.0384571	descr = N_Gram_GAGGG
cnt = 176	feature = 28	correl = 0.0276972	descr = Position_Specific_Bin_Base_9_Base_T
cnt = 177	feature = 347	correl = -0.0354675	descr = N_Gram_CACGG
cnt = 178	feature = 415	correl = -0.0672884	descr = N_Gram_CCGAT
cnt = 179	feature = 555	correl = 0.0702169	descr = N_Gram_GACTA
cnt = 180	feature = 677	correl = -0.0235753	descr = N_Gram_GGGCT
cnt = 181	feature = 569	correl = -0.0263588	descr = N_Gram_GAGTT
cnt = 182	feature = 402	correl = -0.040172	descr = N_Gram_CCCCT
cnt = 183	feature = 244	correl = -0.0432176	descr = N_Gram_ACTGC
cnt = 184	feature = 265	correl = -0.0266928	descr = N_Gram_AGGCA
cnt = 185	feature = 359	correl = 0.0214134	descr = N_Gram_CAGCT
cnt = 186	feature = 642	correl = -0.0227463	descr = N_Gram_GGAAC
cnt = 187	feature = 775	correl = 0.0456487	descr = N_Gram_TATAG
cnt = 188	feature = 270	correl = -0.0227126	descr = N_Gram_AGGTG
cnt = 189	feature = 705	correl = 0.0312411	descr = N_Gram_GTCAT
cnt = 190	feature = 562	correl = -0.0540257	descr = N_Gram_GAGCC
cnt = 191	feature = 939	correl = 0.051637	descr = N_Gram_TTTGT
cnt = 192	feature = 616	correl = -0.0555637	descr = N_Gram_GCGCT
cnt = 193	feature = 54	correl = -0.045521	descr = Position_Specific_Bin_Base_17_Base_G
cnt = 194	feature = 749	correl = 0.0655212	descr = N_Gram_TAATT
cnt = 195	feature = 739	correl = 0.0563375	descr = N_Gram_TAAAC
cnt = 196	feature = 11	correl = 0.0690295	descr = Position_Specific_Bin_Base_3_Base_G
cnt = 197	feature = 815	correl = 0.0530325	descr = N_Gram_TCGCA
cnt = 198	feature = 686	correl = 0.040743	descr = N_Gram_GGTAA
cnt = 199	feature = 740	correl = 0.0220367	descr = N_Gram_TAAAG
cnt = 200	feature = 214	correl = 0.0630837	descr = N_Gram_ACAGT
cnt = 201	feature = 914	correl = 0.0643269	descr = N_Gram_TTGAA
cnt = 202	feature = 412	correl = -0.0570658	descr = N_Gram_CCGAA
cnt = 203	feature = 47	correl = -0.0268652	descr = Position_Specific_Bin_Base_15_Base_T
cnt = 204	feature = 593	correl = 0.0347099	descr = N_Gram_GCATT
cnt = 205	feature = 414	correl = -0.050809	descr = N_Gram_CCGAG
cnt = 206	feature = 556	correl = -0.0276736	descr = N_Gram_GACTC
cnt = 207	feature = 484	correl = -0.0462418	descr = N_Gram_CGTCC
cnt = 208	feature = 598	correl = -0.0262613	descr = N_Gram_GCCAT
cnt = 209	feature = 434	correl = -0.0631522	descr = N_Gram_CCTGC
cnt = 210	feature = 42	correl = -0.032372	descr = Position_Specific_Bin_Base_14_Base_C
cnt = 211	feature = 377	correl = 0.037855	descr = N_Gram_CATGT
cnt = 212	feature = 850	correl = 0.028196	descr = N_Gram_TGATT
cnt = 213	feature = 25	correl = -0.0956516	descr = Position_Specific_Bin_Base_8_Base_C
cnt = 214	feature = 727	correl = 0.0389719	descr = N_Gram_GTGTA
cnt = 215	feature = 287	correl = 0.0245904	descr = N_Gram_ATATC
cnt = 216	feature = 67	correl = 0.107189	descr = Position_Specific_Bin_Base_20_Base_T
cnt = 217	feature = 276	correl = 0.0468562	descr = N_Gram_AGTGA
cnt = 218	feature = 680	correl = -0.0696925	descr = N_Gram_GGGGC
cnt = 219	feature = 518	correl = -0.0535952	descr = N_Gram_CTGAG
cnt = 220	feature = 643	correl = -0.0495624	descr = N_Gram_GGAAG
cnt = 221	feature = 557	correl = 0.044337	descr = N_Gram_GACTG
cnt = 222	feature = 325	correl = 0.024741	descr = N_Gram_ATTGC
cnt = 223	feature = 838	correl = 0.0223697	descr = N_Gram_TCTTG
cnt = 224	feature = 400	correl = -0.0395225	descr = N_Gram_CCCCA
cnt = 225	feature = 60	correl = 0.186379	descr = Position_Specific_Bin_Base_19_Base_A
cnt = 226	feature = 763	correl = 0.0351761	descr = N_Gram_TAGAA
cnt = 227	feature = 18	correl = 0.0603946	descr = Position_Specific_Bin_Base_5_Base_T
cnt = 228	feature = 487	correl = 0.0589496	descr = N_Gram_CGTGA
cnt = 229	feature = 160	correl = -0.0901814	descr = Fold_of_Target_NoBeginbrace_noends_Pos_20
cnt = 230	feature = 4	correl = -0.025699	descr = Position_Specific_Bin_Base_1_Base_C
cnt = 231	feature = 658	correl = -0.0849963	descr = N_Gram_GGCCA
cnt = 232	feature = 679	correl = -0.0558781	descr = N_Gram_GGGGA
cnt = 233	feature = 704	correl = 0.042001	descr = N_Gram_GTCAA
cnt = 234	feature = 51	correl = 0.0300669	descr = Position_Specific_Bin_Base_16_Base_T
cnt = 235	feature = 38	correl = -0.0305606	descr = Position_Specific_Bin_Base_12_Base_C
cnt = 236	feature = 869	correl = -0.0405617	descr = N_Gram_TGGGA
cnt = 237	feature = 734	correl = 0.0341291	descr = N_Gram_GTTTC
cnt = 238	feature = 859	correl = -0.0313473	descr = N_Gram_TGCGC
cnt = 239	feature = 1	correl = 0.115975	descr = Position_Specific_Bin_Base_0_Base_C
cnt = 240	feature = 931	correl = 0.0269124	descr = N_Gram_TTTAT
cnt = 241	feature = 346	correl = -0.0367661	descr = N_Gram_CACGA
cnt = 242	feature = 813	correl = 0.0308208	descr = N_Gram_TCGAG
cnt = 243	feature = 341	correl = -0.0371897	descr = N_Gram_CACAT
cnt = 244	feature = 16	correl = 0.0292485	descr = Position_Specific_Bin_Base_4_Base_T
cnt = 245	feature = 254	correl = -0.0434407	descr = N_Gram_AGATG
cnt = 246	feature = 943	correl = 0.0354029	descr = N_Gram_TTTTG
cnt = 247	feature = 264	correl = -0.0586054	descr = N_Gram_AGGAG
cnt = 248	feature = 58	correl = -0.0471093	descr = Position_Specific_Bin_Base_18_Base_G
cnt = 249	feature = 468	correl = -0.030131	descr = N_Gram_CGGAG
cnt = 250	feature = 262	correl = 0.0321154	descr = N_Gram_AGCTT
cnt = 251	feature = 722	correl = -0.0487883	descr = N_Gram_GTGGA
cnt = 252	feature = 600	correl = -0.0819392	descr = N_Gram_GCCCA
cnt = 253	feature = 925	correl = 0.0239669	descr = N_Gram_TTGTC
cnt = 254	feature = 805	correl = -0.0301254	descr = N_Gram_TCCCG
cnt = 255	feature = 592	correl = 0.0331446	descr = N_Gram_GCATC
cnt = 256	feature = 514	correl = -0.0519124	descr = N_Gram_CTCGT
cnt = 257	feature = 368	correl = -0.0551569	descr = N_Gram_CATAA
cnt = 258	feature = 39	correl = 0.0521174	descr = Position_Specific_Bin_Base_13_Base_A
cnt = 259	feature = 631	correl = 0.0434217	descr = N_Gram_GCTCT
cnt = 260	feature = 21	correl = -0.125311	descr = Position_Specific_Bin_Base_7_Base_C
cnt = 261	feature = 565	correl = -0.073255	descr = N_Gram_GAGGC
cnt = 262	feature = 826	correl = 0.0585632	descr = N_Gram_TCTAC
cnt = 263	feature = 401	correl = -0.0644952	descr = N_Gram_CCCCG
cnt = 264	feature = 462	correl = -0.0671136	descr = N_Gram_CGCGG
cnt = 265	feature = 597	correl = -0.0684797	descr = N_Gram_GCCAG
cnt = 266	feature = 63	correl = 0.0544667	descr = Position_Specific_Bin_Base_19_Base_T
cnt = 267	feature = 383	correl = -0.0355436	descr = N_Gram_CCAAA
cnt = 268	feature = 334	correl = 0.0770712	descr = N_Gram_CAACA
cnt = 269	feature = 623	correl = -0.0863611	descr = N_Gram_GCGTC
cnt = 270	feature = 848	correl = 0.0590968	descr = N_Gram_TGATA
cnt = 271	feature = 311	correl = -0.0253183	descr = N_Gram_ATGGA
cnt = 272	feature = 319	correl = 0.0301148	descr = N_Gram_ATTAG
cnt = 273	feature = 792	correl = 0.0238105	descr = N_Gram_TCAAG
cnt = 274	feature = 59	correl = 0.0331232	descr = Position_Specific_Bin_Base_18_Base_T
cnt = 275	feature = 807	correl = 0.0693504	descr = N_Gram_TCCTA
cnt = 276	feature = 725	correl = -0.023903	descr = N_Gram_GTGGT
cnt = 277	feature = 856	correl = -0.0304017	descr = N_Gram_TGCCG
cnt = 278	feature = 315	correl = 0.0223458	descr = N_Gram_ATGTC
cnt = 279	feature = 820	correl = -0.0262676	descr = N_Gram_TCGGC
cnt = 280	feature = 10	correl = 0.0264599	descr = Position_Specific_Bin_Base_3_Base_A
cnt = 281	feature = 596	correl = -0.0306873	descr = N_Gram_GCCAC
cnt = 282	feature = 66	correl = -0.166724	descr = Position_Specific_Bin_Base_20_Base_G
cnt = 283	feature = 362	correl = -0.0908184	descr = N_Gram_CAGGG
cnt = 284	feature = 809	correl = -0.0345254	descr = N_Gram_TCCTG
cnt = 285	feature = 370	correl = 0.0250717	descr = N_Gram_CATAT
cnt = 286	feature = 713	correl = 0.0719565	descr = N_Gram_GTCGT
cnt = 287	feature = 257	correl = -0.0523699	descr = N_Gram_AGCCC
cnt = 288	feature = 629	correl = -0.0487211	descr = N_Gram_GCTCC
cnt = 289	feature = 213	correl = 0.0466279	descr = N_Gram_ACAGC
cnt = 290	feature = 667	correl = -0.0591007	descr = N_Gram_GGCTG
cnt = 291	feature = 724	correl = -0.0569172	descr = N_Gram_GTGGG
cnt = 292	feature = 303	correl = 0.0489401	descr = N_Gram_ATCTG
cnt = 293	feature = 41	correl = 0.103117	descr = Position_Specific_Bin_Base_14_Base_A
cnt = 294	feature = 461	correl = -0.0744575	descr = N_Gram_CGCGC
cnt = 295	feature = 348	correl = -0.0333731	descr = N_Gram_CACGT
cnt = 296	feature = 29	correl = 0.0751094	descr = Position_Specific_Bin_Base_10_Base_A
cnt = 297	feature = 14	correl = -0.0774296	descr = Position_Specific_Bin_Base_4_Base_C
cnt = 298	feature = 312	correl = -0.0323597	descr = N_Gram_ATGGG
cnt = 299	feature = 299	correl = 0.0494741	descr = N_Gram_ATCGA
cnt = 300	feature = 654	correl = -0.0675656	descr = N_Gram_GGCAA
cnt = 301	feature = 421	correl = -0.0295375	descr = N_Gram_CCGGT
cnt = 302	feature = 2	correl = -0.149004	descr = Position_Specific_Bin_Base_0_Base_G
cnt = 303	feature = 354	correl = -0.0562179	descr = N_Gram_CAGAG
cnt = 304	feature = 791	correl = 0.0510623	descr = N_Gram_TCAAC
cnt = 305	feature = 541	correl = -0.0349037	descr = N_Gram_GAAGC
cnt = 306	feature = 845	correl = 0.034042	descr = N_Gram_TGAAT
cnt = 307	feature = 853	correl = 0.0411271	descr = N_Gram_TGCAT
cnt = 308	feature = 33	correl = -0.0370236	descr = Position_Specific_Bin_Base_11_Base_A
cnt = 309	feature = 241	correl = 0.0424518	descr = N_Gram_ACTCT
cnt = 310	feature = 326	correl = 0.0417219	descr = N_Gram_ATTGG
cnt = 311	feature = 852	correl = 0.0242315	descr = N_Gram_TGCAA
cnt = 312	feature = 787	correl = 0.0526529	descr = N_Gram_TATTT
cnt = 313	feature = 431	correl = -0.0691111	descr = N_Gram_CCTCT
cnt = 314	feature = 526	correl = 0.0387593	descr = N_Gram_CTGTT
cnt = 315	feature = 498	correl = 0.080078	descr = N_Gram_CTACT
cnt = 316	feature = 675	correl = -0.100407	descr = N_Gram_GGGCC
cnt = 317	feature = 690	correl = -0.0753693	descr = N_Gram_GGTCC
cnt = 318	feature = 52	correl = 0.0467491	descr = Position_Specific_Bin_Base_17_Base_A
cnt = 319	feature = 712	correl = -0.0257375	descr = N_Gram_GTCGG
cnt = 320	feature = 855	correl = -0.0620522	descr = N_Gram_TGCCC
cnt = 321	feature = 353	correl = -0.0484931	descr = N_Gram_CAGAC
cnt = 322	feature = 344	correl = -0.0424058	descr = N_Gram_CACCT
cnt = 323	feature = 909	correl = 0.0340897	descr = N_Gram_TTCTC
cnt = 324	feature = 522	correl = 0.0473386	descr = N_Gram_CTGGA
cnt = 325	feature = 37	correl = 0.0359216	descr = Position_Specific_Bin_Base_12_Base_A
cnt = 326	feature = 575	correl = -0.0435612	descr = N_Gram_GATGT
cnt = 327	feature = 105	correl = -0.0713483	descr = Fold_of_RNAi_Sequence_Pos_14
cnt = 328	feature = 535	correl = 0.0520587	descr = N_Gram_CTTGT
cnt = 329	feature = 226	correl = -0.0433375	descr = N_Gram_ACCGG
cnt = 330	feature = 908	correl = 0.0481384	descr = N_Gram_TTCTA
cnt = 331	feature = 12	correl = -0.0905711	descr = Position_Specific_Bin_Base_3_Base_T
cnt = 332	feature = 376	correl = -0.0467956	descr = N_Gram_CATGG
cnt = 333	feature = 794	correl = -0.0571914	descr = N_Gram_TCACG
cnt = 334	feature = 806	correl = -0.0223165	descr = N_Gram_TCCGC
cnt = 335	feature = 860	correl = -0.0350527	descr = N_Gram_TGCGG
cnt = 336	feature = 891	correl = 0.0742495	descr = N_Gram_TTAGA
cnt = 337	feature = 387	correl = -0.0311572	descr = N_Gram_CCACG
cnt = 338	feature = 880	correl = 0.069089	descr = N_Gram_TGTGT
cnt = 339	feature = 391	correl = -0.0474574	descr = N_Gram_CCAGG
cnt = 340	feature = 571	correl = 0.0790079	descr = N_Gram_GATAT
cnt = 341	feature = 793	correl = 0.0363551	descr = N_Gram_TCACC
cnt = 342	feature = 61	correl = -0.124941	descr = Position_Specific_Bin_Base_19_Base_C
cnt = 343	feature = 735	correl = 0.0448085	descr = N_Gram_GTTTG
cnt = 344	feature = 744	correl = 0.0525632	descr = N_Gram_TAAGA
cnt = 345	feature = 217	correl = 0.0638831	descr = N_Gram_ACATG
cnt = 346	feature = 24	correl = 0.0466216	descr = Position_Specific_Bin_Base_8_Base_A
cnt = 347	feature = 664	correl = -0.0784959	descr = N_Gram_GGCGG
cnt = 348	feature = 297	correl = 0.0320139	descr = N_Gram_ATCCT
cnt = 349	feature = 358	correl = -0.0331896	descr = N_Gram_CAGCG
cnt = 350	feature = 429	correl = -0.0301082	descr = N_Gram_CCTCC
cnt = 351	feature = 746	correl = 0.0588583	descr = N_Gram_TAAGG
cnt = 352	feature = 5	correl = -0.087233	descr = Position_Specific_Bin_Base_1_Base_G
cnt = 353	feature = 7	correl = 0.0485481	descr = Position_Specific_Bin_Base_2_Base_C
cnt = 354	feature = 45	correl = 0.0726704	descr = Position_Specific_Bin_Base_15_Base_A
cnt = 355	feature = 768	correl = 0.0763828	descr = N_Gram_TAGCT
cnt = 356	feature = 251	correl = -0.0296806	descr = N_Gram_AGAGG
cnt = 357	feature = 30	correl = -0.0643965	descr = Position_Specific_Bin_Base_10_Base_C
cnt = 358	feature = 723	correl = -0.0844981	descr = N_Gram_GTGGC
cnt = 359	feature = 941	correl = 0.0405319	descr = N_Gram_TTTTA
cnt = 360	feature = 681	correl = -0.0474961	descr = N_Gram_GGGGT
cnt = 361	feature = 699	correl = 0.0440671	descr = N_Gram_GTAAA
cnt = 362	feature = 901	correl = 0.0285924	descr = N_Gram_TTCCA
cnt = 363	feature = 292	correl = 0.045923	descr = N_Gram_ATCAA
cnt = 364	feature = 475	correl = -0.0574165	descr = N_Gram_CGGGC
cnt = 365	feature = 57	correl = -0.0308477	descr = Position_Specific_Bin_Base_18_Base_C
cnt = 366	feature = 574	correl = -0.0551676	descr = N_Gram_GATGG
cnt = 367	feature = 243	correl = 0.0668477	descr = N_Gram_ACTGA
cnt = 368	feature = 538	correl = 0.0415734	descr = N_Gram_GAACA
cnt = 369	feature = 245	correl = 0.049208	descr = N_Gram_ACTGT
cnt = 370	feature = 707	correl = -0.0546243	descr = N_Gram_GTCCC
cnt = 371	feature = 44	correl = 0.0800737	descr = Position_Specific_Bin_Base_14_Base_T
cnt = 372	feature = 672	correl = -0.0712699	descr = N_Gram_GGGAG
cnt = 373	feature = 689	correl = 0.0294191	descr = N_Gram_GGTCA
cnt = 374	feature = 417	correl = -0.0374225	descr = N_Gram_CCGCA
cnt = 375	feature = 534	correl = -0.0303832	descr = N_Gram_CTTGG
cnt = 376	feature = 13	correl = 0.074816	descr = Position_Specific_Bin_Base_4_Base_A
cnt = 377	feature = 709	correl = -0.0427077	descr = N_Gram_GTCCT
cnt = 378	feature = 55	correl = 0.0550749	descr = Position_Specific_Bin_Base_17_Base_T
cnt = 379	feature = 340	correl = 0.0449867	descr = N_Gram_CACAG
cnt = 380	feature = 665	correl = -0.0635887	descr = N_Gram_GGCGT
cnt = 381	feature = 282	correl = 0.0279124	descr = N_Gram_ATAGA
cnt = 382	feature = 878	correl = 0.0302164	descr = N_Gram_TGTCT
cnt = 383	feature = 545	correl = 0.030455	descr = N_Gram_GAATT
cnt = 384	feature = 542	correl = 0.0379173	descr = N_Gram_GAAGG
cnt = 385	feature = 821	correl = -0.089796	descr = N_Gram_TCGGG
cnt = 386	feature = 785	correl = 0.0477788	descr = N_Gram_TATTC
cnt = 387	feature = 614	correl = -0.0323682	descr = N_Gram_GCGCC
cnt = 388	feature = 8	correl = 0.121431	descr = Position_Specific_Bin_Base_2_Base_G
cnt = 389	feature = 802	correl = 0.0463357	descr = N_Gram_TCCAT
cnt = 390	feature = 390	correl = -0.0771291	descr = N_Gram_CCAGC
cnt = 391	feature = 539	correl = -0.0257564	descr = N_Gram_GAACT
cnt = 392	feature = 537	correl = 0.0478089	descr = N_Gram_CTTTG
cnt = 393	feature = 23	correl = 0.0617399	descr = Position_Specific_Bin_Base_7_Base_T
cnt = 394	feature = 443	correl = -0.0696777	descr = N_Gram_CGAAG
cnt = 395	feature = 828	correl = 0.027499	descr = N_Gram_TCTAT
cnt = 396	feature = 601	correl = -0.0672123	descr = N_Gram_GCCCC
cnt = 397	feature = 288	correl = 0.0380449	descr = N_Gram_ATATG
cnt = 398	feature = 473	correl = -0.0387336	descr = N_Gram_CGGCT
cnt = 399	feature = 218	correl = 0.0228651	descr = N_Gram_ACATT
cnt = 400	feature = 646	correl = 0.0343512	descr = N_Gram_GGACT
cnt = 401	feature = 827	correl = 0.0505397	descr = N_Gram_TCTAG
cnt = 402	feature = 409	correl = -0.0689958	descr = N_Gram_CCCTG
cnt = 403	feature = 361	correl = -0.0254	descr = N_Gram_CAGGA
cnt = 404	feature = 674	correl = -0.0436008	descr = N_Gram_GGGCA
cnt = 405	feature = 62	correl = -0.121985	descr = Position_Specific_Bin_Base_19_Base_G
cnt = 406	feature = 252	correl = 0.0513958	descr = N_Gram_AGAGT
cnt = 407	feature = 517	correl = 0.0332127	descr = N_Gram_CTCTT
cnt = 408	feature = 753	correl = 0.0331521	descr = N_Gram_TACAT
cnt = 409	feature = 770	correl = 0.0311814	descr = N_Gram_TAGT
cnt = 410	feature = 732	correl = -0.0280142	descr = N_Gram_GTTGG
cnt = 411	feature = 549	correl = -0.0503747	descr = N_Gram_GACCA
cnt = 412	feature = 919	correl = 0.0282072	descr = N_Gram_TTGCG
cnt = 413	feature = 648	correl = -0.0673989	descr = N_Gram_GGAGC
cnt = 414	feature = 849	correl = -0.0272473	descr = N_Gram_TGATG
cnt = 415	feature = 933	correl = 0.0420525	descr = N_Gram_TTTCC
cnt = 416	feature = 882	correl = 0.0473296	descr = N_Gram_TGTTC
cnt = 417	feature = 650	correl = -0.0375351	descr = N_Gram_GGATG
cnt = 418	feature = 587	correl = -0.0303984	descr = N_Gram_GCACG
cnt = 419	feature = 844	correl = 0.0540209	descr = N_Gram_TGAAG
cnt = 420	feature = 567	correl = -0.0273815	descr = N_Gram_GAGGT
cnt = 421	feature = 32	correl = 0.0604756	descr = Position_Specific_Bin_Base_10_Base_T
cnt = 422	feature = 513	correl = -0.0627936	descr = N_Gram_CTCGG
cnt = 423	feature = 861	correl = 0.0390068	descr = N_Gram_TGCTA
cnt = 424	feature = 924	correl = 0.0491223	descr = N_Gram_TTGTA
cnt = 425	feature = 408	correl = -0.0502475	descr = N_Gram_CCCTC
cnt = 426	feature = 313	correl = -0.0458542	descr = N_Gram_ATGGT
cnt = 427	feature = 65	correl = -0.314465	descr = Position_Specific_Bin_Base_20_Base_C
cnt = 428	feature = 36	correl = 0.120371	descr = Position_Specific_Bin_Base_11_Base_T
cnt = 429	feature = 438	correl = 0.024213	descr = N_Gram_CCTTG
cnt = 430	feature = 606	correl = -0.0284797	descr = N_Gram_GCCGC
cnt = 431	feature = 865	correl = -0.0745478	descr = N_Gram_TGGCC
cnt = 432	feature = 798	correl = 0.0595063	descr = N_Gram_TCATC
cnt = 433	feature = 839	correl = 0.0490872	descr = N_Gram_TCTTT
cnt = 434	feature = 521	correl = -0.0463751	descr = N_Gram_CTGCC
cnt = 435	feature = 49	correl = -0.0375101	descr = Position_Specific_Bin_Base_16_Base_C
cnt = 436	feature = 608	correl = -0.0652143	descr = N_Gram_GCCTC
cnt = 437	feature = 207	correl = 0.0592603	descr = N_Gram_ACAAA
cnt = 438	feature = 379	correl = 0.0736468	descr = N_Gram_CATTA
cnt = 439	feature = 420	correl = -0.105278	descr = N_Gram_CCGGC
cnt = 440	feature = 938	correl = 0.0467413	descr = N_Gram_TTTGG
cnt = 441	feature = 804	correl = -0.0483755	descr = N_Gram_TCCCC
cnt = 442	feature = 386	correl = -0.0682412	descr = N_Gram_CCACC
cnt = 443	feature = 53	correl = -0.0567571	descr = Position_Specific_Bin_Base_17_Base_C
cnt = 444	feature = 268	correl = -0.107954	descr = N_Gram_AGGGC
cnt = 445	feature = 552	correl = -0.026832	descr = N_Gram_GACG
cnt = 446	feature = 568	correl = 0.0652483	descr = N_Gram_GAGTC
cnt = 447	feature = 9	correl = -0.132636	descr = Position_Specific_Bin_Base_2_Base_T
cnt = 448	feature = 491	correl = -0.0344148	descr = N_Gram_CGTTG
cnt = 449	feature = 255	correl = 0.0544833	descr = N_Gram_AGCAT
cnt = 450	feature = 210	correl = 0.0216829	descr = N_Gram_ACAC
cnt = 451	feature = 942	correl = 0.0258921	descr = N_Gram_TTTTC
cnt = 452	feature = 43	correl = -0.150597	descr = Position_Specific_Bin_Base_14_Base_G
cnt = 453	feature = 450	correl = -0.0317254	descr = N_Gram_CGAT
cnt = 454	feature = 56	correl = 0.0434344	descr = Position_Specific_Bin_Base_18_Base_A
cnt = 455	feature = 814	correl = 0.0515517	descr = N_Gram_TCGC
cnt = 456	feature = 754	correl = 0.0224258	descr = N_Gram_TACC
cnt = 457	feature = 676	correl = -0.0685002	descr = N_Gram_GGGCG
cnt = 458	feature = 899	correl = 0.0384065	descr = N_Gram_TTCAT
cnt = 459	feature = 519	correl = 0.036844	descr = N_Gram_CTGAT
cnt = 460	feature = 26	correl = 0.0674224	descr = Position_Specific_Bin_Base_8_Base_T
cnt = 461	feature = 372	correl = 0.0233323	descr = N_Gram_CATCC
cnt = 462	feature = 937	correl = 0.0667574	descr = N_Gram_TTTGA
cnt = 463	feature = 717	correl = 0.0222469	descr = N_Gram_GTGAA
cnt = 464	feature = 922	correl = 0.0312987	descr = N_Gram_TTGGT
cnt = 465	feature = 48	correl = 0.072842	descr = Position_Specific_Bin_Base_16_Base_A
cnt = 466	feature = 17	correl = -0.0698688	descr = Position_Specific_Bin_Base_5_Base_C
cnt = 467	feature = 902	correl = 0.0333016	descr = N_Gram_TTCCT
cnt = 468	feature = 834	correl = 0.0838988	descr = N_Gram_TCTGC
cnt = 469	feature = 605	correl = -0.0426898	descr = N_Gram_GCCGA
cnt = 470	feature = 35	correl = -0.0441961	descr = Position_Specific_Bin_Base_11_Base_G
cnt = 471	feature = 589	correl = -0.0564918	descr = N_Gram_GCAGA
cnt = 472	feature = 886	correl = 0.0275041	descr = N_Gram_TTAC
cnt = 473	feature = 835	correl = 0.0462213	descr = N_Gram_TCTGG
cnt = 474	feature = 718	correl = -0.0530371	descr = N_Gram_GTGC
cnt = 475	feature = 222	correl = -0.0801998	descr = N_Gram_ACCAC
cnt = 476	feature = 423	correl = 0.0676335	descr = N_Gram_CCTA
cnt = 477	feature = 228	correl = -0.0374129	descr = N_Gram_ACGA
cnt = 478	feature = 40	correl = -0.0300238	descr = Position_Specific_Bin_Base_13_Base_G
cnt = 479	feature = 867	correl = -0.0242382	descr = N_Gram_TGGCT
cnt = 480	feature = 531	correl = 0.0342276	descr = N_Gram_CTTCT
cnt = 481	feature = 46	correl = -0.0396743	descr = Position_Specific_Bin_Base_15_Base_G
cnt = 482	feature = 298	correl = 0.0551585	descr = N_Gram_ATCG
cnt = 483	feature = 248	correl = 0.0600727	descr = N_Gram_AGACA
cnt = 484	feature = 239	correl = 0.0458387	descr = N_Gram_ACTA
cnt = 485	feature = 870	correl = -0.0579999	descr = N_Gram_TGGGG
cnt = 486	feature = 428	correl = -0.0345836	descr = N_Gram_CCTCA
cnt = 487	feature = 637	correl = 0.0277467	descr = N_Gram_GCTTG
cnt = 488	feature = 289	correl = 0.0697248	descr = N_Gram_ATATT
cnt = 489	feature = 382	correl = -0.0242112	descr = N_Gram_CCAA
cnt = 490	feature = 20	correl = 0.0895751	descr = Position_Specific_Bin_Base_7_Base_A
cnt = 491	feature = 308	correl = 0.0222204	descr = N_Gram_ATGC
cnt = 492	feature = 31	correl = -0.0680806	descr = Position_Specific_Bin_Base_10_Base_G
cnt = 493	feature = 611	correl = 0.0222167	descr = N_Gram_GCGA
cnt = 494	feature = 812	correl = 0.0256743	descr = N_Gram_TCGA
cnt = 495	feature = 649	correl = -0.068136	descr = N_Gram_GGAGG
cnt = 496	feature = 927	correl = 0.0500436	descr = N_Gram_TTGTT
cnt = 497	feature = 15	correl = -0.0248418	descr = Position_Specific_Bin_Base_4_Base_G
cnt = 498	feature = 305	correl = 0.0243452	descr = N_Gram_ATGAA
cnt = 499	feature = 435	correl = -0.0397982	descr = N_Gram_CCTGG
cnt = 500	feature = 404	correl = -0.102458	descr = N_Gram_CCCGA
cnt = 501	feature = 494	correl = 0.0362264	descr = N_Gram_CTAA
cnt = 502	feature = 766	correl = 0.0691331	descr = N_Gram_TAGC
cnt = 503	feature = 483	correl = -0.0419615	descr = N_Gram_CGTC
cnt = 504	feature = 363	correl = 0.0354459	descr = N_Gram_CAGT
cnt = 505	feature = 573	correl = -0.0342133	descr = N_Gram_GATGA
cnt = 506	feature = 910	correl = 0.0886276	descr = N_Gram_TTCTG
cnt = 507	feature = 808	correl = -0.0282311	descr = N_Gram_TCCTC
cnt = 508	feature = 603	correl = -0.0766338	descr = N_Gram_GCCCT
cnt = 509	feature = 356	correl = -0.0397722	descr = N_Gram_CAGCA
cnt = 510	feature = 69	correl = 0.0957329	descr = Gibbs_of_Target_Sequence__Pos_0_Step_1
cnt = 511	feature = 726	correl = 0.0353063	descr = N_Gram_GTGT
cnt = 512	feature = 22	correl = -0.0248271	descr = Position_Specific_Bin_Base_7_Base_G
cnt = 513	feature = 883	correl = 0.0585108	descr = N_Gram_TGTTT
cnt = 514	feature = 703	correl = 0.0219135	descr = N_Gram_GTCA
cnt = 515	feature = 373	correl = 0.0689883	descr = N_Gram_CATCT
cnt = 516	feature = 233	correl = -0.0396127	descr = N_Gram_ACGG
cnt = 517	feature = 911	correl = 0.0487574	descr = N_Gram_TTCTT
cnt = 518	feature = 261	correl = 0.0317969	descr = N_Gram_AGCT
cnt = 519	feature = 497	correl = 0.0539479	descr = N_Gram_CTACA
cnt = 520	feature = 663	correl = -0.0692142	descr = N_Gram_GGCGC
cnt = 521	feature = 913	correl = 0.0472392	descr = N_Gram_TTGA
cnt = 522	feature = 894	correl = 0.0632874	descr = N_Gram_TTAT
cnt = 523	feature = 668	correl = -0.0269806	descr = N_Gram_GGCTT
cnt = 524	feature = 659	correl = -0.118317	descr = N_Gram_GGCCC
cnt = 525	feature = 464	correl = -0.0376948	descr = N_Gram_CGCT
cnt = 526	feature = 822	correl = 0.0502377	descr = N_Gram_TCGT
cnt = 527	feature = 837	correl = 0.0416517	descr = N_Gram_TCTTC
cnt = 528	feature = 258	correl = -0.0599502	descr = N_Gram_AGCG
cnt = 529	feature = 935	correl = 0.0587185	descr = N_Gram_TTTCT
cnt = 530	feature = 554	correl = 0.0274279	descr = N_Gram_GACT
cnt = 531	feature = 460	correl = -0.0799099	descr = N_Gram_CGCG
cnt = 532	feature = 876	correl = 0.0407919	descr = N_Gram_TGTC
cnt = 533	feature = 685	correl = 0.0285067	descr = N_Gram_GGTA
cnt = 534	feature = 758	correl = 0.0533932	descr = N_Gram_TACT
cnt = 535	feature = 330	correl = 0.0485896	descr = N_Gram_ATTTT
cnt = 536	feature = 595	correl = -0.0541695	descr = N_Gram_GCCA
cnt = 537	feature = 546	correl = 0.0323123	descr = N_Gram_GACA
cnt = 538	feature = 478	correl = -0.0492675	descr = N_Gram_CGGT
cnt = 539	feature = 607	correl = -0.0511287	descr = N_Gram_GCCT
cnt = 540	feature = 879	correl = 0.0479098	descr = N_Gram_TGTG
cnt = 541	feature = 581	correl = -0.0579534	descr = N_Gram_GCAA
cnt = 542	feature = 444	correl = -0.0480589	descr = N_Gram_CGAC
cnt = 543	feature = 903	correl = 0.0305584	descr = N_Gram_TTCG
cnt = 544	feature = 281	correl = 0.0420683	descr = N_Gram_ATAG
cnt = 545	feature = 872	correl = 0.0527287	descr = N_Gram_TGTA
cnt = 546	feature = 627	correl = 0.0242534	descr = N_Gram_GCTA
cnt = 547	feature = 743	correl = 0.0783267	descr = N_Gram_TAAG
cnt = 548	feature = 634	correl = -0.052814	descr = N_Gram_GCTGC
cnt = 549	feature = 223	correl = -0.0214933	descr = N_Gram_ACCC
cnt = 550	feature = 324	correl = 0.0582726	descr = N_Gram_ATTG
cnt = 551	feature = 273	correl = 0.0467547	descr = N_Gram_AGTC
cnt = 552	feature = 525	correl = 0.0367983	descr = N_Gram_CTGT
cnt = 553	feature = 392	correl = -0.0254181	descr = N_Gram_CCAT
cnt = 554	feature = 291	correl = 0.0265346	descr = N_Gram_ATCA
cnt = 555	feature = 716	correl = 0.0246195	descr = N_Gram_GTGA
cnt = 556	feature = 790	correl = 0.0251601	descr = N_Gram_TCAA
cnt = 557	feature = 454	correl = -0.0333185	descr = N_Gram_CGCA
cnt = 558	feature = 489	correl = -0.0451464	descr = N_Gram_CGTT
cnt = 559	feature = 694	correl = -0.0309818	descr = N_Gram_GGTT
cnt = 560	feature = 590	correl = 0.0316297	descr = N_Gram_GCAT
cnt = 561	feature = 536	correl = 0.034074	descr = N_Gram_CTTT
cnt = 562	feature = 317	correl = 0.0534439	descr = N_Gram_ATTA
cnt = 563	feature = 367	correl = -0.0277601	descr = N_Gram_CATA
cnt = 564	feature = 206	correl = 0.082947	descr = N_Gram_ACAA
cnt = 565	feature = 622	correl = -0.0789832	descr = N_Gram_GCGT
cnt = 566	feature = 242	correl = 0.0556019	descr = N_Gram_ACTG
cnt = 567	feature = 220	correl = -0.043601	descr = N_Gram_ACCA
cnt = 568	feature = 641	correl = -0.0309111	descr = N_Gram_GGAA
cnt = 569	feature = 512	correl = -0.0848819	descr = N_Gram_CTCG
cnt = 570	feature = 710	correl = 0.0443804	descr = N_Gram_GTCG
cnt = 571	feature = 256	correl = -0.0492856	descr = N_Gram_AGCC
cnt = 572	feature = 678	correl = -0.0914356	descr = N_Gram_GGGG
cnt = 573	feature = 515	correl = 0.0239029	descr = N_Gram_CTCT
cnt = 574	feature = 499	correl = 0.0474849	descr = N_Gram_CTAG
cnt = 575	feature = 773	correl = 0.0735248	descr = N_Gram_TATA
cnt = 576	feature = 698	correl = 0.0557043	descr = N_Gram_GTAA
cnt = 577	feature = 916	correl = 0.0424942	descr = N_Gram_TTGC
cnt = 578	feature = 780	correl = 0.0603612	descr = N_Gram_TATG
cnt = 579	feature = 73	correl = 0.055138	descr = Gibbs_of_Target_Sequence__Pos_5_Step_1
cnt = 580	feature = 293	correl = 0.0466218	descr = N_Gram_ATCC
cnt = 581	feature = 436	correl = 0.0336197	descr = N_Gram_CCTT
cnt = 582	feature = 323	correl = 0.0824691	descr = N_Gram_ATTCT
cnt = 583	feature = 721	correl = -0.102581	descr = N_Gram_GTGG
cnt = 584	feature = 352	correl = -0.0575825	descr = N_Gram_CAGA
cnt = 585	feature = 900	correl = 0.0417864	descr = N_Gram_TTCC
cnt = 586	feature = 829	correl = 0.0518712	descr = N_Gram_TCTC
cnt = 587	feature = 929	correl = 0.0494664	descr = N_Gram_TTTA
cnt = 588	feature = 360	correl = -0.0363601	descr = N_Gram_CAGG
cnt = 589	feature = 751	correl = 0.0475776	descr = N_Gram_TACA
cnt = 590	feature = 548	correl = -0.0716227	descr = N_Gram_GACC
cnt = 591	feature = 632	correl = -0.0300766	descr = N_Gram_GCTG
cnt = 592	feature = 310	correl = -0.0541684	descr = N_Gram_ATGG
cnt = 593	feature = 803	correl = -0.0360973	descr = N_Gram_TCCC
cnt = 594	feature = 688	correl = -0.0292576	descr = N_Gram_GGTC
cnt = 595	feature = 70	correl = -0.0262017	descr = Gibbs_of_Target_Sequence__Pos_1_Step_1
cnt = 596	feature = 847	correl = 0.0362375	descr = N_Gram_TGAT
cnt = 597	feature = 854	correl = -0.0416621	descr = N_Gram_TGCC
cnt = 598	feature = 653	correl = -0.0718658	descr = N_Gram_GGCA
cnt = 599	feature = 419	correl = -0.0560018	descr = N_Gram_CCGG
cnt = 600	feature = 215	correl = 0.0638247	descr = N_Gram_ACAT
cnt = 601	feature = 212	correl = 0.0479911	descr = N_Gram_ACAG
cnt = 602	feature = 818	correl = -0.0474904	descr = N_Gram_TCGG
cnt = 603	feature = 636	correl = -0.0234813	descr = N_Gram_GCTT
cnt = 604	feature = 496	correl = 0.0703722	descr = N_Gram_CTAC
cnt = 605	feature = 399	correl = -0.0824228	descr = N_Gram_CCCC
cnt = 606	feature = 247	correl = 0.021392	descr = N_Gram_AGAC
cnt = 607	feature = 345	correl = -0.0657349	descr = N_Gram_CACG
cnt = 608	feature = 432	correl = -0.0641635	descr = N_Gram_CCTG
cnt = 609	feature = 833	correl = 0.0884495	descr = N_Gram_TCTG
cnt = 610	feature = 304	correl = 0.0349646	descr = N_Gram_ATGA
cnt = 611	feature = 797	correl = 0.0594381	descr = N_Gram_TCAT
cnt = 612	feature = 564	correl = -0.0728725	descr = N_Gram_GAGG
cnt = 613	feature = 800	correl = 0.0348487	descr = N_Gram_TCCA
cnt = 614	feature = 666	correl = -0.0431988	descr = N_Gram_GGCT
cnt = 615	feature = 76	correl = 0.0868265	descr = Gibbs_of_Target_Sequence__Pos_8_Step_1
cnt = 616	feature = 733	correl = 0.0576585	descr = N_Gram_GTTT
cnt = 617	feature = 783	correl = 0.0613107	descr = N_Gram_TATT
cnt = 618	feature = 355	correl = -0.0449203	descr = N_Gram_CAGC
cnt = 619	feature = 530	correl = 0.0230484	descr = N_Gram_CTTC
cnt = 620	feature = 706	correl = -0.0684849	descr = N_Gram_GTCC
cnt = 621	feature = 691	correl = -0.0875028	descr = N_Gram_GGTG
cnt = 622	feature = 923	correl = 0.076775	descr = N_Gram_TTGT
cnt = 623	feature = 457	correl = -0.0275808	descr = N_Gram_CGCC
cnt = 624	feature = 385	correl = -0.044098	descr = N_Gram_CCAC
cnt = 625	feature = 572	correl = -0.0516235	descr = N_Gram_GATG
cnt = 626	feature = 71	correl = -0.152	descr = Gibbs_of_Target_Sequence__Pos_2_Step_1
cnt = 627	feature = 474	correl = -0.0799489	descr = N_Gram_CGGG
cnt = 628	feature = 842	correl = 0.0575139	descr = N_Gram_TGAA
cnt = 629	feature = 825	correl = 0.0705032	descr = N_Gram_TCTA
cnt = 630	feature = 738	correl = 0.0466247	descr = N_Gram_TAAA
cnt = 631	feature = 864	correl = -0.0891574	descr = N_Gram_TGGC
cnt = 632	feature = 238	correl = 0.0372582	descr = N_Gram_ACT
cnt = 633	feature = 389	correl = -0.0658559	descr = N_Gram_CCAG
cnt = 634	feature = 411	correl = -0.109209	descr = N_Gram_CCGA
cnt = 635	feature = 321	correl = 0.0715683	descr = N_Gram_ATTC
cnt = 636	feature = 520	correl = -0.0337168	descr = N_Gram_CTGC
cnt = 637	feature = 612	correl = -0.0716981	descr = N_Gram_GCGC
cnt = 638	feature = 588	correl = -0.035098	descr = N_Gram_GCAG
cnt = 639	feature = 697	correl = 0.0461802	descr = N_Gram_GTA
cnt = 640	feature = 604	correl = -0.0473814	descr = N_Gram_GCCG
cnt = 641	feature = 617	correl = -0.104864	descr = N_Gram_GCGG
cnt = 642	feature = 80	correl = 0.0299313	descr = Gibbs_of_Target_Sequence__Pos_12_Step_1
cnt = 643	feature = 72	correl = 0.112555	descr = Gibbs_of_Target_Sequence__Pos_4_Step_1
cnt = 644	feature = 682	correl = -0.0551281	descr = N_Gram_GGGT
cnt = 645	feature = 881	correl = 0.066772	descr = N_Gram_TGTT
cnt = 646	feature = 285	correl = 0.0944682	descr = N_Gram_ATAT
cnt = 647	feature = 657	correl = -0.132991	descr = N_Gram_GGCC
cnt = 648	feature = 940	correl = 0.0532314	descr = N_Gram_TTTT
cnt = 649	feature = 673	correl = -0.121544	descr = N_Gram_GGGC
cnt = 650	feature = 371	correl = 0.0466801	descr = N_Gram_CATC
cnt = 651	feature = 403	correl = -0.118682	descr = N_Gram_CCCG
cnt = 652	feature = 79	correl = 0.0592207	descr = Gibbs_of_Target_Sequence__Pos_11_Step_1
cnt = 653	feature = 482	correl = -0.0344455	descr = N_Gram_CGT
cnt = 654	feature = 82	correl = 0.144853	descr = Gibbs_of_Target_Sequence__Pos_14_Step_1
cnt = 655	feature = 427	correl = -0.0904648	descr = N_Gram_CCTC
cnt = 656	feature = 77	correl = 0.103143	descr = Gibbs_of_Target_Sequence__Pos_9_Step_1
cnt = 657	feature = 74	correl = 0.100983	descr = Gibbs_of_Target_Sequence__Pos_6_Step_1
cnt = 658	feature = 227	correl = -0.0689623	descr = N_Gram_ACG
cnt = 659	feature = 81	correl = 0.130389	descr = Gibbs_of_Target_Sequence__Pos_13_Step_1
cnt = 660	feature = 836	correl = 0.0687954	descr = N_Gram_TCTT
cnt = 661	feature = 750	correl = 0.0584374	descr = N_Gram_TAC
cnt = 662	feature = 271	correl = 0.0428257	descr = N_Gram_AGT
cnt = 663	feature = 78	correl = 0.127807	descr = Gibbs_of_Target_Sequence__Pos_10_Step_1
cnt = 664	feature = 907	correl = 0.0905695	descr = N_Gram_TTCT
cnt = 665	feature = 662	correl = -0.111253	descr = N_Gram_GGCG
cnt = 666	feature = 219	correl = -0.0521815	descr = N_Gram_ACC
cnt = 667	feature = 599	correl = -0.160816	descr = N_Gram_GCCC
cnt = 668	feature = 789	correl = 0.0376256	descr = N_Gram_TCA
cnt = 669	feature = 811	correl = 0.0334402	descr = N_Gram_TCG
cnt = 670	feature = 290	correl = 0.0604277	descr = N_Gram_ATC
cnt = 671	feature = 83	correl = 0.0950288	descr = Gibbs_of_Target_Sequence__Pos_15_Step_1
cnt = 672	feature = 558	correl = -0.0516736	descr = N_Gram_GAG
cnt = 673	feature = 841	correl = 0.0660654	descr = N_Gram_TGA
cnt = 674	feature = 469	correl = -0.120052	descr = N_Gram_CGGC
cnt = 675	feature = 715	correl = -0.0296755	descr = N_Gram_GTG
cnt = 676	feature = 75	correl = 0.162294	descr = Gibbs_of_Target_Sequence__Pos_7_Step_1
cnt = 677	feature = 761	correl = 0.0867433	descr = N_Gram_TAG
cnt = 678	feature = 580	correl = -0.0506229	descr = N_Gram_GCA
cnt = 679	feature = 626	correl = -0.0248261	descr = N_Gram_GCT
cnt = 680	feature = 640	correl = -0.0636014	descr = N_Gram_GGA
cnt = 681	feature = 871	correl = 0.0852761	descr = N_Gram_TGT
cnt = 682	feature = 263	correl = -0.0243319	descr = N_Gram_AGG
cnt = 683	feature = 885	correl = 0.0887028	descr = N_Gram_TTA
cnt = 684	feature = 493	correl = 0.100781	descr = N_Gram_CTA
cnt = 685	feature = 381	correl = -0.0647711	descr = N_Gram_CCA
cnt = 686	feature = 912	correl = 0.105127	descr = N_Gram_TTG
cnt = 687	feature = 684	correl = -0.0535603	descr = N_Gram_GGT
cnt = 688	feature = 508	correl = -0.0304837	descr = N_Gram_CTC
cnt = 689	feature = 840	correl = 0.0420974	descr = N_Gram_TG
cnt = 690	feature = 366	correl = 0.0744898	descr = N_Gram_CAT
cnt = 691	feature = 527	correl = 0.0614366	descr = N_Gram_CTT
cnt = 692	feature = 394	correl = -0.138568	descr = N_Gram_CCC
cnt = 693	feature = 669	correl = -0.123415	descr = N_Gram_GGG
cnt = 694	feature = 279	correl = 0.0589813	descr = N_Gram_ATA
cnt = 695	feature = 351	correl = -0.0328724	descr = N_Gram_CAG
cnt = 696	feature = 863	correl = -0.0642514	descr = N_Gram_TGG
cnt = 697	feature = 824	correl = 0.10801	descr = N_Gram_TCT
cnt = 698	feature = 772	correl = 0.133517	descr = N_Gram_TAT
cnt = 699	feature = 453	correl = -0.0593016	descr = N_Gram_CGC
cnt = 700	feature = 788	correl = 0.0515367	descr = N_Gram_TC
cnt = 701	feature = 610	correl = -0.107375	descr = N_Gram_GCG
cnt = 702	feature = 898	correl = 0.0844651	descr = N_Gram_TTC
cnt = 703	feature = 799	correl = 0.0230676	descr = N_Gram_TCC
cnt = 704	feature = 594	correl = -0.14343	descr = N_Gram_GCC
cnt = 705	feature = 928	correl = 0.110707	descr = N_Gram_TTT
cnt = 706	feature = 410	correl = -0.095464	descr = N_Gram_CCG
cnt = 707	feature = 639	correl = -0.128601	descr = N_Gram_GG
cnt = 708	feature = 316	correl = 0.11887	descr = N_Gram_ATT
cnt = 709	feature = 884	correl = 0.167019	descr = N_Gram_TT
cnt = 710	feature = 579	correl = -0.140383	descr = N_Gram_GC
cnt = 711	feature = 278	correl = 0.124512	descr = N_Gram_AT
cnt = 712	feature = 736	correl = 0.180171	descr = N_Gram_TA
cnt = 713	feature = 440	correl = -0.0977326	descr = N_Gram_CG
cnt = 714	feature = 68	correl = 0.296357	descr = Gibbs_of_Target_Sequence_
num rows = 2188
num_elements = 1564420
.*
optimization finished, #iter = 1993
nu = 0.177938
obj = -30.388537, rho = -0.756726
nSV = 974, nBSV = 75
num rows = 243
num_elements = 173745
*
optimization finished, #iter = 160
nu = 0.145064
obj = -3.206078, rho = -0.706071
nSV = 132, nBSV = 3
.*
optimization finished, #iter = 1993
nu = 0.177938
obj = -30.388537, rho = -0.756726
nSV = 974, nBSV = 75
CFS merit scores = 1.35248
CFS merit scores = 1.58469
CFS merit scores = 1.83245
CFS merit scores = 2.06381
CFS merit scores = 2.27507
CFS merit scores = 2.4679
CFS merit scores = 2.64664
CFS merit scores = 2.81366
CFS merit scores = 2.97114
CFS merit scores = 3.12007
CFS merit scores = 3.26165
CFS merit scores = 3.3959
CFS merit scores = 3.52484
CFS merit scores = 3.6463
CFS merit scores = 3.76291
CFS merit scores = 3.87446
CFS merit scores = 3.9819
CFS merit scores = 4.08376
CFS merit scores = 4.18157
CFS merit scores = 4.27583
CFS merit scores = 4.36667
CFS merit scores = 4.45466
CFS merit scores = 4.5399
CFS merit scores = 4.62171
CFS merit scores = 4.7005
CFS merit scores = 4.77722
CFS merit scores = 4.85068
CFS merit scores = 4.92173
CFS merit scores = 4.9908
CFS merit scores = 5.05765
CFS merit scores = 5.12172
CFS merit scores = 5.18422
CFS merit scores = 5.24464
CFS merit scores = 5.30196
CFS merit scores = 5.35663
CFS merit scores = 5.40975
CFS merit scores = 5.46174
CFS merit scores = 5.51237
CFS merit scores = 5.56195
CFS merit scores = 5.61025
CFS merit scores = 5.65673
CFS merit scores = 5.70097
CFS merit scores = 5.74173
CFS merit scores = 5.77978
CFS merit scores = 5.81668
CFS merit scores = 5.85228
CFS merit scores = 5.88732
CFS merit scores = 5.92167
CFS merit scores = 5.95548
CFS merit scores = 5.9874
CFS merit scores = 6.01812
CFS merit scores = 6.04859
CFS merit scores = 6.07879
CFS merit scores = 6.10869
CFS merit scores = 6.13661
CFS merit scores = 6.16448
CFS merit scores = 6.19167
CFS merit scores = 6.21623
CFS merit scores = 6.24047
CFS merit scores = 6.26438
CFS merit scores = 6.2876
CFS merit scores = 6.30957
CFS merit scores = 6.33125
CFS merit scores = 6.35269
CFS merit scores = 6.37153
CFS merit scores = 6.39015
CFS merit scores = 6.40871
CFS merit scores = 6.42687
CFS merit scores = 6.44485
CFS merit scores = 6.46201
CFS merit scores = 6.47808
CFS merit scores = 6.49391
CFS merit scores = 6.50967
CFS merit scores = 6.52416
CFS merit scores = 6.5384
CFS merit scores = 6.551
CFS merit scores = 6.56301
CFS merit scores = 6.57379
CFS merit scores = 6.58328
CFS merit scores = 6.59153
CFS merit scores = 6.59946
CFS merit scores = 6.60741
CFS merit scores = 6.61529
CFS merit scores = 6.62177
CFS merit scores = 6.62838
CFS merit scores = 6.63487
CFS merit scores = 6.64122
CFS merit scores = 6.64755
CFS merit scores = 6.65414
CFS merit scores = 6.66098
CFS merit scores = 6.6676
CFS merit scores = 6.67405
CFS merit scores = 6.68047
CFS merit scores = 6.68692
CFS merit scores = 6.69342
CFS merit scores = 6.69911
CFS merit scores = 6.70447
CFS merit scores = 6.70963
CFS merit scores = 6.71467
CFS merit scores = 6.71985
CFS merit scores = 6.72498
CFS merit scores = 6.72949
CFS merit scores = 6.73401
CFS merit scores = 6.73849
CFS merit scores = 6.74211
CFS merit scores = 6.74585
CFS merit scores = 6.74967
CFS merit scores = 6.75345
CFS merit scores = 6.757
CFS merit scores = 6.7606
CFS merit scores = 6.76362
CFS merit scores = 6.76662
CFS merit scores = 6.76988
CFS merit scores = 6.7734
CFS merit scores = 6.777
CFS merit scores = 6.78072
CFS merit scores = 6.78423
CFS merit scores = 6.7879
CFS merit scores = 6.79149
CFS merit scores = 6.79466
CFS merit scores = 6.79768
CFS merit scores = 6.80063
CFS merit scores = 6.8034
CFS merit scores = 6.80626
CFS merit scores = 6.80922
CFS merit scores = 6.81193
CFS merit scores = 6.81421
CFS merit scores = 6.81585
CFS merit scores = 6.81754
CFS merit scores = 6.81917
CFS merit scores = 6.82085
CFS merit scores = 6.82222
CFS merit scores = 6.82377
CFS merit scores = 6.82546
CFS merit scores = 6.82687
CFS merit scores = 6.82816
CFS merit scores = 6.82959
CFS merit scores = 6.83099
CFS merit scores = 6.83205
CFS merit scores = 6.83312
CFS merit scores = 6.83385
CFS merit scores = 6.83451
CFS merit scores = 6.8351
CFS merit scores = 6.83584
CFS merit scores = 6.83666
CFS merit scores = 6.83736
CFS merit scores = 6.8382
CFS merit scores = 6.83901
CFS merit scores = 6.83964
CFS merit scores = 6.83995
CFS merit scores = 6.84023
CFS merit scores = 6.84046
CFS merit scores = 6.84038
CFS merit scores = 6.8404
CFS merit scores = 6.84062
CFS merit scores = 6.84088
CFS merit scores = 6.841
CFS merit scores = 6.84115
CFS merit scores = 6.84115
CFS merit scores = 6.84091
CFS merit scores = 6.84076
CFS merit scores = 6.84045
CFS merit scores = 6.84014
CFS merit scores = 6.83987
CFS merit scores = 6.83967
CFS merit scores = 6.83935
CFS merit scores = 6.83922
CFS merit scores = 6.83902
CFS merit scores = 6.83888
CFS merit scores = 6.83883
CFS merit scores = 6.83894
CFS merit scores = 6.83895
CFS merit scores = 6.83891
CFS merit scores = 6.83879
CFS merit scores = 6.83847
CFS merit scores = 6.83825
CFS merit scores = 6.83807
CFS merit scores = 6.83796
CFS merit scores = 6.83785
CFS merit scores = 6.83777
CFS merit scores = 6.83773
CFS merit scores = 6.83762
CFS merit scores = 6.83744
CFS merit scores = 6.83717
CFS merit scores = 6.83674
CFS merit scores = 6.83631
CFS merit scores = 6.83591
CFS merit scores = 6.8355
CFS merit scores = 6.83505
CFS merit scores = 6.83466
CFS merit scores = 6.83424
CFS merit scores = 6.83391
CFS merit scores = 6.8336
CFS merit scores = 6.83332
CFS merit scores = 6.8327
CFS merit scores = 6.8322
CFS merit scores = 6.83159
CFS merit scores = 6.83079
CFS merit scores = 6.83002
CFS merit scores = 6.82927
CFS merit scores = 6.82848
CFS merit scores = 6.82772
CFS merit scores = 6.82705
CFS merit scores = 6.8262
CFS merit scores = 6.82545
CFS merit scores = 6.82438
CFS merit scores = 6.82332
CFS merit scores = 6.82213
CFS merit scores = 6.82092
CFS merit scores = 6.81975
CFS merit scores = 6.81864
CFS merit scores = 6.81757
CFS merit scores = 6.81648
CFS merit scores = 6.81538
CFS merit scores = 6.81439
CFS merit scores = 6.81331
CFS merit scores = 6.8122
CFS merit scores = 6.81118
CFS merit scores = 6.81023
CFS merit scores = 6.80932
CFS merit scores = 6.80828
CFS merit scores = 6.80713
CFS merit scores = 6.80612
CFS merit scores = 6.80496
CFS merit scores = 6.80378
CFS merit scores = 6.80249
CFS merit scores = 6.80107
CFS merit scores = 6.79969
CFS merit scores = 6.7984
CFS merit scores = 6.79697
CFS merit scores = 6.79559
CFS merit scores = 6.7943
CFS merit scores = 6.793
CFS merit scores = 6.79158
CFS merit scores = 6.79019
CFS merit scores = 6.78888
CFS merit scores = 6.78759
CFS merit scores = 6.7863
CFS merit scores = 6.78502
CFS merit scores = 6.78373
CFS merit scores = 6.78237
CFS merit scores = 6.78106
CFS merit scores = 6.7798
CFS merit scores = 6.77854
CFS merit scores = 6.77722
CFS merit scores = 6.77589
CFS merit scores = 6.77458
CFS merit scores = 6.77311
CFS merit scores = 6.77165
CFS merit scores = 6.77021
CFS merit scores = 6.7688
CFS merit scores = 6.76736
CFS merit scores = 6.76594
CFS merit scores = 6.76453
CFS merit scores = 6.76314
CFS merit scores = 6.7616
CFS merit scores = 6.76006
CFS merit scores = 6.75858
CFS merit scores = 6.75706
CFS merit scores = 6.75554
CFS merit scores = 6.75402
CFS merit scores = 6.7525
CFS merit scores = 6.75095
CFS merit scores = 6.74943
CFS merit scores = 6.74797
CFS merit scores = 6.74642
CFS merit scores = 6.74497
CFS merit scores = 6.74348
CFS merit scores = 6.74191
CFS merit scores = 6.74038
CFS merit scores = 6.7389
CFS merit scores = 6.73746
CFS merit scores = 6.7361
CFS merit scores = 6.7347
CFS merit scores = 6.73331
CFS merit scores = 6.73189
CFS merit scores = 6.73048
CFS merit scores = 6.7291
CFS merit scores = 6.72772
CFS merit scores = 6.7263
CFS merit scores = 6.72488
CFS merit scores = 6.7235
CFS merit scores = 6.72216
CFS merit scores = 6.72075
CFS merit scores = 6.71932
CFS merit scores = 6.71789
CFS merit scores = 6.71648
CFS merit scores = 6.71501
CFS merit scores = 6.71352
CFS merit scores = 6.71202
CFS merit scores = 6.71056
CFS merit scores = 6.70905
CFS merit scores = 6.70754
CFS merit scores = 6.70607
CFS merit scores = 6.7045
CFS merit scores = 6.70296
CFS merit scores = 6.70138
CFS merit scores = 6.69982
CFS merit scores = 6.69829
CFS merit scores = 6.69679
CFS merit scores = 6.69533
CFS merit scores = 6.6939
CFS merit scores = 6.69253
CFS merit scores = 6.69116
CFS merit scores = 6.68977
CFS merit scores = 6.68835
CFS merit scores = 6.68695
CFS merit scores = 6.68557
CFS merit scores = 6.6842
CFS merit scores = 6.68279
CFS merit scores = 6.68128
CFS merit scores = 6.67982
CFS merit scores = 6.67842
CFS merit scores = 6.67704
CFS merit scores = 6.67569
CFS merit scores = 6.67422
CFS merit scores = 6.67279
CFS merit scores = 6.67132
CFS merit scores = 6.66989
CFS merit scores = 6.66848
CFS merit scores = 6.66704
CFS merit scores = 6.66562
CFS merit scores = 6.66427
CFS merit scores = 6.66293
CFS merit scores = 6.66157
CFS merit scores = 6.66021
CFS merit scores = 6.65882
CFS merit scores = 6.65739
CFS merit scores = 6.65596
CFS merit scores = 6.65456
CFS merit scores = 6.65317
CFS merit scores = 6.65171
CFS merit scores = 6.65029
CFS merit scores = 6.6489
CFS merit scores = 6.6474
CFS merit scores = 6.64583
CFS merit scores = 6.64427
CFS merit scores = 6.64274
CFS merit scores = 6.64127
CFS merit scores = 6.6398
CFS merit scores = 6.6383
CFS merit scores = 6.63686
CFS merit scores = 6.63536
CFS merit scores = 6.63391
CFS merit scores = 6.63241
CFS merit scores = 6.63088
CFS merit scores = 6.62933
CFS merit scores = 6.62782
CFS merit scores = 6.62626
CFS merit scores = 6.62469
CFS merit scores = 6.62315
CFS merit scores = 6.62157
CFS merit scores = 6.61978
CFS merit scores = 6.61797
CFS merit scores = 6.61618
CFS merit scores = 6.61438
CFS merit scores = 6.6126
CFS merit scores = 6.61085
CFS merit scores = 6.60905
CFS merit scores = 6.60723
CFS merit scores = 6.60542
CFS merit scores = 6.60359
CFS merit scores = 6.60177
CFS merit scores = 6.59999
CFS merit scores = 6.59821
CFS merit scores = 6.59643
CFS merit scores = 6.59464
CFS merit scores = 6.59288
CFS merit scores = 6.59111
CFS merit scores = 6.58938
CFS merit scores = 6.58766
CFS merit scores = 6.5859
CFS merit scores = 6.58412
CFS merit scores = 6.58238
CFS merit scores = 6.58063
CFS merit scores = 6.57889
CFS merit scores = 6.57717
CFS merit scores = 6.57549
CFS merit scores = 6.57376
CFS merit scores = 6.572
CFS merit scores = 6.57022
CFS merit scores = 6.56847
CFS merit scores = 6.56673
CFS merit scores = 6.56498
CFS merit scores = 6.56326
CFS merit scores = 6.56155
CFS merit scores = 6.55973
CFS merit scores = 6.55795
CFS merit scores = 6.55617
CFS merit scores = 6.5544
CFS merit scores = 6.55267
CFS merit scores = 6.55094
CFS merit scores = 6.54925
CFS merit scores = 6.54757
CFS merit scores = 6.54582
CFS merit scores = 6.54409
CFS merit scores = 6.54232
CFS merit scores = 6.54048
CFS merit scores = 6.53866
CFS merit scores = 6.53686
CFS merit scores = 6.53505
CFS merit scores = 6.53328
CFS merit scores = 6.53149
CFS merit scores = 6.52967
CFS merit scores = 6.52786
CFS merit scores = 6.52604
CFS merit scores = 6.5242
CFS merit scores = 6.5224
CFS merit scores = 6.52059
CFS merit scores = 6.51879
CFS merit scores = 6.51701
CFS merit scores = 6.51525
CFS merit scores = 6.51346
CFS merit scores = 6.51168
CFS merit scores = 6.5099
CFS merit scores = 6.50807
CFS merit scores = 6.50624
CFS merit scores = 6.50443
CFS merit scores = 6.50265
CFS merit scores = 6.50087
CFS merit scores = 6.49907
CFS merit scores = 6.4973
CFS merit scores = 6.49546
CFS merit scores = 6.49357
CFS merit scores = 6.49163
CFS merit scores = 6.48971
CFS merit scores = 6.48781
CFS merit scores = 6.4859
CFS merit scores = 6.48399
CFS merit scores = 6.48205
CFS merit scores = 6.48013
CFS merit scores = 6.47821
CFS merit scores = 6.47628
CFS merit scores = 6.47432
CFS merit scores = 6.47237
CFS merit scores = 6.47031
CFS merit scores = 6.4683
CFS merit scores = 6.46624
CFS merit scores = 6.46421
CFS merit scores = 6.46211
CFS merit scores = 6.46002
CFS merit scores = 6.45792
CFS merit scores = 6.45582
CFS merit scores = 6.45368
CFS merit scores = 6.45153
CFS merit scores = 6.4494
CFS merit scores = 6.4473
CFS merit scores = 6.44514
CFS merit scores = 6.44296
CFS merit scores = 6.44074
CFS merit scores = 6.43847
CFS merit scores = 6.43617
CFS merit scores = 6.43388
CFS merit scores = 6.43158
CFS merit scores = 6.42928
CFS merit scores = 6.42702
CFS merit scores = 6.42472
CFS merit scores = 6.42241
CFS merit scores = 6.42014
CFS merit scores = 6.41788
CFS merit scores = 6.41566
CFS merit scores = 6.41336
CFS merit scores = 6.41106
CFS merit scores = 6.40879
CFS merit scores = 6.4065
CFS merit scores = 6.40419
CFS merit scores = 6.40184
CFS merit scores = 6.39951
CFS merit scores = 6.39718
CFS merit scores = 6.39487
CFS merit scores = 6.39257
CFS merit scores = 6.39028
CFS merit scores = 6.38799
CFS merit scores = 6.38571
CFS merit scores = 6.38339
CFS merit scores = 6.3811
CFS merit scores = 6.37871
CFS merit scores = 6.37631
CFS merit scores = 6.37394
CFS merit scores = 6.37151
CFS merit scores = 6.36906
CFS merit scores = 6.36661
CFS merit scores = 6.36419
CFS merit scores = 6.36176
CFS merit scores = 6.35931
CFS merit scores = 6.35686
CFS merit scores = 6.3544
CFS merit scores = 6.35195
CFS merit scores = 6.34949
CFS merit scores = 6.34687
CFS merit scores = 6.34429
CFS merit scores = 6.34168
CFS merit scores = 6.33909
CFS merit scores = 6.33649
CFS merit scores = 6.33389
CFS merit scores = 6.33129
CFS merit scores = 6.32872
CFS merit scores = 6.32617
CFS merit scores = 6.32355
CFS merit scores = 6.32096
CFS merit scores = 6.31835
CFS merit scores = 6.31571
CFS merit scores = 6.31304
CFS merit scores = 6.31036
CFS merit scores = 6.30768
CFS merit scores = 6.30502
CFS merit scores = 6.3024
CFS merit scores = 6.29972
CFS merit scores = 6.29706
CFS merit scores = 6.29441
CFS merit scores = 6.29177
CFS merit scores = 6.28913
CFS merit scores = 6.28648
CFS merit scores = 6.28384
CFS merit scores = 6.28112
CFS merit scores = 6.27841
CFS merit scores = 6.27565
CFS merit scores = 6.27286
CFS merit scores = 6.27007
CFS merit scores = 6.26726
CFS merit scores = 6.26441
CFS merit scores = 6.26155
CFS merit scores = 6.25868
CFS merit scores = 6.25582
CFS merit scores = 6.25294
CFS merit scores = 6.25005
CFS merit scores = 6.24715
CFS merit scores = 6.24427
CFS merit scores = 6.24139
CFS merit scores = 6.2385
CFS merit scores = 6.23563
CFS merit scores = 6.23272
CFS merit scores = 6.22981
CFS merit scores = 6.22681
CFS merit scores = 6.22376
CFS merit scores = 6.22073
CFS merit scores = 6.21773
CFS merit scores = 6.21469
CFS merit scores = 6.21167
CFS merit scores = 6.20866
CFS merit scores = 6.20561
CFS merit scores = 6.20255
CFS merit scores = 6.19951
CFS merit scores = 6.19648
CFS merit scores = 6.19346
CFS merit scores = 6.19041
CFS merit scores = 6.18736
CFS merit scores = 6.18433
CFS merit scores = 6.18133
CFS merit scores = 6.17832
CFS merit scores = 6.17525
CFS merit scores = 6.17217
CFS merit scores = 6.16907
CFS merit scores = 6.16597
CFS merit scores = 6.16287
CFS merit scores = 6.15978
CFS merit scores = 6.1567
CFS merit scores = 6.15364
CFS merit scores = 6.1506
CFS merit scores = 6.14759
CFS merit scores = 6.14457
CFS merit scores = 6.14152
CFS merit scores = 6.13845
CFS merit scores = 6.13539
CFS merit scores = 6.13231
CFS merit scores = 6.12923
CFS merit scores = 6.12618
CFS merit scores = 6.12313
CFS merit scores = 6.1201
CFS merit scores = 6.11707
CFS merit scores = 6.11402
CFS merit scores = 6.11094
CFS merit scores = 6.10778
CFS merit scores = 6.10461
CFS merit scores = 6.10148
CFS merit scores = 6.09837
CFS merit scores = 6.09525
CFS merit scores = 6.09212
CFS merit scores = 6.089
CFS merit scores = 6.08589
CFS merit scores = 6.08272
CFS merit scores = 6.07956
CFS merit scores = 6.0764
CFS merit scores = 6.07324
CFS merit scores = 6.07008
CFS merit scores = 6.06695
CFS merit scores = 6.06378
CFS merit scores = 6.06064
CFS merit scores = 6.05751
CFS merit scores = 6.05435
CFS merit scores = 6.05117
CFS merit scores = 6.04796
CFS merit scores = 6.04475
CFS merit scores = 6.04155
CFS merit scores = 6.03834
CFS merit scores = 6.03514
CFS merit scores = 6.03195
CFS merit scores = 6.02874
CFS merit scores = 6.02553
CFS merit scores = 6.02231
CFS merit scores = 6.01911
CFS merit scores = 6.01592
CFS merit scores = 6.01271
CFS merit scores = 6.00952
CFS merit scores = 6.00633
CFS merit scores = 6.00315
CFS merit scores = 5.99994
CFS merit scores = 5.99673
CFS merit scores = 5.99352
CFS merit scores = 5.99031
CFS merit scores = 5.98711
CFS merit scores = 5.98387
CFS merit scores = 5.98062
CFS merit scores = 5.97738
CFS merit scores = 5.9741
CFS merit scores = 5.97083
CFS merit scores = 5.96759
CFS merit scores = 5.9643
CFS merit scores = 5.96101
CFS merit scores = 5.95769
CFS merit scores = 5.95431
CFS merit scores = 5.95084
CFS merit scores = 5.94738
CFS merit scores = 5.94391
CFS merit scores = 5.94042
CFS merit scores = 5.93689
CFS merit scores = 5.93331
CFS merit scores = 5.92973
CFS merit scores = 5.92618
CFS merit scores = 5.92257
CFS merit scores = 5.91894
CFS merit scores = 5.91529
CFS merit scores = 5.91164
CFS merit scores = 5.90801
CFS merit scores = 5.90436
CFS merit scores = 5.90065
CFS merit scores = 5.89693
CFS merit scores = 5.89319
CFS merit scores = 5.88939
CFS merit scores = 5.88562
CFS merit scores = 5.88183
CFS merit scores = 5.87806
CFS merit scores = 5.87426
CFS merit scores = 5.87047
CFS merit scores = 5.86643
CFS merit scores = 5.86235
CFS merit scores = 5.8583
CFS merit scores = 5.85419
CFS merit scores = 5.85013
CFS merit scores = 5.84599
CFS merit scores = 5.84182
CFS merit scores = 5.83768
CFS merit scores = 5.83352
CFS merit scores = 5.82933
CFS merit scores = 5.82508
CFS merit scores = 5.82083
CFS merit scores = 5.81653
CFS merit scores = 5.81223
CFS merit scores = 5.80783
CFS merit scores = 5.80342
CFS merit scores = 5.79889
CFS merit scores = 5.79437
CFS merit scores = 5.78972
CFS merit scores = 5.78508
CFS merit scores = 5.78042
CFS merit scores = 5.77572
CFS merit scores = 5.77091
CFS merit scores = 5.76573
CFS merit scores = 5.76056
CFS merit scores = 5.75542
CFS merit scores = 5.7502
CFS merit scores = 5.74474
CFS merit scores = 5.73931
CFS merit scores = 5.73369
CFS merit scores = 5.72799
CFS merit scores = 5.72224
CFS merit scores = 5.7165
CFS merit scores = 5.71066
CFS merit scores = 5.70476
CFS merit scores = 5.69891
CFS merit scores = 5.69306
CFS merit scores = 5.68694
CFS merit scores = 5.68081
CFS merit scores = 5.67475
CFS merit scores = 5.66851
CFS merit scores = 5.66228
CFS merit scores = 5.65605
CFS merit scores = 5.64982
CFS merit scores = 5.64312
CFS merit scores = 5.6364
CFS merit scores = 5.62904
CFS merit scores = 5.62138
CFS merit scores = 5.61323
CFS merit scores = 5.60437
CFS merit scores = 5.5947
CFS merit scores = 5.57645
cnt = 1	feature = 62	correl = 0.352484	descr = Position_Specific_Bin_Base_20_Base_A
cnt = 2	feature = 640	correl = -0.163394	descr = N_Gram_GGC
cnt = 3	feature = 702	correl = 0.060305	descr = N_Gram_GTCGC
cnt = 4	feature = 452	correl = -0.0568818	descr = N_Gram_CGCGT
cnt = 5	feature = 849	correl = -0.0276523	descr = N_Gram_TGCCT
cnt = 6	feature = 434	correl = -0.0256987	descr = N_Gram_CGACA
cnt = 7	feature = 884	correl = -0.040421	descr = N_Gram_TTACC
cnt = 8	feature = 596	correl = -0.0220895	descr = N_Gram_GCCGT
cnt = 9	feature = 752	correl = -0.0357203	descr = N_Gram_TACGT
cnt = 10	feature = 739	correl = 0.0320582	descr = N_Gram_TAAGC
cnt = 11	feature = 519	correl = 0.0328851	descr = N_Gram_CTTAG
cnt = 12	feature = 444	correl = -0.0506162	descr = N_Gram_CGCAA
cnt = 13	feature = 440	correl = -0.0312466	descr = N_Gram_CGATA
cnt = 14	feature = 296	correl = 0.0241397	descr = N_Gram_ATCGT
cnt = 15	feature = 453	correl = -0.0572803	descr = N_Gram_CGCTA
cnt = 16	feature = 438	correl = -0.0323005	descr = N_Gram_CGAGT
cnt = 17	feature = 569	correl = 0.0258769	descr = N_Gram_GATTA
cnt = 18	feature = 493	correl = 0.0263994	descr = N_Gram_CTATC
cnt = 19	feature = 483	correl = -0.022232	descr = N_Gram_CTAAC
cnt = 20	feature = 671	correl = 0.0528192	descr = N_Gram_GGTAA
cnt = 21	feature = 899	correl = 0.0358779	descr = N_Gram_TTCGC
cnt = 22	feature = 472	correl = -0.040052	descr = N_Gram_CGTCG
cnt = 23	feature = 741	correl = -0.0482141	descr = N_Gram_TAATC
cnt = 24	feature = 722	correl = -0.0451201	descr = N_Gram_GTTAG
cnt = 25	feature = 228	correl = -0.042296	descr = N_Gram_ACGAA
cnt = 26	feature = 473	correl = 0.0287544	descr = N_Gram_CGTCT
cnt = 27	feature = 612	correl = -0.0493191	descr = N_Gram_GCGGT
cnt = 28	feature = 705	correl = 0.0424223	descr = N_Gram_GTCTA
cnt = 29	feature = 749	correl = 0.0306888	descr = N_Gram_TACCG
cnt = 30	feature = 222	correl = -0.0270535	descr = N_Gram_ACCCC
cnt = 31	feature = 892	correl = 0.0312004	descr = N_Gram_TTATG
cnt = 32	feature = 437	correl = 0.0242983	descr = N_Gram_CGAGA
cnt = 33	feature = 881	correl = 0.0214829	descr = N_Gram_TTAAG
cnt = 34	feature = 290	correl = -0.0317745	descr = N_Gram_ATCCC
cnt = 35	feature = 773	correl = 0.0365127	descr = N_Gram_TATAG
cnt = 36	feature = 889	correl = 0.066214	descr = N_Gram_TTAGT
cnt = 37	feature = 436	correl = -0.0415313	descr = N_Gram_CGACG
cnt = 38	feature = 754	correl = 0.0658148	descr = N_Gram_TACTA
cnt = 39	feature = 476	correl = -0.0370564	descr = N_Gram_CGTGG
cnt = 40	feature = 212	correl = 0.0550919	descr = N_Gram_ACAGT
cnt = 41	feature = 401	correl = -0.0513924	descr = N_Gram_CCGAA
cnt = 42	feature = 920	correl = 0.0389181	descr = N_Gram_TTGTG
cnt = 43	feature = 656	correl = -0.0576845	descr = N_Gram_GGGAA
cnt = 44	feature = 547	correl = -0.0515994	descr = N_Gram_GACCG
cnt = 45	feature = 446	correl = -0.0512826	descr = N_Gram_CGCAT
cnt = 46	feature = 480	correl = 0.0250084	descr = N_Gram_CGTTT
cnt = 47	feature = 484	correl = 0.0657883	descr = N_Gram_CTAAG
cnt = 48	feature = 888	correl = 0.0314569	descr = N_Gram_TTAGC
cnt = 49	feature = 882	correl = -0.0313677	descr = N_Gram_TTAAT
cnt = 50	feature = 554	correl = -0.0373336	descr = N_Gram_GAGAT
cnt = 51	feature = 337	correl = -0.0263497	descr = N_Gram_CACCG
cnt = 52	feature = 699	correl = -0.0501653	descr = N_Gram_GTCCG
cnt = 53	feature = 885	correl = -0.0316851	descr = N_Gram_TTACG
cnt = 54	feature = 330	correl = 0.0498768	descr = N_Gram_CAAGC
cnt = 55	feature = 264	correl = 0.0317756	descr = N_Gram_AGGGG
cnt = 56	feature = 807	correl = -0.0225876	descr = N_Gram_TCGCG
cnt = 57	feature = 755	correl = 0.0442694	descr = N_Gram_TACTG
cnt = 58	feature = 539	correl = 0.0482697	descr = N_Gram_GAATA
cnt = 59	feature = 857	correl = 0.0295216	descr = N_Gram_TGGAC
cnt = 60	feature = 407	correl = -0.0233458	descr = N_Gram_CCGCG
cnt = 61	feature = 672	correl = 0.0282457	descr = N_Gram_GGTAC
cnt = 62	feature = 311	correl = -0.0251014	descr = N_Gram_ATTAA
cnt = 63	feature = 494	correl = 0.0281054	descr = N_Gram_CTATG
cnt = 64	feature = 621	correl = -0.0258793	descr = N_Gram_GCTGA
cnt = 65	feature = 415	correl = 0.0214829	descr = N_Gram_CCTAG
cnt = 66	feature = 574	correl = -0.0780012	descr = N_Gram_GCAAA
cnt = 67	feature = 426	correl = 0.024668	descr = N_Gram_CCTTA
cnt = 68	feature = 583	correl = -0.0400772	descr = N_Gram_GCATA
cnt = 69	feature = 281	correl = 0.03421	descr = N_Gram_ATAGG
cnt = 70	feature = 723	correl = 0.0242967	descr = N_Gram_GTTCG
cnt = 71	feature = 576	correl = -0.0772468	descr = N_Gram_GCAAT
cnt = 72	feature = 230	correl = 0.0355494	descr = N_Gram_ACGCT
cnt = 73	feature = 771	correl = 0.0690565	descr = N_Gram_TATAA
cnt = 74	feature = 207	correl = 0.0471417	descr = N_Gram_ACAAT
cnt = 75	feature = 914	correl = 0.0357462	descr = N_Gram_TTGCG
cnt = 76	feature = 910	correl = 0.040327	descr = N_Gram_TTGAC
cnt = 77	feature = 546	correl = -0.0406262	descr = N_Gram_GACCC
cnt = 78	feature = 639	correl = 0.032473	descr = N_Gram_GGATT
cnt = 79	feature = 343	correl = 0.037841	descr = N_Gram_CACTC
cnt = 80	feature = 256	correl = -0.0411751	descr = N_Gram_AGCGG
cnt = 81	feature = 341	correl = -0.0262903	descr = N_Gram_CACGG
cnt = 82	feature = 735	correl = -0.0291976	descr = N_Gram_TAACC
cnt = 83	feature = 304	correl = 0.0318875	descr = N_Gram_ATGCT
cnt = 84	feature = 475	correl = 0.0643693	descr = N_Gram_CGTGA
cnt = 85	feature = 615	correl = -0.0482416	descr = N_Gram_GCGTT
cnt = 86	feature = 395	correl = -0.0503419	descr = N_Gram_CCCGC
cnt = 87	feature = 808	correl = 0.0436756	descr = N_Gram_TCGCT
cnt = 88	feature = 870	correl = 0.040821	descr = N_Gram_TGTAT
cnt = 89	feature = 432	correl = -0.0328284	descr = N_Gram_CGAAT
cnt = 90	feature = 229	correl = -0.0375609	descr = N_Gram_ACGAC
cnt = 91	feature = 527	correl = -0.027751	descr = N_Gram_CTTTA
cnt = 92	feature = 563	correl = 0.075348	descr = N_Gram_GATAT
cnt = 93	feature = 460	correl = -0.109625	descr = N_Gram_CGGCG
cnt = 94	feature = 719	correl = 0.0300303	descr = N_Gram_GTGTG
cnt = 95	feature = 609	correl = -0.0480558	descr = N_Gram_GCGGA
cnt = 96	feature = 303	correl = 0.024049	descr = N_Gram_ATGCA
cnt = 97	feature = 291	correl = 0.0269613	descr = N_Gram_ATCCG
cnt = 98	feature = 518	correl = -0.0447954	descr = N_Gram_CTTAA
cnt = 99	feature = 219	correl = -0.0253784	descr = N_Gram_ACCAA
cnt = 100	feature = 468	correl = -0.0298711	descr = N_Gram_CGGTT
cnt = 101	feature = 772	correl = 0.0314875	descr = N_Gram_TATAC
cnt = 102	feature = 591	correl = -0.0533626	descr = N_Gram_GCCCC
cnt = 103	feature = 531	correl = -0.0216293	descr = N_Gram_GAAAG
cnt = 104	feature = 247	correl = -0.0259641	descr = N_Gram_AGAGA
cnt = 105	feature = 435	correl = -0.0531478	descr = N_Gram_CGACC
cnt = 106	feature = 805	correl = 0.0420641	descr = N_Gram_TCGCA
cnt = 107	feature = 271	correl = 0.0372431	descr = N_Gram_AGTCT
cnt = 108	feature = 694	correl = 0.0436617	descr = N_Gram_GTCAA
cnt = 109	feature = 478	correl = -0.068221	descr = N_Gram_CGTTC
cnt = 110	feature = 492	correl = 0.0570097	descr = N_Gram_CTATA
cnt = 111	feature = 788	correl = -0.0380561	descr = N_Gram_TCAGA
cnt = 112	feature = 746	correl = -0.0229132	descr = N_Gram_TACAG
cnt = 113	feature = 31	correl = -0.0337109	descr = Position_Specific_Bin_Base_11_Base_C
cnt = 114	feature = 550	correl = 0.0690122	descr = N_Gram_GACTA
cnt = 115	feature = 553	correl = 0.0336224	descr = N_Gram_GAGAA
cnt = 116	feature = 682	correl = -0.044783	descr = N_Gram_GGTTA
cnt = 117	feature = 806	correl = 0.0228636	descr = N_Gram_TCGCC
cnt = 118	feature = 318	correl = -0.0237533	descr = N_Gram_ATTGA
cnt = 119	feature = 872	correl = 0.0399933	descr = N_Gram_TGTCG
cnt = 120	feature = 736	correl = 0.031246	descr = N_Gram_TAACT
cnt = 121	feature = 403	correl = -0.0215648	descr = N_Gram_CCGAG
cnt = 122	feature = 896	correl = 0.0265105	descr = N_Gram_TTCCC
cnt = 123	feature = 327	correl = 0.0264516	descr = N_Gram_CAACC
cnt = 124	feature = 745	correl = 0.0674233	descr = N_Gram_TACAA
cnt = 125	feature = 599	correl = -0.0414454	descr = N_Gram_GCCTT
cnt = 126	feature = 319	correl = 0.0466368	descr = N_Gram_ATTGG
cnt = 127	feature = 414	correl = 0.0579146	descr = N_Gram_CCTAA
cnt = 128	feature = 419	correl = -0.0896182	descr = N_Gram_CCTCG
cnt = 129	feature = 620	correl = 0.0553425	descr = N_Gram_GCTCT
cnt = 130	feature = 750	correl = 0.0305344	descr = N_Gram_TACCT
cnt = 131	feature = 548	correl = -0.0232789	descr = N_Gram_GACGG
cnt = 132	feature = 901	correl = 0.0600922	descr = N_Gram_TTCGT
cnt = 133	feature = 445	correl = -0.0269191	descr = N_Gram_CGCAC
cnt = 134	feature = 632	correl = 0.0277723	descr = N_Gram_GGACA
cnt = 135	feature = 408	correl = -0.0317377	descr = N_Gram_CCGCT
cnt = 136	feature = 678	correl = -0.0295	descr = N_Gram_GGTGA
cnt = 137	feature = 869	correl = 0.0233143	descr = N_Gram_TGTAG
cnt = 138	feature = 359	correl = -0.0621025	descr = N_Gram_CATAA
cnt = 139	feature = 575	correl = 0.0639473	descr = N_Gram_GCAAC
cnt = 140	feature = 934	correl = 0.0274647	descr = N_Gram_TTTTG
cnt = 141	feature = 374	correl = -0.0223205	descr = N_Gram_CCAAG
cnt = 142	feature = 332	correl = -0.033299	descr = N_Gram_CAATT
cnt = 143	feature = 803	correl = 0.0283897	descr = N_Gram_TCGAG
cnt = 144	feature = 796	correl = -0.0223042	descr = N_Gram_TCCGA
cnt = 145	feature = 766	correl = 0.0386119	descr = N_Gram_TAGGG
cnt = 146	feature = 467	correl = -0.0256692	descr = N_Gram_CGGTC
cnt = 147	feature = 44	correl = 0.0793026	descr = Position_Specific_Bin_Base_15_Base_A
cnt = 148	feature = 497	correl = -0.0454707	descr = N_Gram_CTCAC
cnt = 149	feature = 367	correl = 0.0283966	descr = N_Gram_CATGT
cnt = 150	feature = 734	correl = 0.0509591	descr = N_Gram_TAAAC
cnt = 151	feature = 855	correl = 0.0289077	descr = N_Gram_TGCTT
cnt = 152	feature = 335	correl = -0.0225012	descr = N_Gram_CACAT
cnt = 153	feature = 604	correl = -0.0536892	descr = N_Gram_GCGCA
cnt = 154	feature = 751	correl = -0.0305078	descr = N_Gram_TACG
cnt = 155	feature = 813	correl = 0.0954929	descr = N_Gram_TCGTG
cnt = 156	feature = 663	correl = -0.0394371	descr = N_Gram_GGGGA
cnt = 157	feature = 388	correl = -0.0618493	descr = N_Gram_CCCAT
cnt = 158	feature = 16	correl = -0.0363219	descr = Position_Specific_Bin_Base_6_Base_C
cnt = 159	feature = 496	correl = -0.0586196	descr = N_Gram_CTCAA
cnt = 160	feature = 206	correl = 0.0583651	descr = N_Gram_ACAAA
cnt = 161	feature = 800	correl = -0.0341754	descr = N_Gram_TCCTG
cnt = 162	feature = 502	correl = 0.0313357	descr = N_Gram_CTCTA
cnt = 163	feature = 386	correl = -0.0330289	descr = N_Gram_CCCAA
cnt = 164	feature = 351	correl = 0.0264415	descr = N_Gram_CAGCT
cnt = 165	feature = 404	correl = -0.0674243	descr = N_Gram_CCGAT
cnt = 166	feature = 645	correl = -0.0766553	descr = N_Gram_GGCCA
cnt = 167	feature = 260	correl = -0.028311	descr = N_Gram_AGGCA
cnt = 168	feature = 710	correl = -0.0401789	descr = N_Gram_GTGCC
cnt = 169	feature = 0	correl = 0.0308315	descr = Position_Specific_Bin_Base_0_Base_A
cnt = 170	feature = 324	correl = -0.024809	descr = N_Gram_CAAAA
cnt = 171	feature = 3	correl = 0.0827512	descr = Position_Specific_Bin_Base_1_Base_A
cnt = 172	feature = 543	correl = 0.0367219	descr = N_Gram_GACAC
cnt = 173	feature = 687	correl = 0.0275186	descr = N_Gram_GTAAG
cnt = 174	feature = 789	correl = 0.0225458	descr = N_Gram_TCAGT
cnt = 175	feature = 787	correl = -0.0405416	descr = N_Gram_TCACG
cnt = 176	feature = 850	correl = 0.0478088	descr = N_Gram_TGCGA
cnt = 177	feature = 631	correl = 0.0371057	descr = N_Gram_GGAAT
cnt = 178	feature = 306	correl = -0.0222159	descr = N_Gram_ATGGA
cnt = 179	feature = 903	correl = 0.032209	descr = N_Gram_TTCTA
cnt = 180	feature = 607	correl = -0.0479633	descr = N_Gram_GCGCT
cnt = 181	feature = 711	correl = -0.0388454	descr = N_Gram_GTGCG
cnt = 182	feature = 924	correl = 0.0514726	descr = N_Gram_TTTAG
cnt = 183	feature = 822	correl = 0.0541968	descr = N_Gram_TCTCT
cnt = 184	feature = 535	correl = -0.0467934	descr = N_Gram_GAAGA
cnt = 185	feature = 683	correl = -0.0804803	descr = N_Gram_GGTTG
cnt = 186	feature = 883	correl = 0.0465747	descr = N_Gram_TTACA
cnt = 187	feature = 775	correl = 0.052282	descr = N_Gram_TATCA
cnt = 188	feature = 909	correl = 0.0509812	descr = N_Gram_TTGAA
cnt = 189	feature = 458	correl = -0.0437744	descr = N_Gram_CGGCA
cnt = 190	feature = 312	correl = 0.0307777	descr = N_Gram_ATTAG
cnt = 191	feature = 487	correl = 0.0656799	descr = N_Gram_CTACT
cnt = 192	feature = 232	correl = -0.0408817	descr = N_Gram_ACGGG
cnt = 193	feature = 254	correl = -0.0475344	descr = N_Gram_AGCCC
cnt = 194	feature = 56	correl = -0.0409098	descr = Position_Specific_Bin_Base_18_Base_G
cnt = 195	feature = 652	correl = -0.0452872	descr = N_Gram_GGCTG
cnt = 196	feature = 506	correl = -0.0361951	descr = N_Gram_CTGAG
cnt = 197	feature = 65	correl = 0.117019	descr = Position_Specific_Bin_Base_20_Base_T
cnt = 198	feature = 346	correl = -0.0404712	descr = N_Gram_CAGAC
cnt = 199	feature = 863	correl = -0.0494111	descr = N_Gram_TGGGA
cnt = 200	feature = 763	correl = 0.0656789	descr = N_Gram_TAGCT
cnt = 201	feature = 313	correl = 0.0778123	descr = N_Gram_ATTAT
cnt = 202	feature = 578	correl = -0.0465076	descr = N_Gram_GCACC
cnt = 203	feature = 52	correl = -0.0600576	descr = Position_Specific_Bin_Base_17_Base_G
cnt = 204	feature = 454	correl = -0.0222314	descr = N_Gram_CGCTC
cnt = 205	feature = 660	correl = -0.0924826	descr = N_Gram_GGGCC
cnt = 206	feature = 361	correl = 0.0222038	descr = N_Gram_CATAT
cnt = 207	feature = 391	correl = -0.0404093	descr = N_Gram_CCCCG
cnt = 208	feature = 811	correl = -0.0904293	descr = N_Gram_TCGGG
cnt = 209	feature = 841	correl = 0.0258247	descr = N_Gram_TGATT
cnt = 210	feature = 629	correl = -0.0232822	descr = N_Gram_GGAAA
cnt = 211	feature = 265	correl = 0.0846066	descr = N_Gram_AGGTA
cnt = 212	feature = 356	correl = 0.024697	descr = N_Gram_CAGTT
cnt = 213	feature = 2	correl = -0.131046	descr = Position_Specific_Bin_Base_0_Base_G
cnt = 214	feature = 294	correl = 0.0302793	descr = N_Gram_ATCGA
cnt = 215	feature = 451	correl = -0.0607184	descr = N_Gram_CGCGG
cnt = 216	feature = 649	correl = -0.086043	descr = N_Gram_GGCGG
cnt = 217	feature = 718	correl = 0.030938	descr = N_Gram_GTGTA
cnt = 218	feature = 785	correl = 0.0506771	descr = N_Gram_TCAAC
cnt = 219	feature = 315	correl = 0.0344103	descr = N_Gram_ATTCG
cnt = 220	feature = 273	correl = 0.0661502	descr = N_Gram_AGTGA
cnt = 221	feature = 514	correl = 0.0462674	descr = N_Gram_CTGGT
cnt = 222	feature = 292	correl = 0.0245719	descr = N_Gram_ATCCT
cnt = 223	feature = 529	correl = -0.0315903	descr = N_Gram_CTTTT
cnt = 224	feature = 919	correl = 0.0266206	descr = N_Gram_TTGTC
cnt = 225	feature = 665	correl = -0.0477275	descr = N_Gram_GGGGT
cnt = 226	feature = 489	correl = 0.0337004	descr = N_Gram_CTAGA
cnt = 227	feature = 250	correl = 0.0602192	descr = N_Gram_AGATA
cnt = 228	feature = 839	correl = 0.0257812	descr = N_Gram_TGATC
cnt = 229	feature = 28	correl = -0.0530427	descr = Position_Specific_Bin_Base_10_Base_G
cnt = 230	feature = 423	correl = -0.0594841	descr = N_Gram_CCTGC
cnt = 231	feature = 248	correl = -0.0235714	descr = N_Gram_AGAGG
cnt = 232	feature = 35	correl = -0.0281148	descr = Position_Specific_Bin_Base_12_Base_C
cnt = 233	feature = 860	correl = -0.0763132	descr = N_Gram_TGGCG
cnt = 234	feature = 500	correl = -0.0489815	descr = N_Gram_CTCGT
cnt = 235	feature = 57	correl = 0.0281368	descr = Position_Specific_Bin_Base_18_Base_T
cnt = 236	feature = 241	correl = -0.0447259	descr = N_Gram_ACTGC
cnt = 237	feature = 365	correl = 0.0236878	descr = N_Gram_CATGA
cnt = 238	feature = 41	correl = -0.0326769	descr = Position_Specific_Bin_Base_14_Base_C
cnt = 239	feature = 664	correl = -0.0704033	descr = N_Gram_GGGGC
cnt = 240	feature = 289	correl = 0.0529283	descr = N_Gram_ATCCA
cnt = 241	feature = 676	correl = -0.0244916	descr = N_Gram_GGTCT
cnt = 242	feature = 21	correl = 0.0370049	descr = Position_Specific_Bin_Base_8_Base_A
cnt = 243	feature = 698	correl = -0.0480959	descr = N_Gram_GTCCC
cnt = 244	feature = 243	correl = 0.0235298	descr = N_Gram_ACTTC
cnt = 245	feature = 916	correl = 0.0481604	descr = N_Gram_TTGGA
cnt = 246	feature = 765	correl = 0.0279371	descr = N_Gram_TAGGC
cnt = 247	feature = 816	correl = 0.0384689	descr = N_Gram_TCTAC
cnt = 248	feature = 595	correl = -0.0290442	descr = N_Gram_GCCGC
cnt = 249	feature = 695	correl = 0.0284034	descr = N_Gram_GTCAT
cnt = 250	feature = 14	correl = 0.0622375	descr = Position_Specific_Bin_Base_5_Base_T
cnt = 251	feature = 716	correl = -0.0304433	descr = N_Gram_GTGGT
cnt = 252	feature = 633	correl = -0.0562755	descr = N_Gram_GGACC
cnt = 253	feature = 913	correl = 0.0322428	descr = N_Gram_TTGCC
cnt = 254	feature = 730	correl = 0.0219872	descr = N_Gram_GTTTT
cnt = 255	feature = 360	correl = -0.0402248	descr = N_Gram_CATAC
cnt = 256	feature = 636	correl = -0.0656813	descr = N_Gram_GGAGC
cnt = 257	feature = 420	correl = -0.0625906	descr = N_Gram_CCTCT
cnt = 258	feature = 516	correl = 0.0519715	descr = N_Gram_CTGTT
cnt = 259	feature = 782	correl = 0.0369317	descr = N_Gram_TATTT
cnt = 260	feature = 64	correl = -0.178266	descr = Position_Specific_Bin_Base_20_Base_G
cnt = 261	feature = 606	correl = -0.0881889	descr = N_Gram_GCGCG
cnt = 262	feature = 833	correl = 0.0333023	descr = N_Gram_TGAAC
cnt = 263	feature = 758	correl = 0.0383533	descr = N_Gram_TAGAA
cnt = 264	feature = 588	correl = -0.0530373	descr = N_Gram_GCCAG
cnt = 265	feature = 266	correl = -0.0290642	descr = N_Gram_AGGTG
cnt = 266	feature = 820	correl = 0.038406	descr = N_Gram_TCTCA
cnt = 267	feature = 875	correl = 0.0596723	descr = N_Gram_TGTGT
cnt = 268	feature = 490	correl = 0.058939	descr = N_Gram_CTAGC
cnt = 269	feature = 617	correl = 0.0215204	descr = N_Gram_GCTAT
cnt = 270	feature = 431	correl = -0.0628765	descr = N_Gram_CGAAG
cnt = 271	feature = 105	correl = -0.0264646	descr = Fold_of_RNAi_Sequence_Pos_19
cnt = 272	feature = 9	correl = 0.0705455	descr = Position_Specific_Bin_Base_3_Base_G
cnt = 273	feature = 377	correl = -0.0393523	descr = N_Gram_CCACG
cnt = 274	feature = 559	correl = -0.0416069	descr = N_Gram_GAGGG
cnt = 275	feature = 642	correl = -0.0737884	descr = N_Gram_GGCAA
cnt = 276	feature = 347	correl = -0.0451545	descr = N_Gram_CAGAG
cnt = 277	feature = 270	correl = 0.095024	descr = N_Gram_AGTCG
cnt = 278	feature = 50	correl = 0.0342317	descr = Position_Specific_Bin_Base_16_Base_T
cnt = 279	feature = 46	correl = -0.0392544	descr = Position_Specific_Bin_Base_15_Base_T
cnt = 280	feature = 7	correl = 0.134288	descr = Position_Specific_Bin_Base_2_Base_G
cnt = 281	feature = 768	correl = 0.0452054	descr = N_Gram_TAGTG
cnt = 282	feature = 38	correl = 0.044306	descr = Position_Specific_Bin_Base_13_Base_A
cnt = 283	feature = 17	correl = 0.021539	descr = Position_Specific_Bin_Base_6_Base_G
cnt = 284	feature = 759	correl = 0.0573345	descr = N_Gram_TAGAC
cnt = 285	feature = 237	correl = 0.0666014	descr = N_Gram_ACTAC
cnt = 286	feature = 299	correl = 0.0437174	descr = N_Gram_ATCTG
cnt = 287	feature = 251	correl = -0.049925	descr = N_Gram_AGATG
cnt = 288	feature = 340	correl = -0.0377479	descr = N_Gram_CACGA
cnt = 289	feature = 277	correl = 0.0291037	descr = N_Gram_ATACC
cnt = 290	feature = 590	correl = -0.0787345	descr = N_Gram_GCCCA
cnt = 291	feature = 58	correl = 0.178008	descr = Position_Specific_Bin_Base_19_Base_A
cnt = 292	feature = 238	correl = 0.0393929	descr = N_Gram_ACTCT
cnt = 293	feature = 567	correl = -0.0395628	descr = N_Gram_GATGT
cnt = 294	feature = 618	correl = -0.0409194	descr = N_Gram_GCTCC
cnt = 295	feature = 625	correl = -0.053387	descr = N_Gram_GCTTT
cnt = 296	feature = 373	correl = -0.0376381	descr = N_Gram_CCAAA
cnt = 297	feature = 24	correl = -0.0274771	descr = Position_Specific_Bin_Base_9_Base_C
cnt = 298	feature = 556	correl = -0.0496013	descr = N_Gram_GAGCC
cnt = 299	feature = 818	correl = 0.0331207	descr = N_Gram_TCTAT
cnt = 300	feature = 353	correl = -0.0925162	descr = N_Gram_CAGGG
cnt = 301	feature = 634	correl = 0.0373567	descr = N_Gram_GGACT
cnt = 302	feature = 525	correl = 0.0481221	descr = N_Gram_CTTGT
cnt = 303	feature = 760	correl = 0.0487441	descr = N_Gram_TAGAG
cnt = 304	feature = 1	correl = 0.108951	descr = Position_Specific_Bin_Base_0_Base_C
cnt = 305	feature = 19	correl = -0.136715	descr = Position_Specific_Bin_Base_7_Base_C
cnt = 306	feature = 329	correl = -0.0244684	descr = N_Gram_CAAGA
cnt = 307	feature = 350	correl = -0.0584443	descr = N_Gram_CAGCC
cnt = 308	feature = 382	correl = -0.04976	descr = N_Gram_CCATA
cnt = 309	feature = 844	correl = 0.0353459	descr = N_Gram_TGCAT
cnt = 310	feature = 851	correl = -0.0290152	descr = N_Gram_TGCGC
cnt = 311	feature = 274	correl = -0.0247083	descr = N_Gram_AGTTC
cnt = 312	feature = 51	correl = 0.0238451	descr = Position_Specific_Bin_Base_17_Base_A
cnt = 313	feature = 34	correl = 0.0371555	descr = Position_Specific_Bin_Base_12_Base_A
cnt = 314	feature = 12	correl = -0.0693015	descr = Position_Specific_Bin_Base_4_Base_C
cnt = 315	feature = 244	correl = 0.0338913	descr = N_Gram_AGAAT
cnt = 316	feature = 284	correl = 0.0304308	descr = N_Gram_ATATG
cnt = 317	feature = 614	correl = -0.0752282	descr = N_Gram_GCGTC
cnt = 318	feature = 686	correl = 0.0493707	descr = N_Gram_GTAAA
cnt = 319	feature = 848	correl = -0.036566	descr = N_Gram_TGCCG
cnt = 320	feature = 258	correl = 0.0358429	descr = N_Gram_AGCTT
cnt = 321	feature = 619	correl = -0.0220218	descr = N_Gram_GCTCG
cnt = 322	feature = 657	correl = -0.0615164	descr = N_Gram_GGGAG
cnt = 323	feature = 338	correl = -0.0445029	descr = N_Gram_CACCT
cnt = 324	feature = 381	correl = -0.0573555	descr = N_Gram_CCAGG
cnt = 325	feature = 4	correl = -0.0989067	descr = Position_Specific_Bin_Base_1_Base_G
cnt = 326	feature = 900	correl = -0.0231576	descr = N_Gram_TTCGG
cnt = 327	feature = 240	correl = 0.07055	descr = N_Gram_ACTGA
cnt = 328	feature = 611	correl = -0.0311308	descr = N_Gram_GCGGG
cnt = 329	feature = 160	correl = -0.0831405	descr = Fold_of_Target_NoBeginbrace_noends_Pos_19
cnt = 330	feature = 792	correl = 0.0383018	descr = N_Gram_TCCAT
cnt = 331	feature = 930	correl = 0.0347058	descr = N_Gram_TTTGC
cnt = 332	feature = 49	correl = -0.059363	descr = Position_Specific_Bin_Base_16_Base_G
cnt = 333	feature = 852	correl = -0.038562	descr = N_Gram_TGCGG
cnt = 334	feature = 10	correl = -0.0988791	descr = Position_Specific_Bin_Base_3_Base_T
cnt = 335	feature = 42	correl = -0.14531	descr = Position_Specific_Bin_Base_14_Base_G
cnt = 336	feature = 786	correl = 0.0304417	descr = N_Gram_TCACC
cnt = 337	feature = 835	correl = 0.029936	descr = N_Gram_TGAAT
cnt = 338	feature = 726	correl = -0.0264955	descr = N_Gram_GTTGT
cnt = 339	feature = 566	correl = -0.0584905	descr = N_Gram_GATGG
cnt = 340	feature = 211	correl = 0.0463823	descr = N_Gram_ACAGC
cnt = 341	feature = 703	correl = 0.0615456	descr = N_Gram_GTCGT
cnt = 342	feature = 59	correl = -0.11964	descr = Position_Specific_Bin_Base_19_Base_C
cnt = 343	feature = 366	correl = -0.0384779	descr = N_Gram_CATGG
cnt = 344	feature = 242	correl = 0.0482069	descr = N_Gram_ACTGT
cnt = 345	feature = 838	correl = 0.0521338	descr = N_Gram_TGATA
cnt = 346	feature = 392	correl = -0.0364186	descr = N_Gram_CCCCT
cnt = 347	feature = 54	correl = 0.042764	descr = Position_Specific_Bin_Base_18_Base_A
cnt = 348	feature = 584	correl = 0.0395065	descr = N_Gram_GCATC
cnt = 349	feature = 25	correl = 0.031505	descr = Position_Specific_Bin_Base_9_Base_T
cnt = 350	feature = 843	correl = 0.0314087	descr = N_Gram_TGCAA
cnt = 351	feature = 499	correl = -0.0516572	descr = N_Gram_CTCGG
cnt = 352	feature = 846	correl = 0.0307228	descr = N_Gram_TGCCA
cnt = 353	feature = 691	correl = 0.0219125	descr = N_Gram_GTAT
cnt = 354	feature = 513	correl = -0.0236954	descr = N_Gram_CTGGG
cnt = 355	feature = 283	correl = 0.0401178	descr = N_Gram_ATATA
cnt = 356	feature = 32	correl = -0.0429348	descr = Position_Specific_Bin_Base_11_Base_G
cnt = 357	feature = 836	correl = 0.034398	descr = N_Gram_TGAGA
cnt = 358	feature = 926	correl = 0.0468884	descr = N_Gram_TTTCC
cnt = 359	feature = 15	correl = 0.0232815	descr = Position_Specific_Bin_Base_6_Base_A
cnt = 360	feature = 592	correl = -0.0874701	descr = N_Gram_GCCCG
cnt = 361	feature = 37	correl = -0.0393936	descr = Position_Specific_Bin_Base_12_Base_T
cnt = 362	feature = 700	correl = -0.0481375	descr = N_Gram_GTCCT
cnt = 363	feature = 6	correl = 0.0358121	descr = Position_Specific_Bin_Base_2_Base_C
cnt = 364	feature = 828	correl = 0.022068	descr = N_Gram_TCTTG
cnt = 365	feature = 650	correl = -0.0582752	descr = N_Gram_GGCGT
cnt = 366	feature = 298	correl = 0.0736626	descr = N_Gram_ATCTC
cnt = 367	feature = 249	correl = 0.0617804	descr = N_Gram_AGAGT
cnt = 368	feature = 697	correl = -0.0291296	descr = N_Gram_GTCCA
cnt = 369	feature = 29	correl = 0.051879	descr = Position_Specific_Bin_Base_10_Base_T
cnt = 370	feature = 740	correl = 0.0483461	descr = N_Gram_TAAGG
cnt = 371	feature = 738	correl = 0.0448696	descr = N_Gram_TAAGA
cnt = 372	feature = 536	correl = -0.0342264	descr = N_Gram_GAAGC
cnt = 373	feature = 511	correl = 0.0393811	descr = N_Gram_CTGGA
cnt = 374	feature = 593	correl = -0.0767287	descr = N_Gram_GCCCT
cnt = 375	feature = 598	correl = -0.0655951	descr = N_Gram_GCCTC
cnt = 376	feature = 307	correl = -0.0332439	descr = N_Gram_ATGGG
cnt = 377	feature = 60	correl = -0.12104	descr = Position_Specific_Bin_Base_19_Base_G
cnt = 378	feature = 714	correl = -0.0845509	descr = N_Gram_GTGGC
cnt = 379	feature = 904	correl = 0.0449649	descr = N_Gram_TTCTC
cnt = 380	feature = 931	correl = 0.033715	descr = N_Gram_TTTGG
cnt = 381	feature = 873	correl = 0.0289623	descr = N_Gram_TGTCT
cnt = 382	feature = 342	correl = -0.0394086	descr = N_Gram_CACGT
cnt = 383	feature = 334	correl = 0.0281661	descr = N_Gram_CACAG
cnt = 384	feature = 53	correl = 0.0523096	descr = Position_Specific_Bin_Base_17_Base_T
cnt = 385	feature = 383	correl = 0.0228432	descr = N_Gram_CCATT
cnt = 386	feature = 798	correl = 0.0772501	descr = N_Gram_TCCTA
cnt = 387	feature = 11	correl = 0.0828221	descr = Position_Specific_Bin_Base_4_Base_A
cnt = 388	feature = 638	correl = -0.047487	descr = N_Gram_GGATG
cnt = 389	feature = 252	correl = 0.0582992	descr = N_Gram_AGCAT
cnt = 390	feature = 533	correl = -0.024297	descr = N_Gram_GAACT
cnt = 391	feature = 220	correl = -0.0800083	descr = N_Gram_ACCAC
cnt = 392	feature = 794	correl = -0.0352329	descr = N_Gram_TCCCC
cnt = 393	feature = 40	correl = 0.100553	descr = Position_Specific_Bin_Base_14_Base_A
cnt = 394	feature = 214	correl = 0.0534925	descr = N_Gram_ACATC
cnt = 395	feature = 461	correl = -0.0340151	descr = N_Gram_CGGCT
cnt = 396	feature = 537	correl = 0.0315382	descr = N_Gram_GAAGG
cnt = 397	feature = 63	correl = -0.30054	descr = Position_Specific_Bin_Base_20_Base_C
cnt = 398	feature = 427	correl = 0.0307808	descr = N_Gram_CCTTG
cnt = 399	feature = 891	correl = 0.0439393	descr = N_Gram_TTATC
cnt = 400	feature = 894	correl = 0.0306235	descr = N_Gram_TTCAT
cnt = 401	feature = 354	correl = -0.0269935	descr = N_Gram_CAGGT
cnt = 402	feature = 605	correl = -0.0301475	descr = N_Gram_GCGCC
cnt = 403	feature = 398	correl = -0.0639163	descr = N_Gram_CCCTG
cnt = 404	feature = 26	correl = 0.0774627	descr = Position_Specific_Bin_Base_10_Base_A
cnt = 405	feature = 262	correl = -0.0220516	descr = N_Gram_AGGGA
cnt = 406	feature = 579	correl = -0.0299787	descr = N_Gram_GCACG
cnt = 407	feature = 20	correl = 0.0686459	descr = Position_Specific_Bin_Base_7_Base_T
cnt = 408	feature = 721	correl = -0.0336784	descr = N_Gram_GTTA
cnt = 409	feature = 659	correl = -0.0544737	descr = N_Gram_GGGCA
cnt = 410	feature = 637	correl = -0.0498912	descr = N_Gram_GGAGG
cnt = 411	feature = 23	correl = 0.0608711	descr = Position_Specific_Bin_Base_8_Base_T
cnt = 412	feature = 729	correl = 0.0534377	descr = N_Gram_GTTTG
cnt = 413	feature = 779	correl = 0.0230856	descr = N_Gram_TATGG
cnt = 414	feature = 418	correl = -0.0320366	descr = N_Gram_CCTCC
cnt = 415	feature = 679	correl = -0.0572812	descr = N_Gram_GGTGC
cnt = 416	feature = 791	correl = 0.0346826	descr = N_Gram_TCATC
cnt = 417	feature = 623	correl = -0.0314296	descr = N_Gram_GCTGG
cnt = 418	feature = 725	correl = -0.036576	descr = N_Gram_GTTGG
cnt = 419	feature = 47	correl = 0.0692978	descr = Position_Specific_Bin_Base_16_Base_A
cnt = 420	feature = 279	correl = 0.0221987	descr = N_Gram_ATAGA
cnt = 421	feature = 406	correl = -0.0411399	descr = N_Gram_CCGCA
cnt = 422	feature = 8	correl = -0.128634	descr = Position_Specific_Bin_Base_2_Base_T
cnt = 423	feature = 510	correl = -0.0216582	descr = N_Gram_CTGCT
cnt = 424	feature = 308	correl = -0.0596461	descr = N_Gram_ATGGT
cnt = 425	feature = 450	correl = -0.0762828	descr = N_Gram_CGCGC
cnt = 426	feature = 674	correl = 0.0287207	descr = N_Gram_GGTCA
cnt = 427	feature = 540	correl = 0.0436862	descr = N_Gram_GAATT
cnt = 428	feature = 877	correl = 0.054743	descr = N_Gram_TGTTC
cnt = 429	feature = 859	correl = -0.0470241	descr = N_Gram_TGGCC
cnt = 430	feature = 263	correl = -0.104866	descr = N_Gram_AGGGC
cnt = 431	feature = 246	correl = 0.0647663	descr = N_Gram_AGACA
cnt = 432	feature = 601	correl = 0.021844	descr = N_Gram_GCGA
cnt = 433	feature = 915	correl = 0.0223257	descr = N_Gram_TTGCT
cnt = 434	feature = 369	correl = 0.0790526	descr = N_Gram_CATTA
cnt = 435	feature = 834	correl = 0.0417058	descr = N_Gram_TGAAG
cnt = 436	feature = 840	correl = -0.02909	descr = N_Gram_TGATG
cnt = 437	feature = 545	correl = -0.0513701	descr = N_Gram_GACCA
cnt = 438	feature = 285	correl = 0.0563329	descr = N_Gram_ATATT
cnt = 439	feature = 33	correl = 0.120783	descr = Position_Specific_Bin_Base_11_Base_T
cnt = 440	feature = 688	correl = 0.0217089	descr = N_Gram_GTAC
cnt = 441	feature = 767	correl = 0.032939	descr = N_Gram_TAGT
cnt = 442	feature = 624	correl = 0.0323114	descr = N_Gram_GCTTG
cnt = 443	feature = 43	correl = 0.0764463	descr = Position_Specific_Bin_Base_14_Base_T
cnt = 444	feature = 394	correl = -0.0988263	descr = N_Gram_CCCGA
cnt = 445	feature = 854	correl = 0.046848	descr = N_Gram_TGCTA
cnt = 446	feature = 708	correl = 0.0302877	descr = N_Gram_GTGAA
cnt = 447	feature = 376	correl = -0.0641738	descr = N_Gram_CCACC
cnt = 448	feature = 929	correl = 0.0672933	descr = N_Gram_TTTGA
cnt = 449	feature = 581	correl = -0.0583591	descr = N_Gram_GCAGA
cnt = 450	feature = 227	correl = -0.0417074	descr = N_Gram_ACGA
cnt = 451	feature = 781	correl = 0.0575569	descr = N_Gram_TATTC
cnt = 452	feature = 397	correl = -0.0612966	descr = N_Gram_CCCTC
cnt = 453	feature = 918	correl = 0.0493756	descr = N_Gram_TTGTA
cnt = 454	feature = 293	correl = 0.0499896	descr = N_Gram_ATCG
cnt = 455	feature = 675	correl = -0.0830346	descr = N_Gram_GGTCC
cnt = 456	feature = 208	correl = 0.0318115	descr = N_Gram_ACAC
cnt = 457	feature = 878	correl = 0.0602261	descr = N_Gram_TGTTT
cnt = 458	feature = 39	correl = -0.0233484	descr = Position_Specific_Bin_Base_13_Base_G
cnt = 459	feature = 761	correl = 0.0655023	descr = N_Gram_TAGC
cnt = 460	feature = 36	correl = 0.0285982	descr = Position_Specific_Bin_Base_12_Base_G
cnt = 461	feature = 479	correl = -0.0481427	descr = N_Gram_CGTTG
cnt = 462	feature = 45	correl = -0.039882	descr = Position_Specific_Bin_Base_15_Base_G
cnt = 463	feature = 48	correl = -0.0423938	descr = Position_Specific_Bin_Base_16_Base_C
cnt = 464	feature = 507	correl = 0.0414267	descr = N_Gram_CTGAT
cnt = 465	feature = 27	correl = -0.0748921	descr = Position_Specific_Bin_Base_10_Base_C
cnt = 466	feature = 512	correl = -0.0535483	descr = N_Gram_CTGGC
cnt = 467	feature = 565	correl = -0.0477365	descr = N_Gram_GATGA
cnt = 468	feature = 927	correl = 0.0467442	descr = N_Gram_TTTCT
cnt = 469	feature = 231	correl = -0.0278581	descr = N_Gram_ACGG
cnt = 470	feature = 448	correl = -0.033842	descr = N_Gram_CGCCT
cnt = 471	feature = 865	correl = -0.0255245	descr = N_Gram_TGGTG
cnt = 472	feature = 474	correl = 0.0249587	descr = N_Gram_CGTG
cnt = 473	feature = 801	correl = 0.0649469	descr = N_Gram_TCCTT
cnt = 474	feature = 486	correl = 0.0349636	descr = N_Gram_CTACA
cnt = 475	feature = 610	correl = -0.0874832	descr = N_Gram_GCGGC
cnt = 476	feature = 317	correl = 0.0540589	descr = N_Gram_ATTG
cnt = 477	feature = 549	correl = 0.0388935	descr = N_Gram_GACT
cnt = 478	feature = 325	correl = 0.0633894	descr = N_Gram_CAAC
cnt = 479	feature = 560	correl = 0.0307647	descr = N_Gram_GAGT
cnt = 480	feature = 799	correl = -0.023119	descr = N_Gram_TCCTC
cnt = 481	feature = 825	correl = 0.0521461	descr = N_Gram_TCTGG
cnt = 482	feature = 864	correl = -0.0639342	descr = N_Gram_TGGGG
cnt = 483	feature = 709	correl = -0.0374707	descr = N_Gram_GTGC
cnt = 484	feature = 568	correl = 0.0246075	descr = N_Gram_GATT
cnt = 485	feature = 824	correl = 0.0900852	descr = N_Gram_TCTGC
cnt = 486	feature = 653	correl = -0.0267822	descr = N_Gram_GGCTT
cnt = 487	feature = 482	correl = 0.0314082	descr = N_Gram_CTAA
cnt = 488	feature = 821	correl = 0.0330799	descr = N_Gram_TCTCC
cnt = 489	feature = 646	correl = -0.100394	descr = N_Gram_GGCCC
cnt = 490	feature = 748	correl = 0.0331979	descr = N_Gram_TACC
cnt = 491	feature = 871	correl = 0.0318175	descr = N_Gram_TGTC
cnt = 492	feature = 897	correl = 0.0499051	descr = N_Gram_TTCCT
cnt = 493	feature = 861	correl = -0.0223013	descr = N_Gram_TGGCT
cnt = 494	feature = 804	correl = 0.0528436	descr = N_Gram_TCGC
cnt = 495	feature = 753	correl = 0.0509136	descr = N_Gram_TACT
cnt = 496	feature = 587	correl = -0.0294489	descr = N_Gram_GCCA
cnt = 497	feature = 355	correl = 0.0230627	descr = N_Gram_CAGT
cnt = 498	feature = 233	correl = -0.0351332	descr = N_Gram_ACGT
cnt = 499	feature = 680	correl = -0.110398	descr = N_Gram_GGTGG
cnt = 500	feature = 906	correl = 0.0572511	descr = N_Gram_TTCTT
cnt = 501	feature = 67	correl = 0.0748455	descr = Gibbs_of_Target_Sequence__Pos_0_Step_1
cnt = 502	feature = 257	correl = 0.025029	descr = N_Gram_AGCT
cnt = 503	feature = 363	correl = 0.0670602	descr = N_Gram_CATCT
cnt = 504	feature = 424	correl = -0.0228434	descr = N_Gram_CCTGG
cnt = 505	feature = 643	correl = -0.0400765	descr = N_Gram_GGCAG
cnt = 506	feature = 255	correl = -0.0337181	descr = N_Gram_AGCG
cnt = 507	feature = 764	correl = 0.0257402	descr = N_Gram_TAGG
cnt = 508	feature = 717	correl = 0.0269038	descr = N_Gram_GTGT
cnt = 509	feature = 905	correl = 0.0932087	descr = N_Gram_TTCTG
cnt = 510	feature = 466	correl = -0.029542	descr = N_Gram_CGGT
cnt = 511	feature = 372	correl = -0.0251251	descr = N_Gram_CCAA
cnt = 512	feature = 433	correl = -0.0564089	descr = N_Gram_CGAC
cnt = 513	feature = 430	correl = -0.0621223	descr = N_Gram_CGAA
cnt = 514	feature = 648	correl = -0.0744633	descr = N_Gram_GGCGC
cnt = 515	feature = 693	correl = 0.0240583	descr = N_Gram_GTCA
cnt = 516	feature = 704	correl = 0.0221769	descr = N_Gram_GTCT
cnt = 517	feature = 774	correl = 0.05219	descr = N_Gram_TATC
cnt = 518	feature = 701	correl = 0.0429804	descr = N_Gram_GTCG
cnt = 519	feature = 521	correl = 0.0358971	descr = N_Gram_CTTCT
cnt = 520	feature = 908	correl = 0.0428782	descr = N_Gram_TTGA
cnt = 521	feature = 842	correl = 0.0551783	descr = N_Gram_TGCA
cnt = 522	feature = 488	correl = 0.0519248	descr = N_Gram_CTAG
cnt = 523	feature = 491	correl = 0.0434427	descr = N_Gram_CTAT
cnt = 524	feature = 470	correl = -0.0425225	descr = N_Gram_CGTC
cnt = 525	feature = 541	correl = 0.0475443	descr = N_Gram_GACA
cnt = 526	feature = 530	correl = -0.0240252	descr = N_Gram_GAAA
cnt = 527	feature = 898	correl = 0.0312134	descr = N_Gram_TTCG
cnt = 528	feature = 685	correl = 0.0480748	descr = N_Gram_GTAA
cnt = 529	feature = 622	correl = -0.0534765	descr = N_Gram_GCTGC
cnt = 530	feature = 272	correl = 0.0266298	descr = N_Gram_AGTG
cnt = 531	feature = 239	correl = 0.0584316	descr = N_Gram_ACTG
cnt = 532	feature = 288	correl = 0.0379406	descr = N_Gram_ATCC
cnt = 533	feature = 577	correl = -0.0321028	descr = N_Gram_GCAC
cnt = 534	feature = 582	correl = 0.0318757	descr = N_Gram_GCAT
cnt = 535	feature = 613	correl = -0.0663165	descr = N_Gram_GCGT
cnt = 536	feature = 278	correl = 0.0425579	descr = N_Gram_ATAG
cnt = 537	feature = 555	correl = -0.0349995	descr = N_Gram_GAGC
cnt = 538	feature = 269	correl = 0.0430632	descr = N_Gram_AGTC
cnt = 539	feature = 597	correl = -0.0454353	descr = N_Gram_GCCT
cnt = 540	feature = 777	correl = 0.0519143	descr = N_Gram_TATG
cnt = 541	feature = 498	correl = -0.0724833	descr = N_Gram_CTCG
cnt = 542	feature = 409	correl = -0.0325953	descr = N_Gram_CCGG
cnt = 543	feature = 379	correl = -0.0655315	descr = N_Gram_CCAG
cnt = 544	feature = 443	correl = -0.0470895	descr = N_Gram_CGCA
cnt = 545	feature = 557	correl = -0.0589185	descr = N_Gram_GAGG
cnt = 546	feature = 221	correl = -0.0337361	descr = N_Gram_ACCC
cnt = 547	feature = 526	correl = 0.0319992	descr = N_Gram_CTTT
cnt = 548	feature = 616	correl = 0.028023	descr = N_Gram_GCTA
cnt = 549	feature = 358	correl = -0.0290682	descr = N_Gram_CATA
cnt = 550	feature = 515	correl = 0.0500185	descr = N_Gram_CTGT
cnt = 551	feature = 923	correl = 0.0219053	descr = N_Gram_TTTA
cnt = 552	feature = 707	correl = 0.0274442	descr = N_Gram_GTGA
cnt = 553	feature = 681	correl = -0.0421881	descr = N_Gram_GGTT
cnt = 554	feature = 655	correl = -0.0715836	descr = N_Gram_GGGA
cnt = 555	feature = 449	correl = -0.0790805	descr = N_Gram_CGCG
cnt = 556	feature = 316	correl = 0.098624	descr = N_Gram_ATTCT
cnt = 557	feature = 495	correl = -0.0228307	descr = N_Gram_CTCA
cnt = 558	feature = 573	correl = -0.0553891	descr = N_Gram_GCAA
cnt = 559	feature = 544	correl = -0.073187	descr = N_Gram_GACC
cnt = 560	feature = 485	correl = 0.0454309	descr = N_Gram_CTAC
cnt = 561	feature = 310	correl = 0.0585599	descr = N_Gram_ATTA
cnt = 562	feature = 712	correl = -0.110595	descr = N_Gram_GTGG
cnt = 563	feature = 911	correl = 0.0575987	descr = N_Gram_TTGC
cnt = 564	feature = 68	correl = -0.0311902	descr = Gibbs_of_Target_Sequence__Pos_1_Step_1
cnt = 565	feature = 812	correl = 0.049568	descr = N_Gram_TCGT
cnt = 566	feature = 538	correl = 0.0405499	descr = N_Gram_GAAT
cnt = 567	feature = 867	correl = 0.0571181	descr = N_Gram_TGTA
cnt = 568	feature = 809	correl = -0.0367765	descr = N_Gram_TCGG
cnt = 569	feature = 501	correl = 0.0347217	descr = N_Gram_CTCT
cnt = 570	feature = 70	correl = 0.0974435	descr = Gibbs_of_Target_Sequence__Pos_4_Step_1
cnt = 571	feature = 245	correl = 0.0218233	descr = N_Gram_AGAC
cnt = 572	feature = 594	correl = -0.0386714	descr = N_Gram_GCCG
cnt = 573	feature = 82	correl = 0.0908647	descr = Gibbs_of_Target_Sequence__Pos_17_Step_1
cnt = 574	feature = 352	correl = -0.0476007	descr = N_Gram_CAGG
cnt = 575	feature = 668	correl = -0.0840267	descr = N_Gram_GGGTG
cnt = 576	feature = 323	correl = -0.0222501	descr = N_Gram_CAAA
cnt = 577	feature = 213	correl = 0.076974	descr = N_Gram_ACAT
cnt = 578	feature = 425	correl = 0.0310087	descr = N_Gram_CCTT
cnt = 579	feature = 69	correl = -0.164326	descr = Gibbs_of_Target_Sequence__Pos_2_Step_1
cnt = 580	feature = 790	correl = 0.0430973	descr = N_Gram_TCAT
cnt = 581	feature = 815	correl = 0.0554438	descr = N_Gram_TCTA
cnt = 582	feature = 385	correl = -0.0759331	descr = N_Gram_CCCA
cnt = 583	feature = 770	correl = 0.073316	descr = N_Gram_TATA
cnt = 584	feature = 305	correl = -0.0571582	descr = N_Gram_ATGG
cnt = 585	feature = 662	correl = -0.0803188	descr = N_Gram_GGGG
cnt = 586	feature = 345	correl = -0.0556652	descr = N_Gram_CAGA
cnt = 587	feature = 396	correl = -0.0663415	descr = N_Gram_CCCT
cnt = 588	feature = 297	correl = 0.0558173	descr = N_Gram_ATCT
cnt = 589	feature = 534	correl = -0.0219551	descr = N_Gram_GAAG
cnt = 590	feature = 348	correl = -0.0333134	descr = N_Gram_CAGC
cnt = 591	feature = 651	correl = -0.0361911	descr = N_Gram_GGCT
cnt = 592	feature = 917	correl = 0.0789745	descr = N_Gram_TTGT
cnt = 593	feature = 389	correl = -0.0696929	descr = N_Gram_CCCC
cnt = 594	feature = 925	correl = 0.0549777	descr = N_Gram_TTTC
cnt = 595	feature = 210	correl = 0.0372712	descr = N_Gram_ACAG
cnt = 596	feature = 780	correl = 0.0603293	descr = N_Gram_TATT
cnt = 597	feature = 853	correl = 0.0287509	descr = N_Gram_TGCT
cnt = 598	feature = 336	correl = -0.0303814	descr = N_Gram_CACC
cnt = 599	feature = 886	correl = 0.0559879	descr = N_Gram_TTAG
cnt = 600	feature = 522	correl = 0.0478298	descr = N_Gram_CTTG
cnt = 601	feature = 562	correl = 0.0390506	descr = N_Gram_GATA
cnt = 602	feature = 393	correl = -0.0956687	descr = N_Gram_CCCG
cnt = 603	feature = 819	correl = 0.0627403	descr = N_Gram_TCTC
cnt = 604	feature = 74	correl = 0.0796804	descr = Gibbs_of_Target_Sequence__Pos_8_Step_1
cnt = 605	feature = 641	correl = -0.0697207	descr = N_Gram_GGCA
cnt = 606	feature = 520	correl = 0.0346656	descr = N_Gram_CTTC
cnt = 607	feature = 727	correl = 0.0569844	descr = N_Gram_GTTT
cnt = 608	feature = 71	correl = 0.0569771	descr = Gibbs_of_Target_Sequence__Pos_5_Step_1
cnt = 609	feature = 744	correl = 0.0376802	descr = N_Gram_TACA
cnt = 610	feature = 724	correl = -0.0573461	descr = N_Gram_GTTG
cnt = 611	feature = 696	correl = -0.0878383	descr = N_Gram_GTCC
cnt = 612	feature = 421	correl = -0.0470583	descr = N_Gram_CCTG
cnt = 613	feature = 400	correl = -0.088246	descr = N_Gram_CCGA
cnt = 614	feature = 837	correl = 0.0293079	descr = N_Gram_TGAT
cnt = 615	feature = 405	correl = -0.0472083	descr = N_Gram_CCGC
cnt = 616	feature = 368	correl = 0.0476185	descr = N_Gram_CATT
cnt = 617	feature = 673	correl = -0.0332785	descr = N_Gram_GGTC
cnt = 618	feature = 375	correl = -0.0424749	descr = N_Gram_CCAC
cnt = 619	feature = 733	correl = 0.0352263	descr = N_Gram_TAAA
cnt = 620	feature = 933	correl = 0.0357502	descr = N_Gram_TTTT
cnt = 621	feature = 462	correl = -0.0848855	descr = N_Gram_CGGG
cnt = 622	feature = 684	correl = 0.050383	descr = N_Gram_GTA
cnt = 623	feature = 83	correl = 0.191507	descr = Gibbs_of_Target_Sequence__Pos_18_Step_1
cnt = 624	feature = 235	correl = 0.0347987	descr = N_Gram_ACT
cnt = 625	feature = 314	correl = 0.0794414	descr = N_Gram_ATTC
cnt = 626	feature = 362	correl = 0.0447057	descr = N_Gram_CATC
cnt = 627	feature = 603	correl = -0.0719225	descr = N_Gram_GCGC
cnt = 628	feature = 823	correl = 0.0909983	descr = N_Gram_TCTG
cnt = 629	feature = 658	correl = -0.120309	descr = N_Gram_GGGC
cnt = 630	feature = 81	correl = 0.108369	descr = Gibbs_of_Target_Sequence__Pos_16_Step_1
cnt = 631	feature = 73	correl = 0.14357	descr = Gibbs_of_Target_Sequence__Pos_7_Step_1
cnt = 632	feature = 508	correl = -0.0263274	descr = N_Gram_CTGC
cnt = 633	feature = 858	correl = -0.0650961	descr = N_Gram_TGGC
cnt = 634	feature = 580	correl = -0.0357849	descr = N_Gram_GCAG
cnt = 635	feature = 77	correl = 0.0449207	descr = Gibbs_of_Target_Sequence__Pos_11_Step_1
cnt = 636	feature = 862	correl = -0.0510309	descr = N_Gram_TGGG
cnt = 637	feature = 282	correl = 0.0815364	descr = N_Gram_ATAT
cnt = 638	feature = 876	correl = 0.075099	descr = N_Gram_TGTT
cnt = 639	feature = 677	correl = -0.0911569	descr = N_Gram_GGTG
cnt = 640	feature = 79	correl = 0.137209	descr = Gibbs_of_Target_Sequence__Pos_14_Step_1
cnt = 641	feature = 826	correl = 0.0786965	descr = N_Gram_TCTT
cnt = 642	feature = 75	correl = 0.10244	descr = Gibbs_of_Target_Sequence__Pos_9_Step_1
cnt = 643	feature = 416	correl = -0.0911009	descr = N_Gram_CCTC
cnt = 644	feature = 226	correl = -0.0662536	descr = N_Gram_ACG
cnt = 645	feature = 608	correl = -0.107343	descr = N_Gram_GCGG
cnt = 646	feature = 78	correl = 0.123291	descr = Gibbs_of_Target_Sequence__Pos_13_Step_1
cnt = 647	feature = 72	correl = 0.098718	descr = Gibbs_of_Target_Sequence__Pos_6_Step_1
cnt = 648	feature = 666	correl = -0.0665317	descr = N_Gram_GGGT
cnt = 649	feature = 589	correl = -0.147057	descr = N_Gram_GCCC
cnt = 650	feature = 429	correl = -0.0597405	descr = N_Gram_CGA
cnt = 651	feature = 743	correl = 0.0561012	descr = N_Gram_TAC
cnt = 652	feature = 469	correl = -0.0396282	descr = N_Gram_CGT
cnt = 653	feature = 457	correl = -0.109296	descr = N_Gram_CGGC
cnt = 654	feature = 321	correl = 0.0297441	descr = N_Gram_ATTT
cnt = 655	feature = 286	correl = 0.0523711	descr = N_Gram_ATC
cnt = 656	feature = 552	correl = -0.034912	descr = N_Gram_GAG
cnt = 657	feature = 784	correl = 0.0226082	descr = N_Gram_TCA
cnt = 658	feature = 647	correl = -0.117614	descr = N_Gram_GGCG
cnt = 659	feature = 76	correl = 0.123093	descr = Gibbs_of_Target_Sequence__Pos_10_Step_1
cnt = 660	feature = 802	correl = 0.0359057	descr = N_Gram_TCG
cnt = 661	feature = 80	correl = 0.0943335	descr = Gibbs_of_Target_Sequence__Pos_15_Step_1
cnt = 662	feature = 217	correl = -0.0485741	descr = N_Gram_ACC
cnt = 663	feature = 831	correl = 0.0544367	descr = N_Gram_TGA
cnt = 664	feature = 866	correl = 0.085678	descr = N_Gram_TGT
cnt = 665	feature = 902	correl = 0.0968842	descr = N_Gram_TTCT
cnt = 666	feature = 627	correl = -0.0527193	descr = N_Gram_GGA
cnt = 667	feature = 756	correl = 0.0899515	descr = N_Gram_TAG
cnt = 668	feature = 481	correl = 0.0918965	descr = N_Gram_CTA
cnt = 669	feature = 706	correl = -0.0261667	descr = N_Gram_GTG
cnt = 670	feature = 572	correl = -0.0495681	descr = N_Gram_GCA
cnt = 671	feature = 505	correl = 0.029142	descr = N_Gram_CTG
cnt = 672	feature = 830	correl = 0.0536551	descr = N_Gram_TG
cnt = 673	feature = 732	correl = 0.0581905	descr = N_Gram_TAA
cnt = 674	feature = 880	correl = 0.0708976	descr = N_Gram_TTA
cnt = 675	feature = 517	correl = 0.0574521	descr = N_Gram_CTT
cnt = 676	feature = 384	correl = -0.137294	descr = N_Gram_CCC
cnt = 677	feature = 907	correl = 0.100045	descr = N_Gram_TTG
cnt = 678	feature = 783	correl = 0.0453065	descr = N_Gram_TC
cnt = 679	feature = 412	correl = -0.0364196	descr = N_Gram_CCT
cnt = 680	feature = 344	correl = -0.0373424	descr = N_Gram_CAG
cnt = 681	feature = 669	correl = -0.061428	descr = N_Gram_GGT
cnt = 682	feature = 442	correl = -0.053579	descr = N_Gram_CGC
cnt = 683	feature = 856	correl = -0.0513591	descr = N_Gram_TGG
cnt = 684	feature = 769	correl = 0.119523	descr = N_Gram_TAT
cnt = 685	feature = 586	correl = -0.125961	descr = N_Gram_GCC
cnt = 686	feature = 654	correl = -0.12725	descr = N_Gram_GGG
cnt = 687	feature = 814	correl = 0.117407	descr = N_Gram_TCT
cnt = 688	feature = 399	correl = -0.0822413	descr = N_Gram_CCG
cnt = 689	feature = 922	correl = 0.100708	descr = N_Gram_TTT
cnt = 690	feature = 600	correl = -0.101869	descr = N_Gram_GCG
cnt = 691	feature = 626	correl = -0.117365	descr = N_Gram_GG
cnt = 692	feature = 370	correl = -0.0783144	descr = N_Gram_CC
cnt = 693	feature = 879	correl = 0.15646	descr = N_Gram_TT
cnt = 694	feature = 275	correl = 0.10515	descr = N_Gram_AT
cnt = 695	feature = 428	correl = -0.0885423	descr = N_Gram_CG
cnt = 696	feature = 66	correl = 0.269063	descr = Gibbs_of_Target_Sequence_
num rows = 2188
num_elements = 1525036
..*
optimization finished, #iter = 2086
nu = 0.189429
obj = -32.427544, rho = -0.809195
nSV = 1009, nBSV = 88
num rows = 243
num_elements = 169371
*
optimization finished, #iter = 145
nu = 0.135389
obj = -3.012144, rho = -0.638038
nSV = 125, nBSV = 1
..*
optimization finished, #iter = 2086
nu = 0.189429
obj = -32.427544, rho = -0.809195
nSV = 1009, nBSV = 88
CFS merit scores = 1.45212
CFS merit scores = 1.62001
CFS merit scores = 1.85325
CFS merit scores = 2.07984
CFS merit scores = 2.28537
CFS merit scores = 2.47236
CFS merit scores = 2.64537
CFS merit scores = 2.80489
CFS merit scores = 2.95517
CFS merit scores = 3.09554
CFS merit scores = 3.22915
CFS merit scores = 3.35678
CFS merit scores = 3.47859
CFS merit scores = 3.59546
CFS merit scores = 3.70708
CFS merit scores = 3.81381
CFS merit scores = 3.91701
CFS merit scores = 4.01708
CFS merit scores = 4.1128
CFS merit scores = 4.20573
CFS merit scores = 4.29558
CFS merit scores = 4.38244
CFS merit scores = 4.46585
CFS merit scores = 4.54676
CFS merit scores = 4.62568
CFS merit scores = 4.70201
CFS merit scores = 4.77657
CFS merit scores = 4.84906
CFS merit scores = 4.91859
CFS merit scores = 4.98587
CFS merit scores = 5.05125
CFS merit scores = 5.11501
CFS merit scores = 5.17578
CFS merit scores = 5.23455
CFS merit scores = 5.29216
CFS merit scores = 5.34732
CFS merit scores = 5.39924
CFS merit scores = 5.45049
CFS merit scores = 5.49989
CFS merit scores = 5.54773
CFS merit scores = 5.59314
CFS merit scores = 5.63793
CFS merit scores = 5.68208
CFS merit scores = 5.72551
CFS merit scores = 5.76788
CFS merit scores = 5.80882
CFS merit scores = 5.84902
CFS merit scores = 5.88765
CFS merit scores = 5.92107
CFS merit scores = 5.95259
CFS merit scores = 5.9831
CFS merit scores = 6.01323
CFS merit scores = 6.04279
CFS merit scores = 6.07088
CFS merit scores = 6.09821
CFS merit scores = 6.1241
CFS merit scores = 6.14967
CFS merit scores = 6.17484
CFS merit scores = 6.19834
CFS merit scores = 6.22098
CFS merit scores = 6.24204
CFS merit scores = 6.26178
CFS merit scores = 6.28022
CFS merit scores = 6.29855
CFS merit scores = 6.31683
CFS merit scores = 6.33448
CFS merit scores = 6.35113
CFS merit scores = 6.3669
CFS merit scores = 6.38277
CFS merit scores = 6.39849
CFS merit scores = 6.41395
CFS merit scores = 6.42917
CFS merit scores = 6.44328
CFS merit scores = 6.45683
CFS merit scores = 6.47003
CFS merit scores = 6.48231
CFS merit scores = 6.49468
CFS merit scores = 6.50601
CFS merit scores = 6.51677
CFS merit scores = 6.52745
CFS merit scores = 6.538
CFS merit scores = 6.54826
CFS merit scores = 6.55837
CFS merit scores = 6.56821
CFS merit scores = 6.57791
CFS merit scores = 6.58737
CFS merit scores = 6.59662
CFS merit scores = 6.60599
CFS merit scores = 6.61476
CFS merit scores = 6.62269
CFS merit scores = 6.6305
CFS merit scores = 6.63789
CFS merit scores = 6.64504
CFS merit scores = 6.65225
CFS merit scores = 6.65915
CFS merit scores = 6.6659
CFS merit scores = 6.67273
CFS merit scores = 6.67982
CFS merit scores = 6.68665
CFS merit scores = 6.6932
CFS merit scores = 6.69945
CFS merit scores = 6.70528
CFS merit scores = 6.71123
CFS merit scores = 6.71701
CFS merit scores = 6.72235
CFS merit scores = 6.72784
CFS merit scores = 6.73347
CFS merit scores = 6.73885
CFS merit scores = 6.74364
CFS merit scores = 6.74852
CFS merit scores = 6.75352
CFS merit scores = 6.75848
CFS merit scores = 6.7634
CFS merit scores = 6.76778
CFS merit scores = 6.77182
CFS merit scores = 6.77596
CFS merit scores = 6.78001
CFS merit scores = 6.7842
CFS merit scores = 6.78849
CFS merit scores = 6.79214
CFS merit scores = 6.79582
CFS merit scores = 6.79935
CFS merit scores = 6.80265
CFS merit scores = 6.80593
CFS merit scores = 6.809
CFS merit scores = 6.8113
CFS merit scores = 6.81373
CFS merit scores = 6.81563
CFS merit scores = 6.81753
CFS merit scores = 6.81954
CFS merit scores = 6.82168
CFS merit scores = 6.82358
CFS merit scores = 6.82542
CFS merit scores = 6.82716
CFS merit scores = 6.82899
CFS merit scores = 6.83094
CFS merit scores = 6.83304
CFS merit scores = 6.83465
CFS merit scores = 6.83599
CFS merit scores = 6.83733
CFS merit scores = 6.8386
CFS merit scores = 6.83957
CFS merit scores = 6.84044
CFS merit scores = 6.84122
CFS merit scores = 6.84175
CFS merit scores = 6.84242
CFS merit scores = 6.84313
CFS merit scores = 6.84334
CFS merit scores = 6.84333
CFS merit scores = 6.84333
CFS merit scores = 6.84337
CFS merit scores = 6.84349
CFS merit scores = 6.84359
CFS merit scores = 6.84362
CFS merit scores = 6.84364
CFS merit scores = 6.84381
CFS merit scores = 6.84405
CFS merit scores = 6.84445
CFS merit scores = 6.84448
CFS merit scores = 6.84462
CFS merit scores = 6.84481
CFS merit scores = 6.84493
CFS merit scores = 6.84512
CFS merit scores = 6.84516
CFS merit scores = 6.84525
CFS merit scores = 6.84526
CFS merit scores = 6.84526
CFS merit scores = 6.84528
CFS merit scores = 6.84524
CFS merit scores = 6.84535
CFS merit scores = 6.84529
CFS merit scores = 6.84504
CFS merit scores = 6.84485
CFS merit scores = 6.84467
CFS merit scores = 6.84431
CFS merit scores = 6.84406
CFS merit scores = 6.84365
CFS merit scores = 6.84311
CFS merit scores = 6.84256
CFS merit scores = 6.84201
CFS merit scores = 6.8416
CFS merit scores = 6.84107
CFS merit scores = 6.84051
CFS merit scores = 6.83981
CFS merit scores = 6.83887
CFS merit scores = 6.83794
CFS merit scores = 6.83703
CFS merit scores = 6.83613
CFS merit scores = 6.83532
CFS merit scores = 6.8345
CFS merit scores = 6.83361
CFS merit scores = 6.83281
CFS merit scores = 6.83185
CFS merit scores = 6.83099
CFS merit scores = 6.83029
CFS merit scores = 6.82942
CFS merit scores = 6.8284
CFS merit scores = 6.82744
CFS merit scores = 6.82655
CFS merit scores = 6.82569
CFS merit scores = 6.8248
CFS merit scores = 6.82406
CFS merit scores = 6.82318
CFS merit scores = 6.82234
CFS merit scores = 6.82163
CFS merit scores = 6.82081
CFS merit scores = 6.81979
CFS merit scores = 6.81875
CFS merit scores = 6.81746
CFS merit scores = 6.81615
CFS merit scores = 6.81496
CFS merit scores = 6.81377
CFS merit scores = 6.81254
CFS merit scores = 6.81124
CFS merit scores = 6.80996
CFS merit scores = 6.80874
CFS merit scores = 6.80765
CFS merit scores = 6.80633
CFS merit scores = 6.80499
CFS merit scores = 6.80361
CFS merit scores = 6.80219
CFS merit scores = 6.80082
CFS merit scores = 6.79945
CFS merit scores = 6.79811
CFS merit scores = 6.79677
CFS merit scores = 6.7955
CFS merit scores = 6.79429
CFS merit scores = 6.79295
CFS merit scores = 6.79167
CFS merit scores = 6.79037
CFS merit scores = 6.78909
CFS merit scores = 6.78774
CFS merit scores = 6.78621
CFS merit scores = 6.78474
CFS merit scores = 6.78321
CFS merit scores = 6.7817
CFS merit scores = 6.78024
CFS merit scores = 6.77869
CFS merit scores = 6.77703
CFS merit scores = 6.77544
CFS merit scores = 6.77382
CFS merit scores = 6.77223
CFS merit scores = 6.7706
CFS merit scores = 6.76905
CFS merit scores = 6.7675
CFS merit scores = 6.76599
CFS merit scores = 6.76452
CFS merit scores = 6.76297
CFS merit scores = 6.76145
CFS merit scores = 6.75992
CFS merit scores = 6.75843
CFS merit scores = 6.75696
CFS merit scores = 6.75546
CFS merit scores = 6.75399
CFS merit scores = 6.75255
CFS merit scores = 6.7511
CFS merit scores = 6.74964
CFS merit scores = 6.74818
CFS merit scores = 6.74669
CFS merit scores = 6.7452
CFS merit scores = 6.74373
CFS merit scores = 6.7423
CFS merit scores = 6.74088
CFS merit scores = 6.73956
CFS merit scores = 6.73834
CFS merit scores = 6.73704
CFS merit scores = 6.73567
CFS merit scores = 6.7343
CFS merit scores = 6.73286
CFS merit scores = 6.7315
CFS merit scores = 6.73014
CFS merit scores = 6.72878
CFS merit scores = 6.72732
CFS merit scores = 6.72591
CFS merit scores = 6.72436
CFS merit scores = 6.72286
CFS merit scores = 6.72143
CFS merit scores = 6.7199
CFS merit scores = 6.7184
CFS merit scores = 6.71693
CFS merit scores = 6.71548
CFS merit scores = 6.71392
CFS merit scores = 6.71238
CFS merit scores = 6.71084
CFS merit scores = 6.70932
CFS merit scores = 6.70784
CFS merit scores = 6.70633
CFS merit scores = 6.70487
CFS merit scores = 6.70324
CFS merit scores = 6.70159
CFS merit scores = 6.69996
CFS merit scores = 6.69833
CFS merit scores = 6.69674
CFS merit scores = 6.69512
CFS merit scores = 6.69359
CFS merit scores = 6.69199
CFS merit scores = 6.69036
CFS merit scores = 6.68864
CFS merit scores = 6.68691
CFS merit scores = 6.68516
CFS merit scores = 6.68348
CFS merit scores = 6.68175
CFS merit scores = 6.68005
CFS merit scores = 6.67837
CFS merit scores = 6.67668
CFS merit scores = 6.67492
CFS merit scores = 6.67319
CFS merit scores = 6.67151
CFS merit scores = 6.66987
CFS merit scores = 6.66821
CFS merit scores = 6.66656
CFS merit scores = 6.66494
CFS merit scores = 6.66332
CFS merit scores = 6.66169
CFS merit scores = 6.66005
CFS merit scores = 6.65846
CFS merit scores = 6.65691
CFS merit scores = 6.65538
CFS merit scores = 6.65385
CFS merit scores = 6.65233
CFS merit scores = 6.65081
CFS merit scores = 6.64931
CFS merit scores = 6.64777
CFS merit scores = 6.64622
CFS merit scores = 6.64463
CFS merit scores = 6.64305
CFS merit scores = 6.64154
CFS merit scores = 6.63988
CFS merit scores = 6.6382
CFS merit scores = 6.63639
CFS merit scores = 6.63464
CFS merit scores = 6.63287
CFS merit scores = 6.63111
CFS merit scores = 6.62935
CFS merit scores = 6.62752
CFS merit scores = 6.62572
CFS merit scores = 6.62394
CFS merit scores = 6.62216
CFS merit scores = 6.62038
CFS merit scores = 6.61858
CFS merit scores = 6.61678
CFS merit scores = 6.61494
CFS merit scores = 6.61307
CFS merit scores = 6.61118
CFS merit scores = 6.60931
CFS merit scores = 6.60741
CFS merit scores = 6.60553
CFS merit scores = 6.60368
CFS merit scores = 6.60185
CFS merit scores = 6.60002
CFS merit scores = 6.5982
CFS merit scores = 6.59636
CFS merit scores = 6.59452
CFS merit scores = 6.59262
CFS merit scores = 6.59075
CFS merit scores = 6.58891
CFS merit scores = 6.58709
CFS merit scores = 6.58532
CFS merit scores = 6.58357
CFS merit scores = 6.58179
CFS merit scores = 6.58003
CFS merit scores = 6.57826
CFS merit scores = 6.57646
CFS merit scores = 6.5747
CFS merit scores = 6.57296
CFS merit scores = 6.57124
CFS merit scores = 6.56955
CFS merit scores = 6.56784
CFS merit scores = 6.56607
CFS merit scores = 6.56433
CFS merit scores = 6.56255
CFS merit scores = 6.56082
CFS merit scores = 6.55904
CFS merit scores = 6.55727
CFS merit scores = 6.5555
CFS merit scores = 6.55373
CFS merit scores = 6.55195
CFS merit scores = 6.55022
CFS merit scores = 6.54851
CFS merit scores = 6.54681
CFS merit scores = 6.54507
CFS merit scores = 6.54328
CFS merit scores = 6.54148
CFS merit scores = 6.53969
CFS merit scores = 6.53794
CFS merit scores = 6.53616
CFS merit scores = 6.53435
CFS merit scores = 6.53256
CFS merit scores = 6.53077
CFS merit scores = 6.52895
CFS merit scores = 6.52712
CFS merit scores = 6.52533
CFS merit scores = 6.5235
CFS merit scores = 6.52165
CFS merit scores = 6.51984
CFS merit scores = 6.51803
CFS merit scores = 6.51624
CFS merit scores = 6.51441
CFS merit scores = 6.51259
CFS merit scores = 6.51073
CFS merit scores = 6.5089
CFS merit scores = 6.50704
CFS merit scores = 6.50519
CFS merit scores = 6.50333
CFS merit scores = 6.50146
CFS merit scores = 6.49964
CFS merit scores = 6.49779
CFS merit scores = 6.49598
CFS merit scores = 6.49412
CFS merit scores = 6.49226
CFS merit scores = 6.49041
CFS merit scores = 6.48858
CFS merit scores = 6.48675
CFS merit scores = 6.48489
CFS merit scores = 6.48307
CFS merit scores = 6.48123
CFS merit scores = 6.47938
CFS merit scores = 6.47756
CFS merit scores = 6.47573
CFS merit scores = 6.47389
CFS merit scores = 6.47203
CFS merit scores = 6.47021
CFS merit scores = 6.46837
CFS merit scores = 6.46655
CFS merit scores = 6.46471
CFS merit scores = 6.46289
CFS merit scores = 6.46105
CFS merit scores = 6.45922
CFS merit scores = 6.4574
CFS merit scores = 6.45559
CFS merit scores = 6.45382
CFS merit scores = 6.45204
CFS merit scores = 6.45021
CFS merit scores = 6.44829
CFS merit scores = 6.44637
CFS merit scores = 6.44444
CFS merit scores = 6.44251
CFS merit scores = 6.4406
CFS merit scores = 6.43874
CFS merit scores = 6.43677
CFS merit scores = 6.43482
CFS merit scores = 6.43289
CFS merit scores = 6.43092
CFS merit scores = 6.42895
CFS merit scores = 6.42695
CFS merit scores = 6.42495
CFS merit scores = 6.42292
CFS merit scores = 6.42093
CFS merit scores = 6.4189
CFS merit scores = 6.41688
CFS merit scores = 6.41488
CFS merit scores = 6.41282
CFS merit scores = 6.41073
CFS merit scores = 6.40868
CFS merit scores = 6.40658
CFS merit scores = 6.40453
CFS merit scores = 6.40242
CFS merit scores = 6.40034
CFS merit scores = 6.39824
CFS merit scores = 6.39615
CFS merit scores = 6.39409
CFS merit scores = 6.39205
CFS merit scores = 6.39002
CFS merit scores = 6.38797
CFS merit scores = 6.38591
CFS merit scores = 6.38384
CFS merit scores = 6.38178
CFS merit scores = 6.37972
CFS merit scores = 6.37767
CFS merit scores = 6.37563
CFS merit scores = 6.37359
CFS merit scores = 6.37154
CFS merit scores = 6.36949
CFS merit scores = 6.36742
CFS merit scores = 6.36527
CFS merit scores = 6.36312
CFS merit scores = 6.36098
CFS merit scores = 6.35886
CFS merit scores = 6.35676
CFS merit scores = 6.35467
CFS merit scores = 6.35258
CFS merit scores = 6.35049
CFS merit scores = 6.34838
CFS merit scores = 6.34619
CFS merit scores = 6.34405
CFS merit scores = 6.34183
CFS merit scores = 6.33959
CFS merit scores = 6.33735
CFS merit scores = 6.33513
CFS merit scores = 6.33293
CFS merit scores = 6.33069
CFS merit scores = 6.32838
CFS merit scores = 6.32605
CFS merit scores = 6.32375
CFS merit scores = 6.32142
CFS merit scores = 6.3191
CFS merit scores = 6.31676
CFS merit scores = 6.31439
CFS merit scores = 6.31201
CFS merit scores = 6.30963
CFS merit scores = 6.3073
CFS merit scores = 6.30495
CFS merit scores = 6.30253
CFS merit scores = 6.30013
CFS merit scores = 6.29773
CFS merit scores = 6.29536
CFS merit scores = 6.29297
CFS merit scores = 6.29053
CFS merit scores = 6.28804
CFS merit scores = 6.28549
CFS merit scores = 6.28293
CFS merit scores = 6.28032
CFS merit scores = 6.27772
CFS merit scores = 6.27513
CFS merit scores = 6.27255
CFS merit scores = 6.26996
CFS merit scores = 6.26741
CFS merit scores = 6.2648
CFS merit scores = 6.26214
CFS merit scores = 6.25951
CFS merit scores = 6.25691
CFS merit scores = 6.25431
CFS merit scores = 6.25169
CFS merit scores = 6.24906
CFS merit scores = 6.24646
CFS merit scores = 6.24382
CFS merit scores = 6.24118
CFS merit scores = 6.23857
CFS merit scores = 6.236
CFS merit scores = 6.23343
CFS merit scores = 6.23085
CFS merit scores = 6.22827
CFS merit scores = 6.22568
CFS merit scores = 6.2231
CFS merit scores = 6.22049
CFS merit scores = 6.21787
CFS merit scores = 6.21515
CFS merit scores = 6.21245
CFS merit scores = 6.20977
CFS merit scores = 6.2071
CFS merit scores = 6.20444
CFS merit scores = 6.20181
CFS merit scores = 6.19916
CFS merit scores = 6.19651
CFS merit scores = 6.19385
CFS merit scores = 6.19121
CFS merit scores = 6.18851
CFS merit scores = 6.18581
CFS merit scores = 6.18308
CFS merit scores = 6.18038
CFS merit scores = 6.17761
CFS merit scores = 6.17488
CFS merit scores = 6.17209
CFS merit scores = 6.16931
CFS merit scores = 6.16653
CFS merit scores = 6.16361
CFS merit scores = 6.16069
CFS merit scores = 6.15775
CFS merit scores = 6.15484
CFS merit scores = 6.15194
CFS merit scores = 6.14899
CFS merit scores = 6.14605
CFS merit scores = 6.14311
CFS merit scores = 6.14017
CFS merit scores = 6.13723
CFS merit scores = 6.1343
CFS merit scores = 6.13138
CFS merit scores = 6.12844
CFS merit scores = 6.12547
CFS merit scores = 6.12247
CFS merit scores = 6.11948
CFS merit scores = 6.11645
CFS merit scores = 6.11342
CFS merit scores = 6.11041
CFS merit scores = 6.1074
CFS merit scores = 6.10441
CFS merit scores = 6.10143
CFS merit scores = 6.09841
CFS merit scores = 6.09542
CFS merit scores = 6.09238
CFS merit scores = 6.08938
CFS merit scores = 6.0864
CFS merit scores = 6.08342
CFS merit scores = 6.08047
CFS merit scores = 6.07753
CFS merit scores = 6.07458
CFS merit scores = 6.07157
CFS merit scores = 6.06857
CFS merit scores = 6.06556
CFS merit scores = 6.06255
CFS merit scores = 6.05957
CFS merit scores = 6.05657
CFS merit scores = 6.05352
CFS merit scores = 6.05048
CFS merit scores = 6.04746
CFS merit scores = 6.04445
CFS merit scores = 6.04139
CFS merit scores = 6.03832
CFS merit scores = 6.03511
CFS merit scores = 6.03193
CFS merit scores = 6.02872
CFS merit scores = 6.02552
CFS merit scores = 6.02234
CFS merit scores = 6.01917
CFS merit scores = 6.01596
CFS merit scores = 6.01276
CFS merit scores = 6.00956
CFS merit scores = 6.00635
CFS merit scores = 6.0031
CFS merit scores = 5.99982
CFS merit scores = 5.99656
CFS merit scores = 5.9933
CFS merit scores = 5.99005
CFS merit scores = 5.98675
CFS merit scores = 5.98337
CFS merit scores = 5.97999
CFS merit scores = 5.97662
CFS merit scores = 5.97322
CFS merit scores = 5.96983
CFS merit scores = 5.96645
CFS merit scores = 5.9631
CFS merit scores = 5.95974
CFS merit scores = 5.95633
CFS merit scores = 5.95294
CFS merit scores = 5.94954
CFS merit scores = 5.94614
CFS merit scores = 5.94272
CFS merit scores = 5.93926
CFS merit scores = 5.9358
CFS merit scores = 5.93234
CFS merit scores = 5.92885
CFS merit scores = 5.92537
CFS merit scores = 5.92187
CFS merit scores = 5.91833
CFS merit scores = 5.91476
CFS merit scores = 5.91121
CFS merit scores = 5.90768
CFS merit scores = 5.90415
CFS merit scores = 5.90063
CFS merit scores = 5.89706
CFS merit scores = 5.8935
CFS merit scores = 5.88991
CFS merit scores = 5.88632
CFS merit scores = 5.88271
CFS merit scores = 5.8791
CFS merit scores = 5.87545
CFS merit scores = 5.87179
CFS merit scores = 5.86814
CFS merit scores = 5.86448
CFS merit scores = 5.8608
CFS merit scores = 5.85703
CFS merit scores = 5.85318
CFS merit scores = 5.84929
CFS merit scores = 5.84535
CFS merit scores = 5.84134
CFS merit scores = 5.8373
CFS merit scores = 5.83328
CFS merit scores = 5.82924
CFS merit scores = 5.82498
CFS merit scores = 5.82067
CFS merit scores = 5.81633
CFS merit scores = 5.81196
CFS merit scores = 5.80739
CFS merit scores = 5.80274
CFS merit scores = 5.79811
CFS merit scores = 5.79347
CFS merit scores = 5.78884
CFS merit scores = 5.78419
CFS merit scores = 5.7795
CFS merit scores = 5.77474
CFS merit scores = 5.77001
CFS merit scores = 5.76498
CFS merit scores = 5.75988
CFS merit scores = 5.7547
CFS merit scores = 5.74952
CFS merit scores = 5.74428
CFS merit scores = 5.73883
CFS merit scores = 5.73321
CFS merit scores = 5.72755
CFS merit scores = 5.72193
CFS merit scores = 5.71625
CFS merit scores = 5.71045
CFS merit scores = 5.70446
CFS merit scores = 5.69843
CFS merit scores = 5.69242
CFS merit scores = 5.68639
CFS merit scores = 5.68036
CFS merit scores = 5.67434
CFS merit scores = 5.66819
CFS merit scores = 5.66201
CFS merit scores = 5.65579
CFS merit scores = 5.6496
CFS merit scores = 5.64331
CFS merit scores = 5.63694
CFS merit scores = 5.63048
CFS merit scores = 5.62398
CFS merit scores = 5.61723
CFS merit scores = 5.60985
CFS merit scores = 5.60196
CFS merit scores = 5.59379
CFS merit scores = 5.58515
CFS merit scores = 5.57616
CFS merit scores = 5.56673
CFS merit scores = 5.55719
CFS merit scores = 5.53868
cnt = 1	feature = 79	correl = 0.452118	descr = Gibbs_of_Target_Sequence__Pos_19_Step_1
cnt = 2	feature = 1	correl = -0.133802	descr = Position_Specific_Bin_Base_0_Base_G
cnt = 3	feature = 852	correl = -0.0635745	descr = N_Gram_TGGC
cnt = 4	feature = 278	correl = -0.0338617	descr = N_Gram_ATCCC
cnt = 5	feature = 315	correl = 0.0654476	descr = N_Gram_CAAC
cnt = 6	feature = 665	correl = 0.0264541	descr = N_Gram_GGTAC
cnt = 7	feature = 560	correl = 0.0284489	descr = N_Gram_GATTA
cnt = 8	feature = 877	correl = -0.035219	descr = N_Gram_TTACC
cnt = 9	feature = 801	correl = -0.0270967	descr = N_Gram_TCGCG
cnt = 10	feature = 214	correl = -0.0398644	descr = N_Gram_ACGAC
cnt = 11	feature = 434	correl = -0.0460013	descr = N_Gram_CGCAA
cnt = 12	feature = 547	correl = -0.031476	descr = N_Gram_GAGTA
cnt = 13	feature = 744	correl = -0.0362508	descr = N_Gram_TACGT
cnt = 14	feature = 255	correl = 0.0310798	descr = N_Gram_AGTAA
cnt = 15	feature = 690	correl = -0.044245	descr = N_Gram_GTCCG
cnt = 16	feature = 741	correl = 0.0421344	descr = N_Gram_TACCG
cnt = 17	feature = 732	correl = 0.0261495	descr = N_Gram_TAAGC
cnt = 18	feature = 443	correl = -0.0641458	descr = N_Gram_CGCTA
cnt = 19	feature = 403	correl = 0.0222623	descr = N_Gram_CCGTA
cnt = 20	feature = 507	correl = -0.0472242	descr = N_Gram_CTTAA
cnt = 21	feature = 680	correl = -0.0297985	descr = N_Gram_GTAAT
cnt = 22	feature = 406	correl = 0.0564974	descr = N_Gram_CCTAA
cnt = 23	feature = 428	correl = -0.0471387	descr = N_Gram_CGAGT
cnt = 24	feature = 407	correl = 0.0280059	descr = N_Gram_CCTAG
cnt = 25	feature = 408	correl = 0.0435482	descr = N_Gram_CCTAT
cnt = 26	feature = 508	correl = 0.051143	descr = N_Gram_CTTAG
cnt = 27	feature = 430	correl = -0.0312643	descr = N_Gram_CGATA
cnt = 28	feature = 464	correl = 0.0352542	descr = N_Gram_CGTCT
cnt = 29	feature = 561	correl = 0.0608818	descr = N_Gram_GATTG
cnt = 30	feature = 891	correl = 0.0528036	descr = N_Gram_TTCGT
cnt = 31	feature = 884	correl = 0.0300207	descr = N_Gram_TTATA
cnt = 32	feature = 467	correl = -0.0382217	descr = N_Gram_CGTGG
cnt = 33	feature = 484	correl = -0.0272982	descr = N_Gram_CTATT
cnt = 34	feature = 713	correl = -0.0462779	descr = N_Gram_GTTAG
cnt = 35	feature = 399	correl = -0.0238174	descr = N_Gram_CCGCG
cnt = 36	feature = 802	correl = 0.0368401	descr = N_Gram_TCGCT
cnt = 37	feature = 394	correl = -0.037927	descr = N_Gram_CCGAC
cnt = 38	feature = 318	correl = 0.0273927	descr = N_Gram_CAACG
cnt = 39	feature = 770	correl = 0.0516154	descr = N_Gram_TATGA
cnt = 40	feature = 298	correl = -0.0495995	descr = N_Gram_ATGTA
cnt = 41	feature = 445	correl = -0.0224591	descr = N_Gram_CGCTT
cnt = 42	feature = 213	correl = -0.0348781	descr = N_Gram_ACGAA
cnt = 43	feature = 882	correl = 0.0625759	descr = N_Gram_TTAGT
cnt = 44	feature = 450	correl = -0.0989221	descr = N_Gram_CGGCG
cnt = 45	feature = 353	correl = 0.0236212	descr = N_Gram_CATAG
cnt = 46	feature = 435	correl = -0.058812	descr = N_Gram_CGCAT
cnt = 47	feature = 912	correl = 0.0229124	descr = N_Gram_TTTAC
cnt = 48	feature = 729	correl = 0.0308685	descr = N_Gram_TAACT
cnt = 49	feature = 412	correl = -0.0903767	descr = N_Gram_CCTCG
cnt = 50	feature = 351	correl = -0.0618131	descr = N_Gram_CATAA
cnt = 51	feature = 746	correl = 0.0698209	descr = N_Gram_TACTA
cnt = 52	feature = 240	correl = -0.0247819	descr = N_Gram_AGCAA
cnt = 53	feature = 808	correl = 0.0999453	descr = N_Gram_TCGTG
cnt = 54	feature = 516	correl = -0.0220571	descr = N_Gram_CTTTA
cnt = 55	feature = 697	correl = 0.0576054	descr = N_Gram_GTCTA
cnt = 56	feature = 160	correl = 0.0406389	descr = N_Gram_AACAC
cnt = 57	feature = 431	correl = -0.0274027	descr = N_Gram_CGATC
cnt = 58	feature = 526	correl = 0.058166	descr = N_Gram_GAATA
cnt = 59	feature = 540	correl = -0.0392255	descr = N_Gram_GAGAT
cnt = 60	feature = 393	correl = -0.0448858	descr = N_Gram_CCGAA
cnt = 61	feature = 495	correl = 0.0386741	descr = N_Gram_CTCTA
cnt = 62	feature = 387	correl = -0.0311852	descr = N_Gram_CCCGG
cnt = 63	feature = 426	correl = -0.041393	descr = N_Gram_CGACG
cnt = 64	feature = 774	correl = 0.0246995	descr = N_Gram_TATTG
cnt = 65	feature = 800	correl = 0.0294782	descr = N_Gram_TCGCA
cnt = 66	feature = 805	correl = -0.03229	descr = N_Gram_TCGGC
cnt = 67	feature = 612	correl = -0.0350659	descr = N_Gram_GCTGA
cnt = 68	feature = 864	correl = 0.0274746	descr = N_Gram_TGTCG
cnt = 69	feature = 758	correl = 0.0223135	descr = N_Gram_TAGGG
cnt = 70	feature = 851	correl = 0.032925	descr = N_Gram_TGGAC
cnt = 71	feature = 900	correl = 0.0421149	descr = N_Gram_TTGAC
cnt = 72	feature = 878	correl = -0.0317006	descr = N_Gram_TTACG
cnt = 73	feature = 345	correl = -0.0864514	descr = N_Gram_CAGGG
cnt = 74	feature = 469	correl = -0.0783395	descr = N_Gram_CGTTC
cnt = 75	feature = 219	correl = -0.0340496	descr = N_Gram_ACGGG
cnt = 76	feature = 881	correl = 0.0445495	descr = N_Gram_TTAGC
cnt = 77	feature = 529	correl = 0.0547936	descr = N_Gram_GACAA
cnt = 78	feature = 845	correl = -0.0227316	descr = N_Gram_TGCGG
cnt = 79	feature = 734	correl = -0.0495427	descr = N_Gram_TAATC
cnt = 80	feature = 920	correl = 0.0692884	descr = N_Gram_TTTGT
cnt = 81	feature = 843	correl = 0.0447548	descr = N_Gram_TGCGA
cnt = 82	feature = 522	correl = -0.0587717	descr = N_Gram_GAAGA
cnt = 83	feature = 544	correl = -0.0734755	descr = N_Gram_GAGGC
cnt = 84	feature = 849	correl = 0.0377437	descr = N_Gram_TGCTT
cnt = 85	feature = 875	correl = -0.0488385	descr = N_Gram_TTAAT
cnt = 86	feature = 245	correl = -0.036852	descr = N_Gram_AGCGG
cnt = 87	feature = 283	correl = 0.0318871	descr = N_Gram_ATCGC
cnt = 88	feature = 319	correl = 0.0487447	descr = N_Gram_CAAGC
cnt = 89	feature = 415	correl = -0.0493875	descr = N_Gram_CCTGA
cnt = 90	feature = 327	correl = -0.0265024	descr = N_Gram_CACCG
cnt = 91	feature = 291	correl = 0.0287575	descr = N_Gram_ATGCA
cnt = 92	feature = 463	correl = -0.0547196	descr = N_Gram_CGTCG
cnt = 93	feature = 536	correl = 0.0680236	descr = N_Gram_GACTA
cnt = 94	feature = 587	correl = -0.026776	descr = N_Gram_GCCGG
cnt = 95	feature = 279	correl = 0.0277255	descr = N_Gram_ATCCG
cnt = 96	feature = 518	correl = -0.0286833	descr = N_Gram_GAAAA
cnt = 97	feature = 427	correl = 0.033187	descr = N_Gram_CGAGA
cnt = 98	feature = 712	correl = -0.0264374	descr = N_Gram_GTTAC
cnt = 99	feature = 727	correl = 0.0241342	descr = N_Gram_TAAAG
cnt = 100	feature = 765	correl = 0.0295984	descr = N_Gram_TATAT
cnt = 101	feature = 425	correl = -0.0305832	descr = N_Gram_CGACA
cnt = 102	feature = 347	correl = -0.0274262	descr = N_Gram_CAGTG
cnt = 103	feature = 589	correl = 0.0519615	descr = N_Gram_GCCTA
cnt = 104	feature = 234	correl = -0.0277674	descr = N_Gram_AGACC
cnt = 105	feature = 739	correl = 0.0751969	descr = N_Gram_TACAA
cnt = 106	feature = 681	correl = 0.0324777	descr = N_Gram_GTACC
cnt = 107	feature = 596	correl = -0.0823181	descr = N_Gram_GCGCG
cnt = 108	feature = 707	correl = -0.0227754	descr = N_Gram_GTGGT
cnt = 109	feature = 630	correl = 0.0259415	descr = N_Gram_GGATT
cnt = 110	feature = 268	correl = 0.0277647	descr = N_Gram_ATAGC
cnt = 111	feature = 728	correl = -0.0222984	descr = N_Gram_TAACC
cnt = 112	feature = 565	correl = -0.0678262	descr = N_Gram_GCAAA
cnt = 113	feature = 804	correl = 0.0462787	descr = N_Gram_TCGGA
cnt = 114	feature = 474	correl = -0.0262346	descr = N_Gram_CTAAT
cnt = 115	feature = 674	correl = -0.0458904	descr = N_Gram_GGTTA
cnt = 116	feature = 567	correl = -0.0826543	descr = N_Gram_GCAAT
cnt = 117	feature = 575	correl = -0.0366934	descr = N_Gram_GCATA
cnt = 118	feature = 473	correl = 0.0647375	descr = N_Gram_CTAAG
cnt = 119	feature = 767	correl = 0.0500814	descr = N_Gram_TATCA
cnt = 120	feature = 679	correl = 0.0450778	descr = N_Gram_GTAAG
cnt = 121	feature = 334	correl = 0.0385934	descr = N_Gram_CACTC
cnt = 122	feature = 611	correl = 0.051882	descr = N_Gram_GCTCT
cnt = 123	feature = 624	correl = -0.0620533	descr = N_Gram_GGACC
cnt = 124	feature = 466	correl = 0.0704295	descr = N_Gram_CGTGA
cnt = 125	feature = 747	correl = 0.040367	descr = N_Gram_TACTG
cnt = 126	feature = 454	correl = -0.0611688	descr = N_Gram_CGGGG
cnt = 127	feature = 608	correl = -0.0221719	descr = N_Gram_GCTCA
cnt = 128	feature = 908	correl = 0.0432777	descr = N_Gram_TTGTG
cnt = 129	feature = 726	correl = 0.0574613	descr = N_Gram_TAAAC
cnt = 130	feature = 418	correl = 0.0286726	descr = N_Gram_CCTTA
cnt = 131	feature = 348	correl = 0.0225536	descr = N_Gram_CAGTT
cnt = 132	feature = 649	correl = -0.073723	descr = N_Gram_GGGAA
cnt = 133	feature = 702	correl = -0.0486413	descr = N_Gram_GTGCC
cnt = 134	feature = 306	correl = 0.0249931	descr = N_Gram_ATTCG
cnt = 135	feature = 235	correl = -0.0252014	descr = N_Gram_AGAGA
cnt = 136	feature = 225	correl = 0.0233611	descr = N_Gram_ACTAG
cnt = 137	feature = 461	correl = 0.0232146	descr = N_Gram_CGTCA
cnt = 138	feature = 218	correl = -0.0222088	descr = N_Gram_ACGGC
cnt = 139	feature = 569	correl = -0.0404446	descr = N_Gram_GCACC
cnt = 140	feature = 436	correl = -0.0344078	descr = N_Gram_CGCCC
cnt = 141	feature = 539	correl = 0.0313667	descr = N_Gram_GAGAA
cnt = 142	feature = 653	correl = -0.0925878	descr = N_Gram_GGGCC
cnt = 143	feature = 444	correl = -0.0289955	descr = N_Gram_CGCTC
cnt = 144	feature = 923	correl = 0.0454061	descr = N_Gram_TTTTG
cnt = 145	feature = 217	correl = -0.0236615	descr = N_Gram_ACGGA
cnt = 146	feature = 5	correl = -0.0414922	descr = Position_Specific_Bin_Base_2_Base_A
cnt = 147	feature = 706	correl = -0.0694966	descr = N_Gram_GTGGG
cnt = 148	feature = 299	correl = 0.024525	descr = N_Gram_ATGTC
cnt = 149	feature = 483	correl = 0.0515864	descr = N_Gram_CTATG
cnt = 150	feature = 622	correl = 0.0424406	descr = N_Gram_GGAAT
cnt = 151	feature = 782	correl = -0.0576811	descr = N_Gram_TCAGA
cnt = 152	feature = 52	correl = -0.0494663	descr = Position_Specific_Bin_Base_18_Base_G
cnt = 153	feature = 377	correl = -0.0271691	descr = N_Gram_CCCAA
cnt = 154	feature = 763	correl = 0.0769555	descr = N_Gram_TATAA
cnt = 155	feature = 396	correl = -0.0681331	descr = N_Gram_CCGAT
cnt = 156	feature = 798	correl = 0.0221681	descr = N_Gram_TCGAG
cnt = 157	feature = 876	correl = 0.0250838	descr = N_Gram_TTACA
cnt = 158	feature = 317	correl = 0.0339073	descr = N_Gram_CAACC
cnt = 159	feature = 31	correl = -0.0223653	descr = Position_Specific_Bin_Base_11_Base_C
cnt = 160	feature = 457	correl = -0.0252175	descr = N_Gram_CGGTC
cnt = 161	feature = 710	correl = 0.0368552	descr = N_Gram_GTGTT
cnt = 162	feature = 582	correl = -0.0654074	descr = N_Gram_GCCCC
cnt = 163	feature = 709	correl = 0.0336769	descr = N_Gram_GTGTA
cnt = 164	feature = 735	correl = -0.0314003	descr = N_Gram_TAATG
cnt = 165	feature = 675	correl = -0.0602351	descr = N_Gram_GGTTG
cnt = 166	feature = 623	correl = 0.0364161	descr = N_Gram_GGACA
cnt = 167	feature = 304	correl = 0.0683448	descr = N_Gram_ATTAT
cnt = 168	feature = 256	correl = -0.0305867	descr = N_Gram_AGTAG
cnt = 169	feature = 591	correl = -0.0512681	descr = N_Gram_GCCTT
cnt = 170	feature = 18	correl = -0.0313939	descr = Position_Specific_Bin_Base_6_Base_C
cnt = 171	feature = 238	correl = 0.0765228	descr = N_Gram_AGATA
cnt = 172	feature = 265	correl = 0.0280655	descr = N_Gram_ATACC
cnt = 173	feature = 60	correl = -0.183525	descr = Position_Specific_Bin_Base_20_Base_G
cnt = 174	feature = 594	correl = -0.0540065	descr = N_Gram_GCGCA
cnt = 175	feature = 880	correl = 0.0884473	descr = N_Gram_TTAGA
cnt = 176	feature = 440	correl = -0.0575406	descr = N_Gram_CGCGG
cnt = 177	feature = 48	correl = -0.0545511	descr = Position_Specific_Bin_Base_17_Base_G
cnt = 178	feature = 854	correl = -0.0691254	descr = N_Gram_TGGCG
cnt = 179	feature = 386	correl = -0.044705	descr = N_Gram_CCCGC
cnt = 180	feature = 768	correl = 0.0494733	descr = N_Gram_TATCG
cnt = 181	feature = 269	correl = 0.040822	descr = N_Gram_ATAGG
cnt = 182	feature = 815	correl = 0.0388587	descr = N_Gram_TCTCA
cnt = 183	feature = 754	correl = 0.0593361	descr = N_Gram_TAGCA
cnt = 184	feature = 660	correl = -0.0285733	descr = N_Gram_GGGTC
cnt = 185	feature = 2	correl = 0.113364	descr = Position_Specific_Bin_Base_1_Base_A
cnt = 186	feature = 638	correl = -0.0214148	descr = N_Gram_GGCCG
cnt = 187	feature = 221	correl = -0.0335311	descr = N_Gram_ACGTT
cnt = 188	feature = 609	correl = -0.0417385	descr = N_Gram_GCTCC
cnt = 189	feature = 835	correl = 0.0288859	descr = N_Gram_TGATC
cnt = 190	feature = 836	correl = 0.0345368	descr = N_Gram_TGATT
cnt = 191	feature = 620	correl = -0.0353733	descr = N_Gram_GGAAA
cnt = 192	feature = 546	correl = -0.0357974	descr = N_Gram_GAGGT
cnt = 193	feature = 229	correl = -0.0430603	descr = N_Gram_ACTGC
cnt = 194	feature = 482	correl = 0.0676329	descr = N_Gram_CTATA
cnt = 195	feature = 44	correl = -0.0582835	descr = Position_Specific_Bin_Base_16_Base_G
cnt = 196	feature = 831	correl = 0.0302215	descr = N_Gram_TGACT
cnt = 197	feature = 919	correl = 0.0422131	descr = N_Gram_TTTGG
cnt = 198	feature = 294	correl = -0.0235703	descr = N_Gram_ATGGA
cnt = 199	feature = 922	correl = 0.02411	descr = N_Gram_TTTTA
cnt = 200	feature = 542	correl = -0.0568693	descr = N_Gram_GAGCC
cnt = 201	feature = 616	correl = -0.059808	descr = N_Gram_GCTTT
cnt = 202	feature = 37	correl = -0.029077	descr = Position_Specific_Bin_Base_14_Base_C
cnt = 203	feature = 642	correl = -0.0821457	descr = N_Gram_GGCGG
cnt = 204	feature = 358	correl = 0.0235135	descr = N_Gram_CATGT
cnt = 205	feature = 907	correl = 0.0265107	descr = N_Gram_TTGTC
cnt = 206	feature = 303	correl = 0.0432425	descr = N_Gram_ATTAG
cnt = 207	feature = 817	correl = 0.0539657	descr = N_Gram_TCTCT
cnt = 208	feature = 321	correl = -0.030367	descr = N_Gram_CAATG
cnt = 209	feature = 636	correl = -0.0838951	descr = N_Gram_GGCCA
cnt = 210	feature = 312	correl = 0.0217166	descr = N_Gram_ATTTA
cnt = 211	feature = 743	correl = -0.0323264	descr = N_Gram_TACG
cnt = 212	feature = 548	correl = 0.0663796	descr = N_Gram_GAGTC
cnt = 213	feature = 14	correl = 0.0269293	descr = Position_Specific_Bin_Base_4_Base_T
cnt = 214	feature = 479	correl = 0.0336076	descr = N_Gram_CTAGA
cnt = 215	feature = 40	correl = 0.0771991	descr = Position_Specific_Bin_Base_15_Base_A
cnt = 216	feature = 645	correl = -0.0475364	descr = N_Gram_GGCTG
cnt = 217	feature = 704	correl = -0.0511571	descr = N_Gram_GTGGA
cnt = 218	feature = 493	correl = -0.0508929	descr = N_Gram_CTCGT
cnt = 219	feature = 685	correl = -0.0213982	descr = N_Gram_GTCAC
cnt = 220	feature = 899	correl = 0.0565915	descr = N_Gram_TTGAA
cnt = 221	feature = 320	correl = 0.0528904	descr = N_Gram_CAATC
cnt = 222	feature = 423	correl = -0.062161	descr = N_Gram_CGAAG
cnt = 223	feature = 795	correl = -0.0306435	descr = N_Gram_TCCTG
cnt = 224	feature = 260	correl = 0.0499802	descr = N_Gram_AGTGA
cnt = 225	feature = 271	correl = 0.0288191	descr = N_Gram_ATATA
cnt = 226	feature = 9	correl = 0.0582267	descr = Position_Specific_Bin_Base_3_Base_G
cnt = 227	feature = 296	correl = -0.037273	descr = N_Gram_ATGGG
cnt = 228	feature = 664	correl = 0.0612734	descr = N_Gram_GGTAA
cnt = 229	feature = 684	correl = 0.0545595	descr = N_Gram_GTCAA
cnt = 230	feature = 30	correl = -0.0565195	descr = Position_Specific_Bin_Base_11_Base_A
cnt = 231	feature = 842	correl = -0.0353031	descr = N_Gram_TGCCG
cnt = 232	feature = 791	correl = 0.0284689	descr = N_Gram_TCCGT
cnt = 233	feature = 23	correl = 0.0341228	descr = Position_Specific_Bin_Base_8_Base_A
cnt = 234	feature = 289	correl = 0.0319373	descr = N_Gram_ATGAG
cnt = 235	feature = 811	correl = 0.060562	descr = N_Gram_TCTAC
cnt = 236	feature = 633	correl = -0.0717949	descr = N_Gram_GGCAA
cnt = 237	feature = 34	correl = 0.0222793	descr = Position_Specific_Bin_Base_12_Base_A
cnt = 238	feature = 17	correl = 0.0451114	descr = Position_Specific_Bin_Base_5_Base_T
cnt = 239	feature = 239	correl = -0.0456384	descr = N_Gram_AGATG
cnt = 240	feature = 247	correl = 0.0364534	descr = N_Gram_AGCTT
cnt = 241	feature = 53	correl = 0.0441154	descr = Position_Specific_Bin_Base_18_Base_T
cnt = 242	feature = 714	correl = -0.0217646	descr = N_Gram_GTTCT
cnt = 243	feature = 28	correl = -0.066724	descr = Position_Specific_Bin_Base_10_Base_G
cnt = 244	feature = 210	correl = -0.0275854	descr = N_Gram_ACCGG
cnt = 245	feature = 657	correl = -0.0805273	descr = N_Gram_GGGGC
cnt = 246	feature = 781	correl = -0.0481144	descr = N_Gram_TCACG
cnt = 247	feature = 0	correl = 0.113603	descr = Position_Specific_Bin_Base_0_Base_C
cnt = 248	feature = 258	correl = 0.0970899	descr = N_Gram_AGTCG
cnt = 249	feature = 545	correl = -0.0269124	descr = N_Gram_GAGGG
cnt = 250	feature = 57	correl = 0.0431927	descr = Position_Specific_Bin_Base_19_Base_T
cnt = 251	feature = 367	correl = -0.0367214	descr = N_Gram_CCACG
cnt = 252	feature = 325	correl = -0.0409397	descr = N_Gram_CACAT
cnt = 253	feature = 311	correl = 0.0464448	descr = N_Gram_ATTGT
cnt = 254	feature = 621	correl = -0.0553818	descr = N_Gram_GGAAG
cnt = 255	feature = 282	correl = 0.0408575	descr = N_Gram_ATCGA
cnt = 256	feature = 343	correl = -0.0326041	descr = N_Gram_CAGCG
cnt = 257	feature = 520	correl = -0.0217594	descr = N_Gram_GAACT
cnt = 258	feature = 277	correl = 0.0553638	descr = N_Gram_ATCCA
cnt = 259	feature = 371	correl = -0.0521124	descr = N_Gram_CCAGG
cnt = 260	feature = 915	correl = 0.0407155	descr = N_Gram_TTTCC
cnt = 261	feature = 316	correl = 0.0810536	descr = N_Gram_CAACA
cnt = 262	feature = 844	correl = -0.0303224	descr = N_Gram_TGCGC
cnt = 263	feature = 35	correl = 0.0459414	descr = Position_Specific_Bin_Base_13_Base_A
cnt = 264	feature = 346	correl = 0.0241604	descr = N_Gram_CAGTA
cnt = 265	feature = 514	correl = 0.0462024	descr = N_Gram_CTTGT
cnt = 266	feature = 771	correl = 0.0225599	descr = N_Gram_TATGG
cnt = 267	feature = 789	correl = -0.0296939	descr = N_Gram_TCCCG
cnt = 268	feature = 570	correl = -0.0362851	descr = N_Gram_GCACG
cnt = 269	feature = 639	correl = -0.0235744	descr = N_Gram_GGCCT
cnt = 270	feature = 61	correl = 0.115127	descr = Position_Specific_Bin_Base_20_Base_T
cnt = 271	feature = 383	correl = -0.0401982	descr = N_Gram_CCCCT
cnt = 272	feature = 610	correl = -0.0304821	descr = N_Gram_GCTCG
cnt = 273	feature = 694	correl = -0.0259828	descr = N_Gram_GTCGG
cnt = 274	feature = 46	correl = 0.0317539	descr = Position_Specific_Bin_Base_17_Base_A
cnt = 275	feature = 275	correl = 0.036738	descr = N_Gram_ATCAA
cnt = 276	feature = 848	correl = -0.0241757	descr = N_Gram_TGCTC
cnt = 277	feature = 11	correl = 0.071972	descr = Position_Specific_Bin_Base_4_Base_A
cnt = 278	feature = 537	correl = 0.0549695	descr = N_Gram_GACTG
cnt = 279	feature = 314	correl = -0.0242649	descr = N_Gram_CAAAC
cnt = 280	feature = 627	correl = -0.0654851	descr = N_Gram_GGAGC
cnt = 281	feature = 451	correl = -0.0287022	descr = N_Gram_CGGCT
cnt = 282	feature = 839	correl = 0.0235608	descr = N_Gram_TGCAT
cnt = 283	feature = 736	correl = 0.0402674	descr = N_Gram_TAATT
cnt = 284	feature = 480	correl = 0.0680207	descr = N_Gram_CTAGC
cnt = 285	feature = 487	correl = -0.0250194	descr = N_Gram_CTCAC
cnt = 286	feature = 760	correl = 0.0481498	descr = N_Gram_TAGTG
cnt = 287	feature = 558	correl = -0.0378896	descr = N_Gram_GATGT
cnt = 288	feature = 583	correl = -0.0679373	descr = N_Gram_GCCCG
cnt = 289	feature = 751	correl = 0.0529712	descr = N_Gram_TAGAC
cnt = 290	feature = 4	correl = -0.101252	descr = Position_Specific_Bin_Base_1_Base_G
cnt = 291	feature = 292	correl = 0.0378329	descr = N_Gram_ATGCT
cnt = 292	feature = 519	correl = 0.0381018	descr = N_Gram_GAACA
cnt = 293	feature = 775	correl = 0.0400533	descr = N_Gram_TATTT
cnt = 294	feature = 20	correl = -0.128227	descr = Position_Specific_Bin_Base_7_Base_C
cnt = 295	feature = 328	correl = -0.0516249	descr = N_Gram_CACCT
cnt = 296	feature = 721	correl = 0.0536516	descr = N_Gram_GTTTG
cnt = 297	feature = 700	correl = 0.0234459	descr = N_Gram_GTGAG
cnt = 298	feature = 400	correl = -0.0404044	descr = N_Gram_CCGCT
cnt = 299	feature = 310	correl = 0.0529267	descr = N_Gram_ATTGG
cnt = 300	feature = 411	correl = -0.039828	descr = N_Gram_CCTCC
cnt = 301	feature = 553	correl = 0.0664122	descr = N_Gram_GATAT
cnt = 302	feature = 813	correl = 0.0324741	descr = N_Gram_TCTAT
cnt = 303	feature = 597	correl = -0.0388435	descr = N_Gram_GCGCT
cnt = 304	feature = 26	correl = 0.0766812	descr = Position_Specific_Bin_Base_10_Base_A
cnt = 305	feature = 382	correl = -0.0662473	descr = N_Gram_CCCCG
cnt = 306	feature = 534	correl = -0.0225083	descr = N_Gram_GACGG
cnt = 307	feature = 733	correl = 0.049423	descr = N_Gram_TAAGG
cnt = 308	feature = 324	correl = 0.0259147	descr = N_Gram_CACAG
cnt = 309	feature = 6	correl = 0.0261779	descr = Position_Specific_Bin_Base_2_Base_C
cnt = 310	feature = 856	correl = -0.0564903	descr = N_Gram_TGGGA
cnt = 311	feature = 785	correl = 0.0354519	descr = N_Gram_TCCAT
cnt = 312	feature = 230	correl = 0.0498858	descr = N_Gram_ACTGT
cnt = 313	feature = 573	correl = -0.0277905	descr = N_Gram_GCAGT
cnt = 314	feature = 750	correl = 0.0508846	descr = N_Gram_TAGAA
cnt = 315	feature = 552	correl = 0.0360678	descr = N_Gram_GATAG
cnt = 316	feature = 497	correl = -0.0361588	descr = N_Gram_CTGAG
cnt = 317	feature = 39	correl = 0.0802998	descr = Position_Specific_Bin_Base_14_Base_T
cnt = 318	feature = 462	correl = -0.0527921	descr = N_Gram_CGTCC
cnt = 319	feature = 829	correl = 0.0249388	descr = N_Gram_TGAAT
cnt = 320	feature = 413	correl = -0.0649492	descr = N_Gram_CCTCT
cnt = 321	feature = 352	correl = -0.0412614	descr = N_Gram_CATAC
cnt = 322	feature = 15	correl = 0.0263811	descr = Position_Specific_Bin_Base_5_Base_A
cnt = 323	feature = 806	correl = -0.0901295	descr = N_Gram_TCGGG
cnt = 324	feature = 557	correl = -0.0558427	descr = N_Gram_GATGG
cnt = 325	feature = 718	correl = -0.0219824	descr = N_Gram_GTTGT
cnt = 326	feature = 264	correl = 0.0214151	descr = N_Gram_ATAAA
cnt = 327	feature = 243	correl = -0.0482964	descr = N_Gram_AGCCC
cnt = 328	feature = 643	correl = -0.0637144	descr = N_Gram_GGCGT
cnt = 329	feature = 867	correl = 0.0608867	descr = N_Gram_TGTGT
cnt = 330	feature = 286	correl = 0.0433919	descr = N_Gram_ATCTG
cnt = 331	feature = 49	correl = 0.0540473	descr = Position_Specific_Bin_Base_17_Base_T
cnt = 332	feature = 773	correl = 0.0486286	descr = N_Gram_TATTC
cnt = 333	feature = 599	correl = -0.0279306	descr = N_Gram_GCGGA
cnt = 334	feature = 531	correl = -0.0462745	descr = N_Gram_GACCA
cnt = 335	feature = 779	correl = 0.0482784	descr = N_Gram_TCAAC
cnt = 336	feature = 249	correl = -0.0307892	descr = N_Gram_AGGAG
cnt = 337	feature = 10	correl = -0.0940207	descr = Position_Specific_Bin_Base_3_Base_T
cnt = 338	feature = 370	correl = -0.0704247	descr = N_Gram_CCAGC
cnt = 339	feature = 652	correl = -0.0412764	descr = N_Gram_GGGCA
cnt = 340	feature = 686	correl = 0.028116	descr = N_Gram_GTCAT
cnt = 341	feature = 716	correl = -0.0216363	descr = N_Gram_GTTGC
cnt = 342	feature = 787	correl = -0.0311744	descr = N_Gram_TCCCA
cnt = 343	feature = 12	correl = -0.0640472	descr = Position_Specific_Bin_Base_4_Base_C
cnt = 344	feature = 500	correl = -0.0546098	descr = N_Gram_CTGCC
cnt = 345	feature = 36	correl = 0.109915	descr = Position_Specific_Bin_Base_14_Base_A
cnt = 346	feature = 812	correl = 0.0354446	descr = N_Gram_TCTAG
cnt = 347	feature = 695	correl = 0.0705204	descr = N_Gram_GTCGT
cnt = 348	feature = 439	correl = -0.0682919	descr = N_Gram_CGCGC
cnt = 349	feature = 827	correl = 0.041485	descr = N_Gram_TGAAC
cnt = 350	feature = 832	correl = 0.0358604	descr = N_Gram_TGAGA
cnt = 351	feature = 285	correl = 0.0729852	descr = N_Gram_ATCTC
cnt = 352	feature = 888	correl = 0.0264341	descr = N_Gram_TTCAT
cnt = 353	feature = 390	correl = -0.0602626	descr = N_Gram_CCCTG
cnt = 354	feature = 56	correl = -0.111241	descr = Position_Specific_Bin_Base_19_Base_G
cnt = 355	feature = 705	correl = -0.0839608	descr = N_Gram_GTGGC
cnt = 356	feature = 650	correl = -0.0767707	descr = N_Gram_GGGAG
cnt = 357	feature = 731	correl = 0.0642395	descr = N_Gram_TAAGA
cnt = 358	feature = 7	correl = 0.138681	descr = Position_Specific_Bin_Base_2_Base_G
cnt = 359	feature = 625	correl = 0.0403357	descr = N_Gram_GGACT
cnt = 360	feature = 212	correl = -0.0324704	descr = N_Gram_ACGA
cnt = 361	feature = 237	correl = 0.0637096	descr = N_Gram_AGAGT
cnt = 362	feature = 368	correl = 0.0226343	descr = N_Gram_CCACT
cnt = 363	feature = 691	correl = -0.0481368	descr = N_Gram_GTCCT
cnt = 364	feature = 566	correl = 0.055482	descr = N_Gram_GCAAC
cnt = 365	feature = 755	correl = 0.0836456	descr = N_Gram_TAGCT
cnt = 366	feature = 45	correl = 0.0320055	descr = Position_Specific_Bin_Base_16_Base_T
cnt = 367	feature = 604	correl = -0.0845725	descr = N_Gram_GCGTC
cnt = 368	feature = 614	correl = -0.0248432	descr = N_Gram_GCTGG
cnt = 369	feature = 601	correl = -0.0244702	descr = N_Gram_GCGGG
cnt = 370	feature = 576	correl = 0.049365	descr = N_Gram_GCATC
cnt = 371	feature = 823	correl = 0.0535944	descr = N_Gram_TCTTT
cnt = 372	feature = 492	correl = -0.0575399	descr = N_Gram_CTCGG
cnt = 373	feature = 828	correl = 0.0465622	descr = N_Gram_TGAAG
cnt = 374	feature = 579	correl = -0.0746547	descr = N_Gram_GCCAG
cnt = 375	feature = 572	correl = -0.0477728	descr = N_Gram_GCAGA
cnt = 376	feature = 398	correl = -0.0368462	descr = N_Gram_CCGCA
cnt = 377	feature = 267	correl = 0.0461835	descr = N_Gram_ATAGA
cnt = 378	feature = 272	correl = 0.030869	descr = N_Gram_ATATG
cnt = 379	feature = 24	correl = -0.0980671	descr = Position_Specific_Bin_Base_8_Base_C
cnt = 380	feature = 356	correl = 0.0289246	descr = N_Gram_CATGA
cnt = 381	feature = 904	correl = 0.0303447	descr = N_Gram_TTGGT
cnt = 382	feature = 869	correl = 0.0559031	descr = N_Gram_TGTTC
cnt = 383	feature = 51	correl = -0.0283137	descr = Position_Specific_Bin_Base_18_Base_C
cnt = 384	feature = 788	correl = -0.0534229	descr = N_Gram_TCCCC
cnt = 385	feature = 820	correl = 0.0432939	descr = N_Gram_TCTGG
cnt = 386	feature = 894	correl = 0.0251036	descr = N_Gram_TTCTC
cnt = 387	feature = 865	correl = 0.0462317	descr = N_Gram_TGTCT
cnt = 388	feature = 512	correl = 0.0346523	descr = N_Gram_CTTGC
cnt = 389	feature = 722	correl = 0.029817	descr = N_Gram_GTTTT
cnt = 390	feature = 488	correl = -0.0229361	descr = N_Gram_CTCAG
cnt = 391	feature = 29	correl = 0.0526608	descr = Position_Specific_Bin_Base_10_Base_T
cnt = 392	feature = 658	correl = -0.0480916	descr = N_Gram_GGGGT
cnt = 393	feature = 54	correl = 0.187441	descr = Position_Specific_Bin_Base_19_Base_A
cnt = 394	feature = 586	correl = -0.0313493	descr = N_Gram_GCCGA
cnt = 395	feature = 58	correl = 0.374637	descr = Position_Specific_Bin_Base_20_Base_A
cnt = 396	feature = 590	correl = -0.0607341	descr = N_Gram_GCCTC
cnt = 397	feature = 838	correl = 0.0365219	descr = N_Gram_TGCAA
cnt = 398	feature = 297	correl = -0.0530757	descr = N_Gram_ATGGT
cnt = 399	feature = 554	correl = 0.0217997	descr = N_Gram_GATCT
cnt = 400	feature = 366	correl = -0.0705889	descr = N_Gram_CCACC
cnt = 401	feature = 629	correl = -0.0252899	descr = N_Gram_GGATG
cnt = 402	feature = 780	correl = 0.043961	descr = N_Gram_TCACC
cnt = 403	feature = 689	correl = -0.0580735	descr = N_Gram_GTCCC
cnt = 404	feature = 19	correl = 0.0880214	descr = Position_Specific_Bin_Base_7_Base_A
cnt = 405	feature = 47	correl = -0.0318497	descr = Position_Specific_Bin_Base_17_Base_C
cnt = 406	feature = 513	correl = -0.0331647	descr = N_Gram_CTTGG
cnt = 407	feature = 501	correl = 0.0516952	descr = N_Gram_CTGGA
cnt = 408	feature = 232	correl = 0.0500818	descr = N_Gram_AGAAT
cnt = 409	feature = 678	correl = 0.0611889	descr = N_Gram_GTAAA
cnt = 410	feature = 637	correl = -0.104546	descr = N_Gram_GGCCC
cnt = 411	feature = 893	correl = 0.0316737	descr = N_Gram_TTCTA
cnt = 412	feature = 496	correl = 0.0386129	descr = N_Gram_CTCTT
cnt = 413	feature = 688	correl = -0.0256732	descr = N_Gram_GTCCA
cnt = 414	feature = 902	correl = 0.0252949	descr = N_Gram_TTGCG
cnt = 415	feature = 55	correl = -0.126702	descr = Position_Specific_Bin_Base_19_Base_C
cnt = 416	feature = 759	correl = 0.0318364	descr = N_Gram_TAGT
cnt = 417	feature = 671	correl = -0.0620562	descr = N_Gram_GGTGC
cnt = 418	feature = 834	correl = 0.0651591	descr = N_Gram_TGATA
cnt = 419	feature = 752	correl = 0.0697863	descr = N_Gram_TAGAG
cnt = 420	feature = 33	correl = 0.125549	descr = Position_Specific_Bin_Base_11_Base_T
cnt = 421	feature = 711	correl = -0.0376003	descr = N_Gram_GTTA
cnt = 422	feature = 335	correl = 0.0274049	descr = N_Gram_CACTG
cnt = 423	feature = 453	correl = -0.0574667	descr = N_Gram_CGGGC
cnt = 424	feature = 885	correl = 0.034719	descr = N_Gram_TTATC
cnt = 425	feature = 378	correl = -0.0810027	descr = N_Gram_CCCAG
cnt = 426	feature = 918	correl = 0.0721845	descr = N_Gram_TTTGA
cnt = 427	feature = 847	correl = 0.040464	descr = N_Gram_TGCTA
cnt = 428	feature = 251	correl = -0.0915177	descr = N_Gram_AGGGC
cnt = 429	feature = 913	correl = 0.0660057	descr = N_Gram_TTTAG
cnt = 430	feature = 449	correl = -0.0835138	descr = N_Gram_CGGCC
cnt = 431	feature = 890	correl = 0.0439848	descr = N_Gram_TTCCT
cnt = 432	feature = 903	correl = 0.0420939	descr = N_Gram_TTGGA
cnt = 433	feature = 861	correl = 0.0360182	descr = N_Gram_TGTAA
cnt = 434	feature = 223	correl = 0.0447235	descr = N_Gram_ACTA
cnt = 435	feature = 524	correl = 0.043225	descr = N_Gram_GAAGG
cnt = 436	feature = 25	correl = 0.0792651	descr = Position_Specific_Bin_Base_8_Base_T
cnt = 437	feature = 42	correl = 0.0619724	descr = Position_Specific_Bin_Base_16_Base_A
cnt = 438	feature = 799	correl = 0.0380748	descr = N_Gram_TCGC
cnt = 439	feature = 595	correl = -0.0249762	descr = N_Gram_GCGCC
cnt = 440	feature = 59	correl = -0.310922	descr = Position_Specific_Bin_Base_20_Base_C
cnt = 441	feature = 389	correl = -0.0651615	descr = N_Gram_CCCTC
cnt = 442	feature = 41	correl = -0.0373747	descr = Position_Specific_Bin_Base_15_Base_G
cnt = 443	feature = 429	correl = -0.0301954	descr = N_Gram_CGAT
cnt = 444	feature = 233	correl = 0.0466349	descr = N_Gram_AGACA
cnt = 445	feature = 667	correl = 0.0321701	descr = N_Gram_GGTCA
cnt = 446	feature = 207	correl = -0.0746685	descr = N_Gram_ACCAC
cnt = 447	feature = 505	correl = 0.0469594	descr = N_Gram_CTGTT
cnt = 448	feature = 790	correl = -0.0252058	descr = N_Gram_TCCGC
cnt = 449	feature = 8	correl = -0.126501	descr = Position_Specific_Bin_Base_2_Base_T
cnt = 450	feature = 717	correl = -0.0302309	descr = N_Gram_GTTGG
cnt = 451	feature = 419	correl = 0.0230058	descr = N_Gram_CCTTG
cnt = 452	feature = 228	correl = 0.0714999	descr = N_Gram_ACTGA
cnt = 453	feature = 32	correl = -0.0412887	descr = Position_Specific_Bin_Base_11_Base_G
cnt = 454	feature = 273	correl = 0.0649649	descr = N_Gram_ATATT
cnt = 455	feature = 38	correl = -0.160656	descr = Position_Specific_Bin_Base_14_Base_G
cnt = 456	feature = 16	correl = -0.0739791	descr = Position_Specific_Bin_Base_5_Base_C
cnt = 457	feature = 405	correl = 0.0785587	descr = N_Gram_CCTA
cnt = 458	feature = 819	correl = 0.0956212	descr = N_Gram_TCTGC
cnt = 459	feature = 794	correl = -0.0306613	descr = N_Gram_TCCTC
cnt = 460	feature = 385	correl = -0.0942412	descr = N_Gram_CCCGA
cnt = 461	feature = 858	correl = -0.0239726	descr = N_Gram_TGGTG
cnt = 462	feature = 628	correl = -0.0549736	descr = N_Gram_GGAGG
cnt = 463	feature = 248	correl = 0.025977	descr = N_Gram_AGGAA
cnt = 464	feature = 646	correl = -0.0223377	descr = N_Gram_GGCTT
cnt = 465	feature = 332	correl = -0.036478	descr = N_Gram_CACGT
cnt = 466	feature = 634	correl = -0.0389395	descr = N_Gram_GGCAG
cnt = 467	feature = 476	correl = 0.0507008	descr = N_Gram_CTACA
cnt = 468	feature = 281	correl = 0.0549077	descr = N_Gram_ATCG
cnt = 469	feature = 417	correl = -0.0285274	descr = N_Gram_CCTGG
cnt = 470	feature = 13	correl = -0.0330014	descr = Position_Specific_Bin_Base_4_Base_G
cnt = 471	feature = 654	correl = -0.0794294	descr = N_Gram_GGGCG
cnt = 472	feature = 341	correl = -0.0373382	descr = N_Gram_CAGCA
cnt = 473	feature = 295	correl = 0.0218199	descr = N_Gram_ATGGC
cnt = 474	feature = 696	correl = 0.0276739	descr = N_Gram_GTCT
cnt = 475	feature = 527	correl = 0.0417848	descr = N_Gram_GAATT
cnt = 476	feature = 796	correl = 0.0555009	descr = N_Gram_TCCTT
cnt = 477	feature = 424	correl = -0.0417314	descr = N_Gram_CGAC
cnt = 478	feature = 584	correl = -0.077145	descr = N_Gram_GCCCT
cnt = 479	feature = 517	correl = 0.0625503	descr = N_Gram_CTTTG
cnt = 480	feature = 456	correl = -0.029024	descr = N_Gram_CGGT
cnt = 481	feature = 437	correl = -0.0242027	descr = N_Gram_CGCCT
cnt = 482	feature = 740	correl = 0.0361755	descr = N_Gram_TACC
cnt = 483	feature = 43	correl = -0.0339412	descr = Position_Specific_Bin_Base_16_Base_C
cnt = 484	feature = 916	correl = 0.0363783	descr = N_Gram_TTTCT
cnt = 485	feature = 668	correl = -0.0915119	descr = N_Gram_GGTCC
cnt = 486	feature = 410	correl = -0.0343448	descr = N_Gram_CCTCA
cnt = 487	feature = 556	correl = -0.0280543	descr = N_Gram_GATGA
cnt = 488	feature = 615	correl = 0.0302241	descr = N_Gram_GCTTG
cnt = 489	feature = 63	correl = 0.100359	descr = Gibbs_of_Target_Sequence__Pos_0_Step_1
cnt = 490	feature = 857	correl = -0.0607168	descr = N_Gram_TGGGG
cnt = 491	feature = 701	correl = -0.0425686	descr = N_Gram_GTGC
cnt = 492	feature = 313	correl = 0.0403571	descr = N_Gram_ATTTT
cnt = 493	feature = 355	correl = 0.0752175	descr = N_Gram_CATCT
cnt = 494	feature = 490	correl = -0.0321888	descr = N_Gram_CTCCC
cnt = 495	feature = 80	correl = 0.430862	descr = Gibbs_of_Target_Sequence__Pos_20_Step_1
cnt = 496	feature = 600	correl = -0.0915357	descr = N_Gram_GCGGC
cnt = 497	feature = 308	correl = 0.0590393	descr = N_Gram_ATTG
cnt = 498	feature = 246	correl = 0.0311622	descr = N_Gram_AGCT
cnt = 499	feature = 551	correl = 0.032216	descr = N_Gram_GATAA
cnt = 500	feature = 470	correl = -0.0442462	descr = N_Gram_CGTTG
cnt = 501	feature = 909	correl = 0.0643331	descr = N_Gram_TTGTT
cnt = 502	feature = 568	correl = -0.026943	descr = N_Gram_GCAC
cnt = 503	feature = 510	correl = 0.0260176	descr = N_Gram_CTTCT
cnt = 504	feature = 778	correl = 0.0264847	descr = N_Gram_TCAA
cnt = 505	feature = 853	correl = -0.0526482	descr = N_Gram_TGGCC
cnt = 506	feature = 559	correl = 0.026592	descr = N_Gram_GATT
cnt = 507	feature = 290	correl = 0.0394545	descr = N_Gram_ATGC
cnt = 508	feature = 756	correl = 0.0269653	descr = N_Gram_TAGG
cnt = 509	feature = 672	correl = -0.112457	descr = N_Gram_GGTGG
cnt = 510	feature = 860	correl = 0.0507185	descr = N_Gram_TGTA
cnt = 511	feature = 21	correl = -0.0248255	descr = Position_Specific_Bin_Base_7_Base_G
cnt = 512	feature = 498	correl = 0.052409	descr = N_Gram_CTGAT
cnt = 513	feature = 866	correl = 0.0458436	descr = N_Gram_TGTG
cnt = 514	feature = 373	correl = -0.023277	descr = N_Gram_CCAT
cnt = 515	feature = 257	correl = 0.0473472	descr = N_Gram_AGTC
cnt = 516	feature = 244	correl = -0.0479666	descr = N_Gram_AGCG
cnt = 517	feature = 502	correl = -0.0635471	descr = N_Gram_CTGGC
cnt = 518	feature = 766	correl = 0.0428019	descr = N_Gram_TATC
cnt = 519	feature = 837	correl = 0.04298	descr = N_Gram_TGCA
cnt = 520	feature = 641	correl = -0.0648508	descr = N_Gram_GGCGC
cnt = 521	feature = 220	correl = -0.0282203	descr = N_Gram_ACGT
cnt = 522	feature = 535	correl = 0.0381797	descr = N_Gram_GACT
cnt = 523	feature = 816	correl = 0.0253913	descr = N_Gram_TCTCC
cnt = 524	feature = 840	correl = -0.0430162	descr = N_Gram_TGCC
cnt = 525	feature = 896	correl = 0.0569302	descr = N_Gram_TTCTT
cnt = 526	feature = 288	correl = 0.0267202	descr = N_Gram_ATGAA
cnt = 527	feature = 528	correl = 0.0304217	descr = N_Gram_GACA
cnt = 528	feature = 606	correl = 0.0253308	descr = N_Gram_GCTA
cnt = 529	feature = 333	correl = 0.0241446	descr = N_Gram_CACT
cnt = 530	feature = 871	correl = 0.0778949	descr = N_Gram_TGTTT
cnt = 531	feature = 663	correl = 0.0405566	descr = N_Gram_GGTA
cnt = 532	feature = 895	correl = 0.0901961	descr = N_Gram_TTCTG
cnt = 533	feature = 708	correl = 0.0305987	descr = N_Gram_GTGT
cnt = 534	feature = 574	correl = 0.0317587	descr = N_Gram_GCAT
cnt = 535	feature = 898	correl = 0.0571601	descr = N_Gram_TTGA
cnt = 536	feature = 242	correl = -0.0527127	descr = N_Gram_AGCC
cnt = 537	feature = 822	correl = 0.0405987	descr = N_Gram_TCTTC
cnt = 538	feature = 863	correl = 0.039678	descr = N_Gram_TGTC
cnt = 539	feature = 807	correl = 0.0495756	descr = N_Gram_TCGT
cnt = 540	feature = 530	correl = -0.0686799	descr = N_Gram_GACC
cnt = 541	feature = 738	correl = 0.0321199	descr = N_Gram_TACA
cnt = 542	feature = 613	correl = -0.0496045	descr = N_Gram_GCTGC
cnt = 543	feature = 276	correl = 0.0358309	descr = N_Gram_ATCC
cnt = 544	feature = 730	correl = 0.0788078	descr = N_Gram_TAAG
cnt = 545	feature = 603	correl = -0.0778013	descr = N_Gram_GCGT
cnt = 546	feature = 753	correl = 0.0690397	descr = N_Gram_TAGC
cnt = 547	feature = 481	correl = 0.0503753	descr = N_Gram_CTAT
cnt = 548	feature = 883	correl = 0.0436594	descr = N_Gram_TTAT
cnt = 549	feature = 578	correl = -0.0460055	descr = N_Gram_GCCA
cnt = 550	feature = 433	correl = -0.0488832	descr = N_Gram_CGCA
cnt = 551	feature = 438	correl = -0.0769906	descr = N_Gram_CGCG
cnt = 552	feature = 692	correl = 0.0355772	descr = N_Gram_GTCG
cnt = 553	feature = 889	correl = 0.0390787	descr = N_Gram_TTCC
cnt = 554	feature = 541	correl = -0.0331122	descr = N_Gram_GAGC
cnt = 555	feature = 350	correl = -0.0283908	descr = N_Gram_CATA
cnt = 556	feature = 494	correl = 0.0315222	descr = N_Gram_CTCT
cnt = 557	feature = 83	correl = 0.0456307	descr = PF_RNAi_Fold_3'Free_Count
cnt = 558	feature = 588	correl = -0.0393518	descr = N_Gram_GCCT
cnt = 559	feature = 401	correl = -0.0430158	descr = N_Gram_CCGG
cnt = 560	feature = 206	correl = -0.0280486	descr = N_Gram_ACCA
cnt = 561	feature = 307	correl = 0.0909909	descr = N_Gram_ATTCT
cnt = 562	feature = 699	correl = 0.0322037	descr = N_Gram_GTGA
cnt = 563	feature = 337	correl = -0.0700463	descr = N_Gram_CAGA
cnt = 564	feature = 475	correl = 0.0638576	descr = N_Gram_CTAC
cnt = 565	feature = 250	correl = -0.0386563	descr = N_Gram_AGGG
cnt = 566	feature = 683	correl = 0.0267945	descr = N_Gram_GTCA
cnt = 567	feature = 266	correl = 0.0606768	descr = N_Gram_ATAG
cnt = 568	feature = 504	correl = 0.0428359	descr = N_Gram_CTGT
cnt = 569	feature = 376	correl = -0.0839092	descr = N_Gram_CCCA
cnt = 570	feature = 769	correl = 0.0585878	descr = N_Gram_TATG
cnt = 571	feature = 359	correl = 0.0342742	descr = N_Gram_CATT
cnt = 572	feature = 644	correl = -0.0374367	descr = N_Gram_GGCT
cnt = 573	feature = 442	correl = -0.0284531	descr = N_Gram_CGCT
cnt = 574	feature = 803	correl = -0.0443693	descr = N_Gram_TCGG
cnt = 575	feature = 478	correl = 0.0502916	descr = N_Gram_CTAG
cnt = 576	feature = 619	correl = -0.0366012	descr = N_Gram_GGAA
cnt = 577	feature = 64	correl = -0.162348	descr = Gibbs_of_Target_Sequence__Pos_2_Step_1
cnt = 578	feature = 677	correl = 0.0592286	descr = N_Gram_GTAA
cnt = 579	feature = 655	correl = -0.091913	descr = N_Gram_GGGG
cnt = 580	feature = 772	correl = 0.057144	descr = N_Gram_TATT
cnt = 581	feature = 783	correl = 0.0458313	descr = N_Gram_TCAT
cnt = 582	feature = 460	correl = -0.0414429	descr = N_Gram_CGTC
cnt = 583	feature = 564	correl = -0.0582286	descr = N_Gram_GCAA
cnt = 584	feature = 901	correl = 0.0370863	descr = N_Gram_TTGC
cnt = 585	feature = 703	correl = -0.10626	descr = N_Gram_GTGG
cnt = 586	feature = 66	correl = 0.0525732	descr = Gibbs_of_Target_Sequence__Pos_5_Step_1
cnt = 587	feature = 719	correl = 0.0680018	descr = N_Gram_GTTT
cnt = 588	feature = 515	correl = 0.0311694	descr = N_Gram_CTTT
cnt = 589	feature = 555	correl = -0.0421195	descr = N_Gram_GATG
cnt = 590	feature = 626	correl = -0.059998	descr = N_Gram_GGAG
cnt = 591	feature = 491	correl = -0.0811512	descr = N_Gram_CTCG
cnt = 592	feature = 69	correl = 0.0803218	descr = Gibbs_of_Target_Sequence__Pos_8_Step_1
cnt = 593	feature = 414	correl = -0.0556194	descr = N_Gram_CCTG
cnt = 594	feature = 632	correl = -0.0608001	descr = N_Gram_GGCA
cnt = 595	feature = 648	correl = -0.0850392	descr = N_Gram_GGGA
cnt = 596	feature = 525	correl = 0.0591745	descr = N_Gram_GAAT
cnt = 597	feature = 369	correl = -0.0793374	descr = N_Gram_CCAG
cnt = 598	feature = 227	correl = 0.0617037	descr = N_Gram_ACTG
cnt = 599	feature = 392	correl = -0.0923478	descr = N_Gram_CCGA
cnt = 600	feature = 543	correl = -0.065449	descr = N_Gram_GAGG
cnt = 601	feature = 344	correl = -0.041315	descr = N_Gram_CAGG
cnt = 602	feature = 521	correl = -0.0293837	descr = N_Gram_GAAG
cnt = 603	feature = 293	correl = -0.0506632	descr = N_Gram_ATGG
cnt = 604	feature = 879	correl = 0.0775143	descr = N_Gram_TTAG
cnt = 605	feature = 846	correl = 0.034456	descr = N_Gram_TGCT
cnt = 606	feature = 388	correl = -0.0666192	descr = N_Gram_CCCT
cnt = 607	feature = 326	correl = -0.0274593	descr = N_Gram_CACC
cnt = 608	feature = 77	correl = 0.0985553	descr = Gibbs_of_Target_Sequence__Pos_17_Step_1
cnt = 609	feature = 814	correl = 0.0591341	descr = N_Gram_TCTC
cnt = 610	feature = 354	correl = 0.0423256	descr = N_Gram_CATC
cnt = 611	feature = 511	correl = 0.0421487	descr = N_Gram_CTTG
cnt = 612	feature = 82	correl = 0.153355	descr = PF_RNAi_Fold_5'Free_Count
cnt = 613	feature = 72	correl = 0.0402614	descr = Gibbs_of_Target_Sequence__Pos_11_Step_1
cnt = 614	feature = 914	correl = 0.0384197	descr = N_Gram_TTTC
cnt = 615	feature = 818	correl = 0.0868074	descr = N_Gram_TCTG
cnt = 616	feature = 287	correl = 0.0264056	descr = N_Gram_ATGA
cnt = 617	feature = 749	correl = 0.0872808	descr = N_Gram_TAGA
cnt = 618	feature = 305	correl = 0.0662273	descr = N_Gram_ATTC
cnt = 619	feature = 666	correl = -0.0311098	descr = N_Gram_GGTC
cnt = 620	feature = 222	correl = 0.0349119	descr = N_Gram_ACT
cnt = 621	feature = 550	correl = 0.0633058	descr = N_Gram_GATA
cnt = 622	feature = 911	correl = 0.0302275	descr = N_Gram_TTTA
cnt = 623	feature = 676	correl = 0.0534429	descr = N_Gram_GTA
cnt = 624	feature = 452	correl = -0.0826267	descr = N_Gram_CGGG
cnt = 625	feature = 365	correl = -0.0423727	descr = N_Gram_CCAC
cnt = 626	feature = 284	correl = 0.0591216	descr = N_Gram_ATCT
cnt = 627	feature = 270	correl = 0.0827018	descr = N_Gram_ATAT
cnt = 628	feature = 786	correl = -0.0521712	descr = N_Gram_TCCC
cnt = 629	feature = 70	correl = 0.0959342	descr = Gibbs_of_Target_Sequence__Pos_9_Step_1
cnt = 630	feature = 792	correl = 0.021833	descr = N_Gram_TCCT
cnt = 631	feature = 78	correl = 0.195875	descr = Gibbs_of_Target_Sequence__Pos_18_Step_1
cnt = 632	feature = 826	correl = 0.0483365	descr = N_Gram_TGAA
cnt = 633	feature = 499	correl = -0.0238428	descr = N_Gram_CTGC
cnt = 634	feature = 73	correl = 0.126441	descr = Gibbs_of_Target_Sequence__Pos_13_Step_1
cnt = 635	feature = 571	correl = -0.0411919	descr = N_Gram_GCAG
cnt = 636	feature = 635	correl = -0.117546	descr = N_Gram_GGCC
cnt = 637	feature = 669	correl = -0.0919511	descr = N_Gram_GGTG
cnt = 638	feature = 384	correl = -0.102216	descr = N_Gram_CCCG
cnt = 639	feature = 211	correl = -0.0672845	descr = N_Gram_ACG
cnt = 640	feature = 687	correl = -0.0880168	descr = N_Gram_GTCC
cnt = 641	feature = 65	correl = 0.106127	descr = Gibbs_of_Target_Sequence__Pos_4_Step_1
cnt = 642	feature = 921	correl = 0.0442261	descr = N_Gram_TTTT
cnt = 643	feature = 725	correl = 0.0582938	descr = N_Gram_TAAA
cnt = 644	feature = 593	correl = -0.0673645	descr = N_Gram_GCGC
cnt = 645	feature = 651	correl = -0.117441	descr = N_Gram_GGGC
cnt = 646	feature = 489	correl = -0.0240441	descr = N_Gram_CTCC
cnt = 647	feature = 917	correl = 0.0937012	descr = N_Gram_TTTG
cnt = 648	feature = 254	correl = 0.0276032	descr = N_Gram_AGT
cnt = 649	feature = 74	correl = 0.158818	descr = Gibbs_of_Target_Sequence__Pos_14_Step_1
cnt = 650	feature = 67	correl = 0.104679	descr = Gibbs_of_Target_Sequence__Pos_6_Step_1
cnt = 651	feature = 421	correl = -0.0549568	descr = N_Gram_CGA
cnt = 652	feature = 598	correl = -0.0925456	descr = N_Gram_GCGG
cnt = 653	feature = 821	correl = 0.0708567	descr = N_Gram_TCTT
cnt = 654	feature = 659	correl = -0.0630928	descr = N_Gram_GGGT
cnt = 655	feature = 580	correl = -0.148294	descr = N_Gram_GCCC
cnt = 656	feature = 458	correl = -0.0385491	descr = N_Gram_CGT
cnt = 657	feature = 409	correl = -0.0942408	descr = N_Gram_CCTC
cnt = 658	feature = 76	correl = 0.112769	descr = Gibbs_of_Target_Sequence__Pos_16_Step_1
cnt = 659	feature = 71	correl = 0.116004	descr = Gibbs_of_Target_Sequence__Pos_10_Step_1
cnt = 660	feature = 797	correl = 0.0261275	descr = N_Gram_TCG
cnt = 661	feature = 777	correl = 0.0280123	descr = N_Gram_TCA
cnt = 662	feature = 640	correl = -0.109521	descr = N_Gram_GGCG
cnt = 663	feature = 274	correl = 0.0538835	descr = N_Gram_ATC
cnt = 664	feature = 538	correl = -0.0407481	descr = N_Gram_GAG
cnt = 665	feature = 75	correl = 0.0956093	descr = Gibbs_of_Target_Sequence__Pos_15_Step_1
cnt = 666	feature = 68	correl = 0.163568	descr = Gibbs_of_Target_Sequence__Pos_7_Step_1
cnt = 667	feature = 892	correl = 0.0843066	descr = N_Gram_TTCT
cnt = 668	feature = 231	correl = 0.0293789	descr = N_Gram_AGA
cnt = 669	feature = 323	correl = -0.0325945	descr = N_Gram_CAC
cnt = 670	feature = 549	correl = 0.0296781	descr = N_Gram_GAT
cnt = 671	feature = 859	correl = 0.0896825	descr = N_Gram_TGT
cnt = 672	feature = 825	correl = 0.0753879	descr = N_Gram_TGA
cnt = 673	feature = 698	correl = -0.0233298	descr = N_Gram_GTG
cnt = 674	feature = 748	correl = 0.109407	descr = N_Gram_TAG
cnt = 675	feature = 563	correl = -0.0546835	descr = N_Gram_GCA
cnt = 676	feature = 897	correl = 0.10811	descr = N_Gram_TTG
cnt = 677	feature = 824	correl = 0.05319	descr = N_Gram_TG
cnt = 678	feature = 336	correl = -0.05649	descr = N_Gram_CAG
cnt = 679	feature = 724	correl = 0.07553	descr = N_Gram_TAA
cnt = 680	feature = 362	correl = -0.0737724	descr = N_Gram_CCA
cnt = 681	feature = 662	correl = -0.0634051	descr = N_Gram_GGT
cnt = 682	feature = 506	correl = 0.0578053	descr = N_Gram_CTT
cnt = 683	feature = 375	correl = -0.145541	descr = N_Gram_CCC
cnt = 684	feature = 485	correl = -0.0290007	descr = N_Gram_CTC
cnt = 685	feature = 850	correl = -0.0554369	descr = N_Gram_TGG
cnt = 686	feature = 887	correl = 0.0735646	descr = N_Gram_TTC
cnt = 687	feature = 404	correl = -0.0503061	descr = N_Gram_CCT
cnt = 688	feature = 432	correl = -0.0562981	descr = N_Gram_CGC
cnt = 689	feature = 263	correl = 0.0720167	descr = N_Gram_ATA
cnt = 690	feature = 446	correl = -0.105638	descr = N_Gram_CGG
cnt = 691	feature = 647	correl = -0.135639	descr = N_Gram_GGG
cnt = 692	feature = 577	correl = -0.126816	descr = N_Gram_GCC
cnt = 693	feature = 809	correl = 0.109088	descr = N_Gram_TCT
cnt = 694	feature = 592	correl = -0.0988647	descr = N_Gram_GCG
cnt = 695	feature = 631	correl = -0.163487	descr = N_Gram_GGC
cnt = 696	feature = 391	correl = -0.087372	descr = N_Gram_CCG
cnt = 697	feature = 910	correl = 0.0953429	descr = N_Gram_TTT
cnt = 698	feature = 617	correl = -0.113981	descr = N_Gram_GG
cnt = 699	feature = 872	correl = 0.15276	descr = N_Gram_TT
cnt = 700	feature = 361	correl = -0.0888037	descr = N_Gram_CC
cnt = 701	feature = 262	correl = 0.113552	descr = N_Gram_AT
cnt = 702	feature = 105	correl = 0.0738896	descr = Xue_Structure_Feature_A000
cnt = 703	feature = 723	correl = 0.1805	descr = N_Gram_TA
cnt = 704	feature = 81	correl = 0.227962	descr = PF_RNAi_Fold_Energy
cnt = 705	feature = 62	correl = 0.287026	descr = Gibbs_of_Target_Sequence_
num rows = 2188
num_elements = 1544728
.*
optimization finished, #iter = 1997
nu = 0.177842
obj = -30.286660, rho = -0.701316
nSV = 991, nBSV = 78
num rows = 243
num_elements = 171558
*
optimization finished, #iter = 183
nu = 0.174334
obj = -3.846662, rho = -0.681281
nSV = 136, nBSV = 5
.*
optimization finished, #iter = 1997
nu = 0.177842
obj = -30.286660, rho = -0.701316
nSV = 991, nBSV = 78
CFS merit scores = 1.45094
CFS merit scores = 1.61677
CFS merit scores = 1.84854
CFS merit scores = 2.07392
CFS merit scores = 2.27776
CFS merit scores = 2.46672
CFS merit scores = 2.64038
CFS merit scores = 2.80319
CFS merit scores = 2.95532
CFS merit scores = 3.09911
CFS merit scores = 3.23534
CFS merit scores = 3.3659
CFS merit scores = 3.49045
CFS merit scores = 3.60975
CFS merit scores = 3.72429
CFS merit scores = 3.83391
CFS merit scores = 3.93933
CFS merit scores = 4.04166
CFS merit scores = 4.1408
CFS merit scores = 4.23725
CFS merit scores = 4.3299
CFS merit scores = 4.41923
CFS merit scores = 4.50575
CFS merit scores = 4.58982
CFS merit scores = 4.67146
CFS merit scores = 4.75071
CFS merit scores = 4.82637
CFS merit scores = 4.8996
CFS merit scores = 4.97037
CFS merit scores = 5.03782
CFS merit scores = 5.10227
CFS merit scores = 5.16455
CFS merit scores = 5.22511
CFS merit scores = 5.28427
CFS merit scores = 5.34103
CFS merit scores = 5.39547
CFS merit scores = 5.44568
CFS merit scores = 5.49447
CFS merit scores = 5.54187
CFS merit scores = 5.58778
CFS merit scores = 5.63193
CFS merit scores = 5.6734
CFS merit scores = 5.71444
CFS merit scores = 5.7549
CFS merit scores = 5.7918
CFS merit scores = 5.82789
CFS merit scores = 5.86286
CFS merit scores = 5.8975
CFS merit scores = 5.93153
CFS merit scores = 5.96356
CFS merit scores = 5.99454
CFS merit scores = 6.0244
CFS merit scores = 6.05394
CFS merit scores = 6.08297
CFS merit scores = 6.11052
CFS merit scores = 6.13654
CFS merit scores = 6.16194
CFS merit scores = 6.18629
CFS merit scores = 6.21052
CFS merit scores = 6.23344
CFS merit scores = 6.25574
CFS merit scores = 6.27772
CFS merit scores = 6.2997
CFS merit scores = 6.31961
CFS merit scores = 6.33888
CFS merit scores = 6.35798
CFS merit scores = 6.37658
CFS merit scores = 6.39522
CFS merit scores = 6.4133
CFS merit scores = 6.43081
CFS merit scores = 6.44755
CFS merit scores = 6.46349
CFS merit scores = 6.47925
CFS merit scores = 6.49461
CFS merit scores = 6.50977
CFS merit scores = 6.52373
CFS merit scores = 6.53642
CFS merit scores = 6.5488
CFS merit scores = 6.56089
CFS merit scores = 6.57262
CFS merit scores = 6.58365
CFS merit scores = 6.59459
CFS merit scores = 6.60453
CFS merit scores = 6.61437
CFS merit scores = 6.62406
CFS merit scores = 6.63345
CFS merit scores = 6.6428
CFS merit scores = 6.65159
CFS merit scores = 6.66006
CFS merit scores = 6.66842
CFS merit scores = 6.6764
CFS merit scores = 6.68405
CFS merit scores = 6.69138
CFS merit scores = 6.69881
CFS merit scores = 6.70581
CFS merit scores = 6.71274
CFS merit scores = 6.71868
CFS merit scores = 6.72473
CFS merit scores = 6.73
CFS merit scores = 6.73345
CFS merit scores = 6.73703
CFS merit scores = 6.74077
CFS merit scores = 6.7442
CFS merit scores = 6.74761
CFS merit scores = 6.75068
CFS merit scores = 6.75393
CFS merit scores = 6.75683
CFS merit scores = 6.7599
CFS merit scores = 6.76245
CFS merit scores = 6.76513
CFS merit scores = 6.76766
CFS merit scores = 6.76959
CFS merit scores = 6.77117
CFS merit scores = 6.77276
CFS merit scores = 6.77428
CFS merit scores = 6.77578
CFS merit scores = 6.77726
CFS merit scores = 6.77856
CFS merit scores = 6.77935
CFS merit scores = 6.78045
CFS merit scores = 6.78119
CFS merit scores = 6.78208
CFS merit scores = 6.78293
CFS merit scores = 6.78317
CFS merit scores = 6.78349
CFS merit scores = 6.78372
CFS merit scores = 6.78407
CFS merit scores = 6.78451
CFS merit scores = 6.78501
CFS merit scores = 6.78556
CFS merit scores = 6.78571
CFS merit scores = 6.78604
CFS merit scores = 6.78624
CFS merit scores = 6.78655
CFS merit scores = 6.78687
CFS merit scores = 6.78733
CFS merit scores = 6.78748
CFS merit scores = 6.78768
CFS merit scores = 6.78782
CFS merit scores = 6.78805
CFS merit scores = 6.78831
CFS merit scores = 6.78868
CFS merit scores = 6.78908
CFS merit scores = 6.78946
CFS merit scores = 6.78989
CFS merit scores = 6.79035
CFS merit scores = 6.79085
CFS merit scores = 6.79086
CFS merit scores = 6.79086
CFS merit scores = 6.79096
CFS merit scores = 6.79048
CFS merit scores = 6.7901
CFS merit scores = 6.78967
CFS merit scores = 6.78916
CFS merit scores = 6.78861
CFS merit scores = 6.78824
CFS merit scores = 6.78782
CFS merit scores = 6.78758
CFS merit scores = 6.78723
CFS merit scores = 6.78663
CFS merit scores = 6.78617
CFS merit scores = 6.78575
CFS merit scores = 6.78538
CFS merit scores = 6.78504
CFS merit scores = 6.78444
CFS merit scores = 6.78388
CFS merit scores = 6.78321
CFS merit scores = 6.7824
CFS merit scores = 6.78177
CFS merit scores = 6.78089
CFS merit scores = 6.78002
CFS merit scores = 6.77923
CFS merit scores = 6.77839
CFS merit scores = 6.7776
CFS merit scores = 6.77702
CFS merit scores = 6.77643
CFS merit scores = 6.77562
CFS merit scores = 6.77478
CFS merit scores = 6.77396
CFS merit scores = 6.77314
CFS merit scores = 6.77226
CFS merit scores = 6.77136
CFS merit scores = 6.77057
CFS merit scores = 6.76975
CFS merit scores = 6.76898
CFS merit scores = 6.76829
CFS merit scores = 6.76762
CFS merit scores = 6.76688
[truncated: 255,046 more chars]
