# Supplementary material for: Improving model predictions for RNA interference activities that use support vector machine regression by combining and filtering features
Source: BMC Bioinformatics. 2007 Jun 6;8:182. doi: 10.1186/1471-2105-8-182 (PMC1906837; doi:10.1186/1471-2105-8-182)
Supplement: Additional file 5 — tr_2431_cfsfilters. The features found to be useful by Correlation based Feature in training and testing the 2431 dataset by cross validation, at t-test values from 0 to 90. [file 1471-2105-8-182-S5.gz › tr_2431_file_30]

30
ave count = 124.1

CFS merit scores = 1.45362
CFS merit scores = 1.61763
CFS merit scores = 1.84867
CFS merit scores = 2.07312
CFS merit scores = 2.27498
CFS merit scores = 2.45844
CFS merit scores = 2.6278
CFS merit scores = 2.78659
CFS merit scores = 2.92839
CFS merit scores = 3.06143
CFS merit scores = 3.18767
CFS merit scores = 3.30246
CFS merit scores = 3.41191
CFS merit scores = 3.5148
CFS merit scores = 3.61188
CFS merit scores = 3.70557
CFS merit scores = 3.79282
CFS merit scores = 3.87694
CFS merit scores = 3.95565
CFS merit scores = 4.03138
CFS merit scores = 4.1041
CFS merit scores = 4.17446
CFS merit scores = 4.24087
CFS merit scores = 4.30095
CFS merit scores = 4.35867
CFS merit scores = 4.41262
CFS merit scores = 4.46251
CFS merit scores = 4.50978
CFS merit scores = 4.55396
CFS merit scores = 4.59386
CFS merit scores = 4.63327
CFS merit scores = 4.67134
CFS merit scores = 4.70769
CFS merit scores = 4.74144
CFS merit scores = 4.77422
CFS merit scores = 4.80405
CFS merit scores = 4.83316
CFS merit scores = 4.86059
CFS merit scores = 4.88658
CFS merit scores = 4.9117
CFS merit scores = 4.93735
CFS merit scores = 4.96088
CFS merit scores = 4.98323
CFS merit scores = 5.00527
CFS merit scores = 5.02568
CFS merit scores = 5.04522
CFS merit scores = 5.06465
CFS merit scores = 5.08393
CFS merit scores = 5.10287
CFS merit scores = 5.12056
CFS merit scores = 5.13822
CFS merit scores = 5.15439
CFS merit scores = 5.16927
CFS merit scores = 5.18377
CFS merit scores = 5.19862
CFS merit scores = 5.21213
CFS merit scores = 5.2244
CFS merit scores = 5.23619
CFS merit scores = 5.24768
CFS merit scores = 5.25931
CFS merit scores = 5.27059
CFS merit scores = 5.28127
CFS merit scores = 5.29133
CFS merit scores = 5.30098
CFS merit scores = 5.30816
CFS merit scores = 5.3159
CFS merit scores = 5.3228
CFS merit scores = 5.32872
CFS merit scores = 5.33462
CFS merit scores = 5.34026
CFS merit scores = 5.34592
CFS merit scores = 5.3507
CFS merit scores = 5.35517
CFS merit scores = 5.36014
CFS merit scores = 5.3635
CFS merit scores = 5.36672
CFS merit scores = 5.36943
CFS merit scores = 5.37218
CFS merit scores = 5.37406
CFS merit scores = 5.37544
CFS merit scores = 5.37701
CFS merit scores = 5.37837
CFS merit scores = 5.37943
CFS merit scores = 5.38033
CFS merit scores = 5.38104
CFS merit scores = 5.38212
CFS merit scores = 5.38337
CFS merit scores = 5.38277
CFS merit scores = 5.3817
CFS merit scores = 5.38067
CFS merit scores = 5.37925
CFS merit scores = 5.37835
CFS merit scores = 5.37567
CFS merit scores = 5.3735
CFS merit scores = 5.37053
CFS merit scores = 5.3677
CFS merit scores = 5.36523
CFS merit scores = 5.36317
CFS merit scores = 5.35984
CFS merit scores = 5.35463
CFS merit scores = 5.34775
CFS merit scores = 5.34119
CFS merit scores = 5.33361
CFS merit scores = 5.32612
CFS merit scores = 5.31876
CFS merit scores = 5.31069
CFS merit scores = 5.30256
CFS merit scores = 5.29499
CFS merit scores = 5.28695
CFS merit scores = 5.27921
CFS merit scores = 5.26839
CFS merit scores = 5.25498
CFS merit scores = 5.24078
CFS merit scores = 5.22617
CFS merit scores = 5.21211
CFS merit scores = 5.19743
CFS merit scores = 5.18296
CFS merit scores = 5.16824
CFS merit scores = 5.15146
CFS merit scores = 5.13461
CFS merit scores = 5.112
CFS merit scores = 5.08866
CFS merit scores = 5.06534
CFS merit scores = 5.03379
CFS merit scores = 4.99784
CFS merit scores = 4.94824
cnt = 1	feature = 80	correl = 0.453617	descr = Gibbs_of_Target_Sequence__Pos_19_Step_1
cnt = 2	feature = 2	correl = -0.147904	descr = Position_Specific_Bin_Base_0_Base_G
cnt = 3	feature = 857	correl = -0.0729079	descr = N_Gram_TGGC
cnt = 4	feature = 721	correl = -0.0229944	descr = N_Gram_GTTCC
cnt = 5	feature = 716	correl = 0.0359878	descr = N_Gram_GTGTA
cnt = 6	feature = 358	correl = 0.0257711	descr = N_Gram_CATAG
cnt = 7	feature = 848	correl = -0.0301185	descr = N_Gram_TGCCG
cnt = 8	feature = 452	correl = -0.0332763	descr = N_Gram_CGCTC
cnt = 9	feature = 525	correl = -0.0249477	descr = N_Gram_CTTTA
cnt = 10	feature = 773	correl = 0.0451554	descr = N_Gram_TATGA
cnt = 11	feature = 308	correl = -0.0223571	descr = N_Gram_ATTAA
cnt = 12	feature = 768	correl = 0.0246684	descr = N_Gram_TATAG
cnt = 13	feature = 674	correl = 0.0527852	descr = N_Gram_GGTAA
cnt = 14	feature = 632	correl = -0.0221328	descr = N_Gram_GGAAA
cnt = 15	feature = 705	correl = 0.0373441	descr = N_Gram_GTCTA
cnt = 16	feature = 770	correl = 0.0695817	descr = N_Gram_TATCA
cnt = 17	feature = 767	correl = 0.0581326	descr = N_Gram_TATAA
cnt = 18	feature = 499	correl = -0.0244129	descr = N_Gram_CTCAC
cnt = 19	feature = 620	correl = 0.0276344	descr = N_Gram_GCTCT
cnt = 20	feature = 436	correl = -0.0448707	descr = N_Gram_CGACG
cnt = 21	feature = 749	correl = 0.0725806	descr = N_Gram_TACTA
cnt = 22	feature = 554	correl = -0.051658	descr = N_Gram_GAGCC
cnt = 23	feature = 228	correl = -0.0384462	descr = N_Gram_ACGTT
cnt = 24	feature = 808	correl = -0.0402623	descr = N_Gram_TCGGC
cnt = 25	feature = 31	correl = -0.0434022	descr = Position_Specific_Bin_Base_11_Base_A
cnt = 26	feature = 490	correl = 0.0368204	descr = N_Gram_CTAGA
cnt = 27	feature = 260	correl = -0.109919	descr = N_Gram_AGGGC
cnt = 28	feature = 432	correl = -0.0628694	descr = N_Gram_CGAA
cnt = 29	feature = 675	correl = 0.0377116	descr = N_Gram_GGTCA
cnt = 30	feature = 206	correl = 0.0463099	descr = N_Gram_ACATC
cnt = 31	feature = 384	correl = 0.026662	descr = N_Gram_CCATT
cnt = 32	feature = 278	correl = 0.0411363	descr = N_Gram_ATAGG
cnt = 33	feature = 578	correl = -0.0387542	descr = N_Gram_GCACC
cnt = 34	feature = 16	correl = 0.0302313	descr = Position_Specific_Bin_Base_6_Base_A
cnt = 35	feature = 29	correl = -0.0627604	descr = Position_Specific_Bin_Base_10_Base_G
cnt = 36	feature = 483	correl = 0.0349176	descr = N_Gram_CTAA
cnt = 37	feature = 10	correl = -0.0843521	descr = Position_Specific_Bin_Base_3_Base_T
cnt = 38	feature = 409	correl = -0.0234382	descr = N_Gram_CCGCG
cnt = 39	feature = 334	correl = -0.0231227	descr = N_Gram_CACCG
cnt = 40	feature = 834	correl = 0.0661462	descr = N_Gram_TGAAG
cnt = 41	feature = 645	correl = -0.0622834	descr = N_Gram_GGCAA
cnt = 42	feature = 316	correl = 0.0467671	descr = N_Gram_ATTGG
cnt = 43	feature = 659	correl = -0.0782113	descr = N_Gram_GGGAA
cnt = 44	feature = 406	correl = -0.0562891	descr = N_Gram_CCGAT
cnt = 45	feature = 288	correl = 0.0396252	descr = N_Gram_ATCCG
cnt = 46	feature = 15	correl = 0.0804565	descr = Position_Specific_Bin_Base_5_Base_T
cnt = 47	feature = 738	correl = 0.0488993	descr = N_Gram_TAAGG
cnt = 48	feature = 653	correl = -0.0481587	descr = N_Gram_GGCGT
cnt = 49	feature = 233	correl = 0.0469254	descr = N_Gram_ACTCT
cnt = 50	feature = 4	correl = -0.0932933	descr = Position_Specific_Bin_Base_1_Base_G
cnt = 51	feature = 311	correl = 0.0720088	descr = N_Gram_ATTAT
cnt = 52	feature = 40	correl = 0.0748515	descr = Position_Specific_Bin_Base_14_Base_T
cnt = 53	feature = 579	correl = -0.0358089	descr = N_Gram_GCACG
cnt = 54	feature = 718	correl = -0.0233103	descr = N_Gram_GTTA
cnt = 55	feature = 256	correl = -0.0302573	descr = N_Gram_AGGAG
cnt = 56	feature = 792	correl = -0.0672724	descr = N_Gram_TCCCC
cnt = 57	feature = 47	correl = -0.030179	descr = Position_Specific_Bin_Base_17_Base_C
cnt = 58	feature = 404	correl = -0.0527488	descr = N_Gram_CCGAC
cnt = 59	feature = 812	correl = 0.0999798	descr = N_Gram_TCGTG
cnt = 60	feature = 904	correl = 0.0893662	descr = N_Gram_TTCTG
cnt = 61	feature = 23	correl = -0.0248625	descr = Position_Specific_Bin_Base_8_Base_G
cnt = 62	feature = 6	correl = 0.0324388	descr = Position_Specific_Bin_Base_2_Base_C
cnt = 63	feature = 914	correl = 0.0488904	descr = N_Gram_TTGGA
cnt = 64	feature = 610	correl = -0.0917603	descr = N_Gram_GCGGC
cnt = 65	feature = 708	correl = -0.0341191	descr = N_Gram_GTGC
cnt = 66	feature = 802	correl = 0.0473653	descr = N_Gram_TCGC
cnt = 67	feature = 915	correl = 0.0221711	descr = N_Gram_TTGGT
cnt = 68	feature = 753	correl = 0.0441168	descr = N_Gram_TAGAA
cnt = 69	feature = 367	correl = 0.0238903	descr = N_Gram_CATTG
cnt = 70	feature = 704	correl = 0.0232254	descr = N_Gram_GTCT
cnt = 71	feature = 798	correl = 0.0484091	descr = N_Gram_TCCTT
cnt = 72	feature = 662	correl = -0.0429675	descr = N_Gram_GGGCA
cnt = 73	feature = 1	correl = 0.118807	descr = Position_Specific_Bin_Base_0_Base_C
cnt = 74	feature = 105	correl = -0.0553405	descr = Xue_Structure_Feature_A101
cnt = 75	feature = 664	correl = -0.0751546	descr = N_Gram_GGGCG
cnt = 76	feature = 535	correl = 0.0424021	descr = N_Gram_GAATT
cnt = 77	feature = 876	correl = 0.0476538	descr = N_Gram_TGTTC
cnt = 78	feature = 593	correl = -0.0960486	descr = N_Gram_GCCCG
cnt = 79	feature = 17	correl = -0.0358903	descr = Position_Specific_Bin_Base_6_Base_C
cnt = 80	feature = 687	correl = 0.0377278	descr = N_Gram_GTAAG
cnt = 81	feature = 707	correl = 0.0269796	descr = N_Gram_GTGAA
cnt = 82	feature = 56	correl = -0.1249	descr = Position_Specific_Bin_Base_19_Base_G
cnt = 83	feature = 11	correl = 0.0728943	descr = Position_Specific_Bin_Base_4_Base_A
cnt = 84	feature = 680	correl = -0.0846036	descr = N_Gram_GGTGG
cnt = 85	feature = 58	correl = 0.367786	descr = Position_Specific_Bin_Base_20_Base_A
cnt = 86	feature = 531	correl = -0.035482	descr = N_Gram_GAAGC
cnt = 87	feature = 28	correl = -0.0600876	descr = Position_Specific_Bin_Base_10_Base_C
cnt = 88	feature = 796	correl = -0.0351247	descr = N_Gram_TCCTC
cnt = 89	feature = 21	correl = 0.0513243	descr = Position_Specific_Bin_Base_8_Base_A
cnt = 90	feature = 837	correl = 0.0328339	descr = N_Gram_TGAT
cnt = 91	feature = 449	correl = -0.0686803	descr = N_Gram_CGCGG
cnt = 92	feature = 501	correl = -0.0863572	descr = N_Gram_CTCG
cnt = 93	feature = 33	correl = 0.119654	descr = Position_Specific_Bin_Base_11_Base_T
cnt = 94	feature = 772	correl = 0.0493613	descr = N_Gram_TATG
cnt = 95	feature = 701	correl = 0.0529075	descr = N_Gram_GTCG
cnt = 96	feature = 654	correl = -0.0422758	descr = N_Gram_GGCT
cnt = 97	feature = 759	correl = 0.0263143	descr = N_Gram_TAGG
cnt = 98	feature = 658	correl = -0.0963662	descr = N_Gram_GGGA
cnt = 99	feature = 292	correl = 0.0627216	descr = N_Gram_ATCT
cnt = 100	feature = 229	correl = 0.0322388	descr = N_Gram_ACT
cnt = 101	feature = 264	correl = 0.03773	descr = N_Gram_AGT
cnt = 102	feature = 665	correl = -0.0859362	descr = N_Gram_GGGG
cnt = 103	feature = 603	correl = -0.0817647	descr = N_Gram_GCGC
cnt = 104	feature = 478	correl = -0.0589274	descr = N_Gram_CGTT
cnt = 105	feature = 81	correl = 0.424665	descr = Gibbs_of_Target_Sequence__Pos_20_Step_1
cnt = 106	feature = 32	correl = -0.0523976	descr = Position_Specific_Bin_Base_11_Base_G
cnt = 107	feature = 706	correl = 0.0291887	descr = N_Gram_GTGA
cnt = 108	feature = 78	correl = 0.1174	descr = Gibbs_of_Target_Sequence__Pos_17_Step_1
cnt = 109	feature = 76	correl = 0.0982351	descr = Gibbs_of_Target_Sequence__Pos_15_Step_1
cnt = 110	feature = 631	correl = -0.031662	descr = N_Gram_GGAA
cnt = 111	feature = 671	correl = -0.0748457	descr = N_Gram_GGGTG
cnt = 112	feature = 64	correl = -0.0258802	descr = Gibbs_of_Target_Sequence__Pos_1_Step_1
cnt = 113	feature = 752	correl = 0.0833834	descr = N_Gram_TAGA
cnt = 114	feature = 70	correl = 0.0905592	descr = Gibbs_of_Target_Sequence__Pos_8_Step_1
cnt = 115	feature = 66	correl = 0.107959	descr = Gibbs_of_Target_Sequence__Pos_4_Step_1
cnt = 116	feature = 865	correl = 0.0847013	descr = N_Gram_TGT
cnt = 117	feature = 461	correl = -0.0874776	descr = N_Gram_CGGG
cnt = 118	feature = 83	correl = 0.153415	descr = PF_RNAi_Fold_5'Free_Count
cnt = 119	feature = 669	correl = -0.0436492	descr = N_Gram_GGGT
cnt = 120	feature = 77	correl = 0.122177	descr = Gibbs_of_Target_Sequence__Pos_16_Step_1
cnt = 121	feature = 751	correl = 0.0979162	descr = N_Gram_TAG
cnt = 122	feature = 765	correl = 0.119917	descr = N_Gram_TAT
cnt = 123	feature = 672	correl = -0.0341524	descr = N_Gram_GGT
cnt = 124	feature = 643	correl = -0.173773	descr = N_Gram_GGC
cnt = 125	feature = 657	correl = -0.133209	descr = N_Gram_GGG
cnt = 126	feature = 82	correl = 0.235364	descr = PF_RNAi_Fold_Energy
num rows = 2187
num_elements = 277749
.*
optimization finished, #iter = 1965
nu = 0.416955
obj = -80.893778, rho = -0.607117
nSV = 1031, nBSV = 797
num rows = 244
num_elements = 30988
*
optimization finished, #iter = 162
nu = 0.395549
obj = -10.368914, rho = -0.670517
nSV = 125, nBSV = 74
.*
optimization finished, #iter = 1965
nu = 0.416955
obj = -80.893778, rho = -0.607117
nSV = 1031, nBSV = 797
CFS merit scores = 1.45497
CFS merit scores = 1.61614
CFS merit scores = 1.84776
CFS merit scores = 2.071
CFS merit scores = 2.27102
CFS merit scores = 2.4498
CFS merit scores = 2.60996
CFS merit scores = 2.7614
CFS merit scores = 2.90328
CFS merit scores = 3.03586
CFS merit scores = 3.15825
CFS merit scores = 3.2737
CFS merit scores = 3.38448
CFS merit scores = 3.48863
CFS merit scores = 3.58753
CFS merit scores = 3.6822
CFS merit scores = 3.77186
CFS merit scores = 3.85677
CFS merit scores = 3.93853
CFS merit scores = 4.01674
CFS merit scores = 4.09045
CFS merit scores = 4.16119
CFS merit scores = 4.2271
CFS merit scores = 4.29146
CFS merit scores = 4.34997
CFS merit scores = 4.40675
CFS merit scores = 4.45937
CFS merit scores = 4.50846
CFS merit scores = 4.55375
CFS merit scores = 4.59822
CFS merit scores = 4.64076
CFS merit scores = 4.68148
CFS merit scores = 4.72107
CFS merit scores = 4.75754
CFS merit scores = 4.79274
CFS merit scores = 4.82628
CFS merit scores = 4.8579
CFS merit scores = 4.88657
CFS merit scores = 4.91571
CFS merit scores = 4.9431
CFS merit scores = 4.96949
CFS merit scores = 4.99029
CFS merit scores = 5.0103
CFS merit scores = 5.03042
CFS merit scores = 5.04868
CFS merit scores = 5.06671
CFS merit scores = 5.08237
CFS merit scores = 5.09818
CFS merit scores = 5.11319
CFS merit scores = 5.12861
CFS merit scores = 5.14371
CFS merit scores = 5.15762
CFS merit scores = 5.16989
CFS merit scores = 5.18226
CFS merit scores = 5.19473
CFS merit scores = 5.20609
CFS merit scores = 5.21593
CFS merit scores = 5.22637
CFS merit scores = 5.23569
CFS merit scores = 5.24475
CFS merit scores = 5.25361
CFS merit scores = 5.26298
CFS merit scores = 5.27079
CFS merit scores = 5.27687
CFS merit scores = 5.2831
CFS merit scores = 5.2893
CFS merit scores = 5.29565
CFS merit scores = 5.30209
CFS merit scores = 5.30837
CFS merit scores = 5.31284
CFS merit scores = 5.31701
CFS merit scores = 5.32141
CFS merit scores = 5.3258
CFS merit scores = 5.3296
CFS merit scores = 5.33159
CFS merit scores = 5.33356
CFS merit scores = 5.3358
CFS merit scores = 5.33626
CFS merit scores = 5.33603
CFS merit scores = 5.33527
CFS merit scores = 5.33455
CFS merit scores = 5.33445
CFS merit scores = 5.3342
CFS merit scores = 5.33361
CFS merit scores = 5.33254
CFS merit scores = 5.33093
CFS merit scores = 5.3291
CFS merit scores = 5.32693
CFS merit scores = 5.3237
CFS merit scores = 5.32059
CFS merit scores = 5.31807
CFS merit scores = 5.3147
CFS merit scores = 5.31072
CFS merit scores = 5.30685
CFS merit scores = 5.30271
CFS merit scores = 5.29868
CFS merit scores = 5.29453
CFS merit scores = 5.28967
CFS merit scores = 5.28474
CFS merit scores = 5.28009
CFS merit scores = 5.27426
CFS merit scores = 5.26874
CFS merit scores = 5.26198
CFS merit scores = 5.25533
CFS merit scores = 5.24558
CFS merit scores = 5.23612
CFS merit scores = 5.22674
CFS merit scores = 5.21718
CFS merit scores = 5.20699
CFS merit scores = 5.19664
CFS merit scores = 5.18627
CFS merit scores = 5.17557
CFS merit scores = 5.16119
CFS merit scores = 5.14593
CFS merit scores = 5.12737
CFS merit scores = 5.10951
CFS merit scores = 5.09151
CFS merit scores = 5.07358
CFS merit scores = 5.05571
CFS merit scores = 5.03598
CFS merit scores = 5.01715
CFS merit scores = 4.99844
CFS merit scores = 4.9804
CFS merit scores = 4.95619
CFS merit scores = 4.91834
cnt = 1	feature = 81	correl = 0.454969	descr = Gibbs_of_Target_Sequence__Pos_19_Step_1
cnt = 2	feature = 2	correl = -0.147063	descr = Position_Specific_Bin_Base_0_Base_G
cnt = 3	feature = 14	correl = -0.07136	descr = Position_Specific_Bin_Base_4_Base_C
cnt = 4	feature = 525	correl = 0.0369199	descr = N_Gram_GACA
cnt = 5	feature = 837	correl = 0.0394733	descr = N_Gram_TGCAA
cnt = 6	feature = 29	correl = -0.0531629	descr = Position_Specific_Bin_Base_10_Base_G
cnt = 7	feature = 834	correl = 0.0368928	descr = N_Gram_TGATC
cnt = 8	feature = 47	correl = 0.0378871	descr = Position_Specific_Bin_Base_17_Base_A
cnt = 9	feature = 768	correl = 0.0247007	descr = N_Gram_TATGC
cnt = 10	feature = 308	correl = 0.0786281	descr = N_Gram_ATTAT
cnt = 11	feature = 739	correl = 0.0307677	descr = N_Gram_TACCG
cnt = 12	feature = 406	correl = 0.0448209	descr = N_Gram_CCTAA
cnt = 13	feature = 432	correl = -0.0323233	descr = N_Gram_CGCAA
cnt = 14	feature = 687	correl = 0.0479308	descr = N_Gram_GTCAA
cnt = 15	feature = 759	correl = 0.0693756	descr = N_Gram_TATAA
cnt = 16	feature = 4	correl = -0.0262092	descr = Position_Specific_Bin_Base_1_Base_C
cnt = 17	feature = 659	correl = -0.0254563	descr = N_Gram_GGGCT
cnt = 18	feature = 876	correl = 0.0590329	descr = N_Gram_TTACA
cnt = 19	feature = 657	correl = -0.0872542	descr = N_Gram_GGGCC
cnt = 20	feature = 593	correl = -0.0437473	descr = N_Gram_GCGCA
cnt = 21	feature = 531	correl = -0.0440433	descr = N_Gram_GACCC
cnt = 22	feature = 264	correl = 0.0892963	descr = N_Gram_AGTCG
cnt = 23	feature = 770	correl = 0.0295953	descr = N_Gram_TATGT
cnt = 24	feature = 334	correl = -0.0307071	descr = N_Gram_CACGA
cnt = 25	feature = 752	correl = 0.0510696	descr = N_Gram_TAGCA
cnt = 26	feature = 732	correl = -0.0375029	descr = N_Gram_TAATC
cnt = 27	feature = 773	correl = 0.0228362	descr = N_Gram_TATTG
cnt = 28	feature = 579	correl = -0.0830159	descr = N_Gram_GCCCA
cnt = 29	feature = 765	correl = 0.0540482	descr = N_Gram_TATCG
cnt = 30	feature = 767	correl = 0.0683243	descr = N_Gram_TATGA
cnt = 31	feature = 461	correl = 0.0293775	descr = N_Gram_CGTCT
cnt = 32	feature = 717	correl = -0.0252039	descr = N_Gram_GTTGC
cnt = 33	feature = 705	correl = -0.0567607	descr = N_Gram_GTGGA
cnt = 34	feature = 52	correl = -0.0610258	descr = Position_Specific_Bin_Base_18_Base_G
cnt = 35	feature = 316	correl = 0.0452548	descr = N_Gram_ATTGT
cnt = 36	feature = 643	correl = -0.0317489	descr = N_Gram_GGCCT
cnt = 37	feature = 256	correl = -0.0297799	descr = N_Gram_AGGAG
cnt = 38	feature = 672	correl = -0.0358006	descr = N_Gram_GGTGA
cnt = 39	feature = 653	correl = -0.0684294	descr = N_Gram_GGGAA
cnt = 40	feature = 707	correl = -0.0599098	descr = N_Gram_GTGGG
cnt = 41	feature = 632	correl = -0.0420013	descr = N_Gram_GGATG
cnt = 42	feature = 721	correl = 0.0265224	descr = N_Gram_GTTTC
cnt = 43	feature = 798	correl = 0.0442783	descr = N_Gram_TCGC
cnt = 44	feature = 11	correl = 0.0675327	descr = Position_Specific_Bin_Base_3_Base_G
cnt = 45	feature = 680	correl = 0.0542346	descr = N_Gram_GTAAA
cnt = 46	feature = 17	correl = 0.0296634	descr = Position_Specific_Bin_Base_6_Base_A
cnt = 47	feature = 358	correl = 0.0292319	descr = N_Gram_CATG
cnt = 48	feature = 409	correl = -0.0221631	descr = N_Gram_CCTCA
cnt = 49	feature = 40	correl = -0.154096	descr = Position_Specific_Bin_Base_14_Base_G
cnt = 50	feature = 600	correl = -0.0379972	descr = N_Gram_GCGGG
cnt = 51	feature = 229	correl = 0.0515418	descr = N_Gram_ACTA
cnt = 52	feature = 31	correl = -0.0421747	descr = Position_Specific_Bin_Base_11_Base_A
cnt = 53	feature = 1	correl = 0.102771	descr = Position_Specific_Bin_Base_0_Base_C
cnt = 54	feature = 706	correl = -0.0754493	descr = N_Gram_GTGGC
cnt = 55	feature = 701	correl = -0.045058	descr = N_Gram_GTGC
cnt = 56	feature = 753	correl = 0.0822683	descr = N_Gram_TAGCT
cnt = 57	feature = 772	correl = 0.0594775	descr = N_Gram_TATTC
cnt = 58	feature = 16	correl = 0.0503412	descr = Position_Specific_Bin_Base_5_Base_T
cnt = 59	feature = 654	correl = -0.0656479	descr = N_Gram_GGGAG
cnt = 60	feature = 645	correl = -0.0754111	descr = N_Gram_GGCGC
cnt = 61	feature = 43	correl = -0.0399275	descr = Position_Specific_Bin_Base_15_Base_G
cnt = 62	feature = 796	correl = 0.0268411	descr = N_Gram_TCGA
cnt = 63	feature = 233	correl = 0.0484554	descr = N_Gram_ACTG
cnt = 64	feature = 755	correl = 0.0315348	descr = N_Gram_TAGT
cnt = 65	feature = 499	correl = -0.0220526	descr = N_Gram_CTGGG
cnt = 66	feature = 603	correl = -0.0675003	descr = N_Gram_GCGTC
cnt = 67	feature = 718	correl = -0.0294764	descr = N_Gram_GTTGG
cnt = 68	feature = 412	correl = -0.0760356	descr = N_Gram_CCTCT
cnt = 69	feature = 260	correl = 0.0904519	descr = N_Gram_AGGTA
cnt = 70	feature = 802	correl = -0.05458	descr = N_Gram_TCGG
cnt = 71	feature = 206	correl = 0.0470174	descr = N_Gram_ACAGT
cnt = 72	feature = 292	correl = 0.0468474	descr = N_Gram_ATCTG
cnt = 73	feature = 6	correl = 0.0275521	descr = Position_Specific_Bin_Base_1_Base_T
cnt = 74	feature = 812	correl = 0.038798	descr = N_Gram_TCTAT
cnt = 75	feature = 58	correl = 0.366173	descr = Position_Specific_Bin_Base_20_Base_A
cnt = 76	feature = 838	correl = 0.0283487	descr = N_Gram_TGCAT
cnt = 77	feature = 501	correl = 0.0429511	descr = N_Gram_CTGT
cnt = 78	feature = 10	correl = -0.126621	descr = Position_Specific_Bin_Base_2_Base_T
cnt = 79	feature = 749	correl = 0.0536343	descr = N_Gram_TAGAC
cnt = 80	feature = 41	correl = 0.0728982	descr = Position_Specific_Bin_Base_14_Base_T
cnt = 81	feature = 15	correl = -0.0559338	descr = Position_Specific_Bin_Base_5_Base_C
cnt = 82	feature = 436	correl = -0.0758098	descr = N_Gram_CGCG
cnt = 83	feature = 535	correl = 0.0375623	descr = N_Gram_GACT
cnt = 84	feature = 278	correl = 0.047576	descr = N_Gram_ATATG
cnt = 85	feature = 28	correl = -0.0796189	descr = Position_Specific_Bin_Base_10_Base_C
cnt = 86	feature = 33	correl = 0.11286	descr = Position_Specific_Bin_Base_11_Base_T
cnt = 87	feature = 56	correl = -0.124906	descr = Position_Specific_Bin_Base_19_Base_G
cnt = 88	feature = 658	correl = -0.0848546	descr = N_Gram_GGGCG
cnt = 89	feature = 288	correl = 0.0371642	descr = N_Gram_ATCGA
cnt = 90	feature = 367	correl = -0.0507116	descr = N_Gram_CCAC
cnt = 91	feature = 738	correl = 0.038029	descr = N_Gram_TACC
cnt = 92	feature = 554	correl = -0.0282659	descr = N_Gram_GATGA
cnt = 93	feature = 70	correl = 0.0837438	descr = Gibbs_of_Target_Sequence__Pos_8_Step_1
cnt = 94	feature = 675	correl = -0.03054	descr = N_Gram_GGTT
cnt = 95	feature = 641	correl = -0.107252	descr = N_Gram_GGCCC
cnt = 96	feature = 631	correl = -0.0497923	descr = N_Gram_GGAGG
cnt = 97	feature = 751	correl = 0.0645506	descr = N_Gram_TAGC
cnt = 98	feature = 857	correl = -0.0563053	descr = N_Gram_TGGGG
cnt = 99	feature = 792	correl = -0.0320976	descr = N_Gram_TCCTC
cnt = 100	feature = 679	correl = 0.0593341	descr = N_Gram_GTAA
cnt = 101	feature = 452	correl = -0.0466502	descr = N_Gram_CGGGT
cnt = 102	feature = 384	correl = -0.10853	descr = N_Gram_CCCG
cnt = 103	feature = 105	correl = -0.0577757	descr = Xue_Structure_Feature_A100
cnt = 104	feature = 478	correl = 0.0514618	descr = N_Gram_CTAT
cnt = 105	feature = 82	correl = 0.431022	descr = Gibbs_of_Target_Sequence__Pos_20_Step_1
cnt = 106	feature = 716	correl = -0.050425	descr = N_Gram_GTTG
cnt = 107	feature = 674	correl = -0.0974016	descr = N_Gram_GGTGG
cnt = 108	feature = 78	correl = 0.11928	descr = Gibbs_of_Target_Sequence__Pos_16_Step_1
cnt = 109	feature = 64	correl = -0.0314345	descr = Gibbs_of_Target_Sequence__Pos_1_Step_1
cnt = 110	feature = 228	correl = 0.0333661	descr = N_Gram_ACT
cnt = 111	feature = 80	correl = 0.197882	descr = Gibbs_of_Target_Sequence__Pos_18_Step_1
cnt = 112	feature = 660	correl = -0.0882218	descr = N_Gram_GGGG
cnt = 113	feature = 66	correl = 0.0915453	descr = Gibbs_of_Target_Sequence__Pos_4_Step_1
cnt = 114	feature = 77	correl = 0.0973518	descr = Gibbs_of_Target_Sequence__Pos_15_Step_1
cnt = 115	feature = 449	correl = -0.0847652	descr = N_Gram_CGGG
cnt = 116	feature = 899	correl = 0.107937	descr = N_Gram_TTG
cnt = 117	feature = 293	correl = 0.0254968	descr = N_Gram_ATG
cnt = 118	feature = 704	correl = -0.0978076	descr = N_Gram_GTGG
cnt = 119	feature = 76	correl = 0.157174	descr = Gibbs_of_Target_Sequence__Pos_14_Step_1
cnt = 120	feature = 665	correl = -0.0834309	descr = N_Gram_GGGTG
cnt = 121	feature = 766	correl = 0.0727525	descr = N_Gram_TATG
cnt = 122	feature = 404	correl = -0.0473881	descr = N_Gram_CCT
cnt = 123	feature = 914	correl = 0.0850535	descr = N_Gram_TTT
cnt = 124	feature = 664	correl = -0.0544589	descr = N_Gram_GGGT
cnt = 125	feature = 83	correl = 0.232997	descr = PF_RNAi_Fold_Energy
num rows = 2188
num_elements = 275688
..*
optimization finished, #iter = 2086
nu = 0.429198
obj = -83.070237, rho = -0.482430
nSV = 1079, nBSV = 818
num rows = 243
num_elements = 30618
*
optimization finished, #iter = 232
nu = 0.449885
obj = -9.737021, rho = -0.635524
nSV = 142, nBSV = 83
..*
optimization finished, #iter = 2086
nu = 0.429198
obj = -83.070237, rho = -0.482430
nSV = 1079, nBSV = 818
CFS merit scores = 1.44852
CFS merit scores = 1.62016
CFS merit scores = 1.84765
CFS merit scores = 2.06669
CFS merit scores = 2.26492
CFS merit scores = 2.44935
CFS merit scores = 2.61632
CFS merit scores = 2.76577
CFS merit scores = 2.90814
CFS merit scores = 3.03592
CFS merit scores = 3.1576
CFS merit scores = 3.27327
CFS merit scores = 3.38149
CFS merit scores = 3.48221
CFS merit scores = 3.57754
CFS merit scores = 3.66779
CFS merit scores = 3.75338
CFS merit scores = 3.83556
CFS merit scores = 3.91237
CFS merit scores = 3.98133
CFS merit scores = 4.04811
CFS merit scores = 4.11003
CFS merit scores = 4.16996
CFS merit scores = 4.22506
CFS merit scores = 4.27812
CFS merit scores = 4.33021
CFS merit scores = 4.38003
CFS merit scores = 4.42605
CFS merit scores = 4.4712
CFS merit scores = 4.51514
CFS merit scores = 4.55799
CFS merit scores = 4.6001
CFS merit scores = 4.64173
CFS merit scores = 4.68167
CFS merit scores = 4.71848
CFS merit scores = 4.75402
CFS merit scores = 4.78896
CFS merit scores = 4.8218
CFS merit scores = 4.85264
CFS merit scores = 4.8817
CFS merit scores = 4.90748
CFS merit scores = 4.93279
CFS merit scores = 4.95661
CFS merit scores = 4.978
CFS merit scores = 4.9989
CFS merit scores = 5.01922
CFS merit scores = 5.03752
CFS merit scores = 5.05543
CFS merit scores = 5.07351
CFS merit scores = 5.08896
CFS merit scores = 5.10507
CFS merit scores = 5.12043
CFS merit scores = 5.13479
CFS merit scores = 5.14932
CFS merit scores = 5.16298
CFS merit scores = 5.17362
CFS merit scores = 5.18495
CFS merit scores = 5.19664
CFS merit scores = 5.20667
CFS merit scores = 5.21636
CFS merit scores = 5.22515
CFS merit scores = 5.23392
CFS merit scores = 5.24248
CFS merit scores = 5.24788
CFS merit scores = 5.25393
CFS merit scores = 5.25995
CFS merit scores = 5.26548
CFS merit scores = 5.27062
CFS merit scores = 5.27407
CFS merit scores = 5.27701
CFS merit scores = 5.28018
CFS merit scores = 5.2839
CFS merit scores = 5.28737
CFS merit scores = 5.28951
CFS merit scores = 5.29128
CFS merit scores = 5.29351
CFS merit scores = 5.29558
CFS merit scores = 5.29799
CFS merit scores = 5.2999
CFS merit scores = 5.30107
CFS merit scores = 5.30233
CFS merit scores = 5.30285
CFS merit scores = 5.3026
CFS merit scores = 5.30262
CFS merit scores = 5.30263
CFS merit scores = 5.30302
CFS merit scores = 5.30157
CFS merit scores = 5.29865
CFS merit scores = 5.29372
CFS merit scores = 5.28844
CFS merit scores = 5.28371
CFS merit scores = 5.27835
CFS merit scores = 5.27281
CFS merit scores = 5.26714
CFS merit scores = 5.25979
CFS merit scores = 5.25308
CFS merit scores = 5.24657
CFS merit scores = 5.23905
CFS merit scores = 5.23182
CFS merit scores = 5.22328
CFS merit scores = 5.21515
CFS merit scores = 5.20683
CFS merit scores = 5.19789
CFS merit scores = 5.18912
CFS merit scores = 5.18048
CFS merit scores = 5.17111
CFS merit scores = 5.1614
CFS merit scores = 5.15181
CFS merit scores = 5.14135
CFS merit scores = 5.1277
CFS merit scores = 5.11364
CFS merit scores = 5.09881
CFS merit scores = 5.0805
CFS merit scores = 5.06228
CFS merit scores = 5.04496
CFS merit scores = 5.02707
CFS merit scores = 5.00349
CFS merit scores = 4.97582
CFS merit scores = 4.94583
CFS merit scores = 4.91046
CFS merit scores = 4.86885
cnt = 1	feature = 81	correl = 0.448525	descr = Gibbs_of_Target_Sequence__Pos_19_Step_1
cnt = 2	feature = 2	correl = -0.135476	descr = Position_Specific_Bin_Base_0_Base_G
cnt = 3	feature = 233	correl = 0.06891	descr = N_Gram_ACTGA
cnt = 4	feature = 768	correl = -0.0315201	descr = N_Gram_TCCCA
cnt = 5	feature = 254	correl = -0.0278931	descr = N_Gram_AGGCA
cnt = 6	feature = 654	correl = 0.0310147	descr = N_Gram_GGTA
cnt = 7	feature = 6	correl = 0.0587686	descr = Position_Specific_Bin_Base_2_Base_C
cnt = 8	feature = 798	correl = 0.0476545	descr = N_Gram_TCTCT
cnt = 9	feature = 679	correl = -0.0519645	descr = N_Gram_GTCCT
cnt = 10	feature = 525	correl = 0.0680599	descr = N_Gram_GACTA
cnt = 11	feature = 865	correl = 0.0310416	descr = N_Gram_TTAGC
cnt = 12	feature = 311	correl = -0.0347685	descr = N_Gram_ATTGA
cnt = 13	feature = 876	correl = 0.0348795	descr = N_Gram_TTCGC
cnt = 14	feature = 645	correl = -0.030693	descr = N_Gram_GGGCT
cnt = 15	feature = 593	correl = -0.0278001	descr = N_Gram_GCTCA
cnt = 16	feature = 501	correl = -0.0253875	descr = N_Gram_CTTTA
cnt = 17	feature = 675	correl = -0.0213989	descr = N_Gram_GTCAC
cnt = 18	feature = 308	correl = 0.0346323	descr = N_Gram_ATTCG
cnt = 19	feature = 631	correl = -0.0645323	descr = N_Gram_GGCGG
cnt = 20	feature = 802	correl = 0.0259982	descr = N_Gram_TCTGT
cnt = 21	feature = 452	correl = 0.0293553	descr = N_Gram_CGTCT
cnt = 22	feature = 643	correl = -0.0887619	descr = N_Gram_GGGCC
cnt = 23	feature = 264	correl = 0.0938962	descr = N_Gram_AGTCG
cnt = 24	feature = 705	correl = -0.0244854	descr = N_Gram_GTTGT
cnt = 25	feature = 687	correl = -0.0444613	descr = N_Gram_GTGC
cnt = 26	feature = 664	correl = -0.0589472	descr = N_Gram_GGTTA
cnt = 27	feature = 632	correl = -0.0510936	descr = N_Gram_GGCGT
cnt = 28	feature = 752	correl = 0.0292382	descr = N_Gram_TATGT
cnt = 29	feature = 432	correl = -0.0667833	descr = N_Gram_CGCGG
cnt = 30	feature = 721	correl = 0.0782106	descr = N_Gram_TACAA
cnt = 31	feature = 278	correl = 0.0279739	descr = N_Gram_ATATA
cnt = 32	feature = 749	correl = 0.0461481	descr = N_Gram_TATCG
cnt = 33	feature = 751	correl = 0.0573999	descr = N_Gram_TATGA
cnt = 34	feature = 603	correl = -0.0626447	descr = N_Gram_GCTTT
cnt = 35	feature = 812	correl = 0.0284045	descr = N_Gram_TGAGA
cnt = 36	feature = 717	correl = -0.0524465	descr = N_Gram_TAATC
cnt = 37	feature = 461	correl = 0.0648309	descr = N_Gram_CTAAG
cnt = 38	feature = 834	correl = -0.0582154	descr = N_Gram_TGGCC
cnt = 39	feature = 286	correl = 0.0307883	descr = N_Gram_ATCCT
cnt = 40	feature = 4	correl = -0.0922977	descr = Position_Specific_Bin_Base_1_Base_G
cnt = 41	feature = 336	correl = -0.0509491	descr = N_Gram_CAGAG
cnt = 42	feature = 674	correl = 0.0505368	descr = N_Gram_GTCAA
cnt = 43	feature = 367	correl = -0.0272801	descr = N_Gram_CCATC
cnt = 44	feature = 755	correl = 0.0454596	descr = N_Gram_TATTT
cnt = 45	feature = 25	correl = 0.0282277	descr = Position_Specific_Bin_Base_9_Base_T
cnt = 46	feature = 707	correl = 0.0564298	descr = N_Gram_GTTTG
cnt = 47	feature = 662	correl = -0.084978	descr = N_Gram_GGTGG
cnt = 48	feature = 52	correl = 0.0468121	descr = Position_Specific_Bin_Base_18_Base_A
cnt = 49	feature = 10	correl = -0.082375	descr = Position_Specific_Bin_Base_3_Base_T
cnt = 50	feature = 29	correl = 0.0592604	descr = Position_Specific_Bin_Base_10_Base_T
cnt = 51	feature = 406	correl = -0.0567998	descr = N_Gram_CCTGA
cnt = 52	feature = 21	correl = 0.0484259	descr = Position_Specific_Bin_Base_7_Base_T
cnt = 53	feature = 449	correl = 0.0219318	descr = N_Gram_CGTCA
cnt = 54	feature = 535	correl = -0.0343259	descr = N_Gram_GAGGG
cnt = 55	feature = 292	correl = 0.0222453	descr = N_Gram_ATCTG
cnt = 56	feature = 47	correl = -0.0668364	descr = Position_Specific_Bin_Base_16_Base_G
cnt = 57	feature = 15	correl = 0.0363669	descr = Position_Specific_Bin_Base_6_Base_A
cnt = 58	feature = 40	correl = -0.148796	descr = Position_Specific_Bin_Base_14_Base_G
cnt = 59	feature = 33	correl = 0.122367	descr = Position_Specific_Bin_Base_11_Base_T
cnt = 60	feature = 251	correl = 0.0219816	descr = N_Gram_AGCT
cnt = 61	feature = 43	correl = -0.0382515	descr = Position_Specific_Bin_Base_15_Base_G
cnt = 62	feature = 11	correl = 0.0768797	descr = Position_Specific_Bin_Base_4_Base_A
cnt = 63	feature = 716	correl = 0.0481188	descr = N_Gram_TAAGG
cnt = 64	feature = 665	correl = -0.0709925	descr = N_Gram_GGTTG
cnt = 65	feature = 58	correl = 0.0629845	descr = Position_Specific_Bin_Base_19_Base_T
cnt = 66	feature = 792	correl = 0.0526826	descr = N_Gram_TCTAC
cnt = 67	feature = 657	correl = 0.0331339	descr = N_Gram_GGTCA
cnt = 68	feature = 672	correl = 0.0266662	descr = N_Gram_GTATT
cnt = 69	feature = 490	correl = 0.0454272	descr = N_Gram_CTGTT
cnt = 70	feature = 404	correl = -0.0624927	descr = N_Gram_CCTCT
cnt = 71	feature = 904	correl = 0.0623761	descr = N_Gram_TTTCT
cnt = 72	feature = 658	correl = -0.0599121	descr = N_Gram_GGTCC
cnt = 73	feature = 1	correl = 0.106362	descr = Position_Specific_Bin_Base_0_Base_C
cnt = 74	feature = 718	correl = 0.0483371	descr = N_Gram_TAATT
cnt = 75	feature = 531	correl = -0.027193	descr = N_Gram_GAGC
cnt = 76	feature = 206	correl = 0.063513	descr = N_Gram_ACAT
cnt = 77	feature = 732	correl = 0.0529332	descr = N_Gram_TAGA
cnt = 78	feature = 759	correl = 0.0305702	descr = N_Gram_TCACC
cnt = 79	feature = 288	correl = 0.0400925	descr = N_Gram_ATCGA
cnt = 80	feature = 17	correl = 0.032018	descr = Position_Specific_Bin_Base_6_Base_G
cnt = 81	feature = 358	correl = -0.0295198	descr = N_Gram_CCAA
cnt = 82	feature = 28	correl = -0.0579378	descr = Position_Specific_Bin_Base_10_Base_G
cnt = 83	feature = 680	correl = 0.0557464	descr = N_Gram_GTCG
cnt = 84	feature = 229	correl = 0.0763644	descr = N_Gram_ACTAC
cnt = 85	feature = 704	correl = -0.0332756	descr = N_Gram_GTTGG
cnt = 86	feature = 579	correl = -0.0545494	descr = N_Gram_GCGC
cnt = 87	feature = 56	correl = -0.121187	descr = Position_Specific_Bin_Base_19_Base_C
cnt = 88	feature = 82	correl = 0.421589	descr = Gibbs_of_Target_Sequence__Pos_20_Step_1
cnt = 89	feature = 334	correl = -0.059169	descr = N_Gram_CAGA
cnt = 90	feature = 597	correl = -0.0260742	descr = N_Gram_GCTG
cnt = 91	feature = 16	correl = -0.046843	descr = Position_Specific_Bin_Base_6_Base_C
cnt = 92	feature = 765	correl = 0.0284397	descr = N_Gram_TCCA
cnt = 93	feature = 515	correl = 0.0315945	descr = N_Gram_GACA
cnt = 94	feature = 430	correl = -0.0926276	descr = N_Gram_CGCG
cnt = 95	feature = 808	correl = 0.0607381	descr = N_Gram_TGAA
cnt = 96	feature = 256	correl = -0.0515914	descr = N_Gram_AGGG
cnt = 97	feature = 316	correl = -0.0262528	descr = N_Gram_CAAA
cnt = 98	feature = 228	correl = 0.0456891	descr = N_Gram_ACTA
cnt = 99	feature = 773	correl = -0.0274226	descr = N_Gram_TCCTC
cnt = 100	feature = 66	correl = -0.172686	descr = Gibbs_of_Target_Sequence__Pos_2_Step_1
cnt = 101	feature = 105	correl = -0.0709674	descr = Xue_Structure_Feature_A100
cnt = 102	feature = 706	correl = 0.0503992	descr = N_Gram_GTTT
cnt = 103	feature = 64	correl = 0.0898249	descr = Gibbs_of_Target_Sequence__Pos_0_Step_1
cnt = 104	feature = 70	correl = 0.1472	descr = Gibbs_of_Target_Sequence__Pos_7_Step_1
cnt = 105	feature = 659	correl = -0.0789446	descr = N_Gram_GGTG
cnt = 106	feature = 478	correl = 0.0251489	descr = N_Gram_CTCT
cnt = 107	feature = 767	correl = -0.0361798	descr = N_Gram_TCCC
cnt = 108	feature = 753	correl = 0.0641284	descr = N_Gram_TATT
cnt = 109	feature = 78	correl = 0.124245	descr = Gibbs_of_Target_Sequence__Pos_16_Step_1
cnt = 110	feature = 76	correl = 0.144465	descr = Gibbs_of_Target_Sequence__Pos_14_Step_1
cnt = 111	feature = 701	correl = -0.0584296	descr = N_Gram_GTTG
cnt = 112	feature = 436	correl = -0.0909114	descr = N_Gram_CGG
cnt = 113	feature = 857	correl = 0.0622678	descr = N_Gram_TTA
cnt = 114	feature = 806	correl = 0.0541959	descr = N_Gram_TG
cnt = 115	feature = 80	correl = 0.1985	descr = Gibbs_of_Target_Sequence__Pos_18_Step_1
cnt = 116	feature = 77	correl = 0.0992392	descr = Gibbs_of_Target_Sequence__Pos_15_Step_1
cnt = 117	feature = 578	correl = -0.091515	descr = N_Gram_GCG
cnt = 118	feature = 653	correl = -0.0389671	descr = N_Gram_GGT
cnt = 119	feature = 899	correl = 0.0993408	descr = N_Gram_TTT
cnt = 120	feature = 708	correl = 0.169841	descr = N_Gram_TA
cnt = 121	feature = 83	correl = 0.233596	descr = PF_RNAi_Fold_Energy
num rows = 2188
num_elements = 266936
..*
optimization finished, #iter = 2105
nu = 0.436423
obj = -83.716937, rho = -0.508006
nSV = 1075, nBSV = 835
num rows = 243
num_elements = 29646
*
optimization finished, #iter = 202
nu = 0.414059
obj = -8.702763, rho = -0.625515
nSV = 125, nBSV = 67
..*
optimization finished, #iter = 2105
nu = 0.436423
obj = -83.716937, rho = -0.508006
nSV = 1075, nBSV = 835
CFS merit scores = 1.29636
CFS merit scores = 1.5408
CFS merit scores = 1.79225
CFS merit scores = 2.02383
CFS merit scores = 2.23327
CFS merit scores = 2.42465
CFS merit scores = 2.59635
CFS merit scores = 2.75476
CFS merit scores = 2.90282
CFS merit scores = 3.03802
CFS merit scores = 3.16102
CFS merit scores = 3.27644
CFS merit scores = 3.38695
CFS merit scores = 3.49318
CFS merit scores = 3.59179
CFS merit scores = 3.68246
CFS merit scores = 3.76864
CFS merit scores = 3.84556
CFS merit scores = 3.91948
CFS merit scores = 3.99097
CFS merit scores = 4.05596
CFS merit scores = 4.11639
CFS merit scores = 4.17495
CFS merit scores = 4.22954
CFS merit scores = 4.28268
CFS merit scores = 4.33456
CFS merit scores = 4.38402
CFS merit scores = 4.43029
CFS merit scores = 4.47574
CFS merit scores = 4.51925
CFS merit scores = 4.56219
CFS merit scores = 4.60319
CFS merit scores = 4.64251
CFS merit scores = 4.67891
CFS merit scores = 4.71316
CFS merit scores = 4.74517
CFS merit scores = 4.77561
CFS merit scores = 4.80405
CFS merit scores = 4.83026
CFS merit scores = 4.85617
CFS merit scores = 4.88073
CFS merit scores = 4.90449
CFS merit scores = 4.92793
CFS merit scores = 4.94957
CFS merit scores = 4.97026
CFS merit scores = 4.99041
CFS merit scores = 5.00791
CFS merit scores = 5.02451
CFS merit scores = 5.0404
CFS merit scores = 5.05486
CFS merit scores = 5.06929
CFS merit scores = 5.08276
CFS merit scores = 5.09595
CFS merit scores = 5.10918
CFS merit scores = 5.12232
CFS merit scores = 5.1339
CFS merit scores = 5.14546
CFS merit scores = 5.15733
CFS merit scores = 5.16851
CFS merit scores = 5.17957
CFS merit scores = 5.19042
CFS merit scores = 5.20147
CFS merit scores = 5.21208
CFS merit scores = 5.22239
CFS merit scores = 5.23278
CFS merit scores = 5.2428
CFS merit scores = 5.25228
CFS merit scores = 5.26131
CFS merit scores = 5.27022
CFS merit scores = 5.27765
CFS merit scores = 5.2853
CFS merit scores = 5.29155
CFS merit scores = 5.29807
CFS merit scores = 5.30455
CFS merit scores = 5.31034
CFS merit scores = 5.31655
CFS merit scores = 5.32272
CFS merit scores = 5.3278
CFS merit scores = 5.33187
CFS merit scores = 5.33545
CFS merit scores = 5.33871
CFS merit scores = 5.34183
CFS merit scores = 5.34448
CFS merit scores = 5.34766
CFS merit scores = 5.35086
CFS merit scores = 5.35343
CFS merit scores = 5.35613
CFS merit scores = 5.35885
CFS merit scores = 5.3613
CFS merit scores = 5.36227
CFS merit scores = 5.36335
CFS merit scores = 5.36364
CFS merit scores = 5.36326
CFS merit scores = 5.36309
CFS merit scores = 5.3618
CFS merit scores = 5.36039
CFS merit scores = 5.35821
CFS merit scores = 5.35653
CFS merit scores = 5.35437
CFS merit scores = 5.35159
CFS merit scores = 5.34812
CFS merit scores = 5.34507
CFS merit scores = 5.34054
CFS merit scores = 5.33648
CFS merit scores = 5.33234
CFS merit scores = 5.32792
CFS merit scores = 5.32267
CFS merit scores = 5.31776
CFS merit scores = 5.31233
CFS merit scores = 5.30725
CFS merit scores = 5.30147
CFS merit scores = 5.29484
CFS merit scores = 5.28829
CFS merit scores = 5.281
CFS merit scores = 5.27418
CFS merit scores = 5.26635
CFS merit scores = 5.25818
CFS merit scores = 5.24944
CFS merit scores = 5.2397
CFS merit scores = 5.23021
CFS merit scores = 5.22016
CFS merit scores = 5.20824
CFS merit scores = 5.19523
CFS merit scores = 5.18167
CFS merit scores = 5.16761
CFS merit scores = 5.15266
CFS merit scores = 5.13619
CFS merit scores = 5.11726
CFS merit scores = 5.0963
CFS merit scores = 5.07221
CFS merit scores = 5.04469
CFS merit scores = 5.01593
CFS merit scores = 4.97767
CFS merit scores = 4.93863
cnt = 1	feature = 68	correl = 0.296357	descr = Gibbs_of_Target_Sequence_
cnt = 2	feature = 834	correl = 0.0838988	descr = N_Gram_TCTGC
cnt = 3	feature = 767	correl = 0.0536372	descr = N_Gram_TAGCA
cnt = 4	feature = 755	correl = 0.0225324	descr = N_Gram_TACCG
cnt = 5	feature = 449	correl = -0.0482257	descr = N_Gram_CGAGT
cnt = 6	feature = 229	correl = -0.0393504	descr = N_Gram_ACGAA
cnt = 7	feature = 214	correl = 0.0630837	descr = N_Gram_ACAGT
cnt = 8	feature = 904	correl = 0.0327375	descr = N_Gram_TTCGC
cnt = 9	feature = 857	correl = -0.0227017	descr = N_Gram_TGCCT
cnt = 10	feature = 452	correl = -0.0230941	descr = N_Gram_CGATC
cnt = 11	feature = 490	correl = -0.06787	descr = N_Gram_CGTTC
cnt = 12	feature = 701	correl = -0.0263622	descr = N_Gram_GTAAT
cnt = 13	feature = 775	correl = 0.0456487	descr = N_Gram_TATAG
cnt = 14	feature = 232	correl = 0.0265427	descr = N_Gram_ACGCT
cnt = 15	feature = 765	correl = 0.0458411	descr = N_Gram_TAGAG
cnt = 16	feature = 687	correl = 0.0273535	descr = N_Gram_GGTAC
cnt = 17	feature = 679	correl = -0.0558781	descr = N_Gram_GGGGA
cnt = 18	feature = 643	correl = -0.0495624	descr = N_Gram_GGAAG
cnt = 19	feature = 384	correl = -0.0225413	descr = N_Gram_CCAAG
cnt = 20	feature = 674	correl = -0.0436008	descr = N_Gram_GGGCA
cnt = 21	feature = 461	correl = -0.0744575	descr = N_Gram_CGCGC
cnt = 22	feature = 768	correl = 0.0763828	descr = N_Gram_TAGCT
cnt = 23	feature = 286	correl = 0.0294834	descr = N_Gram_ATATA
cnt = 24	feature = 708	correl = -0.0234628	descr = N_Gram_GTCCG
cnt = 25	feature = 264	correl = -0.0586054	descr = N_Gram_AGGAG
cnt = 26	feature = 47	correl = -0.0268652	descr = Position_Specific_Bin_Base_15_Base_T
cnt = 27	feature = 707	correl = -0.0546243	descr = N_Gram_GTCCC
cnt = 28	feature = 658	correl = -0.0849963	descr = N_Gram_GGCCA
cnt = 29	feature = 1	correl = 0.115975	descr = Position_Specific_Bin_Base_0_Base_C
cnt = 30	feature = 798	correl = 0.0595063	descr = N_Gram_TCATC
cnt = 31	feature = 915	correl = 0.0368866	descr = N_Gram_TTGAC
cnt = 32	feature = 759	correl = 0.068002	descr = N_Gram_TACTA
cnt = 33	feature = 792	correl = 0.0238105	descr = N_Gram_TCAAG
cnt = 34	feature = 914	correl = 0.0643269	descr = N_Gram_TTGAA
cnt = 35	feature = 704	correl = 0.042001	descr = N_Gram_GTCAA
cnt = 36	feature = 664	correl = -0.0784959	descr = N_Gram_GGCGG
cnt = 37	feature = 802	correl = 0.0463357	descr = N_Gram_TCCAT
cnt = 38	feature = 593	correl = 0.0347099	descr = N_Gram_GCATT
cnt = 39	feature = 409	correl = -0.0689958	descr = N_Gram_CCCTG
cnt = 40	feature = 732	correl = -0.0280142	descr = N_Gram_GTTGG
cnt = 41	feature = 6	correl = -0.0394958	descr = Position_Specific_Bin_Base_2_Base_A
cnt = 42	feature = 406	correl = -0.0368185	descr = N_Gram_CCCGG
cnt = 43	feature = 631	correl = 0.0434217	descr = N_Gram_GCTCT
cnt = 44	feature = 535	correl = 0.0520587	descr = N_Gram_CTTGT
cnt = 45	feature = 752	correl = 0.0835953	descr = N_Gram_TACAA
cnt = 46	feature = 251	correl = -0.0296806	descr = N_Gram_AGAGG
cnt = 47	feature = 717	correl = 0.0222469	descr = N_Gram_GTGAA
cnt = 48	feature = 233	correl = -0.0396127	descr = N_Gram_ACGG
cnt = 49	feature = 288	correl = 0.0380449	descr = N_Gram_ATATG
cnt = 50	feature = 806	correl = -0.0223165	descr = N_Gram_TCCGC
cnt = 51	feature = 645	correl = -0.0588814	descr = N_Gram_GGACC
cnt = 52	feature = 358	correl = -0.0331896	descr = N_Gram_CAGCG
cnt = 53	feature = 28	correl = 0.0276972	descr = Position_Specific_Bin_Base_9_Base_T
cnt = 54	feature = 423	correl = 0.0676335	descr = N_Gram_CCTA
cnt = 55	feature = 16	correl = 0.0292485	descr = Position_Specific_Bin_Base_4_Base_T
cnt = 56	feature = 718	correl = -0.0530371	descr = N_Gram_GTGC
cnt = 57	feature = 334	correl = 0.0770712	descr = N_Gram_CAACA
cnt = 58	feature = 10	correl = 0.0264599	descr = Position_Specific_Bin_Base_3_Base_A
cnt = 59	feature = 59	correl = 0.0331232	descr = Position_Specific_Bin_Base_18_Base_T
cnt = 60	feature = 21	correl = -0.125311	descr = Position_Specific_Bin_Base_7_Base_C
cnt = 61	feature = 32	correl = 0.0604756	descr = Position_Specific_Bin_Base_10_Base_T
cnt = 62	feature = 52	correl = 0.0467491	descr = Position_Specific_Bin_Base_17_Base_A
cnt = 63	feature = 672	correl = -0.0712699	descr = N_Gram_GGGAG
cnt = 64	feature = 770	correl = 0.0311814	descr = N_Gram_TAGT
cnt = 65	feature = 308	correl = 0.0222204	descr = N_Gram_ATGC
cnt = 66	feature = 4	correl = -0.025699	descr = Position_Specific_Bin_Base_1_Base_C
cnt = 67	feature = 665	correl = -0.0635887	descr = N_Gram_GGCGT
cnt = 68	feature = 749	correl = 0.0655212	descr = N_Gram_TAATT
cnt = 69	feature = 705	correl = 0.0312411	descr = N_Gram_GTCAT
cnt = 70	feature = 848	correl = 0.0590968	descr = N_Gram_TGATA
cnt = 71	feature = 554	correl = 0.0274279	descr = N_Gram_GACT
cnt = 72	feature = 33	correl = -0.0370236	descr = Position_Specific_Bin_Base_11_Base_A
cnt = 73	feature = 292	correl = 0.045923	descr = N_Gram_ATCAA
cnt = 74	feature = 812	correl = 0.0256743	descr = N_Gram_TCGA
cnt = 75	feature = 680	correl = -0.0696925	descr = N_Gram_GGGGC
cnt = 76	feature = 808	correl = -0.0282311	descr = N_Gram_TCCTC
cnt = 77	feature = 404	correl = -0.102458	descr = N_Gram_CCCGA
cnt = 78	feature = 17	correl = -0.0698688	descr = Position_Specific_Bin_Base_5_Base_C
cnt = 79	feature = 40	correl = -0.0300238	descr = Position_Specific_Bin_Base_13_Base_G
cnt = 80	feature = 899	correl = 0.0384065	descr = N_Gram_TTCAT
cnt = 81	feature = 105	correl = -0.0713483	descr = Fold_of_RNAi_Sequence_Pos_14
cnt = 82	feature = 11	correl = 0.0690295	descr = Position_Specific_Bin_Base_3_Base_G
cnt = 83	feature = 838	correl = 0.0223697	descr = N_Gram_TCTTG
cnt = 84	feature = 501	correl = 0.0721006	descr = N_Gram_CTAGC
cnt = 85	feature = 865	correl = -0.0745478	descr = N_Gram_TGGCC
cnt = 86	feature = 2	correl = -0.149004	descr = Position_Specific_Bin_Base_0_Base_G
cnt = 87	feature = 228	correl = -0.0374129	descr = N_Gram_ACGA
cnt = 88	feature = 942	correl = 0.0258921	descr = N_Gram_TTTTC
cnt = 89	feature = 675	correl = -0.100407	descr = N_Gram_GGGCC
cnt = 90	feature = 56	correl = 0.0434344	descr = Position_Specific_Bin_Base_18_Base_A
cnt = 91	feature = 29	correl = 0.0751094	descr = Position_Specific_Bin_Base_10_Base_A
cnt = 92	feature = 478	correl = -0.0492675	descr = N_Gram_CGGT
cnt = 93	feature = 256	correl = -0.0492856	descr = N_Gram_AGCC
cnt = 94	feature = 743	correl = 0.0783267	descr = N_Gram_TAAG
cnt = 95	feature = 721	correl = -0.102581	descr = N_Gram_GTGG
cnt = 96	feature = 937	correl = 0.0667574	descr = N_Gram_TTTGA
cnt = 97	feature = 876	correl = 0.0407919	descr = N_Gram_TGTC
cnt = 98	feature = 15	correl = -0.0248418	descr = Position_Specific_Bin_Base_4_Base_G
cnt = 99	feature = 837	correl = 0.0416517	descr = N_Gram_TCTTC
cnt = 100	feature = 293	correl = 0.0466218	descr = N_Gram_ATCC
cnt = 101	feature = 58	correl = -0.0471093	descr = Position_Specific_Bin_Base_18_Base_G
cnt = 102	feature = 603	correl = -0.0766338	descr = N_Gram_GCCCT
cnt = 103	feature = 612	correl = -0.0716981	descr = N_Gram_GCGC
cnt = 104	feature = 436	correl = 0.0336197	descr = N_Gram_CCTT
cnt = 105	feature = 716	correl = 0.0246195	descr = N_Gram_GTGA
cnt = 106	feature = 525	correl = 0.0367983	descr = N_Gram_CTGT
cnt = 107	feature = 751	correl = 0.0475776	descr = N_Gram_TACA
cnt = 108	feature = 653	correl = -0.0718658	descr = N_Gram_GGCA
cnt = 109	feature = 14	correl = -0.0774296	descr = Position_Specific_Bin_Base_4_Base_C
cnt = 110	feature = 929	correl = 0.0494664	descr = N_Gram_TTTA
cnt = 111	feature = 206	correl = 0.082947	descr = N_Gram_ACAA
cnt = 112	feature = 31	correl = -0.0680806	descr = Position_Specific_Bin_Base_10_Base_G
cnt = 113	feature = 258	correl = -0.0599502	descr = N_Gram_AGCG
cnt = 114	feature = 367	correl = -0.0277601	descr = N_Gram_CATA
cnt = 115	feature = 632	correl = -0.0300766	descr = N_Gram_GCTG
cnt = 116	feature = 738	correl = 0.0466247	descr = N_Gram_TAAA
cnt = 117	feature = 659	correl = -0.118317	descr = N_Gram_GGCCC
cnt = 118	feature = 773	correl = 0.0735248	descr = N_Gram_TATA
cnt = 119	feature = 70	correl = -0.0262017	descr = Gibbs_of_Target_Sequence__Pos_1_Step_1
cnt = 120	feature = 432	correl = -0.0641635	descr = N_Gram_CCTG
cnt = 121	feature = 706	correl = -0.0684849	descr = N_Gram_GTCC
cnt = 122	feature = 81	correl = 0.130389	descr = Gibbs_of_Target_Sequence__Pos_13_Step_1
cnt = 123	feature = 76	correl = 0.0868265	descr = Gibbs_of_Target_Sequence__Pos_8_Step_1
cnt = 124	feature = 940	correl = 0.0532314	descr = N_Gram_TTTT
cnt = 125	feature = 662	correl = -0.111253	descr = N_Gram_GGCG
cnt = 126	feature = 80	correl = 0.0299313	descr = Gibbs_of_Target_Sequence__Pos_12_Step_1
cnt = 127	feature = 83	correl = 0.0950288	descr = Gibbs_of_Target_Sequence__Pos_15_Step_1
cnt = 128	feature = 82	correl = 0.144853	descr = Gibbs_of_Target_Sequence__Pos_14_Step_1
cnt = 129	feature = 78	correl = 0.127807	descr = Gibbs_of_Target_Sequence__Pos_10_Step_1
cnt = 130	feature = 77	correl = 0.103143	descr = Gibbs_of_Target_Sequence__Pos_9_Step_1
cnt = 131	feature = 610	correl = -0.107375	descr = N_Gram_GCG
cnt = 132	feature = 316	correl = 0.11887	descr = N_Gram_ATT
cnt = 133	feature = 278	correl = 0.124512	descr = N_Gram_AT
cnt = 134	feature = 579	correl = -0.140383	descr = N_Gram_GC
num rows = 2188
num_elements = 295380
..*
optimization finished, #iter = 2167
nu = 0.425894
obj = -80.707111, rho = -0.396006
nSV = 1065, nBSV = 793
num rows = 243
num_elements = 32805
*
optimization finished, #iter = 208
nu = 0.390941
obj = -8.263914, rho = -0.746305
nSV = 137, nBSV = 66
..*
optimization finished, #iter = 2167
nu = 0.425894
obj = -80.707111, rho = -0.396006
nSV = 1065, nBSV = 793
CFS merit scores = 1.26906
CFS merit scores = 1.52763
CFS merit scores = 1.79443
CFS merit scores = 2.03673
CFS merit scores = 2.25041
CFS merit scores = 2.44422
CFS merit scores = 2.62293
CFS merit scores = 2.78666
CFS merit scores = 2.93875
CFS merit scores = 3.08101
CFS merit scores = 3.21283
CFS merit scores = 3.33654
CFS merit scores = 3.45311
CFS merit scores = 3.55764
CFS merit scores = 3.65592
CFS merit scores = 3.74951
CFS merit scores = 3.83845
CFS merit scores = 3.92357
CFS merit scores = 4.00606
CFS merit scores = 4.08498
CFS merit scores = 4.16116
CFS merit scores = 4.23088
CFS merit scores = 4.29695
CFS merit scores = 4.35867
CFS merit scores = 4.41497
CFS merit scores = 4.46811
CFS merit scores = 4.51954
CFS merit scores = 4.56981
CFS merit scores = 4.61668
CFS merit scores = 4.66043
CFS merit scores = 4.69984
CFS merit scores = 4.73728
CFS merit scores = 4.77183
CFS merit scores = 4.80512
CFS merit scores = 4.83696
CFS merit scores = 4.86847
CFS merit scores = 4.89767
CFS merit scores = 4.92586
CFS merit scores = 4.95309
CFS merit scores = 4.97928
CFS merit scores = 5.0049
CFS merit scores = 5.02968
CFS merit scores = 5.05387
CFS merit scores = 5.07673
CFS merit scores = 5.1001
CFS merit scores = 5.12153
CFS merit scores = 5.14177
CFS merit scores = 5.16138
CFS merit scores = 5.181
CFS merit scores = 5.19876
CFS merit scores = 5.2152
CFS merit scores = 5.2307
CFS merit scores = 5.24603
CFS merit scores = 5.26006
CFS merit scores = 5.27402
CFS merit scores = 5.28602
CFS merit scores = 5.29792
CFS merit scores = 5.30943
CFS merit scores = 5.32003
CFS merit scores = 5.33046
CFS merit scores = 5.34125
CFS merit scores = 5.35176
CFS merit scores = 5.36127
CFS merit scores = 5.37083
CFS merit scores = 5.37968
CFS merit scores = 5.38792
CFS merit scores = 5.39517
CFS merit scores = 5.40151
CFS merit scores = 5.40781
CFS merit scores = 5.41398
CFS merit scores = 5.42009
CFS merit scores = 5.42584
CFS merit scores = 5.43105
CFS merit scores = 5.43572
CFS merit scores = 5.43965
CFS merit scores = 5.44349
CFS merit scores = 5.44772
CFS merit scores = 5.45183
CFS merit scores = 5.45639
CFS merit scores = 5.46132
CFS merit scores = 5.46486
CFS merit scores = 5.46624
CFS merit scores = 5.46769
CFS merit scores = 5.46961
CFS merit scores = 5.47163
CFS merit scores = 5.47324
CFS merit scores = 5.47496
CFS merit scores = 5.47671
CFS merit scores = 5.47736
CFS merit scores = 5.47823
CFS merit scores = 5.47923
CFS merit scores = 5.48023
CFS merit scores = 5.48144
CFS merit scores = 5.48141
CFS merit scores = 5.48128
CFS merit scores = 5.48087
CFS merit scores = 5.48002
CFS merit scores = 5.47921
CFS merit scores = 5.47726
CFS merit scores = 5.47563
CFS merit scores = 5.47428
CFS merit scores = 5.47321
CFS merit scores = 5.47175
CFS merit scores = 5.46982
CFS merit scores = 5.46769
CFS merit scores = 5.46587
CFS merit scores = 5.46357
CFS merit scores = 5.46108
CFS merit scores = 5.4581
CFS merit scores = 5.45475
CFS merit scores = 5.45146
CFS merit scores = 5.44561
CFS merit scores = 5.4366
CFS merit scores = 5.42743
CFS merit scores = 5.41858
CFS merit scores = 5.40711
CFS merit scores = 5.39476
CFS merit scores = 5.38241
CFS merit scores = 5.36959
CFS merit scores = 5.35583
CFS merit scores = 5.34193
CFS merit scores = 5.32834
CFS merit scores = 5.31432
CFS merit scores = 5.30073
CFS merit scores = 5.28676
CFS merit scores = 5.26731
CFS merit scores = 5.24416
CFS merit scores = 5.21883
CFS merit scores = 5.19277
CFS merit scores = 5.16401
cnt = 1	feature = 66	correl = 0.269063	descr = Gibbs_of_Target_Sequence_
cnt = 2	feature = 308	correl = -0.0596461	descr = N_Gram_ATGGT
cnt = 3	feature = 229	correl = -0.0375609	descr = N_Gram_ACGAC
cnt = 4	feature = 884	correl = -0.040421	descr = N_Gram_TTACC
cnt = 5	feature = 749	correl = 0.0306888	descr = N_Gram_TACCG
cnt = 6	feature = 739	correl = 0.0320582	descr = N_Gram_TAAGC
cnt = 7	feature = 490	correl = 0.058939	descr = N_Gram_CTAGC
cnt = 8	feature = 899	correl = 0.0358779	descr = N_Gram_TTCGC
cnt = 9	feature = 751	correl = -0.0305078	descr = N_Gram_TACG
cnt = 10	feature = 519	correl = 0.0328851	descr = N_Gram_CTTAG
cnt = 11	feature = 796	correl = -0.0223042	descr = N_Gram_TCCGA
cnt = 12	feature = 436	correl = -0.0415313	descr = N_Gram_CGACG
cnt = 13	feature = 554	correl = -0.0373336	descr = N_Gram_GAGAT
cnt = 14	feature = 755	correl = 0.0442694	descr = N_Gram_TACTG
cnt = 15	feature = 914	correl = 0.0357462	descr = N_Gram_TTGCG
cnt = 16	feature = 612	correl = -0.0493191	descr = N_Gram_GCGGT
cnt = 17	feature = 773	correl = 0.0365127	descr = N_Gram_TATAG
cnt = 18	feature = 228	correl = -0.042296	descr = N_Gram_ACGAA
cnt = 19	feature = 264	correl = 0.0317756	descr = N_Gram_AGGGG
cnt = 20	feature = 759	correl = 0.0573345	descr = N_Gram_TAGAC
cnt = 21	feature = 705	correl = 0.0424223	descr = N_Gram_GTCTA
cnt = 22	feature = 857	correl = 0.0295216	descr = N_Gram_TGGAC
cnt = 23	feature = 553	correl = 0.0336224	descr = N_Gram_GAGAA
cnt = 24	feature = 452	correl = -0.0568818	descr = N_Gram_CGCGT
cnt = 25	feature = 672	correl = 0.0282457	descr = N_Gram_GGTAC
cnt = 26	feature = 531	correl = -0.0216293	descr = N_Gram_GAAAG
cnt = 27	feature = 671	correl = 0.0528192	descr = N_Gram_GGTAA
cnt = 28	feature = 404	correl = -0.0674243	descr = N_Gram_CCGAT
cnt = 29	feature = 432	correl = -0.0328284	descr = N_Gram_CGAAT
cnt = 30	feature = 659	correl = -0.0544737	descr = N_Gram_GGGCA
cnt = 31	feature = 631	correl = 0.0371057	descr = N_Gram_GGAAT
cnt = 32	feature = 765	correl = 0.0279371	descr = N_Gram_TAGGC
cnt = 33	feature = 206	correl = 0.0583651	descr = N_Gram_ACAAA
cnt = 34	feature = 16	correl = -0.0363219	descr = Position_Specific_Bin_Base_6_Base_C
cnt = 35	feature = 632	correl = 0.0277723	descr = N_Gram_GGACA
cnt = 36	feature = 718	correl = 0.030938	descr = N_Gram_GTGTA
cnt = 37	feature = 31	correl = -0.0337109	descr = Position_Specific_Bin_Base_11_Base_C
cnt = 38	feature = 461	correl = -0.0340151	descr = N_Gram_CGGCT
cnt = 39	feature = 284	correl = 0.0304308	descr = N_Gram_ATATG
cnt = 40	feature = 768	correl = 0.0452054	descr = N_Gram_TAGTG
cnt = 41	feature = 367	correl = 0.0283966	descr = N_Gram_CATGT
cnt = 42	feature = 21	correl = 0.0370049	descr = Position_Specific_Bin_Base_8_Base_A
cnt = 43	feature = 806	correl = 0.0228636	descr = N_Gram_TCGCC
cnt = 44	feature = 657	correl = -0.0615164	descr = N_Gram_GGGAG
cnt = 45	feature = 1	correl = 0.108951	descr = Position_Specific_Bin_Base_0_Base_C
cnt = 46	feature = 752	correl = -0.0357203	descr = N_Gram_TACGT
cnt = 47	feature = 772	correl = 0.0314875	descr = N_Gram_TATAC
cnt = 48	feature = 52	correl = -0.0600576	descr = Position_Specific_Bin_Base_17_Base_G
cnt = 49	feature = 58	correl = 0.178008	descr = Position_Specific_Bin_Base_19_Base_A
cnt = 50	feature = 535	correl = -0.0467934	descr = N_Gram_GAAGA
cnt = 51	feature = 578	correl = -0.0465076	descr = N_Gram_GCACC
cnt = 52	feature = 915	correl = 0.0223257	descr = N_Gram_TTGCT
cnt = 53	feature = 6	correl = 0.0358121	descr = Position_Specific_Bin_Base_2_Base_C
cnt = 54	feature = 740	correl = 0.0483461	descr = N_Gram_TAAGG
cnt = 55	feature = 334	correl = 0.0281661	descr = N_Gram_CACAG
cnt = 56	feature = 525	correl = 0.0481221	descr = N_Gram_CTTGT
cnt = 57	feature = 798	correl = 0.0772501	descr = N_Gram_TCCTA
cnt = 58	feature = 792	correl = 0.0383018	descr = N_Gram_TCCAT
cnt = 59	feature = 4	correl = -0.0989067	descr = Position_Specific_Bin_Base_1_Base_G
cnt = 60	feature = 41	correl = -0.0326769	descr = Position_Specific_Bin_Base_14_Base_C
cnt = 61	feature = 904	correl = 0.0449649	descr = N_Gram_TTCTC
cnt = 62	feature = 812	correl = 0.049568	descr = N_Gram_TCGT
cnt = 63	feature = 499	correl = -0.0516572	descr = N_Gram_CTCGG
cnt = 64	feature = 406	correl = -0.0411399	descr = N_Gram_CCGCA
cnt = 65	feature = 256	correl = -0.0411751	descr = N_Gram_AGCGG
cnt = 66	feature = 14	correl = 0.0622375	descr = Position_Specific_Bin_Base_5_Base_T
cnt = 67	feature = 716	correl = -0.0304433	descr = N_Gram_GTGGT
cnt = 68	feature = 738	correl = 0.0448696	descr = N_Gram_TAAGA
cnt = 69	feature = 579	correl = -0.0299787	descr = N_Gram_GCACG
cnt = 70	feature = 28	correl = -0.0530427	descr = Position_Specific_Bin_Base_10_Base_G
cnt = 71	feature = 56	correl = -0.0409098	descr = Position_Specific_Bin_Base_18_Base_G
cnt = 72	feature = 292	correl = 0.0245719	descr = N_Gram_ATCCT
cnt = 73	feature = 679	correl = -0.0572812	descr = N_Gram_GGTGC
cnt = 74	feature = 708	correl = 0.0302877	descr = N_Gram_GTGAA
cnt = 75	feature = 704	correl = 0.0221769	descr = N_Gram_GTCT
cnt = 76	feature = 478	correl = -0.068221	descr = N_Gram_CGTTC
cnt = 77	feature = 105	correl = -0.0264646	descr = Fold_of_RNAi_Sequence_Pos_19
cnt = 78	feature = 2	correl = -0.131046	descr = Position_Specific_Bin_Base_0_Base_G
cnt = 79	feature = 251	correl = -0.049925	descr = N_Gram_AGATG
cnt = 80	feature = 721	correl = -0.0336784	descr = N_Gram_GTTA
cnt = 81	feature = 675	correl = -0.0830346	descr = N_Gram_GGTCC
cnt = 82	feature = 674	correl = 0.0287207	descr = N_Gram_GGTCA
cnt = 83	feature = 47	correl = 0.0692978	descr = Position_Specific_Bin_Base_16_Base_A
cnt = 84	feature = 15	correl = 0.0232815	descr = Position_Specific_Bin_Base_6_Base_A
cnt = 85	feature = 597	correl = -0.0454353	descr = N_Gram_GCCT
cnt = 86	feature = 701	correl = 0.0429804	descr = N_Gram_GTCG
cnt = 87	feature = 396	correl = -0.0663415	descr = N_Gram_CCCT
cnt = 88	feature = 11	correl = 0.0828221	descr = Position_Specific_Bin_Base_4_Base_A
cnt = 89	feature = 852	correl = -0.038562	descr = N_Gram_TGCGG
cnt = 90	feature = 653	correl = -0.0267822	descr = N_Gram_GGCTT
cnt = 91	feature = 664	correl = -0.0704033	descr = N_Gram_GGGGC
cnt = 92	feature = 687	correl = 0.0275186	descr = N_Gram_GTAAG
cnt = 93	feature = 665	correl = -0.0477275	descr = N_Gram_GGGGT
cnt = 94	feature = 40	correl = 0.100553	descr = Position_Specific_Bin_Base_14_Base_A
cnt = 95	feature = 501	correl = 0.0347217	descr = N_Gram_CTCT
cnt = 96	feature = 60	correl = -0.12104	descr = Position_Specific_Bin_Base_19_Base_G
cnt = 97	feature = 10	correl = -0.0988791	descr = Position_Specific_Bin_Base_3_Base_T
cnt = 98	feature = 33	correl = 0.120783	descr = Position_Specific_Bin_Base_11_Base_T
cnt = 99	feature = 29	correl = 0.051879	descr = Position_Specific_Bin_Base_10_Base_T
cnt = 100	feature = 753	correl = 0.0509136	descr = N_Gram_TACT
cnt = 101	feature = 17	correl = 0.021539	descr = Position_Specific_Bin_Base_6_Base_G
cnt = 102	feature = 767	correl = 0.032939	descr = N_Gram_TAGT
cnt = 103	feature = 865	correl = -0.0255245	descr = N_Gram_TGGTG
cnt = 104	feature = 643	correl = -0.0400765	descr = N_Gram_GGCAG
cnt = 105	feature = 358	correl = -0.0290682	descr = N_Gram_CATA
cnt = 106	feature = 233	correl = -0.0351332	descr = N_Gram_ACGT
cnt = 107	feature = 717	correl = 0.0269038	descr = N_Gram_GTGT
cnt = 108	feature = 834	correl = 0.0417058	descr = N_Gram_TGAAG
cnt = 109	feature = 316	correl = 0.098624	descr = N_Gram_ATTCT
cnt = 110	feature = 59	correl = -0.11964	descr = Position_Specific_Bin_Base_19_Base_C
cnt = 111	feature = 449	correl = -0.0790805	descr = N_Gram_CGCG
cnt = 112	feature = 288	correl = 0.0379406	descr = N_Gram_ATCC
cnt = 113	feature = 82	correl = 0.0908647	descr = Gibbs_of_Target_Sequence__Pos_17_Step_1
cnt = 114	feature = 707	correl = 0.0274442	descr = N_Gram_GTGA
cnt = 115	feature = 603	correl = -0.0719225	descr = N_Gram_GCGC
cnt = 116	feature = 770	correl = 0.073316	descr = N_Gram_TATA
cnt = 117	feature = 876	correl = 0.075099	descr = N_Gram_TGTT
cnt = 118	feature = 278	correl = 0.0425579	descr = N_Gram_ATAG
cnt = 119	feature = 77	correl = 0.0449207	descr = Gibbs_of_Target_Sequence__Pos_11_Step_1
cnt = 120	feature = 658	correl = -0.120309	descr = N_Gram_GGGC
cnt = 121	feature = 802	correl = 0.0359057	descr = N_Gram_TCG
cnt = 122	feature = 384	correl = -0.137294	descr = N_Gram_CCC
cnt = 123	feature = 78	correl = 0.123291	descr = Gibbs_of_Target_Sequence__Pos_13_Step_1
cnt = 124	feature = 80	correl = 0.0943335	descr = Gibbs_of_Target_Sequence__Pos_15_Step_1
cnt = 125	feature = 70	correl = 0.0974435	descr = Gibbs_of_Target_Sequence__Pos_4_Step_1
cnt = 126	feature = 81	correl = 0.108369	descr = Gibbs_of_Target_Sequence__Pos_16_Step_1
cnt = 127	feature = 83	correl = 0.191507	descr = Gibbs_of_Target_Sequence__Pos_18_Step_1
cnt = 128	feature = 76	correl = 0.123093	descr = Gibbs_of_Target_Sequence__Pos_10_Step_1
cnt = 129	feature = 706	correl = -0.0261667	descr = N_Gram_GTG
cnt = 130	feature = 654	correl = -0.12725	descr = N_Gram_GGG
num rows = 2188
num_elements = 286628
..*
optimization finished, #iter = 2137
nu = 0.437336
obj = -83.222312, rho = -0.497294
nSV = 1085, nBSV = 836
num rows = 243
num_elements = 31833
*
optimization finished, #iter = 166
nu = 0.330890
obj = -7.515746, rho = -0.507730
nSV = 112, nBSV = 53
..*
optimization finished, #iter = 2137
nu = 0.437336
obj = -83.222312, rho = -0.497294
nSV = 1085, nBSV = 836
CFS merit scores = 1.43086
CFS merit scores = 1.61174
CFS merit scores = 1.85327
CFS merit scores = 2.07781
CFS merit scores = 2.27846
CFS merit scores = 2.46416
CFS merit scores = 2.6351
CFS merit scores = 2.79036
CFS merit scores = 2.93552
CFS merit scores = 3.0635
CFS merit scores = 3.18496
CFS merit scores = 3.29933
CFS merit scores = 3.40798
CFS merit scores = 3.51127
CFS merit scores = 3.60887
CFS merit scores = 3.70135
CFS merit scores = 3.78952
CFS merit scores = 3.87495
CFS merit scores = 3.95362
CFS merit scores = 4.02846
CFS merit scores = 4.09981
CFS merit scores = 4.16638
CFS merit scores = 4.2303
CFS merit scores = 4.29152
CFS merit scores = 4.35003
CFS merit scores = 4.40376
CFS merit scores = 4.45565
CFS merit scores = 4.50575
CFS merit scores = 4.55406
CFS merit scores = 4.59933
CFS merit scores = 4.64294
CFS merit scores = 4.68102
CFS merit scores = 4.71622
CFS merit scores = 4.74959
CFS merit scores = 4.78251
CFS merit scores = 4.81434
CFS merit scores = 4.84473
CFS merit scores = 4.87493
CFS merit scores = 4.90295
CFS merit scores = 4.93005
CFS merit scores = 4.95619
CFS merit scores = 4.98122
CFS merit scores = 5.00499
CFS merit scores = 5.02722
CFS merit scores = 5.04841
CFS merit scores = 5.06878
CFS merit scores = 5.08811
CFS merit scores = 5.1076
CFS merit scores = 5.12621
CFS merit scores = 5.14467
CFS merit scores = 5.16189
CFS merit scores = 5.17845
CFS merit scores = 5.19512
CFS merit scores = 5.21039
CFS merit scores = 5.22543
CFS merit scores = 5.24
CFS merit scores = 5.25293
CFS merit scores = 5.2658
CFS merit scores = 5.27834
CFS merit scores = 5.29041
CFS merit scores = 5.30245
CFS merit scores = 5.31323
CFS merit scores = 5.3241
CFS merit scores = 5.33463
CFS merit scores = 5.34392
CFS merit scores = 5.35293
CFS merit scores = 5.36121
CFS merit scores = 5.36961
CFS merit scores = 5.37667
CFS merit scores = 5.38403
CFS merit scores = 5.39061
CFS merit scores = 5.39463
CFS merit scores = 5.39845
CFS merit scores = 5.40223
CFS merit scores = 5.40547
CFS merit scores = 5.40908
CFS merit scores = 5.41327
CFS merit scores = 5.41695
CFS merit scores = 5.42039
CFS merit scores = 5.42307
CFS merit scores = 5.42542
CFS merit scores = 5.42758
CFS merit scores = 5.42916
CFS merit scores = 5.43085
CFS merit scores = 5.43079
CFS merit scores = 5.4309
CFS merit scores = 5.43119
CFS merit scores = 5.4313
CFS merit scores = 5.43109
CFS merit scores = 5.43066
CFS merit scores = 5.43031
CFS merit scores = 5.42992
CFS merit scores = 5.42933
CFS merit scores = 5.4284
CFS merit scores = 5.42632
CFS merit scores = 5.42404
CFS merit scores = 5.42172
CFS merit scores = 5.41774
CFS merit scores = 5.41409
CFS merit scores = 5.4099
CFS merit scores = 5.40567
CFS merit scores = 5.40171
CFS merit scores = 5.39701
CFS merit scores = 5.39147
CFS merit scores = 5.38581
CFS merit scores = 5.37852
CFS merit scores = 5.37145
CFS merit scores = 5.36385
CFS merit scores = 5.35578
CFS merit scores = 5.34822
CFS merit scores = 5.34064
CFS merit scores = 5.3323
CFS merit scores = 5.32329
CFS merit scores = 5.31414
CFS merit scores = 5.30489
CFS merit scores = 5.29585
CFS merit scores = 5.28626
CFS merit scores = 5.27624
CFS merit scores = 5.26577
CFS merit scores = 5.25391
CFS merit scores = 5.24245
CFS merit scores = 5.23099
CFS merit scores = 5.2184
CFS merit scores = 5.20558
CFS merit scores = 5.18829
CFS merit scores = 5.16832
CFS merit scores = 5.14749
CFS merit scores = 5.12464
CFS merit scores = 5.09404
CFS merit scores = 5.06328
CFS merit scores = 5.02109
CFS merit scores = 4.9735
cnt = 1	feature = 80	correl = 0.430862	descr = Gibbs_of_Target_Sequence__Pos_20_Step_1
cnt = 2	feature = 1	correl = -0.133802	descr = Position_Specific_Bin_Base_0_Base_G
cnt = 3	feature = 4	correl = -0.101252	descr = Position_Specific_Bin_Base_1_Base_G
cnt = 4	feature = 206	correl = -0.0280486	descr = N_Gram_ACCA
cnt = 5	feature = 743	correl = -0.0323264	descr = N_Gram_TACG
cnt = 6	feature = 29	correl = 0.0526608	descr = Position_Specific_Bin_Base_10_Base_T
cnt = 7	feature = 358	correl = 0.0235135	descr = N_Gram_CATGT
cnt = 8	feature = 680	correl = -0.0297985	descr = N_Gram_GTAAT
cnt = 9	feature = 884	correl = 0.0300207	descr = N_Gram_TTATA
cnt = 10	feature = 808	correl = 0.0999453	descr = N_Gram_TCGTG
cnt = 11	feature = 798	correl = 0.0221681	descr = N_Gram_TCGAG
cnt = 12	feature = 406	correl = 0.0564974	descr = N_Gram_CCTAA
cnt = 13	feature = 620	correl = -0.0353733	descr = N_Gram_GGAAA
cnt = 14	feature = 802	correl = 0.0368401	descr = N_Gram_TCGCT
cnt = 15	feature = 767	correl = 0.0500814	descr = N_Gram_TATCA
cnt = 16	feature = 770	correl = 0.0516154	descr = N_Gram_TATGA
cnt = 17	feature = 732	correl = 0.0261495	descr = N_Gram_TAAGC
cnt = 18	feature = 436	correl = -0.0344078	descr = N_Gram_CGCCC
cnt = 19	feature = 706	correl = -0.0694966	descr = N_Gram_GTGGG
cnt = 20	feature = 260	correl = 0.0499802	descr = N_Gram_AGTGA
cnt = 21	feature = 579	correl = -0.0746547	descr = N_Gram_GCCAG
cnt = 22	feature = 334	correl = 0.0385934	descr = N_Gram_CACTC
cnt = 23	feature = 665	correl = 0.0264541	descr = N_Gram_GGTAC
cnt = 24	feature = 716	correl = -0.0216363	descr = N_Gram_GTTGC
cnt = 25	feature = 612	correl = -0.0350659	descr = N_Gram_GCTGA
cnt = 26	feature = 674	correl = -0.0458904	descr = N_Gram_GGTTA
cnt = 27	feature = 679	correl = 0.0450778	descr = N_Gram_GTAAG
cnt = 28	feature = 394	correl = -0.037927	descr = N_Gram_CCGAC
cnt = 29	feature = 367	correl = -0.0367214	descr = N_Gram_CCACG
cnt = 30	feature = 501	correl = 0.0516952	descr = N_Gram_CTGGA
cnt = 31	feature = 705	correl = -0.0839608	descr = N_Gram_GTGGC
cnt = 32	feature = 721	correl = 0.0536516	descr = N_Gram_GTTTG
cnt = 33	feature = 739	correl = 0.0751969	descr = N_Gram_TACAA
cnt = 34	feature = 316	correl = 0.0810536	descr = N_Gram_CAACA
cnt = 35	feature = 278	correl = -0.0338617	descr = N_Gram_ATCCC
cnt = 36	feature = 704	correl = -0.0511571	descr = N_Gram_GTGGA
cnt = 37	feature = 52	correl = -0.0494663	descr = Position_Specific_Bin_Base_18_Base_G
cnt = 38	feature = 812	correl = 0.0354446	descr = N_Gram_TCTAG
cnt = 39	feature = 696	correl = 0.0276739	descr = N_Gram_GTCT
cnt = 40	feature = 553	correl = 0.0664122	descr = N_Gram_GATAT
cnt = 41	feature = 229	correl = -0.0430603	descr = N_Gram_ACTGC
cnt = 42	feature = 17	correl = 0.0451114	descr = Position_Specific_Bin_Base_5_Base_T
cnt = 43	feature = 40	correl = 0.0771991	descr = Position_Specific_Bin_Base_15_Base_A
cnt = 44	feature = 653	correl = -0.0925878	descr = N_Gram_GGGCC
cnt = 45	feature = 657	correl = -0.0805273	descr = N_Gram_GGGGC
cnt = 46	feature = 671	correl = -0.0620562	descr = N_Gram_GGTGC
cnt = 47	feature = 292	correl = 0.0378329	descr = N_Gram_ATGCT
cnt = 48	feature = 554	correl = 0.0217997	descr = N_Gram_GATCT
cnt = 49	feature = 449	correl = -0.0835138	descr = N_Gram_CGGCC
cnt = 50	feature = 796	correl = 0.0555009	descr = N_Gram_TCCTT
cnt = 51	feature = 293	correl = -0.0506632	descr = N_Gram_ATGG
cnt = 52	feature = 56	correl = -0.111241	descr = Position_Specific_Bin_Base_19_Base_G
cnt = 53	feature = 6	correl = 0.0261779	descr = Position_Specific_Bin_Base_2_Base_C
cnt = 54	feature = 256	correl = -0.0305867	descr = N_Gram_AGTAG
cnt = 55	feature = 461	correl = 0.0232146	descr = N_Gram_CGTCA
cnt = 56	feature = 228	correl = 0.0714999	descr = N_Gram_ACTGA
cnt = 57	feature = 264	correl = 0.0214151	descr = N_Gram_ATAAA
cnt = 58	feature = 752	correl = 0.0697863	descr = N_Gram_TAGAG
cnt = 59	feature = 654	correl = -0.0794294	descr = N_Gram_GGGCG
cnt = 60	feature = 462	correl = -0.0527921	descr = N_Gram_CGTCC
cnt = 61	feature = 899	correl = 0.0565915	descr = N_Gram_TTGAA
cnt = 62	feature = 35	correl = 0.0459414	descr = Position_Specific_Bin_Base_13_Base_A
cnt = 63	feature = 490	correl = -0.0321888	descr = N_Gram_CTCCC
cnt = 64	feature = 768	correl = 0.0494733	descr = N_Gram_TATCG
cnt = 65	feature = 755	correl = 0.0836456	descr = N_Gram_TAGCT
cnt = 66	feature = 645	correl = -0.0475364	descr = N_Gram_GGCTG
cnt = 67	feature = 11	correl = 0.071972	descr = Position_Specific_Bin_Base_4_Base_A
cnt = 68	feature = 308	correl = 0.0590393	descr = N_Gram_ATTG
cnt = 69	feature = 33	correl = 0.125549	descr = Position_Specific_Bin_Base_11_Base_T
cnt = 70	feature = 773	correl = 0.0486286	descr = N_Gram_TATTC
cnt = 71	feature = 904	correl = 0.0303447	descr = N_Gram_TTGGT
cnt = 72	feature = 47	correl = -0.0318497	descr = Position_Specific_Bin_Base_17_Base_C
cnt = 73	feature = 664	correl = 0.0612734	descr = N_Gram_GGTAA
cnt = 74	feature = 2	correl = 0.113364	descr = Position_Specific_Bin_Base_1_Base_A
cnt = 75	feature = 658	correl = -0.0480916	descr = N_Gram_GGGGT
cnt = 76	feature = 10	correl = -0.0940207	descr = Position_Specific_Bin_Base_3_Base_T
cnt = 77	feature = 60	correl = -0.183525	descr = Position_Specific_Bin_Base_20_Base_G
cnt = 78	feature = 15	correl = 0.0263811	descr = Position_Specific_Bin_Base_5_Base_A
cnt = 79	feature = 759	correl = 0.0318364	descr = N_Gram_TAGT
cnt = 80	feature = 865	correl = 0.0462317	descr = N_Gram_TGTCT
cnt = 81	feature = 765	correl = 0.0295984	descr = N_Gram_TATAT
cnt = 82	feature = 675	correl = -0.0602351	descr = N_Gram_GGTTG
cnt = 83	feature = 233	correl = 0.0466349	descr = N_Gram_AGACA
cnt = 84	feature = 31	correl = -0.0223653	descr = Position_Specific_Bin_Base_11_Base_C
cnt = 85	feature = 643	correl = -0.0637144	descr = N_Gram_GGCGT
cnt = 86	feature = 21	correl = -0.0248255	descr = Position_Specific_Bin_Base_7_Base_G
cnt = 87	feature = 707	correl = -0.0227754	descr = N_Gram_GTGGT
cnt = 88	feature = 535	correl = 0.0381797	descr = N_Gram_GACT
cnt = 89	feature = 708	correl = 0.0305987	descr = N_Gram_GTGT
cnt = 90	feature = 806	correl = -0.0901295	descr = N_Gram_TCGGG
cnt = 91	feature = 288	correl = 0.0267202	descr = N_Gram_ATGAA
cnt = 92	feature = 593	correl = -0.0673645	descr = N_Gram_GCGC
cnt = 93	feature = 28	correl = -0.066724	descr = Position_Specific_Bin_Base_10_Base_G
cnt = 94	feature = 738	correl = 0.0321199	descr = N_Gram_TACA
cnt = 95	feature = 751	correl = 0.0529712	descr = N_Gram_TAGAC
cnt = 96	feature = 701	correl = -0.0425686	descr = N_Gram_GTGC
cnt = 97	feature = 632	correl = -0.0608001	descr = N_Gram_GGCA
cnt = 98	feature = 521	correl = -0.0293837	descr = N_Gram_GAAG
cnt = 99	feature = 753	correl = 0.0690397	descr = N_Gram_TAGC
cnt = 100	feature = 914	correl = 0.0384197	descr = N_Gram_TTTC
cnt = 101	feature = 58	correl = 0.374637	descr = Position_Specific_Bin_Base_20_Base_A
cnt = 102	feature = 525	correl = 0.0591745	descr = N_Gram_GAAT
cnt = 103	feature = 834	correl = 0.0651591	descr = N_Gram_TGATA
cnt = 104	feature = 792	correl = 0.021833	descr = N_Gram_TCCT
cnt = 105	feature = 77	correl = 0.0985553	descr = Gibbs_of_Target_Sequence__Pos_17_Step_1
cnt = 106	feature = 766	correl = 0.0428019	descr = N_Gram_TATC
cnt = 107	feature = 578	correl = -0.0460055	descr = N_Gram_GCCA
cnt = 108	feature = 499	correl = -0.0238428	descr = N_Gram_CTGC
cnt = 109	feature = 857	correl = -0.0607168	descr = N_Gram_TGGGG
cnt = 110	feature = 603	correl = -0.0778013	descr = N_Gram_GCGT
cnt = 111	feature = 687	correl = -0.0880168	descr = N_Gram_GTCC
cnt = 112	feature = 59	correl = -0.310922	descr = Position_Specific_Bin_Base_20_Base_C
cnt = 113	feature = 83	correl = 0.0456307	descr = PF_RNAi_Fold_3'Free_Count
cnt = 114	feature = 478	correl = 0.0502916	descr = N_Gram_CTAG
cnt = 115	feature = 409	correl = -0.0942408	descr = N_Gram_CCTC
cnt = 116	feature = 852	correl = -0.0635745	descr = N_Gram_TGGC
cnt = 117	feature = 70	correl = 0.0959342	descr = Gibbs_of_Target_Sequence__Pos_9_Step_1
cnt = 118	feature = 16	correl = -0.0739791	descr = Position_Specific_Bin_Base_5_Base_C
cnt = 119	feature = 254	correl = 0.0276032	descr = N_Gram_AGT
cnt = 120	feature = 672	correl = -0.112457	descr = N_Gram_GGTGG
cnt = 121	feature = 749	correl = 0.0872808	descr = N_Gram_TAGA
cnt = 122	feature = 76	correl = 0.112769	descr = Gibbs_of_Target_Sequence__Pos_16_Step_1
cnt = 123	feature = 452	correl = -0.0826267	descr = N_Gram_CGGG
cnt = 124	feature = 82	correl = 0.153355	descr = PF_RNAi_Fold_5'Free_Count
cnt = 125	feature = 78	correl = 0.195875	descr = Gibbs_of_Target_Sequence__Pos_18_Step_1
cnt = 126	feature = 432	correl = -0.0562981	descr = N_Gram_CGC
cnt = 127	feature = 404	correl = -0.0503061	descr = N_Gram_CCT
cnt = 128	feature = 659	correl = -0.0630928	descr = N_Gram_GGGT
cnt = 129	feature = 631	correl = -0.163487	descr = N_Gram_GGC
cnt = 130	feature = 662	correl = -0.0634051	descr = N_Gram_GGT
cnt = 131	feature = 105	correl = 0.0738896	descr = Xue_Structure_Feature_A000
cnt = 132	feature = 81	correl = 0.227962	descr = PF_RNAi_Fold_Energy
num rows = 2188
num_elements = 291004
.*.*
optimization finished, #iter = 1945
nu = 0.413139
obj = -79.826557, rho = -0.532234
nSV = 1044, nBSV = 779
num rows = 243
num_elements = 32319
*
optimization finished, #iter = 220
nu = 0.434958
obj = -10.204825, rho = -0.500870
nSV = 144, nBSV = 75
.*.*
optimization finished, #iter = 1945
nu = 0.413139
obj = -79.826557, rho = -0.532234
nSV = 1044, nBSV = 779
CFS merit scores = 1.45094
CFS merit scores = 1.61677
CFS merit scores = 1.84661
CFS merit scores = 2.06622
CFS merit scores = 2.26651
CFS merit scores = 2.45123
CFS merit scores = 2.61981
CFS merit scores = 2.77232
CFS merit scores = 2.9134
CFS merit scores = 3.04628
CFS merit scores = 3.17306
CFS merit scores = 3.29119
CFS merit scores = 3.40257
CFS merit scores = 3.50824
CFS merit scores = 3.60633
CFS merit scores = 3.69832
CFS merit scores = 3.78646
CFS merit scores = 3.8704
CFS merit scores = 3.94461
CFS merit scores = 4.01582
CFS merit scores = 4.08326
CFS merit scores = 4.14595
CFS merit scores = 4.20491
CFS merit scores = 4.26274
CFS merit scores = 4.31789
CFS merit scores = 4.37142
CFS merit scores = 4.42021
CFS merit scores = 4.46781
CFS merit scores = 4.5125
CFS merit scores = 4.55508
CFS merit scores = 4.59444
CFS merit scores = 4.63262
CFS merit scores = 4.66951
CFS merit scores = 4.70446
CFS merit scores = 4.73876
CFS merit scores = 4.77352
CFS merit scores = 4.8046
CFS merit scores = 4.83569
CFS merit scores = 4.8662
CFS merit scores = 4.89593
CFS merit scores = 4.92291
CFS merit scores = 4.9491
CFS merit scores = 4.97379
CFS merit scores = 4.99629
CFS merit scores = 5.01833
CFS merit scores = 5.03926
CFS merit scores = 5.05791
CFS merit scores = 5.07668
CFS merit scores = 5.09453
CFS merit scores = 5.11223
CFS merit scores = 5.12924
CFS merit scores = 5.1459
CFS merit scores = 5.16163
CFS merit scores = 5.17714
CFS merit scores = 5.19181
CFS merit scores = 5.20565
CFS merit scores = 5.21887
CFS merit scores = 5.23234
CFS merit scores = 5.24539
CFS merit scores = 5.25763
CFS merit scores = 5.26998
CFS merit scores = 5.28219
CFS merit scores = 5.29359
CFS merit scores = 5.30442
CFS merit scores = 5.31448
CFS merit scores = 5.32426
CFS merit scores = 5.33322
CFS merit scores = 5.34152
CFS merit scores = 5.35034
CFS merit scores = 5.3585
CFS merit scores = 5.36676
CFS merit scores = 5.3751
CFS merit scores = 5.3828
CFS merit scores = 5.38915
CFS merit scores = 5.39326
CFS merit scores = 5.39722
CFS merit scores = 5.40117
CFS merit scores = 5.40406
CFS merit scores = 5.40624
CFS merit scores = 5.40838
CFS merit scores = 5.41046
CFS merit scores = 5.41144
CFS merit scores = 5.41245
CFS merit scores = 5.41315
CFS merit scores = 5.41277
CFS merit scores = 5.41305
CFS merit scores = 5.41326
CFS merit scores = 5.41219
CFS merit scores = 5.41091
CFS merit scores = 5.40918
CFS merit scores = 5.40727
CFS merit scores = 5.4044
CFS merit scores = 5.4015
CFS merit scores = 5.39891
CFS merit scores = 5.3946
CFS merit scores = 5.38879
CFS merit scores = 5.38363
CFS merit scores = 5.37801
CFS merit scores = 5.37232
CFS merit scores = 5.36613
CFS merit scores = 5.358
CFS merit scores = 5.35027
CFS merit scores = 5.34247
CFS merit scores = 5.33444
CFS merit scores = 5.32573
CFS merit scores = 5.31638
CFS merit scores = 5.30675
CFS merit scores = 5.29619
CFS merit scores = 5.28592
CFS merit scores = 5.27499
CFS merit scores = 5.26051
CFS merit scores = 5.24534
CFS merit scores = 5.23067
CFS merit scores = 5.21581
CFS merit scores = 5.19752
CFS merit scores = 5.17906
CFS merit scores = 5.16098
CFS merit scores = 5.14077
CFS merit scores = 5.11965
CFS merit scores = 5.09962
CFS merit scores = 5.07124
CFS merit scores = 5.04265
CFS merit scores = 4.99092
CFS merit scores = 4.9075
cnt = 1	feature = 76	correl = 0.450938	descr = Gibbs_of_Target_Sequence__Pos_19_Step_1
cnt = 2	feature = 2	correl = -0.137997	descr = Position_Specific_Bin_Base_0_Base_G
cnt = 3	feature = 228	correl = 0.0623367	descr = N_Gram_ACTGA
cnt = 4	feature = 449	correl = 0.0707703	descr = N_Gram_CGTGA
cnt = 5	feature = 28	correl = -0.0499986	descr = Position_Specific_Bin_Base_11_Base_A
cnt = 6	feature = 308	correl = -0.0273231	descr = N_Gram_CAAAA
cnt = 7	feature = 721	correl = -0.0362622	descr = N_Gram_TACGT
cnt = 8	feature = 358	correl = -0.0429017	descr = N_Gram_CCATA
cnt = 9	feature = 753	correl = 0.0305522	descr = N_Gram_TCAAC
cnt = 10	feature = 708	correl = 0.0261363	descr = N_Gram_TAAGC
cnt = 11	feature = 773	correl = 0.0231513	descr = N_Gram_TCGAG
cnt = 12	feature = 834	correl = -0.0512731	descr = N_Gram_TGGGA
cnt = 13	feature = 33	correl = -0.0216303	descr = Position_Specific_Bin_Base_13_Base_G
cnt = 14	feature = 768	correl = 0.0681631	descr = N_Gram_TCCTA
cnt = 15	feature = 749	correl = 0.0245014	descr = N_Gram_TATTG
cnt = 16	feature = 788	correl = 0.0303404	descr = N_Gram_TCTAT
cnt = 17	feature = 436	correl = -0.065111	descr = N_Gram_CGGGC
cnt = 18	feature = 406	correl = -0.0681621	descr = N_Gram_CGAAG
cnt = 19	feature = 755	correl = -0.0530254	descr = N_Gram_TCACG
cnt = 20	feature = 251	correl = -0.0221605	descr = N_Gram_AGGCC
cnt = 21	feature = 632	correl = -0.0498211	descr = N_Gram_GGGGA
cnt = 22	feature = 876	correl = 0.0567331	descr = N_Gram_TTGAA
cnt = 23	feature = 6	correl = 0.0451797	descr = Position_Specific_Bin_Base_2_Base_C
cnt = 24	feature = 792	correl = 0.0388201	descr = N_Gram_TCTCT
cnt = 25	feature = 578	correl = -0.0400858	descr = N_Gram_GCGGT
cnt = 26	feature = 716	correl = 0.0382601	descr = N_Gram_TACAT
cnt = 27	feature = 620	correl = -0.0601871	descr = N_Gram_GGCTG
cnt = 28	feature = 705	correl = 0.0252696	descr = N_Gram_TAACT
cnt = 29	feature = 535	correl = -0.0452482	descr = N_Gram_GATGT
cnt = 30	feature = 452	correl = -0.0725966	descr = N_Gram_CGTTC
cnt = 31	feature = 717	correl = 0.0325477	descr = N_Gram_TACC
cnt = 32	feature = 664	correl = -0.0483411	descr = N_Gram_GTCCG
cnt = 33	feature = 880	correl = 0.0286628	descr = N_Gram_TTGCC
cnt = 34	feature = 11	correl = 0.0856056	descr = Position_Specific_Bin_Base_4_Base_A
cnt = 35	feature = 770	correl = -0.0327785	descr = N_Gram_TCCTG
cnt = 36	feature = 857	correl = 0.0616052	descr = N_Gram_TTAGA
cnt = 37	feature = 645	correl = -0.0319899	descr = N_Gram_GGTGA
cnt = 38	feature = 288	correl = 0.022028	descr = N_Gram_ATGCT
cnt = 39	feature = 740	correl = 0.0364679	descr = N_Gram_TATAG
cnt = 40	feature = 765	correl = -0.0240237	descr = N_Gram_TCCCG
cnt = 41	feature = 432	correl = -0.0709036	descr = N_Gram_CGGCC
cnt = 42	feature = 367	correl = -0.040755	descr = N_Gram_CCCCT
cnt = 43	feature = 525	correl = -0.0292709	descr = N_Gram_GAGGT
cnt = 44	feature = 812	correl = 0.0224263	descr = N_Gram_TGATT
cnt = 45	feature = 47	correl = 0.0369171	descr = Position_Specific_Bin_Base_18_Base_A
cnt = 46	feature = 704	correl = 0.0216735	descr = N_Gram_TAAAT
cnt = 47	feature = 743	correl = 0.0345485	descr = N_Gram_TATCG
cnt = 48	feature = 316	correl = 0.0359959	descr = N_Gram_CACAG
cnt = 49	feature = 43	correl = 0.0229297	descr = Position_Specific_Bin_Base_16_Base_T
cnt = 50	feature = 732	correl = 0.0626948	descr = N_Gram_TAGCA
cnt = 51	feature = 15	correl = -0.0270439	descr = Position_Specific_Bin_Base_6_Base_C
cnt = 52	feature = 229	correl = -0.0360249	descr = N_Gram_ACTGC
cnt = 53	feature = 260	correl = 0.0970388	descr = N_Gram_AGTCG
cnt = 54	feature = 278	correl = 0.0352818	descr = N_Gram_ATCCG
cnt = 55	feature = 461	correl = 0.0380315	descr = N_Gram_CTAGA
cnt = 56	feature = 501	correl = -0.0358564	descr = N_Gram_GAAGC
cnt = 57	feature = 658	correl = 0.0276513	descr = N_Gram_GTATT
cnt = 58	feature = 21	correl = 0.0738078	descr = Position_Specific_Bin_Base_8_Base_T
cnt = 59	feature = 384	correl = -0.0237343	descr = N_Gram_CCGCT
cnt = 60	feature = 899	correl = 0.0589993	descr = N_Gram_TTTGT
cnt = 61	feature = 14	correl = 0.0619095	descr = Position_Specific_Bin_Base_5_Base_T
cnt = 62	feature = 679	correl = -0.0498723	descr = N_Gram_GTGGA
cnt = 63	feature = 4	correl = -0.0736756	descr = Position_Specific_Bin_Base_1_Base_G
cnt = 64	feature = 687	correl = -0.0296454	descr = N_Gram_GTTA
cnt = 65	feature = 10	correl = -0.0925996	descr = Position_Specific_Bin_Base_3_Base_T
cnt = 66	feature = 31	correl = -0.0264337	descr = Position_Specific_Bin_Base_12_Base_C
cnt = 67	feature = 334	correl = -0.079993	descr = N_Gram_CAGGG
cnt = 68	feature = 17	correl = -0.128655	descr = Position_Specific_Bin_Base_7_Base_C
cnt = 69	feature = 674	correl = 0.0371997	descr = N_Gram_GTGAG
cnt = 70	feature = 798	correl = 0.0232808	descr = N_Gram_TCTTG
cnt = 71	feature = 56	correl = -0.178563	descr = Position_Specific_Bin_Base_20_Base_G
cnt = 72	feature = 654	correl = 0.0381043	descr = N_Gram_GTAAG
cnt = 73	feature = 81	correl = -0.175953	descr = Fold_of_RNAi_Sequence_Pos_0
cnt = 74	feature = 483	correl = 0.0402565	descr = N_Gram_CTGTT
cnt = 75	feature = 665	correl = -0.0514814	descr = N_Gram_GTCCT
cnt = 76	feature = 659	correl = 0.0287936	descr = N_Gram_GTCAA
cnt = 77	feature = 478	correl = -0.04527	descr = N_Gram_CTGCC
cnt = 78	feature = 8	correl = -0.126216	descr = Position_Specific_Bin_Base_2_Base_T
cnt = 79	feature = 597	correl = -0.0354175	descr = N_Gram_GGAAG
cnt = 80	feature = 675	correl = -0.0387612	descr = N_Gram_GTGC
cnt = 81	feature = 1	correl = 0.108712	descr = Position_Specific_Bin_Base_0_Base_C
cnt = 82	feature = 233	correl = 0.0508068	descr = N_Gram_AGACA
cnt = 83	feature = 579	correl = -0.0781752	descr = N_Gram_GCGT
cnt = 84	feature = 40	correl = 0.0738764	descr = Position_Specific_Bin_Base_16_Base_A
cnt = 85	feature = 256	correl = -0.024361	descr = N_Gram_AGGTG
cnt = 86	feature = 206	correl = -0.0350097	descr = N_Gram_ACCA
cnt = 87	feature = 653	correl = 0.0437153	descr = N_Gram_GTAAA
cnt = 88	feature = 29	correl = -0.0485509	descr = Position_Specific_Bin_Base_11_Base_G
cnt = 89	feature = 293	correl = 0.0633875	descr = N_Gram_ATTA
cnt = 90	feature = 767	correl = 0.0218517	descr = N_Gram_TCCGT
cnt = 91	feature = 603	correl = -0.0638674	descr = N_Gram_GGAGG
cnt = 92	feature = 404	correl = -0.0638268	descr = N_Gram_CGAA
cnt = 93	feature = 16	correl = 0.0870943	descr = Position_Specific_Bin_Base_7_Base_A
cnt = 94	feature = 759	correl = 0.0215083	descr = N_Gram_TCCA
cnt = 95	feature = 657	correl = 0.026593	descr = N_Gram_GTAT
cnt = 96	feature = 490	correl = 0.03577	descr = N_Gram_CTTGC
cnt = 97	feature = 865	correl = 0.0255919	descr = N_Gram_TTCCT
cnt = 98	feature = 666	correl = 0.0307729	descr = N_Gram_GTCG
cnt = 99	feature = 83	correl = -0.116579	descr = Fold_of_RNAi_Sequence_Pos_2
cnt = 100	feature = 41	correl = -0.0344943	descr = Position_Specific_Bin_Base_16_Base_C
cnt = 101	feature = 482	correl = 0.0291935	descr = N_Gram_CTGT
cnt = 102	feature = 66	correl = 0.0779394	descr = Gibbs_of_Target_Sequence__Pos_8_Step_1
cnt = 103	feature = 59	correl = 0.0784524	descr = Gibbs_of_Target_Sequence__Pos_0_Step_1
cnt = 104	feature = 631	correl = -0.101467	descr = N_Gram_GGGG
cnt = 105	feature = 802	correl = 0.0434073	descr = N_Gram_TGAA
cnt = 106	feature = 70	correl = 0.119637	descr = Gibbs_of_Target_Sequence__Pos_13_Step_1
cnt = 107	feature = 643	correl = -0.0777598	descr = N_Gram_GGTCC
cnt = 108	feature = 77	correl = 0.432143	descr = Gibbs_of_Target_Sequence__Pos_20_Step_1
cnt = 109	feature = 772	correl = 0.0340438	descr = N_Gram_TCG
cnt = 110	feature = 80	correl = 0.0336633	descr = PF_RNAi_Fold_3'Free_Count
cnt = 111	feature = 64	correl = 0.094957	descr = Gibbs_of_Target_Sequence__Pos_6_Step_1
cnt = 112	feature = 82	correl = -0.178464	descr = Fold_of_RNAi_Sequence_Pos_1
cnt = 113	feature = 796	correl = 0.0659382	descr = N_Gram_TCTT
cnt = 114	feature = 403	correl = -0.0763047	descr = N_Gram_CGA
cnt = 115	feature = 499	correl = -0.0243254	descr = N_Gram_GAAG
cnt = 116	feature = 701	correl = 0.0505537	descr = N_Gram_TAAA
cnt = 117	feature = 554	correl = -0.119762	descr = N_Gram_GCC
cnt = 118	feature = 662	correl = -0.0863963	descr = N_Gram_GTCC
cnt = 119	feature = 105	correl = -0.100756	descr = Xue_Structure_Feature_C110
cnt = 120	feature = 751	correl = 0.0404066	descr = N_Gram_TC
cnt = 121	feature = 593	correl = -0.111876	descr = N_Gram_GG
cnt = 122	feature = 292	correl = 0.118434	descr = N_Gram_ATT
cnt = 123	feature = 78	correl = 0.214226	descr = PF_RNAi_Fold_Energy
cnt = 124	feature = 58	correl = 0.271228	descr = Gibbs_of_Target_Sequence_
num rows = 2188
num_elements = 273500
..*
optimization finished, #iter = 2115
nu = 0.427229
obj = -80.238029, rho = -0.455971
nSV = 1061, nBSV = 807
num rows = 243
num_elements = 30375
*
optimization finished, #iter = 204
nu = 0.403782
obj = -9.608427, rho = -0.603214
nSV = 131, nBSV = 65
..*
optimization finished, #iter = 2115
nu = 0.427229
obj = -80.238029, rho = -0.455971
nSV = 1061, nBSV = 807
CFS merit scores = 1.44541
CFS merit scores = 1.61707
CFS merit scores = 1.85025
CFS merit scores = 2.07316
CFS merit scores = 2.27421
CFS merit scores = 2.45932
CFS merit scores = 2.63095
CFS merit scores = 2.79202
CFS merit scores = 2.94117
CFS merit scores = 3.08113
CFS merit scores = 3.20986
CFS merit scores = 3.32938
CFS merit scores = 3.44303
CFS merit scores = 3.55105
CFS merit scores = 3.65388
CFS merit scores = 3.74865
CFS merit scores = 3.83726
CFS merit scores = 3.91999
CFS merit scores = 3.99767
CFS merit scores = 4.06779
CFS merit scores = 4.13527
CFS merit scores = 4.19992
CFS merit scores = 4.26034
CFS merit scores = 4.31678
CFS merit scores = 4.37014
CFS merit scores = 4.42003
CFS merit scores = 4.46847
CFS merit scores = 4.5152
CFS merit scores = 4.56136
CFS merit scores = 4.60316
CFS merit scores = 4.64402
CFS merit scores = 4.68442
CFS merit scores = 4.72154
CFS merit scores = 4.75681
CFS merit scores = 4.79064
CFS merit scores = 4.82276
CFS merit scores = 4.85361
CFS merit scores = 4.88366
CFS merit scores = 4.91362
CFS merit scores = 4.94265
CFS merit scores = 4.96956
CFS merit scores = 4.99534
CFS merit scores = 5.01641
CFS merit scores = 5.03762
CFS merit scores = 5.05833
CFS merit scores = 5.07891
CFS merit scores = 5.09952
CFS merit scores = 5.11913
CFS merit scores = 5.13704
CFS merit scores = 5.15419
CFS merit scores = 5.17131
CFS merit scores = 5.18767
CFS merit scores = 5.20382
CFS merit scores = 5.21949
CFS merit scores = 5.23363
CFS merit scores = 5.24811
CFS merit scores = 5.26093
CFS merit scores = 5.27399
CFS merit scores = 5.28676
CFS merit scores = 5.29869
CFS merit scores = 5.31033
CFS merit scores = 5.32167
CFS merit scores = 5.33271
CFS merit scores = 5.34302
CFS merit scores = 5.3522
CFS merit scores = 5.3613
CFS merit scores = 5.36982
CFS merit scores = 5.3768
CFS merit scores = 5.38375
CFS merit scores = 5.38961
CFS merit scores = 5.39561
CFS merit scores = 5.40116
CFS merit scores = 5.40687
CFS merit scores = 5.41242
CFS merit scores = 5.4178
CFS merit scores = 5.42302
CFS merit scores = 5.42833
CFS merit scores = 5.43357
CFS merit scores = 5.4376
CFS merit scores = 5.44097
CFS merit scores = 5.44354
CFS merit scores = 5.44465
CFS merit scores = 5.44527
CFS merit scores = 5.44588
CFS merit scores = 5.44658
CFS merit scores = 5.44596
CFS merit scores = 5.4455
CFS merit scores = 5.44509
CFS merit scores = 5.44479
CFS merit scores = 5.4437
CFS merit scores = 5.44244
CFS merit scores = 5.44097
CFS merit scores = 5.43945
CFS merit scores = 5.43678
CFS merit scores = 5.43446
CFS merit scores = 5.43207
CFS merit scores = 5.42884
CFS merit scores = 5.426
CFS merit scores = 5.42069
CFS merit scores = 5.41382
CFS merit scores = 5.40735
CFS merit scores = 5.39953
CFS merit scores = 5.39088
CFS merit scores = 5.38251
CFS merit scores = 5.37404
CFS merit scores = 5.36483
CFS merit scores = 5.35565
CFS merit scores = 5.34642
CFS merit scores = 5.33719
CFS merit scores = 5.32825
CFS merit scores = 5.31978
CFS merit scores = 5.31143
CFS merit scores = 5.3035
CFS merit scores = 5.29486
CFS merit scores = 5.28511
CFS merit scores = 5.2745
CFS merit scores = 5.26375
CFS merit scores = 5.25205
CFS merit scores = 5.23979
CFS merit scores = 5.22675
CFS merit scores = 5.21286
CFS merit scores = 5.19824
CFS merit scores = 5.18397
CFS merit scores = 5.16976
CFS merit scores = 5.15437
CFS merit scores = 5.13649
CFS merit scores = 5.11878
CFS merit scores = 5.0948
CFS merit scores = 5.06778
CFS merit scores = 5.02965
cnt = 1	feature = 83	correl = 0.445412	descr = Gibbs_of_Target_Sequence__Pos_19_Step_1
cnt = 2	feature = 2	correl = -0.134318	descr = Position_Specific_Bin_Base_0_Base_G
cnt = 3	feature = 14	correl = -0.0832759	descr = Position_Specific_Bin_Base_4_Base_C
cnt = 4	feature = 672	correl = 0.0395921	descr = N_Gram_GGTAA
cnt = 5	feature = 718	correl = 0.0284015	descr = N_Gram_GTGTA
cnt = 6	feature = 765	correl = 0.0298168	descr = N_Gram_TAGTC
cnt = 7	feature = 631	correl = -0.0275775	descr = N_Gram_GGACG
cnt = 8	feature = 749	correl = -0.0288557	descr = N_Gram_TACG
cnt = 9	feature = 808	correl = 0.0459006	descr = N_Gram_TCGCA
cnt = 10	feature = 228	correl = -0.0519931	descr = N_Gram_ACGGG
cnt = 11	feature = 432	correl = -0.0414496	descr = N_Gram_CGACG
cnt = 12	feature = 812	correl = 0.0409726	descr = N_Gram_TCGGA
cnt = 13	feature = 806	correl = 0.0300373	descr = N_Gram_TCGAG
cnt = 14	feature = 308	correl = -0.021528	descr = N_Gram_ATTAA
cnt = 15	feature = 770	correl = 0.02339	descr = N_Gram_TATAC
cnt = 16	feature = 915	correl = -0.0261694	descr = N_Gram_TTGGC
cnt = 17	feature = 461	correl = -0.0276819	descr = N_Gram_CGGTT
cnt = 18	feature = 798	correl = -0.0499878	descr = N_Gram_TCCCC
cnt = 19	feature = 316	correl = 0.0315011	descr = N_Gram_ATTGT
cnt = 20	feature = 802	correl = -0.0354371	descr = N_Gram_TCCTG
cnt = 21	feature = 43	correl = 0.0764144	descr = Position_Specific_Bin_Base_15_Base_A
cnt = 22	feature = 258	correl = 0.0227648	descr = N_Gram_AGCTA
cnt = 23	feature = 334	correl = -0.0253653	descr = N_Gram_CACAT
cnt = 24	feature = 278	correl = 0.0240922	descr = N_Gram_ATAGA
cnt = 25	feature = 593	correl = -0.0546191	descr = N_Gram_GCCTC
cnt = 26	feature = 857	correl = 0.0299642	descr = N_Gram_TGGAC
cnt = 27	feature = 233	correl = 0.069752	descr = N_Gram_ACTAC
cnt = 28	feature = 256	correl = -0.0452271	descr = N_Gram_AGCGG
cnt = 29	feature = 704	correl = 0.0481177	descr = N_Gram_GTCTA
cnt = 30	feature = 645	correl = -0.0253824	descr = N_Gram_GGCCG
cnt = 31	feature = 531	correl = 0.0398536	descr = N_Gram_GAATT
cnt = 32	feature = 436	correl = -0.0308214	descr = N_Gram_CGATC
cnt = 33	feature = 535	correl = 0.0296377	descr = N_Gram_GACAT
cnt = 34	feature = 554	correl = -0.0256454	descr = N_Gram_GAGTA
cnt = 35	feature = 643	correl = -0.0814625	descr = N_Gram_GGCCA
cnt = 36	feature = 264	correl = -0.0251786	descr = N_Gram_AGGGA
cnt = 37	feature = 716	correl = -0.0577597	descr = N_Gram_GTGGG
cnt = 38	feature = 732	correl = 0.0498621	descr = N_Gram_TAAAC
cnt = 39	feature = 31	correl = -0.0413951	descr = Position_Specific_Bin_Base_11_Base_A
cnt = 40	feature = 11	correl = 0.0705931	descr = Position_Specific_Bin_Base_3_Base_G
cnt = 41	feature = 56	correl = 0.0342793	descr = Position_Specific_Bin_Base_18_Base_T
cnt = 42	feature = 286	correl = 0.0357376	descr = N_Gram_ATCAA
cnt = 43	feature = 721	correl = 0.0353547	descr = N_Gram_GTTAC
cnt = 44	feature = 553	correl = -0.02656	descr = N_Gram_GAGGT
cnt = 45	feature = 687	correl = -0.0251885	descr = N_Gram_GTAAT
cnt = 46	feature = 579	correl = 0.0345371	descr = N_Gram_GCATT
cnt = 47	feature = 738	correl = 0.057749	descr = N_Gram_TAAGG
cnt = 48	feature = 409	correl = 0.0774527	descr = N_Gram_CCTA
cnt = 49	feature = 625	correl = -0.0312403	descr = N_Gram_GGAAA
cnt = 50	feature = 753	correl = 0.0355871	descr = N_Gram_TACTG
cnt = 51	feature = 41	correl = -0.153466	descr = Position_Specific_Bin_Base_14_Base_G
cnt = 52	feature = 251	correl = -0.0228779	descr = N_Gram_AGCAC
cnt = 53	feature = 620	correl = 0.0228653	descr = N_Gram_GCTGT
cnt = 54	feature = 717	correl = -0.0239231	descr = N_Gram_GTGGT
cnt = 55	feature = 4	correl = -0.0290785	descr = Position_Specific_Bin_Base_1_Base_C
cnt = 56	feature = 105	correl = -0.0226742	descr = Xue_Structure_Feature_A111
cnt = 57	feature = 1	correl = 0.10639	descr = Position_Specific_Bin_Base_0_Base_C
cnt = 58	feature = 706	correl = 0.023864	descr = N_Gram_GTCTT
cnt = 59	feature = 772	correl = 0.0326001	descr = N_Gram_TATAT
cnt = 60	feature = 658	correl = -0.046249	descr = N_Gram_GGGCA
cnt = 61	feature = 675	correl = -0.0716173	descr = N_Gram_GGTCC
cnt = 62	feature = 904	correl = 0.0391527	descr = N_Gram_TTCTC
cnt = 63	feature = 16	correl = 0.0569384	descr = Position_Specific_Bin_Base_5_Base_T
cnt = 64	feature = 358	correl = 0.0754686	descr = N_Gram_CATCT
cnt = 65	feature = 452	correl = -0.0470947	descr = N_Gram_CGGCA
cnt = 66	feature = 29	correl = -0.0520621	descr = Position_Specific_Bin_Base_10_Base_G
cnt = 67	feature = 17	correl = -0.0411288	descr = Position_Specific_Bin_Base_6_Base_C
cnt = 68	feature = 64	correl = 0.115046	descr = Position_Specific_Bin_Base_20_Base_T
cnt = 69	feature = 752	correl = 0.0723271	descr = N_Gram_TACTA
cnt = 70	feature = 10	correl = -0.128026	descr = Position_Specific_Bin_Base_2_Base_T
cnt = 71	feature = 229	correl = -0.0365522	descr = N_Gram_ACGT
cnt = 72	feature = 708	correl = 0.0352974	descr = N_Gram_GTGA
cnt = 73	feature = 659	correl = -0.0928826	descr = N_Gram_GGGCC
cnt = 74	feature = 701	correl = -0.0257734	descr = N_Gram_GTCGG
cnt = 75	feature = 60	correl = 0.0675692	descr = Position_Specific_Bin_Base_19_Base_T
cnt = 76	feature = 914	correl = 0.0477703	descr = N_Gram_TTGGA
cnt = 77	feature = 674	correl = 0.0296051	descr = N_Gram_GGTCA
cnt = 78	feature = 773	correl = 0.0602763	descr = N_Gram_TATC
cnt = 79	feature = 21	correl = 0.063079	descr = Position_Specific_Bin_Base_7_Base_T
cnt = 80	feature = 490	correl = -0.0416983	descr = N_Gram_CTCCC
cnt = 81	feature = 792	correl = 0.0238637	descr = N_Gram_TCATA
cnt = 82	feature = 665	correl = -0.0569768	descr = N_Gram_GGGGT
cnt = 83	feature = 664	correl = -0.0781102	descr = N_Gram_GGGGC
cnt = 84	feature = 40	correl = -0.0337954	descr = Position_Specific_Bin_Base_14_Base_C
cnt = 85	feature = 292	correl = 0.0314177	descr = N_Gram_ATCCT
cnt = 86	feature = 759	correl = 0.067802	descr = N_Gram_TAGC
cnt = 87	feature = 33	correl = -0.0478523	descr = Position_Specific_Bin_Base_11_Base_G
cnt = 88	feature = 525	correl = -0.0305174	descr = N_Gram_GAAG
cnt = 89	feature = 696	correl = -0.059595	descr = N_Gram_GTCCC
cnt = 90	feature = 6	correl = 0.0227163	descr = Position_Specific_Bin_Base_1_Base_T
cnt = 91	feature = 852	correl = 0.0263852	descr = N_Gram_TGCTA
cnt = 92	feature = 47	correl = -0.0464534	descr = Position_Specific_Bin_Base_16_Base_C
cnt = 93	feature = 884	correl = 0.0590672	descr = N_Gram_TTAG
cnt = 94	feature = 632	correl = 0.0457683	descr = N_Gram_GGACT
cnt = 95	feature = 899	correl = 0.0311282	descr = N_Gram_TTCG
cnt = 96	feature = 603	correl = -0.0299975	descr = N_Gram_GCGGG
cnt = 97	feature = 15	correl = -0.0752273	descr = Position_Specific_Bin_Base_5_Base_C
cnt = 98	feature = 58	correl = -0.127886	descr = Position_Specific_Bin_Base_19_Base_C
cnt = 99	feature = 499	correl = -0.0326022	descr = N_Gram_CTGC
cnt = 100	feature = 28	correl = -0.0840068	descr = Position_Specific_Bin_Base_10_Base_C
cnt = 101	feature = 671	correl = 0.0314753	descr = N_Gram_GGTA
cnt = 102	feature = 81	correl = 0.110592	descr = Gibbs_of_Target_Sequence__Pos_17_Step_1
cnt = 103	feature = 483	correl = 0.0476722	descr = N_Gram_CTAT
cnt = 104	feature = 412	correl = -0.0882423	descr = N_Gram_CCTC
cnt = 105	feature = 478	correl = 0.0388374	descr = N_Gram_CTACA
cnt = 106	feature = 59	correl = -0.119212	descr = Position_Specific_Bin_Base_19_Base_G
cnt = 107	feature = 68	correl = -0.154217	descr = Gibbs_of_Target_Sequence__Pos_2_Step_1
cnt = 108	feature = 834	correl = 0.06505	descr = N_Gram_TGA
cnt = 109	feature = 654	correl = -0.0850223	descr = N_Gram_GGGA
cnt = 110	feature = 755	correl = 0.0542345	descr = N_Gram_TAGA
cnt = 111	feature = 679	correl = -0.107502	descr = N_Gram_GGTGG
cnt = 112	feature = 288	correl = 0.0528521	descr = N_Gram_ATCC
cnt = 113	feature = 206	correl = 0.073167	descr = N_Gram_ACAT
cnt = 114	feature = 751	correl = 0.0496689	descr = N_Gram_TACT
cnt = 115	feature = 77	correl = 0.13154	descr = Gibbs_of_Target_Sequence__Pos_13_Step_1
cnt = 116	feature = 76	correl = 0.0481381	descr = Gibbs_of_Target_Sequence__Pos_11_Step_1
cnt = 117	feature = 80	correl = 0.139503	descr = Gibbs_of_Target_Sequence__Pos_16_Step_1
cnt = 118	feature = 768	correl = 0.0705929	descr = N_Gram_TATA
cnt = 119	feature = 70	correl = 0.0559657	descr = Gibbs_of_Target_Sequence__Pos_5_Step_1
cnt = 120	feature = 66	correl = 0.0882252	descr = Gibbs_of_Target_Sequence__Pos_0_Step_1
cnt = 121	feature = 743	correl = 0.0578635	descr = N_Gram_TACA
cnt = 122	feature = 796	correl = -0.0527372	descr = N_Gram_TCCC
cnt = 123	feature = 662	correl = -0.0947679	descr = N_Gram_GGGG
cnt = 124	feature = 78	correl = 0.148402	descr = Gibbs_of_Target_Sequence__Pos_14_Step_1
cnt = 125	feature = 657	correl = -0.126764	descr = N_Gram_GGGC
cnt = 126	feature = 82	correl = 0.201542	descr = Gibbs_of_Target_Sequence__Pos_18_Step_1
cnt = 127	feature = 707	correl = -0.0326722	descr = N_Gram_GTG
cnt = 128	feature = 767	correl = 0.124041	descr = N_Gram_TAT
cnt = 129	feature = 449	correl = -0.116375	descr = N_Gram_CGG
cnt = 130	feature = 653	correl = -0.138931	descr = N_Gram_GGG
num rows = 2188
num_elements = 286628
..*
optimization finished, #iter = 2094
nu = 0.427985
obj = -81.969956, rho = -0.546009
nSV = 1069, nBSV = 804
num rows = 243
num_elements = 31833
*
optimization finished, #iter = 219
nu = 0.396027
obj = -8.676182, rho = -0.593807
nSV = 130, nBSV = 58
..*
optimization finished, #iter = 2094
nu = 0.427985
obj = -81.969956, rho = -0.546009
nSV = 1069, nBSV = 804
CFS merit scores = 1.15853
CFS merit scores = 1.50479
CFS merit scores = 1.7964
CFS merit scores = 2.0419
CFS merit scores = 2.2547
CFS merit scores = 2.44677
CFS merit scores = 2.6232
CFS merit scores = 2.78518
CFS merit scores = 2.93256
CFS merit scores = 3.06891
CFS merit scores = 3.19854
CFS merit scores = 3.32049
CFS merit scores = 3.43512
CFS merit scores = 3.54262
CFS merit scores = 3.645
CFS merit scores = 3.74251
CFS merit scores = 3.83193
CFS merit scores = 3.91467
CFS merit scores = 3.99066
CFS merit scores = 4.06296
CFS merit scores = 4.13313
CFS merit scores = 4.19403
CFS merit scores = 4.25339
CFS merit scores = 4.31032
CFS merit scores = 4.36259
CFS merit scores = 4.4129
CFS merit scores = 4.46141
CFS merit scores = 4.50786
CFS merit scores = 4.55256
CFS merit scores = 4.59652
CFS merit scores = 4.63798
CFS merit scores = 4.6793
CFS merit scores = 4.71658
CFS merit scores = 4.75204
CFS merit scores = 4.78461
CFS merit scores = 4.8161
CFS merit scores = 4.84534
CFS merit scores = 4.87319
CFS merit scores = 4.90061
CFS merit scores = 4.92759
CFS merit scores = 4.95263
CFS merit scores = 4.97474
CFS merit scores = 4.99359
CFS merit scores = 5.01268
CFS merit scores = 5.03206
CFS merit scores = 5.05128
CFS merit scores = 5.06968
CFS merit scores = 5.08736
CFS merit scores = 5.10323
CFS merit scores = 5.11839
CFS merit scores = 5.13267
CFS merit scores = 5.14582
CFS merit scores = 5.15887
CFS merit scores = 5.1707
CFS merit scores = 5.182
CFS merit scores = 5.1934
CFS merit scores = 5.20425
CFS merit scores = 5.21507
CFS merit scores = 5.22492
CFS merit scores = 5.23443
CFS merit scores = 5.24421
CFS merit scores = 5.25384
CFS merit scores = 5.26348
CFS merit scores = 5.2718
CFS merit scores = 5.27986
CFS merit scores = 5.28723
CFS merit scores = 5.29498
CFS merit scores = 5.30186
CFS merit scores = 5.30831
CFS merit scores = 5.31339
CFS merit scores = 5.31897
CFS merit scores = 5.32486
CFS merit scores = 5.33036
CFS merit scores = 5.33503
CFS merit scores = 5.33888
CFS merit scores = 5.3417
CFS merit scores = 5.34437
CFS merit scores = 5.34635
CFS merit scores = 5.3482
CFS merit scores = 5.34985
CFS merit scores = 5.35171
CFS merit scores = 5.35286
CFS merit scores = 5.35384
CFS merit scores = 5.35526
CFS merit scores = 5.35617
CFS merit scores = 5.35672
CFS merit scores = 5.35623
CFS merit scores = 5.3557
CFS merit scores = 5.35509
CFS merit scores = 5.35232
CFS merit scores = 5.34948
CFS merit scores = 5.34654
CFS merit scores = 5.34387
CFS merit scores = 5.3404
CFS merit scores = 5.33734
CFS merit scores = 5.33297
CFS merit scores = 5.32825
CFS merit scores = 5.32362
CFS merit scores = 5.31791
CFS merit scores = 5.31219
CFS merit scores = 5.30559
CFS merit scores = 5.29953
CFS merit scores = 5.29269
CFS merit scores = 5.28588
CFS merit scores = 5.27899
CFS merit scores = 5.27139
CFS merit scores = 5.26312
CFS merit scores = 5.25508
CFS merit scores = 5.24637
CFS merit scores = 5.23698
CFS merit scores = 5.22731
CFS merit scores = 5.21703
CFS merit scores = 5.20338
CFS merit scores = 5.1905
CFS merit scores = 5.17699
CFS merit scores = 5.16349
CFS merit scores = 5.14948
CFS merit scores = 5.13596
CFS merit scores = 5.12275
CFS merit scores = 5.1072
CFS merit scores = 5.0921
CFS merit scores = 5.07707
CFS merit scores = 5.05989
CFS merit scores = 5.0405
CFS merit scores = 5.0148
cnt = 1	feature = 384	correl = -0.158535	descr = N_Gram_CCC
cnt = 2	feature = 1	correl = 0.10883	descr = Position_Specific_Bin_Base_0_Base_C
cnt = 3	feature = 449	correl = -0.103508	descr = N_Gram_CGGCG
cnt = 4	feature = 14	correl = -0.0712411	descr = Position_Specific_Bin_Base_4_Base_C
cnt = 5	feature = 313	correl = 0.0377887	descr = N_Gram_ATTCG
cnt = 6	feature = 904	correl = 0.0286517	descr = N_Gram_TTTAC
cnt = 7	feature = 293	correl = 0.0357411	descr = N_Gram_ATCGC
cnt = 8	feature = 706	correl = 0.0236165	descr = N_Gram_GTGTA
cnt = 9	feature = 884	correl = 0.0444576	descr = N_Gram_TTCTA
cnt = 10	feature = 672	correl = -0.0457738	descr = N_Gram_GGTTA
cnt = 11	feature = 432	correl = -0.029736	descr = N_Gram_CGAGT
cnt = 12	feature = 765	correl = 0.0230802	descr = N_Gram_TATTG
cnt = 13	feature = 595	correl = -0.0541316	descr = N_Gram_GCGCA
cnt = 14	feature = 264	correl = 0.0231256	descr = N_Gram_AGGGG
cnt = 15	feature = 436	correl = -0.0333836	descr = N_Gram_CGCAA
cnt = 16	feature = 708	correl = 0.0442011	descr = N_Gram_GTGTT
cnt = 17	feature = 632	correl = -0.0245577	descr = N_Gram_GGCAC
cnt = 18	feature = 755	correl = 0.0277192	descr = N_Gram_TATAC
cnt = 19	feature = 206	correl = 0.0348917	descr = N_Gram_ACAGC
cnt = 20	feature = 461	correl = -0.0509989	descr = N_Gram_CGTCG
cnt = 21	feature = 292	correl = 0.0411099	descr = N_Gram_ATCGA
cnt = 22	feature = 669	correl = -0.0846378	descr = N_Gram_GGTGC
cnt = 23	feature = 52	correl = 0.0257648	descr = Position_Specific_Bin_Base_17_Base_A
cnt = 24	feature = 578	correl = -0.022042	descr = N_Gram_GCCAT
cnt = 25	feature = 701	correl = -0.0496444	descr = N_Gram_GTGGA
cnt = 26	feature = 228	correl = -0.0322178	descr = N_Gram_ACGTT
cnt = 27	feature = 356	correl = -0.0393785	descr = N_Gram_CATAC
cnt = 28	feature = 316	correl = -0.0343752	descr = N_Gram_ATTGA
cnt = 29	feature = 256	correl = -0.0225655	descr = N_Gram_AGCGT
cnt = 30	feature = 10	correl = 0.0232199	descr = Position_Specific_Bin_Base_3_Base_A
cnt = 31	feature = 288	correl = -0.026094	descr = N_Gram_ATCCC
cnt = 32	feature = 16	correl = 0.0521204	descr = Position_Specific_Bin_Base_5_Base_T
cnt = 33	feature = 665	correl = 0.0242077	descr = N_Gram_GGTCA
cnt = 34	feature = 631	correl = -0.0642513	descr = N_Gram_GGCAA
cnt = 35	feature = 258	correl = 0.0263574	descr = N_Gram_AGGAA
cnt = 36	feature = 802	correl = 0.0984104	descr = N_Gram_TCGTG
cnt = 37	feature = 751	correl = 0.0229892	descr = N_Gram_TAGTG
cnt = 38	feature = 772	correl = 0.0275011	descr = N_Gram_TCACT
cnt = 39	feature = 59	correl = 0.0387945	descr = Position_Specific_Bin_Base_18_Base_T
cnt = 40	feature = 42	correl = 0.109371	descr = Position_Specific_Bin_Base_14_Base_A
cnt = 41	feature = 770	correl = 0.0226629	descr = N_Gram_TCACC
cnt = 42	feature = 645	correl = -0.028764	descr = N_Gram_GGCTT
cnt = 43	feature = 852	correl = 0.035643	descr = N_Gram_TGTAT
cnt = 44	feature = 657	correl = -0.0685156	descr = N_Gram_GGGGC
cnt = 45	feature = 6	correl = -0.0487253	descr = Position_Specific_Bin_Base_2_Base_A
cnt = 46	feature = 687	correl = -0.0426177	descr = N_Gram_GTCCT
cnt = 47	feature = 749	correl = 0.0289965	descr = N_Gram_TAGGC
cnt = 48	feature = 808	correl = 0.0507935	descr = N_Gram_TCTC
cnt = 49	feature = 900	correl = 0.0392185	descr = N_Gram_TTGTG
cnt = 50	feature = 334	correl = -0.0457092	descr = N_Gram_CACCT
cnt = 51	feature = 105	correl = -0.0810077	descr = Fold_of_RNAi_Sequence_Pos_14
cnt = 52	feature = 531	correl = -0.0563381	descr = N_Gram_GACCA
cnt = 53	feature = 716	correl = 0.0230667	descr = N_Gram_GTTTC
cnt = 54	feature = 914	correl = 0.0308527	descr = N_Gram_TTTTA
cnt = 55	feature = 404	correl = -0.0482677	descr = N_Gram_CCGAG
cnt = 56	feature = 31	correl = -0.0681223	descr = Position_Specific_Bin_Base_10_Base_C
cnt = 57	feature = 233	correl = 0.0403478	descr = N_Gram_ACTCT
cnt = 58	feature = 535	correl = 0.0327094	descr = N_Gram_GACT
cnt = 59	feature = 2	correl = -0.146576	descr = Position_Specific_Bin_Base_0_Base_G
cnt = 60	feature = 865	correl = 0.0627583	descr = N_Gram_TTACA
cnt = 61	feature = 653	correl = -0.0805885	descr = N_Gram_GGGCG
cnt = 62	feature = 412	correl = 0.0756104	descr = N_Gram_CCTA
cnt = 63	feature = 707	correl = 0.0267682	descr = N_Gram_GTGTG
cnt = 64	feature = 29	correl = 0.0436148	descr = Position_Specific_Bin_Base_9_Base_T
cnt = 65	feature = 40	correl = 0.062245	descr = Position_Specific_Bin_Base_13_Base_A
cnt = 66	feature = 759	correl = 0.0522734	descr = N_Gram_TATCG
cnt = 67	feature = 47	correl = -0.0324619	descr = Position_Specific_Bin_Base_15_Base_G
cnt = 68	feature = 4	correl = -0.095692	descr = Position_Specific_Bin_Base_1_Base_G
cnt = 69	feature = 662	correl = 0.0418976	descr = N_Gram_GGTA
cnt = 70	feature = 308	correl = 0.0586631	descr = N_Gram_ATTA
cnt = 71	feature = 806	correl = 0.0486878	descr = N_Gram_TCTAG
cnt = 72	feature = 501	correl = 0.0444681	descr = N_Gram_CTGT
cnt = 73	feature = 798	correl = -0.0289937	descr = N_Gram_TCGGC
cnt = 74	feature = 612	correl = -0.0411458	descr = N_Gram_GCTGG
cnt = 75	feature = 11	correl = 0.0660375	descr = Position_Specific_Bin_Base_3_Base_G
cnt = 76	feature = 658	correl = -0.0475021	descr = N_Gram_GGGGT
cnt = 77	feature = 515	correl = 0.0643418	descr = N_Gram_CTTTG
cnt = 78	feature = 33	correl = 0.056225	descr = Position_Specific_Bin_Base_10_Base_T
cnt = 79	feature = 675	correl = 0.0433913	descr = N_Gram_GTAA
cnt = 80	feature = 695	correl = 0.0251789	descr = N_Gram_GTGA
cnt = 81	feature = 792	correl = 0.0483028	descr = N_Gram_TCGC
cnt = 82	feature = 58	correl = -0.0554315	descr = Position_Specific_Bin_Base_18_Base_G
cnt = 83	feature = 525	correl = 0.0399057	descr = N_Gram_GAATT
cnt = 84	feature = 654	correl = -0.0328268	descr = N_Gram_GGGCT
cnt = 85	feature = 28	correl = -0.0219214	descr = Position_Specific_Bin_Base_9_Base_C
cnt = 86	feature = 9	correl = -0.138678	descr = Position_Specific_Bin_Base_2_Base_T
cnt = 87	feature = 704	correl = -0.0270476	descr = N_Gram_GTGGT
cnt = 88	feature = 394	correl = -0.107535	descr = N_Gram_CCCGA
cnt = 89	feature = 603	correl = -0.0843941	descr = N_Gram_GCGT
cnt = 90	feature = 406	correl = -0.0326925	descr = N_Gram_CCGC
cnt = 91	feature = 15	correl = -0.0587711	descr = Position_Specific_Bin_Base_5_Base_C
cnt = 92	feature = 478	correl = 0.0406079	descr = N_Gram_CTAT
cnt = 93	feature = 499	correl = -0.0261698	descr = N_Gram_CTGGG
cnt = 94	feature = 679	correl = 0.0267852	descr = N_Gram_GTAGG
cnt = 95	feature = 857	correl = 0.059711	descr = N_Gram_TGTGT
cnt = 96	feature = 358	correl = 0.0421472	descr = N_Gram_CATC
cnt = 97	feature = 56	correl = 0.0371989	descr = Position_Specific_Bin_Base_18_Base_A
cnt = 98	feature = 260	correl = -0.0279198	descr = N_Gram_AGGC
cnt = 99	feature = 696	correl = 0.0324222	descr = N_Gram_GTGAA
cnt = 100	feature = 278	correl = 0.0911245	descr = N_Gram_ATAT
cnt = 101	feature = 812	correl = 0.0824549	descr = N_Gram_TCTG
cnt = 102	feature = 519	correl = -0.0295681	descr = N_Gram_GAAG
cnt = 103	feature = 409	correl = -0.0436792	descr = N_Gram_CCGG
cnt = 104	feature = 796	correl = -0.0437282	descr = N_Gram_TCGG
cnt = 105	feature = 721	correl = 0.0388412	descr = N_Gram_TAAA
cnt = 106	feature = 664	correl = -0.0230042	descr = N_Gram_GGTC
cnt = 107	feature = 848	correl = -0.0503508	descr = N_Gram_TGGGG
cnt = 108	feature = 80	correl = 0.0262231	descr = Gibbs_of_Target_Sequence__Pos_12_Step_1
cnt = 109	feature = 213	correl = -0.0327663	descr = N_Gram_ACCA
cnt = 110	feature = 82	correl = 0.155462	descr = Gibbs_of_Target_Sequence__Pos_14_Step_1
cnt = 111	feature = 229	correl = 0.0389079	descr = N_Gram_ACT
cnt = 112	feature = 78	correl = 0.121833	descr = Gibbs_of_Target_Sequence__Pos_10_Step_1
cnt = 113	feature = 76	correl = 0.0851445	descr = Gibbs_of_Target_Sequence__Pos_8_Step_1
cnt = 114	feature = 70	correl = -0.0362326	descr = Gibbs_of_Target_Sequence__Pos_1_Step_1
cnt = 115	feature = 83	correl = 0.093925	descr = Gibbs_of_Target_Sequence__Pos_15_Step_1
cnt = 116	feature = 674	correl = 0.050949	descr = N_Gram_GTA
cnt = 117	feature = 705	correl = 0.0377741	descr = N_Gram_GTGT
cnt = 118	feature = 643	correl = -0.0596644	descr = N_Gram_GGCT
cnt = 119	feature = 768	correl = 0.0284493	descr = N_Gram_TCA
cnt = 120	feature = 367	correl = -0.0762401	descr = N_Gram_CCA
cnt = 121	feature = 767	correl = 0.0498243	descr = N_Gram_TC
cnt = 122	feature = 81	correl = 0.136849	descr = Gibbs_of_Target_Sequence__Pos_13_Step_1
cnt = 123	feature = 659	correl = -0.0534267	descr = N_Gram_GGGT
cnt = 124	feature = 77	correl = 0.105195	descr = Gibbs_of_Target_Sequence__Pos_9_Step_1
cnt = 125	feature = 752	correl = 0.121629	descr = N_Gram_TAT
num rows = 2188
num_elements = 275688
..*
optimization finished, #iter = 2085
nu = 0.424107
obj = -80.016994, rho = -0.598453
nSV = 1054, nBSV = 808
num rows = 243
num_elements = 30618
*
optimization finished, #iter = 213
nu = 0.428475
obj = -9.202740, rho = -0.673176
nSV = 128, nBSV = 70
..*
optimization finished, #iter = 2085
nu = 0.424107
obj = -80.016994, rho = -0.598453
nSV = 1054, nBSV = 808
CFS merit scores = 1.2799
CFS merit scores = 1.53176
CFS merit scores = 1.79904
CFS merit scores = 2.03366
CFS merit scores = 2.24696
CFS merit scores = 2.43821
CFS merit scores = 2.61322
CFS merit scores = 2.77312
CFS merit scores = 2.91669
CFS merit scores = 3.05047
CFS merit scores = 3.17341
CFS merit scores = 3.28933
CFS merit scores = 3.39935
CFS merit scores = 3.4933
CFS merit scores = 3.58314
CFS merit scores = 3.6701
CFS merit scores = 3.75398
CFS merit scores = 3.83516
CFS merit scores = 3.90919
CFS merit scores = 3.9803
CFS merit scores = 4.04793
CFS merit scores = 4.11265
CFS merit scores = 4.17364
CFS merit scores = 4.23225
CFS merit scores = 4.28893
CFS merit scores = 4.34413
CFS merit scores = 4.3972
CFS merit scores = 4.44784
CFS merit scores = 4.49624
CFS merit scores = 4.54254
CFS merit scores = 4.58733
CFS merit scores = 4.63123
CFS merit scores = 4.67183
CFS merit scores = 4.71046
CFS merit scores = 4.7483
CFS merit scores = 4.78318
CFS merit scores = 4.8171
CFS merit scores = 4.8503
CFS merit scores = 4.88191
CFS merit scores = 4.91211
CFS merit scores = 4.93889
CFS merit scores = 4.96352
CFS merit scores = 4.98657
CFS merit scores = 5.00872
CFS merit scores = 5.0302
CFS merit scores = 5.05066
CFS merit scores = 5.07105
CFS merit scores = 5.0892
CFS merit scores = 5.10619
CFS merit scores = 5.12248
CFS merit scores = 5.13775
CFS merit scores = 5.15336
CFS merit scores = 5.16835
CFS merit scores = 5.18242
CFS merit scores = 5.19692
CFS merit scores = 5.2112
CFS merit scores = 5.22599
CFS merit scores = 5.23911
CFS merit scores = 5.2517
CFS merit scores = 5.26321
CFS merit scores = 5.27325
CFS merit scores = 5.28181
CFS merit scores = 5.28965
CFS merit scores = 5.29814
CFS merit scores = 5.30644
CFS merit scores = 5.31364
CFS merit scores = 5.32071
CFS merit scores = 5.32816
CFS merit scores = 5.33538
CFS merit scores = 5.34285
CFS merit scores = 5.34997
CFS merit scores = 5.35695
CFS merit scores = 5.36345
CFS merit scores = 5.369
CFS merit scores = 5.37409
CFS merit scores = 5.37844
CFS merit scores = 5.38271
CFS merit scores = 5.38612
CFS merit scores = 5.38948
CFS merit scores = 5.39193
CFS merit scores = 5.39294
CFS merit scores = 5.39361
CFS merit scores = 5.39389
CFS merit scores = 5.3941
CFS merit scores = 5.39452
CFS merit scores = 5.39544
CFS merit scores = 5.39569
CFS merit scores = 5.39613
CFS merit scores = 5.39636
CFS merit scores = 5.39622
CFS merit scores = 5.39638
CFS merit scores = 5.3962
CFS merit scores = 5.39638
CFS merit scores = 5.39679
CFS merit scores = 5.39573
CFS merit scores = 5.39357
CFS merit scores = 5.39159
CFS merit scores = 5.38955
CFS merit scores = 5.38767
CFS merit scores = 5.38474
CFS merit scores = 5.38112
CFS merit scores = 5.37791
CFS merit scores = 5.3751
CFS merit scores = 5.37207
CFS merit scores = 5.36754
CFS merit scores = 5.36146
CFS merit scores = 5.35467
CFS merit scores = 5.34692
CFS merit scores = 5.33948
CFS merit scores = 5.33234
CFS merit scores = 5.32529
CFS merit scores = 5.31838
CFS merit scores = 5.31123
CFS merit scores = 5.30268
CFS merit scores = 5.29433
CFS merit scores = 5.28526
CFS merit scores = 5.27638
CFS merit scores = 5.26716
CFS merit scores = 5.25664
CFS merit scores = 5.24617
CFS merit scores = 5.23563
CFS merit scores = 5.2248
CFS merit scores = 5.21276
CFS merit scores = 5.1983
CFS merit scores = 5.18298
CFS merit scores = 5.16602
CFS merit scores = 5.14777
CFS merit scores = 5.12905
CFS merit scores = 5.11016
CFS merit scores = 5.09173
CFS merit scores = 5.07068
CFS merit scores = 5.05026
CFS merit scores = 5.02608
CFS merit scores = 5.00145
CFS merit scores = 4.96643
cnt = 1	feature = 68	correl = 0.279902	descr = Gibbs_of_Target_Sequence_
cnt = 2	feature = 490	correl = 0.0558517	descr = N_Gram_CTAGC
cnt = 3	feature = 367	correl = 0.047341	descr = N_Gram_CATC
cnt = 4	feature = 336	correl = 0.0273672	descr = N_Gram_CAACG
cnt = 5	feature = 884	correl = -0.0420962	descr = N_Gram_TTACC
cnt = 6	feature = 634	correl = 0.0457817	descr = N_Gram_GGACT
cnt = 7	feature = 749	correl = -0.0324242	descr = N_Gram_TACG
cnt = 8	feature = 705	correl = 0.0240255	descr = N_Gram_GTCTT
cnt = 9	feature = 806	correl = 0.0412869	descr = N_Gram_TCGCA
cnt = 10	feature = 256	correl = -0.0241103	descr = N_Gram_AGACC
cnt = 11	feature = 501	correl = -0.0287424	descr = N_Gram_CTCGA
cnt = 12	feature = 278	correl = 0.0369218	descr = N_Gram_AGTAA
cnt = 13	feature = 554	correl = 0.0371236	descr = N_Gram_GAGAA
cnt = 14	feature = 721	correl = -0.0500127	descr = N_Gram_GTTAG
cnt = 15	feature = 675	correl = 0.031977	descr = N_Gram_GGTAC
cnt = 16	feature = 704	correl = 0.043601	descr = N_Gram_GTCTA
cnt = 17	feature = 701	correl = 0.0350202	descr = N_Gram_GTCGC
cnt = 18	feature = 789	correl = -0.0478171	descr = N_Gram_TCACG
cnt = 19	feature = 1	correl = 0.118066	descr = Position_Specific_Bin_Base_0_Base_C
cnt = 20	feature = 674	correl = 0.0488004	descr = N_Gram_GGTAA
cnt = 21	feature = 659	correl = -0.0588571	descr = N_Gram_GGGAG
cnt = 22	feature = 409	correl = -0.0438472	descr = N_Gram_CCGAC
cnt = 23	feature = 593	correl = -0.061331	descr = N_Gram_GCCCC
cnt = 24	feature = 316	correl = -0.0223839	descr = N_Gram_ATGTA
cnt = 25	feature = 658	correl = -0.0542463	descr = N_Gram_GGGAA
cnt = 26	feature = 752	correl = 0.0722921	descr = N_Gram_TACTA
cnt = 27	feature = 632	correl = 0.0249469	descr = N_Gram_GGACA
cnt = 28	feature = 251	correl = -0.0434305	descr = N_Gram_ACTGC
cnt = 29	feature = 852	correl = -0.0241372	descr = N_Gram_TGCGG
cnt = 30	feature = 631	correl = 0.0427883	descr = N_Gram_GGAAT
cnt = 31	feature = 770	correl = 0.0226726	descr = N_Gram_TATAC
cnt = 32	feature = 664	correl = -0.0677099	descr = N_Gram_GGGCG
cnt = 33	feature = 358	correl = -0.0216334	descr = N_Gram_CAGCG
cnt = 34	feature = 452	correl = -0.0633246	descr = N_Gram_CGCGG
cnt = 35	feature = 773	correl = 0.0765388	descr = N_Gram_TATCA
cnt = 36	feature = 665	correl = -0.0276034	descr = N_Gram_GGGCT
cnt = 37	feature = 718	correl = 0.0265794	descr = N_Gram_GTGTG
cnt = 38	feature = 717	correl = 0.0504565	descr = N_Gram_GTGTA
cnt = 39	feature = 449	correl = -0.0266695	descr = N_Gram_CGCCC
cnt = 40	feature = 258	correl = -0.0404572	descr = N_Gram_AGAGG
cnt = 41	feature = 314	correl = -0.0324537	descr = N_Gram_ATGGA
cnt = 42	feature = 662	correl = -0.0530474	descr = N_Gram_GGGCA
cnt = 43	feature = 311	correl = 0.0466232	descr = N_Gram_ATGC
cnt = 44	feature = 535	correl = -0.0412879	descr = N_Gram_GAAGC
cnt = 45	feature = 592	correl = -0.0741744	descr = N_Gram_GCCCA
cnt = 46	feature = 798	correl = -0.0353498	descr = N_Gram_TCCCC
cnt = 47	feature = 47	correl = -0.0251609	descr = Position_Specific_Bin_Base_15_Base_T
cnt = 48	feature = 60	correl = 0.164791	descr = Position_Specific_Bin_Base_19_Base_A
cnt = 49	feature = 812	correl = -0.0746496	descr = N_Gram_TCGGG
cnt = 50	feature = 17	correl = 0.0219766	descr = Position_Specific_Bin_Base_6_Base_A
cnt = 51	feature = 228	correl = -0.031765	descr = N_Gram_ACCCC
cnt = 52	feature = 56	correl = 0.0544302	descr = Position_Specific_Bin_Base_18_Base_A
cnt = 53	feature = 834	correl = 0.0440068	descr = N_Gram_TGAAC
cnt = 54	feature = 33	correl = -0.0442991	descr = Position_Specific_Bin_Base_11_Base_A
cnt = 55	feature = 536	correl = 0.031614	descr = N_Gram_GAAGG
cnt = 56	feature = 21	correl = -0.132738	descr = Position_Specific_Bin_Base_7_Base_C
cnt = 57	feature = 708	correl = 0.0245941	descr = N_Gram_GTGAG
cnt = 58	feature = 11	correl = -0.0806065	descr = Position_Specific_Bin_Base_3_Base_T
cnt = 59	feature = 40	correl = 0.0988192	descr = Position_Specific_Bin_Base_14_Base_A
cnt = 60	feature = 4	correl = 0.0868008	descr = Position_Specific_Bin_Base_1_Base_A
cnt = 61	feature = 802	correl = -0.0350456	descr = N_Gram_TCCTG
cnt = 62	feature = 6	correl = -0.0393786	descr = Position_Specific_Bin_Base_2_Base_A
cnt = 63	feature = 29	correl = 0.0742035	descr = Position_Specific_Bin_Base_10_Base_A
cnt = 64	feature = 288	correl = 0.0250415	descr = N_Gram_ATAGA
cnt = 65	feature = 308	correl = 0.0361481	descr = N_Gram_ATCTG
cnt = 66	feature = 620	correl = -0.046055	descr = N_Gram_GCTCC
cnt = 67	feature = 653	correl = -0.065599	descr = N_Gram_GGCGT
cnt = 68	feature = 229	correl = -0.0254052	descr = N_Gram_ACCCT
cnt = 69	feature = 461	correl = -0.0420924	descr = N_Gram_CGGCT
cnt = 70	feature = 899	correl = 0.0332487	descr = N_Gram_TTCGC
cnt = 71	feature = 765	correl = 0.0246843	descr = N_Gram_TAGT
cnt = 72	feature = 915	correl = 0.0308861	descr = N_Gram_TTGGT
cnt = 73	feature = 16	correl = 0.0456473	descr = Position_Specific_Bin_Base_5_Base_T
cnt = 74	feature = 28	correl = 0.0267607	descr = Position_Specific_Bin_Base_9_Base_T
cnt = 75	feature = 612	correl = -0.0304843	descr = N_Gram_GCGGG
cnt = 76	feature = 525	correl = 0.0496022	descr = N_Gram_CTTGT
cnt = 77	feature = 2	correl = -0.140676	descr = Position_Specific_Bin_Base_0_Base_G
cnt = 78	feature = 483	correl = 0.0341205	descr = N_Gram_CTAA
cnt = 79	feature = 904	correl = 0.0845849	descr = N_Gram_TTCTG
cnt = 80	feature = 707	correl = 0.0263291	descr = N_Gram_GTGAA
cnt = 81	feature = 848	correl = -0.0651192	descr = N_Gram_TGCCC
cnt = 82	feature = 264	correl = 0.0629373	descr = N_Gram_AGCAT
cnt = 83	feature = 292	correl = 0.0276053	descr = N_Gram_ATATA
cnt = 84	feature = 10	correl = 0.0489757	descr = Position_Specific_Bin_Base_3_Base_G
cnt = 85	feature = 334	correl = 0.0543826	descr = N_Gram_CAAC
cnt = 86	feature = 499	correl = -0.0443199	descr = N_Gram_CTCCC
cnt = 87	feature = 478	correl = -0.0540896	descr = N_Gram_CGTT
cnt = 88	feature = 579	correl = -0.0329441	descr = N_Gram_GCAC
cnt = 89	feature = 610	correl = -0.0308845	descr = N_Gram_GCGGA
cnt = 90	feature = 865	correl = 0.0247614	descr = N_Gram_TGGTC
cnt = 91	feature = 15	correl = -0.0661679	descr = Position_Specific_Bin_Base_5_Base_C
cnt = 92	feature = 436	correl = -0.042232	descr = N_Gram_CGAC
cnt = 93	feature = 404	correl = -0.041739	descr = N_Gram_CCCTC
cnt = 94	feature = 759	correl = 0.0629538	descr = N_Gram_TAGC
cnt = 95	feature = 645	correl = -0.0478755	descr = N_Gram_GGCAG
cnt = 96	feature = 31	correl = -0.0537681	descr = Position_Specific_Bin_Base_10_Base_G
cnt = 97	feature = 105	correl = -0.0794602	descr = Fold_of_RNAi_Sequence_Pos_16
cnt = 98	feature = 792	correl = 0.0314913	descr = N_Gram_TCATC
cnt = 99	feature = 751	correl = 0.0543425	descr = N_Gram_TACT
cnt = 100	feature = 206	correl = 0.0687084	descr = N_Gram_AATTC
cnt = 101	feature = 703	correl = 0.0295873	descr = N_Gram_GTCT
cnt = 102	feature = 837	correl = 0.0215753	descr = N_Gram_TGAG
cnt = 103	feature = 58	correl = -0.0592457	descr = Position_Specific_Bin_Base_18_Base_G
cnt = 104	feature = 396	correl = -0.0406438	descr = N_Gram_CCCCA
cnt = 105	feature = 914	correl = -0.0237415	descr = N_Gram_TTGGG
cnt = 106	feature = 716	correl = 0.0396745	descr = N_Gram_GTGT
cnt = 107	feature = 83	correl = 0.110659	descr = Gibbs_of_Target_Sequence__Pos_16_Step_1
cnt = 108	feature = 657	correl = -0.0726488	descr = N_Gram_GGGA
cnt = 109	feature = 384	correl = -0.085792	descr = N_Gram_CCAG
cnt = 110	feature = 643	correl = -0.0664834	descr = N_Gram_GGCA
cnt = 111	feature = 687	correl = 0.0574566	descr = N_Gram_GTAA
cnt = 112	feature = 755	correl = 0.0644748	descr = N_Gram_TAGA
cnt = 113	feature = 80	correl = 0.109971	descr = Gibbs_of_Target_Sequence__Pos_13_Step_1
cnt = 114	feature = 233	correl = -0.0591709	descr = N_Gram_ACG
cnt = 115	feature = 654	correl = -0.0401267	descr = N_Gram_GGCT
cnt = 116	feature = 679	correl = -0.0816863	descr = N_Gram_GGTG
cnt = 117	feature = 768	correl = 0.0735508	descr = N_Gram_TATA
cnt = 118	feature = 70	correl = -0.0376112	descr = Gibbs_of_Target_Sequence__Pos_1_Step_1
cnt = 119	feature = 876	correl = 0.0712446	descr = N_Gram_TGTT
cnt = 120	feature = 706	correl = 0.0289632	descr = N_Gram_GTGA
cnt = 121	feature = 76	correl = 0.084493	descr = Gibbs_of_Target_Sequence__Pos_8_Step_1
cnt = 122	feature = 82	correl = 0.0936792	descr = Gibbs_of_Target_Sequence__Pos_15_Step_1
cnt = 123	feature = 796	correl = -0.0421176	descr = N_Gram_TCCC
cnt = 124	feature = 462	correl = -0.083271	descr = N_Gram_CGGG
cnt = 125	feature = 732	correl = 0.0446023	descr = N_Gram_TAAA
cnt = 126	feature = 77	correl = 0.103696	descr = Gibbs_of_Target_Sequence__Pos_9_Step_1
cnt = 127	feature = 81	correl = 0.148135	descr = Gibbs_of_Target_Sequence__Pos_14_Step_1
cnt = 128	feature = 406	correl = -0.0809384	descr = N_Gram_CCG
cnt = 129	feature = 767	correl = 0.121458	descr = N_Gram_TAT
cnt = 130	feature = 857	correl = -0.050046	descr = N_Gram_TGG
cnt = 131	feature = 672	correl = -0.0487634	descr = N_Gram_GGT
cnt = 132	feature = 78	correl = 0.118346	descr = Gibbs_of_Target_Sequence__Pos_10_Step_1
cnt = 133	feature = 603	correl = -0.104032	descr = N_Gram_GCG
cnt = 134	feature = 286	correl = 0.0466227	descr = N_Gram_ATA
cnt = 135	feature = 432	correl = -0.0907006	descr = N_Gram_CG
num rows = 2188
num_elements = 297568
..*
optimization finished, #iter = 2118
nu = 0.420930
obj = -81.361239, rho = -0.518727
nSV = 1068, nBSV = 783
num rows = 243
num_elements = 33048
*
optimization finished, #iter = 215
nu = 0.395850
obj = -8.909542, rho = -0.587737
nSV = 129, nBSV = 68
..*
optimization finished, #iter = 2118
nu = 0.420930
obj = -81.361239, rho = -0.518727
nSV = 1068, nBSV = 783
TEST = 30 AVE CORR = 0.731214
