# Supplementary material for: Improving model predictions for RNA interference activities that use support vector machine regression by combining and filtering features
Source: BMC Bioinformatics. 2007 Jun 6;8:182. doi: 10.1186/1471-2105-8-182 (PMC1906837; doi:10.1186/1471-2105-8-182)
Supplement: Additional file 5 — tr_2431_cfsfilters. The features found to be useful by Correlation based Feature in training and testing the 2431 dataset by cross validation, at t-test values from 0 to 90. [file 1471-2105-8-182-S5.gz › tr_2431_file_31]

31
ave count = 128.2

CFS merit scores = 1.45362
CFS merit scores = 1.61763
CFS merit scores = 1.84867
CFS merit scores = 2.07312
CFS merit scores = 2.27498
CFS merit scores = 2.45844
CFS merit scores = 2.6278
CFS merit scores = 2.78659
CFS merit scores = 2.92839
CFS merit scores = 3.06143
CFS merit scores = 3.18767
CFS merit scores = 3.30246
CFS merit scores = 3.41191
CFS merit scores = 3.5148
CFS merit scores = 3.61188
CFS merit scores = 3.70557
CFS merit scores = 3.79282
CFS merit scores = 3.87694
CFS merit scores = 3.95565
CFS merit scores = 4.03138
CFS merit scores = 4.1041
CFS merit scores = 4.17446
CFS merit scores = 4.24087
CFS merit scores = 4.30095
CFS merit scores = 4.35867
CFS merit scores = 4.41262
CFS merit scores = 4.46251
CFS merit scores = 4.50978
CFS merit scores = 4.55396
CFS merit scores = 4.59386
CFS merit scores = 4.63327
CFS merit scores = 4.67134
CFS merit scores = 4.70769
CFS merit scores = 4.74144
CFS merit scores = 4.77422
CFS merit scores = 4.80405
CFS merit scores = 4.83316
CFS merit scores = 4.86059
CFS merit scores = 4.88658
CFS merit scores = 4.9117
CFS merit scores = 4.93735
CFS merit scores = 4.96088
CFS merit scores = 4.98323
CFS merit scores = 5.00527
CFS merit scores = 5.02568
CFS merit scores = 5.04522
CFS merit scores = 5.06465
CFS merit scores = 5.08393
CFS merit scores = 5.10287
CFS merit scores = 5.12056
CFS merit scores = 5.13708
CFS merit scores = 5.1518
CFS merit scores = 5.16635
CFS merit scores = 5.18129
CFS merit scores = 5.1948
CFS merit scores = 5.20789
CFS merit scores = 5.22002
CFS merit scores = 5.23165
CFS merit scores = 5.24249
CFS merit scores = 5.2533
CFS merit scores = 5.26387
CFS merit scores = 5.274
CFS merit scores = 5.28361
CFS merit scores = 5.29111
CFS merit scores = 5.29889
CFS merit scores = 5.30592
CFS merit scores = 5.31194
CFS merit scores = 5.31742
CFS merit scores = 5.32239
CFS merit scores = 5.32705
CFS merit scores = 5.3316
CFS merit scores = 5.33665
CFS merit scores = 5.34046
CFS merit scores = 5.34419
CFS merit scores = 5.3478
CFS merit scores = 5.3504
CFS merit scores = 5.35312
CFS merit scores = 5.35402
CFS merit scores = 5.35502
CFS merit scores = 5.3556
CFS merit scores = 5.35685
CFS merit scores = 5.35856
CFS merit scores = 5.35891
CFS merit scores = 5.3591
CFS merit scores = 5.35889
CFS merit scores = 5.35842
CFS merit scores = 5.35675
CFS merit scores = 5.35552
CFS merit scores = 5.35383
CFS merit scores = 5.35134
CFS merit scores = 5.34924
CFS merit scores = 5.34703
CFS merit scores = 5.34435
CFS merit scores = 5.34186
CFS merit scores = 5.33952
CFS merit scores = 5.33523
CFS merit scores = 5.33036
CFS merit scores = 5.32343
CFS merit scores = 5.31566
CFS merit scores = 5.30785
CFS merit scores = 5.29983
CFS merit scores = 5.29114
CFS merit scores = 5.28172
CFS merit scores = 5.27291
CFS merit scores = 5.26446
CFS merit scores = 5.25554
CFS merit scores = 5.24547
CFS merit scores = 5.2312
CFS merit scores = 5.21693
CFS merit scores = 5.20174
CFS merit scores = 5.18663
CFS merit scores = 5.17116
CFS merit scores = 5.1558
CFS merit scores = 5.13891
CFS merit scores = 5.12059
CFS merit scores = 5.09924
CFS merit scores = 5.07583
CFS merit scores = 5.05303
CFS merit scores = 5.01932
CFS merit scores = 4.98228
CFS merit scores = 4.93061
cnt = 1	feature = 80	correl = 0.453617	descr = Gibbs_of_Target_Sequence__Pos_19_Step_1
cnt = 2	feature = 2	correl = -0.147904	descr = Position_Specific_Bin_Base_0_Base_G
cnt = 3	feature = 857	correl = -0.0729079	descr = N_Gram_TGGC
cnt = 4	feature = 721	correl = -0.0229944	descr = N_Gram_GTTCC
cnt = 5	feature = 716	correl = 0.0359878	descr = N_Gram_GTGTA
cnt = 6	feature = 358	correl = 0.0257711	descr = N_Gram_CATAG
cnt = 7	feature = 848	correl = -0.0301185	descr = N_Gram_TGCCG
cnt = 8	feature = 452	correl = -0.0332763	descr = N_Gram_CGCTC
cnt = 9	feature = 525	correl = -0.0249477	descr = N_Gram_CTTTA
cnt = 10	feature = 773	correl = 0.0451554	descr = N_Gram_TATGA
cnt = 11	feature = 308	correl = -0.0223571	descr = N_Gram_ATTAA
cnt = 12	feature = 768	correl = 0.0246684	descr = N_Gram_TATAG
cnt = 13	feature = 674	correl = 0.0527852	descr = N_Gram_GGTAA
cnt = 14	feature = 632	correl = -0.0221328	descr = N_Gram_GGAAA
cnt = 15	feature = 705	correl = 0.0373441	descr = N_Gram_GTCTA
cnt = 16	feature = 770	correl = 0.0695817	descr = N_Gram_TATCA
cnt = 17	feature = 767	correl = 0.0581326	descr = N_Gram_TATAA
cnt = 18	feature = 499	correl = -0.0244129	descr = N_Gram_CTCAC
cnt = 19	feature = 620	correl = 0.0276344	descr = N_Gram_GCTCT
cnt = 20	feature = 436	correl = -0.0448707	descr = N_Gram_CGACG
cnt = 21	feature = 749	correl = 0.0725806	descr = N_Gram_TACTA
cnt = 22	feature = 554	correl = -0.051658	descr = N_Gram_GAGCC
cnt = 23	feature = 228	correl = -0.0384462	descr = N_Gram_ACGTT
cnt = 24	feature = 808	correl = -0.0402623	descr = N_Gram_TCGGC
cnt = 25	feature = 31	correl = -0.0434022	descr = Position_Specific_Bin_Base_11_Base_A
cnt = 26	feature = 490	correl = 0.0368204	descr = N_Gram_CTAGA
cnt = 27	feature = 260	correl = -0.109919	descr = N_Gram_AGGGC
cnt = 28	feature = 432	correl = -0.0628694	descr = N_Gram_CGAA
cnt = 29	feature = 675	correl = 0.0377116	descr = N_Gram_GGTCA
cnt = 30	feature = 206	correl = 0.0463099	descr = N_Gram_ACATC
cnt = 31	feature = 384	correl = 0.026662	descr = N_Gram_CCATT
cnt = 32	feature = 278	correl = 0.0411363	descr = N_Gram_ATAGG
cnt = 33	feature = 578	correl = -0.0387542	descr = N_Gram_GCACC
cnt = 34	feature = 16	correl = 0.0302313	descr = Position_Specific_Bin_Base_6_Base_A
cnt = 35	feature = 29	correl = -0.0627604	descr = Position_Specific_Bin_Base_10_Base_G
cnt = 36	feature = 483	correl = 0.0349176	descr = N_Gram_CTAA
cnt = 37	feature = 10	correl = -0.0843521	descr = Position_Specific_Bin_Base_3_Base_T
cnt = 38	feature = 409	correl = -0.0234382	descr = N_Gram_CCGCG
cnt = 39	feature = 334	correl = -0.0231227	descr = N_Gram_CACCG
cnt = 40	feature = 834	correl = 0.0661462	descr = N_Gram_TGAAG
cnt = 41	feature = 645	correl = -0.0622834	descr = N_Gram_GGCAA
cnt = 42	feature = 316	correl = 0.0467671	descr = N_Gram_ATTGG
cnt = 43	feature = 659	correl = -0.0782113	descr = N_Gram_GGGAA
cnt = 44	feature = 406	correl = -0.0562891	descr = N_Gram_CCGAT
cnt = 45	feature = 288	correl = 0.0396252	descr = N_Gram_ATCCG
cnt = 46	feature = 15	correl = 0.0804565	descr = Position_Specific_Bin_Base_5_Base_T
cnt = 47	feature = 738	correl = 0.0488993	descr = N_Gram_TAAGG
cnt = 48	feature = 653	correl = -0.0481587	descr = N_Gram_GGCGT
cnt = 49	feature = 233	correl = 0.0469254	descr = N_Gram_ACTCT
cnt = 50	feature = 4	correl = -0.0932933	descr = Position_Specific_Bin_Base_1_Base_G
cnt = 51	feature = 40	correl = 0.0748515	descr = Position_Specific_Bin_Base_14_Base_T
cnt = 52	feature = 579	correl = -0.0358089	descr = N_Gram_GCACG
cnt = 53	feature = 718	correl = -0.0233103	descr = N_Gram_GTTA
cnt = 54	feature = 256	correl = -0.0302573	descr = N_Gram_AGGAG
cnt = 55	feature = 792	correl = -0.0672724	descr = N_Gram_TCCCC
cnt = 56	feature = 904	correl = 0.0893662	descr = N_Gram_TTCTG
cnt = 57	feature = 812	correl = 0.0999798	descr = N_Gram_TCGTG
cnt = 58	feature = 23	correl = -0.0248625	descr = Position_Specific_Bin_Base_8_Base_G
cnt = 59	feature = 404	correl = -0.0527488	descr = N_Gram_CCGAC
cnt = 60	feature = 47	correl = -0.030179	descr = Position_Specific_Bin_Base_17_Base_C
cnt = 61	feature = 6	correl = 0.0324388	descr = Position_Specific_Bin_Base_2_Base_C
cnt = 62	feature = 914	correl = 0.0488904	descr = N_Gram_TTGGA
cnt = 63	feature = 610	correl = -0.0917603	descr = N_Gram_GCGGC
cnt = 64	feature = 708	correl = -0.0341191	descr = N_Gram_GTGC
cnt = 65	feature = 802	correl = 0.0473653	descr = N_Gram_TCGC
cnt = 66	feature = 915	correl = 0.0221711	descr = N_Gram_TTGGT
cnt = 67	feature = 798	correl = 0.0484091	descr = N_Gram_TCCTT
cnt = 68	feature = 367	correl = 0.0238903	descr = N_Gram_CATTG
cnt = 69	feature = 704	correl = 0.0232254	descr = N_Gram_GTCT
cnt = 70	feature = 662	correl = -0.0429675	descr = N_Gram_GGGCA
cnt = 71	feature = 1	correl = 0.118807	descr = Position_Specific_Bin_Base_0_Base_C
cnt = 72	feature = 105	correl = -0.0553405	descr = Xue_Structure_Feature_A101
cnt = 73	feature = 531	correl = -0.035482	descr = N_Gram_GAAGC
cnt = 74	feature = 535	correl = 0.0424021	descr = N_Gram_GAATT
cnt = 75	feature = 664	correl = -0.0751546	descr = N_Gram_GGGCG
cnt = 76	feature = 17	correl = -0.0358903	descr = Position_Specific_Bin_Base_6_Base_C
cnt = 77	feature = 56	correl = -0.1249	descr = Position_Specific_Bin_Base_19_Base_G
cnt = 78	feature = 707	correl = 0.0269796	descr = N_Gram_GTGAA
cnt = 79	feature = 687	correl = 0.0377278	descr = N_Gram_GTAAG
cnt = 80	feature = 11	correl = 0.0728943	descr = Position_Specific_Bin_Base_4_Base_A
cnt = 81	feature = 58	correl = 0.367786	descr = Position_Specific_Bin_Base_20_Base_A
cnt = 82	feature = 28	correl = -0.0600876	descr = Position_Specific_Bin_Base_10_Base_C
cnt = 83	feature = 593	correl = -0.0960486	descr = N_Gram_GCCCG
cnt = 84	feature = 837	correl = 0.0328339	descr = N_Gram_TGAT
cnt = 85	feature = 21	correl = 0.0513243	descr = Position_Specific_Bin_Base_8_Base_A
cnt = 86	feature = 501	correl = -0.0863572	descr = N_Gram_CTCG
cnt = 87	feature = 33	correl = 0.119654	descr = Position_Specific_Bin_Base_11_Base_T
cnt = 88	feature = 772	correl = 0.0493613	descr = N_Gram_TATG
cnt = 89	feature = 449	correl = -0.0686803	descr = N_Gram_CGCGG
cnt = 90	feature = 796	correl = -0.0351247	descr = N_Gram_TCCTC
cnt = 91	feature = 701	correl = 0.0529075	descr = N_Gram_GTCG
cnt = 92	feature = 292	correl = 0.0627216	descr = N_Gram_ATCT
cnt = 93	feature = 759	correl = 0.0263143	descr = N_Gram_TAGG
cnt = 94	feature = 658	correl = -0.0963662	descr = N_Gram_GGGA
cnt = 95	feature = 654	correl = -0.0422758	descr = N_Gram_GGCT
cnt = 96	feature = 671	correl = -0.0748457	descr = N_Gram_GGGTG
cnt = 97	feature = 229	correl = 0.0322388	descr = N_Gram_ACT
cnt = 98	feature = 264	correl = 0.03773	descr = N_Gram_AGT
cnt = 99	feature = 665	correl = -0.0859362	descr = N_Gram_GGGG
cnt = 100	feature = 81	correl = 0.424665	descr = Gibbs_of_Target_Sequence__Pos_20_Step_1
cnt = 101	feature = 603	correl = -0.0817647	descr = N_Gram_GCGC
cnt = 102	feature = 78	correl = 0.1174	descr = Gibbs_of_Target_Sequence__Pos_17_Step_1
cnt = 103	feature = 631	correl = -0.031662	descr = N_Gram_GGAA
cnt = 104	feature = 76	correl = 0.0982351	descr = Gibbs_of_Target_Sequence__Pos_15_Step_1
cnt = 105	feature = 32	correl = -0.0523976	descr = Position_Specific_Bin_Base_11_Base_G
cnt = 106	feature = 706	correl = 0.0291887	descr = N_Gram_GTGA
cnt = 107	feature = 752	correl = 0.0833834	descr = N_Gram_TAGA
cnt = 108	feature = 865	correl = 0.0847013	descr = N_Gram_TGT
cnt = 109	feature = 64	correl = -0.0258802	descr = Gibbs_of_Target_Sequence__Pos_1_Step_1
cnt = 110	feature = 461	correl = -0.0874776	descr = N_Gram_CGGG
cnt = 111	feature = 83	correl = 0.153415	descr = PF_RNAi_Fold_5'Free_Count
cnt = 112	feature = 70	correl = 0.0905592	descr = Gibbs_of_Target_Sequence__Pos_8_Step_1
cnt = 113	feature = 66	correl = 0.107959	descr = Gibbs_of_Target_Sequence__Pos_4_Step_1
cnt = 114	feature = 669	correl = -0.0436492	descr = N_Gram_GGGT
cnt = 115	feature = 77	correl = 0.122177	descr = Gibbs_of_Target_Sequence__Pos_16_Step_1
cnt = 116	feature = 751	correl = 0.0979162	descr = N_Gram_TAG
cnt = 117	feature = 765	correl = 0.119917	descr = N_Gram_TAT
cnt = 118	feature = 672	correl = -0.0341524	descr = N_Gram_GGT
cnt = 119	feature = 643	correl = -0.173773	descr = N_Gram_GGC
cnt = 120	feature = 657	correl = -0.133209	descr = N_Gram_GGG
cnt = 121	feature = 82	correl = 0.235364	descr = PF_RNAi_Fold_Energy
num rows = 2187
num_elements = 266814
.*
optimization finished, #iter = 1917
nu = 0.419602
obj = -82.109764, rho = -0.603389
nSV = 1053, nBSV = 814
num rows = 244
num_elements = 29768
*
optimization finished, #iter = 173
nu = 0.395598
obj = -10.416804, rho = -0.659497
nSV = 126, nBSV = 71
.*
optimization finished, #iter = 1917
nu = 0.419602
obj = -82.109764, rho = -0.603389
nSV = 1053, nBSV = 814
CFS merit scores = 1.45497
CFS merit scores = 1.61614
CFS merit scores = 1.84776
CFS merit scores = 2.071
CFS merit scores = 2.27102
CFS merit scores = 2.4498
CFS merit scores = 2.60996
CFS merit scores = 2.7614
CFS merit scores = 2.90328
CFS merit scores = 3.03586
CFS merit scores = 3.15718
CFS merit scores = 3.27095
CFS merit scores = 3.38056
CFS merit scores = 3.48403
CFS merit scores = 3.58112
CFS merit scores = 3.67235
CFS merit scores = 3.75719
CFS merit scores = 3.83827
CFS merit scores = 3.91503
CFS merit scores = 3.98925
CFS merit scores = 4.06135
CFS merit scores = 4.12799
CFS merit scores = 4.18994
CFS merit scores = 4.24883
CFS merit scores = 4.30626
CFS merit scores = 4.3628
CFS merit scores = 4.41584
CFS merit scores = 4.46496
CFS merit scores = 4.51089
CFS merit scores = 4.55595
CFS merit scores = 4.59802
CFS merit scores = 4.63884
CFS merit scores = 4.67879
CFS merit scores = 4.71565
CFS merit scores = 4.75038
CFS merit scores = 4.7838
CFS merit scores = 4.81435
CFS merit scores = 4.8425
CFS merit scores = 4.87036
CFS merit scores = 4.89711
CFS merit scores = 4.92132
CFS merit scores = 4.94292
CFS merit scores = 4.96359
CFS merit scores = 4.98414
CFS merit scores = 5.0026
CFS merit scores = 5.02041
CFS merit scores = 5.03778
CFS merit scores = 5.05445
CFS merit scores = 5.07096
CFS merit scores = 5.08808
CFS merit scores = 5.10326
CFS merit scores = 5.11831
CFS merit scores = 5.13275
CFS merit scores = 5.14576
CFS merit scores = 5.15834
CFS merit scores = 5.16904
CFS merit scores = 5.18016
CFS merit scores = 5.18974
CFS merit scores = 5.19918
CFS merit scores = 5.20823
CFS merit scores = 5.2157
CFS merit scores = 5.22294
CFS merit scores = 5.2299
CFS merit scores = 5.23621
CFS merit scores = 5.24149
CFS merit scores = 5.2465
CFS merit scores = 5.2516
CFS merit scores = 5.25632
CFS merit scores = 5.26081
CFS merit scores = 5.26499
CFS merit scores = 5.26925
CFS merit scores = 5.27279
CFS merit scores = 5.27496
CFS merit scores = 5.27539
CFS merit scores = 5.27604
CFS merit scores = 5.27747
CFS merit scores = 5.27809
CFS merit scores = 5.27818
CFS merit scores = 5.2775
CFS merit scores = 5.27675
CFS merit scores = 5.27512
CFS merit scores = 5.27377
CFS merit scores = 5.27218
CFS merit scores = 5.27033
CFS merit scores = 5.26894
CFS merit scores = 5.26715
CFS merit scores = 5.26374
CFS merit scores = 5.26062
CFS merit scores = 5.25629
CFS merit scores = 5.2514
CFS merit scores = 5.24666
CFS merit scores = 5.24216
CFS merit scores = 5.23579
CFS merit scores = 5.22971
CFS merit scores = 5.22231
CFS merit scores = 5.2138
CFS merit scores = 5.20586
CFS merit scores = 5.19411
CFS merit scores = 5.18154
CFS merit scores = 5.16861
CFS merit scores = 5.15581
CFS merit scores = 5.14358
CFS merit scores = 5.13066
CFS merit scores = 5.11072
CFS merit scores = 5.09071
CFS merit scores = 5.07013
CFS merit scores = 5.0474
CFS merit scores = 5.02559
CFS merit scores = 5.00445
CFS merit scores = 4.98352
CFS merit scores = 4.96121
CFS merit scores = 4.93244
CFS merit scores = 4.89242
cnt = 1	feature = 81	correl = 0.454969	descr = Gibbs_of_Target_Sequence__Pos_19_Step_1
cnt = 2	feature = 2	correl = -0.147063	descr = Position_Specific_Bin_Base_0_Base_G
cnt = 3	feature = 14	correl = -0.07136	descr = Position_Specific_Bin_Base_4_Base_C
cnt = 4	feature = 525	correl = 0.0369199	descr = N_Gram_GACA
cnt = 5	feature = 837	correl = 0.0394733	descr = N_Gram_TGCAA
cnt = 6	feature = 29	correl = -0.0531629	descr = Position_Specific_Bin_Base_10_Base_G
cnt = 7	feature = 834	correl = 0.0368928	descr = N_Gram_TGATC
cnt = 8	feature = 47	correl = 0.0378871	descr = Position_Specific_Bin_Base_17_Base_A
cnt = 9	feature = 768	correl = 0.0247007	descr = N_Gram_TATGC
cnt = 10	feature = 308	correl = 0.0786281	descr = N_Gram_ATTAT
cnt = 11	feature = 796	correl = 0.0268411	descr = N_Gram_TCGA
cnt = 12	feature = 432	correl = -0.0323233	descr = N_Gram_CGCAA
cnt = 13	feature = 406	correl = 0.0448209	descr = N_Gram_CCTAA
cnt = 14	feature = 659	correl = -0.0254563	descr = N_Gram_GGGCT
cnt = 15	feature = 759	correl = 0.0693756	descr = N_Gram_TATAA
cnt = 16	feature = 593	correl = -0.0437473	descr = N_Gram_GCGCA
cnt = 17	feature = 334	correl = -0.0307071	descr = N_Gram_CACGA
cnt = 18	feature = 657	correl = -0.0872542	descr = N_Gram_GGGCC
cnt = 19	feature = 531	correl = -0.0440433	descr = N_Gram_GACCC
cnt = 20	feature = 770	correl = 0.0295953	descr = N_Gram_TATGT
cnt = 21	feature = 264	correl = 0.0892963	descr = N_Gram_AGTCG
cnt = 22	feature = 4	correl = -0.0262092	descr = Position_Specific_Bin_Base_1_Base_C
cnt = 23	feature = 752	correl = 0.0510696	descr = N_Gram_TAGCA
cnt = 24	feature = 687	correl = 0.0479308	descr = N_Gram_GTCAA
cnt = 25	feature = 732	correl = -0.0375029	descr = N_Gram_TAATC
cnt = 26	feature = 876	correl = 0.0590329	descr = N_Gram_TTACA
cnt = 27	feature = 773	correl = 0.0228362	descr = N_Gram_TATTG
cnt = 28	feature = 579	correl = -0.0830159	descr = N_Gram_GCCCA
cnt = 29	feature = 52	correl = -0.0610258	descr = Position_Specific_Bin_Base_18_Base_G
cnt = 30	feature = 767	correl = 0.0683243	descr = N_Gram_TATGA
cnt = 31	feature = 717	correl = -0.0252039	descr = N_Gram_GTTGC
cnt = 32	feature = 461	correl = 0.0293775	descr = N_Gram_CGTCT
cnt = 33	feature = 705	correl = -0.0567607	descr = N_Gram_GTGGA
cnt = 34	feature = 643	correl = -0.0317489	descr = N_Gram_GGCCT
cnt = 35	feature = 256	correl = -0.0297799	descr = N_Gram_AGGAG
cnt = 36	feature = 316	correl = 0.0452548	descr = N_Gram_ATTGT
cnt = 37	feature = 653	correl = -0.0684294	descr = N_Gram_GGGAA
cnt = 38	feature = 672	correl = -0.0358006	descr = N_Gram_GGTGA
cnt = 39	feature = 707	correl = -0.0599098	descr = N_Gram_GTGGG
cnt = 40	feature = 632	correl = -0.0420013	descr = N_Gram_GGATG
cnt = 41	feature = 798	correl = 0.0442783	descr = N_Gram_TCGC
cnt = 42	feature = 11	correl = 0.0675327	descr = Position_Specific_Bin_Base_3_Base_G
cnt = 43	feature = 721	correl = 0.0265224	descr = N_Gram_GTTTC
cnt = 44	feature = 229	correl = 0.0515418	descr = N_Gram_ACTA
cnt = 45	feature = 680	correl = 0.0542346	descr = N_Gram_GTAAA
cnt = 46	feature = 17	correl = 0.0296634	descr = Position_Specific_Bin_Base_6_Base_A
cnt = 47	feature = 31	correl = -0.0421747	descr = Position_Specific_Bin_Base_11_Base_A
cnt = 48	feature = 358	correl = 0.0292319	descr = N_Gram_CATG
cnt = 49	feature = 40	correl = -0.154096	descr = Position_Specific_Bin_Base_14_Base_G
cnt = 50	feature = 409	correl = -0.0221631	descr = N_Gram_CCTCA
cnt = 51	feature = 765	correl = 0.0540482	descr = N_Gram_TATCG
cnt = 52	feature = 701	correl = -0.045058	descr = N_Gram_GTGC
cnt = 53	feature = 1	correl = 0.102771	descr = Position_Specific_Bin_Base_0_Base_C
cnt = 54	feature = 706	correl = -0.0754493	descr = N_Gram_GTGGC
cnt = 55	feature = 600	correl = -0.0379972	descr = N_Gram_GCGGG
cnt = 56	feature = 16	correl = 0.0503412	descr = Position_Specific_Bin_Base_5_Base_T
cnt = 57	feature = 233	correl = 0.0484554	descr = N_Gram_ACTG
cnt = 58	feature = 772	correl = 0.0594775	descr = N_Gram_TATTC
cnt = 59	feature = 645	correl = -0.0754111	descr = N_Gram_GGCGC
cnt = 60	feature = 654	correl = -0.0656479	descr = N_Gram_GGGAG
cnt = 61	feature = 738	correl = 0.038029	descr = N_Gram_TACC
cnt = 62	feature = 755	correl = 0.0315348	descr = N_Gram_TAGT
cnt = 63	feature = 499	correl = -0.0220526	descr = N_Gram_CTGGG
cnt = 64	feature = 603	correl = -0.0675003	descr = N_Gram_GCGTC
cnt = 65	feature = 812	correl = 0.038798	descr = N_Gram_TCTAT
cnt = 66	feature = 260	correl = 0.0904519	descr = N_Gram_AGGTA
cnt = 67	feature = 6	correl = 0.0275521	descr = Position_Specific_Bin_Base_1_Base_T
cnt = 68	feature = 292	correl = 0.0468474	descr = N_Gram_ATCTG
cnt = 69	feature = 206	correl = 0.0470174	descr = N_Gram_ACAGT
cnt = 70	feature = 802	correl = -0.05458	descr = N_Gram_TCGG
cnt = 71	feature = 412	correl = -0.0760356	descr = N_Gram_CCTCT
cnt = 72	feature = 58	correl = 0.366173	descr = Position_Specific_Bin_Base_20_Base_A
cnt = 73	feature = 41	correl = 0.0728982	descr = Position_Specific_Bin_Base_14_Base_T
cnt = 74	feature = 10	correl = -0.126621	descr = Position_Specific_Bin_Base_2_Base_T
cnt = 75	feature = 15	correl = -0.0559338	descr = Position_Specific_Bin_Base_5_Base_C
cnt = 76	feature = 535	correl = 0.0375623	descr = N_Gram_GACT
cnt = 77	feature = 749	correl = 0.0536343	descr = N_Gram_TAGAC
cnt = 78	feature = 436	correl = -0.0758098	descr = N_Gram_CGCG
cnt = 79	feature = 501	correl = 0.0429511	descr = N_Gram_CTGT
cnt = 80	feature = 751	correl = 0.0645506	descr = N_Gram_TAGC
cnt = 81	feature = 33	correl = 0.11286	descr = Position_Specific_Bin_Base_11_Base_T
cnt = 82	feature = 28	correl = -0.0796189	descr = Position_Specific_Bin_Base_10_Base_C
cnt = 83	feature = 278	correl = 0.047576	descr = N_Gram_ATATG
cnt = 84	feature = 658	correl = -0.0848546	descr = N_Gram_GGGCG
cnt = 85	feature = 56	correl = -0.124906	descr = Position_Specific_Bin_Base_19_Base_G
cnt = 86	feature = 367	correl = -0.0507116	descr = N_Gram_CCAC
cnt = 87	feature = 675	correl = -0.03054	descr = N_Gram_GGTT
cnt = 88	feature = 70	correl = 0.0837438	descr = Gibbs_of_Target_Sequence__Pos_8_Step_1
cnt = 89	feature = 857	correl = -0.0563053	descr = N_Gram_TGGGG
cnt = 90	feature = 631	correl = -0.0497923	descr = N_Gram_GGAGG
cnt = 91	feature = 384	correl = -0.10853	descr = N_Gram_CCCG
cnt = 92	feature = 792	correl = -0.0320976	descr = N_Gram_TCCTC
cnt = 93	feature = 716	correl = -0.050425	descr = N_Gram_GTTG
cnt = 94	feature = 452	correl = -0.0466502	descr = N_Gram_CGGGT
cnt = 95	feature = 478	correl = 0.0514618	descr = N_Gram_CTAT
cnt = 96	feature = 105	correl = -0.0577757	descr = Xue_Structure_Feature_A100
cnt = 97	feature = 77	correl = 0.0973518	descr = Gibbs_of_Target_Sequence__Pos_15_Step_1
cnt = 98	feature = 82	correl = 0.431022	descr = Gibbs_of_Target_Sequence__Pos_20_Step_1
cnt = 99	feature = 674	correl = -0.0974016	descr = N_Gram_GGTGG
cnt = 100	feature = 660	correl = -0.0882218	descr = N_Gram_GGGG
cnt = 101	feature = 228	correl = 0.0333661	descr = N_Gram_ACT
cnt = 102	feature = 80	correl = 0.197882	descr = Gibbs_of_Target_Sequence__Pos_18_Step_1
cnt = 103	feature = 78	correl = 0.11928	descr = Gibbs_of_Target_Sequence__Pos_16_Step_1
cnt = 104	feature = 899	correl = 0.107937	descr = N_Gram_TTG
cnt = 105	feature = 76	correl = 0.157174	descr = Gibbs_of_Target_Sequence__Pos_14_Step_1
cnt = 106	feature = 449	correl = -0.0847652	descr = N_Gram_CGGG
cnt = 107	feature = 766	correl = 0.0727525	descr = N_Gram_TATG
cnt = 108	feature = 914	correl = 0.0850535	descr = N_Gram_TTT
cnt = 109	feature = 404	correl = -0.0473881	descr = N_Gram_CCT
cnt = 110	feature = 704	correl = -0.0978076	descr = N_Gram_GTGG
cnt = 111	feature = 665	correl = -0.0834309	descr = N_Gram_GGGTG
cnt = 112	feature = 664	correl = -0.0544589	descr = N_Gram_GGGT
cnt = 113	feature = 83	correl = 0.232997	descr = PF_RNAi_Fold_Energy
num rows = 2188
num_elements = 249432
.*
optimization finished, #iter = 1933
nu = 0.432363
obj = -84.908495, rho = -0.498687
nSV = 1078, nBSV = 841
num rows = 243
num_elements = 27702
*
optimization finished, #iter = 234
nu = 0.463381
obj = -10.025511, rho = -0.631121
nSV = 148, nBSV = 86
.*
optimization finished, #iter = 1933
nu = 0.432363
obj = -84.908495, rho = -0.498687
nSV = 1078, nBSV = 841
CFS merit scores = 1.44852
CFS merit scores = 1.62016
CFS merit scores = 1.84765
CFS merit scores = 2.06669
CFS merit scores = 2.26354
CFS merit scores = 2.44341
CFS merit scores = 2.60922
CFS merit scores = 2.7571
CFS merit scores = 2.89573
CFS merit scores = 3.02694
CFS merit scores = 3.15128
CFS merit scores = 3.2686
CFS merit scores = 3.38048
CFS merit scores = 3.48537
CFS merit scores = 3.5854
CFS merit scores = 3.67678
CFS merit scores = 3.7609
CFS merit scores = 3.8403
CFS merit scores = 3.91452
CFS merit scores = 3.98296
CFS merit scores = 4.04785
CFS merit scores = 4.10965
CFS merit scores = 4.16811
CFS merit scores = 4.22523
CFS merit scores = 4.27936
CFS merit scores = 4.32749
CFS merit scores = 4.37503
CFS merit scores = 4.42165
CFS merit scores = 4.46577
CFS merit scores = 4.50801
CFS merit scores = 4.54842
CFS merit scores = 4.58775
CFS merit scores = 4.62737
CFS merit scores = 4.66497
CFS merit scores = 4.70116
CFS merit scores = 4.73329
CFS merit scores = 4.76367
CFS merit scores = 4.79349
CFS merit scores = 4.82278
CFS merit scores = 4.84839
CFS merit scores = 4.87316
CFS merit scores = 4.89651
CFS merit scores = 4.9195
CFS merit scores = 4.94101
CFS merit scores = 4.96179
CFS merit scores = 4.98153
CFS merit scores = 5.00053
CFS merit scores = 5.01939
CFS merit scores = 5.03594
CFS merit scores = 5.05142
CFS merit scores = 5.0657
CFS merit scores = 5.07786
CFS merit scores = 5.08908
CFS merit scores = 5.1007
CFS merit scores = 5.11259
CFS merit scores = 5.1248
CFS merit scores = 5.13608
CFS merit scores = 5.14658
CFS merit scores = 5.15697
CFS merit scores = 5.16465
CFS merit scores = 5.17095
CFS merit scores = 5.17759
CFS merit scores = 5.1836
CFS merit scores = 5.18734
CFS merit scores = 5.19047
CFS merit scores = 5.19384
CFS merit scores = 5.19716
CFS merit scores = 5.2008
CFS merit scores = 5.20395
CFS merit scores = 5.20656
CFS merit scores = 5.20858
CFS merit scores = 5.21093
CFS merit scores = 5.21292
CFS merit scores = 5.21432
CFS merit scores = 5.2155
CFS merit scores = 5.21648
CFS merit scores = 5.21689
CFS merit scores = 5.21768
CFS merit scores = 5.21816
CFS merit scores = 5.21792
CFS merit scores = 5.21825
CFS merit scores = 5.21336
CFS merit scores = 5.20871
CFS merit scores = 5.20411
CFS merit scores = 5.19848
CFS merit scores = 5.19278
CFS merit scores = 5.18689
CFS merit scores = 5.17979
CFS merit scores = 5.17284
CFS merit scores = 5.16665
CFS merit scores = 5.15808
CFS merit scores = 5.14985
CFS merit scores = 5.14184
CFS merit scores = 5.13357
CFS merit scores = 5.12477
CFS merit scores = 5.11546
CFS merit scores = 5.10559
CFS merit scores = 5.0961
CFS merit scores = 5.08617
CFS merit scores = 5.07398
CFS merit scores = 5.06001
CFS merit scores = 5.04512
CFS merit scores = 5.03106
CFS merit scores = 5.01581
CFS merit scores = 5.00091
CFS merit scores = 4.98253
CFS merit scores = 4.96202
CFS merit scores = 4.93542
CFS merit scores = 4.90602
CFS merit scores = 4.87496
CFS merit scores = 4.83685
CFS merit scores = 4.79249
cnt = 1	feature = 81	correl = 0.448525	descr = Gibbs_of_Target_Sequence__Pos_19_Step_1
cnt = 2	feature = 2	correl = -0.135476	descr = Position_Specific_Bin_Base_0_Base_G
cnt = 3	feature = 233	correl = 0.06891	descr = N_Gram_ACTGA
cnt = 4	feature = 768	correl = -0.0315201	descr = N_Gram_TCCCA
cnt = 5	feature = 773	correl = -0.0274226	descr = N_Gram_TCCTC
cnt = 6	feature = 654	correl = 0.0310147	descr = N_Gram_GGTA
cnt = 7	feature = 802	correl = 0.0259982	descr = N_Gram_TCTGT
cnt = 8	feature = 876	correl = 0.0348795	descr = N_Gram_TTCGC
cnt = 9	feature = 525	correl = 0.0680599	descr = N_Gram_GACTA
cnt = 10	feature = 664	correl = -0.0589472	descr = N_Gram_GGTTA
cnt = 11	feature = 501	correl = -0.0253875	descr = N_Gram_CTTTA
cnt = 12	feature = 452	correl = 0.0293553	descr = N_Gram_CGTCT
cnt = 13	feature = 449	correl = 0.0219318	descr = N_Gram_CGTCA
cnt = 14	feature = 631	correl = -0.0645323	descr = N_Gram_GGCGG
cnt = 15	feature = 311	correl = -0.0347685	descr = N_Gram_ATTGA
cnt = 16	feature = 308	correl = 0.0346323	descr = N_Gram_ATTCG
cnt = 17	feature = 432	correl = -0.0667833	descr = N_Gram_CGCGG
cnt = 18	feature = 645	correl = -0.030693	descr = N_Gram_GGGCT
cnt = 19	feature = 834	correl = -0.0582154	descr = N_Gram_TGGCC
cnt = 20	feature = 531	correl = -0.027193	descr = N_Gram_GAGC
cnt = 21	feature = 812	correl = 0.0284045	descr = N_Gram_TGAGA
cnt = 22	feature = 705	correl = -0.0244854	descr = N_Gram_GTTGT
cnt = 23	feature = 10	correl = -0.082375	descr = Position_Specific_Bin_Base_3_Base_T
cnt = 24	feature = 865	correl = 0.0310416	descr = N_Gram_TTAGC
cnt = 25	feature = 752	correl = 0.0292382	descr = N_Gram_TATGT
cnt = 26	feature = 717	correl = -0.0524465	descr = N_Gram_TAATC
cnt = 27	feature = 721	correl = 0.0782106	descr = N_Gram_TACAA
cnt = 28	feature = 751	correl = 0.0573999	descr = N_Gram_TATGA
cnt = 29	feature = 278	correl = 0.0279739	descr = N_Gram_ATATA
cnt = 30	feature = 264	correl = 0.0938962	descr = N_Gram_AGTCG
cnt = 31	feature = 643	correl = -0.0887619	descr = N_Gram_GGGCC
cnt = 32	feature = 406	correl = -0.0567998	descr = N_Gram_CCTGA
cnt = 33	feature = 674	correl = 0.0505368	descr = N_Gram_GTCAA
cnt = 34	feature = 461	correl = 0.0648309	descr = N_Gram_CTAAG
cnt = 35	feature = 603	correl = -0.0626447	descr = N_Gram_GCTTT
cnt = 36	feature = 798	correl = 0.0476545	descr = N_Gram_TCTCT
cnt = 37	feature = 755	correl = 0.0454596	descr = N_Gram_TATTT
cnt = 38	feature = 749	correl = 0.0461481	descr = N_Gram_TATCG
cnt = 39	feature = 632	correl = -0.0510936	descr = N_Gram_GGCGT
cnt = 40	feature = 286	correl = 0.0307883	descr = N_Gram_ATCCT
cnt = 41	feature = 4	correl = -0.0922977	descr = Position_Specific_Bin_Base_1_Base_G
cnt = 42	feature = 687	correl = -0.0444613	descr = N_Gram_GTGC
cnt = 43	feature = 6	correl = 0.0587686	descr = Position_Specific_Bin_Base_2_Base_C
cnt = 44	feature = 367	correl = -0.0272801	descr = N_Gram_CCATC
cnt = 45	feature = 29	correl = 0.0592604	descr = Position_Specific_Bin_Base_10_Base_T
cnt = 46	feature = 662	correl = -0.084978	descr = N_Gram_GGTGG
cnt = 47	feature = 25	correl = 0.0282277	descr = Position_Specific_Bin_Base_9_Base_T
cnt = 48	feature = 675	correl = -0.0213989	descr = N_Gram_GTCAC
cnt = 49	feature = 707	correl = 0.0564298	descr = N_Gram_GTTTG
cnt = 50	feature = 21	correl = 0.0484259	descr = Position_Specific_Bin_Base_7_Base_T
cnt = 51	feature = 535	correl = -0.0343259	descr = N_Gram_GAGGG
cnt = 52	feature = 336	correl = -0.0509491	descr = N_Gram_CAGAG
cnt = 53	feature = 47	correl = -0.0668364	descr = Position_Specific_Bin_Base_16_Base_G
cnt = 54	feature = 33	correl = 0.122367	descr = Position_Specific_Bin_Base_11_Base_T
cnt = 55	feature = 658	correl = -0.0599121	descr = N_Gram_GGTCC
cnt = 56	feature = 15	correl = 0.0363669	descr = Position_Specific_Bin_Base_6_Base_A
cnt = 57	feature = 40	correl = -0.148796	descr = Position_Specific_Bin_Base_14_Base_G
cnt = 58	feature = 716	correl = 0.0481188	descr = N_Gram_TAAGG
cnt = 59	feature = 11	correl = 0.0768797	descr = Position_Specific_Bin_Base_4_Base_A
cnt = 60	feature = 665	correl = -0.0709925	descr = N_Gram_GGTTG
cnt = 61	feature = 904	correl = 0.0623761	descr = N_Gram_TTTCT
cnt = 62	feature = 58	correl = 0.0629845	descr = Position_Specific_Bin_Base_19_Base_T
cnt = 63	feature = 792	correl = 0.0526826	descr = N_Gram_TCTAC
cnt = 64	feature = 597	correl = -0.0260742	descr = N_Gram_GCTG
cnt = 65	feature = 206	correl = 0.063513	descr = N_Gram_ACAT
cnt = 66	feature = 718	correl = 0.0483371	descr = N_Gram_TAATT
cnt = 67	feature = 732	correl = 0.0529332	descr = N_Gram_TAGA
cnt = 68	feature = 672	correl = 0.0266662	descr = N_Gram_GTATT
cnt = 69	feature = 759	correl = 0.0305702	descr = N_Gram_TCACC
cnt = 70	feature = 657	correl = 0.0331339	descr = N_Gram_GGTCA
cnt = 71	feature = 1	correl = 0.106362	descr = Position_Specific_Bin_Base_0_Base_C
cnt = 72	feature = 490	correl = 0.0454272	descr = N_Gram_CTGTT
cnt = 73	feature = 288	correl = 0.0400925	descr = N_Gram_ATCGA
cnt = 74	feature = 404	correl = -0.0624927	descr = N_Gram_CCTCT
cnt = 75	feature = 17	correl = 0.032018	descr = Position_Specific_Bin_Base_6_Base_G
cnt = 76	feature = 358	correl = -0.0295198	descr = N_Gram_CCAA
cnt = 77	feature = 704	correl = -0.0332756	descr = N_Gram_GTTGG
cnt = 78	feature = 430	correl = -0.0926276	descr = N_Gram_CGCG
cnt = 79	feature = 229	correl = 0.0763644	descr = N_Gram_ACTAC
cnt = 80	feature = 28	correl = -0.0579378	descr = Position_Specific_Bin_Base_10_Base_G
cnt = 81	feature = 56	correl = -0.121187	descr = Position_Specific_Bin_Base_19_Base_C
cnt = 82	feature = 334	correl = -0.059169	descr = N_Gram_CAGA
cnt = 83	feature = 765	correl = 0.0284397	descr = N_Gram_TCCA
cnt = 84	feature = 82	correl = 0.421589	descr = Gibbs_of_Target_Sequence__Pos_20_Step_1
cnt = 85	feature = 579	correl = -0.0545494	descr = N_Gram_GCGC
cnt = 86	feature = 515	correl = 0.0315945	descr = N_Gram_GACA
cnt = 87	feature = 16	correl = -0.046843	descr = Position_Specific_Bin_Base_6_Base_C
cnt = 88	feature = 316	correl = -0.0262528	descr = N_Gram_CAAA
cnt = 89	feature = 256	correl = -0.0515914	descr = N_Gram_AGGG
cnt = 90	feature = 808	correl = 0.0607381	descr = N_Gram_TGAA
cnt = 91	feature = 105	correl = -0.0709674	descr = Xue_Structure_Feature_A100
cnt = 92	feature = 228	correl = 0.0456891	descr = N_Gram_ACTA
cnt = 93	feature = 77	correl = 0.0992392	descr = Gibbs_of_Target_Sequence__Pos_15_Step_1
cnt = 94	feature = 706	correl = 0.0503992	descr = N_Gram_GTTT
cnt = 95	feature = 66	correl = -0.172686	descr = Gibbs_of_Target_Sequence__Pos_2_Step_1
cnt = 96	feature = 70	correl = 0.1472	descr = Gibbs_of_Target_Sequence__Pos_7_Step_1
cnt = 97	feature = 659	correl = -0.0789446	descr = N_Gram_GGTG
cnt = 98	feature = 64	correl = 0.0898249	descr = Gibbs_of_Target_Sequence__Pos_0_Step_1
cnt = 99	feature = 767	correl = -0.0361798	descr = N_Gram_TCCC
cnt = 100	feature = 753	correl = 0.0641284	descr = N_Gram_TATT
cnt = 101	feature = 78	correl = 0.124245	descr = Gibbs_of_Target_Sequence__Pos_16_Step_1
cnt = 102	feature = 436	correl = -0.0909114	descr = N_Gram_CGG
cnt = 103	feature = 701	correl = -0.0584296	descr = N_Gram_GTTG
cnt = 104	feature = 80	correl = 0.1985	descr = Gibbs_of_Target_Sequence__Pos_18_Step_1
cnt = 105	feature = 76	correl = 0.144465	descr = Gibbs_of_Target_Sequence__Pos_14_Step_1
cnt = 106	feature = 806	correl = 0.0541959	descr = N_Gram_TG
cnt = 107	feature = 857	correl = 0.0622678	descr = N_Gram_TTA
cnt = 108	feature = 578	correl = -0.091515	descr = N_Gram_GCG
cnt = 109	feature = 653	correl = -0.0389671	descr = N_Gram_GGT
cnt = 110	feature = 899	correl = 0.0993408	descr = N_Gram_TTT
cnt = 111	feature = 708	correl = 0.169841	descr = N_Gram_TA
cnt = 112	feature = 83	correl = 0.233596	descr = PF_RNAi_Fold_Energy
num rows = 2188
num_elements = 247244
.*
optimization finished, #iter = 1946
nu = 0.438868
obj = -85.868212, rho = -0.537295
nSV = 1073, nBSV = 858
num rows = 243
num_elements = 27459
*
optimization finished, #iter = 178
nu = 0.417462
obj = -8.927425, rho = -0.636214
nSV = 127, nBSV = 76
.*
optimization finished, #iter = 1946
nu = 0.438868
obj = -85.868212, rho = -0.537295
nSV = 1073, nBSV = 858
CFS merit scores = 1.29636
CFS merit scores = 1.5408
CFS merit scores = 1.79225
CFS merit scores = 2.02383
CFS merit scores = 2.23327
CFS merit scores = 2.42465
CFS merit scores = 2.59635
CFS merit scores = 2.75476
CFS merit scores = 2.90282
CFS merit scores = 3.03802
CFS merit scores = 3.16102
CFS merit scores = 3.27644
cnt = 1	feature = 68	correl = 0.296357	descr = Gibbs_of_Target_Sequence_
cnt = 2	feature = 834	correl = 0.0838988	descr = N_Gram_TCTGC
cnt = 3	feature = 767	correl = 0.0536372	descr = N_Gram_TAGCA
cnt = 4	feature = 755	correl = 0.0225324	descr = N_Gram_TACCG
cnt = 5	feature = 449	correl = -0.0482257	descr = N_Gram_CGAGT
cnt = 6	feature = 229	correl = -0.0393504	descr = N_Gram_ACGAA
cnt = 7	feature = 214	correl = 0.0630837	descr = N_Gram_ACAGT
cnt = 8	feature = 904	correl = 0.0327375	descr = N_Gram_TTCGC
cnt = 9	feature = 857	correl = -0.0227017	descr = N_Gram_TGCCT
cnt = 10	feature = 452	correl = -0.0230941	descr = N_Gram_CGATC
cnt = 11	feature = 490	correl = -0.06787	descr = N_Gram_CGTTC
cnt = 12	feature = 701	correl = -0.0263622	descr = N_Gram_GTAAT
num rows = 2188
num_elements = 28444
*
optimization finished, #iter = 715
nu = 0.621896
obj = -171.156372, rho = -0.725211
nSV = 1364, nBSV = 1357
num rows = 243
num_elements = 3159
*
optimization finished, #iter = 88
nu = 0.643873
obj = -19.238359, rho = -0.699317
nSV = 158, nBSV = 154
*
optimization finished, #iter = 715
nu = 0.621896
obj = -171.156372, rho = -0.725211
nSV = 1364, nBSV = 1357
CFS merit scores = 1.19151
CFS merit scores = 1.52037
CFS merit scores = 1.78623
CFS merit scores = 2.02903
CFS merit scores = 2.24498
CFS merit scores = 2.43476
CFS merit scores = 2.60917
CFS merit scores = 2.77179
CFS merit scores = 2.92295
CFS merit scores = 3.06529
CFS merit scores = 3.20039
CFS merit scores = 3.32771
CFS merit scores = 3.44813
CFS merit scores = 3.56202
CFS merit scores = 3.67047
CFS merit scores = 3.77393
CFS merit scores = 3.87233
CFS merit scores = 3.96148
CFS merit scores = 4.04449
CFS merit scores = 4.12322
CFS merit scores = 4.19936
CFS merit scores = 4.2687
CFS merit scores = 4.33552
CFS merit scores = 4.3986
CFS merit scores = 4.45862
CFS merit scores = 4.51404
CFS merit scores = 4.56803
CFS merit scores = 4.61973
CFS merit scores = 4.66972
CFS merit scores = 4.71845
CFS merit scores = 4.76596
CFS merit scores = 4.81234
CFS merit scores = 4.8533
CFS merit scores = 4.89336
CFS merit scores = 4.92555
CFS merit scores = 4.95594
CFS merit scores = 4.98422
CFS merit scores = 5.0133
CFS merit scores = 5.04136
CFS merit scores = 5.06784
CFS merit scores = 5.09319
CFS merit scores = 5.11709
CFS merit scores = 5.1408
CFS merit scores = 5.16449
CFS merit scores = 5.18699
CFS merit scores = 5.20895
CFS merit scores = 5.23021
CFS merit scores = 5.25073
CFS merit scores = 5.27142
CFS merit scores = 5.2899
CFS merit scores = 5.30688
CFS merit scores = 5.31926
CFS merit scores = 5.33133
CFS merit scores = 5.34237
CFS merit scores = 5.35431
CFS merit scores = 5.36495
CFS merit scores = 5.37568
CFS merit scores = 5.38533
CFS merit scores = 5.3948
CFS merit scores = 5.40403
CFS merit scores = 5.41387
CFS merit scores = 5.42247
CFS merit scores = 5.43145
CFS merit scores = 5.43999
CFS merit scores = 5.44739
CFS merit scores = 5.4539
CFS merit scores = 5.45984
CFS merit scores = 5.46607
CFS merit scores = 5.47146
CFS merit scores = 5.47638
CFS merit scores = 5.4819
CFS merit scores = 5.48769
CFS merit scores = 5.49224
CFS merit scores = 5.49644
CFS merit scores = 5.49989
CFS merit scores = 5.50331
CFS merit scores = 5.50676
CFS merit scores = 5.51038
CFS merit scores = 5.51428
CFS merit scores = 5.51822
CFS merit scores = 5.52068
CFS merit scores = 5.52194
CFS merit scores = 5.52279
CFS merit scores = 5.52307
CFS merit scores = 5.5233
CFS merit scores = 5.52319
CFS merit scores = 5.52276
CFS merit scores = 5.52237
CFS merit scores = 5.52207
CFS merit scores = 5.52188
CFS merit scores = 5.52197
CFS merit scores = 5.52
CFS merit scores = 5.51739
CFS merit scores = 5.51528
CFS merit scores = 5.51281
CFS merit scores = 5.50989
CFS merit scores = 5.50748
CFS merit scores = 5.50521
CFS merit scores = 5.50203
CFS merit scores = 5.49877
CFS merit scores = 5.49588
CFS merit scores = 5.49305
CFS merit scores = 5.49015
CFS merit scores = 5.48669
CFS merit scores = 5.47816
CFS merit scores = 5.46938
CFS merit scores = 5.46076
CFS merit scores = 5.45005
CFS merit scores = 5.43953
CFS merit scores = 5.42885
CFS merit scores = 5.4159
CFS merit scores = 5.40283
CFS merit scores = 5.39039
CFS merit scores = 5.37795
CFS merit scores = 5.36501
CFS merit scores = 5.352
CFS merit scores = 5.33786
CFS merit scores = 5.32229
CFS merit scores = 5.30263
CFS merit scores = 5.27575
CFS merit scores = 5.24867
CFS merit scores = 5.2182
cnt = 1	feature = 83	correl = 0.191507	descr = Gibbs_of_Target_Sequence__Pos_18_Step_1
cnt = 2	feature = 33	correl = 0.120783	descr = Position_Specific_Bin_Base_11_Base_T
cnt = 3	feature = 751	correl = -0.0305078	descr = N_Gram_TACG
cnt = 4	feature = 17	correl = 0.021539	descr = Position_Specific_Bin_Base_6_Base_G
cnt = 5	feature = 256	correl = -0.0411751	descr = N_Gram_AGCGG
cnt = 6	feature = 899	correl = 0.0358779	descr = N_Gram_TTCGC
cnt = 7	feature = 228	correl = -0.042296	descr = N_Gram_ACGAA
cnt = 8	feature = 884	correl = -0.040421	descr = N_Gram_TTACC
cnt = 9	feature = 796	correl = -0.0223042	descr = N_Gram_TCCGA
cnt = 10	feature = 739	correl = 0.0320582	descr = N_Gram_TAAGC
cnt = 11	feature = 452	correl = -0.0568818	descr = N_Gram_CGCGT
cnt = 12	feature = 772	correl = 0.0314875	descr = N_Gram_TATAC
cnt = 13	feature = 773	correl = 0.0365127	descr = N_Gram_TATAG
cnt = 14	feature = 718	correl = 0.030938	descr = N_Gram_GTGTA
cnt = 15	feature = 749	correl = 0.0306888	descr = N_Gram_TACCG
cnt = 16	feature = 914	correl = 0.0357462	descr = N_Gram_TTGCG
cnt = 17	feature = 264	correl = 0.0317756	descr = N_Gram_AGGGG
cnt = 18	feature = 759	correl = 0.0573345	descr = N_Gram_TAGAC
cnt = 19	feature = 857	correl = 0.0295216	descr = N_Gram_TGGAC
cnt = 20	feature = 229	correl = -0.0375609	descr = N_Gram_ACGAC
cnt = 21	feature = 531	correl = -0.0216293	descr = N_Gram_GAAAG
cnt = 22	feature = 671	correl = 0.0528192	descr = N_Gram_GGTAA
cnt = 23	feature = 768	correl = 0.0452054	descr = N_Gram_TAGTG
cnt = 24	feature = 612	correl = -0.0493191	descr = N_Gram_GCGGT
cnt = 25	feature = 765	correl = 0.0279371	descr = N_Gram_TAGGC
cnt = 26	feature = 705	correl = 0.0424223	descr = N_Gram_GTCTA
cnt = 27	feature = 631	correl = 0.0371057	descr = N_Gram_GGAAT
cnt = 28	feature = 554	correl = -0.0373336	descr = N_Gram_GAGAT
cnt = 29	feature = 436	correl = -0.0415313	descr = N_Gram_CGACG
cnt = 30	feature = 404	correl = -0.0674243	descr = N_Gram_CCGAT
cnt = 31	feature = 672	correl = 0.0282457	descr = N_Gram_GGTAC
cnt = 32	feature = 490	correl = 0.058939	descr = N_Gram_CTAGC
cnt = 33	feature = 865	correl = -0.0255245	descr = N_Gram_TGGTG
cnt = 34	feature = 643	correl = -0.0400765	descr = N_Gram_GGCAG
cnt = 35	feature = 675	correl = -0.0830346	descr = N_Gram_GGTCC
cnt = 36	feature = 657	correl = -0.0615164	descr = N_Gram_GGGAG
cnt = 37	feature = 206	correl = 0.0583651	descr = N_Gram_ACAAA
cnt = 38	feature = 52	correl = -0.0600576	descr = Position_Specific_Bin_Base_17_Base_G
cnt = 39	feature = 432	correl = -0.0328284	descr = N_Gram_CGAAT
cnt = 40	feature = 4	correl = -0.0989067	descr = Position_Specific_Bin_Base_1_Base_G
cnt = 41	feature = 632	correl = 0.0277723	descr = N_Gram_GGACA
cnt = 42	feature = 284	correl = 0.0304308	descr = N_Gram_ATATG
cnt = 43	feature = 6	correl = 0.0358121	descr = Position_Specific_Bin_Base_2_Base_C
cnt = 44	feature = 915	correl = 0.0223257	descr = N_Gram_TTGCT
cnt = 45	feature = 752	correl = -0.0357203	descr = N_Gram_TACGT
cnt = 46	feature = 553	correl = 0.0336224	descr = N_Gram_GAGAA
cnt = 47	feature = 461	correl = -0.0340151	descr = N_Gram_CGGCT
cnt = 48	feature = 755	correl = 0.0442694	descr = N_Gram_TACTG
cnt = 49	feature = 806	correl = 0.0228636	descr = N_Gram_TCGCC
cnt = 50	feature = 21	correl = 0.0370049	descr = Position_Specific_Bin_Base_8_Base_A
cnt = 51	feature = 578	correl = -0.0465076	descr = N_Gram_GCACC
cnt = 52	feature = 47	correl = 0.0692978	descr = Position_Specific_Bin_Base_16_Base_A
cnt = 53	feature = 367	correl = 0.0283966	descr = N_Gram_CATGT
cnt = 54	feature = 740	correl = 0.0483461	descr = N_Gram_TAAGG
cnt = 55	feature = 2	correl = -0.131046	descr = Position_Specific_Bin_Base_0_Base_G
cnt = 56	feature = 738	correl = 0.0448696	descr = N_Gram_TAAGA
cnt = 57	feature = 478	correl = -0.068221	descr = N_Gram_CGTTC
cnt = 58	feature = 525	correl = 0.0481221	descr = N_Gram_CTTGT
cnt = 59	feature = 406	correl = -0.0411399	descr = N_Gram_CCGCA
cnt = 60	feature = 334	correl = 0.0281661	descr = N_Gram_CACAG
cnt = 61	feature = 904	correl = 0.0449649	descr = N_Gram_TTCTC
cnt = 62	feature = 14	correl = 0.0622375	descr = Position_Specific_Bin_Base_5_Base_T
cnt = 63	feature = 105	correl = -0.0264646	descr = Fold_of_RNAi_Sequence_Pos_19
cnt = 64	feature = 701	correl = 0.0429804	descr = N_Gram_GTCG
cnt = 65	feature = 535	correl = -0.0467934	descr = N_Gram_GAAGA
cnt = 66	feature = 292	correl = 0.0245719	descr = N_Gram_ATCCT
cnt = 67	feature = 29	correl = 0.051879	descr = Position_Specific_Bin_Base_10_Base_T
cnt = 68	feature = 665	correl = -0.0477275	descr = N_Gram_GGGGT
cnt = 69	feature = 708	correl = 0.0302877	descr = N_Gram_GTGAA
cnt = 70	feature = 40	correl = 0.100553	descr = Position_Specific_Bin_Base_14_Base_A
cnt = 71	feature = 792	correl = 0.0383018	descr = N_Gram_TCCAT
cnt = 72	feature = 659	correl = -0.0544737	descr = N_Gram_GGGCA
cnt = 73	feature = 798	correl = 0.0772501	descr = N_Gram_TCCTA
cnt = 74	feature = 396	correl = -0.0663415	descr = N_Gram_CCCT
cnt = 75	feature = 16	correl = -0.0363219	descr = Position_Specific_Bin_Base_6_Base_C
cnt = 76	feature = 31	correl = -0.0337109	descr = Position_Specific_Bin_Base_11_Base_C
cnt = 77	feature = 251	correl = -0.049925	descr = N_Gram_AGATG
cnt = 78	feature = 11	correl = 0.0828221	descr = Position_Specific_Bin_Base_4_Base_A
cnt = 79	feature = 852	correl = -0.038562	descr = N_Gram_TGCGG
cnt = 80	feature = 721	correl = -0.0336784	descr = N_Gram_GTTA
cnt = 81	feature = 704	correl = 0.0221769	descr = N_Gram_GTCT
cnt = 82	feature = 579	correl = -0.0299787	descr = N_Gram_GCACG
cnt = 83	feature = 58	correl = 0.178008	descr = Position_Specific_Bin_Base_19_Base_A
cnt = 84	feature = 716	correl = -0.0304433	descr = N_Gram_GTGGT
cnt = 85	feature = 674	correl = 0.0287207	descr = N_Gram_GGTCA
cnt = 86	feature = 687	correl = 0.0275186	descr = N_Gram_GTAAG
cnt = 87	feature = 501	correl = 0.0347217	descr = N_Gram_CTCT
cnt = 88	feature = 653	correl = -0.0267822	descr = N_Gram_GGCTT
cnt = 89	feature = 679	correl = -0.0572812	descr = N_Gram_GGTGC
cnt = 90	feature = 1	correl = 0.108951	descr = Position_Specific_Bin_Base_0_Base_C
cnt = 91	feature = 10	correl = -0.0988791	descr = Position_Specific_Bin_Base_3_Base_T
cnt = 92	feature = 767	correl = 0.032939	descr = N_Gram_TAGT
cnt = 93	feature = 28	correl = -0.0530427	descr = Position_Specific_Bin_Base_10_Base_G
cnt = 94	feature = 358	correl = -0.0290682	descr = N_Gram_CATA
cnt = 95	feature = 56	correl = -0.0409098	descr = Position_Specific_Bin_Base_18_Base_G
cnt = 96	feature = 15	correl = 0.0232815	descr = Position_Specific_Bin_Base_6_Base_A
cnt = 97	feature = 664	correl = -0.0704033	descr = N_Gram_GGGGC
cnt = 98	feature = 812	correl = 0.049568	descr = N_Gram_TCGT
cnt = 99	feature = 603	correl = -0.0719225	descr = N_Gram_GCGC
cnt = 100	feature = 308	correl = -0.0596461	descr = N_Gram_ATGGT
cnt = 101	feature = 60	correl = -0.12104	descr = Position_Specific_Bin_Base_19_Base_G
cnt = 102	feature = 834	correl = 0.0417058	descr = N_Gram_TGAAG
cnt = 103	feature = 316	correl = 0.098624	descr = N_Gram_ATTCT
cnt = 104	feature = 233	correl = -0.0351332	descr = N_Gram_ACGT
cnt = 105	feature = 449	correl = -0.0790805	descr = N_Gram_CGCG
cnt = 106	feature = 78	correl = 0.123291	descr = Gibbs_of_Target_Sequence__Pos_13_Step_1
cnt = 107	feature = 288	correl = 0.0379406	descr = N_Gram_ATCC
cnt = 108	feature = 707	correl = 0.0274442	descr = N_Gram_GTGA
cnt = 109	feature = 82	correl = 0.0908647	descr = Gibbs_of_Target_Sequence__Pos_17_Step_1
cnt = 110	feature = 77	correl = 0.0449207	descr = Gibbs_of_Target_Sequence__Pos_11_Step_1
cnt = 111	feature = 80	correl = 0.0943335	descr = Gibbs_of_Target_Sequence__Pos_15_Step_1
cnt = 112	feature = 770	correl = 0.073316	descr = N_Gram_TATA
cnt = 113	feature = 876	correl = 0.075099	descr = N_Gram_TGTT
cnt = 114	feature = 70	correl = 0.0974435	descr = Gibbs_of_Target_Sequence__Pos_4_Step_1
cnt = 115	feature = 802	correl = 0.0359057	descr = N_Gram_TCG
cnt = 116	feature = 278	correl = 0.0425579	descr = N_Gram_ATAG
cnt = 117	feature = 658	correl = -0.120309	descr = N_Gram_GGGC
cnt = 118	feature = 384	correl = -0.137294	descr = N_Gram_CCC
cnt = 119	feature = 81	correl = 0.108369	descr = Gibbs_of_Target_Sequence__Pos_16_Step_1
cnt = 120	feature = 76	correl = 0.123093	descr = Gibbs_of_Target_Sequence__Pos_10_Step_1
cnt = 121	feature = 706	correl = -0.0261667	descr = N_Gram_GTG
cnt = 122	feature = 654	correl = -0.12725	descr = N_Gram_GGG
num rows = 2188
num_elements = 269124
.*
optimization finished, #iter = 1984
nu = 0.441312
obj = -84.855490, rho = -0.505713
nSV = 1070, nBSV = 855
num rows = 243
num_elements = 29889
*
optimization finished, #iter = 149
nu = 0.328042
obj = -7.649563, rho = -0.516565
nSV = 109, nBSV = 56
.*
optimization finished, #iter = 1984
nu = 0.441312
obj = -84.855490, rho = -0.505713
nSV = 1070, nBSV = 855
CFS merit scores = 1.43086
CFS merit scores = 1.61174
CFS merit scores = 1.85327
CFS merit scores = 2.07781
CFS merit scores = 2.27657
CFS merit scores = 2.45947
CFS merit scores = 2.62236
CFS merit scores = 2.77395
CFS merit scores = 2.91354
CFS merit scores = 3.04508
CFS merit scores = 3.16495
CFS merit scores = 3.28037
CFS merit scores = 3.38816
CFS merit scores = 3.48451
CFS merit scores = 3.57739
CFS merit scores = 3.66632
CFS merit scores = 3.75114
CFS merit scores = 3.83064
CFS merit scores = 3.90591
CFS merit scores = 3.9763
CFS merit scores = 4.04402
CFS merit scores = 4.10872
CFS merit scores = 4.17097
CFS merit scores = 4.23115
CFS merit scores = 4.28901
CFS merit scores = 4.34419
CFS merit scores = 4.39371
CFS merit scores = 4.44114
CFS merit scores = 4.48626
CFS merit scores = 4.52794
CFS merit scores = 4.56869
CFS merit scores = 4.60784
CFS merit scores = 4.64612
CFS merit scores = 4.68257
CFS merit scores = 4.71749
CFS merit scores = 4.75079
CFS merit scores = 4.78307
CFS merit scores = 4.81372
CFS merit scores = 4.84213
CFS merit scores = 4.86945
CFS merit scores = 4.89549
CFS merit scores = 4.92118
CFS merit scores = 4.94641
CFS merit scores = 4.9705
CFS merit scores = 4.99322
CFS merit scores = 5.01471
CFS merit scores = 5.035
CFS merit scores = 5.055
CFS merit scores = 5.07442
CFS merit scores = 5.09194
CFS merit scores = 5.10936
CFS merit scores = 5.12568
CFS merit scores = 5.14069
CFS merit scores = 5.15475
CFS merit scores = 5.16822
CFS merit scores = 5.18121
CFS merit scores = 5.19457
CFS merit scores = 5.20652
CFS merit scores = 5.21801
CFS merit scores = 5.22969
CFS merit scores = 5.24127
CFS merit scores = 5.25238
CFS merit scores = 5.26318
CFS merit scores = 5.27372
CFS merit scores = 5.28413
CFS merit scores = 5.29414
CFS merit scores = 5.30377
CFS merit scores = 5.31283
CFS merit scores = 5.32181
CFS merit scores = 5.33018
CFS merit scores = 5.33631
CFS merit scores = 5.34197
CFS merit scores = 5.34685
CFS merit scores = 5.35071
CFS merit scores = 5.3537
CFS merit scores = 5.35574
CFS merit scores = 5.35745
CFS merit scores = 5.35885
CFS merit scores = 5.36033
CFS merit scores = 5.36149
CFS merit scores = 5.36219
CFS merit scores = 5.36321
CFS merit scores = 5.36306
CFS merit scores = 5.36332
CFS merit scores = 5.36357
CFS merit scores = 5.36292
CFS merit scores = 5.36209
CFS merit scores = 5.36145
CFS merit scores = 5.36079
CFS merit scores = 5.3604
CFS merit scores = 5.36005
CFS merit scores = 5.35838
CFS merit scores = 5.3563
CFS merit scores = 5.35347
CFS merit scores = 5.3499
CFS merit scores = 5.34567
CFS merit scores = 5.34155
CFS merit scores = 5.33477
CFS merit scores = 5.32757
CFS merit scores = 5.32052
CFS merit scores = 5.31392
CFS merit scores = 5.30784
CFS merit scores = 5.30054
CFS merit scores = 5.29323
CFS merit scores = 5.28535
CFS merit scores = 5.27783
CFS merit scores = 5.26983
CFS merit scores = 5.26219
CFS merit scores = 5.25397
CFS merit scores = 5.24563
CFS merit scores = 5.23683
CFS merit scores = 5.22715
CFS merit scores = 5.21689
CFS merit scores = 5.20538
CFS merit scores = 5.19292
CFS merit scores = 5.1808
CFS merit scores = 5.16743
CFS merit scores = 5.15336
CFS merit scores = 5.13516
CFS merit scores = 5.11403
CFS merit scores = 5.09297
CFS merit scores = 5.06956
CFS merit scores = 5.03796
CFS merit scores = 5.00595
CFS merit scores = 4.96228
CFS merit scores = 4.9121
cnt = 1	feature = 80	correl = 0.430862	descr = Gibbs_of_Target_Sequence__Pos_20_Step_1
cnt = 2	feature = 1	correl = -0.133802	descr = Position_Specific_Bin_Base_0_Base_G
cnt = 3	feature = 4	correl = -0.101252	descr = Position_Specific_Bin_Base_1_Base_G
cnt = 4	feature = 206	correl = -0.0280486	descr = N_Gram_ACCA
cnt = 5	feature = 865	correl = 0.0462317	descr = N_Gram_TGTCT
cnt = 6	feature = 645	correl = -0.0475364	descr = N_Gram_GGCTG
cnt = 7	feature = 680	correl = -0.0297985	descr = N_Gram_GTAAT
cnt = 8	feature = 701	correl = -0.0425686	descr = N_Gram_GTGC
cnt = 9	feature = 292	correl = 0.0378329	descr = N_Gram_ATGCT
cnt = 10	feature = 732	correl = 0.0261495	descr = N_Gram_TAAGC
cnt = 11	feature = 308	correl = 0.0590393	descr = N_Gram_ATTG
cnt = 12	feature = 316	correl = 0.0810536	descr = N_Gram_CAACA
cnt = 13	feature = 278	correl = -0.0338617	descr = N_Gram_ATCCC
cnt = 14	feature = 406	correl = 0.0564974	descr = N_Gram_CCTAA
cnt = 15	feature = 674	correl = -0.0458904	descr = N_Gram_GGTTA
cnt = 16	feature = 436	correl = -0.0344078	descr = N_Gram_CGCCC
cnt = 17	feature = 40	correl = 0.0771991	descr = Position_Specific_Bin_Base_15_Base_A
cnt = 18	feature = 665	correl = 0.0264541	descr = N_Gram_GGTAC
cnt = 19	feature = 834	correl = 0.0651591	descr = N_Gram_TGATA
cnt = 20	feature = 768	correl = 0.0494733	descr = N_Gram_TATCG
cnt = 21	feature = 808	correl = 0.0999453	descr = N_Gram_TCGTG
cnt = 22	feature = 229	correl = -0.0430603	descr = N_Gram_ACTGC
cnt = 23	feature = 653	correl = -0.0925878	descr = N_Gram_GGGCC
cnt = 24	feature = 716	correl = -0.0216363	descr = N_Gram_GTTGC
cnt = 25	feature = 706	correl = -0.0694966	descr = N_Gram_GTGGG
cnt = 26	feature = 802	correl = 0.0368401	descr = N_Gram_TCGCT
cnt = 27	feature = 704	correl = -0.0511571	descr = N_Gram_GTGGA
cnt = 28	feature = 334	correl = 0.0385934	descr = N_Gram_CACTC
cnt = 29	feature = 367	correl = -0.0367214	descr = N_Gram_CCACG
cnt = 30	feature = 394	correl = -0.037927	descr = N_Gram_CCGAC
cnt = 31	feature = 501	correl = 0.0516952	descr = N_Gram_CTGGA
cnt = 32	feature = 256	correl = -0.0305867	descr = N_Gram_AGTAG
cnt = 33	feature = 705	correl = -0.0839608	descr = N_Gram_GTGGC
cnt = 34	feature = 812	correl = 0.0354446	descr = N_Gram_TCTAG
cnt = 35	feature = 620	correl = -0.0353733	descr = N_Gram_GGAAA
cnt = 36	feature = 765	correl = 0.0295984	descr = N_Gram_TATAT
cnt = 37	feature = 739	correl = 0.0751969	descr = N_Gram_TACAA
cnt = 38	feature = 796	correl = 0.0555009	descr = N_Gram_TCCTT
cnt = 39	feature = 17	correl = 0.0451114	descr = Position_Specific_Bin_Base_5_Base_T
cnt = 40	feature = 721	correl = 0.0536516	descr = N_Gram_GTTTG
cnt = 41	feature = 358	correl = 0.0235135	descr = N_Gram_CATGT
cnt = 42	feature = 798	correl = 0.0221681	descr = N_Gram_TCGAG
cnt = 43	feature = 449	correl = -0.0835138	descr = N_Gram_CGGCC
cnt = 44	feature = 767	correl = 0.0500814	descr = N_Gram_TATCA
cnt = 45	feature = 657	correl = -0.0805273	descr = N_Gram_GGGGC
cnt = 46	feature = 6	correl = 0.0261779	descr = Position_Specific_Bin_Base_2_Base_C
cnt = 47	feature = 56	correl = -0.111241	descr = Position_Specific_Bin_Base_19_Base_G
cnt = 48	feature = 293	correl = -0.0506632	descr = N_Gram_ATGG
cnt = 49	feature = 228	correl = 0.0714999	descr = N_Gram_ACTGA
cnt = 50	feature = 612	correl = -0.0350659	descr = N_Gram_GCTGA
cnt = 51	feature = 52	correl = -0.0494663	descr = Position_Specific_Bin_Base_18_Base_G
cnt = 52	feature = 490	correl = -0.0321888	descr = N_Gram_CTCCC
cnt = 53	feature = 899	correl = 0.0565915	descr = N_Gram_TTGAA
cnt = 54	feature = 654	correl = -0.0794294	descr = N_Gram_GGGCG
cnt = 55	feature = 752	correl = 0.0697863	descr = N_Gram_TAGAG
cnt = 56	feature = 579	correl = -0.0746547	descr = N_Gram_GCCAG
cnt = 57	feature = 462	correl = -0.0527921	descr = N_Gram_CGTCC
cnt = 58	feature = 773	correl = 0.0486286	descr = N_Gram_TATTC
cnt = 59	feature = 29	correl = 0.0526608	descr = Position_Specific_Bin_Base_10_Base_T
cnt = 60	feature = 755	correl = 0.0836456	descr = N_Gram_TAGCT
cnt = 61	feature = 554	correl = 0.0217997	descr = N_Gram_GATCT
cnt = 62	feature = 679	correl = 0.0450778	descr = N_Gram_GTAAG
cnt = 63	feature = 461	correl = 0.0232146	descr = N_Gram_CGTCA
cnt = 64	feature = 33	correl = 0.125549	descr = Position_Specific_Bin_Base_11_Base_T
cnt = 65	feature = 35	correl = 0.0459414	descr = Position_Specific_Bin_Base_13_Base_A
cnt = 66	feature = 11	correl = 0.071972	descr = Position_Specific_Bin_Base_4_Base_A
cnt = 67	feature = 770	correl = 0.0516154	descr = N_Gram_TATGA
cnt = 68	feature = 759	correl = 0.0318364	descr = N_Gram_TAGT
cnt = 69	feature = 904	correl = 0.0303447	descr = N_Gram_TTGGT
cnt = 70	feature = 264	correl = 0.0214151	descr = N_Gram_ATAAA
cnt = 71	feature = 47	correl = -0.0318497	descr = Position_Specific_Bin_Base_17_Base_C
cnt = 72	feature = 10	correl = -0.0940207	descr = Position_Specific_Bin_Base_3_Base_T
cnt = 73	feature = 2	correl = 0.113364	descr = Position_Specific_Bin_Base_1_Base_A
cnt = 74	feature = 707	correl = -0.0227754	descr = N_Gram_GTGGT
cnt = 75	feature = 15	correl = 0.0263811	descr = Position_Specific_Bin_Base_5_Base_A
cnt = 76	feature = 664	correl = 0.0612734	descr = N_Gram_GGTAA
cnt = 77	feature = 233	correl = 0.0466349	descr = N_Gram_AGACA
cnt = 78	feature = 708	correl = 0.0305987	descr = N_Gram_GTGT
cnt = 79	feature = 675	correl = -0.0602351	descr = N_Gram_GGTTG
cnt = 80	feature = 31	correl = -0.0223653	descr = Position_Specific_Bin_Base_11_Base_C
cnt = 81	feature = 643	correl = -0.0637144	descr = N_Gram_GGCGT
cnt = 82	feature = 21	correl = -0.0248255	descr = Position_Specific_Bin_Base_7_Base_G
cnt = 83	feature = 806	correl = -0.0901295	descr = N_Gram_TCGGG
cnt = 84	feature = 535	correl = 0.0381797	descr = N_Gram_GACT
cnt = 85	feature = 696	correl = 0.0276739	descr = N_Gram_GTCT
cnt = 86	feature = 593	correl = -0.0673645	descr = N_Gram_GCGC
cnt = 87	feature = 28	correl = -0.066724	descr = Position_Specific_Bin_Base_10_Base_G
cnt = 88	feature = 671	correl = -0.0620562	descr = N_Gram_GGTGC
cnt = 89	feature = 288	correl = 0.0267202	descr = N_Gram_ATGAA
cnt = 90	feature = 58	correl = 0.374637	descr = Position_Specific_Bin_Base_20_Base_A
cnt = 91	feature = 738	correl = 0.0321199	descr = N_Gram_TACA
cnt = 92	feature = 751	correl = 0.0529712	descr = N_Gram_TAGAC
cnt = 93	feature = 632	correl = -0.0608001	descr = N_Gram_GGCA
cnt = 94	feature = 658	correl = -0.0480916	descr = N_Gram_GGGGT
cnt = 95	feature = 553	correl = 0.0664122	descr = N_Gram_GATAT
cnt = 96	feature = 914	correl = 0.0384197	descr = N_Gram_TTTC
cnt = 97	feature = 525	correl = 0.0591745	descr = N_Gram_GAAT
cnt = 98	feature = 578	correl = -0.0460055	descr = N_Gram_GCCA
cnt = 99	feature = 766	correl = 0.0428019	descr = N_Gram_TATC
cnt = 100	feature = 59	correl = -0.310922	descr = Position_Specific_Bin_Base_20_Base_C
cnt = 101	feature = 499	correl = -0.0238428	descr = N_Gram_CTGC
cnt = 102	feature = 792	correl = 0.021833	descr = N_Gram_TCCT
cnt = 103	feature = 77	correl = 0.0985553	descr = Gibbs_of_Target_Sequence__Pos_17_Step_1
cnt = 104	feature = 857	correl = -0.0607168	descr = N_Gram_TGGGG
cnt = 105	feature = 478	correl = 0.0502916	descr = N_Gram_CTAG
cnt = 106	feature = 83	correl = 0.0456307	descr = PF_RNAi_Fold_3'Free_Count
cnt = 107	feature = 603	correl = -0.0778013	descr = N_Gram_GCGT
cnt = 108	feature = 687	correl = -0.0880168	descr = N_Gram_GTCC
cnt = 109	feature = 409	correl = -0.0942408	descr = N_Gram_CCTC
cnt = 110	feature = 254	correl = 0.0276032	descr = N_Gram_AGT
cnt = 111	feature = 852	correl = -0.0635745	descr = N_Gram_TGGC
cnt = 112	feature = 70	correl = 0.0959342	descr = Gibbs_of_Target_Sequence__Pos_9_Step_1
cnt = 113	feature = 16	correl = -0.0739791	descr = Position_Specific_Bin_Base_5_Base_C
cnt = 114	feature = 749	correl = 0.0872808	descr = N_Gram_TAGA
cnt = 115	feature = 672	correl = -0.112457	descr = N_Gram_GGTGG
cnt = 116	feature = 76	correl = 0.112769	descr = Gibbs_of_Target_Sequence__Pos_16_Step_1
cnt = 117	feature = 452	correl = -0.0826267	descr = N_Gram_CGGG
cnt = 118	feature = 82	correl = 0.153355	descr = PF_RNAi_Fold_5'Free_Count
cnt = 119	feature = 78	correl = 0.195875	descr = Gibbs_of_Target_Sequence__Pos_18_Step_1
cnt = 120	feature = 432	correl = -0.0562981	descr = N_Gram_CGC
cnt = 121	feature = 404	correl = -0.0503061	descr = N_Gram_CCT
cnt = 122	feature = 659	correl = -0.0630928	descr = N_Gram_GGGT
cnt = 123	feature = 631	correl = -0.163487	descr = N_Gram_GGC
cnt = 124	feature = 662	correl = -0.0634051	descr = N_Gram_GGT
cnt = 125	feature = 105	correl = 0.0738896	descr = Xue_Structure_Feature_A000
cnt = 126	feature = 81	correl = 0.227962	descr = PF_RNAi_Fold_Energy
num rows = 2188
num_elements = 277876
.*
optimization finished, #iter = 1963
nu = 0.423321
obj = -81.592543, rho = -0.552251
nSV = 1049, nBSV = 811
num rows = 243
num_elements = 30861
*
optimization finished, #iter = 226
nu = 0.446732
obj = -10.298797, rho = -0.489415
nSV = 142, nBSV = 77
.*
optimization finished, #iter = 1963
nu = 0.423321
obj = -81.592543, rho = -0.552251
nSV = 1049, nBSV = 811
CFS merit scores = 1.45094
CFS merit scores = 1.61677
CFS merit scores = 1.84661
CFS merit scores = 2.06622
CFS merit scores = 2.26651
CFS merit scores = 2.45123
CFS merit scores = 2.61981
CFS merit scores = 2.77232
CFS merit scores = 2.9129
CFS merit scores = 3.04525
CFS merit scores = 3.17115
CFS merit scores = 3.28674
CFS merit scores = 3.39596
CFS merit scores = 3.49984
CFS merit scores = 3.59645
CFS merit scores = 3.68701
CFS merit scores = 3.77129
CFS merit scores = 3.85092
CFS merit scores = 3.92699
CFS merit scores = 4.00063
CFS merit scores = 4.06714
CFS merit scores = 4.12952
CFS merit scores = 4.18904
CFS merit scores = 4.24591
CFS merit scores = 4.30108
CFS merit scores = 4.35207
CFS merit scores = 4.40197
CFS merit scores = 4.4512
CFS merit scores = 4.49819
CFS merit scores = 4.5409
CFS merit scores = 4.58291
CFS merit scores = 4.62153
CFS merit scores = 4.65845
CFS merit scores = 4.69399
CFS merit scores = 4.72834
CFS merit scores = 4.76061
CFS merit scores = 4.79274
CFS merit scores = 4.82305
CFS merit scores = 4.85054
CFS merit scores = 4.87689
CFS merit scores = 4.90293
CFS merit scores = 4.92861
CFS merit scores = 4.95266
CFS merit scores = 4.97535
CFS merit scores = 4.9964
CFS merit scores = 5.0172
CFS merit scores = 5.03553
CFS merit scores = 5.05418
CFS merit scores = 5.073
CFS merit scores = 5.09037
CFS merit scores = 5.10639
CFS merit scores = 5.12231
CFS merit scores = 5.13831
CFS merit scores = 5.15295
CFS merit scores = 5.1681
CFS merit scores = 5.18121
CFS merit scores = 5.19482
CFS merit scores = 5.20793
CFS merit scores = 5.21958
CFS merit scores = 5.23147
CFS merit scores = 5.24337
CFS merit scores = 5.25413
CFS merit scores = 5.26445
CFS merit scores = 5.27417
CFS merit scores = 5.28366
CFS merit scores = 5.29225
CFS merit scores = 5.30095
CFS merit scores = 5.3094
CFS merit scores = 5.31811
CFS merit scores = 5.32544
CFS merit scores = 5.33281
CFS merit scores = 5.3391
CFS merit scores = 5.34503
CFS merit scores = 5.34963
CFS merit scores = 5.35338
CFS merit scores = 5.3562
CFS merit scores = 5.35797
CFS merit scores = 5.35963
CFS merit scores = 5.36058
CFS merit scores = 5.36152
CFS merit scores = 5.36192
CFS merit scores = 5.36209
CFS merit scores = 5.36291
CFS merit scores = 5.36127
CFS merit scores = 5.35907
CFS merit scores = 5.3567
CFS merit scores = 5.35343
CFS merit scores = 5.35071
CFS merit scores = 5.34598
CFS merit scores = 5.34042
CFS merit scores = 5.33388
CFS merit scores = 5.32715
CFS merit scores = 5.32062
CFS merit scores = 5.31356
CFS merit scores = 5.30612
CFS merit scores = 5.29684
CFS merit scores = 5.28745
CFS merit scores = 5.27822
CFS merit scores = 5.26734
CFS merit scores = 5.25636
CFS merit scores = 5.2455
CFS merit scores = 5.23412
CFS merit scores = 5.21914
CFS merit scores = 5.20244
CFS merit scores = 5.18628
CFS merit scores = 5.17007
CFS merit scores = 5.15308
CFS merit scores = 5.13557
CFS merit scores = 5.11259
CFS merit scores = 5.09099
CFS merit scores = 5.06861
CFS merit scores = 5.03881
CFS merit scores = 4.98526
CFS merit scores = 4.89838
cnt = 1	feature = 76	correl = 0.450938	descr = Gibbs_of_Target_Sequence__Pos_19_Step_1
cnt = 2	feature = 2	correl = -0.137997	descr = Position_Specific_Bin_Base_0_Base_G
cnt = 3	feature = 228	correl = 0.0623367	descr = N_Gram_ACTGA
cnt = 4	feature = 449	correl = 0.0707703	descr = N_Gram_CGTGA
cnt = 5	feature = 28	correl = -0.0499986	descr = Position_Specific_Bin_Base_11_Base_A
cnt = 6	feature = 308	correl = -0.0273231	descr = N_Gram_CAAAA
cnt = 7	feature = 721	correl = -0.0362622	descr = N_Gram_TACGT
cnt = 8	feature = 358	correl = -0.0429017	descr = N_Gram_CCATA
cnt = 9	feature = 834	correl = -0.0512731	descr = N_Gram_TGGGA
cnt = 10	feature = 708	correl = 0.0261363	descr = N_Gram_TAAGC
cnt = 11	feature = 773	correl = 0.0231513	descr = N_Gram_TCGAG
cnt = 12	feature = 765	correl = -0.0240237	descr = N_Gram_TCCCG
cnt = 13	feature = 749	correl = 0.0245014	descr = N_Gram_TATTG
cnt = 14	feature = 768	correl = 0.0681631	descr = N_Gram_TCCTA
cnt = 15	feature = 788	correl = 0.0303404	descr = N_Gram_TCTAT
cnt = 16	feature = 436	correl = -0.065111	descr = N_Gram_CGGGC
cnt = 17	feature = 876	correl = 0.0567331	descr = N_Gram_TTGAA
cnt = 18	feature = 755	correl = -0.0530254	descr = N_Gram_TCACG
cnt = 19	feature = 251	correl = -0.0221605	descr = N_Gram_AGGCC
cnt = 20	feature = 632	correl = -0.0498211	descr = N_Gram_GGGGA
cnt = 21	feature = 501	correl = -0.0358564	descr = N_Gram_GAAGC
cnt = 22	feature = 6	correl = 0.0451797	descr = Position_Specific_Bin_Base_2_Base_C
cnt = 23	feature = 33	correl = -0.0216303	descr = Position_Specific_Bin_Base_13_Base_G
cnt = 24	feature = 535	correl = -0.0452482	descr = N_Gram_GATGT
cnt = 25	feature = 578	correl = -0.0400858	descr = N_Gram_GCGGT
cnt = 26	feature = 716	correl = 0.0382601	descr = N_Gram_TACAT
cnt = 27	feature = 792	correl = 0.0388201	descr = N_Gram_TCTCT
cnt = 28	feature = 620	correl = -0.0601871	descr = N_Gram_GGCTG
cnt = 29	feature = 705	correl = 0.0252696	descr = N_Gram_TAACT
cnt = 30	feature = 452	correl = -0.0725966	descr = N_Gram_CGTTC
cnt = 31	feature = 664	correl = -0.0483411	descr = N_Gram_GTCCG
cnt = 32	feature = 717	correl = 0.0325477	descr = N_Gram_TACC
cnt = 33	feature = 256	correl = -0.024361	descr = N_Gram_AGGTG
cnt = 34	feature = 665	correl = -0.0514814	descr = N_Gram_GTCCT
cnt = 35	feature = 40	correl = 0.0738764	descr = Position_Specific_Bin_Base_16_Base_A
cnt = 36	feature = 15	correl = -0.0270439	descr = Position_Specific_Bin_Base_6_Base_C
cnt = 37	feature = 857	correl = 0.0616052	descr = N_Gram_TTAGA
cnt = 38	feature = 740	correl = 0.0364679	descr = N_Gram_TATAG
cnt = 39	feature = 316	correl = 0.0359959	descr = N_Gram_CACAG
cnt = 40	feature = 732	correl = 0.0626948	descr = N_Gram_TAGCA
cnt = 41	feature = 367	correl = -0.040755	descr = N_Gram_CCCCT
cnt = 42	feature = 432	correl = -0.0709036	descr = N_Gram_CGGCC
cnt = 43	feature = 743	correl = 0.0345485	descr = N_Gram_TATCG
cnt = 44	feature = 798	correl = 0.0232808	descr = N_Gram_TCTTG
cnt = 45	feature = 229	correl = -0.0360249	descr = N_Gram_ACTGC
cnt = 46	feature = 812	correl = 0.0224263	descr = N_Gram_TGATT
cnt = 47	feature = 278	correl = 0.0352818	descr = N_Gram_ATCCG
cnt = 48	feature = 483	correl = 0.0402565	descr = N_Gram_CTGTT
cnt = 49	feature = 47	correl = 0.0369171	descr = Position_Specific_Bin_Base_18_Base_A
cnt = 50	feature = 658	correl = 0.0276513	descr = N_Gram_GTATT
cnt = 51	feature = 260	correl = 0.0970388	descr = N_Gram_AGTCG
cnt = 52	feature = 704	correl = 0.0216735	descr = N_Gram_TAAAT
cnt = 53	feature = 11	correl = 0.0856056	descr = Position_Specific_Bin_Base_4_Base_A
cnt = 54	feature = 21	correl = 0.0738078	descr = Position_Specific_Bin_Base_8_Base_T
cnt = 55	feature = 461	correl = 0.0380315	descr = N_Gram_CTAGA
cnt = 56	feature = 899	correl = 0.0589993	descr = N_Gram_TTTGT
cnt = 57	feature = 14	correl = 0.0619095	descr = Position_Specific_Bin_Base_5_Base_T
cnt = 58	feature = 384	correl = -0.0237343	descr = N_Gram_CCGCT
cnt = 59	feature = 679	correl = -0.0498723	descr = N_Gram_GTGGA
cnt = 60	feature = 674	correl = 0.0371997	descr = N_Gram_GTGAG
cnt = 61	feature = 4	correl = -0.0736756	descr = Position_Specific_Bin_Base_1_Base_G
cnt = 62	feature = 81	correl = -0.175953	descr = Fold_of_RNAi_Sequence_Pos_0
cnt = 63	feature = 10	correl = -0.0925996	descr = Position_Specific_Bin_Base_3_Base_T
cnt = 64	feature = 56	correl = -0.178563	descr = Position_Specific_Bin_Base_20_Base_G
cnt = 65	feature = 659	correl = 0.0287936	descr = N_Gram_GTCAA
cnt = 66	feature = 334	correl = -0.079993	descr = N_Gram_CAGGG
cnt = 67	feature = 17	correl = -0.128655	descr = Position_Specific_Bin_Base_7_Base_C
cnt = 68	feature = 478	correl = -0.04527	descr = N_Gram_CTGCC
cnt = 69	feature = 687	correl = -0.0296454	descr = N_Gram_GTTA
cnt = 70	feature = 404	correl = -0.0638268	descr = N_Gram_CGAA
cnt = 71	feature = 654	correl = 0.0381043	descr = N_Gram_GTAAG
cnt = 72	feature = 603	correl = -0.0638674	descr = N_Gram_GGAGG
cnt = 73	feature = 43	correl = 0.0229297	descr = Position_Specific_Bin_Base_16_Base_T
cnt = 74	feature = 770	correl = -0.0327785	descr = N_Gram_TCCTG
cnt = 75	feature = 645	correl = -0.0319899	descr = N_Gram_GGTGA
cnt = 76	feature = 675	correl = -0.0387612	descr = N_Gram_GTGC
cnt = 77	feature = 490	correl = 0.03577	descr = N_Gram_CTTGC
cnt = 78	feature = 233	correl = 0.0508068	descr = N_Gram_AGACA
cnt = 79	feature = 1	correl = 0.108712	descr = Position_Specific_Bin_Base_0_Base_C
cnt = 80	feature = 579	correl = -0.0781752	descr = N_Gram_GCGT
cnt = 81	feature = 293	correl = 0.0633875	descr = N_Gram_ATTA
cnt = 82	feature = 206	correl = -0.0350097	descr = N_Gram_ACCA
cnt = 83	feature = 653	correl = 0.0437153	descr = N_Gram_GTAAA
cnt = 84	feature = 29	correl = -0.0485509	descr = Position_Specific_Bin_Base_11_Base_G
cnt = 85	feature = 767	correl = 0.0218517	descr = N_Gram_TCCGT
cnt = 86	feature = 525	correl = -0.0292709	descr = N_Gram_GAGGT
cnt = 87	feature = 16	correl = 0.0870943	descr = Position_Specific_Bin_Base_7_Base_A
cnt = 88	feature = 759	correl = 0.0215083	descr = N_Gram_TCCA
cnt = 89	feature = 865	correl = 0.0255919	descr = N_Gram_TTCCT
cnt = 90	feature = 657	correl = 0.026593	descr = N_Gram_GTAT
cnt = 91	feature = 83	correl = -0.116579	descr = Fold_of_RNAi_Sequence_Pos_2
cnt = 92	feature = 406	correl = -0.0681621	descr = N_Gram_CGAAG
cnt = 93	feature = 666	correl = 0.0307729	descr = N_Gram_GTCG
cnt = 94	feature = 41	correl = -0.0344943	descr = Position_Specific_Bin_Base_16_Base_C
cnt = 95	feature = 482	correl = 0.0291935	descr = N_Gram_CTGT
cnt = 96	feature = 70	correl = 0.119637	descr = Gibbs_of_Target_Sequence__Pos_13_Step_1
cnt = 97	feature = 802	correl = 0.0434073	descr = N_Gram_TGAA
cnt = 98	feature = 631	correl = -0.101467	descr = N_Gram_GGGG
cnt = 99	feature = 80	correl = 0.0336633	descr = PF_RNAi_Fold_3'Free_Count
cnt = 100	feature = 643	correl = -0.0777598	descr = N_Gram_GGTCC
cnt = 101	feature = 77	correl = 0.432143	descr = Gibbs_of_Target_Sequence__Pos_20_Step_1
cnt = 102	feature = 772	correl = 0.0340438	descr = N_Gram_TCG
cnt = 103	feature = 64	correl = 0.094957	descr = Gibbs_of_Target_Sequence__Pos_6_Step_1
cnt = 104	feature = 82	correl = -0.178464	descr = Fold_of_RNAi_Sequence_Pos_1
cnt = 105	feature = 796	correl = 0.0659382	descr = N_Gram_TCTT
cnt = 106	feature = 499	correl = -0.0243254	descr = N_Gram_GAAG
cnt = 107	feature = 554	correl = -0.119762	descr = N_Gram_GCC
cnt = 108	feature = 701	correl = 0.0505537	descr = N_Gram_TAAA
cnt = 109	feature = 105	correl = -0.100756	descr = Xue_Structure_Feature_C110
cnt = 110	feature = 662	correl = -0.0863963	descr = N_Gram_GTCC
cnt = 111	feature = 751	correl = 0.0404066	descr = N_Gram_TC
cnt = 112	feature = 292	correl = 0.118434	descr = N_Gram_ATT
cnt = 113	feature = 78	correl = 0.214226	descr = PF_RNAi_Fold_Energy
cnt = 114	feature = 58	correl = 0.271228	descr = Gibbs_of_Target_Sequence_
num rows = 2188
num_elements = 251620
..*
optimization finished, #iter = 2025
nu = 0.438372
obj = -84.129852, rho = -0.505195
nSV = 1076, nBSV = 847
num rows = 243
num_elements = 27945
*
optimization finished, #iter = 201
nu = 0.425630
obj = -9.944264, rho = -0.556289
nSV = 139, nBSV = 69
..*
optimization finished, #iter = 2025
nu = 0.438372
obj = -84.129852, rho = -0.505195
nSV = 1076, nBSV = 847
CFS merit scores = 1.44541
CFS merit scores = 1.61707
CFS merit scores = 1.85025
CFS merit scores = 2.07316
CFS merit scores = 2.27421
CFS merit scores = 2.45932
CFS merit scores = 2.63095
CFS merit scores = 2.79202
CFS merit scores = 2.94089
CFS merit scores = 3.07639
cnt = 1	feature = 83	correl = 0.445412	descr = Gibbs_of_Target_Sequence__Pos_19_Step_1
cnt = 2	feature = 2	correl = -0.134318	descr = Position_Specific_Bin_Base_0_Base_G
cnt = 3	feature = 14	correl = -0.0832759	descr = Position_Specific_Bin_Base_4_Base_C
cnt = 4	feature = 672	correl = 0.0395921	descr = N_Gram_GGTAA
cnt = 5	feature = 718	correl = 0.0284015	descr = N_Gram_GTGTA
cnt = 6	feature = 765	correl = 0.0298168	descr = N_Gram_TAGTC
cnt = 7	feature = 631	correl = -0.0275775	descr = N_Gram_GGACG
cnt = 8	feature = 749	correl = -0.0288557	descr = N_Gram_TACG
cnt = 9	feature = 228	correl = -0.0519931	descr = N_Gram_ACGGG
cnt = 10	feature = 432	correl = -0.0414496	descr = N_Gram_CGACG
num rows = 2188
num_elements = 24068
*
optimization finished, #iter = 804
nu = 0.616620
obj = -165.007439, rho = -0.525038
nSV = 1357, nBSV = 1342
num rows = 243
num_elements = 2673
*
optimization finished, #iter = 74
nu = 0.590451
obj = -18.461831, rho = -0.669603
nSV = 145, nBSV = 141
*
optimization finished, #iter = 804
nu = 0.616620
obj = -165.007439, rho = -0.525038
nSV = 1357, nBSV = 1342
CFS merit scores = 1.15546
CFS merit scores = 1.50289
CFS merit scores = 1.78816
CFS merit scores = 2.03026
CFS merit scores = 2.24113
CFS merit scores = 2.429
CFS merit scores = 2.60256
CFS merit scores = 2.76253
CFS merit scores = 2.90896
CFS merit scores = 3.04721
CFS merit scores = 3.17743
CFS merit scores = 3.30098
CFS merit scores = 3.41814
CFS merit scores = 3.52938
CFS merit scores = 3.63393
CFS merit scores = 3.73175
CFS merit scores = 3.82541
CFS merit scores = 3.91378
CFS merit scores = 3.99429
CFS merit scores = 4.07103
CFS merit scores = 4.14262
CFS merit scores = 4.21029
CFS merit scores = 4.27291
CFS merit scores = 4.33156
CFS merit scores = 4.388
CFS merit scores = 4.4441
CFS merit scores = 4.49425
CFS merit scores = 4.54231
CFS merit scores = 4.58704
CFS merit scores = 4.62951
CFS merit scores = 4.66888
CFS merit scores = 4.70662
CFS merit scores = 4.74133
CFS merit scores = 4.77542
CFS merit scores = 4.80913
CFS merit scores = 4.84169
CFS merit scores = 4.87194
CFS merit scores = 4.89923
CFS merit scores = 4.9265
CFS merit scores = 4.95326
CFS merit scores = 4.97858
CFS merit scores = 5.0027
CFS merit scores = 5.02303
CFS merit scores = 5.04278
CFS merit scores = 5.06267
CFS merit scores = 5.08169
CFS merit scores = 5.0985
CFS merit scores = 5.11566
CFS merit scores = 5.13249
CFS merit scores = 5.14786
CFS merit scores = 5.15847
CFS merit scores = 5.16893
CFS merit scores = 5.17891
CFS merit scores = 5.18831
CFS merit scores = 5.19799
CFS merit scores = 5.20744
CFS merit scores = 5.21589
CFS merit scores = 5.22348
CFS merit scores = 5.23126
CFS merit scores = 5.23938
CFS merit scores = 5.24751
CFS merit scores = 5.25553
CFS merit scores = 5.26347
CFS merit scores = 5.27077
CFS merit scores = 5.27745
CFS merit scores = 5.28299
CFS merit scores = 5.28712
CFS merit scores = 5.29207
CFS merit scores = 5.2963
CFS merit scores = 5.29896
CFS merit scores = 5.30119
CFS merit scores = 5.30314
CFS merit scores = 5.30426
CFS merit scores = 5.30538
CFS merit scores = 5.30678
CFS merit scores = 5.30868
CFS merit scores = 5.30927
CFS merit scores = 5.30856
CFS merit scores = 5.30858
CFS merit scores = 5.30852
CFS merit scores = 5.30881
CFS merit scores = 5.30788
CFS merit scores = 5.30742
CFS merit scores = 5.30651
CFS merit scores = 5.30512
CFS merit scores = 5.30183
CFS merit scores = 5.2987
CFS merit scores = 5.29559
CFS merit scores = 5.29266
CFS merit scores = 5.28905
CFS merit scores = 5.28365
CFS merit scores = 5.27789
CFS merit scores = 5.27095
CFS merit scores = 5.2641
CFS merit scores = 5.25768
CFS merit scores = 5.25013
CFS merit scores = 5.24211
CFS merit scores = 5.23406
CFS merit scores = 5.22474
CFS merit scores = 5.21504
CFS merit scores = 5.20464
CFS merit scores = 5.19497
CFS merit scores = 5.18163
CFS merit scores = 5.16804
CFS merit scores = 5.15438
CFS merit scores = 5.14037
CFS merit scores = 5.12569
CFS merit scores = 5.11066
CFS merit scores = 5.09611
CFS merit scores = 5.08195
CFS merit scores = 5.06556
CFS merit scores = 5.04976
CFS merit scores = 5.03227
CFS merit scores = 5.01133
CFS merit scores = 4.98391
cnt = 1	feature = 82	correl = 0.155462	descr = Gibbs_of_Target_Sequence__Pos_14_Step_1
cnt = 2	feature = 4	correl = -0.095692	descr = Position_Specific_Bin_Base_1_Base_G
cnt = 3	feature = 708	correl = 0.0442011	descr = N_Gram_GTGTT
cnt = 4	feature = 808	correl = 0.0507935	descr = N_Gram_TCTC
cnt = 5	feature = 461	correl = -0.0509989	descr = N_Gram_CGTCG
cnt = 6	feature = 765	correl = 0.0230802	descr = N_Gram_TATTG
cnt = 7	feature = 436	correl = -0.0333836	descr = N_Gram_CGCAA
cnt = 8	feature = 706	correl = 0.0236165	descr = N_Gram_GTGTA
cnt = 9	feature = 432	correl = -0.029736	descr = N_Gram_CGAGT
cnt = 10	feature = 264	correl = 0.0231256	descr = N_Gram_AGGGG
cnt = 11	feature = 672	correl = -0.0457738	descr = N_Gram_GGTTA
cnt = 12	feature = 904	correl = 0.0286517	descr = N_Gram_TTTAC
cnt = 13	feature = 293	correl = 0.0357411	descr = N_Gram_ATCGC
cnt = 14	feature = 292	correl = 0.0411099	descr = N_Gram_ATCGA
cnt = 15	feature = 356	correl = -0.0393785	descr = N_Gram_CATAC
cnt = 16	feature = 449	correl = -0.103508	descr = N_Gram_CGGCG
cnt = 17	feature = 755	correl = 0.0277192	descr = N_Gram_TATAC
cnt = 18	feature = 595	correl = -0.0541316	descr = N_Gram_GCGCA
cnt = 19	feature = 313	correl = 0.0377887	descr = N_Gram_ATTCG
cnt = 20	feature = 11	correl = 0.0660375	descr = Position_Specific_Bin_Base_3_Base_G
cnt = 21	feature = 806	correl = 0.0486878	descr = N_Gram_TCTAG
cnt = 22	feature = 58	correl = -0.0554315	descr = Position_Specific_Bin_Base_18_Base_G
cnt = 23	feature = 206	correl = 0.0348917	descr = N_Gram_ACAGC
cnt = 24	feature = 288	correl = -0.026094	descr = N_Gram_ATCCC
cnt = 25	feature = 228	correl = -0.0322178	descr = N_Gram_ACGTT
cnt = 26	feature = 16	correl = 0.0521204	descr = Position_Specific_Bin_Base_5_Base_T
cnt = 27	feature = 701	correl = -0.0496444	descr = N_Gram_GTGGA
cnt = 28	feature = 52	correl = 0.0257648	descr = Position_Specific_Bin_Base_17_Base_A
cnt = 29	feature = 669	correl = -0.0846378	descr = N_Gram_GGTGC
cnt = 30	feature = 316	correl = -0.0343752	descr = N_Gram_ATTGA
cnt = 31	feature = 665	correl = 0.0242077	descr = N_Gram_GGTCA
cnt = 32	feature = 256	correl = -0.0225655	descr = N_Gram_AGCGT
cnt = 33	feature = 749	correl = 0.0289965	descr = N_Gram_TAGGC
cnt = 34	feature = 258	correl = 0.0263574	descr = N_Gram_AGGAA
cnt = 35	feature = 2	correl = -0.146576	descr = Position_Specific_Bin_Base_0_Base_G
cnt = 36	feature = 631	correl = -0.0642513	descr = N_Gram_GGCAA
cnt = 37	feature = 770	correl = 0.0226629	descr = N_Gram_TCACC
cnt = 38	feature = 751	correl = 0.0229892	descr = N_Gram_TAGTG
cnt = 39	feature = 802	correl = 0.0984104	descr = N_Gram_TCGTG
cnt = 40	feature = 772	correl = 0.0275011	descr = N_Gram_TCACT
cnt = 41	feature = 531	correl = -0.0563381	descr = N_Gram_GACCA
cnt = 42	feature = 654	correl = -0.0328268	descr = N_Gram_GGGCT
cnt = 43	feature = 900	correl = 0.0392185	descr = N_Gram_TTGTG
cnt = 44	feature = 852	correl = 0.035643	descr = N_Gram_TGTAT
cnt = 45	feature = 716	correl = 0.0230667	descr = N_Gram_GTTTC
cnt = 46	feature = 578	correl = -0.022042	descr = N_Gram_GCCAT
cnt = 47	feature = 687	correl = -0.0426177	descr = N_Gram_GTCCT
cnt = 48	feature = 6	correl = -0.0487253	descr = Position_Specific_Bin_Base_2_Base_A
cnt = 49	feature = 334	correl = -0.0457092	descr = N_Gram_CACCT
cnt = 50	feature = 33	correl = 0.056225	descr = Position_Specific_Bin_Base_10_Base_T
cnt = 51	feature = 28	correl = -0.0219214	descr = Position_Specific_Bin_Base_9_Base_C
cnt = 52	feature = 105	correl = -0.0810077	descr = Fold_of_RNAi_Sequence_Pos_14
cnt = 53	feature = 914	correl = 0.0308527	descr = N_Gram_TTTTA
cnt = 54	feature = 707	correl = 0.0267682	descr = N_Gram_GTGTG
cnt = 55	feature = 535	correl = 0.0327094	descr = N_Gram_GACT
cnt = 56	feature = 10	correl = 0.0232199	descr = Position_Specific_Bin_Base_3_Base_A
cnt = 57	feature = 404	correl = -0.0482677	descr = N_Gram_CCGAG
cnt = 58	feature = 657	correl = -0.0685156	descr = N_Gram_GGGGC
cnt = 59	feature = 865	correl = 0.0627583	descr = N_Gram_TTACA
cnt = 60	feature = 653	correl = -0.0805885	descr = N_Gram_GGGCG
cnt = 61	feature = 662	correl = 0.0418976	descr = N_Gram_GGTA
cnt = 62	feature = 233	correl = 0.0403478	descr = N_Gram_ACTCT
cnt = 63	feature = 59	correl = 0.0387945	descr = Position_Specific_Bin_Base_18_Base_T
cnt = 64	feature = 501	correl = 0.0444681	descr = N_Gram_CTGT
cnt = 65	feature = 308	correl = 0.0586631	descr = N_Gram_ATTA
cnt = 66	feature = 759	correl = 0.0522734	descr = N_Gram_TATCG
cnt = 67	feature = 798	correl = -0.0289937	descr = N_Gram_TCGGC
cnt = 68	feature = 695	correl = 0.0251789	descr = N_Gram_GTGA
cnt = 69	feature = 704	correl = -0.0270476	descr = N_Gram_GTGGT
cnt = 70	feature = 478	correl = 0.0406079	descr = N_Gram_CTAT
cnt = 71	feature = 515	correl = 0.0643418	descr = N_Gram_CTTTG
cnt = 72	feature = 80	correl = 0.0262231	descr = Gibbs_of_Target_Sequence__Pos_12_Step_1
cnt = 73	feature = 9	correl = -0.138678	descr = Position_Specific_Bin_Base_2_Base_T
cnt = 74	feature = 1	correl = 0.10883	descr = Position_Specific_Bin_Base_0_Base_C
cnt = 75	feature = 792	correl = 0.0483028	descr = N_Gram_TCGC
cnt = 76	feature = 31	correl = -0.0681223	descr = Position_Specific_Bin_Base_10_Base_C
cnt = 77	feature = 47	correl = -0.0324619	descr = Position_Specific_Bin_Base_15_Base_G
cnt = 78	feature = 675	correl = 0.0433913	descr = N_Gram_GTAA
cnt = 79	feature = 29	correl = 0.0436148	descr = Position_Specific_Bin_Base_9_Base_T
cnt = 80	feature = 658	correl = -0.0475021	descr = N_Gram_GGGGT
cnt = 81	feature = 42	correl = 0.109371	descr = Position_Specific_Bin_Base_14_Base_A
cnt = 82	feature = 525	correl = 0.0399057	descr = N_Gram_GAATT
cnt = 83	feature = 15	correl = -0.0587711	descr = Position_Specific_Bin_Base_5_Base_C
cnt = 84	feature = 645	correl = -0.028764	descr = N_Gram_GGCTT
cnt = 85	feature = 603	correl = -0.0843941	descr = N_Gram_GCGT
cnt = 86	feature = 679	correl = 0.0267852	descr = N_Gram_GTAGG
cnt = 87	feature = 406	correl = -0.0326925	descr = N_Gram_CCGC
cnt = 88	feature = 358	correl = 0.0421472	descr = N_Gram_CATC
cnt = 89	feature = 812	correl = 0.0824549	descr = N_Gram_TCTG
cnt = 90	feature = 519	correl = -0.0295681	descr = N_Gram_GAAG
cnt = 91	feature = 56	correl = 0.0371989	descr = Position_Specific_Bin_Base_18_Base_A
cnt = 92	feature = 857	correl = 0.059711	descr = N_Gram_TGTGT
cnt = 93	feature = 278	correl = 0.0911245	descr = N_Gram_ATAT
cnt = 94	feature = 696	correl = 0.0324222	descr = N_Gram_GTGAA
cnt = 95	feature = 848	correl = -0.0503508	descr = N_Gram_TGGGG
cnt = 96	feature = 664	correl = -0.0230042	descr = N_Gram_GGTC
cnt = 97	feature = 409	correl = -0.0436792	descr = N_Gram_CCGG
cnt = 98	feature = 796	correl = -0.0437282	descr = N_Gram_TCGG
cnt = 99	feature = 721	correl = 0.0388412	descr = N_Gram_TAAA
cnt = 100	feature = 213	correl = -0.0327663	descr = N_Gram_ACCA
cnt = 101	feature = 229	correl = 0.0389079	descr = N_Gram_ACT
cnt = 102	feature = 78	correl = 0.121833	descr = Gibbs_of_Target_Sequence__Pos_10_Step_1
cnt = 103	feature = 70	correl = -0.0362326	descr = Gibbs_of_Target_Sequence__Pos_1_Step_1
cnt = 104	feature = 76	correl = 0.0851445	descr = Gibbs_of_Target_Sequence__Pos_8_Step_1
cnt = 105	feature = 83	correl = 0.093925	descr = Gibbs_of_Target_Sequence__Pos_15_Step_1
cnt = 106	feature = 643	correl = -0.0596644	descr = N_Gram_GGCT
cnt = 107	feature = 81	correl = 0.136849	descr = Gibbs_of_Target_Sequence__Pos_13_Step_1
cnt = 108	feature = 674	correl = 0.050949	descr = N_Gram_GTA
cnt = 109	feature = 768	correl = 0.0284493	descr = N_Gram_TCA
cnt = 110	feature = 705	correl = 0.0377741	descr = N_Gram_GTGT
cnt = 111	feature = 367	correl = -0.0762401	descr = N_Gram_CCA
cnt = 112	feature = 767	correl = 0.0498243	descr = N_Gram_TC
cnt = 113	feature = 659	correl = -0.0534267	descr = N_Gram_GGGT
cnt = 114	feature = 77	correl = 0.105195	descr = Gibbs_of_Target_Sequence__Pos_9_Step_1
cnt = 115	feature = 752	correl = 0.121629	descr = N_Gram_TAT
num rows = 2188
num_elements = 253808
.*
optimization finished, #iter = 1971
nu = 0.430377
obj = -83.145646, rho = -0.579592
nSV = 1067, nBSV = 814
num rows = 243
num_elements = 28188
*
optimization finished, #iter = 190
nu = 0.426495
obj = -9.625434, rho = -0.706686
nSV = 126, nBSV = 77
.*
optimization finished, #iter = 1971
nu = 0.430377
obj = -83.145646, rho = -0.579592
nSV = 1067, nBSV = 814
CFS merit scores = 1.2799
CFS merit scores = 1.53176
CFS merit scores = 1.79904
CFS merit scores = 2.03366
CFS merit scores = 2.24696
CFS merit scores = 2.43818
CFS merit scores = 2.60973
CFS merit scores = 2.76643
CFS merit scores = 2.91141
CFS merit scores = 3.04286
CFS merit scores = 3.16701
CFS merit scores = 3.28421
CFS merit scores = 3.38552
CFS merit scores = 3.48103
CFS merit scores = 3.57328
CFS merit scores = 3.65939
CFS merit scores = 3.74189
CFS merit scores = 3.81939
CFS merit scores = 3.89363
CFS merit scores = 3.96502
CFS merit scores = 4.03174
CFS merit scores = 4.0959
CFS merit scores = 4.1575
CFS merit scores = 4.21707
CFS merit scores = 4.27453
CFS merit scores = 4.33024
CFS merit scores = 4.38317
CFS merit scores = 4.43274
CFS merit scores = 4.48021
CFS merit scores = 4.52663
CFS merit scores = 4.57109
CFS merit scores = 4.61434
CFS merit scores = 4.65201
CFS merit scores = 4.68804
CFS merit scores = 4.72336
CFS merit scores = 4.75558
CFS merit scores = 4.78506
CFS merit scores = 4.8141
CFS merit scores = 4.84021
CFS merit scores = 4.86536
CFS merit scores = 4.8906
CFS merit scores = 4.91456
CFS merit scores = 4.93777
CFS merit scores = 4.96062
CFS merit scores = 4.9816
CFS merit scores = 5.00229
CFS merit scores = 5.02218
CFS merit scores = 5.04111
CFS merit scores = 5.05985
CFS merit scores = 5.07628
CFS merit scores = 5.09139
CFS merit scores = 5.10627
CFS merit scores = 5.12171
CFS merit scores = 5.1365
CFS merit scores = 5.15104
CFS merit scores = 5.16523
CFS merit scores = 5.1794
CFS merit scores = 5.19113
CFS merit scores = 5.20215
CFS merit scores = 5.21341
CFS merit scores = 5.22376
CFS merit scores = 5.23319
CFS merit scores = 5.24246
CFS merit scores = 5.25027
CFS merit scores = 5.25767
CFS merit scores = 5.26524
CFS merit scores = 5.27233
CFS merit scores = 5.27923
CFS merit scores = 5.28578
CFS merit scores = 5.29071
CFS merit scores = 5.29583
CFS merit scores = 5.30056
CFS merit scores = 5.30548
CFS merit scores = 5.3106
CFS merit scores = 5.31512
CFS merit scores = 5.31831
CFS merit scores = 5.31996
CFS merit scores = 5.32132
CFS merit scores = 5.32327
CFS merit scores = 5.32539
CFS merit scores = 5.32768
CFS merit scores = 5.32907
CFS merit scores = 5.3304
CFS merit scores = 5.33115
CFS merit scores = 5.33034
CFS merit scores = 5.32925
CFS merit scores = 5.32737
CFS merit scores = 5.32579
CFS merit scores = 5.32434
CFS merit scores = 5.32143
CFS merit scores = 5.31768
CFS merit scores = 5.3131
CFS merit scores = 5.30853
CFS merit scores = 5.30271
CFS merit scores = 5.297
CFS merit scores = 5.29058
CFS merit scores = 5.28443
CFS merit scores = 5.27665
CFS merit scores = 5.26825
CFS merit scores = 5.26057
CFS merit scores = 5.25231
CFS merit scores = 5.24351
CFS merit scores = 5.23309
CFS merit scores = 5.22273
CFS merit scores = 5.21176
CFS merit scores = 5.20125
CFS merit scores = 5.19022
CFS merit scores = 5.17901
CFS merit scores = 5.16795
CFS merit scores = 5.15729
CFS merit scores = 5.14553
CFS merit scores = 5.12921
CFS merit scores = 5.11255
CFS merit scores = 5.09249
CFS merit scores = 5.072
CFS merit scores = 5.05205
CFS merit scores = 5.0314
CFS merit scores = 5.00806
CFS merit scores = 4.98364
CFS merit scores = 4.95593
CFS merit scores = 4.9206
cnt = 1	feature = 68	correl = 0.279902	descr = Gibbs_of_Target_Sequence_
cnt = 2	feature = 490	correl = 0.0558517	descr = N_Gram_CTAGC
cnt = 3	feature = 367	correl = 0.047341	descr = N_Gram_CATC
cnt = 4	feature = 336	correl = 0.0273672	descr = N_Gram_CAACG
cnt = 5	feature = 884	correl = -0.0420962	descr = N_Gram_TTACC
cnt = 6	feature = 749	correl = -0.0324242	descr = N_Gram_TACG
cnt = 7	feature = 705	correl = 0.0240255	descr = N_Gram_GTCTT
cnt = 8	feature = 256	correl = -0.0241103	descr = N_Gram_AGACC
cnt = 9	feature = 806	correl = 0.0412869	descr = N_Gram_TCGCA
cnt = 10	feature = 501	correl = -0.0287424	descr = N_Gram_CTCGA
cnt = 11	feature = 554	correl = 0.0371236	descr = N_Gram_GAGAA
cnt = 12	feature = 278	correl = 0.0369218	descr = N_Gram_AGTAA
cnt = 13	feature = 721	correl = -0.0500127	descr = N_Gram_GTTAG
cnt = 14	feature = 675	correl = 0.031977	descr = N_Gram_GGTAC
cnt = 15	feature = 1	correl = 0.118066	descr = Position_Specific_Bin_Base_0_Base_C
cnt = 16	feature = 701	correl = 0.0350202	descr = N_Gram_GTCGC
cnt = 17	feature = 704	correl = 0.043601	descr = N_Gram_GTCTA
cnt = 18	feature = 674	correl = 0.0488004	descr = N_Gram_GGTAA
cnt = 19	feature = 659	correl = -0.0588571	descr = N_Gram_GGGAG
cnt = 20	feature = 452	correl = -0.0633246	descr = N_Gram_CGCGG
cnt = 21	feature = 653	correl = -0.065599	descr = N_Gram_GGCGT
cnt = 22	feature = 593	correl = -0.061331	descr = N_Gram_GCCCC
cnt = 23	feature = 658	correl = -0.0542463	descr = N_Gram_GGGAA
cnt = 24	feature = 316	correl = -0.0223839	descr = N_Gram_ATGTA
cnt = 25	feature = 752	correl = 0.0722921	descr = N_Gram_TACTA
cnt = 26	feature = 632	correl = 0.0249469	descr = N_Gram_GGACA
cnt = 27	feature = 449	correl = -0.0266695	descr = N_Gram_CGCCC
cnt = 28	feature = 251	correl = -0.0434305	descr = N_Gram_ACTGC
cnt = 29	feature = 770	correl = 0.0226726	descr = N_Gram_TATAC
cnt = 30	feature = 631	correl = 0.0427883	descr = N_Gram_GGAAT
cnt = 31	feature = 358	correl = -0.0216334	descr = N_Gram_CAGCG
cnt = 32	feature = 773	correl = 0.0765388	descr = N_Gram_TATCA
cnt = 33	feature = 665	correl = -0.0276034	descr = N_Gram_GGGCT
cnt = 34	feature = 718	correl = 0.0265794	descr = N_Gram_GTGTG
cnt = 35	feature = 717	correl = 0.0504565	descr = N_Gram_GTGTA
cnt = 36	feature = 258	correl = -0.0404572	descr = N_Gram_AGAGG
cnt = 37	feature = 311	correl = 0.0466232	descr = N_Gram_ATGC
cnt = 38	feature = 812	correl = -0.0746496	descr = N_Gram_TCGGG
cnt = 39	feature = 662	correl = -0.0530474	descr = N_Gram_GGGCA
cnt = 40	feature = 228	correl = -0.031765	descr = N_Gram_ACCCC
cnt = 41	feature = 47	correl = -0.0251609	descr = Position_Specific_Bin_Base_15_Base_T
cnt = 42	feature = 798	correl = -0.0353498	descr = N_Gram_TCCCC
cnt = 43	feature = 16	correl = 0.0456473	descr = Position_Specific_Bin_Base_5_Base_T
cnt = 44	feature = 535	correl = -0.0412879	descr = N_Gram_GAAGC
cnt = 45	feature = 436	correl = -0.042232	descr = N_Gram_CGAC
cnt = 46	feature = 610	correl = -0.0308845	descr = N_Gram_GCGGA
cnt = 47	feature = 802	correl = -0.0350456	descr = N_Gram_TCCTG
cnt = 48	feature = 6	correl = -0.0393786	descr = Position_Specific_Bin_Base_2_Base_A
cnt = 49	feature = 834	correl = 0.0440068	descr = N_Gram_TGAAC
cnt = 50	feature = 56	correl = 0.0544302	descr = Position_Specific_Bin_Base_18_Base_A
cnt = 51	feature = 4	correl = 0.0868008	descr = Position_Specific_Bin_Base_1_Base_A
cnt = 52	feature = 21	correl = -0.132738	descr = Position_Specific_Bin_Base_7_Base_C
cnt = 53	feature = 33	correl = -0.0442991	descr = Position_Specific_Bin_Base_11_Base_A
cnt = 54	feature = 11	correl = -0.0806065	descr = Position_Specific_Bin_Base_3_Base_T
cnt = 55	feature = 536	correl = 0.031614	descr = N_Gram_GAAGG
cnt = 56	feature = 229	correl = -0.0254052	descr = N_Gram_ACCCT
cnt = 57	feature = 708	correl = 0.0245941	descr = N_Gram_GTGAG
cnt = 58	feature = 60	correl = 0.164791	descr = Position_Specific_Bin_Base_19_Base_A
cnt = 59	feature = 40	correl = 0.0988192	descr = Position_Specific_Bin_Base_14_Base_A
cnt = 60	feature = 28	correl = 0.0267607	descr = Position_Specific_Bin_Base_9_Base_T
cnt = 61	feature = 620	correl = -0.046055	descr = N_Gram_GCTCC
cnt = 62	feature = 592	correl = -0.0741744	descr = N_Gram_GCCCA
cnt = 63	feature = 308	correl = 0.0361481	descr = N_Gram_ATCTG
cnt = 64	feature = 525	correl = 0.0496022	descr = N_Gram_CTTGT
cnt = 65	feature = 29	correl = 0.0742035	descr = Position_Specific_Bin_Base_10_Base_A
cnt = 66	feature = 765	correl = 0.0246843	descr = N_Gram_TAGT
cnt = 67	feature = 288	correl = 0.0250415	descr = N_Gram_ATAGA
cnt = 68	feature = 915	correl = 0.0308861	descr = N_Gram_TTGGT
cnt = 69	feature = 899	correl = 0.0332487	descr = N_Gram_TTCGC
cnt = 70	feature = 461	correl = -0.0420924	descr = N_Gram_CGGCT
cnt = 71	feature = 17	correl = 0.0219766	descr = Position_Specific_Bin_Base_6_Base_A
cnt = 72	feature = 707	correl = 0.0263291	descr = N_Gram_GTGAA
cnt = 73	feature = 483	correl = 0.0341205	descr = N_Gram_CTAA
cnt = 74	feature = 2	correl = -0.140676	descr = Position_Specific_Bin_Base_0_Base_G
cnt = 75	feature = 904	correl = 0.0845849	descr = N_Gram_TTCTG
cnt = 76	feature = 478	correl = -0.0540896	descr = N_Gram_CGTT
cnt = 77	feature = 499	correl = -0.0443199	descr = N_Gram_CTCCC
cnt = 78	feature = 264	correl = 0.0629373	descr = N_Gram_AGCAT
cnt = 79	feature = 292	correl = 0.0276053	descr = N_Gram_ATATA
cnt = 80	feature = 10	correl = 0.0489757	descr = Position_Specific_Bin_Base_3_Base_G
cnt = 81	feature = 664	correl = -0.0677099	descr = N_Gram_GGGCG
cnt = 82	feature = 334	correl = 0.0543826	descr = N_Gram_CAAC
cnt = 83	feature = 759	correl = 0.0629538	descr = N_Gram_TAGC
cnt = 84	feature = 15	correl = -0.0661679	descr = Position_Specific_Bin_Base_5_Base_C
cnt = 85	feature = 404	correl = -0.041739	descr = N_Gram_CCCTC
cnt = 86	feature = 865	correl = 0.0247614	descr = N_Gram_TGGTC
cnt = 87	feature = 105	correl = -0.0794602	descr = Fold_of_RNAi_Sequence_Pos_16
cnt = 88	feature = 792	correl = 0.0314913	descr = N_Gram_TCATC
cnt = 89	feature = 645	correl = -0.0478755	descr = N_Gram_GGCAG
cnt = 90	feature = 751	correl = 0.0543425	descr = N_Gram_TACT
cnt = 91	feature = 58	correl = -0.0592457	descr = Position_Specific_Bin_Base_18_Base_G
cnt = 92	feature = 206	correl = 0.0687084	descr = N_Gram_AATTC
cnt = 93	feature = 837	correl = 0.0215753	descr = N_Gram_TGAG
cnt = 94	feature = 914	correl = -0.0237415	descr = N_Gram_TTGGG
cnt = 95	feature = 233	correl = -0.0591709	descr = N_Gram_ACG
cnt = 96	feature = 716	correl = 0.0396745	descr = N_Gram_GTGT
cnt = 97	feature = 657	correl = -0.0726488	descr = N_Gram_GGGA
cnt = 98	feature = 83	correl = 0.110659	descr = Gibbs_of_Target_Sequence__Pos_16_Step_1
cnt = 99	feature = 643	correl = -0.0664834	descr = N_Gram_GGCA
cnt = 100	feature = 80	correl = 0.109971	descr = Gibbs_of_Target_Sequence__Pos_13_Step_1
cnt = 101	feature = 755	correl = 0.0644748	descr = N_Gram_TAGA
cnt = 102	feature = 687	correl = 0.0574566	descr = N_Gram_GTAA
cnt = 103	feature = 706	correl = 0.0289632	descr = N_Gram_GTGA
cnt = 104	feature = 76	correl = 0.084493	descr = Gibbs_of_Target_Sequence__Pos_8_Step_1
cnt = 105	feature = 654	correl = -0.0401267	descr = N_Gram_GGCT
cnt = 106	feature = 70	correl = -0.0376112	descr = Gibbs_of_Target_Sequence__Pos_1_Step_1
cnt = 107	feature = 82	correl = 0.0936792	descr = Gibbs_of_Target_Sequence__Pos_15_Step_1
cnt = 108	feature = 768	correl = 0.0735508	descr = N_Gram_TATA
cnt = 109	feature = 876	correl = 0.0712446	descr = N_Gram_TGTT
cnt = 110	feature = 679	correl = -0.0816863	descr = N_Gram_GGTG
cnt = 111	feature = 462	correl = -0.083271	descr = N_Gram_CGGG
cnt = 112	feature = 77	correl = 0.103696	descr = Gibbs_of_Target_Sequence__Pos_9_Step_1
cnt = 113	feature = 732	correl = 0.0446023	descr = N_Gram_TAAA
cnt = 114	feature = 78	correl = 0.118346	descr = Gibbs_of_Target_Sequence__Pos_10_Step_1
cnt = 115	feature = 81	correl = 0.148135	descr = Gibbs_of_Target_Sequence__Pos_14_Step_1
cnt = 116	feature = 857	correl = -0.050046	descr = N_Gram_TGG
cnt = 117	feature = 767	correl = 0.121458	descr = N_Gram_TAT
cnt = 118	feature = 672	correl = -0.0487634	descr = N_Gram_GGT
cnt = 119	feature = 603	correl = -0.104032	descr = N_Gram_GCG
cnt = 120	feature = 286	correl = 0.0466227	descr = N_Gram_ATA
cnt = 121	feature = 432	correl = -0.0907006	descr = N_Gram_CG
num rows = 2188
num_elements = 266936
..*
optimization finished, #iter = 2051
nu = 0.430881
obj = -83.385666, rho = -0.587266
nSV = 1067, nBSV = 829
num rows = 243
num_elements = 29646
*
optimization finished, #iter = 179
nu = 0.393248
obj = -9.076353, rho = -0.623620
nSV = 127, nBSV = 71
..*
optimization finished, #iter = 2051
nu = 0.430881
obj = -83.385666, rho = -0.587266
nSV = 1067, nBSV = 829
TEST = 31 AVE CORR = 0.626881
