# Supplementary material for: Improving model predictions for RNA interference activities that use support vector machine regression by combining and filtering features
Source: BMC Bioinformatics. 2007 Jun 6;8:182. doi: 10.1186/1471-2105-8-182 (PMC1906837; doi:10.1186/1471-2105-8-182)
Supplement: Additional file 5 — tr_2431_cfsfilters. The features found to be useful by Correlation based Feature in training and testing the 2431 dataset by cross validation, at t-test values from 0 to 90. [file 1471-2105-8-182-S5.gz › tr_2431_file_32]

32
ave count = 96.6

CFS merit scores = 1.45362
CFS merit scores = 1.61763
CFS merit scores = 1.84867
CFS merit scores = 2.07312
CFS merit scores = 2.27498
CFS merit scores = 2.45844
CFS merit scores = 2.6278
CFS merit scores = 2.78659
CFS merit scores = 2.92839
CFS merit scores = 3.06078
CFS merit scores = 3.18238
CFS merit scores = 3.29588
CFS merit scores = 3.4036
CFS merit scores = 3.5053
CFS merit scores = 3.60181
CFS merit scores = 3.69444
CFS merit scores = 3.78156
CFS merit scores = 3.865
CFS merit scores = 3.94241
CFS merit scores = 4.01717
CFS merit scores = 4.08873
CFS merit scores = 4.15684
CFS merit scores = 4.22282
CFS merit scores = 4.28275
CFS merit scores = 4.33896
CFS merit scores = 4.39025
CFS merit scores = 4.43845
CFS merit scores = 4.48256
CFS merit scores = 4.5259
CFS merit scores = 4.56685
CFS merit scores = 4.60644
CFS merit scores = 4.64467
CFS merit scores = 4.67992
CFS merit scores = 4.71407
CFS merit scores = 4.74574
CFS merit scores = 4.77632
CFS merit scores = 4.80579
CFS merit scores = 4.83405
CFS merit scores = 4.86232
CFS merit scores = 4.88656
CFS merit scores = 4.91051
CFS merit scores = 4.93404
CFS merit scores = 4.95624
CFS merit scores = 4.97691
CFS merit scores = 4.99682
CFS merit scores = 5.01715
CFS merit scores = 5.03597
CFS merit scores = 5.05397
CFS merit scores = 5.07061
CFS merit scores = 5.08724
CFS merit scores = 5.10424
CFS merit scores = 5.12001
CFS merit scores = 5.13288
CFS merit scores = 5.14421
CFS merit scores = 5.15606
CFS merit scores = 5.16692
CFS merit scores = 5.17798
CFS merit scores = 5.18878
CFS merit scores = 5.19853
CFS merit scores = 5.209
CFS merit scores = 5.21809
CFS merit scores = 5.22657
CFS merit scores = 5.23546
CFS merit scores = 5.24304
CFS merit scores = 5.2511
CFS merit scores = 5.2589
CFS merit scores = 5.26493
CFS merit scores = 5.27124
CFS merit scores = 5.27766
CFS merit scores = 5.28276
CFS merit scores = 5.28736
CFS merit scores = 5.29167
CFS merit scores = 5.29306
CFS merit scores = 5.29451
CFS merit scores = 5.2956
CFS merit scores = 5.2966
CFS merit scores = 5.29753
CFS merit scores = 5.2984
CFS merit scores = 5.29932
CFS merit scores = 5.30062
CFS merit scores = 5.30078
CFS merit scores = 5.30082
CFS merit scores = 5.29917
CFS merit scores = 5.29731
CFS merit scores = 5.29502
CFS merit scores = 5.29301
CFS merit scores = 5.2903
CFS merit scores = 5.28727
CFS merit scores = 5.28499
CFS merit scores = 5.2824
CFS merit scores = 5.2788
CFS merit scores = 5.27445
CFS merit scores = 5.26921
CFS merit scores = 5.26264
CFS merit scores = 5.2546
CFS merit scores = 5.24712
CFS merit scores = 5.23934
CFS merit scores = 5.23141
CFS merit scores = 5.22354
CFS merit scores = 5.21591
CFS merit scores = 5.2072
CFS merit scores = 5.19652
CFS merit scores = 5.18211
CFS merit scores = 5.16797
CFS merit scores = 5.15377
CFS merit scores = 5.13882
CFS merit scores = 5.12198
CFS merit scores = 5.1039
CFS merit scores = 5.08599
CFS merit scores = 5.06334
CFS merit scores = 5.04065
CFS merit scores = 5.0162
CFS merit scores = 4.98289
CFS merit scores = 4.94394
CFS merit scores = 4.89211
cnt = 1	feature = 80	correl = 0.453617	descr = Gibbs_of_Target_Sequence__Pos_19_Step_1
cnt = 2	feature = 2	correl = -0.147904	descr = Position_Specific_Bin_Base_0_Base_G
cnt = 3	feature = 857	correl = -0.0729079	descr = N_Gram_TGGC
cnt = 4	feature = 721	correl = -0.0229944	descr = N_Gram_GTTCC
cnt = 5	feature = 716	correl = 0.0359878	descr = N_Gram_GTGTA
cnt = 6	feature = 358	correl = 0.0257711	descr = N_Gram_CATAG
cnt = 7	feature = 848	correl = -0.0301185	descr = N_Gram_TGCCG
cnt = 8	feature = 452	correl = -0.0332763	descr = N_Gram_CGCTC
cnt = 9	feature = 525	correl = -0.0249477	descr = N_Gram_CTTTA
cnt = 10	feature = 308	correl = -0.0223571	descr = N_Gram_ATTAA
cnt = 11	feature = 432	correl = -0.0628694	descr = N_Gram_CGAA
cnt = 12	feature = 768	correl = 0.0246684	descr = N_Gram_TATAG
cnt = 13	feature = 674	correl = 0.0527852	descr = N_Gram_GGTAA
cnt = 14	feature = 499	correl = -0.0244129	descr = N_Gram_CTCAC
cnt = 15	feature = 705	correl = 0.0373441	descr = N_Gram_GTCTA
cnt = 16	feature = 770	correl = 0.0695817	descr = N_Gram_TATCA
cnt = 17	feature = 632	correl = -0.0221328	descr = N_Gram_GGAAA
cnt = 18	feature = 767	correl = 0.0581326	descr = N_Gram_TATAA
cnt = 19	feature = 436	correl = -0.0448707	descr = N_Gram_CGACG
cnt = 20	feature = 31	correl = -0.0434022	descr = Position_Specific_Bin_Base_11_Base_A
cnt = 21	feature = 228	correl = -0.0384462	descr = N_Gram_ACGTT
cnt = 22	feature = 620	correl = 0.0276344	descr = N_Gram_GCTCT
cnt = 23	feature = 749	correl = 0.0725806	descr = N_Gram_TACTA
cnt = 24	feature = 554	correl = -0.051658	descr = N_Gram_GAGCC
cnt = 25	feature = 206	correl = 0.0463099	descr = N_Gram_ACATC
cnt = 26	feature = 915	correl = 0.0221711	descr = N_Gram_TTGGT
cnt = 27	feature = 645	correl = -0.0622834	descr = N_Gram_GGCAA
cnt = 28	feature = 490	correl = 0.0368204	descr = N_Gram_CTAGA
cnt = 29	feature = 4	correl = -0.0932933	descr = Position_Specific_Bin_Base_1_Base_G
cnt = 30	feature = 664	correl = -0.0751546	descr = N_Gram_GGGCG
cnt = 31	feature = 578	correl = -0.0387542	descr = N_Gram_GCACC
cnt = 32	feature = 278	correl = 0.0411363	descr = N_Gram_ATAGG
cnt = 33	feature = 384	correl = 0.026662	descr = N_Gram_CCATT
cnt = 34	feature = 15	correl = 0.0804565	descr = Position_Specific_Bin_Base_5_Base_T
cnt = 35	feature = 233	correl = 0.0469254	descr = N_Gram_ACTCT
cnt = 36	feature = 334	correl = -0.0231227	descr = N_Gram_CACCG
cnt = 37	feature = 914	correl = 0.0488904	descr = N_Gram_TTGGA
cnt = 38	feature = 792	correl = -0.0672724	descr = N_Gram_TCCCC
cnt = 39	feature = 738	correl = 0.0488993	descr = N_Gram_TAAGG
cnt = 40	feature = 409	correl = -0.0234382	descr = N_Gram_CCGCG
cnt = 41	feature = 706	correl = 0.0291887	descr = N_Gram_GTGA
cnt = 42	feature = 904	correl = 0.0893662	descr = N_Gram_TTCTG
cnt = 43	feature = 10	correl = -0.0843521	descr = Position_Specific_Bin_Base_3_Base_T
cnt = 44	feature = 718	correl = -0.0233103	descr = N_Gram_GTTA
cnt = 45	feature = 256	correl = -0.0302573	descr = N_Gram_AGGAG
cnt = 46	feature = 662	correl = -0.0429675	descr = N_Gram_GGGCA
cnt = 47	feature = 659	correl = -0.0782113	descr = N_Gram_GGGAA
cnt = 48	feature = 288	correl = 0.0396252	descr = N_Gram_ATCCG
cnt = 49	feature = 406	correl = -0.0562891	descr = N_Gram_CCGAT
cnt = 50	feature = 404	correl = -0.0527488	descr = N_Gram_CCGAC
cnt = 51	feature = 812	correl = 0.0999798	descr = N_Gram_TCGTG
cnt = 52	feature = 40	correl = 0.0748515	descr = Position_Specific_Bin_Base_14_Base_T
cnt = 53	feature = 675	correl = 0.0377116	descr = N_Gram_GGTCA
cnt = 54	feature = 17	correl = -0.0358903	descr = Position_Specific_Bin_Base_6_Base_C
cnt = 55	feature = 105	correl = -0.0553405	descr = Xue_Structure_Feature_A101
cnt = 56	feature = 708	correl = -0.0341191	descr = N_Gram_GTGC
cnt = 57	feature = 316	correl = 0.0467671	descr = N_Gram_ATTGG
cnt = 58	feature = 772	correl = 0.0493613	descr = N_Gram_TATG
cnt = 59	feature = 29	correl = -0.0627604	descr = Position_Specific_Bin_Base_10_Base_G
cnt = 60	feature = 653	correl = -0.0481587	descr = N_Gram_GGCGT
cnt = 61	feature = 6	correl = 0.0324388	descr = Position_Specific_Bin_Base_2_Base_C
cnt = 62	feature = 579	correl = -0.0358089	descr = N_Gram_GCACG
cnt = 63	feature = 47	correl = -0.030179	descr = Position_Specific_Bin_Base_17_Base_C
cnt = 64	feature = 798	correl = 0.0484091	descr = N_Gram_TCCTT
cnt = 65	feature = 23	correl = -0.0248625	descr = Position_Specific_Bin_Base_8_Base_G
cnt = 66	feature = 501	correl = -0.0863572	descr = N_Gram_CTCG
cnt = 67	feature = 367	correl = 0.0238903	descr = N_Gram_CATTG
cnt = 68	feature = 704	correl = 0.0232254	descr = N_Gram_GTCT
cnt = 69	feature = 610	correl = -0.0917603	descr = N_Gram_GCGGC
cnt = 70	feature = 535	correl = 0.0424021	descr = N_Gram_GAATT
cnt = 71	feature = 834	correl = 0.0661462	descr = N_Gram_TGAAG
cnt = 72	feature = 1	correl = 0.118807	descr = Position_Specific_Bin_Base_0_Base_C
cnt = 73	feature = 11	correl = 0.0728943	descr = Position_Specific_Bin_Base_4_Base_A
cnt = 74	feature = 58	correl = 0.367786	descr = Position_Specific_Bin_Base_20_Base_A
cnt = 75	feature = 28	correl = -0.0600876	descr = Position_Specific_Bin_Base_10_Base_C
cnt = 76	feature = 802	correl = 0.0473653	descr = N_Gram_TCGC
cnt = 77	feature = 16	correl = 0.0302313	descr = Position_Specific_Bin_Base_6_Base_A
cnt = 78	feature = 687	correl = 0.0377278	descr = N_Gram_GTAAG
cnt = 79	feature = 260	correl = -0.109919	descr = N_Gram_AGGGC
cnt = 80	feature = 56	correl = -0.1249	descr = Position_Specific_Bin_Base_19_Base_G
cnt = 81	feature = 33	correl = 0.119654	descr = Position_Specific_Bin_Base_11_Base_T
cnt = 82	feature = 21	correl = 0.0513243	descr = Position_Specific_Bin_Base_8_Base_A
cnt = 83	feature = 292	correl = 0.0627216	descr = N_Gram_ATCT
cnt = 84	feature = 701	correl = 0.0529075	descr = N_Gram_GTCG
cnt = 85	feature = 449	correl = -0.0686803	descr = N_Gram_CGCGG
cnt = 86	feature = 796	correl = -0.0351247	descr = N_Gram_TCCTC
cnt = 87	feature = 759	correl = 0.0263143	descr = N_Gram_TAGG
cnt = 88	feature = 658	correl = -0.0963662	descr = N_Gram_GGGA
cnt = 89	feature = 654	correl = -0.0422758	descr = N_Gram_GGCT
cnt = 90	feature = 837	correl = 0.0328339	descr = N_Gram_TGAT
cnt = 91	feature = 671	correl = -0.0748457	descr = N_Gram_GGGTG
cnt = 92	feature = 229	correl = 0.0322388	descr = N_Gram_ACT
cnt = 93	feature = 264	correl = 0.03773	descr = N_Gram_AGT
cnt = 94	feature = 78	correl = 0.1174	descr = Gibbs_of_Target_Sequence__Pos_17_Step_1
cnt = 95	feature = 76	correl = 0.0982351	descr = Gibbs_of_Target_Sequence__Pos_15_Step_1
cnt = 96	feature = 707	correl = 0.0269796	descr = N_Gram_GTGAA
cnt = 97	feature = 81	correl = 0.424665	descr = Gibbs_of_Target_Sequence__Pos_20_Step_1
cnt = 98	feature = 665	correl = -0.0859362	descr = N_Gram_GGGG
cnt = 99	feature = 603	correl = -0.0817647	descr = N_Gram_GCGC
cnt = 100	feature = 631	correl = -0.031662	descr = N_Gram_GGAA
cnt = 101	feature = 32	correl = -0.0523976	descr = Position_Specific_Bin_Base_11_Base_G
cnt = 102	feature = 752	correl = 0.0833834	descr = N_Gram_TAGA
cnt = 103	feature = 865	correl = 0.0847013	descr = N_Gram_TGT
cnt = 104	feature = 461	correl = -0.0874776	descr = N_Gram_CGGG
cnt = 105	feature = 64	correl = -0.0258802	descr = Gibbs_of_Target_Sequence__Pos_1_Step_1
cnt = 106	feature = 83	correl = 0.153415	descr = PF_RNAi_Fold_5'Free_Count
cnt = 107	feature = 70	correl = 0.0905592	descr = Gibbs_of_Target_Sequence__Pos_8_Step_1
cnt = 108	feature = 669	correl = -0.0436492	descr = N_Gram_GGGT
cnt = 109	feature = 77	correl = 0.122177	descr = Gibbs_of_Target_Sequence__Pos_16_Step_1
cnt = 110	feature = 751	correl = 0.0979162	descr = N_Gram_TAG
cnt = 111	feature = 765	correl = 0.119917	descr = N_Gram_TAT
cnt = 112	feature = 672	correl = -0.0341524	descr = N_Gram_GGT
cnt = 113	feature = 643	correl = -0.173773	descr = N_Gram_GGC
cnt = 114	feature = 657	correl = -0.133209	descr = N_Gram_GGG
cnt = 115	feature = 82	correl = 0.235364	descr = PF_RNAi_Fold_Energy
num rows = 2187
num_elements = 253692
.*
optimization finished, #iter = 1873
nu = 0.424096
obj = -83.096381, rho = -0.613542
nSV = 1041, nBSV = 820
num rows = 244
num_elements = 28304
*
optimization finished, #iter = 161
nu = 0.404222
obj = -10.536279, rho = -0.669023
nSV = 131, nBSV = 76
.*
optimization finished, #iter = 1873
nu = 0.424096
obj = -83.096381, rho = -0.613542
nSV = 1041, nBSV = 820
CFS merit scores = 1.45497
CFS merit scores = 1.61614
CFS merit scores = 1.8443
CFS merit scores = 2.06179
CFS merit scores = 2.26077
CFS merit scores = 2.44407
CFS merit scores = 2.60822
CFS merit scores = 2.75571
CFS merit scores = 2.89536
CFS merit scores = 3.02559
CFS merit scores = 3.14516
CFS merit scores = 3.25619
CFS merit scores = 3.36044
CFS merit scores = 3.46085
CFS merit scores = 3.55773
CFS merit scores = 3.6509
CFS merit scores = 3.73805
CFS merit scores = 3.81945
CFS merit scores = 3.89603
CFS merit scores = 3.96781
CFS merit scores = 4.03728
CFS merit scores = 4.10235
CFS merit scores = 4.16485
CFS merit scores = 4.22475
CFS merit scores = 4.28359
CFS merit scores = 4.33547
CFS merit scores = 4.38357
CFS merit scores = 4.42739
CFS merit scores = 4.46988
CFS merit scores = 4.51037
CFS merit scores = 4.54978
CFS merit scores = 4.58489
CFS merit scores = 4.61769
CFS merit scores = 4.65077
CFS merit scores = 4.68192
CFS merit scores = 4.71292
CFS merit scores = 4.7408
CFS merit scores = 4.76597
CFS merit scores = 4.79037
CFS merit scores = 4.81335
CFS merit scores = 4.83519
CFS merit scores = 4.85695
CFS merit scores = 4.87819
CFS merit scores = 4.89842
CFS merit scores = 4.91908
CFS merit scores = 4.93671
CFS merit scores = 4.95234
CFS merit scores = 4.96828
CFS merit scores = 4.98312
CFS merit scores = 4.99791
CFS merit scores = 5.01324
CFS merit scores = 5.02801
CFS merit scores = 5.04203
CFS merit scores = 5.05622
CFS merit scores = 5.07003
CFS merit scores = 5.08187
CFS merit scores = 5.09292
CFS merit scores = 5.10207
CFS merit scores = 5.11059
CFS merit scores = 5.11953
CFS merit scores = 5.12842
CFS merit scores = 5.13587
CFS merit scores = 5.14393
CFS merit scores = 5.15104
CFS merit scores = 5.15608
CFS merit scores = 5.16137
CFS merit scores = 5.16662
CFS merit scores = 5.16976
CFS merit scores = 5.17339
CFS merit scores = 5.17482
CFS merit scores = 5.17507
CFS merit scores = 5.17479
CFS merit scores = 5.17379
CFS merit scores = 5.17279
CFS merit scores = 5.17085
CFS merit scores = 5.16921
CFS merit scores = 5.16763
CFS merit scores = 5.16576
CFS merit scores = 5.1634
CFS merit scores = 5.1612
CFS merit scores = 5.15931
CFS merit scores = 5.15613
CFS merit scores = 5.15274
CFS merit scores = 5.14878
CFS merit scores = 5.14441
CFS merit scores = 5.13831
CFS merit scores = 5.13211
CFS merit scores = 5.12587
CFS merit scores = 5.11923
CFS merit scores = 5.11223
CFS merit scores = 5.10157
CFS merit scores = 5.0895
CFS merit scores = 5.07759
CFS merit scores = 5.06623
CFS merit scores = 5.05375
CFS merit scores = 5.03692
CFS merit scores = 5.01782
CFS merit scores = 4.99616
CFS merit scores = 4.97345
CFS merit scores = 4.94976
CFS merit scores = 4.92691
CFS merit scores = 4.90221
CFS merit scores = 4.87046
CFS merit scores = 4.82899
cnt = 1	feature = 81	correl = 0.454969	descr = Gibbs_of_Target_Sequence__Pos_19_Step_1
cnt = 2	feature = 2	correl = -0.147063	descr = Position_Specific_Bin_Base_0_Base_G
cnt = 3	feature = 228	correl = 0.0333661	descr = N_Gram_ACT
cnt = 4	feature = 857	correl = -0.0563053	descr = N_Gram_TGGGG
cnt = 5	feature = 701	correl = -0.045058	descr = N_Gram_GTGC
cnt = 6	feature = 525	correl = 0.0369199	descr = N_Gram_GACA
cnt = 7	feature = 256	correl = -0.0297799	descr = N_Gram_AGGAG
cnt = 8	feature = 768	correl = 0.0247007	descr = N_Gram_TATGC
cnt = 9	feature = 759	correl = 0.0693756	descr = N_Gram_TATAA
cnt = 10	feature = 11	correl = 0.0675327	descr = Position_Specific_Bin_Base_3_Base_G
cnt = 11	feature = 796	correl = 0.0268411	descr = N_Gram_TCGA
cnt = 12	feature = 593	correl = -0.0437473	descr = N_Gram_GCGCA
cnt = 13	feature = 334	correl = -0.0307071	descr = N_Gram_CACGA
cnt = 14	feature = 432	correl = -0.0323233	descr = N_Gram_CGCAA
cnt = 15	feature = 767	correl = 0.0683243	descr = N_Gram_TATGA
cnt = 16	feature = 773	correl = 0.0228362	descr = N_Gram_TATTG
cnt = 17	feature = 657	correl = -0.0872542	descr = N_Gram_GGGCC
cnt = 18	feature = 721	correl = 0.0265224	descr = N_Gram_GTTTC
cnt = 19	feature = 264	correl = 0.0892963	descr = N_Gram_AGTCG
cnt = 20	feature = 600	correl = -0.0379972	descr = N_Gram_GCGGG
cnt = 21	feature = 732	correl = -0.0375029	descr = N_Gram_TAATC
cnt = 22	feature = 834	correl = 0.0368928	descr = N_Gram_TGATC
cnt = 23	feature = 659	correl = -0.0254563	descr = N_Gram_GGGCT
cnt = 24	feature = 531	correl = -0.0440433	descr = N_Gram_GACCC
cnt = 25	feature = 47	correl = 0.0378871	descr = Position_Specific_Bin_Base_17_Base_A
cnt = 26	feature = 752	correl = 0.0510696	descr = N_Gram_TAGCA
cnt = 27	feature = 52	correl = -0.0610258	descr = Position_Specific_Bin_Base_18_Base_G
cnt = 28	feature = 770	correl = 0.0295953	descr = N_Gram_TATGT
cnt = 29	feature = 461	correl = 0.0293775	descr = N_Gram_CGTCT
cnt = 30	feature = 316	correl = 0.0452548	descr = N_Gram_ATTGT
cnt = 31	feature = 6	correl = 0.0275521	descr = Position_Specific_Bin_Base_1_Base_T
cnt = 32	feature = 308	correl = 0.0786281	descr = N_Gram_ATTAT
cnt = 33	feature = 643	correl = -0.0317489	descr = N_Gram_GGCCT
cnt = 34	feature = 798	correl = 0.0442783	descr = N_Gram_TCGC
cnt = 35	feature = 632	correl = -0.0420013	descr = N_Gram_GGATG
cnt = 36	feature = 409	correl = -0.0221631	descr = N_Gram_CCTCA
cnt = 37	feature = 40	correl = -0.154096	descr = Position_Specific_Bin_Base_14_Base_G
cnt = 38	feature = 206	correl = 0.0470174	descr = N_Gram_ACAGT
cnt = 39	feature = 707	correl = -0.0599098	descr = N_Gram_GTGGG
cnt = 40	feature = 17	correl = 0.0296634	descr = Position_Specific_Bin_Base_6_Base_A
cnt = 41	feature = 765	correl = 0.0540482	descr = N_Gram_TATCG
cnt = 42	feature = 579	correl = -0.0830159	descr = N_Gram_GCCCA
cnt = 43	feature = 260	correl = 0.0904519	descr = N_Gram_AGGTA
cnt = 44	feature = 31	correl = -0.0421747	descr = Position_Specific_Bin_Base_11_Base_A
cnt = 45	feature = 802	correl = -0.05458	descr = N_Gram_TCGG
cnt = 46	feature = 358	correl = 0.0292319	descr = N_Gram_CATG
cnt = 47	feature = 292	correl = 0.0468474	descr = N_Gram_ATCTG
cnt = 48	feature = 29	correl = -0.0531629	descr = Position_Specific_Bin_Base_10_Base_G
cnt = 49	feature = 16	correl = 0.0503412	descr = Position_Specific_Bin_Base_5_Base_T
cnt = 50	feature = 772	correl = 0.0594775	descr = N_Gram_TATTC
cnt = 51	feature = 705	correl = -0.0567607	descr = N_Gram_GTGGA
cnt = 52	feature = 672	correl = -0.0358006	descr = N_Gram_GGTGA
cnt = 53	feature = 1	correl = 0.102771	descr = Position_Specific_Bin_Base_0_Base_C
cnt = 54	feature = 687	correl = 0.0479308	descr = N_Gram_GTCAA
cnt = 55	feature = 706	correl = -0.0754493	descr = N_Gram_GTGGC
cnt = 56	feature = 653	correl = -0.0684294	descr = N_Gram_GGGAA
cnt = 57	feature = 645	correl = -0.0754111	descr = N_Gram_GGCGC
cnt = 58	feature = 654	correl = -0.0656479	descr = N_Gram_GGGAG
cnt = 59	feature = 603	correl = -0.0675003	descr = N_Gram_GCGTC
cnt = 60	feature = 412	correl = -0.0760356	descr = N_Gram_CCTCT
cnt = 61	feature = 812	correl = 0.038798	descr = N_Gram_TCTAT
cnt = 62	feature = 755	correl = 0.0315348	descr = N_Gram_TAGT
cnt = 63	feature = 10	correl = -0.126621	descr = Position_Specific_Bin_Base_2_Base_T
cnt = 64	feature = 501	correl = 0.0429511	descr = N_Gram_CTGT
cnt = 65	feature = 229	correl = 0.0515418	descr = N_Gram_ACTA
cnt = 66	feature = 58	correl = 0.366173	descr = Position_Specific_Bin_Base_20_Base_A
cnt = 67	feature = 4	correl = -0.0262092	descr = Position_Specific_Bin_Base_1_Base_C
cnt = 68	feature = 716	correl = -0.050425	descr = N_Gram_GTTG
cnt = 69	feature = 738	correl = 0.038029	descr = N_Gram_TACC
cnt = 70	feature = 499	correl = -0.0220526	descr = N_Gram_CTGGG
cnt = 71	feature = 749	correl = 0.0536343	descr = N_Gram_TAGAC
cnt = 72	feature = 436	correl = -0.0758098	descr = N_Gram_CGCG
cnt = 73	feature = 15	correl = -0.0559338	descr = Position_Specific_Bin_Base_5_Base_C
cnt = 74	feature = 751	correl = 0.0645506	descr = N_Gram_TAGC
cnt = 75	feature = 56	correl = -0.124906	descr = Position_Specific_Bin_Base_19_Base_G
cnt = 76	feature = 658	correl = -0.0848546	descr = N_Gram_GGGCG
cnt = 77	feature = 33	correl = 0.11286	descr = Position_Specific_Bin_Base_11_Base_T
cnt = 78	feature = 535	correl = 0.0375623	descr = N_Gram_GACT
cnt = 79	feature = 70	correl = 0.0837438	descr = Gibbs_of_Target_Sequence__Pos_8_Step_1
cnt = 80	feature = 28	correl = -0.0796189	descr = Position_Specific_Bin_Base_10_Base_C
cnt = 81	feature = 278	correl = 0.047576	descr = N_Gram_ATATG
cnt = 82	feature = 367	correl = -0.0507116	descr = N_Gram_CCAC
cnt = 83	feature = 675	correl = -0.03054	descr = N_Gram_GGTT
cnt = 84	feature = 792	correl = -0.0320976	descr = N_Gram_TCCTC
cnt = 85	feature = 631	correl = -0.0497923	descr = N_Gram_GGAGG
cnt = 86	feature = 77	correl = 0.0973518	descr = Gibbs_of_Target_Sequence__Pos_15_Step_1
cnt = 87	feature = 105	correl = -0.0577757	descr = Xue_Structure_Feature_A100
cnt = 88	feature = 233	correl = 0.0484554	descr = N_Gram_ACTG
cnt = 89	feature = 452	correl = -0.0466502	descr = N_Gram_CGGGT
cnt = 90	feature = 478	correl = 0.0514618	descr = N_Gram_CTAT
cnt = 91	feature = 82	correl = 0.431022	descr = Gibbs_of_Target_Sequence__Pos_20_Step_1
cnt = 92	feature = 674	correl = -0.0974016	descr = N_Gram_GGTGG
cnt = 93	feature = 78	correl = 0.11928	descr = Gibbs_of_Target_Sequence__Pos_16_Step_1
cnt = 94	feature = 80	correl = 0.197882	descr = Gibbs_of_Target_Sequence__Pos_18_Step_1
cnt = 95	feature = 660	correl = -0.0882218	descr = N_Gram_GGGG
cnt = 96	feature = 76	correl = 0.157174	descr = Gibbs_of_Target_Sequence__Pos_14_Step_1
cnt = 97	feature = 899	correl = 0.107937	descr = N_Gram_TTG
cnt = 98	feature = 449	correl = -0.0847652	descr = N_Gram_CGGG
cnt = 99	feature = 914	correl = 0.0850535	descr = N_Gram_TTT
cnt = 100	feature = 704	correl = -0.0978076	descr = N_Gram_GTGG
cnt = 101	feature = 766	correl = 0.0727525	descr = N_Gram_TATG
cnt = 102	feature = 665	correl = -0.0834309	descr = N_Gram_GGGTG
cnt = 103	feature = 664	correl = -0.0544589	descr = N_Gram_GGGT
cnt = 104	feature = 83	correl = 0.232997	descr = PF_RNAi_Fold_Energy
num rows = 2188
num_elements = 229740
.*
optimization finished, #iter = 1863
nu = 0.438994
obj = -87.259132, rho = -0.481928
nSV = 1061, nBSV = 869
num rows = 243
num_elements = 25515
*
optimization finished, #iter = 192
nu = 0.454761
obj = -10.300207, rho = -0.600289
nSV = 137, nBSV = 85
.*
optimization finished, #iter = 1863
nu = 0.438994
obj = -87.259132, rho = -0.481928
nSV = 1061, nBSV = 869
CFS merit scores = 1.44852
CFS merit scores = 1.62016
CFS merit scores = 1.84765
CFS merit scores = 2.06669
CFS merit scores = 2.26354
CFS merit scores = 2.44111
CFS merit scores = 2.60376
CFS merit scores = 2.75591
CFS merit scores = 2.89785
CFS merit scores = 3.03202
CFS merit scores = 3.1577
CFS merit scores = 3.27677
CFS merit scores = 3.38923
CFS merit scores = 3.49508
CFS merit scores = 3.59565
CFS merit scores = 3.68491
CFS merit scores = 3.76835
CFS merit scores = 3.84492
CFS merit scores = 3.9172
CFS merit scores = 3.98437
CFS merit scores = 4.04773
CFS merit scores = 4.10829
CFS merit scores = 4.16775
CFS merit scores = 4.22495
CFS merit scores = 4.27834
CFS merit scores = 4.32835
CFS merit scores = 4.37649
CFS merit scores = 4.42388
CFS merit scores = 4.47039
CFS merit scores = 4.51578
CFS merit scores = 4.55863
CFS merit scores = 4.59937
CFS merit scores = 4.63938
CFS merit scores = 4.67643
CFS merit scores = 4.71273
CFS merit scores = 4.74771
CFS merit scores = 4.77722
CFS merit scores = 4.80569
CFS merit scores = 4.83301
CFS merit scores = 4.85936
CFS merit scores = 4.88147
CFS merit scores = 4.90235
CFS merit scores = 4.92366
CFS merit scores = 4.94255
CFS merit scores = 4.95932
CFS merit scores = 4.97507
CFS merit scores = 4.99159
CFS merit scores = 5.00734
CFS merit scores = 5.02224
CFS merit scores = 5.03692
CFS merit scores = 5.05092
CFS merit scores = 5.06345
CFS merit scores = 5.07618
CFS merit scores = 5.08829
CFS merit scores = 5.10017
CFS merit scores = 5.11189
CFS merit scores = 5.12262
CFS merit scores = 5.13227
CFS merit scores = 5.14197
CFS merit scores = 5.15083
CFS merit scores = 5.15919
CFS merit scores = 5.16555
CFS merit scores = 5.17091
CFS merit scores = 5.17629
CFS merit scores = 5.17917
CFS merit scores = 5.18197
CFS merit scores = 5.18506
CFS merit scores = 5.18796
CFS merit scores = 5.1901
CFS merit scores = 5.1925
CFS merit scores = 5.19492
CFS merit scores = 5.19767
CFS merit scores = 5.19974
CFS merit scores = 5.20074
CFS merit scores = 5.20092
CFS merit scores = 5.20161
CFS merit scores = 5.2022
CFS merit scores = 5.20208
CFS merit scores = 5.2014
CFS merit scores = 5.19777
CFS merit scores = 5.19203
CFS merit scores = 5.18672
CFS merit scores = 5.18091
CFS merit scores = 5.17406
CFS merit scores = 5.16749
CFS merit scores = 5.16015
CFS merit scores = 5.15118
CFS merit scores = 5.14248
CFS merit scores = 5.13347
CFS merit scores = 5.12403
CFS merit scores = 5.11443
CFS merit scores = 5.10457
CFS merit scores = 5.09393
CFS merit scores = 5.08295
CFS merit scores = 5.07185
CFS merit scores = 5.05891
CFS merit scores = 5.04593
CFS merit scores = 5.03017
CFS merit scores = 5.01544
CFS merit scores = 4.99921
CFS merit scores = 4.98298
CFS merit scores = 4.9636
CFS merit scores = 4.942
CFS merit scores = 4.91716
CFS merit scores = 4.89027
CFS merit scores = 4.85764
CFS merit scores = 4.8195
CFS merit scores = 4.77311
cnt = 1	feature = 81	correl = 0.448525	descr = Gibbs_of_Target_Sequence__Pos_19_Step_1
cnt = 2	feature = 2	correl = -0.135476	descr = Position_Specific_Bin_Base_0_Base_G
cnt = 3	feature = 233	correl = 0.06891	descr = N_Gram_ACTGA
cnt = 4	feature = 768	correl = -0.0315201	descr = N_Gram_TCCCA
cnt = 5	feature = 773	correl = -0.0274226	descr = N_Gram_TCCTC
cnt = 6	feature = 802	correl = 0.0259982	descr = N_Gram_TCTGT
cnt = 7	feature = 501	correl = -0.0253875	descr = N_Gram_CTTTA
cnt = 8	feature = 876	correl = 0.0348795	descr = N_Gram_TTCGC
cnt = 9	feature = 525	correl = 0.0680599	descr = N_Gram_GACTA
cnt = 10	feature = 664	correl = -0.0589472	descr = N_Gram_GGTTA
cnt = 11	feature = 452	correl = 0.0293553	descr = N_Gram_CGTCT
cnt = 12	feature = 311	correl = -0.0347685	descr = N_Gram_ATTGA
cnt = 13	feature = 631	correl = -0.0645323	descr = N_Gram_GGCGG
cnt = 14	feature = 308	correl = 0.0346323	descr = N_Gram_ATTCG
cnt = 15	feature = 449	correl = 0.0219318	descr = N_Gram_CGTCA
cnt = 16	feature = 432	correl = -0.0667833	descr = N_Gram_CGCGG
cnt = 17	feature = 645	correl = -0.030693	descr = N_Gram_GGGCT
cnt = 18	feature = 264	correl = 0.0938962	descr = N_Gram_AGTCG
cnt = 19	feature = 834	correl = -0.0582154	descr = N_Gram_TGGCC
cnt = 20	feature = 705	correl = -0.0244854	descr = N_Gram_GTTGT
cnt = 21	feature = 812	correl = 0.0284045	descr = N_Gram_TGAGA
cnt = 22	feature = 865	correl = 0.0310416	descr = N_Gram_TTAGC
cnt = 23	feature = 752	correl = 0.0292382	descr = N_Gram_TATGT
cnt = 24	feature = 531	correl = -0.027193	descr = N_Gram_GAGC
cnt = 25	feature = 10	correl = -0.082375	descr = Position_Specific_Bin_Base_3_Base_T
cnt = 26	feature = 657	correl = 0.0331339	descr = N_Gram_GGTCA
cnt = 27	feature = 717	correl = -0.0524465	descr = N_Gram_TAATC
cnt = 28	feature = 721	correl = 0.0782106	descr = N_Gram_TACAA
cnt = 29	feature = 751	correl = 0.0573999	descr = N_Gram_TATGA
cnt = 30	feature = 278	correl = 0.0279739	descr = N_Gram_ATATA
cnt = 31	feature = 406	correl = -0.0567998	descr = N_Gram_CCTGA
cnt = 32	feature = 461	correl = 0.0648309	descr = N_Gram_CTAAG
cnt = 33	feature = 643	correl = -0.0887619	descr = N_Gram_GGGCC
cnt = 34	feature = 603	correl = -0.0626447	descr = N_Gram_GCTTT
cnt = 35	feature = 749	correl = 0.0461481	descr = N_Gram_TATCG
cnt = 36	feature = 755	correl = 0.0454596	descr = N_Gram_TATTT
cnt = 37	feature = 798	correl = 0.0476545	descr = N_Gram_TCTCT
cnt = 38	feature = 632	correl = -0.0510936	descr = N_Gram_GGCGT
cnt = 39	feature = 4	correl = -0.0922977	descr = Position_Specific_Bin_Base_1_Base_G
cnt = 40	feature = 687	correl = -0.0444613	descr = N_Gram_GTGC
cnt = 41	feature = 662	correl = -0.084978	descr = N_Gram_GGTGG
cnt = 42	feature = 6	correl = 0.0587686	descr = Position_Specific_Bin_Base_2_Base_C
cnt = 43	feature = 25	correl = 0.0282277	descr = Position_Specific_Bin_Base_9_Base_T
cnt = 44	feature = 47	correl = -0.0668364	descr = Position_Specific_Bin_Base_16_Base_G
cnt = 45	feature = 336	correl = -0.0509491	descr = N_Gram_CAGAG
cnt = 46	feature = 21	correl = 0.0484259	descr = Position_Specific_Bin_Base_7_Base_T
cnt = 47	feature = 29	correl = 0.0592604	descr = Position_Specific_Bin_Base_10_Base_T
cnt = 48	feature = 707	correl = 0.0564298	descr = N_Gram_GTTTG
cnt = 49	feature = 716	correl = 0.0481188	descr = N_Gram_TAAGG
cnt = 50	feature = 367	correl = -0.0272801	descr = N_Gram_CCATC
cnt = 51	feature = 11	correl = 0.0768797	descr = Position_Specific_Bin_Base_4_Base_A
cnt = 52	feature = 33	correl = 0.122367	descr = Position_Specific_Bin_Base_11_Base_T
cnt = 53	feature = 15	correl = 0.0363669	descr = Position_Specific_Bin_Base_6_Base_A
cnt = 54	feature = 658	correl = -0.0599121	descr = N_Gram_GGTCC
cnt = 55	feature = 40	correl = -0.148796	descr = Position_Specific_Bin_Base_14_Base_G
cnt = 56	feature = 535	correl = -0.0343259	descr = N_Gram_GAGGG
cnt = 57	feature = 674	correl = 0.0505368	descr = N_Gram_GTCAA
cnt = 58	feature = 665	correl = -0.0709925	descr = N_Gram_GGTTG
cnt = 59	feature = 672	correl = 0.0266662	descr = N_Gram_GTATT
cnt = 60	feature = 58	correl = 0.0629845	descr = Position_Specific_Bin_Base_19_Base_T
cnt = 61	feature = 759	correl = 0.0305702	descr = N_Gram_TCACC
cnt = 62	feature = 792	correl = 0.0526826	descr = N_Gram_TCTAC
cnt = 63	feature = 732	correl = 0.0529332	descr = N_Gram_TAGA
cnt = 64	feature = 718	correl = 0.0483371	descr = N_Gram_TAATT
cnt = 65	feature = 904	correl = 0.0623761	descr = N_Gram_TTTCT
cnt = 66	feature = 1	correl = 0.106362	descr = Position_Specific_Bin_Base_0_Base_C
cnt = 67	feature = 358	correl = -0.0295198	descr = N_Gram_CCAA
cnt = 68	feature = 704	correl = -0.0332756	descr = N_Gram_GTTGG
cnt = 69	feature = 490	correl = 0.0454272	descr = N_Gram_CTGTT
cnt = 70	feature = 404	correl = -0.0624927	descr = N_Gram_CCTCT
cnt = 71	feature = 229	correl = 0.0763644	descr = N_Gram_ACTAC
cnt = 72	feature = 17	correl = 0.032018	descr = Position_Specific_Bin_Base_6_Base_G
cnt = 73	feature = 675	correl = -0.0213989	descr = N_Gram_GTCAC
cnt = 74	feature = 206	correl = 0.063513	descr = N_Gram_ACAT
cnt = 75	feature = 579	correl = -0.0545494	descr = N_Gram_GCGC
cnt = 76	feature = 28	correl = -0.0579378	descr = Position_Specific_Bin_Base_10_Base_G
cnt = 77	feature = 56	correl = -0.121187	descr = Position_Specific_Bin_Base_19_Base_C
cnt = 78	feature = 288	correl = 0.0400925	descr = N_Gram_ATCGA
cnt = 79	feature = 597	correl = -0.0260742	descr = N_Gram_GCTG
cnt = 80	feature = 334	correl = -0.059169	descr = N_Gram_CAGA
cnt = 81	feature = 82	correl = 0.421589	descr = Gibbs_of_Target_Sequence__Pos_20_Step_1
cnt = 82	feature = 765	correl = 0.0284397	descr = N_Gram_TCCA
cnt = 83	feature = 16	correl = -0.046843	descr = Position_Specific_Bin_Base_6_Base_C
cnt = 84	feature = 256	correl = -0.0515914	descr = N_Gram_AGGG
cnt = 85	feature = 316	correl = -0.0262528	descr = N_Gram_CAAA
cnt = 86	feature = 808	correl = 0.0607381	descr = N_Gram_TGAA
cnt = 87	feature = 105	correl = -0.0709674	descr = Xue_Structure_Feature_A100
cnt = 88	feature = 228	correl = 0.0456891	descr = N_Gram_ACTA
cnt = 89	feature = 706	correl = 0.0503992	descr = N_Gram_GTTT
cnt = 90	feature = 77	correl = 0.0992392	descr = Gibbs_of_Target_Sequence__Pos_15_Step_1
cnt = 91	feature = 66	correl = -0.172686	descr = Gibbs_of_Target_Sequence__Pos_2_Step_1
cnt = 92	feature = 70	correl = 0.1472	descr = Gibbs_of_Target_Sequence__Pos_7_Step_1
cnt = 93	feature = 64	correl = 0.0898249	descr = Gibbs_of_Target_Sequence__Pos_0_Step_1
cnt = 94	feature = 659	correl = -0.0789446	descr = N_Gram_GGTG
cnt = 95	feature = 767	correl = -0.0361798	descr = N_Gram_TCCC
cnt = 96	feature = 753	correl = 0.0641284	descr = N_Gram_TATT
cnt = 97	feature = 436	correl = -0.0909114	descr = N_Gram_CGG
cnt = 98	feature = 78	correl = 0.124245	descr = Gibbs_of_Target_Sequence__Pos_16_Step_1
cnt = 99	feature = 701	correl = -0.0584296	descr = N_Gram_GTTG
cnt = 100	feature = 80	correl = 0.1985	descr = Gibbs_of_Target_Sequence__Pos_18_Step_1
cnt = 101	feature = 76	correl = 0.144465	descr = Gibbs_of_Target_Sequence__Pos_14_Step_1
cnt = 102	feature = 806	correl = 0.0541959	descr = N_Gram_TG
cnt = 103	feature = 857	correl = 0.0622678	descr = N_Gram_TTA
cnt = 104	feature = 578	correl = -0.091515	descr = N_Gram_GCG
cnt = 105	feature = 653	correl = -0.0389671	descr = N_Gram_GGT
cnt = 106	feature = 899	correl = 0.0993408	descr = N_Gram_TTT
cnt = 107	feature = 708	correl = 0.169841	descr = N_Gram_TA
cnt = 108	feature = 83	correl = 0.233596	descr = PF_RNAi_Fold_Energy
num rows = 2188
num_elements = 238492
.*
optimization finished, #iter = 1950
nu = 0.440933
obj = -86.911012, rho = -0.545847
nSV = 1072, nBSV = 856
num rows = 243
num_elements = 26487
*
optimization finished, #iter = 176
nu = 0.420686
obj = -9.086361, rho = -0.636253
nSV = 126, nBSV = 77
.*
optimization finished, #iter = 1950
nu = 0.440933
obj = -86.911012, rho = -0.545847
nSV = 1072, nBSV = 856
CFS merit scores = 1.29636
CFS merit scores = 1.5408
CFS merit scores = 1.79225
CFS merit scores = 2.02383
CFS merit scores = 2.23327
CFS merit scores = 2.42465
CFS merit scores = 2.59635
CFS merit scores = 2.75476
CFS merit scores = 2.90282
CFS merit scores = 3.03802
CFS merit scores = 3.16102
CFS merit scores = 3.27644
CFS merit scores = 3.38569
CFS merit scores = 3.48825
CFS merit scores = 3.58396
CFS merit scores = 3.67306
CFS merit scores = 3.75669
CFS merit scores = 3.83369
CFS merit scores = 3.90381
CFS merit scores = 3.96971
CFS merit scores = 4.02949
CFS merit scores = 4.08727
CFS merit scores = 4.14298
CFS merit scores = 4.19437
CFS merit scores = 4.24254
CFS merit scores = 4.28951
CFS merit scores = 4.33501
CFS merit scores = 4.37775
CFS merit scores = 4.42045
CFS merit scores = 4.46199
CFS merit scores = 4.50078
CFS merit scores = 4.5375
CFS merit scores = 4.57179
CFS merit scores = 4.60522
CFS merit scores = 4.63665
CFS merit scores = 4.66709
CFS merit scores = 4.69763
CFS merit scores = 4.72611
CFS merit scores = 4.75044
CFS merit scores = 4.77359
CFS merit scores = 4.79536
CFS merit scores = 4.81658
CFS merit scores = 4.83638
CFS merit scores = 4.85516
CFS merit scores = 4.87309
CFS merit scores = 4.88987
CFS merit scores = 4.90709
CFS merit scores = 4.9245
CFS merit scores = 4.94068
CFS merit scores = 4.95563
CFS merit scores = 4.97001
CFS merit scores = 4.98404
CFS merit scores = 4.99775
CFS merit scores = 5.0112
CFS merit scores = 5.02379
CFS merit scores = 5.03701
CFS merit scores = 5.04942
CFS merit scores = 5.06119
CFS merit scores = 5.07148
CFS merit scores = 5.08151
CFS merit scores = 5.0906
CFS merit scores = 5.10018
CFS merit scores = 5.10897
CFS merit scores = 5.11695
CFS merit scores = 5.12379
CFS merit scores = 5.13016
CFS merit scores = 5.13607
CFS merit scores = 5.14235
CFS merit scores = 5.1485
CFS merit scores = 5.15415
CFS merit scores = 5.15988
CFS merit scores = 5.16576
CFS merit scores = 5.17123
CFS merit scores = 5.17655
CFS merit scores = 5.18041
CFS merit scores = 5.18343
CFS merit scores = 5.18592
CFS merit scores = 5.18824
CFS merit scores = 5.19067
CFS merit scores = 5.19317
CFS merit scores = 5.1961
CFS merit scores = 5.19832
CFS merit scores = 5.20037
CFS merit scores = 5.2015
CFS merit scores = 5.20179
CFS merit scores = 5.20233
CFS merit scores = 5.2018
CFS merit scores = 5.1994
CFS merit scores = 5.19695
CFS merit scores = 5.19473
CFS merit scores = 5.19153
CFS merit scores = 5.18776
CFS merit scores = 5.18369
CFS merit scores = 5.17934
CFS merit scores = 5.17404
CFS merit scores = 5.16857
CFS merit scores = 5.16281
CFS merit scores = 5.15633
CFS merit scores = 5.15002
CFS merit scores = 5.1438
CFS merit scores = 5.13753
CFS merit scores = 5.13029
CFS merit scores = 5.11967
CFS merit scores = 5.10827
CFS merit scores = 5.09665
CFS merit scores = 5.08335
CFS merit scores = 5.0691
CFS merit scores = 5.05523
CFS merit scores = 5.03976
CFS merit scores = 5.02246
CFS merit scores = 5.00181
CFS merit scores = 4.97821
CFS merit scores = 4.95148
CFS merit scores = 4.91767
CFS merit scores = 4.87675
CFS merit scores = 4.83594
cnt = 1	feature = 68	correl = 0.296357	descr = Gibbs_of_Target_Sequence_
cnt = 2	feature = 834	correl = 0.0838988	descr = N_Gram_TCTGC
cnt = 3	feature = 767	correl = 0.0536372	descr = N_Gram_TAGCA
cnt = 4	feature = 755	correl = 0.0225324	descr = N_Gram_TACCG
cnt = 5	feature = 449	correl = -0.0482257	descr = N_Gram_CGAGT
cnt = 6	feature = 229	correl = -0.0393504	descr = N_Gram_ACGAA
cnt = 7	feature = 214	correl = 0.0630837	descr = N_Gram_ACAGT
cnt = 8	feature = 904	correl = 0.0327375	descr = N_Gram_TTCGC
cnt = 9	feature = 857	correl = -0.0227017	descr = N_Gram_TGCCT
cnt = 10	feature = 452	correl = -0.0230941	descr = N_Gram_CGATC
cnt = 11	feature = 490	correl = -0.06787	descr = N_Gram_CGTTC
cnt = 12	feature = 701	correl = -0.0263622	descr = N_Gram_GTAAT
cnt = 13	feature = 384	correl = -0.0225413	descr = N_Gram_CCAAG
cnt = 14	feature = 765	correl = 0.0458411	descr = N_Gram_TAGAG
cnt = 15	feature = 768	correl = 0.0763828	descr = N_Gram_TAGCT
cnt = 16	feature = 687	correl = 0.0273535	descr = N_Gram_GGTAC
cnt = 17	feature = 876	correl = 0.0407919	descr = N_Gram_TGTC
cnt = 18	feature = 674	correl = -0.0436008	descr = N_Gram_GGGCA
cnt = 19	feature = 461	correl = -0.0744575	descr = N_Gram_CGCGC
cnt = 20	feature = 286	correl = 0.0294834	descr = N_Gram_ATATA
cnt = 21	feature = 47	correl = -0.0268652	descr = Position_Specific_Bin_Base_15_Base_T
cnt = 22	feature = 798	correl = 0.0595063	descr = N_Gram_TCATC
cnt = 23	feature = 1	correl = 0.115975	descr = Position_Specific_Bin_Base_0_Base_C
cnt = 24	feature = 802	correl = 0.0463357	descr = N_Gram_TCCAT
cnt = 25	feature = 251	correl = -0.0296806	descr = N_Gram_AGAGG
cnt = 26	feature = 645	correl = -0.0588814	descr = N_Gram_GGACC
cnt = 27	feature = 792	correl = 0.0238105	descr = N_Gram_TCAAG
cnt = 28	feature = 708	correl = -0.0234628	descr = N_Gram_GTCCG
cnt = 29	feature = 759	correl = 0.068002	descr = N_Gram_TACTA
cnt = 30	feature = 658	correl = -0.0849963	descr = N_Gram_GGCCA
cnt = 31	feature = 914	correl = 0.0643269	descr = N_Gram_TTGAA
cnt = 32	feature = 664	correl = -0.0784959	descr = N_Gram_GGCGG
cnt = 33	feature = 6	correl = -0.0394958	descr = Position_Specific_Bin_Base_2_Base_A
cnt = 34	feature = 409	correl = -0.0689958	descr = N_Gram_CCCTG
cnt = 35	feature = 406	correl = -0.0368185	descr = N_Gram_CCCGG
cnt = 36	feature = 732	correl = -0.0280142	descr = N_Gram_GTTGG
cnt = 37	feature = 593	correl = 0.0347099	descr = N_Gram_GCATT
cnt = 38	feature = 288	correl = 0.0380449	descr = N_Gram_ATATG
cnt = 39	feature = 233	correl = -0.0396127	descr = N_Gram_ACGG
cnt = 40	feature = 672	correl = -0.0712699	descr = N_Gram_GGGAG
cnt = 41	feature = 752	correl = 0.0835953	descr = N_Gram_TACAA
cnt = 42	feature = 631	correl = 0.0434217	descr = N_Gram_GCTCT
cnt = 43	feature = 28	correl = 0.0276972	descr = Position_Specific_Bin_Base_9_Base_T
cnt = 44	feature = 704	correl = 0.042001	descr = N_Gram_GTCAA
cnt = 45	feature = 11	correl = 0.0690295	descr = Position_Specific_Bin_Base_3_Base_G
cnt = 46	feature = 535	correl = 0.0520587	descr = N_Gram_CTTGT
cnt = 47	feature = 806	correl = -0.0223165	descr = N_Gram_TCCGC
cnt = 48	feature = 21	correl = -0.125311	descr = Position_Specific_Bin_Base_7_Base_C
cnt = 49	feature = 749	correl = 0.0655212	descr = N_Gram_TAATT
cnt = 50	feature = 32	correl = 0.0604756	descr = Position_Specific_Bin_Base_10_Base_T
cnt = 51	feature = 404	correl = -0.102458	descr = N_Gram_CCCGA
cnt = 52	feature = 358	correl = -0.0331896	descr = N_Gram_CAGCG
cnt = 53	feature = 334	correl = 0.0770712	descr = N_Gram_CAACA
cnt = 54	feature = 15	correl = -0.0248418	descr = Position_Specific_Bin_Base_4_Base_G
cnt = 55	feature = 812	correl = 0.0256743	descr = N_Gram_TCGA
cnt = 56	feature = 59	correl = 0.0331232	descr = Position_Specific_Bin_Base_18_Base_T
cnt = 57	feature = 665	correl = -0.0635887	descr = N_Gram_GGCGT
cnt = 58	feature = 4	correl = -0.025699	descr = Position_Specific_Bin_Base_1_Base_C
cnt = 59	feature = 308	correl = 0.0222204	descr = N_Gram_ATGC
cnt = 60	feature = 52	correl = 0.0467491	descr = Position_Specific_Bin_Base_17_Base_A
cnt = 61	feature = 705	correl = 0.0312411	descr = N_Gram_GTCAT
cnt = 62	feature = 716	correl = 0.0246195	descr = N_Gram_GTGA
cnt = 63	feature = 942	correl = 0.0258921	descr = N_Gram_TTTTC
cnt = 64	feature = 718	correl = -0.0530371	descr = N_Gram_GTGC
cnt = 65	feature = 33	correl = -0.0370236	descr = Position_Specific_Bin_Base_11_Base_A
cnt = 66	feature = 17	correl = -0.0698688	descr = Position_Specific_Bin_Base_5_Base_C
cnt = 67	feature = 292	correl = 0.045923	descr = N_Gram_ATCAA
cnt = 68	feature = 680	correl = -0.0696925	descr = N_Gram_GGGGC
cnt = 69	feature = 707	correl = -0.0546243	descr = N_Gram_GTCCC
cnt = 70	feature = 501	correl = 0.0721006	descr = N_Gram_CTAGC
cnt = 71	feature = 105	correl = -0.0713483	descr = Fold_of_RNAi_Sequence_Pos_14
cnt = 72	feature = 808	correl = -0.0282311	descr = N_Gram_TCCTC
cnt = 73	feature = 899	correl = 0.0384065	descr = N_Gram_TTCAT
cnt = 74	feature = 865	correl = -0.0745478	descr = N_Gram_TGGCC
cnt = 75	feature = 10	correl = 0.0264599	descr = Position_Specific_Bin_Base_3_Base_A
cnt = 76	feature = 256	correl = -0.0492856	descr = N_Gram_AGCC
cnt = 77	feature = 2	correl = -0.149004	descr = Position_Specific_Bin_Base_0_Base_G
cnt = 78	feature = 937	correl = 0.0667574	descr = N_Gram_TTTGA
cnt = 79	feature = 56	correl = 0.0434344	descr = Position_Specific_Bin_Base_18_Base_A
cnt = 80	feature = 16	correl = 0.0292485	descr = Position_Specific_Bin_Base_4_Base_T
cnt = 81	feature = 228	correl = -0.0374129	descr = N_Gram_ACGA
cnt = 82	feature = 848	correl = 0.0590968	descr = N_Gram_TGATA
cnt = 83	feature = 675	correl = -0.100407	descr = N_Gram_GGGCC
cnt = 84	feature = 478	correl = -0.0492675	descr = N_Gram_CGGT
cnt = 85	feature = 29	correl = 0.0751094	descr = Position_Specific_Bin_Base_10_Base_A
cnt = 86	feature = 721	correl = -0.102581	descr = N_Gram_GTGG
cnt = 87	feature = 293	correl = 0.0466218	descr = N_Gram_ATCC
cnt = 88	feature = 603	correl = -0.0766338	descr = N_Gram_GCCCT
cnt = 89	feature = 837	correl = 0.0416517	descr = N_Gram_TCTTC
cnt = 90	feature = 929	correl = 0.0494664	descr = N_Gram_TTTA
cnt = 91	feature = 58	correl = -0.0471093	descr = Position_Specific_Bin_Base_18_Base_G
cnt = 92	feature = 436	correl = 0.0336197	descr = N_Gram_CCTT
cnt = 93	feature = 81	correl = 0.130389	descr = Gibbs_of_Target_Sequence__Pos_13_Step_1
cnt = 94	feature = 525	correl = 0.0367983	descr = N_Gram_CTGT
cnt = 95	feature = 751	correl = 0.0475776	descr = N_Gram_TACA
cnt = 96	feature = 653	correl = -0.0718658	descr = N_Gram_GGCA
cnt = 97	feature = 14	correl = -0.0774296	descr = Position_Specific_Bin_Base_4_Base_C
cnt = 98	feature = 773	correl = 0.0735248	descr = N_Gram_TATA
cnt = 99	feature = 31	correl = -0.0680806	descr = Position_Specific_Bin_Base_10_Base_G
cnt = 100	feature = 206	correl = 0.082947	descr = N_Gram_ACAA
cnt = 101	feature = 738	correl = 0.0466247	descr = N_Gram_TAAA
cnt = 102	feature = 367	correl = -0.0277601	descr = N_Gram_CATA
cnt = 103	feature = 659	correl = -0.118317	descr = N_Gram_GGCCC
cnt = 104	feature = 706	correl = -0.0684849	descr = N_Gram_GTCC
cnt = 105	feature = 432	correl = -0.0641635	descr = N_Gram_CCTG
cnt = 106	feature = 662	correl = -0.111253	descr = N_Gram_GGCG
cnt = 107	feature = 76	correl = 0.0868265	descr = Gibbs_of_Target_Sequence__Pos_8_Step_1
cnt = 108	feature = 80	correl = 0.0299313	descr = Gibbs_of_Target_Sequence__Pos_12_Step_1
cnt = 109	feature = 940	correl = 0.0532314	descr = N_Gram_TTTT
cnt = 110	feature = 83	correl = 0.0950288	descr = Gibbs_of_Target_Sequence__Pos_15_Step_1
cnt = 111	feature = 82	correl = 0.144853	descr = Gibbs_of_Target_Sequence__Pos_14_Step_1
cnt = 112	feature = 78	correl = 0.127807	descr = Gibbs_of_Target_Sequence__Pos_10_Step_1
cnt = 113	feature = 77	correl = 0.103143	descr = Gibbs_of_Target_Sequence__Pos_9_Step_1
cnt = 114	feature = 316	correl = 0.11887	descr = N_Gram_ATT
cnt = 115	feature = 579	correl = -0.140383	descr = N_Gram_GC
cnt = 116	feature = 278	correl = 0.124512	descr = N_Gram_AT
num rows = 2188
num_elements = 255996
.*
optimization finished, #iter = 1983
nu = 0.438448
obj = -84.495311, rho = -0.486643
nSV = 1064, nBSV = 849
num rows = 243
num_elements = 28431
*
optimization finished, #iter = 215
nu = 0.398208
obj = -8.830561, rho = -0.723048
nSV = 132, nBSV = 72
.*
optimization finished, #iter = 1983
nu = 0.438448
obj = -84.495311, rho = -0.486643
nSV = 1064, nBSV = 849
CFS merit scores = 1.19151
CFS merit scores = 1.52037
CFS merit scores = 1.78623
CFS merit scores = 2.02903
CFS merit scores = 2.24498
CFS merit scores = 2.43476
CFS merit scores = 2.60917
CFS merit scores = 2.77179
CFS merit scores = 2.92295
CFS merit scores = 3.06529
CFS merit scores = 3.20039
CFS merit scores = 3.32696
CFS merit scores = 3.44545
CFS merit scores = 3.55816
CFS merit scores = 3.66491
CFS merit scores = 3.76576
CFS merit scores = 3.86123
CFS merit scores = 3.95088
CFS merit scores = 4.03297
CFS merit scores = 4.11206
CFS merit scores = 4.18914
CFS merit scores = 4.26087
CFS merit scores = 4.32937
CFS merit scores = 4.39467
CFS merit scores = 4.45608
CFS merit scores = 4.51592
CFS merit scores = 4.57019
CFS merit scores = 4.62176
CFS merit scores = 4.67144
CFS merit scores = 4.71945
CFS merit scores = 4.76306
CFS merit scores = 4.80533
CFS merit scores = 4.84295
CFS merit scores = 4.87654
CFS merit scores = 4.90774
CFS merit scores = 4.93785
CFS merit scores = 4.96606
CFS merit scores = 4.99262
CFS merit scores = 5.01897
CFS merit scores = 5.04374
CFS merit scores = 5.06738
CFS merit scores = 5.09164
CFS merit scores = 5.11375
CFS merit scores = 5.13587
CFS merit scores = 5.15442
CFS merit scores = 5.17046
CFS merit scores = 5.18639
CFS merit scores = 5.20024
CFS merit scores = 5.21503
CFS merit scores = 5.23046
CFS merit scores = 5.24107
CFS merit scores = 5.25066
CFS merit scores = 5.25932
CFS merit scores = 5.26844
CFS merit scores = 5.2778
CFS merit scores = 5.28667
CFS merit scores = 5.29495
CFS merit scores = 5.30271
CFS merit scores = 5.31002
CFS merit scores = 5.31665
CFS merit scores = 5.32225
CFS merit scores = 5.32791
CFS merit scores = 5.33288
CFS merit scores = 5.33858
CFS merit scores = 5.34417
CFS merit scores = 5.34948
CFS merit scores = 5.35447
CFS merit scores = 5.35871
CFS merit scores = 5.36259
CFS merit scores = 5.36622
CFS merit scores = 5.37013
CFS merit scores = 5.3734
CFS merit scores = 5.37665
CFS merit scores = 5.37655
CFS merit scores = 5.37686
CFS merit scores = 5.37703
CFS merit scores = 5.37734
CFS merit scores = 5.37806
CFS merit scores = 5.37878
CFS merit scores = 5.37955
CFS merit scores = 5.38026
CFS merit scores = 5.38082
CFS merit scores = 5.38109
CFS merit scores = 5.38031
CFS merit scores = 5.37942
CFS merit scores = 5.37881
CFS merit scores = 5.37855
CFS merit scores = 5.37811
CFS merit scores = 5.3766
CFS merit scores = 5.37524
CFS merit scores = 5.37161
CFS merit scores = 5.3679
CFS merit scores = 5.36286
CFS merit scores = 5.35524
CFS merit scores = 5.34797
CFS merit scores = 5.33839
CFS merit scores = 5.32761
CFS merit scores = 5.31647
CFS merit scores = 5.30548
CFS merit scores = 5.29296
CFS merit scores = 5.2807
CFS merit scores = 5.26659
CFS merit scores = 5.25196
CFS merit scores = 5.23331
CFS merit scores = 5.20788
CFS merit scores = 5.17781
cnt = 1	feature = 83	correl = 0.191507	descr = Gibbs_of_Target_Sequence__Pos_18_Step_1
cnt = 2	feature = 33	correl = 0.120783	descr = Position_Specific_Bin_Base_11_Base_T
cnt = 3	feature = 751	correl = -0.0305078	descr = N_Gram_TACG
cnt = 4	feature = 17	correl = 0.021539	descr = Position_Specific_Bin_Base_6_Base_G
cnt = 5	feature = 256	correl = -0.0411751	descr = N_Gram_AGCGG
cnt = 6	feature = 899	correl = 0.0358779	descr = N_Gram_TTCGC
cnt = 7	feature = 228	correl = -0.042296	descr = N_Gram_ACGAA
cnt = 8	feature = 884	correl = -0.040421	descr = N_Gram_TTACC
cnt = 9	feature = 796	correl = -0.0223042	descr = N_Gram_TCCGA
cnt = 10	feature = 739	correl = 0.0320582	descr = N_Gram_TAAGC
cnt = 11	feature = 452	correl = -0.0568818	descr = N_Gram_CGCGT
cnt = 12	feature = 914	correl = 0.0357462	descr = N_Gram_TTGCG
cnt = 13	feature = 749	correl = 0.0306888	descr = N_Gram_TACCG
cnt = 14	feature = 264	correl = 0.0317756	descr = N_Gram_AGGGG
cnt = 15	feature = 765	correl = 0.0279371	descr = N_Gram_TAGGC
cnt = 16	feature = 857	correl = 0.0295216	descr = N_Gram_TGGAC
cnt = 17	feature = 755	correl = 0.0442694	descr = N_Gram_TACTG
cnt = 18	feature = 490	correl = 0.058939	descr = N_Gram_CTAGC
cnt = 19	feature = 531	correl = -0.0216293	descr = N_Gram_GAAAG
cnt = 20	feature = 705	correl = 0.0424223	descr = N_Gram_GTCTA
cnt = 21	feature = 229	correl = -0.0375609	descr = N_Gram_ACGAC
cnt = 22	feature = 759	correl = 0.0573345	descr = N_Gram_TAGAC
cnt = 23	feature = 554	correl = -0.0373336	descr = N_Gram_GAGAT
cnt = 24	feature = 671	correl = 0.0528192	descr = N_Gram_GGTAA
cnt = 25	feature = 404	correl = -0.0674243	descr = N_Gram_CCGAT
cnt = 26	feature = 612	correl = -0.0493191	descr = N_Gram_GCGGT
cnt = 27	feature = 768	correl = 0.0452054	descr = N_Gram_TAGTG
cnt = 28	feature = 631	correl = 0.0371057	descr = N_Gram_GGAAT
cnt = 29	feature = 436	correl = -0.0415313	descr = N_Gram_CGACG
cnt = 30	feature = 672	correl = 0.0282457	descr = N_Gram_GGTAC
cnt = 31	feature = 865	correl = -0.0255245	descr = N_Gram_TGGTG
cnt = 32	feature = 806	correl = 0.0228636	descr = N_Gram_TCGCC
cnt = 33	feature = 643	correl = -0.0400765	descr = N_Gram_GGCAG
cnt = 34	feature = 675	correl = -0.0830346	descr = N_Gram_GGTCC
cnt = 35	feature = 657	correl = -0.0615164	descr = N_Gram_GGGAG
cnt = 36	feature = 206	correl = 0.0583651	descr = N_Gram_ACAAA
cnt = 37	feature = 432	correl = -0.0328284	descr = N_Gram_CGAAT
cnt = 38	feature = 6	correl = 0.0358121	descr = Position_Specific_Bin_Base_2_Base_C
cnt = 39	feature = 632	correl = 0.0277723	descr = N_Gram_GGACA
cnt = 40	feature = 461	correl = -0.0340151	descr = N_Gram_CGGCT
cnt = 41	feature = 21	correl = 0.0370049	descr = Position_Specific_Bin_Base_8_Base_A
cnt = 42	feature = 4	correl = -0.0989067	descr = Position_Specific_Bin_Base_1_Base_G
cnt = 43	feature = 752	correl = -0.0357203	descr = N_Gram_TACGT
cnt = 44	feature = 798	correl = 0.0772501	descr = N_Gram_TCCTA
cnt = 45	feature = 406	correl = -0.0411399	descr = N_Gram_CCGCA
cnt = 46	feature = 367	correl = 0.0283966	descr = N_Gram_CATGT
cnt = 47	feature = 47	correl = 0.0692978	descr = Position_Specific_Bin_Base_16_Base_A
cnt = 48	feature = 40	correl = 0.100553	descr = Position_Specific_Bin_Base_14_Base_A
cnt = 49	feature = 2	correl = -0.131046	descr = Position_Specific_Bin_Base_0_Base_G
cnt = 50	feature = 740	correl = 0.0483461	descr = N_Gram_TAAGG
cnt = 51	feature = 535	correl = -0.0467934	descr = N_Gram_GAAGA
cnt = 52	feature = 812	correl = 0.049568	descr = N_Gram_TCGT
cnt = 53	feature = 665	correl = -0.0477275	descr = N_Gram_GGGGT
cnt = 54	feature = 292	correl = 0.0245719	descr = N_Gram_ATCCT
cnt = 55	feature = 105	correl = -0.0264646	descr = Fold_of_RNAi_Sequence_Pos_19
cnt = 56	feature = 334	correl = 0.0281661	descr = N_Gram_CACAG
cnt = 57	feature = 525	correl = 0.0481221	descr = N_Gram_CTTGT
cnt = 58	feature = 14	correl = 0.0622375	descr = Position_Specific_Bin_Base_5_Base_T
cnt = 59	feature = 28	correl = -0.0530427	descr = Position_Specific_Bin_Base_10_Base_G
cnt = 60	feature = 501	correl = 0.0347217	descr = N_Gram_CTCT
cnt = 61	feature = 358	correl = -0.0290682	descr = N_Gram_CATA
cnt = 62	feature = 708	correl = 0.0302877	descr = N_Gram_GTGAA
cnt = 63	feature = 579	correl = -0.0299787	descr = N_Gram_GCACG
cnt = 64	feature = 31	correl = -0.0337109	descr = Position_Specific_Bin_Base_11_Base_C
cnt = 65	feature = 16	correl = -0.0363219	descr = Position_Specific_Bin_Base_6_Base_C
cnt = 66	feature = 721	correl = -0.0336784	descr = N_Gram_GTTA
cnt = 67	feature = 251	correl = -0.049925	descr = N_Gram_AGATG
cnt = 68	feature = 11	correl = 0.0828221	descr = Position_Specific_Bin_Base_4_Base_A
cnt = 69	feature = 792	correl = 0.0383018	descr = N_Gram_TCCAT
cnt = 70	feature = 738	correl = 0.0448696	descr = N_Gram_TAAGA
cnt = 71	feature = 704	correl = 0.0221769	descr = N_Gram_GTCT
cnt = 72	feature = 58	correl = 0.178008	descr = Position_Specific_Bin_Base_19_Base_A
cnt = 73	feature = 852	correl = -0.038562	descr = N_Gram_TGCGG
cnt = 74	feature = 674	correl = 0.0287207	descr = N_Gram_GGTCA
cnt = 75	feature = 701	correl = 0.0429804	descr = N_Gram_GTCG
cnt = 76	feature = 664	correl = -0.0704033	descr = N_Gram_GGGGC
cnt = 77	feature = 653	correl = -0.0267822	descr = N_Gram_GGCTT
cnt = 78	feature = 679	correl = -0.0572812	descr = N_Gram_GGTGC
cnt = 79	feature = 10	correl = -0.0988791	descr = Position_Specific_Bin_Base_3_Base_T
cnt = 80	feature = 770	correl = 0.073316	descr = N_Gram_TATA
cnt = 81	feature = 1	correl = 0.108951	descr = Position_Specific_Bin_Base_0_Base_C
cnt = 82	feature = 308	correl = -0.0596461	descr = N_Gram_ATGGT
cnt = 83	feature = 767	correl = 0.032939	descr = N_Gram_TAGT
cnt = 84	feature = 56	correl = -0.0409098	descr = Position_Specific_Bin_Base_18_Base_G
cnt = 85	feature = 687	correl = 0.0275186	descr = N_Gram_GTAAG
cnt = 86	feature = 316	correl = 0.098624	descr = N_Gram_ATTCT
cnt = 87	feature = 29	correl = 0.051879	descr = Position_Specific_Bin_Base_10_Base_T
cnt = 88	feature = 716	correl = -0.0304433	descr = N_Gram_GTGGT
cnt = 89	feature = 233	correl = -0.0351332	descr = N_Gram_ACGT
cnt = 90	feature = 15	correl = 0.0232815	descr = Position_Specific_Bin_Base_6_Base_A
cnt = 91	feature = 603	correl = -0.0719225	descr = N_Gram_GCGC
cnt = 92	feature = 834	correl = 0.0417058	descr = N_Gram_TGAAG
cnt = 93	feature = 82	correl = 0.0908647	descr = Gibbs_of_Target_Sequence__Pos_17_Step_1
cnt = 94	feature = 78	correl = 0.123291	descr = Gibbs_of_Target_Sequence__Pos_13_Step_1
cnt = 95	feature = 288	correl = 0.0379406	descr = N_Gram_ATCC
cnt = 96	feature = 449	correl = -0.0790805	descr = N_Gram_CGCG
cnt = 97	feature = 384	correl = -0.137294	descr = N_Gram_CCC
cnt = 98	feature = 278	correl = 0.0425579	descr = N_Gram_ATAG
cnt = 99	feature = 876	correl = 0.075099	descr = N_Gram_TGTT
cnt = 100	feature = 80	correl = 0.0943335	descr = Gibbs_of_Target_Sequence__Pos_15_Step_1
cnt = 101	feature = 77	correl = 0.0449207	descr = Gibbs_of_Target_Sequence__Pos_11_Step_1
cnt = 102	feature = 802	correl = 0.0359057	descr = N_Gram_TCG
cnt = 103	feature = 70	correl = 0.0974435	descr = Gibbs_of_Target_Sequence__Pos_4_Step_1
cnt = 104	feature = 81	correl = 0.108369	descr = Gibbs_of_Target_Sequence__Pos_16_Step_1
cnt = 105	feature = 706	correl = -0.0261667	descr = N_Gram_GTG
cnt = 106	feature = 76	correl = 0.123093	descr = Gibbs_of_Target_Sequence__Pos_10_Step_1
num rows = 2188
num_elements = 234116
.*
optimization finished, #iter = 1931
nu = 0.448812
obj = -87.864262, rho = -0.538724
nSV = 1102, nBSV = 881
num rows = 243
num_elements = 26001
*
optimization finished, #iter = 151
nu = 0.333785
obj = -7.871960, rho = -0.522444
nSV = 108, nBSV = 59
.*
optimization finished, #iter = 1931
nu = 0.448812
obj = -87.864262, rho = -0.538724
nSV = 1102, nBSV = 881
CFS merit scores = 1.43086
CFS merit scores = 1.61174
CFS merit scores = 1.85327
CFS merit scores = 2.07781
CFS merit scores = 2.27657
CFS merit scores = 2.45947
CFS merit scores = 2.62152
CFS merit scores = 2.77094
CFS merit scores = 2.9134
CFS merit scores = 3.04265
CFS merit scores = 3.16422
CFS merit scores = 3.27669
CFS merit scores = 3.38228
CFS merit scores = 3.48257
CFS merit scores = 3.57465
CFS merit scores = 3.6631
CFS merit scores = 3.74715
CFS merit scores = 3.82853
CFS merit scores = 3.90427
CFS merit scores = 3.97578
CFS merit scores = 4.04473
CFS merit scores = 4.10583
CFS merit scores = 4.16551
CFS merit scores = 4.22244
CFS merit scores = 4.27669
CFS merit scores = 4.32811
CFS merit scores = 4.37559
CFS merit scores = 4.42202
CFS merit scores = 4.46475
CFS merit scores = 4.50541
CFS merit scores = 4.54404
CFS merit scores = 4.58186
CFS merit scores = 4.6174
CFS merit scores = 4.65258
CFS merit scores = 4.68484
CFS merit scores = 4.71649
CFS merit scores = 4.74751
CFS merit scores = 4.77689
CFS merit scores = 4.80433
CFS merit scores = 4.83152
CFS merit scores = 4.85851
CFS merit scores = 4.88518
CFS merit scores = 4.91061
CFS merit scores = 4.93484
CFS merit scores = 4.9582
CFS merit scores = 4.98141
CFS merit scores = 5.00215
CFS merit scores = 5.0218
CFS merit scores = 5.04077
CFS merit scores = 5.05886
CFS merit scores = 5.07611
CFS merit scores = 5.09189
CFS merit scores = 5.10759
CFS merit scores = 5.1223
CFS merit scores = 5.13613
CFS merit scores = 5.14963
CFS merit scores = 5.1633
CFS merit scores = 5.17599
CFS merit scores = 5.18879
CFS merit scores = 5.19943
CFS merit scores = 5.20976
CFS merit scores = 5.21965
CFS merit scores = 5.22968
CFS merit scores = 5.23821
CFS merit scores = 5.24654
CFS merit scores = 5.25388
CFS merit scores = 5.26045
CFS merit scores = 5.26535
CFS merit scores = 5.27068
CFS merit scores = 5.27535
CFS merit scores = 5.27955
CFS merit scores = 5.28304
CFS merit scores = 5.28652
CFS merit scores = 5.29014
CFS merit scores = 5.29364
CFS merit scores = 5.29567
CFS merit scores = 5.29691
CFS merit scores = 5.29751
CFS merit scores = 5.29738
CFS merit scores = 5.29711
CFS merit scores = 5.297
CFS merit scores = 5.29647
CFS merit scores = 5.29596
CFS merit scores = 5.2954
CFS merit scores = 5.29493
CFS merit scores = 5.29491
CFS merit scores = 5.29452
CFS merit scores = 5.29233
CFS merit scores = 5.28997
CFS merit scores = 5.28684
CFS merit scores = 5.28346
CFS merit scores = 5.27945
CFS merit scores = 5.27584
CFS merit scores = 5.26844
CFS merit scores = 5.26157
CFS merit scores = 5.25436
CFS merit scores = 5.24735
CFS merit scores = 5.24022
CFS merit scores = 5.23306
CFS merit scores = 5.22633
CFS merit scores = 5.21808
CFS merit scores = 5.20911
CFS merit scores = 5.19893
CFS merit scores = 5.18922
CFS merit scores = 5.17888
CFS merit scores = 5.16787
CFS merit scores = 5.1572
CFS merit scores = 5.1442
CFS merit scores = 5.13068
CFS merit scores = 5.11632
CFS merit scores = 5.10052
CFS merit scores = 5.0803
CFS merit scores = 5.05877
CFS merit scores = 5.03612
CFS merit scores = 5.01219
CFS merit scores = 4.97938
CFS merit scores = 4.94525
CFS merit scores = 4.89859
CFS merit scores = 4.84509
cnt = 1	feature = 80	correl = 0.430862	descr = Gibbs_of_Target_Sequence__Pos_20_Step_1
cnt = 2	feature = 1	correl = -0.133802	descr = Position_Specific_Bin_Base_0_Base_G
cnt = 3	feature = 4	correl = -0.101252	descr = Position_Specific_Bin_Base_1_Base_G
cnt = 4	feature = 206	correl = -0.0280486	descr = N_Gram_ACCA
cnt = 5	feature = 865	correl = 0.0462317	descr = N_Gram_TGTCT
cnt = 6	feature = 645	correl = -0.0475364	descr = N_Gram_GGCTG
cnt = 7	feature = 701	correl = -0.0425686	descr = N_Gram_GTGC
cnt = 8	feature = 308	correl = 0.0590393	descr = N_Gram_ATTG
cnt = 9	feature = 292	correl = 0.0378329	descr = N_Gram_ATGCT
cnt = 10	feature = 732	correl = 0.0261495	descr = N_Gram_TAAGC
cnt = 11	feature = 316	correl = 0.0810536	descr = N_Gram_CAACA
cnt = 12	feature = 278	correl = -0.0338617	descr = N_Gram_ATCCC
cnt = 13	feature = 643	correl = -0.0637144	descr = N_Gram_GGCGT
cnt = 14	feature = 664	correl = 0.0612734	descr = N_Gram_GGTAA
cnt = 15	feature = 579	correl = -0.0746547	descr = N_Gram_GCCAG
cnt = 16	feature = 674	correl = -0.0458904	descr = N_Gram_GGTTA
cnt = 17	feature = 40	correl = 0.0771991	descr = Position_Specific_Bin_Base_15_Base_A
cnt = 18	feature = 436	correl = -0.0344078	descr = N_Gram_CGCCC
cnt = 19	feature = 834	correl = 0.0651591	descr = N_Gram_TGATA
cnt = 20	feature = 706	correl = -0.0694966	descr = N_Gram_GTGGG
cnt = 21	feature = 665	correl = 0.0264541	descr = N_Gram_GGTAC
cnt = 22	feature = 798	correl = 0.0221681	descr = N_Gram_TCGAG
cnt = 23	feature = 739	correl = 0.0751969	descr = N_Gram_TACAA
cnt = 24	feature = 802	correl = 0.0368401	descr = N_Gram_TCGCT
cnt = 25	feature = 334	correl = 0.0385934	descr = N_Gram_CACTC
cnt = 26	feature = 501	correl = 0.0516952	descr = N_Gram_CTGGA
cnt = 27	feature = 704	correl = -0.0511571	descr = N_Gram_GTGGA
cnt = 28	feature = 229	correl = -0.0430603	descr = N_Gram_ACTGC
cnt = 29	feature = 406	correl = 0.0564974	descr = N_Gram_CCTAA
cnt = 30	feature = 29	correl = 0.0526608	descr = Position_Specific_Bin_Base_10_Base_T
cnt = 31	feature = 394	correl = -0.037927	descr = N_Gram_CCGAC
cnt = 32	feature = 256	correl = -0.0305867	descr = N_Gram_AGTAG
cnt = 33	feature = 904	correl = 0.0303447	descr = N_Gram_TTGGT
cnt = 34	feature = 812	correl = 0.0354446	descr = N_Gram_TCTAG
cnt = 35	feature = 367	correl = -0.0367214	descr = N_Gram_CCACG
cnt = 36	feature = 358	correl = 0.0235135	descr = N_Gram_CATGT
cnt = 37	feature = 767	correl = 0.0500814	descr = N_Gram_TATCA
cnt = 38	feature = 770	correl = 0.0516154	descr = N_Gram_TATGA
cnt = 39	feature = 899	correl = 0.0565915	descr = N_Gram_TTGAA
cnt = 40	feature = 768	correl = 0.0494733	descr = N_Gram_TATCG
cnt = 41	feature = 653	correl = -0.0925878	descr = N_Gram_GGGCC
cnt = 42	feature = 716	correl = -0.0216363	descr = N_Gram_GTTGC
cnt = 43	feature = 808	correl = 0.0999453	descr = N_Gram_TCGTG
cnt = 44	feature = 773	correl = 0.0486286	descr = N_Gram_TATTC
cnt = 45	feature = 796	correl = 0.0555009	descr = N_Gram_TCCTT
cnt = 46	feature = 17	correl = 0.0451114	descr = Position_Specific_Bin_Base_5_Base_T
cnt = 47	feature = 449	correl = -0.0835138	descr = N_Gram_CGGCC
cnt = 48	feature = 657	correl = -0.0805273	descr = N_Gram_GGGGC
cnt = 49	feature = 554	correl = 0.0217997	descr = N_Gram_GATCT
cnt = 50	feature = 612	correl = -0.0350659	descr = N_Gram_GCTGA
cnt = 51	feature = 33	correl = 0.125549	descr = Position_Specific_Bin_Base_11_Base_T
cnt = 52	feature = 10	correl = -0.0940207	descr = Position_Specific_Bin_Base_3_Base_T
cnt = 53	feature = 705	correl = -0.0839608	descr = N_Gram_GTGGC
cnt = 54	feature = 759	correl = 0.0318364	descr = N_Gram_TAGT
cnt = 55	feature = 228	correl = 0.0714999	descr = N_Gram_ACTGA
cnt = 56	feature = 52	correl = -0.0494663	descr = Position_Specific_Bin_Base_18_Base_G
cnt = 57	feature = 461	correl = 0.0232146	descr = N_Gram_CGTCA
cnt = 58	feature = 707	correl = -0.0227754	descr = N_Gram_GTGGT
cnt = 59	feature = 755	correl = 0.0836456	descr = N_Gram_TAGCT
cnt = 60	feature = 56	correl = -0.111241	descr = Position_Specific_Bin_Base_19_Base_G
cnt = 61	feature = 6	correl = 0.0261779	descr = Position_Specific_Bin_Base_2_Base_C
cnt = 62	feature = 293	correl = -0.0506632	descr = N_Gram_ATGG
cnt = 63	feature = 490	correl = -0.0321888	descr = N_Gram_CTCCC
cnt = 64	feature = 752	correl = 0.0697863	descr = N_Gram_TAGAG
cnt = 65	feature = 679	correl = 0.0450778	descr = N_Gram_GTAAG
cnt = 66	feature = 264	correl = 0.0214151	descr = N_Gram_ATAAA
cnt = 67	feature = 11	correl = 0.071972	descr = Position_Specific_Bin_Base_4_Base_A
cnt = 68	feature = 654	correl = -0.0794294	descr = N_Gram_GGGCG
cnt = 69	feature = 47	correl = -0.0318497	descr = Position_Specific_Bin_Base_17_Base_C
cnt = 70	feature = 2	correl = 0.113364	descr = Position_Specific_Bin_Base_1_Base_A
cnt = 71	feature = 288	correl = 0.0267202	descr = N_Gram_ATGAA
cnt = 72	feature = 233	correl = 0.0466349	descr = N_Gram_AGACA
cnt = 73	feature = 15	correl = 0.0263811	descr = Position_Specific_Bin_Base_5_Base_A
cnt = 74	feature = 708	correl = 0.0305987	descr = N_Gram_GTGT
cnt = 75	feature = 21	correl = -0.0248255	descr = Position_Specific_Bin_Base_7_Base_G
cnt = 76	feature = 31	correl = -0.0223653	descr = Position_Specific_Bin_Base_11_Base_C
cnt = 77	feature = 806	correl = -0.0901295	descr = N_Gram_TCGGG
cnt = 78	feature = 765	correl = 0.0295984	descr = N_Gram_TATAT
cnt = 79	feature = 535	correl = 0.0381797	descr = N_Gram_GACT
cnt = 80	feature = 696	correl = 0.0276739	descr = N_Gram_GTCT
cnt = 81	feature = 658	correl = -0.0480916	descr = N_Gram_GGGGT
cnt = 82	feature = 671	correl = -0.0620562	descr = N_Gram_GGTGC
cnt = 83	feature = 738	correl = 0.0321199	descr = N_Gram_TACA
cnt = 84	feature = 28	correl = -0.066724	descr = Position_Specific_Bin_Base_10_Base_G
cnt = 85	feature = 58	correl = 0.374637	descr = Position_Specific_Bin_Base_20_Base_A
cnt = 86	feature = 593	correl = -0.0673645	descr = N_Gram_GCGC
cnt = 87	feature = 675	correl = -0.0602351	descr = N_Gram_GGTTG
cnt = 88	feature = 687	correl = -0.0880168	descr = N_Gram_GTCC
cnt = 89	feature = 632	correl = -0.0608001	descr = N_Gram_GGCA
cnt = 90	feature = 751	correl = 0.0529712	descr = N_Gram_TAGAC
cnt = 91	feature = 914	correl = 0.0384197	descr = N_Gram_TTTC
cnt = 92	feature = 553	correl = 0.0664122	descr = N_Gram_GATAT
cnt = 93	feature = 525	correl = 0.0591745	descr = N_Gram_GAAT
cnt = 94	feature = 499	correl = -0.0238428	descr = N_Gram_CTGC
cnt = 95	feature = 59	correl = -0.310922	descr = Position_Specific_Bin_Base_20_Base_C
cnt = 96	feature = 409	correl = -0.0942408	descr = N_Gram_CCTC
cnt = 97	feature = 766	correl = 0.0428019	descr = N_Gram_TATC
cnt = 98	feature = 603	correl = -0.0778013	descr = N_Gram_GCGT
cnt = 99	feature = 578	correl = -0.0460055	descr = N_Gram_GCCA
cnt = 100	feature = 857	correl = -0.0607168	descr = N_Gram_TGGGG
cnt = 101	feature = 77	correl = 0.0985553	descr = Gibbs_of_Target_Sequence__Pos_17_Step_1
cnt = 102	feature = 83	correl = 0.0456307	descr = PF_RNAi_Fold_3'Free_Count
cnt = 103	feature = 792	correl = 0.021833	descr = N_Gram_TCCT
cnt = 104	feature = 852	correl = -0.0635745	descr = N_Gram_TGGC
cnt = 105	feature = 70	correl = 0.0959342	descr = Gibbs_of_Target_Sequence__Pos_9_Step_1
cnt = 106	feature = 749	correl = 0.0872808	descr = N_Gram_TAGA
cnt = 107	feature = 16	correl = -0.0739791	descr = Position_Specific_Bin_Base_5_Base_C
cnt = 108	feature = 672	correl = -0.112457	descr = N_Gram_GGTGG
cnt = 109	feature = 76	correl = 0.112769	descr = Gibbs_of_Target_Sequence__Pos_16_Step_1
cnt = 110	feature = 452	correl = -0.0826267	descr = N_Gram_CGGG
cnt = 111	feature = 82	correl = 0.153355	descr = PF_RNAi_Fold_5'Free_Count
cnt = 112	feature = 78	correl = 0.195875	descr = Gibbs_of_Target_Sequence__Pos_18_Step_1
cnt = 113	feature = 432	correl = -0.0562981	descr = N_Gram_CGC
cnt = 114	feature = 404	correl = -0.0503061	descr = N_Gram_CCT
cnt = 115	feature = 659	correl = -0.0630928	descr = N_Gram_GGGT
cnt = 116	feature = 631	correl = -0.163487	descr = N_Gram_GGC
cnt = 117	feature = 662	correl = -0.0634051	descr = N_Gram_GGT
cnt = 118	feature = 105	correl = 0.0738896	descr = Xue_Structure_Feature_A000
cnt = 119	feature = 81	correl = 0.227962	descr = PF_RNAi_Fold_Energy
num rows = 2188
num_elements = 262560
.*
optimization finished, #iter = 1932
nu = 0.429226
obj = -82.679053, rho = -0.551132
nSV = 1059, nBSV = 833
num rows = 243
num_elements = 29160
*
optimization finished, #iter = 177
nu = 0.455438
obj = -10.737763, rho = -0.528587
nSV = 140, nBSV = 85
.*
optimization finished, #iter = 1932
nu = 0.429226
obj = -82.679053, rho = -0.551132
nSV = 1059, nBSV = 833
CFS merit scores = 1.45094
CFS merit scores = 1.61677
CFS merit scores = 1.84661
CFS merit scores = 2.06622
CFS merit scores = 2.26651
CFS merit scores = 2.45123
CFS merit scores = 2.61361
CFS merit scores = 2.76288
CFS merit scores = 2.90173
CFS merit scores = 3.03398
CFS merit scores = 3.15986
CFS merit scores = 3.27622
CFS merit scores = 3.38364
CFS merit scores = 3.48451
CFS merit scores = 3.57906
CFS merit scores = 3.6697
CFS merit scores = 3.75648
CFS merit scores = 3.8366
CFS merit scores = 3.91028
CFS merit scores = 3.9777
CFS merit scores = 4.04192
CFS merit scores = 4.10331
CFS merit scores = 4.16018
CFS merit scores = 4.21515
CFS merit scores = 4.26663
CFS merit scores = 4.31632
CFS merit scores = 4.36452
CFS merit scores = 4.40851
CFS merit scores = 4.45125
CFS merit scores = 4.4922
CFS merit scores = 4.53149
CFS merit scores = 4.56635
CFS merit scores = 4.60051
CFS merit scores = 4.63328
CFS merit scores = 4.66585
CFS merit scores = 4.69576
CFS merit scores = 4.72505
CFS merit scores = 4.7518
CFS merit scores = 4.77735
CFS merit scores = 4.80282
CFS merit scores = 4.82845
CFS merit scores = 4.85321
CFS merit scores = 4.87708
CFS merit scores = 4.89996
CFS merit scores = 4.92232
CFS merit scores = 4.94293
CFS merit scores = 4.96266
CFS merit scores = 4.98128
CFS merit scores = 4.99926
CFS merit scores = 5.01691
CFS merit scores = 5.03459
CFS merit scores = 5.05155
CFS merit scores = 5.06823
CFS merit scores = 5.08448
CFS merit scores = 5.09932
CFS merit scores = 5.1127
CFS merit scores = 5.12557
CFS merit scores = 5.13756
CFS merit scores = 5.14977
CFS merit scores = 5.16112
CFS merit scores = 5.17201
CFS merit scores = 5.18218
CFS merit scores = 5.19177
CFS merit scores = 5.19954
CFS merit scores = 5.207
CFS merit scores = 5.21509
CFS merit scores = 5.22071
CFS merit scores = 5.22565
CFS merit scores = 5.229
CFS merit scores = 5.23078
CFS merit scores = 5.2324
CFS merit scores = 5.23345
CFS merit scores = 5.23432
CFS merit scores = 5.23549
CFS merit scores = 5.23586
CFS merit scores = 5.23665
CFS merit scores = 5.23633
CFS merit scores = 5.23443
CFS merit scores = 5.23223
CFS merit scores = 5.23022
CFS merit scores = 5.22422
CFS merit scores = 5.21872
CFS merit scores = 5.21245
CFS merit scores = 5.20493
CFS merit scores = 5.19723
CFS merit scores = 5.18862
CFS merit scores = 5.17858
CFS merit scores = 5.16755
CFS merit scores = 5.15506
CFS merit scores = 5.14155
CFS merit scores = 5.12912
CFS merit scores = 5.11246
CFS merit scores = 5.0948
CFS merit scores = 5.07643
CFS merit scores = 5.05657
CFS merit scores = 5.03385
CFS merit scores = 5.01067
CFS merit scores = 4.98687
CFS merit scores = 4.95908
CFS merit scores = 4.899
CFS merit scores = 4.80514
cnt = 1	feature = 76	correl = 0.450938	descr = Gibbs_of_Target_Sequence__Pos_19_Step_1
cnt = 2	feature = 2	correl = -0.137997	descr = Position_Specific_Bin_Base_0_Base_G
cnt = 3	feature = 228	correl = 0.0623367	descr = N_Gram_ACTGA
cnt = 4	feature = 449	correl = 0.0707703	descr = N_Gram_CGTGA
cnt = 5	feature = 28	correl = -0.0499986	descr = Position_Specific_Bin_Base_11_Base_A
cnt = 6	feature = 308	correl = -0.0273231	descr = N_Gram_CAAAA
cnt = 7	feature = 358	correl = -0.0429017	descr = N_Gram_CCATA
cnt = 8	feature = 834	correl = -0.0512731	descr = N_Gram_TGGGA
cnt = 9	feature = 708	correl = 0.0261363	descr = N_Gram_TAAGC
cnt = 10	feature = 773	correl = 0.0231513	descr = N_Gram_TCGAG
cnt = 11	feature = 33	correl = -0.0216303	descr = Position_Specific_Bin_Base_13_Base_G
cnt = 12	feature = 768	correl = 0.0681631	descr = N_Gram_TCCTA
cnt = 13	feature = 404	correl = -0.0638268	descr = N_Gram_CGAA
cnt = 14	feature = 749	correl = 0.0245014	descr = N_Gram_TATTG
cnt = 15	feature = 788	correl = 0.0303404	descr = N_Gram_TCTAT
cnt = 16	feature = 452	correl = -0.0725966	descr = N_Gram_CGTTC
cnt = 17	feature = 436	correl = -0.065111	descr = N_Gram_CGGGC
cnt = 18	feature = 755	correl = -0.0530254	descr = N_Gram_TCACG
cnt = 19	feature = 229	correl = -0.0360249	descr = N_Gram_ACTGC
cnt = 20	feature = 632	correl = -0.0498211	descr = N_Gram_GGGGA
cnt = 21	feature = 792	correl = 0.0388201	descr = N_Gram_TCTCT
cnt = 22	feature = 645	correl = -0.0319899	descr = N_Gram_GGTGA
cnt = 23	feature = 716	correl = 0.0382601	descr = N_Gram_TACAT
cnt = 24	feature = 620	correl = -0.0601871	descr = N_Gram_GGCTG
cnt = 25	feature = 578	correl = -0.0400858	descr = N_Gram_GCGGT
cnt = 26	feature = 6	correl = 0.0451797	descr = Position_Specific_Bin_Base_2_Base_C
cnt = 27	feature = 798	correl = 0.0232808	descr = N_Gram_TCTTG
cnt = 28	feature = 717	correl = 0.0325477	descr = N_Gram_TACC
cnt = 29	feature = 664	correl = -0.0483411	descr = N_Gram_GTCCG
cnt = 30	feature = 535	correl = -0.0452482	descr = N_Gram_GATGT
cnt = 31	feature = 765	correl = -0.0240237	descr = N_Gram_TCCCG
cnt = 32	feature = 278	correl = 0.0352818	descr = N_Gram_ATCCG
cnt = 33	feature = 40	correl = 0.0738764	descr = Position_Specific_Bin_Base_16_Base_A
cnt = 34	feature = 705	correl = 0.0252696	descr = N_Gram_TAACT
cnt = 35	feature = 857	correl = 0.0616052	descr = N_Gram_TTAGA
cnt = 36	feature = 47	correl = 0.0369171	descr = Position_Specific_Bin_Base_18_Base_A
cnt = 37	feature = 432	correl = -0.0709036	descr = N_Gram_CGGCC
cnt = 38	feature = 15	correl = -0.0270439	descr = Position_Specific_Bin_Base_6_Base_C
cnt = 39	feature = 658	correl = 0.0276513	descr = N_Gram_GTATT
cnt = 40	feature = 732	correl = 0.0626948	descr = N_Gram_TAGCA
cnt = 41	feature = 743	correl = 0.0345485	descr = N_Gram_TATCG
cnt = 42	feature = 740	correl = 0.0364679	descr = N_Gram_TATAG
cnt = 43	feature = 704	correl = 0.0216735	descr = N_Gram_TAAAT
cnt = 44	feature = 316	correl = 0.0359959	descr = N_Gram_CACAG
cnt = 45	feature = 665	correl = -0.0514814	descr = N_Gram_GTCCT
cnt = 46	feature = 501	correl = -0.0358564	descr = N_Gram_GAAGC
cnt = 47	feature = 899	correl = 0.0589993	descr = N_Gram_TTTGT
cnt = 48	feature = 10	correl = -0.0925996	descr = Position_Specific_Bin_Base_3_Base_T
cnt = 49	feature = 525	correl = -0.0292709	descr = N_Gram_GAGGT
cnt = 50	feature = 384	correl = -0.0237343	descr = N_Gram_CCGCT
cnt = 51	feature = 4	correl = -0.0736756	descr = Position_Specific_Bin_Base_1_Base_G
cnt = 52	feature = 461	correl = 0.0380315	descr = N_Gram_CTAGA
cnt = 53	feature = 14	correl = 0.0619095	descr = Position_Specific_Bin_Base_5_Base_T
cnt = 54	feature = 679	correl = -0.0498723	descr = N_Gram_GTGGA
cnt = 55	feature = 260	correl = 0.0970388	descr = N_Gram_AGTCG
cnt = 56	feature = 687	correl = -0.0296454	descr = N_Gram_GTTA
cnt = 57	feature = 81	correl = -0.175953	descr = Fold_of_RNAi_Sequence_Pos_0
cnt = 58	feature = 334	correl = -0.079993	descr = N_Gram_CAGGG
cnt = 59	feature = 56	correl = -0.178563	descr = Position_Specific_Bin_Base_20_Base_G
cnt = 60	feature = 478	correl = -0.04527	descr = N_Gram_CTGCC
cnt = 61	feature = 659	correl = 0.0287936	descr = N_Gram_GTCAA
cnt = 62	feature = 17	correl = -0.128655	descr = Position_Specific_Bin_Base_7_Base_C
cnt = 63	feature = 674	correl = 0.0371997	descr = N_Gram_GTGAG
cnt = 64	feature = 233	correl = 0.0508068	descr = N_Gram_AGACA
cnt = 65	feature = 654	correl = 0.0381043	descr = N_Gram_GTAAG
cnt = 66	feature = 11	correl = 0.0856056	descr = Position_Specific_Bin_Base_4_Base_A
cnt = 67	feature = 43	correl = 0.0229297	descr = Position_Specific_Bin_Base_16_Base_T
cnt = 68	feature = 256	correl = -0.024361	descr = N_Gram_AGGTG
cnt = 69	feature = 675	correl = -0.0387612	descr = N_Gram_GTGC
cnt = 70	feature = 579	correl = -0.0781752	descr = N_Gram_GCGT
cnt = 71	feature = 1	correl = 0.108712	descr = Position_Specific_Bin_Base_0_Base_C
cnt = 72	feature = 653	correl = 0.0437153	descr = N_Gram_GTAAA
cnt = 73	feature = 865	correl = 0.0255919	descr = N_Gram_TTCCT
cnt = 74	feature = 206	correl = -0.0350097	descr = N_Gram_ACCA
cnt = 75	feature = 767	correl = 0.0218517	descr = N_Gram_TCCGT
cnt = 76	feature = 603	correl = -0.0638674	descr = N_Gram_GGAGG
cnt = 77	feature = 759	correl = 0.0215083	descr = N_Gram_TCCA
cnt = 78	feature = 802	correl = 0.0434073	descr = N_Gram_TGAA
cnt = 79	feature = 16	correl = 0.0870943	descr = Position_Specific_Bin_Base_7_Base_A
cnt = 80	feature = 29	correl = -0.0485509	descr = Position_Specific_Bin_Base_11_Base_G
cnt = 81	feature = 406	correl = -0.0681621	descr = N_Gram_CGAAG
cnt = 82	feature = 657	correl = 0.026593	descr = N_Gram_GTAT
cnt = 83	feature = 666	correl = 0.0307729	descr = N_Gram_GTCG
cnt = 84	feature = 83	correl = -0.116579	descr = Fold_of_RNAi_Sequence_Pos_2
cnt = 85	feature = 41	correl = -0.0344943	descr = Position_Specific_Bin_Base_16_Base_C
cnt = 86	feature = 70	correl = 0.119637	descr = Gibbs_of_Target_Sequence__Pos_13_Step_1
cnt = 87	feature = 631	correl = -0.101467	descr = N_Gram_GGGG
cnt = 88	feature = 643	correl = -0.0777598	descr = N_Gram_GGTCC
cnt = 89	feature = 80	correl = 0.0336633	descr = PF_RNAi_Fold_3'Free_Count
cnt = 90	feature = 77	correl = 0.432143	descr = Gibbs_of_Target_Sequence__Pos_20_Step_1
cnt = 91	feature = 772	correl = 0.0340438	descr = N_Gram_TCG
cnt = 92	feature = 64	correl = 0.094957	descr = Gibbs_of_Target_Sequence__Pos_6_Step_1
cnt = 93	feature = 796	correl = 0.0659382	descr = N_Gram_TCTT
cnt = 94	feature = 82	correl = -0.178464	descr = Fold_of_RNAi_Sequence_Pos_1
cnt = 95	feature = 701	correl = 0.0505537	descr = N_Gram_TAAA
cnt = 96	feature = 105	correl = -0.100756	descr = Xue_Structure_Feature_C110
cnt = 97	feature = 751	correl = 0.0404066	descr = N_Gram_TC
cnt = 98	feature = 662	correl = -0.0863963	descr = N_Gram_GTCC
cnt = 99	feature = 292	correl = 0.118434	descr = N_Gram_ATT
cnt = 100	feature = 78	correl = 0.214226	descr = PF_RNAi_Fold_Energy
cnt = 101	feature = 58	correl = 0.271228	descr = Gibbs_of_Target_Sequence_
num rows = 2188
num_elements = 223176
.*
optimization finished, #iter = 1895
nu = 0.448026
obj = -86.424262, rho = -0.483404
nSV = 1083, nBSV = 888
num rows = 243
num_elements = 24786
*
optimization finished, #iter = 235
nu = 0.454278
obj = -10.310004, rho = -0.518282
nSV = 139, nBSV = 75
.*
optimization finished, #iter = 1895
nu = 0.448026
obj = -86.424262, rho = -0.483404
nSV = 1083, nBSV = 888
CFS merit scores = 1.44541
CFS merit scores = 1.61707
CFS merit scores = 1.85025
CFS merit scores = 2.07316
CFS merit scores = 2.27421
CFS merit scores = 2.45932
CFS merit scores = 2.63095
CFS merit scores = 2.79202
CFS merit scores = 2.94089
CFS merit scores = 3.07639
CFS merit scores = 3.203
CFS merit scores = 3.32076
CFS merit scores = 3.43338
CFS merit scores = 3.53678
CFS merit scores = 3.63412
CFS merit scores = 3.72376
CFS merit scores = 3.81012
CFS merit scores = 3.88989
CFS merit scores = 3.96372
CFS merit scores = 4.03215
CFS merit scores = 4.09723
CFS merit scores = 4.15837
CFS merit scores = 4.21452
CFS merit scores = 4.2677
CFS merit scores = 4.3204
CFS merit scores = 4.37247
CFS merit scores = 4.42378
CFS merit scores = 4.47404
CFS merit scores = 4.51943
CFS merit scores = 4.56204
CFS merit scores = 4.60157
CFS merit scores = 4.63891
CFS merit scores = 4.67602
CFS merit scores = 4.71036
CFS merit scores = 4.7441
CFS merit scores = 4.77578
CFS merit scores = 4.80661
CFS merit scores = 4.83662
CFS merit scores = 4.86259
CFS merit scores = 4.88801
CFS merit scores = 4.9118
CFS merit scores = 4.93569
CFS merit scores = 4.95911
CFS merit scores = 4.98103
CFS merit scores = 5.00292
CFS merit scores = 5.02393
CFS merit scores = 5.04429
CFS merit scores = 5.06113
CFS merit scores = 5.07758
CFS merit scores = 5.09356
CFS merit scores = 5.10891
CFS merit scores = 5.12477
CFS merit scores = 5.13916
CFS merit scores = 5.1529
CFS merit scores = 5.16601
CFS merit scores = 5.17819
CFS merit scores = 5.18955
CFS merit scores = 5.19855
CFS merit scores = 5.20725
CFS merit scores = 5.21614
CFS merit scores = 5.22487
CFS merit scores = 5.23311
CFS merit scores = 5.24101
CFS merit scores = 5.24814
CFS merit scores = 5.25527
CFS merit scores = 5.26139
CFS merit scores = 5.26673
CFS merit scores = 5.27206
CFS merit scores = 5.27554
CFS merit scores = 5.27982
CFS merit scores = 5.28238
CFS merit scores = 5.28482
CFS merit scores = 5.28802
CFS merit scores = 5.28964
CFS merit scores = 5.291
CFS merit scores = 5.29174
CFS merit scores = 5.29286
CFS merit scores = 5.29331
CFS merit scores = 5.29401
CFS merit scores = 5.29495
CFS merit scores = 5.29396
CFS merit scores = 5.29132
CFS merit scores = 5.28695
CFS merit scores = 5.28102
CFS merit scores = 5.27445
CFS merit scores = 5.26804
CFS merit scores = 5.26071
CFS merit scores = 5.25366
CFS merit scores = 5.24409
CFS merit scores = 5.23421
CFS merit scores = 5.2248
CFS merit scores = 5.21428
CFS merit scores = 5.2025
CFS merit scores = 5.19086
CFS merit scores = 5.1797
CFS merit scores = 5.16729
CFS merit scores = 5.15419
CFS merit scores = 5.1409
CFS merit scores = 5.12701
CFS merit scores = 5.1122
CFS merit scores = 5.0972
CFS merit scores = 5.0815
CFS merit scores = 5.06539
CFS merit scores = 5.04797
CFS merit scores = 5.02778
CFS merit scores = 4.99856
CFS merit scores = 4.96363
CFS merit scores = 4.91653
cnt = 1	feature = 83	correl = 0.445412	descr = Gibbs_of_Target_Sequence__Pos_19_Step_1
cnt = 2	feature = 2	correl = -0.134318	descr = Position_Specific_Bin_Base_0_Base_G
cnt = 3	feature = 14	correl = -0.0832759	descr = Position_Specific_Bin_Base_4_Base_C
cnt = 4	feature = 672	correl = 0.0395921	descr = N_Gram_GGTAA
cnt = 5	feature = 718	correl = 0.0284015	descr = N_Gram_GTGTA
cnt = 6	feature = 765	correl = 0.0298168	descr = N_Gram_TAGTC
cnt = 7	feature = 631	correl = -0.0275775	descr = N_Gram_GGACG
cnt = 8	feature = 749	correl = -0.0288557	descr = N_Gram_TACG
cnt = 9	feature = 228	correl = -0.0519931	descr = N_Gram_ACGGG
cnt = 10	feature = 432	correl = -0.0414496	descr = N_Gram_CGACG
cnt = 11	feature = 812	correl = 0.0409726	descr = N_Gram_TCGGA
cnt = 12	feature = 308	correl = -0.021528	descr = N_Gram_ATTAA
cnt = 13	feature = 770	correl = 0.02339	descr = N_Gram_TATAC
cnt = 14	feature = 798	correl = -0.0499878	descr = N_Gram_TCCCC
cnt = 15	feature = 461	correl = -0.0276819	descr = N_Gram_CGGTT
cnt = 16	feature = 802	correl = -0.0354371	descr = N_Gram_TCCTG
cnt = 17	feature = 334	correl = -0.0253653	descr = N_Gram_CACAT
cnt = 18	feature = 316	correl = 0.0315011	descr = N_Gram_ATTGT
cnt = 19	feature = 535	correl = 0.0296377	descr = N_Gram_GACAT
cnt = 20	feature = 278	correl = 0.0240922	descr = N_Gram_ATAGA
cnt = 21	feature = 256	correl = -0.0452271	descr = N_Gram_AGCGG
cnt = 22	feature = 645	correl = -0.0253824	descr = N_Gram_GGCCG
cnt = 23	feature = 531	correl = 0.0398536	descr = N_Gram_GAATT
cnt = 24	feature = 233	correl = 0.069752	descr = N_Gram_ACTAC
cnt = 25	feature = 436	correl = -0.0308214	descr = N_Gram_CGATC
cnt = 26	feature = 704	correl = 0.0481177	descr = N_Gram_GTCTA
cnt = 27	feature = 721	correl = 0.0353547	descr = N_Gram_GTTAC
cnt = 28	feature = 857	correl = 0.0299642	descr = N_Gram_TGGAC
cnt = 29	feature = 258	correl = 0.0227648	descr = N_Gram_AGCTA
cnt = 30	feature = 264	correl = -0.0251786	descr = N_Gram_AGGGA
cnt = 31	feature = 732	correl = 0.0498621	descr = N_Gram_TAAAC
cnt = 32	feature = 554	correl = -0.0256454	descr = N_Gram_GAGTA
cnt = 33	feature = 643	correl = -0.0814625	descr = N_Gram_GGCCA
cnt = 34	feature = 4	correl = -0.0290785	descr = Position_Specific_Bin_Base_1_Base_C
cnt = 35	feature = 452	correl = -0.0470947	descr = N_Gram_CGGCA
cnt = 36	feature = 286	correl = 0.0357376	descr = N_Gram_ATCAA
cnt = 37	feature = 687	correl = -0.0251885	descr = N_Gram_GTAAT
cnt = 38	feature = 772	correl = 0.0326001	descr = N_Gram_TATAT
cnt = 39	feature = 11	correl = 0.0705931	descr = Position_Specific_Bin_Base_3_Base_G
cnt = 40	feature = 716	correl = -0.0577597	descr = N_Gram_GTGGG
cnt = 41	feature = 409	correl = 0.0774527	descr = N_Gram_CCTA
cnt = 42	feature = 31	correl = -0.0413951	descr = Position_Specific_Bin_Base_11_Base_A
cnt = 43	feature = 56	correl = 0.0342793	descr = Position_Specific_Bin_Base_18_Base_T
cnt = 44	feature = 105	correl = -0.0226742	descr = Xue_Structure_Feature_A111
cnt = 45	feature = 675	correl = -0.0716173	descr = N_Gram_GGTCC
cnt = 46	feature = 904	correl = 0.0391527	descr = N_Gram_TTCTC
cnt = 47	feature = 41	correl = -0.153466	descr = Position_Specific_Bin_Base_14_Base_G
cnt = 48	feature = 625	correl = -0.0312403	descr = N_Gram_GGAAA
cnt = 49	feature = 29	correl = -0.0520621	descr = Position_Specific_Bin_Base_10_Base_G
cnt = 50	feature = 706	correl = 0.023864	descr = N_Gram_GTCTT
cnt = 51	feature = 16	correl = 0.0569384	descr = Position_Specific_Bin_Base_5_Base_T
cnt = 52	feature = 658	correl = -0.046249	descr = N_Gram_GGGCA
cnt = 53	feature = 674	correl = 0.0296051	descr = N_Gram_GGTCA
cnt = 54	feature = 1	correl = 0.10639	descr = Position_Specific_Bin_Base_0_Base_C
cnt = 55	feature = 358	correl = 0.0754686	descr = N_Gram_CATCT
cnt = 56	feature = 773	correl = 0.0602763	descr = N_Gram_TATC
cnt = 57	feature = 665	correl = -0.0569768	descr = N_Gram_GGGGT
cnt = 58	feature = 21	correl = 0.063079	descr = Position_Specific_Bin_Base_7_Base_T
cnt = 59	feature = 10	correl = -0.128026	descr = Position_Specific_Bin_Base_2_Base_T
cnt = 60	feature = 701	correl = -0.0257734	descr = N_Gram_GTCGG
cnt = 61	feature = 752	correl = 0.0723271	descr = N_Gram_TACTA
cnt = 62	feature = 914	correl = 0.0477703	descr = N_Gram_TTGGA
cnt = 63	feature = 17	correl = -0.0411288	descr = Position_Specific_Bin_Base_6_Base_C
cnt = 64	feature = 64	correl = 0.115046	descr = Position_Specific_Bin_Base_20_Base_T
cnt = 65	feature = 579	correl = 0.0345371	descr = N_Gram_GCATT
cnt = 66	feature = 792	correl = 0.0238637	descr = N_Gram_TCATA
cnt = 67	feature = 759	correl = 0.067802	descr = N_Gram_TAGC
cnt = 68	feature = 659	correl = -0.0928826	descr = N_Gram_GGGCC
cnt = 69	feature = 229	correl = -0.0365522	descr = N_Gram_ACGT
cnt = 70	feature = 47	correl = -0.0464534	descr = Position_Specific_Bin_Base_16_Base_C
cnt = 71	feature = 899	correl = 0.0311282	descr = N_Gram_TTCG
cnt = 72	feature = 664	correl = -0.0781102	descr = N_Gram_GGGGC
cnt = 73	feature = 708	correl = 0.0352974	descr = N_Gram_GTGA
cnt = 74	feature = 33	correl = -0.0478523	descr = Position_Specific_Bin_Base_11_Base_G
cnt = 75	feature = 490	correl = -0.0416983	descr = N_Gram_CTCCC
cnt = 76	feature = 292	correl = 0.0314177	descr = N_Gram_ATCCT
cnt = 77	feature = 40	correl = -0.0337954	descr = Position_Specific_Bin_Base_14_Base_C
cnt = 78	feature = 632	correl = 0.0457683	descr = N_Gram_GGACT
cnt = 79	feature = 6	correl = 0.0227163	descr = Position_Specific_Bin_Base_1_Base_T
cnt = 80	feature = 525	correl = -0.0305174	descr = N_Gram_GAAG
cnt = 81	feature = 58	correl = -0.127886	descr = Position_Specific_Bin_Base_19_Base_C
cnt = 82	feature = 15	correl = -0.0752273	descr = Position_Specific_Bin_Base_5_Base_C
cnt = 83	feature = 603	correl = -0.0299975	descr = N_Gram_GCGGG
cnt = 84	feature = 671	correl = 0.0314753	descr = N_Gram_GGTA
cnt = 85	feature = 483	correl = 0.0476722	descr = N_Gram_CTAT
cnt = 86	feature = 751	correl = 0.0496689	descr = N_Gram_TACT
cnt = 87	feature = 28	correl = -0.0840068	descr = Position_Specific_Bin_Base_10_Base_C
cnt = 88	feature = 81	correl = 0.110592	descr = Gibbs_of_Target_Sequence__Pos_17_Step_1
cnt = 89	feature = 478	correl = 0.0388374	descr = N_Gram_CTACA
cnt = 90	feature = 755	correl = 0.0542345	descr = N_Gram_TAGA
cnt = 91	feature = 834	correl = 0.06505	descr = N_Gram_TGA
cnt = 92	feature = 654	correl = -0.0850223	descr = N_Gram_GGGA
cnt = 93	feature = 77	correl = 0.13154	descr = Gibbs_of_Target_Sequence__Pos_13_Step_1
cnt = 94	feature = 288	correl = 0.0528521	descr = N_Gram_ATCC
cnt = 95	feature = 206	correl = 0.073167	descr = N_Gram_ACAT
cnt = 96	feature = 80	correl = 0.139503	descr = Gibbs_of_Target_Sequence__Pos_16_Step_1
cnt = 97	feature = 768	correl = 0.0705929	descr = N_Gram_TATA
cnt = 98	feature = 76	correl = 0.0481381	descr = Gibbs_of_Target_Sequence__Pos_11_Step_1
cnt = 99	feature = 796	correl = -0.0527372	descr = N_Gram_TCCC
cnt = 100	feature = 70	correl = 0.0559657	descr = Gibbs_of_Target_Sequence__Pos_5_Step_1
cnt = 101	feature = 78	correl = 0.148402	descr = Gibbs_of_Target_Sequence__Pos_14_Step_1
cnt = 102	feature = 66	correl = 0.0882252	descr = Gibbs_of_Target_Sequence__Pos_0_Step_1
cnt = 103	feature = 82	correl = 0.201542	descr = Gibbs_of_Target_Sequence__Pos_18_Step_1
cnt = 104	feature = 662	correl = -0.0947679	descr = N_Gram_GGGG
cnt = 105	feature = 657	correl = -0.126764	descr = N_Gram_GGGC
cnt = 106	feature = 767	correl = 0.124041	descr = N_Gram_TAT
cnt = 107	feature = 449	correl = -0.116375	descr = N_Gram_CGG
cnt = 108	feature = 653	correl = -0.138931	descr = N_Gram_GGG
num rows = 2188
num_elements = 238492
..*
optimization finished, #iter = 2063
nu = 0.448474
obj = -86.163404, rho = -0.548629
nSV = 1090, nBSV = 873
num rows = 243
num_elements = 26487
*
optimization finished, #iter = 188
nu = 0.397517
obj = -9.129781, rho = -0.558090
nSV = 129, nBSV = 71
..*
optimization finished, #iter = 2063
nu = 0.448474
obj = -86.163404, rho = -0.548629
nSV = 1090, nBSV = 873
CFS merit scores = 1.15546
CFS merit scores = 1.50289
CFS merit scores = 1.78816
CFS merit scores = 2.03026
CFS merit scores = 2.24113
CFS merit scores = 2.429
CFS merit scores = 2.60256
CFS merit scores = 2.76253
CFS merit scores = 2.90896
CFS merit scores = 3.04721
CFS merit scores = 3.17743
CFS merit scores = 3.30098
CFS merit scores = 3.41814
CFS merit scores = 3.52938
CFS merit scores = 3.63393
CFS merit scores = 3.73175
CFS merit scores = 3.82541
CFS merit scores = 3.91378
CFS merit scores = 3.99429
CFS merit scores = 4.07103
CFS merit scores = 4.14262
CFS merit scores = 4.21029
CFS merit scores = 4.27291
CFS merit scores = 4.33156
CFS merit scores = 4.388
CFS merit scores = 4.4441
CFS merit scores = 4.49425
CFS merit scores = 4.54231
CFS merit scores = 4.58704
CFS merit scores = 4.62951
CFS merit scores = 4.66888
CFS merit scores = 4.70662
CFS merit scores = 4.74133
CFS merit scores = 4.77527
CFS merit scores = 4.80834
CFS merit scores = 4.8368
CFS merit scores = 4.86482
CFS merit scores = 4.89275
CFS merit scores = 4.91938
CFS merit scores = 4.94518
CFS merit scores = 4.97029
CFS merit scores = 4.99145
CFS merit scores = 5.01207
CFS merit scores = 5.03237
CFS merit scores = 5.05079
CFS merit scores = 5.06677
CFS merit scores = 5.07906
CFS merit scores = 5.09223
CFS merit scores = 5.10514
CFS merit scores = 5.11589
CFS merit scores = 5.12565
CFS merit scores = 5.13537
CFS merit scores = 5.14434
CFS merit scores = 5.15336
CFS merit scores = 5.16262
CFS merit scores = 5.17141
CFS merit scores = 5.17884
CFS merit scores = 5.18661
CFS merit scores = 5.19359
CFS merit scores = 5.20052
CFS merit scores = 5.20732
CFS merit scores = 5.21363
CFS merit scores = 5.21874
CFS merit scores = 5.2239
CFS merit scores = 5.22751
CFS merit scores = 5.23139
CFS merit scores = 5.23566
CFS merit scores = 5.23887
CFS merit scores = 5.2408
CFS merit scores = 5.24334
CFS merit scores = 5.24603
CFS merit scores = 5.24865
CFS merit scores = 5.25066
CFS merit scores = 5.25301
CFS merit scores = 5.25571
CFS merit scores = 5.25692
CFS merit scores = 5.25726
CFS merit scores = 5.25727
CFS merit scores = 5.25682
CFS merit scores = 5.25646
CFS merit scores = 5.25661
CFS merit scores = 5.25367
CFS merit scores = 5.24971
CFS merit scores = 5.2462
CFS merit scores = 5.24096
CFS merit scores = 5.23409
CFS merit scores = 5.22785
CFS merit scores = 5.22017
CFS merit scores = 5.21104
CFS merit scores = 5.20059
CFS merit scores = 5.18884
CFS merit scores = 5.17698
CFS merit scores = 5.16479
CFS merit scores = 5.14961
CFS merit scores = 5.13513
CFS merit scores = 5.1202
CFS merit scores = 5.10586
CFS merit scores = 5.09048
CFS merit scores = 5.07449
CFS merit scores = 5.05718
CFS merit scores = 5.0403
CFS merit scores = 5.02384
CFS merit scores = 5.00673
CFS merit scores = 4.98337
CFS merit scores = 4.95155
cnt = 1	feature = 82	correl = 0.155462	descr = Gibbs_of_Target_Sequence__Pos_14_Step_1
cnt = 2	feature = 4	correl = -0.095692	descr = Position_Specific_Bin_Base_1_Base_G
cnt = 3	feature = 708	correl = 0.0442011	descr = N_Gram_GTGTT
cnt = 4	feature = 808	correl = 0.0507935	descr = N_Gram_TCTC
cnt = 5	feature = 461	correl = -0.0509989	descr = N_Gram_CGTCG
cnt = 6	feature = 765	correl = 0.0230802	descr = N_Gram_TATTG
cnt = 7	feature = 436	correl = -0.0333836	descr = N_Gram_CGCAA
cnt = 8	feature = 706	correl = 0.0236165	descr = N_Gram_GTGTA
cnt = 9	feature = 432	correl = -0.029736	descr = N_Gram_CGAGT
cnt = 10	feature = 264	correl = 0.0231256	descr = N_Gram_AGGGG
cnt = 11	feature = 672	correl = -0.0457738	descr = N_Gram_GGTTA
cnt = 12	feature = 904	correl = 0.0286517	descr = N_Gram_TTTAC
cnt = 13	feature = 293	correl = 0.0357411	descr = N_Gram_ATCGC
cnt = 14	feature = 292	correl = 0.0411099	descr = N_Gram_ATCGA
cnt = 15	feature = 356	correl = -0.0393785	descr = N_Gram_CATAC
cnt = 16	feature = 449	correl = -0.103508	descr = N_Gram_CGGCG
cnt = 17	feature = 755	correl = 0.0277192	descr = N_Gram_TATAC
cnt = 18	feature = 595	correl = -0.0541316	descr = N_Gram_GCGCA
cnt = 19	feature = 313	correl = 0.0377887	descr = N_Gram_ATTCG
cnt = 20	feature = 11	correl = 0.0660375	descr = Position_Specific_Bin_Base_3_Base_G
cnt = 21	feature = 806	correl = 0.0486878	descr = N_Gram_TCTAG
cnt = 22	feature = 58	correl = -0.0554315	descr = Position_Specific_Bin_Base_18_Base_G
cnt = 23	feature = 206	correl = 0.0348917	descr = N_Gram_ACAGC
cnt = 24	feature = 288	correl = -0.026094	descr = N_Gram_ATCCC
cnt = 25	feature = 228	correl = -0.0322178	descr = N_Gram_ACGTT
cnt = 26	feature = 16	correl = 0.0521204	descr = Position_Specific_Bin_Base_5_Base_T
cnt = 27	feature = 701	correl = -0.0496444	descr = N_Gram_GTGGA
cnt = 28	feature = 52	correl = 0.0257648	descr = Position_Specific_Bin_Base_17_Base_A
cnt = 29	feature = 669	correl = -0.0846378	descr = N_Gram_GGTGC
cnt = 30	feature = 316	correl = -0.0343752	descr = N_Gram_ATTGA
cnt = 31	feature = 665	correl = 0.0242077	descr = N_Gram_GGTCA
cnt = 32	feature = 256	correl = -0.0225655	descr = N_Gram_AGCGT
cnt = 33	feature = 749	correl = 0.0289965	descr = N_Gram_TAGGC
cnt = 34	feature = 2	correl = -0.146576	descr = Position_Specific_Bin_Base_0_Base_G
cnt = 35	feature = 631	correl = -0.0642513	descr = N_Gram_GGCAA
cnt = 36	feature = 334	correl = -0.0457092	descr = N_Gram_CACCT
cnt = 37	feature = 751	correl = 0.0229892	descr = N_Gram_TAGTG
cnt = 38	feature = 802	correl = 0.0984104	descr = N_Gram_TCGTG
cnt = 39	feature = 687	correl = -0.0426177	descr = N_Gram_GTCCT
cnt = 40	feature = 772	correl = 0.0275011	descr = N_Gram_TCACT
cnt = 41	feature = 716	correl = 0.0230667	descr = N_Gram_GTTTC
cnt = 42	feature = 900	correl = 0.0392185	descr = N_Gram_TTGTG
cnt = 43	feature = 852	correl = 0.035643	descr = N_Gram_TGTAT
cnt = 44	feature = 657	correl = -0.0685156	descr = N_Gram_GGGGC
cnt = 45	feature = 6	correl = -0.0487253	descr = Position_Specific_Bin_Base_2_Base_A
cnt = 46	feature = 33	correl = 0.056225	descr = Position_Specific_Bin_Base_10_Base_T
cnt = 47	feature = 105	correl = -0.0810077	descr = Fold_of_RNAi_Sequence_Pos_14
cnt = 48	feature = 535	correl = 0.0327094	descr = N_Gram_GACT
cnt = 49	feature = 29	correl = 0.0436148	descr = Position_Specific_Bin_Base_9_Base_T
cnt = 50	feature = 914	correl = 0.0308527	descr = N_Gram_TTTTA
cnt = 51	feature = 10	correl = 0.0232199	descr = Position_Specific_Bin_Base_3_Base_A
cnt = 52	feature = 653	correl = -0.0805885	descr = N_Gram_GGGCG
cnt = 53	feature = 704	correl = -0.0270476	descr = N_Gram_GTGGT
cnt = 54	feature = 707	correl = 0.0267682	descr = N_Gram_GTGTG
cnt = 55	feature = 404	correl = -0.0482677	descr = N_Gram_CCGAG
cnt = 56	feature = 308	correl = 0.0586631	descr = N_Gram_ATTA
cnt = 57	feature = 233	correl = 0.0403478	descr = N_Gram_ACTCT
cnt = 58	feature = 645	correl = -0.028764	descr = N_Gram_GGCTT
cnt = 59	feature = 675	correl = 0.0433913	descr = N_Gram_GTAA
cnt = 60	feature = 865	correl = 0.0627583	descr = N_Gram_TTACA
cnt = 61	feature = 59	correl = 0.0387945	descr = Position_Specific_Bin_Base_18_Base_T
cnt = 62	feature = 478	correl = 0.0406079	descr = N_Gram_CTAT
cnt = 63	feature = 501	correl = 0.0444681	descr = N_Gram_CTGT
cnt = 64	feature = 695	correl = 0.0251789	descr = N_Gram_GTGA
cnt = 65	feature = 759	correl = 0.0522734	descr = N_Gram_TATCG
cnt = 66	feature = 679	correl = 0.0267852	descr = N_Gram_GTAGG
cnt = 67	feature = 1	correl = 0.10883	descr = Position_Specific_Bin_Base_0_Base_C
cnt = 68	feature = 515	correl = 0.0643418	descr = N_Gram_CTTTG
cnt = 69	feature = 31	correl = -0.0681223	descr = Position_Specific_Bin_Base_10_Base_C
cnt = 70	feature = 798	correl = -0.0289937	descr = N_Gram_TCGGC
cnt = 71	feature = 792	correl = 0.0483028	descr = N_Gram_TCGC
cnt = 72	feature = 47	correl = -0.0324619	descr = Position_Specific_Bin_Base_15_Base_G
cnt = 73	feature = 654	correl = -0.0328268	descr = N_Gram_GGGCT
cnt = 74	feature = 42	correl = 0.109371	descr = Position_Specific_Bin_Base_14_Base_A
cnt = 75	feature = 658	correl = -0.0475021	descr = N_Gram_GGGGT
cnt = 76	feature = 9	correl = -0.138678	descr = Position_Specific_Bin_Base_2_Base_T
cnt = 77	feature = 80	correl = 0.0262231	descr = Gibbs_of_Target_Sequence__Pos_12_Step_1
cnt = 78	feature = 358	correl = 0.0421472	descr = N_Gram_CATC
cnt = 79	feature = 28	correl = -0.0219214	descr = Position_Specific_Bin_Base_9_Base_C
cnt = 80	feature = 525	correl = 0.0399057	descr = N_Gram_GAATT
cnt = 81	feature = 15	correl = -0.0587711	descr = Position_Specific_Bin_Base_5_Base_C
cnt = 82	feature = 603	correl = -0.0843941	descr = N_Gram_GCGT
cnt = 83	feature = 662	correl = 0.0418976	descr = N_Gram_GGTA
cnt = 84	feature = 812	correl = 0.0824549	descr = N_Gram_TCTG
cnt = 85	feature = 56	correl = 0.0371989	descr = Position_Specific_Bin_Base_18_Base_A
cnt = 86	feature = 696	correl = 0.0324222	descr = N_Gram_GTGAA
cnt = 87	feature = 857	correl = 0.059711	descr = N_Gram_TGTGT
cnt = 88	feature = 278	correl = 0.0911245	descr = N_Gram_ATAT
cnt = 89	feature = 664	correl = -0.0230042	descr = N_Gram_GGTC
cnt = 90	feature = 78	correl = 0.121833	descr = Gibbs_of_Target_Sequence__Pos_10_Step_1
cnt = 91	feature = 367	correl = -0.0762401	descr = N_Gram_CCA
cnt = 92	feature = 721	correl = 0.0388412	descr = N_Gram_TAAA
cnt = 93	feature = 229	correl = 0.0389079	descr = N_Gram_ACT
cnt = 94	feature = 70	correl = -0.0362326	descr = Gibbs_of_Target_Sequence__Pos_1_Step_1
cnt = 95	feature = 768	correl = 0.0284493	descr = N_Gram_TCA
cnt = 96	feature = 83	correl = 0.093925	descr = Gibbs_of_Target_Sequence__Pos_15_Step_1
cnt = 97	feature = 76	correl = 0.0851445	descr = Gibbs_of_Target_Sequence__Pos_8_Step_1
cnt = 98	feature = 81	correl = 0.136849	descr = Gibbs_of_Target_Sequence__Pos_13_Step_1
cnt = 99	feature = 643	correl = -0.0596644	descr = N_Gram_GGCT
cnt = 100	feature = 674	correl = 0.050949	descr = N_Gram_GTA
cnt = 101	feature = 705	correl = 0.0377741	descr = N_Gram_GTGT
cnt = 102	feature = 767	correl = 0.0498243	descr = N_Gram_TC
cnt = 103	feature = 659	correl = -0.0534267	descr = N_Gram_GGGT
cnt = 104	feature = 77	correl = 0.105195	descr = Gibbs_of_Target_Sequence__Pos_9_Step_1
cnt = 105	feature = 752	correl = 0.121629	descr = N_Gram_TAT
num rows = 2188
num_elements = 231928
.*
optimization finished, #iter = 1880
nu = 0.430068
obj = -83.904582, rho = -0.609312
nSV = 1054, nBSV = 828
num rows = 243
num_elements = 25758
*
optimization finished, #iter = 191
nu = 0.423615
obj = -9.701168, rho = -0.738189
nSV = 125, nBSV = 71
.*
optimization finished, #iter = 1880
nu = 0.430068
obj = -83.904582, rho = -0.609312
nSV = 1054, nBSV = 828
CFS merit scores = 1.16479
CFS merit scores = 1.51421
CFS merit scores = 1.7946
CFS merit scores = 2.03589
CFS merit scores = 2.24734
CFS merit scores = 2.43657
CFS merit scores = 2.60738
CFS merit scores = 2.76577
CFS merit scores = 2.91305
CFS merit scores = 3.05008
CFS merit scores = 3.1789
CFS merit scores = 3.30063
CFS merit scores = 3.41167
CFS merit scores = 3.51575
CFS merit scores = 3.61437
CFS merit scores = 3.70583
CFS merit scores = 3.78894
CFS merit scores = 3.86837
CFS merit scores = 3.94598
CFS merit scores = 4.01988
CFS merit scores = 4.09103
CFS merit scores = 4.15872
CFS merit scores = 4.22298
CFS merit scores = 4.28556
CFS merit scores = 4.34459
CFS merit scores = 4.4008
CFS merit scores = 4.45243
CFS merit scores = 4.50133
CFS merit scores = 4.54746
CFS merit scores = 4.5914
CFS merit scores = 4.63473
CFS merit scores = 4.67509
CFS merit scores = 4.71457
CFS merit scores = 4.75054
CFS merit scores = 4.78599
CFS merit scores = 4.81844
CFS merit scores = 4.85045
CFS merit scores = 4.87973
CFS merit scores = 4.90845
CFS merit scores = 4.93531
CFS merit scores = 4.96156
CFS merit scores = 4.98742
CFS merit scores = 5.01119
CFS merit scores = 5.03386
CFS merit scores = 5.05444
CFS merit scores = 5.0735
CFS merit scores = 5.09238
CFS merit scores = 5.10879
CFS merit scores = 5.1233
CFS merit scores = 5.13791
CFS merit scores = 5.15161
CFS merit scores = 5.16488
CFS merit scores = 5.17868
CFS merit scores = 5.1913
CFS merit scores = 5.20224
CFS merit scores = 5.21284
CFS merit scores = 5.22416
CFS merit scores = 5.2354
CFS merit scores = 5.245
CFS merit scores = 5.25388
CFS merit scores = 5.26326
CFS merit scores = 5.27055
CFS merit scores = 5.27825
CFS merit scores = 5.28546
CFS merit scores = 5.29208
CFS merit scores = 5.29885
CFS merit scores = 5.30578
CFS merit scores = 5.31126
CFS merit scores = 5.31543
CFS merit scores = 5.31852
CFS merit scores = 5.32207
CFS merit scores = 5.3255
CFS merit scores = 5.32845
CFS merit scores = 5.32823
CFS merit scores = 5.32759
CFS merit scores = 5.32571
CFS merit scores = 5.32317
CFS merit scores = 5.31947
CFS merit scores = 5.31524
CFS merit scores = 5.31058
CFS merit scores = 5.30484
CFS merit scores = 5.29814
CFS merit scores = 5.2909
CFS merit scores = 5.28394
CFS merit scores = 5.27676
CFS merit scores = 5.26817
CFS merit scores = 5.26006
CFS merit scores = 5.24914
CFS merit scores = 5.23869
CFS merit scores = 5.22825
CFS merit scores = 5.2178
CFS merit scores = 5.20749
CFS merit scores = 5.19689
CFS merit scores = 5.18682
CFS merit scores = 5.17436
CFS merit scores = 5.16183
CFS merit scores = 5.14917
CFS merit scores = 5.13576
CFS merit scores = 5.1192
CFS merit scores = 5.1023
CFS merit scores = 5.08151
CFS merit scores = 5.06033
CFS merit scores = 5.03933
CFS merit scores = 5.01729
CFS merit scores = 4.99344
CFS merit scores = 4.96955
CFS merit scores = 4.94051
CFS merit scores = 4.90333
cnt = 1	feature = 60	correl = 0.164791	descr = Position_Specific_Bin_Base_19_Base_A
cnt = 2	feature = 2	correl = -0.140676	descr = Position_Specific_Bin_Base_0_Base_G
cnt = 3	feature = 40	correl = 0.0988192	descr = Position_Specific_Bin_Base_14_Base_A
cnt = 4	feature = 56	correl = 0.0544302	descr = Position_Specific_Bin_Base_18_Base_A
cnt = 5	feature = 228	correl = -0.031765	descr = N_Gram_ACCCC
cnt = 6	feature = 806	correl = 0.0412869	descr = N_Gram_TCGCA
cnt = 7	feature = 554	correl = 0.0371236	descr = N_Gram_GAGAA
cnt = 8	feature = 704	correl = 0.043601	descr = N_Gram_GTCTA
cnt = 9	feature = 675	correl = 0.031977	descr = N_Gram_GGTAC
cnt = 10	feature = 278	correl = 0.0369218	descr = N_Gram_AGTAA
cnt = 11	feature = 11	correl = -0.0806065	descr = Position_Specific_Bin_Base_3_Base_T
cnt = 12	feature = 721	correl = -0.0500127	descr = N_Gram_GTTAG
cnt = 13	feature = 501	correl = -0.0287424	descr = N_Gram_CTCGA
cnt = 14	feature = 593	correl = -0.061331	descr = N_Gram_GCCCC
cnt = 15	feature = 884	correl = -0.0420962	descr = N_Gram_TTACC
cnt = 16	feature = 662	correl = -0.0530474	descr = N_Gram_GGGCA
cnt = 17	feature = 674	correl = 0.0488004	descr = N_Gram_GGTAA
cnt = 18	feature = 834	correl = 0.0440068	descr = N_Gram_TGAAC
cnt = 19	feature = 21	correl = -0.132738	descr = Position_Specific_Bin_Base_7_Base_C
cnt = 20	feature = 452	correl = -0.0633246	descr = N_Gram_CGCGG
cnt = 21	feature = 701	correl = 0.0350202	descr = N_Gram_GTCGC
cnt = 22	feature = 449	correl = -0.0266695	descr = N_Gram_CGCCC
cnt = 23	feature = 752	correl = 0.0722921	descr = N_Gram_TACTA
cnt = 24	feature = 749	correl = -0.0324242	descr = N_Gram_TACG
cnt = 25	feature = 659	correl = -0.0588571	descr = N_Gram_GGGAG
cnt = 26	feature = 47	correl = -0.0251609	descr = Position_Specific_Bin_Base_15_Base_T
cnt = 27	feature = 653	correl = -0.065599	descr = N_Gram_GGCGT
cnt = 28	feature = 632	correl = 0.0249469	descr = N_Gram_GGACA
cnt = 29	feature = 717	correl = 0.0504565	descr = N_Gram_GTGTA
cnt = 30	feature = 620	correl = -0.046055	descr = N_Gram_GCTCC
cnt = 31	feature = 773	correl = 0.0765388	descr = N_Gram_TATCA
cnt = 32	feature = 33	correl = -0.0442991	descr = Position_Specific_Bin_Base_11_Base_A
cnt = 33	feature = 4	correl = 0.0868008	descr = Position_Specific_Bin_Base_1_Base_A
cnt = 34	feature = 358	correl = -0.0216334	descr = N_Gram_CAGCG
cnt = 35	feature = 251	correl = -0.0434305	descr = N_Gram_ACTGC
cnt = 36	feature = 16	correl = 0.0456473	descr = Position_Specific_Bin_Base_5_Base_T
cnt = 37	feature = 256	correl = -0.0241103	descr = N_Gram_AGACC
cnt = 38	feature = 316	correl = -0.0223839	descr = N_Gram_ATGTA
cnt = 39	feature = 705	correl = 0.0240255	descr = N_Gram_GTCTT
cnt = 40	feature = 631	correl = 0.0427883	descr = N_Gram_GGAAT
cnt = 41	feature = 718	correl = 0.0265794	descr = N_Gram_GTGTG
cnt = 42	feature = 812	correl = -0.0746496	descr = N_Gram_TCGGG
cnt = 43	feature = 6	correl = -0.0393786	descr = Position_Specific_Bin_Base_2_Base_A
cnt = 44	feature = 461	correl = -0.0420924	descr = N_Gram_CGGCT
cnt = 45	feature = 798	correl = -0.0353498	descr = N_Gram_TCCCC
cnt = 46	feature = 308	correl = 0.0361481	descr = N_Gram_ATCTG
cnt = 47	feature = 28	correl = 0.0267607	descr = Position_Specific_Bin_Base_9_Base_T
cnt = 48	feature = 292	correl = 0.0276053	descr = N_Gram_ATATA
cnt = 49	feature = 802	correl = -0.0350456	descr = N_Gram_TCCTG
cnt = 50	feature = 436	correl = -0.042232	descr = N_Gram_CGAC
cnt = 51	feature = 229	correl = -0.0254052	descr = N_Gram_ACCCT
cnt = 52	feature = 708	correl = 0.0245941	descr = N_Gram_GTGAG
cnt = 53	feature = 759	correl = 0.0629538	descr = N_Gram_TAGC
cnt = 54	feature = 665	correl = -0.0276034	descr = N_Gram_GGGCT
cnt = 55	feature = 535	correl = -0.0412879	descr = N_Gram_GAAGC
cnt = 56	feature = 288	correl = 0.0250415	descr = N_Gram_ATAGA
cnt = 57	feature = 765	correl = 0.0246843	descr = N_Gram_TAGT
cnt = 58	feature = 29	correl = 0.0742035	descr = Position_Specific_Bin_Base_10_Base_A
cnt = 59	feature = 525	correl = 0.0496022	descr = N_Gram_CTTGT
cnt = 60	feature = 1	correl = 0.118066	descr = Position_Specific_Bin_Base_0_Base_C
cnt = 61	feature = 264	correl = 0.0629373	descr = N_Gram_AGCAT
cnt = 62	feature = 334	correl = 0.0543826	descr = N_Gram_CAAC
cnt = 63	feature = 792	correl = 0.0314913	descr = N_Gram_TCATC
cnt = 64	feature = 592	correl = -0.0741744	descr = N_Gram_GCCCA
cnt = 65	feature = 17	correl = 0.0219766	descr = Position_Specific_Bin_Base_6_Base_A
cnt = 66	feature = 664	correl = -0.0677099	descr = N_Gram_GGGCG
cnt = 67	feature = 707	correl = 0.0263291	descr = N_Gram_GTGAA
cnt = 68	feature = 904	correl = 0.0845849	descr = N_Gram_TTCTG
cnt = 69	feature = 865	correl = 0.0247614	descr = N_Gram_TGGTC
cnt = 70	feature = 478	correl = -0.0540896	descr = N_Gram_CGTT
cnt = 71	feature = 10	correl = 0.0489757	descr = Position_Specific_Bin_Base_3_Base_G
cnt = 72	feature = 899	correl = 0.0332487	descr = N_Gram_TTCGC
cnt = 73	feature = 15	correl = -0.0661679	descr = Position_Specific_Bin_Base_5_Base_C
cnt = 74	feature = 404	correl = -0.041739	descr = N_Gram_CCCTC
cnt = 75	feature = 657	correl = -0.0726488	descr = N_Gram_GGGA
cnt = 76	feature = 105	correl = -0.0794602	descr = Fold_of_RNAi_Sequence_Pos_16
cnt = 77	feature = 645	correl = -0.0478755	descr = N_Gram_GGCAG
cnt = 78	feature = 751	correl = 0.0543425	descr = N_Gram_TACT
cnt = 79	feature = 206	correl = 0.0687084	descr = N_Gram_AATTC
cnt = 80	feature = 58	correl = -0.0592457	descr = Position_Specific_Bin_Base_18_Base_G
cnt = 81	feature = 233	correl = -0.0591709	descr = N_Gram_ACG
cnt = 82	feature = 837	correl = 0.0215753	descr = N_Gram_TGAG
cnt = 83	feature = 80	correl = 0.109971	descr = Gibbs_of_Target_Sequence__Pos_13_Step_1
cnt = 84	feature = 914	correl = -0.0237415	descr = N_Gram_TTGGG
cnt = 85	feature = 83	correl = 0.110659	descr = Gibbs_of_Target_Sequence__Pos_16_Step_1
cnt = 86	feature = 716	correl = 0.0396745	descr = N_Gram_GTGT
cnt = 87	feature = 768	correl = 0.0735508	descr = N_Gram_TATA
cnt = 88	feature = 755	correl = 0.0644748	descr = N_Gram_TAGA
cnt = 89	feature = 679	correl = -0.0816863	descr = N_Gram_GGTG
cnt = 90	feature = 643	correl = -0.0664834	descr = N_Gram_GGCA
cnt = 91	feature = 76	correl = 0.084493	descr = Gibbs_of_Target_Sequence__Pos_8_Step_1
cnt = 92	feature = 687	correl = 0.0574566	descr = N_Gram_GTAA
cnt = 93	feature = 70	correl = -0.0376112	descr = Gibbs_of_Target_Sequence__Pos_1_Step_1
cnt = 94	feature = 367	correl = 0.047341	descr = N_Gram_CATC
cnt = 95	feature = 654	correl = -0.0401267	descr = N_Gram_GGCT
cnt = 96	feature = 82	correl = 0.0936792	descr = Gibbs_of_Target_Sequence__Pos_15_Step_1
cnt = 97	feature = 876	correl = 0.0712446	descr = N_Gram_TGTT
cnt = 98	feature = 706	correl = 0.0289632	descr = N_Gram_GTGA
cnt = 99	feature = 732	correl = 0.0446023	descr = N_Gram_TAAA
cnt = 100	feature = 77	correl = 0.103696	descr = Gibbs_of_Target_Sequence__Pos_9_Step_1
cnt = 101	feature = 767	correl = 0.121458	descr = N_Gram_TAT
cnt = 102	feature = 857	correl = -0.050046	descr = N_Gram_TGG
cnt = 103	feature = 78	correl = 0.118346	descr = Gibbs_of_Target_Sequence__Pos_10_Step_1
cnt = 104	feature = 81	correl = 0.148135	descr = Gibbs_of_Target_Sequence__Pos_14_Step_1
cnt = 105	feature = 672	correl = -0.0487634	descr = N_Gram_GGT
cnt = 106	feature = 603	correl = -0.104032	descr = N_Gram_GCG
cnt = 107	feature = 286	correl = 0.0466227	descr = N_Gram_ATA
cnt = 108	feature = 432	correl = -0.0907006	descr = N_Gram_CG
num rows = 2188
num_elements = 238492
.*
optimization finished, #iter = 1931
nu = 0.440472
obj = -85.901870, rho = -0.577232
nSV = 1064, nBSV = 856
num rows = 243
num_elements = 26487
*
optimization finished, #iter = 170
nu = 0.401001
obj = -9.428325, rho = -0.631659
nSV = 129, nBSV = 71
.*
optimization finished, #iter = 1931
nu = 0.440472
obj = -85.901870, rho = -0.577232
nSV = 1064, nBSV = 856
TEST = 32 AVE CORR = 0.725546
