# Supplementary material for: Improving model predictions for RNA interference activities that use support vector machine regression by combining and filtering features
Source: BMC Bioinformatics. 2007 Jun 6;8:182. doi: 10.1186/1471-2105-8-182 (PMC1906837; doi:10.1186/1471-2105-8-182)
Supplement: Additional file 5 — tr_2431_cfsfilters. The features found to be useful by Correlation based Feature in training and testing the 2431 dataset by cross validation, at t-test values from 0 to 90. [file 1471-2105-8-182-S5.gz › tr_2431_file_33]

33
ave count = 109

CFS merit scores = 1.45362
CFS merit scores = 1.61763
CFS merit scores = 1.84867
CFS merit scores = 2.07312
CFS merit scores = 2.27498
CFS merit scores = 2.45844
CFS merit scores = 2.6278
CFS merit scores = 2.78659
CFS merit scores = 2.92839
CFS merit scores = 3.06078
CFS merit scores = 3.18238
CFS merit scores = 3.29588
CFS merit scores = 3.4036
CFS merit scores = 3.5053
CFS merit scores = 3.60181
CFS merit scores = 3.69444
cnt = 1	feature = 80	correl = 0.453617	descr = Gibbs_of_Target_Sequence__Pos_19_Step_1
cnt = 2	feature = 2	correl = -0.147904	descr = Position_Specific_Bin_Base_0_Base_G
cnt = 3	feature = 857	correl = -0.0729079	descr = N_Gram_TGGC
cnt = 4	feature = 721	correl = -0.0229944	descr = N_Gram_GTTCC
cnt = 5	feature = 716	correl = 0.0359878	descr = N_Gram_GTGTA
cnt = 6	feature = 358	correl = 0.0257711	descr = N_Gram_CATAG
cnt = 7	feature = 848	correl = -0.0301185	descr = N_Gram_TGCCG
cnt = 8	feature = 452	correl = -0.0332763	descr = N_Gram_CGCTC
cnt = 9	feature = 525	correl = -0.0249477	descr = N_Gram_CTTTA
cnt = 10	feature = 308	correl = -0.0223571	descr = N_Gram_ATTAA
cnt = 11	feature = 432	correl = -0.0628694	descr = N_Gram_CGAA
cnt = 12	feature = 768	correl = 0.0246684	descr = N_Gram_TATAG
cnt = 13	feature = 674	correl = 0.0527852	descr = N_Gram_GGTAA
cnt = 14	feature = 499	correl = -0.0244129	descr = N_Gram_CTCAC
cnt = 15	feature = 705	correl = 0.0373441	descr = N_Gram_GTCTA
cnt = 16	feature = 770	correl = 0.0695817	descr = N_Gram_TATCA
num rows = 2187
num_elements = 37179
*
optimization finished, #iter = 779
nu = 0.563396
obj = -142.774151, rho = -0.573395
nSV = 1242, nBSV = 1218
num rows = 244
num_elements = 4148
*
optimization finished, #iter = 81
nu = 0.580582
obj = -18.348967, rho = -0.717946
nSV = 145, nBSV = 137
*
optimization finished, #iter = 779
nu = 0.563396
obj = -142.774151, rho = -0.573395
nSV = 1242, nBSV = 1218
CFS merit scores = 1.45497
CFS merit scores = 1.61614
CFS merit scores = 1.8443
CFS merit scores = 2.06179
CFS merit scores = 2.26077
CFS merit scores = 2.44407
CFS merit scores = 2.60822
CFS merit scores = 2.75571
CFS merit scores = 2.89536
CFS merit scores = 3.02559
CFS merit scores = 3.14516
CFS merit scores = 3.25619
CFS merit scores = 3.36044
CFS merit scores = 3.46085
CFS merit scores = 3.55773
CFS merit scores = 3.6509
CFS merit scores = 3.73805
CFS merit scores = 3.81945
CFS merit scores = 3.89603
CFS merit scores = 3.96781
CFS merit scores = 4.03728
CFS merit scores = 4.10235
CFS merit scores = 4.16485
CFS merit scores = 4.22426
CFS merit scores = 4.27748
CFS merit scores = 4.3282
CFS merit scores = 4.37299
CFS merit scores = 4.41532
CFS merit scores = 4.4558
CFS merit scores = 4.49381
CFS merit scores = 4.53057
CFS merit scores = 4.56584
CFS merit scores = 4.59907
CFS merit scores = 4.63178
CFS merit scores = 4.66207
CFS merit scores = 4.69188
CFS merit scores = 4.71761
CFS merit scores = 4.74218
CFS merit scores = 4.76512
CFS merit scores = 4.7885
CFS merit scores = 4.81073
CFS merit scores = 4.83091
CFS merit scores = 4.85149
CFS merit scores = 4.86915
CFS merit scores = 4.88648
CFS merit scores = 4.90459
CFS merit scores = 4.92182
CFS merit scores = 4.93918
CFS merit scores = 4.95642
CFS merit scores = 4.97227
CFS merit scores = 4.98872
CFS merit scores = 5.00513
CFS merit scores = 5.0171
CFS merit scores = 5.0283
CFS merit scores = 5.03697
CFS merit scores = 5.04498
CFS merit scores = 5.05328
CFS merit scores = 5.06144
CFS merit scores = 5.07046
CFS merit scores = 5.07863
CFS merit scores = 5.08446
CFS merit scores = 5.08968
CFS merit scores = 5.09542
CFS merit scores = 5.10138
CFS merit scores = 5.10594
CFS merit scores = 5.1102
CFS merit scores = 5.11455
CFS merit scores = 5.11662
CFS merit scores = 5.11845
CFS merit scores = 5.1186
CFS merit scores = 5.11857
CFS merit scores = 5.11784
CFS merit scores = 5.11703
CFS merit scores = 5.11694
CFS merit scores = 5.11682
CFS merit scores = 5.11555
CFS merit scores = 5.1144
CFS merit scores = 5.11321
CFS merit scores = 5.10952
CFS merit scores = 5.10549
CFS merit scores = 5.10083
CFS merit scores = 5.09619
CFS merit scores = 5.09148
CFS merit scores = 5.08556
CFS merit scores = 5.07871
CFS merit scores = 5.07101
CFS merit scores = 5.06122
CFS merit scores = 5.05059
CFS merit scores = 5.03886
CFS merit scores = 5.02714
CFS merit scores = 5.01024
CFS merit scores = 4.98906
CFS merit scores = 4.96701
CFS merit scores = 4.94495
CFS merit scores = 4.92395
CFS merit scores = 4.89909
CFS merit scores = 4.86779
CFS merit scores = 4.82449
cnt = 1	feature = 81	correl = 0.454969	descr = Gibbs_of_Target_Sequence__Pos_19_Step_1
cnt = 2	feature = 2	correl = -0.147063	descr = Position_Specific_Bin_Base_0_Base_G
cnt = 3	feature = 228	correl = 0.0333661	descr = N_Gram_ACT
cnt = 4	feature = 857	correl = -0.0563053	descr = N_Gram_TGGGG
cnt = 5	feature = 701	correl = -0.045058	descr = N_Gram_GTGC
cnt = 6	feature = 525	correl = 0.0369199	descr = N_Gram_GACA
cnt = 7	feature = 256	correl = -0.0297799	descr = N_Gram_AGGAG
cnt = 8	feature = 768	correl = 0.0247007	descr = N_Gram_TATGC
cnt = 9	feature = 759	correl = 0.0693756	descr = N_Gram_TATAA
cnt = 10	feature = 11	correl = 0.0675327	descr = Position_Specific_Bin_Base_3_Base_G
cnt = 11	feature = 796	correl = 0.0268411	descr = N_Gram_TCGA
cnt = 12	feature = 593	correl = -0.0437473	descr = N_Gram_GCGCA
cnt = 13	feature = 334	correl = -0.0307071	descr = N_Gram_CACGA
cnt = 14	feature = 432	correl = -0.0323233	descr = N_Gram_CGCAA
cnt = 15	feature = 767	correl = 0.0683243	descr = N_Gram_TATGA
cnt = 16	feature = 773	correl = 0.0228362	descr = N_Gram_TATTG
cnt = 17	feature = 657	correl = -0.0872542	descr = N_Gram_GGGCC
cnt = 18	feature = 721	correl = 0.0265224	descr = N_Gram_GTTTC
cnt = 19	feature = 264	correl = 0.0892963	descr = N_Gram_AGTCG
cnt = 20	feature = 600	correl = -0.0379972	descr = N_Gram_GCGGG
cnt = 21	feature = 732	correl = -0.0375029	descr = N_Gram_TAATC
cnt = 22	feature = 834	correl = 0.0368928	descr = N_Gram_TGATC
cnt = 23	feature = 659	correl = -0.0254563	descr = N_Gram_GGGCT
cnt = 24	feature = 47	correl = 0.0378871	descr = Position_Specific_Bin_Base_17_Base_A
cnt = 25	feature = 752	correl = 0.0510696	descr = N_Gram_TAGCA
cnt = 26	feature = 52	correl = -0.0610258	descr = Position_Specific_Bin_Base_18_Base_G
cnt = 27	feature = 409	correl = -0.0221631	descr = N_Gram_CCTCA
cnt = 28	feature = 461	correl = 0.0293775	descr = N_Gram_CGTCT
cnt = 29	feature = 316	correl = 0.0452548	descr = N_Gram_ATTGT
cnt = 30	feature = 6	correl = 0.0275521	descr = Position_Specific_Bin_Base_1_Base_T
cnt = 31	feature = 40	correl = -0.154096	descr = Position_Specific_Bin_Base_14_Base_G
cnt = 32	feature = 308	correl = 0.0786281	descr = N_Gram_ATTAT
cnt = 33	feature = 643	correl = -0.0317489	descr = N_Gram_GGCCT
cnt = 34	feature = 798	correl = 0.0442783	descr = N_Gram_TCGC
cnt = 35	feature = 17	correl = 0.0296634	descr = Position_Specific_Bin_Base_6_Base_A
cnt = 36	feature = 632	correl = -0.0420013	descr = N_Gram_GGATG
cnt = 37	feature = 687	correl = 0.0479308	descr = N_Gram_GTCAA
cnt = 38	feature = 579	correl = -0.0830159	descr = N_Gram_GCCCA
cnt = 39	feature = 705	correl = -0.0567607	descr = N_Gram_GTGGA
cnt = 40	feature = 358	correl = 0.0292319	descr = N_Gram_CATG
cnt = 41	feature = 29	correl = -0.0531629	descr = Position_Specific_Bin_Base_10_Base_G
cnt = 42	feature = 260	correl = 0.0904519	descr = N_Gram_AGGTA
cnt = 43	feature = 31	correl = -0.0421747	descr = Position_Specific_Bin_Base_11_Base_A
cnt = 44	feature = 645	correl = -0.0754111	descr = N_Gram_GGCGC
cnt = 45	feature = 1	correl = 0.102771	descr = Position_Specific_Bin_Base_0_Base_C
cnt = 46	feature = 706	correl = -0.0754493	descr = N_Gram_GTGGC
cnt = 47	feature = 772	correl = 0.0594775	descr = N_Gram_TATTC
cnt = 48	feature = 765	correl = 0.0540482	descr = N_Gram_TATCG
cnt = 49	feature = 654	correl = -0.0656479	descr = N_Gram_GGGAG
cnt = 50	feature = 292	correl = 0.0468474	descr = N_Gram_ATCTG
cnt = 51	feature = 16	correl = 0.0503412	descr = Position_Specific_Bin_Base_5_Base_T
cnt = 52	feature = 672	correl = -0.0358006	descr = N_Gram_GGTGA
cnt = 53	feature = 653	correl = -0.0684294	descr = N_Gram_GGGAA
cnt = 54	feature = 802	correl = -0.05458	descr = N_Gram_TCGG
cnt = 55	feature = 206	correl = 0.0470174	descr = N_Gram_ACAGT
cnt = 56	feature = 603	correl = -0.0675003	descr = N_Gram_GCGTC
cnt = 57	feature = 812	correl = 0.038798	descr = N_Gram_TCTAT
cnt = 58	feature = 501	correl = 0.0429511	descr = N_Gram_CTGT
cnt = 59	feature = 755	correl = 0.0315348	descr = N_Gram_TAGT
cnt = 60	feature = 10	correl = -0.126621	descr = Position_Specific_Bin_Base_2_Base_T
cnt = 61	feature = 749	correl = 0.0536343	descr = N_Gram_TAGAC
cnt = 62	feature = 738	correl = 0.038029	descr = N_Gram_TACC
cnt = 63	feature = 229	correl = 0.0515418	descr = N_Gram_ACTA
cnt = 64	feature = 4	correl = -0.0262092	descr = Position_Specific_Bin_Base_1_Base_C
cnt = 65	feature = 58	correl = 0.366173	descr = Position_Specific_Bin_Base_20_Base_A
cnt = 66	feature = 716	correl = -0.050425	descr = N_Gram_GTTG
cnt = 67	feature = 278	correl = 0.047576	descr = N_Gram_ATATG
cnt = 68	feature = 658	correl = -0.0848546	descr = N_Gram_GGGCG
cnt = 69	feature = 499	correl = -0.0220526	descr = N_Gram_CTGGG
cnt = 70	feature = 792	correl = -0.0320976	descr = N_Gram_TCCTC
cnt = 71	feature = 56	correl = -0.124906	descr = Position_Specific_Bin_Base_19_Base_G
cnt = 72	feature = 33	correl = 0.11286	descr = Position_Specific_Bin_Base_11_Base_T
cnt = 73	feature = 15	correl = -0.0559338	descr = Position_Specific_Bin_Base_5_Base_C
cnt = 74	feature = 436	correl = -0.0758098	descr = N_Gram_CGCG
cnt = 75	feature = 751	correl = 0.0645506	descr = N_Gram_TAGC
cnt = 76	feature = 535	correl = 0.0375623	descr = N_Gram_GACT
cnt = 77	feature = 70	correl = 0.0837438	descr = Gibbs_of_Target_Sequence__Pos_8_Step_1
cnt = 78	feature = 28	correl = -0.0796189	descr = Position_Specific_Bin_Base_10_Base_C
cnt = 79	feature = 675	correl = -0.03054	descr = N_Gram_GGTT
cnt = 80	feature = 77	correl = 0.0973518	descr = Gibbs_of_Target_Sequence__Pos_15_Step_1
cnt = 81	feature = 367	correl = -0.0507116	descr = N_Gram_CCAC
cnt = 82	feature = 105	correl = -0.0577757	descr = Xue_Structure_Feature_A100
cnt = 83	feature = 631	correl = -0.0497923	descr = N_Gram_GGAGG
cnt = 84	feature = 233	correl = 0.0484554	descr = N_Gram_ACTG
cnt = 85	feature = 452	correl = -0.0466502	descr = N_Gram_CGGGT
cnt = 86	feature = 478	correl = 0.0514618	descr = N_Gram_CTAT
cnt = 87	feature = 674	correl = -0.0974016	descr = N_Gram_GGTGG
cnt = 88	feature = 82	correl = 0.431022	descr = Gibbs_of_Target_Sequence__Pos_20_Step_1
cnt = 89	feature = 80	correl = 0.197882	descr = Gibbs_of_Target_Sequence__Pos_18_Step_1
cnt = 90	feature = 78	correl = 0.11928	descr = Gibbs_of_Target_Sequence__Pos_16_Step_1
cnt = 91	feature = 76	correl = 0.157174	descr = Gibbs_of_Target_Sequence__Pos_14_Step_1
cnt = 92	feature = 899	correl = 0.107937	descr = N_Gram_TTG
cnt = 93	feature = 704	correl = -0.0978076	descr = N_Gram_GTGG
cnt = 94	feature = 766	correl = 0.0727525	descr = N_Gram_TATG
cnt = 95	feature = 449	correl = -0.0847652	descr = N_Gram_CGGG
cnt = 96	feature = 665	correl = -0.0834309	descr = N_Gram_GGGTG
cnt = 97	feature = 664	correl = -0.0544589	descr = N_Gram_GGGT
cnt = 98	feature = 83	correl = 0.232997	descr = PF_RNAi_Fold_Energy
num rows = 2188
num_elements = 216612
.*
optimization finished, #iter = 1843
nu = 0.439822
obj = -87.652857, rho = -0.486483
nSV = 1062, nBSV = 873
num rows = 243
num_elements = 24057
*
optimization finished, #iter = 188
nu = 0.450844
obj = -10.377004, rho = -0.610627
nSV = 136, nBSV = 89
.*
optimization finished, #iter = 1843
nu = 0.439822
obj = -87.652857, rho = -0.486483
nSV = 1062, nBSV = 873
CFS merit scores = 1.44852
CFS merit scores = 1.62016
CFS merit scores = 1.84765
CFS merit scores = 2.06669
CFS merit scores = 2.26354
CFS merit scores = 2.44111
CFS merit scores = 2.60376
CFS merit scores = 2.75591
CFS merit scores = 2.89785
CFS merit scores = 3.03202
CFS merit scores = 3.1577
CFS merit scores = 3.27615
CFS merit scores = 3.38716
CFS merit scores = 3.49256
CFS merit scores = 3.58604
CFS merit scores = 3.67566
CFS merit scores = 3.76108
CFS merit scores = 3.84172
CFS merit scores = 3.91627
CFS merit scores = 3.98558
CFS merit scores = 4.04942
CFS merit scores = 4.11005
CFS merit scores = 4.16951
CFS merit scores = 4.22515
CFS merit scores = 4.27862
CFS merit scores = 4.32998
CFS merit scores = 4.37947
CFS merit scores = 4.42606
CFS merit scores = 4.47109
CFS merit scores = 4.51503
CFS merit scores = 4.55731
CFS merit scores = 4.59524
CFS merit scores = 4.63266
CFS merit scores = 4.66997
CFS merit scores = 4.70395
CFS merit scores = 4.73641
CFS merit scores = 4.76602
CFS merit scores = 4.79462
CFS merit scores = 4.82081
CFS merit scores = 4.84377
CFS merit scores = 4.86397
CFS merit scores = 4.8847
CFS merit scores = 4.90313
CFS merit scores = 4.92065
CFS merit scores = 4.93709
CFS merit scores = 4.95286
CFS merit scores = 4.96805
CFS merit scores = 4.98221
CFS merit scores = 4.99523
CFS merit scores = 5.00714
CFS merit scores = 5.01819
CFS merit scores = 5.02822
CFS merit scores = 5.03852
CFS merit scores = 5.04825
CFS merit scores = 5.05569
CFS merit scores = 5.06295
CFS merit scores = 5.07074
CFS merit scores = 5.07888
CFS merit scores = 5.08544
CFS merit scores = 5.09022
CFS merit scores = 5.09468
CFS merit scores = 5.0975
CFS merit scores = 5.10087
CFS merit scores = 5.10435
CFS merit scores = 5.10792
CFS merit scores = 5.11179
CFS merit scores = 5.11476
CFS merit scores = 5.11688
CFS merit scores = 5.11948
CFS merit scores = 5.12146
CFS merit scores = 5.12357
CFS merit scores = 5.12457
CFS merit scores = 5.1254
CFS merit scores = 5.12278
CFS merit scores = 5.11936
CFS merit scores = 5.11559
CFS merit scores = 5.11217
CFS merit scores = 5.1079
CFS merit scores = 5.10313
CFS merit scores = 5.09643
CFS merit scores = 5.08817
CFS merit scores = 5.0799
CFS merit scores = 5.0719
CFS merit scores = 5.063
CFS merit scores = 5.05258
CFS merit scores = 5.04241
CFS merit scores = 5.03281
CFS merit scores = 5.0228
CFS merit scores = 5.01075
CFS merit scores = 4.99606
CFS merit scores = 4.98104
CFS merit scores = 4.96582
CFS merit scores = 4.9486
CFS merit scores = 4.93036
CFS merit scores = 4.90723
CFS merit scores = 4.88313
CFS merit scores = 4.85959
CFS merit scores = 4.82277
CFS merit scores = 4.77343
cnt = 1	feature = 81	correl = 0.448525	descr = Gibbs_of_Target_Sequence__Pos_19_Step_1
cnt = 2	feature = 2	correl = -0.135476	descr = Position_Specific_Bin_Base_0_Base_G
cnt = 3	feature = 233	correl = 0.06891	descr = N_Gram_ACTGA
cnt = 4	feature = 768	correl = -0.0315201	descr = N_Gram_TCCCA
cnt = 5	feature = 773	correl = -0.0274226	descr = N_Gram_TCCTC
cnt = 6	feature = 802	correl = 0.0259982	descr = N_Gram_TCTGT
cnt = 7	feature = 501	correl = -0.0253875	descr = N_Gram_CTTTA
cnt = 8	feature = 876	correl = 0.0348795	descr = N_Gram_TTCGC
cnt = 9	feature = 525	correl = 0.0680599	descr = N_Gram_GACTA
cnt = 10	feature = 664	correl = -0.0589472	descr = N_Gram_GGTTA
cnt = 11	feature = 452	correl = 0.0293553	descr = N_Gram_CGTCT
cnt = 12	feature = 631	correl = -0.0645323	descr = N_Gram_GGCGG
cnt = 13	feature = 308	correl = 0.0346323	descr = N_Gram_ATTCG
cnt = 14	feature = 449	correl = 0.0219318	descr = N_Gram_CGTCA
cnt = 15	feature = 643	correl = -0.0887619	descr = N_Gram_GGGCC
cnt = 16	feature = 432	correl = -0.0667833	descr = N_Gram_CGCGG
cnt = 17	feature = 752	correl = 0.0292382	descr = N_Gram_TATGT
cnt = 18	feature = 645	correl = -0.030693	descr = N_Gram_GGGCT
cnt = 19	feature = 264	correl = 0.0938962	descr = N_Gram_AGTCG
cnt = 20	feature = 705	correl = -0.0244854	descr = N_Gram_GTTGT
cnt = 21	feature = 687	correl = -0.0444613	descr = N_Gram_GTGC
cnt = 22	feature = 717	correl = -0.0524465	descr = N_Gram_TAATC
cnt = 23	feature = 865	correl = 0.0310416	descr = N_Gram_TTAGC
cnt = 24	feature = 812	correl = 0.0284045	descr = N_Gram_TGAGA
cnt = 25	feature = 657	correl = 0.0331339	descr = N_Gram_GGTCA
cnt = 26	feature = 721	correl = 0.0782106	descr = N_Gram_TACAA
cnt = 27	feature = 278	correl = 0.0279739	descr = N_Gram_ATATA
cnt = 28	feature = 751	correl = 0.0573999	descr = N_Gram_TATGA
cnt = 29	feature = 406	correl = -0.0567998	descr = N_Gram_CCTGA
cnt = 30	feature = 834	correl = -0.0582154	descr = N_Gram_TGGCC
cnt = 31	feature = 461	correl = 0.0648309	descr = N_Gram_CTAAG
cnt = 32	feature = 749	correl = 0.0461481	descr = N_Gram_TATCG
cnt = 33	feature = 603	correl = -0.0626447	descr = N_Gram_GCTTT
cnt = 34	feature = 10	correl = -0.082375	descr = Position_Specific_Bin_Base_3_Base_T
cnt = 35	feature = 755	correl = 0.0454596	descr = N_Gram_TATTT
cnt = 36	feature = 336	correl = -0.0509491	descr = N_Gram_CAGAG
cnt = 37	feature = 662	correl = -0.084978	descr = N_Gram_GGTGG
cnt = 38	feature = 798	correl = 0.0476545	descr = N_Gram_TCTCT
cnt = 39	feature = 4	correl = -0.0922977	descr = Position_Specific_Bin_Base_1_Base_G
cnt = 40	feature = 6	correl = 0.0587686	descr = Position_Specific_Bin_Base_2_Base_C
cnt = 41	feature = 21	correl = 0.0484259	descr = Position_Specific_Bin_Base_7_Base_T
cnt = 42	feature = 367	correl = -0.0272801	descr = N_Gram_CCATC
cnt = 43	feature = 707	correl = 0.0564298	descr = N_Gram_GTTTG
cnt = 44	feature = 29	correl = 0.0592604	descr = Position_Specific_Bin_Base_10_Base_T
cnt = 45	feature = 11	correl = 0.0768797	descr = Position_Specific_Bin_Base_4_Base_A
cnt = 46	feature = 535	correl = -0.0343259	descr = N_Gram_GAGGG
cnt = 47	feature = 33	correl = 0.122367	descr = Position_Specific_Bin_Base_11_Base_T
cnt = 48	feature = 15	correl = 0.0363669	descr = Position_Specific_Bin_Base_6_Base_A
cnt = 49	feature = 47	correl = -0.0668364	descr = Position_Specific_Bin_Base_16_Base_G
cnt = 50	feature = 658	correl = -0.0599121	descr = N_Gram_GGTCC
cnt = 51	feature = 704	correl = -0.0332756	descr = N_Gram_GTTGG
cnt = 52	feature = 674	correl = 0.0505368	descr = N_Gram_GTCAA
cnt = 53	feature = 718	correl = 0.0483371	descr = N_Gram_TAATT
cnt = 54	feature = 672	correl = 0.0266662	descr = N_Gram_GTATT
cnt = 55	feature = 531	correl = -0.027193	descr = N_Gram_GAGC
cnt = 56	feature = 58	correl = 0.0629845	descr = Position_Specific_Bin_Base_19_Base_T
cnt = 57	feature = 759	correl = 0.0305702	descr = N_Gram_TCACC
cnt = 58	feature = 732	correl = 0.0529332	descr = N_Gram_TAGA
cnt = 59	feature = 665	correl = -0.0709925	descr = N_Gram_GGTTG
cnt = 60	feature = 358	correl = -0.0295198	descr = N_Gram_CCAA
cnt = 61	feature = 792	correl = 0.0526826	descr = N_Gram_TCTAC
cnt = 62	feature = 1	correl = 0.106362	descr = Position_Specific_Bin_Base_0_Base_C
cnt = 63	feature = 404	correl = -0.0624927	descr = N_Gram_CCTCT
cnt = 64	feature = 904	correl = 0.0623761	descr = N_Gram_TTTCT
cnt = 65	feature = 490	correl = 0.0454272	descr = N_Gram_CTGTT
cnt = 66	feature = 17	correl = 0.032018	descr = Position_Specific_Bin_Base_6_Base_G
cnt = 67	feature = 229	correl = 0.0763644	descr = N_Gram_ACTAC
cnt = 68	feature = 675	correl = -0.0213989	descr = N_Gram_GTCAC
cnt = 69	feature = 206	correl = 0.063513	descr = N_Gram_ACAT
cnt = 70	feature = 28	correl = -0.0579378	descr = Position_Specific_Bin_Base_10_Base_G
cnt = 71	feature = 579	correl = -0.0545494	descr = N_Gram_GCGC
cnt = 72	feature = 56	correl = -0.121187	descr = Position_Specific_Bin_Base_19_Base_C
cnt = 73	feature = 288	correl = 0.0400925	descr = N_Gram_ATCGA
cnt = 74	feature = 334	correl = -0.059169	descr = N_Gram_CAGA
cnt = 75	feature = 808	correl = 0.0607381	descr = N_Gram_TGAA
cnt = 76	feature = 256	correl = -0.0515914	descr = N_Gram_AGGG
cnt = 77	feature = 82	correl = 0.421589	descr = Gibbs_of_Target_Sequence__Pos_20_Step_1
cnt = 78	feature = 765	correl = 0.0284397	descr = N_Gram_TCCA
cnt = 79	feature = 316	correl = -0.0262528	descr = N_Gram_CAAA
cnt = 80	feature = 16	correl = -0.046843	descr = Position_Specific_Bin_Base_6_Base_C
cnt = 81	feature = 76	correl = 0.144465	descr = Gibbs_of_Target_Sequence__Pos_14_Step_1
cnt = 82	feature = 105	correl = -0.0709674	descr = Xue_Structure_Feature_A100
cnt = 83	feature = 70	correl = 0.1472	descr = Gibbs_of_Target_Sequence__Pos_7_Step_1
cnt = 84	feature = 228	correl = 0.0456891	descr = N_Gram_ACTA
cnt = 85	feature = 66	correl = -0.172686	descr = Gibbs_of_Target_Sequence__Pos_2_Step_1
cnt = 86	feature = 706	correl = 0.0503992	descr = N_Gram_GTTT
cnt = 87	feature = 78	correl = 0.124245	descr = Gibbs_of_Target_Sequence__Pos_16_Step_1
cnt = 88	feature = 64	correl = 0.0898249	descr = Gibbs_of_Target_Sequence__Pos_0_Step_1
cnt = 89	feature = 767	correl = -0.0361798	descr = N_Gram_TCCC
cnt = 90	feature = 436	correl = -0.0909114	descr = N_Gram_CGG
cnt = 91	feature = 753	correl = 0.0641284	descr = N_Gram_TATT
cnt = 92	feature = 701	correl = -0.0584296	descr = N_Gram_GTTG
cnt = 93	feature = 80	correl = 0.1985	descr = Gibbs_of_Target_Sequence__Pos_18_Step_1
cnt = 94	feature = 77	correl = 0.0992392	descr = Gibbs_of_Target_Sequence__Pos_15_Step_1
cnt = 95	feature = 857	correl = 0.0622678	descr = N_Gram_TTA
cnt = 96	feature = 578	correl = -0.091515	descr = N_Gram_GCG
cnt = 97	feature = 653	correl = -0.0389671	descr = N_Gram_GGT
cnt = 98	feature = 899	correl = 0.0993408	descr = N_Gram_TTT
cnt = 99	feature = 83	correl = 0.233596	descr = PF_RNAi_Fold_Energy
num rows = 2188
num_elements = 218800
.*
optimization finished, #iter = 1769
nu = 0.446911
obj = -89.653511, rho = -0.547163
nSV = 1075, nBSV = 887
num rows = 243
num_elements = 24300
*
optimization finished, #iter = 173
nu = 0.450776
obj = -9.658697, rho = -0.661506
nSV = 135, nBSV = 85
.*
optimization finished, #iter = 1769
nu = 0.446911
obj = -89.653511, rho = -0.547163
nSV = 1075, nBSV = 887
CFS merit scores = 1.29636
CFS merit scores = 1.5408
CFS merit scores = 1.79225
CFS merit scores = 2.02383
CFS merit scores = 2.23327
CFS merit scores = 2.42465
CFS merit scores = 2.59635
CFS merit scores = 2.75476
CFS merit scores = 2.90282
CFS merit scores = 3.03541
CFS merit scores = 3.1584
CFS merit scores = 3.27503
CFS merit scores = 3.38528
CFS merit scores = 3.48858
cnt = 1	feature = 68	correl = 0.296357	descr = Gibbs_of_Target_Sequence_
cnt = 2	feature = 834	correl = 0.0838988	descr = N_Gram_TCTGC
cnt = 3	feature = 767	correl = 0.0536372	descr = N_Gram_TAGCA
cnt = 4	feature = 755	correl = 0.0225324	descr = N_Gram_TACCG
cnt = 5	feature = 449	correl = -0.0482257	descr = N_Gram_CGAGT
cnt = 6	feature = 229	correl = -0.0393504	descr = N_Gram_ACGAA
cnt = 7	feature = 214	correl = 0.0630837	descr = N_Gram_ACAGT
cnt = 8	feature = 904	correl = 0.0327375	descr = N_Gram_TTCGC
cnt = 9	feature = 857	correl = -0.0227017	descr = N_Gram_TGCCT
cnt = 10	feature = 687	correl = 0.0273535	descr = N_Gram_GGTAC
cnt = 11	feature = 708	correl = -0.0234628	descr = N_Gram_GTCCG
cnt = 12	feature = 490	correl = -0.06787	descr = N_Gram_CGTTC
cnt = 13	feature = 701	correl = -0.0263622	descr = N_Gram_GTAAT
cnt = 14	feature = 384	correl = -0.0225413	descr = N_Gram_CCAAG
num rows = 2188
num_elements = 32820
*
optimization finished, #iter = 725
nu = 0.617445
obj = -169.747065, rho = -0.640372
nSV = 1356, nBSV = 1345
num rows = 243
num_elements = 3645
*
optimization finished, #iter = 90
nu = 0.653966
obj = -19.350713, rho = -0.649173
nSV = 160, nBSV = 156
*
optimization finished, #iter = 725
nu = 0.617445
obj = -169.747065, rho = -0.640372
nSV = 1356, nBSV = 1345
CFS merit scores = 1.19151
CFS merit scores = 1.52037
CFS merit scores = 1.78623
CFS merit scores = 2.02903
CFS merit scores = 2.24498
CFS merit scores = 2.43476
CFS merit scores = 2.60917
CFS merit scores = 2.77179
CFS merit scores = 2.92295
CFS merit scores = 3.06529
CFS merit scores = 3.20039
CFS merit scores = 3.32696
CFS merit scores = 3.44545
CFS merit scores = 3.55781
CFS merit scores = 3.66367
CFS merit scores = 3.76364
CFS merit scores = 3.85318
CFS merit scores = 3.9376
CFS merit scores = 4.01918
CFS merit scores = 4.09715
CFS merit scores = 4.17117
CFS merit scores = 4.23893
CFS merit scores = 4.30437
CFS merit scores = 4.36646
CFS merit scores = 4.42728
CFS merit scores = 4.48461
CFS merit scores = 4.53836
CFS merit scores = 4.5892
CFS merit scores = 4.63697
CFS merit scores = 4.68073
CFS merit scores = 4.72316
CFS merit scores = 4.7618
CFS merit scores = 4.79747
CFS merit scores = 4.83187
CFS merit scores = 4.86416
CFS merit scores = 4.8948
CFS merit scores = 4.92252
CFS merit scores = 4.94692
CFS merit scores = 4.97126
CFS merit scores = 4.99202
CFS merit scores = 5.01194
CFS merit scores = 5.03135
CFS merit scores = 5.0485
CFS merit scores = 5.06604
CFS merit scores = 5.08197
CFS merit scores = 5.09809
CFS merit scores = 5.1129
CFS merit scores = 5.12745
CFS merit scores = 5.14032
CFS merit scores = 5.15141
CFS merit scores = 5.16176
CFS merit scores = 5.1719
CFS merit scores = 5.18233
CFS merit scores = 5.19028
CFS merit scores = 5.19798
CFS merit scores = 5.20521
CFS merit scores = 5.21306
CFS merit scores = 5.22072
CFS merit scores = 5.22853
CFS merit scores = 5.23611
CFS merit scores = 5.24167
CFS merit scores = 5.24657
CFS merit scores = 5.25163
CFS merit scores = 5.2562
CFS merit scores = 5.26019
CFS merit scores = 5.26399
CFS merit scores = 5.26824
CFS merit scores = 5.27249
CFS merit scores = 5.27506
CFS merit scores = 5.2762
CFS merit scores = 5.27776
CFS merit scores = 5.27839
CFS merit scores = 5.27926
CFS merit scores = 5.2792
CFS merit scores = 5.2795
CFS merit scores = 5.27969
CFS merit scores = 5.27964
CFS merit scores = 5.27832
CFS merit scores = 5.27726
CFS merit scores = 5.27559
CFS merit scores = 5.27349
CFS merit scores = 5.27157
CFS merit scores = 5.26977
CFS merit scores = 5.26482
CFS merit scores = 5.25826
CFS merit scores = 5.24957
CFS merit scores = 5.24019
CFS merit scores = 5.23036
CFS merit scores = 5.22059
CFS merit scores = 5.21056
CFS merit scores = 5.20025
CFS merit scores = 5.18749
CFS merit scores = 5.17479
CFS merit scores = 5.16163
CFS merit scores = 5.14246
CFS merit scores = 5.11532
CFS merit scores = 5.08282
cnt = 1	feature = 83	correl = 0.191507	descr = Gibbs_of_Target_Sequence__Pos_18_Step_1
cnt = 2	feature = 33	correl = 0.120783	descr = Position_Specific_Bin_Base_11_Base_T
cnt = 3	feature = 751	correl = -0.0305078	descr = N_Gram_TACG
cnt = 4	feature = 17	correl = 0.021539	descr = Position_Specific_Bin_Base_6_Base_G
cnt = 5	feature = 256	correl = -0.0411751	descr = N_Gram_AGCGG
cnt = 6	feature = 899	correl = 0.0358779	descr = N_Gram_TTCGC
cnt = 7	feature = 228	correl = -0.042296	descr = N_Gram_ACGAA
cnt = 8	feature = 884	correl = -0.040421	descr = N_Gram_TTACC
cnt = 9	feature = 796	correl = -0.0223042	descr = N_Gram_TCCGA
cnt = 10	feature = 739	correl = 0.0320582	descr = N_Gram_TAAGC
cnt = 11	feature = 452	correl = -0.0568818	descr = N_Gram_CGCGT
cnt = 12	feature = 914	correl = 0.0357462	descr = N_Gram_TTGCG
cnt = 13	feature = 749	correl = 0.0306888	descr = N_Gram_TACCG
cnt = 14	feature = 765	correl = 0.0279371	descr = N_Gram_TAGGC
cnt = 15	feature = 857	correl = 0.0295216	descr = N_Gram_TGGAC
cnt = 16	feature = 755	correl = 0.0442694	descr = N_Gram_TACTG
cnt = 17	feature = 798	correl = 0.0772501	descr = N_Gram_TCCTA
cnt = 18	feature = 705	correl = 0.0424223	descr = N_Gram_GTCTA
cnt = 19	feature = 229	correl = -0.0375609	descr = N_Gram_ACGAC
cnt = 20	feature = 759	correl = 0.0573345	descr = N_Gram_TAGAC
cnt = 21	feature = 554	correl = -0.0373336	descr = N_Gram_GAGAT
cnt = 22	feature = 404	correl = -0.0674243	descr = N_Gram_CCGAT
cnt = 23	feature = 612	correl = -0.0493191	descr = N_Gram_GCGGT
cnt = 24	feature = 436	correl = -0.0415313	descr = N_Gram_CGACG
cnt = 25	feature = 631	correl = 0.0371057	descr = N_Gram_GGAAT
cnt = 26	feature = 768	correl = 0.0452054	descr = N_Gram_TAGTG
cnt = 27	feature = 716	correl = -0.0304433	descr = N_Gram_GTGGT
cnt = 28	feature = 672	correl = 0.0282457	descr = N_Gram_GGTAC
cnt = 29	feature = 675	correl = -0.0830346	descr = N_Gram_GGTCC
cnt = 30	feature = 671	correl = 0.0528192	descr = N_Gram_GGTAA
cnt = 31	feature = 664	correl = -0.0704033	descr = N_Gram_GGGGC
cnt = 32	feature = 6	correl = 0.0358121	descr = Position_Specific_Bin_Base_2_Base_C
cnt = 33	feature = 206	correl = 0.0583651	descr = N_Gram_ACAAA
cnt = 34	feature = 657	correl = -0.0615164	descr = N_Gram_GGGAG
cnt = 35	feature = 21	correl = 0.0370049	descr = Position_Specific_Bin_Base_8_Base_A
cnt = 36	feature = 632	correl = 0.0277723	descr = N_Gram_GGACA
cnt = 37	feature = 461	correl = -0.0340151	descr = N_Gram_CGGCT
cnt = 38	feature = 432	correl = -0.0328284	descr = N_Gram_CGAAT
cnt = 39	feature = 4	correl = -0.0989067	descr = Position_Specific_Bin_Base_1_Base_G
cnt = 40	feature = 367	correl = 0.0283966	descr = N_Gram_CATGT
cnt = 41	feature = 406	correl = -0.0411399	descr = N_Gram_CCGCA
cnt = 42	feature = 535	correl = -0.0467934	descr = N_Gram_GAAGA
cnt = 43	feature = 701	correl = 0.0429804	descr = N_Gram_GTCG
cnt = 44	feature = 679	correl = -0.0572812	descr = N_Gram_GGTGC
cnt = 45	feature = 687	correl = 0.0275186	descr = N_Gram_GTAAG
cnt = 46	feature = 752	correl = -0.0357203	descr = N_Gram_TACGT
cnt = 47	feature = 47	correl = 0.0692978	descr = Position_Specific_Bin_Base_16_Base_A
cnt = 48	feature = 40	correl = 0.100553	descr = Position_Specific_Bin_Base_14_Base_A
cnt = 49	feature = 2	correl = -0.131046	descr = Position_Specific_Bin_Base_0_Base_G
cnt = 50	feature = 501	correl = 0.0347217	descr = N_Gram_CTCT
cnt = 51	feature = 525	correl = 0.0481221	descr = N_Gram_CTTGT
cnt = 52	feature = 665	correl = -0.0477275	descr = N_Gram_GGGGT
cnt = 53	feature = 292	correl = 0.0245719	descr = N_Gram_ATCCT
cnt = 54	feature = 334	correl = 0.0281661	descr = N_Gram_CACAG
cnt = 55	feature = 105	correl = -0.0264646	descr = Fold_of_RNAi_Sequence_Pos_19
cnt = 56	feature = 643	correl = -0.0400765	descr = N_Gram_GGCAG
cnt = 57	feature = 704	correl = 0.0221769	descr = N_Gram_GTCT
cnt = 58	feature = 792	correl = 0.0383018	descr = N_Gram_TCCAT
cnt = 59	feature = 29	correl = 0.051879	descr = Position_Specific_Bin_Base_10_Base_T
cnt = 60	feature = 708	correl = 0.0302877	descr = N_Gram_GTGAA
cnt = 61	feature = 358	correl = -0.0290682	descr = N_Gram_CATA
cnt = 62	feature = 58	correl = 0.178008	descr = Position_Specific_Bin_Base_19_Base_A
cnt = 63	feature = 865	correl = -0.0255245	descr = N_Gram_TGGTG
cnt = 64	feature = 11	correl = 0.0828221	descr = Position_Specific_Bin_Base_4_Base_A
cnt = 65	feature = 738	correl = 0.0448696	descr = N_Gram_TAAGA
cnt = 66	feature = 16	correl = -0.0363219	descr = Position_Specific_Bin_Base_6_Base_C
cnt = 67	feature = 31	correl = -0.0337109	descr = Position_Specific_Bin_Base_11_Base_C
cnt = 68	feature = 579	correl = -0.0299787	descr = N_Gram_GCACG
cnt = 69	feature = 674	correl = 0.0287207	descr = N_Gram_GGTCA
cnt = 70	feature = 653	correl = -0.0267822	descr = N_Gram_GGCTT
cnt = 71	feature = 10	correl = -0.0988791	descr = Position_Specific_Bin_Base_3_Base_T
cnt = 72	feature = 767	correl = 0.032939	descr = N_Gram_TAGT
cnt = 73	feature = 852	correl = -0.038562	descr = N_Gram_TGCGG
cnt = 74	feature = 812	correl = 0.049568	descr = N_Gram_TCGT
cnt = 75	feature = 28	correl = -0.0530427	descr = Position_Specific_Bin_Base_10_Base_G
cnt = 76	feature = 82	correl = 0.0908647	descr = Gibbs_of_Target_Sequence__Pos_17_Step_1
cnt = 77	feature = 1	correl = 0.108951	descr = Position_Specific_Bin_Base_0_Base_C
cnt = 78	feature = 15	correl = 0.0232815	descr = Position_Specific_Bin_Base_6_Base_A
cnt = 79	feature = 308	correl = -0.0596461	descr = N_Gram_ATGGT
cnt = 80	feature = 233	correl = -0.0351332	descr = N_Gram_ACGT
cnt = 81	feature = 834	correl = 0.0417058	descr = N_Gram_TGAAG
cnt = 82	feature = 316	correl = 0.098624	descr = N_Gram_ATTCT
cnt = 83	feature = 603	correl = -0.0719225	descr = N_Gram_GCGC
cnt = 84	feature = 56	correl = -0.0409098	descr = Position_Specific_Bin_Base_18_Base_G
cnt = 85	feature = 78	correl = 0.123291	descr = Gibbs_of_Target_Sequence__Pos_13_Step_1
cnt = 86	feature = 288	correl = 0.0379406	descr = N_Gram_ATCC
cnt = 87	feature = 70	correl = 0.0974435	descr = Gibbs_of_Target_Sequence__Pos_4_Step_1
cnt = 88	feature = 278	correl = 0.0425579	descr = N_Gram_ATAG
cnt = 89	feature = 449	correl = -0.0790805	descr = N_Gram_CGCG
cnt = 90	feature = 876	correl = 0.075099	descr = N_Gram_TGTT
cnt = 91	feature = 384	correl = -0.137294	descr = N_Gram_CCC
cnt = 92	feature = 77	correl = 0.0449207	descr = Gibbs_of_Target_Sequence__Pos_11_Step_1
cnt = 93	feature = 80	correl = 0.0943335	descr = Gibbs_of_Target_Sequence__Pos_15_Step_1
cnt = 94	feature = 802	correl = 0.0359057	descr = N_Gram_TCG
cnt = 95	feature = 81	correl = 0.108369	descr = Gibbs_of_Target_Sequence__Pos_16_Step_1
cnt = 96	feature = 706	correl = -0.0261667	descr = N_Gram_GTG
cnt = 97	feature = 76	correl = 0.123093	descr = Gibbs_of_Target_Sequence__Pos_10_Step_1
num rows = 2188
num_elements = 214424
.*
optimization finished, #iter = 1887
nu = 0.452286
obj = -89.861464, rho = -0.539594
nSV = 1092, nBSV = 893
num rows = 243
num_elements = 23814
*
optimization finished, #iter = 159
nu = 0.345210
obj = -7.998110, rho = -0.506352
nSV = 111, nBSV = 59
.*
optimization finished, #iter = 1887
nu = 0.452286
obj = -89.861464, rho = -0.539594
nSV = 1092, nBSV = 893
CFS merit scores = 1.43086
CFS merit scores = 1.61174
CFS merit scores = 1.85327
CFS merit scores = 2.07781
CFS merit scores = 2.27657
CFS merit scores = 2.45947
CFS merit scores = 2.62152
CFS merit scores = 2.77094
CFS merit scores = 2.9134
CFS merit scores = 3.04265
CFS merit scores = 3.16422
CFS merit scores = 3.27669
CFS merit scores = 3.38228
CFS merit scores = 3.48257
CFS merit scores = 3.57465
CFS merit scores = 3.6631
CFS merit scores = 3.74715
CFS merit scores = 3.82853
CFS merit scores = 3.90427
CFS merit scores = 3.97578
CFS merit scores = 4.04473
CFS merit scores = 4.10583
CFS merit scores = 4.16551
CFS merit scores = 4.22244
CFS merit scores = 4.27669
CFS merit scores = 4.32811
CFS merit scores = 4.37559
CFS merit scores = 4.42202
CFS merit scores = 4.46475
CFS merit scores = 4.50541
CFS merit scores = 4.54342
CFS merit scores = 4.57932
CFS merit scores = 4.61488
CFS merit scores = 4.64797
CFS merit scores = 4.67886
CFS merit scores = 4.70937
CFS merit scores = 4.73958
CFS merit scores = 4.76835
CFS merit scores = 4.7966
CFS merit scores = 4.82423
CFS merit scores = 4.85122
CFS merit scores = 4.87806
CFS merit scores = 4.90352
CFS merit scores = 4.92736
CFS merit scores = 4.94881
CFS merit scores = 4.96805
CFS merit scores = 4.98666
CFS merit scores = 5.00533
CFS merit scores = 5.02249
CFS merit scores = 5.03859
CFS merit scores = 5.05412
CFS merit scores = 5.06919
CFS merit scores = 5.08421
CFS merit scores = 5.09851
CFS merit scores = 5.11161
CFS merit scores = 5.12493
CFS merit scores = 5.13742
CFS merit scores = 5.14908
CFS merit scores = 5.16014
CFS merit scores = 5.1702
CFS merit scores = 5.1799
CFS merit scores = 5.18903
CFS merit scores = 5.19794
CFS merit scores = 5.20481
CFS merit scores = 5.21097
CFS merit scores = 5.21703
CFS merit scores = 5.22325
CFS merit scores = 5.22818
CFS merit scores = 5.23098
CFS merit scores = 5.23236
CFS merit scores = 5.23395
CFS merit scores = 5.23559
CFS merit scores = 5.23554
CFS merit scores = 5.23474
CFS merit scores = 5.23343
CFS merit scores = 5.23245
CFS merit scores = 5.23171
CFS merit scores = 5.23004
CFS merit scores = 5.22816
CFS merit scores = 5.22529
CFS merit scores = 5.22219
CFS merit scores = 5.21754
CFS merit scores = 5.21266
CFS merit scores = 5.20679
CFS merit scores = 5.19932
CFS merit scores = 5.18942
CFS merit scores = 5.17893
CFS merit scores = 5.16863
CFS merit scores = 5.1587
CFS merit scores = 5.14878
CFS merit scores = 5.13755
CFS merit scores = 5.12632
CFS merit scores = 5.11452
CFS merit scores = 5.10346
CFS merit scores = 5.09159
CFS merit scores = 5.07715
CFS merit scores = 5.06234
CFS merit scores = 5.04583
CFS merit scores = 5.0291
CFS merit scores = 5.00611
CFS merit scores = 4.98001
CFS merit scores = 4.95463
CFS merit scores = 4.91698
CFS merit scores = 4.88092
CFS merit scores = 4.82977
CFS merit scores = 4.77026
cnt = 1	feature = 80	correl = 0.430862	descr = Gibbs_of_Target_Sequence__Pos_20_Step_1
cnt = 2	feature = 1	correl = -0.133802	descr = Position_Specific_Bin_Base_0_Base_G
cnt = 3	feature = 4	correl = -0.101252	descr = Position_Specific_Bin_Base_1_Base_G
cnt = 4	feature = 206	correl = -0.0280486	descr = N_Gram_ACCA
cnt = 5	feature = 865	correl = 0.0462317	descr = N_Gram_TGTCT
cnt = 6	feature = 645	correl = -0.0475364	descr = N_Gram_GGCTG
cnt = 7	feature = 701	correl = -0.0425686	descr = N_Gram_GTGC
cnt = 8	feature = 308	correl = 0.0590393	descr = N_Gram_ATTG
cnt = 9	feature = 292	correl = 0.0378329	descr = N_Gram_ATGCT
cnt = 10	feature = 732	correl = 0.0261495	descr = N_Gram_TAAGC
cnt = 11	feature = 316	correl = 0.0810536	descr = N_Gram_CAACA
cnt = 12	feature = 278	correl = -0.0338617	descr = N_Gram_ATCCC
cnt = 13	feature = 643	correl = -0.0637144	descr = N_Gram_GGCGT
cnt = 14	feature = 664	correl = 0.0612734	descr = N_Gram_GGTAA
cnt = 15	feature = 579	correl = -0.0746547	descr = N_Gram_GCCAG
cnt = 16	feature = 674	correl = -0.0458904	descr = N_Gram_GGTTA
cnt = 17	feature = 40	correl = 0.0771991	descr = Position_Specific_Bin_Base_15_Base_A
cnt = 18	feature = 436	correl = -0.0344078	descr = N_Gram_CGCCC
cnt = 19	feature = 834	correl = 0.0651591	descr = N_Gram_TGATA
cnt = 20	feature = 706	correl = -0.0694966	descr = N_Gram_GTGGG
cnt = 21	feature = 665	correl = 0.0264541	descr = N_Gram_GGTAC
cnt = 22	feature = 798	correl = 0.0221681	descr = N_Gram_TCGAG
cnt = 23	feature = 739	correl = 0.0751969	descr = N_Gram_TACAA
cnt = 24	feature = 802	correl = 0.0368401	descr = N_Gram_TCGCT
cnt = 25	feature = 334	correl = 0.0385934	descr = N_Gram_CACTC
cnt = 26	feature = 501	correl = 0.0516952	descr = N_Gram_CTGGA
cnt = 27	feature = 704	correl = -0.0511571	descr = N_Gram_GTGGA
cnt = 28	feature = 229	correl = -0.0430603	descr = N_Gram_ACTGC
cnt = 29	feature = 406	correl = 0.0564974	descr = N_Gram_CCTAA
cnt = 30	feature = 29	correl = 0.0526608	descr = Position_Specific_Bin_Base_10_Base_T
cnt = 31	feature = 256	correl = -0.0305867	descr = N_Gram_AGTAG
cnt = 32	feature = 904	correl = 0.0303447	descr = N_Gram_TTGGT
cnt = 33	feature = 812	correl = 0.0354446	descr = N_Gram_TCTAG
cnt = 34	feature = 796	correl = 0.0555009	descr = N_Gram_TCCTT
cnt = 35	feature = 367	correl = -0.0367214	descr = N_Gram_CCACG
cnt = 36	feature = 358	correl = 0.0235135	descr = N_Gram_CATGT
cnt = 37	feature = 767	correl = 0.0500814	descr = N_Gram_TATCA
cnt = 38	feature = 770	correl = 0.0516154	descr = N_Gram_TATGA
cnt = 39	feature = 449	correl = -0.0835138	descr = N_Gram_CGGCC
cnt = 40	feature = 653	correl = -0.0925878	descr = N_Gram_GGGCC
cnt = 41	feature = 899	correl = 0.0565915	descr = N_Gram_TTGAA
cnt = 42	feature = 768	correl = 0.0494733	descr = N_Gram_TATCG
cnt = 43	feature = 716	correl = -0.0216363	descr = N_Gram_GTTGC
cnt = 44	feature = 773	correl = 0.0486286	descr = N_Gram_TATTC
cnt = 45	feature = 752	correl = 0.0697863	descr = N_Gram_TAGAG
cnt = 46	feature = 657	correl = -0.0805273	descr = N_Gram_GGGGC
cnt = 47	feature = 612	correl = -0.0350659	descr = N_Gram_GCTGA
cnt = 48	feature = 33	correl = 0.125549	descr = Position_Specific_Bin_Base_11_Base_T
cnt = 49	feature = 10	correl = -0.0940207	descr = Position_Specific_Bin_Base_3_Base_T
cnt = 50	feature = 759	correl = 0.0318364	descr = N_Gram_TAGT
cnt = 51	feature = 228	correl = 0.0714999	descr = N_Gram_ACTGA
cnt = 52	feature = 707	correl = -0.0227754	descr = N_Gram_GTGGT
cnt = 53	feature = 461	correl = 0.0232146	descr = N_Gram_CGTCA
cnt = 54	feature = 755	correl = 0.0836456	descr = N_Gram_TAGCT
cnt = 55	feature = 705	correl = -0.0839608	descr = N_Gram_GTGGC
cnt = 56	feature = 56	correl = -0.111241	descr = Position_Specific_Bin_Base_19_Base_G
cnt = 57	feature = 15	correl = 0.0263811	descr = Position_Specific_Bin_Base_5_Base_A
cnt = 58	feature = 490	correl = -0.0321888	descr = N_Gram_CTCCC
cnt = 59	feature = 264	correl = 0.0214151	descr = N_Gram_ATAAA
cnt = 60	feature = 47	correl = -0.0318497	descr = Position_Specific_Bin_Base_17_Base_C
cnt = 61	feature = 6	correl = 0.0261779	descr = Position_Specific_Bin_Base_2_Base_C
cnt = 62	feature = 679	correl = 0.0450778	descr = N_Gram_GTAAG
cnt = 63	feature = 708	correl = 0.0305987	descr = N_Gram_GTGT
cnt = 64	feature = 21	correl = -0.0248255	descr = Position_Specific_Bin_Base_7_Base_G
cnt = 65	feature = 11	correl = 0.071972	descr = Position_Specific_Bin_Base_4_Base_A
cnt = 66	feature = 654	correl = -0.0794294	descr = N_Gram_GGGCG
cnt = 67	feature = 288	correl = 0.0267202	descr = N_Gram_ATGAA
cnt = 68	feature = 233	correl = 0.0466349	descr = N_Gram_AGACA
cnt = 69	feature = 2	correl = 0.113364	descr = Position_Specific_Bin_Base_1_Base_A
cnt = 70	feature = 31	correl = -0.0223653	descr = Position_Specific_Bin_Base_11_Base_C
cnt = 71	feature = 658	correl = -0.0480916	descr = N_Gram_GGGGT
cnt = 72	feature = 535	correl = 0.0381797	descr = N_Gram_GACT
cnt = 73	feature = 765	correl = 0.0295984	descr = N_Gram_TATAT
cnt = 74	feature = 675	correl = -0.0602351	descr = N_Gram_GGTTG
cnt = 75	feature = 671	correl = -0.0620562	descr = N_Gram_GGTGC
cnt = 76	feature = 593	correl = -0.0673645	descr = N_Gram_GCGC
cnt = 77	feature = 28	correl = -0.066724	descr = Position_Specific_Bin_Base_10_Base_G
cnt = 78	feature = 58	correl = 0.374637	descr = Position_Specific_Bin_Base_20_Base_A
cnt = 79	feature = 738	correl = 0.0321199	descr = N_Gram_TACA
cnt = 80	feature = 687	correl = -0.0880168	descr = N_Gram_GTCC
cnt = 81	feature = 632	correl = -0.0608001	descr = N_Gram_GGCA
cnt = 82	feature = 751	correl = 0.0529712	descr = N_Gram_TAGAC
cnt = 83	feature = 525	correl = 0.0591745	descr = N_Gram_GAAT
cnt = 84	feature = 77	correl = 0.0985553	descr = Gibbs_of_Target_Sequence__Pos_17_Step_1
cnt = 85	feature = 578	correl = -0.0460055	descr = N_Gram_GCCA
cnt = 86	feature = 16	correl = -0.0739791	descr = Position_Specific_Bin_Base_5_Base_C
cnt = 87	feature = 409	correl = -0.0942408	descr = N_Gram_CCTC
cnt = 88	feature = 452	correl = -0.0826267	descr = N_Gram_CGGG
cnt = 89	feature = 852	correl = -0.0635745	descr = N_Gram_TGGC
cnt = 90	feature = 857	correl = -0.0607168	descr = N_Gram_TGGGG
cnt = 91	feature = 603	correl = -0.0778013	descr = N_Gram_GCGT
cnt = 92	feature = 83	correl = 0.0456307	descr = PF_RNAi_Fold_3'Free_Count
cnt = 93	feature = 749	correl = 0.0872808	descr = N_Gram_TAGA
cnt = 94	feature = 792	correl = 0.021833	descr = N_Gram_TCCT
cnt = 95	feature = 70	correl = 0.0959342	descr = Gibbs_of_Target_Sequence__Pos_9_Step_1
cnt = 96	feature = 672	correl = -0.112457	descr = N_Gram_GGTGG
cnt = 97	feature = 82	correl = 0.153355	descr = PF_RNAi_Fold_5'Free_Count
cnt = 98	feature = 76	correl = 0.112769	descr = Gibbs_of_Target_Sequence__Pos_16_Step_1
cnt = 99	feature = 78	correl = 0.195875	descr = Gibbs_of_Target_Sequence__Pos_18_Step_1
cnt = 100	feature = 432	correl = -0.0562981	descr = N_Gram_CGC
cnt = 101	feature = 659	correl = -0.0630928	descr = N_Gram_GGGT
cnt = 102	feature = 404	correl = -0.0503061	descr = N_Gram_CCT
cnt = 103	feature = 631	correl = -0.163487	descr = N_Gram_GGC
cnt = 104	feature = 662	correl = -0.0634051	descr = N_Gram_GGT
cnt = 105	feature = 105	correl = 0.0738896	descr = Xue_Structure_Feature_A000
cnt = 106	feature = 81	correl = 0.227962	descr = PF_RNAi_Fold_Energy
num rows = 2188
num_elements = 234116
.*
optimization finished, #iter = 1765
nu = 0.431762
obj = -85.211066, rho = -0.488304
nSV = 1036, nBSV = 850
num rows = 243
num_elements = 26001
*
optimization finished, #iter = 193
nu = 0.462880
obj = -11.246796, rho = -0.541985
nSV = 140, nBSV = 89
.*
optimization finished, #iter = 1765
nu = 0.431762
obj = -85.211066, rho = -0.488304
nSV = 1036, nBSV = 850
CFS merit scores = 1.45094
CFS merit scores = 1.61677
CFS merit scores = 1.84661
CFS merit scores = 2.06622
CFS merit scores = 2.26651
CFS merit scores = 2.45123
CFS merit scores = 2.61361
CFS merit scores = 2.76288
CFS merit scores = 2.90173
CFS merit scores = 3.03398
CFS merit scores = 3.15986
CFS merit scores = 3.27622
CFS merit scores = 3.38364
CFS merit scores = 3.48451
CFS merit scores = 3.57889
CFS merit scores = 3.66914
CFS merit scores = 3.75244
CFS merit scores = 3.82932
CFS merit scores = 3.90053
CFS merit scores = 3.96928
CFS merit scores = 4.0346
CFS merit scores = 4.09865
CFS merit scores = 4.15547
CFS merit scores = 4.20906
CFS merit scores = 4.25978
CFS merit scores = 4.30775
CFS merit scores = 4.35264
CFS merit scores = 4.39667
CFS merit scores = 4.43806
CFS merit scores = 4.47882
CFS merit scores = 4.51798
CFS merit scores = 4.55582
CFS merit scores = 4.59084
CFS merit scores = 4.62423
CFS merit scores = 4.65659
CFS merit scores = 4.68538
CFS merit scores = 4.71386
CFS merit scores = 4.74209
CFS merit scores = 4.76981
CFS merit scores = 4.79724
CFS merit scores = 4.82344
CFS merit scores = 4.8469
CFS merit scores = 4.86902
CFS merit scores = 4.88976
CFS merit scores = 4.91025
CFS merit scores = 4.92886
CFS merit scores = 4.94729
CFS merit scores = 4.96515
CFS merit scores = 4.98194
CFS merit scores = 4.99813
CFS merit scores = 5.01352
CFS merit scores = 5.02948
CFS merit scores = 5.04529
CFS merit scores = 5.06034
CFS merit scores = 5.07515
CFS merit scores = 5.08958
CFS merit scores = 5.10367
CFS merit scores = 5.11714
CFS merit scores = 5.12964
CFS merit scores = 5.14027
CFS merit scores = 5.1503
CFS merit scores = 5.15965
CFS merit scores = 5.16264
CFS merit scores = 5.16637
CFS merit scores = 5.16722
CFS merit scores = 5.16688
CFS merit scores = 5.16723
CFS merit scores = 5.16782
CFS merit scores = 5.1683
CFS merit scores = 5.16837
CFS merit scores = 5.1682
CFS merit scores = 5.16764
CFS merit scores = 5.1653
CFS merit scores = 5.16201
CFS merit scores = 5.1591
CFS merit scores = 5.15538
CFS merit scores = 5.14846
CFS merit scores = 5.1418
CFS merit scores = 5.13444
CFS merit scores = 5.12557
CFS merit scores = 5.11449
CFS merit scores = 5.10228
CFS merit scores = 5.08953
CFS merit scores = 5.07581
CFS merit scores = 5.06295
CFS merit scores = 5.04296
CFS merit scores = 5.02365
CFS merit scores = 5.00369
CFS merit scores = 4.98109
CFS merit scores = 4.95593
CFS merit scores = 4.93041
CFS merit scores = 4.90247
CFS merit scores = 4.83936
CFS merit scores = 4.74273
cnt = 1	feature = 76	correl = 0.450938	descr = Gibbs_of_Target_Sequence__Pos_19_Step_1
cnt = 2	feature = 2	correl = -0.137997	descr = Position_Specific_Bin_Base_0_Base_G
cnt = 3	feature = 228	correl = 0.0623367	descr = N_Gram_ACTGA
cnt = 4	feature = 449	correl = 0.0707703	descr = N_Gram_CGTGA
cnt = 5	feature = 28	correl = -0.0499986	descr = Position_Specific_Bin_Base_11_Base_A
cnt = 6	feature = 308	correl = -0.0273231	descr = N_Gram_CAAAA
cnt = 7	feature = 358	correl = -0.0429017	descr = N_Gram_CCATA
cnt = 8	feature = 834	correl = -0.0512731	descr = N_Gram_TGGGA
cnt = 9	feature = 708	correl = 0.0261363	descr = N_Gram_TAAGC
cnt = 10	feature = 773	correl = 0.0231513	descr = N_Gram_TCGAG
cnt = 11	feature = 33	correl = -0.0216303	descr = Position_Specific_Bin_Base_13_Base_G
cnt = 12	feature = 768	correl = 0.0681631	descr = N_Gram_TCCTA
cnt = 13	feature = 404	correl = -0.0638268	descr = N_Gram_CGAA
cnt = 14	feature = 749	correl = 0.0245014	descr = N_Gram_TATTG
cnt = 15	feature = 436	correl = -0.065111	descr = N_Gram_CGGGC
cnt = 16	feature = 452	correl = -0.0725966	descr = N_Gram_CGTTC
cnt = 17	feature = 755	correl = -0.0530254	descr = N_Gram_TCACG
cnt = 18	feature = 229	correl = -0.0360249	descr = N_Gram_ACTGC
cnt = 19	feature = 792	correl = 0.0388201	descr = N_Gram_TCTCT
cnt = 20	feature = 6	correl = 0.0451797	descr = Position_Specific_Bin_Base_2_Base_C
cnt = 21	feature = 716	correl = 0.0382601	descr = N_Gram_TACAT
cnt = 22	feature = 798	correl = 0.0232808	descr = N_Gram_TCTTG
cnt = 23	feature = 578	correl = -0.0400858	descr = N_Gram_GCGGT
cnt = 24	feature = 632	correl = -0.0498211	descr = N_Gram_GGGGA
cnt = 25	feature = 620	correl = -0.0601871	descr = N_Gram_GGCTG
cnt = 26	feature = 717	correl = 0.0325477	descr = N_Gram_TACC
cnt = 27	feature = 40	correl = 0.0738764	descr = Position_Specific_Bin_Base_16_Base_A
cnt = 28	feature = 278	correl = 0.0352818	descr = N_Gram_ATCCG
cnt = 29	feature = 765	correl = -0.0240237	descr = N_Gram_TCCCG
cnt = 30	feature = 256	correl = -0.024361	descr = N_Gram_AGGTG
cnt = 31	feature = 535	correl = -0.0452482	descr = N_Gram_GATGT
cnt = 32	feature = 664	correl = -0.0483411	descr = N_Gram_GTCCG
cnt = 33	feature = 15	correl = -0.0270439	descr = Position_Specific_Bin_Base_6_Base_C
cnt = 34	feature = 857	correl = 0.0616052	descr = N_Gram_TTAGA
cnt = 35	feature = 732	correl = 0.0626948	descr = N_Gram_TAGCA
cnt = 36	feature = 705	correl = 0.0252696	descr = N_Gram_TAACT
cnt = 37	feature = 432	correl = -0.0709036	descr = N_Gram_CGGCC
cnt = 38	feature = 658	correl = 0.0276513	descr = N_Gram_GTATT
cnt = 39	feature = 740	correl = 0.0364679	descr = N_Gram_TATAG
cnt = 40	feature = 316	correl = 0.0359959	descr = N_Gram_CACAG
cnt = 41	feature = 665	correl = -0.0514814	descr = N_Gram_GTCCT
cnt = 42	feature = 704	correl = 0.0216735	descr = N_Gram_TAAAT
cnt = 43	feature = 501	correl = -0.0358564	descr = N_Gram_GAAGC
cnt = 44	feature = 659	correl = 0.0287936	descr = N_Gram_GTCAA
cnt = 45	feature = 899	correl = 0.0589993	descr = N_Gram_TTTGT
cnt = 46	feature = 14	correl = 0.0619095	descr = Position_Specific_Bin_Base_5_Base_T
cnt = 47	feature = 461	correl = 0.0380315	descr = N_Gram_CTAGA
cnt = 48	feature = 4	correl = -0.0736756	descr = Position_Specific_Bin_Base_1_Base_G
cnt = 49	feature = 10	correl = -0.0925996	descr = Position_Specific_Bin_Base_3_Base_T
cnt = 50	feature = 47	correl = 0.0369171	descr = Position_Specific_Bin_Base_18_Base_A
cnt = 51	feature = 260	correl = 0.0970388	descr = N_Gram_AGTCG
cnt = 52	feature = 81	correl = -0.175953	descr = Fold_of_RNAi_Sequence_Pos_0
cnt = 53	feature = 687	correl = -0.0296454	descr = N_Gram_GTTA
cnt = 54	feature = 17	correl = -0.128655	descr = Position_Specific_Bin_Base_7_Base_C
cnt = 55	feature = 478	correl = -0.04527	descr = N_Gram_CTGCC
cnt = 56	feature = 56	correl = -0.178563	descr = Position_Specific_Bin_Base_20_Base_G
cnt = 57	feature = 334	correl = -0.079993	descr = N_Gram_CAGGG
cnt = 58	feature = 679	correl = -0.0498723	descr = N_Gram_GTGGA
cnt = 59	feature = 674	correl = 0.0371997	descr = N_Gram_GTGAG
cnt = 60	feature = 233	correl = 0.0508068	descr = N_Gram_AGACA
cnt = 61	feature = 11	correl = 0.0856056	descr = Position_Specific_Bin_Base_4_Base_A
cnt = 62	feature = 603	correl = -0.0638674	descr = N_Gram_GGAGG
cnt = 63	feature = 645	correl = -0.0319899	descr = N_Gram_GGTGA
cnt = 64	feature = 675	correl = -0.0387612	descr = N_Gram_GTGC
cnt = 65	feature = 29	correl = -0.0485509	descr = Position_Specific_Bin_Base_11_Base_G
cnt = 66	feature = 579	correl = -0.0781752	descr = N_Gram_GCGT
cnt = 67	feature = 1	correl = 0.108712	descr = Position_Specific_Bin_Base_0_Base_C
cnt = 68	feature = 653	correl = 0.0437153	descr = N_Gram_GTAAA
cnt = 69	feature = 767	correl = 0.0218517	descr = N_Gram_TCCGT
cnt = 70	feature = 865	correl = 0.0255919	descr = N_Gram_TTCCT
cnt = 71	feature = 206	correl = -0.0350097	descr = N_Gram_ACCA
cnt = 72	feature = 802	correl = 0.0434073	descr = N_Gram_TGAA
cnt = 73	feature = 41	correl = -0.0344943	descr = Position_Specific_Bin_Base_16_Base_C
cnt = 74	feature = 525	correl = -0.0292709	descr = N_Gram_GAGGT
cnt = 75	feature = 759	correl = 0.0215083	descr = N_Gram_TCCA
cnt = 76	feature = 16	correl = 0.0870943	descr = Position_Specific_Bin_Base_7_Base_A
cnt = 77	feature = 657	correl = 0.026593	descr = N_Gram_GTAT
cnt = 78	feature = 666	correl = 0.0307729	descr = N_Gram_GTCG
cnt = 79	feature = 83	correl = -0.116579	descr = Fold_of_RNAi_Sequence_Pos_2
cnt = 80	feature = 70	correl = 0.119637	descr = Gibbs_of_Target_Sequence__Pos_13_Step_1
cnt = 81	feature = 631	correl = -0.101467	descr = N_Gram_GGGG
cnt = 82	feature = 643	correl = -0.0777598	descr = N_Gram_GGTCC
cnt = 83	feature = 772	correl = 0.0340438	descr = N_Gram_TCG
cnt = 84	feature = 80	correl = 0.0336633	descr = PF_RNAi_Fold_3'Free_Count
cnt = 85	feature = 77	correl = 0.432143	descr = Gibbs_of_Target_Sequence__Pos_20_Step_1
cnt = 86	feature = 82	correl = -0.178464	descr = Fold_of_RNAi_Sequence_Pos_1
cnt = 87	feature = 796	correl = 0.0659382	descr = N_Gram_TCTT
cnt = 88	feature = 701	correl = 0.0505537	descr = N_Gram_TAAA
cnt = 89	feature = 105	correl = -0.100756	descr = Xue_Structure_Feature_C110
cnt = 90	feature = 662	correl = -0.0863963	descr = N_Gram_GTCC
cnt = 91	feature = 751	correl = 0.0404066	descr = N_Gram_TC
cnt = 92	feature = 292	correl = 0.118434	descr = N_Gram_ATT
cnt = 93	feature = 78	correl = 0.214226	descr = PF_RNAi_Fold_Energy
cnt = 94	feature = 58	correl = 0.271228	descr = Gibbs_of_Target_Sequence_
num rows = 2188
num_elements = 207860
.*
optimization finished, #iter = 1851
nu = 0.450318
obj = -87.610695, rho = -0.520540
nSV = 1078, nBSV = 895
num rows = 243
num_elements = 23085
*
optimization finished, #iter = 242
nu = 0.474564
obj = -10.399533, rho = -0.509959
nSV = 143, nBSV = 76
.*
optimization finished, #iter = 1851
nu = 0.450318
obj = -87.610695, rho = -0.520540
nSV = 1078, nBSV = 895
CFS merit scores = 1.44541
CFS merit scores = 1.61707
CFS merit scores = 1.84664
CFS merit scores = 2.06495
CFS merit scores = 2.26608
CFS merit scores = 2.4449
CFS merit scores = 2.61055
CFS merit scores = 2.76067
CFS merit scores = 2.90278
CFS merit scores = 3.03527
CFS merit scores = 3.16043
CFS merit scores = 3.27792
CFS merit scores = 3.38844
CFS merit scores = 3.49184
CFS merit scores = 3.58486
CFS merit scores = 3.67211
CFS merit scores = 3.75385
CFS merit scores = 3.83186
CFS merit scores = 3.90332
CFS merit scores = 3.97238
CFS merit scores = 4.03959
CFS merit scores = 4.10311
CFS merit scores = 4.16447
CFS merit scores = 4.22436
CFS merit scores = 4.28202
CFS merit scores = 4.33674
CFS merit scores = 4.38659
CFS merit scores = 4.43562
CFS merit scores = 4.4826
CFS merit scores = 4.52852
CFS merit scores = 4.5731
CFS merit scores = 4.61207
CFS merit scores = 4.65007
CFS merit scores = 4.68611
CFS merit scores = 4.72117
CFS merit scores = 4.75412
CFS merit scores = 4.78366
CFS merit scores = 4.81217
CFS merit scores = 4.83924
CFS merit scores = 4.866
CFS merit scores = 4.89162
CFS merit scores = 4.9138
CFS merit scores = 4.9358
CFS merit scores = 4.95666
CFS merit scores = 4.97526
CFS merit scores = 4.99317
CFS merit scores = 5.01035
CFS merit scores = 5.02542
CFS merit scores = 5.03889
CFS merit scores = 5.05239
CFS merit scores = 5.06482
CFS merit scores = 5.07772
CFS merit scores = 5.09059
CFS merit scores = 5.10334
CFS merit scores = 5.11551
CFS merit scores = 5.12714
CFS merit scores = 5.13596
CFS merit scores = 5.1443
CFS merit scores = 5.15311
CFS merit scores = 5.16233
CFS merit scores = 5.17057
CFS merit scores = 5.17826
CFS merit scores = 5.1848
CFS merit scores = 5.18967
CFS merit scores = 5.19459
CFS merit scores = 5.19982
CFS merit scores = 5.20442
CFS merit scores = 5.20944
CFS merit scores = 5.21163
CFS merit scores = 5.21385
CFS merit scores = 5.21568
CFS merit scores = 5.2175
CFS merit scores = 5.21853
CFS merit scores = 5.2188
CFS merit scores = 5.21887
CFS merit scores = 5.21913
CFS merit scores = 5.21801
CFS merit scores = 5.21465
CFS merit scores = 5.2115
CFS merit scores = 5.2042
CFS merit scores = 5.19758
CFS merit scores = 5.19041
CFS merit scores = 5.18016
CFS merit scores = 5.17023
CFS merit scores = 5.16009
CFS merit scores = 5.15035
CFS merit scores = 5.14011
CFS merit scores = 5.12988
CFS merit scores = 5.1184
CFS merit scores = 5.10654
CFS merit scores = 5.09316
CFS merit scores = 5.07887
CFS merit scores = 5.0635
CFS merit scores = 5.04887
CFS merit scores = 5.03414
CFS merit scores = 5.01788
CFS merit scores = 5.00128
CFS merit scores = 4.98445
CFS merit scores = 4.96365
CFS merit scores = 4.93914
CFS merit scores = 4.90282
CFS merit scores = 4.85552
cnt = 1	feature = 83	correl = 0.445412	descr = Gibbs_of_Target_Sequence__Pos_19_Step_1
cnt = 2	feature = 2	correl = -0.134318	descr = Position_Specific_Bin_Base_0_Base_G
cnt = 3	feature = 358	correl = 0.0754686	descr = N_Gram_CATCT
cnt = 4	feature = 708	correl = 0.0352974	descr = N_Gram_GTGA
cnt = 5	feature = 31	correl = -0.0413951	descr = Position_Specific_Bin_Base_11_Base_A
cnt = 6	feature = 292	correl = 0.0314177	descr = N_Gram_ATCCT
cnt = 7	feature = 16	correl = 0.0569384	descr = Position_Specific_Bin_Base_5_Base_T
cnt = 8	feature = 631	correl = -0.0275775	descr = N_Gram_GGACG
cnt = 9	feature = 749	correl = -0.0288557	descr = N_Gram_TACG
cnt = 10	feature = 452	correl = -0.0470947	descr = N_Gram_CGGCA
cnt = 11	feature = 687	correl = -0.0251885	descr = N_Gram_GTAAT
cnt = 12	feature = 765	correl = 0.0298168	descr = N_Gram_TAGTC
cnt = 13	feature = 490	correl = -0.0416983	descr = N_Gram_CTCCC
cnt = 14	feature = 228	correl = -0.0519931	descr = N_Gram_ACGGG
cnt = 15	feature = 772	correl = 0.0326001	descr = N_Gram_TATAT
cnt = 16	feature = 770	correl = 0.02339	descr = N_Gram_TATAC
cnt = 17	feature = 701	correl = -0.0257734	descr = N_Gram_GTCGG
cnt = 18	feature = 716	correl = -0.0577597	descr = N_Gram_GTGGG
cnt = 19	feature = 334	correl = -0.0253653	descr = N_Gram_CACAT
cnt = 20	feature = 645	correl = -0.0253824	descr = N_Gram_GGCCG
cnt = 21	feature = 308	correl = -0.021528	descr = N_Gram_ATTAA
cnt = 22	feature = 535	correl = 0.0296377	descr = N_Gram_GACAT
cnt = 23	feature = 603	correl = -0.0299975	descr = N_Gram_GCGGG
cnt = 24	feature = 704	correl = 0.0481177	descr = N_Gram_GTCTA
cnt = 25	feature = 233	correl = 0.069752	descr = N_Gram_ACTAC
cnt = 26	feature = 857	correl = 0.0299642	descr = N_Gram_TGGAC
cnt = 27	feature = 432	correl = -0.0414496	descr = N_Gram_CGACG
cnt = 28	feature = 316	correl = 0.0315011	descr = N_Gram_ATTGT
cnt = 29	feature = 264	correl = -0.0251786	descr = N_Gram_AGGGA
cnt = 30	feature = 721	correl = 0.0353547	descr = N_Gram_GTTAC
cnt = 31	feature = 643	correl = -0.0814625	descr = N_Gram_GGCCA
cnt = 32	feature = 436	correl = -0.0308214	descr = N_Gram_CGATC
cnt = 33	feature = 258	correl = 0.0227648	descr = N_Gram_AGCTA
cnt = 34	feature = 461	correl = -0.0276819	descr = N_Gram_CGGTT
cnt = 35	feature = 11	correl = 0.0705931	descr = Position_Specific_Bin_Base_3_Base_G
cnt = 36	feature = 409	correl = 0.0774527	descr = N_Gram_CCTA
cnt = 37	feature = 675	correl = -0.0716173	descr = N_Gram_GGTCC
cnt = 38	feature = 105	correl = -0.0226742	descr = Xue_Structure_Feature_A111
cnt = 39	feature = 904	correl = 0.0391527	descr = N_Gram_TTCTC
cnt = 40	feature = 56	correl = 0.0342793	descr = Position_Specific_Bin_Base_18_Base_T
cnt = 41	feature = 41	correl = -0.153466	descr = Position_Specific_Bin_Base_14_Base_G
cnt = 42	feature = 286	correl = 0.0357376	descr = N_Gram_ATCAA
cnt = 43	feature = 625	correl = -0.0312403	descr = N_Gram_GGAAA
cnt = 44	feature = 4	correl = -0.0290785	descr = Position_Specific_Bin_Base_1_Base_C
cnt = 45	feature = 278	correl = 0.0240922	descr = N_Gram_ATAGA
cnt = 46	feature = 674	correl = 0.0296051	descr = N_Gram_GGTCA
cnt = 47	feature = 658	correl = -0.046249	descr = N_Gram_GGGCA
cnt = 48	feature = 665	correl = -0.0569768	descr = N_Gram_GGGGT
cnt = 49	feature = 718	correl = 0.0284015	descr = N_Gram_GTGTA
cnt = 50	feature = 706	correl = 0.023864	descr = N_Gram_GTCTT
cnt = 51	feature = 672	correl = 0.0395921	descr = N_Gram_GGTAA
cnt = 52	feature = 1	correl = 0.10639	descr = Position_Specific_Bin_Base_0_Base_C
cnt = 53	feature = 29	correl = -0.0520621	descr = Position_Specific_Bin_Base_10_Base_G
cnt = 54	feature = 812	correl = 0.0409726	descr = N_Gram_TCGGA
cnt = 55	feature = 10	correl = -0.128026	descr = Position_Specific_Bin_Base_2_Base_T
cnt = 56	feature = 21	correl = 0.063079	descr = Position_Specific_Bin_Base_7_Base_T
cnt = 57	feature = 531	correl = 0.0398536	descr = N_Gram_GAATT
cnt = 58	feature = 792	correl = 0.0238637	descr = N_Gram_TCATA
cnt = 59	feature = 914	correl = 0.0477703	descr = N_Gram_TTGGA
cnt = 60	feature = 17	correl = -0.0411288	descr = Position_Specific_Bin_Base_6_Base_C
cnt = 61	feature = 752	correl = 0.0723271	descr = N_Gram_TACTA
cnt = 62	feature = 798	correl = -0.0499878	descr = N_Gram_TCCCC
cnt = 63	feature = 579	correl = 0.0345371	descr = N_Gram_GCATT
cnt = 64	feature = 759	correl = 0.067802	descr = N_Gram_TAGC
cnt = 65	feature = 659	correl = -0.0928826	descr = N_Gram_GGGCC
cnt = 66	feature = 802	correl = -0.0354371	descr = N_Gram_TCCTG
cnt = 67	feature = 229	correl = -0.0365522	descr = N_Gram_ACGT
cnt = 68	feature = 899	correl = 0.0311282	descr = N_Gram_TTCG
cnt = 69	feature = 664	correl = -0.0781102	descr = N_Gram_GGGGC
cnt = 70	feature = 40	correl = -0.0337954	descr = Position_Specific_Bin_Base_14_Base_C
cnt = 71	feature = 33	correl = -0.0478523	descr = Position_Specific_Bin_Base_11_Base_G
cnt = 72	feature = 58	correl = -0.127886	descr = Position_Specific_Bin_Base_19_Base_C
cnt = 73	feature = 6	correl = 0.0227163	descr = Position_Specific_Bin_Base_1_Base_T
cnt = 74	feature = 525	correl = -0.0305174	descr = N_Gram_GAAG
cnt = 75	feature = 632	correl = 0.0457683	descr = N_Gram_GGACT
cnt = 76	feature = 47	correl = -0.0464534	descr = Position_Specific_Bin_Base_16_Base_C
cnt = 77	feature = 15	correl = -0.0752273	descr = Position_Specific_Bin_Base_5_Base_C
cnt = 78	feature = 483	correl = 0.0476722	descr = N_Gram_CTAT
cnt = 79	feature = 256	correl = -0.0452271	descr = N_Gram_AGCGG
cnt = 80	feature = 751	correl = 0.0496689	descr = N_Gram_TACT
cnt = 81	feature = 81	correl = 0.110592	descr = Gibbs_of_Target_Sequence__Pos_17_Step_1
cnt = 82	feature = 28	correl = -0.0840068	descr = Position_Specific_Bin_Base_10_Base_C
cnt = 83	feature = 755	correl = 0.0542345	descr = N_Gram_TAGA
cnt = 84	feature = 288	correl = 0.0528521	descr = N_Gram_ATCC
cnt = 85	feature = 654	correl = -0.0850223	descr = N_Gram_GGGA
cnt = 86	feature = 478	correl = 0.0388374	descr = N_Gram_CTACA
cnt = 87	feature = 834	correl = 0.06505	descr = N_Gram_TGA
cnt = 88	feature = 77	correl = 0.13154	descr = Gibbs_of_Target_Sequence__Pos_13_Step_1
cnt = 89	feature = 80	correl = 0.139503	descr = Gibbs_of_Target_Sequence__Pos_16_Step_1
cnt = 90	feature = 206	correl = 0.073167	descr = N_Gram_ACAT
cnt = 91	feature = 76	correl = 0.0481381	descr = Gibbs_of_Target_Sequence__Pos_11_Step_1
cnt = 92	feature = 768	correl = 0.0705929	descr = N_Gram_TATA
cnt = 93	feature = 796	correl = -0.0527372	descr = N_Gram_TCCC
cnt = 94	feature = 70	correl = 0.0559657	descr = Gibbs_of_Target_Sequence__Pos_5_Step_1
cnt = 95	feature = 78	correl = 0.148402	descr = Gibbs_of_Target_Sequence__Pos_14_Step_1
cnt = 96	feature = 82	correl = 0.201542	descr = Gibbs_of_Target_Sequence__Pos_18_Step_1
cnt = 97	feature = 66	correl = 0.0882252	descr = Gibbs_of_Target_Sequence__Pos_0_Step_1
cnt = 98	feature = 662	correl = -0.0947679	descr = N_Gram_GGGG
cnt = 99	feature = 657	correl = -0.126764	descr = N_Gram_GGGC
cnt = 100	feature = 767	correl = 0.124041	descr = N_Gram_TAT
cnt = 101	feature = 449	correl = -0.116375	descr = N_Gram_CGG
cnt = 102	feature = 653	correl = -0.138931	descr = N_Gram_GGG
num rows = 2188
num_elements = 225364
..*
optimization finished, #iter = 2011
nu = 0.451016
obj = -88.322077, rho = -0.518196
nSV = 1091, nBSV = 883
num rows = 243
num_elements = 25029
*
optimization finished, #iter = 195
nu = 0.401805
obj = -9.175804, rho = -0.557721
nSV = 127, nBSV = 72
..*
optimization finished, #iter = 2011
nu = 0.451016
obj = -88.322077, rho = -0.518196
nSV = 1091, nBSV = 883
CFS merit scores = 1.15546
CFS merit scores = 1.50289
CFS merit scores = 1.78816
CFS merit scores = 2.03026
CFS merit scores = 2.24113
CFS merit scores = 2.429
CFS merit scores = 2.60256
CFS merit scores = 2.76253
CFS merit scores = 2.90896
CFS merit scores = 3.04721
CFS merit scores = 3.17743
CFS merit scores = 3.29991
CFS merit scores = 3.4167
CFS merit scores = 3.52645
CFS merit scores = 3.62831
CFS merit scores = 3.72579
CFS merit scores = 3.81794
CFS merit scores = 3.90142
CFS merit scores = 3.982
CFS merit scores = 4.06027
CFS merit scores = 4.1335
CFS merit scores = 4.20204
CFS merit scores = 4.26576
CFS merit scores = 4.32524
CFS merit scores = 4.38223
CFS merit scores = 4.43752
CFS merit scores = 4.48721
CFS merit scores = 4.53271
CFS merit scores = 4.57526
CFS merit scores = 4.61495
CFS merit scores = 4.65408
CFS merit scores = 4.68923
CFS merit scores = 4.72162
CFS merit scores = 4.75151
CFS merit scores = 4.78
CFS merit scores = 4.80729
CFS merit scores = 4.83386
CFS merit scores = 4.85891
CFS merit scores = 4.88166
CFS merit scores = 4.90422
CFS merit scores = 4.92601
CFS merit scores = 4.9463
CFS merit scores = 4.96687
CFS merit scores = 4.98635
CFS merit scores = 5.00525
CFS merit scores = 5.02224
CFS merit scores = 5.03728
CFS merit scores = 5.05217
CFS merit scores = 5.06584
CFS merit scores = 5.07787
CFS merit scores = 5.09023
CFS merit scores = 5.10132
CFS merit scores = 5.1104
CFS merit scores = 5.11908
CFS merit scores = 5.12771
CFS merit scores = 5.13523
CFS merit scores = 5.14276
CFS merit scores = 5.15013
CFS merit scores = 5.15697
CFS merit scores = 5.16261
CFS merit scores = 5.16706
CFS merit scores = 5.17128
CFS merit scores = 5.17585
CFS merit scores = 5.18022
CFS merit scores = 5.18391
CFS merit scores = 5.18781
CFS merit scores = 5.19143
CFS merit scores = 5.19508
CFS merit scores = 5.19921
CFS merit scores = 5.20217
CFS merit scores = 5.20422
CFS merit scores = 5.20574
CFS merit scores = 5.20541
CFS merit scores = 5.20449
CFS merit scores = 5.20385
CFS merit scores = 5.20281
CFS merit scores = 5.2015
CFS merit scores = 5.19684
CFS merit scores = 5.19256
CFS merit scores = 5.18703
CFS merit scores = 5.1798
CFS merit scores = 5.17176
CFS merit scores = 5.16348
CFS merit scores = 5.15489
CFS merit scores = 5.14568
CFS merit scores = 5.13525
CFS merit scores = 5.12538
CFS merit scores = 5.11367
CFS merit scores = 5.10224
CFS merit scores = 5.08783
CFS merit scores = 5.07266
CFS merit scores = 5.05834
CFS merit scores = 5.04299
CFS merit scores = 5.0267
CFS merit scores = 5.00806
CFS merit scores = 4.98973
CFS merit scores = 4.97135
CFS merit scores = 4.95327
CFS merit scores = 4.92942
CFS merit scores = 4.89614
cnt = 1	feature = 82	correl = 0.155462	descr = Gibbs_of_Target_Sequence__Pos_14_Step_1
cnt = 2	feature = 4	correl = -0.095692	descr = Position_Specific_Bin_Base_1_Base_G
cnt = 3	feature = 708	correl = 0.0442011	descr = N_Gram_GTGTT
cnt = 4	feature = 808	correl = 0.0507935	descr = N_Gram_TCTC
cnt = 5	feature = 461	correl = -0.0509989	descr = N_Gram_CGTCG
cnt = 6	feature = 765	correl = 0.0230802	descr = N_Gram_TATTG
cnt = 7	feature = 436	correl = -0.0333836	descr = N_Gram_CGCAA
cnt = 8	feature = 706	correl = 0.0236165	descr = N_Gram_GTGTA
cnt = 9	feature = 432	correl = -0.029736	descr = N_Gram_CGAGT
cnt = 10	feature = 264	correl = 0.0231256	descr = N_Gram_AGGGG
cnt = 11	feature = 672	correl = -0.0457738	descr = N_Gram_GGTTA
cnt = 12	feature = 293	correl = 0.0357411	descr = N_Gram_ATCGC
cnt = 13	feature = 292	correl = 0.0411099	descr = N_Gram_ATCGA
cnt = 14	feature = 356	correl = -0.0393785	descr = N_Gram_CATAC
cnt = 15	feature = 449	correl = -0.103508	descr = N_Gram_CGGCG
cnt = 16	feature = 755	correl = 0.0277192	descr = N_Gram_TATAC
cnt = 17	feature = 595	correl = -0.0541316	descr = N_Gram_GCGCA
cnt = 18	feature = 313	correl = 0.0377887	descr = N_Gram_ATTCG
cnt = 19	feature = 11	correl = 0.0660375	descr = Position_Specific_Bin_Base_3_Base_G
cnt = 20	feature = 228	correl = -0.0322178	descr = N_Gram_ACGTT
cnt = 21	feature = 58	correl = -0.0554315	descr = Position_Specific_Bin_Base_18_Base_G
cnt = 22	feature = 806	correl = 0.0486878	descr = N_Gram_TCTAG
cnt = 23	feature = 914	correl = 0.0308527	descr = N_Gram_TTTTA
cnt = 24	feature = 206	correl = 0.0348917	descr = N_Gram_ACAGC
cnt = 25	feature = 288	correl = -0.026094	descr = N_Gram_ATCCC
cnt = 26	feature = 16	correl = 0.0521204	descr = Position_Specific_Bin_Base_5_Base_T
cnt = 27	feature = 701	correl = -0.0496444	descr = N_Gram_GTGGA
cnt = 28	feature = 669	correl = -0.0846378	descr = N_Gram_GGTGC
cnt = 29	feature = 316	correl = -0.0343752	descr = N_Gram_ATTGA
cnt = 30	feature = 52	correl = 0.0257648	descr = Position_Specific_Bin_Base_17_Base_A
cnt = 31	feature = 665	correl = 0.0242077	descr = N_Gram_GGTCA
cnt = 32	feature = 749	correl = 0.0289965	descr = N_Gram_TAGGC
cnt = 33	feature = 2	correl = -0.146576	descr = Position_Specific_Bin_Base_0_Base_G
cnt = 34	feature = 654	correl = -0.0328268	descr = N_Gram_GGGCT
cnt = 35	feature = 687	correl = -0.0426177	descr = N_Gram_GTCCT
cnt = 36	feature = 751	correl = 0.0229892	descr = N_Gram_TAGTG
cnt = 37	feature = 772	correl = 0.0275011	descr = N_Gram_TCACT
cnt = 38	feature = 631	correl = -0.0642513	descr = N_Gram_GGCAA
cnt = 39	feature = 334	correl = -0.0457092	descr = N_Gram_CACCT
cnt = 40	feature = 716	correl = 0.0230667	descr = N_Gram_GTTTC
cnt = 41	feature = 900	correl = 0.0392185	descr = N_Gram_TTGTG
cnt = 42	feature = 603	correl = -0.0843941	descr = N_Gram_GCGT
cnt = 43	feature = 6	correl = -0.0487253	descr = Position_Specific_Bin_Base_2_Base_A
cnt = 44	feature = 852	correl = 0.035643	descr = N_Gram_TGTAT
cnt = 45	feature = 802	correl = 0.0984104	descr = N_Gram_TCGTG
cnt = 46	feature = 33	correl = 0.056225	descr = Position_Specific_Bin_Base_10_Base_T
cnt = 47	feature = 535	correl = 0.0327094	descr = N_Gram_GACT
cnt = 48	feature = 105	correl = -0.0810077	descr = Fold_of_RNAi_Sequence_Pos_14
cnt = 49	feature = 233	correl = 0.0403478	descr = N_Gram_ACTCT
cnt = 50	feature = 29	correl = 0.0436148	descr = Position_Specific_Bin_Base_9_Base_T
cnt = 51	feature = 707	correl = 0.0267682	descr = N_Gram_GTGTG
cnt = 52	feature = 704	correl = -0.0270476	descr = N_Gram_GTGGT
cnt = 53	feature = 10	correl = 0.0232199	descr = Position_Specific_Bin_Base_3_Base_A
cnt = 54	feature = 657	correl = -0.0685156	descr = N_Gram_GGGGC
cnt = 55	feature = 308	correl = 0.0586631	descr = N_Gram_ATTA
cnt = 56	feature = 675	correl = 0.0433913	descr = N_Gram_GTAA
cnt = 57	feature = 695	correl = 0.0251789	descr = N_Gram_GTGA
cnt = 58	feature = 501	correl = 0.0444681	descr = N_Gram_CTGT
cnt = 59	feature = 59	correl = 0.0387945	descr = Position_Specific_Bin_Base_18_Base_T
cnt = 60	feature = 515	correl = 0.0643418	descr = N_Gram_CTTTG
cnt = 61	feature = 653	correl = -0.0805885	descr = N_Gram_GGGCG
cnt = 62	feature = 798	correl = -0.0289937	descr = N_Gram_TCGGC
cnt = 63	feature = 792	correl = 0.0483028	descr = N_Gram_TCGC
cnt = 64	feature = 478	correl = 0.0406079	descr = N_Gram_CTAT
cnt = 65	feature = 679	correl = 0.0267852	descr = N_Gram_GTAGG
cnt = 66	feature = 1	correl = 0.10883	descr = Position_Specific_Bin_Base_0_Base_C
cnt = 67	feature = 759	correl = 0.0522734	descr = N_Gram_TATCG
cnt = 68	feature = 47	correl = -0.0324619	descr = Position_Specific_Bin_Base_15_Base_G
cnt = 69	feature = 31	correl = -0.0681223	descr = Position_Specific_Bin_Base_10_Base_C
cnt = 70	feature = 42	correl = 0.109371	descr = Position_Specific_Bin_Base_14_Base_A
cnt = 71	feature = 525	correl = 0.0399057	descr = N_Gram_GAATT
cnt = 72	feature = 658	correl = -0.0475021	descr = N_Gram_GGGGT
cnt = 73	feature = 15	correl = -0.0587711	descr = Position_Specific_Bin_Base_5_Base_C
cnt = 74	feature = 80	correl = 0.0262231	descr = Gibbs_of_Target_Sequence__Pos_12_Step_1
cnt = 75	feature = 358	correl = 0.0421472	descr = N_Gram_CATC
cnt = 76	feature = 645	correl = -0.028764	descr = N_Gram_GGCTT
cnt = 77	feature = 28	correl = -0.0219214	descr = Position_Specific_Bin_Base_9_Base_C
cnt = 78	feature = 812	correl = 0.0824549	descr = N_Gram_TCTG
cnt = 79	feature = 662	correl = 0.0418976	descr = N_Gram_GGTA
cnt = 80	feature = 56	correl = 0.0371989	descr = Position_Specific_Bin_Base_18_Base_A
cnt = 81	feature = 696	correl = 0.0324222	descr = N_Gram_GTGAA
cnt = 82	feature = 857	correl = 0.059711	descr = N_Gram_TGTGT
cnt = 83	feature = 278	correl = 0.0911245	descr = N_Gram_ATAT
cnt = 84	feature = 664	correl = -0.0230042	descr = N_Gram_GGTC
cnt = 85	feature = 78	correl = 0.121833	descr = Gibbs_of_Target_Sequence__Pos_10_Step_1
cnt = 86	feature = 367	correl = -0.0762401	descr = N_Gram_CCA
cnt = 87	feature = 70	correl = -0.0362326	descr = Gibbs_of_Target_Sequence__Pos_1_Step_1
cnt = 88	feature = 721	correl = 0.0388412	descr = N_Gram_TAAA
cnt = 89	feature = 229	correl = 0.0389079	descr = N_Gram_ACT
cnt = 90	feature = 768	correl = 0.0284493	descr = N_Gram_TCA
cnt = 91	feature = 76	correl = 0.0851445	descr = Gibbs_of_Target_Sequence__Pos_8_Step_1
cnt = 92	feature = 83	correl = 0.093925	descr = Gibbs_of_Target_Sequence__Pos_15_Step_1
cnt = 93	feature = 81	correl = 0.136849	descr = Gibbs_of_Target_Sequence__Pos_13_Step_1
cnt = 94	feature = 643	correl = -0.0596644	descr = N_Gram_GGCT
cnt = 95	feature = 674	correl = 0.050949	descr = N_Gram_GTA
cnt = 96	feature = 705	correl = 0.0377741	descr = N_Gram_GTGT
cnt = 97	feature = 767	correl = 0.0498243	descr = N_Gram_TC
cnt = 98	feature = 659	correl = -0.0534267	descr = N_Gram_GGGT
cnt = 99	feature = 77	correl = 0.105195	descr = Gibbs_of_Target_Sequence__Pos_9_Step_1
cnt = 100	feature = 752	correl = 0.121629	descr = N_Gram_TAT
num rows = 2188
num_elements = 220988
.*.*
optimization finished, #iter = 1904
nu = 0.444355
obj = -87.772068, rho = -0.476615
nSV = 1085, nBSV = 872
num rows = 243
num_elements = 24543
*
optimization finished, #iter = 184
nu = 0.434166
obj = -10.020125, rho = -0.681722
nSV = 128, nBSV = 80
.*.*
optimization finished, #iter = 1904
nu = 0.444355
obj = -87.772068, rho = -0.476615
nSV = 1085, nBSV = 872
CFS merit scores = 1.14814
CFS merit scores = 1.49696
CFS merit scores = 1.78102
CFS merit scores = 2.02103
CFS merit scores = 2.23432
CFS merit scores = 2.42456
CFS merit scores = 2.59461
CFS merit scores = 2.74913
CFS merit scores = 2.89067
CFS merit scores = 3.02558
CFS merit scores = 3.14964
CFS merit scores = 3.26748
CFS merit scores = 3.37892
CFS merit scores = 3.47977
CFS merit scores = 3.57444
CFS merit scores = 3.66482
CFS merit scores = 3.75147
CFS merit scores = 3.83298
CFS merit scores = 3.91134
CFS merit scores = 3.98382
CFS merit scores = 4.05304
CFS merit scores = 4.11875
CFS merit scores = 4.17952
CFS merit scores = 4.23967
CFS merit scores = 4.29186
CFS merit scores = 4.34139
CFS merit scores = 4.38896
CFS merit scores = 4.43557
CFS merit scores = 4.47898
CFS merit scores = 4.52032
CFS merit scores = 4.55986
CFS merit scores = 4.59736
CFS merit scores = 4.63407
CFS merit scores = 4.66949
CFS merit scores = 4.70276
CFS merit scores = 4.73564
CFS merit scores = 4.76802
CFS merit scores = 4.79977
CFS merit scores = 4.83033
CFS merit scores = 4.85965
CFS merit scores = 4.88875
CFS merit scores = 4.91388
CFS merit scores = 4.9388
CFS merit scores = 4.96357
CFS merit scores = 4.98607
CFS merit scores = 5.00779
CFS merit scores = 5.028
CFS merit scores = 5.04717
CFS merit scores = 5.06426
CFS merit scores = 5.08164
CFS merit scores = 5.09759
CFS merit scores = 5.11267
CFS merit scores = 5.12624
CFS merit scores = 5.14039
CFS merit scores = 5.15205
CFS merit scores = 5.16389
CFS merit scores = 5.17488
CFS merit scores = 5.1858
CFS merit scores = 5.19636
CFS merit scores = 5.20498
CFS merit scores = 5.21271
CFS merit scores = 5.21986
CFS merit scores = 5.22681
CFS merit scores = 5.23339
CFS merit scores = 5.24034
CFS merit scores = 5.2453
CFS merit scores = 5.24924
CFS merit scores = 5.25064
CFS merit scores = 5.2521
CFS merit scores = 5.25358
CFS merit scores = 5.25557
CFS merit scores = 5.25383
CFS merit scores = 5.2502
CFS merit scores = 5.24684
CFS merit scores = 5.24407
CFS merit scores = 5.24129
CFS merit scores = 5.23844
CFS merit scores = 5.23538
CFS merit scores = 5.23065
CFS merit scores = 5.22386
CFS merit scores = 5.21687
CFS merit scores = 5.20821
CFS merit scores = 5.19936
CFS merit scores = 5.18862
CFS merit scores = 5.17723
CFS merit scores = 5.16589
CFS merit scores = 5.1551
CFS merit scores = 5.1447
CFS merit scores = 5.13457
CFS merit scores = 5.12409
CFS merit scores = 5.11411
CFS merit scores = 5.10118
CFS merit scores = 5.08864
CFS merit scores = 5.07232
CFS merit scores = 5.0556
CFS merit scores = 5.03761
CFS merit scores = 5.01714
CFS merit scores = 4.99508
CFS merit scores = 4.97377
CFS merit scores = 4.9478
CFS merit scores = 4.92263
CFS merit scores = 4.88439
cnt = 1	feature = 81	correl = 0.148135	descr = Gibbs_of_Target_Sequence__Pos_14_Step_1
cnt = 2	feature = 2	correl = -0.140676	descr = Position_Specific_Bin_Base_0_Base_G
cnt = 3	feature = 264	correl = 0.0629373	descr = N_Gram_AGCAT
cnt = 4	feature = 749	correl = -0.0324242	descr = N_Gram_TACG
cnt = 5	feature = 308	correl = 0.0361481	descr = N_Gram_ATCTG
cnt = 6	feature = 721	correl = -0.0500127	descr = N_Gram_GTTAG
cnt = 7	feature = 256	correl = -0.0241103	descr = N_Gram_AGACC
cnt = 8	feature = 251	correl = -0.0434305	descr = N_Gram_ACTGC
cnt = 9	feature = 16	correl = 0.0456473	descr = Position_Specific_Bin_Base_5_Base_T
cnt = 10	feature = 798	correl = -0.0353498	descr = N_Gram_TCCCC
cnt = 11	feature = 674	correl = 0.0488004	descr = N_Gram_GGTAA
cnt = 12	feature = 701	correl = 0.0350202	descr = N_Gram_GTCGC
cnt = 13	feature = 653	correl = -0.065599	descr = N_Gram_GGCGT
cnt = 14	feature = 659	correl = -0.0588571	descr = N_Gram_GGGAG
cnt = 15	feature = 884	correl = -0.0420962	descr = N_Gram_TTACC
cnt = 16	feature = 278	correl = 0.0369218	descr = N_Gram_AGTAA
cnt = 17	feature = 452	correl = -0.0633246	descr = N_Gram_CGCGG
cnt = 18	feature = 632	correl = 0.0249469	descr = N_Gram_GGACA
cnt = 19	feature = 316	correl = -0.0223839	descr = N_Gram_ATGTA
cnt = 20	feature = 704	correl = 0.043601	descr = N_Gram_GTCTA
cnt = 21	feature = 501	correl = -0.0287424	descr = N_Gram_CTCGA
cnt = 22	feature = 834	correl = 0.0440068	descr = N_Gram_TGAAC
cnt = 23	feature = 449	correl = -0.0266695	descr = N_Gram_CGCCC
cnt = 24	feature = 765	correl = 0.0246843	descr = N_Gram_TAGT
cnt = 25	feature = 705	correl = 0.0240255	descr = N_Gram_GTCTT
cnt = 26	feature = 675	correl = 0.031977	descr = N_Gram_GGTAC
cnt = 27	feature = 56	correl = 0.0544302	descr = Position_Specific_Bin_Base_18_Base_A
cnt = 28	feature = 11	correl = -0.0806065	descr = Position_Specific_Bin_Base_3_Base_T
cnt = 29	feature = 535	correl = -0.0412879	descr = N_Gram_GAAGC
cnt = 30	feature = 665	correl = -0.0276034	descr = N_Gram_GGGCT
cnt = 31	feature = 899	correl = 0.0332487	descr = N_Gram_TTCGC
cnt = 32	feature = 662	correl = -0.0530474	descr = N_Gram_GGGCA
cnt = 33	feature = 4	correl = 0.0868008	descr = Position_Specific_Bin_Base_1_Base_A
cnt = 34	feature = 752	correl = 0.0722921	descr = N_Gram_TACTA
cnt = 35	feature = 228	correl = -0.031765	descr = N_Gram_ACCCC
cnt = 36	feature = 773	correl = 0.0765388	descr = N_Gram_TATCA
cnt = 37	feature = 358	correl = -0.0216334	descr = N_Gram_CAGCG
cnt = 38	feature = 717	correl = 0.0504565	descr = N_Gram_GTGTA
cnt = 39	feature = 21	correl = -0.132738	descr = Position_Specific_Bin_Base_7_Base_C
cnt = 40	feature = 708	correl = 0.0245941	descr = N_Gram_GTGAG
cnt = 41	feature = 33	correl = -0.0442991	descr = Position_Specific_Bin_Base_11_Base_A
cnt = 42	feature = 812	correl = -0.0746496	descr = N_Gram_TCGGG
cnt = 43	feature = 718	correl = 0.0265794	descr = N_Gram_GTGTG
cnt = 44	feature = 6	correl = -0.0393786	descr = Position_Specific_Bin_Base_2_Base_A
cnt = 45	feature = 28	correl = 0.0267607	descr = Position_Specific_Bin_Base_9_Base_T
cnt = 46	feature = 436	correl = -0.042232	descr = N_Gram_CGAC
cnt = 47	feature = 631	correl = 0.0427883	descr = N_Gram_GGAAT
cnt = 48	feature = 802	correl = -0.0350456	descr = N_Gram_TCCTG
cnt = 49	feature = 292	correl = 0.0276053	descr = N_Gram_ATATA
cnt = 50	feature = 229	correl = -0.0254052	descr = N_Gram_ACCCT
cnt = 51	feature = 904	correl = 0.0845849	descr = N_Gram_TTCTG
cnt = 52	feature = 288	correl = 0.0250415	descr = N_Gram_ATAGA
cnt = 53	feature = 759	correl = 0.0629538	descr = N_Gram_TAGC
cnt = 54	feature = 525	correl = 0.0496022	descr = N_Gram_CTTGT
cnt = 55	feature = 461	correl = -0.0420924	descr = N_Gram_CGGCT
cnt = 56	feature = 29	correl = 0.0742035	descr = Position_Specific_Bin_Base_10_Base_A
cnt = 57	feature = 620	correl = -0.046055	descr = N_Gram_GCTCC
cnt = 58	feature = 334	correl = 0.0543826	descr = N_Gram_CAAC
cnt = 59	feature = 1	correl = 0.118066	descr = Position_Specific_Bin_Base_0_Base_C
cnt = 60	feature = 707	correl = 0.0263291	descr = N_Gram_GTGAA
cnt = 61	feature = 865	correl = 0.0247614	descr = N_Gram_TGGTC
cnt = 62	feature = 17	correl = 0.0219766	descr = Position_Specific_Bin_Base_6_Base_A
cnt = 63	feature = 792	correl = 0.0314913	descr = N_Gram_TCATC
cnt = 64	feature = 10	correl = 0.0489757	descr = Position_Specific_Bin_Base_3_Base_G
cnt = 65	feature = 478	correl = -0.0540896	descr = N_Gram_CGTT
cnt = 66	feature = 592	correl = -0.0741744	descr = N_Gram_GCCCA
cnt = 67	feature = 664	correl = -0.0677099	descr = N_Gram_GGGCG
cnt = 68	feature = 15	correl = -0.0661679	descr = Position_Specific_Bin_Base_5_Base_C
cnt = 69	feature = 47	correl = -0.0251609	descr = Position_Specific_Bin_Base_15_Base_T
cnt = 70	feature = 40	correl = 0.0988192	descr = Position_Specific_Bin_Base_14_Base_A
cnt = 71	feature = 404	correl = -0.041739	descr = N_Gram_CCCTC
cnt = 72	feature = 657	correl = -0.0726488	descr = N_Gram_GGGA
cnt = 73	feature = 645	correl = -0.0478755	descr = N_Gram_GGCAG
cnt = 74	feature = 105	correl = -0.0794602	descr = Fold_of_RNAi_Sequence_Pos_16
cnt = 75	feature = 751	correl = 0.0543425	descr = N_Gram_TACT
cnt = 76	feature = 58	correl = -0.0592457	descr = Position_Specific_Bin_Base_18_Base_G
cnt = 77	feature = 837	correl = 0.0215753	descr = N_Gram_TGAG
cnt = 78	feature = 206	correl = 0.0687084	descr = N_Gram_AATTC
cnt = 79	feature = 233	correl = -0.0591709	descr = N_Gram_ACG
cnt = 80	feature = 83	correl = 0.110659	descr = Gibbs_of_Target_Sequence__Pos_16_Step_1
cnt = 81	feature = 914	correl = -0.0237415	descr = N_Gram_TTGGG
cnt = 82	feature = 716	correl = 0.0396745	descr = N_Gram_GTGT
cnt = 83	feature = 768	correl = 0.0735508	descr = N_Gram_TATA
cnt = 84	feature = 755	correl = 0.0644748	descr = N_Gram_TAGA
cnt = 85	feature = 679	correl = -0.0816863	descr = N_Gram_GGTG
cnt = 86	feature = 687	correl = 0.0574566	descr = N_Gram_GTAA
cnt = 87	feature = 643	correl = -0.0664834	descr = N_Gram_GGCA
cnt = 88	feature = 76	correl = 0.084493	descr = Gibbs_of_Target_Sequence__Pos_8_Step_1
cnt = 89	feature = 70	correl = -0.0376112	descr = Gibbs_of_Target_Sequence__Pos_1_Step_1
cnt = 90	feature = 367	correl = 0.047341	descr = N_Gram_CATC
cnt = 91	feature = 80	correl = 0.109971	descr = Gibbs_of_Target_Sequence__Pos_13_Step_1
cnt = 92	feature = 706	correl = 0.0289632	descr = N_Gram_GTGA
cnt = 93	feature = 654	correl = -0.0401267	descr = N_Gram_GGCT
cnt = 94	feature = 78	correl = 0.118346	descr = Gibbs_of_Target_Sequence__Pos_10_Step_1
cnt = 95	feature = 82	correl = 0.0936792	descr = Gibbs_of_Target_Sequence__Pos_15_Step_1
cnt = 96	feature = 732	correl = 0.0446023	descr = N_Gram_TAAA
cnt = 97	feature = 77	correl = 0.103696	descr = Gibbs_of_Target_Sequence__Pos_9_Step_1
cnt = 98	feature = 767	correl = 0.121458	descr = N_Gram_TAT
cnt = 99	feature = 857	correl = -0.050046	descr = N_Gram_TGG
cnt = 100	feature = 672	correl = -0.0487634	descr = N_Gram_GGT
cnt = 101	feature = 603	correl = -0.104032	descr = N_Gram_GCG
cnt = 102	feature = 432	correl = -0.0907006	descr = N_Gram_CG
num rows = 2188
num_elements = 225364
.*
optimization finished, #iter = 1897
nu = 0.446988
obj = -87.758413, rho = -0.525692
nSV = 1071, nBSV = 884
num rows = 243
num_elements = 25029
*
optimization finished, #iter = 202
nu = 0.410448
obj = -9.513874, rho = -0.638509
nSV = 130, nBSV = 76
.*
optimization finished, #iter = 1897
nu = 0.446988
obj = -87.758413, rho = -0.525692
nSV = 1071, nBSV = 884
TEST = 33 AVE CORR = 0.639641
