# Supplementary material for: Improving model predictions for RNA interference activities that use support vector machine regression by combining and filtering features
Source: BMC Bioinformatics. 2007 Jun 6;8:182. doi: 10.1186/1471-2105-8-182 (PMC1906837; doi:10.1186/1471-2105-8-182)
Supplement: Additional file 5 — tr_2431_cfsfilters. The features found to be useful by Correlation based Feature in training and testing the 2431 dataset by cross validation, at t-test values from 0 to 90. [file 1471-2105-8-182-S5.gz › tr_2431_file_34]

34
ave count = 82.8

CFS merit scores = 1.45362
CFS merit scores = 1.61763
CFS merit scores = 1.84867
CFS merit scores = 2.07312
CFS merit scores = 2.27498
CFS merit scores = 2.45844
CFS merit scores = 2.62767
CFS merit scores = 2.77906
CFS merit scores = 2.91899
CFS merit scores = 3.04967
CFS merit scores = 3.16889
CFS merit scores = 3.28245
CFS merit scores = 3.38898
CFS merit scores = 3.48942
CFS merit scores = 3.58461
CFS merit scores = 3.67457
CFS merit scores = 3.75687
CFS merit scores = 3.83707
CFS merit scores = 3.91459
CFS merit scores = 3.98745
CFS merit scores = 4.0584
CFS merit scores = 4.12659
CFS merit scores = 4.18871
CFS merit scores = 4.24801
CFS merit scores = 4.30182
CFS merit scores = 4.35317
CFS merit scores = 4.40207
CFS merit scores = 4.44891
CFS merit scores = 4.49339
CFS merit scores = 4.53413
CFS merit scores = 4.57355
CFS merit scores = 4.61226
CFS merit scores = 4.64708
CFS merit scores = 4.68054
CFS merit scores = 4.71238
CFS merit scores = 4.74364
CFS merit scores = 4.77295
CFS merit scores = 4.80135
CFS merit scores = 4.8292
CFS merit scores = 4.85684
CFS merit scores = 4.88038
CFS merit scores = 4.90293
CFS merit scores = 4.92339
CFS merit scores = 4.94394
CFS merit scores = 4.96248
CFS merit scores = 4.97998
CFS merit scores = 4.99668
CFS merit scores = 5.01374
CFS merit scores = 5.02952
CFS merit scores = 5.04527
CFS merit scores = 5.05988
CFS merit scores = 5.07515
CFS merit scores = 5.08757
CFS merit scores = 5.10001
CFS merit scores = 5.1118
CFS merit scores = 5.12356
CFS merit scores = 5.13466
CFS merit scores = 5.14607
CFS merit scores = 5.15755
CFS merit scores = 5.16684
CFS merit scores = 5.17437
CFS merit scores = 5.18175
CFS merit scores = 5.18718
CFS merit scores = 5.19274
CFS merit scores = 5.19519
CFS merit scores = 5.19845
CFS merit scores = 5.19989
CFS merit scores = 5.20175
CFS merit scores = 5.20313
CFS merit scores = 5.20477
CFS merit scores = 5.20556
CFS merit scores = 5.20633
CFS merit scores = 5.20726
CFS merit scores = 5.20805
CFS merit scores = 5.20912
CFS merit scores = 5.2076
CFS merit scores = 5.20498
CFS merit scores = 5.20166
CFS merit scores = 5.19876
CFS merit scores = 5.19589
CFS merit scores = 5.19278
CFS merit scores = 5.18792
CFS merit scores = 5.18317
CFS merit scores = 5.17815
CFS merit scores = 5.17306
CFS merit scores = 5.16596
CFS merit scores = 5.15847
CFS merit scores = 5.14866
CFS merit scores = 5.13913
CFS merit scores = 5.12883
CFS merit scores = 5.11706
CFS merit scores = 5.10428
CFS merit scores = 5.09134
CFS merit scores = 5.07775
CFS merit scores = 5.06145
CFS merit scores = 5.04478
CFS merit scores = 5.02596
CFS merit scores = 5.0023
CFS merit scores = 4.9797
CFS merit scores = 4.95798
CFS merit scores = 4.91975
CFS merit scores = 4.88174
CFS merit scores = 4.82575
cnt = 1	feature = 80	correl = 0.453617	descr = Gibbs_of_Target_Sequence__Pos_19_Step_1
cnt = 2	feature = 2	correl = -0.147904	descr = Position_Specific_Bin_Base_0_Base_G
cnt = 3	feature = 857	correl = -0.0729079	descr = N_Gram_TGGC
cnt = 4	feature = 721	correl = -0.0229944	descr = N_Gram_GTTCC
cnt = 5	feature = 716	correl = 0.0359878	descr = N_Gram_GTGTA
cnt = 6	feature = 358	correl = 0.0257711	descr = N_Gram_CATAG
cnt = 7	feature = 452	correl = -0.0332763	descr = N_Gram_CGCTC
cnt = 8	feature = 525	correl = -0.0249477	descr = N_Gram_CTTTA
cnt = 9	feature = 308	correl = -0.0223571	descr = N_Gram_ATTAA
cnt = 10	feature = 432	correl = -0.0628694	descr = N_Gram_CGAA
cnt = 11	feature = 768	correl = 0.0246684	descr = N_Gram_TATAG
cnt = 12	feature = 674	correl = 0.0527852	descr = N_Gram_GGTAA
cnt = 13	feature = 632	correl = -0.0221328	descr = N_Gram_GGAAA
cnt = 14	feature = 705	correl = 0.0373441	descr = N_Gram_GTCTA
cnt = 15	feature = 228	correl = -0.0384462	descr = N_Gram_ACGTT
cnt = 16	feature = 767	correl = 0.0581326	descr = N_Gram_TATAA
cnt = 17	feature = 664	correl = -0.0751546	descr = N_Gram_GGGCG
cnt = 18	feature = 436	correl = -0.0448707	descr = N_Gram_CGACG
cnt = 19	feature = 749	correl = 0.0725806	descr = N_Gram_TACTA
cnt = 20	feature = 4	correl = -0.0932933	descr = Position_Specific_Bin_Base_1_Base_G
cnt = 21	feature = 620	correl = 0.0276344	descr = N_Gram_GCTCT
cnt = 22	feature = 334	correl = -0.0231227	descr = N_Gram_CACCG
cnt = 23	feature = 206	correl = 0.0463099	descr = N_Gram_ACATC
cnt = 24	feature = 406	correl = -0.0562891	descr = N_Gram_CCGAT
cnt = 25	feature = 915	correl = 0.0221711	descr = N_Gram_TTGGT
cnt = 26	feature = 278	correl = 0.0411363	descr = N_Gram_ATAGG
cnt = 27	feature = 645	correl = -0.0622834	descr = N_Gram_GGCAA
cnt = 28	feature = 256	correl = -0.0302573	descr = N_Gram_AGGAG
cnt = 29	feature = 490	correl = 0.0368204	descr = N_Gram_CTAGA
cnt = 30	feature = 409	correl = -0.0234382	descr = N_Gram_CCGCG
cnt = 31	feature = 708	correl = -0.0341191	descr = N_Gram_GTGC
cnt = 32	feature = 914	correl = 0.0488904	descr = N_Gram_TTGGA
cnt = 33	feature = 792	correl = -0.0672724	descr = N_Gram_TCCCC
cnt = 34	feature = 288	correl = 0.0396252	descr = N_Gram_ATCCG
cnt = 35	feature = 233	correl = 0.0469254	descr = N_Gram_ACTCT
cnt = 36	feature = 904	correl = 0.0893662	descr = N_Gram_TTCTG
cnt = 37	feature = 404	correl = -0.0527488	descr = N_Gram_CCGAC
cnt = 38	feature = 384	correl = 0.026662	descr = N_Gram_CCATT
cnt = 39	feature = 15	correl = 0.0804565	descr = Position_Specific_Bin_Base_5_Base_T
cnt = 40	feature = 738	correl = 0.0488993	descr = N_Gram_TAAGG
cnt = 41	feature = 707	correl = 0.0269796	descr = N_Gram_GTGAA
cnt = 42	feature = 554	correl = -0.051658	descr = N_Gram_GAGCC
cnt = 43	feature = 6	correl = 0.0324388	descr = Position_Specific_Bin_Base_2_Base_C
cnt = 44	feature = 659	correl = -0.0782113	descr = N_Gram_GGGAA
cnt = 45	feature = 662	correl = -0.0429675	descr = N_Gram_GGGCA
cnt = 46	feature = 772	correl = 0.0493613	descr = N_Gram_TATG
cnt = 47	feature = 29	correl = -0.0627604	descr = Position_Specific_Bin_Base_10_Base_G
cnt = 48	feature = 40	correl = 0.0748515	descr = Position_Specific_Bin_Base_14_Base_T
cnt = 49	feature = 10	correl = -0.0843521	descr = Position_Specific_Bin_Base_3_Base_T
cnt = 50	feature = 675	correl = 0.0377116	descr = N_Gram_GGTCA
cnt = 51	feature = 17	correl = -0.0358903	descr = Position_Specific_Bin_Base_6_Base_C
cnt = 52	feature = 47	correl = -0.030179	descr = Position_Specific_Bin_Base_17_Base_C
cnt = 53	feature = 449	correl = -0.0686803	descr = N_Gram_CGCGG
cnt = 54	feature = 653	correl = -0.0481587	descr = N_Gram_GGCGT
cnt = 55	feature = 802	correl = 0.0473653	descr = N_Gram_TCGC
cnt = 56	feature = 579	correl = -0.0358089	descr = N_Gram_GCACG
cnt = 57	feature = 33	correl = 0.119654	descr = Position_Specific_Bin_Base_11_Base_T
cnt = 58	feature = 812	correl = 0.0999798	descr = N_Gram_TCGTG
cnt = 59	feature = 316	correl = 0.0467671	descr = N_Gram_ATTGG
cnt = 60	feature = 21	correl = 0.0513243	descr = Position_Specific_Bin_Base_8_Base_A
cnt = 61	feature = 704	correl = 0.0232254	descr = N_Gram_GTCT
cnt = 62	feature = 798	correl = 0.0484091	descr = N_Gram_TCCTT
cnt = 63	feature = 837	correl = 0.0328339	descr = N_Gram_TGAT
cnt = 64	feature = 535	correl = 0.0424021	descr = N_Gram_GAATT
cnt = 65	feature = 28	correl = -0.0600876	descr = Position_Specific_Bin_Base_10_Base_C
cnt = 66	feature = 11	correl = 0.0728943	descr = Position_Specific_Bin_Base_4_Base_A
cnt = 67	feature = 105	correl = -0.0553405	descr = Xue_Structure_Feature_A101
cnt = 68	feature = 1	correl = 0.118807	descr = Position_Specific_Bin_Base_0_Base_C
cnt = 69	feature = 260	correl = -0.109919	descr = N_Gram_AGGGC
cnt = 70	feature = 687	correl = 0.0377278	descr = N_Gram_GTAAG
cnt = 71	feature = 56	correl = -0.1249	descr = Position_Specific_Bin_Base_19_Base_G
cnt = 72	feature = 834	correl = 0.0661462	descr = N_Gram_TGAAG
cnt = 73	feature = 501	correl = -0.0863572	descr = N_Gram_CTCG
cnt = 74	feature = 16	correl = 0.0302313	descr = Position_Specific_Bin_Base_6_Base_A
cnt = 75	feature = 58	correl = 0.367786	descr = Position_Specific_Bin_Base_20_Base_A
cnt = 76	feature = 759	correl = 0.0263143	descr = N_Gram_TAGG
cnt = 77	feature = 292	correl = 0.0627216	descr = N_Gram_ATCT
cnt = 78	feature = 658	correl = -0.0963662	descr = N_Gram_GGGA
cnt = 79	feature = 701	correl = 0.0529075	descr = N_Gram_GTCG
cnt = 80	feature = 654	correl = -0.0422758	descr = N_Gram_GGCT
cnt = 81	feature = 32	correl = -0.0523976	descr = Position_Specific_Bin_Base_11_Base_G
cnt = 82	feature = 264	correl = 0.03773	descr = N_Gram_AGT
cnt = 83	feature = 76	correl = 0.0982351	descr = Gibbs_of_Target_Sequence__Pos_15_Step_1
cnt = 84	feature = 229	correl = 0.0322388	descr = N_Gram_ACT
cnt = 85	feature = 78	correl = 0.1174	descr = Gibbs_of_Target_Sequence__Pos_17_Step_1
cnt = 86	feature = 665	correl = -0.0859362	descr = N_Gram_GGGG
cnt = 87	feature = 603	correl = -0.0817647	descr = N_Gram_GCGC
cnt = 88	feature = 706	correl = 0.0291887	descr = N_Gram_GTGA
cnt = 89	feature = 631	correl = -0.031662	descr = N_Gram_GGAA
cnt = 90	feature = 81	correl = 0.424665	descr = Gibbs_of_Target_Sequence__Pos_20_Step_1
cnt = 91	feature = 752	correl = 0.0833834	descr = N_Gram_TAGA
cnt = 92	feature = 70	correl = 0.0905592	descr = Gibbs_of_Target_Sequence__Pos_8_Step_1
cnt = 93	feature = 865	correl = 0.0847013	descr = N_Gram_TGT
cnt = 94	feature = 461	correl = -0.0874776	descr = N_Gram_CGGG
cnt = 95	feature = 64	correl = -0.0258802	descr = Gibbs_of_Target_Sequence__Pos_1_Step_1
cnt = 96	feature = 83	correl = 0.153415	descr = PF_RNAi_Fold_5'Free_Count
cnt = 97	feature = 77	correl = 0.122177	descr = Gibbs_of_Target_Sequence__Pos_16_Step_1
cnt = 98	feature = 672	correl = -0.0341524	descr = N_Gram_GGT
cnt = 99	feature = 765	correl = 0.119917	descr = N_Gram_TAT
cnt = 100	feature = 751	correl = 0.0979162	descr = N_Gram_TAG
cnt = 101	feature = 657	correl = -0.133209	descr = N_Gram_GGG
cnt = 102	feature = 643	correl = -0.173773	descr = N_Gram_GGC
cnt = 103	feature = 82	correl = 0.235364	descr = PF_RNAi_Fold_Energy
num rows = 2187
num_elements = 227448
.*
optimization finished, #iter = 1869
nu = 0.433451
obj = -85.126209, rho = -0.598401
nSV = 1043, nBSV = 855
num rows = 244
num_elements = 25376
*
optimization finished, #iter = 173
nu = 0.426681
obj = -10.833068, rho = -0.651583
nSV = 133, nBSV = 78
.*
optimization finished, #iter = 1869
nu = 0.433451
obj = -85.126209, rho = -0.598401
nSV = 1043, nBSV = 855
CFS merit scores = 1.45497
CFS merit scores = 1.61614
CFS merit scores = 1.8443
CFS merit scores = 2.06179
CFS merit scores = 2.26077
CFS merit scores = 2.44407
CFS merit scores = 2.60822
CFS merit scores = 2.75571
CFS merit scores = 2.89536
CFS merit scores = 3.02559
CFS merit scores = 3.14516
CFS merit scores = 3.25619
CFS merit scores = 3.36044
CFS merit scores = 3.46085
CFS merit scores = 3.55773
CFS merit scores = 3.6486
CFS merit scores = 3.73369
CFS merit scores = 3.8137
CFS merit scores = 3.8909
CFS merit scores = 3.96186
CFS merit scores = 4.02518
CFS merit scores = 4.0848
CFS merit scores = 4.14086
CFS merit scores = 4.19409
CFS merit scores = 4.24404
CFS merit scores = 4.29151
CFS merit scores = 4.33546
CFS merit scores = 4.37514
CFS merit scores = 4.41387
CFS merit scores = 4.45229
CFS merit scores = 4.48831
CFS merit scores = 4.52357
CFS merit scores = 4.55797
CFS merit scores = 4.59213
CFS merit scores = 4.62026
CFS merit scores = 4.64782
CFS merit scores = 4.67538
CFS merit scores = 4.70253
CFS merit scores = 4.72563
CFS merit scores = 4.7488
CFS merit scores = 4.77031
CFS merit scores = 4.79112
CFS merit scores = 4.8104
CFS merit scores = 4.8293
CFS merit scores = 4.84739
CFS merit scores = 4.86538
CFS merit scores = 4.88324
CFS merit scores = 4.89922
CFS merit scores = 4.9137
CFS merit scores = 4.92799
CFS merit scores = 4.94149
CFS merit scores = 4.95068
CFS merit scores = 4.95986
CFS merit scores = 4.96873
CFS merit scores = 4.97669
CFS merit scores = 4.98458
CFS merit scores = 4.99252
CFS merit scores = 4.9986
CFS merit scores = 5.00495
CFS merit scores = 5.01147
CFS merit scores = 5.01683
CFS merit scores = 5.02257
CFS merit scores = 5.02649
CFS merit scores = 5.02923
CFS merit scores = 5.03175
CFS merit scores = 5.03398
CFS merit scores = 5.03529
CFS merit scores = 5.03698
CFS merit scores = 5.03718
CFS merit scores = 5.03746
CFS merit scores = 5.0382
CFS merit scores = 5.03863
CFS merit scores = 5.03914
CFS merit scores = 5.03932
CFS merit scores = 5.03847
CFS merit scores = 5.03553
CFS merit scores = 5.03222
CFS merit scores = 5.02803
CFS merit scores = 5.02324
CFS merit scores = 5.01943
CFS merit scores = 5.01437
CFS merit scores = 5.00843
CFS merit scores = 4.99837
CFS merit scores = 4.98746
CFS merit scores = 4.97614
CFS merit scores = 4.9652
CFS merit scores = 4.94877
CFS merit scores = 4.93118
CFS merit scores = 4.91234
CFS merit scores = 4.89011
CFS merit scores = 4.8652
CFS merit scores = 4.83327
CFS merit scores = 4.78819
cnt = 1	feature = 81	correl = 0.454969	descr = Gibbs_of_Target_Sequence__Pos_19_Step_1
cnt = 2	feature = 2	correl = -0.147063	descr = Position_Specific_Bin_Base_0_Base_G
cnt = 3	feature = 228	correl = 0.0333661	descr = N_Gram_ACT
cnt = 4	feature = 857	correl = -0.0563053	descr = N_Gram_TGGGG
cnt = 5	feature = 701	correl = -0.045058	descr = N_Gram_GTGC
cnt = 6	feature = 525	correl = 0.0369199	descr = N_Gram_GACA
cnt = 7	feature = 256	correl = -0.0297799	descr = N_Gram_AGGAG
cnt = 8	feature = 768	correl = 0.0247007	descr = N_Gram_TATGC
cnt = 9	feature = 759	correl = 0.0693756	descr = N_Gram_TATAA
cnt = 10	feature = 11	correl = 0.0675327	descr = Position_Specific_Bin_Base_3_Base_G
cnt = 11	feature = 796	correl = 0.0268411	descr = N_Gram_TCGA
cnt = 12	feature = 593	correl = -0.0437473	descr = N_Gram_GCGCA
cnt = 13	feature = 334	correl = -0.0307071	descr = N_Gram_CACGA
cnt = 14	feature = 432	correl = -0.0323233	descr = N_Gram_CGCAA
cnt = 15	feature = 767	correl = 0.0683243	descr = N_Gram_TATGA
cnt = 16	feature = 657	correl = -0.0872542	descr = N_Gram_GGGCC
cnt = 17	feature = 659	correl = -0.0254563	descr = N_Gram_GGGCT
cnt = 18	feature = 47	correl = 0.0378871	descr = Position_Specific_Bin_Base_17_Base_A
cnt = 19	feature = 834	correl = 0.0368928	descr = N_Gram_TGATC
cnt = 20	feature = 264	correl = 0.0892963	descr = N_Gram_AGTCG
cnt = 21	feature = 721	correl = 0.0265224	descr = N_Gram_GTTTC
cnt = 22	feature = 687	correl = 0.0479308	descr = N_Gram_GTCAA
cnt = 23	feature = 752	correl = 0.0510696	descr = N_Gram_TAGCA
cnt = 24	feature = 409	correl = -0.0221631	descr = N_Gram_CCTCA
cnt = 25	feature = 4	correl = -0.0262092	descr = Position_Specific_Bin_Base_1_Base_C
cnt = 26	feature = 52	correl = -0.0610258	descr = Position_Specific_Bin_Base_18_Base_G
cnt = 27	feature = 316	correl = 0.0452548	descr = N_Gram_ATTGT
cnt = 28	feature = 643	correl = -0.0317489	descr = N_Gram_GGCCT
cnt = 29	feature = 632	correl = -0.0420013	descr = N_Gram_GGATG
cnt = 30	feature = 579	correl = -0.0830159	descr = N_Gram_GCCCA
cnt = 31	feature = 461	correl = 0.0293775	descr = N_Gram_CGTCT
cnt = 32	feature = 308	correl = 0.0786281	descr = N_Gram_ATTAT
cnt = 33	feature = 798	correl = 0.0442783	descr = N_Gram_TCGC
cnt = 34	feature = 17	correl = 0.0296634	descr = Position_Specific_Bin_Base_6_Base_A
cnt = 35	feature = 29	correl = -0.0531629	descr = Position_Specific_Bin_Base_10_Base_G
cnt = 36	feature = 40	correl = -0.154096	descr = Position_Specific_Bin_Base_14_Base_G
cnt = 37	feature = 705	correl = -0.0567607	descr = N_Gram_GTGGA
cnt = 38	feature = 358	correl = 0.0292319	descr = N_Gram_CATG
cnt = 39	feature = 16	correl = 0.0503412	descr = Position_Specific_Bin_Base_5_Base_T
cnt = 40	feature = 706	correl = -0.0754493	descr = N_Gram_GTGGC
cnt = 41	feature = 672	correl = -0.0358006	descr = N_Gram_GGTGA
cnt = 42	feature = 31	correl = -0.0421747	descr = Position_Specific_Bin_Base_11_Base_A
cnt = 43	feature = 260	correl = 0.0904519	descr = N_Gram_AGGTA
cnt = 44	feature = 1	correl = 0.102771	descr = Position_Specific_Bin_Base_0_Base_C
cnt = 45	feature = 653	correl = -0.0684294	descr = N_Gram_GGGAA
cnt = 46	feature = 654	correl = -0.0656479	descr = N_Gram_GGGAG
cnt = 47	feature = 229	correl = 0.0515418	descr = N_Gram_ACTA
cnt = 48	feature = 645	correl = -0.0754111	descr = N_Gram_GGCGC
cnt = 49	feature = 292	correl = 0.0468474	descr = N_Gram_ATCTG
cnt = 50	feature = 765	correl = 0.0540482	descr = N_Gram_TATCG
cnt = 51	feature = 802	correl = -0.05458	descr = N_Gram_TCGG
cnt = 52	feature = 501	correl = 0.0429511	descr = N_Gram_CTGT
cnt = 53	feature = 755	correl = 0.0315348	descr = N_Gram_TAGT
cnt = 54	feature = 58	correl = 0.366173	descr = Position_Specific_Bin_Base_20_Base_A
cnt = 55	feature = 206	correl = 0.0470174	descr = N_Gram_ACAGT
cnt = 56	feature = 603	correl = -0.0675003	descr = N_Gram_GCGTC
cnt = 57	feature = 10	correl = -0.126621	descr = Position_Specific_Bin_Base_2_Base_T
cnt = 58	feature = 749	correl = 0.0536343	descr = N_Gram_TAGAC
cnt = 59	feature = 738	correl = 0.038029	descr = N_Gram_TACC
cnt = 60	feature = 812	correl = 0.038798	descr = N_Gram_TCTAT
cnt = 61	feature = 716	correl = -0.050425	descr = N_Gram_GTTG
cnt = 62	feature = 6	correl = 0.0275521	descr = Position_Specific_Bin_Base_1_Base_T
cnt = 63	feature = 278	correl = 0.047576	descr = N_Gram_ATATG
cnt = 64	feature = 452	correl = -0.0466502	descr = N_Gram_CGGGT
cnt = 65	feature = 658	correl = -0.0848546	descr = N_Gram_GGGCG
cnt = 66	feature = 499	correl = -0.0220526	descr = N_Gram_CTGGG
cnt = 67	feature = 792	correl = -0.0320976	descr = N_Gram_TCCTC
cnt = 68	feature = 56	correl = -0.124906	descr = Position_Specific_Bin_Base_19_Base_G
cnt = 69	feature = 15	correl = -0.0559338	descr = Position_Specific_Bin_Base_5_Base_C
cnt = 70	feature = 751	correl = 0.0645506	descr = N_Gram_TAGC
cnt = 71	feature = 436	correl = -0.0758098	descr = N_Gram_CGCG
cnt = 72	feature = 33	correl = 0.11286	descr = Position_Specific_Bin_Base_11_Base_T
cnt = 73	feature = 535	correl = 0.0375623	descr = N_Gram_GACT
cnt = 74	feature = 70	correl = 0.0837438	descr = Gibbs_of_Target_Sequence__Pos_8_Step_1
cnt = 75	feature = 28	correl = -0.0796189	descr = Position_Specific_Bin_Base_10_Base_C
cnt = 76	feature = 367	correl = -0.0507116	descr = N_Gram_CCAC
cnt = 77	feature = 675	correl = -0.03054	descr = N_Gram_GGTT
cnt = 78	feature = 631	correl = -0.0497923	descr = N_Gram_GGAGG
cnt = 79	feature = 105	correl = -0.0577757	descr = Xue_Structure_Feature_A100
cnt = 80	feature = 77	correl = 0.0973518	descr = Gibbs_of_Target_Sequence__Pos_15_Step_1
cnt = 81	feature = 233	correl = 0.0484554	descr = N_Gram_ACTG
cnt = 82	feature = 478	correl = 0.0514618	descr = N_Gram_CTAT
cnt = 83	feature = 674	correl = -0.0974016	descr = N_Gram_GGTGG
cnt = 84	feature = 82	correl = 0.431022	descr = Gibbs_of_Target_Sequence__Pos_20_Step_1
cnt = 85	feature = 80	correl = 0.197882	descr = Gibbs_of_Target_Sequence__Pos_18_Step_1
cnt = 86	feature = 78	correl = 0.11928	descr = Gibbs_of_Target_Sequence__Pos_16_Step_1
cnt = 87	feature = 76	correl = 0.157174	descr = Gibbs_of_Target_Sequence__Pos_14_Step_1
cnt = 88	feature = 449	correl = -0.0847652	descr = N_Gram_CGGG
cnt = 89	feature = 899	correl = 0.107937	descr = N_Gram_TTG
cnt = 90	feature = 704	correl = -0.0978076	descr = N_Gram_GTGG
cnt = 91	feature = 665	correl = -0.0834309	descr = N_Gram_GGGTG
cnt = 92	feature = 664	correl = -0.0544589	descr = N_Gram_GGGT
cnt = 93	feature = 83	correl = 0.232997	descr = PF_RNAi_Fold_Energy
num rows = 2188
num_elements = 205672
.*
optimization finished, #iter = 1785
nu = 0.441346
obj = -88.031300, rho = -0.514456
nSV = 1064, nBSV = 886
num rows = 243
num_elements = 22842
*
optimization finished, #iter = 215
nu = 0.464022
obj = -10.487774, rho = -0.620078
nSV = 140, nBSV = 89
.*
optimization finished, #iter = 1785
nu = 0.441346
obj = -88.031300, rho = -0.514456
nSV = 1064, nBSV = 886
CFS merit scores = 1.44852
CFS merit scores = 1.62016
CFS merit scores = 1.84494
CFS merit scores = 2.06654
CFS merit scores = 2.26378
CFS merit scores = 2.44144
CFS merit scores = 2.60565
CFS merit scores = 2.75785
CFS merit scores = 2.90111
CFS merit scores = 3.03464
CFS merit scores = 3.16083
CFS merit scores = 3.27842
CFS merit scores = 3.38998
CFS merit scores = 3.48922
CFS merit scores = 3.58338
CFS merit scores = 3.67426
CFS merit scores = 3.76076
CFS merit scores = 3.83899
CFS merit scores = 3.91469
CFS merit scores = 3.98575
CFS merit scores = 4.05061
CFS merit scores = 4.1113
CFS merit scores = 4.16776
CFS merit scores = 4.22321
CFS merit scores = 4.27729
CFS merit scores = 4.32942
CFS merit scores = 4.37703
CFS merit scores = 4.42396
CFS merit scores = 4.46785
CFS merit scores = 4.50946
CFS merit scores = 4.5478
CFS merit scores = 4.58097
CFS merit scores = 4.61307
CFS merit scores = 4.64411
CFS merit scores = 4.67394
CFS merit scores = 4.70071
CFS merit scores = 4.72569
CFS merit scores = 4.74952
CFS merit scores = 4.77091
CFS merit scores = 4.78981
CFS merit scores = 4.80799
CFS merit scores = 4.82647
CFS merit scores = 4.84319
CFS merit scores = 4.85883
CFS merit scores = 4.8736
CFS merit scores = 4.88829
CFS merit scores = 4.90208
CFS merit scores = 4.9134
CFS merit scores = 4.92492
CFS merit scores = 4.93683
CFS merit scores = 4.94832
CFS merit scores = 4.95836
CFS merit scores = 4.96647
CFS merit scores = 4.97367
CFS merit scores = 4.97891
CFS merit scores = 4.98392
CFS merit scores = 4.98974
CFS merit scores = 4.99493
CFS merit scores = 4.99986
CFS merit scores = 5.00576
CFS merit scores = 5.01004
CFS merit scores = 5.01478
CFS merit scores = 5.01855
CFS merit scores = 5.02196
CFS merit scores = 5.02406
CFS merit scores = 5.02478
CFS merit scores = 5.0252
CFS merit scores = 5.02558
CFS merit scores = 5.0236
CFS merit scores = 5.02064
CFS merit scores = 5.01757
CFS merit scores = 5.01476
CFS merit scores = 5.01051
CFS merit scores = 5.00382
CFS merit scores = 4.99745
CFS merit scores = 4.98931
CFS merit scores = 4.98008
CFS merit scores = 4.97105
CFS merit scores = 4.96112
CFS merit scores = 4.95117
CFS merit scores = 4.94022
CFS merit scores = 4.92796
CFS merit scores = 4.91449
CFS merit scores = 4.89846
CFS merit scores = 4.88209
CFS merit scores = 4.86449
CFS merit scores = 4.8464
CFS merit scores = 4.82477
CFS merit scores = 4.79726
CFS merit scores = 4.7591
CFS merit scores = 4.71093
cnt = 1	feature = 81	correl = 0.448525	descr = Gibbs_of_Target_Sequence__Pos_19_Step_1
cnt = 2	feature = 2	correl = -0.135476	descr = Position_Specific_Bin_Base_0_Base_G
cnt = 3	feature = 773	correl = -0.0274226	descr = N_Gram_TCCTC
cnt = 4	feature = 802	correl = 0.0259982	descr = N_Gram_TCTGT
cnt = 5	feature = 768	correl = -0.0315201	descr = N_Gram_TCCCA
cnt = 6	feature = 501	correl = -0.0253875	descr = N_Gram_CTTTA
cnt = 7	feature = 876	correl = 0.0348795	descr = N_Gram_TTCGC
cnt = 8	feature = 525	correl = 0.0680599	descr = N_Gram_GACTA
cnt = 9	feature = 664	correl = -0.0589472	descr = N_Gram_GGTTA
cnt = 10	feature = 452	correl = 0.0293553	descr = N_Gram_CGTCT
cnt = 11	feature = 631	correl = -0.0645323	descr = N_Gram_GGCGG
cnt = 12	feature = 308	correl = 0.0346323	descr = N_Gram_ATTCG
cnt = 13	feature = 449	correl = 0.0219318	descr = N_Gram_CGTCA
cnt = 14	feature = 643	correl = -0.0887619	descr = N_Gram_GGGCC
cnt = 15	feature = 461	correl = 0.0648309	descr = N_Gram_CTAAG
cnt = 16	feature = 432	correl = -0.0667833	descr = N_Gram_CGCGG
cnt = 17	feature = 752	correl = 0.0292382	descr = N_Gram_TATGT
cnt = 18	feature = 812	correl = 0.0284045	descr = N_Gram_TGAGA
cnt = 19	feature = 665	correl = -0.0709925	descr = N_Gram_GGTTG
cnt = 20	feature = 657	correl = 0.0331339	descr = N_Gram_GGTCA
cnt = 21	feature = 687	correl = -0.0444613	descr = N_Gram_GTGC
cnt = 22	feature = 717	correl = -0.0524465	descr = N_Gram_TAATC
cnt = 23	feature = 751	correl = 0.0573999	descr = N_Gram_TATGA
cnt = 24	feature = 865	correl = 0.0310416	descr = N_Gram_TTAGC
cnt = 25	feature = 721	correl = 0.0782106	descr = N_Gram_TACAA
cnt = 26	feature = 278	correl = 0.0279739	descr = N_Gram_ATATA
cnt = 27	feature = 834	correl = -0.0582154	descr = N_Gram_TGGCC
cnt = 28	feature = 10	correl = -0.082375	descr = Position_Specific_Bin_Base_3_Base_T
cnt = 29	feature = 645	correl = -0.030693	descr = N_Gram_GGGCT
cnt = 30	feature = 603	correl = -0.0626447	descr = N_Gram_GCTTT
cnt = 31	feature = 749	correl = 0.0461481	descr = N_Gram_TATCG
cnt = 32	feature = 15	correl = 0.0363669	descr = Position_Specific_Bin_Base_6_Base_A
cnt = 33	feature = 798	correl = 0.0476545	descr = N_Gram_TCTCT
cnt = 34	feature = 662	correl = -0.084978	descr = N_Gram_GGTGG
cnt = 35	feature = 658	correl = -0.0599121	descr = N_Gram_GGTCC
cnt = 36	feature = 672	correl = 0.0266662	descr = N_Gram_GTATT
cnt = 37	feature = 28	correl = -0.0579378	descr = Position_Specific_Bin_Base_10_Base_G
cnt = 38	feature = 6	correl = 0.0587686	descr = Position_Specific_Bin_Base_2_Base_C
cnt = 39	feature = 334	correl = -0.059169	descr = N_Gram_CAGA
cnt = 40	feature = 367	correl = -0.0272801	descr = N_Gram_CCATC
cnt = 41	feature = 21	correl = 0.0484259	descr = Position_Specific_Bin_Base_7_Base_T
cnt = 42	feature = 4	correl = -0.0922977	descr = Position_Specific_Bin_Base_1_Base_G
cnt = 43	feature = 535	correl = -0.0343259	descr = N_Gram_GAGGG
cnt = 44	feature = 707	correl = 0.0564298	descr = N_Gram_GTTTG
cnt = 45	feature = 11	correl = 0.0768797	descr = Position_Specific_Bin_Base_4_Base_A
cnt = 46	feature = 705	correl = -0.0244854	descr = N_Gram_GTTGT
cnt = 47	feature = 674	correl = 0.0505368	descr = N_Gram_GTCAA
cnt = 48	feature = 759	correl = 0.0305702	descr = N_Gram_TCACC
cnt = 49	feature = 33	correl = 0.122367	descr = Position_Specific_Bin_Base_11_Base_T
cnt = 50	feature = 47	correl = -0.0668364	descr = Position_Specific_Bin_Base_16_Base_G
cnt = 51	feature = 718	correl = 0.0483371	descr = N_Gram_TAATT
cnt = 52	feature = 358	correl = -0.0295198	descr = N_Gram_CCAA
cnt = 53	feature = 58	correl = 0.0629845	descr = Position_Specific_Bin_Base_19_Base_T
cnt = 54	feature = 206	correl = 0.063513	descr = N_Gram_ACAT
cnt = 55	feature = 579	correl = -0.0545494	descr = N_Gram_GCGC
cnt = 56	feature = 704	correl = -0.0332756	descr = N_Gram_GTTGG
cnt = 57	feature = 755	correl = 0.0454596	descr = N_Gram_TATTT
cnt = 58	feature = 792	correl = 0.0526826	descr = N_Gram_TCTAC
cnt = 59	feature = 490	correl = 0.0454272	descr = N_Gram_CTGTT
cnt = 60	feature = 1	correl = 0.106362	descr = Position_Specific_Bin_Base_0_Base_C
cnt = 61	feature = 404	correl = -0.0624927	descr = N_Gram_CCTCT
cnt = 62	feature = 229	correl = 0.0763644	descr = N_Gram_ACTAC
cnt = 63	feature = 904	correl = 0.0623761	descr = N_Gram_TTTCT
cnt = 64	feature = 17	correl = 0.032018	descr = Position_Specific_Bin_Base_6_Base_G
cnt = 65	feature = 675	correl = -0.0213989	descr = N_Gram_GTCAC
cnt = 66	feature = 288	correl = 0.0400925	descr = N_Gram_ATCGA
cnt = 67	feature = 56	correl = -0.121187	descr = Position_Specific_Bin_Base_19_Base_C
cnt = 68	feature = 808	correl = 0.0607381	descr = N_Gram_TGAA
cnt = 69	feature = 29	correl = 0.0592604	descr = Position_Specific_Bin_Base_10_Base_T
cnt = 70	feature = 765	correl = 0.0284397	descr = N_Gram_TCCA
cnt = 71	feature = 82	correl = 0.421589	descr = Gibbs_of_Target_Sequence__Pos_20_Step_1
cnt = 72	feature = 256	correl = -0.0515914	descr = N_Gram_AGGG
cnt = 73	feature = 316	correl = -0.0262528	descr = N_Gram_CAAA
cnt = 74	feature = 76	correl = 0.144465	descr = Gibbs_of_Target_Sequence__Pos_14_Step_1
cnt = 75	feature = 16	correl = -0.046843	descr = Position_Specific_Bin_Base_6_Base_C
cnt = 76	feature = 105	correl = -0.0709674	descr = Xue_Structure_Feature_A100
cnt = 77	feature = 70	correl = 0.1472	descr = Gibbs_of_Target_Sequence__Pos_7_Step_1
cnt = 78	feature = 228	correl = 0.0456891	descr = N_Gram_ACTA
cnt = 79	feature = 706	correl = 0.0503992	descr = N_Gram_GTTT
cnt = 80	feature = 78	correl = 0.124245	descr = Gibbs_of_Target_Sequence__Pos_16_Step_1
cnt = 81	feature = 64	correl = 0.0898249	descr = Gibbs_of_Target_Sequence__Pos_0_Step_1
cnt = 82	feature = 767	correl = -0.0361798	descr = N_Gram_TCCC
cnt = 83	feature = 436	correl = -0.0909114	descr = N_Gram_CGG
cnt = 84	feature = 753	correl = 0.0641284	descr = N_Gram_TATT
cnt = 85	feature = 701	correl = -0.0584296	descr = N_Gram_GTTG
cnt = 86	feature = 80	correl = 0.1985	descr = Gibbs_of_Target_Sequence__Pos_18_Step_1
cnt = 87	feature = 77	correl = 0.0992392	descr = Gibbs_of_Target_Sequence__Pos_15_Step_1
cnt = 88	feature = 857	correl = 0.0622678	descr = N_Gram_TTA
cnt = 89	feature = 653	correl = -0.0389671	descr = N_Gram_GGT
cnt = 90	feature = 899	correl = 0.0993408	descr = N_Gram_TTT
cnt = 91	feature = 83	correl = 0.233596	descr = PF_RNAi_Fold_Energy
num rows = 2188
num_elements = 201296
.*
optimization finished, #iter = 1732
nu = 0.450192
obj = -90.598841, rho = -0.558703
nSV = 1068, nBSV = 910
num rows = 243
num_elements = 22356
*
optimization finished, #iter = 178
nu = 0.459624
obj = -9.766204, rho = -0.649190
nSV = 137, nBSV = 86
.*
optimization finished, #iter = 1732
nu = 0.450192
obj = -90.598841, rho = -0.558703
nSV = 1068, nBSV = 910
CFS merit scores = 1.149
CFS merit scores = 1.50553
CFS merit scores = 1.79042
CFS merit scores = 2.03688
CFS merit scores = 2.24685
CFS merit scores = 2.43799
CFS merit scores = 2.6138
CFS merit scores = 2.77485
CFS merit scores = 2.9234
CFS merit scores = 3.0607
CFS merit scores = 3.18891
CFS merit scores = 3.30928
CFS merit scores = 3.42168
CFS merit scores = 3.52628
CFS merit scores = 3.6265
CFS merit scores = 3.72234
CFS merit scores = 3.81324
CFS merit scores = 3.89659
CFS merit scores = 3.97554
CFS merit scores = 4.04924
CFS merit scores = 4.11973
CFS merit scores = 4.18593
CFS merit scores = 4.24783
CFS merit scores = 4.30276
CFS merit scores = 4.35507
CFS merit scores = 4.40298
CFS merit scores = 4.45019
CFS merit scores = 4.49518
CFS merit scores = 4.53619
CFS merit scores = 4.57604
CFS merit scores = 4.61152
CFS merit scores = 4.64751
CFS merit scores = 4.68029
CFS merit scores = 4.71104
CFS merit scores = 4.74045
CFS merit scores = 4.76881
CFS merit scores = 4.79535
CFS merit scores = 4.82083
CFS merit scores = 4.84593
CFS merit scores = 4.87055
CFS merit scores = 4.89226
CFS merit scores = 4.91455
CFS merit scores = 4.93402
CFS merit scores = 4.95279
CFS merit scores = 4.97059
CFS merit scores = 4.98608
CFS merit scores = 5.00227
CFS merit scores = 5.01741
CFS merit scores = 5.0309
CFS merit scores = 5.04415
CFS merit scores = 5.05768
CFS merit scores = 5.06977
CFS merit scores = 5.08246
CFS merit scores = 5.09461
CFS merit scores = 5.10623
CFS merit scores = 5.11715
CFS merit scores = 5.12715
CFS merit scores = 5.13742
CFS merit scores = 5.14653
CFS merit scores = 5.15541
CFS merit scores = 5.162
CFS merit scores = 5.16845
CFS merit scores = 5.17485
CFS merit scores = 5.18095
CFS merit scores = 5.1842
CFS merit scores = 5.18719
CFS merit scores = 5.18968
CFS merit scores = 5.19216
CFS merit scores = 5.19514
CFS merit scores = 5.19526
CFS merit scores = 5.19523
CFS merit scores = 5.19449
CFS merit scores = 5.19385
CFS merit scores = 5.19127
CFS merit scores = 5.18876
CFS merit scores = 5.18643
CFS merit scores = 5.18397
CFS merit scores = 5.1809
CFS merit scores = 5.17757
CFS merit scores = 5.1739
CFS merit scores = 5.17041
CFS merit scores = 5.16514
CFS merit scores = 5.16015
CFS merit scores = 5.15589
CFS merit scores = 5.14935
CFS merit scores = 5.14308
CFS merit scores = 5.13532
CFS merit scores = 5.1274
CFS merit scores = 5.11107
CFS merit scores = 5.09446
CFS merit scores = 5.07848
CFS merit scores = 5.06044
CFS merit scores = 5.04138
CFS merit scores = 5.02214
CFS merit scores = 4.99769
CFS merit scores = 4.97344
CFS merit scores = 4.94558
CFS merit scores = 4.9076
CFS merit scores = 4.86231
CFS merit scores = 4.81782
cnt = 1	feature = 2	correl = -0.149004	descr = Position_Specific_Bin_Base_0_Base_G
cnt = 2	feature = 659	correl = -0.118317	descr = N_Gram_GGCCC
cnt = 3	feature = 21	correl = -0.125311	descr = Position_Specific_Bin_Base_7_Base_C
cnt = 4	feature = 707	correl = -0.0546243	descr = N_Gram_GTCCC
cnt = 5	feature = 449	correl = -0.0482257	descr = N_Gram_CGAGT
cnt = 6	feature = 904	correl = 0.0327375	descr = N_Gram_TTCGC
cnt = 7	feature = 701	correl = -0.0263622	descr = N_Gram_GTAAT
cnt = 8	feature = 229	correl = -0.0393504	descr = N_Gram_ACGAA
cnt = 9	feature = 490	correl = -0.06787	descr = N_Gram_CGTTC
cnt = 10	feature = 708	correl = -0.0234628	descr = N_Gram_GTCCG
cnt = 11	feature = 857	correl = -0.0227017	descr = N_Gram_TGCCT
cnt = 12	feature = 214	correl = 0.0630837	descr = N_Gram_ACAGT
cnt = 13	feature = 767	correl = 0.0536372	descr = N_Gram_TAGCA
cnt = 14	feature = 461	correl = -0.0744575	descr = N_Gram_CGCGC
cnt = 15	feature = 755	correl = 0.0225324	descr = N_Gram_TACCG
cnt = 16	feature = 687	correl = 0.0273535	descr = N_Gram_GGTAC
cnt = 17	feature = 384	correl = -0.0225413	descr = N_Gram_CCAAG
cnt = 18	feature = 768	correl = 0.0763828	descr = N_Gram_TAGCT
cnt = 19	feature = 286	correl = 0.0294834	descr = N_Gram_ATATA
cnt = 20	feature = 47	correl = -0.0268652	descr = Position_Specific_Bin_Base_15_Base_T
cnt = 21	feature = 674	correl = -0.0436008	descr = N_Gram_GGGCA
cnt = 22	feature = 834	correl = 0.0838988	descr = N_Gram_TCTGC
cnt = 23	feature = 765	correl = 0.0458411	descr = N_Gram_TAGAG
cnt = 24	feature = 4	correl = -0.025699	descr = Position_Specific_Bin_Base_1_Base_C
cnt = 25	feature = 658	correl = -0.0849963	descr = N_Gram_GGCCA
cnt = 26	feature = 752	correl = 0.0835953	descr = N_Gram_TACAA
cnt = 27	feature = 645	correl = -0.0588814	descr = N_Gram_GGACC
cnt = 28	feature = 759	correl = 0.068002	descr = N_Gram_TACTA
cnt = 29	feature = 792	correl = 0.0238105	descr = N_Gram_TCAAG
cnt = 30	feature = 664	correl = -0.0784959	descr = N_Gram_GGCGG
cnt = 31	feature = 937	correl = 0.0667574	descr = N_Gram_TTTGA
cnt = 32	feature = 704	correl = 0.042001	descr = N_Gram_GTCAA
cnt = 33	feature = 802	correl = 0.0463357	descr = N_Gram_TCCAT
cnt = 34	feature = 288	correl = 0.0380449	descr = N_Gram_ATATG
cnt = 35	feature = 6	correl = -0.0394958	descr = Position_Specific_Bin_Base_2_Base_A
cnt = 36	feature = 28	correl = 0.0276972	descr = Position_Specific_Bin_Base_9_Base_T
cnt = 37	feature = 672	correl = -0.0712699	descr = N_Gram_GGGAG
cnt = 38	feature = 409	correl = -0.0689958	descr = N_Gram_CCCTG
cnt = 39	feature = 56	correl = 0.0434344	descr = Position_Specific_Bin_Base_18_Base_A
cnt = 40	feature = 631	correl = 0.0434217	descr = N_Gram_GCTCT
cnt = 41	feature = 798	correl = 0.0595063	descr = N_Gram_TCATC
cnt = 42	feature = 15	correl = -0.0248418	descr = Position_Specific_Bin_Base_4_Base_G
cnt = 43	feature = 535	correl = 0.0520587	descr = N_Gram_CTTGT
cnt = 44	feature = 732	correl = -0.0280142	descr = N_Gram_GTTGG
cnt = 45	feature = 942	correl = 0.0258921	descr = N_Gram_TTTTC
cnt = 46	feature = 11	correl = 0.0690295	descr = Position_Specific_Bin_Base_3_Base_G
cnt = 47	feature = 334	correl = 0.0770712	descr = N_Gram_CAACA
cnt = 48	feature = 233	correl = -0.0396127	descr = N_Gram_ACGG
cnt = 49	feature = 749	correl = 0.0655212	descr = N_Gram_TAATT
cnt = 50	feature = 404	correl = -0.102458	descr = N_Gram_CCCGA
cnt = 51	feature = 406	correl = -0.0368185	descr = N_Gram_CCCGG
cnt = 52	feature = 33	correl = -0.0370236	descr = Position_Specific_Bin_Base_11_Base_A
cnt = 53	feature = 812	correl = 0.0256743	descr = N_Gram_TCGA
cnt = 54	feature = 1	correl = 0.115975	descr = Position_Specific_Bin_Base_0_Base_C
cnt = 55	feature = 665	correl = -0.0635887	descr = N_Gram_GGCGT
cnt = 56	feature = 308	correl = 0.0222204	descr = N_Gram_ATGC
cnt = 57	feature = 52	correl = 0.0467491	descr = Position_Specific_Bin_Base_17_Base_A
cnt = 58	feature = 105	correl = -0.0713483	descr = Fold_of_RNAi_Sequence_Pos_14
cnt = 59	feature = 716	correl = 0.0246195	descr = N_Gram_GTGA
cnt = 60	feature = 705	correl = 0.0312411	descr = N_Gram_GTCAT
cnt = 61	feature = 29	correl = 0.0751094	descr = Position_Specific_Bin_Base_10_Base_A
cnt = 62	feature = 17	correl = -0.0698688	descr = Position_Specific_Bin_Base_5_Base_C
cnt = 63	feature = 292	correl = 0.045923	descr = N_Gram_ATCAA
cnt = 64	feature = 256	correl = -0.0492856	descr = N_Gram_AGCC
cnt = 65	feature = 738	correl = 0.0466247	descr = N_Gram_TAAA
cnt = 66	feature = 228	correl = -0.0374129	descr = N_Gram_ACGA
cnt = 67	feature = 501	correl = 0.0721006	descr = N_Gram_CTAGC
cnt = 68	feature = 16	correl = 0.0292485	descr = Position_Specific_Bin_Base_4_Base_T
cnt = 69	feature = 899	correl = 0.0384065	descr = N_Gram_TTCAT
cnt = 70	feature = 58	correl = -0.0471093	descr = Position_Specific_Bin_Base_18_Base_G
cnt = 71	feature = 721	correl = -0.102581	descr = N_Gram_GTGG
cnt = 72	feature = 10	correl = 0.0264599	descr = Position_Specific_Bin_Base_3_Base_A
cnt = 73	feature = 81	correl = 0.130389	descr = Gibbs_of_Target_Sequence__Pos_13_Step_1
cnt = 74	feature = 525	correl = 0.0367983	descr = N_Gram_CTGT
cnt = 75	feature = 478	correl = -0.0492675	descr = N_Gram_CGGT
cnt = 76	feature = 848	correl = 0.0590968	descr = N_Gram_TGATA
cnt = 77	feature = 837	correl = 0.0416517	descr = N_Gram_TCTTC
cnt = 78	feature = 31	correl = -0.0680806	descr = Position_Specific_Bin_Base_10_Base_G
cnt = 79	feature = 675	correl = -0.100407	descr = N_Gram_GGGCC
cnt = 80	feature = 865	correl = -0.0745478	descr = N_Gram_TGGCC
cnt = 81	feature = 653	correl = -0.0718658	descr = N_Gram_GGCA
cnt = 82	feature = 436	correl = 0.0336197	descr = N_Gram_CCTT
cnt = 83	feature = 206	correl = 0.082947	descr = N_Gram_ACAA
cnt = 84	feature = 929	correl = 0.0494664	descr = N_Gram_TTTA
cnt = 85	feature = 603	correl = -0.0766338	descr = N_Gram_GCCCT
cnt = 86	feature = 773	correl = 0.0735248	descr = N_Gram_TATA
cnt = 87	feature = 706	correl = -0.0684849	descr = N_Gram_GTCC
cnt = 88	feature = 751	correl = 0.0475776	descr = N_Gram_TACA
cnt = 89	feature = 432	correl = -0.0641635	descr = N_Gram_CCTG
cnt = 90	feature = 76	correl = 0.0868265	descr = Gibbs_of_Target_Sequence__Pos_8_Step_1
cnt = 91	feature = 80	correl = 0.0299313	descr = Gibbs_of_Target_Sequence__Pos_12_Step_1
cnt = 92	feature = 662	correl = -0.111253	descr = N_Gram_GGCG
cnt = 93	feature = 83	correl = 0.0950288	descr = Gibbs_of_Target_Sequence__Pos_15_Step_1
cnt = 94	feature = 940	correl = 0.0532314	descr = N_Gram_TTTT
cnt = 95	feature = 82	correl = 0.144853	descr = Gibbs_of_Target_Sequence__Pos_14_Step_1
cnt = 96	feature = 78	correl = 0.127807	descr = Gibbs_of_Target_Sequence__Pos_10_Step_1
cnt = 97	feature = 77	correl = 0.103143	descr = Gibbs_of_Target_Sequence__Pos_9_Step_1
cnt = 98	feature = 316	correl = 0.11887	descr = N_Gram_ATT
cnt = 99	feature = 579	correl = -0.140383	descr = N_Gram_GC
cnt = 100	feature = 278	correl = 0.124512	descr = N_Gram_AT
num rows = 2188
num_elements = 220988
.*
optimization finished, #iter = 1815
nu = 0.442929
obj = -88.776249, rho = -0.445476
nSV = 1067, nBSV = 879
num rows = 243
num_elements = 24543
*
optimization finished, #iter = 184
nu = 0.429615
obj = -9.450440, rho = -0.708957
nSV = 131, nBSV = 73
.*
optimization finished, #iter = 1815
nu = 0.442929
obj = -88.776249, rho = -0.445476
nSV = 1067, nBSV = 879
CFS merit scores = 1.19151
CFS merit scores = 1.52037
CFS merit scores = 1.78623
CFS merit scores = 2.02903
CFS merit scores = 2.24498
CFS merit scores = 2.43401
CFS merit scores = 2.60589
CFS merit scores = 2.76633
CFS merit scores = 2.91493
CFS merit scores = 3.05535
CFS merit scores = 3.18545
CFS merit scores = 3.30758
CFS merit scores = 3.42243
CFS merit scores = 3.53053
CFS merit scores = 3.63258
CFS merit scores = 3.72528
CFS merit scores = 3.8123
CFS merit scores = 3.89558
CFS merit scores = 3.97383
CFS merit scores = 4.048
CFS merit scores = 4.116
CFS merit scores = 4.18073
CFS merit scores = 4.24424
CFS merit scores = 4.30318
CFS merit scores = 4.36039
CFS merit scores = 4.41653
CFS merit scores = 4.47126
CFS merit scores = 4.52274
CFS merit scores = 4.57147
CFS merit scores = 4.61851
CFS merit scores = 4.66116
CFS merit scores = 4.70363
CFS merit scores = 4.74031
CFS merit scores = 4.77279
CFS merit scores = 4.80258
CFS merit scores = 4.83133
CFS merit scores = 4.85627
CFS merit scores = 4.8816
CFS merit scores = 4.90162
CFS merit scores = 4.92116
CFS merit scores = 4.93923
CFS merit scores = 4.95626
CFS merit scores = 4.97433
CFS merit scores = 4.98807
CFS merit scores = 5.00169
CFS merit scores = 5.01581
CFS merit scores = 5.02921
CFS merit scores = 5.04164
CFS merit scores = 5.05196
CFS merit scores = 5.06142
CFS merit scores = 5.07166
CFS merit scores = 5.08015
CFS merit scores = 5.08928
CFS merit scores = 5.09846
CFS merit scores = 5.10609
CFS merit scores = 5.11412
CFS merit scores = 5.1207
CFS merit scores = 5.12798
CFS merit scores = 5.13544
CFS merit scores = 5.14219
CFS merit scores = 5.14897
CFS merit scores = 5.15332
CFS merit scores = 5.15667
CFS merit scores = 5.15803
CFS merit scores = 5.15924
CFS merit scores = 5.16048
CFS merit scores = 5.16198
CFS merit scores = 5.16276
CFS merit scores = 5.16381
CFS merit scores = 5.16296
CFS merit scores = 5.16184
CFS merit scores = 5.16036
CFS merit scores = 5.15933
CFS merit scores = 5.15718
CFS merit scores = 5.15425
CFS merit scores = 5.14949
CFS merit scores = 5.14428
CFS merit scores = 5.1386
CFS merit scores = 5.13105
CFS merit scores = 5.12218
CFS merit scores = 5.11173
CFS merit scores = 5.10019
CFS merit scores = 5.08941
CFS merit scores = 5.0767
CFS merit scores = 5.06348
CFS merit scores = 5.04279
CFS merit scores = 5.00692
cnt = 1	feature = 83	correl = 0.191507	descr = Gibbs_of_Target_Sequence__Pos_18_Step_1
cnt = 2	feature = 33	correl = 0.120783	descr = Position_Specific_Bin_Base_11_Base_T
cnt = 3	feature = 751	correl = -0.0305078	descr = N_Gram_TACG
cnt = 4	feature = 17	correl = 0.021539	descr = Position_Specific_Bin_Base_6_Base_G
cnt = 5	feature = 256	correl = -0.0411751	descr = N_Gram_AGCGG
cnt = 6	feature = 675	correl = -0.0830346	descr = N_Gram_GGTCC
cnt = 7	feature = 884	correl = -0.040421	descr = N_Gram_TTACC
cnt = 8	feature = 228	correl = -0.042296	descr = N_Gram_ACGAA
cnt = 9	feature = 796	correl = -0.0223042	descr = N_Gram_TCCGA
cnt = 10	feature = 452	correl = -0.0568818	descr = N_Gram_CGCGT
cnt = 11	feature = 914	correl = 0.0357462	descr = N_Gram_TTGCG
cnt = 12	feature = 749	correl = 0.0306888	descr = N_Gram_TACCG
cnt = 13	feature = 765	correl = 0.0279371	descr = N_Gram_TAGGC
cnt = 14	feature = 857	correl = 0.0295216	descr = N_Gram_TGGAC
cnt = 15	feature = 755	correl = 0.0442694	descr = N_Gram_TACTG
cnt = 16	feature = 367	correl = 0.0283966	descr = N_Gram_CATGT
cnt = 17	feature = 798	correl = 0.0772501	descr = N_Gram_TCCTA
cnt = 18	feature = 229	correl = -0.0375609	descr = N_Gram_ACGAC
cnt = 19	feature = 759	correl = 0.0573345	descr = N_Gram_TAGAC
cnt = 20	feature = 554	correl = -0.0373336	descr = N_Gram_GAGAT
cnt = 21	feature = 612	correl = -0.0493191	descr = N_Gram_GCGGT
cnt = 22	feature = 21	correl = 0.0370049	descr = Position_Specific_Bin_Base_8_Base_A
cnt = 23	feature = 631	correl = 0.0371057	descr = N_Gram_GGAAT
cnt = 24	feature = 404	correl = -0.0674243	descr = N_Gram_CCGAT
cnt = 25	feature = 687	correl = 0.0275186	descr = N_Gram_GTAAG
cnt = 26	feature = 436	correl = -0.0415313	descr = N_Gram_CGACG
cnt = 27	feature = 768	correl = 0.0452054	descr = N_Gram_TAGTG
cnt = 28	feature = 705	correl = 0.0424223	descr = N_Gram_GTCTA
cnt = 29	feature = 672	correl = 0.0282457	descr = N_Gram_GGTAC
cnt = 30	feature = 716	correl = -0.0304433	descr = N_Gram_GTGGT
cnt = 31	feature = 6	correl = 0.0358121	descr = Position_Specific_Bin_Base_2_Base_C
cnt = 32	feature = 664	correl = -0.0704033	descr = N_Gram_GGGGC
cnt = 33	feature = 657	correl = -0.0615164	descr = N_Gram_GGGAG
cnt = 34	feature = 206	correl = 0.0583651	descr = N_Gram_ACAAA
cnt = 35	feature = 701	correl = 0.0429804	descr = N_Gram_GTCG
cnt = 36	feature = 4	correl = -0.0989067	descr = Position_Specific_Bin_Base_1_Base_G
cnt = 37	feature = 461	correl = -0.0340151	descr = N_Gram_CGGCT
cnt = 38	feature = 432	correl = -0.0328284	descr = N_Gram_CGAAT
cnt = 39	feature = 40	correl = 0.100553	descr = Position_Specific_Bin_Base_14_Base_A
cnt = 40	feature = 11	correl = 0.0828221	descr = Position_Specific_Bin_Base_4_Base_A
cnt = 41	feature = 679	correl = -0.0572812	descr = N_Gram_GGTGC
cnt = 42	feature = 535	correl = -0.0467934	descr = N_Gram_GAAGA
cnt = 43	feature = 708	correl = 0.0302877	descr = N_Gram_GTGAA
cnt = 44	feature = 2	correl = -0.131046	descr = Position_Specific_Bin_Base_0_Base_G
cnt = 45	feature = 752	correl = -0.0357203	descr = N_Gram_TACGT
cnt = 46	feature = 792	correl = 0.0383018	descr = N_Gram_TCCAT
cnt = 47	feature = 525	correl = 0.0481221	descr = N_Gram_CTTGT
cnt = 48	feature = 501	correl = 0.0347217	descr = N_Gram_CTCT
cnt = 49	feature = 665	correl = -0.0477275	descr = N_Gram_GGGGT
cnt = 50	feature = 334	correl = 0.0281661	descr = N_Gram_CACAG
cnt = 51	feature = 29	correl = 0.051879	descr = Position_Specific_Bin_Base_10_Base_T
cnt = 52	feature = 292	correl = 0.0245719	descr = N_Gram_ATCCT
cnt = 53	feature = 47	correl = 0.0692978	descr = Position_Specific_Bin_Base_16_Base_A
cnt = 54	feature = 738	correl = 0.0448696	descr = N_Gram_TAAGA
cnt = 55	feature = 704	correl = 0.0221769	descr = N_Gram_GTCT
cnt = 56	feature = 105	correl = -0.0264646	descr = Fold_of_RNAi_Sequence_Pos_19
cnt = 57	feature = 16	correl = -0.0363219	descr = Position_Specific_Bin_Base_6_Base_C
cnt = 58	feature = 31	correl = -0.0337109	descr = Position_Specific_Bin_Base_11_Base_C
cnt = 59	feature = 58	correl = 0.178008	descr = Position_Specific_Bin_Base_19_Base_A
cnt = 60	feature = 579	correl = -0.0299787	descr = N_Gram_GCACG
cnt = 61	feature = 308	correl = -0.0596461	descr = N_Gram_ATGGT
cnt = 62	feature = 358	correl = -0.0290682	descr = N_Gram_CATA
cnt = 63	feature = 674	correl = 0.0287207	descr = N_Gram_GGTCA
cnt = 64	feature = 10	correl = -0.0988791	descr = Position_Specific_Bin_Base_3_Base_T
cnt = 65	feature = 653	correl = -0.0267822	descr = N_Gram_GGCTT
cnt = 66	feature = 834	correl = 0.0417058	descr = N_Gram_TGAAG
cnt = 67	feature = 82	correl = 0.0908647	descr = Gibbs_of_Target_Sequence__Pos_17_Step_1
cnt = 68	feature = 28	correl = -0.0530427	descr = Position_Specific_Bin_Base_10_Base_G
cnt = 69	feature = 1	correl = 0.108951	descr = Position_Specific_Bin_Base_0_Base_C
cnt = 70	feature = 767	correl = 0.032939	descr = N_Gram_TAGT
cnt = 71	feature = 15	correl = 0.0232815	descr = Position_Specific_Bin_Base_6_Base_A
cnt = 72	feature = 865	correl = -0.0255245	descr = N_Gram_TGGTG
cnt = 73	feature = 316	correl = 0.098624	descr = N_Gram_ATTCT
cnt = 74	feature = 603	correl = -0.0719225	descr = N_Gram_GCGC
cnt = 75	feature = 233	correl = -0.0351332	descr = N_Gram_ACGT
cnt = 76	feature = 56	correl = -0.0409098	descr = Position_Specific_Bin_Base_18_Base_G
cnt = 77	feature = 802	correl = 0.0359057	descr = N_Gram_TCG
cnt = 78	feature = 78	correl = 0.123291	descr = Gibbs_of_Target_Sequence__Pos_13_Step_1
cnt = 79	feature = 288	correl = 0.0379406	descr = N_Gram_ATCC
cnt = 80	feature = 70	correl = 0.0974435	descr = Gibbs_of_Target_Sequence__Pos_4_Step_1
cnt = 81	feature = 278	correl = 0.0425579	descr = N_Gram_ATAG
cnt = 82	feature = 449	correl = -0.0790805	descr = N_Gram_CGCG
cnt = 83	feature = 384	correl = -0.137294	descr = N_Gram_CCC
cnt = 84	feature = 77	correl = 0.0449207	descr = Gibbs_of_Target_Sequence__Pos_11_Step_1
cnt = 85	feature = 80	correl = 0.0943335	descr = Gibbs_of_Target_Sequence__Pos_15_Step_1
cnt = 86	feature = 81	correl = 0.108369	descr = Gibbs_of_Target_Sequence__Pos_16_Step_1
cnt = 87	feature = 76	correl = 0.123093	descr = Gibbs_of_Target_Sequence__Pos_10_Step_1
num rows = 2188
num_elements = 192544
.*
optimization finished, #iter = 1789
nu = 0.458875
obj = -91.723667, rho = -0.587900
nSV = 1096, nBSV = 917
num rows = 243
num_elements = 21384
*
optimization finished, #iter = 144
nu = 0.358245
obj = -8.560136, rho = -0.500777
nSV = 105, nBSV = 68
.*
optimization finished, #iter = 1789
nu = 0.458875
obj = -91.723667, rho = -0.587900
nSV = 1096, nBSV = 917
CFS merit scores = 1.43086
CFS merit scores = 1.61174
CFS merit scores = 1.85327
CFS merit scores = 2.07781
CFS merit scores = 2.27657
CFS merit scores = 2.45947
CFS merit scores = 2.62152
CFS merit scores = 2.77094
CFS merit scores = 2.90856
CFS merit scores = 3.03536
CFS merit scores = 3.15217
CFS merit scores = 3.26315
CFS merit scores = 3.36788
CFS merit scores = 3.46795
CFS merit scores = 3.56095
CFS merit scores = 3.64866
CFS merit scores = 3.72929
CFS merit scores = 3.80553
CFS merit scores = 3.87708
CFS merit scores = 3.94373
CFS merit scores = 4.00828
CFS merit scores = 4.07044
CFS merit scores = 4.12978
CFS merit scores = 4.18443
CFS merit scores = 4.23729
CFS merit scores = 4.28736
CFS merit scores = 4.33395
CFS merit scores = 4.38023
CFS merit scores = 4.42112
CFS merit scores = 4.46032
CFS merit scores = 4.49837
CFS merit scores = 4.53395
CFS merit scores = 4.56933
CFS merit scores = 4.60252
CFS merit scores = 4.63477
CFS merit scores = 4.66674
CFS merit scores = 4.69845
CFS merit scores = 4.72668
CFS merit scores = 4.7542
CFS merit scores = 4.78108
CFS merit scores = 4.80741
CFS merit scores = 4.82985
CFS merit scores = 4.85221
CFS merit scores = 4.8735
CFS merit scores = 4.89441
CFS merit scores = 4.91331
CFS merit scores = 4.93188
CFS merit scores = 4.94993
CFS merit scores = 4.96734
CFS merit scores = 4.98356
CFS merit scores = 4.99829
CFS merit scores = 5.01267
CFS merit scores = 5.02715
CFS merit scores = 5.04164
CFS merit scores = 5.05466
CFS merit scores = 5.06731
CFS merit scores = 5.07812
CFS merit scores = 5.08798
CFS merit scores = 5.09684
CFS merit scores = 5.10551
CFS merit scores = 5.11407
CFS merit scores = 5.12054
CFS merit scores = 5.12675
CFS merit scores = 5.13019
CFS merit scores = 5.13383
CFS merit scores = 5.13692
CFS merit scores = 5.13977
CFS merit scores = 5.1422
CFS merit scores = 5.14223
CFS merit scores = 5.14188
CFS merit scores = 5.14142
CFS merit scores = 5.14128
CFS merit scores = 5.14145
CFS merit scores = 5.13937
CFS merit scores = 5.13713
CFS merit scores = 5.13394
CFS merit scores = 5.13076
CFS merit scores = 5.12671
CFS merit scores = 5.12173
CFS merit scores = 5.11517
CFS merit scores = 5.10537
CFS merit scores = 5.09493
CFS merit scores = 5.08496
CFS merit scores = 5.0753
CFS merit scores = 5.06519
CFS merit scores = 5.05514
CFS merit scores = 5.04459
CFS merit scores = 5.03405
CFS merit scores = 5.02218
CFS merit scores = 5.00705
CFS merit scores = 4.99208
CFS merit scores = 4.97696
CFS merit scores = 4.95768
CFS merit scores = 4.93775
CFS merit scores = 4.91518
CFS merit scores = 4.88859
CFS merit scores = 4.84895
CFS merit scores = 4.81055
CFS merit scores = 4.75779
CFS merit scores = 4.69501
cnt = 1	feature = 80	correl = 0.430862	descr = Gibbs_of_Target_Sequence__Pos_20_Step_1
cnt = 2	feature = 1	correl = -0.133802	descr = Position_Specific_Bin_Base_0_Base_G
cnt = 3	feature = 4	correl = -0.101252	descr = Position_Specific_Bin_Base_1_Base_G
cnt = 4	feature = 206	correl = -0.0280486	descr = N_Gram_ACCA
cnt = 5	feature = 865	correl = 0.0462317	descr = N_Gram_TGTCT
cnt = 6	feature = 645	correl = -0.0475364	descr = N_Gram_GGCTG
cnt = 7	feature = 701	correl = -0.0425686	descr = N_Gram_GTGC
cnt = 8	feature = 308	correl = 0.0590393	descr = N_Gram_ATTG
cnt = 9	feature = 316	correl = 0.0810536	descr = N_Gram_CAACA
cnt = 10	feature = 40	correl = 0.0771991	descr = Position_Specific_Bin_Base_15_Base_A
cnt = 11	feature = 278	correl = -0.0338617	descr = N_Gram_ATCCC
cnt = 12	feature = 664	correl = 0.0612734	descr = N_Gram_GGTAA
cnt = 13	feature = 798	correl = 0.0221681	descr = N_Gram_TCGAG
cnt = 14	feature = 643	correl = -0.0637144	descr = N_Gram_GGCGT
cnt = 15	feature = 658	correl = -0.0480916	descr = N_Gram_GGGGT
cnt = 16	feature = 436	correl = -0.0344078	descr = N_Gram_CGCCC
cnt = 17	feature = 665	correl = 0.0264541	descr = N_Gram_GGTAC
cnt = 18	feature = 579	correl = -0.0746547	descr = N_Gram_GCCAG
cnt = 19	feature = 704	correl = -0.0511571	descr = N_Gram_GTGGA
cnt = 20	feature = 770	correl = 0.0516154	descr = N_Gram_TATGA
cnt = 21	feature = 11	correl = 0.071972	descr = Position_Specific_Bin_Base_4_Base_A
cnt = 22	feature = 739	correl = 0.0751969	descr = N_Gram_TACAA
cnt = 23	feature = 706	correl = -0.0694966	descr = N_Gram_GTGGG
cnt = 24	feature = 334	correl = 0.0385934	descr = N_Gram_CACTC
cnt = 25	feature = 802	correl = 0.0368401	descr = N_Gram_TCGCT
cnt = 26	feature = 229	correl = -0.0430603	descr = N_Gram_ACTGC
cnt = 27	feature = 755	correl = 0.0836456	descr = N_Gram_TAGCT
cnt = 28	feature = 29	correl = 0.0526608	descr = Position_Specific_Bin_Base_10_Base_T
cnt = 29	feature = 358	correl = 0.0235135	descr = N_Gram_CATGT
cnt = 30	feature = 773	correl = 0.0486286	descr = N_Gram_TATTC
cnt = 31	feature = 501	correl = 0.0516952	descr = N_Gram_CTGGA
cnt = 32	feature = 767	correl = 0.0500814	descr = N_Gram_TATCA
cnt = 33	feature = 674	correl = -0.0458904	descr = N_Gram_GGTTA
cnt = 34	feature = 256	correl = -0.0305867	descr = N_Gram_AGTAG
cnt = 35	feature = 768	correl = 0.0494733	descr = N_Gram_TATCG
cnt = 36	feature = 264	correl = 0.0214151	descr = N_Gram_ATAAA
cnt = 37	feature = 904	correl = 0.0303447	descr = N_Gram_TTGGT
cnt = 38	feature = 653	correl = -0.0925878	descr = N_Gram_GGGCC
cnt = 39	feature = 449	correl = -0.0835138	descr = N_Gram_CGGCC
cnt = 40	feature = 461	correl = 0.0232146	descr = N_Gram_CGTCA
cnt = 41	feature = 228	correl = 0.0714999	descr = N_Gram_ACTGA
cnt = 42	feature = 716	correl = -0.0216363	descr = N_Gram_GTTGC
cnt = 43	feature = 657	correl = -0.0805273	descr = N_Gram_GGGGC
cnt = 44	feature = 367	correl = -0.0367214	descr = N_Gram_CCACG
cnt = 45	feature = 899	correl = 0.0565915	descr = N_Gram_TTGAA
cnt = 46	feature = 15	correl = 0.0263811	descr = Position_Specific_Bin_Base_5_Base_A
cnt = 47	feature = 612	correl = -0.0350659	descr = N_Gram_GCTGA
cnt = 48	feature = 33	correl = 0.125549	descr = Position_Specific_Bin_Base_11_Base_T
cnt = 49	feature = 705	correl = -0.0839608	descr = N_Gram_GTGGC
cnt = 50	feature = 47	correl = -0.0318497	descr = Position_Specific_Bin_Base_17_Base_C
cnt = 51	feature = 10	correl = -0.0940207	descr = Position_Specific_Bin_Base_3_Base_T
cnt = 52	feature = 56	correl = -0.111241	descr = Position_Specific_Bin_Base_19_Base_G
cnt = 53	feature = 812	correl = 0.0354446	descr = N_Gram_TCTAG
cnt = 54	feature = 796	correl = 0.0555009	descr = N_Gram_TCCTT
cnt = 55	feature = 679	correl = 0.0450778	descr = N_Gram_GTAAG
cnt = 56	feature = 21	correl = -0.0248255	descr = Position_Specific_Bin_Base_7_Base_G
cnt = 57	feature = 708	correl = 0.0305987	descr = N_Gram_GTGT
cnt = 58	feature = 6	correl = 0.0261779	descr = Position_Specific_Bin_Base_2_Base_C
cnt = 59	feature = 759	correl = 0.0318364	descr = N_Gram_TAGT
cnt = 60	feature = 707	correl = -0.0227754	descr = N_Gram_GTGGT
cnt = 61	feature = 288	correl = 0.0267202	descr = N_Gram_ATGAA
cnt = 62	feature = 233	correl = 0.0466349	descr = N_Gram_AGACA
cnt = 63	feature = 654	correl = -0.0794294	descr = N_Gram_GGGCG
cnt = 64	feature = 2	correl = 0.113364	descr = Position_Specific_Bin_Base_1_Base_A
cnt = 65	feature = 765	correl = 0.0295984	descr = N_Gram_TATAT
cnt = 66	feature = 31	correl = -0.0223653	descr = Position_Specific_Bin_Base_11_Base_C
cnt = 67	feature = 535	correl = 0.0381797	descr = N_Gram_GACT
cnt = 68	feature = 834	correl = 0.0651591	descr = N_Gram_TGATA
cnt = 69	feature = 749	correl = 0.0872808	descr = N_Gram_TAGA
cnt = 70	feature = 675	correl = -0.0602351	descr = N_Gram_GGTTG
cnt = 71	feature = 28	correl = -0.066724	descr = Position_Specific_Bin_Base_10_Base_G
cnt = 72	feature = 593	correl = -0.0673645	descr = N_Gram_GCGC
cnt = 73	feature = 671	correl = -0.0620562	descr = N_Gram_GGTGC
cnt = 74	feature = 738	correl = 0.0321199	descr = N_Gram_TACA
cnt = 75	feature = 58	correl = 0.374637	descr = Position_Specific_Bin_Base_20_Base_A
cnt = 76	feature = 632	correl = -0.0608001	descr = N_Gram_GGCA
cnt = 77	feature = 687	correl = -0.0880168	descr = N_Gram_GTCC
cnt = 78	feature = 525	correl = 0.0591745	descr = N_Gram_GAAT
cnt = 79	feature = 77	correl = 0.0985553	descr = Gibbs_of_Target_Sequence__Pos_17_Step_1
cnt = 80	feature = 578	correl = -0.0460055	descr = N_Gram_GCCA
cnt = 81	feature = 16	correl = -0.0739791	descr = Position_Specific_Bin_Base_5_Base_C
cnt = 82	feature = 792	correl = 0.021833	descr = N_Gram_TCCT
cnt = 83	feature = 852	correl = -0.0635745	descr = N_Gram_TGGC
cnt = 84	feature = 751	correl = 0.0529712	descr = N_Gram_TAGAC
cnt = 85	feature = 452	correl = -0.0826267	descr = N_Gram_CGGG
cnt = 86	feature = 857	correl = -0.0607168	descr = N_Gram_TGGGG
cnt = 87	feature = 83	correl = 0.0456307	descr = PF_RNAi_Fold_3'Free_Count
cnt = 88	feature = 603	correl = -0.0778013	descr = N_Gram_GCGT
cnt = 89	feature = 70	correl = 0.0959342	descr = Gibbs_of_Target_Sequence__Pos_9_Step_1
cnt = 90	feature = 76	correl = 0.112769	descr = Gibbs_of_Target_Sequence__Pos_16_Step_1
cnt = 91	feature = 672	correl = -0.112457	descr = N_Gram_GGTGG
cnt = 92	feature = 78	correl = 0.195875	descr = Gibbs_of_Target_Sequence__Pos_18_Step_1
cnt = 93	feature = 82	correl = 0.153355	descr = PF_RNAi_Fold_5'Free_Count
cnt = 94	feature = 404	correl = -0.0503061	descr = N_Gram_CCT
cnt = 95	feature = 432	correl = -0.0562981	descr = N_Gram_CGC
cnt = 96	feature = 659	correl = -0.0630928	descr = N_Gram_GGGT
cnt = 97	feature = 662	correl = -0.0634051	descr = N_Gram_GGT
cnt = 98	feature = 631	correl = -0.163487	descr = N_Gram_GGC
cnt = 99	feature = 105	correl = 0.0738896	descr = Xue_Structure_Feature_A000
cnt = 100	feature = 81	correl = 0.227962	descr = PF_RNAi_Fold_Energy
num rows = 2188
num_elements = 220988
.*
optimization finished, #iter = 1728
nu = 0.432708
obj = -86.205074, rho = -0.507038
nSV = 1043, nBSV = 858
num rows = 243
num_elements = 24543
*
optimization finished, #iter = 179
nu = 0.462330
obj = -11.362010, rho = -0.533659
nSV = 136, nBSV = 87
.*
optimization finished, #iter = 1728
nu = 0.432708
obj = -86.205074, rho = -0.507038
nSV = 1043, nBSV = 858
CFS merit scores = 1.45094
CFS merit scores = 1.61677
CFS merit scores = 1.84661
CFS merit scores = 2.06622
CFS merit scores = 2.26651
CFS merit scores = 2.45123
CFS merit scores = 2.61211
CFS merit scores = 2.76219
CFS merit scores = 2.90203
CFS merit scores = 3.03073
CFS merit scores = 3.1512
CFS merit scores = 3.26632
CFS merit scores = 3.37181
CFS merit scores = 3.46984
CFS merit scores = 3.56126
CFS merit scores = 3.64738
CFS merit scores = 3.72929
CFS merit scores = 3.80507
CFS merit scores = 3.87432
CFS merit scores = 3.93886
CFS merit scores = 4.00081
CFS merit scores = 4.05741
CFS merit scores = 4.11137
CFS merit scores = 4.16252
CFS merit scores = 4.2115
CFS merit scores = 4.25806
CFS merit scores = 4.30416
CFS merit scores = 4.34845
CFS merit scores = 4.39069
CFS merit scores = 4.43075
CFS merit scores = 4.46875
CFS merit scores = 4.50617
CFS merit scores = 4.53983
CFS merit scores = 4.57071
CFS merit scores = 4.60077
CFS merit scores = 4.62982
CFS merit scores = 4.65754
CFS merit scores = 4.68369
CFS merit scores = 4.70889
CFS merit scores = 4.7337
CFS merit scores = 4.75775
CFS merit scores = 4.7812
CFS merit scores = 4.805
CFS merit scores = 4.82735
CFS merit scores = 4.84657
CFS merit scores = 4.86495
CFS merit scores = 4.88237
CFS merit scores = 4.89985
CFS merit scores = 4.91707
CFS merit scores = 4.93283
CFS merit scores = 4.94862
CFS merit scores = 4.9639
CFS merit scores = 4.97944
CFS merit scores = 4.99297
CFS merit scores = 5.00715
CFS merit scores = 5.01706
CFS merit scores = 5.02735
CFS merit scores = 5.03214
CFS merit scores = 5.03601
CFS merit scores = 5.03733
CFS merit scores = 5.03969
CFS merit scores = 5.04168
CFS merit scores = 5.04315
CFS merit scores = 5.04302
CFS merit scores = 5.0411
CFS merit scores = 5.03767
CFS merit scores = 5.0352
CFS merit scores = 5.03241
CFS merit scores = 5.02777
CFS merit scores = 5.02253
CFS merit scores = 5.01526
CFS merit scores = 5.00597
CFS merit scores = 4.99424
CFS merit scores = 4.98173
CFS merit scores = 4.96914
CFS merit scores = 4.95446
CFS merit scores = 4.93928
CFS merit scores = 4.91665
CFS merit scores = 4.8941
CFS merit scores = 4.87159
CFS merit scores = 4.8475
CFS merit scores = 4.8212
CFS merit scores = 4.78945
CFS merit scores = 4.72082
CFS merit scores = 4.61583
cnt = 1	feature = 76	correl = 0.450938	descr = Gibbs_of_Target_Sequence__Pos_19_Step_1
cnt = 2	feature = 2	correl = -0.137997	descr = Position_Specific_Bin_Base_0_Base_G
cnt = 3	feature = 228	correl = 0.0623367	descr = N_Gram_ACTGA
cnt = 4	feature = 449	correl = 0.0707703	descr = N_Gram_CGTGA
cnt = 5	feature = 28	correl = -0.0499986	descr = Position_Specific_Bin_Base_11_Base_A
cnt = 6	feature = 308	correl = -0.0273231	descr = N_Gram_CAAAA
cnt = 7	feature = 33	correl = -0.0216303	descr = Position_Specific_Bin_Base_13_Base_G
cnt = 8	feature = 6	correl = 0.0451797	descr = Position_Specific_Bin_Base_2_Base_C
cnt = 9	feature = 404	correl = -0.0638268	descr = N_Gram_CGAA
cnt = 10	feature = 768	correl = 0.0681631	descr = N_Gram_TCCTA
cnt = 11	feature = 708	correl = 0.0261363	descr = N_Gram_TAAGC
cnt = 12	feature = 749	correl = 0.0245014	descr = N_Gram_TATTG
cnt = 13	feature = 834	correl = -0.0512731	descr = N_Gram_TGGGA
cnt = 14	feature = 436	correl = -0.065111	descr = N_Gram_CGGGC
cnt = 15	feature = 452	correl = -0.0725966	descr = N_Gram_CGTTC
cnt = 16	feature = 792	correl = 0.0388201	descr = N_Gram_TCTCT
cnt = 17	feature = 755	correl = -0.0530254	descr = N_Gram_TCACG
cnt = 18	feature = 716	correl = 0.0382601	descr = N_Gram_TACAT
cnt = 19	feature = 229	correl = -0.0360249	descr = N_Gram_ACTGC
cnt = 20	feature = 632	correl = -0.0498211	descr = N_Gram_GGGGA
cnt = 21	feature = 578	correl = -0.0400858	descr = N_Gram_GCGGT
cnt = 22	feature = 535	correl = -0.0452482	descr = N_Gram_GATGT
cnt = 23	feature = 278	correl = 0.0352818	descr = N_Gram_ATCCG
cnt = 24	feature = 645	correl = -0.0319899	descr = N_Gram_GGTGA
cnt = 25	feature = 664	correl = -0.0483411	descr = N_Gram_GTCCG
cnt = 26	feature = 717	correl = 0.0325477	descr = N_Gram_TACC
cnt = 27	feature = 47	correl = 0.0369171	descr = Position_Specific_Bin_Base_18_Base_A
cnt = 28	feature = 765	correl = -0.0240237	descr = N_Gram_TCCCG
cnt = 29	feature = 40	correl = 0.0738764	descr = Position_Specific_Bin_Base_16_Base_A
cnt = 30	feature = 704	correl = 0.0216735	descr = N_Gram_TAAAT
cnt = 31	feature = 857	correl = 0.0616052	descr = N_Gram_TTAGA
cnt = 32	feature = 705	correl = 0.0252696	descr = N_Gram_TAACT
cnt = 33	feature = 432	correl = -0.0709036	descr = N_Gram_CGGCC
cnt = 34	feature = 658	correl = 0.0276513	descr = N_Gram_GTATT
cnt = 35	feature = 15	correl = -0.0270439	descr = Position_Specific_Bin_Base_6_Base_C
cnt = 36	feature = 11	correl = 0.0856056	descr = Position_Specific_Bin_Base_4_Base_A
cnt = 37	feature = 478	correl = -0.04527	descr = N_Gram_CTGCC
cnt = 38	feature = 665	correl = -0.0514814	descr = N_Gram_GTCCT
cnt = 39	feature = 316	correl = 0.0359959	descr = N_Gram_CACAG
cnt = 40	feature = 740	correl = 0.0364679	descr = N_Gram_TATAG
cnt = 41	feature = 501	correl = -0.0358564	descr = N_Gram_GAAGC
cnt = 42	feature = 659	correl = 0.0287936	descr = N_Gram_GTCAA
cnt = 43	feature = 233	correl = 0.0508068	descr = N_Gram_AGACA
cnt = 44	feature = 256	correl = -0.024361	descr = N_Gram_AGGTG
cnt = 45	feature = 899	correl = 0.0589993	descr = N_Gram_TTTGT
cnt = 46	feature = 687	correl = -0.0296454	descr = N_Gram_GTTA
cnt = 47	feature = 260	correl = 0.0970388	descr = N_Gram_AGTCG
cnt = 48	feature = 4	correl = -0.0736756	descr = Position_Specific_Bin_Base_1_Base_G
cnt = 49	feature = 81	correl = -0.175953	descr = Fold_of_RNAi_Sequence_Pos_0
cnt = 50	feature = 56	correl = -0.178563	descr = Position_Specific_Bin_Base_20_Base_G
cnt = 51	feature = 17	correl = -0.128655	descr = Position_Specific_Bin_Base_7_Base_C
cnt = 52	feature = 10	correl = -0.0925996	descr = Position_Specific_Bin_Base_3_Base_T
cnt = 53	feature = 461	correl = 0.0380315	descr = N_Gram_CTAGA
cnt = 54	feature = 334	correl = -0.079993	descr = N_Gram_CAGGG
cnt = 55	feature = 679	correl = -0.0498723	descr = N_Gram_GTGGA
cnt = 56	feature = 674	correl = 0.0371997	descr = N_Gram_GTGAG
cnt = 57	feature = 603	correl = -0.0638674	descr = N_Gram_GGAGG
cnt = 58	feature = 675	correl = -0.0387612	descr = N_Gram_GTGC
cnt = 59	feature = 802	correl = 0.0434073	descr = N_Gram_TGAA
cnt = 60	feature = 653	correl = 0.0437153	descr = N_Gram_GTAAA
cnt = 61	feature = 206	correl = -0.0350097	descr = N_Gram_ACCA
cnt = 62	feature = 1	correl = 0.108712	descr = Position_Specific_Bin_Base_0_Base_C
cnt = 63	feature = 579	correl = -0.0781752	descr = N_Gram_GCGT
cnt = 64	feature = 29	correl = -0.0485509	descr = Position_Specific_Bin_Base_11_Base_G
cnt = 65	feature = 41	correl = -0.0344943	descr = Position_Specific_Bin_Base_16_Base_C
cnt = 66	feature = 525	correl = -0.0292709	descr = N_Gram_GAGGT
cnt = 67	feature = 759	correl = 0.0215083	descr = N_Gram_TCCA
cnt = 68	feature = 16	correl = 0.0870943	descr = Position_Specific_Bin_Base_7_Base_A
cnt = 69	feature = 657	correl = 0.026593	descr = N_Gram_GTAT
cnt = 70	feature = 666	correl = 0.0307729	descr = N_Gram_GTCG
cnt = 71	feature = 83	correl = -0.116579	descr = Fold_of_RNAi_Sequence_Pos_2
cnt = 72	feature = 70	correl = 0.119637	descr = Gibbs_of_Target_Sequence__Pos_13_Step_1
cnt = 73	feature = 643	correl = -0.0777598	descr = N_Gram_GGTCC
cnt = 74	feature = 631	correl = -0.101467	descr = N_Gram_GGGG
cnt = 75	feature = 796	correl = 0.0659382	descr = N_Gram_TCTT
cnt = 76	feature = 80	correl = 0.0336633	descr = PF_RNAi_Fold_3'Free_Count
cnt = 77	feature = 77	correl = 0.432143	descr = Gibbs_of_Target_Sequence__Pos_20_Step_1
cnt = 78	feature = 701	correl = 0.0505537	descr = N_Gram_TAAA
cnt = 79	feature = 82	correl = -0.178464	descr = Fold_of_RNAi_Sequence_Pos_1
cnt = 80	feature = 751	correl = 0.0404066	descr = N_Gram_TC
cnt = 81	feature = 105	correl = -0.100756	descr = Xue_Structure_Feature_C110
cnt = 82	feature = 662	correl = -0.0863963	descr = N_Gram_GTCC
cnt = 83	feature = 292	correl = 0.118434	descr = N_Gram_ATT
cnt = 84	feature = 78	correl = 0.214226	descr = PF_RNAi_Fold_Energy
cnt = 85	feature = 58	correl = 0.271228	descr = Gibbs_of_Target_Sequence_
num rows = 2188
num_elements = 188168
.*
optimization finished, #iter = 1863
nu = 0.456648
obj = -89.664716, rho = -0.508995
nSV = 1083, nBSV = 907
num rows = 243
num_elements = 20898
*
optimization finished, #iter = 243
nu = 0.479664
obj = -10.586558, rho = -0.499865
nSV = 141, nBSV = 85
.*
optimization finished, #iter = 1863
nu = 0.456648
obj = -89.664716, rho = -0.508995
nSV = 1083, nBSV = 907
CFS merit scores = 1.44541
CFS merit scores = 1.61707
CFS merit scores = 1.84664
CFS merit scores = 2.06495
CFS merit scores = 2.26608
CFS merit scores = 2.44255
CFS merit scores = 2.60681
CFS merit scores = 2.75923
CFS merit scores = 2.89976
CFS merit scores = 3.03233
CFS merit scores = 3.15623
CFS merit scores = 3.27406
CFS merit scores = 3.38406
CFS merit scores = 3.48939
CFS merit scores = 3.58714
CFS merit scores = 3.68058
CFS merit scores = 3.77038
CFS merit scores = 3.85467
CFS merit scores = 3.93519
CFS merit scores = 4.01084
CFS merit scores = 4.08145
CFS merit scores = 4.14746
CFS merit scores = 4.21099
CFS merit scores = 4.27088
cnt = 1	feature = 83	correl = 0.445412	descr = Gibbs_of_Target_Sequence__Pos_19_Step_1
cnt = 2	feature = 2	correl = -0.134318	descr = Position_Specific_Bin_Base_0_Base_G
cnt = 3	feature = 358	correl = 0.0754686	descr = N_Gram_CATCT
cnt = 4	feature = 708	correl = 0.0352974	descr = N_Gram_GTGA
cnt = 5	feature = 31	correl = -0.0413951	descr = Position_Specific_Bin_Base_11_Base_A
cnt = 6	feature = 658	correl = -0.046249	descr = N_Gram_GGGCA
cnt = 7	feature = 674	correl = 0.0296051	descr = N_Gram_GGTCA
cnt = 8	feature = 16	correl = 0.0569384	descr = Position_Specific_Bin_Base_5_Base_T
cnt = 9	feature = 631	correl = -0.0275775	descr = N_Gram_GGACG
cnt = 10	feature = 701	correl = -0.0257734	descr = N_Gram_GTCGG
cnt = 11	feature = 432	correl = -0.0414496	descr = N_Gram_CGACG
cnt = 12	feature = 687	correl = -0.0251885	descr = N_Gram_GTAAT
cnt = 13	feature = 765	correl = 0.0298168	descr = N_Gram_TAGTC
cnt = 14	feature = 436	correl = -0.0308214	descr = N_Gram_CGATC
cnt = 15	feature = 704	correl = 0.0481177	descr = N_Gram_GTCTA
cnt = 16	feature = 721	correl = 0.0353547	descr = N_Gram_GTTAC
cnt = 17	feature = 409	correl = 0.0774527	descr = N_Gram_CCTA
cnt = 18	feature = 233	correl = 0.069752	descr = N_Gram_ACTAC
cnt = 19	feature = 772	correl = 0.0326001	descr = N_Gram_TATAT
cnt = 20	feature = 716	correl = -0.0577597	descr = N_Gram_GTGGG
cnt = 21	feature = 770	correl = 0.02339	descr = N_Gram_TATAC
cnt = 22	feature = 659	correl = -0.0928826	descr = N_Gram_GGGCC
cnt = 23	feature = 308	correl = -0.021528	descr = N_Gram_ATTAA
cnt = 24	feature = 535	correl = 0.0296377	descr = N_Gram_GACAT
num rows = 2188
num_elements = 54700
*
optimization finished, #iter = 847
nu = 0.589151
obj = -159.140967, rho = -0.521047
nSV = 1309, nBSV = 1272
num rows = 243
num_elements = 6075
*
optimization finished, #iter = 91
nu = 0.591950
obj = -17.981478, rho = -0.691799
nSV = 150, nBSV = 138
*
optimization finished, #iter = 847
nu = 0.589151
obj = -159.140967, rho = -0.521047
nSV = 1309, nBSV = 1272
CFS merit scores = 1.15546
CFS merit scores = 1.50289
CFS merit scores = 1.78816
CFS merit scores = 2.03026
CFS merit scores = 2.24113
CFS merit scores = 2.429
CFS merit scores = 2.60256
CFS merit scores = 2.76253
CFS merit scores = 2.90896
CFS merit scores = 3.04721
CFS merit scores = 3.17743
CFS merit scores = 3.29983
CFS merit scores = 3.41475
CFS merit scores = 3.52068
CFS merit scores = 3.62194
CFS merit scores = 3.71779
CFS merit scores = 3.80468
CFS merit scores = 3.88879
CFS merit scores = 3.96727
CFS merit scores = 4.04114
CFS merit scores = 4.11207
CFS merit scores = 4.17954
CFS merit scores = 4.24279
CFS merit scores = 4.30303
CFS merit scores = 4.35999
CFS merit scores = 4.41144
CFS merit scores = 4.45854
CFS merit scores = 4.50287
CFS merit scores = 4.54607
CFS merit scores = 4.5863
CFS merit scores = 4.62435
CFS merit scores = 4.65946
CFS merit scores = 4.69166
CFS merit scores = 4.72332
CFS merit scores = 4.75407
CFS merit scores = 4.7829
CFS merit scores = 4.80927
CFS merit scores = 4.83364
CFS merit scores = 4.85664
CFS merit scores = 4.87792
CFS merit scores = 4.89978
CFS merit scores = 4.92068
CFS merit scores = 4.94105
CFS merit scores = 4.96105
CFS merit scores = 4.97789
CFS merit scores = 4.99386
CFS merit scores = 5.00938
CFS merit scores = 5.02086
CFS merit scores = 5.03148
CFS merit scores = 5.04198
CFS merit scores = 5.05323
CFS merit scores = 5.0644
CFS merit scores = 5.07579
CFS merit scores = 5.08403
CFS merit scores = 5.09252
CFS merit scores = 5.10096
CFS merit scores = 5.10882
CFS merit scores = 5.11608
CFS merit scores = 5.12104
CFS merit scores = 5.12667
CFS merit scores = 5.13126
CFS merit scores = 5.13526
CFS merit scores = 5.13863
CFS merit scores = 5.14193
CFS merit scores = 5.14415
CFS merit scores = 5.147
CFS merit scores = 5.14993
CFS merit scores = 5.15253
CFS merit scores = 5.15564
CFS merit scores = 5.15584
CFS merit scores = 5.15523
CFS merit scores = 5.15467
CFS merit scores = 5.15381
CFS merit scores = 5.15284
CFS merit scores = 5.1521
CFS merit scores = 5.14841
CFS merit scores = 5.1419
CFS merit scores = 5.13576
CFS merit scores = 5.12729
CFS merit scores = 5.11803
CFS merit scores = 5.10767
CFS merit scores = 5.09582
CFS merit scores = 5.08305
CFS merit scores = 5.06962
CFS merit scores = 5.05437
CFS merit scores = 5.03851
CFS merit scores = 5.02298
CFS merit scores = 5.00688
CFS merit scores = 4.9912
CFS merit scores = 4.97382
CFS merit scores = 4.95327
CFS merit scores = 4.93396
CFS merit scores = 4.91601
CFS merit scores = 4.88969
CFS merit scores = 4.85502
cnt = 1	feature = 82	correl = 0.155462	descr = Gibbs_of_Target_Sequence__Pos_14_Step_1
cnt = 2	feature = 4	correl = -0.095692	descr = Position_Specific_Bin_Base_1_Base_G
cnt = 3	feature = 708	correl = 0.0442011	descr = N_Gram_GTGTT
cnt = 4	feature = 808	correl = 0.0507935	descr = N_Gram_TCTC
cnt = 5	feature = 461	correl = -0.0509989	descr = N_Gram_CGTCG
cnt = 6	feature = 765	correl = 0.0230802	descr = N_Gram_TATTG
cnt = 7	feature = 436	correl = -0.0333836	descr = N_Gram_CGCAA
cnt = 8	feature = 706	correl = 0.0236165	descr = N_Gram_GTGTA
cnt = 9	feature = 432	correl = -0.029736	descr = N_Gram_CGAGT
cnt = 10	feature = 264	correl = 0.0231256	descr = N_Gram_AGGGG
cnt = 11	feature = 672	correl = -0.0457738	descr = N_Gram_GGTTA
cnt = 12	feature = 292	correl = 0.0411099	descr = N_Gram_ATCGA
cnt = 13	feature = 356	correl = -0.0393785	descr = N_Gram_CATAC
cnt = 14	feature = 449	correl = -0.103508	descr = N_Gram_CGGCG
cnt = 15	feature = 755	correl = 0.0277192	descr = N_Gram_TATAC
cnt = 16	feature = 595	correl = -0.0541316	descr = N_Gram_GCGCA
cnt = 17	feature = 11	correl = 0.0660375	descr = Position_Specific_Bin_Base_3_Base_G
cnt = 18	feature = 228	correl = -0.0322178	descr = N_Gram_ACGTT
cnt = 19	feature = 58	correl = -0.0554315	descr = Position_Specific_Bin_Base_18_Base_G
cnt = 20	feature = 914	correl = 0.0308527	descr = N_Gram_TTTTA
cnt = 21	feature = 806	correl = 0.0486878	descr = N_Gram_TCTAG
cnt = 22	feature = 288	correl = -0.026094	descr = N_Gram_ATCCC
cnt = 23	feature = 16	correl = 0.0521204	descr = Position_Specific_Bin_Base_5_Base_T
cnt = 24	feature = 852	correl = 0.035643	descr = N_Gram_TGTAT
cnt = 25	feature = 206	correl = 0.0348917	descr = N_Gram_ACAGC
cnt = 26	feature = 701	correl = -0.0496444	descr = N_Gram_GTGGA
cnt = 27	feature = 669	correl = -0.0846378	descr = N_Gram_GGTGC
cnt = 28	feature = 772	correl = 0.0275011	descr = N_Gram_TCACT
cnt = 29	feature = 316	correl = -0.0343752	descr = N_Gram_ATTGA
cnt = 30	feature = 749	correl = 0.0289965	descr = N_Gram_TAGGC
cnt = 31	feature = 52	correl = 0.0257648	descr = Position_Specific_Bin_Base_17_Base_A
cnt = 32	feature = 2	correl = -0.146576	descr = Position_Specific_Bin_Base_0_Base_G
cnt = 33	feature = 792	correl = 0.0483028	descr = N_Gram_TCGC
cnt = 34	feature = 665	correl = 0.0242077	descr = N_Gram_GGTCA
cnt = 35	feature = 696	correl = 0.0324222	descr = N_Gram_GTGAA
cnt = 36	feature = 654	correl = -0.0328268	descr = N_Gram_GGGCT
cnt = 37	feature = 687	correl = -0.0426177	descr = N_Gram_GTCCT
cnt = 38	feature = 631	correl = -0.0642513	descr = N_Gram_GGCAA
cnt = 39	feature = 751	correl = 0.0229892	descr = N_Gram_TAGTG
cnt = 40	feature = 716	correl = 0.0230667	descr = N_Gram_GTTTC
cnt = 41	feature = 334	correl = -0.0457092	descr = N_Gram_CACCT
cnt = 42	feature = 603	correl = -0.0843941	descr = N_Gram_GCGT
cnt = 43	feature = 105	correl = -0.0810077	descr = Fold_of_RNAi_Sequence_Pos_14
cnt = 44	feature = 6	correl = -0.0487253	descr = Position_Specific_Bin_Base_2_Base_A
cnt = 45	feature = 31	correl = -0.0681223	descr = Position_Specific_Bin_Base_10_Base_C
cnt = 46	feature = 535	correl = 0.0327094	descr = N_Gram_GACT
cnt = 47	feature = 900	correl = 0.0392185	descr = N_Gram_TTGTG
cnt = 48	feature = 233	correl = 0.0403478	descr = N_Gram_ACTCT
cnt = 49	feature = 707	correl = 0.0267682	descr = N_Gram_GTGTG
cnt = 50	feature = 28	correl = -0.0219214	descr = Position_Specific_Bin_Base_9_Base_C
cnt = 51	feature = 675	correl = 0.0433913	descr = N_Gram_GTAA
cnt = 52	feature = 501	correl = 0.0444681	descr = N_Gram_CTGT
cnt = 53	feature = 515	correl = 0.0643418	descr = N_Gram_CTTTG
cnt = 54	feature = 657	correl = -0.0685156	descr = N_Gram_GGGGC
cnt = 55	feature = 704	correl = -0.0270476	descr = N_Gram_GTGGT
cnt = 56	feature = 10	correl = 0.0232199	descr = Position_Specific_Bin_Base_3_Base_A
cnt = 57	feature = 308	correl = 0.0586631	descr = N_Gram_ATTA
cnt = 58	feature = 759	correl = 0.0522734	descr = N_Gram_TATCG
cnt = 59	feature = 798	correl = -0.0289937	descr = N_Gram_TCGGC
cnt = 60	feature = 47	correl = -0.0324619	descr = Position_Specific_Bin_Base_15_Base_G
cnt = 61	feature = 802	correl = 0.0984104	descr = N_Gram_TCGTG
cnt = 62	feature = 478	correl = 0.0406079	descr = N_Gram_CTAT
cnt = 63	feature = 653	correl = -0.0805885	descr = N_Gram_GGGCG
cnt = 64	feature = 525	correl = 0.0399057	descr = N_Gram_GAATT
cnt = 65	feature = 1	correl = 0.10883	descr = Position_Specific_Bin_Base_0_Base_C
cnt = 66	feature = 42	correl = 0.109371	descr = Position_Specific_Bin_Base_14_Base_A
cnt = 67	feature = 658	correl = -0.0475021	descr = N_Gram_GGGGT
cnt = 68	feature = 29	correl = 0.0436148	descr = Position_Specific_Bin_Base_9_Base_T
cnt = 69	feature = 33	correl = 0.056225	descr = Position_Specific_Bin_Base_10_Base_T
cnt = 70	feature = 358	correl = 0.0421472	descr = N_Gram_CATC
cnt = 71	feature = 56	correl = 0.0371989	descr = Position_Specific_Bin_Base_18_Base_A
cnt = 72	feature = 645	correl = -0.028764	descr = N_Gram_GGCTT
cnt = 73	feature = 80	correl = 0.0262231	descr = Gibbs_of_Target_Sequence__Pos_12_Step_1
cnt = 74	feature = 15	correl = -0.0587711	descr = Position_Specific_Bin_Base_5_Base_C
cnt = 75	feature = 662	correl = 0.0418976	descr = N_Gram_GGTA
cnt = 76	feature = 812	correl = 0.0824549	descr = N_Gram_TCTG
cnt = 77	feature = 695	correl = 0.0251789	descr = N_Gram_GTGA
cnt = 78	feature = 278	correl = 0.0911245	descr = N_Gram_ATAT
cnt = 79	feature = 857	correl = 0.059711	descr = N_Gram_TGTGT
cnt = 80	feature = 664	correl = -0.0230042	descr = N_Gram_GGTC
cnt = 81	feature = 78	correl = 0.121833	descr = Gibbs_of_Target_Sequence__Pos_10_Step_1
cnt = 82	feature = 70	correl = -0.0362326	descr = Gibbs_of_Target_Sequence__Pos_1_Step_1
cnt = 83	feature = 721	correl = 0.0388412	descr = N_Gram_TAAA
cnt = 84	feature = 229	correl = 0.0389079	descr = N_Gram_ACT
cnt = 85	feature = 768	correl = 0.0284493	descr = N_Gram_TCA
cnt = 86	feature = 76	correl = 0.0851445	descr = Gibbs_of_Target_Sequence__Pos_8_Step_1
cnt = 87	feature = 83	correl = 0.093925	descr = Gibbs_of_Target_Sequence__Pos_15_Step_1
cnt = 88	feature = 81	correl = 0.136849	descr = Gibbs_of_Target_Sequence__Pos_13_Step_1
cnt = 89	feature = 674	correl = 0.050949	descr = N_Gram_GTA
cnt = 90	feature = 643	correl = -0.0596644	descr = N_Gram_GGCT
cnt = 91	feature = 705	correl = 0.0377741	descr = N_Gram_GTGT
cnt = 92	feature = 659	correl = -0.0534267	descr = N_Gram_GGGT
cnt = 93	feature = 767	correl = 0.0498243	descr = N_Gram_TC
cnt = 94	feature = 77	correl = 0.105195	descr = Gibbs_of_Target_Sequence__Pos_9_Step_1
cnt = 95	feature = 752	correl = 0.121629	descr = N_Gram_TAT
num rows = 2188
num_elements = 210048
.*
optimization finished, #iter = 1815
nu = 0.444313
obj = -89.022951, rho = -0.474424
nSV = 1082, nBSV = 881
num rows = 243
num_elements = 23328
*
optimization finished, #iter = 176
nu = 0.433829
obj = -10.115500, rho = -0.687897
nSV = 128, nBSV = 83
.*
optimization finished, #iter = 1815
nu = 0.444313
obj = -89.022951, rho = -0.474424
nSV = 1082, nBSV = 881
CFS merit scores = 1.14814
CFS merit scores = 1.49696
CFS merit scores = 1.78102
CFS merit scores = 2.02103
CFS merit scores = 2.23432
CFS merit scores = 2.42456
CFS merit scores = 2.59461
CFS merit scores = 2.74913
CFS merit scores = 2.89067
CFS merit scores = 3.02558
CFS merit scores = 3.14964
CFS merit scores = 3.26748
CFS merit scores = 3.37892
CFS merit scores = 3.47977
CFS merit scores = 3.57444
CFS merit scores = 3.66482
CFS merit scores = 3.75147
CFS merit scores = 3.83298
CFS merit scores = 3.91134
CFS merit scores = 3.98382
CFS merit scores = 4.05304
CFS merit scores = 4.11875
CFS merit scores = 4.17952
CFS merit scores = 4.23967
CFS merit scores = 4.29186
CFS merit scores = 4.34139
CFS merit scores = 4.38896
CFS merit scores = 4.43557
CFS merit scores = 4.47898
CFS merit scores = 4.52032
CFS merit scores = 4.55986
CFS merit scores = 4.59736
CFS merit scores = 4.63407
CFS merit scores = 4.66949
CFS merit scores = 4.70276
CFS merit scores = 4.73564
CFS merit scores = 4.76802
CFS merit scores = 4.79977
CFS merit scores = 4.8285
CFS merit scores = 4.85631
CFS merit scores = 4.88259
CFS merit scores = 4.90901
CFS merit scores = 4.93266
CFS merit scores = 4.95429
CFS merit scores = 4.97521
CFS merit scores = 4.99471
CFS merit scores = 5.01342
CFS merit scores = 5.03172
CFS merit scores = 5.04945
CFS merit scores = 5.06478
CFS merit scores = 5.08014
CFS merit scores = 5.09388
CFS merit scores = 5.10807
CFS merit scores = 5.12013
CFS merit scores = 5.13245
CFS merit scores = 5.14396
CFS merit scores = 5.15536
CFS merit scores = 5.16547
CFS merit scores = 5.17483
CFS merit scores = 5.1845
CFS merit scores = 5.1936
CFS merit scores = 5.20042
CFS merit scores = 5.20696
CFS merit scores = 5.21245
CFS merit scores = 5.21429
CFS merit scores = 5.21587
CFS merit scores = 5.21736
CFS merit scores = 5.21816
CFS merit scores = 5.21745
CFS merit scores = 5.21663
CFS merit scores = 5.21547
CFS merit scores = 5.21449
CFS merit scores = 5.21201
CFS merit scores = 5.20894
CFS merit scores = 5.2059
CFS merit scores = 5.19981
CFS merit scores = 5.19321
CFS merit scores = 5.18302
CFS merit scores = 5.17271
CFS merit scores = 5.16162
CFS merit scores = 5.1496
CFS merit scores = 5.13756
CFS merit scores = 5.12601
CFS merit scores = 5.11456
CFS merit scores = 5.10421
CFS merit scores = 5.09229
CFS merit scores = 5.07975
CFS merit scores = 5.05987
CFS merit scores = 5.0395
CFS merit scores = 5.01929
CFS merit scores = 4.99876
CFS merit scores = 4.97598
CFS merit scores = 4.95272
CFS merit scores = 4.92583
CFS merit scores = 4.90001
CFS merit scores = 4.85934
cnt = 1	feature = 81	correl = 0.148135	descr = Gibbs_of_Target_Sequence__Pos_14_Step_1
cnt = 2	feature = 2	correl = -0.140676	descr = Position_Specific_Bin_Base_0_Base_G
cnt = 3	feature = 264	correl = 0.0629373	descr = N_Gram_AGCAT
cnt = 4	feature = 749	correl = -0.0324242	descr = N_Gram_TACG
cnt = 5	feature = 308	correl = 0.0361481	descr = N_Gram_ATCTG
cnt = 6	feature = 721	correl = -0.0500127	descr = N_Gram_GTTAG
cnt = 7	feature = 256	correl = -0.0241103	descr = N_Gram_AGACC
cnt = 8	feature = 251	correl = -0.0434305	descr = N_Gram_ACTGC
cnt = 9	feature = 16	correl = 0.0456473	descr = Position_Specific_Bin_Base_5_Base_T
cnt = 10	feature = 798	correl = -0.0353498	descr = N_Gram_TCCCC
cnt = 11	feature = 674	correl = 0.0488004	descr = N_Gram_GGTAA
cnt = 12	feature = 701	correl = 0.0350202	descr = N_Gram_GTCGC
cnt = 13	feature = 653	correl = -0.065599	descr = N_Gram_GGCGT
cnt = 14	feature = 659	correl = -0.0588571	descr = N_Gram_GGGAG
cnt = 15	feature = 884	correl = -0.0420962	descr = N_Gram_TTACC
cnt = 16	feature = 278	correl = 0.0369218	descr = N_Gram_AGTAA
cnt = 17	feature = 452	correl = -0.0633246	descr = N_Gram_CGCGG
cnt = 18	feature = 632	correl = 0.0249469	descr = N_Gram_GGACA
cnt = 19	feature = 316	correl = -0.0223839	descr = N_Gram_ATGTA
cnt = 20	feature = 704	correl = 0.043601	descr = N_Gram_GTCTA
cnt = 21	feature = 501	correl = -0.0287424	descr = N_Gram_CTCGA
cnt = 22	feature = 834	correl = 0.0440068	descr = N_Gram_TGAAC
cnt = 23	feature = 449	correl = -0.0266695	descr = N_Gram_CGCCC
cnt = 24	feature = 765	correl = 0.0246843	descr = N_Gram_TAGT
cnt = 25	feature = 705	correl = 0.0240255	descr = N_Gram_GTCTT
cnt = 26	feature = 675	correl = 0.031977	descr = N_Gram_GGTAC
cnt = 27	feature = 56	correl = 0.0544302	descr = Position_Specific_Bin_Base_18_Base_A
cnt = 28	feature = 11	correl = -0.0806065	descr = Position_Specific_Bin_Base_3_Base_T
cnt = 29	feature = 535	correl = -0.0412879	descr = N_Gram_GAAGC
cnt = 30	feature = 665	correl = -0.0276034	descr = N_Gram_GGGCT
cnt = 31	feature = 899	correl = 0.0332487	descr = N_Gram_TTCGC
cnt = 32	feature = 662	correl = -0.0530474	descr = N_Gram_GGGCA
cnt = 33	feature = 4	correl = 0.0868008	descr = Position_Specific_Bin_Base_1_Base_A
cnt = 34	feature = 752	correl = 0.0722921	descr = N_Gram_TACTA
cnt = 35	feature = 228	correl = -0.031765	descr = N_Gram_ACCCC
cnt = 36	feature = 773	correl = 0.0765388	descr = N_Gram_TATCA
cnt = 37	feature = 358	correl = -0.0216334	descr = N_Gram_CAGCG
cnt = 38	feature = 717	correl = 0.0504565	descr = N_Gram_GTGTA
cnt = 39	feature = 6	correl = -0.0393786	descr = Position_Specific_Bin_Base_2_Base_A
cnt = 40	feature = 718	correl = 0.0265794	descr = N_Gram_GTGTG
cnt = 41	feature = 812	correl = -0.0746496	descr = N_Gram_TCGGG
cnt = 42	feature = 33	correl = -0.0442991	descr = Position_Specific_Bin_Base_11_Base_A
cnt = 43	feature = 802	correl = -0.0350456	descr = N_Gram_TCCTG
cnt = 44	feature = 631	correl = 0.0427883	descr = N_Gram_GGAAT
cnt = 45	feature = 436	correl = -0.042232	descr = N_Gram_CGAC
cnt = 46	feature = 28	correl = 0.0267607	descr = Position_Specific_Bin_Base_9_Base_T
cnt = 47	feature = 292	correl = 0.0276053	descr = N_Gram_ATATA
cnt = 48	feature = 229	correl = -0.0254052	descr = N_Gram_ACCCT
cnt = 49	feature = 904	correl = 0.0845849	descr = N_Gram_TTCTG
cnt = 50	feature = 334	correl = 0.0543826	descr = N_Gram_CAAC
cnt = 51	feature = 288	correl = 0.0250415	descr = N_Gram_ATAGA
cnt = 52	feature = 759	correl = 0.0629538	descr = N_Gram_TAGC
cnt = 53	feature = 620	correl = -0.046055	descr = N_Gram_GCTCC
cnt = 54	feature = 461	correl = -0.0420924	descr = N_Gram_CGGCT
cnt = 55	feature = 29	correl = 0.0742035	descr = Position_Specific_Bin_Base_10_Base_A
cnt = 56	feature = 664	correl = -0.0677099	descr = N_Gram_GGGCG
cnt = 57	feature = 17	correl = 0.0219766	descr = Position_Specific_Bin_Base_6_Base_A
cnt = 58	feature = 707	correl = 0.0263291	descr = N_Gram_GTGAA
cnt = 59	feature = 865	correl = 0.0247614	descr = N_Gram_TGGTC
cnt = 60	feature = 1	correl = 0.118066	descr = Position_Specific_Bin_Base_0_Base_C
cnt = 61	feature = 792	correl = 0.0314913	descr = N_Gram_TCATC
cnt = 62	feature = 525	correl = 0.0496022	descr = N_Gram_CTTGT
cnt = 63	feature = 592	correl = -0.0741744	descr = N_Gram_GCCCA
cnt = 64	feature = 10	correl = 0.0489757	descr = Position_Specific_Bin_Base_3_Base_G
cnt = 65	feature = 15	correl = -0.0661679	descr = Position_Specific_Bin_Base_5_Base_C
cnt = 66	feature = 404	correl = -0.041739	descr = N_Gram_CCCTC
cnt = 67	feature = 47	correl = -0.0251609	descr = Position_Specific_Bin_Base_15_Base_T
cnt = 68	feature = 40	correl = 0.0988192	descr = Position_Specific_Bin_Base_14_Base_A
cnt = 69	feature = 657	correl = -0.0726488	descr = N_Gram_GGGA
cnt = 70	feature = 206	correl = 0.0687084	descr = N_Gram_AATTC
cnt = 71	feature = 751	correl = 0.0543425	descr = N_Gram_TACT
cnt = 72	feature = 233	correl = -0.0591709	descr = N_Gram_ACG
cnt = 73	feature = 645	correl = -0.0478755	descr = N_Gram_GGCAG
cnt = 74	feature = 105	correl = -0.0794602	descr = Fold_of_RNAi_Sequence_Pos_16
cnt = 75	feature = 58	correl = -0.0592457	descr = Position_Specific_Bin_Base_18_Base_G
cnt = 76	feature = 706	correl = 0.0289632	descr = N_Gram_GTGA
cnt = 77	feature = 83	correl = 0.110659	descr = Gibbs_of_Target_Sequence__Pos_16_Step_1
cnt = 78	feature = 716	correl = 0.0396745	descr = N_Gram_GTGT
cnt = 79	feature = 755	correl = 0.0644748	descr = N_Gram_TAGA
cnt = 80	feature = 768	correl = 0.0735508	descr = N_Gram_TATA
cnt = 81	feature = 76	correl = 0.084493	descr = Gibbs_of_Target_Sequence__Pos_8_Step_1
cnt = 82	feature = 687	correl = 0.0574566	descr = N_Gram_GTAA
cnt = 83	feature = 679	correl = -0.0816863	descr = N_Gram_GGTG
cnt = 84	feature = 643	correl = -0.0664834	descr = N_Gram_GGCA
cnt = 85	feature = 70	correl = -0.0376112	descr = Gibbs_of_Target_Sequence__Pos_1_Step_1
cnt = 86	feature = 80	correl = 0.109971	descr = Gibbs_of_Target_Sequence__Pos_13_Step_1
cnt = 87	feature = 654	correl = -0.0401267	descr = N_Gram_GGCT
cnt = 88	feature = 732	correl = 0.0446023	descr = N_Gram_TAAA
cnt = 89	feature = 78	correl = 0.118346	descr = Gibbs_of_Target_Sequence__Pos_10_Step_1
cnt = 90	feature = 82	correl = 0.0936792	descr = Gibbs_of_Target_Sequence__Pos_15_Step_1
cnt = 91	feature = 857	correl = -0.050046	descr = N_Gram_TGG
cnt = 92	feature = 767	correl = 0.121458	descr = N_Gram_TAT
cnt = 93	feature = 77	correl = 0.103696	descr = Gibbs_of_Target_Sequence__Pos_9_Step_1
cnt = 94	feature = 672	correl = -0.0487634	descr = N_Gram_GGT
cnt = 95	feature = 603	correl = -0.104032	descr = N_Gram_GCG
cnt = 96	feature = 432	correl = -0.0907006	descr = N_Gram_CG
num rows = 2188
num_elements = 212236
.*
optimization finished, #iter = 1872
nu = 0.449870
obj = -88.833089, rho = -0.499859
nSV = 1076, nBSV = 897
num rows = 243
num_elements = 23571
*
optimization finished, #iter = 174
nu = 0.416673
obj = -9.640915, rho = -0.626320
nSV = 132, nBSV = 77
.*
optimization finished, #iter = 1872
nu = 0.449870
obj = -88.833089, rho = -0.499859
nSV = 1076, nBSV = 897
TEST = 34 AVE CORR = 0.680232
