# Supplementary material for: Improving model predictions for RNA interference activities that use support vector machine regression by combining and filtering features
Source: BMC Bioinformatics. 2007 Jun 6;8:182. doi: 10.1186/1471-2105-8-182 (PMC1906837; doi:10.1186/1471-2105-8-182)
Supplement: Additional file 5 — tr_2431_cfsfilters. The features found to be useful by Correlation based Feature in training and testing the 2431 dataset by cross validation, at t-test values from 0 to 90. [file 1471-2105-8-182-S5.gz › tr_2431_file_36]

36
ave count = 81.2

CFS merit scores = 1.45362
CFS merit scores = 1.61763
CFS merit scores = 1.84867
CFS merit scores = 2.07312
CFS merit scores = 2.27498
CFS merit scores = 2.45652
CFS merit scores = 2.61953
CFS merit scores = 2.77125
CFS merit scores = 2.9117
CFS merit scores = 3.04057
CFS merit scores = 3.16037
CFS merit scores = 3.27499
CFS merit scores = 3.38241
CFS merit scores = 3.48446
CFS merit scores = 3.58191
CFS merit scores = 3.67354
CFS merit scores = 3.75639
CFS merit scores = 3.8361
CFS merit scores = 3.91224
CFS merit scores = 3.98287
CFS merit scores = 4.05101
CFS merit scores = 4.11456
CFS merit scores = 4.17452
CFS merit scores = 4.23174
CFS merit scores = 4.28565
CFS merit scores = 4.33337
CFS merit scores = 4.37815
CFS merit scores = 4.42078
CFS merit scores = 4.46239
CFS merit scores = 4.50125
CFS merit scores = 4.5364
CFS merit scores = 4.56992
CFS merit scores = 4.6021
CFS merit scores = 4.6338
CFS merit scores = 4.66364
CFS merit scores = 4.68895
CFS merit scores = 4.71378
CFS merit scores = 4.73814
CFS merit scores = 4.75961
CFS merit scores = 4.77826
CFS merit scores = 4.79735
CFS merit scores = 4.81318
CFS merit scores = 4.82759
CFS merit scores = 4.84138
CFS merit scores = 4.85591
CFS merit scores = 4.87024
CFS merit scores = 4.88466
CFS merit scores = 4.89816
CFS merit scores = 4.91169
CFS merit scores = 4.92407
CFS merit scores = 4.93464
CFS merit scores = 4.94167
CFS merit scores = 4.94761
CFS merit scores = 4.95288
CFS merit scores = 4.95828
CFS merit scores = 4.9632
CFS merit scores = 4.96706
CFS merit scores = 4.97007
CFS merit scores = 4.97363
CFS merit scores = 4.97691
CFS merit scores = 4.98038
CFS merit scores = 4.98185
CFS merit scores = 4.98351
CFS merit scores = 4.98434
CFS merit scores = 4.98468
CFS merit scores = 4.98498
CFS merit scores = 4.98512
CFS merit scores = 4.98397
CFS merit scores = 4.98262
CFS merit scores = 4.98049
CFS merit scores = 4.9751
CFS merit scores = 4.96696
CFS merit scores = 4.95723
CFS merit scores = 4.94762
CFS merit scores = 4.93682
CFS merit scores = 4.92493
CFS merit scores = 4.91055
CFS merit scores = 4.89143
CFS merit scores = 4.87049
CFS merit scores = 4.84805
CFS merit scores = 4.82225
CFS merit scores = 4.79734
CFS merit scores = 4.74935
CFS merit scores = 4.68494
cnt = 1	feature = 80	correl = 0.453617	descr = Gibbs_of_Target_Sequence__Pos_19_Step_1
cnt = 2	feature = 2	correl = -0.147904	descr = Position_Specific_Bin_Base_0_Base_G
cnt = 3	feature = 857	correl = -0.0729079	descr = N_Gram_TGGC
cnt = 4	feature = 721	correl = -0.0229944	descr = N_Gram_GTTCC
cnt = 5	feature = 716	correl = 0.0359878	descr = N_Gram_GTGTA
cnt = 6	feature = 452	correl = -0.0332763	descr = N_Gram_CGCTC
cnt = 7	feature = 525	correl = -0.0249477	descr = N_Gram_CTTTA
cnt = 8	feature = 674	correl = 0.0527852	descr = N_Gram_GGTAA
cnt = 9	feature = 308	correl = -0.0223571	descr = N_Gram_ATTAA
cnt = 10	feature = 432	correl = -0.0628694	descr = N_Gram_CGAA
cnt = 11	feature = 768	correl = 0.0246684	descr = N_Gram_TATAG
cnt = 12	feature = 767	correl = 0.0581326	descr = N_Gram_TATAA
cnt = 13	feature = 632	correl = -0.0221328	descr = N_Gram_GGAAA
cnt = 14	feature = 278	correl = 0.0411363	descr = N_Gram_ATAGG
cnt = 15	feature = 705	correl = 0.0373441	descr = N_Gram_GTCTA
cnt = 16	feature = 228	correl = -0.0384462	descr = N_Gram_ACGTT
cnt = 17	feature = 206	correl = 0.0463099	descr = N_Gram_ACATC
cnt = 18	feature = 436	correl = -0.0448707	descr = N_Gram_CGACG
cnt = 19	feature = 664	correl = -0.0751546	descr = N_Gram_GGGCG
cnt = 20	feature = 334	correl = -0.0231227	descr = N_Gram_CACCG
cnt = 21	feature = 4	correl = -0.0932933	descr = Position_Specific_Bin_Base_1_Base_G
cnt = 22	feature = 662	correl = -0.0429675	descr = N_Gram_GGGCA
cnt = 23	feature = 256	correl = -0.0302573	descr = N_Gram_AGGAG
cnt = 24	feature = 490	correl = 0.0368204	descr = N_Gram_CTAGA
cnt = 25	feature = 409	correl = -0.0234382	descr = N_Gram_CCGCG
cnt = 26	feature = 792	correl = -0.0672724	descr = N_Gram_TCCCC
cnt = 27	feature = 15	correl = 0.0804565	descr = Position_Specific_Bin_Base_5_Base_T
cnt = 28	feature = 10	correl = -0.0843521	descr = Position_Specific_Bin_Base_3_Base_T
cnt = 29	feature = 233	correl = 0.0469254	descr = N_Gram_ACTCT
cnt = 30	feature = 904	correl = 0.0893662	descr = N_Gram_TTCTG
cnt = 31	feature = 706	correl = 0.0291887	descr = N_Gram_GTGA
cnt = 32	feature = 675	correl = 0.0377116	descr = N_Gram_GGTCA
cnt = 33	feature = 316	correl = 0.0467671	descr = N_Gram_ATTGG
cnt = 34	feature = 708	correl = -0.0341191	descr = N_Gram_GTGC
cnt = 35	feature = 404	correl = -0.0527488	descr = N_Gram_CCGAC
cnt = 36	feature = 738	correl = 0.0488993	descr = N_Gram_TAAGG
cnt = 37	feature = 105	correl = -0.0553405	descr = Xue_Structure_Feature_A101
cnt = 38	feature = 659	correl = -0.0782113	descr = N_Gram_GGGAA
cnt = 39	feature = 40	correl = 0.0748515	descr = Position_Specific_Bin_Base_14_Base_T
cnt = 40	feature = 28	correl = -0.0600876	descr = Position_Specific_Bin_Base_10_Base_C
cnt = 41	feature = 16	correl = 0.0302313	descr = Position_Specific_Bin_Base_6_Base_A
cnt = 42	feature = 6	correl = 0.0324388	descr = Position_Specific_Bin_Base_2_Base_C
cnt = 43	feature = 812	correl = 0.0999798	descr = N_Gram_TCGTG
cnt = 44	feature = 449	correl = -0.0686803	descr = N_Gram_CGCGG
cnt = 45	feature = 653	correl = -0.0481587	descr = N_Gram_GGCGT
cnt = 46	feature = 33	correl = 0.119654	descr = Position_Specific_Bin_Base_11_Base_T
cnt = 47	feature = 47	correl = -0.030179	descr = Position_Specific_Bin_Base_17_Base_C
cnt = 48	feature = 579	correl = -0.0358089	descr = N_Gram_GCACG
cnt = 49	feature = 802	correl = 0.0473653	descr = N_Gram_TCGC
cnt = 50	feature = 798	correl = 0.0484091	descr = N_Gram_TCCTT
cnt = 51	feature = 704	correl = 0.0232254	descr = N_Gram_GTCT
cnt = 52	feature = 11	correl = 0.0728943	descr = Position_Specific_Bin_Base_4_Base_A
cnt = 53	feature = 17	correl = -0.0358903	descr = Position_Specific_Bin_Base_6_Base_C
cnt = 54	feature = 535	correl = 0.0424021	descr = N_Gram_GAATT
cnt = 55	feature = 834	correl = 0.0661462	descr = N_Gram_TGAAG
cnt = 56	feature = 58	correl = 0.367786	descr = Position_Specific_Bin_Base_20_Base_A
cnt = 57	feature = 687	correl = 0.0377278	descr = N_Gram_GTAAG
cnt = 58	feature = 1	correl = 0.118807	descr = Position_Specific_Bin_Base_0_Base_C
cnt = 59	feature = 29	correl = -0.0627604	descr = Position_Specific_Bin_Base_10_Base_G
cnt = 60	feature = 701	correl = 0.0529075	descr = N_Gram_GTCG
cnt = 61	feature = 260	correl = -0.109919	descr = N_Gram_AGGGC
cnt = 62	feature = 501	correl = -0.0863572	descr = N_Gram_CTCG
cnt = 63	feature = 229	correl = 0.0322388	descr = N_Gram_ACT
cnt = 64	feature = 78	correl = 0.1174	descr = Gibbs_of_Target_Sequence__Pos_17_Step_1
cnt = 65	feature = 264	correl = 0.03773	descr = N_Gram_AGT
cnt = 66	feature = 759	correl = 0.0263143	descr = N_Gram_TAGG
cnt = 67	feature = 76	correl = 0.0982351	descr = Gibbs_of_Target_Sequence__Pos_15_Step_1
cnt = 68	feature = 56	correl = -0.1249	descr = Position_Specific_Bin_Base_19_Base_G
cnt = 69	feature = 654	correl = -0.0422758	descr = N_Gram_GGCT
cnt = 70	feature = 658	correl = -0.0963662	descr = N_Gram_GGGA
cnt = 71	feature = 70	correl = 0.0905592	descr = Gibbs_of_Target_Sequence__Pos_8_Step_1
cnt = 72	feature = 665	correl = -0.0859362	descr = N_Gram_GGGG
cnt = 73	feature = 603	correl = -0.0817647	descr = N_Gram_GCGC
cnt = 74	feature = 631	correl = -0.031662	descr = N_Gram_GGAA
cnt = 75	feature = 752	correl = 0.0833834	descr = N_Gram_TAGA
cnt = 76	feature = 81	correl = 0.424665	descr = Gibbs_of_Target_Sequence__Pos_20_Step_1
cnt = 77	feature = 461	correl = -0.0874776	descr = N_Gram_CGGG
cnt = 78	feature = 765	correl = 0.119917	descr = N_Gram_TAT
cnt = 79	feature = 77	correl = 0.122177	descr = Gibbs_of_Target_Sequence__Pos_16_Step_1
cnt = 80	feature = 672	correl = -0.0341524	descr = N_Gram_GGT
cnt = 81	feature = 83	correl = 0.153415	descr = PF_RNAi_Fold_5'Free_Count
cnt = 82	feature = 751	correl = 0.0979162	descr = N_Gram_TAG
cnt = 83	feature = 657	correl = -0.133209	descr = N_Gram_GGG
cnt = 84	feature = 82	correl = 0.235364	descr = PF_RNAi_Fold_Energy
num rows = 2187
num_elements = 185895
.*
optimization finished, #iter = 1688
nu = 0.440881
obj = -88.576333, rho = -0.557133
nSV = 1057, nBSV = 890
num rows = 244
num_elements = 20740
*
optimization finished, #iter = 181
nu = 0.462837
obj = -11.714608, rho = -0.718911
nSV = 134, nBSV = 87
.*
optimization finished, #iter = 1688
nu = 0.440881
obj = -88.576333, rho = -0.557133
nSV = 1057, nBSV = 890
CFS merit scores = 1.45497
CFS merit scores = 1.61614
CFS merit scores = 1.8443
CFS merit scores = 2.06179
CFS merit scores = 2.26077
CFS merit scores = 2.44407
CFS merit scores = 2.60822
CFS merit scores = 2.75571
CFS merit scores = 2.89536
CFS merit scores = 3.02559
CFS merit scores = 3.14516
CFS merit scores = 3.25414
CFS merit scores = 3.35804
CFS merit scores = 3.45875
CFS merit scores = 3.55382
CFS merit scores = 3.64313
CFS merit scores = 3.7286
CFS merit scores = 3.80941
CFS merit scores = 3.88291
CFS merit scores = 3.94972
CFS merit scores = 4.01521
CFS merit scores = 4.07518
CFS merit scores = 4.1335
CFS merit scores = 4.18278
CFS merit scores = 4.22966
CFS merit scores = 4.27323
CFS merit scores = 4.31701
CFS merit scores = 4.35853
CFS merit scores = 4.39741
CFS merit scores = 4.43597
CFS merit scores = 4.47344
CFS merit scores = 4.50861
CFS merit scores = 4.54373
CFS merit scores = 4.57502
CFS merit scores = 4.60385
CFS merit scores = 4.62991
CFS merit scores = 4.65492
CFS merit scores = 4.67813
CFS merit scores = 4.70083
CFS merit scores = 4.72321
CFS merit scores = 4.74545
CFS merit scores = 4.76482
CFS merit scores = 4.7838
CFS merit scores = 4.80233
CFS merit scores = 4.82154
CFS merit scores = 4.83831
CFS merit scores = 4.85374
CFS merit scores = 4.86735
CFS merit scores = 4.8816
CFS merit scores = 4.89319
CFS merit scores = 4.90528
CFS merit scores = 4.91414
CFS merit scores = 4.92199
CFS merit scores = 4.92994
CFS merit scores = 4.93679
CFS merit scores = 4.94309
CFS merit scores = 4.94981
CFS merit scores = 4.95563
CFS merit scores = 4.96153
CFS merit scores = 4.96779
CFS merit scores = 4.9688
CFS merit scores = 4.9701
CFS merit scores = 4.97102
CFS merit scores = 4.97067
CFS merit scores = 4.97036
CFS merit scores = 4.97094
CFS merit scores = 4.9716
CFS merit scores = 4.97166
CFS merit scores = 4.96677
CFS merit scores = 4.96264
CFS merit scores = 4.95721
CFS merit scores = 4.95181
CFS merit scores = 4.94546
CFS merit scores = 4.9395
CFS merit scores = 4.92737
CFS merit scores = 4.91505
CFS merit scores = 4.90214
CFS merit scores = 4.88955
CFS merit scores = 4.87155
CFS merit scores = 4.85024
CFS merit scores = 4.82431
CFS merit scores = 4.79631
CFS merit scores = 4.76107
CFS merit scores = 4.71033
cnt = 1	feature = 81	correl = 0.454969	descr = Gibbs_of_Target_Sequence__Pos_19_Step_1
cnt = 2	feature = 2	correl = -0.147063	descr = Position_Specific_Bin_Base_0_Base_G
cnt = 3	feature = 228	correl = 0.0333661	descr = N_Gram_ACT
cnt = 4	feature = 857	correl = -0.0563053	descr = N_Gram_TGGGG
cnt = 5	feature = 701	correl = -0.045058	descr = N_Gram_GTGC
cnt = 6	feature = 525	correl = 0.0369199	descr = N_Gram_GACA
cnt = 7	feature = 256	correl = -0.0297799	descr = N_Gram_AGGAG
cnt = 8	feature = 768	correl = 0.0247007	descr = N_Gram_TATGC
cnt = 9	feature = 759	correl = 0.0693756	descr = N_Gram_TATAA
cnt = 10	feature = 11	correl = 0.0675327	descr = Position_Specific_Bin_Base_3_Base_G
cnt = 11	feature = 796	correl = 0.0268411	descr = N_Gram_TCGA
cnt = 12	feature = 334	correl = -0.0307071	descr = N_Gram_CACGA
cnt = 13	feature = 767	correl = 0.0683243	descr = N_Gram_TATGA
cnt = 14	feature = 432	correl = -0.0323233	descr = N_Gram_CGCAA
cnt = 15	feature = 657	correl = -0.0872542	descr = N_Gram_GGGCC
cnt = 16	feature = 659	correl = -0.0254563	descr = N_Gram_GGGCT
cnt = 17	feature = 47	correl = 0.0378871	descr = Position_Specific_Bin_Base_17_Base_A
cnt = 18	feature = 834	correl = 0.0368928	descr = N_Gram_TGATC
cnt = 19	feature = 264	correl = 0.0892963	descr = N_Gram_AGTCG
cnt = 20	feature = 316	correl = 0.0452548	descr = N_Gram_ATTGT
cnt = 21	feature = 52	correl = -0.0610258	descr = Position_Specific_Bin_Base_18_Base_G
cnt = 22	feature = 461	correl = 0.0293775	descr = N_Gram_CGTCT
cnt = 23	feature = 721	correl = 0.0265224	descr = N_Gram_GTTTC
cnt = 24	feature = 687	correl = 0.0479308	descr = N_Gram_GTCAA
cnt = 25	feature = 645	correl = -0.0754111	descr = N_Gram_GGCGC
cnt = 26	feature = 705	correl = -0.0567607	descr = N_Gram_GTGGA
cnt = 27	feature = 4	correl = -0.0262092	descr = Position_Specific_Bin_Base_1_Base_C
cnt = 28	feature = 29	correl = -0.0531629	descr = Position_Specific_Bin_Base_10_Base_G
cnt = 29	feature = 308	correl = 0.0786281	descr = N_Gram_ATTAT
cnt = 30	feature = 40	correl = -0.154096	descr = Position_Specific_Bin_Base_14_Base_G
cnt = 31	feature = 798	correl = 0.0442783	descr = N_Gram_TCGC
cnt = 32	feature = 17	correl = 0.0296634	descr = Position_Specific_Bin_Base_6_Base_A
cnt = 33	feature = 643	correl = -0.0317489	descr = N_Gram_GGCCT
cnt = 34	feature = 751	correl = 0.0645506	descr = N_Gram_TAGC
cnt = 35	feature = 579	correl = -0.0830159	descr = N_Gram_GCCCA
cnt = 36	feature = 632	correl = -0.0420013	descr = N_Gram_GGATG
cnt = 37	feature = 358	correl = 0.0292319	descr = N_Gram_CATG
cnt = 38	feature = 31	correl = -0.0421747	descr = Position_Specific_Bin_Base_11_Base_A
cnt = 39	feature = 706	correl = -0.0754493	descr = N_Gram_GTGGC
cnt = 40	feature = 16	correl = 0.0503412	descr = Position_Specific_Bin_Base_5_Base_T
cnt = 41	feature = 672	correl = -0.0358006	descr = N_Gram_GGTGA
cnt = 42	feature = 260	correl = 0.0904519	descr = N_Gram_AGGTA
cnt = 43	feature = 654	correl = -0.0656479	descr = N_Gram_GGGAG
cnt = 44	feature = 229	correl = 0.0515418	descr = N_Gram_ACTA
cnt = 45	feature = 1	correl = 0.102771	descr = Position_Specific_Bin_Base_0_Base_C
cnt = 46	feature = 653	correl = -0.0684294	descr = N_Gram_GGGAA
cnt = 47	feature = 802	correl = -0.05458	descr = N_Gram_TCGG
cnt = 48	feature = 765	correl = 0.0540482	descr = N_Gram_TATCG
cnt = 49	feature = 603	correl = -0.0675003	descr = N_Gram_GCGTC
cnt = 50	feature = 755	correl = 0.0315348	descr = N_Gram_TAGT
cnt = 51	feature = 501	correl = 0.0429511	descr = N_Gram_CTGT
cnt = 52	feature = 58	correl = 0.366173	descr = Position_Specific_Bin_Base_20_Base_A
cnt = 53	feature = 10	correl = -0.126621	descr = Position_Specific_Bin_Base_2_Base_T
cnt = 54	feature = 206	correl = 0.0470174	descr = N_Gram_ACAGT
cnt = 55	feature = 658	correl = -0.0848546	descr = N_Gram_GGGCG
cnt = 56	feature = 792	correl = -0.0320976	descr = N_Gram_TCCTC
cnt = 57	feature = 6	correl = 0.0275521	descr = Position_Specific_Bin_Base_1_Base_T
cnt = 58	feature = 716	correl = -0.050425	descr = N_Gram_GTTG
cnt = 59	feature = 278	correl = 0.047576	descr = N_Gram_ATATG
cnt = 60	feature = 749	correl = 0.0536343	descr = N_Gram_TAGAC
cnt = 61	feature = 70	correl = 0.0837438	descr = Gibbs_of_Target_Sequence__Pos_8_Step_1
cnt = 62	feature = 56	correl = -0.124906	descr = Position_Specific_Bin_Base_19_Base_G
cnt = 63	feature = 452	correl = -0.0466502	descr = N_Gram_CGGGT
cnt = 64	feature = 28	correl = -0.0796189	descr = Position_Specific_Bin_Base_10_Base_C
cnt = 65	feature = 15	correl = -0.0559338	descr = Position_Specific_Bin_Base_5_Base_C
cnt = 66	feature = 535	correl = 0.0375623	descr = N_Gram_GACT
cnt = 67	feature = 436	correl = -0.0758098	descr = N_Gram_CGCG
cnt = 68	feature = 33	correl = 0.11286	descr = Position_Specific_Bin_Base_11_Base_T
cnt = 69	feature = 675	correl = -0.03054	descr = N_Gram_GGTT
cnt = 70	feature = 77	correl = 0.0973518	descr = Gibbs_of_Target_Sequence__Pos_15_Step_1
cnt = 71	feature = 367	correl = -0.0507116	descr = N_Gram_CCAC
cnt = 72	feature = 105	correl = -0.0577757	descr = Xue_Structure_Feature_A100
cnt = 73	feature = 631	correl = -0.0497923	descr = N_Gram_GGAGG
cnt = 74	feature = 233	correl = 0.0484554	descr = N_Gram_ACTG
cnt = 75	feature = 674	correl = -0.0974016	descr = N_Gram_GGTGG
cnt = 76	feature = 78	correl = 0.11928	descr = Gibbs_of_Target_Sequence__Pos_16_Step_1
cnt = 77	feature = 80	correl = 0.197882	descr = Gibbs_of_Target_Sequence__Pos_18_Step_1
cnt = 78	feature = 82	correl = 0.431022	descr = Gibbs_of_Target_Sequence__Pos_20_Step_1
cnt = 79	feature = 76	correl = 0.157174	descr = Gibbs_of_Target_Sequence__Pos_14_Step_1
cnt = 80	feature = 449	correl = -0.0847652	descr = N_Gram_CGGG
cnt = 81	feature = 665	correl = -0.0834309	descr = N_Gram_GGGTG
cnt = 82	feature = 704	correl = -0.0978076	descr = N_Gram_GTGG
cnt = 83	feature = 664	correl = -0.0544589	descr = N_Gram_GGGT
cnt = 84	feature = 83	correl = 0.232997	descr = PF_RNAi_Fold_Energy
num rows = 2188
num_elements = 185980
.*
optimization finished, #iter = 1808
nu = 0.447511
obj = -89.656695, rho = -0.529142
nSV = 1069, nBSV = 897
num rows = 243
num_elements = 20655
*
optimization finished, #iter = 184
nu = 0.461024
obj = -10.664714, rho = -0.601607
nSV = 135, nBSV = 89
.*
optimization finished, #iter = 1808
nu = 0.447511
obj = -89.656695, rho = -0.529142
nSV = 1069, nBSV = 897
CFS merit scores = 1.44852
CFS merit scores = 1.62016
CFS merit scores = 1.84438
CFS merit scores = 2.06355
CFS merit scores = 2.25966
CFS merit scores = 2.44334
CFS merit scores = 2.60587
CFS merit scores = 2.75529
CFS merit scores = 2.89292
CFS merit scores = 3.02322
CFS merit scores = 3.14405
CFS merit scores = 3.25759
CFS merit scores = 3.36505
CFS merit scores = 3.46535
CFS merit scores = 3.56059
CFS merit scores = 3.64941
CFS merit scores = 3.73297
CFS merit scores = 3.81315
CFS merit scores = 3.88573
CFS merit scores = 3.95585
CFS merit scores = 4.01942
CFS merit scores = 4.08106
CFS merit scores = 4.14167
CFS merit scores = 4.19998
CFS merit scores = 4.25791
CFS merit scores = 4.31032
CFS merit scores = 4.35836
CFS merit scores = 4.40543
CFS merit scores = 4.44865
CFS merit scores = 4.49038
CFS merit scores = 4.5297
CFS merit scores = 4.56627
CFS merit scores = 4.60193
CFS merit scores = 4.63581
CFS merit scores = 4.66759
CFS merit scores = 4.69626
CFS merit scores = 4.7205
CFS merit scores = 4.74254
CFS merit scores = 4.76544
CFS merit scores = 4.78588
CFS merit scores = 4.80531
CFS merit scores = 4.82469
CFS merit scores = 4.84074
CFS merit scores = 4.85709
CFS merit scores = 4.87076
CFS merit scores = 4.88316
CFS merit scores = 4.89544
CFS merit scores = 4.90856
CFS merit scores = 4.92006
CFS merit scores = 4.93193
CFS merit scores = 4.94106
CFS merit scores = 4.94792
CFS merit scores = 4.95446
CFS merit scores = 4.9594
CFS merit scores = 4.96327
CFS merit scores = 4.96712
CFS merit scores = 4.97032
CFS merit scores = 4.9737
CFS merit scores = 4.97588
CFS merit scores = 4.97731
CFS merit scores = 4.97756
CFS merit scores = 4.97534
CFS merit scores = 4.97308
CFS merit scores = 4.97042
CFS merit scores = 4.96766
CFS merit scores = 4.96507
CFS merit scores = 4.96167
CFS merit scores = 4.95693
CFS merit scores = 4.95156
CFS merit scores = 4.9448
CFS merit scores = 4.93566
CFS merit scores = 4.9252
CFS merit scores = 4.91409
CFS merit scores = 4.90223
CFS merit scores = 4.88979
CFS merit scores = 4.87148
CFS merit scores = 4.85247
CFS merit scores = 4.83341
CFS merit scores = 4.81285
CFS merit scores = 4.78867
CFS merit scores = 4.75878
CFS merit scores = 4.70853
cnt = 1	feature = 81	correl = 0.448525	descr = Gibbs_of_Target_Sequence__Pos_19_Step_1
cnt = 2	feature = 2	correl = -0.135476	descr = Position_Specific_Bin_Base_0_Base_G
cnt = 3	feature = 759	correl = 0.0305702	descr = N_Gram_TCACC
cnt = 4	feature = 687	correl = -0.0444613	descr = N_Gram_GTGC
cnt = 5	feature = 535	correl = -0.0343259	descr = N_Gram_GAGGG
cnt = 6	feature = 705	correl = -0.0244854	descr = N_Gram_GTTGT
cnt = 7	feature = 768	correl = -0.0315201	descr = N_Gram_TCCCA
cnt = 8	feature = 876	correl = 0.0348795	descr = N_Gram_TTCGC
cnt = 9	feature = 664	correl = -0.0589472	descr = N_Gram_GGTTA
cnt = 10	feature = 452	correl = 0.0293553	descr = N_Gram_CGTCT
cnt = 11	feature = 525	correl = 0.0680599	descr = N_Gram_GACTA
cnt = 12	feature = 752	correl = 0.0292382	descr = N_Gram_TATGT
cnt = 13	feature = 278	correl = 0.0279739	descr = N_Gram_ATATA
cnt = 14	feature = 501	correl = -0.0253875	descr = N_Gram_CTTTA
cnt = 15	feature = 802	correl = 0.0259982	descr = N_Gram_TCTGT
cnt = 16	feature = 631	correl = -0.0645323	descr = N_Gram_GGCGG
cnt = 17	feature = 449	correl = 0.0219318	descr = N_Gram_CGTCA
cnt = 18	feature = 461	correl = 0.0648309	descr = N_Gram_CTAAG
cnt = 19	feature = 812	correl = 0.0284045	descr = N_Gram_TGAGA
cnt = 20	feature = 657	correl = 0.0331339	descr = N_Gram_GGTCA
cnt = 21	feature = 721	correl = 0.0782106	descr = N_Gram_TACAA
cnt = 22	feature = 432	correl = -0.0667833	descr = N_Gram_CGCGG
cnt = 23	feature = 865	correl = 0.0310416	descr = N_Gram_TTAGC
cnt = 24	feature = 10	correl = -0.082375	descr = Position_Specific_Bin_Base_3_Base_T
cnt = 25	feature = 603	correl = -0.0626447	descr = N_Gram_GCTTT
cnt = 26	feature = 834	correl = -0.0582154	descr = N_Gram_TGGCC
cnt = 27	feature = 717	correl = -0.0524465	descr = N_Gram_TAATC
cnt = 28	feature = 308	correl = 0.0346323	descr = N_Gram_ATTCG
cnt = 29	feature = 15	correl = 0.0363669	descr = Position_Specific_Bin_Base_6_Base_A
cnt = 30	feature = 798	correl = 0.0476545	descr = N_Gram_TCTCT
cnt = 31	feature = 749	correl = 0.0461481	descr = N_Gram_TATCG
cnt = 32	feature = 645	correl = -0.030693	descr = N_Gram_GGGCT
cnt = 33	feature = 662	correl = -0.084978	descr = N_Gram_GGTGG
cnt = 34	feature = 751	correl = 0.0573999	descr = N_Gram_TATGA
cnt = 35	feature = 4	correl = -0.0922977	descr = Position_Specific_Bin_Base_1_Base_G
cnt = 36	feature = 755	correl = 0.0454596	descr = N_Gram_TATTT
cnt = 37	feature = 29	correl = 0.0592604	descr = Position_Specific_Bin_Base_10_Base_T
cnt = 38	feature = 658	correl = -0.0599121	descr = N_Gram_GGTCC
cnt = 39	feature = 33	correl = 0.122367	descr = Position_Specific_Bin_Base_11_Base_T
cnt = 40	feature = 47	correl = -0.0668364	descr = Position_Specific_Bin_Base_16_Base_G
cnt = 41	feature = 404	correl = -0.0624927	descr = N_Gram_CCTCT
cnt = 42	feature = 704	correl = -0.0332756	descr = N_Gram_GTTGG
cnt = 43	feature = 11	correl = 0.0768797	descr = Position_Specific_Bin_Base_4_Base_A
cnt = 44	feature = 367	correl = -0.0272801	descr = N_Gram_CCATC
cnt = 45	feature = 707	correl = 0.0564298	descr = N_Gram_GTTTG
cnt = 46	feature = 6	correl = 0.0587686	descr = Position_Specific_Bin_Base_2_Base_C
cnt = 47	feature = 672	correl = 0.0266662	descr = N_Gram_GTATT
cnt = 48	feature = 334	correl = -0.059169	descr = N_Gram_CAGA
cnt = 49	feature = 718	correl = 0.0483371	descr = N_Gram_TAATT
cnt = 50	feature = 674	correl = 0.0505368	descr = N_Gram_GTCAA
cnt = 51	feature = 358	correl = -0.0295198	descr = N_Gram_CCAA
cnt = 52	feature = 58	correl = 0.0629845	descr = Position_Specific_Bin_Base_19_Base_T
cnt = 53	feature = 665	correl = -0.0709925	descr = N_Gram_GGTTG
cnt = 54	feature = 579	correl = -0.0545494	descr = N_Gram_GCGC
cnt = 55	feature = 1	correl = 0.106362	descr = Position_Specific_Bin_Base_0_Base_C
cnt = 56	feature = 206	correl = 0.063513	descr = N_Gram_ACAT
cnt = 57	feature = 229	correl = 0.0763644	descr = N_Gram_ACTAC
cnt = 58	feature = 792	correl = 0.0526826	descr = N_Gram_TCTAC
cnt = 59	feature = 28	correl = -0.0579378	descr = Position_Specific_Bin_Base_10_Base_G
cnt = 60	feature = 675	correl = -0.0213989	descr = N_Gram_GTCAC
cnt = 61	feature = 256	correl = -0.0515914	descr = N_Gram_AGGG
cnt = 62	feature = 56	correl = -0.121187	descr = Position_Specific_Bin_Base_19_Base_C
cnt = 63	feature = 288	correl = 0.0400925	descr = N_Gram_ATCGA
cnt = 64	feature = 16	correl = -0.046843	descr = Position_Specific_Bin_Base_6_Base_C
cnt = 65	feature = 765	correl = 0.0284397	descr = N_Gram_TCCA
cnt = 66	feature = 76	correl = 0.144465	descr = Gibbs_of_Target_Sequence__Pos_14_Step_1
cnt = 67	feature = 70	correl = 0.1472	descr = Gibbs_of_Target_Sequence__Pos_7_Step_1
cnt = 68	feature = 316	correl = -0.0262528	descr = N_Gram_CAAA
cnt = 69	feature = 82	correl = 0.421589	descr = Gibbs_of_Target_Sequence__Pos_20_Step_1
cnt = 70	feature = 105	correl = -0.0709674	descr = Xue_Structure_Feature_A100
cnt = 71	feature = 706	correl = 0.0503992	descr = N_Gram_GTTT
cnt = 72	feature = 78	correl = 0.124245	descr = Gibbs_of_Target_Sequence__Pos_16_Step_1
cnt = 73	feature = 228	correl = 0.0456891	descr = N_Gram_ACTA
cnt = 74	feature = 64	correl = 0.0898249	descr = Gibbs_of_Target_Sequence__Pos_0_Step_1
cnt = 75	feature = 767	correl = -0.0361798	descr = N_Gram_TCCC
cnt = 76	feature = 753	correl = 0.0641284	descr = N_Gram_TATT
cnt = 77	feature = 701	correl = -0.0584296	descr = N_Gram_GTTG
cnt = 78	feature = 77	correl = 0.0992392	descr = Gibbs_of_Target_Sequence__Pos_15_Step_1
cnt = 79	feature = 80	correl = 0.1985	descr = Gibbs_of_Target_Sequence__Pos_18_Step_1
cnt = 80	feature = 857	correl = 0.0622678	descr = N_Gram_TTA
cnt = 81	feature = 653	correl = -0.0389671	descr = N_Gram_GGT
cnt = 82	feature = 83	correl = 0.233596	descr = PF_RNAi_Fold_Energy
num rows = 2188
num_elements = 181604
.*
optimization finished, #iter = 1716
nu = 0.458717
obj = -92.852088, rho = -0.528284
nSV = 1075, nBSV = 933
num rows = 243
num_elements = 20169
*
optimization finished, #iter = 184
nu = 0.468706
obj = -9.981336, rho = -0.631590
nSV = 134, nBSV = 90
.*
optimization finished, #iter = 1716
nu = 0.458717
obj = -92.852088, rho = -0.528284
nSV = 1075, nBSV = 933
CFS merit scores = 1.149
CFS merit scores = 1.50553
CFS merit scores = 1.79042
CFS merit scores = 2.03688
CFS merit scores = 2.24685
CFS merit scores = 2.43799
CFS merit scores = 2.6138
CFS merit scores = 2.77485
CFS merit scores = 2.9234
CFS merit scores = 3.0607
CFS merit scores = 3.18891
CFS merit scores = 3.30802
CFS merit scores = 3.42042
CFS merit scores = 3.52535
CFS merit scores = 3.62584
CFS merit scores = 3.72159
CFS merit scores = 3.80876
CFS merit scores = 3.89007
CFS merit scores = 3.97035
CFS merit scores = 4.04088
CFS merit scores = 4.1063
CFS merit scores = 4.16646
CFS merit scores = 4.22265
CFS merit scores = 4.27496
CFS merit scores = 4.32452
CFS merit scores = 4.37316
CFS merit scores = 4.4193
CFS merit scores = 4.46215
CFS merit scores = 4.50296
CFS merit scores = 4.54203
CFS merit scores = 4.58155
CFS merit scores = 4.61686
CFS merit scores = 4.65006
CFS merit scores = 4.6816
CFS merit scores = 4.711
CFS merit scores = 4.73846
CFS merit scores = 4.76629
CFS merit scores = 4.79387
CFS merit scores = 4.8166
CFS merit scores = 4.83948
CFS merit scores = 4.86081
CFS merit scores = 4.88132
CFS merit scores = 4.89971
CFS merit scores = 4.91681
CFS merit scores = 4.93403
CFS merit scores = 4.94981
CFS merit scores = 4.96544
CFS merit scores = 4.98098
CFS merit scores = 4.99714
CFS merit scores = 5.01071
CFS merit scores = 5.02309
CFS merit scores = 5.03596
CFS merit scores = 5.04668
CFS merit scores = 5.05781
CFS merit scores = 5.06962
CFS merit scores = 5.08063
CFS merit scores = 5.08968
CFS merit scores = 5.09415
CFS merit scores = 5.09781
CFS merit scores = 5.09877
CFS merit scores = 5.09927
CFS merit scores = 5.09892
CFS merit scores = 5.09834
CFS merit scores = 5.09827
CFS merit scores = 5.09642
CFS merit scores = 5.09497
CFS merit scores = 5.09291
CFS merit scores = 5.09126
CFS merit scores = 5.08834
CFS merit scores = 5.08461
CFS merit scores = 5.07948
CFS merit scores = 5.07513
CFS merit scores = 5.06975
CFS merit scores = 5.06375
CFS merit scores = 5.05619
CFS merit scores = 5.04737
CFS merit scores = 5.03533
CFS merit scores = 5.02332
CFS merit scores = 5.00633
CFS merit scores = 4.98907
CFS merit scores = 4.97037
CFS merit scores = 4.95072
CFS merit scores = 4.93046
CFS merit scores = 4.91057
CFS merit scores = 4.8848
CFS merit scores = 4.85623
CFS merit scores = 4.81481
CFS merit scores = 4.76464
CFS merit scores = 4.71613
cnt = 1	feature = 2	correl = -0.149004	descr = Position_Specific_Bin_Base_0_Base_G
cnt = 2	feature = 659	correl = -0.118317	descr = N_Gram_GGCCC
cnt = 3	feature = 21	correl = -0.125311	descr = Position_Specific_Bin_Base_7_Base_C
cnt = 4	feature = 707	correl = -0.0546243	descr = N_Gram_GTCCC
cnt = 5	feature = 449	correl = -0.0482257	descr = N_Gram_CGAGT
cnt = 6	feature = 904	correl = 0.0327375	descr = N_Gram_TTCGC
cnt = 7	feature = 701	correl = -0.0263622	descr = N_Gram_GTAAT
cnt = 8	feature = 229	correl = -0.0393504	descr = N_Gram_ACGAA
cnt = 9	feature = 490	correl = -0.06787	descr = N_Gram_CGTTC
cnt = 10	feature = 708	correl = -0.0234628	descr = N_Gram_GTCCG
cnt = 11	feature = 857	correl = -0.0227017	descr = N_Gram_TGCCT
cnt = 12	feature = 767	correl = 0.0536372	descr = N_Gram_TAGCA
cnt = 13	feature = 687	correl = 0.0273535	descr = N_Gram_GGTAC
cnt = 14	feature = 461	correl = -0.0744575	descr = N_Gram_CGCGC
cnt = 15	feature = 755	correl = 0.0225324	descr = N_Gram_TACCG
cnt = 16	feature = 384	correl = -0.0225413	descr = N_Gram_CCAAG
cnt = 17	feature = 768	correl = 0.0763828	descr = N_Gram_TAGCT
cnt = 18	feature = 834	correl = 0.0838988	descr = N_Gram_TCTGC
cnt = 19	feature = 674	correl = -0.0436008	descr = N_Gram_GGGCA
cnt = 20	feature = 765	correl = 0.0458411	descr = N_Gram_TAGAG
cnt = 21	feature = 47	correl = -0.0268652	descr = Position_Specific_Bin_Base_15_Base_T
cnt = 22	feature = 4	correl = -0.025699	descr = Position_Specific_Bin_Base_1_Base_C
cnt = 23	feature = 658	correl = -0.0849963	descr = N_Gram_GGCCA
cnt = 24	feature = 899	correl = 0.0384065	descr = N_Gram_TTCAT
cnt = 25	feature = 752	correl = 0.0835953	descr = N_Gram_TACAA
cnt = 26	feature = 645	correl = -0.0588814	descr = N_Gram_GGACC
cnt = 27	feature = 759	correl = 0.068002	descr = N_Gram_TACTA
cnt = 28	feature = 664	correl = -0.0784959	descr = N_Gram_GGCGG
cnt = 29	feature = 672	correl = -0.0712699	descr = N_Gram_GGGAG
cnt = 30	feature = 704	correl = 0.042001	descr = N_Gram_GTCAA
cnt = 31	feature = 937	correl = 0.0667574	descr = N_Gram_TTTGA
cnt = 32	feature = 802	correl = 0.0463357	descr = N_Gram_TCCAT
cnt = 33	feature = 28	correl = 0.0276972	descr = Position_Specific_Bin_Base_9_Base_T
cnt = 34	feature = 292	correl = 0.045923	descr = N_Gram_ATCAA
cnt = 35	feature = 705	correl = 0.0312411	descr = N_Gram_GTCAT
cnt = 36	feature = 56	correl = 0.0434344	descr = Position_Specific_Bin_Base_18_Base_A
cnt = 37	feature = 631	correl = 0.0434217	descr = N_Gram_GCTCT
cnt = 38	feature = 409	correl = -0.0689958	descr = N_Gram_CCCTG
cnt = 39	feature = 308	correl = 0.0222204	descr = N_Gram_ATGC
cnt = 40	feature = 11	correl = 0.0690295	descr = Position_Specific_Bin_Base_3_Base_G
cnt = 41	feature = 52	correl = 0.0467491	descr = Position_Specific_Bin_Base_17_Base_A
cnt = 42	feature = 33	correl = -0.0370236	descr = Position_Specific_Bin_Base_11_Base_A
cnt = 43	feature = 716	correl = 0.0246195	descr = N_Gram_GTGA
cnt = 44	feature = 334	correl = 0.0770712	descr = N_Gram_CAACA
cnt = 45	feature = 17	correl = -0.0698688	descr = Position_Specific_Bin_Base_5_Base_C
cnt = 46	feature = 233	correl = -0.0396127	descr = N_Gram_ACGG
cnt = 47	feature = 812	correl = 0.0256743	descr = N_Gram_TCGA
cnt = 48	feature = 16	correl = 0.0292485	descr = Position_Specific_Bin_Base_4_Base_T
cnt = 49	feature = 1	correl = 0.115975	descr = Position_Specific_Bin_Base_0_Base_C
cnt = 50	feature = 6	correl = -0.0394958	descr = Position_Specific_Bin_Base_2_Base_A
cnt = 51	feature = 288	correl = 0.0380449	descr = N_Gram_ATATG
cnt = 52	feature = 749	correl = 0.0655212	descr = N_Gram_TAATT
cnt = 53	feature = 406	correl = -0.0368185	descr = N_Gram_CCCGG
cnt = 54	feature = 29	correl = 0.0751094	descr = Position_Specific_Bin_Base_10_Base_A
cnt = 55	feature = 105	correl = -0.0713483	descr = Fold_of_RNAi_Sequence_Pos_14
cnt = 56	feature = 665	correl = -0.0635887	descr = N_Gram_GGCGT
cnt = 57	feature = 256	correl = -0.0492856	descr = N_Gram_AGCC
cnt = 58	feature = 228	correl = -0.0374129	descr = N_Gram_ACGA
cnt = 59	feature = 738	correl = 0.0466247	descr = N_Gram_TAAA
cnt = 60	feature = 798	correl = 0.0595063	descr = N_Gram_TCATC
cnt = 61	feature = 10	correl = 0.0264599	descr = Position_Specific_Bin_Base_3_Base_A
cnt = 62	feature = 81	correl = 0.130389	descr = Gibbs_of_Target_Sequence__Pos_13_Step_1
cnt = 63	feature = 58	correl = -0.0471093	descr = Position_Specific_Bin_Base_18_Base_G
cnt = 64	feature = 15	correl = -0.0248418	descr = Position_Specific_Bin_Base_4_Base_G
cnt = 65	feature = 848	correl = 0.0590968	descr = N_Gram_TGATA
cnt = 66	feature = 478	correl = -0.0492675	descr = N_Gram_CGGT
cnt = 67	feature = 837	correl = 0.0416517	descr = N_Gram_TCTTC
cnt = 68	feature = 525	correl = 0.0367983	descr = N_Gram_CTGT
cnt = 69	feature = 675	correl = -0.100407	descr = N_Gram_GGGCC
cnt = 70	feature = 436	correl = 0.0336197	descr = N_Gram_CCTT
cnt = 71	feature = 865	correl = -0.0745478	descr = N_Gram_TGGCC
cnt = 72	feature = 653	correl = -0.0718658	descr = N_Gram_GGCA
cnt = 73	feature = 929	correl = 0.0494664	descr = N_Gram_TTTA
cnt = 74	feature = 206	correl = 0.082947	descr = N_Gram_ACAA
cnt = 75	feature = 603	correl = -0.0766338	descr = N_Gram_GCCCT
cnt = 76	feature = 706	correl = -0.0684849	descr = N_Gram_GTCC
cnt = 77	feature = 751	correl = 0.0475776	descr = N_Gram_TACA
cnt = 78	feature = 940	correl = 0.0532314	descr = N_Gram_TTTT
cnt = 79	feature = 76	correl = 0.0868265	descr = Gibbs_of_Target_Sequence__Pos_8_Step_1
cnt = 80	feature = 432	correl = -0.0641635	descr = N_Gram_CCTG
cnt = 81	feature = 80	correl = 0.0299313	descr = Gibbs_of_Target_Sequence__Pos_12_Step_1
cnt = 82	feature = 662	correl = -0.111253	descr = N_Gram_GGCG
cnt = 83	feature = 78	correl = 0.127807	descr = Gibbs_of_Target_Sequence__Pos_10_Step_1
cnt = 84	feature = 83	correl = 0.0950288	descr = Gibbs_of_Target_Sequence__Pos_15_Step_1
cnt = 85	feature = 82	correl = 0.144853	descr = Gibbs_of_Target_Sequence__Pos_14_Step_1
cnt = 86	feature = 77	correl = 0.103143	descr = Gibbs_of_Target_Sequence__Pos_9_Step_1
cnt = 87	feature = 316	correl = 0.11887	descr = N_Gram_ATT
cnt = 88	feature = 278	correl = 0.124512	descr = N_Gram_AT
cnt = 89	feature = 579	correl = -0.140383	descr = N_Gram_GC
num rows = 2188
num_elements = 196920
.*
optimization finished, #iter = 1707
nu = 0.443354
obj = -90.482377, rho = -0.422778
nSV = 1063, nBSV = 894
num rows = 243
num_elements = 21870
*
optimization finished, #iter = 166
nu = 0.438431
obj = -9.869362, rho = -0.660691
nSV = 134, nBSV = 83
.*
optimization finished, #iter = 1707
nu = 0.443354
obj = -90.482377, rho = -0.422778
nSV = 1063, nBSV = 894
CFS merit scores = 1.19151
CFS merit scores = 1.52037
CFS merit scores = 1.78623
CFS merit scores = 2.02442
CFS merit scores = 2.23598
CFS merit scores = 2.42577
CFS merit scores = 2.59804
CFS merit scores = 2.75805
CFS merit scores = 2.90505
CFS merit scores = 3.04307
CFS merit scores = 3.17059
CFS merit scores = 3.28787
CFS merit scores = 3.3948
CFS merit scores = 3.49369
CFS merit scores = 3.58759
CFS merit scores = 3.67729
CFS merit scores = 3.76245
CFS merit scores = 3.84372
CFS merit scores = 3.91847
CFS merit scores = 3.98757
CFS merit scores = 4.05108
CFS merit scores = 4.11362
CFS merit scores = 4.17313
CFS merit scores = 4.22806
CFS merit scores = 4.28088
CFS merit scores = 4.33005
CFS merit scores = 4.37512
CFS merit scores = 4.41818
CFS merit scores = 4.45717
CFS merit scores = 4.49641
CFS merit scores = 4.53189
CFS merit scores = 4.56438
CFS merit scores = 4.59406
CFS merit scores = 4.62236
CFS merit scores = 4.65028
CFS merit scores = 4.67706
CFS merit scores = 4.70311
CFS merit scores = 4.72489
CFS merit scores = 4.7408
CFS merit scores = 4.75658
CFS merit scores = 4.77151
CFS merit scores = 4.78735
CFS merit scores = 4.80238
CFS merit scores = 4.81618
CFS merit scores = 4.82986
CFS merit scores = 4.84084
CFS merit scores = 4.85225
CFS merit scores = 4.86236
CFS merit scores = 4.87331
CFS merit scores = 4.88298
CFS merit scores = 4.89228
CFS merit scores = 4.90071
CFS merit scores = 4.9097
CFS merit scores = 4.9176
CFS merit scores = 4.92533
CFS merit scores = 4.93125
CFS merit scores = 4.93613
CFS merit scores = 4.94151
CFS merit scores = 4.94589
CFS merit scores = 4.95039
CFS merit scores = 4.9534
CFS merit scores = 4.95456
CFS merit scores = 4.95569
CFS merit scores = 4.95558
CFS merit scores = 4.95453
CFS merit scores = 4.95189
CFS merit scores = 4.94965
CFS merit scores = 4.94692
CFS merit scores = 4.94425
CFS merit scores = 4.9399
CFS merit scores = 4.93129
CFS merit scores = 4.92149
CFS merit scores = 4.91096
CFS merit scores = 4.8996
CFS merit scores = 4.88571
CFS merit scores = 4.86231
CFS merit scores = 4.82326
cnt = 1	feature = 83	correl = 0.191507	descr = Gibbs_of_Target_Sequence__Pos_18_Step_1
cnt = 2	feature = 33	correl = 0.120783	descr = Position_Specific_Bin_Base_11_Base_T
cnt = 3	feature = 751	correl = -0.0305078	descr = N_Gram_TACG
cnt = 4	feature = 716	correl = -0.0304433	descr = N_Gram_GTGGT
cnt = 5	feature = 229	correl = -0.0375609	descr = N_Gram_ACGAC
cnt = 6	feature = 256	correl = -0.0411751	descr = N_Gram_AGCGG
cnt = 7	feature = 452	correl = -0.0568818	descr = N_Gram_CGCGT
cnt = 8	feature = 404	correl = -0.0674243	descr = N_Gram_CCGAT
cnt = 9	feature = 755	correl = 0.0442694	descr = N_Gram_TACTG
cnt = 10	feature = 749	correl = 0.0306888	descr = N_Gram_TACCG
cnt = 11	feature = 759	correl = 0.0573345	descr = N_Gram_TAGAC
cnt = 12	feature = 798	correl = 0.0772501	descr = N_Gram_TCCTA
cnt = 13	feature = 631	correl = 0.0371057	descr = N_Gram_GGAAT
cnt = 14	feature = 705	correl = 0.0424223	descr = N_Gram_GTCTA
cnt = 15	feature = 672	correl = 0.0282457	descr = N_Gram_GGTAC
cnt = 16	feature = 765	correl = 0.0279371	descr = N_Gram_TAGGC
cnt = 17	feature = 21	correl = 0.0370049	descr = Position_Specific_Bin_Base_8_Base_A
cnt = 18	feature = 768	correl = 0.0452054	descr = N_Gram_TAGTG
cnt = 19	feature = 687	correl = 0.0275186	descr = N_Gram_GTAAG
cnt = 20	feature = 657	correl = -0.0615164	descr = N_Gram_GGGAG
cnt = 21	feature = 228	correl = -0.042296	descr = N_Gram_ACGAA
cnt = 22	feature = 436	correl = -0.0415313	descr = N_Gram_CGACG
cnt = 23	feature = 675	correl = -0.0830346	descr = N_Gram_GGTCC
cnt = 24	feature = 6	correl = 0.0358121	descr = Position_Specific_Bin_Base_2_Base_C
cnt = 25	feature = 708	correl = 0.0302877	descr = N_Gram_GTGAA
cnt = 26	feature = 16	correl = -0.0363219	descr = Position_Specific_Bin_Base_6_Base_C
cnt = 27	feature = 664	correl = -0.0704033	descr = N_Gram_GGGGC
cnt = 28	feature = 461	correl = -0.0340151	descr = N_Gram_CGGCT
cnt = 29	feature = 554	correl = -0.0373336	descr = N_Gram_GAGAT
cnt = 30	feature = 792	correl = 0.0383018	descr = N_Gram_TCCAT
cnt = 31	feature = 206	correl = 0.0583651	descr = N_Gram_ACAAA
cnt = 32	feature = 1	correl = 0.108951	descr = Position_Specific_Bin_Base_0_Base_C
cnt = 33	feature = 40	correl = 0.100553	descr = Position_Specific_Bin_Base_14_Base_A
cnt = 34	feature = 535	correl = -0.0467934	descr = N_Gram_GAAGA
cnt = 35	feature = 432	correl = -0.0328284	descr = N_Gram_CGAAT
cnt = 36	feature = 501	correl = 0.0347217	descr = N_Gram_CTCT
cnt = 37	feature = 701	correl = 0.0429804	descr = N_Gram_GTCG
cnt = 38	feature = 47	correl = 0.0692978	descr = Position_Specific_Bin_Base_16_Base_A
cnt = 39	feature = 334	correl = 0.0281661	descr = N_Gram_CACAG
cnt = 40	feature = 525	correl = 0.0481221	descr = N_Gram_CTTGT
cnt = 41	feature = 4	correl = -0.0989067	descr = Position_Specific_Bin_Base_1_Base_G
cnt = 42	feature = 233	correl = -0.0351332	descr = N_Gram_ACGT
cnt = 43	feature = 292	correl = 0.0245719	descr = N_Gram_ATCCT
cnt = 44	feature = 10	correl = -0.0988791	descr = Position_Specific_Bin_Base_3_Base_T
cnt = 45	feature = 308	correl = -0.0596461	descr = N_Gram_ATGGT
cnt = 46	feature = 738	correl = 0.0448696	descr = N_Gram_TAAGA
cnt = 47	feature = 29	correl = 0.051879	descr = Position_Specific_Bin_Base_10_Base_T
cnt = 48	feature = 58	correl = 0.178008	descr = Position_Specific_Bin_Base_19_Base_A
cnt = 49	feature = 665	correl = -0.0477275	descr = N_Gram_GGGGT
cnt = 50	feature = 674	correl = 0.0287207	descr = N_Gram_GGTCA
cnt = 51	feature = 2	correl = -0.131046	descr = Position_Specific_Bin_Base_0_Base_G
cnt = 52	feature = 704	correl = 0.0221769	descr = N_Gram_GTCT
cnt = 53	feature = 31	correl = -0.0337109	descr = Position_Specific_Bin_Base_11_Base_C
cnt = 54	feature = 70	correl = 0.0974435	descr = Gibbs_of_Target_Sequence__Pos_4_Step_1
cnt = 55	feature = 579	correl = -0.0299787	descr = N_Gram_GCACG
cnt = 56	feature = 105	correl = -0.0264646	descr = Fold_of_RNAi_Sequence_Pos_19
cnt = 57	feature = 15	correl = 0.0232815	descr = Position_Specific_Bin_Base_6_Base_A
cnt = 58	feature = 653	correl = -0.0267822	descr = N_Gram_GGCTT
cnt = 59	feature = 834	correl = 0.0417058	descr = N_Gram_TGAAG
cnt = 60	feature = 865	correl = -0.0255245	descr = N_Gram_TGGTG
cnt = 61	feature = 82	correl = 0.0908647	descr = Gibbs_of_Target_Sequence__Pos_17_Step_1
cnt = 62	feature = 28	correl = -0.0530427	descr = Position_Specific_Bin_Base_10_Base_G
cnt = 63	feature = 603	correl = -0.0719225	descr = N_Gram_GCGC
cnt = 64	feature = 316	correl = 0.098624	descr = N_Gram_ATTCT
cnt = 65	feature = 767	correl = 0.032939	descr = N_Gram_TAGT
cnt = 66	feature = 56	correl = -0.0409098	descr = Position_Specific_Bin_Base_18_Base_G
cnt = 67	feature = 11	correl = 0.0828221	descr = Position_Specific_Bin_Base_4_Base_A
cnt = 68	feature = 802	correl = 0.0359057	descr = N_Gram_TCG
cnt = 69	feature = 78	correl = 0.123291	descr = Gibbs_of_Target_Sequence__Pos_13_Step_1
cnt = 70	feature = 288	correl = 0.0379406	descr = N_Gram_ATCC
cnt = 71	feature = 384	correl = -0.137294	descr = N_Gram_CCC
cnt = 72	feature = 278	correl = 0.0425579	descr = N_Gram_ATAG
cnt = 73	feature = 449	correl = -0.0790805	descr = N_Gram_CGCG
cnt = 74	feature = 77	correl = 0.0449207	descr = Gibbs_of_Target_Sequence__Pos_11_Step_1
cnt = 75	feature = 80	correl = 0.0943335	descr = Gibbs_of_Target_Sequence__Pos_15_Step_1
cnt = 76	feature = 81	correl = 0.108369	descr = Gibbs_of_Target_Sequence__Pos_16_Step_1
cnt = 77	feature = 76	correl = 0.123093	descr = Gibbs_of_Target_Sequence__Pos_10_Step_1
num rows = 2188
num_elements = 170664
.*
optimization finished, #iter = 1742
nu = 0.463487
obj = -94.249765, rho = -0.579284
nSV = 1097, nBSV = 938
num rows = 243
num_elements = 18954
*
optimization finished, #iter = 146
nu = 0.361407
obj = -8.656279, rho = -0.517286
nSV = 106, nBSV = 70
.*
optimization finished, #iter = 1742
nu = 0.463487
obj = -94.249765, rho = -0.579284
nSV = 1097, nBSV = 938
CFS merit scores = 1.43086
CFS merit scores = 1.61174
CFS merit scores = 1.85327
CFS merit scores = 2.07781
CFS merit scores = 2.27657
CFS merit scores = 2.45415
CFS merit scores = 2.61708
CFS merit scores = 2.76193
CFS merit scores = 2.89797
CFS merit scores = 3.02656
CFS merit scores = 3.14419
CFS merit scores = 3.25226
CFS merit scores = 3.35604
CFS merit scores = 3.45344
CFS merit scores = 3.54559
CFS merit scores = 3.63283
CFS merit scores = 3.71365
CFS merit scores = 3.78937
CFS merit scores = 3.86041
CFS merit scores = 3.92723
CFS merit scores = 3.99018
CFS merit scores = 4.05203
CFS merit scores = 4.11081
CFS merit scores = 4.16608
CFS merit scores = 4.21948
CFS merit scores = 4.27019
CFS merit scores = 4.31891
CFS merit scores = 4.36539
CFS merit scores = 4.40641
CFS merit scores = 4.44567
CFS merit scores = 4.48502
CFS merit scores = 4.51971
CFS merit scores = 4.55293
CFS merit scores = 4.58539
CFS merit scores = 4.61763
CFS merit scores = 4.64846
CFS merit scores = 4.6772
CFS merit scores = 4.70454
CFS merit scores = 4.72967
CFS merit scores = 4.75487
CFS merit scores = 4.77686
CFS merit scores = 4.79748
CFS merit scores = 4.81697
CFS merit scores = 4.83633
CFS merit scores = 4.85509
CFS merit scores = 4.87066
CFS merit scores = 4.88606
CFS merit scores = 4.9009
CFS merit scores = 4.91481
CFS merit scores = 4.92749
CFS merit scores = 4.94001
CFS merit scores = 4.95326
CFS merit scores = 4.96581
CFS merit scores = 4.97757
CFS merit scores = 4.98781
CFS merit scores = 4.99776
CFS merit scores = 5.00469
CFS merit scores = 5.01129
CFS merit scores = 5.01815
CFS merit scores = 5.0245
CFS merit scores = 5.02864
CFS merit scores = 5.03035
CFS merit scores = 5.03256
CFS merit scores = 5.03446
CFS merit scores = 5.03448
CFS merit scores = 5.03268
CFS merit scores = 5.02975
CFS merit scores = 5.02629
CFS merit scores = 5.02277
CFS merit scores = 5.01816
CFS merit scores = 5.01164
CFS merit scores = 5.00428
CFS merit scores = 4.99383
CFS merit scores = 4.98321
CFS merit scores = 4.97238
CFS merit scores = 4.96022
CFS merit scores = 4.9483
CFS merit scores = 4.93704
CFS merit scores = 4.92076
CFS merit scores = 4.90229
CFS merit scores = 4.88203
CFS merit scores = 4.86225
CFS merit scores = 4.83592
CFS merit scores = 4.80967
CFS merit scores = 4.77548
CFS merit scores = 4.73551
CFS merit scores = 4.67641
CFS merit scores = 4.60827
cnt = 1	feature = 80	correl = 0.430862	descr = Gibbs_of_Target_Sequence__Pos_20_Step_1
cnt = 2	feature = 1	correl = -0.133802	descr = Position_Specific_Bin_Base_0_Base_G
cnt = 3	feature = 4	correl = -0.101252	descr = Position_Specific_Bin_Base_1_Base_G
cnt = 4	feature = 206	correl = -0.0280486	descr = N_Gram_ACCA
cnt = 5	feature = 865	correl = 0.0462317	descr = N_Gram_TGTCT
cnt = 6	feature = 705	correl = -0.0839608	descr = N_Gram_GTGGC
cnt = 7	feature = 701	correl = -0.0425686	descr = N_Gram_GTGC
cnt = 8	feature = 664	correl = 0.0612734	descr = N_Gram_GGTAA
cnt = 9	feature = 29	correl = 0.0526608	descr = Position_Specific_Bin_Base_10_Base_T
cnt = 10	feature = 798	correl = 0.0221681	descr = N_Gram_TCGAG
cnt = 11	feature = 767	correl = 0.0500814	descr = N_Gram_TATCA
cnt = 12	feature = 256	correl = -0.0305867	descr = N_Gram_AGTAG
cnt = 13	feature = 674	correl = -0.0458904	descr = N_Gram_GGTTA
cnt = 14	feature = 665	correl = 0.0264541	descr = N_Gram_GGTAC
cnt = 15	feature = 802	correl = 0.0368401	descr = N_Gram_TCGCT
cnt = 16	feature = 229	correl = -0.0430603	descr = N_Gram_ACTGC
cnt = 17	feature = 316	correl = 0.0810536	descr = N_Gram_CAACA
cnt = 18	feature = 367	correl = -0.0367214	descr = N_Gram_CCACG
cnt = 19	feature = 706	correl = -0.0694966	descr = N_Gram_GTGGG
cnt = 20	feature = 501	correl = 0.0516952	descr = N_Gram_CTGGA
cnt = 21	feature = 334	correl = 0.0385934	descr = N_Gram_CACTC
cnt = 22	feature = 579	correl = -0.0746547	descr = N_Gram_GCCAG
cnt = 23	feature = 716	correl = -0.0216363	descr = N_Gram_GTTGC
cnt = 24	feature = 358	correl = 0.0235135	descr = N_Gram_CATGT
cnt = 25	feature = 765	correl = 0.0295984	descr = N_Gram_TATAT
cnt = 26	feature = 704	correl = -0.0511571	descr = N_Gram_GTGGA
cnt = 27	feature = 461	correl = 0.0232146	descr = N_Gram_CGTCA
cnt = 28	feature = 21	correl = -0.0248255	descr = Position_Specific_Bin_Base_7_Base_G
cnt = 29	feature = 40	correl = 0.0771991	descr = Position_Specific_Bin_Base_15_Base_A
cnt = 30	feature = 308	correl = 0.0590393	descr = N_Gram_ATTG
cnt = 31	feature = 278	correl = -0.0338617	descr = N_Gram_ATCCC
cnt = 32	feature = 535	correl = 0.0381797	descr = N_Gram_GACT
cnt = 33	feature = 436	correl = -0.0344078	descr = N_Gram_CGCCC
cnt = 34	feature = 755	correl = 0.0836456	descr = N_Gram_TAGCT
cnt = 35	feature = 834	correl = 0.0651591	descr = N_Gram_TGATA
cnt = 36	feature = 47	correl = -0.0318497	descr = Position_Specific_Bin_Base_17_Base_C
cnt = 37	feature = 33	correl = 0.125549	descr = Position_Specific_Bin_Base_11_Base_T
cnt = 38	feature = 653	correl = -0.0925878	descr = N_Gram_GGGCC
cnt = 39	feature = 10	correl = -0.0940207	descr = Position_Specific_Bin_Base_3_Base_T
cnt = 40	feature = 904	correl = 0.0303447	descr = N_Gram_TTGGT
cnt = 41	feature = 899	correl = 0.0565915	descr = N_Gram_TTGAA
cnt = 42	feature = 657	correl = -0.0805273	descr = N_Gram_GGGGC
cnt = 43	feature = 449	correl = -0.0835138	descr = N_Gram_CGGCC
cnt = 44	feature = 768	correl = 0.0494733	descr = N_Gram_TATCG
cnt = 45	feature = 812	correl = 0.0354446	descr = N_Gram_TCTAG
cnt = 46	feature = 56	correl = -0.111241	descr = Position_Specific_Bin_Base_19_Base_G
cnt = 47	feature = 6	correl = 0.0261779	descr = Position_Specific_Bin_Base_2_Base_C
cnt = 48	feature = 708	correl = 0.0305987	descr = N_Gram_GTGT
cnt = 49	feature = 15	correl = 0.0263811	descr = Position_Specific_Bin_Base_5_Base_A
cnt = 50	feature = 643	correl = -0.0637144	descr = N_Gram_GGCGT
cnt = 51	feature = 759	correl = 0.0318364	descr = N_Gram_TAGT
cnt = 52	feature = 288	correl = 0.0267202	descr = N_Gram_ATGAA
cnt = 53	feature = 11	correl = 0.071972	descr = Position_Specific_Bin_Base_4_Base_A
cnt = 54	feature = 264	correl = 0.0214151	descr = N_Gram_ATAAA
cnt = 55	feature = 228	correl = 0.0714999	descr = N_Gram_ACTGA
cnt = 56	feature = 738	correl = 0.0321199	descr = N_Gram_TACA
cnt = 57	feature = 233	correl = 0.0466349	descr = N_Gram_AGACA
cnt = 58	feature = 2	correl = 0.113364	descr = Position_Specific_Bin_Base_1_Base_A
cnt = 59	feature = 658	correl = -0.0480916	descr = N_Gram_GGGGT
cnt = 60	feature = 792	correl = 0.021833	descr = N_Gram_TCCT
cnt = 61	feature = 31	correl = -0.0223653	descr = Position_Specific_Bin_Base_11_Base_C
cnt = 62	feature = 593	correl = -0.0673645	descr = N_Gram_GCGC
cnt = 63	feature = 675	correl = -0.0602351	descr = N_Gram_GGTTG
cnt = 64	feature = 749	correl = 0.0872808	descr = N_Gram_TAGA
cnt = 65	feature = 28	correl = -0.066724	descr = Position_Specific_Bin_Base_10_Base_G
cnt = 66	feature = 58	correl = 0.374637	descr = Position_Specific_Bin_Base_20_Base_A
cnt = 67	feature = 77	correl = 0.0985553	descr = Gibbs_of_Target_Sequence__Pos_17_Step_1
cnt = 68	feature = 525	correl = 0.0591745	descr = N_Gram_GAAT
cnt = 69	feature = 632	correl = -0.0608001	descr = N_Gram_GGCA
cnt = 70	feature = 687	correl = -0.0880168	descr = N_Gram_GTCC
cnt = 71	feature = 578	correl = -0.0460055	descr = N_Gram_GCCA
cnt = 72	feature = 16	correl = -0.0739791	descr = Position_Specific_Bin_Base_5_Base_C
cnt = 73	feature = 83	correl = 0.0456307	descr = PF_RNAi_Fold_3'Free_Count
cnt = 74	feature = 603	correl = -0.0778013	descr = N_Gram_GCGT
cnt = 75	feature = 857	correl = -0.0607168	descr = N_Gram_TGGGG
cnt = 76	feature = 70	correl = 0.0959342	descr = Gibbs_of_Target_Sequence__Pos_9_Step_1
cnt = 77	feature = 672	correl = -0.112457	descr = N_Gram_GGTGG
cnt = 78	feature = 751	correl = 0.0529712	descr = N_Gram_TAGAC
cnt = 79	feature = 82	correl = 0.153355	descr = PF_RNAi_Fold_5'Free_Count
cnt = 80	feature = 76	correl = 0.112769	descr = Gibbs_of_Target_Sequence__Pos_16_Step_1
cnt = 81	feature = 78	correl = 0.195875	descr = Gibbs_of_Target_Sequence__Pos_18_Step_1
cnt = 82	feature = 404	correl = -0.0503061	descr = N_Gram_CCT
cnt = 83	feature = 659	correl = -0.0630928	descr = N_Gram_GGGT
cnt = 84	feature = 432	correl = -0.0562981	descr = N_Gram_CGC
cnt = 85	feature = 631	correl = -0.163487	descr = N_Gram_GGC
cnt = 86	feature = 662	correl = -0.0634051	descr = N_Gram_GGT
cnt = 87	feature = 105	correl = 0.0738896	descr = Xue_Structure_Feature_A000
cnt = 88	feature = 81	correl = 0.227962	descr = PF_RNAi_Fold_Energy
num rows = 2188
num_elements = 194732
.*
optimization finished, #iter = 1792
nu = 0.442462
obj = -87.694497, rho = -0.548060
nSV = 1051, nBSV = 889
num rows = 243
num_elements = 21627
*
optimization finished, #iter = 204
nu = 0.481165
obj = -11.548227, rho = -0.542033
nSV = 143, nBSV = 93
.*
optimization finished, #iter = 1792
nu = 0.442462
obj = -87.694497, rho = -0.548060
nSV = 1051, nBSV = 889
CFS merit scores = 1.45094
CFS merit scores = 1.61677
CFS merit scores = 1.84661
CFS merit scores = 2.06622
CFS merit scores = 2.26651
CFS merit scores = 2.45123
CFS merit scores = 2.61211
CFS merit scores = 2.76219
CFS merit scores = 2.90203
CFS merit scores = 3.03073
CFS merit scores = 3.15049
CFS merit scores = 3.26271
CFS merit scores = 3.36137
CFS merit scores = 3.45265
CFS merit scores = 3.53834
CFS merit scores = 3.61872
CFS merit scores = 3.69216
CFS merit scores = 3.76307
CFS merit scores = 3.82895
CFS merit scores = 3.88844
CFS merit scores = 3.94676
CFS merit scores = 4.00073
CFS merit scores = 4.05071
CFS merit scores = 4.10126
CFS merit scores = 4.14846
CFS merit scores = 4.19361
CFS merit scores = 4.23747
CFS merit scores = 4.27834
CFS merit scores = 4.31603
CFS merit scores = 4.35123
CFS merit scores = 4.38513
CFS merit scores = 4.41799
CFS merit scores = 4.44796
CFS merit scores = 4.47764
CFS merit scores = 4.50608
CFS merit scores = 4.53158
CFS merit scores = 4.55616
CFS merit scores = 4.58043
CFS merit scores = 4.60196
CFS merit scores = 4.6232
CFS merit scores = 4.64353
CFS merit scores = 4.66357
CFS merit scores = 4.68255
CFS merit scores = 4.70081
CFS merit scores = 4.71846
CFS merit scores = 4.73658
CFS merit scores = 4.75336
CFS merit scores = 4.77005
CFS merit scores = 4.78443
CFS merit scores = 4.7967
CFS merit scores = 4.80899
CFS merit scores = 4.81787
CFS merit scores = 4.82521
CFS merit scores = 4.83095
CFS merit scores = 4.83466
CFS merit scores = 4.83647
CFS merit scores = 4.83761
CFS merit scores = 4.83587
CFS merit scores = 4.83497
CFS merit scores = 4.83356
CFS merit scores = 4.83192
CFS merit scores = 4.82358
CFS merit scores = 4.81467
CFS merit scores = 4.80063
CFS merit scores = 4.78642
CFS merit scores = 4.76974
CFS merit scores = 4.74895
CFS merit scores = 4.72539
CFS merit scores = 4.6986
CFS merit scores = 4.66621
CFS merit scores = 4.63227
CFS merit scores = 4.56008
CFS merit scores = 4.4472
cnt = 1	feature = 76	correl = 0.450938	descr = Gibbs_of_Target_Sequence__Pos_19_Step_1
cnt = 2	feature = 2	correl = -0.137997	descr = Position_Specific_Bin_Base_0_Base_G
cnt = 3	feature = 228	correl = 0.0623367	descr = N_Gram_ACTGA
cnt = 4	feature = 449	correl = 0.0707703	descr = N_Gram_CGTGA
cnt = 5	feature = 28	correl = -0.0499986	descr = Position_Specific_Bin_Base_11_Base_A
cnt = 6	feature = 308	correl = -0.0273231	descr = N_Gram_CAAAA
cnt = 7	feature = 33	correl = -0.0216303	descr = Position_Specific_Bin_Base_13_Base_G
cnt = 8	feature = 6	correl = 0.0451797	descr = Position_Specific_Bin_Base_2_Base_C
cnt = 9	feature = 404	correl = -0.0638268	descr = N_Gram_CGAA
cnt = 10	feature = 768	correl = 0.0681631	descr = N_Gram_TCCTA
cnt = 11	feature = 749	correl = 0.0245014	descr = N_Gram_TATTG
cnt = 12	feature = 11	correl = 0.0856056	descr = Position_Specific_Bin_Base_4_Base_A
cnt = 13	feature = 834	correl = -0.0512731	descr = N_Gram_TGGGA
cnt = 14	feature = 436	correl = -0.065111	descr = N_Gram_CGGGC
cnt = 15	feature = 716	correl = 0.0382601	descr = N_Gram_TACAT
cnt = 16	feature = 792	correl = 0.0388201	descr = N_Gram_TCTCT
cnt = 17	feature = 675	correl = -0.0387612	descr = N_Gram_GTGC
cnt = 18	feature = 645	correl = -0.0319899	descr = N_Gram_GGTGA
cnt = 19	feature = 603	correl = -0.0638674	descr = N_Gram_GGAGG
cnt = 20	feature = 705	correl = 0.0252696	descr = N_Gram_TAACT
cnt = 21	feature = 4	correl = -0.0736756	descr = Position_Specific_Bin_Base_1_Base_G
cnt = 22	feature = 717	correl = 0.0325477	descr = N_Gram_TACC
cnt = 23	feature = 664	correl = -0.0483411	descr = N_Gram_GTCCG
cnt = 24	feature = 47	correl = 0.0369171	descr = Position_Specific_Bin_Base_18_Base_A
cnt = 25	feature = 278	correl = 0.0352818	descr = N_Gram_ATCCG
cnt = 26	feature = 432	correl = -0.0709036	descr = N_Gram_CGGCC
cnt = 27	feature = 704	correl = 0.0216735	descr = N_Gram_TAAAT
cnt = 28	feature = 687	correl = -0.0296454	descr = N_Gram_GTTA
cnt = 29	feature = 765	correl = -0.0240237	descr = N_Gram_TCCCG
cnt = 30	feature = 658	correl = 0.0276513	descr = N_Gram_GTATT
cnt = 31	feature = 233	correl = 0.0508068	descr = N_Gram_AGACA
cnt = 32	feature = 899	correl = 0.0589993	descr = N_Gram_TTTGT
cnt = 33	feature = 679	correl = -0.0498723	descr = N_Gram_GTGGA
cnt = 34	feature = 229	correl = -0.0360249	descr = N_Gram_ACTGC
cnt = 35	feature = 659	correl = 0.0287936	descr = N_Gram_GTCAA
cnt = 36	feature = 40	correl = 0.0738764	descr = Position_Specific_Bin_Base_16_Base_A
cnt = 37	feature = 665	correl = -0.0514814	descr = N_Gram_GTCCT
cnt = 38	feature = 15	correl = -0.0270439	descr = Position_Specific_Bin_Base_6_Base_C
cnt = 39	feature = 316	correl = 0.0359959	descr = N_Gram_CACAG
cnt = 40	feature = 579	correl = -0.0781752	descr = N_Gram_GCGT
cnt = 41	feature = 501	correl = -0.0358564	descr = N_Gram_GAAGC
cnt = 42	feature = 56	correl = -0.178563	descr = Position_Specific_Bin_Base_20_Base_G
cnt = 43	feature = 857	correl = 0.0616052	descr = N_Gram_TTAGA
cnt = 44	feature = 81	correl = -0.175953	descr = Fold_of_RNAi_Sequence_Pos_0
cnt = 45	feature = 256	correl = -0.024361	descr = N_Gram_AGGTG
cnt = 46	feature = 10	correl = -0.0925996	descr = Position_Specific_Bin_Base_3_Base_T
cnt = 47	feature = 461	correl = 0.0380315	descr = N_Gram_CTAGA
cnt = 48	feature = 334	correl = -0.079993	descr = N_Gram_CAGGG
cnt = 49	feature = 17	correl = -0.128655	descr = Position_Specific_Bin_Base_7_Base_C
cnt = 50	feature = 674	correl = 0.0371997	descr = N_Gram_GTGAG
cnt = 51	feature = 666	correl = 0.0307729	descr = N_Gram_GTCG
cnt = 52	feature = 802	correl = 0.0434073	descr = N_Gram_TGAA
cnt = 53	feature = 206	correl = -0.0350097	descr = N_Gram_ACCA
cnt = 54	feature = 653	correl = 0.0437153	descr = N_Gram_GTAAA
cnt = 55	feature = 1	correl = 0.108712	descr = Position_Specific_Bin_Base_0_Base_C
cnt = 56	feature = 29	correl = -0.0485509	descr = Position_Specific_Bin_Base_11_Base_G
cnt = 57	feature = 631	correl = -0.101467	descr = N_Gram_GGGG
cnt = 58	feature = 16	correl = 0.0870943	descr = Position_Specific_Bin_Base_7_Base_A
cnt = 59	feature = 759	correl = 0.0215083	descr = N_Gram_TCCA
cnt = 60	feature = 657	correl = 0.026593	descr = N_Gram_GTAT
cnt = 61	feature = 525	correl = -0.0292709	descr = N_Gram_GAGGT
cnt = 62	feature = 83	correl = -0.116579	descr = Fold_of_RNAi_Sequence_Pos_2
cnt = 63	feature = 70	correl = 0.119637	descr = Gibbs_of_Target_Sequence__Pos_13_Step_1
cnt = 64	feature = 80	correl = 0.0336633	descr = PF_RNAi_Fold_3'Free_Count
cnt = 65	feature = 643	correl = -0.0777598	descr = N_Gram_GGTCC
cnt = 66	feature = 77	correl = 0.432143	descr = Gibbs_of_Target_Sequence__Pos_20_Step_1
cnt = 67	feature = 751	correl = 0.0404066	descr = N_Gram_TC
cnt = 68	feature = 105	correl = -0.100756	descr = Xue_Structure_Feature_C110
cnt = 69	feature = 82	correl = -0.178464	descr = Fold_of_RNAi_Sequence_Pos_1
cnt = 70	feature = 662	correl = -0.0863963	descr = N_Gram_GTCC
cnt = 71	feature = 292	correl = 0.118434	descr = N_Gram_ATT
cnt = 72	feature = 78	correl = 0.214226	descr = PF_RNAi_Fold_Energy
cnt = 73	feature = 58	correl = 0.271228	descr = Gibbs_of_Target_Sequence_
num rows = 2188
num_elements = 161912
.*
optimization finished, #iter = 1680
nu = 0.463349
obj = -92.399051, rho = -0.490904
nSV = 1079, nBSV = 949
num rows = 243
num_elements = 17982
*
optimization finished, #iter = 198
nu = 0.490354
obj = -10.924171, rho = -0.504544
nSV = 143, nBSV = 98
.*
optimization finished, #iter = 1680
nu = 0.463349
obj = -92.399051, rho = -0.490904
nSV = 1079, nBSV = 949
CFS merit scores = 1.44541
CFS merit scores = 1.61707
CFS merit scores = 1.84472
CFS merit scores = 2.06606
CFS merit scores = 2.27249
CFS merit scores = 2.45633
CFS merit scores = 2.62297
CFS merit scores = 2.77869
CFS merit scores = 2.92547
CFS merit scores = 3.05712
CFS merit scores = 3.18101
CFS merit scores = 3.29821
CFS merit scores = 3.40897
CFS merit scores = 3.51345
CFS merit scores = 3.60947
CFS merit scores = 3.70173
CFS merit scores = 3.78282
CFS merit scores = 3.85627
CFS merit scores = 3.92515
CFS merit scores = 3.9912
CFS merit scores = 4.05351
CFS merit scores = 4.1138
CFS merit scores = 4.17147
CFS merit scores = 4.22483
CFS merit scores = 4.27589
CFS merit scores = 4.32306
CFS merit scores = 4.36572
CFS merit scores = 4.40726
CFS merit scores = 4.44591
CFS merit scores = 4.48293
CFS merit scores = 4.51999
CFS merit scores = 4.5535
CFS merit scores = 4.58491
CFS merit scores = 4.61631
CFS merit scores = 4.6468
CFS merit scores = 4.67478
CFS merit scores = 4.70092
CFS merit scores = 4.72652
CFS merit scores = 4.7506
CFS merit scores = 4.77281
CFS merit scores = 4.79371
CFS merit scores = 4.81149
CFS merit scores = 4.82902
CFS merit scores = 4.84539
CFS merit scores = 4.8608
CFS merit scores = 4.87638
CFS merit scores = 4.89197
CFS merit scores = 4.90664
CFS merit scores = 4.92175
CFS merit scores = 4.93627
CFS merit scores = 4.95009
CFS merit scores = 4.96277
CFS merit scores = 4.9745
CFS merit scores = 4.98472
CFS merit scores = 4.99344
CFS merit scores = 5.00172
CFS merit scores = 5.0098
CFS merit scores = 5.01775
CFS merit scores = 5.02421
CFS merit scores = 5.03049
CFS merit scores = 5.0352
CFS merit scores = 5.03826
CFS merit scores = 5.04107
CFS merit scores = 5.04348
CFS merit scores = 5.04539
CFS merit scores = 5.04749
CFS merit scores = 5.04931
CFS merit scores = 5.04618
CFS merit scores = 5.04262
CFS merit scores = 5.03965
CFS merit scores = 5.03508
CFS merit scores = 5.02982
CFS merit scores = 5.02385
CFS merit scores = 5.0146
CFS merit scores = 5.00497
CFS merit scores = 4.99416
CFS merit scores = 4.98279
CFS merit scores = 4.96544
CFS merit scores = 4.94709
CFS merit scores = 4.92558
CFS merit scores = 4.90356
CFS merit scores = 4.88192
CFS merit scores = 4.85349
CFS merit scores = 4.80785
CFS merit scores = 4.75704
cnt = 1	feature = 83	correl = 0.445412	descr = Gibbs_of_Target_Sequence__Pos_19_Step_1
cnt = 2	feature = 2	correl = -0.134318	descr = Position_Specific_Bin_Base_0_Base_G
cnt = 3	feature = 802	correl = -0.0354371	descr = N_Gram_TCCTG
cnt = 4	feature = 708	correl = 0.0352974	descr = N_Gram_GTGA
cnt = 5	feature = 658	correl = -0.046249	descr = N_Gram_GGGCA
cnt = 6	feature = 206	correl = 0.073167	descr = N_Gram_ACAT
cnt = 7	feature = 631	correl = -0.0275775	descr = N_Gram_GGACG
cnt = 8	feature = 687	correl = -0.0251885	descr = N_Gram_GTAAT
cnt = 9	feature = 749	correl = -0.0288557	descr = N_Gram_TACG
cnt = 10	feature = 432	correl = -0.0414496	descr = N_Gram_CGACG
cnt = 11	feature = 659	correl = -0.0928826	descr = N_Gram_GGGCC
cnt = 12	feature = 765	correl = 0.0298168	descr = N_Gram_TAGTC
cnt = 13	feature = 436	correl = -0.0308214	descr = N_Gram_CGATC
cnt = 14	feature = 461	correl = -0.0276819	descr = N_Gram_CGGTT
cnt = 15	feature = 812	correl = 0.0409726	descr = N_Gram_TCGGA
cnt = 16	feature = 308	correl = -0.021528	descr = N_Gram_ATTAA
cnt = 17	feature = 316	correl = 0.0315011	descr = N_Gram_ATTGT
cnt = 18	feature = 768	correl = 0.0705929	descr = N_Gram_TATA
cnt = 19	feature = 603	correl = -0.0299975	descr = N_Gram_GCGGG
cnt = 20	feature = 233	correl = 0.069752	descr = N_Gram_ACTAC
cnt = 21	feature = 716	correl = -0.0577597	descr = N_Gram_GTGGG
cnt = 22	feature = 857	correl = 0.0299642	descr = N_Gram_TGGAC
cnt = 23	feature = 704	correl = 0.0481177	descr = N_Gram_GTCTA
cnt = 24	feature = 721	correl = 0.0353547	descr = N_Gram_GTTAC
cnt = 25	feature = 798	correl = -0.0499878	descr = N_Gram_TCCCC
cnt = 26	feature = 16	correl = 0.0569384	descr = Position_Specific_Bin_Base_5_Base_T
cnt = 27	feature = 258	correl = 0.0227648	descr = N_Gram_AGCTA
cnt = 28	feature = 11	correl = 0.0705931	descr = Position_Specific_Bin_Base_3_Base_G
cnt = 29	feature = 452	correl = -0.0470947	descr = N_Gram_CGGCA
cnt = 30	feature = 792	correl = 0.0238637	descr = N_Gram_TCATA
cnt = 31	feature = 105	correl = -0.0226742	descr = Xue_Structure_Feature_A111
cnt = 32	feature = 645	correl = -0.0253824	descr = N_Gram_GGCCG
cnt = 33	feature = 4	correl = -0.0290785	descr = Position_Specific_Bin_Base_1_Base_C
cnt = 34	feature = 228	correl = -0.0519931	descr = N_Gram_ACGGG
cnt = 35	feature = 56	correl = 0.0342793	descr = Position_Specific_Bin_Base_18_Base_T
cnt = 36	feature = 675	correl = -0.0716173	descr = N_Gram_GGTCC
cnt = 37	feature = 672	correl = 0.0395921	descr = N_Gram_GGTAA
cnt = 38	feature = 904	correl = 0.0391527	descr = N_Gram_TTCTC
cnt = 39	feature = 706	correl = 0.023864	descr = N_Gram_GTCTT
cnt = 40	feature = 29	correl = -0.0520621	descr = Position_Specific_Bin_Base_10_Base_G
cnt = 41	feature = 17	correl = -0.0411288	descr = Position_Specific_Bin_Base_6_Base_C
cnt = 42	feature = 33	correl = -0.0478523	descr = Position_Specific_Bin_Base_11_Base_G
cnt = 43	feature = 674	correl = 0.0296051	descr = N_Gram_GGTCA
cnt = 44	feature = 643	correl = -0.0814625	descr = N_Gram_GGCCA
cnt = 45	feature = 1	correl = 0.10639	descr = Position_Specific_Bin_Base_0_Base_C
cnt = 46	feature = 535	correl = 0.0296377	descr = N_Gram_GACAT
cnt = 47	feature = 665	correl = -0.0569768	descr = N_Gram_GGGGT
cnt = 48	feature = 701	correl = -0.0257734	descr = N_Gram_GTCGG
cnt = 49	feature = 10	correl = -0.128026	descr = Position_Specific_Bin_Base_2_Base_T
cnt = 50	feature = 899	correl = 0.0311282	descr = N_Gram_TTCG
cnt = 51	feature = 632	correl = 0.0457683	descr = N_Gram_GGACT
cnt = 52	feature = 21	correl = 0.063079	descr = Position_Specific_Bin_Base_7_Base_T
cnt = 53	feature = 752	correl = 0.0723271	descr = N_Gram_TACTA
cnt = 54	feature = 40	correl = -0.0337954	descr = Position_Specific_Bin_Base_14_Base_C
cnt = 55	feature = 759	correl = 0.067802	descr = N_Gram_TAGC
cnt = 56	feature = 278	correl = 0.0240922	descr = N_Gram_ATAGA
cnt = 57	feature = 914	correl = 0.0477703	descr = N_Gram_TTGGA
cnt = 58	feature = 579	correl = 0.0345371	descr = N_Gram_GCATT
cnt = 59	feature = 490	correl = -0.0416983	descr = N_Gram_CTCCC
cnt = 60	feature = 229	correl = -0.0365522	descr = N_Gram_ACGT
cnt = 61	feature = 58	correl = -0.127886	descr = Position_Specific_Bin_Base_19_Base_C
cnt = 62	feature = 334	correl = -0.0253653	descr = N_Gram_CACAT
cnt = 63	feature = 47	correl = -0.0464534	descr = Position_Specific_Bin_Base_16_Base_C
cnt = 64	feature = 664	correl = -0.0781102	descr = N_Gram_GGGGC
cnt = 65	feature = 525	correl = -0.0305174	descr = N_Gram_GAAG
cnt = 66	feature = 6	correl = 0.0227163	descr = Position_Specific_Bin_Base_1_Base_T
cnt = 67	feature = 288	correl = 0.0528521	descr = N_Gram_ATCC
cnt = 68	feature = 15	correl = -0.0752273	descr = Position_Specific_Bin_Base_5_Base_C
cnt = 69	feature = 78	correl = 0.148402	descr = Gibbs_of_Target_Sequence__Pos_14_Step_1
cnt = 70	feature = 751	correl = 0.0496689	descr = N_Gram_TACT
cnt = 71	feature = 256	correl = -0.0452271	descr = N_Gram_AGCGG
cnt = 72	feature = 81	correl = 0.110592	descr = Gibbs_of_Target_Sequence__Pos_17_Step_1
cnt = 73	feature = 28	correl = -0.0840068	descr = Position_Specific_Bin_Base_10_Base_C
cnt = 74	feature = 834	correl = 0.06505	descr = N_Gram_TGA
cnt = 75	feature = 76	correl = 0.0481381	descr = Gibbs_of_Target_Sequence__Pos_11_Step_1
cnt = 76	feature = 755	correl = 0.0542345	descr = N_Gram_TAGA
cnt = 77	feature = 80	correl = 0.139503	descr = Gibbs_of_Target_Sequence__Pos_16_Step_1
cnt = 78	feature = 77	correl = 0.13154	descr = Gibbs_of_Target_Sequence__Pos_13_Step_1
cnt = 79	feature = 70	correl = 0.0559657	descr = Gibbs_of_Target_Sequence__Pos_5_Step_1
cnt = 80	feature = 767	correl = 0.124041	descr = N_Gram_TAT
cnt = 81	feature = 662	correl = -0.0947679	descr = N_Gram_GGGG
cnt = 82	feature = 82	correl = 0.201542	descr = Gibbs_of_Target_Sequence__Pos_18_Step_1
cnt = 83	feature = 657	correl = -0.126764	descr = N_Gram_GGGC
cnt = 84	feature = 449	correl = -0.116375	descr = N_Gram_CGG
cnt = 85	feature = 653	correl = -0.138931	descr = N_Gram_GGG
num rows = 2188
num_elements = 188168
.*
optimization finished, #iter = 1721
nu = 0.454264
obj = -91.775251, rho = -0.499152
nSV = 1068, nBSV = 916
num rows = 243
num_elements = 20898
*
optimization finished, #iter = 159
nu = 0.411674
obj = -9.690817, rho = -0.561752
nSV = 124, nBSV = 79
.*
optimization finished, #iter = 1721
nu = 0.454264
obj = -91.775251, rho = -0.499152
nSV = 1068, nBSV = 916
CFS merit scores = 1.15546
CFS merit scores = 1.50289
CFS merit scores = 1.78816
CFS merit scores = 2.03026
CFS merit scores = 2.24113
CFS merit scores = 2.429
CFS merit scores = 2.60256
CFS merit scores = 2.76253
CFS merit scores = 2.90896
CFS merit scores = 3.04721
CFS merit scores = 3.17743
CFS merit scores = 3.29983
CFS merit scores = 3.41475
CFS merit scores = 3.52068
CFS merit scores = 3.6209
CFS merit scores = 3.71402
CFS merit scores = 3.8016
CFS merit scores = 3.88453
CFS merit scores = 3.96359
CFS merit scores = 4.03537
CFS merit scores = 4.10446
CFS merit scores = 4.16852
CFS merit scores = 4.23066
CFS merit scores = 4.2855
CFS merit scores = 4.33738
CFS merit scores = 4.38761
CFS merit scores = 4.43568
CFS merit scores = 4.48227
CFS merit scores = 4.52171
CFS merit scores = 4.56007
CFS merit scores = 4.59589
CFS merit scores = 4.62819
CFS merit scores = 4.65782
CFS merit scores = 4.6874
CFS merit scores = 4.71644
CFS merit scores = 4.73928
CFS merit scores = 4.76283
CFS merit scores = 4.78246
CFS merit scores = 4.80291
CFS merit scores = 4.82302
CFS merit scores = 4.84231
CFS merit scores = 4.86187
CFS merit scores = 4.87838
CFS merit scores = 4.89435
CFS merit scores = 4.90839
CFS merit scores = 4.91978
CFS merit scores = 4.92699
CFS merit scores = 4.93525
CFS merit scores = 4.9429
CFS merit scores = 4.95022
CFS merit scores = 4.95802
CFS merit scores = 4.96518
CFS merit scores = 4.97026
CFS merit scores = 4.97501
CFS merit scores = 4.97954
CFS merit scores = 4.98429
CFS merit scores = 4.98968
CFS merit scores = 4.9948
CFS merit scores = 4.99894
CFS merit scores = 5.00315
CFS merit scores = 5.00588
CFS merit scores = 5.00659
CFS merit scores = 5.00642
CFS merit scores = 5.00413
CFS merit scores = 4.99984
CFS merit scores = 4.99565
CFS merit scores = 4.98687
CFS merit scores = 4.97702
CFS merit scores = 4.96588
CFS merit scores = 4.95509
CFS merit scores = 4.94267
CFS merit scores = 4.92883
CFS merit scores = 4.91029
CFS merit scores = 4.88901
CFS merit scores = 4.86756
CFS merit scores = 4.84394
CFS merit scores = 4.82264
CFS merit scores = 4.80246
CFS merit scores = 4.77176
CFS merit scores = 4.74143
cnt = 1	feature = 82	correl = 0.155462	descr = Gibbs_of_Target_Sequence__Pos_14_Step_1
cnt = 2	feature = 4	correl = -0.095692	descr = Position_Specific_Bin_Base_1_Base_G
cnt = 3	feature = 708	correl = 0.0442011	descr = N_Gram_GTGTT
cnt = 4	feature = 808	correl = 0.0507935	descr = N_Gram_TCTC
cnt = 5	feature = 461	correl = -0.0509989	descr = N_Gram_CGTCG
cnt = 6	feature = 765	correl = 0.0230802	descr = N_Gram_TATTG
cnt = 7	feature = 436	correl = -0.0333836	descr = N_Gram_CGCAA
cnt = 8	feature = 706	correl = 0.0236165	descr = N_Gram_GTGTA
cnt = 9	feature = 432	correl = -0.029736	descr = N_Gram_CGAGT
cnt = 10	feature = 264	correl = 0.0231256	descr = N_Gram_AGGGG
cnt = 11	feature = 672	correl = -0.0457738	descr = N_Gram_GGTTA
cnt = 12	feature = 292	correl = 0.0411099	descr = N_Gram_ATCGA
cnt = 13	feature = 356	correl = -0.0393785	descr = N_Gram_CATAC
cnt = 14	feature = 449	correl = -0.103508	descr = N_Gram_CGGCG
cnt = 15	feature = 595	correl = -0.0541316	descr = N_Gram_GCGCA
cnt = 16	feature = 11	correl = 0.0660375	descr = Position_Specific_Bin_Base_3_Base_G
cnt = 17	feature = 228	correl = -0.0322178	descr = N_Gram_ACGTT
cnt = 18	feature = 58	correl = -0.0554315	descr = Position_Specific_Bin_Base_18_Base_G
cnt = 19	feature = 806	correl = 0.0486878	descr = N_Gram_TCTAG
cnt = 20	feature = 288	correl = -0.026094	descr = N_Gram_ATCCC
cnt = 21	feature = 16	correl = 0.0521204	descr = Position_Specific_Bin_Base_5_Base_T
cnt = 22	feature = 206	correl = 0.0348917	descr = N_Gram_ACAGC
cnt = 23	feature = 792	correl = 0.0483028	descr = N_Gram_TCGC
cnt = 24	feature = 665	correl = 0.0242077	descr = N_Gram_GGTCA
cnt = 25	feature = 52	correl = 0.0257648	descr = Position_Specific_Bin_Base_17_Base_A
cnt = 26	feature = 701	correl = -0.0496444	descr = N_Gram_GTGGA
cnt = 27	feature = 669	correl = -0.0846378	descr = N_Gram_GGTGC
cnt = 28	feature = 316	correl = -0.0343752	descr = N_Gram_ATTGA
cnt = 29	feature = 749	correl = 0.0289965	descr = N_Gram_TAGGC
cnt = 30	feature = 2	correl = -0.146576	descr = Position_Specific_Bin_Base_0_Base_G
cnt = 31	feature = 631	correl = -0.0642513	descr = N_Gram_GGCAA
cnt = 32	feature = 654	correl = -0.0328268	descr = N_Gram_GGGCT
cnt = 33	feature = 751	correl = 0.0229892	descr = N_Gram_TAGTG
cnt = 34	feature = 802	correl = 0.0984104	descr = N_Gram_TCGTG
cnt = 35	feature = 687	correl = -0.0426177	descr = N_Gram_GTCCT
cnt = 36	feature = 80	correl = 0.0262231	descr = Gibbs_of_Target_Sequence__Pos_12_Step_1
cnt = 37	feature = 716	correl = 0.0230667	descr = N_Gram_GTTTC
cnt = 38	feature = 603	correl = -0.0843941	descr = N_Gram_GCGT
cnt = 39	feature = 535	correl = 0.0327094	descr = N_Gram_GACT
cnt = 40	feature = 105	correl = -0.0810077	descr = Fold_of_RNAi_Sequence_Pos_14
cnt = 41	feature = 6	correl = -0.0487253	descr = Position_Specific_Bin_Base_2_Base_A
cnt = 42	feature = 233	correl = 0.0403478	descr = N_Gram_ACTCT
cnt = 43	feature = 704	correl = -0.0270476	descr = N_Gram_GTGGT
cnt = 44	feature = 33	correl = 0.056225	descr = Position_Specific_Bin_Base_10_Base_T
cnt = 45	feature = 29	correl = 0.0436148	descr = Position_Specific_Bin_Base_9_Base_T
cnt = 46	feature = 707	correl = 0.0267682	descr = N_Gram_GTGTG
cnt = 47	feature = 10	correl = 0.0232199	descr = Position_Specific_Bin_Base_3_Base_A
cnt = 48	feature = 657	correl = -0.0685156	descr = N_Gram_GGGGC
cnt = 49	feature = 662	correl = 0.0418976	descr = N_Gram_GGTA
cnt = 50	feature = 759	correl = 0.0522734	descr = N_Gram_TATCG
cnt = 51	feature = 308	correl = 0.0586631	descr = N_Gram_ATTA
cnt = 52	feature = 645	correl = -0.028764	descr = N_Gram_GGCTT
cnt = 53	feature = 653	correl = -0.0805885	descr = N_Gram_GGGCG
cnt = 54	feature = 525	correl = 0.0399057	descr = N_Gram_GAATT
cnt = 55	feature = 56	correl = 0.0371989	descr = Position_Specific_Bin_Base_18_Base_A
cnt = 56	feature = 358	correl = 0.0421472	descr = N_Gram_CATC
cnt = 57	feature = 1	correl = 0.10883	descr = Position_Specific_Bin_Base_0_Base_C
cnt = 58	feature = 798	correl = -0.0289937	descr = N_Gram_TCGGC
cnt = 59	feature = 47	correl = -0.0324619	descr = Position_Specific_Bin_Base_15_Base_G
cnt = 60	feature = 31	correl = -0.0681223	descr = Position_Specific_Bin_Base_10_Base_C
cnt = 61	feature = 42	correl = 0.109371	descr = Position_Specific_Bin_Base_14_Base_A
cnt = 62	feature = 658	correl = -0.0475021	descr = N_Gram_GGGGT
cnt = 63	feature = 675	correl = 0.0433913	descr = N_Gram_GTAA
cnt = 64	feature = 15	correl = -0.0587711	descr = Position_Specific_Bin_Base_5_Base_C
cnt = 65	feature = 857	correl = 0.059711	descr = N_Gram_TGTGT
cnt = 66	feature = 278	correl = 0.0911245	descr = N_Gram_ATAT
cnt = 67	feature = 768	correl = 0.0284493	descr = N_Gram_TCA
cnt = 68	feature = 76	correl = 0.0851445	descr = Gibbs_of_Target_Sequence__Pos_8_Step_1
cnt = 69	feature = 78	correl = 0.121833	descr = Gibbs_of_Target_Sequence__Pos_10_Step_1
cnt = 70	feature = 664	correl = -0.0230042	descr = N_Gram_GGTC
cnt = 71	feature = 229	correl = 0.0389079	descr = N_Gram_ACT
cnt = 72	feature = 721	correl = 0.0388412	descr = N_Gram_TAAA
cnt = 73	feature = 83	correl = 0.093925	descr = Gibbs_of_Target_Sequence__Pos_15_Step_1
cnt = 74	feature = 81	correl = 0.136849	descr = Gibbs_of_Target_Sequence__Pos_13_Step_1
cnt = 75	feature = 643	correl = -0.0596644	descr = N_Gram_GGCT
cnt = 76	feature = 659	correl = -0.0534267	descr = N_Gram_GGGT
cnt = 77	feature = 767	correl = 0.0498243	descr = N_Gram_TC
cnt = 78	feature = 705	correl = 0.0377741	descr = N_Gram_GTGT
cnt = 79	feature = 752	correl = 0.121629	descr = N_Gram_TAT
cnt = 80	feature = 77	correl = 0.105195	descr = Gibbs_of_Target_Sequence__Pos_9_Step_1
num rows = 2188
num_elements = 177228
.*
optimization finished, #iter = 1672
nu = 0.453141
obj = -92.501918, rho = -0.480940
nSV = 1076, nBSV = 918
num rows = 243
num_elements = 19683
*
optimization finished, #iter = 156
nu = 0.445080
obj = -10.711316, rho = -0.665089
nSV = 132, nBSV = 89
.*
optimization finished, #iter = 1672
nu = 0.453141
obj = -92.501918, rho = -0.480940
nSV = 1076, nBSV = 918
CFS merit scores = 1.14814
CFS merit scores = 1.49696
CFS merit scores = 1.78102
CFS merit scores = 2.02103
CFS merit scores = 2.23432
CFS merit scores = 2.42456
CFS merit scores = 2.59461
CFS merit scores = 2.74913
CFS merit scores = 2.89067
CFS merit scores = 3.02558
CFS merit scores = 3.14964
CFS merit scores = 3.26642
CFS merit scores = 3.36701
CFS merit scores = 3.46335
CFS merit scores = 3.55496
CFS merit scores = 3.64178
CFS merit scores = 3.72386
CFS merit scores = 3.80011
CFS merit scores = 3.87302
CFS merit scores = 3.94172
CFS merit scores = 4.00956
CFS merit scores = 4.07244
CFS merit scores = 4.13444
CFS merit scores = 4.19158
CFS merit scores = 4.24517
CFS merit scores = 4.2962
CFS merit scores = 4.34255
CFS merit scores = 4.38687
CFS merit scores = 4.43039
CFS merit scores = 4.47207
CFS merit scores = 4.51281
CFS merit scores = 4.55178
CFS merit scores = 4.58576
CFS merit scores = 4.61919
CFS merit scores = 4.65215
CFS merit scores = 4.68342
CFS merit scores = 4.71222
CFS merit scores = 4.74026
CFS merit scores = 4.76699
CFS merit scores = 4.79116
CFS merit scores = 4.81444
CFS merit scores = 4.83659
CFS merit scores = 4.8587
CFS merit scores = 4.87893
CFS merit scores = 4.89843
CFS merit scores = 4.91615
CFS merit scores = 4.93298
CFS merit scores = 4.94889
CFS merit scores = 4.96348
CFS merit scores = 4.97762
CFS merit scores = 4.99124
CFS merit scores = 5.00428
CFS merit scores = 5.0168
CFS merit scores = 5.02752
CFS merit scores = 5.03683
CFS merit scores = 5.04351
CFS merit scores = 5.04887
CFS merit scores = 5.05063
CFS merit scores = 5.05225
CFS merit scores = 5.05259
CFS merit scores = 5.05349
CFS merit scores = 5.05401
CFS merit scores = 5.05458
CFS merit scores = 5.05488
CFS merit scores = 5.05584
CFS merit scores = 5.05401
CFS merit scores = 5.05044
CFS merit scores = 5.04623
CFS merit scores = 5.04163
CFS merit scores = 5.03004
CFS merit scores = 5.01795
CFS merit scores = 5.00471
CFS merit scores = 4.99192
CFS merit scores = 4.97849
CFS merit scores = 4.96573
CFS merit scores = 4.95366
CFS merit scores = 4.93575
CFS merit scores = 4.91655
CFS merit scores = 4.89665
CFS merit scores = 4.87465
CFS merit scores = 4.85266
CFS merit scores = 4.82723
CFS merit scores = 4.80283
CFS merit scores = 4.77314
CFS merit scores = 4.72735
cnt = 1	feature = 81	correl = 0.148135	descr = Gibbs_of_Target_Sequence__Pos_14_Step_1
cnt = 2	feature = 2	correl = -0.140676	descr = Position_Specific_Bin_Base_0_Base_G
cnt = 3	feature = 264	correl = 0.0629373	descr = N_Gram_AGCAT
cnt = 4	feature = 749	correl = -0.0324242	descr = N_Gram_TACG
cnt = 5	feature = 308	correl = 0.0361481	descr = N_Gram_ATCTG
cnt = 6	feature = 721	correl = -0.0500127	descr = N_Gram_GTTAG
cnt = 7	feature = 256	correl = -0.0241103	descr = N_Gram_AGACC
cnt = 8	feature = 251	correl = -0.0434305	descr = N_Gram_ACTGC
cnt = 9	feature = 16	correl = 0.0456473	descr = Position_Specific_Bin_Base_5_Base_T
cnt = 10	feature = 798	correl = -0.0353498	descr = N_Gram_TCCCC
cnt = 11	feature = 674	correl = 0.0488004	descr = N_Gram_GGTAA
cnt = 12	feature = 653	correl = -0.065599	descr = N_Gram_GGCGT
cnt = 13	feature = 278	correl = 0.0369218	descr = N_Gram_AGTAA
cnt = 14	feature = 452	correl = -0.0633246	descr = N_Gram_CGCGG
cnt = 15	feature = 632	correl = 0.0249469	descr = N_Gram_GGACA
cnt = 16	feature = 316	correl = -0.0223839	descr = N_Gram_ATGTA
cnt = 17	feature = 834	correl = 0.0440068	descr = N_Gram_TGAAC
cnt = 18	feature = 704	correl = 0.043601	descr = N_Gram_GTCTA
cnt = 19	feature = 501	correl = -0.0287424	descr = N_Gram_CTCGA
cnt = 20	feature = 449	correl = -0.0266695	descr = N_Gram_CGCCC
cnt = 21	feature = 765	correl = 0.0246843	descr = N_Gram_TAGT
cnt = 22	feature = 11	correl = -0.0806065	descr = Position_Specific_Bin_Base_3_Base_T
cnt = 23	feature = 229	correl = -0.0254052	descr = N_Gram_ACCCT
cnt = 24	feature = 6	correl = -0.0393786	descr = Position_Specific_Bin_Base_2_Base_A
cnt = 25	feature = 904	correl = 0.0845849	descr = N_Gram_TTCTG
cnt = 26	feature = 662	correl = -0.0530474	descr = N_Gram_GGGCA
cnt = 27	feature = 4	correl = 0.0868008	descr = Position_Specific_Bin_Base_1_Base_A
cnt = 28	feature = 358	correl = -0.0216334	descr = N_Gram_CAGCG
cnt = 29	feature = 899	correl = 0.0332487	descr = N_Gram_TTCGC
cnt = 30	feature = 752	correl = 0.0722921	descr = N_Gram_TACTA
cnt = 31	feature = 665	correl = -0.0276034	descr = N_Gram_GGGCT
cnt = 32	feature = 812	correl = -0.0746496	descr = N_Gram_TCGGG
cnt = 33	feature = 717	correl = 0.0504565	descr = N_Gram_GTGTA
cnt = 34	feature = 292	correl = 0.0276053	descr = N_Gram_ATATA
cnt = 35	feature = 228	correl = -0.031765	descr = N_Gram_ACCCC
cnt = 36	feature = 28	correl = 0.0267607	descr = Position_Specific_Bin_Base_9_Base_T
cnt = 37	feature = 56	correl = 0.0544302	descr = Position_Specific_Bin_Base_18_Base_A
cnt = 38	feature = 535	correl = -0.0412879	descr = N_Gram_GAAGC
cnt = 39	feature = 675	correl = 0.031977	descr = N_Gram_GGTAC
cnt = 40	feature = 33	correl = -0.0442991	descr = Position_Specific_Bin_Base_11_Base_A
cnt = 41	feature = 705	correl = 0.0240255	descr = N_Gram_GTCTT
cnt = 42	feature = 436	correl = -0.042232	descr = N_Gram_CGAC
cnt = 43	feature = 802	correl = -0.0350456	descr = N_Gram_TCCTG
cnt = 44	feature = 334	correl = 0.0543826	descr = N_Gram_CAAC
cnt = 45	feature = 631	correl = 0.0427883	descr = N_Gram_GGAAT
cnt = 46	feature = 288	correl = 0.0250415	descr = N_Gram_ATAGA
cnt = 47	feature = 657	correl = -0.0726488	descr = N_Gram_GGGA
cnt = 48	feature = 759	correl = 0.0629538	descr = N_Gram_TAGC
cnt = 49	feature = 29	correl = 0.0742035	descr = Position_Specific_Bin_Base_10_Base_A
cnt = 50	feature = 664	correl = -0.0677099	descr = N_Gram_GGGCG
cnt = 51	feature = 461	correl = -0.0420924	descr = N_Gram_CGGCT
cnt = 52	feature = 1	correl = 0.118066	descr = Position_Specific_Bin_Base_0_Base_C
cnt = 53	feature = 865	correl = 0.0247614	descr = N_Gram_TGGTC
cnt = 54	feature = 525	correl = 0.0496022	descr = N_Gram_CTTGT
cnt = 55	feature = 707	correl = 0.0263291	descr = N_Gram_GTGAA
cnt = 56	feature = 10	correl = 0.0489757	descr = Position_Specific_Bin_Base_3_Base_G
cnt = 57	feature = 15	correl = -0.0661679	descr = Position_Specific_Bin_Base_5_Base_C
cnt = 58	feature = 40	correl = 0.0988192	descr = Position_Specific_Bin_Base_14_Base_A
cnt = 59	feature = 83	correl = 0.110659	descr = Gibbs_of_Target_Sequence__Pos_16_Step_1
cnt = 60	feature = 404	correl = -0.041739	descr = N_Gram_CCCTC
cnt = 61	feature = 47	correl = -0.0251609	descr = Position_Specific_Bin_Base_15_Base_T
cnt = 62	feature = 233	correl = -0.0591709	descr = N_Gram_ACG
cnt = 63	feature = 716	correl = 0.0396745	descr = N_Gram_GTGT
cnt = 64	feature = 751	correl = 0.0543425	descr = N_Gram_TACT
cnt = 65	feature = 645	correl = -0.0478755	descr = N_Gram_GGCAG
cnt = 66	feature = 206	correl = 0.0687084	descr = N_Gram_AATTC
cnt = 67	feature = 58	correl = -0.0592457	descr = Position_Specific_Bin_Base_18_Base_G
cnt = 68	feature = 105	correl = -0.0794602	descr = Fold_of_RNAi_Sequence_Pos_16
cnt = 69	feature = 706	correl = 0.0289632	descr = N_Gram_GTGA
cnt = 70	feature = 76	correl = 0.084493	descr = Gibbs_of_Target_Sequence__Pos_8_Step_1
cnt = 71	feature = 755	correl = 0.0644748	descr = N_Gram_TAGA
cnt = 72	feature = 80	correl = 0.109971	descr = Gibbs_of_Target_Sequence__Pos_13_Step_1
cnt = 73	feature = 643	correl = -0.0664834	descr = N_Gram_GGCA
cnt = 74	feature = 687	correl = 0.0574566	descr = N_Gram_GTAA
cnt = 75	feature = 768	correl = 0.0735508	descr = N_Gram_TATA
cnt = 76	feature = 70	correl = -0.0376112	descr = Gibbs_of_Target_Sequence__Pos_1_Step_1
cnt = 77	feature = 857	correl = -0.050046	descr = N_Gram_TGG
cnt = 78	feature = 82	correl = 0.0936792	descr = Gibbs_of_Target_Sequence__Pos_15_Step_1
cnt = 79	feature = 77	correl = 0.103696	descr = Gibbs_of_Target_Sequence__Pos_9_Step_1
cnt = 80	feature = 767	correl = 0.121458	descr = N_Gram_TAT
cnt = 81	feature = 732	correl = 0.0446023	descr = N_Gram_TAAA
cnt = 82	feature = 672	correl = -0.0487634	descr = N_Gram_GGT
cnt = 83	feature = 78	correl = 0.118346	descr = Gibbs_of_Target_Sequence__Pos_10_Step_1
cnt = 84	feature = 603	correl = -0.104032	descr = N_Gram_GCG
cnt = 85	feature = 432	correl = -0.0907006	descr = N_Gram_CG
num rows = 2188
num_elements = 188168
.*
optimization finished, #iter = 1825
nu = 0.458167
obj = -90.660658, rho = -0.493811
nSV = 1094, nBSV = 919
num rows = 243
num_elements = 20898
*
optimization finished, #iter = 174
nu = 0.412555
obj = -9.970995, rho = -0.643185
nSV = 126, nBSV = 77
.*
optimization finished, #iter = 1825
nu = 0.458167
obj = -90.660658, rho = -0.493811
nSV = 1094, nBSV = 919
TEST = 36 AVE CORR = 0.715155
