# Supplementary material for: Improving model predictions for RNA interference activities that use support vector machine regression by combining and filtering features
Source: BMC Bioinformatics. 2007 Jun 6;8:182. doi: 10.1186/1471-2105-8-182 (PMC1906837; doi:10.1186/1471-2105-8-182)
Supplement: Additional file 5 — tr_2431_cfsfilters. The features found to be useful by Correlation based Feature in training and testing the 2431 dataset by cross validation, at t-test values from 0 to 90. [file 1471-2105-8-182-S5.gz › tr_2431_file_37]

37
ave count = 82.7

CFS merit scores = 1.45362
CFS merit scores = 1.61763
CFS merit scores = 1.84867
CFS merit scores = 2.0696
CFS merit scores = 2.26768
CFS merit scores = 2.44907
CFS merit scores = 2.61183
CFS merit scores = 2.76338
CFS merit scores = 2.90437
CFS merit scores = 3.03778
CFS merit scores = 3.15887
CFS merit scores = 3.27477
CFS merit scores = 3.38344
CFS merit scores = 3.48552
CFS merit scores = 3.58321
CFS merit scores = 3.67256
CFS merit scores = 3.75596
CFS merit scores = 3.83664
CFS merit scores = 3.91154
CFS merit scores = 3.98001
CFS merit scores = 4.04733
CFS merit scores = 4.11162
CFS merit scores = 4.1719
CFS merit scores = 4.22286
CFS merit scores = 4.27165
CFS merit scores = 4.31956
CFS merit scores = 4.36324
CFS merit scores = 4.40361
CFS merit scores = 4.44286
CFS merit scores = 4.47911
CFS merit scores = 4.51333
CFS merit scores = 4.5466
CFS merit scores = 4.57955
CFS merit scores = 4.60675
CFS merit scores = 4.63359
CFS merit scores = 4.65683
CFS merit scores = 4.67787
CFS merit scores = 4.69757
CFS merit scores = 4.71344
CFS merit scores = 4.72817
CFS merit scores = 4.74292
CFS merit scores = 4.75832
CFS merit scores = 4.77231
CFS merit scores = 4.78673
CFS merit scores = 4.79964
CFS merit scores = 4.81216
CFS merit scores = 4.82476
CFS merit scores = 4.83647
CFS merit scores = 4.84571
CFS merit scores = 4.85398
CFS merit scores = 4.86208
CFS merit scores = 4.86832
CFS merit scores = 4.87194
CFS merit scores = 4.87573
CFS merit scores = 4.87947
CFS merit scores = 4.88375
CFS merit scores = 4.88721
CFS merit scores = 4.89009
CFS merit scores = 4.89253
CFS merit scores = 4.89432
CFS merit scores = 4.89674
CFS merit scores = 4.89906
CFS merit scores = 4.90126
CFS merit scores = 4.89935
CFS merit scores = 4.89817
CFS merit scores = 4.89499
CFS merit scores = 4.89255
CFS merit scores = 4.88732
CFS merit scores = 4.87821
CFS merit scores = 4.86922
CFS merit scores = 4.85671
CFS merit scores = 4.84075
CFS merit scores = 4.8198
CFS merit scores = 4.79649
CFS merit scores = 4.7725
CFS merit scores = 4.74827
CFS merit scores = 4.72294
CFS merit scores = 4.67569
CFS merit scores = 4.60879
cnt = 1	feature = 80	correl = 0.453617	descr = Gibbs_of_Target_Sequence__Pos_19_Step_1
cnt = 2	feature = 2	correl = -0.147904	descr = Position_Specific_Bin_Base_0_Base_G
cnt = 3	feature = 857	correl = -0.0729079	descr = N_Gram_TGGC
cnt = 4	feature = 716	correl = 0.0359878	descr = N_Gram_GTGTA
cnt = 5	feature = 432	correl = -0.0628694	descr = N_Gram_CGAA
cnt = 6	feature = 452	correl = -0.0332763	descr = N_Gram_CGCTC
cnt = 7	feature = 525	correl = -0.0249477	descr = N_Gram_CTTTA
cnt = 8	feature = 674	correl = 0.0527852	descr = N_Gram_GGTAA
cnt = 9	feature = 334	correl = -0.0231227	descr = N_Gram_CACCG
cnt = 10	feature = 308	correl = -0.0223571	descr = N_Gram_ATTAA
cnt = 11	feature = 768	correl = 0.0246684	descr = N_Gram_TATAG
cnt = 12	feature = 767	correl = 0.0581326	descr = N_Gram_TATAA
cnt = 13	feature = 278	correl = 0.0411363	descr = N_Gram_ATAGG
cnt = 14	feature = 705	correl = 0.0373441	descr = N_Gram_GTCTA
cnt = 15	feature = 228	correl = -0.0384462	descr = N_Gram_ACGTT
cnt = 16	feature = 659	correl = -0.0782113	descr = N_Gram_GGGAA
cnt = 17	feature = 664	correl = -0.0751546	descr = N_Gram_GGGCG
cnt = 18	feature = 436	correl = -0.0448707	descr = N_Gram_CGACG
cnt = 19	feature = 4	correl = -0.0932933	descr = Position_Specific_Bin_Base_1_Base_G
cnt = 20	feature = 256	correl = -0.0302573	descr = N_Gram_AGGAG
cnt = 21	feature = 662	correl = -0.0429675	descr = N_Gram_GGGCA
cnt = 22	feature = 409	correl = -0.0234382	descr = N_Gram_CCGCG
cnt = 23	feature = 206	correl = 0.0463099	descr = N_Gram_ACATC
cnt = 24	feature = 10	correl = -0.0843521	descr = Position_Specific_Bin_Base_3_Base_T
cnt = 25	feature = 15	correl = 0.0804565	descr = Position_Specific_Bin_Base_5_Base_T
cnt = 26	feature = 706	correl = 0.0291887	descr = N_Gram_GTGA
cnt = 27	feature = 792	correl = -0.0672724	descr = N_Gram_TCCCC
cnt = 28	feature = 675	correl = 0.0377116	descr = N_Gram_GGTCA
cnt = 29	feature = 708	correl = -0.0341191	descr = N_Gram_GTGC
cnt = 30	feature = 316	correl = 0.0467671	descr = N_Gram_ATTGG
cnt = 31	feature = 904	correl = 0.0893662	descr = N_Gram_TTCTG
cnt = 32	feature = 105	correl = -0.0553405	descr = Xue_Structure_Feature_A101
cnt = 33	feature = 233	correl = 0.0469254	descr = N_Gram_ACTCT
cnt = 34	feature = 404	correl = -0.0527488	descr = N_Gram_CCGAC
cnt = 35	feature = 738	correl = 0.0488993	descr = N_Gram_TAAGG
cnt = 36	feature = 16	correl = 0.0302313	descr = Position_Specific_Bin_Base_6_Base_A
cnt = 37	feature = 701	correl = 0.0529075	descr = N_Gram_GTCG
cnt = 38	feature = 28	correl = -0.0600876	descr = Position_Specific_Bin_Base_10_Base_C
cnt = 39	feature = 798	correl = 0.0484091	descr = N_Gram_TCCTT
cnt = 40	feature = 33	correl = 0.119654	descr = Position_Specific_Bin_Base_11_Base_T
cnt = 41	feature = 653	correl = -0.0481587	descr = N_Gram_GGCGT
cnt = 42	feature = 449	correl = -0.0686803	descr = N_Gram_CGCGG
cnt = 43	feature = 47	correl = -0.030179	descr = Position_Specific_Bin_Base_17_Base_C
cnt = 44	feature = 579	correl = -0.0358089	descr = N_Gram_GCACG
cnt = 45	feature = 6	correl = 0.0324388	descr = Position_Specific_Bin_Base_2_Base_C
cnt = 46	feature = 11	correl = 0.0728943	descr = Position_Specific_Bin_Base_4_Base_A
cnt = 47	feature = 834	correl = 0.0661462	descr = N_Gram_TGAAG
cnt = 48	feature = 501	correl = -0.0863572	descr = N_Gram_CTCG
cnt = 49	feature = 535	correl = 0.0424021	descr = N_Gram_GAATT
cnt = 50	feature = 704	correl = 0.0232254	descr = N_Gram_GTCT
cnt = 51	feature = 58	correl = 0.367786	descr = Position_Specific_Bin_Base_20_Base_A
cnt = 52	feature = 17	correl = -0.0358903	descr = Position_Specific_Bin_Base_6_Base_C
cnt = 53	feature = 229	correl = 0.0322388	descr = N_Gram_ACT
cnt = 54	feature = 76	correl = 0.0982351	descr = Gibbs_of_Target_Sequence__Pos_15_Step_1
cnt = 55	feature = 631	correl = -0.031662	descr = N_Gram_GGAA
cnt = 56	feature = 1	correl = 0.118807	descr = Position_Specific_Bin_Base_0_Base_C
cnt = 57	feature = 812	correl = 0.0999798	descr = N_Gram_TCGTG
cnt = 58	feature = 687	correl = 0.0377278	descr = N_Gram_GTAAG
cnt = 59	feature = 802	correl = 0.0473653	descr = N_Gram_TCGC
cnt = 60	feature = 759	correl = 0.0263143	descr = N_Gram_TAGG
cnt = 61	feature = 264	correl = 0.03773	descr = N_Gram_AGT
cnt = 62	feature = 29	correl = -0.0627604	descr = Position_Specific_Bin_Base_10_Base_G
cnt = 63	feature = 78	correl = 0.1174	descr = Gibbs_of_Target_Sequence__Pos_17_Step_1
cnt = 64	feature = 56	correl = -0.1249	descr = Position_Specific_Bin_Base_19_Base_G
cnt = 65	feature = 654	correl = -0.0422758	descr = N_Gram_GGCT
cnt = 66	feature = 665	correl = -0.0859362	descr = N_Gram_GGGG
cnt = 67	feature = 752	correl = 0.0833834	descr = N_Gram_TAGA
cnt = 68	feature = 70	correl = 0.0905592	descr = Gibbs_of_Target_Sequence__Pos_8_Step_1
cnt = 69	feature = 658	correl = -0.0963662	descr = N_Gram_GGGA
cnt = 70	feature = 603	correl = -0.0817647	descr = N_Gram_GCGC
cnt = 71	feature = 81	correl = 0.424665	descr = Gibbs_of_Target_Sequence__Pos_20_Step_1
cnt = 72	feature = 461	correl = -0.0874776	descr = N_Gram_CGGG
cnt = 73	feature = 765	correl = 0.119917	descr = N_Gram_TAT
cnt = 74	feature = 77	correl = 0.122177	descr = Gibbs_of_Target_Sequence__Pos_16_Step_1
cnt = 75	feature = 672	correl = -0.0341524	descr = N_Gram_GGT
cnt = 76	feature = 751	correl = 0.0979162	descr = N_Gram_TAG
cnt = 77	feature = 83	correl = 0.153415	descr = PF_RNAi_Fold_5'Free_Count
cnt = 78	feature = 657	correl = -0.133209	descr = N_Gram_GGG
cnt = 79	feature = 82	correl = 0.235364	descr = PF_RNAi_Fold_Energy
num rows = 2187
num_elements = 174960
.*
optimization finished, #iter = 1640
nu = 0.447162
obj = -89.849488, rho = -0.547220
nSV = 1056, nBSV = 905
num rows = 244
num_elements = 19520
*
optimization finished, #iter = 155
nu = 0.456399
obj = -11.847368, rho = -0.713932
nSV = 131, nBSV = 92
.*
optimization finished, #iter = 1640
nu = 0.447162
obj = -89.849488, rho = -0.547220
nSV = 1056, nBSV = 905
CFS merit scores = 1.45497
CFS merit scores = 1.61614
CFS merit scores = 1.8443
CFS merit scores = 2.06179
CFS merit scores = 2.25687
CFS merit scores = 2.43494
CFS merit scores = 2.59623
CFS merit scores = 2.74649
CFS merit scores = 2.88603
CFS merit scores = 3.01428
CFS merit scores = 3.13411
CFS merit scores = 3.2478
CFS merit scores = 3.35447
CFS merit scores = 3.45657
CFS merit scores = 3.55365
CFS merit scores = 3.64101
CFS merit scores = 3.7241
CFS merit scores = 3.79824
CFS merit scores = 3.87162
CFS merit scores = 3.9351
CFS merit scores = 3.99483
CFS merit scores = 4.05069
CFS merit scores = 4.10434
CFS merit scores = 4.15253
CFS merit scores = 4.19576
CFS merit scores = 4.23813
CFS merit scores = 4.27936
CFS merit scores = 4.31976
CFS merit scores = 4.35934
CFS merit scores = 4.39724
CFS merit scores = 4.4327
CFS merit scores = 4.46469
CFS merit scores = 4.4964
CFS merit scores = 4.52747
CFS merit scores = 4.55745
CFS merit scores = 4.58275
CFS merit scores = 4.60675
CFS merit scores = 4.63054
CFS merit scores = 4.65016
CFS merit scores = 4.66883
CFS merit scores = 4.68791
CFS merit scores = 4.70638
CFS merit scores = 4.72409
CFS merit scores = 4.73971
CFS merit scores = 4.75525
CFS merit scores = 4.77126
CFS merit scores = 4.78595
CFS merit scores = 4.79888
CFS merit scores = 4.81152
CFS merit scores = 4.82152
CFS merit scores = 4.8314
CFS merit scores = 4.84008
CFS merit scores = 4.84945
CFS merit scores = 4.85754
CFS merit scores = 4.86505
CFS merit scores = 4.8716
CFS merit scores = 4.87586
CFS merit scores = 4.87925
CFS merit scores = 4.8796
CFS merit scores = 4.88026
CFS merit scores = 4.88154
CFS merit scores = 4.88254
CFS merit scores = 4.88403
CFS merit scores = 4.88431
CFS merit scores = 4.88203
CFS merit scores = 4.87967
CFS merit scores = 4.87517
CFS merit scores = 4.87096
CFS merit scores = 4.86561
CFS merit scores = 4.85987
CFS merit scores = 4.85466
CFS merit scores = 4.84543
CFS merit scores = 4.83351
CFS merit scores = 4.81944
CFS merit scores = 4.80149
CFS merit scores = 4.78059
CFS merit scores = 4.75487
CFS merit scores = 4.72471
CFS merit scores = 4.68828
CFS merit scores = 4.6403
cnt = 1	feature = 81	correl = 0.454969	descr = Gibbs_of_Target_Sequence__Pos_19_Step_1
cnt = 2	feature = 2	correl = -0.147063	descr = Position_Specific_Bin_Base_0_Base_G
cnt = 3	feature = 228	correl = 0.0333661	descr = N_Gram_ACT
cnt = 4	feature = 857	correl = -0.0563053	descr = N_Gram_TGGGG
cnt = 5	feature = 31	correl = -0.0421747	descr = Position_Specific_Bin_Base_11_Base_A
cnt = 6	feature = 461	correl = 0.0293775	descr = N_Gram_CGTCT
cnt = 7	feature = 796	correl = 0.0268411	descr = N_Gram_TCGA
cnt = 8	feature = 768	correl = 0.0247007	descr = N_Gram_TATGC
cnt = 9	feature = 334	correl = -0.0307071	descr = N_Gram_CACGA
cnt = 10	feature = 256	correl = -0.0297799	descr = N_Gram_AGGAG
cnt = 11	feature = 767	correl = 0.0683243	descr = N_Gram_TATGA
cnt = 12	feature = 721	correl = 0.0265224	descr = N_Gram_GTTTC
cnt = 13	feature = 432	correl = -0.0323233	descr = N_Gram_CGCAA
cnt = 14	feature = 759	correl = 0.0693756	descr = N_Gram_TATAA
cnt = 15	feature = 264	correl = 0.0892963	descr = N_Gram_AGTCG
cnt = 16	feature = 316	correl = 0.0452548	descr = N_Gram_ATTGT
cnt = 17	feature = 47	correl = 0.0378871	descr = Position_Specific_Bin_Base_17_Base_A
cnt = 18	feature = 657	correl = -0.0872542	descr = N_Gram_GGGCC
cnt = 19	feature = 11	correl = 0.0675327	descr = Position_Specific_Bin_Base_3_Base_G
cnt = 20	feature = 16	correl = 0.0503412	descr = Position_Specific_Bin_Base_5_Base_T
cnt = 21	feature = 705	correl = -0.0567607	descr = N_Gram_GTGGA
cnt = 22	feature = 834	correl = 0.0368928	descr = N_Gram_TGATC
cnt = 23	feature = 6	correl = 0.0275521	descr = Position_Specific_Bin_Base_1_Base_T
cnt = 24	feature = 579	correl = -0.0830159	descr = N_Gram_GCCCA
cnt = 25	feature = 658	correl = -0.0848546	descr = N_Gram_GGGCG
cnt = 26	feature = 643	correl = -0.0317489	descr = N_Gram_GGCCT
cnt = 27	feature = 687	correl = 0.0479308	descr = N_Gram_GTCAA
cnt = 28	feature = 672	correl = -0.0358006	descr = N_Gram_GGTGA
cnt = 29	feature = 798	correl = 0.0442783	descr = N_Gram_TCGC
cnt = 30	feature = 308	correl = 0.0786281	descr = N_Gram_ATTAT
cnt = 31	feature = 525	correl = 0.0369199	descr = N_Gram_GACA
cnt = 32	feature = 40	correl = -0.154096	descr = Position_Specific_Bin_Base_14_Base_G
cnt = 33	feature = 358	correl = 0.0292319	descr = N_Gram_CATG
cnt = 34	feature = 29	correl = -0.0531629	descr = Position_Specific_Bin_Base_10_Base_G
cnt = 35	feature = 751	correl = 0.0645506	descr = N_Gram_TAGC
cnt = 36	feature = 706	correl = -0.0754493	descr = N_Gram_GTGGC
cnt = 37	feature = 260	correl = 0.0904519	descr = N_Gram_AGGTA
cnt = 38	feature = 654	correl = -0.0656479	descr = N_Gram_GGGAG
cnt = 39	feature = 802	correl = -0.05458	descr = N_Gram_TCGG
cnt = 40	feature = 1	correl = 0.102771	descr = Position_Specific_Bin_Base_0_Base_C
cnt = 41	feature = 653	correl = -0.0684294	descr = N_Gram_GGGAA
cnt = 42	feature = 765	correl = 0.0540482	descr = N_Gram_TATCG
cnt = 43	feature = 632	correl = -0.0420013	descr = N_Gram_GGATG
cnt = 44	feature = 645	correl = -0.0754111	descr = N_Gram_GGCGC
cnt = 45	feature = 501	correl = 0.0429511	descr = N_Gram_CTGT
cnt = 46	feature = 755	correl = 0.0315348	descr = N_Gram_TAGT
cnt = 47	feature = 603	correl = -0.0675003	descr = N_Gram_GCGTC
cnt = 48	feature = 229	correl = 0.0515418	descr = N_Gram_ACTA
cnt = 49	feature = 10	correl = -0.126621	descr = Position_Specific_Bin_Base_2_Base_T
cnt = 50	feature = 792	correl = -0.0320976	descr = N_Gram_TCCTC
cnt = 51	feature = 206	correl = 0.0470174	descr = N_Gram_ACAGT
cnt = 52	feature = 58	correl = 0.366173	descr = Position_Specific_Bin_Base_20_Base_A
cnt = 53	feature = 4	correl = -0.0262092	descr = Position_Specific_Bin_Base_1_Base_C
cnt = 54	feature = 716	correl = -0.050425	descr = N_Gram_GTTG
cnt = 55	feature = 278	correl = 0.047576	descr = N_Gram_ATATG
cnt = 56	feature = 749	correl = 0.0536343	descr = N_Gram_TAGAC
cnt = 57	feature = 70	correl = 0.0837438	descr = Gibbs_of_Target_Sequence__Pos_8_Step_1
cnt = 58	feature = 15	correl = -0.0559338	descr = Position_Specific_Bin_Base_5_Base_C
cnt = 59	feature = 56	correl = -0.124906	descr = Position_Specific_Bin_Base_19_Base_G
cnt = 60	feature = 452	correl = -0.0466502	descr = N_Gram_CGGGT
cnt = 61	feature = 436	correl = -0.0758098	descr = N_Gram_CGCG
cnt = 62	feature = 28	correl = -0.0796189	descr = Position_Specific_Bin_Base_10_Base_C
cnt = 63	feature = 535	correl = 0.0375623	descr = N_Gram_GACT
cnt = 64	feature = 33	correl = 0.11286	descr = Position_Specific_Bin_Base_11_Base_T
cnt = 65	feature = 77	correl = 0.0973518	descr = Gibbs_of_Target_Sequence__Pos_15_Step_1
cnt = 66	feature = 675	correl = -0.03054	descr = N_Gram_GGTT
cnt = 67	feature = 105	correl = -0.0577757	descr = Xue_Structure_Feature_A100
cnt = 68	feature = 367	correl = -0.0507116	descr = N_Gram_CCAC
cnt = 69	feature = 631	correl = -0.0497923	descr = N_Gram_GGAGG
cnt = 70	feature = 80	correl = 0.197882	descr = Gibbs_of_Target_Sequence__Pos_18_Step_1
cnt = 71	feature = 233	correl = 0.0484554	descr = N_Gram_ACTG
cnt = 72	feature = 78	correl = 0.11928	descr = Gibbs_of_Target_Sequence__Pos_16_Step_1
cnt = 73	feature = 674	correl = -0.0974016	descr = N_Gram_GGTGG
cnt = 74	feature = 82	correl = 0.431022	descr = Gibbs_of_Target_Sequence__Pos_20_Step_1
cnt = 75	feature = 76	correl = 0.157174	descr = Gibbs_of_Target_Sequence__Pos_14_Step_1
cnt = 76	feature = 449	correl = -0.0847652	descr = N_Gram_CGGG
cnt = 77	feature = 665	correl = -0.0834309	descr = N_Gram_GGGTG
cnt = 78	feature = 704	correl = -0.0978076	descr = N_Gram_GTGG
cnt = 79	feature = 664	correl = -0.0544589	descr = N_Gram_GGGT
cnt = 80	feature = 83	correl = 0.232997	descr = PF_RNAi_Fold_Energy
num rows = 2188
num_elements = 177228
.*
optimization finished, #iter = 1721
nu = 0.452852
obj = -91.140567, rho = -0.534089
nSV = 1069, nBSV = 918
num rows = 243
num_elements = 19683
*
optimization finished, #iter = 183
nu = 0.469913
obj = -10.874849, rho = -0.641111
nSV = 138, nBSV = 93
.*
optimization finished, #iter = 1721
nu = 0.452852
obj = -91.140567, rho = -0.534089
nSV = 1069, nBSV = 918
CFS merit scores = 1.44852
CFS merit scores = 1.62016
CFS merit scores = 1.84438
CFS merit scores = 2.06355
CFS merit scores = 2.25966
CFS merit scores = 2.44334
CFS merit scores = 2.60587
CFS merit scores = 2.75529
CFS merit scores = 2.89292
CFS merit scores = 3.02322
CFS merit scores = 3.14405
CFS merit scores = 3.25759
CFS merit scores = 3.36505
CFS merit scores = 3.46535
CFS merit scores = 3.56059
CFS merit scores = 3.64941
CFS merit scores = 3.73297
CFS merit scores = 3.81315
CFS merit scores = 3.88573
CFS merit scores = 3.95585
CFS merit scores = 4.01942
CFS merit scores = 4.08106
CFS merit scores = 4.14167
CFS merit scores = 4.19998
CFS merit scores = 4.25791
CFS merit scores = 4.31032
CFS merit scores = 4.35836
CFS merit scores = 4.40543
CFS merit scores = 4.44865
CFS merit scores = 4.48834
CFS merit scores = 4.52669
CFS merit scores = 4.56341
CFS merit scores = 4.59881
CFS merit scores = 4.62878
CFS merit scores = 4.65773
CFS merit scores = 4.68383
CFS merit scores = 4.70936
CFS merit scores = 4.73451
CFS merit scores = 4.75977
CFS merit scores = 4.78109
CFS merit scores = 4.80066
CFS merit scores = 4.81782
CFS merit scores = 4.83176
CFS merit scores = 4.84593
CFS merit scores = 4.86011
CFS merit scores = 4.87306
CFS merit scores = 4.88174
CFS merit scores = 4.88932
CFS merit scores = 4.89601
CFS merit scores = 4.90369
CFS merit scores = 4.91058
CFS merit scores = 4.9138
CFS merit scores = 4.91699
CFS merit scores = 4.91986
CFS merit scores = 4.92324
CFS merit scores = 4.9262
CFS merit scores = 4.92699
CFS merit scores = 4.92797
CFS merit scores = 4.92805
CFS merit scores = 4.92795
CFS merit scores = 4.92513
CFS merit scores = 4.92359
CFS merit scores = 4.92096
CFS merit scores = 4.91649
CFS merit scores = 4.91079
CFS merit scores = 4.90508
CFS merit scores = 4.89867
CFS merit scores = 4.88849
CFS merit scores = 4.879
CFS merit scores = 4.86797
CFS merit scores = 4.85616
CFS merit scores = 4.84354
CFS merit scores = 4.82403
CFS merit scores = 4.80396
CFS merit scores = 4.78126
CFS merit scores = 4.7575
CFS merit scores = 4.72642
CFS merit scores = 4.67211
cnt = 1	feature = 81	correl = 0.448525	descr = Gibbs_of_Target_Sequence__Pos_19_Step_1
cnt = 2	feature = 2	correl = -0.135476	descr = Position_Specific_Bin_Base_0_Base_G
cnt = 3	feature = 759	correl = 0.0305702	descr = N_Gram_TCACC
cnt = 4	feature = 687	correl = -0.0444613	descr = N_Gram_GTGC
cnt = 5	feature = 535	correl = -0.0343259	descr = N_Gram_GAGGG
cnt = 6	feature = 705	correl = -0.0244854	descr = N_Gram_GTTGT
cnt = 7	feature = 768	correl = -0.0315201	descr = N_Gram_TCCCA
cnt = 8	feature = 876	correl = 0.0348795	descr = N_Gram_TTCGC
cnt = 9	feature = 664	correl = -0.0589472	descr = N_Gram_GGTTA
cnt = 10	feature = 452	correl = 0.0293553	descr = N_Gram_CGTCT
cnt = 11	feature = 525	correl = 0.0680599	descr = N_Gram_GACTA
cnt = 12	feature = 752	correl = 0.0292382	descr = N_Gram_TATGT
cnt = 13	feature = 278	correl = 0.0279739	descr = N_Gram_ATATA
cnt = 14	feature = 501	correl = -0.0253875	descr = N_Gram_CTTTA
cnt = 15	feature = 802	correl = 0.0259982	descr = N_Gram_TCTGT
cnt = 16	feature = 631	correl = -0.0645323	descr = N_Gram_GGCGG
cnt = 17	feature = 449	correl = 0.0219318	descr = N_Gram_CGTCA
cnt = 18	feature = 461	correl = 0.0648309	descr = N_Gram_CTAAG
cnt = 19	feature = 812	correl = 0.0284045	descr = N_Gram_TGAGA
cnt = 20	feature = 657	correl = 0.0331339	descr = N_Gram_GGTCA
cnt = 21	feature = 721	correl = 0.0782106	descr = N_Gram_TACAA
cnt = 22	feature = 432	correl = -0.0667833	descr = N_Gram_CGCGG
cnt = 23	feature = 865	correl = 0.0310416	descr = N_Gram_TTAGC
cnt = 24	feature = 10	correl = -0.082375	descr = Position_Specific_Bin_Base_3_Base_T
cnt = 25	feature = 603	correl = -0.0626447	descr = N_Gram_GCTTT
cnt = 26	feature = 834	correl = -0.0582154	descr = N_Gram_TGGCC
cnt = 27	feature = 717	correl = -0.0524465	descr = N_Gram_TAATC
cnt = 28	feature = 308	correl = 0.0346323	descr = N_Gram_ATTCG
cnt = 29	feature = 15	correl = 0.0363669	descr = Position_Specific_Bin_Base_6_Base_A
cnt = 30	feature = 749	correl = 0.0461481	descr = N_Gram_TATCG
cnt = 31	feature = 704	correl = -0.0332756	descr = N_Gram_GTTGG
cnt = 32	feature = 4	correl = -0.0922977	descr = Position_Specific_Bin_Base_1_Base_G
cnt = 33	feature = 751	correl = 0.0573999	descr = N_Gram_TATGA
cnt = 34	feature = 672	correl = 0.0266662	descr = N_Gram_GTATT
cnt = 35	feature = 404	correl = -0.0624927	descr = N_Gram_CCTCT
cnt = 36	feature = 658	correl = -0.0599121	descr = N_Gram_GGTCC
cnt = 37	feature = 47	correl = -0.0668364	descr = Position_Specific_Bin_Base_16_Base_G
cnt = 38	feature = 662	correl = -0.084978	descr = N_Gram_GGTGG
cnt = 39	feature = 645	correl = -0.030693	descr = N_Gram_GGGCT
cnt = 40	feature = 33	correl = 0.122367	descr = Position_Specific_Bin_Base_11_Base_T
cnt = 41	feature = 29	correl = 0.0592604	descr = Position_Specific_Bin_Base_10_Base_T
cnt = 42	feature = 11	correl = 0.0768797	descr = Position_Specific_Bin_Base_4_Base_A
cnt = 43	feature = 334	correl = -0.059169	descr = N_Gram_CAGA
cnt = 44	feature = 707	correl = 0.0564298	descr = N_Gram_GTTTG
cnt = 45	feature = 6	correl = 0.0587686	descr = Position_Specific_Bin_Base_2_Base_C
cnt = 46	feature = 674	correl = 0.0505368	descr = N_Gram_GTCAA
cnt = 47	feature = 358	correl = -0.0295198	descr = N_Gram_CCAA
cnt = 48	feature = 579	correl = -0.0545494	descr = N_Gram_GCGC
cnt = 49	feature = 58	correl = 0.0629845	descr = Position_Specific_Bin_Base_19_Base_T
cnt = 50	feature = 755	correl = 0.0454596	descr = N_Gram_TATTT
cnt = 51	feature = 665	correl = -0.0709925	descr = N_Gram_GGTTG
cnt = 52	feature = 206	correl = 0.063513	descr = N_Gram_ACAT
cnt = 53	feature = 1	correl = 0.106362	descr = Position_Specific_Bin_Base_0_Base_C
cnt = 54	feature = 792	correl = 0.0526826	descr = N_Gram_TCTAC
cnt = 55	feature = 288	correl = 0.0400925	descr = N_Gram_ATCGA
cnt = 56	feature = 28	correl = -0.0579378	descr = Position_Specific_Bin_Base_10_Base_G
cnt = 57	feature = 675	correl = -0.0213989	descr = N_Gram_GTCAC
cnt = 58	feature = 229	correl = 0.0763644	descr = N_Gram_ACTAC
cnt = 59	feature = 765	correl = 0.0284397	descr = N_Gram_TCCA
cnt = 60	feature = 256	correl = -0.0515914	descr = N_Gram_AGGG
cnt = 61	feature = 56	correl = -0.121187	descr = Position_Specific_Bin_Base_19_Base_C
cnt = 62	feature = 76	correl = 0.144465	descr = Gibbs_of_Target_Sequence__Pos_14_Step_1
cnt = 63	feature = 16	correl = -0.046843	descr = Position_Specific_Bin_Base_6_Base_C
cnt = 64	feature = 70	correl = 0.1472	descr = Gibbs_of_Target_Sequence__Pos_7_Step_1
cnt = 65	feature = 316	correl = -0.0262528	descr = N_Gram_CAAA
cnt = 66	feature = 82	correl = 0.421589	descr = Gibbs_of_Target_Sequence__Pos_20_Step_1
cnt = 67	feature = 105	correl = -0.0709674	descr = Xue_Structure_Feature_A100
cnt = 68	feature = 706	correl = 0.0503992	descr = N_Gram_GTTT
cnt = 69	feature = 78	correl = 0.124245	descr = Gibbs_of_Target_Sequence__Pos_16_Step_1
cnt = 70	feature = 228	correl = 0.0456891	descr = N_Gram_ACTA
cnt = 71	feature = 767	correl = -0.0361798	descr = N_Gram_TCCC
cnt = 72	feature = 64	correl = 0.0898249	descr = Gibbs_of_Target_Sequence__Pos_0_Step_1
cnt = 73	feature = 753	correl = 0.0641284	descr = N_Gram_TATT
cnt = 74	feature = 77	correl = 0.0992392	descr = Gibbs_of_Target_Sequence__Pos_15_Step_1
cnt = 75	feature = 80	correl = 0.1985	descr = Gibbs_of_Target_Sequence__Pos_18_Step_1
cnt = 76	feature = 857	correl = 0.0622678	descr = N_Gram_TTA
cnt = 77	feature = 653	correl = -0.0389671	descr = N_Gram_GGT
cnt = 78	feature = 83	correl = 0.233596	descr = PF_RNAi_Fold_Energy
num rows = 2188
num_elements = 172852
.*
optimization finished, #iter = 1628
nu = 0.460173
obj = -93.728849, rho = -0.503096
nSV = 1080, nBSV = 936
num rows = 243
num_elements = 19197
*
optimization finished, #iter = 179
nu = 0.470212
obj = -10.032497, rho = -0.636582
nSV = 134, nBSV = 94
.*
optimization finished, #iter = 1628
nu = 0.460173
obj = -93.728849, rho = -0.503096
nSV = 1080, nBSV = 936
CFS merit scores = 1.149
CFS merit scores = 1.50553
CFS merit scores = 1.79042
CFS merit scores = 2.03688
CFS merit scores = 2.24685
CFS merit scores = 2.43799
CFS merit scores = 2.6138
CFS merit scores = 2.77485
CFS merit scores = 2.9234
CFS merit scores = 3.0607
cnt = 1	feature = 2	correl = -0.149004	descr = Position_Specific_Bin_Base_0_Base_G
cnt = 2	feature = 659	correl = -0.118317	descr = N_Gram_GGCCC
cnt = 3	feature = 21	correl = -0.125311	descr = Position_Specific_Bin_Base_7_Base_C
cnt = 4	feature = 707	correl = -0.0546243	descr = N_Gram_GTCCC
cnt = 5	feature = 449	correl = -0.0482257	descr = N_Gram_CGAGT
cnt = 6	feature = 904	correl = 0.0327375	descr = N_Gram_TTCGC
cnt = 7	feature = 701	correl = -0.0263622	descr = N_Gram_GTAAT
cnt = 8	feature = 229	correl = -0.0393504	descr = N_Gram_ACGAA
cnt = 9	feature = 490	correl = -0.06787	descr = N_Gram_CGTTC
cnt = 10	feature = 708	correl = -0.0234628	descr = N_Gram_GTCCG
num rows = 2188
num_elements = 24068
*
optimization finished, #iter = 747
nu = 0.620676
obj = -166.889776, rho = -0.692982
nSV = 1364, nBSV = 1351
num rows = 243
num_elements = 2673
*
optimization finished, #iter = 86
nu = 0.624531
obj = -19.189508, rho = -0.654304
nSV = 154, nBSV = 149
*
optimization finished, #iter = 747
nu = 0.620676
obj = -166.889776, rho = -0.692982
nSV = 1364, nBSV = 1351
CFS merit scores = 1.19151
CFS merit scores = 1.52037
CFS merit scores = 1.78623
CFS merit scores = 2.02442
CFS merit scores = 2.23598
CFS merit scores = 2.42551
CFS merit scores = 2.59812
CFS merit scores = 2.7579
CFS merit scores = 2.90516
CFS merit scores = 3.04223
CFS merit scores = 3.16767
CFS merit scores = 3.28178
CFS merit scores = 3.38575
CFS merit scores = 3.4858
CFS merit scores = 3.58243
CFS merit scores = 3.67413
CFS merit scores = 3.75934
CFS merit scores = 3.84076
CFS merit scores = 3.91509
CFS merit scores = 3.98309
CFS merit scores = 4.04633
CFS merit scores = 4.10778
CFS merit scores = 4.16667
CFS merit scores = 4.22528
CFS merit scores = 4.27751
CFS merit scores = 4.32912
CFS merit scores = 4.37598
CFS merit scores = 4.41636
CFS merit scores = 4.45267
CFS merit scores = 4.48564
CFS merit scores = 4.51685
CFS merit scores = 4.54709
CFS merit scores = 4.57576
CFS merit scores = 4.60313
CFS merit scores = 4.63075
CFS merit scores = 4.6561
CFS merit scores = 4.68004
CFS merit scores = 4.70239
CFS merit scores = 4.72088
CFS merit scores = 4.73891
CFS merit scores = 4.75561
CFS merit scores = 4.77216
CFS merit scores = 4.78724
CFS merit scores = 4.79841
CFS merit scores = 4.80923
CFS merit scores = 4.82044
CFS merit scores = 4.83207
CFS merit scores = 4.84262
CFS merit scores = 4.85337
CFS merit scores = 4.86363
CFS merit scores = 4.87329
CFS merit scores = 4.88292
CFS merit scores = 4.8916
CFS merit scores = 4.89874
CFS merit scores = 4.90378
CFS merit scores = 4.90733
CFS merit scores = 4.90838
CFS merit scores = 4.91004
CFS merit scores = 4.90979
CFS merit scores = 4.91005
CFS merit scores = 4.9097
CFS merit scores = 4.90532
CFS merit scores = 4.90188
CFS merit scores = 4.89772
CFS merit scores = 4.89347
CFS merit scores = 4.88806
CFS merit scores = 4.87925
CFS merit scores = 4.86839
CFS merit scores = 4.858
CFS merit scores = 4.84698
CFS merit scores = 4.83254
CFS merit scores = 4.80792
CFS merit scores = 4.76613
cnt = 1	feature = 83	correl = 0.191507	descr = Gibbs_of_Target_Sequence__Pos_18_Step_1
cnt = 2	feature = 33	correl = 0.120783	descr = Position_Specific_Bin_Base_11_Base_T
cnt = 3	feature = 751	correl = -0.0305078	descr = N_Gram_TACG
cnt = 4	feature = 716	correl = -0.0304433	descr = N_Gram_GTGGT
cnt = 5	feature = 229	correl = -0.0375609	descr = N_Gram_ACGAC
cnt = 6	feature = 404	correl = -0.0674243	descr = N_Gram_CCGAT
cnt = 7	feature = 452	correl = -0.0568818	descr = N_Gram_CGCGT
cnt = 8	feature = 755	correl = 0.0442694	descr = N_Gram_TACTG
cnt = 9	feature = 749	correl = 0.0306888	descr = N_Gram_TACCG
cnt = 10	feature = 759	correl = 0.0573345	descr = N_Gram_TAGAC
cnt = 11	feature = 798	correl = 0.0772501	descr = N_Gram_TCCTA
cnt = 12	feature = 631	correl = 0.0371057	descr = N_Gram_GGAAT
cnt = 13	feature = 708	correl = 0.0302877	descr = N_Gram_GTGAA
cnt = 14	feature = 21	correl = 0.0370049	descr = Position_Specific_Bin_Base_8_Base_A
cnt = 15	feature = 705	correl = 0.0424223	descr = N_Gram_GTCTA
cnt = 16	feature = 765	correl = 0.0279371	descr = N_Gram_TAGGC
cnt = 17	feature = 657	correl = -0.0615164	descr = N_Gram_GGGAG
cnt = 18	feature = 672	correl = 0.0282457	descr = N_Gram_GGTAC
cnt = 19	feature = 687	correl = 0.0275186	descr = N_Gram_GTAAG
cnt = 20	feature = 461	correl = -0.0340151	descr = N_Gram_CGGCT
cnt = 21	feature = 15	correl = 0.0232815	descr = Position_Specific_Bin_Base_6_Base_A
cnt = 22	feature = 436	correl = -0.0415313	descr = N_Gram_CGACG
cnt = 23	feature = 768	correl = 0.0452054	descr = N_Gram_TAGTG
cnt = 24	feature = 792	correl = 0.0383018	descr = N_Gram_TCCAT
cnt = 25	feature = 664	correl = -0.0704033	descr = N_Gram_GGGGC
cnt = 26	feature = 228	correl = -0.042296	descr = N_Gram_ACGAA
cnt = 27	feature = 6	correl = 0.0358121	descr = Position_Specific_Bin_Base_2_Base_C
cnt = 28	feature = 206	correl = 0.0583651	descr = N_Gram_ACAAA
cnt = 29	feature = 1	correl = 0.108951	descr = Position_Specific_Bin_Base_0_Base_C
cnt = 30	feature = 675	correl = -0.0830346	descr = N_Gram_GGTCC
cnt = 31	feature = 40	correl = 0.100553	descr = Position_Specific_Bin_Base_14_Base_A
cnt = 32	feature = 701	correl = 0.0429804	descr = N_Gram_GTCG
cnt = 33	feature = 535	correl = -0.0467934	descr = N_Gram_GAAGA
cnt = 34	feature = 432	correl = -0.0328284	descr = N_Gram_CGAAT
cnt = 35	feature = 501	correl = 0.0347217	descr = N_Gram_CTCT
cnt = 36	feature = 47	correl = 0.0692978	descr = Position_Specific_Bin_Base_16_Base_A
cnt = 37	feature = 674	correl = 0.0287207	descr = N_Gram_GGTCA
cnt = 38	feature = 292	correl = 0.0245719	descr = N_Gram_ATCCT
cnt = 39	feature = 233	correl = -0.0351332	descr = N_Gram_ACGT
cnt = 40	feature = 10	correl = -0.0988791	descr = Position_Specific_Bin_Base_3_Base_T
cnt = 41	feature = 308	correl = -0.0596461	descr = N_Gram_ATGGT
cnt = 42	feature = 334	correl = 0.0281661	descr = N_Gram_CACAG
cnt = 43	feature = 4	correl = -0.0989067	descr = Position_Specific_Bin_Base_1_Base_G
cnt = 44	feature = 29	correl = 0.051879	descr = Position_Specific_Bin_Base_10_Base_T
cnt = 45	feature = 738	correl = 0.0448696	descr = N_Gram_TAAGA
cnt = 46	feature = 665	correl = -0.0477275	descr = N_Gram_GGGGT
cnt = 47	feature = 58	correl = 0.178008	descr = Position_Specific_Bin_Base_19_Base_A
cnt = 48	feature = 525	correl = 0.0481221	descr = N_Gram_CTTGT
cnt = 49	feature = 2	correl = -0.131046	descr = Position_Specific_Bin_Base_0_Base_G
cnt = 50	feature = 31	correl = -0.0337109	descr = Position_Specific_Bin_Base_11_Base_C
cnt = 51	feature = 16	correl = -0.0363219	descr = Position_Specific_Bin_Base_6_Base_C
cnt = 52	feature = 704	correl = 0.0221769	descr = N_Gram_GTCT
cnt = 53	feature = 105	correl = -0.0264646	descr = Fold_of_RNAi_Sequence_Pos_19
cnt = 54	feature = 70	correl = 0.0974435	descr = Gibbs_of_Target_Sequence__Pos_4_Step_1
cnt = 55	feature = 653	correl = -0.0267822	descr = N_Gram_GGCTT
cnt = 56	feature = 865	correl = -0.0255245	descr = N_Gram_TGGTG
cnt = 57	feature = 56	correl = -0.0409098	descr = Position_Specific_Bin_Base_18_Base_G
cnt = 58	feature = 603	correl = -0.0719225	descr = N_Gram_GCGC
cnt = 59	feature = 28	correl = -0.0530427	descr = Position_Specific_Bin_Base_10_Base_G
cnt = 60	feature = 316	correl = 0.098624	descr = N_Gram_ATTCT
cnt = 61	feature = 767	correl = 0.032939	descr = N_Gram_TAGT
cnt = 62	feature = 11	correl = 0.0828221	descr = Position_Specific_Bin_Base_4_Base_A
cnt = 63	feature = 78	correl = 0.123291	descr = Gibbs_of_Target_Sequence__Pos_13_Step_1
cnt = 64	feature = 82	correl = 0.0908647	descr = Gibbs_of_Target_Sequence__Pos_17_Step_1
cnt = 65	feature = 288	correl = 0.0379406	descr = N_Gram_ATCC
cnt = 66	feature = 802	correl = 0.0359057	descr = N_Gram_TCG
cnt = 67	feature = 384	correl = -0.137294	descr = N_Gram_CCC
cnt = 68	feature = 449	correl = -0.0790805	descr = N_Gram_CGCG
cnt = 69	feature = 278	correl = 0.0425579	descr = N_Gram_ATAG
cnt = 70	feature = 77	correl = 0.0449207	descr = Gibbs_of_Target_Sequence__Pos_11_Step_1
cnt = 71	feature = 80	correl = 0.0943335	descr = Gibbs_of_Target_Sequence__Pos_15_Step_1
cnt = 72	feature = 81	correl = 0.108369	descr = Gibbs_of_Target_Sequence__Pos_16_Step_1
cnt = 73	feature = 76	correl = 0.123093	descr = Gibbs_of_Target_Sequence__Pos_10_Step_1
num rows = 2188
num_elements = 161912
.*
optimization finished, #iter = 1767
nu = 0.469294
obj = -95.371818, rho = -0.527370
nSV = 1101, nBSV = 944
num rows = 243
num_elements = 17982
*
optimization finished, #iter = 151
nu = 0.363887
obj = -8.720446, rho = -0.498834
nSV = 107, nBSV = 68
.*
optimization finished, #iter = 1767
nu = 0.469294
obj = -95.371818, rho = -0.527370
nSV = 1101, nBSV = 944
CFS merit scores = 1.43086
CFS merit scores = 1.61174
CFS merit scores = 1.85327
CFS merit scores = 2.07781
CFS merit scores = 2.27657
CFS merit scores = 2.45415
CFS merit scores = 2.61708
CFS merit scores = 2.76193
CFS merit scores = 2.89797
CFS merit scores = 3.02656
CFS merit scores = 3.14419
CFS merit scores = 3.25226
CFS merit scores = 3.35604
CFS merit scores = 3.45344
CFS merit scores = 3.54559
CFS merit scores = 3.63283
CFS merit scores = 3.71365
CFS merit scores = 3.78765
CFS merit scores = 3.85775
CFS merit scores = 3.92508
CFS merit scores = 3.9881
CFS merit scores = 4.05028
CFS merit scores = 4.10815
CFS merit scores = 4.1622
CFS merit scores = 4.21325
CFS merit scores = 4.26325
CFS merit scores = 4.31204
CFS merit scores = 4.35737
CFS merit scores = 4.39964
CFS merit scores = 4.44138
CFS merit scores = 4.47698
CFS merit scores = 4.51008
CFS merit scores = 4.54297
CFS merit scores = 4.5728
CFS merit scores = 4.60225
CFS merit scores = 4.63189
CFS merit scores = 4.65844
CFS merit scores = 4.6826
CFS merit scores = 4.70647
CFS merit scores = 4.72983
CFS merit scores = 4.75207
CFS merit scores = 4.77146
CFS merit scores = 4.79129
CFS merit scores = 4.80879
CFS merit scores = 4.82536
CFS merit scores = 4.84144
CFS merit scores = 4.85687
CFS merit scores = 4.87249
CFS merit scores = 4.88592
CFS merit scores = 4.89946
CFS merit scores = 4.91152
CFS merit scores = 4.92186
CFS merit scores = 4.92988
CFS merit scores = 4.93477
CFS merit scores = 4.94012
CFS merit scores = 4.94379
CFS merit scores = 4.94853
CFS merit scores = 4.951
CFS merit scores = 4.95383
CFS merit scores = 4.95366
CFS merit scores = 4.95317
CFS merit scores = 4.95224
CFS merit scores = 4.94937
CFS merit scores = 4.94684
CFS merit scores = 4.94308
CFS merit scores = 4.93332
CFS merit scores = 4.92296
CFS merit scores = 4.91386
CFS merit scores = 4.90368
CFS merit scores = 4.89261
CFS merit scores = 4.8821
CFS merit scores = 4.8708
CFS merit scores = 4.8534
CFS merit scores = 4.8335
CFS merit scores = 4.8127
CFS merit scores = 4.78472
CFS merit scores = 4.75529
CFS merit scores = 4.71681
CFS merit scores = 4.67391
CFS merit scores = 4.60957
CFS merit scores = 4.5353
cnt = 1	feature = 80	correl = 0.430862	descr = Gibbs_of_Target_Sequence__Pos_20_Step_1
cnt = 2	feature = 1	correl = -0.133802	descr = Position_Specific_Bin_Base_0_Base_G
cnt = 3	feature = 4	correl = -0.101252	descr = Position_Specific_Bin_Base_1_Base_G
cnt = 4	feature = 206	correl = -0.0280486	descr = N_Gram_ACCA
cnt = 5	feature = 865	correl = 0.0462317	descr = N_Gram_TGTCT
cnt = 6	feature = 705	correl = -0.0839608	descr = N_Gram_GTGGC
cnt = 7	feature = 701	correl = -0.0425686	descr = N_Gram_GTGC
cnt = 8	feature = 664	correl = 0.0612734	descr = N_Gram_GGTAA
cnt = 9	feature = 29	correl = 0.0526608	descr = Position_Specific_Bin_Base_10_Base_T
cnt = 10	feature = 798	correl = 0.0221681	descr = N_Gram_TCGAG
cnt = 11	feature = 767	correl = 0.0500814	descr = N_Gram_TATCA
cnt = 12	feature = 256	correl = -0.0305867	descr = N_Gram_AGTAG
cnt = 13	feature = 674	correl = -0.0458904	descr = N_Gram_GGTTA
cnt = 14	feature = 665	correl = 0.0264541	descr = N_Gram_GGTAC
cnt = 15	feature = 802	correl = 0.0368401	descr = N_Gram_TCGCT
cnt = 16	feature = 229	correl = -0.0430603	descr = N_Gram_ACTGC
cnt = 17	feature = 316	correl = 0.0810536	descr = N_Gram_CAACA
cnt = 18	feature = 501	correl = 0.0516952	descr = N_Gram_CTGGA
cnt = 19	feature = 706	correl = -0.0694966	descr = N_Gram_GTGGG
cnt = 20	feature = 40	correl = 0.0771991	descr = Position_Specific_Bin_Base_15_Base_A
cnt = 21	feature = 334	correl = 0.0385934	descr = N_Gram_CACTC
cnt = 22	feature = 579	correl = -0.0746547	descr = N_Gram_GCCAG
cnt = 23	feature = 716	correl = -0.0216363	descr = N_Gram_GTTGC
cnt = 24	feature = 704	correl = -0.0511571	descr = N_Gram_GTGGA
cnt = 25	feature = 436	correl = -0.0344078	descr = N_Gram_CGCCC
cnt = 26	feature = 765	correl = 0.0295984	descr = N_Gram_TATAT
cnt = 27	feature = 461	correl = 0.0232146	descr = N_Gram_CGTCA
cnt = 28	feature = 834	correl = 0.0651591	descr = N_Gram_TGATA
cnt = 29	feature = 308	correl = 0.0590393	descr = N_Gram_ATTG
cnt = 30	feature = 278	correl = -0.0338617	descr = N_Gram_ATCCC
cnt = 31	feature = 755	correl = 0.0836456	descr = N_Gram_TAGCT
cnt = 32	feature = 33	correl = 0.125549	descr = Position_Specific_Bin_Base_11_Base_T
cnt = 33	feature = 653	correl = -0.0925878	descr = N_Gram_GGGCC
cnt = 34	feature = 904	correl = 0.0303447	descr = N_Gram_TTGGT
cnt = 35	feature = 10	correl = -0.0940207	descr = Position_Specific_Bin_Base_3_Base_T
cnt = 36	feature = 56	correl = -0.111241	descr = Position_Specific_Bin_Base_19_Base_G
cnt = 37	feature = 768	correl = 0.0494733	descr = N_Gram_TATCG
cnt = 38	feature = 899	correl = 0.0565915	descr = N_Gram_TTGAA
cnt = 39	feature = 657	correl = -0.0805273	descr = N_Gram_GGGGC
cnt = 40	feature = 449	correl = -0.0835138	descr = N_Gram_CGGCC
cnt = 41	feature = 228	correl = 0.0714999	descr = N_Gram_ACTGA
cnt = 42	feature = 47	correl = -0.0318497	descr = Position_Specific_Bin_Base_17_Base_C
cnt = 43	feature = 11	correl = 0.071972	descr = Position_Specific_Bin_Base_4_Base_A
cnt = 44	feature = 15	correl = 0.0263811	descr = Position_Specific_Bin_Base_5_Base_A
cnt = 45	feature = 643	correl = -0.0637144	descr = N_Gram_GGCGT
cnt = 46	feature = 6	correl = 0.0261779	descr = Position_Specific_Bin_Base_2_Base_C
cnt = 47	feature = 708	correl = 0.0305987	descr = N_Gram_GTGT
cnt = 48	feature = 21	correl = -0.0248255	descr = Position_Specific_Bin_Base_7_Base_G
cnt = 49	feature = 288	correl = 0.0267202	descr = N_Gram_ATGAA
cnt = 50	feature = 738	correl = 0.0321199	descr = N_Gram_TACA
cnt = 51	feature = 658	correl = -0.0480916	descr = N_Gram_GGGGT
cnt = 52	feature = 759	correl = 0.0318364	descr = N_Gram_TAGT
cnt = 53	feature = 749	correl = 0.0872808	descr = N_Gram_TAGA
cnt = 54	feature = 2	correl = 0.113364	descr = Position_Specific_Bin_Base_1_Base_A
cnt = 55	feature = 792	correl = 0.021833	descr = N_Gram_TCCT
cnt = 56	feature = 233	correl = 0.0466349	descr = N_Gram_AGACA
cnt = 57	feature = 31	correl = -0.0223653	descr = Position_Specific_Bin_Base_11_Base_C
cnt = 58	feature = 675	correl = -0.0602351	descr = N_Gram_GGTTG
cnt = 59	feature = 593	correl = -0.0673645	descr = N_Gram_GCGC
cnt = 60	feature = 28	correl = -0.066724	descr = Position_Specific_Bin_Base_10_Base_G
cnt = 61	feature = 58	correl = 0.374637	descr = Position_Specific_Bin_Base_20_Base_A
cnt = 62	feature = 687	correl = -0.0880168	descr = N_Gram_GTCC
cnt = 63	feature = 632	correl = -0.0608001	descr = N_Gram_GGCA
cnt = 64	feature = 525	correl = 0.0591745	descr = N_Gram_GAAT
cnt = 65	feature = 77	correl = 0.0985553	descr = Gibbs_of_Target_Sequence__Pos_17_Step_1
cnt = 66	feature = 83	correl = 0.0456307	descr = PF_RNAi_Fold_3'Free_Count
cnt = 67	feature = 857	correl = -0.0607168	descr = N_Gram_TGGGG
cnt = 68	feature = 603	correl = -0.0778013	descr = N_Gram_GCGT
cnt = 69	feature = 751	correl = 0.0529712	descr = N_Gram_TAGAC
cnt = 70	feature = 16	correl = -0.0739791	descr = Position_Specific_Bin_Base_5_Base_C
cnt = 71	feature = 70	correl = 0.0959342	descr = Gibbs_of_Target_Sequence__Pos_9_Step_1
cnt = 72	feature = 672	correl = -0.112457	descr = N_Gram_GGTGG
cnt = 73	feature = 82	correl = 0.153355	descr = PF_RNAi_Fold_5'Free_Count
cnt = 74	feature = 76	correl = 0.112769	descr = Gibbs_of_Target_Sequence__Pos_16_Step_1
cnt = 75	feature = 78	correl = 0.195875	descr = Gibbs_of_Target_Sequence__Pos_18_Step_1
cnt = 76	feature = 659	correl = -0.0630928	descr = N_Gram_GGGT
cnt = 77	feature = 432	correl = -0.0562981	descr = N_Gram_CGC
cnt = 78	feature = 631	correl = -0.163487	descr = N_Gram_GGC
cnt = 79	feature = 662	correl = -0.0634051	descr = N_Gram_GGT
cnt = 80	feature = 105	correl = 0.0738896	descr = Xue_Structure_Feature_A000
cnt = 81	feature = 81	correl = 0.227962	descr = PF_RNAi_Fold_Energy
num rows = 2188
num_elements = 179416
.*
optimization finished, #iter = 1795
nu = 0.445711
obj = -88.766557, rho = -0.492131
nSV = 1052, nBSV = 907
num rows = 243
num_elements = 19926
*
optimization finished, #iter = 197
nu = 0.475676
obj = -11.598112, rho = -0.523887
nSV = 142, nBSV = 92
.*
optimization finished, #iter = 1795
nu = 0.445711
obj = -88.766557, rho = -0.492131
nSV = 1052, nBSV = 907
CFS merit scores = 1.45094
CFS merit scores = 1.61677
CFS merit scores = 1.84661
CFS merit scores = 2.06622
CFS merit scores = 2.26651
CFS merit scores = 2.45123
CFS merit scores = 2.61211
CFS merit scores = 2.76219
CFS merit scores = 2.90146
CFS merit scores = 3.02979
CFS merit scores = 3.1458
CFS merit scores = 3.25677
CFS merit scores = 3.35123
CFS merit scores = 3.4415
CFS merit scores = 3.52343
CFS merit scores = 3.5991
CFS merit scores = 3.66933
CFS merit scores = 3.73416
CFS merit scores = 3.79725
CFS merit scores = 3.85938
CFS merit scores = 3.91923
CFS merit scores = 3.97844
CFS merit scores = 4.03324
CFS merit scores = 4.08491
CFS merit scores = 4.13154
CFS merit scores = 4.17644
CFS merit scores = 4.21609
CFS merit scores = 4.25443
CFS merit scores = 4.2886
CFS merit scores = 4.32143
CFS merit scores = 4.35482
CFS merit scores = 4.38774
CFS merit scores = 4.41724
CFS merit scores = 4.44627
CFS merit scores = 4.474
CFS merit scores = 4.49909
CFS merit scores = 4.52333
CFS merit scores = 4.54612
CFS merit scores = 4.56835
CFS merit scores = 4.58936
CFS merit scores = 4.60893
CFS merit scores = 4.62848
CFS merit scores = 4.64672
CFS merit scores = 4.66485
CFS merit scores = 4.68131
CFS merit scores = 4.69731
CFS merit scores = 4.71055
CFS merit scores = 4.71981
CFS merit scores = 4.72892
CFS merit scores = 4.73522
CFS merit scores = 4.7421
CFS merit scores = 4.74613
CFS merit scores = 4.74821
CFS merit scores = 4.74898
CFS merit scores = 4.75067
CFS merit scores = 4.75262
CFS merit scores = 4.74544
CFS merit scores = 4.73593
CFS merit scores = 4.72033
CFS merit scores = 4.70453
CFS merit scores = 4.68443
CFS merit scores = 4.66356
CFS merit scores = 4.63677
CFS merit scores = 4.60875
CFS merit scores = 4.57525
CFS merit scores = 4.54157
CFS merit scores = 4.46754
CFS merit scores = 4.35058
cnt = 1	feature = 76	correl = 0.450938	descr = Gibbs_of_Target_Sequence__Pos_19_Step_1
cnt = 2	feature = 2	correl = -0.137997	descr = Position_Specific_Bin_Base_0_Base_G
cnt = 3	feature = 228	correl = 0.0623367	descr = N_Gram_ACTGA
cnt = 4	feature = 449	correl = 0.0707703	descr = N_Gram_CGTGA
cnt = 5	feature = 28	correl = -0.0499986	descr = Position_Specific_Bin_Base_11_Base_A
cnt = 6	feature = 308	correl = -0.0273231	descr = N_Gram_CAAAA
cnt = 7	feature = 33	correl = -0.0216303	descr = Position_Specific_Bin_Base_13_Base_G
cnt = 8	feature = 6	correl = 0.0451797	descr = Position_Specific_Bin_Base_2_Base_C
cnt = 9	feature = 768	correl = 0.0681631	descr = N_Gram_TCCTA
cnt = 10	feature = 749	correl = 0.0245014	descr = N_Gram_TATTG
cnt = 11	feature = 11	correl = 0.0856056	descr = Position_Specific_Bin_Base_4_Base_A
cnt = 12	feature = 716	correl = 0.0382601	descr = N_Gram_TACAT
cnt = 13	feature = 792	correl = 0.0388201	descr = N_Gram_TCTCT
cnt = 14	feature = 675	correl = -0.0387612	descr = N_Gram_GTGC
cnt = 15	feature = 603	correl = -0.0638674	descr = N_Gram_GGAGG
cnt = 16	feature = 645	correl = -0.0319899	descr = N_Gram_GGTGA
cnt = 17	feature = 501	correl = -0.0358564	descr = N_Gram_GAAGC
cnt = 18	feature = 664	correl = -0.0483411	descr = N_Gram_GTCCG
cnt = 19	feature = 765	correl = -0.0240237	descr = N_Gram_TCCCG
cnt = 20	feature = 705	correl = 0.0252696	descr = N_Gram_TAACT
cnt = 21	feature = 717	correl = 0.0325477	descr = N_Gram_TACC
cnt = 22	feature = 47	correl = 0.0369171	descr = Position_Specific_Bin_Base_18_Base_A
cnt = 23	feature = 278	correl = 0.0352818	descr = N_Gram_ATCCG
cnt = 24	feature = 432	correl = -0.0709036	descr = N_Gram_CGGCC
cnt = 25	feature = 687	correl = -0.0296454	descr = N_Gram_GTTA
cnt = 26	feature = 704	correl = 0.0216735	descr = N_Gram_TAAAT
cnt = 27	feature = 679	correl = -0.0498723	descr = N_Gram_GTGGA
cnt = 28	feature = 16	correl = 0.0870943	descr = Position_Specific_Bin_Base_7_Base_A
cnt = 29	feature = 657	correl = 0.026593	descr = N_Gram_GTAT
cnt = 30	feature = 229	correl = -0.0360249	descr = N_Gram_ACTGC
cnt = 31	feature = 659	correl = 0.0287936	descr = N_Gram_GTCAA
cnt = 32	feature = 233	correl = 0.0508068	descr = N_Gram_AGACA
cnt = 33	feature = 665	correl = -0.0514814	descr = N_Gram_GTCCT
cnt = 34	feature = 4	correl = -0.0736756	descr = Position_Specific_Bin_Base_1_Base_G
cnt = 35	feature = 316	correl = 0.0359959	descr = N_Gram_CACAG
cnt = 36	feature = 40	correl = 0.0738764	descr = Position_Specific_Bin_Base_16_Base_A
cnt = 37	feature = 15	correl = -0.0270439	descr = Position_Specific_Bin_Base_6_Base_C
cnt = 38	feature = 857	correl = 0.0616052	descr = N_Gram_TTAGA
cnt = 39	feature = 579	correl = -0.0781752	descr = N_Gram_GCGT
cnt = 40	feature = 56	correl = -0.178563	descr = Position_Specific_Bin_Base_20_Base_G
cnt = 41	feature = 10	correl = -0.0925996	descr = Position_Specific_Bin_Base_3_Base_T
cnt = 42	feature = 256	correl = -0.024361	descr = N_Gram_AGGTG
cnt = 43	feature = 81	correl = -0.175953	descr = Fold_of_RNAi_Sequence_Pos_0
cnt = 44	feature = 461	correl = 0.0380315	descr = N_Gram_CTAGA
cnt = 45	feature = 334	correl = -0.079993	descr = N_Gram_CAGGG
cnt = 46	feature = 899	correl = 0.0589993	descr = N_Gram_TTTGT
cnt = 47	feature = 674	correl = 0.0371997	descr = N_Gram_GTGAG
cnt = 48	feature = 206	correl = -0.0350097	descr = N_Gram_ACCA
cnt = 49	feature = 802	correl = 0.0434073	descr = N_Gram_TGAA
cnt = 50	feature = 653	correl = 0.0437153	descr = N_Gram_GTAAA
cnt = 51	feature = 17	correl = -0.128655	descr = Position_Specific_Bin_Base_7_Base_C
cnt = 52	feature = 1	correl = 0.108712	descr = Position_Specific_Bin_Base_0_Base_C
cnt = 53	feature = 29	correl = -0.0485509	descr = Position_Specific_Bin_Base_11_Base_G
cnt = 54	feature = 525	correl = -0.0292709	descr = N_Gram_GAGGT
cnt = 55	feature = 759	correl = 0.0215083	descr = N_Gram_TCCA
cnt = 56	feature = 631	correl = -0.101467	descr = N_Gram_GGGG
cnt = 57	feature = 83	correl = -0.116579	descr = Fold_of_RNAi_Sequence_Pos_2
cnt = 58	feature = 70	correl = 0.119637	descr = Gibbs_of_Target_Sequence__Pos_13_Step_1
cnt = 59	feature = 80	correl = 0.0336633	descr = PF_RNAi_Fold_3'Free_Count
cnt = 60	feature = 643	correl = -0.0777598	descr = N_Gram_GGTCC
cnt = 61	feature = 77	correl = 0.432143	descr = Gibbs_of_Target_Sequence__Pos_20_Step_1
cnt = 62	feature = 751	correl = 0.0404066	descr = N_Gram_TC
cnt = 63	feature = 82	correl = -0.178464	descr = Fold_of_RNAi_Sequence_Pos_1
cnt = 64	feature = 105	correl = -0.100756	descr = Xue_Structure_Feature_C110
cnt = 65	feature = 292	correl = 0.118434	descr = N_Gram_ATT
cnt = 66	feature = 662	correl = -0.0863963	descr = N_Gram_GTCC
cnt = 67	feature = 78	correl = 0.214226	descr = PF_RNAi_Fold_Energy
cnt = 68	feature = 58	correl = 0.271228	descr = Gibbs_of_Target_Sequence_
num rows = 2188
num_elements = 150972
.*
optimization finished, #iter = 1721
nu = 0.463722
obj = -92.989685, rho = -0.489568
nSV = 1086, nBSV = 948
num rows = 243
num_elements = 16767
*
optimization finished, #iter = 208
nu = 0.501109
obj = -11.053804, rho = -0.506031
nSV = 138, nBSV = 98
.*
optimization finished, #iter = 1721
nu = 0.463722
obj = -92.989685, rho = -0.489568
nSV = 1086, nBSV = 948
CFS merit scores = 1.44541
CFS merit scores = 1.61707
CFS merit scores = 1.84472
CFS merit scores = 2.06606
CFS merit scores = 2.27249
CFS merit scores = 2.45633
CFS merit scores = 2.62297
CFS merit scores = 2.77869
CFS merit scores = 2.92547
CFS merit scores = 3.05712
CFS merit scores = 3.18101
CFS merit scores = 3.29821
CFS merit scores = 3.40897
CFS merit scores = 3.51345
CFS merit scores = 3.60947
CFS merit scores = 3.70173
cnt = 1	feature = 83	correl = 0.445412	descr = Gibbs_of_Target_Sequence__Pos_19_Step_1
cnt = 2	feature = 2	correl = -0.134318	descr = Position_Specific_Bin_Base_0_Base_G
cnt = 3	feature = 802	correl = -0.0354371	descr = N_Gram_TCCTG
cnt = 4	feature = 708	correl = 0.0352974	descr = N_Gram_GTGA
cnt = 5	feature = 658	correl = -0.046249	descr = N_Gram_GGGCA
cnt = 6	feature = 206	correl = 0.073167	descr = N_Gram_ACAT
cnt = 7	feature = 631	correl = -0.0275775	descr = N_Gram_GGACG
cnt = 8	feature = 687	correl = -0.0251885	descr = N_Gram_GTAAT
cnt = 9	feature = 749	correl = -0.0288557	descr = N_Gram_TACG
cnt = 10	feature = 432	correl = -0.0414496	descr = N_Gram_CGACG
cnt = 11	feature = 659	correl = -0.0928826	descr = N_Gram_GGGCC
cnt = 12	feature = 765	correl = 0.0298168	descr = N_Gram_TAGTC
cnt = 13	feature = 436	correl = -0.0308214	descr = N_Gram_CGATC
cnt = 14	feature = 461	correl = -0.0276819	descr = N_Gram_CGGTT
cnt = 15	feature = 812	correl = 0.0409726	descr = N_Gram_TCGGA
cnt = 16	feature = 308	correl = -0.021528	descr = N_Gram_ATTAA
num rows = 2188
num_elements = 37196
*
optimization finished, #iter = 808
nu = 0.604684
obj = -163.220869, rho = -0.532823
nSV = 1331, nBSV = 1310
num rows = 243
num_elements = 4131
*
optimization finished, #iter = 98
nu = 0.613478
obj = -18.293963, rho = -0.669716
nSV = 154, nBSV = 143
*
optimization finished, #iter = 808
nu = 0.604684
obj = -163.220869, rho = -0.532823
nSV = 1331, nBSV = 1310
CFS merit scores = 1.15546
CFS merit scores = 1.50289
CFS merit scores = 1.78816
CFS merit scores = 2.03026
CFS merit scores = 2.24113
CFS merit scores = 2.429
CFS merit scores = 2.60256
CFS merit scores = 2.76253
CFS merit scores = 2.90896
CFS merit scores = 3.04677
CFS merit scores = 3.17652
CFS merit scores = 3.29828
CFS merit scores = 3.41041
CFS merit scores = 3.51732
CFS merit scores = 3.61681
CFS merit scores = 3.70971
CFS merit scores = 3.79789
CFS merit scores = 3.87861
CFS merit scores = 3.95322
CFS merit scores = 4.0255
CFS merit scores = 4.09253
CFS merit scores = 4.15757
CFS merit scores = 4.21542
CFS merit scores = 4.26911
CFS merit scores = 4.3214
CFS merit scores = 4.37137
CFS merit scores = 4.41932
CFS merit scores = 4.46161
CFS merit scores = 4.50369
CFS merit scores = 4.54426
CFS merit scores = 4.58022
CFS merit scores = 4.61025
CFS merit scores = 4.64022
CFS merit scores = 4.6663
CFS merit scores = 4.69098
CFS merit scores = 4.71567
CFS merit scores = 4.73653
CFS merit scores = 4.75688
CFS merit scores = 4.77662
CFS merit scores = 4.79601
CFS merit scores = 4.8166
CFS merit scores = 4.83391
CFS merit scores = 4.85075
CFS merit scores = 4.8615
CFS merit scores = 4.87099
CFS merit scores = 4.88016
CFS merit scores = 4.88803
CFS merit scores = 4.89492
CFS merit scores = 4.90139
CFS merit scores = 4.90703
CFS merit scores = 4.91221
CFS merit scores = 4.91814
CFS merit scores = 4.92424
CFS merit scores = 4.92948
CFS merit scores = 4.93372
CFS merit scores = 4.93733
CFS merit scores = 4.94181
CFS merit scores = 4.94482
CFS merit scores = 4.94372
CFS merit scores = 4.94117
CFS merit scores = 4.93642
CFS merit scores = 4.93084
CFS merit scores = 4.92375
CFS merit scores = 4.91599
CFS merit scores = 4.90716
CFS merit scores = 4.89828
CFS merit scores = 4.88831
CFS merit scores = 4.87612
CFS merit scores = 4.85722
CFS merit scores = 4.83579
CFS merit scores = 4.81038
CFS merit scores = 4.78695
CFS merit scores = 4.7629
CFS merit scores = 4.73097
CFS merit scores = 4.6969
cnt = 1	feature = 82	correl = 0.155462	descr = Gibbs_of_Target_Sequence__Pos_14_Step_1
cnt = 2	feature = 4	correl = -0.095692	descr = Position_Specific_Bin_Base_1_Base_G
cnt = 3	feature = 708	correl = 0.0442011	descr = N_Gram_GTGTT
cnt = 4	feature = 808	correl = 0.0507935	descr = N_Gram_TCTC
cnt = 5	feature = 461	correl = -0.0509989	descr = N_Gram_CGTCG
cnt = 6	feature = 765	correl = 0.0230802	descr = N_Gram_TATTG
cnt = 7	feature = 436	correl = -0.0333836	descr = N_Gram_CGCAA
cnt = 8	feature = 706	correl = 0.0236165	descr = N_Gram_GTGTA
cnt = 9	feature = 432	correl = -0.029736	descr = N_Gram_CGAGT
cnt = 10	feature = 672	correl = -0.0457738	descr = N_Gram_GGTTA
cnt = 11	feature = 292	correl = 0.0411099	descr = N_Gram_ATCGA
cnt = 12	feature = 356	correl = -0.0393785	descr = N_Gram_CATAC
cnt = 13	feature = 11	correl = 0.0660375	descr = Position_Specific_Bin_Base_3_Base_G
cnt = 14	feature = 228	correl = -0.0322178	descr = N_Gram_ACGTT
cnt = 15	feature = 595	correl = -0.0541316	descr = N_Gram_GCGCA
cnt = 16	feature = 16	correl = 0.0521204	descr = Position_Specific_Bin_Base_5_Base_T
cnt = 17	feature = 806	correl = 0.0486878	descr = N_Gram_TCTAG
cnt = 18	feature = 58	correl = -0.0554315	descr = Position_Specific_Bin_Base_18_Base_G
cnt = 19	feature = 288	correl = -0.026094	descr = N_Gram_ATCCC
cnt = 20	feature = 449	correl = -0.103508	descr = N_Gram_CGGCG
cnt = 21	feature = 206	correl = 0.0348917	descr = N_Gram_ACAGC
cnt = 22	feature = 792	correl = 0.0483028	descr = N_Gram_TCGC
cnt = 23	feature = 665	correl = 0.0242077	descr = N_Gram_GGTCA
cnt = 24	feature = 52	correl = 0.0257648	descr = Position_Specific_Bin_Base_17_Base_A
cnt = 25	feature = 701	correl = -0.0496444	descr = N_Gram_GTGGA
cnt = 26	feature = 669	correl = -0.0846378	descr = N_Gram_GGTGC
cnt = 27	feature = 316	correl = -0.0343752	descr = N_Gram_ATTGA
cnt = 28	feature = 654	correl = -0.0328268	descr = N_Gram_GGGCT
cnt = 29	feature = 2	correl = -0.146576	descr = Position_Specific_Bin_Base_0_Base_G
cnt = 30	feature = 749	correl = 0.0289965	descr = N_Gram_TAGGC
cnt = 31	feature = 631	correl = -0.0642513	descr = N_Gram_GGCAA
cnt = 32	feature = 751	correl = 0.0229892	descr = N_Gram_TAGTG
cnt = 33	feature = 802	correl = 0.0984104	descr = N_Gram_TCGTG
cnt = 34	feature = 80	correl = 0.0262231	descr = Gibbs_of_Target_Sequence__Pos_12_Step_1
cnt = 35	feature = 716	correl = 0.0230667	descr = N_Gram_GTTTC
cnt = 36	feature = 704	correl = -0.0270476	descr = N_Gram_GTGGT
cnt = 37	feature = 603	correl = -0.0843941	descr = N_Gram_GCGT
cnt = 38	feature = 6	correl = -0.0487253	descr = Position_Specific_Bin_Base_2_Base_A
cnt = 39	feature = 233	correl = 0.0403478	descr = N_Gram_ACTCT
cnt = 40	feature = 105	correl = -0.0810077	descr = Fold_of_RNAi_Sequence_Pos_14
cnt = 41	feature = 535	correl = 0.0327094	descr = N_Gram_GACT
cnt = 42	feature = 29	correl = 0.0436148	descr = Position_Specific_Bin_Base_9_Base_T
cnt = 43	feature = 33	correl = 0.056225	descr = Position_Specific_Bin_Base_10_Base_T
cnt = 44	feature = 707	correl = 0.0267682	descr = N_Gram_GTGTG
cnt = 45	feature = 662	correl = 0.0418976	descr = N_Gram_GGTA
cnt = 46	feature = 10	correl = 0.0232199	descr = Position_Specific_Bin_Base_3_Base_A
cnt = 47	feature = 308	correl = 0.0586631	descr = N_Gram_ATTA
cnt = 48	feature = 759	correl = 0.0522734	descr = N_Gram_TATCG
cnt = 49	feature = 798	correl = -0.0289937	descr = N_Gram_TCGGC
cnt = 50	feature = 56	correl = 0.0371989	descr = Position_Specific_Bin_Base_18_Base_A
cnt = 51	feature = 358	correl = 0.0421472	descr = N_Gram_CATC
cnt = 52	feature = 1	correl = 0.10883	descr = Position_Specific_Bin_Base_0_Base_C
cnt = 53	feature = 653	correl = -0.0805885	descr = N_Gram_GGGCG
cnt = 54	feature = 525	correl = 0.0399057	descr = N_Gram_GAATT
cnt = 55	feature = 658	correl = -0.0475021	descr = N_Gram_GGGGT
cnt = 56	feature = 31	correl = -0.0681223	descr = Position_Specific_Bin_Base_10_Base_C
cnt = 57	feature = 47	correl = -0.0324619	descr = Position_Specific_Bin_Base_15_Base_G
cnt = 58	feature = 42	correl = 0.109371	descr = Position_Specific_Bin_Base_14_Base_A
cnt = 59	feature = 675	correl = 0.0433913	descr = N_Gram_GTAA
cnt = 60	feature = 15	correl = -0.0587711	descr = Position_Specific_Bin_Base_5_Base_C
cnt = 61	feature = 278	correl = 0.0911245	descr = N_Gram_ATAT
cnt = 62	feature = 857	correl = 0.059711	descr = N_Gram_TGTGT
cnt = 63	feature = 664	correl = -0.0230042	descr = N_Gram_GGTC
cnt = 64	feature = 76	correl = 0.0851445	descr = Gibbs_of_Target_Sequence__Pos_8_Step_1
cnt = 65	feature = 643	correl = -0.0596644	descr = N_Gram_GGCT
cnt = 66	feature = 768	correl = 0.0284493	descr = N_Gram_TCA
cnt = 67	feature = 78	correl = 0.121833	descr = Gibbs_of_Target_Sequence__Pos_10_Step_1
cnt = 68	feature = 229	correl = 0.0389079	descr = N_Gram_ACT
cnt = 69	feature = 83	correl = 0.093925	descr = Gibbs_of_Target_Sequence__Pos_15_Step_1
cnt = 70	feature = 81	correl = 0.136849	descr = Gibbs_of_Target_Sequence__Pos_13_Step_1
cnt = 71	feature = 767	correl = 0.0498243	descr = N_Gram_TC
cnt = 72	feature = 659	correl = -0.0534267	descr = N_Gram_GGGT
cnt = 73	feature = 705	correl = 0.0377741	descr = N_Gram_GTGT
cnt = 74	feature = 77	correl = 0.105195	descr = Gibbs_of_Target_Sequence__Pos_9_Step_1
cnt = 75	feature = 752	correl = 0.121629	descr = N_Gram_TAT
num rows = 2188
num_elements = 166288
.*
optimization finished, #iter = 1682
nu = 0.454262
obj = -92.983685, rho = -0.512677
nSV = 1071, nBSV = 924
num rows = 243
num_elements = 18468
*
optimization finished, #iter = 170
nu = 0.453611
obj = -10.824907, rho = -0.696354
nSV = 131, nBSV = 88
.*
optimization finished, #iter = 1682
nu = 0.454262
obj = -92.983685, rho = -0.512677
nSV = 1071, nBSV = 924
CFS merit scores = 1.14814
CFS merit scores = 1.49696
CFS merit scores = 1.78102
CFS merit scores = 2.02103
CFS merit scores = 2.23432
CFS merit scores = 2.42108
CFS merit scores = 2.58908
CFS merit scores = 2.74301
CFS merit scores = 2.88838
CFS merit scores = 3.02037
CFS merit scores = 3.13539
CFS merit scores = 3.24373
CFS merit scores = 3.34367
CFS merit scores = 3.44117
CFS merit scores = 3.53065
CFS merit scores = 3.61649
CFS merit scores = 3.69843
CFS merit scores = 3.77728
CFS merit scores = 3.85253
CFS merit scores = 3.92361
CFS merit scores = 3.99274
CFS merit scores = 4.05783
CFS merit scores = 4.11775
CFS merit scores = 4.17607
CFS merit scores = 4.22803
CFS merit scores = 4.27588
CFS merit scores = 4.32209
CFS merit scores = 4.36656
CFS merit scores = 4.409
CFS merit scores = 4.44855
CFS merit scores = 4.4863
CFS merit scores = 4.52071
CFS merit scores = 4.55476
CFS merit scores = 4.58746
CFS merit scores = 4.61877
CFS merit scores = 4.64998
CFS merit scores = 4.67967
CFS merit scores = 4.70737
CFS merit scores = 4.73333
CFS merit scores = 4.75619
CFS merit scores = 4.77948
CFS merit scores = 4.80083
CFS merit scores = 4.82167
CFS merit scores = 4.84268
CFS merit scores = 4.8586
CFS merit scores = 4.87395
CFS merit scores = 4.88813
CFS merit scores = 4.90109
CFS merit scores = 4.91414
CFS merit scores = 4.92744
CFS merit scores = 4.94036
CFS merit scores = 4.95337
CFS merit scores = 4.96564
CFS merit scores = 4.97723
CFS merit scores = 4.98805
CFS merit scores = 4.99633
CFS merit scores = 4.99974
CFS merit scores = 5.00137
CFS merit scores = 5.00336
CFS merit scores = 5.00584
CFS merit scores = 5.00775
CFS merit scores = 5.00886
CFS merit scores = 5.008
CFS merit scores = 5.00331
CFS merit scores = 4.99765
CFS merit scores = 4.99267
CFS merit scores = 4.98034
CFS merit scores = 4.96804
CFS merit scores = 4.95601
CFS merit scores = 4.94253
CFS merit scores = 4.92995
CFS merit scores = 4.91629
CFS merit scores = 4.90377
CFS merit scores = 4.88538
CFS merit scores = 4.86649
CFS merit scores = 4.84592
CFS merit scores = 4.82426
CFS merit scores = 4.80247
CFS merit scores = 4.77816
CFS merit scores = 4.75334
CFS merit scores = 4.72332
CFS merit scores = 4.67622
cnt = 1	feature = 81	correl = 0.148135	descr = Gibbs_of_Target_Sequence__Pos_14_Step_1
cnt = 2	feature = 2	correl = -0.140676	descr = Position_Specific_Bin_Base_0_Base_G
cnt = 3	feature = 264	correl = 0.0629373	descr = N_Gram_AGCAT
cnt = 4	feature = 749	correl = -0.0324242	descr = N_Gram_TACG
cnt = 5	feature = 308	correl = 0.0361481	descr = N_Gram_ATCTG
cnt = 6	feature = 251	correl = -0.0434305	descr = N_Gram_ACTGC
cnt = 7	feature = 256	correl = -0.0241103	descr = N_Gram_AGACC
cnt = 8	feature = 15	correl = -0.0661679	descr = Position_Specific_Bin_Base_5_Base_C
cnt = 9	feature = 29	correl = 0.0742035	descr = Position_Specific_Bin_Base_10_Base_A
cnt = 10	feature = 707	correl = 0.0263291	descr = N_Gram_GTGAA
cnt = 11	feature = 229	correl = -0.0254052	descr = N_Gram_ACCCT
cnt = 12	feature = 278	correl = 0.0369218	descr = N_Gram_AGTAA
cnt = 13	feature = 501	correl = -0.0287424	descr = N_Gram_CTCGA
cnt = 14	feature = 56	correl = 0.0544302	descr = Position_Specific_Bin_Base_18_Base_A
cnt = 15	feature = 33	correl = -0.0442991	descr = Position_Specific_Bin_Base_11_Base_A
cnt = 16	feature = 316	correl = -0.0223839	descr = N_Gram_ATGTA
cnt = 17	feature = 812	correl = -0.0746496	descr = N_Gram_TCGGG
cnt = 18	feature = 704	correl = 0.043601	descr = N_Gram_GTCTA
cnt = 19	feature = 11	correl = -0.0806065	descr = Position_Specific_Bin_Base_3_Base_T
cnt = 20	feature = 765	correl = 0.0246843	descr = N_Gram_TAGT
cnt = 21	feature = 632	correl = 0.0249469	descr = N_Gram_GGACA
cnt = 22	feature = 653	correl = -0.065599	descr = N_Gram_GGCGT
cnt = 23	feature = 449	correl = -0.0266695	descr = N_Gram_CGCCC
cnt = 24	feature = 452	correl = -0.0633246	descr = N_Gram_CGCGG
cnt = 25	feature = 705	correl = 0.0240255	descr = N_Gram_GTCTT
cnt = 26	feature = 675	correl = 0.031977	descr = N_Gram_GGTAC
cnt = 27	feature = 6	correl = -0.0393786	descr = Position_Specific_Bin_Base_2_Base_A
cnt = 28	feature = 4	correl = 0.0868008	descr = Position_Specific_Bin_Base_1_Base_A
cnt = 29	feature = 665	correl = -0.0276034	descr = N_Gram_GGGCT
cnt = 30	feature = 802	correl = -0.0350456	descr = N_Gram_TCCTG
cnt = 31	feature = 662	correl = -0.0530474	descr = N_Gram_GGGCA
cnt = 32	feature = 631	correl = 0.0427883	descr = N_Gram_GGAAT
cnt = 33	feature = 899	correl = 0.0332487	descr = N_Gram_TTCGC
cnt = 34	feature = 358	correl = -0.0216334	descr = N_Gram_CAGCG
cnt = 35	feature = 228	correl = -0.031765	descr = N_Gram_ACCCC
cnt = 36	feature = 292	correl = 0.0276053	descr = N_Gram_ATATA
cnt = 37	feature = 436	correl = -0.042232	descr = N_Gram_CGAC
cnt = 38	feature = 535	correl = -0.0412879	descr = N_Gram_GAAGC
cnt = 39	feature = 798	correl = -0.0353498	descr = N_Gram_TCCCC
cnt = 40	feature = 288	correl = 0.0250415	descr = N_Gram_ATAGA
cnt = 41	feature = 904	correl = 0.0845849	descr = N_Gram_TTCTG
cnt = 42	feature = 334	correl = 0.0543826	descr = N_Gram_CAAC
cnt = 43	feature = 28	correl = 0.0267607	descr = Position_Specific_Bin_Base_9_Base_T
cnt = 44	feature = 759	correl = 0.0629538	descr = N_Gram_TAGC
cnt = 45	feature = 674	correl = 0.0488004	descr = N_Gram_GGTAA
cnt = 46	feature = 525	correl = 0.0496022	descr = N_Gram_CTTGT
cnt = 47	feature = 751	correl = 0.0543425	descr = N_Gram_TACT
cnt = 48	feature = 16	correl = 0.0456473	descr = Position_Specific_Bin_Base_5_Base_T
cnt = 49	feature = 657	correl = -0.0726488	descr = N_Gram_GGGA
cnt = 50	feature = 834	correl = 0.0440068	descr = N_Gram_TGAAC
cnt = 51	feature = 664	correl = -0.0677099	descr = N_Gram_GGGCG
cnt = 52	feature = 716	correl = 0.0396745	descr = N_Gram_GTGT
cnt = 53	feature = 1	correl = 0.118066	descr = Position_Specific_Bin_Base_0_Base_C
cnt = 54	feature = 461	correl = -0.0420924	descr = N_Gram_CGGCT
cnt = 55	feature = 865	correl = 0.0247614	descr = N_Gram_TGGTC
cnt = 56	feature = 10	correl = 0.0489757	descr = Position_Specific_Bin_Base_3_Base_G
cnt = 57	feature = 206	correl = 0.0687084	descr = N_Gram_AATTC
cnt = 58	feature = 47	correl = -0.0251609	descr = Position_Specific_Bin_Base_15_Base_T
cnt = 59	feature = 404	correl = -0.041739	descr = N_Gram_CCCTC
cnt = 60	feature = 40	correl = 0.0988192	descr = Position_Specific_Bin_Base_14_Base_A
cnt = 61	feature = 233	correl = -0.0591709	descr = N_Gram_ACG
cnt = 62	feature = 645	correl = -0.0478755	descr = N_Gram_GGCAG
cnt = 63	feature = 83	correl = 0.110659	descr = Gibbs_of_Target_Sequence__Pos_16_Step_1
cnt = 64	feature = 58	correl = -0.0592457	descr = Position_Specific_Bin_Base_18_Base_G
cnt = 65	feature = 105	correl = -0.0794602	descr = Fold_of_RNAi_Sequence_Pos_16
cnt = 66	feature = 706	correl = 0.0289632	descr = N_Gram_GTGA
cnt = 67	feature = 755	correl = 0.0644748	descr = N_Gram_TAGA
cnt = 68	feature = 76	correl = 0.084493	descr = Gibbs_of_Target_Sequence__Pos_8_Step_1
cnt = 69	feature = 687	correl = 0.0574566	descr = N_Gram_GTAA
cnt = 70	feature = 80	correl = 0.109971	descr = Gibbs_of_Target_Sequence__Pos_13_Step_1
cnt = 71	feature = 643	correl = -0.0664834	descr = N_Gram_GGCA
cnt = 72	feature = 768	correl = 0.0735508	descr = N_Gram_TATA
cnt = 73	feature = 70	correl = -0.0376112	descr = Gibbs_of_Target_Sequence__Pos_1_Step_1
cnt = 74	feature = 857	correl = -0.050046	descr = N_Gram_TGG
cnt = 75	feature = 82	correl = 0.0936792	descr = Gibbs_of_Target_Sequence__Pos_15_Step_1
cnt = 76	feature = 77	correl = 0.103696	descr = Gibbs_of_Target_Sequence__Pos_9_Step_1
cnt = 77	feature = 732	correl = 0.0446023	descr = N_Gram_TAAA
cnt = 78	feature = 767	correl = 0.121458	descr = N_Gram_TAT
cnt = 79	feature = 672	correl = -0.0487634	descr = N_Gram_GGT
cnt = 80	feature = 78	correl = 0.118346	descr = Gibbs_of_Target_Sequence__Pos_10_Step_1
cnt = 81	feature = 603	correl = -0.104032	descr = N_Gram_GCG
cnt = 82	feature = 432	correl = -0.0907006	descr = N_Gram_CG
num rows = 2188
num_elements = 181604
.*
optimization finished, #iter = 1859
nu = 0.460116
obj = -90.904837, rho = -0.506819
nSV = 1091, nBSV = 916
num rows = 243
num_elements = 20169
*
optimization finished, #iter = 174
nu = 0.417424
obj = -9.993682, rho = -0.648404
nSV = 127, nBSV = 79
.*
optimization finished, #iter = 1859
nu = 0.460116
obj = -90.904837, rho = -0.506819
nSV = 1091, nBSV = 916
TEST = 37 AVE CORR = 0.620767
