# Supplementary material for: Improving model predictions for RNA interference activities that use support vector machine regression by combining and filtering features
Source: BMC Bioinformatics. 2007 Jun 6;8:182. doi: 10.1186/1471-2105-8-182 (PMC1906837; doi:10.1186/1471-2105-8-182)
Supplement: Additional file 5 — tr_2431_cfsfilters. The features found to be useful by Correlation based Feature in training and testing the 2431 dataset by cross validation, at t-test values from 0 to 90. [file 1471-2105-8-182-S5.gz › tr_2431_file_38]

38
ave count = 64.2

CFS merit scores = 1.45362
CFS merit scores = 1.61763
CFS merit scores = 1.84867
CFS merit scores = 2.0696
CFS merit scores = 2.26768
CFS merit scores = 2.44907
CFS merit scores = 2.61183
CFS merit scores = 2.76338
CFS merit scores = 2.90437
CFS merit scores = 3.03778
CFS merit scores = 3.15887
CFS merit scores = 3.27477
CFS merit scores = 3.38344
CFS merit scores = 3.48552
CFS merit scores = 3.58321
CFS merit scores = 3.67256
CFS merit scores = 3.75596
CFS merit scores = 3.83664
cnt = 1	feature = 80	correl = 0.453617	descr = Gibbs_of_Target_Sequence__Pos_19_Step_1
cnt = 2	feature = 2	correl = -0.147904	descr = Position_Specific_Bin_Base_0_Base_G
cnt = 3	feature = 857	correl = -0.0729079	descr = N_Gram_TGGC
cnt = 4	feature = 716	correl = 0.0359878	descr = N_Gram_GTGTA
cnt = 5	feature = 432	correl = -0.0628694	descr = N_Gram_CGAA
cnt = 6	feature = 452	correl = -0.0332763	descr = N_Gram_CGCTC
cnt = 7	feature = 525	correl = -0.0249477	descr = N_Gram_CTTTA
cnt = 8	feature = 674	correl = 0.0527852	descr = N_Gram_GGTAA
cnt = 9	feature = 334	correl = -0.0231227	descr = N_Gram_CACCG
cnt = 10	feature = 308	correl = -0.0223571	descr = N_Gram_ATTAA
cnt = 11	feature = 768	correl = 0.0246684	descr = N_Gram_TATAG
cnt = 12	feature = 767	correl = 0.0581326	descr = N_Gram_TATAA
cnt = 13	feature = 278	correl = 0.0411363	descr = N_Gram_ATAGG
cnt = 14	feature = 705	correl = 0.0373441	descr = N_Gram_GTCTA
cnt = 15	feature = 228	correl = -0.0384462	descr = N_Gram_ACGTT
cnt = 16	feature = 659	correl = -0.0782113	descr = N_Gram_GGGAA
cnt = 17	feature = 664	correl = -0.0751546	descr = N_Gram_GGGCG
cnt = 18	feature = 436	correl = -0.0448707	descr = N_Gram_CGACG
num rows = 2187
num_elements = 41553
*
optimization finished, #iter = 823
nu = 0.559779
obj = -139.294651, rho = -0.566930
nSV = 1240, nBSV = 1212
num rows = 244
num_elements = 4636
*
optimization finished, #iter = 88
nu = 0.562265
obj = -18.003078, rho = -0.805294
nSV = 140, nBSV = 133
*
optimization finished, #iter = 823
nu = 0.559779
obj = -139.294651, rho = -0.566930
nSV = 1240, nBSV = 1212
CFS merit scores = 1.45497
CFS merit scores = 1.61614
CFS merit scores = 1.8443
CFS merit scores = 2.06179
CFS merit scores = 2.25687
CFS merit scores = 2.43494
CFS merit scores = 2.59579
CFS merit scores = 2.74505
CFS merit scores = 2.88035
CFS merit scores = 3.0089
CFS merit scores = 3.12788
CFS merit scores = 3.24023
CFS merit scores = 3.34641
CFS merit scores = 3.44543
CFS merit scores = 3.53393
CFS merit scores = 3.61652
CFS merit scores = 3.69734
CFS merit scores = 3.77233
CFS merit scores = 3.84232
CFS merit scores = 3.90237
CFS merit scores = 3.96219
CFS merit scores = 4.01477
CFS merit scores = 4.06581
CFS merit scores = 4.11471
CFS merit scores = 4.16197
CFS merit scores = 4.20859
CFS merit scores = 4.25218
CFS merit scores = 4.29094
CFS merit scores = 4.32917
CFS merit scores = 4.36619
CFS merit scores = 4.40161
CFS merit scores = 4.43493
CFS merit scores = 4.46746
CFS merit scores = 4.49393
CFS merit scores = 4.5191
CFS merit scores = 4.53956
CFS merit scores = 4.55994
CFS merit scores = 4.57818
CFS merit scores = 4.59581
CFS merit scores = 4.61352
CFS merit scores = 4.63012
CFS merit scores = 4.64504
CFS merit scores = 4.65852
CFS merit scores = 4.66937
CFS merit scores = 4.67974
CFS merit scores = 4.68788
CFS merit scores = 4.6946
CFS merit scores = 4.70108
CFS merit scores = 4.7083
CFS merit scores = 4.71512
CFS merit scores = 4.72169
CFS merit scores = 4.72571
CFS merit scores = 4.72973
CFS merit scores = 4.73364
CFS merit scores = 4.73849
CFS merit scores = 4.74179
CFS merit scores = 4.74497
CFS merit scores = 4.74607
CFS merit scores = 4.74719
CFS merit scores = 4.74642
CFS merit scores = 4.74553
CFS merit scores = 4.7424
CFS merit scores = 4.73655
CFS merit scores = 4.73028
CFS merit scores = 4.72085
CFS merit scores = 4.70722
CFS merit scores = 4.69082
CFS merit scores = 4.67292
CFS merit scores = 4.65227
CFS merit scores = 4.62754
CFS merit scores = 4.59258
CFS merit scores = 4.53956
cnt = 1	feature = 81	correl = 0.454969	descr = Gibbs_of_Target_Sequence__Pos_19_Step_1
cnt = 2	feature = 2	correl = -0.147063	descr = Position_Specific_Bin_Base_0_Base_G
cnt = 3	feature = 228	correl = 0.0333661	descr = N_Gram_ACT
cnt = 4	feature = 857	correl = -0.0563053	descr = N_Gram_TGGGG
cnt = 5	feature = 31	correl = -0.0421747	descr = Position_Specific_Bin_Base_11_Base_A
cnt = 6	feature = 461	correl = 0.0293775	descr = N_Gram_CGTCT
cnt = 7	feature = 768	correl = 0.0247007	descr = N_Gram_TATGC
cnt = 8	feature = 798	correl = 0.0442783	descr = N_Gram_TCGC
cnt = 9	feature = 767	correl = 0.0683243	descr = N_Gram_TATGA
cnt = 10	feature = 47	correl = 0.0378871	descr = Position_Specific_Bin_Base_17_Base_A
cnt = 11	feature = 759	correl = 0.0693756	descr = N_Gram_TATAA
cnt = 12	feature = 432	correl = -0.0323233	descr = N_Gram_CGCAA
cnt = 13	feature = 721	correl = 0.0265224	descr = N_Gram_GTTTC
cnt = 14	feature = 316	correl = 0.0452548	descr = N_Gram_ATTGT
cnt = 15	feature = 657	correl = -0.0872542	descr = N_Gram_GGGCC
cnt = 16	feature = 654	correl = -0.0656479	descr = N_Gram_GGGAG
cnt = 17	feature = 11	correl = 0.0675327	descr = Position_Specific_Bin_Base_3_Base_G
cnt = 18	feature = 16	correl = 0.0503412	descr = Position_Specific_Bin_Base_5_Base_T
cnt = 19	feature = 687	correl = 0.0479308	descr = N_Gram_GTCAA
cnt = 20	feature = 755	correl = 0.0315348	descr = N_Gram_TAGT
cnt = 21	feature = 4	correl = -0.0262092	descr = Position_Specific_Bin_Base_1_Base_C
cnt = 22	feature = 579	correl = -0.0830159	descr = N_Gram_GCCCA
cnt = 23	feature = 751	correl = 0.0645506	descr = N_Gram_TAGC
cnt = 24	feature = 658	correl = -0.0848546	descr = N_Gram_GGGCG
cnt = 25	feature = 765	correl = 0.0540482	descr = N_Gram_TATCG
cnt = 26	feature = 260	correl = 0.0904519	descr = N_Gram_AGGTA
cnt = 27	feature = 643	correl = -0.0317489	descr = N_Gram_GGCCT
cnt = 28	feature = 29	correl = -0.0531629	descr = Position_Specific_Bin_Base_10_Base_G
cnt = 29	feature = 834	correl = 0.0368928	descr = N_Gram_TGATC
cnt = 30	feature = 308	correl = 0.0786281	descr = N_Gram_ATTAT
cnt = 31	feature = 705	correl = -0.0567607	descr = N_Gram_GTGGA
cnt = 32	feature = 525	correl = 0.0369199	descr = N_Gram_GACA
cnt = 33	feature = 672	correl = -0.0358006	descr = N_Gram_GGTGA
cnt = 34	feature = 40	correl = -0.154096	descr = Position_Specific_Bin_Base_14_Base_G
cnt = 35	feature = 653	correl = -0.0684294	descr = N_Gram_GGGAA
cnt = 36	feature = 802	correl = -0.05458	descr = N_Gram_TCGG
cnt = 37	feature = 501	correl = 0.0429511	descr = N_Gram_CTGT
cnt = 38	feature = 1	correl = 0.102771	descr = Position_Specific_Bin_Base_0_Base_C
cnt = 39	feature = 264	correl = 0.0892963	descr = N_Gram_AGTCG
cnt = 40	feature = 645	correl = -0.0754111	descr = N_Gram_GGCGC
cnt = 41	feature = 229	correl = 0.0515418	descr = N_Gram_ACTA
cnt = 42	feature = 603	correl = -0.0675003	descr = N_Gram_GCGTC
cnt = 43	feature = 105	correl = -0.0577757	descr = Xue_Structure_Feature_A100
cnt = 44	feature = 206	correl = 0.0470174	descr = N_Gram_ACAGT
cnt = 45	feature = 749	correl = 0.0536343	descr = N_Gram_TAGAC
cnt = 46	feature = 792	correl = -0.0320976	descr = N_Gram_TCCTC
cnt = 47	feature = 278	correl = 0.047576	descr = N_Gram_ATATG
cnt = 48	feature = 10	correl = -0.126621	descr = Position_Specific_Bin_Base_2_Base_T
cnt = 49	feature = 631	correl = -0.0497923	descr = N_Gram_GGAGG
cnt = 50	feature = 716	correl = -0.050425	descr = N_Gram_GTTG
cnt = 51	feature = 58	correl = 0.366173	descr = Position_Specific_Bin_Base_20_Base_A
cnt = 52	feature = 15	correl = -0.0559338	descr = Position_Specific_Bin_Base_5_Base_C
cnt = 53	feature = 535	correl = 0.0375623	descr = N_Gram_GACT
cnt = 54	feature = 6	correl = 0.0275521	descr = Position_Specific_Bin_Base_1_Base_T
cnt = 55	feature = 70	correl = 0.0837438	descr = Gibbs_of_Target_Sequence__Pos_8_Step_1
cnt = 56	feature = 56	correl = -0.124906	descr = Position_Specific_Bin_Base_19_Base_G
cnt = 57	feature = 436	correl = -0.0758098	descr = N_Gram_CGCG
cnt = 58	feature = 28	correl = -0.0796189	descr = Position_Specific_Bin_Base_10_Base_C
cnt = 59	feature = 77	correl = 0.0973518	descr = Gibbs_of_Target_Sequence__Pos_15_Step_1
cnt = 60	feature = 675	correl = -0.03054	descr = N_Gram_GGTT
cnt = 61	feature = 33	correl = 0.11286	descr = Position_Specific_Bin_Base_11_Base_T
cnt = 62	feature = 233	correl = 0.0484554	descr = N_Gram_ACTG
cnt = 63	feature = 674	correl = -0.0974016	descr = N_Gram_GGTGG
cnt = 64	feature = 80	correl = 0.197882	descr = Gibbs_of_Target_Sequence__Pos_18_Step_1
cnt = 65	feature = 78	correl = 0.11928	descr = Gibbs_of_Target_Sequence__Pos_16_Step_1
cnt = 66	feature = 449	correl = -0.0847652	descr = N_Gram_CGGG
cnt = 67	feature = 82	correl = 0.431022	descr = Gibbs_of_Target_Sequence__Pos_20_Step_1
cnt = 68	feature = 76	correl = 0.157174	descr = Gibbs_of_Target_Sequence__Pos_14_Step_1
cnt = 69	feature = 665	correl = -0.0834309	descr = N_Gram_GGGTG
cnt = 70	feature = 704	correl = -0.0978076	descr = N_Gram_GTGG
cnt = 71	feature = 664	correl = -0.0544589	descr = N_Gram_GGGT
cnt = 72	feature = 83	correl = 0.232997	descr = PF_RNAi_Fold_Energy
num rows = 2188
num_elements = 159724
.*
optimization finished, #iter = 1753
nu = 0.465091
obj = -93.435876, rho = -0.471127
nSV = 1087, nBSV = 949
num rows = 243
num_elements = 17739
*
optimization finished, #iter = 189
nu = 0.475050
obj = -11.141685, rho = -0.616334
nSV = 139, nBSV = 92
.*
optimization finished, #iter = 1753
nu = 0.465091
obj = -93.435876, rho = -0.471127
nSV = 1087, nBSV = 949
CFS merit scores = 1.44852
CFS merit scores = 1.62016
CFS merit scores = 1.84438
CFS merit scores = 2.06355
CFS merit scores = 2.25966
CFS merit scores = 2.43588
CFS merit scores = 2.59877
CFS merit scores = 2.74472
CFS merit scores = 2.88066
CFS merit scores = 3.00588
CFS merit scores = 3.12489
CFS merit scores = 3.23867
CFS merit scores = 3.34683
CFS merit scores = 3.4482
CFS merit scores = 3.54382
CFS merit scores = 3.63608
CFS merit scores = 3.71983
CFS merit scores = 3.79926
CFS merit scores = 3.87432
CFS merit scores = 3.94397
CFS merit scores = 4.00952
CFS merit scores = 4.0719
CFS merit scores = 4.13072
CFS merit scores = 4.18619
CFS merit scores = 4.24104
CFS merit scores = 4.29359
CFS merit scores = 4.3425
CFS merit scores = 4.38874
CFS merit scores = 4.43193
CFS merit scores = 4.47557
CFS merit scores = 4.51332
CFS merit scores = 4.5472
CFS merit scores = 4.58022
CFS merit scores = 4.60873
CFS merit scores = 4.63605
CFS merit scores = 4.66377
CFS merit scores = 4.68895
CFS merit scores = 4.71253
CFS merit scores = 4.73132
CFS merit scores = 4.75023
CFS merit scores = 4.76695
CFS merit scores = 4.78352
CFS merit scores = 4.799
CFS merit scores = 4.81237
CFS merit scores = 4.82457
CFS merit scores = 4.83675
CFS merit scores = 4.84557
CFS merit scores = 4.85177
CFS merit scores = 4.85683
CFS merit scores = 4.85879
CFS merit scores = 4.86144
CFS merit scores = 4.86006
CFS merit scores = 4.85894
CFS merit scores = 4.85739
CFS merit scores = 4.85515
CFS merit scores = 4.85339
CFS merit scores = 4.85086
CFS merit scores = 4.84944
CFS merit scores = 4.8458
CFS merit scores = 4.84285
CFS merit scores = 4.83587
CFS merit scores = 4.82957
CFS merit scores = 4.822
CFS merit scores = 4.81187
CFS merit scores = 4.79974
CFS merit scores = 4.78705
CFS merit scores = 4.77362
CFS merit scores = 4.75552
CFS merit scores = 4.72949
CFS merit scores = 4.70292
CFS merit scores = 4.67071
CFS merit scores = 4.61523
cnt = 1	feature = 81	correl = 0.448525	descr = Gibbs_of_Target_Sequence__Pos_19_Step_1
cnt = 2	feature = 2	correl = -0.135476	descr = Position_Specific_Bin_Base_0_Base_G
cnt = 3	feature = 759	correl = 0.0305702	descr = N_Gram_TCACC
cnt = 4	feature = 687	correl = -0.0444613	descr = N_Gram_GTGC
cnt = 5	feature = 535	correl = -0.0343259	descr = N_Gram_GAGGG
cnt = 6	feature = 206	correl = 0.063513	descr = N_Gram_ACAT
cnt = 7	feature = 802	correl = 0.0259982	descr = N_Gram_TCTGT
cnt = 8	feature = 865	correl = 0.0310416	descr = N_Gram_TTAGC
cnt = 9	feature = 452	correl = 0.0293553	descr = N_Gram_CGTCT
cnt = 10	feature = 752	correl = 0.0292382	descr = N_Gram_TATGT
cnt = 11	feature = 749	correl = 0.0461481	descr = N_Gram_TATCG
cnt = 12	feature = 461	correl = 0.0648309	descr = N_Gram_CTAAG
cnt = 13	feature = 501	correl = -0.0253875	descr = N_Gram_CTTTA
cnt = 14	feature = 278	correl = 0.0279739	descr = N_Gram_ATATA
cnt = 15	feature = 4	correl = -0.0922977	descr = Position_Specific_Bin_Base_1_Base_G
cnt = 16	feature = 876	correl = 0.0348795	descr = N_Gram_TTCGC
cnt = 17	feature = 631	correl = -0.0645323	descr = N_Gram_GGCGG
cnt = 18	feature = 812	correl = 0.0284045	descr = N_Gram_TGAGA
cnt = 19	feature = 717	correl = -0.0524465	descr = N_Gram_TAATC
cnt = 20	feature = 751	correl = 0.0573999	descr = N_Gram_TATGA
cnt = 21	feature = 768	correl = -0.0315201	descr = N_Gram_TCCCA
cnt = 22	feature = 721	correl = 0.0782106	descr = N_Gram_TACAA
cnt = 23	feature = 432	correl = -0.0667833	descr = N_Gram_CGCGG
cnt = 24	feature = 665	correl = -0.0709925	descr = N_Gram_GGTTG
cnt = 25	feature = 657	correl = 0.0331339	descr = N_Gram_GGTCA
cnt = 26	feature = 603	correl = -0.0626447	descr = N_Gram_GCTTT
cnt = 27	feature = 664	correl = -0.0589472	descr = N_Gram_GGTTA
cnt = 28	feature = 449	correl = 0.0219318	descr = N_Gram_CGTCA
cnt = 29	feature = 10	correl = -0.082375	descr = Position_Specific_Bin_Base_3_Base_T
cnt = 30	feature = 308	correl = 0.0346323	descr = N_Gram_ATTCG
cnt = 31	feature = 15	correl = 0.0363669	descr = Position_Specific_Bin_Base_6_Base_A
cnt = 32	feature = 47	correl = -0.0668364	descr = Position_Specific_Bin_Base_16_Base_G
cnt = 33	feature = 658	correl = -0.0599121	descr = N_Gram_GGTCC
cnt = 34	feature = 662	correl = -0.084978	descr = N_Gram_GGTGG
cnt = 35	feature = 229	correl = 0.0763644	descr = N_Gram_ACTAC
cnt = 36	feature = 28	correl = -0.0579378	descr = Position_Specific_Bin_Base_10_Base_G
cnt = 37	feature = 672	correl = 0.0266662	descr = N_Gram_GTATT
cnt = 38	feature = 404	correl = -0.0624927	descr = N_Gram_CCTCT
cnt = 39	feature = 704	correl = -0.0332756	descr = N_Gram_GTTGG
cnt = 40	feature = 358	correl = -0.0295198	descr = N_Gram_CCAA
cnt = 41	feature = 11	correl = 0.0768797	descr = Position_Specific_Bin_Base_4_Base_A
cnt = 42	feature = 674	correl = 0.0505368	descr = N_Gram_GTCAA
cnt = 43	feature = 6	correl = 0.0587686	descr = Position_Specific_Bin_Base_2_Base_C
cnt = 44	feature = 707	correl = 0.0564298	descr = N_Gram_GTTTG
cnt = 45	feature = 58	correl = 0.0629845	descr = Position_Specific_Bin_Base_19_Base_T
cnt = 46	feature = 579	correl = -0.0545494	descr = N_Gram_GCGC
cnt = 47	feature = 33	correl = 0.122367	descr = Position_Specific_Bin_Base_11_Base_T
cnt = 48	feature = 288	correl = 0.0400925	descr = N_Gram_ATCGA
cnt = 49	feature = 755	correl = 0.0454596	descr = N_Gram_TATTT
cnt = 50	feature = 792	correl = 0.0526826	descr = N_Gram_TCTAC
cnt = 51	feature = 1	correl = 0.106362	descr = Position_Specific_Bin_Base_0_Base_C
cnt = 52	feature = 765	correl = 0.0284397	descr = N_Gram_TCCA
cnt = 53	feature = 675	correl = -0.0213989	descr = N_Gram_GTCAC
cnt = 54	feature = 76	correl = 0.144465	descr = Gibbs_of_Target_Sequence__Pos_14_Step_1
cnt = 55	feature = 56	correl = -0.121187	descr = Position_Specific_Bin_Base_19_Base_C
cnt = 56	feature = 16	correl = -0.046843	descr = Position_Specific_Bin_Base_6_Base_C
cnt = 57	feature = 525	correl = 0.0680599	descr = N_Gram_GACTA
cnt = 58	feature = 105	correl = -0.0709674	descr = Xue_Structure_Feature_A100
cnt = 59	feature = 70	correl = 0.1472	descr = Gibbs_of_Target_Sequence__Pos_7_Step_1
cnt = 60	feature = 29	correl = 0.0592604	descr = Position_Specific_Bin_Base_10_Base_T
cnt = 61	feature = 316	correl = -0.0262528	descr = N_Gram_CAAA
cnt = 62	feature = 82	correl = 0.421589	descr = Gibbs_of_Target_Sequence__Pos_20_Step_1
cnt = 63	feature = 78	correl = 0.124245	descr = Gibbs_of_Target_Sequence__Pos_16_Step_1
cnt = 64	feature = 706	correl = 0.0503992	descr = N_Gram_GTTT
cnt = 65	feature = 228	correl = 0.0456891	descr = N_Gram_ACTA
cnt = 66	feature = 767	correl = -0.0361798	descr = N_Gram_TCCC
cnt = 67	feature = 64	correl = 0.0898249	descr = Gibbs_of_Target_Sequence__Pos_0_Step_1
cnt = 68	feature = 77	correl = 0.0992392	descr = Gibbs_of_Target_Sequence__Pos_15_Step_1
cnt = 69	feature = 857	correl = 0.0622678	descr = N_Gram_TTA
cnt = 70	feature = 80	correl = 0.1985	descr = Gibbs_of_Target_Sequence__Pos_18_Step_1
cnt = 71	feature = 653	correl = -0.0389671	descr = N_Gram_GGT
cnt = 72	feature = 83	correl = 0.233596	descr = PF_RNAi_Fold_Energy
num rows = 2188
num_elements = 159724
.*
optimization finished, #iter = 1638
nu = 0.465841
obj = -95.119718, rho = -0.519352
nSV = 1085, nBSV = 959
num rows = 243
num_elements = 17739
*
optimization finished, #iter = 195
nu = 0.483051
obj = -10.249362, rho = -0.640499
nSV = 139, nBSV = 100
.*
optimization finished, #iter = 1638
nu = 0.465841
obj = -95.119718, rho = -0.519352
nSV = 1085, nBSV = 959
CFS merit scores = 1.149
CFS merit scores = 1.50275
CFS merit scores = 1.78428
CFS merit scores = 2.0294
CFS merit scores = 2.24088
CFS merit scores = 2.42737
CFS merit scores = 2.59805
CFS merit scores = 2.75715
CFS merit scores = 2.90465
CFS merit scores = 3.03993
CFS merit scores = 3.16471
CFS merit scores = 3.282
CFS merit scores = 3.38997
CFS merit scores = 3.49108
CFS merit scores = 3.58731
CFS merit scores = 3.67625
CFS merit scores = 3.75609
CFS merit scores = 3.83284
CFS merit scores = 3.90358
CFS merit scores = 3.96689
CFS merit scores = 4.0262
CFS merit scores = 4.08473
CFS merit scores = 4.14154
CFS merit scores = 4.18926
CFS merit scores = 4.2335
CFS merit scores = 4.27622
CFS merit scores = 4.318
CFS merit scores = 4.35757
CFS merit scores = 4.3954
CFS merit scores = 4.43224
CFS merit scores = 4.46846
CFS merit scores = 4.49881
CFS merit scores = 4.52917
CFS merit scores = 4.55906
CFS merit scores = 4.58969
CFS merit scores = 4.61616
CFS merit scores = 4.64148
CFS merit scores = 4.66689
CFS merit scores = 4.69109
CFS merit scores = 4.71407
CFS merit scores = 4.73487
CFS merit scores = 4.75285
CFS merit scores = 4.76966
CFS merit scores = 4.78676
CFS merit scores = 4.80409
CFS merit scores = 4.82118
CFS merit scores = 4.83712
CFS merit scores = 4.85219
CFS merit scores = 4.86536
CFS merit scores = 4.87836
CFS merit scores = 4.89015
CFS merit scores = 4.90103
CFS merit scores = 4.90663
CFS merit scores = 4.90917
CFS merit scores = 4.91104
CFS merit scores = 4.9112
CFS merit scores = 4.9111
CFS merit scores = 4.91197
CFS merit scores = 4.91212
CFS merit scores = 4.90785
CFS merit scores = 4.90268
CFS merit scores = 4.89594
CFS merit scores = 4.88871
CFS merit scores = 4.8796
CFS merit scores = 4.86973
CFS merit scores = 4.85465
CFS merit scores = 4.83965
CFS merit scores = 4.82353
CFS merit scores = 4.80687
CFS merit scores = 4.78697
CFS merit scores = 4.76238
CFS merit scores = 4.735
CFS merit scores = 4.70418
CFS merit scores = 4.66262
CFS merit scores = 4.61058
cnt = 1	feature = 2	correl = -0.149004	descr = Position_Specific_Bin_Base_0_Base_G
cnt = 2	feature = 81	correl = 0.130389	descr = Gibbs_of_Target_Sequence__Pos_13_Step_1
cnt = 3	feature = 798	correl = 0.0595063	descr = N_Gram_TCATC
cnt = 4	feature = 33	correl = -0.0370236	descr = Position_Specific_Bin_Base_11_Base_A
cnt = 5	feature = 857	correl = -0.0227017	descr = N_Gram_TGCCT
cnt = 6	feature = 765	correl = 0.0458411	descr = N_Gram_TAGAG
cnt = 7	feature = 904	correl = 0.0327375	descr = N_Gram_TTCGC
cnt = 8	feature = 449	correl = -0.0482257	descr = N_Gram_CGAGT
cnt = 9	feature = 687	correl = 0.0273535	descr = N_Gram_GGTAC
cnt = 10	feature = 755	correl = 0.0225324	descr = N_Gram_TACCG
cnt = 11	feature = 83	correl = 0.0950288	descr = Gibbs_of_Target_Sequence__Pos_15_Step_1
cnt = 12	feature = 767	correl = 0.0536372	descr = N_Gram_TAGCA
cnt = 13	feature = 229	correl = -0.0393504	descr = N_Gram_ACGAA
cnt = 14	feature = 384	correl = -0.0225413	descr = N_Gram_CCAAG
cnt = 15	feature = 708	correl = -0.0234628	descr = N_Gram_GTCCG
cnt = 16	feature = 17	correl = -0.0698688	descr = Position_Specific_Bin_Base_5_Base_C
cnt = 17	feature = 768	correl = 0.0763828	descr = N_Gram_TAGCT
cnt = 18	feature = 707	correl = -0.0546243	descr = N_Gram_GTCCC
cnt = 19	feature = 461	correl = -0.0744575	descr = N_Gram_CGCGC
cnt = 20	feature = 674	correl = -0.0436008	descr = N_Gram_GGGCA
cnt = 21	feature = 56	correl = 0.0434344	descr = Position_Specific_Bin_Base_18_Base_A
cnt = 22	feature = 21	correl = -0.125311	descr = Position_Specific_Bin_Base_7_Base_C
cnt = 23	feature = 834	correl = 0.0838988	descr = N_Gram_TCTGC
cnt = 24	feature = 4	correl = -0.025699	descr = Position_Specific_Bin_Base_1_Base_C
cnt = 25	feature = 672	correl = -0.0712699	descr = N_Gram_GGGAG
cnt = 26	feature = 28	correl = 0.0276972	descr = Position_Specific_Bin_Base_9_Base_T
cnt = 27	feature = 865	correl = -0.0745478	descr = N_Gram_TGGCC
cnt = 28	feature = 704	correl = 0.042001	descr = N_Gram_GTCAA
cnt = 29	feature = 752	correl = 0.0835953	descr = N_Gram_TACAA
cnt = 30	feature = 10	correl = 0.0264599	descr = Position_Specific_Bin_Base_3_Base_A
cnt = 31	feature = 802	correl = 0.0463357	descr = N_Gram_TCCAT
cnt = 32	feature = 288	correl = 0.0380449	descr = N_Gram_ATATG
cnt = 33	feature = 759	correl = 0.068002	descr = N_Gram_TACTA
cnt = 34	feature = 6	correl = -0.0394958	descr = Position_Specific_Bin_Base_2_Base_A
cnt = 35	feature = 664	correl = -0.0784959	descr = N_Gram_GGCGG
cnt = 36	feature = 334	correl = 0.0770712	descr = N_Gram_CAACA
cnt = 37	feature = 409	correl = -0.0689958	descr = N_Gram_CCCTG
cnt = 38	feature = 631	correl = 0.0434217	descr = N_Gram_GCTCT
cnt = 39	feature = 233	correl = -0.0396127	descr = N_Gram_ACGG
cnt = 40	feature = 716	correl = 0.0246195	descr = N_Gram_GTGA
cnt = 41	feature = 749	correl = 0.0655212	descr = N_Gram_TAATT
cnt = 42	feature = 675	correl = -0.100407	descr = N_Gram_GGGCC
cnt = 43	feature = 256	correl = -0.0492856	descr = N_Gram_AGCC
cnt = 44	feature = 1	correl = 0.115975	descr = Position_Specific_Bin_Base_0_Base_C
cnt = 45	feature = 705	correl = 0.0312411	descr = N_Gram_GTCAT
cnt = 46	feature = 16	correl = 0.0292485	descr = Position_Specific_Bin_Base_4_Base_T
cnt = 47	feature = 308	correl = 0.0222204	descr = N_Gram_ATGC
cnt = 48	feature = 105	correl = -0.0713483	descr = Fold_of_RNAi_Sequence_Pos_14
cnt = 49	feature = 899	correl = 0.0384065	descr = N_Gram_TTCAT
cnt = 50	feature = 665	correl = -0.0635887	descr = N_Gram_GGCGT
cnt = 51	feature = 47	correl = -0.0268652	descr = Position_Specific_Bin_Base_15_Base_T
cnt = 52	feature = 29	correl = 0.0751094	descr = Position_Specific_Bin_Base_10_Base_A
cnt = 53	feature = 11	correl = 0.0690295	descr = Position_Specific_Bin_Base_3_Base_G
cnt = 54	feature = 228	correl = -0.0374129	descr = N_Gram_ACGA
cnt = 55	feature = 58	correl = -0.0471093	descr = Position_Specific_Bin_Base_18_Base_G
cnt = 56	feature = 848	correl = 0.0590968	descr = N_Gram_TGATA
cnt = 57	feature = 15	correl = -0.0248418	descr = Position_Specific_Bin_Base_4_Base_G
cnt = 58	feature = 525	correl = 0.0367983	descr = N_Gram_CTGT
cnt = 59	feature = 837	correl = 0.0416517	descr = N_Gram_TCTTC
cnt = 60	feature = 738	correl = 0.0466247	descr = N_Gram_TAAA
cnt = 61	feature = 653	correl = -0.0718658	descr = N_Gram_GGCA
cnt = 62	feature = 940	correl = 0.0532314	descr = N_Gram_TTTT
cnt = 63	feature = 603	correl = -0.0766338	descr = N_Gram_GCCCT
cnt = 64	feature = 206	correl = 0.082947	descr = N_Gram_ACAA
cnt = 65	feature = 706	correl = -0.0684849	descr = N_Gram_GTCC
cnt = 66	feature = 751	correl = 0.0475776	descr = N_Gram_TACA
cnt = 67	feature = 76	correl = 0.0868265	descr = Gibbs_of_Target_Sequence__Pos_8_Step_1
cnt = 68	feature = 80	correl = 0.0299313	descr = Gibbs_of_Target_Sequence__Pos_12_Step_1
cnt = 69	feature = 432	correl = -0.0641635	descr = N_Gram_CCTG
cnt = 70	feature = 78	correl = 0.127807	descr = Gibbs_of_Target_Sequence__Pos_10_Step_1
cnt = 71	feature = 662	correl = -0.111253	descr = N_Gram_GGCG
cnt = 72	feature = 82	correl = 0.144853	descr = Gibbs_of_Target_Sequence__Pos_14_Step_1
cnt = 73	feature = 77	correl = 0.103143	descr = Gibbs_of_Target_Sequence__Pos_9_Step_1
cnt = 74	feature = 316	correl = 0.11887	descr = N_Gram_ATT
cnt = 75	feature = 278	correl = 0.124512	descr = N_Gram_AT
num rows = 2188
num_elements = 166288
.*
optimization finished, #iter = 1611
nu = 0.451844
obj = -93.498647, rho = -0.453190
nSV = 1062, nBSV = 914
num rows = 243
num_elements = 18468
*
optimization finished, #iter = 167
nu = 0.446975
obj = -10.315967, rho = -0.647699
nSV = 129, nBSV = 91
.*
optimization finished, #iter = 1611
nu = 0.451844
obj = -93.498647, rho = -0.453190
nSV = 1062, nBSV = 914
CFS merit scores = 1.19151
CFS merit scores = 1.52037
CFS merit scores = 1.78623
CFS merit scores = 2.02442
CFS merit scores = 2.23598
CFS merit scores = 2.42328
CFS merit scores = 2.59585
CFS merit scores = 2.75359
CFS merit scores = 2.89815
CFS merit scores = 3.03079
CFS merit scores = 3.15176
CFS merit scores = 3.2614
CFS merit scores = 3.36552
CFS merit scores = 3.46055
CFS merit scores = 3.54911
CFS merit scores = 3.6341
CFS merit scores = 3.71389
CFS merit scores = 3.78983
CFS merit scores = 3.86285
CFS merit scores = 3.9284
CFS merit scores = 3.98769
CFS merit scores = 4.04415
CFS merit scores = 4.09818
CFS merit scores = 4.15053
CFS merit scores = 4.20016
CFS merit scores = 4.24233
CFS merit scores = 4.27802
CFS merit scores = 4.31263
CFS merit scores = 4.34668
CFS merit scores = 4.37667
CFS merit scores = 4.40629
CFS merit scores = 4.43706
CFS merit scores = 4.4602
CFS merit scores = 4.48471
CFS merit scores = 4.50684
CFS merit scores = 4.52632
CFS merit scores = 4.5453
CFS merit scores = 4.56031
CFS merit scores = 4.5753
CFS merit scores = 4.58914
CFS merit scores = 4.60262
CFS merit scores = 4.61451
CFS merit scores = 4.62617
CFS merit scores = 4.63706
CFS merit scores = 4.64822
CFS merit scores = 4.65959
CFS merit scores = 4.67084
CFS merit scores = 4.68136
CFS merit scores = 4.6914
CFS merit scores = 4.69791
CFS merit scores = 4.70354
CFS merit scores = 4.70719
CFS merit scores = 4.70994
CFS merit scores = 4.7125
CFS merit scores = 4.71383
CFS merit scores = 4.71438
CFS merit scores = 4.71411
CFS merit scores = 4.71016
CFS merit scores = 4.70075
CFS merit scores = 4.69072
CFS merit scores = 4.68183
CFS merit scores = 4.67182
CFS merit scores = 4.65874
CFS merit scores = 4.63561
CFS merit scores = 4.59124
cnt = 1	feature = 83	correl = 0.191507	descr = Gibbs_of_Target_Sequence__Pos_18_Step_1
cnt = 2	feature = 33	correl = 0.120783	descr = Position_Specific_Bin_Base_11_Base_T
cnt = 3	feature = 751	correl = -0.0305078	descr = N_Gram_TACG
cnt = 4	feature = 716	correl = -0.0304433	descr = N_Gram_GTGGT
cnt = 5	feature = 229	correl = -0.0375609	descr = N_Gram_ACGAC
cnt = 6	feature = 452	correl = -0.0568818	descr = N_Gram_CGCGT
cnt = 7	feature = 759	correl = 0.0573345	descr = N_Gram_TAGAC
cnt = 8	feature = 749	correl = 0.0306888	descr = N_Gram_TACCG
cnt = 9	feature = 798	correl = 0.0772501	descr = N_Gram_TCCTA
cnt = 10	feature = 10	correl = -0.0988791	descr = Position_Specific_Bin_Base_3_Base_T
cnt = 11	feature = 675	correl = -0.0830346	descr = N_Gram_GGTCC
cnt = 12	feature = 768	correl = 0.0452054	descr = N_Gram_TAGTG
cnt = 13	feature = 672	correl = 0.0282457	descr = N_Gram_GGTAC
cnt = 14	feature = 765	correl = 0.0279371	descr = N_Gram_TAGGC
cnt = 15	feature = 657	correl = -0.0615164	descr = N_Gram_GGGAG
cnt = 16	feature = 21	correl = 0.0370049	descr = Position_Specific_Bin_Base_8_Base_A
cnt = 17	feature = 461	correl = -0.0340151	descr = N_Gram_CGGCT
cnt = 18	feature = 687	correl = 0.0275186	descr = N_Gram_GTAAG
cnt = 19	feature = 631	correl = 0.0371057	descr = N_Gram_GGAAT
cnt = 20	feature = 1	correl = 0.108951	descr = Position_Specific_Bin_Base_0_Base_C
cnt = 21	feature = 206	correl = 0.0583651	descr = N_Gram_ACAAA
cnt = 22	feature = 432	correl = -0.0328284	descr = N_Gram_CGAAT
cnt = 23	feature = 15	correl = 0.0232815	descr = Position_Specific_Bin_Base_6_Base_A
cnt = 24	feature = 792	correl = 0.0383018	descr = N_Gram_TCCAT
cnt = 25	feature = 664	correl = -0.0704033	descr = N_Gram_GGGGC
cnt = 26	feature = 674	correl = 0.0287207	descr = N_Gram_GGTCA
cnt = 27	feature = 40	correl = 0.100553	descr = Position_Specific_Bin_Base_14_Base_A
cnt = 28	feature = 535	correl = -0.0467934	descr = N_Gram_GAAGA
cnt = 29	feature = 704	correl = 0.0221769	descr = N_Gram_GTCT
cnt = 30	feature = 288	correl = 0.0379406	descr = N_Gram_ATCC
cnt = 31	feature = 47	correl = 0.0692978	descr = Position_Specific_Bin_Base_16_Base_A
cnt = 32	feature = 228	correl = -0.042296	descr = N_Gram_ACGAA
cnt = 33	feature = 105	correl = -0.0264646	descr = Fold_of_RNAi_Sequence_Pos_19
cnt = 34	feature = 501	correl = 0.0347217	descr = N_Gram_CTCT
cnt = 35	feature = 233	correl = -0.0351332	descr = N_Gram_ACGT
cnt = 36	feature = 384	correl = -0.137294	descr = N_Gram_CCC
cnt = 37	feature = 308	correl = -0.0596461	descr = N_Gram_ATGGT
cnt = 38	feature = 525	correl = 0.0481221	descr = N_Gram_CTTGT
cnt = 39	feature = 58	correl = 0.178008	descr = Position_Specific_Bin_Base_19_Base_A
cnt = 40	feature = 6	correl = 0.0358121	descr = Position_Specific_Bin_Base_2_Base_C
cnt = 41	feature = 2	correl = -0.131046	descr = Position_Specific_Bin_Base_0_Base_G
cnt = 42	feature = 16	correl = -0.0363219	descr = Position_Specific_Bin_Base_6_Base_C
cnt = 43	feature = 31	correl = -0.0337109	descr = Position_Specific_Bin_Base_11_Base_C
cnt = 44	feature = 28	correl = -0.0530427	descr = Position_Specific_Bin_Base_10_Base_G
cnt = 45	feature = 802	correl = 0.0359057	descr = N_Gram_TCG
cnt = 46	feature = 11	correl = 0.0828221	descr = Position_Specific_Bin_Base_4_Base_A
cnt = 47	feature = 653	correl = -0.0267822	descr = N_Gram_GGCTT
cnt = 48	feature = 603	correl = -0.0719225	descr = N_Gram_GCGC
cnt = 49	feature = 665	correl = -0.0477275	descr = N_Gram_GGGGT
cnt = 50	feature = 865	correl = -0.0255245	descr = N_Gram_TGGTG
cnt = 51	feature = 4	correl = -0.0989067	descr = Position_Specific_Bin_Base_1_Base_G
cnt = 52	feature = 56	correl = -0.0409098	descr = Position_Specific_Bin_Base_18_Base_G
cnt = 53	feature = 292	correl = 0.0245719	descr = N_Gram_ATCCT
cnt = 54	feature = 316	correl = 0.098624	descr = N_Gram_ATTCT
cnt = 55	feature = 767	correl = 0.032939	descr = N_Gram_TAGT
cnt = 56	feature = 29	correl = 0.051879	descr = Position_Specific_Bin_Base_10_Base_T
cnt = 57	feature = 78	correl = 0.123291	descr = Gibbs_of_Target_Sequence__Pos_13_Step_1
cnt = 58	feature = 82	correl = 0.0908647	descr = Gibbs_of_Target_Sequence__Pos_17_Step_1
cnt = 59	feature = 449	correl = -0.0790805	descr = N_Gram_CGCG
cnt = 60	feature = 70	correl = 0.0974435	descr = Gibbs_of_Target_Sequence__Pos_4_Step_1
cnt = 61	feature = 77	correl = 0.0449207	descr = Gibbs_of_Target_Sequence__Pos_11_Step_1
cnt = 62	feature = 278	correl = 0.0425579	descr = N_Gram_ATAG
cnt = 63	feature = 80	correl = 0.0943335	descr = Gibbs_of_Target_Sequence__Pos_15_Step_1
cnt = 64	feature = 81	correl = 0.108369	descr = Gibbs_of_Target_Sequence__Pos_16_Step_1
cnt = 65	feature = 76	correl = 0.123093	descr = Gibbs_of_Target_Sequence__Pos_10_Step_1
num rows = 2188
num_elements = 144408
.*
optimization finished, #iter = 1729
nu = 0.474868
obj = -97.066408, rho = -0.581282
nSV = 1115, nBSV = 967
num rows = 243
num_elements = 16038
*
optimization finished, #iter = 147
nu = 0.368651
obj = -8.879885, rho = -0.525767
nSV = 106, nBSV = 72
.*
optimization finished, #iter = 1729
nu = 0.474868
obj = -97.066408, rho = -0.581282
nSV = 1115, nBSV = 967
CFS merit scores = 1.43086
CFS merit scores = 1.61174
CFS merit scores = 1.85327
CFS merit scores = 2.07781
CFS merit scores = 2.27657
CFS merit scores = 2.45415
CFS merit scores = 2.61708
CFS merit scores = 2.76193
CFS merit scores = 2.89797
CFS merit scores = 3.02656
CFS merit scores = 3.14419
CFS merit scores = 3.25226
CFS merit scores = 3.35604
CFS merit scores = 3.45344
CFS merit scores = 3.54559
CFS merit scores = 3.63283
CFS merit scores = 3.71365
CFS merit scores = 3.78765
CFS merit scores = 3.85775
CFS merit scores = 3.92508
CFS merit scores = 3.98733
CFS merit scores = 4.04743
CFS merit scores = 4.10397
CFS merit scores = 4.15663
CFS merit scores = 4.20783
CFS merit scores = 4.25795
CFS merit scores = 4.30562
CFS merit scores = 4.34954
CFS merit scores = 4.39231
CFS merit scores = 4.4289
CFS merit scores = 4.46493
CFS merit scores = 4.49873
CFS merit scores = 4.5302
CFS merit scores = 4.56094
CFS merit scores = 4.59133
CFS merit scores = 4.61822
CFS merit scores = 4.6452
CFS merit scores = 4.66959
CFS merit scores = 4.69358
CFS merit scores = 4.71671
CFS merit scores = 4.7371
CFS merit scores = 4.75758
CFS merit scores = 4.77578
CFS merit scores = 4.79279
CFS merit scores = 4.80986
CFS merit scores = 4.82626
CFS merit scores = 4.84317
CFS merit scores = 4.85792
CFS merit scores = 4.872
CFS merit scores = 4.88372
CFS merit scores = 4.89218
CFS merit scores = 4.89873
CFS merit scores = 4.90469
CFS merit scores = 4.90753
CFS merit scores = 4.91068
CFS merit scores = 4.91396
CFS merit scores = 4.91494
CFS merit scores = 4.91309
CFS merit scores = 4.91219
CFS merit scores = 4.91007
CFS merit scores = 4.90443
CFS merit scores = 4.895
CFS merit scores = 4.88522
CFS merit scores = 4.87409
CFS merit scores = 4.8637
CFS merit scores = 4.85269
CFS merit scores = 4.84108
CFS merit scores = 4.8288
CFS merit scores = 4.80979
CFS merit scores = 4.79111
CFS merit scores = 4.76623
CFS merit scores = 4.73787
CFS merit scores = 4.70835
CFS merit scores = 4.67663
CFS merit scores = 4.63228
CFS merit scores = 4.56402
CFS merit scores = 4.48792
cnt = 1	feature = 80	correl = 0.430862	descr = Gibbs_of_Target_Sequence__Pos_20_Step_1
cnt = 2	feature = 1	correl = -0.133802	descr = Position_Specific_Bin_Base_0_Base_G
cnt = 3	feature = 4	correl = -0.101252	descr = Position_Specific_Bin_Base_1_Base_G
cnt = 4	feature = 206	correl = -0.0280486	descr = N_Gram_ACCA
cnt = 5	feature = 865	correl = 0.0462317	descr = N_Gram_TGTCT
cnt = 6	feature = 705	correl = -0.0839608	descr = N_Gram_GTGGC
cnt = 7	feature = 701	correl = -0.0425686	descr = N_Gram_GTGC
cnt = 8	feature = 664	correl = 0.0612734	descr = N_Gram_GGTAA
cnt = 9	feature = 29	correl = 0.0526608	descr = Position_Specific_Bin_Base_10_Base_T
cnt = 10	feature = 798	correl = 0.0221681	descr = N_Gram_TCGAG
cnt = 11	feature = 767	correl = 0.0500814	descr = N_Gram_TATCA
cnt = 12	feature = 256	correl = -0.0305867	descr = N_Gram_AGTAG
cnt = 13	feature = 674	correl = -0.0458904	descr = N_Gram_GGTTA
cnt = 14	feature = 665	correl = 0.0264541	descr = N_Gram_GGTAC
cnt = 15	feature = 802	correl = 0.0368401	descr = N_Gram_TCGCT
cnt = 16	feature = 229	correl = -0.0430603	descr = N_Gram_ACTGC
cnt = 17	feature = 316	correl = 0.0810536	descr = N_Gram_CAACA
cnt = 18	feature = 501	correl = 0.0516952	descr = N_Gram_CTGGA
cnt = 19	feature = 706	correl = -0.0694966	descr = N_Gram_GTGGG
cnt = 20	feature = 40	correl = 0.0771991	descr = Position_Specific_Bin_Base_15_Base_A
cnt = 21	feature = 579	correl = -0.0746547	descr = N_Gram_GCCAG
cnt = 22	feature = 716	correl = -0.0216363	descr = N_Gram_GTTGC
cnt = 23	feature = 704	correl = -0.0511571	descr = N_Gram_GTGGA
cnt = 24	feature = 436	correl = -0.0344078	descr = N_Gram_CGCCC
cnt = 25	feature = 765	correl = 0.0295984	descr = N_Gram_TATAT
cnt = 26	feature = 461	correl = 0.0232146	descr = N_Gram_CGTCA
cnt = 27	feature = 834	correl = 0.0651591	descr = N_Gram_TGATA
cnt = 28	feature = 308	correl = 0.0590393	descr = N_Gram_ATTG
cnt = 29	feature = 278	correl = -0.0338617	descr = N_Gram_ATCCC
cnt = 30	feature = 755	correl = 0.0836456	descr = N_Gram_TAGCT
cnt = 31	feature = 33	correl = 0.125549	descr = Position_Specific_Bin_Base_11_Base_T
cnt = 32	feature = 653	correl = -0.0925878	descr = N_Gram_GGGCC
cnt = 33	feature = 904	correl = 0.0303447	descr = N_Gram_TTGGT
cnt = 34	feature = 10	correl = -0.0940207	descr = Position_Specific_Bin_Base_3_Base_T
cnt = 35	feature = 56	correl = -0.111241	descr = Position_Specific_Bin_Base_19_Base_G
cnt = 36	feature = 899	correl = 0.0565915	descr = N_Gram_TTGAA
cnt = 37	feature = 768	correl = 0.0494733	descr = N_Gram_TATCG
cnt = 38	feature = 657	correl = -0.0805273	descr = N_Gram_GGGGC
cnt = 39	feature = 449	correl = -0.0835138	descr = N_Gram_CGGCC
cnt = 40	feature = 228	correl = 0.0714999	descr = N_Gram_ACTGA
cnt = 41	feature = 11	correl = 0.071972	descr = Position_Specific_Bin_Base_4_Base_A
cnt = 42	feature = 47	correl = -0.0318497	descr = Position_Specific_Bin_Base_17_Base_C
cnt = 43	feature = 15	correl = 0.0263811	descr = Position_Specific_Bin_Base_5_Base_A
cnt = 44	feature = 643	correl = -0.0637144	descr = N_Gram_GGCGT
cnt = 45	feature = 759	correl = 0.0318364	descr = N_Gram_TAGT
cnt = 46	feature = 288	correl = 0.0267202	descr = N_Gram_ATGAA
cnt = 47	feature = 6	correl = 0.0261779	descr = Position_Specific_Bin_Base_2_Base_C
cnt = 48	feature = 708	correl = 0.0305987	descr = N_Gram_GTGT
cnt = 49	feature = 738	correl = 0.0321199	descr = N_Gram_TACA
cnt = 50	feature = 658	correl = -0.0480916	descr = N_Gram_GGGGT
cnt = 51	feature = 749	correl = 0.0872808	descr = N_Gram_TAGA
cnt = 52	feature = 792	correl = 0.021833	descr = N_Gram_TCCT
cnt = 53	feature = 2	correl = 0.113364	descr = Position_Specific_Bin_Base_1_Base_A
cnt = 54	feature = 233	correl = 0.0466349	descr = N_Gram_AGACA
cnt = 55	feature = 675	correl = -0.0602351	descr = N_Gram_GGTTG
cnt = 56	feature = 593	correl = -0.0673645	descr = N_Gram_GCGC
cnt = 57	feature = 28	correl = -0.066724	descr = Position_Specific_Bin_Base_10_Base_G
cnt = 58	feature = 58	correl = 0.374637	descr = Position_Specific_Bin_Base_20_Base_A
cnt = 59	feature = 687	correl = -0.0880168	descr = N_Gram_GTCC
cnt = 60	feature = 525	correl = 0.0591745	descr = N_Gram_GAAT
cnt = 61	feature = 77	correl = 0.0985553	descr = Gibbs_of_Target_Sequence__Pos_17_Step_1
cnt = 62	feature = 83	correl = 0.0456307	descr = PF_RNAi_Fold_3'Free_Count
cnt = 63	feature = 857	correl = -0.0607168	descr = N_Gram_TGGGG
cnt = 64	feature = 603	correl = -0.0778013	descr = N_Gram_GCGT
cnt = 65	feature = 672	correl = -0.112457	descr = N_Gram_GGTGG
cnt = 66	feature = 751	correl = 0.0529712	descr = N_Gram_TAGAC
cnt = 67	feature = 16	correl = -0.0739791	descr = Position_Specific_Bin_Base_5_Base_C
cnt = 68	feature = 70	correl = 0.0959342	descr = Gibbs_of_Target_Sequence__Pos_9_Step_1
cnt = 69	feature = 76	correl = 0.112769	descr = Gibbs_of_Target_Sequence__Pos_16_Step_1
cnt = 70	feature = 78	correl = 0.195875	descr = Gibbs_of_Target_Sequence__Pos_18_Step_1
cnt = 71	feature = 82	correl = 0.153355	descr = PF_RNAi_Fold_5'Free_Count
cnt = 72	feature = 659	correl = -0.0630928	descr = N_Gram_GGGT
cnt = 73	feature = 432	correl = -0.0562981	descr = N_Gram_CGC
cnt = 74	feature = 631	correl = -0.163487	descr = N_Gram_GGC
cnt = 75	feature = 662	correl = -0.0634051	descr = N_Gram_GGT
cnt = 76	feature = 105	correl = 0.0738896	descr = Xue_Structure_Feature_A000
cnt = 77	feature = 81	correl = 0.227962	descr = PF_RNAi_Fold_Energy
num rows = 2188
num_elements = 170664
.*
optimization finished, #iter = 1689
nu = 0.449152
obj = -89.803530, rho = -0.514634
nSV = 1061, nBSV = 906
num rows = 243
num_elements = 18954
*
optimization finished, #iter = 169
nu = 0.481788
obj = -11.656586, rho = -0.522863
nSV = 142, nBSV = 95
.*
optimization finished, #iter = 1689
nu = 0.449152
obj = -89.803530, rho = -0.514634
nSV = 1061, nBSV = 906
CFS merit scores = 1.45094
CFS merit scores = 1.61677
CFS merit scores = 1.84661
CFS merit scores = 2.06622
CFS merit scores = 2.26651
CFS merit scores = 2.45123
CFS merit scores = 2.61211
CFS merit scores = 2.7611
CFS merit scores = 2.89711
CFS merit scores = 3.02148
cnt = 1	feature = 76	correl = 0.450938	descr = Gibbs_of_Target_Sequence__Pos_19_Step_1
cnt = 2	feature = 2	correl = -0.137997	descr = Position_Specific_Bin_Base_0_Base_G
cnt = 3	feature = 228	correl = 0.0623367	descr = N_Gram_ACTGA
cnt = 4	feature = 449	correl = 0.0707703	descr = N_Gram_CGTGA
cnt = 5	feature = 28	correl = -0.0499986	descr = Position_Specific_Bin_Base_11_Base_A
cnt = 6	feature = 308	correl = -0.0273231	descr = N_Gram_CAAAA
cnt = 7	feature = 33	correl = -0.0216303	descr = Position_Specific_Bin_Base_13_Base_G
cnt = 8	feature = 768	correl = 0.0681631	descr = N_Gram_TCCTA
cnt = 9	feature = 749	correl = 0.0245014	descr = N_Gram_TATTG
cnt = 10	feature = 11	correl = 0.0856056	descr = Position_Specific_Bin_Base_4_Base_A
num rows = 2188
num_elements = 24068
*
optimization finished, #iter = 774
nu = 0.595461
obj = -158.930848, rho = -0.691220
nSV = 1311, nBSV = 1290
num rows = 243
num_elements = 2673
*
optimization finished, #iter = 82
nu = 0.600437
obj = -18.143414, rho = -0.667078
nSV = 148, nBSV = 144
*
optimization finished, #iter = 774
nu = 0.595461
obj = -158.930848, rho = -0.691220
nSV = 1311, nBSV = 1290
CFS merit scores = 1.44541
CFS merit scores = 1.61707
CFS merit scores = 1.84472
CFS merit scores = 2.06606
CFS merit scores = 2.27249
CFS merit scores = 2.45633
CFS merit scores = 2.62297
CFS merit scores = 2.77869
CFS merit scores = 2.92547
CFS merit scores = 3.05712
CFS merit scores = 3.18101
cnt = 1	feature = 83	correl = 0.445412	descr = Gibbs_of_Target_Sequence__Pos_19_Step_1
cnt = 2	feature = 2	correl = -0.134318	descr = Position_Specific_Bin_Base_0_Base_G
cnt = 3	feature = 802	correl = -0.0354371	descr = N_Gram_TCCTG
cnt = 4	feature = 708	correl = 0.0352974	descr = N_Gram_GTGA
cnt = 5	feature = 658	correl = -0.046249	descr = N_Gram_GGGCA
cnt = 6	feature = 206	correl = 0.073167	descr = N_Gram_ACAT
cnt = 7	feature = 631	correl = -0.0275775	descr = N_Gram_GGACG
cnt = 8	feature = 687	correl = -0.0251885	descr = N_Gram_GTAAT
cnt = 9	feature = 749	correl = -0.0288557	descr = N_Gram_TACG
cnt = 10	feature = 432	correl = -0.0414496	descr = N_Gram_CGACG
cnt = 11	feature = 659	correl = -0.0928826	descr = N_Gram_GGGCC
num rows = 2188
num_elements = 26256
*
optimization finished, #iter = 794
nu = 0.610961
obj = -165.007897, rho = -0.479041
nSV = 1347, nBSV = 1327
num rows = 243
num_elements = 2916
*
optimization finished, #iter = 90
nu = 0.617821
obj = -18.398262, rho = -0.651805
nSV = 154, nBSV = 146
*
optimization finished, #iter = 794
nu = 0.610961
obj = -165.007897, rho = -0.479041
nSV = 1347, nBSV = 1327
CFS merit scores = 1.15546
CFS merit scores = 1.50289
CFS merit scores = 1.78816
CFS merit scores = 2.03026
CFS merit scores = 2.24113
CFS merit scores = 2.429
CFS merit scores = 2.60256
CFS merit scores = 2.76253
CFS merit scores = 2.90896
CFS merit scores = 3.04677
CFS merit scores = 3.17652
CFS merit scores = 3.29434
CFS merit scores = 3.4077
CFS merit scores = 3.51281
CFS merit scores = 3.60967
CFS merit scores = 3.7019
CFS merit scores = 3.78425
CFS merit scores = 3.86135
CFS merit scores = 3.93409
CFS merit scores = 4.00331
CFS merit scores = 4.06861
CFS merit scores = 4.13128
CFS merit scores = 4.19014
CFS merit scores = 4.24707
CFS merit scores = 4.29926
CFS merit scores = 4.34978
CFS merit scores = 4.39871
CFS merit scores = 4.44646
CFS merit scores = 4.48844
CFS merit scores = 4.5258
CFS merit scores = 4.55663
CFS merit scores = 4.58739
CFS merit scores = 4.61443
CFS merit scores = 4.63934
CFS merit scores = 4.66091
CFS merit scores = 4.68285
CFS merit scores = 4.70502
CFS merit scores = 4.72556
CFS merit scores = 4.74693
CFS merit scores = 4.76593
CFS merit scores = 4.78216
CFS merit scores = 4.79263
CFS merit scores = 4.80165
CFS merit scores = 4.80987
CFS merit scores = 4.81916
CFS merit scores = 4.82663
CFS merit scores = 4.83479
CFS merit scores = 4.84202
CFS merit scores = 4.84941
CFS merit scores = 4.85488
CFS merit scores = 4.85961
CFS merit scores = 4.86381
CFS merit scores = 4.86806
CFS merit scores = 4.87316
CFS merit scores = 4.87559
CFS merit scores = 4.87437
CFS merit scores = 4.87314
CFS merit scores = 4.87095
CFS merit scores = 4.86421
CFS merit scores = 4.8564
CFS merit scores = 4.84652
CFS merit scores = 4.83618
CFS merit scores = 4.82591
CFS merit scores = 4.81433
CFS merit scores = 4.79344
CFS merit scores = 4.77453
CFS merit scores = 4.7539
CFS merit scores = 4.72937
CFS merit scores = 4.70677
CFS merit scores = 4.68193
cnt = 1	feature = 82	correl = 0.155462	descr = Gibbs_of_Target_Sequence__Pos_14_Step_1
cnt = 2	feature = 4	correl = -0.095692	descr = Position_Specific_Bin_Base_1_Base_G
cnt = 3	feature = 708	correl = 0.0442011	descr = N_Gram_GTGTT
cnt = 4	feature = 808	correl = 0.0507935	descr = N_Gram_TCTC
cnt = 5	feature = 461	correl = -0.0509989	descr = N_Gram_CGTCG
cnt = 6	feature = 765	correl = 0.0230802	descr = N_Gram_TATTG
cnt = 7	feature = 436	correl = -0.0333836	descr = N_Gram_CGCAA
cnt = 8	feature = 706	correl = 0.0236165	descr = N_Gram_GTGTA
cnt = 9	feature = 432	correl = -0.029736	descr = N_Gram_CGAGT
cnt = 10	feature = 672	correl = -0.0457738	descr = N_Gram_GGTTA
cnt = 11	feature = 292	correl = 0.0411099	descr = N_Gram_ATCGA
cnt = 12	feature = 11	correl = 0.0660375	descr = Position_Specific_Bin_Base_3_Base_G
cnt = 13	feature = 228	correl = -0.0322178	descr = N_Gram_ACGTT
cnt = 14	feature = 595	correl = -0.0541316	descr = N_Gram_GCGCA
cnt = 15	feature = 654	correl = -0.0328268	descr = N_Gram_GGGCT
cnt = 16	feature = 2	correl = -0.146576	descr = Position_Specific_Bin_Base_0_Base_G
cnt = 17	feature = 206	correl = 0.0348917	descr = N_Gram_ACAGC
cnt = 18	feature = 792	correl = 0.0483028	descr = N_Gram_TCGC
cnt = 19	feature = 449	correl = -0.103508	descr = N_Gram_CGGCG
cnt = 20	feature = 806	correl = 0.0486878	descr = N_Gram_TCTAG
cnt = 21	feature = 58	correl = -0.0554315	descr = Position_Specific_Bin_Base_18_Base_G
cnt = 22	feature = 288	correl = -0.026094	descr = N_Gram_ATCCC
cnt = 23	feature = 16	correl = 0.0521204	descr = Position_Specific_Bin_Base_5_Base_T
cnt = 24	feature = 665	correl = 0.0242077	descr = N_Gram_GGTCA
cnt = 25	feature = 52	correl = 0.0257648	descr = Position_Specific_Bin_Base_17_Base_A
cnt = 26	feature = 316	correl = -0.0343752	descr = N_Gram_ATTGA
cnt = 27	feature = 701	correl = -0.0496444	descr = N_Gram_GTGGA
cnt = 28	feature = 669	correl = -0.0846378	descr = N_Gram_GGTGC
cnt = 29	feature = 749	correl = 0.0289965	descr = N_Gram_TAGGC
cnt = 30	feature = 631	correl = -0.0642513	descr = N_Gram_GGCAA
cnt = 31	feature = 751	correl = 0.0229892	descr = N_Gram_TAGTG
cnt = 32	feature = 802	correl = 0.0984104	descr = N_Gram_TCGTG
cnt = 33	feature = 80	correl = 0.0262231	descr = Gibbs_of_Target_Sequence__Pos_12_Step_1
cnt = 34	feature = 704	correl = -0.0270476	descr = N_Gram_GTGGT
cnt = 35	feature = 233	correl = 0.0403478	descr = N_Gram_ACTCT
cnt = 36	feature = 603	correl = -0.0843941	descr = N_Gram_GCGT
cnt = 37	feature = 6	correl = -0.0487253	descr = Position_Specific_Bin_Base_2_Base_A
cnt = 38	feature = 535	correl = 0.0327094	descr = N_Gram_GACT
cnt = 39	feature = 105	correl = -0.0810077	descr = Fold_of_RNAi_Sequence_Pos_14
cnt = 40	feature = 29	correl = 0.0436148	descr = Position_Specific_Bin_Base_9_Base_T
cnt = 41	feature = 33	correl = 0.056225	descr = Position_Specific_Bin_Base_10_Base_T
cnt = 42	feature = 662	correl = 0.0418976	descr = N_Gram_GGTA
cnt = 43	feature = 10	correl = 0.0232199	descr = Position_Specific_Bin_Base_3_Base_A
cnt = 44	feature = 308	correl = 0.0586631	descr = N_Gram_ATTA
cnt = 45	feature = 798	correl = -0.0289937	descr = N_Gram_TCGGC
cnt = 46	feature = 1	correl = 0.10883	descr = Position_Specific_Bin_Base_0_Base_C
cnt = 47	feature = 358	correl = 0.0421472	descr = N_Gram_CATC
cnt = 48	feature = 759	correl = 0.0522734	descr = N_Gram_TATCG
cnt = 49	feature = 47	correl = -0.0324619	descr = Position_Specific_Bin_Base_15_Base_G
cnt = 50	feature = 653	correl = -0.0805885	descr = N_Gram_GGGCG
cnt = 51	feature = 56	correl = 0.0371989	descr = Position_Specific_Bin_Base_18_Base_A
cnt = 52	feature = 525	correl = 0.0399057	descr = N_Gram_GAATT
cnt = 53	feature = 857	correl = 0.059711	descr = N_Gram_TGTGT
cnt = 54	feature = 658	correl = -0.0475021	descr = N_Gram_GGGGT
cnt = 55	feature = 42	correl = 0.109371	descr = Position_Specific_Bin_Base_14_Base_A
cnt = 56	feature = 675	correl = 0.0433913	descr = N_Gram_GTAA
cnt = 57	feature = 15	correl = -0.0587711	descr = Position_Specific_Bin_Base_5_Base_C
cnt = 58	feature = 278	correl = 0.0911245	descr = N_Gram_ATAT
cnt = 59	feature = 78	correl = 0.121833	descr = Gibbs_of_Target_Sequence__Pos_10_Step_1
cnt = 60	feature = 664	correl = -0.0230042	descr = N_Gram_GGTC
cnt = 61	feature = 76	correl = 0.0851445	descr = Gibbs_of_Target_Sequence__Pos_8_Step_1
cnt = 62	feature = 768	correl = 0.0284493	descr = N_Gram_TCA
cnt = 63	feature = 643	correl = -0.0596644	descr = N_Gram_GGCT
cnt = 64	feature = 229	correl = 0.0389079	descr = N_Gram_ACT
cnt = 65	feature = 83	correl = 0.093925	descr = Gibbs_of_Target_Sequence__Pos_15_Step_1
cnt = 66	feature = 705	correl = 0.0377741	descr = N_Gram_GTGT
cnt = 67	feature = 81	correl = 0.136849	descr = Gibbs_of_Target_Sequence__Pos_13_Step_1
cnt = 68	feature = 767	correl = 0.0498243	descr = N_Gram_TC
cnt = 69	feature = 659	correl = -0.0534267	descr = N_Gram_GGGT
cnt = 70	feature = 77	correl = 0.105195	descr = Gibbs_of_Target_Sequence__Pos_9_Step_1
num rows = 2188
num_elements = 155348
.*
optimization finished, #iter = 1640
nu = 0.458335
obj = -93.875133, rho = -0.519791
nSV = 1079, nBSV = 929
num rows = 243
num_elements = 17253
*
optimization finished, #iter = 144
nu = 0.449804
obj = -10.950175, rho = -0.689480
nSV = 128, nBSV = 94
.*
optimization finished, #iter = 1640
nu = 0.458335
obj = -93.875133, rho = -0.519791
nSV = 1079, nBSV = 929
CFS merit scores = 1.14814
CFS merit scores = 1.49696
CFS merit scores = 1.78102
CFS merit scores = 2.02103
CFS merit scores = 2.23432
CFS merit scores = 2.42108
CFS merit scores = 2.58908
CFS merit scores = 2.74301
cnt = 1	feature = 81	correl = 0.148135	descr = Gibbs_of_Target_Sequence__Pos_14_Step_1
cnt = 2	feature = 2	correl = -0.140676	descr = Position_Specific_Bin_Base_0_Base_G
cnt = 3	feature = 264	correl = 0.0629373	descr = N_Gram_AGCAT
cnt = 4	feature = 749	correl = -0.0324242	descr = N_Gram_TACG
cnt = 5	feature = 308	correl = 0.0361481	descr = N_Gram_ATCTG
cnt = 6	feature = 251	correl = -0.0434305	descr = N_Gram_ACTGC
cnt = 7	feature = 256	correl = -0.0241103	descr = N_Gram_AGACC
cnt = 8	feature = 15	correl = -0.0661679	descr = Position_Specific_Bin_Base_5_Base_C
num rows = 2188
num_elements = 19692
*
optimization finished, #iter = 732
nu = 0.590873
obj = -153.432559, rho = -0.711861
nSV = 1297, nBSV = 1286
num rows = 243
num_elements = 2187
*
optimization finished, #iter = 70
nu = 0.553669
obj = -17.245919, rho = -0.639218
nSV = 136, nBSV = 133
*
optimization finished, #iter = 732
nu = 0.590873
obj = -153.432559, rho = -0.711861
nSV = 1297, nBSV = 1286
TEST = 38 AVE CORR = 0.549375
