# Supplementary material for: Improving model predictions for RNA interference activities that use support vector machine regression by combining and filtering features
Source: BMC Bioinformatics. 2007 Jun 6;8:182. doi: 10.1186/1471-2105-8-182 (PMC1906837; doi:10.1186/1471-2105-8-182)
Supplement: Additional file 5 — tr_2431_cfsfilters. The features found to be useful by Correlation based Feature in training and testing the 2431 dataset by cross validation, at t-test values from 0 to 90. [file 1471-2105-8-182-S5.gz › tr_2431_file_39]

39
ave count = 47.8

CFS merit scores = 1.45362
CFS merit scores = 1.61763
CFS merit scores = 1.84867
CFS merit scores = 2.0696
CFS merit scores = 2.26768
CFS merit scores = 2.44907
CFS merit scores = 2.61183
CFS merit scores = 2.76338
CFS merit scores = 2.90437
CFS merit scores = 3.03778
CFS merit scores = 3.15887
cnt = 1	feature = 80	correl = 0.453617	descr = Gibbs_of_Target_Sequence__Pos_19_Step_1
cnt = 2	feature = 2	correl = -0.147904	descr = Position_Specific_Bin_Base_0_Base_G
cnt = 3	feature = 857	correl = -0.0729079	descr = N_Gram_TGGC
cnt = 4	feature = 716	correl = 0.0359878	descr = N_Gram_GTGTA
cnt = 5	feature = 432	correl = -0.0628694	descr = N_Gram_CGAA
cnt = 6	feature = 452	correl = -0.0332763	descr = N_Gram_CGCTC
cnt = 7	feature = 525	correl = -0.0249477	descr = N_Gram_CTTTA
cnt = 8	feature = 674	correl = 0.0527852	descr = N_Gram_GGTAA
cnt = 9	feature = 334	correl = -0.0231227	descr = N_Gram_CACCG
cnt = 10	feature = 308	correl = -0.0223571	descr = N_Gram_ATTAA
cnt = 11	feature = 768	correl = 0.0246684	descr = N_Gram_TATAG
num rows = 2187
num_elements = 26244
*
optimization finished, #iter = 721
nu = 0.558951
obj = -144.569880, rho = -0.613964
nSV = 1231, nBSV = 1212
num rows = 244
num_elements = 2928
*
optimization finished, #iter = 78
nu = 0.565574
obj = -18.403685, rho = -0.730465
nSV = 140, nBSV = 137
*
optimization finished, #iter = 721
nu = 0.558951
obj = -144.569880, rho = -0.613964
nSV = 1231, nBSV = 1212
CFS merit scores = 1.45497
CFS merit scores = 1.61614
CFS merit scores = 1.8443
CFS merit scores = 2.06179
CFS merit scores = 2.25687
CFS merit scores = 2.43494
CFS merit scores = 2.59579
CFS merit scores = 2.74505
CFS merit scores = 2.88035
CFS merit scores = 3.0089
CFS merit scores = 3.12788
CFS merit scores = 3.24023
CFS merit scores = 3.34641
CFS merit scores = 3.44543
CFS merit scores = 3.53393
CFS merit scores = 3.61611
CFS merit scores = 3.69451
CFS merit scores = 3.76742
CFS merit scores = 3.83502
CFS merit scores = 3.89978
CFS merit scores = 3.95947
CFS merit scores = 4.01529
CFS merit scores = 4.06668
CFS merit scores = 4.11611
CFS merit scores = 4.16297
CFS merit scores = 4.20836
CFS merit scores = 4.25169
CFS merit scores = 4.2911
CFS merit scores = 4.32905
CFS merit scores = 4.36406
CFS merit scores = 4.39758
CFS merit scores = 4.42793
CFS merit scores = 4.45195
CFS merit scores = 4.47599
CFS merit scores = 4.49508
CFS merit scores = 4.51264
CFS merit scores = 4.53068
CFS merit scores = 4.54851
CFS merit scores = 4.56253
CFS merit scores = 4.57742
CFS merit scores = 4.59173
CFS merit scores = 4.6052
CFS merit scores = 4.61752
CFS merit scores = 4.62879
CFS merit scores = 4.63725
CFS merit scores = 4.64539
CFS merit scores = 4.65433
CFS merit scores = 4.6617
CFS merit scores = 4.666
CFS merit scores = 4.67047
CFS merit scores = 4.67447
CFS merit scores = 4.67618
CFS merit scores = 4.67781
CFS merit scores = 4.67962
CFS merit scores = 4.68095
CFS merit scores = 4.68328
CFS merit scores = 4.6825
CFS merit scores = 4.68159
CFS merit scores = 4.67843
CFS merit scores = 4.67366
CFS merit scores = 4.6673
CFS merit scores = 4.65912
CFS merit scores = 4.65104
CFS merit scores = 4.63658
CFS merit scores = 4.62189
CFS merit scores = 4.60005
CFS merit scores = 4.56401
CFS merit scores = 4.50828
cnt = 1	feature = 81	correl = 0.454969	descr = Gibbs_of_Target_Sequence__Pos_19_Step_1
cnt = 2	feature = 2	correl = -0.147063	descr = Position_Specific_Bin_Base_0_Base_G
cnt = 3	feature = 228	correl = 0.0333661	descr = N_Gram_ACT
cnt = 4	feature = 857	correl = -0.0563053	descr = N_Gram_TGGGG
cnt = 5	feature = 31	correl = -0.0421747	descr = Position_Specific_Bin_Base_11_Base_A
cnt = 6	feature = 461	correl = 0.0293775	descr = N_Gram_CGTCT
cnt = 7	feature = 768	correl = 0.0247007	descr = N_Gram_TATGC
cnt = 8	feature = 798	correl = 0.0442783	descr = N_Gram_TCGC
cnt = 9	feature = 767	correl = 0.0683243	descr = N_Gram_TATGA
cnt = 10	feature = 47	correl = 0.0378871	descr = Position_Specific_Bin_Base_17_Base_A
cnt = 11	feature = 759	correl = 0.0693756	descr = N_Gram_TATAA
cnt = 12	feature = 432	correl = -0.0323233	descr = N_Gram_CGCAA
cnt = 13	feature = 721	correl = 0.0265224	descr = N_Gram_GTTTC
cnt = 14	feature = 316	correl = 0.0452548	descr = N_Gram_ATTGT
cnt = 15	feature = 657	correl = -0.0872542	descr = N_Gram_GGGCC
cnt = 16	feature = 4	correl = -0.0262092	descr = Position_Specific_Bin_Base_1_Base_C
cnt = 17	feature = 765	correl = 0.0540482	descr = N_Gram_TATCG
cnt = 18	feature = 705	correl = -0.0567607	descr = N_Gram_GTGGA
cnt = 19	feature = 16	correl = 0.0503412	descr = Position_Specific_Bin_Base_5_Base_T
cnt = 20	feature = 579	correl = -0.0830159	descr = N_Gram_GCCCA
cnt = 21	feature = 834	correl = 0.0368928	descr = N_Gram_TGATC
cnt = 22	feature = 29	correl = -0.0531629	descr = Position_Specific_Bin_Base_10_Base_G
cnt = 23	feature = 264	correl = 0.0892963	descr = N_Gram_AGTCG
cnt = 24	feature = 645	correl = -0.0754111	descr = N_Gram_GGCGC
cnt = 25	feature = 643	correl = -0.0317489	descr = N_Gram_GGCCT
cnt = 26	feature = 687	correl = 0.0479308	descr = N_Gram_GTCAA
cnt = 27	feature = 751	correl = 0.0645506	descr = N_Gram_TAGC
cnt = 28	feature = 308	correl = 0.0786281	descr = N_Gram_ATTAT
cnt = 29	feature = 525	correl = 0.0369199	descr = N_Gram_GACA
cnt = 30	feature = 11	correl = 0.0675327	descr = Position_Specific_Bin_Base_3_Base_G
cnt = 31	feature = 631	correl = -0.0497923	descr = N_Gram_GGAGG
cnt = 32	feature = 672	correl = -0.0358006	descr = N_Gram_GGTGA
cnt = 33	feature = 653	correl = -0.0684294	descr = N_Gram_GGGAA
cnt = 34	feature = 755	correl = 0.0315348	descr = N_Gram_TAGT
cnt = 35	feature = 10	correl = -0.126621	descr = Position_Specific_Bin_Base_2_Base_T
cnt = 36	feature = 501	correl = 0.0429511	descr = N_Gram_CTGT
cnt = 37	feature = 1	correl = 0.102771	descr = Position_Specific_Bin_Base_0_Base_C
cnt = 38	feature = 658	correl = -0.0848546	descr = N_Gram_GGGCG
cnt = 39	feature = 229	correl = 0.0515418	descr = N_Gram_ACTA
cnt = 40	feature = 802	correl = -0.05458	descr = N_Gram_TCGG
cnt = 41	feature = 206	correl = 0.0470174	descr = N_Gram_ACAGT
cnt = 42	feature = 603	correl = -0.0675003	descr = N_Gram_GCGTC
cnt = 43	feature = 792	correl = -0.0320976	descr = N_Gram_TCCTC
cnt = 44	feature = 58	correl = 0.366173	descr = Position_Specific_Bin_Base_20_Base_A
cnt = 45	feature = 278	correl = 0.047576	descr = N_Gram_ATATG
cnt = 46	feature = 749	correl = 0.0536343	descr = N_Gram_TAGAC
cnt = 47	feature = 716	correl = -0.050425	descr = N_Gram_GTTG
cnt = 48	feature = 6	correl = 0.0275521	descr = Position_Specific_Bin_Base_1_Base_T
cnt = 49	feature = 70	correl = 0.0837438	descr = Gibbs_of_Target_Sequence__Pos_8_Step_1
cnt = 50	feature = 15	correl = -0.0559338	descr = Position_Specific_Bin_Base_5_Base_C
cnt = 51	feature = 535	correl = 0.0375623	descr = N_Gram_GACT
cnt = 52	feature = 56	correl = -0.124906	descr = Position_Specific_Bin_Base_19_Base_G
cnt = 53	feature = 436	correl = -0.0758098	descr = N_Gram_CGCG
cnt = 54	feature = 28	correl = -0.0796189	descr = Position_Specific_Bin_Base_10_Base_C
cnt = 55	feature = 105	correl = -0.0577757	descr = Xue_Structure_Feature_A100
cnt = 56	feature = 77	correl = 0.0973518	descr = Gibbs_of_Target_Sequence__Pos_15_Step_1
cnt = 57	feature = 675	correl = -0.03054	descr = N_Gram_GGTT
cnt = 58	feature = 33	correl = 0.11286	descr = Position_Specific_Bin_Base_11_Base_T
cnt = 59	feature = 233	correl = 0.0484554	descr = N_Gram_ACTG
cnt = 60	feature = 674	correl = -0.0974016	descr = N_Gram_GGTGG
cnt = 61	feature = 80	correl = 0.197882	descr = Gibbs_of_Target_Sequence__Pos_18_Step_1
cnt = 62	feature = 76	correl = 0.157174	descr = Gibbs_of_Target_Sequence__Pos_14_Step_1
cnt = 63	feature = 78	correl = 0.11928	descr = Gibbs_of_Target_Sequence__Pos_16_Step_1
cnt = 64	feature = 449	correl = -0.0847652	descr = N_Gram_CGGG
cnt = 65	feature = 82	correl = 0.431022	descr = Gibbs_of_Target_Sequence__Pos_20_Step_1
cnt = 66	feature = 665	correl = -0.0834309	descr = N_Gram_GGGTG
cnt = 67	feature = 664	correl = -0.0544589	descr = N_Gram_GGGT
cnt = 68	feature = 83	correl = 0.232997	descr = PF_RNAi_Fold_Energy
num rows = 2188
num_elements = 150972
.*
optimization finished, #iter = 1683
nu = 0.464757
obj = -94.452781, rho = -0.487912
nSV = 1077, nBSV = 955
num rows = 243
num_elements = 16767
*
optimization finished, #iter = 157
nu = 0.473985
obj = -11.227518, rho = -0.617604
nSV = 137, nBSV = 93
.*
optimization finished, #iter = 1683
nu = 0.464757
obj = -94.452781, rho = -0.487912
nSV = 1077, nBSV = 955
CFS merit scores = 1.44852
CFS merit scores = 1.62016
CFS merit scores = 1.84438
CFS merit scores = 2.06355
CFS merit scores = 2.25966
CFS merit scores = 2.43588
CFS merit scores = 2.59877
CFS merit scores = 2.74472
CFS merit scores = 2.88066
CFS merit scores = 3.00533
CFS merit scores = 3.1242
CFS merit scores = 3.23543
CFS merit scores = 3.33963
CFS merit scores = 3.43849
CFS merit scores = 3.53305
CFS merit scores = 3.61879
CFS merit scores = 3.70031
CFS merit scores = 3.77617
CFS merit scores = 3.8506
CFS merit scores = 3.91971
CFS merit scores = 3.98444
CFS merit scores = 4.04398
CFS merit scores = 4.10031
CFS merit scores = 4.15472
CFS merit scores = 4.20747
CFS merit scores = 4.25916
CFS merit scores = 4.31065
CFS merit scores = 4.35618
CFS merit scores = 4.39603
CFS merit scores = 4.43389
CFS merit scores = 4.46777
CFS merit scores = 4.49739
CFS merit scores = 4.52507
CFS merit scores = 4.5512
CFS merit scores = 4.57604
CFS merit scores = 4.59874
CFS merit scores = 4.6189
CFS merit scores = 4.63533
CFS merit scores = 4.65079
CFS merit scores = 4.66641
CFS merit scores = 4.67952
CFS merit scores = 4.69262
CFS merit scores = 4.70291
CFS merit scores = 4.71091
CFS merit scores = 4.71527
CFS merit scores = 4.71794
CFS merit scores = 4.72184
CFS merit scores = 4.72288
CFS merit scores = 4.72193
CFS merit scores = 4.71919
CFS merit scores = 4.71707
CFS merit scores = 4.71473
CFS merit scores = 4.7113
CFS merit scores = 4.70646
CFS merit scores = 4.6974
CFS merit scores = 4.68898
CFS merit scores = 4.67989
CFS merit scores = 4.66777
CFS merit scores = 4.65464
CFS merit scores = 4.63704
CFS merit scores = 4.61459
CFS merit scores = 4.58776
CFS merit scores = 4.56011
CFS merit scores = 4.50402
cnt = 1	feature = 81	correl = 0.448525	descr = Gibbs_of_Target_Sequence__Pos_19_Step_1
cnt = 2	feature = 2	correl = -0.135476	descr = Position_Specific_Bin_Base_0_Base_G
cnt = 3	feature = 759	correl = 0.0305702	descr = N_Gram_TCACC
cnt = 4	feature = 687	correl = -0.0444613	descr = N_Gram_GTGC
cnt = 5	feature = 535	correl = -0.0343259	descr = N_Gram_GAGGG
cnt = 6	feature = 206	correl = 0.063513	descr = N_Gram_ACAT
cnt = 7	feature = 802	correl = 0.0259982	descr = N_Gram_TCTGT
cnt = 8	feature = 865	correl = 0.0310416	descr = N_Gram_TTAGC
cnt = 9	feature = 452	correl = 0.0293553	descr = N_Gram_CGTCT
cnt = 10	feature = 461	correl = 0.0648309	descr = N_Gram_CTAAG
cnt = 11	feature = 749	correl = 0.0461481	descr = N_Gram_TATCG
cnt = 12	feature = 278	correl = 0.0279739	descr = N_Gram_ATATA
cnt = 13	feature = 721	correl = 0.0782106	descr = N_Gram_TACAA
cnt = 14	feature = 876	correl = 0.0348795	descr = N_Gram_TTCGC
cnt = 15	feature = 28	correl = -0.0579378	descr = Position_Specific_Bin_Base_10_Base_G
cnt = 16	feature = 812	correl = 0.0284045	descr = N_Gram_TGAGA
cnt = 17	feature = 15	correl = 0.0363669	descr = Position_Specific_Bin_Base_6_Base_A
cnt = 18	feature = 603	correl = -0.0626447	descr = N_Gram_GCTTT
cnt = 19	feature = 768	correl = -0.0315201	descr = N_Gram_TCCCA
cnt = 20	feature = 449	correl = 0.0219318	descr = N_Gram_CGTCA
cnt = 21	feature = 631	correl = -0.0645323	descr = N_Gram_GGCGG
cnt = 22	feature = 665	correl = -0.0709925	descr = N_Gram_GGTTG
cnt = 23	feature = 751	correl = 0.0573999	descr = N_Gram_TATGA
cnt = 24	feature = 432	correl = -0.0667833	descr = N_Gram_CGCGG
cnt = 25	feature = 308	correl = 0.0346323	descr = N_Gram_ATTCG
cnt = 26	feature = 664	correl = -0.0589472	descr = N_Gram_GGTTA
cnt = 27	feature = 10	correl = -0.082375	descr = Position_Specific_Bin_Base_3_Base_T
cnt = 28	feature = 674	correl = 0.0505368	descr = N_Gram_GTCAA
cnt = 29	feature = 662	correl = -0.084978	descr = N_Gram_GGTGG
cnt = 30	feature = 672	correl = 0.0266662	descr = N_Gram_GTATT
cnt = 31	feature = 47	correl = -0.0668364	descr = Position_Specific_Bin_Base_16_Base_G
cnt = 32	feature = 228	correl = 0.0456891	descr = N_Gram_ACTA
cnt = 33	feature = 404	correl = -0.0624927	descr = N_Gram_CCTCT
cnt = 34	feature = 4	correl = -0.0922977	descr = Position_Specific_Bin_Base_1_Base_G
cnt = 35	feature = 11	correl = 0.0768797	descr = Position_Specific_Bin_Base_4_Base_A
cnt = 36	feature = 6	correl = 0.0587686	descr = Position_Specific_Bin_Base_2_Base_C
cnt = 37	feature = 765	correl = 0.0284397	descr = N_Gram_TCCA
cnt = 38	feature = 707	correl = 0.0564298	descr = N_Gram_GTTTG
cnt = 39	feature = 675	correl = -0.0213989	descr = N_Gram_GTCAC
cnt = 40	feature = 704	correl = -0.0332756	descr = N_Gram_GTTGG
cnt = 41	feature = 58	correl = 0.0629845	descr = Position_Specific_Bin_Base_19_Base_T
cnt = 42	feature = 33	correl = 0.122367	descr = Position_Specific_Bin_Base_11_Base_T
cnt = 43	feature = 288	correl = 0.0400925	descr = N_Gram_ATCGA
cnt = 44	feature = 755	correl = 0.0454596	descr = N_Gram_TATTT
cnt = 45	feature = 358	correl = -0.0295198	descr = N_Gram_CCAA
cnt = 46	feature = 1	correl = 0.106362	descr = Position_Specific_Bin_Base_0_Base_C
cnt = 47	feature = 76	correl = 0.144465	descr = Gibbs_of_Target_Sequence__Pos_14_Step_1
cnt = 48	feature = 70	correl = 0.1472	descr = Gibbs_of_Target_Sequence__Pos_7_Step_1
cnt = 49	feature = 105	correl = -0.0709674	descr = Xue_Structure_Feature_A100
cnt = 50	feature = 16	correl = -0.046843	descr = Position_Specific_Bin_Base_6_Base_C
cnt = 51	feature = 56	correl = -0.121187	descr = Position_Specific_Bin_Base_19_Base_C
cnt = 52	feature = 525	correl = 0.0680599	descr = N_Gram_GACTA
cnt = 53	feature = 29	correl = 0.0592604	descr = Position_Specific_Bin_Base_10_Base_T
cnt = 54	feature = 78	correl = 0.124245	descr = Gibbs_of_Target_Sequence__Pos_16_Step_1
cnt = 55	feature = 316	correl = -0.0262528	descr = N_Gram_CAAA
cnt = 56	feature = 82	correl = 0.421589	descr = Gibbs_of_Target_Sequence__Pos_20_Step_1
cnt = 57	feature = 706	correl = 0.0503992	descr = N_Gram_GTTT
cnt = 58	feature = 229	correl = 0.0763644	descr = N_Gram_ACTAC
cnt = 59	feature = 767	correl = -0.0361798	descr = N_Gram_TCCC
cnt = 60	feature = 77	correl = 0.0992392	descr = Gibbs_of_Target_Sequence__Pos_15_Step_1
cnt = 61	feature = 857	correl = 0.0622678	descr = N_Gram_TTA
cnt = 62	feature = 653	correl = -0.0389671	descr = N_Gram_GGT
cnt = 63	feature = 80	correl = 0.1985	descr = Gibbs_of_Target_Sequence__Pos_18_Step_1
cnt = 64	feature = 83	correl = 0.233596	descr = PF_RNAi_Fold_Energy
num rows = 2188
num_elements = 142220
.*
optimization finished, #iter = 1533
nu = 0.462568
obj = -97.023457, rho = -0.505831
nSV = 1080, nBSV = 954
num rows = 243
num_elements = 15795
*
optimization finished, #iter = 158
nu = 0.479956
obj = -10.561134, rho = -0.613204
nSV = 136, nBSV = 102
.*
optimization finished, #iter = 1533
nu = 0.462568
obj = -97.023457, rho = -0.505831
nSV = 1080, nBSV = 954
CFS merit scores = 1.149
CFS merit scores = 1.50275
CFS merit scores = 1.78428
CFS merit scores = 2.0294
CFS merit scores = 2.24088
CFS merit scores = 2.42737
CFS merit scores = 2.59756
CFS merit scores = 2.75535
CFS merit scores = 2.8985
CFS merit scores = 3.03044
CFS merit scores = 3.15371
CFS merit scores = 3.26761
CFS merit scores = 3.37706
CFS merit scores = 3.47563
CFS merit scores = 3.56419
CFS merit scores = 3.64664
CFS merit scores = 3.72588
CFS merit scores = 3.79968
CFS merit scores = 3.86664
CFS merit scores = 3.92912
CFS merit scores = 3.98843
CFS merit scores = 4.04256
CFS merit scores = 4.09246
CFS merit scores = 4.13976
CFS merit scores = 4.18708
CFS merit scores = 4.2303
CFS merit scores = 4.26978
CFS merit scores = 4.30875
CFS merit scores = 4.34445
CFS merit scores = 4.38026
CFS merit scores = 4.41489
CFS merit scores = 4.44807
CFS merit scores = 4.47982
CFS merit scores = 4.50715
CFS merit scores = 4.53312
CFS merit scores = 4.55919
CFS merit scores = 4.58474
CFS merit scores = 4.61005
CFS merit scores = 4.63081
CFS merit scores = 4.64967
CFS merit scores = 4.66888
CFS merit scores = 4.68502
CFS merit scores = 4.70046
CFS merit scores = 4.71654
CFS merit scores = 4.73345
CFS merit scores = 4.74908
CFS merit scores = 4.76429
CFS merit scores = 4.77683
CFS merit scores = 4.78299
CFS merit scores = 4.78676
CFS merit scores = 4.78823
CFS merit scores = 4.79063
CFS merit scores = 4.79413
CFS merit scores = 4.79361
CFS merit scores = 4.79002
CFS merit scores = 4.78217
CFS merit scores = 4.77454
CFS merit scores = 4.76765
CFS merit scores = 4.75669
CFS merit scores = 4.74114
CFS merit scores = 4.72573
CFS merit scores = 4.71007
CFS merit scores = 4.69142
CFS merit scores = 4.67058
CFS merit scores = 4.64411
CFS merit scores = 4.61575
CFS merit scores = 4.58401
CFS merit scores = 4.54114
CFS merit scores = 4.48924
cnt = 1	feature = 2	correl = -0.149004	descr = Position_Specific_Bin_Base_0_Base_G
cnt = 2	feature = 81	correl = 0.130389	descr = Gibbs_of_Target_Sequence__Pos_13_Step_1
cnt = 3	feature = 798	correl = 0.0595063	descr = N_Gram_TCATC
cnt = 4	feature = 33	correl = -0.0370236	descr = Position_Specific_Bin_Base_11_Base_A
cnt = 5	feature = 857	correl = -0.0227017	descr = N_Gram_TGCCT
cnt = 6	feature = 765	correl = 0.0458411	descr = N_Gram_TAGAG
cnt = 7	feature = 449	correl = -0.0482257	descr = N_Gram_CGAGT
cnt = 8	feature = 687	correl = 0.0273535	descr = N_Gram_GGTAC
cnt = 9	feature = 755	correl = 0.0225324	descr = N_Gram_TACCG
cnt = 10	feature = 767	correl = 0.0536372	descr = N_Gram_TAGCA
cnt = 11	feature = 83	correl = 0.0950288	descr = Gibbs_of_Target_Sequence__Pos_15_Step_1
cnt = 12	feature = 17	correl = -0.0698688	descr = Position_Specific_Bin_Base_5_Base_C
cnt = 13	feature = 229	correl = -0.0393504	descr = N_Gram_ACGAA
cnt = 14	feature = 708	correl = -0.0234628	descr = N_Gram_GTCCG
cnt = 15	feature = 768	correl = 0.0763828	descr = N_Gram_TAGCT
cnt = 16	feature = 707	correl = -0.0546243	descr = N_Gram_GTCCC
cnt = 17	feature = 56	correl = 0.0434344	descr = Position_Specific_Bin_Base_18_Base_A
cnt = 18	feature = 21	correl = -0.125311	descr = Position_Specific_Bin_Base_7_Base_C
cnt = 19	feature = 29	correl = 0.0751094	descr = Position_Specific_Bin_Base_10_Base_A
cnt = 20	feature = 11	correl = 0.0690295	descr = Position_Specific_Bin_Base_3_Base_G
cnt = 21	feature = 704	correl = 0.042001	descr = N_Gram_GTCAA
cnt = 22	feature = 461	correl = -0.0744575	descr = N_Gram_CGCGC
cnt = 23	feature = 802	correl = 0.0463357	descr = N_Gram_TCCAT
cnt = 24	feature = 674	correl = -0.0436008	descr = N_Gram_GGGCA
cnt = 25	feature = 834	correl = 0.0838988	descr = N_Gram_TCTGC
cnt = 26	feature = 672	correl = -0.0712699	descr = N_Gram_GGGAG
cnt = 27	feature = 664	correl = -0.0784959	descr = N_Gram_GGCGG
cnt = 28	feature = 308	correl = 0.0222204	descr = N_Gram_ATGC
cnt = 29	feature = 631	correl = 0.0434217	descr = N_Gram_GCTCT
cnt = 30	feature = 409	correl = -0.0689958	descr = N_Gram_CCCTG
cnt = 31	feature = 752	correl = 0.0835953	descr = N_Gram_TACAA
cnt = 32	feature = 6	correl = -0.0394958	descr = Position_Specific_Bin_Base_2_Base_A
cnt = 33	feature = 759	correl = 0.068002	descr = N_Gram_TACTA
cnt = 34	feature = 28	correl = 0.0276972	descr = Position_Specific_Bin_Base_9_Base_T
cnt = 35	feature = 233	correl = -0.0396127	descr = N_Gram_ACGG
cnt = 36	feature = 716	correl = 0.0246195	descr = N_Gram_GTGA
cnt = 37	feature = 16	correl = 0.0292485	descr = Position_Specific_Bin_Base_4_Base_T
cnt = 38	feature = 1	correl = 0.115975	descr = Position_Specific_Bin_Base_0_Base_C
cnt = 39	feature = 899	correl = 0.0384065	descr = N_Gram_TTCAT
cnt = 40	feature = 749	correl = 0.0655212	descr = N_Gram_TAATT
cnt = 41	feature = 675	correl = -0.100407	descr = N_Gram_GGGCC
cnt = 42	feature = 865	correl = -0.0745478	descr = N_Gram_TGGCC
cnt = 43	feature = 705	correl = 0.0312411	descr = N_Gram_GTCAT
cnt = 44	feature = 105	correl = -0.0713483	descr = Fold_of_RNAi_Sequence_Pos_14
cnt = 45	feature = 256	correl = -0.0492856	descr = N_Gram_AGCC
cnt = 46	feature = 288	correl = 0.0380449	descr = N_Gram_ATATG
cnt = 47	feature = 665	correl = -0.0635887	descr = N_Gram_GGCGT
cnt = 48	feature = 47	correl = -0.0268652	descr = Position_Specific_Bin_Base_15_Base_T
cnt = 49	feature = 10	correl = 0.0264599	descr = Position_Specific_Bin_Base_3_Base_A
cnt = 50	feature = 228	correl = -0.0374129	descr = N_Gram_ACGA
cnt = 51	feature = 58	correl = -0.0471093	descr = Position_Specific_Bin_Base_18_Base_G
cnt = 52	feature = 525	correl = 0.0367983	descr = N_Gram_CTGT
cnt = 53	feature = 15	correl = -0.0248418	descr = Position_Specific_Bin_Base_4_Base_G
cnt = 54	feature = 738	correl = 0.0466247	descr = N_Gram_TAAA
cnt = 55	feature = 653	correl = -0.0718658	descr = N_Gram_GGCA
cnt = 56	feature = 940	correl = 0.0532314	descr = N_Gram_TTTT
cnt = 57	feature = 603	correl = -0.0766338	descr = N_Gram_GCCCT
cnt = 58	feature = 206	correl = 0.082947	descr = N_Gram_ACAA
cnt = 59	feature = 706	correl = -0.0684849	descr = N_Gram_GTCC
cnt = 60	feature = 751	correl = 0.0475776	descr = N_Gram_TACA
cnt = 61	feature = 76	correl = 0.0868265	descr = Gibbs_of_Target_Sequence__Pos_8_Step_1
cnt = 62	feature = 80	correl = 0.0299313	descr = Gibbs_of_Target_Sequence__Pos_12_Step_1
cnt = 63	feature = 432	correl = -0.0641635	descr = N_Gram_CCTG
cnt = 64	feature = 78	correl = 0.127807	descr = Gibbs_of_Target_Sequence__Pos_10_Step_1
cnt = 65	feature = 662	correl = -0.111253	descr = N_Gram_GGCG
cnt = 66	feature = 82	correl = 0.144853	descr = Gibbs_of_Target_Sequence__Pos_14_Step_1
cnt = 67	feature = 77	correl = 0.103143	descr = Gibbs_of_Target_Sequence__Pos_9_Step_1
cnt = 68	feature = 316	correl = 0.11887	descr = N_Gram_ATT
cnt = 69	feature = 278	correl = 0.124512	descr = N_Gram_AT
num rows = 2188
num_elements = 153160
.*
optimization finished, #iter = 1586
nu = 0.457179
obj = -94.840078, rho = -0.409482
nSV = 1062, nBSV = 938
num rows = 243
num_elements = 17010
*
optimization finished, #iter = 159
nu = 0.445218
obj = -10.405127, rho = -0.629954
nSV = 129, nBSV = 92
.*
optimization finished, #iter = 1586
nu = 0.457179
obj = -94.840078, rho = -0.409482
nSV = 1062, nBSV = 938
CFS merit scores = 1.19151
CFS merit scores = 1.52037
CFS merit scores = 1.78623
CFS merit scores = 2.02442
CFS merit scores = 2.23598
CFS merit scores = 2.42328
CFS merit scores = 2.59585
CFS merit scores = 2.75359
CFS merit scores = 2.89815
CFS merit scores = 3.03079
CFS merit scores = 3.15176
CFS merit scores = 3.2614
CFS merit scores = 3.36552
CFS merit scores = 3.46055
CFS merit scores = 3.54911
CFS merit scores = 3.63254
CFS merit scores = 3.71113
CFS merit scores = 3.78536
CFS merit scores = 3.85297
CFS merit scores = 3.91865
CFS merit scores = 3.97885
CFS merit scores = 4.03322
CFS merit scores = 4.0861
CFS merit scores = 4.13824
CFS merit scores = 4.18467
CFS merit scores = 4.22752
CFS merit scores = 4.26706
CFS merit scores = 4.30251
CFS merit scores = 4.33604
CFS merit scores = 4.3662
CFS merit scores = 4.39675
CFS merit scores = 4.42215
CFS merit scores = 4.44728
CFS merit scores = 4.47024
CFS merit scores = 4.49166
CFS merit scores = 4.51299
CFS merit scores = 4.52976
CFS merit scores = 4.54368
CFS merit scores = 4.55829
CFS merit scores = 4.5731
CFS merit scores = 4.58552
CFS merit scores = 4.59678
CFS merit scores = 4.60646
CFS merit scores = 4.61577
CFS merit scores = 4.62289
CFS merit scores = 4.63091
CFS merit scores = 4.63754
CFS merit scores = 4.64355
CFS merit scores = 4.64972
CFS merit scores = 4.65528
CFS merit scores = 4.65672
CFS merit scores = 4.65696
CFS merit scores = 4.65497
CFS merit scores = 4.65414
CFS merit scores = 4.64979
CFS merit scores = 4.63761
CFS merit scores = 4.62626
CFS merit scores = 4.61484
CFS merit scores = 4.59054
CFS merit scores = 4.56614
cnt = 1	feature = 83	correl = 0.191507	descr = Gibbs_of_Target_Sequence__Pos_18_Step_1
cnt = 2	feature = 33	correl = 0.120783	descr = Position_Specific_Bin_Base_11_Base_T
cnt = 3	feature = 751	correl = -0.0305078	descr = N_Gram_TACG
cnt = 4	feature = 716	correl = -0.0304433	descr = N_Gram_GTGGT
cnt = 5	feature = 229	correl = -0.0375609	descr = N_Gram_ACGAC
cnt = 6	feature = 452	correl = -0.0568818	descr = N_Gram_CGCGT
cnt = 7	feature = 759	correl = 0.0573345	descr = N_Gram_TAGAC
cnt = 8	feature = 749	correl = 0.0306888	descr = N_Gram_TACCG
cnt = 9	feature = 798	correl = 0.0772501	descr = N_Gram_TCCTA
cnt = 10	feature = 10	correl = -0.0988791	descr = Position_Specific_Bin_Base_3_Base_T
cnt = 11	feature = 675	correl = -0.0830346	descr = N_Gram_GGTCC
cnt = 12	feature = 768	correl = 0.0452054	descr = N_Gram_TAGTG
cnt = 13	feature = 672	correl = 0.0282457	descr = N_Gram_GGTAC
cnt = 14	feature = 765	correl = 0.0279371	descr = N_Gram_TAGGC
cnt = 15	feature = 657	correl = -0.0615164	descr = N_Gram_GGGAG
cnt = 16	feature = 687	correl = 0.0275186	descr = N_Gram_GTAAG
cnt = 17	feature = 461	correl = -0.0340151	descr = N_Gram_CGGCT
cnt = 18	feature = 631	correl = 0.0371057	descr = N_Gram_GGAAT
cnt = 19	feature = 1	correl = 0.108951	descr = Position_Specific_Bin_Base_0_Base_C
cnt = 20	feature = 206	correl = 0.0583651	descr = N_Gram_ACAAA
cnt = 21	feature = 432	correl = -0.0328284	descr = N_Gram_CGAAT
cnt = 22	feature = 15	correl = 0.0232815	descr = Position_Specific_Bin_Base_6_Base_A
cnt = 23	feature = 792	correl = 0.0383018	descr = N_Gram_TCCAT
cnt = 24	feature = 664	correl = -0.0704033	descr = N_Gram_GGGGC
cnt = 25	feature = 674	correl = 0.0287207	descr = N_Gram_GGTCA
cnt = 26	feature = 535	correl = -0.0467934	descr = N_Gram_GAAGA
cnt = 27	feature = 40	correl = 0.100553	descr = Position_Specific_Bin_Base_14_Base_A
cnt = 28	feature = 704	correl = 0.0221769	descr = N_Gram_GTCT
cnt = 29	feature = 228	correl = -0.042296	descr = N_Gram_ACGAA
cnt = 30	feature = 288	correl = 0.0379406	descr = N_Gram_ATCC
cnt = 31	feature = 47	correl = 0.0692978	descr = Position_Specific_Bin_Base_16_Base_A
cnt = 32	feature = 501	correl = 0.0347217	descr = N_Gram_CTCT
cnt = 33	feature = 105	correl = -0.0264646	descr = Fold_of_RNAi_Sequence_Pos_19
cnt = 34	feature = 233	correl = -0.0351332	descr = N_Gram_ACGT
cnt = 35	feature = 865	correl = -0.0255245	descr = N_Gram_TGGTG
cnt = 36	feature = 525	correl = 0.0481221	descr = N_Gram_CTTGT
cnt = 37	feature = 58	correl = 0.178008	descr = Position_Specific_Bin_Base_19_Base_A
cnt = 38	feature = 2	correl = -0.131046	descr = Position_Specific_Bin_Base_0_Base_G
cnt = 39	feature = 29	correl = 0.051879	descr = Position_Specific_Bin_Base_10_Base_T
cnt = 40	feature = 665	correl = -0.0477275	descr = N_Gram_GGGGT
cnt = 41	feature = 70	correl = 0.0974435	descr = Gibbs_of_Target_Sequence__Pos_4_Step_1
cnt = 42	feature = 6	correl = 0.0358121	descr = Position_Specific_Bin_Base_2_Base_C
cnt = 43	feature = 653	correl = -0.0267822	descr = N_Gram_GGCTT
cnt = 44	feature = 16	correl = -0.0363219	descr = Position_Specific_Bin_Base_6_Base_C
cnt = 45	feature = 4	correl = -0.0989067	descr = Position_Specific_Bin_Base_1_Base_G
cnt = 46	feature = 802	correl = 0.0359057	descr = N_Gram_TCG
cnt = 47	feature = 603	correl = -0.0719225	descr = N_Gram_GCGC
cnt = 48	feature = 56	correl = -0.0409098	descr = Position_Specific_Bin_Base_18_Base_G
cnt = 49	feature = 308	correl = -0.0596461	descr = N_Gram_ATGGT
cnt = 50	feature = 316	correl = 0.098624	descr = N_Gram_ATTCT
cnt = 51	feature = 767	correl = 0.032939	descr = N_Gram_TAGT
cnt = 52	feature = 78	correl = 0.123291	descr = Gibbs_of_Target_Sequence__Pos_13_Step_1
cnt = 53	feature = 77	correl = 0.0449207	descr = Gibbs_of_Target_Sequence__Pos_11_Step_1
cnt = 54	feature = 11	correl = 0.0828221	descr = Position_Specific_Bin_Base_4_Base_A
cnt = 55	feature = 82	correl = 0.0908647	descr = Gibbs_of_Target_Sequence__Pos_17_Step_1
cnt = 56	feature = 80	correl = 0.0943335	descr = Gibbs_of_Target_Sequence__Pos_15_Step_1
cnt = 57	feature = 278	correl = 0.0425579	descr = N_Gram_ATAG
cnt = 58	feature = 449	correl = -0.0790805	descr = N_Gram_CGCG
cnt = 59	feature = 81	correl = 0.108369	descr = Gibbs_of_Target_Sequence__Pos_16_Step_1
cnt = 60	feature = 76	correl = 0.123093	descr = Gibbs_of_Target_Sequence__Pos_10_Step_1
num rows = 2188
num_elements = 133468
.*
optimization finished, #iter = 1566
nu = 0.478418
obj = -99.188285, rho = -0.555945
nSV = 1112, nBSV = 994
num rows = 243
num_elements = 14823
*
optimization finished, #iter = 131
nu = 0.367000
obj = -8.978977, rho = -0.522477
nSV = 104, nBSV = 73
.*
optimization finished, #iter = 1566
nu = 0.478418
obj = -99.188285, rho = -0.555945
nSV = 1112, nBSV = 994
CFS merit scores = 1.43086
CFS merit scores = 1.61174
CFS merit scores = 1.85327
CFS merit scores = 2.07781
CFS merit scores = 2.27657
CFS merit scores = 2.45415
CFS merit scores = 2.61708
CFS merit scores = 2.76193
CFS merit scores = 2.89797
CFS merit scores = 3.02656
CFS merit scores = 3.14419
CFS merit scores = 3.25226
CFS merit scores = 3.35604
CFS merit scores = 3.45344
CFS merit scores = 3.54559
CFS merit scores = 3.63283
CFS merit scores = 3.71365
CFS merit scores = 3.78765
CFS merit scores = 3.85775
CFS merit scores = 3.92178
CFS merit scores = 3.98303
CFS merit scores = 4.04206
CFS merit scores = 4.0982
CFS merit scores = 4.15198
CFS merit scores = 4.20343
CFS merit scores = 4.2521
CFS merit scores = 4.29835
CFS merit scores = 4.34268
CFS merit scores = 4.38355
CFS merit scores = 4.42048
CFS merit scores = 4.45562
CFS merit scores = 4.48851
CFS merit scores = 4.52017
CFS merit scores = 4.55132
CFS merit scores = 4.58152
CFS merit scores = 4.6098
CFS merit scores = 4.63436
CFS merit scores = 4.65838
CFS merit scores = 4.68156
CFS merit scores = 4.70335
CFS merit scores = 4.72261
CFS merit scores = 4.74086
CFS merit scores = 4.75895
CFS merit scores = 4.7735
CFS merit scores = 4.78856
CFS merit scores = 4.8019
CFS merit scores = 4.81297
CFS merit scores = 4.82488
CFS merit scores = 4.83366
CFS merit scores = 4.83828
CFS merit scores = 4.83991
CFS merit scores = 4.84112
CFS merit scores = 4.84113
CFS merit scores = 4.84118
CFS merit scores = 4.83991
CFS merit scores = 4.83776
CFS merit scores = 4.83449
CFS merit scores = 4.82517
CFS merit scores = 4.81531
CFS merit scores = 4.8063
CFS merit scores = 4.79478
CFS merit scores = 4.78307
CFS merit scores = 4.76366
CFS merit scores = 4.74259
CFS merit scores = 4.72028
CFS merit scores = 4.698
CFS merit scores = 4.67341
CFS merit scores = 4.64161
CFS merit scores = 4.59861
CFS merit scores = 4.52549
CFS merit scores = 4.44542
cnt = 1	feature = 80	correl = 0.430862	descr = Gibbs_of_Target_Sequence__Pos_20_Step_1
cnt = 2	feature = 1	correl = -0.133802	descr = Position_Specific_Bin_Base_0_Base_G
cnt = 3	feature = 4	correl = -0.101252	descr = Position_Specific_Bin_Base_1_Base_G
cnt = 4	feature = 206	correl = -0.0280486	descr = N_Gram_ACCA
cnt = 5	feature = 865	correl = 0.0462317	descr = N_Gram_TGTCT
cnt = 6	feature = 705	correl = -0.0839608	descr = N_Gram_GTGGC
cnt = 7	feature = 701	correl = -0.0425686	descr = N_Gram_GTGC
cnt = 8	feature = 664	correl = 0.0612734	descr = N_Gram_GGTAA
cnt = 9	feature = 29	correl = 0.0526608	descr = Position_Specific_Bin_Base_10_Base_T
cnt = 10	feature = 798	correl = 0.0221681	descr = N_Gram_TCGAG
cnt = 11	feature = 767	correl = 0.0500814	descr = N_Gram_TATCA
cnt = 12	feature = 256	correl = -0.0305867	descr = N_Gram_AGTAG
cnt = 13	feature = 674	correl = -0.0458904	descr = N_Gram_GGTTA
cnt = 14	feature = 665	correl = 0.0264541	descr = N_Gram_GGTAC
cnt = 15	feature = 802	correl = 0.0368401	descr = N_Gram_TCGCT
cnt = 16	feature = 229	correl = -0.0430603	descr = N_Gram_ACTGC
cnt = 17	feature = 316	correl = 0.0810536	descr = N_Gram_CAACA
cnt = 18	feature = 501	correl = 0.0516952	descr = N_Gram_CTGGA
cnt = 19	feature = 706	correl = -0.0694966	descr = N_Gram_GTGGG
cnt = 20	feature = 716	correl = -0.0216363	descr = N_Gram_GTTGC
cnt = 21	feature = 653	correl = -0.0925878	descr = N_Gram_GGGCC
cnt = 22	feature = 765	correl = 0.0295984	descr = N_Gram_TATAT
cnt = 23	feature = 461	correl = 0.0232146	descr = N_Gram_CGTCA
cnt = 24	feature = 436	correl = -0.0344078	descr = N_Gram_CGCCC
cnt = 25	feature = 704	correl = -0.0511571	descr = N_Gram_GTGGA
cnt = 26	feature = 834	correl = 0.0651591	descr = N_Gram_TGATA
cnt = 27	feature = 308	correl = 0.0590393	descr = N_Gram_ATTG
cnt = 28	feature = 278	correl = -0.0338617	descr = N_Gram_ATCCC
cnt = 29	feature = 33	correl = 0.125549	descr = Position_Specific_Bin_Base_11_Base_T
cnt = 30	feature = 755	correl = 0.0836456	descr = N_Gram_TAGCT
cnt = 31	feature = 768	correl = 0.0494733	descr = N_Gram_TATCG
cnt = 32	feature = 449	correl = -0.0835138	descr = N_Gram_CGGCC
cnt = 33	feature = 899	correl = 0.0565915	descr = N_Gram_TTGAA
cnt = 34	feature = 11	correl = 0.071972	descr = Position_Specific_Bin_Base_4_Base_A
cnt = 35	feature = 47	correl = -0.0318497	descr = Position_Specific_Bin_Base_17_Base_C
cnt = 36	feature = 6	correl = 0.0261779	descr = Position_Specific_Bin_Base_2_Base_C
cnt = 37	feature = 15	correl = 0.0263811	descr = Position_Specific_Bin_Base_5_Base_A
cnt = 38	feature = 228	correl = 0.0714999	descr = N_Gram_ACTGA
cnt = 39	feature = 657	correl = -0.0805273	descr = N_Gram_GGGGC
cnt = 40	feature = 56	correl = -0.111241	descr = Position_Specific_Bin_Base_19_Base_G
cnt = 41	feature = 708	correl = 0.0305987	descr = N_Gram_GTGT
cnt = 42	feature = 643	correl = -0.0637144	descr = N_Gram_GGCGT
cnt = 43	feature = 759	correl = 0.0318364	descr = N_Gram_TAGT
cnt = 44	feature = 288	correl = 0.0267202	descr = N_Gram_ATGAA
cnt = 45	feature = 738	correl = 0.0321199	descr = N_Gram_TACA
cnt = 46	feature = 10	correl = -0.0940207	descr = Position_Specific_Bin_Base_3_Base_T
cnt = 47	feature = 749	correl = 0.0872808	descr = N_Gram_TAGA
cnt = 48	feature = 675	correl = -0.0602351	descr = N_Gram_GGTTG
cnt = 49	feature = 687	correl = -0.0880168	descr = N_Gram_GTCC
cnt = 50	feature = 2	correl = 0.113364	descr = Position_Specific_Bin_Base_1_Base_A
cnt = 51	feature = 233	correl = 0.0466349	descr = N_Gram_AGACA
cnt = 52	feature = 792	correl = 0.021833	descr = N_Gram_TCCT
cnt = 53	feature = 857	correl = -0.0607168	descr = N_Gram_TGGGG
cnt = 54	feature = 28	correl = -0.066724	descr = Position_Specific_Bin_Base_10_Base_G
cnt = 55	feature = 58	correl = 0.374637	descr = Position_Specific_Bin_Base_20_Base_A
cnt = 56	feature = 525	correl = 0.0591745	descr = N_Gram_GAAT
cnt = 57	feature = 77	correl = 0.0985553	descr = Gibbs_of_Target_Sequence__Pos_17_Step_1
cnt = 58	feature = 83	correl = 0.0456307	descr = PF_RNAi_Fold_3'Free_Count
cnt = 59	feature = 603	correl = -0.0778013	descr = N_Gram_GCGT
cnt = 60	feature = 672	correl = -0.112457	descr = N_Gram_GGTGG
cnt = 61	feature = 751	correl = 0.0529712	descr = N_Gram_TAGAC
cnt = 62	feature = 16	correl = -0.0739791	descr = Position_Specific_Bin_Base_5_Base_C
cnt = 63	feature = 78	correl = 0.195875	descr = Gibbs_of_Target_Sequence__Pos_18_Step_1
cnt = 64	feature = 76	correl = 0.112769	descr = Gibbs_of_Target_Sequence__Pos_16_Step_1
cnt = 65	feature = 432	correl = -0.0562981	descr = N_Gram_CGC
cnt = 66	feature = 659	correl = -0.0630928	descr = N_Gram_GGGT
cnt = 67	feature = 82	correl = 0.153355	descr = PF_RNAi_Fold_5'Free_Count
cnt = 68	feature = 631	correl = -0.163487	descr = N_Gram_GGC
cnt = 69	feature = 662	correl = -0.0634051	descr = N_Gram_GGT
cnt = 70	feature = 105	correl = 0.0738896	descr = Xue_Structure_Feature_A000
cnt = 71	feature = 81	correl = 0.227962	descr = PF_RNAi_Fold_Energy
num rows = 2188
num_elements = 157536
.*
optimization finished, #iter = 1606
nu = 0.452242
obj = -91.392146, rho = -0.511867
nSV = 1060, nBSV = 927
num rows = 243
num_elements = 17496
*
optimization finished, #iter = 198
nu = 0.494857
obj = -11.789192, rho = -0.492170
nSV = 143, nBSV = 96
.*
optimization finished, #iter = 1606
nu = 0.452242
obj = -91.392146, rho = -0.511867
nSV = 1060, nBSV = 927
CFS merit scores = 1.45094
CFS merit scores = 1.61677
CFS merit scores = 1.84661
CFS merit scores = 2.06622
CFS merit scores = 2.26651
CFS merit scores = 2.45123
CFS merit scores = 2.61211
CFS merit scores = 2.7611
CFS merit scores = 2.89711
CFS merit scores = 3.02148
CFS merit scores = 3.13656
CFS merit scores = 3.23494
CFS merit scores = 3.33115
CFS merit scores = 3.42466
CFS merit scores = 3.50652
CFS merit scores = 3.58015
CFS merit scores = 3.65309
CFS merit scores = 3.72212
CFS merit scores = 3.78708
CFS merit scores = 3.84945
CFS merit scores = 3.90848
CFS merit scores = 3.96165
CFS merit scores = 4.01304
CFS merit scores = 4.06217
CFS merit scores = 4.10416
CFS merit scores = 4.14536
CFS merit scores = 4.18425
CFS merit scores = 4.22107
CFS merit scores = 4.25811
CFS merit scores = 4.2945
CFS merit scores = 4.3282
CFS merit scores = 4.36032
CFS merit scores = 4.38906
CFS merit scores = 4.41683
CFS merit scores = 4.44366
CFS merit scores = 4.47024
CFS merit scores = 4.49565
CFS merit scores = 4.518
CFS merit scores = 4.53885
CFS merit scores = 4.5588
CFS merit scores = 4.57707
CFS merit scores = 4.59496
CFS merit scores = 4.6105
CFS merit scores = 4.62372
CFS merit scores = 4.6309
CFS merit scores = 4.63749
CFS merit scores = 4.64283
CFS merit scores = 4.64401
CFS merit scores = 4.64478
CFS merit scores = 4.64598
CFS merit scores = 4.64715
CFS merit scores = 4.64273
CFS merit scores = 4.63682
CFS merit scores = 4.62619
CFS merit scores = 4.60995
CFS merit scores = 4.59014
CFS merit scores = 4.567
CFS merit scores = 4.54111
CFS merit scores = 4.51291
CFS merit scores = 4.48159
CFS merit scores = 4.44493
CFS merit scores = 4.37165
CFS merit scores = 4.25273
cnt = 1	feature = 76	correl = 0.450938	descr = Gibbs_of_Target_Sequence__Pos_19_Step_1
cnt = 2	feature = 2	correl = -0.137997	descr = Position_Specific_Bin_Base_0_Base_G
cnt = 3	feature = 228	correl = 0.0623367	descr = N_Gram_ACTGA
cnt = 4	feature = 449	correl = 0.0707703	descr = N_Gram_CGTGA
cnt = 5	feature = 28	correl = -0.0499986	descr = Position_Specific_Bin_Base_11_Base_A
cnt = 6	feature = 308	correl = -0.0273231	descr = N_Gram_CAAAA
cnt = 7	feature = 33	correl = -0.0216303	descr = Position_Specific_Bin_Base_13_Base_G
cnt = 8	feature = 768	correl = 0.0681631	descr = N_Gram_TCCTA
cnt = 9	feature = 749	correl = 0.0245014	descr = N_Gram_TATTG
cnt = 10	feature = 11	correl = 0.0856056	descr = Position_Specific_Bin_Base_4_Base_A
cnt = 11	feature = 716	correl = 0.0382601	descr = N_Gram_TACAT
cnt = 12	feature = 675	correl = -0.0387612	descr = N_Gram_GTGC
cnt = 13	feature = 792	correl = 0.0388201	descr = N_Gram_TCTCT
cnt = 14	feature = 645	correl = -0.0319899	descr = N_Gram_GGTGA
cnt = 15	feature = 603	correl = -0.0638674	descr = N_Gram_GGAGG
cnt = 16	feature = 47	correl = 0.0369171	descr = Position_Specific_Bin_Base_18_Base_A
cnt = 17	feature = 664	correl = -0.0483411	descr = N_Gram_GTCCG
cnt = 18	feature = 229	correl = -0.0360249	descr = N_Gram_ACTGC
cnt = 19	feature = 765	correl = -0.0240237	descr = N_Gram_TCCCG
cnt = 20	feature = 278	correl = 0.0352818	descr = N_Gram_ATCCG
cnt = 21	feature = 501	correl = -0.0358564	descr = N_Gram_GAAGC
cnt = 22	feature = 687	correl = -0.0296454	descr = N_Gram_GTTA
cnt = 23	feature = 432	correl = -0.0709036	descr = N_Gram_CGGCC
cnt = 24	feature = 704	correl = 0.0216735	descr = N_Gram_TAAAT
cnt = 25	feature = 705	correl = 0.0252696	descr = N_Gram_TAACT
cnt = 26	feature = 316	correl = 0.0359959	descr = N_Gram_CACAG
cnt = 27	feature = 233	correl = 0.0508068	descr = N_Gram_AGACA
cnt = 28	feature = 15	correl = -0.0270439	descr = Position_Specific_Bin_Base_6_Base_C
cnt = 29	feature = 40	correl = 0.0738764	descr = Position_Specific_Bin_Base_16_Base_A
cnt = 30	feature = 659	correl = 0.0287936	descr = N_Gram_GTCAA
cnt = 31	feature = 665	correl = -0.0514814	descr = N_Gram_GTCCT
cnt = 32	feature = 657	correl = 0.026593	descr = N_Gram_GTAT
cnt = 33	feature = 4	correl = -0.0736756	descr = Position_Specific_Bin_Base_1_Base_G
cnt = 34	feature = 17	correl = -0.128655	descr = Position_Specific_Bin_Base_7_Base_C
cnt = 35	feature = 10	correl = -0.0925996	descr = Position_Specific_Bin_Base_3_Base_T
cnt = 36	feature = 899	correl = 0.0589993	descr = N_Gram_TTTGT
cnt = 37	feature = 56	correl = -0.178563	descr = Position_Specific_Bin_Base_20_Base_G
cnt = 38	feature = 256	correl = -0.024361	descr = N_Gram_AGGTG
cnt = 39	feature = 81	correl = -0.175953	descr = Fold_of_RNAi_Sequence_Pos_0
cnt = 40	feature = 857	correl = 0.0616052	descr = N_Gram_TTAGA
cnt = 41	feature = 461	correl = 0.0380315	descr = N_Gram_CTAGA
cnt = 42	feature = 674	correl = 0.0371997	descr = N_Gram_GTGAG
cnt = 43	feature = 206	correl = -0.0350097	descr = N_Gram_ACCA
cnt = 44	feature = 802	correl = 0.0434073	descr = N_Gram_TGAA
cnt = 45	feature = 653	correl = 0.0437153	descr = N_Gram_GTAAA
cnt = 46	feature = 1	correl = 0.108712	descr = Position_Specific_Bin_Base_0_Base_C
cnt = 47	feature = 631	correl = -0.101467	descr = N_Gram_GGGG
cnt = 48	feature = 759	correl = 0.0215083	descr = N_Gram_TCCA
cnt = 49	feature = 525	correl = -0.0292709	descr = N_Gram_GAGGT
cnt = 50	feature = 16	correl = 0.0870943	descr = Position_Specific_Bin_Base_7_Base_A
cnt = 51	feature = 29	correl = -0.0485509	descr = Position_Specific_Bin_Base_11_Base_G
cnt = 52	feature = 83	correl = -0.116579	descr = Fold_of_RNAi_Sequence_Pos_2
cnt = 53	feature = 70	correl = 0.119637	descr = Gibbs_of_Target_Sequence__Pos_13_Step_1
cnt = 54	feature = 80	correl = 0.0336633	descr = PF_RNAi_Fold_3'Free_Count
cnt = 55	feature = 643	correl = -0.0777598	descr = N_Gram_GGTCC
cnt = 56	feature = 77	correl = 0.432143	descr = Gibbs_of_Target_Sequence__Pos_20_Step_1
cnt = 57	feature = 751	correl = 0.0404066	descr = N_Gram_TC
cnt = 58	feature = 105	correl = -0.100756	descr = Xue_Structure_Feature_C110
cnt = 59	feature = 82	correl = -0.178464	descr = Fold_of_RNAi_Sequence_Pos_1
cnt = 60	feature = 292	correl = 0.118434	descr = N_Gram_ATT
cnt = 61	feature = 662	correl = -0.0863963	descr = N_Gram_GTCC
cnt = 62	feature = 78	correl = 0.214226	descr = PF_RNAi_Fold_Energy
cnt = 63	feature = 58	correl = 0.271228	descr = Gibbs_of_Target_Sequence_
num rows = 2188
num_elements = 140032
.*
optimization finished, #iter = 1668
nu = 0.463552
obj = -94.030158, rho = -0.521792
nSV = 1081, nBSV = 957
num rows = 243
num_elements = 15552
*
optimization finished, #iter = 193
nu = 0.487937
obj = -11.587950, rho = -0.508636
nSV = 139, nBSV = 94
.*
optimization finished, #iter = 1668
nu = 0.463552
obj = -94.030158, rho = -0.521792
nSV = 1081, nBSV = 957
CFS merit scores = 1.44541
CFS merit scores = 1.61707
CFS merit scores = 1.84472
CFS merit scores = 2.06606
CFS merit scores = 2.27249
CFS merit scores = 2.45633
CFS merit scores = 2.62297
CFS merit scores = 2.77869
cnt = 1	feature = 83	correl = 0.445412	descr = Gibbs_of_Target_Sequence__Pos_19_Step_1
cnt = 2	feature = 2	correl = -0.134318	descr = Position_Specific_Bin_Base_0_Base_G
cnt = 3	feature = 802	correl = -0.0354371	descr = N_Gram_TCCTG
cnt = 4	feature = 708	correl = 0.0352974	descr = N_Gram_GTGA
cnt = 5	feature = 658	correl = -0.046249	descr = N_Gram_GGGCA
cnt = 6	feature = 206	correl = 0.073167	descr = N_Gram_ACAT
cnt = 7	feature = 631	correl = -0.0275775	descr = N_Gram_GGACG
cnt = 8	feature = 687	correl = -0.0251885	descr = N_Gram_GTAAT
num rows = 2188
num_elements = 19692
*
optimization finished, #iter = 764
nu = 0.612134
obj = -167.497114, rho = -0.573709
nSV = 1345, nBSV = 1333
num rows = 243
num_elements = 2187
*
optimization finished, #iter = 89
nu = 0.619690
obj = -18.571386, rho = -0.702813
nSV = 152, nBSV = 147
*
optimization finished, #iter = 764
nu = 0.612134
obj = -167.497114, rho = -0.573709
nSV = 1345, nBSV = 1333
CFS merit scores = 1.15546
CFS merit scores = 1.50289
CFS merit scores = 1.78816
CFS merit scores = 2.03026
CFS merit scores = 2.24113
CFS merit scores = 2.429
CFS merit scores = 2.60256
CFS merit scores = 2.76253
CFS merit scores = 2.90896
CFS merit scores = 3.04677
CFS merit scores = 3.17652
CFS merit scores = 3.29434
CFS merit scores = 3.4077
CFS merit scores = 3.51024
CFS merit scores = 3.60508
CFS merit scores = 3.69267
CFS merit scores = 3.77541
CFS merit scores = 3.85496
CFS merit scores = 3.92953
CFS merit scores = 3.99614
CFS merit scores = 4.05872
CFS merit scores = 4.12047
CFS merit scores = 4.17834
CFS merit scores = 4.23533
CFS merit scores = 4.288
CFS merit scores = 4.33806
CFS merit scores = 4.38649
CFS merit scores = 4.43037
CFS merit scores = 4.46839
CFS merit scores = 4.50471
CFS merit scores = 4.53611
CFS merit scores = 4.5669
CFS merit scores = 4.59118
CFS merit scores = 4.61563
CFS merit scores = 4.63664
CFS merit scores = 4.65647
CFS merit scores = 4.67606
CFS merit scores = 4.69181
CFS merit scores = 4.70344
CFS merit scores = 4.71518
CFS merit scores = 4.72679
CFS merit scores = 4.73819
CFS merit scores = 4.74941
CFS merit scores = 4.76182
CFS merit scores = 4.7721
CFS merit scores = 4.78061
CFS merit scores = 4.78897
CFS merit scores = 4.79584
CFS merit scores = 4.79951
CFS merit scores = 4.80298
CFS merit scores = 4.8063
CFS merit scores = 4.80927
CFS merit scores = 4.813
CFS merit scores = 4.81354
CFS merit scores = 4.81221
CFS merit scores = 4.8105
CFS merit scores = 4.80488
CFS merit scores = 4.79858
CFS merit scores = 4.78994
CFS merit scores = 4.78017
CFS merit scores = 4.7691
CFS merit scores = 4.74629
CFS merit scores = 4.7258
CFS merit scores = 4.70427
CFS merit scores = 4.68103
CFS merit scores = 4.65745
CFS merit scores = 4.63225
cnt = 1	feature = 82	correl = 0.155462	descr = Gibbs_of_Target_Sequence__Pos_14_Step_1
cnt = 2	feature = 4	correl = -0.095692	descr = Position_Specific_Bin_Base_1_Base_G
cnt = 3	feature = 708	correl = 0.0442011	descr = N_Gram_GTGTT
cnt = 4	feature = 808	correl = 0.0507935	descr = N_Gram_TCTC
cnt = 5	feature = 461	correl = -0.0509989	descr = N_Gram_CGTCG
cnt = 6	feature = 765	correl = 0.0230802	descr = N_Gram_TATTG
cnt = 7	feature = 436	correl = -0.0333836	descr = N_Gram_CGCAA
cnt = 8	feature = 706	correl = 0.0236165	descr = N_Gram_GTGTA
cnt = 9	feature = 432	correl = -0.029736	descr = N_Gram_CGAGT
cnt = 10	feature = 672	correl = -0.0457738	descr = N_Gram_GGTTA
cnt = 11	feature = 292	correl = 0.0411099	descr = N_Gram_ATCGA
cnt = 12	feature = 11	correl = 0.0660375	descr = Position_Specific_Bin_Base_3_Base_G
cnt = 13	feature = 228	correl = -0.0322178	descr = N_Gram_ACGTT
cnt = 14	feature = 654	correl = -0.0328268	descr = N_Gram_GGGCT
cnt = 15	feature = 806	correl = 0.0486878	descr = N_Gram_TCTAG
cnt = 16	feature = 449	correl = -0.103508	descr = N_Gram_CGGCG
cnt = 17	feature = 792	correl = 0.0483028	descr = N_Gram_TCGC
cnt = 18	feature = 206	correl = 0.0348917	descr = N_Gram_ACAGC
cnt = 19	feature = 58	correl = -0.0554315	descr = Position_Specific_Bin_Base_18_Base_G
cnt = 20	feature = 701	correl = -0.0496444	descr = N_Gram_GTGGA
cnt = 21	feature = 288	correl = -0.026094	descr = N_Gram_ATCCC
cnt = 22	feature = 16	correl = 0.0521204	descr = Position_Specific_Bin_Base_5_Base_T
cnt = 23	feature = 52	correl = 0.0257648	descr = Position_Specific_Bin_Base_17_Base_A
cnt = 24	feature = 665	correl = 0.0242077	descr = N_Gram_GGTCA
cnt = 25	feature = 669	correl = -0.0846378	descr = N_Gram_GGTGC
cnt = 26	feature = 316	correl = -0.0343752	descr = N_Gram_ATTGA
cnt = 27	feature = 2	correl = -0.146576	descr = Position_Specific_Bin_Base_0_Base_G
cnt = 28	feature = 603	correl = -0.0843941	descr = N_Gram_GCGT
cnt = 29	feature = 631	correl = -0.0642513	descr = N_Gram_GGCAA
cnt = 30	feature = 802	correl = 0.0984104	descr = N_Gram_TCGTG
cnt = 31	feature = 751	correl = 0.0229892	descr = N_Gram_TAGTG
cnt = 32	feature = 749	correl = 0.0289965	descr = N_Gram_TAGGC
cnt = 33	feature = 704	correl = -0.0270476	descr = N_Gram_GTGGT
cnt = 34	feature = 80	correl = 0.0262231	descr = Gibbs_of_Target_Sequence__Pos_12_Step_1
cnt = 35	feature = 6	correl = -0.0487253	descr = Position_Specific_Bin_Base_2_Base_A
cnt = 36	feature = 33	correl = 0.056225	descr = Position_Specific_Bin_Base_10_Base_T
cnt = 37	feature = 29	correl = 0.0436148	descr = Position_Specific_Bin_Base_9_Base_T
cnt = 38	feature = 105	correl = -0.0810077	descr = Fold_of_RNAi_Sequence_Pos_14
cnt = 39	feature = 759	correl = 0.0522734	descr = N_Gram_TATCG
cnt = 40	feature = 662	correl = 0.0418976	descr = N_Gram_GGTA
cnt = 41	feature = 653	correl = -0.0805885	descr = N_Gram_GGGCG
cnt = 42	feature = 10	correl = 0.0232199	descr = Position_Specific_Bin_Base_3_Base_A
cnt = 43	feature = 798	correl = -0.0289937	descr = N_Gram_TCGGC
cnt = 44	feature = 308	correl = 0.0586631	descr = N_Gram_ATTA
cnt = 45	feature = 358	correl = 0.0421472	descr = N_Gram_CATC
cnt = 46	feature = 56	correl = 0.0371989	descr = Position_Specific_Bin_Base_18_Base_A
cnt = 47	feature = 1	correl = 0.10883	descr = Position_Specific_Bin_Base_0_Base_C
cnt = 48	feature = 525	correl = 0.0399057	descr = N_Gram_GAATT
cnt = 49	feature = 47	correl = -0.0324619	descr = Position_Specific_Bin_Base_15_Base_G
cnt = 50	feature = 229	correl = 0.0389079	descr = N_Gram_ACT
cnt = 51	feature = 857	correl = 0.059711	descr = N_Gram_TGTGT
cnt = 52	feature = 658	correl = -0.0475021	descr = N_Gram_GGGGT
cnt = 53	feature = 42	correl = 0.109371	descr = Position_Specific_Bin_Base_14_Base_A
cnt = 54	feature = 675	correl = 0.0433913	descr = N_Gram_GTAA
cnt = 55	feature = 278	correl = 0.0911245	descr = N_Gram_ATAT
cnt = 56	feature = 15	correl = -0.0587711	descr = Position_Specific_Bin_Base_5_Base_C
cnt = 57	feature = 78	correl = 0.121833	descr = Gibbs_of_Target_Sequence__Pos_10_Step_1
cnt = 58	feature = 768	correl = 0.0284493	descr = N_Gram_TCA
cnt = 59	feature = 664	correl = -0.0230042	descr = N_Gram_GGTC
cnt = 60	feature = 76	correl = 0.0851445	descr = Gibbs_of_Target_Sequence__Pos_8_Step_1
cnt = 61	feature = 643	correl = -0.0596644	descr = N_Gram_GGCT
cnt = 62	feature = 705	correl = 0.0377741	descr = N_Gram_GTGT
cnt = 63	feature = 83	correl = 0.093925	descr = Gibbs_of_Target_Sequence__Pos_15_Step_1
cnt = 64	feature = 81	correl = 0.136849	descr = Gibbs_of_Target_Sequence__Pos_13_Step_1
cnt = 65	feature = 767	correl = 0.0498243	descr = N_Gram_TC
cnt = 66	feature = 659	correl = -0.0534267	descr = N_Gram_GGGT
cnt = 67	feature = 77	correl = 0.105195	descr = Gibbs_of_Target_Sequence__Pos_9_Step_1
num rows = 2188
num_elements = 148784
.*
optimization finished, #iter = 1623
nu = 0.457867
obj = -94.659901, rho = -0.507967
nSV = 1073, nBSV = 933
num rows = 243
num_elements = 16524
*
optimization finished, #iter = 151
nu = 0.453498
obj = -11.057781, rho = -0.663504
nSV = 126, nBSV = 94
.*
optimization finished, #iter = 1623
nu = 0.457867
obj = -94.659901, rho = -0.507967
nSV = 1073, nBSV = 933
CFS merit scores = 1.14814
CFS merit scores = 1.49696
CFS merit scores = 1.78102
CFS merit scores = 2.02103
CFS merit scores = 2.23432
CFS merit scores = 2.42108
CFS merit scores = 2.58908
CFS merit scores = 2.74301
CFS merit scores = 2.88838
CFS merit scores = 3.01246
CFS merit scores = 3.12838
CFS merit scores = 3.23494
CFS merit scores = 3.33576
CFS merit scores = 3.42891
CFS merit scores = 3.51834
CFS merit scores = 3.60173
cnt = 1	feature = 81	correl = 0.148135	descr = Gibbs_of_Target_Sequence__Pos_14_Step_1
cnt = 2	feature = 2	correl = -0.140676	descr = Position_Specific_Bin_Base_0_Base_G
cnt = 3	feature = 264	correl = 0.0629373	descr = N_Gram_AGCAT
cnt = 4	feature = 749	correl = -0.0324242	descr = N_Gram_TACG
cnt = 5	feature = 308	correl = 0.0361481	descr = N_Gram_ATCTG
cnt = 6	feature = 251	correl = -0.0434305	descr = N_Gram_ACTGC
cnt = 7	feature = 256	correl = -0.0241103	descr = N_Gram_AGACC
cnt = 8	feature = 15	correl = -0.0661679	descr = Position_Specific_Bin_Base_5_Base_C
cnt = 9	feature = 29	correl = 0.0742035	descr = Position_Specific_Bin_Base_10_Base_A
cnt = 10	feature = 798	correl = -0.0353498	descr = N_Gram_TCCCC
cnt = 11	feature = 759	correl = 0.0629538	descr = N_Gram_TAGC
cnt = 12	feature = 278	correl = 0.0369218	descr = N_Gram_AGTAA
cnt = 13	feature = 653	correl = -0.065599	descr = N_Gram_GGCGT
cnt = 14	feature = 452	correl = -0.0633246	descr = N_Gram_CGCGG
cnt = 15	feature = 674	correl = 0.0488004	descr = N_Gram_GGTAA
cnt = 16	feature = 631	correl = 0.0427883	descr = N_Gram_GGAAT
num rows = 2188
num_elements = 37196
*
optimization finished, #iter = 852
nu = 0.572144
obj = -144.126526, rho = -0.674828
nSV = 1261, nBSV = 1237
num rows = 243
num_elements = 4131
*
optimization finished, #iter = 80
nu = 0.513689
obj = -16.216478, rho = -0.612398
nSV = 130, nBSV = 118
*
optimization finished, #iter = 852
nu = 0.572144
obj = -144.126526, rho = -0.674828
nSV = 1261, nBSV = 1237
TEST = 39 AVE CORR = 0.593496
