# Supplementary material for: Improving model predictions for RNA interference activities that use support vector machine regression by combining and filtering features
Source: BMC Bioinformatics. 2007 Jun 6;8:182. doi: 10.1186/1471-2105-8-182 (PMC1906837; doi:10.1186/1471-2105-8-182)
Supplement: Additional file 5 — tr_2431_cfsfilters. The features found to be useful by Correlation based Feature in training and testing the 2431 dataset by cross validation, at t-test values from 0 to 90. [file 1471-2105-8-182-S5.gz › tr_2431_file_4]

4
ave count = 697.9

CFS merit scores = 1.45362
CFS merit scores = 1.61763
CFS merit scores = 1.84867
CFS merit scores = 2.07439
CFS merit scores = 2.28565
CFS merit scores = 2.47516
CFS merit scores = 2.64669
CFS merit scores = 2.8057
CFS merit scores = 2.95595
CFS merit scores = 3.09838
CFS merit scores = 3.23358
CFS merit scores = 3.36254
CFS merit scores = 3.48562
CFS merit scores = 3.6037
CFS merit scores = 3.71613
CFS merit scores = 3.82287
CFS merit scores = 3.92527
CFS merit scores = 4.02406
CFS merit scores = 4.11956
CFS merit scores = 4.21181
CFS merit scores = 4.30039
CFS merit scores = 4.38577
CFS merit scores = 4.46819
CFS merit scores = 4.54827
CFS merit scores = 4.62406
CFS merit scores = 4.69761
CFS merit scores = 4.76902
CFS merit scores = 4.83843
CFS merit scores = 4.90551
CFS merit scores = 4.97119
CFS merit scores = 5.03561
CFS merit scores = 5.09831
CFS merit scores = 5.159
CFS merit scores = 5.21762
CFS merit scores = 5.27319
CFS merit scores = 5.32658
CFS merit scores = 5.37867
CFS merit scores = 5.42973
CFS merit scores = 5.47982
CFS merit scores = 5.52673
CFS merit scores = 5.5723
CFS merit scores = 5.6169
CFS merit scores = 5.66068
CFS merit scores = 5.7009
CFS merit scores = 5.73973
CFS merit scores = 5.77739
CFS merit scores = 5.81244
CFS merit scores = 5.8464
CFS merit scores = 5.8789
CFS merit scores = 5.91092
CFS merit scores = 5.94214
CFS merit scores = 5.97161
CFS merit scores = 6.00039
CFS merit scores = 6.02866
CFS merit scores = 6.05622
CFS merit scores = 6.08281
CFS merit scores = 6.10685
CFS merit scores = 6.13046
CFS merit scores = 6.15322
CFS merit scores = 6.17436
CFS merit scores = 6.19526
CFS merit scores = 6.21457
CFS merit scores = 6.2334
CFS merit scores = 6.25193
CFS merit scores = 6.27036
CFS merit scores = 6.28867
CFS merit scores = 6.30651
CFS merit scores = 6.32365
CFS merit scores = 6.33954
CFS merit scores = 6.35352
CFS merit scores = 6.36736
CFS merit scores = 6.381
CFS merit scores = 6.39464
CFS merit scores = 6.40794
CFS merit scores = 6.42125
CFS merit scores = 6.43446
CFS merit scores = 6.44709
CFS merit scores = 6.45937
CFS merit scores = 6.47154
CFS merit scores = 6.48375
CFS merit scores = 6.49562
CFS merit scores = 6.50619
CFS merit scores = 6.51662
CFS merit scores = 6.52686
CFS merit scores = 6.5369
CFS merit scores = 6.54646
CFS merit scores = 6.55575
CFS merit scores = 6.56507
CFS merit scores = 6.57419
CFS merit scores = 6.58218
CFS merit scores = 6.58983
CFS merit scores = 6.59743
CFS merit scores = 6.60511
CFS merit scores = 6.61247
CFS merit scores = 6.61973
CFS merit scores = 6.62672
CFS merit scores = 6.63376
CFS merit scores = 6.64054
CFS merit scores = 6.64671
CFS merit scores = 6.65287
CFS merit scores = 6.65861
CFS merit scores = 6.66427
CFS merit scores = 6.66973
CFS merit scores = 6.67467
CFS merit scores = 6.67945
CFS merit scores = 6.68425
CFS merit scores = 6.6892
CFS merit scores = 6.69411
CFS merit scores = 6.69868
CFS merit scores = 6.70343
CFS merit scores = 6.70822
CFS merit scores = 6.71286
CFS merit scores = 6.71704
CFS merit scores = 6.72051
CFS merit scores = 6.7238
CFS merit scores = 6.72697
CFS merit scores = 6.73029
CFS merit scores = 6.7327
CFS merit scores = 6.73475
CFS merit scores = 6.73659
CFS merit scores = 6.73781
CFS merit scores = 6.73891
CFS merit scores = 6.74014
CFS merit scores = 6.74116
CFS merit scores = 6.74218
CFS merit scores = 6.74335
CFS merit scores = 6.74442
CFS merit scores = 6.74541
CFS merit scores = 6.74658
CFS merit scores = 6.74799
CFS merit scores = 6.74941
CFS merit scores = 6.75097
CFS merit scores = 6.75251
CFS merit scores = 6.75411
CFS merit scores = 6.75556
CFS merit scores = 6.75676
CFS merit scores = 6.75805
CFS merit scores = 6.75962
CFS merit scores = 6.76084
CFS merit scores = 6.76209
CFS merit scores = 6.76309
CFS merit scores = 6.76408
CFS merit scores = 6.76501
CFS merit scores = 6.76578
CFS merit scores = 6.76664
CFS merit scores = 6.76751
CFS merit scores = 6.76838
CFS merit scores = 6.769
CFS merit scores = 6.76979
CFS merit scores = 6.7706
CFS merit scores = 6.77134
CFS merit scores = 6.77204
CFS merit scores = 6.77275
CFS merit scores = 6.77336
CFS merit scores = 6.77396
CFS merit scores = 6.77447
CFS merit scores = 6.7748
CFS merit scores = 6.77519
CFS merit scores = 6.77558
CFS merit scores = 6.77595
CFS merit scores = 6.77625
CFS merit scores = 6.77645
CFS merit scores = 6.77675
CFS merit scores = 6.77699
CFS merit scores = 6.77723
CFS merit scores = 6.77747
CFS merit scores = 6.77767
CFS merit scores = 6.77771
CFS merit scores = 6.77779
CFS merit scores = 6.77799
CFS merit scores = 6.7783
CFS merit scores = 6.77841
CFS merit scores = 6.7786
CFS merit scores = 6.77875
CFS merit scores = 6.77903
CFS merit scores = 6.77894
CFS merit scores = 6.77879
CFS merit scores = 6.77859
CFS merit scores = 6.77818
CFS merit scores = 6.77789
CFS merit scores = 6.77751
CFS merit scores = 6.77713
CFS merit scores = 6.77675
CFS merit scores = 6.77642
CFS merit scores = 6.77607
CFS merit scores = 6.77562
CFS merit scores = 6.77516
CFS merit scores = 6.77457
CFS merit scores = 6.77401
CFS merit scores = 6.77351
CFS merit scores = 6.77292
CFS merit scores = 6.77234
CFS merit scores = 6.77177
CFS merit scores = 6.77129
CFS merit scores = 6.7709
CFS merit scores = 6.77034
CFS merit scores = 6.76971
CFS merit scores = 6.76888
CFS merit scores = 6.76803
CFS merit scores = 6.7671
CFS merit scores = 6.76602
CFS merit scores = 6.76497
CFS merit scores = 6.76383
CFS merit scores = 6.76266
CFS merit scores = 6.76151
CFS merit scores = 6.76038
CFS merit scores = 6.7591
CFS merit scores = 6.75793
CFS merit scores = 6.75671
CFS merit scores = 6.75547
CFS merit scores = 6.75425
CFS merit scores = 6.75303
CFS merit scores = 6.75166
CFS merit scores = 6.75024
CFS merit scores = 6.7489
CFS merit scores = 6.74751
CFS merit scores = 6.74617
CFS merit scores = 6.74487
CFS merit scores = 6.7433
CFS merit scores = 6.74174
CFS merit scores = 6.74022
CFS merit scores = 6.73869
CFS merit scores = 6.73717
CFS merit scores = 6.73576
CFS merit scores = 6.73447
CFS merit scores = 6.73308
CFS merit scores = 6.73163
CFS merit scores = 6.73008
CFS merit scores = 6.72853
CFS merit scores = 6.72697
CFS merit scores = 6.72556
CFS merit scores = 6.72405
CFS merit scores = 6.72259
CFS merit scores = 6.72114
CFS merit scores = 6.71966
CFS merit scores = 6.71824
CFS merit scores = 6.71686
CFS merit scores = 6.71552
CFS merit scores = 6.71421
CFS merit scores = 6.71283
CFS merit scores = 6.71149
CFS merit scores = 6.71017
CFS merit scores = 6.70888
CFS merit scores = 6.70757
CFS merit scores = 6.70621
CFS merit scores = 6.70489
CFS merit scores = 6.70347
CFS merit scores = 6.70217
CFS merit scores = 6.70081
CFS merit scores = 6.69933
CFS merit scores = 6.69784
CFS merit scores = 6.69638
CFS merit scores = 6.69488
CFS merit scores = 6.69348
CFS merit scores = 6.69206
CFS merit scores = 6.69061
CFS merit scores = 6.68915
CFS merit scores = 6.68773
CFS merit scores = 6.68627
CFS merit scores = 6.68473
CFS merit scores = 6.68318
CFS merit scores = 6.68163
CFS merit scores = 6.68011
CFS merit scores = 6.67862
CFS merit scores = 6.67717
CFS merit scores = 6.67572
CFS merit scores = 6.67428
CFS merit scores = 6.67272
CFS merit scores = 6.6711
CFS merit scores = 6.66945
CFS merit scores = 6.66777
CFS merit scores = 6.66603
CFS merit scores = 6.66435
CFS merit scores = 6.66271
CFS merit scores = 6.66115
CFS merit scores = 6.65951
CFS merit scores = 6.65788
CFS merit scores = 6.65628
CFS merit scores = 6.65464
CFS merit scores = 6.65304
CFS merit scores = 6.65152
CFS merit scores = 6.64996
CFS merit scores = 6.64838
CFS merit scores = 6.64687
CFS merit scores = 6.64534
CFS merit scores = 6.64377
CFS merit scores = 6.64222
CFS merit scores = 6.64064
CFS merit scores = 6.63912
CFS merit scores = 6.63753
CFS merit scores = 6.63589
CFS merit scores = 6.63425
CFS merit scores = 6.63265
CFS merit scores = 6.631
CFS merit scores = 6.62933
CFS merit scores = 6.62763
CFS merit scores = 6.62585
CFS merit scores = 6.62411
CFS merit scores = 6.6224
CFS merit scores = 6.6207
CFS merit scores = 6.61902
CFS merit scores = 6.61741
CFS merit scores = 6.61579
CFS merit scores = 6.61421
CFS merit scores = 6.6126
CFS merit scores = 6.61102
CFS merit scores = 6.60936
CFS merit scores = 6.60766
CFS merit scores = 6.60595
CFS merit scores = 6.60425
CFS merit scores = 6.6026
CFS merit scores = 6.60092
CFS merit scores = 6.59923
CFS merit scores = 6.59749
CFS merit scores = 6.59572
CFS merit scores = 6.59394
CFS merit scores = 6.59219
CFS merit scores = 6.59045
CFS merit scores = 6.58875
CFS merit scores = 6.58706
CFS merit scores = 6.58535
CFS merit scores = 6.58362
CFS merit scores = 6.58188
CFS merit scores = 6.58016
CFS merit scores = 6.57846
CFS merit scores = 6.57669
CFS merit scores = 6.57497
CFS merit scores = 6.57326
CFS merit scores = 6.57153
CFS merit scores = 6.5698
CFS merit scores = 6.56804
CFS merit scores = 6.56631
CFS merit scores = 6.56464
CFS merit scores = 6.56296
CFS merit scores = 6.56124
CFS merit scores = 6.55955
CFS merit scores = 6.55787
CFS merit scores = 6.55619
CFS merit scores = 6.55453
CFS merit scores = 6.55284
CFS merit scores = 6.55117
CFS merit scores = 6.54949
CFS merit scores = 6.54779
CFS merit scores = 6.5461
CFS merit scores = 6.54445
CFS merit scores = 6.54274
CFS merit scores = 6.54105
CFS merit scores = 6.53931
CFS merit scores = 6.53758
CFS merit scores = 6.53586
CFS merit scores = 6.53414
CFS merit scores = 6.53243
CFS merit scores = 6.53069
CFS merit scores = 6.52899
CFS merit scores = 6.52728
CFS merit scores = 6.52557
CFS merit scores = 6.52384
CFS merit scores = 6.52201
CFS merit scores = 6.52012
CFS merit scores = 6.51823
CFS merit scores = 6.51636
CFS merit scores = 6.51447
CFS merit scores = 6.51256
CFS merit scores = 6.51065
CFS merit scores = 6.50875
CFS merit scores = 6.50687
CFS merit scores = 6.50501
CFS merit scores = 6.50313
CFS merit scores = 6.50127
CFS merit scores = 6.49943
CFS merit scores = 6.49761
CFS merit scores = 6.49585
CFS merit scores = 6.4941
CFS merit scores = 6.49239
CFS merit scores = 6.49067
CFS merit scores = 6.48883
CFS merit scores = 6.48704
CFS merit scores = 6.48524
CFS merit scores = 6.48345
CFS merit scores = 6.48165
CFS merit scores = 6.47988
CFS merit scores = 6.47807
CFS merit scores = 6.47629
CFS merit scores = 6.47452
CFS merit scores = 6.47273
CFS merit scores = 6.47084
CFS merit scores = 6.46888
CFS merit scores = 6.46691
CFS merit scores = 6.46493
CFS merit scores = 6.46301
CFS merit scores = 6.461
CFS merit scores = 6.45899
CFS merit scores = 6.457
CFS merit scores = 6.45505
CFS merit scores = 6.45313
CFS merit scores = 6.45114
CFS merit scores = 6.44917
CFS merit scores = 6.44717
CFS merit scores = 6.44517
CFS merit scores = 6.4432
CFS merit scores = 6.44123
CFS merit scores = 6.43922
CFS merit scores = 6.43716
CFS merit scores = 6.43512
CFS merit scores = 6.43313
CFS merit scores = 6.43113
CFS merit scores = 6.42911
CFS merit scores = 6.42714
CFS merit scores = 6.42518
CFS merit scores = 6.42321
CFS merit scores = 6.42124
CFS merit scores = 6.4192
CFS merit scores = 6.41718
CFS merit scores = 6.41517
CFS merit scores = 6.41315
CFS merit scores = 6.41112
CFS merit scores = 6.40905
CFS merit scores = 6.40697
CFS merit scores = 6.40487
CFS merit scores = 6.4028
CFS merit scores = 6.40076
CFS merit scores = 6.39868
CFS merit scores = 6.39662
CFS merit scores = 6.39455
CFS merit scores = 6.39243
CFS merit scores = 6.39029
CFS merit scores = 6.38811
CFS merit scores = 6.38597
CFS merit scores = 6.38384
CFS merit scores = 6.38175
CFS merit scores = 6.37962
CFS merit scores = 6.37733
CFS merit scores = 6.37505
CFS merit scores = 6.37279
CFS merit scores = 6.37054
CFS merit scores = 6.36821
CFS merit scores = 6.3659
CFS merit scores = 6.3636
CFS merit scores = 6.36126
CFS merit scores = 6.35891
CFS merit scores = 6.35658
CFS merit scores = 6.35422
CFS merit scores = 6.35184
CFS merit scores = 6.3494
CFS merit scores = 6.347
CFS merit scores = 6.34462
CFS merit scores = 6.34223
CFS merit scores = 6.33988
CFS merit scores = 6.33754
CFS merit scores = 6.33516
CFS merit scores = 6.33277
CFS merit scores = 6.3304
CFS merit scores = 6.32798
CFS merit scores = 6.32552
CFS merit scores = 6.32302
CFS merit scores = 6.32053
CFS merit scores = 6.31805
CFS merit scores = 6.31552
CFS merit scores = 6.31304
CFS merit scores = 6.31053
CFS merit scores = 6.30801
CFS merit scores = 6.30547
CFS merit scores = 6.30286
CFS merit scores = 6.3002
CFS merit scores = 6.29757
CFS merit scores = 6.29496
CFS merit scores = 6.29235
CFS merit scores = 6.28975
CFS merit scores = 6.28711
CFS merit scores = 6.28441
CFS merit scores = 6.28174
CFS merit scores = 6.27907
CFS merit scores = 6.27644
CFS merit scores = 6.27373
CFS merit scores = 6.271
CFS merit scores = 6.26827
CFS merit scores = 6.26554
CFS merit scores = 6.26282
CFS merit scores = 6.26014
CFS merit scores = 6.25744
CFS merit scores = 6.25472
CFS merit scores = 6.25204
CFS merit scores = 6.24937
CFS merit scores = 6.24653
CFS merit scores = 6.24369
CFS merit scores = 6.24088
CFS merit scores = 6.23799
CFS merit scores = 6.23503
CFS merit scores = 6.23209
CFS merit scores = 6.22916
CFS merit scores = 6.22626
CFS merit scores = 6.22334
CFS merit scores = 6.22041
CFS merit scores = 6.21749
CFS merit scores = 6.21454
CFS merit scores = 6.21158
CFS merit scores = 6.20858
CFS merit scores = 6.20556
CFS merit scores = 6.20251
CFS merit scores = 6.19949
CFS merit scores = 6.1964
CFS merit scores = 6.19322
CFS merit scores = 6.19006
CFS merit scores = 6.18691
CFS merit scores = 6.18378
CFS merit scores = 6.18066
CFS merit scores = 6.17752
CFS merit scores = 6.17439
CFS merit scores = 6.17127
CFS merit scores = 6.16817
CFS merit scores = 6.16499
CFS merit scores = 6.16183
CFS merit scores = 6.15865
CFS merit scores = 6.15549
CFS merit scores = 6.15235
CFS merit scores = 6.14921
CFS merit scores = 6.14612
CFS merit scores = 6.143
CFS merit scores = 6.13986
CFS merit scores = 6.13673
CFS merit scores = 6.1336
CFS merit scores = 6.13048
CFS merit scores = 6.12734
CFS merit scores = 6.12421
CFS merit scores = 6.12103
CFS merit scores = 6.11788
CFS merit scores = 6.11469
CFS merit scores = 6.11153
CFS merit scores = 6.10833
CFS merit scores = 6.10513
CFS merit scores = 6.10191
CFS merit scores = 6.09869
CFS merit scores = 6.09546
CFS merit scores = 6.09218
CFS merit scores = 6.08887
CFS merit scores = 6.08551
CFS merit scores = 6.08215
CFS merit scores = 6.07883
CFS merit scores = 6.07551
CFS merit scores = 6.07218
CFS merit scores = 6.06888
CFS merit scores = 6.06557
CFS merit scores = 6.06227
CFS merit scores = 6.05895
CFS merit scores = 6.05565
CFS merit scores = 6.05234
CFS merit scores = 6.04898
CFS merit scores = 6.04557
CFS merit scores = 6.04218
CFS merit scores = 6.03878
CFS merit scores = 6.0354
CFS merit scores = 6.03202
CFS merit scores = 6.02865
CFS merit scores = 6.02527
CFS merit scores = 6.02192
CFS merit scores = 6.01857
CFS merit scores = 6.01521
CFS merit scores = 6.01183
CFS merit scores = 6.00842
CFS merit scores = 6.00502
CFS merit scores = 6.00163
CFS merit scores = 5.99824
CFS merit scores = 5.99479
CFS merit scores = 5.99134
CFS merit scores = 5.98787
CFS merit scores = 5.98436
CFS merit scores = 5.98086
CFS merit scores = 5.97731
CFS merit scores = 5.97379
CFS merit scores = 5.97023
CFS merit scores = 5.9667
CFS merit scores = 5.96315
CFS merit scores = 5.9596
CFS merit scores = 5.95607
CFS merit scores = 5.95248
CFS merit scores = 5.94891
CFS merit scores = 5.94535
CFS merit scores = 5.94176
CFS merit scores = 5.93817
CFS merit scores = 5.93461
CFS merit scores = 5.93101
CFS merit scores = 5.92741
CFS merit scores = 5.9238
CFS merit scores = 5.92019
CFS merit scores = 5.91656
CFS merit scores = 5.91292
CFS merit scores = 5.90927
CFS merit scores = 5.90561
CFS merit scores = 5.90195
CFS merit scores = 5.89826
CFS merit scores = 5.89457
CFS merit scores = 5.89082
CFS merit scores = 5.88705
CFS merit scores = 5.88329
CFS merit scores = 5.87954
CFS merit scores = 5.8757
CFS merit scores = 5.87187
CFS merit scores = 5.86801
CFS merit scores = 5.86411
CFS merit scores = 5.86016
CFS merit scores = 5.8562
CFS merit scores = 5.85222
CFS merit scores = 5.84818
CFS merit scores = 5.84407
CFS merit scores = 5.83989
CFS merit scores = 5.83574
CFS merit scores = 5.83146
CFS merit scores = 5.82719
CFS merit scores = 5.82292
CFS merit scores = 5.81863
CFS merit scores = 5.81432
CFS merit scores = 5.80995
CFS merit scores = 5.80552
CFS merit scores = 5.80107
CFS merit scores = 5.79646
CFS merit scores = 5.79184
CFS merit scores = 5.78714
CFS merit scores = 5.78245
CFS merit scores = 5.7776
CFS merit scores = 5.77277
CFS merit scores = 5.76791
CFS merit scores = 5.763
CFS merit scores = 5.7581
CFS merit scores = 5.7531
CFS merit scores = 5.74798
CFS merit scores = 5.74282
CFS merit scores = 5.73764
CFS merit scores = 5.73242
CFS merit scores = 5.72716
CFS merit scores = 5.72187
CFS merit scores = 5.7164
CFS merit scores = 5.71081
CFS merit scores = 5.70504
CFS merit scores = 5.69925
CFS merit scores = 5.69344
CFS merit scores = 5.68766
CFS merit scores = 5.68181
CFS merit scores = 5.67591
CFS merit scores = 5.66999
CFS merit scores = 5.66391
CFS merit scores = 5.65785
CFS merit scores = 5.6517
CFS merit scores = 5.64555
CFS merit scores = 5.63937
CFS merit scores = 5.63318
CFS merit scores = 5.6269
CFS merit scores = 5.62067
CFS merit scores = 5.61434
CFS merit scores = 5.60782
CFS merit scores = 5.60121
CFS merit scores = 5.59452
CFS merit scores = 5.58758
CFS merit scores = 5.58037
CFS merit scores = 5.57312
CFS merit scores = 5.56553
CFS merit scores = 5.55693
CFS merit scores = 5.54817
CFS merit scores = 5.53891
CFS merit scores = 5.5297
CFS merit scores = 5.51997
CFS merit scores = 5.50985
CFS merit scores = 5.49037
cnt = 1	feature = 80	correl = 0.453617	descr = Gibbs_of_Target_Sequence__Pos_19_Step_1
cnt = 2	feature = 2	correl = -0.147904	descr = Position_Specific_Bin_Base_0_Base_G
cnt = 3	feature = 857	correl = -0.0729079	descr = N_Gram_TGGC
cnt = 4	feature = 235	correl = 0.0651161	descr = N_Gram_ACTGA
cnt = 5	feature = 721	correl = -0.0229944	descr = N_Gram_GTTCC
cnt = 6	feature = 569	correl = 0.0539531	descr = N_Gram_GATTA
cnt = 7	feature = 451	correl = -0.0424322	descr = N_Gram_CGCTA
cnt = 8	feature = 716	correl = 0.0359878	descr = N_Gram_GTGTA
cnt = 9	feature = 221	correl = -0.0287155	descr = N_Gram_ACGAC
cnt = 10	feature = 487	correl = -0.02457	descr = N_Gram_CTACG
cnt = 11	feature = 452	correl = -0.0332763	descr = N_Gram_CGCTC
cnt = 12	feature = 326	correl = 0.0274796	descr = N_Gram_CAACG
cnt = 13	feature = 442	correl = -0.0461412	descr = N_Gram_CGCAA
cnt = 14	feature = 462	correl = -0.0257219	descr = N_Gram_CGGGA
cnt = 15	feature = 848	correl = -0.0301185	descr = N_Gram_TGCCG
cnt = 16	feature = 737	correl = 0.026233	descr = N_Gram_TAAGC
cnt = 17	feature = 699	correl = -0.0374493	descr = N_Gram_GTCCG
cnt = 18	feature = 470	correl = -0.0280615	descr = N_Gram_CGTAA
cnt = 19	feature = 899	correl = 0.0378361	descr = N_Gram_TTCGC
cnt = 20	feature = 414	correl = 0.0230283	descr = N_Gram_CCGTA
cnt = 21	feature = 358	correl = 0.0257711	descr = N_Gram_CATAG
cnt = 22	feature = 923	correl = 0.0340469	descr = N_Gram_TTTAC
cnt = 23	feature = 474	correl = 0.0252689	descr = N_Gram_CGTCT
cnt = 24	feature = 494	correl = 0.0341375	descr = N_Gram_CTATC
cnt = 25	feature = 415	correl = 0.0240411	descr = N_Gram_CCGTC
cnt = 26	feature = 418	correl = 0.0452505	descr = N_Gram_CCTAA
cnt = 27	feature = 719	correl = -0.0389213	descr = N_Gram_GTTAG
cnt = 28	feature = 900	correl = 0.0595792	descr = N_Gram_TTCGT
cnt = 29	feature = 225	correl = -0.0265671	descr = N_Gram_ACGGC
cnt = 30	feature = 885	correl = -0.0234617	descr = N_Gram_TTACC
cnt = 31	feature = 768	correl = 0.0246684	descr = N_Gram_TATAG
cnt = 32	feature = 325	correl = 0.0261483	descr = N_Gram_CAACC
cnt = 33	feature = 734	correl = 0.0235233	descr = N_Gram_TAACT
cnt = 34	feature = 525	correl = -0.0249477	descr = N_Gram_CTTTA
cnt = 35	feature = 612	correl = -0.0478163	descr = N_Gram_GCGGT
cnt = 36	feature = 702	correl = 0.0527624	descr = N_Gram_GTCGC
cnt = 37	feature = 496	correl = -0.0225342	descr = N_Gram_CTATT
cnt = 38	feature = 543	correl = -0.0548216	descr = N_Gram_GACCG
cnt = 39	feature = 773	correl = 0.0451554	descr = N_Gram_TATGA
cnt = 40	feature = 226	correl = -0.0447142	descr = N_Gram_ACGGG
cnt = 41	feature = 689	correl = 0.0247812	descr = N_Gram_GTACC
cnt = 42	feature = 732	correl = 0.0331241	descr = N_Gram_TAAAG
cnt = 43	feature = 534	correl = 0.0598361	descr = N_Gram_GAATA
cnt = 44	feature = 248	correl = -0.0261197	descr = N_Gram_AGCAA
cnt = 45	feature = 419	correl = 0.024006	descr = N_Gram_CCTAG
cnt = 46	feature = 626	correl = -0.0242688	descr = N_Gram_GCTTA
cnt = 47	feature = 403	correl = -0.0549371	descr = N_Gram_CCGAA
cnt = 48	feature = 632	correl = -0.0221328	descr = N_Gram_GGAAA
cnt = 49	feature = 745	correl = 0.0218285	descr = N_Gram_TACCG
cnt = 50	feature = 220	correl = -0.039904	descr = N_Gram_ACGAA
cnt = 51	feature = 881	correl = 0.0236873	descr = N_Gram_TTAAG
cnt = 52	feature = 552	correl = -0.0336336	descr = N_Gram_GAGAT
cnt = 53	feature = 774	correl = 0.0258228	descr = N_Gram_TATGT
cnt = 54	feature = 443	correl = -0.039734	descr = N_Gram_CGCAT
cnt = 55	feature = 542	correl = -0.0340834	descr = N_Gram_GACCC
cnt = 56	feature = 438	correl = -0.0404627	descr = N_Gram_CGAGT
cnt = 57	feature = 231	correl = 0.0698253	descr = N_Gram_ACTAC
cnt = 58	feature = 476	correl = 0.067383	descr = N_Gram_CGTGA
cnt = 59	feature = 436	correl = -0.0448707	descr = N_Gram_CGACG
cnt = 60	feature = 764	correl = 0.0465128	descr = N_Gram_TAGTG
cnt = 61	feature = 308	correl = -0.0223571	descr = N_Gram_ATTAA
cnt = 62	feature = 763	correl = 0.0232357	descr = N_Gram_TAGTC
cnt = 63	feature = 549	correl = 0.0232359	descr = N_Gram_GACTT
cnt = 64	feature = 733	correl = -0.02224	descr = N_Gram_TAACC
cnt = 65	feature = 871	correl = 0.0306426	descr = N_Gram_TGTCG
cnt = 66	feature = 808	correl = -0.0402623	descr = N_Gram_TCGGC
cnt = 67	feature = 539	correl = 0.0264282	descr = N_Gram_GACAT
cnt = 68	feature = 666	correl = -0.054879	descr = N_Gram_GGGGA
cnt = 69	feature = 743	correl = 0.0717689	descr = N_Gram_TACAA
cnt = 70	feature = 777	correl = 0.0246111	descr = N_Gram_TATTG
cnt = 71	feature = 804	correl = -0.0290645	descr = N_Gram_TCGCG
cnt = 72	feature = 257	correl = -0.0250086	descr = N_Gram_AGGCA
cnt = 73	feature = 409	correl = -0.0234382	descr = N_Gram_CCGCG
cnt = 74	feature = 517	correl = -0.0524492	descr = N_Gram_CTTAA
cnt = 75	feature = 481	correl = 0.024576	descr = N_Gram_CGTTT
cnt = 76	feature = 622	correl = -0.0312551	descr = N_Gram_GCTGA
cnt = 77	feature = 620	correl = 0.0276344	descr = N_Gram_GCTCT
cnt = 78	feature = 397	correl = -0.0417072	descr = N_Gram_CCCGG
cnt = 79	feature = 484	correl = 0.0496146	descr = N_Gram_CTAAG
cnt = 80	feature = 705	correl = 0.0373441	descr = N_Gram_GTCTA
cnt = 81	feature = 327	correl = 0.047436	descr = N_Gram_CAAGC
cnt = 82	feature = 278	correl = 0.0411363	descr = N_Gram_ATAGG
cnt = 83	feature = 642	correl = 0.0476698	descr = N_Gram_GGATT
cnt = 84	feature = 305	correl = -0.0245907	descr = N_Gram_ATGTA
cnt = 85	feature = 464	correl = -0.0576594	descr = N_Gram_CGGGG
cnt = 86	feature = 722	correl = 0.0395766	descr = N_Gram_GTTCG
cnt = 87	feature = 555	correl = -0.0223482	descr = N_Gram_GAGCG
cnt = 88	feature = 495	correl = 0.0309476	descr = N_Gram_CTATG
cnt = 89	feature = 855	correl = 0.033981	descr = N_Gram_TGCTT
cnt = 90	feature = 844	correl = 0.0277064	descr = N_Gram_TGCAT
cnt = 91	feature = 645	correl = -0.0622834	descr = N_Gram_GGCAA
cnt = 92	feature = 473	correl = -0.0476661	descr = N_Gram_CGTCG
cnt = 93	feature = 290	correl = 0.0372664	descr = N_Gram_ATCGA
cnt = 94	feature = 356	correl = -0.0466348	descr = N_Gram_CATAA
cnt = 95	feature = 849	correl = 0.0498577	descr = N_Gram_TGCGA
cnt = 96	feature = 850	correl = -0.0356862	descr = N_Gram_TGCGC
cnt = 97	feature = 277	correl = 0.0226856	descr = N_Gram_ATAGC
cnt = 98	feature = 232	correl = 0.0234841	descr = N_Gram_ACTAG
cnt = 99	feature = 426	correl = -0.0485803	descr = N_Gram_CCTGA
cnt = 100	feature = 391	correl = -0.0469591	descr = N_Gram_CCCCA
cnt = 101	feature = 597	correl = -0.0217657	descr = N_Gram_GCCGG
cnt = 102	feature = 423	correl = -0.0909262	descr = N_Gram_CCTCG
cnt = 103	feature = 406	correl = -0.0562891	descr = N_Gram_CCGAT
cnt = 104	feature = 935	correl = 0.0220902	descr = N_Gram_TTTTG
cnt = 105	feature = 739	correl = -0.0526932	descr = N_Gram_TAATC
cnt = 106	feature = 429	correl = 0.0247248	descr = N_Gram_CCTTA
cnt = 107	feature = 479	correl = -0.0849228	descr = N_Gram_CGTTC
cnt = 108	feature = 713	correl = -0.0484373	descr = N_Gram_GTGGG
cnt = 109	feature = 334	correl = -0.0231227	descr = N_Gram_CACCG
cnt = 110	feature = 805	correl = 0.0319486	descr = N_Gram_TCGCT
cnt = 111	feature = 812	correl = 0.0999798	descr = N_Gram_TCGTG
cnt = 112	feature = 372	correl = -0.0240075	descr = N_Gram_CCAAG
cnt = 113	feature = 310	correl = 0.0252799	descr = N_Gram_ATTAG
cnt = 114	feature = 353	correl = 0.0214679	descr = N_Gram_CAGTT
cnt = 115	feature = 909	correl = 0.0324734	descr = N_Gram_TTGAC
cnt = 116	feature = 767	correl = 0.0581326	descr = N_Gram_TATAA
cnt = 117	feature = 882	correl = -0.0320872	descr = N_Gram_TTAAT
cnt = 118	feature = 260	correl = -0.109919	descr = N_Gram_AGGGC
cnt = 119	feature = 919	correl = 0.0461891	descr = N_Gram_TTGTG
cnt = 120	feature = 48	correl = -0.0629963	descr = Position_Specific_Bin_Base_17_Base_G
cnt = 121	feature = 243	correl = -0.0217215	descr = N_Gram_AGAGG
cnt = 122	feature = 770	correl = 0.0695817	descr = N_Gram_TATCA
cnt = 123	feature = 491	correl = 0.0445938	descr = N_Gram_CTAGC
cnt = 124	feature = 352	correl = -0.0291059	descr = N_Gram_CAGTG
cnt = 125	feature = 396	correl = -0.0647516	descr = N_Gram_CCCGC
cnt = 126	feature = 750	correl = 0.0497799	descr = N_Gram_TACTG
cnt = 127	feature = 207	correl = 0.063002	descr = N_Gram_ACATG
cnt = 128	feature = 450	correl = -0.0570825	descr = N_Gram_CGCGT
cnt = 129	feature = 746	correl = 0.0284083	descr = N_Gram_TACCT
cnt = 130	feature = 291	correl = 0.0241558	descr = N_Gram_ATCGC
cnt = 131	feature = 255	correl = -0.0373357	descr = N_Gram_AGCGG
cnt = 132	feature = 313	correl = 0.0462856	descr = N_Gram_ATTCG
cnt = 133	feature = 601	correl = -0.0364573	descr = N_Gram_GCCTT
cnt = 134	feature = 599	correl = 0.0266707	descr = N_Gram_GCCTA
cnt = 135	feature = 574	correl = -0.065077	descr = N_Gram_GCAAA
cnt = 136	feature = 859	correl = -0.0586283	descr = N_Gram_TGGCG
cnt = 137	feature = 213	correl = 0.0243783	descr = N_Gram_ACCAT
cnt = 138	feature = 35	correl = 0.0357453	descr = Position_Specific_Bin_Base_13_Base_A
cnt = 139	feature = 683	correl = -0.0660711	descr = N_Gram_GGTTG
cnt = 140	feature = 914	correl = 0.0488904	descr = N_Gram_TTGGA
cnt = 141	feature = 687	correl = 0.0377278	descr = N_Gram_GTAAG
cnt = 142	feature = 337	correl = -0.0321687	descr = N_Gram_CACGA
cnt = 143	feature = 311	correl = 0.0720088	descr = N_Gram_ATTAT
cnt = 144	feature = 493	correl = 0.0499447	descr = N_Gram_CTATA
cnt = 145	feature = 343	correl = -0.043346	descr = N_Gram_CAGAC
cnt = 146	feature = 803	correl = 0.049434	descr = N_Gram_TCGCA
cnt = 147	feature = 636	correl = -0.0698527	descr = N_Gram_GGACC
cnt = 148	feature = 911	correl = 0.025593	descr = N_Gram_TTGCA
cnt = 149	feature = 455	correl = -0.0219409	descr = N_Gram_CGGAG
cnt = 150	feature = 449	correl = -0.0686803	descr = N_Gram_CGCGG
cnt = 151	feature = 435	correl = -0.0468832	descr = N_Gram_CGACC
cnt = 152	feature = 633	correl = -0.0244738	descr = N_Gram_GGAAC
cnt = 153	feature = 934	correl = 0.0400943	descr = N_Gram_TTTTA
cnt = 154	feature = 635	correl = 0.0276344	descr = N_Gram_GGAAT
cnt = 155	feature = 405	correl = -0.047481	descr = N_Gram_CCGAG
cnt = 156	feature = 554	correl = -0.051658	descr = N_Gram_GAGCC
cnt = 157	feature = 60	correl = -0.175435	descr = Position_Specific_Bin_Base_20_Base_G
cnt = 158	feature = 13	correl = 0.0242231	descr = Position_Specific_Bin_Base_4_Base_T
cnt = 159	feature = 841	correl = 0.0296435	descr = N_Gram_TGATT
cnt = 160	feature = 38	correl = -0.0285777	descr = Position_Specific_Bin_Base_14_Base_C
cnt = 161	feature = 711	correl = -0.0474406	descr = N_Gram_GTGGA
cnt = 162	feature = 839	correl = 0.0228197	descr = N_Gram_TGATC
cnt = 163	feature = 324	correl = 0.0869546	descr = N_Gram_CAACA
cnt = 164	feature = 821	correl = -0.0275832	descr = N_Gram_TCTCG
cnt = 165	feature = 822	correl = 0.0476833	descr = N_Gram_TCTCT
cnt = 166	feature = 293	correl = 0.0281473	descr = N_Gram_ATCTA
cnt = 167	feature = 667	correl = -0.0552972	descr = N_Gram_GGGGC
cnt = 168	feature = 228	correl = -0.0384462	descr = N_Gram_ACGTT
cnt = 169	feature = 717	correl = 0.0348174	descr = N_Gram_GTGTT
cnt = 170	feature = 771	correl = 0.0521988	descr = N_Gram_TATCG
cnt = 171	feature = 467	correl = -0.0332938	descr = N_Gram_CGGTC
cnt = 172	feature = 262	correl = 0.099712	descr = N_Gram_AGGTA
cnt = 173	feature = 785	correl = -0.0457048	descr = N_Gram_TCAGA
cnt = 174	feature = 584	correl = -0.0465042	descr = N_Gram_GCATA
cnt = 175	feature = 52	correl = -0.0646781	descr = Position_Specific_Bin_Base_18_Base_G
cnt = 176	feature = 9	correl = 0.0631342	descr = Position_Specific_Bin_Base_3_Base_G
cnt = 177	feature = 604	correl = -0.0481387	descr = N_Gram_GCGCA
cnt = 178	feature = 836	correl = 0.0297586	descr = N_Gram_TGAGA
cnt = 179	feature = 5	correl = -0.033853	descr = Position_Specific_Bin_Base_2_Base_A
cnt = 180	feature = 692	correl = 0.0400494	descr = N_Gram_GTATT
cnt = 181	feature = 263	correl = -0.0260562	descr = N_Gram_AGGTG
cnt = 182	feature = 760	correl = 0.0328572	descr = N_Gram_TAGGC
cnt = 183	feature = 410	correl = -0.0253682	descr = N_Gram_CCGCT
cnt = 184	feature = 389	correl = -0.0861929	descr = N_Gram_CCCAT
cnt = 185	feature = 245	correl = 0.049705	descr = N_Gram_AGATA
cnt = 186	feature = 160	correl = 0.0340305	descr = N_Gram_AAAGC
cnt = 187	feature = 268	correl = 0.0308568	descr = N_Gram_AGTCT
cnt = 188	feature = 538	correl = 0.0260177	descr = N_Gram_GACAC
cnt = 189	feature = 286	correl = 0.0606805	descr = N_Gram_ATCCA
cnt = 190	feature = 404	correl = -0.0527488	descr = N_Gram_CCGAC
cnt = 191	feature = 304	correl = -0.0450599	descr = N_Gram_ATGGT
cnt = 192	feature = 335	correl = -0.0468915	descr = N_Gram_CACCT
cnt = 193	feature = 498	correl = -0.0516603	descr = N_Gram_CTCAA
cnt = 194	feature = 884	correl = 0.0602529	descr = N_Gram_TTACA
cnt = 195	feature = 4	correl = -0.0932933	descr = Position_Specific_Bin_Base_1_Base_G
cnt = 196	feature = 256	correl = -0.0302573	descr = N_Gram_AGGAG
cnt = 197	feature = 835	correl = 0.0272134	descr = N_Gram_TGACT
cnt = 198	feature = 609	correl = -0.0401119	descr = N_Gram_GCGGA
cnt = 199	feature = 648	correl = -0.0921502	descr = N_Gram_GGCCA
cnt = 200	feature = 659	correl = -0.0782113	descr = N_Gram_GGGAA
cnt = 201	feature = 15	correl = 0.0804565	descr = Position_Specific_Bin_Base_5_Base_T
cnt = 202	feature = 26	correl = 0.0310814	descr = Position_Specific_Bin_Base_9_Base_T
cnt = 203	feature = 660	correl = -0.0735485	descr = N_Gram_GGGAG
cnt = 204	feature = 695	correl = -0.0216209	descr = N_Gram_GTCAC
cnt = 205	feature = 846	correl = 0.0295591	descr = N_Gram_TGCCA
cnt = 206	feature = 749	correl = 0.0725806	descr = N_Gram_TACTA
cnt = 207	feature = 794	correl = 0.0347577	descr = N_Gram_TCCGT
cnt = 208	feature = 31	correl = -0.0434022	descr = Position_Specific_Bin_Base_11_Base_A
cnt = 209	feature = 258	correl = 0.0239285	descr = N_Gram_AGGCT
cnt = 210	feature = 678	correl = -0.0274717	descr = N_Gram_GGTGA
cnt = 211	feature = 854	correl = -0.0349602	descr = N_Gram_TGCTC
cnt = 212	feature = 819	correl = 0.0434306	descr = N_Gram_TCTCA
cnt = 213	feature = 57	correl = 0.0691677	descr = Position_Specific_Bin_Base_19_Base_T
cnt = 214	feature = 27	correl = 0.0724355	descr = Position_Specific_Bin_Base_10_Base_A
cnt = 215	feature = 1	correl = 0.118807	descr = Position_Specific_Bin_Base_0_Base_C
cnt = 216	feature = 34	correl = 0.0348197	descr = Position_Specific_Bin_Base_12_Base_A
cnt = 217	feature = 21	correl = 0.0513243	descr = Position_Specific_Bin_Base_8_Base_A
cnt = 218	feature = 284	correl = 0.0324905	descr = N_Gram_ATCAA
cnt = 219	feature = 600	correl = -0.0716418	descr = N_Gram_GCCTC
cnt = 220	feature = 367	correl = 0.0238903	descr = N_Gram_CATTG
cnt = 221	feature = 816	correl = 0.0318903	descr = N_Gram_TCTAG
cnt = 222	feature = 694	correl = 0.0421195	descr = N_Gram_GTCAA
cnt = 223	feature = 53	correl = 0.0476049	descr = Position_Specific_Bin_Base_18_Base_T
cnt = 224	feature = 41	correl = 0.0669387	descr = Position_Specific_Bin_Base_15_Base_A
cnt = 225	feature = 332	correl = -0.0283233	descr = N_Gram_CACAT
cnt = 226	feature = 270	correl = 0.0577441	descr = N_Gram_AGTGA
cnt = 227	feature = 303	correl = -0.0337041	descr = N_Gram_ATGGG
cnt = 228	feature = 348	correl = -0.041599	descr = N_Gram_CAGCG
cnt = 229	feature = 815	correl = 0.0486551	descr = N_Gram_TCTAC
cnt = 230	feature = 239	correl = 0.0290655	descr = N_Gram_ACTTC
cnt = 231	feature = 714	correl = -0.0220984	descr = N_Gram_GTGGT
cnt = 232	feature = 758	correl = 0.0591054	descr = N_Gram_TAGCT
cnt = 233	feature = 826	correl = 0.0249409	descr = N_Gram_TCTGT
cnt = 234	feature = 578	correl = -0.0387542	descr = N_Gram_GCACC
cnt = 235	feature = 392	correl = -0.0715687	descr = N_Gram_CCCCG
cnt = 236	feature = 793	correl = -0.0323132	descr = N_Gram_TCCCG
cnt = 237	feature = 753	correl = 0.0441168	descr = N_Gram_TAGAA
cnt = 238	feature = 674	correl = 0.0527852	descr = N_Gram_GGTAA
cnt = 239	feature = 652	correl = -0.0883884	descr = N_Gram_GGCGG
cnt = 240	feature = 548	correl = 0.0352168	descr = N_Gram_GACTG
cnt = 241	feature = 499	correl = -0.0244129	descr = N_Gram_CTCAC
cnt = 242	feature = 843	correl = 0.0323394	descr = N_Gram_TGCAA
cnt = 243	feature = 457	correl = -0.0443024	descr = N_Gram_CGGCA
cnt = 244	feature = 299	correl = 0.0310145	descr = N_Gram_ATGCT
cnt = 245	feature = 797	correl = -0.0377002	descr = N_Gram_TCCTG
cnt = 246	feature = 709	correl = -0.0422962	descr = N_Gram_GTGCC
cnt = 247	feature = 655	correl = -0.0504997	descr = N_Gram_GGCTG
cnt = 248	feature = 61	correl = 0.112999	descr = Position_Specific_Bin_Base_20_Base_T
cnt = 249	feature = 663	correl = -0.110782	descr = N_Gram_GGGCC
cnt = 250	feature = 725	correl = -0.0257479	descr = N_Gram_GTTGT
cnt = 251	feature = 908	correl = 0.0574705	descr = N_Gram_TTGAA
cnt = 252	feature = 510	correl = 0.042608	descr = N_Gram_CTGGA
cnt = 253	feature = 915	correl = 0.0221711	descr = N_Gram_TTGGT
cnt = 254	feature = 913	correl = 0.0272054	descr = N_Gram_TTGCG
cnt = 255	feature = 789	correl = 0.0507489	descr = N_Gram_TCCAT
cnt = 256	feature = 513	correl = 0.0471091	descr = N_Gram_CTGGT
cnt = 257	feature = 45	correl = -0.0630417	descr = Position_Specific_Bin_Base_16_Base_G
cnt = 258	feature = 344	correl = -0.0530625	descr = N_Gram_CAGAG
cnt = 259	feature = 297	correl = 0.0438565	descr = N_Gram_ATGAG
cnt = 260	feature = 238	correl = 0.0387343	descr = N_Gram_ACTGT
cnt = 261	feature = 530	correl = -0.0376417	descr = N_Gram_GAAGA
cnt = 262	feature = 924	correl = 0.0669765	descr = N_Gram_TTTAG
cnt = 263	feature = 233	correl = 0.0469254	descr = N_Gram_ACTCT
cnt = 264	feature = 347	correl = -0.0507063	descr = N_Gram_CAGCC
cnt = 265	feature = 0	correl = 0.0283659	descr = Position_Specific_Bin_Base_0_Base_A
cnt = 266	feature = 653	correl = -0.0481587	descr = N_Gram_GGCGT
cnt = 267	feature = 7	correl = 0.127726	descr = Position_Specific_Bin_Base_2_Base_G
cnt = 268	feature = 912	correl = 0.027216	descr = N_Gram_TTGCC
cnt = 269	feature = 563	correl = 0.071997	descr = N_Gram_GATAT
cnt = 270	feature = 811	correl = 0.0236185	descr = N_Gram_TCGTC
cnt = 271	feature = 47	correl = -0.030179	descr = Position_Specific_Bin_Base_17_Base_C
cnt = 272	feature = 40	correl = 0.0748515	descr = Position_Specific_Bin_Base_14_Base_T
cnt = 273	feature = 634	correl = -0.0438606	descr = N_Gram_GGAAG
cnt = 274	feature = 249	correl = -0.0228978	descr = N_Gram_AGCAC
cnt = 275	feature = 17	correl = -0.0358903	descr = Position_Specific_Bin_Base_6_Base_C
cnt = 276	feature = 641	correl = -0.0408911	descr = N_Gram_GGATG
cnt = 277	feature = 851	correl = -0.0302259	descr = N_Gram_TGCGG
cnt = 278	feature = 547	correl = -0.0234053	descr = N_Gram_GACTC
cnt = 279	feature = 544	correl = -0.0333394	descr = N_Gram_GACGG
cnt = 280	feature = 488	correl = 0.0771677	descr = N_Gram_CTACT
cnt = 281	feature = 606	correl = -0.0873103	descr = N_Gram_GCGCG
cnt = 282	feature = 241	correl = 0.0593643	descr = N_Gram_AGAAT
cnt = 283	feature = 427	correl = -0.0629004	descr = N_Gram_CCTGC
cnt = 284	feature = 505	correl = -0.0462782	descr = N_Gram_CTGAG
cnt = 285	feature = 755	correl = 0.0701862	descr = N_Gram_TAGAG
cnt = 286	feature = 376	correl = -0.0450262	descr = N_Gram_CCACG
cnt = 287	feature = 322	correl = -0.0271971	descr = N_Gram_CAAAC
cnt = 288	feature = 319	correl = 0.0266239	descr = N_Gram_ATTTC
cnt = 289	feature = 54	correl = 0.166317	descr = Position_Specific_Bin_Base_19_Base_A
cnt = 290	feature = 10	correl = -0.0843521	descr = Position_Specific_Bin_Base_3_Base_T
cnt = 291	feature = 381	correl = -0.0268977	descr = N_Gram_CCAGT
cnt = 292	feature = 512	correl = -0.035533	descr = N_Gram_CTGGG
cnt = 293	feature = 350	correl = -0.0995072	descr = N_Gram_CAGGG
cnt = 294	feature = 869	correl = 0.0347163	descr = N_Gram_TGTAT
cnt = 295	feature = 557	correl = -0.0765313	descr = N_Gram_GAGGC
cnt = 296	feature = 792	correl = -0.0672724	descr = N_Gram_TCCCC
cnt = 297	feature = 219	correl = -0.026883	descr = N_Gram_ACGA
cnt = 298	feature = 51	correl = -0.035202	descr = Position_Specific_Bin_Base_18_Base_C
cnt = 299	feature = 809	correl = -0.0909592	descr = N_Gram_TCGGG
cnt = 300	feature = 696	correl = 0.0291531	descr = N_Gram_GTCAT
cnt = 301	feature = 302	correl = 0.0278271	descr = N_Gram_ATGGC
cnt = 302	feature = 23	correl = -0.0248625	descr = Position_Specific_Bin_Base_8_Base_G
cnt = 303	feature = 316	correl = 0.0467671	descr = N_Gram_ATTGG
cnt = 304	feature = 267	correl = 0.120708	descr = N_Gram_AGTCG
cnt = 305	feature = 740	correl = 0.0403405	descr = N_Gram_TAATT
cnt = 306	feature = 252	correl = -0.0220265	descr = N_Gram_AGCCA
cnt = 307	feature = 30	correl = 0.0527164	descr = Position_Specific_Bin_Base_10_Base_T
cnt = 308	feature = 829	correl = 0.0632562	descr = N_Gram_TCTTT
cnt = 309	feature = 433	correl = -0.0714986	descr = N_Gram_CGAAG
cnt = 310	feature = 49	correl = 0.0560255	descr = Position_Specific_Bin_Base_17_Base_T
cnt = 311	feature = 690	correl = 0.0229713	descr = N_Gram_GTAGG
cnt = 312	feature = 662	correl = -0.0429675	descr = N_Gram_GGGCA
cnt = 313	feature = 288	correl = 0.0396252	descr = N_Gram_ATCCG
cnt = 314	feature = 217	correl = -0.0452744	descr = N_Gram_ACCGG
cnt = 315	feature = 872	correl = 0.030134	descr = N_Gram_TGTCT
cnt = 316	feature = 362	correl = 0.0420652	descr = N_Gram_CATGA
cnt = 317	feature = 592	correl = -0.0678338	descr = N_Gram_GCCCC
cnt = 318	feature = 712	correl = -0.076553	descr = N_Gram_GTGGC
cnt = 319	feature = 522	correl = -0.0296623	descr = N_Gram_CTTGG
cnt = 320	feature = 480	correl = -0.0338722	descr = N_Gram_CGTTG
cnt = 321	feature = 529	correl = 0.0282904	descr = N_Gram_GAACA
cnt = 322	feature = 515	correl = 0.0342342	descr = N_Gram_CTGTT
cnt = 323	feature = 838	correl = 0.051822	descr = N_Gram_TGATA
cnt = 324	feature = 490	correl = 0.0368204	descr = N_Gram_CTAGA
cnt = 325	feature = 586	correl = 0.028291	descr = N_Gram_GCATT
cnt = 326	feature = 271	correl = -0.0284809	descr = N_Gram_AGTTC
cnt = 327	feature = 639	correl = -0.0655608	descr = N_Gram_GGAGC
cnt = 328	feature = 744	correl = 0.0371727	descr = N_Gram_TACAT
cnt = 329	feature = 558	correl = -0.0316935	descr = N_Gram_GAGGG
cnt = 330	feature = 531	correl = -0.035482	descr = N_Gram_GAAGC
cnt = 331	feature = 382	correl = -0.0484153	descr = N_Gram_CCATA
cnt = 332	feature = 618	correl = 0.0289288	descr = N_Gram_GCTAT
cnt = 333	feature = 33	correl = 0.119654	descr = Position_Specific_Bin_Base_11_Base_T
cnt = 334	feature = 504	correl = 0.0255483	descr = N_Gram_CTCTT
cnt = 335	feature = 408	correl = -0.0381181	descr = N_Gram_CCGCA
cnt = 336	feature = 566	correl = -0.0611708	descr = N_Gram_GATGG
cnt = 337	feature = 55	correl = -0.115583	descr = Position_Specific_Bin_Base_19_Base_C
cnt = 338	feature = 399	correl = -0.0602963	descr = N_Gram_CCCTC
cnt = 339	feature = 867	correl = 0.0366246	descr = N_Gram_TGTAA
cnt = 340	feature = 567	correl = -0.0451339	descr = N_Gram_GATGT
cnt = 341	feature = 783	correl = -0.046667	descr = N_Gram_TCACG
cnt = 342	feature = 528	correl = 0.0387224	descr = N_Gram_GAAAT
cnt = 343	feature = 778	correl = 0.0415585	descr = N_Gram_TATTT
cnt = 344	feature = 926	correl = 0.0320508	descr = N_Gram_TTTCC
cnt = 345	feature = 400	correl = -0.0677729	descr = N_Gram_CCCTG
cnt = 346	feature = 37	correl = 0.113844	descr = Position_Specific_Bin_Base_14_Base_A
cnt = 347	feature = 502	correl = -0.0695478	descr = N_Gram_CTCGG
cnt = 348	feature = 736	correl = 0.0427058	descr = N_Gram_TAAGA
cnt = 349	feature = 25	correl = -0.0220638	descr = Position_Specific_Bin_Base_9_Base_G
cnt = 350	feature = 294	correl = 0.0698431	descr = N_Gram_ATCTC
cnt = 351	feature = 380	correl = -0.0508492	descr = N_Gram_CCAGG
cnt = 352	feature = 448	correl = -0.0714268	descr = N_Gram_CGCGC
cnt = 353	feature = 582	correl = -0.0231262	descr = N_Gram_GCAGC
cnt = 354	feature = 541	correl = -0.0565751	descr = N_Gram_GACCA
cnt = 355	feature = 535	correl = 0.0424021	descr = N_Gram_GAATT
cnt = 356	feature = 611	correl = -0.031798	descr = N_Gram_GCGGG
cnt = 357	feature = 798	correl = 0.0484091	descr = N_Gram_TCCTT
cnt = 358	feature = 14	correl = -0.0687039	descr = Position_Specific_Bin_Base_5_Base_C
cnt = 359	feature = 526	correl = 0.0611148	descr = N_Gram_CTTTG
cnt = 360	feature = 596	correl = -0.0266243	descr = N_Gram_GCCGA
cnt = 361	feature = 876	correl = 0.0476538	descr = N_Gram_TGTTC
cnt = 362	feature = 6	correl = 0.0324388	descr = Position_Specific_Bin_Base_2_Base_C
cnt = 363	feature = 903	correl = 0.0430972	descr = N_Gram_TTCTC
cnt = 364	feature = 371	correl = -0.0423595	descr = N_Gram_CCAAA
cnt = 365	feature = 614	correl = -0.0876613	descr = N_Gram_GCGTC
cnt = 366	feature = 19	correl = -0.128313	descr = Position_Specific_Bin_Base_7_Base_C
cnt = 367	feature = 593	correl = -0.0960486	descr = N_Gram_GCCCG
cnt = 368	feature = 698	correl = -0.0707109	descr = N_Gram_GTCCC
cnt = 369	feature = 16	correl = 0.0302313	descr = Position_Specific_Bin_Base_6_Base_A
cnt = 370	feature = 754	correl = 0.0606775	descr = N_Gram_TAGAC
cnt = 371	feature = 22	correl = -0.0939152	descr = Position_Specific_Bin_Base_8_Base_C
cnt = 372	feature = 446	correl = -0.0453426	descr = N_Gram_CGCCT
cnt = 373	feature = 377	correl = 0.0246426	descr = N_Gram_CCACT
cnt = 374	feature = 11	correl = 0.0728943	descr = Position_Specific_Bin_Base_4_Base_A
cnt = 375	feature = 834	correl = 0.0661462	descr = N_Gram_TGAAG
cnt = 376	feature = 864	correl = 0.022305	descr = N_Gram_TGGTC
cnt = 377	feature = 508	correl = -0.0471142	descr = N_Gram_CTGCC
cnt = 378	feature = 718	correl = -0.0233103	descr = N_Gram_GTTA
cnt = 379	feature = 559	correl = -0.0238717	descr = N_Gram_GAGGT
cnt = 380	feature = 877	correl = 0.0219339	descr = N_Gram_TGTTG
cnt = 381	feature = 206	correl = 0.0463099	descr = N_Gram_ACATC
cnt = 382	feature = 383	correl = -0.0251544	descr = N_Gram_CCATC
cnt = 383	feature = 738	correl = 0.0488993	descr = N_Gram_TAAGG
cnt = 384	feature = 579	correl = -0.0358089	descr = N_Gram_GCACG
cnt = 385	feature = 366	correl = 0.069522	descr = N_Gram_CATTA
cnt = 386	feature = 424	correl = -0.0728493	descr = N_Gram_CCTCT
cnt = 387	feature = 787	correl = 0.0345052	descr = N_Gram_TCATC
cnt = 388	feature = 679	correl = -0.0673788	descr = N_Gram_GGTGC
cnt = 389	feature = 627	correl = 0.0300316	descr = N_Gram_GCTTG
cnt = 390	feature = 458	correl = -0.0911562	descr = N_Gram_CGGCC
cnt = 391	feature = 43	correl = 0.0871198	descr = Position_Specific_Bin_Base_16_Base_A
cnt = 392	feature = 624	correl = -0.0416481	descr = N_Gram_GCTGG
cnt = 393	feature = 58	correl = 0.367786	descr = Position_Specific_Bin_Base_20_Base_A
cnt = 394	feature = 703	correl = 0.0726351	descr = N_Gram_GTCGT
cnt = 395	feature = 589	correl = -0.0582528	descr = N_Gram_GCCAG
cnt = 396	feature = 28	correl = -0.0600876	descr = Position_Specific_Bin_Base_10_Base_C
cnt = 397	feature = 691	correl = 0.0353646	descr = N_Gram_GTAT
cnt = 398	feature = 46	correl = 0.0368955	descr = Position_Specific_Bin_Base_17_Base_A
cnt = 399	feature = 384	correl = 0.026662	descr = N_Gram_CCATT
cnt = 400	feature = 413	correl = 0.0220275	descr = N_Gram_CCGT
cnt = 401	feature = 8	correl = -0.12919	descr = Position_Specific_Bin_Base_2_Base_T
cnt = 402	feature = 791	correl = -0.0392554	descr = N_Gram_TCCCA
cnt = 403	feature = 39	correl = -0.161317	descr = Position_Specific_Bin_Base_14_Base_G
cnt = 404	feature = 56	correl = -0.1249	descr = Position_Specific_Bin_Base_19_Base_G
cnt = 405	feature = 782	correl = 0.0366252	descr = N_Gram_TCACC
cnt = 406	feature = 18	correl = 0.0888821	descr = Position_Specific_Bin_Base_7_Base_A
cnt = 407	feature = 892	correl = 0.0486697	descr = N_Gram_TTATC
cnt = 408	feature = 483	correl = 0.0349176	descr = N_Gram_CTAA
cnt = 409	feature = 676	correl = -0.0769268	descr = N_Gram_GGTCC
cnt = 410	feature = 675	correl = 0.0377116	descr = N_Gram_GGTCA
cnt = 411	feature = 460	correl = -0.0426257	descr = N_Gram_CGGCT
cnt = 412	feature = 664	correl = -0.0751546	descr = N_Gram_GGGCG
cnt = 413	feature = 929	correl = 0.0693426	descr = N_Gram_TTTGA
cnt = 414	feature = 930	correl = 0.0294108	descr = N_Gram_TTTGC
cnt = 415	feature = 29	correl = -0.0627604	descr = Position_Specific_Bin_Base_10_Base_G
cnt = 416	feature = 42	correl = -0.0363079	descr = Position_Specific_Bin_Base_15_Base_G
cnt = 417	feature = 506	correl = 0.0257408	descr = N_Gram_CTGAT
cnt = 418	feature = 24	correl = 0.0665274	descr = Position_Specific_Bin_Base_8_Base_T
cnt = 419	feature = 756	correl = 0.0557141	descr = N_Gram_TAGC
cnt = 420	feature = 800	correl = 0.0267633	descr = N_Gram_TCGA
cnt = 421	feature = 36	correl = -0.0342438	descr = Position_Specific_Bin_Base_13_Base_G
cnt = 422	feature = 32	correl = -0.0523976	descr = Position_Specific_Bin_Base_11_Base_G
cnt = 423	feature = 323	correl = 0.0599667	descr = N_Gram_CAAC
cnt = 424	feature = 105	correl = -0.0553405	descr = Xue_Structure_Feature_A101
cnt = 425	feature = 59	correl = -0.313429	descr = Position_Specific_Bin_Base_20_Base_C
cnt = 426	feature = 707	correl = 0.0269796	descr = N_Gram_GTGAA
cnt = 427	feature = 840	correl = -0.022333	descr = N_Gram_TGATG
cnt = 428	feature = 824	correl = 0.0910989	descr = N_Gram_TCTGC
cnt = 429	feature = 511	correl = -0.0776314	descr = N_Gram_CTGGC
cnt = 430	feature = 931	correl = 0.0360339	descr = N_Gram_TTTGG
cnt = 431	feature = 412	correl = -0.10947	descr = N_Gram_CCGGC
cnt = 432	feature = 44	correl = -0.042423	descr = Position_Specific_Bin_Base_16_Base_C
cnt = 433	feature = 762	correl = 0.0350674	descr = N_Gram_TAGT
cnt = 434	feature = 521	correl = 0.0237394	descr = N_Gram_CTTGC
cnt = 435	feature = 646	correl = -0.0414608	descr = N_Gram_GGCAG
cnt = 436	feature = 917	correl = 0.0465068	descr = N_Gram_TTGTA
cnt = 437	feature = 282	correl = 0.064274	descr = N_Gram_ATATT
cnt = 438	feature = 388	correl = -0.0782015	descr = N_Gram_CCCAG
cnt = 439	feature = 227	correl = -0.0386445	descr = N_Gram_ACGT
cnt = 440	feature = 853	correl = 0.0520989	descr = N_Gram_TGCTA
cnt = 441	feature = 796	correl = -0.0351247	descr = N_Gram_TCCTC
cnt = 442	feature = 825	correl = 0.0395787	descr = N_Gram_TCTGG
cnt = 443	feature = 560	correl = 0.027203	descr = N_Gram_GAGT
cnt = 444	feature = 500	correl = -0.0346469	descr = N_Gram_CTCCC
cnt = 445	feature = 230	correl = 0.0473636	descr = N_Gram_ACTA
cnt = 446	feature = 565	correl = -0.0260799	descr = N_Gram_GATGA
cnt = 447	feature = 242	correl = 0.0543035	descr = N_Gram_AGACA
cnt = 448	feature = 905	correl = 0.0588427	descr = N_Gram_TTCTT
cnt = 449	feature = 640	correl = -0.0522015	descr = N_Gram_GGAGG
cnt = 450	feature = 863	correl = -0.0557982	descr = N_Gram_TGGGG
cnt = 451	feature = 878	correl = 0.0547963	descr = N_Gram_TGTTT
cnt = 452	feature = 873	correl = 0.0403982	descr = N_Gram_TGTG
cnt = 453	feature = 883	correl = 0.0442847	descr = N_Gram_TTAC
cnt = 454	feature = 421	correl = -0.0320464	descr = N_Gram_CCTCA
cnt = 455	feature = 475	correl = 0.0403415	descr = N_Gram_CGTG
cnt = 456	feature = 568	correl = 0.0480107	descr = N_Gram_GATT
cnt = 457	feature = 858	correl = -0.0534997	descr = N_Gram_TGGCC
cnt = 458	feature = 680	correl = -0.0846036	descr = N_Gram_GGTGG
cnt = 459	feature = 346	correl = -0.0349867	descr = N_Gram_CAGCA
cnt = 460	feature = 704	correl = 0.0232254	descr = N_Gram_GTCT
cnt = 461	feature = 289	correl = 0.0468138	descr = N_Gram_ATCG
cnt = 462	feature = 370	correl = -0.0296904	descr = N_Gram_CCAA
cnt = 463	feature = 298	correl = 0.0285731	descr = N_Gram_ATGC
cnt = 464	feature = 897	correl = 0.0343558	descr = N_Gram_TTCCT
cnt = 465	feature = 860	correl = -0.0316094	descr = N_Gram_TGGCT
cnt = 466	feature = 63	correl = 0.0846561	descr = Gibbs_of_Target_Sequence__Pos_0_Step_1
cnt = 467	feature = 927	correl = 0.0529527	descr = N_Gram_TTTCT
cnt = 468	feature = 802	correl = 0.0473653	descr = N_Gram_TCGC
cnt = 469	feature = 610	correl = -0.0917603	descr = N_Gram_GCGGC
cnt = 470	feature = 820	correl = 0.0297841	descr = N_Gram_TCTCC
cnt = 471	feature = 708	correl = -0.0341191	descr = N_Gram_GTGC
cnt = 472	feature = 434	correl = -0.0491038	descr = N_Gram_CGAC
cnt = 473	feature = 81	correl = 0.424665	descr = Gibbs_of_Target_Sequence__Pos_20_Step_1
cnt = 474	feature = 715	correl = 0.0279721	descr = N_Gram_GTGT
cnt = 475	feature = 214	correl = -0.0321535	descr = N_Gram_ACCC
cnt = 476	feature = 223	correl = -0.0499671	descr = N_Gram_ACGG
cnt = 477	feature = 766	correl = 0.0570675	descr = N_Gram_TATA
cnt = 478	feature = 360	correl = 0.081126	descr = N_Gram_CATCT
cnt = 479	feature = 904	correl = 0.0893662	descr = N_Gram_TTCTG
cnt = 480	feature = 432	correl = -0.0628694	descr = N_Gram_CGAA
cnt = 481	feature = 536	correl = 0.0387275	descr = N_Gram_GACA
cnt = 482	feature = 545	correl = 0.0262974	descr = N_Gram_GACT
cnt = 483	feature = 772	correl = 0.0493613	descr = N_Gram_TATG
cnt = 484	feature = 828	correl = 0.043111	descr = N_Gram_TCTTC
cnt = 485	feature = 269	correl = 0.0242411	descr = N_Gram_AGTG
cnt = 486	feature = 759	correl = 0.0263143	descr = N_Gram_TAGG
cnt = 487	feature = 355	correl = -0.0309241	descr = N_Gram_CATA
cnt = 488	feature = 681	correl = -0.039932	descr = N_Gram_GGTT
cnt = 489	feature = 478	correl = -0.0589274	descr = N_Gram_CGTT
cnt = 490	feature = 891	correl = 0.0409982	descr = N_Gram_TTAT
cnt = 491	feature = 748	correl = 0.0582415	descr = N_Gram_TACT
cnt = 492	feature = 649	correl = -0.122882	descr = N_Gram_GGCCC
cnt = 493	feature = 315	correl = 0.062848	descr = N_Gram_ATTG
cnt = 494	feature = 577	correl = -0.0272692	descr = N_Gram_GCAC
cnt = 495	feature = 693	correl = 0.0274394	descr = N_Gram_GTCA
cnt = 496	feature = 519	correl = 0.0262597	descr = N_Gram_CTTCT
cnt = 497	feature = 254	correl = -0.0565051	descr = N_Gram_AGCG
cnt = 498	feature = 907	correl = 0.0542968	descr = N_Gram_TTGA
cnt = 499	feature = 259	correl = -0.0399149	descr = N_Gram_AGGG
cnt = 500	feature = 492	correl = 0.0414854	descr = N_Gram_CTAT
cnt = 501	feature = 842	correl = 0.0420359	descr = N_Gram_TGCA
cnt = 502	feature = 501	correl = -0.0863572	descr = N_Gram_CTCG
cnt = 503	feature = 898	correl = 0.0359993	descr = N_Gram_TTCG
cnt = 504	feature = 701	correl = 0.0529075	descr = N_Gram_GTCG
cnt = 505	feature = 685	correl = 0.0564951	descr = N_Gram_GTAA
cnt = 506	feature = 489	correl = 0.0450226	descr = N_Gram_CTAG
cnt = 507	feature = 598	correl = -0.0521982	descr = N_Gram_GCCT
cnt = 508	feature = 595	correl = -0.0350742	descr = N_Gram_GCCG
cnt = 509	feature = 275	correl = 0.0423922	descr = N_Gram_ATAG
cnt = 510	feature = 583	correl = 0.0326849	descr = N_Gram_GCAT
cnt = 511	feature = 553	correl = -0.0342933	descr = N_Gram_GAGC
cnt = 512	feature = 573	correl = -0.0522007	descr = N_Gram_GCAA
cnt = 513	feature = 210	correl = -0.0376992	descr = N_Gram_ACCA
cnt = 514	feature = 300	correl = -0.0472108	descr = N_Gram_ATGG
cnt = 515	feature = 613	correl = -0.0684359	descr = N_Gram_GCGT
cnt = 516	feature = 485	correl = 0.0616165	descr = N_Gram_CTAC
cnt = 517	feature = 769	correl = 0.0658846	descr = N_Gram_TATC
cnt = 518	feature = 314	correl = 0.0917193	descr = N_Gram_ATTCT
cnt = 519	feature = 631	correl = -0.031662	descr = N_Gram_GGAA
cnt = 520	feature = 735	correl = 0.0637879	descr = N_Gram_TAAG
cnt = 521	feature = 514	correl = 0.0358022	descr = N_Gram_CTGT
cnt = 522	feature = 588	correl = -0.0423643	descr = N_Gram_GCCA
cnt = 523	feature = 673	correl = 0.0447658	descr = N_Gram_GGTA
cnt = 524	feature = 625	correl = -0.0278713	descr = N_Gram_GCTT
cnt = 525	feature = 697	correl = -0.0827608	descr = N_Gram_GTCC
cnt = 526	feature = 887	correl = 0.0598208	descr = N_Gram_TTAG
cnt = 527	feature = 398	correl = -0.0798595	descr = N_Gram_CCCT
cnt = 528	feature = 671	correl = -0.0748457	descr = N_Gram_GGGTG
cnt = 529	feature = 64	correl = -0.0258802	descr = Gibbs_of_Target_Sequence__Pos_1_Step_1
cnt = 530	feature = 616	correl = 0.040618	descr = N_Gram_GCTA
cnt = 531	feature = 658	correl = -0.0963662	descr = N_Gram_GGGA
cnt = 532	feature = 786	correl = 0.0451252	descr = N_Gram_TCAT
cnt = 533	feature = 411	correl = -0.0562739	descr = N_Gram_CCGG
cnt = 534	feature = 540	correl = -0.077408	descr = N_Gram_GACC
cnt = 535	feature = 67	correl = 0.0596741	descr = Gibbs_of_Target_Sequence__Pos_5_Step_1
cnt = 536	feature = 621	correl = -0.0243254	descr = N_Gram_GCTG
cnt = 537	feature = 307	correl = 0.0591742	descr = N_Gram_ATTA
cnt = 538	feature = 806	correl = -0.046046	descr = N_Gram_TCGG
cnt = 539	feature = 788	correl = 0.0311511	descr = N_Gram_TCCA
cnt = 540	feature = 296	correl = 0.0340517	descr = N_Gram_ATGA
cnt = 541	feature = 706	correl = 0.0291887	descr = N_Gram_GTGA
cnt = 542	feature = 916	correl = 0.0836378	descr = N_Gram_TTGT
cnt = 543	feature = 321	correl = -0.0216442	descr = N_Gram_CAAA
cnt = 544	feature = 603	correl = -0.0817647	descr = N_Gram_GCGC
cnt = 545	feature = 665	correl = -0.0859362	descr = N_Gram_GGGG
cnt = 546	feature = 251	correl = -0.0567077	descr = N_Gram_AGCC
cnt = 547	feature = 644	correl = -0.0648244	descr = N_Gram_GGCA
cnt = 548	feature = 845	correl = -0.033596	descr = N_Gram_TGCC
cnt = 549	feature = 638	correl = -0.0550283	descr = N_Gram_GGAG
cnt = 550	feature = 814	correl = 0.0586032	descr = N_Gram_TCTA
cnt = 551	feature = 895	correl = 0.0320932	descr = N_Gram_TTCC
cnt = 552	feature = 407	correl = -0.048137	descr = N_Gram_CCGC
cnt = 553	feature = 726	correl = 0.0495416	descr = N_Gram_GTTT
cnt = 554	feature = 520	correl = 0.0429478	descr = N_Gram_CTTG
cnt = 555	feature = 723	correl = -0.0426728	descr = N_Gram_GTTG
cnt = 556	feature = 425	correl = -0.0717611	descr = N_Gram_CCTG
cnt = 557	feature = 386	correl = -0.0924812	descr = N_Gram_CCCA
cnt = 558	feature = 654	correl = -0.0422758	descr = N_Gram_GGCT
cnt = 559	feature = 345	correl = -0.0475226	descr = N_Gram_CAGC
cnt = 560	feature = 818	correl = 0.0616614	descr = N_Gram_TCTC
cnt = 561	feature = 852	correl = 0.0272503	descr = N_Gram_TGCT
cnt = 562	feature = 83	correl = 0.153415	descr = PF_RNAi_Fold_5'Free_Count
cnt = 563	feature = 229	correl = 0.0322388	descr = N_Gram_ACT
cnt = 564	feature = 730	correl = 0.0516816	descr = N_Gram_TAAA
cnt = 565	feature = 925	correl = 0.0465158	descr = N_Gram_TTTC
cnt = 566	feature = 66	correl = 0.107959	descr = Gibbs_of_Target_Sequence__Pos_4_Step_1
cnt = 567	feature = 292	correl = 0.0627216	descr = N_Gram_ATCT
cnt = 568	feature = 922	correl = 0.0353912	descr = N_Gram_TTTA
cnt = 569	feature = 279	correl = 0.0802666	descr = N_Gram_ATAT
cnt = 570	feature = 373	correl = -0.0490191	descr = N_Gram_CCAC
cnt = 571	feature = 861	correl = -0.0497948	descr = N_Gram_TGGG
cnt = 572	feature = 65	correl = -0.158524	descr = Gibbs_of_Target_Sequence__Pos_2_Step_1
cnt = 573	feature = 823	correl = 0.087266	descr = N_Gram_TCTG
cnt = 574	feature = 752	correl = 0.0833834	descr = N_Gram_TAGA
cnt = 575	feature = 837	correl = 0.0328339	descr = N_Gram_TGAT
cnt = 576	feature = 73	correl = 0.0596448	descr = Gibbs_of_Target_Sequence__Pos_11_Step_1
cnt = 577	feature = 910	correl = 0.046697	descr = N_Gram_TTGC
cnt = 578	feature = 378	correl = -0.0683927	descr = N_Gram_CCAG
cnt = 579	feature = 518	correl = 0.029778	descr = N_Gram_CTTC
cnt = 580	feature = 70	correl = 0.0905592	descr = Gibbs_of_Target_Sequence__Pos_8_Step_1
cnt = 581	feature = 79	correl = 0.210829	descr = Gibbs_of_Target_Sequence__Pos_18_Step_1
cnt = 582	feature = 556	correl = -0.0628523	descr = N_Gram_GAGG
cnt = 583	feature = 790	correl = -0.066999	descr = N_Gram_TCCC
cnt = 584	feature = 312	correl = 0.0770181	descr = N_Gram_ATTC
cnt = 585	feature = 336	correl = -0.0739732	descr = N_Gram_CACG
cnt = 586	feature = 580	correl = -0.0371849	descr = N_Gram_GCAG
cnt = 587	feature = 359	correl = 0.050533	descr = N_Gram_CATC
cnt = 588	feature = 365	correl = 0.0487019	descr = N_Gram_CATT
cnt = 589	feature = 74	correl = 0.122327	descr = Gibbs_of_Target_Sequence__Pos_13_Step_1
cnt = 590	feature = 775	correl = 0.0667392	descr = N_Gram_TATT
cnt = 591	feature = 741	correl = 0.0608787	descr = N_Gram_TAC
cnt = 592	feature = 394	correl = -0.127925	descr = N_Gram_CCCG
cnt = 593	feature = 684	correl = 0.0659038	descr = N_Gram_GTA
cnt = 594	feature = 78	correl = 0.1174	descr = Gibbs_of_Target_Sequence__Pos_17_Step_1
cnt = 595	feature = 677	correl = -0.0716679	descr = N_Gram_GGTG
cnt = 596	feature = 420	correl = -0.0937636	descr = N_Gram_CCTC
cnt = 597	feature = 650	correl = -0.111395	descr = N_Gram_GGCG
cnt = 598	feature = 647	correl = -0.129057	descr = N_Gram_GGCC
cnt = 599	feature = 264	correl = 0.03773	descr = N_Gram_AGT
cnt = 600	feature = 77	correl = 0.122177	descr = Gibbs_of_Target_Sequence__Pos_16_Step_1
cnt = 601	feature = 928	correl = 0.0930274	descr = N_Gram_TTTG
cnt = 602	feature = 461	correl = -0.0874776	descr = N_Gram_CGGG
cnt = 603	feature = 75	correl = 0.15011	descr = Gibbs_of_Target_Sequence__Pos_14_Step_1
cnt = 604	feature = 71	correl = 0.100194	descr = Gibbs_of_Target_Sequence__Pos_9_Step_1
cnt = 605	feature = 218	correl = -0.0702572	descr = N_Gram_ACG
cnt = 606	feature = 669	correl = -0.0436492	descr = N_Gram_GGGT
cnt = 607	feature = 469	correl = -0.0257491	descr = N_Gram_CGT
cnt = 608	feature = 68	correl = 0.10118	descr = Gibbs_of_Target_Sequence__Pos_6_Step_1
cnt = 609	feature = 875	correl = 0.075583	descr = N_Gram_TGTT
cnt = 610	feature = 431	correl = -0.0581096	descr = N_Gram_CGA
cnt = 611	feature = 608	correl = -0.105517	descr = N_Gram_GCGG
cnt = 612	feature = 590	correl = -0.166488	descr = N_Gram_GCCC
cnt = 613	feature = 240	correl = 0.0407819	descr = N_Gram_AGA
cnt = 614	feature = 72	correl = 0.115181	descr = Gibbs_of_Target_Sequence__Pos_10_Step_1
cnt = 615	feature = 901	correl = 0.0938253	descr = N_Gram_TTCT
cnt = 616	feature = 780	correl = 0.0332613	descr = N_Gram_TCA
cnt = 617	feature = 76	correl = 0.0982351	descr = Gibbs_of_Target_Sequence__Pos_15_Step_1
cnt = 618	feature = 799	correl = 0.0364495	descr = N_Gram_TCG
cnt = 619	feature = 318	correl = 0.0396416	descr = N_Gram_ATTT
cnt = 620	feature = 330	correl = -0.0403385	descr = N_Gram_CAC
cnt = 621	feature = 283	correl = 0.0621084	descr = N_Gram_ATC
cnt = 622	feature = 831	correl = 0.0683218	descr = N_Gram_TGA
cnt = 623	feature = 69	correl = 0.161979	descr = Gibbs_of_Target_Sequence__Pos_7_Step_1
cnt = 624	feature = 865	correl = 0.0847013	descr = N_Gram_TGT
cnt = 625	feature = 456	correl = -0.130586	descr = N_Gram_CGGC
cnt = 626	feature = 550	correl = -0.0370283	descr = N_Gram_GAG
cnt = 627	feature = 572	correl = -0.044366	descr = N_Gram_GCA
cnt = 628	feature = 527	correl = 0.0214057	descr = N_Gram_GAA
cnt = 629	feature = 751	correl = 0.0979162	descr = N_Gram_TAG
cnt = 630	feature = 247	correl = -0.0326041	descr = N_Gram_AGC
cnt = 631	feature = 830	correl = 0.0587206	descr = N_Gram_TG
cnt = 632	feature = 482	correl = 0.0927737	descr = N_Gram_CTA
cnt = 633	feature = 497	correl = -0.0325677	descr = N_Gram_CTC
cnt = 634	feature = 729	correl = 0.0704309	descr = N_Gram_TAA
cnt = 635	feature = 672	correl = -0.0341524	descr = N_Gram_GGT
cnt = 636	feature = 354	correl = 0.0820465	descr = N_Gram_CAT
cnt = 637	feature = 341	correl = -0.0365768	descr = N_Gram_CAG
cnt = 638	feature = 516	correl = 0.0490834	descr = N_Gram_CTT
cnt = 639	feature = 779	correl = 0.0452087	descr = N_Gram_TC
cnt = 640	feature = 440	correl = -0.0563363	descr = N_Gram_CGC
cnt = 641	feature = 856	correl = -0.0483815	descr = N_Gram_TGG
cnt = 642	feature = 385	correl = -0.173345	descr = N_Gram_CCC
cnt = 643	feature = 880	correl = 0.0793423	descr = N_Gram_TTA
cnt = 644	feature = 273	correl = 0.0427411	descr = N_Gram_ATA
cnt = 645	feature = 369	correl = -0.0725875	descr = N_Gram_CCA
cnt = 646	feature = 906	correl = 0.114273	descr = N_Gram_TTG
cnt = 647	feature = 657	correl = -0.133209	descr = N_Gram_GGG
cnt = 648	feature = 813	correl = 0.109779	descr = N_Gram_TCT
cnt = 649	feature = 765	correl = 0.119917	descr = N_Gram_TAT
cnt = 650	feature = 894	correl = 0.0813725	descr = N_Gram_TTC
cnt = 651	feature = 401	correl = -0.0900051	descr = N_Gram_CCG
cnt = 652	feature = 643	correl = -0.173773	descr = N_Gram_GGC
cnt = 653	feature = 921	correl = 0.0972465	descr = N_Gram_TTT
cnt = 654	feature = 587	correl = -0.139571	descr = N_Gram_GCC
cnt = 655	feature = 629	correl = -0.106779	descr = N_Gram_GG
cnt = 656	feature = 368	correl = -0.105231	descr = N_Gram_CC
cnt = 657	feature = 306	correl = 0.12783	descr = N_Gram_ATT
cnt = 658	feature = 879	correl = 0.156132	descr = N_Gram_TT
cnt = 659	feature = 272	correl = 0.126172	descr = N_Gram_AT
cnt = 660	feature = 82	correl = 0.235364	descr = PF_RNAi_Fold_Energy
cnt = 661	feature = 430	correl = -0.08742	descr = N_Gram_CG
cnt = 662	feature = 62	correl = 0.291703	descr = Gibbs_of_Target_Sequence_
num rows = 2187
num_elements = 1449981
..*
optimization finished, #iter = 2044
nu = 0.185481
obj = -30.936338, rho = -0.761609
nSV = 976, nBSV = 78
num rows = 244
num_elements = 161772
*
optimization finished, #iter = 176
nu = 0.178099
obj = -4.225474, rho = -0.768204
nSV = 134, nBSV = 4
..*
optimization finished, #iter = 2044
nu = 0.185481
obj = -30.936338, rho = -0.761609
nSV = 976, nBSV = 78
CFS merit scores = 1.45497
CFS merit scores = 1.61614
CFS merit scores = 1.8503
CFS merit scores = 2.07507
CFS merit scores = 2.28155
CFS merit scores = 2.47178
CFS merit scores = 2.64241
CFS merit scores = 2.80193
CFS merit scores = 2.9509
CFS merit scores = 3.09155
CFS merit scores = 3.22525
CFS merit scores = 3.35336
CFS merit scores = 3.47624
CFS merit scores = 3.59436
CFS merit scores = 3.70706
CFS merit scores = 3.81562
CFS merit scores = 3.92047
CFS merit scores = 4.02067
CFS merit scores = 4.11772
CFS merit scores = 4.21137
CFS merit scores = 4.30145
CFS merit scores = 4.38897
CFS merit scores = 4.47318
CFS merit scores = 4.55337
CFS merit scores = 4.63116
CFS merit scores = 4.70669
CFS merit scores = 4.77987
CFS merit scores = 4.85099
CFS merit scores = 4.91916
CFS merit scores = 4.98518
CFS merit scores = 5.04892
CFS merit scores = 5.1112
CFS merit scores = 5.1715
CFS merit scores = 5.22923
CFS merit scores = 5.28519
CFS merit scores = 5.33992
CFS merit scores = 5.39238
CFS merit scores = 5.44353
CFS merit scores = 5.49356
CFS merit scores = 5.54172
CFS merit scores = 5.58889
CFS merit scores = 5.63548
CFS merit scores = 5.68064
CFS merit scores = 5.72215
CFS merit scores = 5.76225
CFS merit scores = 5.80023
CFS merit scores = 5.837
CFS merit scores = 5.87175
CFS merit scores = 5.90518
CFS merit scores = 5.93747
CFS merit scores = 5.96891
CFS merit scores = 5.99953
CFS merit scores = 6.02688
CFS merit scores = 6.05344
CFS merit scores = 6.07872
CFS merit scores = 6.10348
CFS merit scores = 6.12777
CFS merit scores = 6.15155
CFS merit scores = 6.17508
CFS merit scores = 6.19721
CFS merit scores = 6.21892
CFS merit scores = 6.23951
CFS merit scores = 6.25948
CFS merit scores = 6.2791
CFS merit scores = 6.29727
CFS merit scores = 6.3148
CFS merit scores = 6.33074
CFS merit scores = 6.34545
CFS merit scores = 6.36002
CFS merit scores = 6.37374
CFS merit scores = 6.38655
CFS merit scores = 6.39831
CFS merit scores = 6.41015
CFS merit scores = 6.42228
CFS merit scores = 6.43451
CFS merit scores = 6.44648
CFS merit scores = 6.45791
CFS merit scores = 6.46893
CFS merit scores = 6.47826
CFS merit scores = 6.48748
CFS merit scores = 6.49661
CFS merit scores = 6.5056
CFS merit scores = 6.51445
CFS merit scores = 6.52304
CFS merit scores = 6.531
CFS merit scores = 6.53845
CFS merit scores = 6.54606
CFS merit scores = 6.55363
CFS merit scores = 6.5606
CFS merit scores = 6.56758
CFS merit scores = 6.57477
CFS merit scores = 6.58182
CFS merit scores = 6.58851
CFS merit scores = 6.59506
CFS merit scores = 6.60147
CFS merit scores = 6.60752
CFS merit scores = 6.61363
CFS merit scores = 6.61901
CFS merit scores = 6.62432
CFS merit scores = 6.62963
CFS merit scores = 6.63493
CFS merit scores = 6.63996
CFS merit scores = 6.64448
CFS merit scores = 6.64931
CFS merit scores = 6.65379
CFS merit scores = 6.65832
CFS merit scores = 6.66295
CFS merit scores = 6.66775
CFS merit scores = 6.67245
CFS merit scores = 6.67662
CFS merit scores = 6.68076
CFS merit scores = 6.68468
CFS merit scores = 6.6882
CFS merit scores = 6.69143
CFS merit scores = 6.69471
CFS merit scores = 6.69804
CFS merit scores = 6.70138
CFS merit scores = 6.70476
CFS merit scores = 6.70679
CFS merit scores = 6.70868
CFS merit scores = 6.71024
CFS merit scores = 6.71189
CFS merit scores = 6.71361
CFS merit scores = 6.71536
CFS merit scores = 6.71701
CFS merit scores = 6.71876
CFS merit scores = 6.72062
CFS merit scores = 6.7224
CFS merit scores = 6.72424
CFS merit scores = 6.72619
CFS merit scores = 6.72815
CFS merit scores = 6.73
CFS merit scores = 6.73149
CFS merit scores = 6.73267
CFS merit scores = 6.73362
CFS merit scores = 6.73451
CFS merit scores = 6.73547
CFS merit scores = 6.73657
CFS merit scores = 6.73767
CFS merit scores = 6.73883
CFS merit scores = 6.73999
CFS merit scores = 6.74117
CFS merit scores = 6.74195
CFS merit scores = 6.74257
CFS merit scores = 6.74313
CFS merit scores = 6.74352
CFS merit scores = 6.74373
CFS merit scores = 6.74415
CFS merit scores = 6.74447
CFS merit scores = 6.74477
CFS merit scores = 6.74529
CFS merit scores = 6.74588
CFS merit scores = 6.74639
CFS merit scores = 6.74689
CFS merit scores = 6.74748
CFS merit scores = 6.74785
CFS merit scores = 6.74782
CFS merit scores = 6.7477
CFS merit scores = 6.7477
CFS merit scores = 6.74762
CFS merit scores = 6.74759
CFS merit scores = 6.74772
CFS merit scores = 6.74731
CFS merit scores = 6.74693
CFS merit scores = 6.74679
CFS merit scores = 6.74671
CFS merit scores = 6.74665
CFS merit scores = 6.74653
CFS merit scores = 6.74633
CFS merit scores = 6.74614
CFS merit scores = 6.746
CFS merit scores = 6.74567
CFS merit scores = 6.74553
CFS merit scores = 6.74529
CFS merit scores = 6.74507
CFS merit scores = 6.74497
CFS merit scores = 6.74496
CFS merit scores = 6.74507
CFS merit scores = 6.74485
CFS merit scores = 6.74435
CFS merit scores = 6.74387
CFS merit scores = 6.74343
CFS merit scores = 6.74278
CFS merit scores = 6.74218
CFS merit scores = 6.74156
CFS merit scores = 6.74098
CFS merit scores = 6.74036
CFS merit scores = 6.73971
CFS merit scores = 6.7391
CFS merit scores = 6.73845
CFS merit scores = 6.7378
CFS merit scores = 6.73725
CFS merit scores = 6.73665
CFS merit scores = 6.73597
CFS merit scores = 6.73523
CFS merit scores = 6.73447
CFS merit scores = 6.73367
CFS merit scores = 6.73294
CFS merit scores = 6.73205
CFS merit scores = 6.73119
CFS merit scores = 6.73033
CFS merit scores = 6.72959
CFS merit scores = 6.72876
CFS merit scores = 6.72799
CFS merit scores = 6.72721
CFS merit scores = 6.72643
CFS merit scores = 6.72567
CFS merit scores = 6.725
CFS merit scores = 6.72422
CFS merit scores = 6.72322
CFS merit scores = 6.72202
CFS merit scores = 6.72091
CFS merit scores = 6.71982
CFS merit scores = 6.71877
CFS merit scores = 6.71771
CFS merit scores = 6.71669
CFS merit scores = 6.71571
CFS merit scores = 6.71475
CFS merit scores = 6.71387
CFS merit scores = 6.71295
CFS merit scores = 6.71199
CFS merit scores = 6.71103
CFS merit scores = 6.71008
CFS merit scores = 6.70915
CFS merit scores = 6.70821
CFS merit scores = 6.70734
CFS merit scores = 6.7063
CFS merit scores = 6.70534
CFS merit scores = 6.70432
CFS merit scores = 6.70334
CFS merit scores = 6.70236
CFS merit scores = 6.7014
CFS merit scores = 6.7003
CFS merit scores = 6.69926
CFS merit scores = 6.69832
CFS merit scores = 6.6973
CFS merit scores = 6.69635
CFS merit scores = 6.69538
CFS merit scores = 6.69436
CFS merit scores = 6.69334
CFS merit scores = 6.69238
CFS merit scores = 6.69124
CFS merit scores = 6.69006
CFS merit scores = 6.68883
CFS merit scores = 6.68762
CFS merit scores = 6.6864
CFS merit scores = 6.6851
CFS merit scores = 6.68384
CFS merit scores = 6.68258
CFS merit scores = 6.68129
CFS merit scores = 6.68006
CFS merit scores = 6.67884
CFS merit scores = 6.67755
CFS merit scores = 6.6763
CFS merit scores = 6.67504
CFS merit scores = 6.67389
CFS merit scores = 6.67271
CFS merit scores = 6.67157
CFS merit scores = 6.67035
CFS merit scores = 6.66917
CFS merit scores = 6.66797
CFS merit scores = 6.66674
CFS merit scores = 6.66548
CFS merit scores = 6.66415
CFS merit scores = 6.66287
CFS merit scores = 6.66158
CFS merit scores = 6.66031
CFS merit scores = 6.65904
CFS merit scores = 6.65777
CFS merit scores = 6.65653
CFS merit scores = 6.65532
CFS merit scores = 6.65408
CFS merit scores = 6.6529
CFS merit scores = 6.65162
CFS merit scores = 6.65037
CFS merit scores = 6.64907
CFS merit scores = 6.64778
CFS merit scores = 6.6463
CFS merit scores = 6.64477
CFS merit scores = 6.64326
CFS merit scores = 6.64177
CFS merit scores = 6.64026
CFS merit scores = 6.63879
CFS merit scores = 6.63737
CFS merit scores = 6.63594
CFS merit scores = 6.6345
CFS merit scores = 6.63311
CFS merit scores = 6.63176
CFS merit scores = 6.63042
CFS merit scores = 6.62912
CFS merit scores = 6.62776
CFS merit scores = 6.62642
CFS merit scores = 6.62507
CFS merit scores = 6.62372
CFS merit scores = 6.62239
CFS merit scores = 6.62105
CFS merit scores = 6.61972
CFS merit scores = 6.61834
CFS merit scores = 6.61693
CFS merit scores = 6.61556
CFS merit scores = 6.61422
CFS merit scores = 6.61278
CFS merit scores = 6.61136
CFS merit scores = 6.60994
CFS merit scores = 6.60846
CFS merit scores = 6.607
CFS merit scores = 6.60548
CFS merit scores = 6.60403
CFS merit scores = 6.60253
CFS merit scores = 6.60103
CFS merit scores = 6.59955
CFS merit scores = 6.59811
CFS merit scores = 6.59663
CFS merit scores = 6.59519
CFS merit scores = 6.59379
CFS merit scores = 6.59231
CFS merit scores = 6.59082
CFS merit scores = 6.58934
CFS merit scores = 6.58789
CFS merit scores = 6.58644
CFS merit scores = 6.58496
CFS merit scores = 6.58337
CFS merit scores = 6.58178
CFS merit scores = 6.58021
CFS merit scores = 6.57855
CFS merit scores = 6.57689
CFS merit scores = 6.57522
CFS merit scores = 6.57359
CFS merit scores = 6.57196
CFS merit scores = 6.57033
CFS merit scores = 6.56869
CFS merit scores = 6.567
CFS merit scores = 6.56526
CFS merit scores = 6.56353
CFS merit scores = 6.56181
CFS merit scores = 6.56014
CFS merit scores = 6.55845
CFS merit scores = 6.55678
CFS merit scores = 6.55513
CFS merit scores = 6.55338
CFS merit scores = 6.55171
CFS merit scores = 6.55006
CFS merit scores = 6.54842
CFS merit scores = 6.54665
CFS merit scores = 6.5449
CFS merit scores = 6.54318
CFS merit scores = 6.54149
CFS merit scores = 6.53974
CFS merit scores = 6.538
CFS merit scores = 6.53628
CFS merit scores = 6.53455
CFS merit scores = 6.53287
CFS merit scores = 6.53118
CFS merit scores = 6.52947
CFS merit scores = 6.52775
CFS merit scores = 6.52601
CFS merit scores = 6.52423
CFS merit scores = 6.52246
CFS merit scores = 6.52062
CFS merit scores = 6.51882
CFS merit scores = 6.51701
CFS merit scores = 6.51517
CFS merit scores = 6.51321
CFS merit scores = 6.51125
CFS merit scores = 6.50934
CFS merit scores = 6.50741
CFS merit scores = 6.50549
CFS merit scores = 6.50356
CFS merit scores = 6.50166
CFS merit scores = 6.49976
CFS merit scores = 6.49785
CFS merit scores = 6.49589
CFS merit scores = 6.49395
CFS merit scores = 6.49203
CFS merit scores = 6.49011
CFS merit scores = 6.48822
CFS merit scores = 6.48636
CFS merit scores = 6.48441
CFS merit scores = 6.48247
CFS merit scores = 6.48057
CFS merit scores = 6.47866
CFS merit scores = 6.4767
CFS merit scores = 6.47477
CFS merit scores = 6.47285
CFS merit scores = 6.47087
CFS merit scores = 6.46893
CFS merit scores = 6.46694
CFS merit scores = 6.4649
CFS merit scores = 6.46286
CFS merit scores = 6.46077
CFS merit scores = 6.4587
CFS merit scores = 6.4566
CFS merit scores = 6.45455
CFS merit scores = 6.45249
CFS merit scores = 6.45044
CFS merit scores = 6.44842
CFS merit scores = 6.44636
CFS merit scores = 6.44429
CFS merit scores = 6.44225
CFS merit scores = 6.44017
CFS merit scores = 6.43807
CFS merit scores = 6.436
CFS merit scores = 6.43392
CFS merit scores = 6.43185
CFS merit scores = 6.4298
CFS merit scores = 6.42775
CFS merit scores = 6.42573
CFS merit scores = 6.42372
CFS merit scores = 6.42171
CFS merit scores = 6.4197
CFS merit scores = 6.41764
CFS merit scores = 6.41562
CFS merit scores = 6.41365
CFS merit scores = 6.41164
CFS merit scores = 6.40959
CFS merit scores = 6.40756
CFS merit scores = 6.40556
CFS merit scores = 6.40357
CFS merit scores = 6.40148
CFS merit scores = 6.39933
CFS merit scores = 6.39721
CFS merit scores = 6.39507
CFS merit scores = 6.39296
CFS merit scores = 6.39085
CFS merit scores = 6.38875
CFS merit scores = 6.38665
CFS merit scores = 6.38457
CFS merit scores = 6.38249
CFS merit scores = 6.38035
CFS merit scores = 6.37823
CFS merit scores = 6.3761
CFS merit scores = 6.37398
CFS merit scores = 6.37182
CFS merit scores = 6.36963
CFS merit scores = 6.36737
CFS merit scores = 6.36514
CFS merit scores = 6.36294
CFS merit scores = 6.36072
CFS merit scores = 6.35849
CFS merit scores = 6.35628
CFS merit scores = 6.35406
CFS merit scores = 6.35181
CFS merit scores = 6.34955
CFS merit scores = 6.34731
CFS merit scores = 6.34506
CFS merit scores = 6.34275
CFS merit scores = 6.34045
CFS merit scores = 6.33809
CFS merit scores = 6.33577
CFS merit scores = 6.33346
CFS merit scores = 6.33117
CFS merit scores = 6.32888
CFS merit scores = 6.3266
CFS merit scores = 6.32437
CFS merit scores = 6.32216
CFS merit scores = 6.31977
CFS merit scores = 6.31733
CFS merit scores = 6.31494
CFS merit scores = 6.31246
CFS merit scores = 6.31
CFS merit scores = 6.30753
CFS merit scores = 6.30506
CFS merit scores = 6.30258
CFS merit scores = 6.30006
CFS merit scores = 6.29744
CFS merit scores = 6.29481
CFS merit scores = 6.29218
CFS merit scores = 6.28955
CFS merit scores = 6.28689
CFS merit scores = 6.28416
CFS merit scores = 6.28141
CFS merit scores = 6.27866
CFS merit scores = 6.27592
CFS merit scores = 6.27321
CFS merit scores = 6.2705
CFS merit scores = 6.26779
CFS merit scores = 6.26506
CFS merit scores = 6.26223
CFS merit scores = 6.25943
CFS merit scores = 6.25664
CFS merit scores = 6.25386
CFS merit scores = 6.25111
CFS merit scores = 6.24833
CFS merit scores = 6.24559
CFS merit scores = 6.24267
CFS merit scores = 6.23979
CFS merit scores = 6.23692
CFS merit scores = 6.234
CFS merit scores = 6.23108
CFS merit scores = 6.22818
CFS merit scores = 6.22524
CFS merit scores = 6.22233
CFS merit scores = 6.21944
CFS merit scores = 6.21652
CFS merit scores = 6.21358
CFS merit scores = 6.2106
CFS merit scores = 6.20768
CFS merit scores = 6.20471
CFS merit scores = 6.20174
CFS merit scores = 6.19878
CFS merit scores = 6.19581
CFS merit scores = 6.19288
CFS merit scores = 6.18994
CFS merit scores = 6.18691
CFS merit scores = 6.1839
CFS merit scores = 6.18087
CFS merit scores = 6.17786
CFS merit scores = 6.17488
CFS merit scores = 6.17191
CFS merit scores = 6.16897
CFS merit scores = 6.16597
CFS merit scores = 6.16299
CFS merit scores = 6.15993
CFS merit scores = 6.15684
CFS merit scores = 6.15375
CFS merit scores = 6.15063
CFS merit scores = 6.14752
CFS merit scores = 6.14445
CFS merit scores = 6.14138
CFS merit scores = 6.13828
CFS merit scores = 6.13518
CFS merit scores = 6.13211
CFS merit scores = 6.12902
CFS merit scores = 6.12595
CFS merit scores = 6.12287
CFS merit scores = 6.11972
CFS merit scores = 6.11661
CFS merit scores = 6.11344
CFS merit scores = 6.11028
CFS merit scores = 6.10716
CFS merit scores = 6.10404
CFS merit scores = 6.10095
CFS merit scores = 6.09783
CFS merit scores = 6.09474
CFS merit scores = 6.09162
CFS merit scores = 6.08852
CFS merit scores = 6.08543
CFS merit scores = 6.08234
CFS merit scores = 6.07924
CFS merit scores = 6.0761
CFS merit scores = 6.07294
CFS merit scores = 6.06979
CFS merit scores = 6.06662
CFS merit scores = 6.06347
CFS merit scores = 6.06028
CFS merit scores = 6.05712
CFS merit scores = 6.05398
CFS merit scores = 6.05081
CFS merit scores = 6.04766
CFS merit scores = 6.04444
CFS merit scores = 6.04117
CFS merit scores = 6.0379
CFS merit scores = 6.03458
CFS merit scores = 6.03126
CFS merit scores = 6.02796
CFS merit scores = 6.02469
CFS merit scores = 6.02141
CFS merit scores = 6.01812
CFS merit scores = 6.01485
CFS merit scores = 6.01158
CFS merit scores = 6.00834
CFS merit scores = 6.00506
CFS merit scores = 6.00177
CFS merit scores = 5.99851
CFS merit scores = 5.99519
CFS merit scores = 5.99189
CFS merit scores = 5.98861
CFS merit scores = 5.98534
CFS merit scores = 5.98211
CFS merit scores = 5.9789
CFS merit scores = 5.97563
CFS merit scores = 5.97232
CFS merit scores = 5.96902
CFS merit scores = 5.96574
CFS merit scores = 5.9624
CFS merit scores = 5.95902
CFS merit scores = 5.95569
CFS merit scores = 5.95235
CFS merit scores = 5.949
CFS merit scores = 5.94559
CFS merit scores = 5.94219
CFS merit scores = 5.93879
CFS merit scores = 5.93532
CFS merit scores = 5.93186
CFS merit scores = 5.92842
CFS merit scores = 5.92491
CFS merit scores = 5.92139
CFS merit scores = 5.91778
CFS merit scores = 5.9141
CFS merit scores = 5.91029
CFS merit scores = 5.90651
CFS merit scores = 5.9027
CFS merit scores = 5.89887
CFS merit scores = 5.89507
CFS merit scores = 5.89127
CFS merit scores = 5.88742
CFS merit scores = 5.88359
CFS merit scores = 5.87974
CFS merit scores = 5.87585
CFS merit scores = 5.87195
CFS merit scores = 5.86807
CFS merit scores = 5.86412
CFS merit scores = 5.86016
CFS merit scores = 5.8561
CFS merit scores = 5.85203
CFS merit scores = 5.84799
CFS merit scores = 5.84388
CFS merit scores = 5.8398
CFS merit scores = 5.83574
CFS merit scores = 5.83163
CFS merit scores = 5.82757
CFS merit scores = 5.82347
CFS merit scores = 5.8193
CFS merit scores = 5.81507
CFS merit scores = 5.81081
CFS merit scores = 5.80656
CFS merit scores = 5.80229
CFS merit scores = 5.798
CFS merit scores = 5.79369
CFS merit scores = 5.7893
CFS merit scores = 5.78491
CFS merit scores = 5.78052
CFS merit scores = 5.77608
CFS merit scores = 5.77167
CFS merit scores = 5.76729
CFS merit scores = 5.76273
CFS merit scores = 5.75807
CFS merit scores = 5.75341
CFS merit scores = 5.74872
CFS merit scores = 5.744
CFS merit scores = 5.73925
CFS merit scores = 5.73452
CFS merit scores = 5.72965
CFS merit scores = 5.72472
CFS merit scores = 5.71976
CFS merit scores = 5.71477
CFS merit scores = 5.70977
CFS merit scores = 5.70469
CFS merit scores = 5.69953
CFS merit scores = 5.69438
CFS merit scores = 5.68915
CFS merit scores = 5.68394
CFS merit scores = 5.6786
CFS merit scores = 5.67324
CFS merit scores = 5.66784
CFS merit scores = 5.66239
CFS merit scores = 5.65682
CFS merit scores = 5.65124
CFS merit scores = 5.64568
CFS merit scores = 5.63997
CFS merit scores = 5.63398
CFS merit scores = 5.62785
CFS merit scores = 5.62172
CFS merit scores = 5.61554
CFS merit scores = 5.60935
CFS merit scores = 5.60304
CFS merit scores = 5.59673
CFS merit scores = 5.59031
CFS merit scores = 5.58347
CFS merit scores = 5.57501
CFS merit scores = 5.56649
CFS merit scores = 5.55753
CFS merit scores = 5.54807
CFS merit scores = 5.53821
CFS merit scores = 5.52828
CFS merit scores = 5.51813
CFS merit scores = 5.49855
cnt = 1	feature = 81	correl = 0.454969	descr = Gibbs_of_Target_Sequence__Pos_19_Step_1
cnt = 2	feature = 2	correl = -0.147063	descr = Position_Specific_Bin_Base_0_Base_G
cnt = 3	feature = 463	correl = 0.0686983	descr = N_Gram_CGTGA
cnt = 4	feature = 14	correl = -0.07136	descr = Position_Specific_Bin_Base_4_Base_C
cnt = 5	feature = 9	correl = 0.122208	descr = Position_Specific_Bin_Base_2_Base_G
cnt = 6	feature = 609	correl = -0.0330039	descr = N_Gram_GCTCA
cnt = 7	feature = 289	correl = 0.0319357	descr = N_Gram_ATCGC
cnt = 8	feature = 407	correl = 0.0280799	descr = N_Gram_CCTAG
cnt = 9	feature = 504	correl = -0.0370156	descr = N_Gram_CTTAA
cnt = 10	feature = 741	correl = -0.0312477	descr = N_Gram_TACG
cnt = 11	feature = 425	correl = -0.0330346	descr = N_Gram_CGACG
cnt = 12	feature = 877	correl = -0.0309092	descr = N_Gram_TTACC
cnt = 13	feature = 220	correl = -0.0375172	descr = N_Gram_ACGAC
cnt = 14	feature = 768	correl = 0.0247007	descr = N_Gram_TATGC
cnt = 15	feature = 426	correl = 0.0332861	descr = N_Gram_CGAGA
cnt = 16	feature = 440	correl = -0.0607077	descr = N_Gram_CGCTA
cnt = 17	feature = 885	correl = 0.0348614	descr = N_Gram_TTATG
cnt = 18	feature = 323	correl = 0.0274434	descr = N_Gram_CAACG
cnt = 19	feature = 427	correl = -0.0470609	descr = N_Gram_CGAGT
cnt = 20	feature = 558	correl = 0.0301534	descr = N_Gram_GATTA
cnt = 21	feature = 432	correl = -0.0323233	descr = N_Gram_CGCAA
cnt = 22	feature = 245	correl = 0.0411685	descr = N_Gram_AGATA
cnt = 23	feature = 604	correl = -0.0604055	descr = N_Gram_GCGTT
cnt = 24	feature = 464	correl = -0.0269725	descr = N_Gram_CGTGG
cnt = 25	feature = 480	correl = 0.0233565	descr = N_Gram_CTATC
cnt = 26	feature = 461	correl = 0.0293775	descr = N_Gram_CGTCT
cnt = 27	feature = 799	correl = 0.0389657	descr = N_Gram_TCGCA
cnt = 28	feature = 354	correl = 0.0319448	descr = N_Gram_CATAG
cnt = 29	feature = 882	correl = 0.0663025	descr = N_Gram_TTAGT
cnt = 30	feature = 460	correl = -0.0497426	descr = N_Gram_CGTCG
cnt = 31	feature = 447	correl = -0.110785	descr = N_Gram_CGGCG
cnt = 32	feature = 559	correl = 0.0543765	descr = N_Gram_GATTG
cnt = 33	feature = 403	correl = 0.0287297	descr = N_Gram_CCGTC
cnt = 34	feature = 683	correl = 0.0427867	descr = N_Gram_GTACC
cnt = 35	feature = 739	correl = 0.0307677	descr = N_Gram_TACCG
cnt = 36	feature = 262	correl = 0.0308568	descr = N_Gram_AGTAA
cnt = 37	feature = 886	correl = 0.0215922	descr = N_Gram_TTATT
cnt = 38	feature = 916	correl = 0.0238285	descr = N_Gram_TTTAC
cnt = 39	feature = 601	correl = -0.0427984	descr = N_Gram_GCGGT
cnt = 40	feature = 697	correl = 0.0491873	descr = N_Gram_GTCTA
cnt = 41	feature = 399	correl = -0.0232983	descr = N_Gram_CCGCG
cnt = 42	feature = 505	correl = 0.0343976	descr = N_Gram_CTTAG
cnt = 43	feature = 713	correl = -0.0498303	descr = N_Gram_GTTAG
cnt = 44	feature = 284	correl = -0.024136	descr = N_Gram_ATCCC
cnt = 45	feature = 230	correl = 0.0728143	descr = N_Gram_ACTAC
cnt = 46	feature = 762	correl = 0.0256553	descr = N_Gram_TATAT
cnt = 47	feature = 728	correl = 0.031336	descr = N_Gram_TAACT
cnt = 48	feature = 393	correl = -0.0618259	descr = N_Gram_CCGAA
cnt = 49	feature = 394	correl = -0.0423004	descr = N_Gram_CCGAC
cnt = 50	feature = 512	correl = -0.0381508	descr = N_Gram_CTTTA
cnt = 51	feature = 221	correl = -0.0215364	descr = N_Gram_ACGCA
cnt = 52	feature = 324	correl = 0.0443205	descr = N_Gram_CAAGC
cnt = 53	feature = 565	correl = -0.060193	descr = N_Gram_GCAAT
cnt = 54	feature = 593	correl = -0.0437473	descr = N_Gram_GCGCA
cnt = 55	feature = 298	correl = 0.0220987	descr = N_Gram_ATGCA
cnt = 56	feature = 586	correl = -0.0232895	descr = N_Gram_GCCGG
cnt = 57	feature = 206	correl = 0.0470174	descr = N_Gram_ACAGT
cnt = 58	feature = 732	correl = -0.0375029	descr = N_Gram_TAATC
cnt = 59	feature = 451	correl = -0.0582348	descr = N_Gram_CGGGG
cnt = 60	feature = 800	correl = -0.0270379	descr = N_Gram_TCGCG
cnt = 61	feature = 612	correl = 0.0368267	descr = N_Gram_GCTCT
cnt = 62	feature = 531	correl = -0.0440433	descr = N_Gram_GACCC
cnt = 63	feature = 271	correl = -0.0218159	descr = N_Gram_ATACA
cnt = 64	feature = 304	correl = -0.0221279	descr = N_Gram_ATGTA
cnt = 65	feature = 637	correl = -0.0275243	descr = N_Gram_GGCAC
cnt = 66	feature = 709	correl = 0.0277266	descr = N_Gram_GTGTA
cnt = 67	feature = 325	correl = 0.0252918	descr = N_Gram_CAAGG
cnt = 68	feature = 760	correl = 0.023341	descr = N_Gram_TATAC
cnt = 69	feature = 387	correl = -0.0253282	descr = N_Gram_CCCGG
cnt = 70	feature = 406	correl = 0.0448209	descr = N_Gram_CCTAA
cnt = 71	feature = 690	correl = -0.0431451	descr = N_Gram_GTCCG
cnt = 72	feature = 625	correl = 0.0372811	descr = N_Gram_GGAAT
cnt = 73	feature = 761	correl = 0.0365244	descr = N_Gram_TATAG
cnt = 74	feature = 878	correl = -0.0364469	descr = N_Gram_TTACG
cnt = 75	feature = 715	correl = 0.0341267	descr = N_Gram_GTTCG
cnt = 76	feature = 481	correl = 0.0352958	descr = N_Gram_CTATG
cnt = 77	feature = 653	correl = -0.0684294	descr = N_Gram_GGGAA
cnt = 78	feature = 925	correl = 0.0535236	descr = N_Gram_TTTGT
cnt = 79	feature = 540	correl = 0.0311124	descr = N_Gram_GAGAA
cnt = 80	feature = 515	correl = -0.0259974	descr = N_Gram_GAAAA
cnt = 81	feature = 429	correl = -0.0263276	descr = N_Gram_CGATC
cnt = 82	feature = 265	correl = 0.0297085	descr = N_Gram_AGTCT
cnt = 83	feature = 541	correl = -0.0333335	descr = N_Gram_GAGAT
cnt = 84	feature = 702	correl = -0.0405987	descr = N_Gram_GTGCC
cnt = 85	feature = 803	correl = 0.0344539	descr = N_Gram_TCGGA
cnt = 86	feature = 231	correl = 0.0249798	descr = N_Gram_ACTAG
cnt = 87	feature = 340	correl = -0.0402911	descr = N_Gram_CAGAC
cnt = 88	feature = 770	correl = 0.0295953	descr = N_Gram_TATGT
cnt = 89	feature = 423	correl = -0.0240213	descr = N_Gram_CGACA
cnt = 90	feature = 920	correl = -0.0222438	descr = N_Gram_TTTCG
cnt = 91	feature = 902	correl = 0.0356519	descr = N_Gram_TTGAC
cnt = 92	feature = 850	correl = 0.0228985	descr = N_Gram_TGGAC
cnt = 93	feature = 252	correl = -0.0462537	descr = N_Gram_AGCGG
cnt = 94	feature = 590	correl = -0.0557502	descr = N_Gram_GCCTT
cnt = 95	feature = 614	correl = -0.0372165	descr = N_Gram_GCTGA
cnt = 96	feature = 752	correl = 0.0510696	descr = N_Gram_TAGCA
cnt = 97	feature = 865	correl = 0.0359968	descr = N_Gram_TGTCG
cnt = 98	feature = 545	correl = -0.0668399	descr = N_Gram_GAGGC
cnt = 99	feature = 759	correl = 0.0693756	descr = N_Gram_TATAA
cnt = 100	feature = 848	correl = 0.0305685	descr = N_Gram_TGCTT
cnt = 101	feature = 490	correl = 0.034106	descr = N_Gram_CTCTA
cnt = 102	feature = 912	correl = 0.0392873	descr = N_Gram_TTGTG
cnt = 103	feature = 717	correl = -0.0252039	descr = N_Gram_GTTGC
cnt = 104	feature = 414	correl = -0.0456249	descr = N_Gram_CCTGA
cnt = 105	feature = 310	correl = 0.0403076	descr = N_Gram_ATTCG
cnt = 106	feature = 314	correl = 0.023138	descr = N_Gram_ATTGC
cnt = 107	feature = 765	correl = 0.0540482	descr = N_Gram_TATCG
cnt = 108	feature = 657	correl = -0.0872542	descr = N_Gram_GGGCC
cnt = 109	feature = 458	correl = 0.0292818	descr = N_Gram_CGTCA
cnt = 110	feature = 466	correl = -0.0782121	descr = N_Gram_CGTTC
cnt = 111	feature = 361	correl = 0.0279467	descr = N_Gram_CATGT
cnt = 112	feature = 260	correl = 0.0904519	descr = N_Gram_AGGTA
cnt = 113	feature = 335	correl = -0.044907	descr = N_Gram_CACGG
cnt = 114	feature = 767	correl = 0.0683243	descr = N_Gram_TATGA
cnt = 115	feature = 334	correl = -0.0307071	descr = N_Gram_CACGA
cnt = 116	feature = 636	correl = -0.0652772	descr = N_Gram_GGCAA
cnt = 117	feature = 160	correl = 0.0467473	descr = N_Gram_AAACT
cnt = 118	feature = 703	correl = -0.031064	descr = N_Gram_GTGCG
cnt = 119	feature = 275	correl = 0.0456195	descr = N_Gram_ATAGG
cnt = 120	feature = 417	correl = 0.0247537	descr = N_Gram_CCTTA
cnt = 121	feature = 337	correl = 0.0445031	descr = N_Gram_CACTC
cnt = 122	feature = 438	correl = -0.0615769	descr = N_Gram_CGCGG
cnt = 123	feature = 778	correl = 0.0466897	descr = N_Gram_TCAAC
cnt = 124	feature = 588	correl = 0.0310278	descr = N_Gram_GCCTA
cnt = 125	feature = 580	correl = -0.0546407	descr = N_Gram_GCCCC
cnt = 126	feature = 681	correl = 0.0355165	descr = N_Gram_GTAAG
cnt = 127	feature = 726	correl = 0.0529326	descr = N_Gram_TAAAC
cnt = 128	feature = 242	correl = -0.0243207	descr = N_Gram_AGAGA
cnt = 129	feature = 854	correl = -0.0640165	descr = N_Gram_TGGCG
cnt = 130	feature = 876	correl = 0.0590329	descr = N_Gram_TTACA
cnt = 131	feature = 707	correl = -0.0599098	descr = N_Gram_GTGGG
cnt = 132	feature = 807	correl = 0.0941478	descr = N_Gram_TCGTG
cnt = 133	feature = 270	correl = 0.0221989	descr = N_Gram_ATAAG
cnt = 134	feature = 435	correl = -0.0418346	descr = N_Gram_CGCCC
cnt = 135	feature = 11	correl = 0.0675327	descr = Position_Specific_Bin_Base_3_Base_G
cnt = 136	feature = 400	correl = -0.0308155	descr = N_Gram_CCGCT
cnt = 137	feature = 527	correl = 0.0299855	descr = N_Gram_GACAC
cnt = 138	feature = 526	correl = 0.0558423	descr = N_Gram_GACAA
cnt = 139	feature = 633	correl = 0.0381689	descr = N_Gram_GGATT
cnt = 140	feature = 754	correl = 0.0224007	descr = N_Gram_TAGGC
cnt = 141	feature = 313	correl = -0.0231806	descr = N_Gram_ATTGA
cnt = 142	feature = 327	correl = -0.0236347	descr = N_Gram_CAATT
cnt = 143	feature = 530	correl = -0.0405223	descr = N_Gram_GACCA
cnt = 144	feature = 366	correl = -0.0374787	descr = N_Gram_CCAAA
cnt = 145	feature = 225	correl = -0.036905	descr = N_Gram_ACGGG
cnt = 146	feature = 676	correl = -0.0503748	descr = N_Gram_GGTTA
cnt = 147	feature = 659	correl = -0.0254563	descr = N_Gram_GGGCT
cnt = 148	feature = 36	correl = 0.0517524	descr = Position_Specific_Bin_Base_13_Base_A
cnt = 149	feature = 536	correl = 0.0689568	descr = N_Gram_GACTA
cnt = 150	feature = 485	correl = 0.029988	descr = N_Gram_CTCAT
cnt = 151	feature = 567	correl = -0.0456628	descr = N_Gram_GCACC
cnt = 152	feature = 892	correl = 0.0242208	descr = N_Gram_TTCGC
cnt = 153	feature = 572	correl = -0.0430721	descr = N_Gram_GCATA
cnt = 154	feature = 549	correl = -0.0236597	descr = N_Gram_GAGTT
cnt = 155	feature = 379	correl = -0.0805655	descr = N_Gram_CCCAT
cnt = 156	feature = 396	correl = -0.0586538	descr = N_Gram_CCGAT
cnt = 157	feature = 782	correl = -0.0349699	descr = N_Gram_TCAGA
cnt = 158	feature = 489	correl = -0.0524161	descr = N_Gram_CTCGT
cnt = 159	feature = 39	correl = -0.0321778	descr = Position_Specific_Bin_Base_14_Base_C
cnt = 160	feature = 415	correl = -0.0556478	descr = N_Gram_CCTGC
cnt = 161	feature = 264	correl = 0.0892963	descr = N_Gram_AGTCG
cnt = 162	feature = 49	correl = -0.0680719	descr = Position_Specific_Bin_Base_17_Base_G
cnt = 163	feature = 843	correl = -0.0297454	descr = N_Gram_TGCGC
cnt = 164	feature = 31	correl = -0.0421747	descr = Position_Specific_Bin_Base_11_Base_A
cnt = 165	feature = 705	correl = -0.0567607	descr = N_Gram_GTGGA
cnt = 166	feature = 474	correl = 0.0690304	descr = N_Gram_CTACT
cnt = 167	feature = 764	correl = 0.0547172	descr = N_Gram_TATCA
cnt = 168	feature = 483	correl = -0.0503339	descr = N_Gram_CTCAA
cnt = 169	feature = 484	correl = -0.0248896	descr = N_Gram_CTCAC
cnt = 170	feature = 749	correl = 0.0536343	descr = N_Gram_TAGAC
cnt = 171	feature = 856	correl = -0.0524743	descr = N_Gram_TGGGA
cnt = 172	feature = 348	correl = -0.100278	descr = N_Gram_CAGGG
cnt = 173	feature = 256	correl = -0.0297799	descr = N_Gram_AGGAG
cnt = 174	feature = 740	correl = 0.0379983	descr = N_Gram_TACCT
cnt = 175	feature = 326	correl = 0.0449991	descr = N_Gram_CAATC
cnt = 176	feature = 797	correl = 0.0295178	descr = N_Gram_TCGAG
cnt = 177	feature = 53	correl = 0.0478389	descr = Position_Specific_Bin_Base_18_Base_T
cnt = 178	feature = 5	correl = -0.0825557	descr = Position_Specific_Bin_Base_1_Base_G
cnt = 179	feature = 479	correl = 0.0647208	descr = N_Gram_CTATA
cnt = 180	feature = 773	correl = 0.0228362	descr = N_Gram_TATTG
cnt = 181	feature = 711	correl = 0.0349003	descr = N_Gram_GTGTT
cnt = 182	feature = 719	correl = -0.0231086	descr = N_Gram_GTTGT
cnt = 183	feature = 600	correl = -0.0379972	descr = N_Gram_GCGGG
cnt = 184	feature = 239	correl = 0.0453497	descr = N_Gram_AGAAT
cnt = 185	feature = 329	correl = -0.0250619	descr = N_Gram_CACAT
cnt = 186	feature = 352	correl = -0.0495299	descr = N_Gram_CATAA
cnt = 187	feature = 901	correl = 0.0652869	descr = N_Gram_TTGAA
cnt = 188	feature = 519	correl = -0.0472587	descr = N_Gram_GAAGA
cnt = 189	feature = 60	correl = -0.181844	descr = Position_Specific_Bin_Base_20_Base_G
cnt = 190	feature = 904	correl = 0.0376613	descr = N_Gram_TTGCA
cnt = 191	feature = 642	correl = -0.0230663	descr = N_Gram_GGCCG
cnt = 192	feature = 386	correl = -0.0471885	descr = N_Gram_CCCGC
cnt = 193	feature = 34	correl = 0.0261386	descr = Position_Specific_Bin_Base_12_Base_A
cnt = 194	feature = 721	correl = 0.0265224	descr = N_Gram_GTTTC
cnt = 195	feature = 687	correl = 0.0479308	descr = N_Gram_GTCAA
cnt = 196	feature = 626	correl = 0.0256932	descr = N_Gram_GGACA
cnt = 197	feature = 649	correl = -0.0550234	descr = N_Gram_GGCTG
cnt = 198	feature = 373	correl = -0.0250688	descr = N_Gram_CCAGT
cnt = 199	feature = 261	correl = -0.023675	descr = N_Gram_AGGTG
cnt = 200	feature = 254	correl = -0.0214251	descr = N_Gram_AGCTC
cnt = 201	feature = 623	correl = -0.0255637	descr = N_Gram_GGAAC
cnt = 202	feature = 714	correl = -0.0238204	descr = N_Gram_GTTCA
cnt = 203	feature = 308	correl = 0.0786281	descr = N_Gram_ATTAT
cnt = 204	feature = 7	correl = -0.0489259	descr = Position_Specific_Bin_Base_2_Base_A
cnt = 205	feature = 46	correl = -0.0594622	descr = Position_Specific_Bin_Base_16_Base_G
cnt = 206	feature = 694	correl = -0.0287939	descr = N_Gram_GTCGG
cnt = 207	feature = 255	correl = 0.031047	descr = N_Gram_AGCTT
cnt = 208	feature = 640	correl = -0.0861605	descr = N_Gram_GGCCA
cnt = 209	feature = 42	correl = 0.069752	descr = Position_Specific_Bin_Base_15_Base_A
cnt = 210	feature = 227	correl = -0.0443249	descr = N_Gram_ACGTT
cnt = 211	feature = 0	correl = 0.0359073	descr = Position_Specific_Bin_Base_0_Base_A
cnt = 212	feature = 555	correl = -0.0427739	descr = N_Gram_GATGG
cnt = 213	feature = 307	correl = 0.0254628	descr = N_Gram_ATTAG
cnt = 214	feature = 57	correl = 0.0629268	descr = Position_Specific_Bin_Base_19_Base_T
cnt = 215	feature = 341	correl = -0.0593673	descr = N_Gram_CAGAG
cnt = 216	feature = 217	correl = -0.0367822	descr = N_Gram_ACCGG
cnt = 217	feature = 598	correl = -0.0327191	descr = N_Gram_GCGGA
cnt = 218	feature = 744	correl = 0.0706332	descr = N_Gram_TACTA
cnt = 219	feature = 733	correl = 0.0387441	descr = N_Gram_TAATT
cnt = 220	feature = 668	correl = 0.0568565	descr = N_Gram_GGTAA
cnt = 221	feature = 296	correl = 0.0360713	descr = N_Gram_ATGAG
cnt = 222	feature = 552	correl = 0.0639822	descr = N_Gram_GATAT
cnt = 223	feature = 537	correl = -0.0320414	descr = N_Gram_GACTC
cnt = 224	feature = 382	correl = -0.0567581	descr = N_Gram_CCCCG
cnt = 225	feature = 25	correl = -0.0234939	descr = Position_Specific_Bin_Base_9_Base_C
cnt = 226	feature = 596	correl = -0.0353826	descr = N_Gram_GCGCT
cnt = 227	feature = 834	correl = 0.0368928	descr = N_Gram_TGATC
cnt = 228	feature = 546	correl = -0.0274715	descr = N_Gram_GAGGG
cnt = 229	feature = 685	correl = 0.0267	descr = N_Gram_GTATT
cnt = 230	feature = 643	correl = -0.0317489	descr = N_Gram_GGCCT
cnt = 231	feature = 316	correl = 0.0452548	descr = N_Gram_ATTGT
cnt = 232	feature = 816	correl = 0.0463044	descr = N_Gram_TCTCT
cnt = 233	feature = 17	correl = 0.0296634	descr = Position_Specific_Bin_Base_6_Base_A
cnt = 234	feature = 61	correl = 0.122012	descr = Position_Specific_Bin_Base_20_Base_T
cnt = 235	feature = 433	correl = -0.023467	descr = N_Gram_CGCAC
cnt = 236	feature = 534	correl = -0.0230603	descr = N_Gram_GACGG
cnt = 237	feature = 345	correl = -0.0306485	descr = N_Gram_CAGCG
cnt = 238	feature = 927	correl = 0.0261996	descr = N_Gram_TTTTA
cnt = 239	feature = 235	correl = -0.040718	descr = N_Gram_ACTGC
cnt = 240	feature = 691	correl = -0.0523065	descr = N_Gram_GTCCT
cnt = 241	feature = 455	correl = -0.0294578	descr = N_Gram_CGGTT
cnt = 242	feature = 383	correl = -0.0308051	descr = N_Gram_CCCCT
cnt = 243	feature = 321	correl = 0.0752536	descr = N_Gram_CAACA
cnt = 244	feature = 350	correl = 0.0310385	descr = N_Gram_CAGTA
cnt = 245	feature = 786	correl = 0.0442409	descr = N_Gram_TCCAT
cnt = 246	feature = 811	correl = 0.0460083	descr = N_Gram_TCTAG
cnt = 247	feature = 627	correl = -0.0617935	descr = N_Gram_GGACC
cnt = 248	feature = 748	correl = 0.03665	descr = N_Gram_TAGAA
cnt = 249	feature = 841	correl = -0.0344566	descr = N_Gram_TGCCG
cnt = 250	feature = 924	correl = 0.0375515	descr = N_Gram_TTTGG
cnt = 251	feature = 355	correl = 0.0268809	descr = N_Gram_CATAT
cnt = 252	feature = 4	correl = -0.0262092	descr = Position_Specific_Bin_Base_1_Base_C
cnt = 253	feature = 579	correl = -0.0830159	descr = N_Gram_GCCCA
cnt = 254	feature = 622	correl = -0.0386947	descr = N_Gram_GGAAA
cnt = 255	feature = 663	correl = -0.0470395	descr = N_Gram_GGGGT
cnt = 256	feature = 828	correl = 0.0377702	descr = N_Gram_TGAAC
cnt = 257	feature = 662	correl = -0.0727692	descr = N_Gram_GGGGC
cnt = 258	feature = 756	correl = 0.0398348	descr = N_Gram_TAGTG
cnt = 259	feature = 823	correl = 0.0238778	descr = N_Gram_TCTTG
cnt = 260	feature = 23	correl = -0.088087	descr = Position_Specific_Bin_Base_8_Base_C
cnt = 261	feature = 538	correl = 0.0547328	descr = N_Gram_GACTG
cnt = 262	feature = 292	correl = 0.0468474	descr = N_Gram_ATCTG
cnt = 263	feature = 862	correl = 0.0229355	descr = N_Gram_TGTAC
cnt = 264	feature = 16	correl = 0.0503412	descr = Position_Specific_Bin_Base_5_Base_T
cnt = 265	feature = 286	correl = 0.0248526	descr = N_Gram_ATCCT
cnt = 266	feature = 790	correl = 0.033046	descr = N_Gram_TCCGT
cnt = 267	feature = 37	correl = -0.0278338	descr = Position_Specific_Bin_Base_13_Base_T
cnt = 268	feature = 779	correl = 0.0242294	descr = N_Gram_TCAAG
cnt = 269	feature = 52	correl = -0.0610258	descr = Position_Specific_Bin_Base_18_Base_G
cnt = 270	feature = 55	correl = -0.115831	descr = Position_Specific_Bin_Base_19_Base_C
cnt = 271	feature = 360	correl = -0.0363209	descr = N_Gram_CATGG
cnt = 272	feature = 288	correl = 0.0371642	descr = N_Gram_ATCGA
cnt = 273	feature = 595	correl = -0.0866808	descr = N_Gram_GCGCG
cnt = 274	feature = 26	correl = 0.0277167	descr = Position_Specific_Bin_Base_9_Base_T
cnt = 275	feature = 47	correl = 0.0378871	descr = Position_Specific_Bin_Base_17_Base_A
cnt = 276	feature = 647	correl = -0.058523	descr = N_Gram_GGCGT
cnt = 277	feature = 814	correl = 0.0479459	descr = N_Gram_TCTCA
cnt = 278	feature = 861	correl = 0.0340218	descr = N_Gram_TGTAA
cnt = 279	feature = 669	correl = 0.0290156	descr = N_Gram_GGTCA
cnt = 280	feature = 353	correl = -0.03647	descr = N_Gram_CATAC
cnt = 281	feature = 863	correl = 0.0335714	descr = N_Gram_TGTAT
cnt = 282	feature = 332	correl = -0.0353758	descr = N_Gram_CACCT
cnt = 283	feature = 646	correl = -0.0834023	descr = N_Gram_GGCGG
cnt = 284	feature = 611	correl = -0.0325144	descr = N_Gram_GCTCG
cnt = 285	feature = 830	correl = 0.0362351	descr = N_Gram_TGAAT
cnt = 286	feature = 582	correl = -0.0605027	descr = N_Gram_GCCCT
cnt = 287	feature = 243	correl = -0.0215737	descr = N_Gram_AGAGG
cnt = 288	feature = 283	correl = 0.0416714	descr = N_Gram_ATCCA
cnt = 289	feature = 577	correl = -0.0655626	descr = N_Gram_GCCAG
cnt = 290	feature = 753	correl = 0.0822683	descr = N_Gram_TAGCT
cnt = 291	feature = 654	correl = -0.0656479	descr = N_Gram_GGGAG
cnt = 292	feature = 730	correl = 0.055493	descr = N_Gram_TAAGA
cnt = 293	feature = 880	correl = 0.0609708	descr = N_Gram_TTAGA
cnt = 294	feature = 677	correl = -0.0531301	descr = N_Gram_GGTTG
cnt = 295	feature = 257	correl = -0.0215444	descr = N_Gram_AGGCC
cnt = 296	feature = 344	correl = -0.0413031	descr = N_Gram_CAGCC
cnt = 297	feature = 919	correl = 0.0230962	descr = N_Gram_TTTCC
cnt = 298	feature = 866	correl = 0.036773	descr = N_Gram_TGTCT
cnt = 299	feature = 20	correl = -0.141584	descr = Position_Specific_Bin_Base_7_Base_C
cnt = 300	feature = 812	correl = 0.038798	descr = N_Gram_TCTAT
cnt = 301	feature = 448	correl = -0.0348402	descr = N_Gram_CGGCT
cnt = 302	feature = 831	correl = 0.0254329	descr = N_Gram_TGAGA
cnt = 303	feature = 788	correl = -0.0314907	descr = N_Gram_TCCCA
cnt = 304	feature = 672	correl = -0.0358006	descr = N_Gram_GGTGA
cnt = 305	feature = 610	correl = -0.0486845	descr = N_Gram_GCTCC
cnt = 306	feature = 791	correl = 0.0684264	descr = N_Gram_TCCTA
cnt = 307	feature = 8	correl = 0.0505531	descr = Position_Specific_Bin_Base_2_Base_C
cnt = 308	feature = 632	correl = -0.0420013	descr = N_Gram_GGATG
cnt = 309	feature = 502	correl = 0.05581	descr = N_Gram_CTGTT
cnt = 310	feature = 18	correl = -0.0391571	descr = Position_Specific_Bin_Base_6_Base_C
cnt = 311	feature = 603	correl = -0.0675003	descr = N_Gram_GCGTC
cnt = 312	feature = 315	correl = 0.0472432	descr = N_Gram_ATTGG
cnt = 313	feature = 219	correl = -0.0344082	descr = N_Gram_ACGA
cnt = 314	feature = 1	correl = 0.102771	descr = Position_Specific_Bin_Base_0_Base_C
cnt = 315	feature = 624	correl = -0.0588961	descr = N_Gram_GGAAG
cnt = 316	feature = 846	correl = 0.0417032	descr = N_Gram_TGCTA
cnt = 317	feature = 6	correl = 0.0275521	descr = Position_Specific_Bin_Base_1_Base_T
cnt = 318	feature = 695	correl = 0.0709309	descr = N_Gram_GTCGT
cnt = 319	feature = 574	correl = 0.0447432	descr = N_Gram_GCATT
cnt = 320	feature = 136	correl = -0.0224203	descr = Fold_of_Target_NoBeginbrace_noends_Pos_0
cnt = 321	feature = 410	correl = -0.0350383	descr = N_Gram_CCTCC
cnt = 322	feature = 398	correl = -0.040361	descr = N_Gram_CCGCA
cnt = 323	feature = 22	correl = 0.0356943	descr = Position_Specific_Bin_Base_8_Base_A
cnt = 324	feature = 493	correl = -0.0281384	descr = N_Gram_CTGAG
cnt = 325	feature = 820	correl = 0.0216317	descr = N_Gram_TCTGT
cnt = 326	feature = 911	correl = 0.026349	descr = N_Gram_TTGTC
cnt = 327	feature = 38	correl = 0.11157	descr = Position_Specific_Bin_Base_14_Base_A
cnt = 328	feature = 476	correl = 0.0299688	descr = N_Gram_CTAGA
cnt = 329	feature = 412	correl = -0.0760356	descr = N_Gram_CCTCT
cnt = 330	feature = 573	correl = 0.0367748	descr = N_Gram_GCATC
cnt = 331	feature = 277	correl = 0.0396822	descr = N_Gram_ATATA
cnt = 332	feature = 259	correl = -0.10128	descr = N_Gram_AGGGC
cnt = 333	feature = 30	correl = 0.0594293	descr = Position_Specific_Bin_Base_10_Base_T
cnt = 334	feature = 232	correl = 0.0489771	descr = N_Gram_ACTCT
cnt = 335	feature = 789	correl = -0.0514006	descr = N_Gram_TCCCC
cnt = 336	feature = 44	correl = 0.0745378	descr = Position_Specific_Bin_Base_16_Base_A
cnt = 337	feature = 769	correl = 0.0347047	descr = N_Gram_TATGG
cnt = 338	feature = 299	correl = 0.0422294	descr = N_Gram_ATGCT
cnt = 339	feature = 48	correl = -0.027326	descr = Position_Specific_Bin_Base_17_Base_C
cnt = 340	feature = 780	correl = 0.0322265	descr = N_Gram_TCACC
cnt = 341	feature = 844	correl = -0.0327688	descr = N_Gram_TGCGG
cnt = 342	feature = 516	correl = 0.0387238	descr = N_Gram_GAACA
cnt = 343	feature = 54	correl = 0.174779	descr = Position_Specific_Bin_Base_19_Base_A
cnt = 344	feature = 547	correl = -0.0226253	descr = N_Gram_GAGGT
cnt = 345	feature = 520	correl = -0.0448536	descr = N_Gram_GAAGC
cnt = 346	feature = 213	correl = -0.0817516	descr = N_Gram_ACCAC
cnt = 347	feature = 840	correl = -0.050016	descr = N_Gram_TGCCC
cnt = 348	feature = 556	correl = -0.0435685	descr = N_Gram_GATGT
cnt = 349	feature = 35	correl = -0.0244617	descr = Position_Specific_Bin_Base_12_Base_C
cnt = 350	feature = 858	correl = 0.0280729	descr = N_Gram_TGGTC
cnt = 351	feature = 680	correl = 0.0542346	descr = N_Gram_GTAAA
cnt = 352	feature = 359	correl = 0.0400605	descr = N_Gram_CATGA
cnt = 353	feature = 499	correl = -0.0220526	descr = N_Gram_CTGGG
cnt = 354	feature = 374	correl = -0.0403571	descr = N_Gram_CCATA
cnt = 355	feature = 805	correl = -0.0844879	descr = N_Gram_TCGGG
cnt = 356	feature = 389	correl = -0.0479438	descr = N_Gram_CCCTC
cnt = 357	feature = 774	correl = 0.0395249	descr = N_Gram_TATTT
cnt = 358	feature = 594	correl = -0.0288259	descr = N_Gram_GCGCC
cnt = 359	feature = 33	correl = 0.11286	descr = Position_Specific_Bin_Base_11_Base_T
cnt = 360	feature = 706	correl = -0.0754493	descr = N_Gram_GTGGC
cnt = 361	feature = 837	correl = 0.0394733	descr = N_Gram_TGCAA
cnt = 362	feature = 785	correl = 0.0389594	descr = N_Gram_TCATC
cnt = 363	feature = 838	correl = 0.0283487	descr = N_Gram_TGCAT
cnt = 364	feature = 907	correl = 0.0398937	descr = N_Gram_TTGGA
cnt = 365	feature = 21	correl = 0.0722772	descr = Position_Specific_Bin_Base_7_Base_T
cnt = 366	feature = 58	correl = 0.366173	descr = Position_Specific_Bin_Base_20_Base_A
cnt = 367	feature = 347	correl = -0.0358954	descr = N_Gram_CAGGA
cnt = 368	feature = 467	correl = -0.0507398	descr = N_Gram_CGTTG
cnt = 369	feature = 847	correl = -0.0242133	descr = N_Gram_TGCTC
cnt = 370	feature = 521	correl = 0.0373907	descr = N_Gram_GAAGG
cnt = 371	feature = 343	correl = -0.0305515	descr = N_Gram_CAGCA
cnt = 372	feature = 368	correl = -0.0627022	descr = N_Gram_CCACC
cnt = 373	feature = 244	correl = 0.0591349	descr = N_Gram_AGAGT
cnt = 374	feature = 41	correl = 0.0728982	descr = Position_Specific_Bin_Base_14_Base_T
cnt = 375	feature = 496	correl = -0.0452246	descr = N_Gram_CTGCC
cnt = 376	feature = 28	correl = -0.0796189	descr = Position_Specific_Bin_Base_10_Base_C
cnt = 377	feature = 517	correl = -0.0268498	descr = N_Gram_GAACT
cnt = 378	feature = 291	correl = 0.0768621	descr = N_Gram_ATCTC
cnt = 379	feature = 437	correl = -0.0721377	descr = N_Gram_CGCGC
cnt = 380	feature = 446	correl = -0.0872732	descr = N_Gram_CGGCC
cnt = 381	feature = 755	correl = 0.0315348	descr = N_Gram_TAGT
cnt = 382	feature = 420	correl = -0.0600838	descr = N_Gram_CGAA
cnt = 383	feature = 513	correl = 0.054124	descr = N_Gram_CTTTG
cnt = 384	feature = 712	correl = -0.0322892	descr = N_Gram_GTTA
cnt = 385	feature = 638	correl = -0.0334298	descr = N_Gram_GGCAG
cnt = 386	feature = 416	correl = -0.0338979	descr = N_Gram_CCTGG
cnt = 387	feature = 303	correl = -0.0316502	descr = N_Gram_ATGGT
cnt = 388	feature = 473	correl = 0.0428774	descr = N_Gram_CTACA
cnt = 389	feature = 24	correl = 0.0687671	descr = Position_Specific_Bin_Base_8_Base_T
cnt = 390	feature = 488	correl = -0.0615042	descr = N_Gram_CTCGG
cnt = 391	feature = 568	correl = -0.0453997	descr = N_Gram_GCACG
cnt = 392	feature = 616	correl = -0.0358114	descr = N_Gram_GCTGG
cnt = 393	feature = 917	correl = 0.0544387	descr = N_Gram_TTTAG
cnt = 394	feature = 509	correl = 0.0369322	descr = N_Gram_CTTGC
cnt = 395	feature = 510	correl = -0.0266417	descr = N_Gram_CTTGG
cnt = 396	feature = 43	correl = -0.0399275	descr = Position_Specific_Bin_Base_15_Base_G
cnt = 397	feature = 450	correl = -0.0646319	descr = N_Gram_CGGGC
cnt = 398	feature = 511	correl = 0.0460087	descr = N_Gram_CTTGT
cnt = 399	feature = 718	correl = -0.0294764	descr = N_Gram_GTTGG
cnt = 400	feature = 700	correl = 0.0374202	descr = N_Gram_GTGAA
cnt = 401	feature = 884	correl = 0.0423383	descr = N_Gram_TTATC
cnt = 402	feature = 32	correl = -0.0530523	descr = Position_Specific_Bin_Base_11_Base_G
cnt = 403	feature = 888	correl = 0.0368351	descr = N_Gram_TTCAT
cnt = 404	feature = 385	correl = -0.100048	descr = N_Gram_CCCGA
cnt = 405	feature = 491	correl = -0.0220331	descr = N_Gram_CTCTC
cnt = 406	feature = 210	correl = 0.0244277	descr = N_Gram_ACATT
cnt = 407	feature = 584	correl = -0.0323888	descr = N_Gram_GCCGA
cnt = 408	feature = 470	correl = 0.0241523	descr = N_Gram_CTAA
cnt = 409	feature = 378	correl = -0.0884132	descr = N_Gram_CCCAG
cnt = 410	feature = 772	correl = 0.0594775	descr = N_Gram_TATTC
cnt = 411	feature = 278	correl = 0.047576	descr = N_Gram_ATATG
cnt = 412	feature = 10	correl = -0.126621	descr = Position_Specific_Bin_Base_2_Base_T
cnt = 413	feature = 875	correl = 0.0290211	descr = N_Gram_TTAC
cnt = 414	feature = 750	correl = 0.0546156	descr = N_Gram_TAGAG
cnt = 415	feature = 923	correl = 0.0800678	descr = N_Gram_TTTGA
cnt = 416	feature = 56	correl = -0.124906	descr = Position_Specific_Bin_Base_19_Base_G
cnt = 417	feature = 794	correl = 0.045831	descr = N_Gram_TCCTT
cnt = 418	feature = 452	correl = -0.0466502	descr = N_Gram_CGGGT
cnt = 419	feature = 494	correl = 0.044157	descr = N_Gram_CTGAT
cnt = 420	feature = 59	correl = -0.314185	descr = Position_Specific_Bin_Base_20_Base_C
cnt = 421	feature = 798	correl = 0.0442783	descr = N_Gram_TCGC
cnt = 422	feature = 492	correl = 0.0355478	descr = N_Gram_CTCTT
cnt = 423	feature = 336	correl = -0.0434398	descr = N_Gram_CACGT
cnt = 424	feature = 40	correl = -0.154096	descr = Position_Specific_Bin_Base_14_Base_G
cnt = 425	feature = 320	correl = 0.056374	descr = N_Gram_CAAC
cnt = 426	feature = 29	correl = -0.0531629	descr = Position_Specific_Bin_Base_10_Base_G
cnt = 427	feature = 301	correl = 0.0260408	descr = N_Gram_ATGGC
cnt = 428	feature = 15	correl = -0.0559338	descr = Position_Specific_Bin_Base_5_Base_C
cnt = 429	feature = 589	correl = -0.0648497	descr = N_Gram_GCCTC
cnt = 430	feature = 45	correl = -0.0356659	descr = Position_Specific_Bin_Base_16_Base_C
cnt = 431	feature = 498	correl = -0.0751423	descr = N_Gram_CTGGC
cnt = 432	feature = 897	correl = 0.0892041	descr = N_Gram_TTCTG
cnt = 433	feature = 910	correl = 0.0497493	descr = N_Gram_TTGTA
cnt = 434	feature = 829	correl = 0.052515	descr = N_Gram_TGAAG
cnt = 435	feature = 248	correl = 0.0560575	descr = N_Gram_AGCAT
cnt = 436	feature = 796	correl = 0.0268411	descr = N_Gram_TCGA
cnt = 437	feature = 318	correl = 0.0301076	descr = N_Gram_ATTTT
cnt = 438	feature = 851	correl = 0.0215994	descr = N_Gram_TGGAT
cnt = 439	feature = 701	correl = -0.045058	descr = N_Gram_GTGC
cnt = 440	feature = 751	correl = 0.0645506	descr = N_Gram_TAGC
cnt = 441	feature = 409	correl = -0.0221631	descr = N_Gram_CCTCA
cnt = 442	feature = 19	correl = 0.0860003	descr = Position_Specific_Bin_Base_7_Base_A
cnt = 443	feature = 684	correl = 0.0252647	descr = N_Gram_GTAT
cnt = 444	feature = 650	correl = -0.0231776	descr = N_Gram_GGCTT
cnt = 445	feature = 857	correl = -0.0563053	descr = N_Gram_TGGGG
cnt = 446	feature = 815	correl = 0.0281054	descr = N_Gram_TCTCC
cnt = 447	feature = 358	correl = 0.0292319	descr = N_Gram_CATG
cnt = 448	feature = 554	correl = -0.0282659	descr = N_Gram_GATGA
cnt = 449	feature = 818	correl = 0.0928901	descr = N_Gram_TCTGC
cnt = 450	feature = 658	correl = -0.0848546	descr = N_Gram_GGGCG
cnt = 451	feature = 674	correl = -0.0974016	descr = N_Gram_GGTGG
cnt = 452	feature = 241	correl = 0.0501374	descr = N_Gram_AGACA
cnt = 453	feature = 738	correl = 0.038029	descr = N_Gram_TACC
cnt = 454	feature = 913	correl = 0.0448265	descr = N_Gram_TTGTT
cnt = 455	feature = 631	correl = -0.0497923	descr = N_Gram_GGAGG
cnt = 456	feature = 867	correl = 0.0309817	descr = N_Gram_TGTG
cnt = 457	feature = 682	correl = 0.0226604	descr = N_Gram_GTAC
cnt = 458	feature = 696	correl = 0.0279279	descr = N_Gram_GTCT
cnt = 459	feature = 921	correl = 0.0413989	descr = N_Gram_TTTCT
cnt = 460	feature = 557	correl = 0.0274378	descr = N_Gram_GATT
cnt = 461	feature = 641	correl = -0.107252	descr = N_Gram_GGCCC
cnt = 462	feature = 462	correl = 0.0240301	descr = N_Gram_CGTG
cnt = 463	feature = 819	correl = 0.034591	descr = N_Gram_TCTGG
cnt = 464	feature = 223	correl = -0.0409543	descr = N_Gram_ACGG
cnt = 465	feature = 229	correl = 0.0515418	descr = N_Gram_ACTA
cnt = 466	feature = 82	correl = 0.431022	descr = Gibbs_of_Target_Sequence__Pos_20_Step_1
cnt = 467	feature = 686	correl = 0.0222805	descr = N_Gram_GTCA
cnt = 468	feature = 822	correl = 0.0415391	descr = N_Gram_TCTTC
cnt = 469	feature = 279	correl = 0.0580187	descr = N_Gram_ATATT
cnt = 470	feature = 535	correl = 0.0375623	descr = N_Gram_GACT
cnt = 471	feature = 853	correl = -0.0592985	descr = N_Gram_TGGCC
cnt = 472	feature = 453	correl = -0.0376276	descr = N_Gram_CGGT
cnt = 473	feature = 63	correl = 0.0987351	descr = Gibbs_of_Target_Sequence__Pos_0_Step_1
cnt = 474	feature = 792	correl = -0.0320976	descr = N_Gram_TCCTC
cnt = 475	feature = 226	correl = -0.0396966	descr = N_Gram_ACGT
cnt = 476	feature = 606	correl = 0.0341885	descr = N_Gram_GCTA
cnt = 477	feature = 871	correl = 0.0655921	descr = N_Gram_TGTTT
cnt = 478	feature = 864	correl = 0.0309941	descr = N_Gram_TGTC
cnt = 479	feature = 806	correl = 0.0528287	descr = N_Gram_TCGT
cnt = 480	feature = 615	correl = -0.0495697	descr = N_Gram_GCTGC
cnt = 481	feature = 263	correl = 0.03407	descr = N_Gram_AGTC
cnt = 482	feature = 249	correl = -0.0444326	descr = N_Gram_AGCC
cnt = 483	feature = 273	correl = 0.0410528	descr = N_Gram_ATAG
cnt = 484	feature = 729	correl = 0.071223	descr = N_Gram_TAAG
cnt = 485	feature = 529	correl = -0.0693236	descr = N_Gram_GACC
cnt = 486	feature = 562	correl = -0.0427129	descr = N_Gram_GCAA
cnt = 487	feature = 233	correl = 0.0484554	descr = N_Gram_ACTG
cnt = 488	feature = 599	correl = -0.0940944	descr = N_Gram_GCGGC
cnt = 489	feature = 708	correl = 0.0254118	descr = N_Gram_GTGT
cnt = 490	feature = 542	correl = -0.0379542	descr = N_Gram_GAGC
cnt = 491	feature = 898	correl = 0.0471651	descr = N_Gram_TTCTT
cnt = 492	feature = 522	correl = 0.0583837	descr = N_Gram_GAAT
cnt = 493	feature = 442	correl = -0.021884	descr = N_Gram_CGGA
cnt = 494	feature = 297	correl = 0.038053	descr = N_Gram_ATGC
cnt = 495	feature = 688	correl = -0.0819452	descr = N_Gram_GTCC
cnt = 496	feature = 282	correl = 0.0359167	descr = N_Gram_ATCC
cnt = 497	feature = 306	correl = 0.0635065	descr = N_Gram_ATTA
cnt = 498	feature = 900	correl = 0.0581679	descr = N_Gram_TTGA
cnt = 499	feature = 514	correl = -0.0222298	descr = N_Gram_GAAA
cnt = 500	feature = 777	correl = 0.0218792	descr = N_Gram_TCAA
cnt = 501	feature = 645	correl = -0.0754111	descr = N_Gram_GGCGC
cnt = 502	feature = 251	correl = -0.0500785	descr = N_Gram_AGCG
cnt = 503	feature = 214	correl = -0.0366295	descr = N_Gram_ACCC
cnt = 504	feature = 889	correl = 0.0239942	descr = N_Gram_TTCC
cnt = 505	feature = 891	correl = 0.0297107	descr = N_Gram_TTCG
cnt = 506	feature = 839	correl = -0.0303176	descr = N_Gram_TGCC
cnt = 507	feature = 258	correl = -0.0416937	descr = N_Gram_AGGG
cnt = 508	feature = 478	correl = 0.0514618	descr = N_Gram_CTAT
cnt = 509	feature = 525	correl = 0.0369199	descr = N_Gram_GACA
cnt = 510	feature = 566	correl = -0.0365648	descr = N_Gram_GCAC
cnt = 511	feature = 501	correl = 0.0429511	descr = N_Gram_CTGT
cnt = 512	feature = 735	correl = 0.040178	descr = N_Gram_TACA
cnt = 513	feature = 667	correl = 0.0287515	descr = N_Gram_GGTA
cnt = 514	feature = 436	correl = -0.0758098	descr = N_Gram_CGCG
cnt = 515	feature = 692	correl = 0.0389828	descr = N_Gram_GTCG
cnt = 516	feature = 475	correl = 0.0616943	descr = N_Gram_CTAG
cnt = 517	feature = 883	correl = 0.0470863	descr = N_Gram_TTAT
cnt = 518	feature = 743	correl = 0.0512363	descr = N_Gram_TACT
cnt = 519	feature = 431	correl = -0.0430882	descr = N_Gram_CGCA
cnt = 520	feature = 413	correl = -0.0528325	descr = N_Gram_CCTG
cnt = 521	feature = 608	correl = -0.0317935	descr = N_Gram_GCTC
cnt = 522	feature = 675	correl = -0.03054	descr = N_Gram_GGTT
cnt = 523	feature = 629	correl = -0.0589352	descr = N_Gram_GGAG
cnt = 524	feature = 312	correl = 0.0580451	descr = N_Gram_ATTG
cnt = 525	feature = 699	correl = 0.0234552	descr = N_Gram_GTGA
cnt = 526	feature = 457	correl = -0.0277017	descr = N_Gram_CGTC
cnt = 527	feature = 401	correl = -0.0519092	descr = N_Gram_CCGG
cnt = 528	feature = 550	correl = 0.0320538	descr = N_Gram_GATA
cnt = 529	feature = 465	correl = -0.0659819	descr = N_Gram_CGTT
cnt = 530	feature = 679	correl = 0.0593341	descr = N_Gram_GTAA
cnt = 531	feature = 472	correl = 0.0568648	descr = N_Gram_CTAC
cnt = 532	feature = 763	correl = 0.0528137	descr = N_Gram_TATC
cnt = 533	feature = 346	correl = -0.0562806	descr = N_Gram_CAGG
cnt = 534	feature = 660	correl = -0.0882218	descr = N_Gram_GGGG
cnt = 535	feature = 704	correl = -0.0978076	descr = N_Gram_GTGG
cnt = 536	feature = 553	correl = -0.04007	descr = N_Gram_GATG
cnt = 537	feature = 836	correl = 0.0526209	descr = N_Gram_TGCA
cnt = 538	feature = 342	correl = -0.0451311	descr = N_Gram_CAGC
cnt = 539	feature = 367	correl = -0.0507116	descr = N_Gram_CCAC
cnt = 540	feature = 388	correl = -0.0563989	descr = N_Gram_CCCT
cnt = 541	feature = 64	correl = -0.0314345	descr = Gibbs_of_Target_Sequence__Pos_1_Step_1
cnt = 542	feature = 311	correl = 0.0904501	descr = N_Gram_ATTCT
cnt = 543	feature = 903	correl = 0.0463944	descr = N_Gram_TTGC
cnt = 544	feature = 758	correl = 0.0801803	descr = N_Gram_TATA
cnt = 545	feature = 487	correl = -0.0787462	descr = N_Gram_CTCG
cnt = 546	feature = 240	correl = 0.0295576	descr = N_Gram_AGAC
cnt = 547	feature = 571	correl = 0.0327894	descr = N_Gram_GCAT
cnt = 548	feature = 652	correl = -0.079287	descr = N_Gram_GGGA
cnt = 549	feature = 377	correl = -0.0949316	descr = N_Gram_CCCA
cnt = 550	feature = 648	correl = -0.0429735	descr = N_Gram_GGCT
cnt = 551	feature = 105	correl = -0.0577757	descr = Xue_Structure_Feature_A100
cnt = 552	feature = 915	correl = 0.0323899	descr = N_Gram_TTTA
cnt = 553	feature = 290	correl = 0.0636584	descr = N_Gram_ATCT
cnt = 554	feature = 330	correl = -0.028271	descr = N_Gram_CACC
cnt = 555	feature = 665	correl = -0.0834309	descr = N_Gram_GGGTG
cnt = 556	feature = 392	correl = -0.0985087	descr = N_Gram_CCGA
cnt = 557	feature = 621	correl = -0.0494522	descr = N_Gram_GGAA
cnt = 558	feature = 860	correl = 0.056141	descr = N_Gram_TGTA
cnt = 559	feature = 207	correl = 0.0738543	descr = N_Gram_ACAT
cnt = 560	feature = 65	correl = -0.160625	descr = Gibbs_of_Target_Sequence__Pos_2_Step_1
cnt = 561	feature = 66	correl = 0.0915453	descr = Gibbs_of_Target_Sequence__Pos_4_Step_1
cnt = 562	feature = 370	correl = -0.0842086	descr = N_Gram_CCAG
cnt = 563	feature = 506	correl = 0.0240482	descr = N_Gram_CTTC
cnt = 564	feature = 766	correl = 0.0727525	descr = N_Gram_TATG
cnt = 565	feature = 294	correl = 0.0409083	descr = N_Gram_ATGA
cnt = 566	feature = 508	correl = 0.0448195	descr = N_Gram_CTTG
cnt = 567	feature = 809	correl = 0.0676454	descr = N_Gram_TCTA
cnt = 568	feature = 518	correl = -0.02915	descr = N_Gram_GAAG
cnt = 569	feature = 879	correl = 0.0491662	descr = N_Gram_TTAG
cnt = 570	feature = 613	correl = -0.0230936	descr = N_Gram_GCTG
cnt = 571	feature = 79	correl = 0.105287	descr = Gibbs_of_Target_Sequence__Pos_17_Step_1
cnt = 572	feature = 544	correl = -0.0601757	descr = N_Gram_GAGG
cnt = 573	feature = 583	correl = -0.0462521	descr = N_Gram_GCCG
cnt = 574	feature = 813	correl = 0.0581741	descr = N_Gram_TCTC
cnt = 575	feature = 716	correl = -0.050425	descr = N_Gram_GTTG
cnt = 576	feature = 926	correl = 0.0328692	descr = N_Gram_TTTT
cnt = 577	feature = 832	correl = 0.0459118	descr = N_Gram_TGAT
cnt = 578	feature = 802	correl = -0.05458	descr = N_Gram_TCGG
cnt = 579	feature = 787	correl = -0.046991	descr = N_Gram_TCCC
cnt = 580	feature = 362	correl = 0.0454865	descr = N_Gram_CATT
cnt = 581	feature = 356	correl = 0.0254356	descr = N_Gram_CATC
cnt = 582	feature = 67	correl = 0.0591781	descr = Gibbs_of_Target_Sequence__Pos_5_Step_1
cnt = 583	feature = 725	correl = 0.048755	descr = N_Gram_TAAA
cnt = 584	feature = 569	correl = -0.0347451	descr = N_Gram_GCAG
cnt = 585	feature = 384	correl = -0.10853	descr = N_Gram_CCCG
cnt = 586	feature = 852	correl = -0.0672022	descr = N_Gram_TGGC
cnt = 587	feature = 80	correl = 0.197882	descr = Gibbs_of_Target_Sequence__Pos_18_Step_1
cnt = 588	feature = 74	correl = 0.0284121	descr = Gibbs_of_Target_Sequence__Pos_12_Step_1
cnt = 589	feature = 922	correl = 0.0920452	descr = N_Gram_TTTG
cnt = 590	feature = 827	correl = 0.0598898	descr = N_Gram_TGAA
cnt = 591	feature = 228	correl = 0.0333661	descr = N_Gram_ACT
cnt = 592	feature = 592	correl = -0.0707492	descr = N_Gram_GCGC
cnt = 593	feature = 771	correl = 0.0636899	descr = N_Gram_TATT
cnt = 594	feature = 495	correl = -0.0220822	descr = N_Gram_CTGC
cnt = 595	feature = 855	correl = -0.0422495	descr = N_Gram_TGGG
cnt = 596	feature = 218	correl = -0.067058	descr = N_Gram_ACG
cnt = 597	feature = 909	correl = 0.0745535	descr = N_Gram_TTGT
cnt = 598	feature = 70	correl = 0.0837438	descr = Gibbs_of_Target_Sequence__Pos_8_Step_1
cnt = 599	feature = 75	correl = 0.120245	descr = Gibbs_of_Target_Sequence__Pos_13_Step_1
cnt = 600	feature = 671	correl = -0.0844447	descr = N_Gram_GGTG
cnt = 601	feature = 73	correl = 0.0562411	descr = Gibbs_of_Target_Sequence__Pos_11_Step_1
cnt = 602	feature = 449	correl = -0.0847652	descr = N_Gram_CGGG
cnt = 603	feature = 78	correl = 0.11928	descr = Gibbs_of_Target_Sequence__Pos_16_Step_1
cnt = 604	feature = 71	correl = 0.10921	descr = Gibbs_of_Target_Sequence__Pos_9_Step_1
cnt = 605	feature = 419	correl = -0.0617847	descr = N_Gram_CGA
cnt = 606	feature = 655	correl = -0.123112	descr = N_Gram_GGGC
cnt = 607	feature = 276	correl = 0.0905308	descr = N_Gram_ATAT
cnt = 608	feature = 894	correl = 0.0907275	descr = N_Gram_TTCT
cnt = 609	feature = 678	correl = 0.0558567	descr = N_Gram_GTA
cnt = 610	feature = 639	correl = -0.124427	descr = N_Gram_GGCC
cnt = 611	feature = 869	correl = 0.0800258	descr = N_Gram_TGTT
cnt = 612	feature = 408	correl = -0.0869418	descr = N_Gram_CCTC
cnt = 613	feature = 72	correl = 0.116144	descr = Gibbs_of_Target_Sequence__Pos_10_Step_1
cnt = 614	feature = 664	correl = -0.0544589	descr = N_Gram_GGGT
cnt = 615	feature = 456	correl = -0.0375947	descr = N_Gram_CGT
cnt = 616	feature = 444	correl = -0.127533	descr = N_Gram_CGGC
cnt = 617	feature = 821	correl = 0.0628177	descr = N_Gram_TCTT
cnt = 618	feature = 68	correl = 0.117023	descr = Gibbs_of_Target_Sequence__Pos_6_Step_1
cnt = 619	feature = 76	correl = 0.157174	descr = Gibbs_of_Target_Sequence__Pos_14_Step_1
cnt = 620	feature = 578	correl = -0.144943	descr = N_Gram_GCCC
cnt = 621	feature = 734	correl = 0.0598829	descr = N_Gram_TAC
cnt = 622	feature = 280	correl = 0.0553609	descr = N_Gram_ATC
cnt = 623	feature = 238	correl = 0.0239513	descr = N_Gram_AGA
cnt = 624	feature = 319	correl = 0.0327635	descr = N_Gram_CAA
cnt = 625	feature = 247	correl = -0.0305422	descr = N_Gram_AGC
cnt = 626	feature = 293	correl = 0.0254968	descr = N_Gram_ATG
cnt = 627	feature = 597	correl = -0.106245	descr = N_Gram_GCGG
cnt = 628	feature = 317	correl = 0.0314722	descr = N_Gram_ATTT
cnt = 629	feature = 795	correl = 0.0281186	descr = N_Gram_TCG
cnt = 630	feature = 776	correl = 0.034535	descr = N_Gram_TCA
cnt = 631	feature = 539	correl = -0.0435251	descr = N_Gram_GAG
cnt = 632	feature = 77	correl = 0.0973518	descr = Gibbs_of_Target_Sequence__Pos_15_Step_1
cnt = 633	feature = 746	correl = 0.0826713	descr = N_Gram_TAG
cnt = 634	feature = 69	correl = 0.157663	descr = Gibbs_of_Target_Sequence__Pos_7_Step_1
cnt = 635	feature = 826	correl = 0.0759945	descr = N_Gram_TGA
cnt = 636	feature = 698	correl = -0.027376	descr = N_Gram_GTG
cnt = 637	feature = 365	correl = -0.0738736	descr = N_Gram_CCA
cnt = 638	feature = 605	correl = -0.0230408	descr = N_Gram_GCT
cnt = 639	feature = 620	correl = -0.0635397	descr = N_Gram_GGA
cnt = 640	feature = 469	correl = 0.102437	descr = N_Gram_CTA
cnt = 641	feature = 825	correl = 0.0604173	descr = N_Gram_TG
cnt = 642	feature = 561	correl = -0.0415332	descr = N_Gram_GCA
cnt = 643	feature = 724	correl = 0.0776464	descr = N_Gram_TAA
cnt = 644	feature = 338	correl = -0.0529857	descr = N_Gram_CAG
cnt = 645	feature = 859	correl = 0.083386	descr = N_Gram_TGT
cnt = 646	feature = 404	correl = -0.0473881	descr = N_Gram_CCT
cnt = 647	feature = 351	correl = 0.0705554	descr = N_Gram_CAT
cnt = 648	feature = 666	correl = -0.0416612	descr = N_Gram_GGT
cnt = 649	feature = 775	correl = 0.0469245	descr = N_Gram_TC
cnt = 650	feature = 899	correl = 0.107937	descr = N_Gram_TTG
cnt = 651	feature = 808	correl = 0.105698	descr = N_Gram_TCT
cnt = 652	feature = 849	correl = -0.0399138	descr = N_Gram_TGG
cnt = 653	feature = 430	correl = -0.0503886	descr = N_Gram_CGC
cnt = 654	feature = 887	correl = 0.0674249	descr = N_Gram_TTC
cnt = 655	feature = 269	correl = 0.0599518	descr = N_Gram_ATA
cnt = 656	feature = 391	correl = -0.0888267	descr = N_Gram_CCG
cnt = 657	feature = 482	correl = -0.0299911	descr = N_Gram_CTC
cnt = 658	feature = 914	correl = 0.0850535	descr = N_Gram_TTT
cnt = 659	feature = 634	correl = -0.171471	descr = N_Gram_GGC
cnt = 660	feature = 305	correl = 0.120715	descr = N_Gram_ATT
cnt = 661	feature = 872	correl = 0.14467	descr = N_Gram_TT
cnt = 662	feature = 560	correl = -0.120091	descr = N_Gram_GC
cnt = 663	feature = 268	correl = 0.135911	descr = N_Gram_AT
cnt = 664	feature = 83	correl = 0.232997	descr = PF_RNAi_Fold_Energy
cnt = 665	feature = 418	correl = -0.0958946	descr = N_Gram_CG
cnt = 666	feature = 723	correl = 0.179107	descr = N_Gram_TA
cnt = 667	feature = 62	correl = 0.291789	descr = Gibbs_of_Target_Sequence_
num rows = 2188
num_elements = 1461584
..*
optimization finished, #iter = 2098
nu = 0.195412
obj = -33.369769, rho = -0.784742
nSV = 984, nBSV = 99
num rows = 243
num_elements = 162324
*
optimization finished, #iter = 177
nu = 0.160600
obj = -3.546999, rho = -0.711525
nSV = 139, nBSV = 2
..*
optimization finished, #iter = 2098
nu = 0.195412
obj = -33.369769, rho = -0.784742
nSV = 984, nBSV = 99
CFS merit scores = 1.44852
CFS merit scores = 1.62016
CFS merit scores = 1.85625
CFS merit scores = 2.08218
CFS merit scores = 2.29142
CFS merit scores = 2.4845
CFS merit scores = 2.65561
CFS merit scores = 2.81156
CFS merit scores = 2.95735
CFS merit scores = 3.09584
CFS merit scores = 3.22821
CFS merit scores = 3.35467
CFS merit scores = 3.47402
CFS merit scores = 3.58753
CFS merit scores = 3.696
CFS merit scores = 3.79993
CFS merit scores = 3.9009
CFS merit scores = 3.99835
CFS merit scores = 4.09186
CFS merit scores = 4.18208
CFS merit scores = 4.26933
CFS merit scores = 4.35337
CFS merit scores = 4.43474
CFS merit scores = 4.51252
CFS merit scores = 4.58743
CFS merit scores = 4.66042
CFS merit scores = 4.73048
CFS merit scores = 4.7981
CFS merit scores = 4.86381
CFS merit scores = 4.92692
CFS merit scores = 4.98567
CFS merit scores = 5.04184
CFS merit scores = 5.097
CFS merit scores = 5.1509
CFS merit scores = 5.20364
CFS merit scores = 5.25534
CFS merit scores = 5.30516
CFS merit scores = 5.35227
CFS merit scores = 5.39875
CFS merit scores = 5.44407
CFS merit scores = 5.4878
CFS merit scores = 5.52903
CFS merit scores = 5.5682
CFS merit scores = 5.60682
CFS merit scores = 5.64414
CFS merit scores = 5.68021
CFS merit scores = 5.71498
CFS merit scores = 5.74736
CFS merit scores = 5.7785
CFS merit scores = 5.80893
CFS merit scores = 5.83875
CFS merit scores = 5.86748
CFS merit scores = 5.89447
CFS merit scores = 5.92117
CFS merit scores = 5.94692
CFS merit scores = 5.97222
CFS merit scores = 5.99703
CFS merit scores = 6.02141
CFS merit scores = 6.04513
CFS merit scores = 6.0671
CFS merit scores = 6.08788
CFS merit scores = 6.10778
CFS merit scores = 6.12618
CFS merit scores = 6.14424
CFS merit scores = 6.16019
CFS merit scores = 6.17613
CFS merit scores = 6.19173
CFS merit scores = 6.20641
CFS merit scores = 6.22128
CFS merit scores = 6.23607
CFS merit scores = 6.25046
CFS merit scores = 6.26479
CFS merit scores = 6.2782
CFS merit scores = 6.29141
CFS merit scores = 6.3036
CFS merit scores = 6.31603
CFS merit scores = 6.32798
CFS merit scores = 6.33959
CFS merit scores = 6.35039
CFS merit scores = 6.36119
CFS merit scores = 6.37111
CFS merit scores = 6.38074
CFS merit scores = 6.39013
CFS merit scores = 6.39914
CFS merit scores = 6.40754
CFS merit scores = 6.41593
CFS merit scores = 6.42438
CFS merit scores = 6.43234
CFS merit scores = 6.43983
CFS merit scores = 6.44751
CFS merit scores = 6.455
CFS merit scores = 6.46249
CFS merit scores = 6.46985
CFS merit scores = 6.47684
CFS merit scores = 6.4835
CFS merit scores = 6.49022
CFS merit scores = 6.49715
CFS merit scores = 6.50289
CFS merit scores = 6.50856
CFS merit scores = 6.51427
CFS merit scores = 6.52005
CFS merit scores = 6.52575
CFS merit scores = 6.53139
CFS merit scores = 6.53716
CFS merit scores = 6.5427
CFS merit scores = 6.54827
CFS merit scores = 6.55341
CFS merit scores = 6.55874
CFS merit scores = 6.56411
CFS merit scores = 6.56956
CFS merit scores = 6.57521
CFS merit scores = 6.58078
CFS merit scores = 6.58643
CFS merit scores = 6.59125
CFS merit scores = 6.59607
CFS merit scores = 6.60072
CFS merit scores = 6.60528
CFS merit scores = 6.60959
CFS merit scores = 6.61396
CFS merit scores = 6.61817
CFS merit scores = 6.62176
CFS merit scores = 6.62526
CFS merit scores = 6.62853
CFS merit scores = 6.63138
CFS merit scores = 6.63414
CFS merit scores = 6.63693
CFS merit scores = 6.63961
CFS merit scores = 6.64228
CFS merit scores = 6.64494
CFS merit scores = 6.64764
CFS merit scores = 6.65006
CFS merit scores = 6.65252
CFS merit scores = 6.65504
CFS merit scores = 6.65763
CFS merit scores = 6.65973
CFS merit scores = 6.66188
CFS merit scores = 6.66389
CFS merit scores = 6.66566
CFS merit scores = 6.66745
CFS merit scores = 6.66929
CFS merit scores = 6.67095
CFS merit scores = 6.67254
CFS merit scores = 6.67416
CFS merit scores = 6.67574
CFS merit scores = 6.67722
CFS merit scores = 6.67862
CFS merit scores = 6.68009
CFS merit scores = 6.68149
CFS merit scores = 6.68293
CFS merit scores = 6.68394
CFS merit scores = 6.68493
CFS merit scores = 6.68603
CFS merit scores = 6.68707
CFS merit scores = 6.68791
CFS merit scores = 6.68871
CFS merit scores = 6.68963
CFS merit scores = 6.69044
CFS merit scores = 6.69128
CFS merit scores = 6.69218
CFS merit scores = 6.69311
CFS merit scores = 6.69403
CFS merit scores = 6.69499
CFS merit scores = 6.69576
CFS merit scores = 6.69659
CFS merit scores = 6.69748
CFS merit scores = 6.69845
CFS merit scores = 6.69935
CFS merit scores = 6.70029
CFS merit scores = 6.70129
CFS merit scores = 6.70221
CFS merit scores = 6.70271
CFS merit scores = 6.70292
CFS merit scores = 6.70307
CFS merit scores = 6.70323
CFS merit scores = 6.70337
CFS merit scores = 6.70355
CFS merit scores = 6.70374
CFS merit scores = 6.70387
CFS merit scores = 6.70392
CFS merit scores = 6.70382
CFS merit scores = 6.70375
CFS merit scores = 6.70361
CFS merit scores = 6.70334
CFS merit scores = 6.70305
CFS merit scores = 6.70264
CFS merit scores = 6.7021
CFS merit scores = 6.70156
CFS merit scores = 6.70107
CFS merit scores = 6.70058
CFS merit scores = 6.69998
CFS merit scores = 6.69943
CFS merit scores = 6.69891
CFS merit scores = 6.69845
CFS merit scores = 6.69798
CFS merit scores = 6.6975
CFS merit scores = 6.69697
CFS merit scores = 6.69643
CFS merit scores = 6.69599
CFS merit scores = 6.69552
CFS merit scores = 6.69498
CFS merit scores = 6.69441
CFS merit scores = 6.6939
CFS merit scores = 6.69336
CFS merit scores = 6.69268
CFS merit scores = 6.692
CFS merit scores = 6.69143
CFS merit scores = 6.69074
CFS merit scores = 6.69006
CFS merit scores = 6.68936
CFS merit scores = 6.6886
CFS merit scores = 6.68789
CFS merit scores = 6.68716
CFS merit scores = 6.68658
CFS merit scores = 6.68589
CFS merit scores = 6.68524
CFS merit scores = 6.68457
CFS merit scores = 6.68375
CFS merit scores = 6.68306
CFS merit scores = 6.6823
CFS merit scores = 6.68155
CFS merit scores = 6.68068
CFS merit scores = 6.67982
CFS merit scores = 6.67889
CFS merit scores = 6.67795
CFS merit scores = 6.677
CFS merit scores = 6.676
CFS merit scores = 6.67503
CFS merit scores = 6.67403
CFS merit scores = 6.67305
CFS merit scores = 6.67197
CFS merit scores = 6.67092
CFS merit scores = 6.66991
CFS merit scores = 6.66883
CFS merit scores = 6.66777
CFS merit scores = 6.66668
CFS merit scores = 6.66563
CFS merit scores = 6.66458
CFS merit scores = 6.66356
CFS merit scores = 6.66254
CFS merit scores = 6.66158
CFS merit scores = 6.66054
CFS merit scores = 6.65952
CFS merit scores = 6.65839
CFS merit scores = 6.65732
CFS merit scores = 6.65609
CFS merit scores = 6.65486
CFS merit scores = 6.65369
CFS merit scores = 6.65256
CFS merit scores = 6.65147
CFS merit scores = 6.65042
CFS merit scores = 6.64931
CFS merit scores = 6.64822
CFS merit scores = 6.64706
CFS merit scores = 6.64591
CFS merit scores = 6.64485
CFS merit scores = 6.64386
CFS merit scores = 6.64275
CFS merit scores = 6.64162
CFS merit scores = 6.6404
CFS merit scores = 6.6392
CFS merit scores = 6.63802
CFS merit scores = 6.63677
CFS merit scores = 6.63556
CFS merit scores = 6.63432
CFS merit scores = 6.63306
CFS merit scores = 6.63173
CFS merit scores = 6.63045
CFS merit scores = 6.62918
CFS merit scores = 6.6279
CFS merit scores = 6.62668
CFS merit scores = 6.6254
CFS merit scores = 6.62408
CFS merit scores = 6.62279
CFS merit scores = 6.62141
CFS merit scores = 6.62006
CFS merit scores = 6.61871
CFS merit scores = 6.61733
CFS merit scores = 6.61597
CFS merit scores = 6.61466
CFS merit scores = 6.61338
CFS merit scores = 6.61212
CFS merit scores = 6.61089
CFS merit scores = 6.60969
CFS merit scores = 6.60836
CFS merit scores = 6.60707
CFS merit scores = 6.60576
CFS merit scores = 6.6044
CFS merit scores = 6.60297
CFS merit scores = 6.60157
CFS merit scores = 6.60013
CFS merit scores = 6.59875
CFS merit scores = 6.59738
CFS merit scores = 6.596
CFS merit scores = 6.59464
CFS merit scores = 6.5932
CFS merit scores = 6.59174
CFS merit scores = 6.59033
CFS merit scores = 6.58893
CFS merit scores = 6.58758
CFS merit scores = 6.5863
CFS merit scores = 6.58507
CFS merit scores = 6.58369
CFS merit scores = 6.58232
CFS merit scores = 6.58094
CFS merit scores = 6.57953
CFS merit scores = 6.57812
CFS merit scores = 6.57667
CFS merit scores = 6.57523
CFS merit scores = 6.57381
CFS merit scores = 6.57235
CFS merit scores = 6.57077
CFS merit scores = 6.56916
CFS merit scores = 6.56759
CFS merit scores = 6.56602
CFS merit scores = 6.56445
CFS merit scores = 6.56291
CFS merit scores = 6.5614
CFS merit scores = 6.55987
CFS merit scores = 6.55822
CFS merit scores = 6.55658
CFS merit scores = 6.55494
CFS merit scores = 6.5533
CFS merit scores = 6.55167
CFS merit scores = 6.55007
CFS merit scores = 6.54845
CFS merit scores = 6.54687
CFS merit scores = 6.54528
CFS merit scores = 6.54372
CFS merit scores = 6.54212
CFS merit scores = 6.54046
CFS merit scores = 6.53884
CFS merit scores = 6.53725
CFS merit scores = 6.53563
CFS merit scores = 6.53404
CFS merit scores = 6.53238
CFS merit scores = 6.53075
CFS merit scores = 6.52915
CFS merit scores = 6.52762
CFS merit scores = 6.52601
CFS merit scores = 6.52443
CFS merit scores = 6.52289
CFS merit scores = 6.5213
CFS merit scores = 6.51967
CFS merit scores = 6.51807
CFS merit scores = 6.5165
CFS merit scores = 6.51498
CFS merit scores = 6.51341
CFS merit scores = 6.51184
CFS merit scores = 6.5103
CFS merit scores = 6.50872
CFS merit scores = 6.50714
CFS merit scores = 6.50562
CFS merit scores = 6.50411
CFS merit scores = 6.50252
CFS merit scores = 6.50095
CFS merit scores = 6.49936
CFS merit scores = 6.49776
CFS merit scores = 6.49616
CFS merit scores = 6.49453
CFS merit scores = 6.49295
CFS merit scores = 6.49139
CFS merit scores = 6.48983
CFS merit scores = 6.48831
CFS merit scores = 6.48676
CFS merit scores = 6.48526
CFS merit scores = 6.4837
CFS merit scores = 6.48211
CFS merit scores = 6.48053
CFS merit scores = 6.47896
CFS merit scores = 6.47737
CFS merit scores = 6.47583
CFS merit scores = 6.47423
CFS merit scores = 6.47262
CFS merit scores = 6.47101
CFS merit scores = 6.46939
CFS merit scores = 6.46776
CFS merit scores = 6.46617
CFS merit scores = 6.46454
CFS merit scores = 6.46292
CFS merit scores = 6.46131
CFS merit scores = 6.45971
CFS merit scores = 6.45807
CFS merit scores = 6.45641
CFS merit scores = 6.45479
CFS merit scores = 6.45311
CFS merit scores = 6.45143
CFS merit scores = 6.4498
CFS merit scores = 6.44818
CFS merit scores = 6.44644
CFS merit scores = 6.44473
CFS merit scores = 6.4429
CFS merit scores = 6.44107
CFS merit scores = 6.43925
CFS merit scores = 6.43746
CFS merit scores = 6.43562
CFS merit scores = 6.43362
CFS merit scores = 6.43166
CFS merit scores = 6.42973
CFS merit scores = 6.42775
CFS merit scores = 6.42576
CFS merit scores = 6.42379
CFS merit scores = 6.42182
CFS merit scores = 6.41984
CFS merit scores = 6.41786
CFS merit scores = 6.4159
CFS merit scores = 6.41394
CFS merit scores = 6.41195
CFS merit scores = 6.40997
CFS merit scores = 6.40798
CFS merit scores = 6.40596
CFS merit scores = 6.40397
CFS merit scores = 6.40202
CFS merit scores = 6.40003
CFS merit scores = 6.39801
CFS merit scores = 6.396
CFS merit scores = 6.39401
CFS merit scores = 6.39206
CFS merit scores = 6.39008
CFS merit scores = 6.38809
CFS merit scores = 6.38614
CFS merit scores = 6.38416
CFS merit scores = 6.38221
CFS merit scores = 6.38026
CFS merit scores = 6.37827
CFS merit scores = 6.37623
CFS merit scores = 6.37411
CFS merit scores = 6.37197
CFS merit scores = 6.36984
CFS merit scores = 6.3677
CFS merit scores = 6.36555
CFS merit scores = 6.36339
CFS merit scores = 6.36125
CFS merit scores = 6.35912
CFS merit scores = 6.35699
CFS merit scores = 6.35489
CFS merit scores = 6.35278
CFS merit scores = 6.35061
CFS merit scores = 6.34843
CFS merit scores = 6.34611
CFS merit scores = 6.34379
CFS merit scores = 6.34146
CFS merit scores = 6.33916
CFS merit scores = 6.33683
CFS merit scores = 6.33444
CFS merit scores = 6.33204
CFS merit scores = 6.32963
CFS merit scores = 6.32704
CFS merit scores = 6.32443
CFS merit scores = 6.32185
CFS merit scores = 6.31928
CFS merit scores = 6.31667
CFS merit scores = 6.31408
CFS merit scores = 6.31151
CFS merit scores = 6.30898
CFS merit scores = 6.30639
CFS merit scores = 6.30377
CFS merit scores = 6.30117
CFS merit scores = 6.29855
CFS merit scores = 6.29585
CFS merit scores = 6.29315
CFS merit scores = 6.29046
CFS merit scores = 6.28779
CFS merit scores = 6.28516
CFS merit scores = 6.28251
CFS merit scores = 6.27987
CFS merit scores = 6.27724
CFS merit scores = 6.27458
CFS merit scores = 6.27191
CFS merit scores = 6.26924
CFS merit scores = 6.2666
CFS merit scores = 6.26393
CFS merit scores = 6.26119
CFS merit scores = 6.25836
CFS merit scores = 6.25555
CFS merit scores = 6.25273
CFS merit scores = 6.24989
CFS merit scores = 6.24709
CFS merit scores = 6.2442
CFS merit scores = 6.24128
CFS merit scores = 6.23842
CFS merit scores = 6.23545
CFS merit scores = 6.23243
CFS merit scores = 6.22938
CFS merit scores = 6.22634
CFS merit scores = 6.2233
CFS merit scores = 6.22024
CFS merit scores = 6.21719
CFS merit scores = 6.21416
CFS merit scores = 6.21109
CFS merit scores = 6.208
CFS merit scores = 6.20491
CFS merit scores = 6.20177
CFS merit scores = 6.19865
CFS merit scores = 6.19555
CFS merit scores = 6.19239
CFS merit scores = 6.1892
CFS merit scores = 6.18602
CFS merit scores = 6.18281
CFS merit scores = 6.17963
CFS merit scores = 6.17644
CFS merit scores = 6.17313
CFS merit scores = 6.16985
CFS merit scores = 6.16653
CFS merit scores = 6.1632
CFS merit scores = 6.15979
CFS merit scores = 6.1564
CFS merit scores = 6.15295
CFS merit scores = 6.14954
CFS merit scores = 6.14616
CFS merit scores = 6.14271
CFS merit scores = 6.1393
CFS merit scores = 6.13586
CFS merit scores = 6.13238
CFS merit scores = 6.12891
CFS merit scores = 6.12544
CFS merit scores = 6.12194
CFS merit scores = 6.11849
CFS merit scores = 6.11505
CFS merit scores = 6.11164
CFS merit scores = 6.10826
CFS merit scores = 6.10488
CFS merit scores = 6.10154
CFS merit scores = 6.09819
CFS merit scores = 6.09488
CFS merit scores = 6.09154
CFS merit scores = 6.08814
CFS merit scores = 6.08479
CFS merit scores = 6.08145
CFS merit scores = 6.07809
CFS merit scores = 6.07474
CFS merit scores = 6.07139
CFS merit scores = 6.06806
CFS merit scores = 6.06471
CFS merit scores = 6.06138
CFS merit scores = 6.058
CFS merit scores = 6.05465
CFS merit scores = 6.05132
CFS merit scores = 6.04797
CFS merit scores = 6.0446
CFS merit scores = 6.04127
CFS merit scores = 6.03787
CFS merit scores = 6.03447
CFS merit scores = 6.03106
CFS merit scores = 6.0277
CFS merit scores = 6.02435
CFS merit scores = 6.02095
CFS merit scores = 6.01757
CFS merit scores = 6.01414
CFS merit scores = 6.01073
CFS merit scores = 6.00735
CFS merit scores = 6.00398
CFS merit scores = 6.00064
CFS merit scores = 5.9973
CFS merit scores = 5.99397
CFS merit scores = 5.99062
CFS merit scores = 5.9872
CFS merit scores = 5.98376
CFS merit scores = 5.98031
CFS merit scores = 5.97688
CFS merit scores = 5.97344
CFS merit scores = 5.97002
CFS merit scores = 5.96663
CFS merit scores = 5.96315
CFS merit scores = 5.95962
CFS merit scores = 5.95611
CFS merit scores = 5.9526
CFS merit scores = 5.94905
CFS merit scores = 5.94541
CFS merit scores = 5.94179
CFS merit scores = 5.93812
CFS merit scores = 5.93447
CFS merit scores = 5.9308
CFS merit scores = 5.92709
CFS merit scores = 5.9234
CFS merit scores = 5.91973
CFS merit scores = 5.91604
CFS merit scores = 5.91233
CFS merit scores = 5.9086
CFS merit scores = 5.90484
CFS merit scores = 5.90109
CFS merit scores = 5.89732
CFS merit scores = 5.89356
CFS merit scores = 5.88982
CFS merit scores = 5.88612
CFS merit scores = 5.88238
CFS merit scores = 5.87867
CFS merit scores = 5.87498
CFS merit scores = 5.87125
CFS merit scores = 5.86749
CFS merit scores = 5.86375
CFS merit scores = 5.85998
CFS merit scores = 5.85597
CFS merit scores = 5.85196
CFS merit scores = 5.84789
CFS merit scores = 5.84386
CFS merit scores = 5.83974
CFS merit scores = 5.8356
CFS merit scores = 5.8315
CFS merit scores = 5.8273
CFS merit scores = 5.82305
CFS merit scores = 5.8188
CFS merit scores = 5.81447
CFS merit scores = 5.81016
CFS merit scores = 5.8057
CFS merit scores = 5.80122
CFS merit scores = 5.79662
CFS merit scores = 5.792
CFS merit scores = 5.78738
CFS merit scores = 5.78247
CFS merit scores = 5.77755
CFS merit scores = 5.77228
CFS merit scores = 5.76688
CFS merit scores = 5.76131
CFS merit scores = 5.75565
CFS merit scores = 5.7498
CFS merit scores = 5.74387
CFS merit scores = 5.73796
CFS merit scores = 5.73203
CFS merit scores = 5.72596
CFS merit scores = 5.71993
CFS merit scores = 5.71389
CFS merit scores = 5.70771
CFS merit scores = 5.70151
CFS merit scores = 5.69524
CFS merit scores = 5.689
CFS merit scores = 5.68282
CFS merit scores = 5.67651
CFS merit scores = 5.67014
CFS merit scores = 5.66376
CFS merit scores = 5.65741
CFS merit scores = 5.65095
CFS merit scores = 5.64445
CFS merit scores = 5.63766
CFS merit scores = 5.63072
CFS merit scores = 5.6237
CFS merit scores = 5.61662
CFS merit scores = 5.60922
CFS merit scores = 5.60152
CFS merit scores = 5.59315
CFS merit scores = 5.58452
CFS merit scores = 5.57508
CFS merit scores = 5.56556
CFS merit scores = 5.55598
CFS merit scores = 5.54609
CFS merit scores = 5.5264
cnt = 1	feature = 81	correl = 0.448525	descr = Gibbs_of_Target_Sequence__Pos_19_Step_1
cnt = 2	feature = 2	correl = -0.135476	descr = Position_Specific_Bin_Base_0_Base_G
cnt = 3	feature = 12	correl = -0.0705335	descr = Position_Specific_Bin_Base_4_Base_C
cnt = 4	feature = 515	correl = 0.0315945	descr = N_Gram_GACA
cnt = 5	feature = 621	correl = -0.0796593	descr = N_Gram_GGCAA
cnt = 6	feature = 810	correl = 0.047522	descr = N_Gram_TGAAG
cnt = 7	feature = 537	correl = -0.0275147	descr = N_Gram_GAGTT
cnt = 8	feature = 211	correl = -0.0337909	descr = N_Gram_ACCAA
cnt = 9	feature = 727	correl = -0.0362084	descr = N_Gram_TACGT
cnt = 10	feature = 678	correl = -0.0352679	descr = N_Gram_GTCCG
cnt = 11	feature = 322	correl = 0.0334008	descr = N_Gram_CAACG
cnt = 12	feature = 435	correl = -0.0221894	descr = N_Gram_CGCTC
cnt = 13	feature = 858	correl = -0.0334306	descr = N_Gram_TTAAT
cnt = 14	feature = 454	correl = -0.0364342	descr = N_Gram_CGTGG
cnt = 15	feature = 748	correl = 0.0486976	descr = N_Gram_TATCA
cnt = 16	feature = 220	correl = -0.0306588	descr = N_Gram_ACGCG
cnt = 17	feature = 423	correl = -0.0312276	descr = N_Gram_CGATA
cnt = 18	feature = 681	correl = 0.0488617	descr = N_Gram_GTCGC
cnt = 19	feature = 876	correl = 0.0348795	descr = N_Gram_TTCGC
cnt = 20	feature = 451	correl = -0.030851	descr = N_Gram_CGTCG
cnt = 21	feature = 683	correl = 0.0482207	descr = N_Gram_GTCTA
cnt = 22	feature = 321	correl = 0.0220066	descr = N_Gram_CAACC
cnt = 23	feature = 458	correl = 0.0284994	descr = N_Gram_CGTTT
cnt = 24	feature = 262	correl = 0.0237777	descr = N_Gram_AGTAA
cnt = 25	feature = 469	correl = 0.0332261	descr = N_Gram_CTATG
cnt = 26	feature = 427	correl = -0.0343501	descr = N_Gram_CGCAA
cnt = 27	feature = 823	correl = 0.0297931	descr = N_Gram_TGCGA
cnt = 28	feature = 446	correl = -0.0329931	descr = N_Gram_CGGTT
cnt = 29	feature = 398	correl = 0.0600261	descr = N_Gram_CCTAA
cnt = 30	feature = 452	correl = 0.0293553	descr = N_Gram_CGTCT
cnt = 31	feature = 670	correl = -0.0263355	descr = N_Gram_GTAAT
cnt = 32	feature = 671	correl = 0.0320969	descr = N_Gram_GTACC
cnt = 33	feature = 525	correl = 0.0680599	descr = N_Gram_GACTA
cnt = 34	feature = 724	correl = 0.0225329	descr = N_Gram_TACCG
cnt = 35	feature = 546	correl = 0.0549907	descr = N_Gram_GATTG
cnt = 36	feature = 522	correl = -0.0231912	descr = N_Gram_GACGA
cnt = 37	feature = 419	correl = -0.047651	descr = N_Gram_CGACG
cnt = 38	feature = 414	correl = -0.0235527	descr = N_Gram_CGAAA
cnt = 39	feature = 513	correl = 0.052044	descr = N_Gram_GAATA
cnt = 40	feature = 440	correl = -0.0817769	descr = N_Gram_CGGCG
cnt = 41	feature = 347	correl = 0.0338659	descr = N_Gram_CATAG
cnt = 42	feature = 664	correl = -0.0589472	descr = N_Gram_GGTTA
cnt = 43	feature = 391	correl = -0.0317451	descr = N_Gram_CCGCG
cnt = 44	feature = 828	correl = 0.029846	descr = N_Gram_TGCTT
cnt = 45	feature = 864	correl = 0.0518956	descr = N_Gram_TTAGA
cnt = 46	feature = 530	correl = -0.0335513	descr = N_Gram_GAGAT
cnt = 47	feature = 596	correl = 0.0453121	descr = N_Gram_GCTCT
cnt = 48	feature = 345	correl = -0.0478765	descr = N_Gram_CATAA
cnt = 49	feature = 289	correl = 0.0279479	descr = N_Gram_ATCGC
cnt = 50	feature = 323	correl = 0.0332789	descr = N_Gram_CAAGC
cnt = 51	feature = 688	correl = -0.0439571	descr = N_Gram_GTGCC
cnt = 52	feature = 669	correl = 0.0365787	descr = N_Gram_GTAAG
cnt = 53	feature = 622	correl = -0.0270102	descr = N_Gram_GGCAC
cnt = 54	feature = 492	correl = -0.0447515	descr = N_Gram_CTTAA
cnt = 55	feature = 325	correl = -0.0318519	descr = N_Gram_CAATT
cnt = 56	feature = 730	correl = 0.0456542	descr = N_Gram_TACTG
cnt = 57	feature = 387	correl = -0.0523782	descr = N_Gram_CCGAG
cnt = 58	feature = 752	correl = 0.0292382	descr = N_Gram_TATGT
cnt = 59	feature = 373	correl = -0.0357021	descr = N_Gram_CCCCA
cnt = 60	feature = 865	correl = 0.0310416	descr = N_Gram_TTAGC
cnt = 61	feature = 697	correl = 0.0358296	descr = N_Gram_GTGTT
cnt = 62	feature = 770	correl = -0.0267563	descr = N_Gram_TCCCG
cnt = 63	feature = 449	correl = 0.0219318	descr = N_Gram_CGTCA
cnt = 64	feature = 711	correl = 0.0463699	descr = N_Gram_TAAAC
cnt = 65	feature = 598	correl = -0.0248023	descr = N_Gram_GCTGA
cnt = 66	feature = 428	correl = -0.0574712	descr = N_Gram_CGCAT
cnt = 67	feature = 479	correl = 0.0289623	descr = N_Gram_CTCTA
cnt = 68	feature = 341	correl = -0.0860977	descr = N_Gram_CAGGG
cnt = 69	feature = 526	correl = -0.0267162	descr = N_Gram_GACTC
cnt = 70	feature = 221	correl = 0.0381083	descr = N_Gram_ACGCT
cnt = 71	feature = 587	correl = -0.0311351	descr = N_Gram_GCGGT
cnt = 72	feature = 545	correl = 0.0272731	descr = N_Gram_GATTA
cnt = 73	feature = 819	correl = 0.0348594	descr = N_Gram_TGCAT
cnt = 74	feature = 700	correl = 0.0540072	descr = N_Gram_GTTCG
cnt = 75	feature = 219	correl = -0.0375297	descr = N_Gram_ACGAC
cnt = 76	feature = 399	correl = 0.0333985	descr = N_Gram_CCTAC
cnt = 77	feature = 640	correl = -0.0276429	descr = N_Gram_GGGAT
cnt = 78	feature = 590	correl = -0.0540768	descr = N_Gram_GCGTT
cnt = 79	feature = 751	correl = 0.0573999	descr = N_Gram_TATGA
cnt = 80	feature = 607	correl = -0.0399335	descr = N_Gram_GGAAA
cnt = 81	feature = 418	correl = -0.0397861	descr = N_Gram_CGACC
cnt = 82	feature = 415	correl = -0.0775018	descr = N_Gram_CGAAG
cnt = 83	feature = 276	correl = 0.0253748	descr = N_Gram_ATAGG
cnt = 84	feature = 721	correl = 0.0782106	descr = N_Gram_TACAA
cnt = 85	feature = 746	correl = 0.0301291	descr = N_Gram_TATAG
cnt = 86	feature = 268	correl = -0.0269087	descr = N_Gram_AGTGG
cnt = 87	feature = 394	correl = 0.0223372	descr = N_Gram_CCGGA
cnt = 88	feature = 529	correl = 0.0218729	descr = N_Gram_GAGAA
cnt = 89	feature = 223	correl = -0.0265385	descr = N_Gram_ACGGA
cnt = 90	feature = 225	correl = 0.0223547	descr = N_Gram_ACGTC
cnt = 91	feature = 317	correl = -0.0264683	descr = N_Gram_CAAAA
cnt = 92	feature = 781	correl = -0.0270488	descr = N_Gram_TCGCG
cnt = 93	feature = 577	correl = -0.0238206	descr = N_Gram_GCCTT
cnt = 94	feature = 567	correl = -0.0810307	descr = N_Gram_GCCCA
cnt = 95	feature = 612	correl = -0.0559705	descr = N_Gram_GGACC
cnt = 96	feature = 493	correl = 0.0275614	descr = N_Gram_CTTAG
cnt = 97	feature = 308	correl = 0.0346323	descr = N_Gram_ATTCG
cnt = 98	feature = 461	correl = 0.0648309	descr = N_Gram_CTAAG
cnt = 99	feature = 897	correl = 0.0528369	descr = N_Gram_TTGTG
cnt = 100	feature = 717	correl = -0.0524465	descr = N_Gram_TAATC
cnt = 101	feature = 275	correl = 0.0364714	descr = N_Gram_ATAGC
cnt = 102	feature = 729	correl = 0.0724479	descr = N_Gram_TACTA
cnt = 103	feature = 725	correl = 0.0303309	descr = N_Gram_TACCT
cnt = 104	feature = 785	correl = -0.0269111	descr = N_Gram_TCGGC
cnt = 105	feature = 501	correl = -0.0253875	descr = N_Gram_CTTTA
cnt = 106	feature = 593	correl = -0.0278001	descr = N_Gram_GCTCA
cnt = 107	feature = 789	correl = 0.0877673	descr = N_Gram_TCGTG
cnt = 108	feature = 869	correl = 0.0306717	descr = N_Gram_TTATG
cnt = 109	feature = 456	correl = -0.063598	descr = N_Gram_CGTTC
cnt = 110	feature = 782	correl = 0.0520529	descr = N_Gram_TCGCT
cnt = 111	feature = 304	correl = -0.0250555	descr = N_Gram_ATTAA
cnt = 112	feature = 421	correl = -0.0471197	descr = N_Gram_CGAGT
cnt = 113	feature = 608	correl = -0.0242359	descr = N_Gram_GGAAC
cnt = 114	feature = 379	correl = -0.0270243	descr = N_Gram_CCCGG
cnt = 115	feature = 285	correl = 0.0278986	descr = N_Gram_ATCCG
cnt = 116	feature = 392	correl = -0.0400248	descr = N_Gram_CCGCT
cnt = 117	feature = 403	correl = -0.0821039	descr = N_Gram_CCTCG
cnt = 118	feature = 406	correl = -0.0567998	descr = N_Gram_CCTGA
cnt = 119	feature = 888	correl = 0.0375419	descr = N_Gram_TTGCA
cnt = 120	feature = 444	correl = -0.0620482	descr = N_Gram_CGGGG
cnt = 121	feature = 534	correl = -0.068618	descr = N_Gram_GAGGC
cnt = 122	feature = 31	correl = -0.0299383	descr = Position_Specific_Bin_Base_11_Base_C
cnt = 123	feature = 886	correl = 0.0387673	descr = N_Gram_TTGAC
cnt = 124	feature = 278	correl = 0.0279739	descr = N_Gram_ATATA
cnt = 125	feature = 849	correl = 0.0317789	descr = N_Gram_TGTCG
cnt = 126	feature = 502	correl = 0.0223639	descr = N_Gram_CTTTC
cnt = 127	feature = 860	correl = 0.0509286	descr = N_Gram_TTACA
cnt = 128	feature = 672	correl = 0.0266662	descr = N_Gram_GTATT
cnt = 129	feature = 260	correl = -0.0343514	descr = N_Gram_AGGTG
cnt = 130	feature = 39	correl = -0.0352653	descr = Position_Specific_Bin_Base_14_Base_C
cnt = 131	feature = 712	correl = 0.0220838	descr = N_Gram_TAAAG
cnt = 132	feature = 761	correl = -0.0435738	descr = N_Gram_TCAGA
cnt = 133	feature = 284	correl = -0.0313814	descr = N_Gram_ATCCC
cnt = 134	feature = 560	correl = -0.0503983	descr = N_Gram_GCATA
cnt = 135	feature = 645	correl = -0.030693	descr = N_Gram_GGGCT
cnt = 136	feature = 550	correl = -0.0728835	descr = N_Gram_GCAAA
cnt = 137	feature = 297	correl = 0.0320677	descr = N_Gram_ATGCT
cnt = 138	feature = 691	correl = -0.0407727	descr = N_Gram_GTGGA
cnt = 139	feature = 581	correl = -0.0894896	descr = N_Gram_GCGCG
cnt = 140	feature = 324	correl = 0.0474564	descr = N_Gram_CAATC
cnt = 141	feature = 207	correl = 0.0706706	descr = N_Gram_ACATG
cnt = 142	feature = 330	correl = -0.0381736	descr = N_Gram_CACGA
cnt = 143	feature = 305	correl = 0.0217539	descr = N_Gram_ATTAG
cnt = 144	feature = 643	correl = -0.0887619	descr = N_Gram_GGGCC
cnt = 145	feature = 912	correl = 0.0241531	descr = N_Gram_TTTTG
cnt = 146	feature = 265	correl = 0.0240152	descr = N_Gram_AGTCT
cnt = 147	feature = 50	correl = -0.0564386	descr = Position_Specific_Bin_Base_17_Base_G
cnt = 148	feature = 58	correl = 0.0629845	descr = Position_Specific_Bin_Base_19_Base_T
cnt = 149	feature = 610	correl = 0.0338232	descr = N_Gram_GGAAT
cnt = 150	feature = 250	correl = -0.0264457	descr = N_Gram_AGCGG
cnt = 151	feature = 5	correl = -0.0554173	descr = Position_Specific_Bin_Base_2_Base_A
cnt = 152	feature = 631	correl = -0.0645323	descr = N_Gram_GGCGG
cnt = 153	feature = 580	correl = -0.053892	descr = N_Gram_GCGCA
cnt = 154	feature = 299	correl = -0.0284855	descr = N_Gram_ATGGA
cnt = 155	feature = 230	correl = 0.0234933	descr = N_Gram_ACTAG
cnt = 156	feature = 241	correl = -0.0261966	descr = N_Gram_AGACC
cnt = 157	feature = 386	correl = -0.0463231	descr = N_Gram_CCGAC
cnt = 158	feature = 726	correl = -0.0322619	descr = N_Gram_TACG
cnt = 159	feature = 703	correl = -0.0310764	descr = N_Gram_GTTGC
cnt = 160	feature = 238	correl = 0.0334709	descr = N_Gram_ACTTC
cnt = 161	feature = 375	correl = -0.0259162	descr = N_Gram_CCCCT
cnt = 162	feature = 911	correl = 0.0427167	descr = N_Gram_TTTTA
cnt = 163	feature = 749	correl = 0.0461481	descr = N_Gram_TATCG
cnt = 164	feature = 244	correl = 0.0673694	descr = N_Gram_AGATA
cnt = 165	feature = 554	correl = -0.0384744	descr = N_Gram_GCACC
cnt = 166	feature = 780	correl = 0.0400811	descr = N_Gram_TCGCA
cnt = 167	feature = 433	correl = -0.069847	descr = N_Gram_CGCGT
cnt = 168	feature = 892	correl = 0.0577896	descr = N_Gram_TTGGA
cnt = 169	feature = 252	correl = 0.0325833	descr = N_Gram_AGCTT
cnt = 170	feature = 702	correl = -0.0230247	descr = N_Gram_GTTGA
cnt = 171	feature = 473	correl = 0.0235484	descr = N_Gram_CTCAT
cnt = 172	feature = 784	correl = 0.0481968	descr = N_Gram_TCGGA
cnt = 173	feature = 311	correl = -0.0347685	descr = N_Gram_ATTGA
cnt = 174	feature = 336	correl = -0.0509491	descr = N_Gram_CAGAG
cnt = 175	feature = 674	correl = 0.0505368	descr = N_Gram_GTCAA
cnt = 176	feature = 838	correl = -0.0521806	descr = N_Gram_TGGGA
cnt = 177	feature = 705	correl = -0.0244854	descr = N_Gram_GTTGT
cnt = 178	feature = 772	correl = 0.0695408	descr = N_Gram_TCCTA
cnt = 179	feature = 388	correl = -0.0592892	descr = N_Gram_CCGAT
cnt = 180	feature = 740	correl = 0.0276865	descr = N_Gram_TAGGC
cnt = 181	feature = 54	correl = 0.0226785	descr = Position_Specific_Bin_Base_18_Base_T
cnt = 182	feature = 798	correl = 0.0476545	descr = N_Gram_TCTCT
cnt = 183	feature = 584	correl = -0.0296614	descr = N_Gram_GCGGA
cnt = 184	feature = 385	correl = -0.0544023	descr = N_Gram_CCGAA
cnt = 185	feature = 362	correl = -0.0288998	descr = N_Gram_CCACG
cnt = 186	feature = 877	correl = 0.0639684	descr = N_Gram_TTCGT
cnt = 187	feature = 4	correl = -0.0922977	descr = Position_Specific_Bin_Base_1_Base_G
cnt = 188	feature = 343	correl = 0.0262846	descr = N_Gram_CAGTA
cnt = 189	feature = 655	correl = 0.038728	descr = N_Gram_GGTAA
cnt = 190	feature = 270	correl = -0.0398074	descr = N_Gram_AGTTC
cnt = 191	feature = 286	correl = 0.0307883	descr = N_Gram_ATCCT
cnt = 192	feature = 686	correl = 0.0291455	descr = N_Gram_GTGAG
cnt = 193	feature = 438	correl = -0.0379478	descr = N_Gram_CGGCA
cnt = 194	feature = 235	correl = 0.0225134	descr = N_Gram_ACTGG
cnt = 195	feature = 699	correl = -0.050352	descr = N_Gram_GTTAG
cnt = 196	feature = 506	correl = 0.0338124	descr = N_Gram_GAAAT
cnt = 197	feature = 15	correl = 0.0363669	descr = Position_Specific_Bin_Base_6_Base_A
cnt = 198	feature = 371	correl = -0.0776718	descr = N_Gram_CCCAT
cnt = 199	feature = 407	correl = -0.0512736	descr = N_Gram_CCTGC
cnt = 200	feature = 9	correl = 0.0552538	descr = Position_Specific_Bin_Base_3_Base_G
cnt = 201	feature = 306	correl = 0.0761868	descr = N_Gram_ATTAT
cnt = 202	feature = 516	correl = 0.0509282	descr = N_Gram_GACAA
cnt = 203	feature = 696	correl = 0.0335047	descr = N_Gram_GTGTA
cnt = 204	feature = 627	correl = -0.0223575	descr = N_Gram_GGCCG
cnt = 205	feature = 254	correl = -0.0278931	descr = N_Gram_AGGCA
cnt = 206	feature = 47	correl = -0.0668364	descr = Position_Specific_Bin_Base_16_Base_G
cnt = 207	feature = 735	correl = 0.0520596	descr = N_Gram_TAGAG
cnt = 208	feature = 634	correl = -0.0660524	descr = N_Gram_GGCTG
cnt = 209	feature = 603	correl = -0.0626447	descr = N_Gram_GCTTT
cnt = 210	feature = 809	correl = 0.0432749	descr = N_Gram_TGAAC
cnt = 211	feature = 42	correl = 0.0730093	descr = Position_Specific_Bin_Base_15_Base_A
cnt = 212	feature = 759	correl = 0.0305702	descr = N_Gram_TCACC
cnt = 213	feature = 248	correl = -0.0483087	descr = N_Gram_AGCCC
cnt = 214	feature = 618	correl = 0.044341	descr = N_Gram_GGATT
cnt = 215	feature = 758	correl = 0.0605428	descr = N_Gram_TCAAC
cnt = 216	feature = 552	correl = -0.075261	descr = N_Gram_GCAAT
cnt = 217	feature = 327	correl = 0.0226396	descr = N_Gram_CACAG
cnt = 218	feature = 62	correl = 0.1139	descr = Position_Specific_Bin_Base_20_Base_T
cnt = 219	feature = 353	correl = 0.0455598	descr = N_Gram_CATGT
cnt = 220	feature = 215	correl = -0.0340257	descr = N_Gram_ACCGG
cnt = 221	feature = 625	correl = -0.0833224	descr = N_Gram_GGCCA
cnt = 222	feature = 831	correl = 0.0332032	descr = N_Gram_TGGAC
cnt = 223	feature = 835	correl = -0.069533	descr = N_Gram_TGGCG
cnt = 224	feature = 37	correl = -0.0244803	descr = Position_Specific_Bin_Base_13_Base_T
cnt = 225	feature = 648	correl = -0.0727303	descr = N_Gram_GGGGC
cnt = 226	feature = 313	correl = 0.0470747	descr = N_Gram_ATTGT
cnt = 227	feature = 292	correl = 0.0222453	descr = N_Gram_ATCTG
cnt = 228	feature = 424	correl = -0.0305166	descr = N_Gram_CGATG
cnt = 229	feature = 505	correl = -0.0259482	descr = N_Gram_GAAAG
cnt = 230	feature = 0	correl = 0.036685	descr = Position_Specific_Bin_Base_0_Base_A
cnt = 231	feature = 647	correl = -0.0438832	descr = N_Gram_GGGGA
cnt = 232	feature = 499	correl = 0.0566167	descr = N_Gram_CTTGT
cnt = 233	feature = 359	correl = -0.0498281	descr = N_Gram_CCAAA
cnt = 234	feature = 35	correl = -0.0269045	descr = Position_Specific_Bin_Base_12_Base_C
cnt = 235	feature = 288	correl = 0.0400925	descr = N_Gram_ATCGA
cnt = 236	feature = 649	correl = -0.0569543	descr = N_Gram_GGGGT
cnt = 237	feature = 231	correl = 0.0349428	descr = N_Gram_ACTCT
cnt = 238	feature = 3	correl = 0.0909866	descr = Position_Specific_Bin_Base_1_Base_A
cnt = 239	feature = 794	correl = 0.0367789	descr = N_Gram_TCTAT
cnt = 240	feature = 264	correl = 0.0938962	descr = N_Gram_AGTCG
cnt = 241	feature = 481	correl = -0.0387203	descr = N_Gram_CTGAG
cnt = 242	feature = 25	correl = 0.0282277	descr = Position_Specific_Bin_Base_9_Base_T
cnt = 243	feature = 14	correl = 0.051592	descr = Position_Specific_Bin_Base_5_Base_T
cnt = 244	feature = 811	correl = 0.0287738	descr = N_Gram_TGAAT
cnt = 245	feature = 755	correl = 0.0454596	descr = N_Gram_TATTT
cnt = 246	feature = 822	correl = -0.0306426	descr = N_Gram_TGCCG
cnt = 247	feature = 239	correl = 0.030821	descr = N_Gram_AGAAT
cnt = 248	feature = 517	correl = 0.0222853	descr = N_Gram_GACAC
cnt = 249	feature = 792	correl = 0.0526826	descr = N_Gram_TCTAC
cnt = 250	feature = 615	correl = -0.0516655	descr = N_Gram_GGAGC
cnt = 251	feature = 814	correl = 0.0555994	descr = N_Gram_TGATA
cnt = 252	feature = 487	correl = 0.0455799	descr = N_Gram_CTGGT
cnt = 253	feature = 432	correl = -0.0667833	descr = N_Gram_CGCGG
cnt = 254	feature = 893	correl = 0.0333851	descr = N_Gram_TTGGT
cnt = 255	feature = 535	correl = -0.0343259	descr = N_Gram_GAGGG
cnt = 256	feature = 675	correl = -0.0213989	descr = N_Gram_GTCAC
cnt = 257	feature = 245	correl = -0.041883	descr = N_Gram_AGATG
cnt = 258	feature = 450	correl = -0.0393225	descr = N_Gram_CGTCC
cnt = 259	feature = 48	correl = 0.0313336	descr = Position_Specific_Bin_Base_17_Base_A
cnt = 260	feature = 404	correl = -0.0624927	descr = N_Gram_CCTCT
cnt = 261	feature = 793	correl = 0.0472095	descr = N_Gram_TCTAG
cnt = 262	feature = 229	correl = 0.0763644	descr = N_Gram_ACTAC
cnt = 263	feature = 351	correl = 0.036835	descr = N_Gram_CATGA
cnt = 264	feature = 815	correl = 0.0251498	descr = N_Gram_TGATC
cnt = 265	feature = 909	correl = 0.0695173	descr = N_Gram_TTTGT
cnt = 266	feature = 20	correl = -0.126465	descr = Position_Specific_Bin_Base_7_Base_C
cnt = 267	feature = 312	correl = 0.0656169	descr = N_Gram_ATTGG
cnt = 268	feature = 346	correl = -0.0445524	descr = N_Gram_CATAC
cnt = 269	feature = 283	correl = 0.0575154	descr = N_Gram_ATCCA
cnt = 270	feature = 7	correl = 0.135115	descr = Position_Specific_Bin_Base_2_Base_G
cnt = 271	feature = 586	correl = -0.0241792	descr = N_Gram_GCGGG
cnt = 272	feature = 694	correl = -0.0258399	descr = N_Gram_GTGGT
cnt = 273	feature = 802	correl = 0.0259982	descr = N_Gram_TCTGT
cnt = 274	feature = 242	correl = -0.0313531	descr = N_Gram_AGAGA
cnt = 275	feature = 56	correl = -0.121187	descr = Position_Specific_Bin_Base_19_Base_C
cnt = 276	feature = 255	correl = -0.0236543	descr = N_Gram_AGGCC
cnt = 277	feature = 738	correl = 0.0725618	descr = N_Gram_TAGCT
cnt = 278	feature = 774	correl = -0.0346714	descr = N_Gram_TCCTG
cnt = 279	feature = 907	correl = 0.0227908	descr = N_Gram_TTTGC
cnt = 280	feature = 821	correl = -0.0643664	descr = N_Gram_TGCCC
cnt = 281	feature = 443	correl = -0.05367	descr = N_Gram_CGGGC
cnt = 282	feature = 665	correl = -0.0709925	descr = N_Gram_GGTTG
cnt = 283	feature = 279	correl = 0.033341	descr = N_Gram_ATATG
cnt = 284	feature = 390	correl = -0.0312502	descr = N_Gram_CCGCA
cnt = 285	feature = 543	correl = -0.0386404	descr = N_Gram_GATGT
cnt = 286	feature = 824	correl = -0.0341	descr = N_Gram_TGCGG
cnt = 287	feature = 812	correl = 0.0284045	descr = N_Gram_TGAGA
cnt = 288	feature = 595	correl = -0.0314762	descr = N_Gram_GCTCG
cnt = 289	feature = 733	correl = 0.028644	descr = N_Gram_TAGAA
cnt = 290	feature = 366	correl = -0.0437099	descr = N_Gram_CCATA
cnt = 291	feature = 23	correl = -0.0911283	descr = Position_Specific_Bin_Base_8_Base_C
cnt = 292	feature = 17	correl = 0.032018	descr = Position_Specific_Bin_Base_6_Base_G
cnt = 293	feature = 364	correl = -0.073533	descr = N_Gram_CCAGC
cnt = 294	feature = 29	correl = 0.0592604	descr = Position_Specific_Bin_Base_10_Base_T
cnt = 295	feature = 796	correl = 0.0567229	descr = N_Gram_TCTCA
cnt = 296	feature = 847	correl = 0.028239	descr = N_Gram_TGTAT
cnt = 297	feature = 611	correl = 0.027781	descr = N_Gram_GGACA
cnt = 298	feature = 527	correl = 0.0491358	descr = N_Gram_GACTG
cnt = 299	feature = 44	correl = -0.0320721	descr = Position_Specific_Bin_Base_15_Base_T
cnt = 300	feature = 33	correl = 0.122367	descr = Position_Specific_Bin_Base_11_Base_T
cnt = 301	feature = 638	correl = -0.0635924	descr = N_Gram_GGGAA
cnt = 302	feature = 668	correl = 0.0371236	descr = N_Gram_GTAAA
cnt = 303	feature = 766	correl = 0.0529698	descr = N_Gram_TCCAT
cnt = 304	feature = 11	correl = 0.0768797	descr = Position_Specific_Bin_Base_4_Base_A
cnt = 305	feature = 734	correl = 0.0586908	descr = N_Gram_TAGAC
cnt = 306	feature = 845	correl = 0.021439	descr = N_Gram_TGTAC
cnt = 307	feature = 561	correl = 0.0354441	descr = N_Gram_GCATC
cnt = 308	feature = 582	correl = -0.0339419	descr = N_Gram_GCGCT
cnt = 309	feature = 365	correl = -0.0476263	descr = N_Gram_CCAGG
cnt = 310	feature = 786	correl = -0.0569499	descr = N_Gram_TCGGG
cnt = 311	feature = 52	correl = 0.0468121	descr = Position_Specific_Bin_Base_18_Base_A
cnt = 312	feature = 1	correl = 0.106362	descr = Position_Specific_Bin_Base_0_Base_C
cnt = 313	feature = 536	correl = 0.0453478	descr = N_Gram_GAGTC
cnt = 314	feature = 833	correl = -0.0229908	descr = N_Gram_TGGCA
cnt = 315	feature = 889	correl = 0.0252326	descr = N_Gram_TTGCC
cnt = 316	feature = 639	correl = -0.0623955	descr = N_Gram_GGGAG
cnt = 317	feature = 741	correl = 0.0296407	descr = N_Gram_TAGT
cnt = 318	feature = 10	correl = -0.082375	descr = Position_Specific_Bin_Base_3_Base_T
cnt = 319	feature = 489	correl = 0.0230164	descr = N_Gram_CTGTG
cnt = 320	feature = 885	correl = 0.0551343	descr = N_Gram_TTGAA
cnt = 321	feature = 59	correl = 0.362755	descr = Position_Specific_Bin_Base_20_Base_A
cnt = 322	feature = 660	correl = -0.0285706	descr = N_Gram_GGTGA
cnt = 323	feature = 569	correl = -0.0844032	descr = N_Gram_GCCCG
cnt = 324	feature = 410	correl = 0.040429	descr = N_Gram_CCTTG
cnt = 325	feature = 51	correl = 0.0540533	descr = Position_Specific_Bin_Base_17_Base_T
cnt = 326	feature = 318	correl = -0.0303588	descr = N_Gram_CAAAC
cnt = 327	feature = 600	correl = -0.0467015	descr = N_Gram_GCTGG
cnt = 328	feature = 642	correl = -0.0472828	descr = N_Gram_GGGCA
cnt = 329	feature = 490	correl = 0.0454272	descr = N_Gram_CTGTT
cnt = 330	feature = 716	correl = 0.0481188	descr = N_Gram_TAAGG
cnt = 331	feature = 788	correl = 0.0239388	descr = N_Gram_TCGTC
cnt = 332	feature = 901	correl = 0.0500357	descr = N_Gram_TTTAG
cnt = 333	feature = 21	correl = 0.0484259	descr = Position_Specific_Bin_Base_7_Base_T
cnt = 334	feature = 352	correl = -0.0406303	descr = N_Gram_CATGG
cnt = 335	feature = 589	correl = -0.0717455	descr = N_Gram_GCGTC
cnt = 336	feature = 401	correl = -0.0411479	descr = N_Gram_CCTCA
cnt = 337	feature = 41	correl = 0.0738021	descr = Position_Specific_Bin_Base_14_Base_T
cnt = 338	feature = 617	correl = -0.0274308	descr = N_Gram_GGATG
cnt = 339	feature = 464	correl = 0.0770369	descr = N_Gram_CTACT
cnt = 340	feature = 903	correl = 0.0353306	descr = N_Gram_TTTCC
cnt = 341	feature = 677	correl = -0.0433177	descr = N_Gram_GTCCC
cnt = 342	feature = 511	correl = 0.0253314	descr = N_Gram_GAAGG
cnt = 343	feature = 34	correl = 0.0338767	descr = Position_Specific_Bin_Base_12_Base_A
cnt = 344	feature = 408	correl = -0.0394744	descr = N_Gram_CCTGG
cnt = 345	feature = 208	correl = 0.0268325	descr = N_Gram_ACATT
cnt = 346	feature = 6	correl = 0.0587686	descr = Position_Specific_Bin_Base_2_Base_C
cnt = 347	feature = 718	correl = 0.0483371	descr = N_Gram_TAATT
cnt = 348	feature = 16	correl = -0.046843	descr = Position_Specific_Bin_Base_6_Base_C
cnt = 349	feature = 562	correl = 0.0331358	descr = N_Gram_GCATT
cnt = 350	feature = 679	correl = -0.0519645	descr = N_Gram_GTCCT
cnt = 351	feature = 30	correl = -0.0379586	descr = Position_Specific_Bin_Base_11_Base_A
cnt = 352	feature = 568	correl = -0.0659391	descr = N_Gram_GCCCC
cnt = 353	feature = 539	correl = 0.0694802	descr = N_Gram_GATAT
cnt = 354	feature = 212	correl = -0.0802951	descr = N_Gram_ACCAC
cnt = 355	feature = 217	correl = -0.0418011	descr = N_Gram_ACGA
cnt = 356	feature = 852	correl = 0.0707239	descr = N_Gram_TGTGT
cnt = 357	feature = 55	correl = 0.17796	descr = Position_Specific_Bin_Base_19_Base_A
cnt = 358	feature = 565	correl = -0.0672957	descr = N_Gram_GCCAG
cnt = 359	feature = 243	correl = 0.0505172	descr = N_Gram_AGAGT
cnt = 360	feature = 880	correl = 0.0462902	descr = N_Gram_TTCTC
cnt = 361	feature = 879	correl = 0.0535895	descr = N_Gram_TTCTA
cnt = 362	feature = 769	correl = -0.0327263	descr = N_Gram_TCCCC
cnt = 363	feature = 257	correl = -0.0293817	descr = N_Gram_AGGGA
cnt = 364	feature = 24	correl = 0.0623025	descr = Position_Specific_Bin_Base_8_Base_T
cnt = 365	feature = 510	correl = -0.0322745	descr = N_Gram_GAAGC
cnt = 366	feature = 26	correl = 0.0648651	descr = Position_Specific_Bin_Base_10_Base_A
cnt = 367	feature = 542	correl = -0.0680339	descr = N_Gram_GATGG
cnt = 368	feature = 657	correl = 0.0331339	descr = N_Gram_GGTCA
cnt = 369	feature = 692	correl = -0.0755841	descr = N_Gram_GTGGC
cnt = 370	feature = 431	correl = -0.0746664	descr = N_Gram_CGCGC
cnt = 371	feature = 722	correl = 0.0306953	descr = N_Gram_TACAT
cnt = 372	feature = 367	correl = -0.0272801	descr = N_Gram_CCATC
cnt = 373	feature = 514	correl = 0.0347709	descr = N_Gram_GAATT
cnt = 374	feature = 682	correl = 0.0742064	descr = N_Gram_GTCGT
cnt = 375	feature = 707	correl = 0.0564298	descr = N_Gram_GTTTG
cnt = 376	feature = 332	correl = -0.0314008	descr = N_Gram_CACGT
cnt = 377	feature = 573	correl = -0.0318732	descr = N_Gram_GCCGC
cnt = 378	feature = 498	correl = -0.0237655	descr = N_Gram_CTTGG
cnt = 379	feature = 45	correl = 0.0941542	descr = Position_Specific_Bin_Base_16_Base_A
cnt = 380	feature = 335	correl = -0.0517138	descr = N_Gram_CAGAC
cnt = 381	feature = 658	correl = -0.0599121	descr = N_Gram_GGTCC
cnt = 382	feature = 485	correl = 0.0436059	descr = N_Gram_CTGGA
cnt = 383	feature = 632	correl = -0.0510936	descr = N_Gram_GGCGT
cnt = 384	feature = 38	correl = 0.10963	descr = Position_Specific_Bin_Base_14_Base_A
cnt = 385	feature = 291	correl = 0.0685304	descr = N_Gram_ATCTC
cnt = 386	feature = 844	correl = 0.0307353	descr = N_Gram_TGTAA
cnt = 387	feature = 382	correl = -0.0692769	descr = N_Gram_CCCTG
cnt = 388	feature = 850	correl = 0.0321664	descr = N_Gram_TGTCT
cnt = 389	feature = 49	correl = -0.0291772	descr = Position_Specific_Bin_Base_17_Base_C
cnt = 390	feature = 826	correl = 0.0417245	descr = N_Gram_TGCTA
cnt = 391	feature = 555	correl = -0.0412938	descr = N_Gram_GCACG
cnt = 392	feature = 480	correl = 0.0226479	descr = N_Gram_CTCTT
cnt = 393	feature = 355	correl = 0.0645142	descr = N_Gram_CATTA
cnt = 394	feature = 613	correl = 0.0350723	descr = N_Gram_GGACT
cnt = 395	feature = 908	correl = 0.0409129	descr = N_Gram_TTTGG
cnt = 396	feature = 8	correl = -0.141526	descr = Position_Specific_Bin_Base_2_Base_T
cnt = 397	feature = 768	correl = -0.0315201	descr = N_Gram_TCCCA
cnt = 398	feature = 754	correl = 0.0572851	descr = N_Gram_TATTC
cnt = 399	feature = 258	correl = -0.096495	descr = N_Gram_AGGGC
cnt = 400	feature = 32	correl = -0.0505673	descr = Position_Specific_Bin_Base_11_Base_G
cnt = 401	feature = 233	correl = 0.06891	descr = N_Gram_ACTGA
cnt = 402	feature = 60	correl = -0.31334	descr = Position_Specific_Bin_Base_20_Base_C
cnt = 403	feature = 319	correl = 0.0504951	descr = N_Gram_CAAC
cnt = 404	feature = 685	correl = 0.0374491	descr = N_Gram_GTGAA
cnt = 405	feature = 269	correl = -0.0264993	descr = N_Gram_AGTT
cnt = 406	feature = 574	correl = -0.0370531	descr = N_Gram_GCCT
cnt = 407	feature = 57	correl = -0.124988	descr = Position_Specific_Bin_Base_19_Base_G
cnt = 408	feature = 572	correl = -0.0332641	descr = N_Gram_GCCGA
cnt = 409	feature = 687	correl = -0.0444613	descr = N_Gram_GTGC
cnt = 410	feature = 27	correl = -0.064215	descr = Position_Specific_Bin_Base_10_Base_C
cnt = 411	feature = 698	correl = -0.02971	descr = N_Gram_GTTA
cnt = 412	feature = 775	correl = 0.06636	descr = N_Gram_TCCTT
cnt = 413	feature = 397	correl = 0.0712585	descr = N_Gram_CCTA
cnt = 414	feature = 800	correl = 0.0744047	descr = N_Gram_TCTGC
cnt = 415	feature = 635	correl = -0.0318123	descr = N_Gram_GGCTT
cnt = 416	feature = 40	correl = -0.148796	descr = Position_Specific_Bin_Base_14_Base_G
cnt = 417	feature = 519	correl = -0.043441	descr = N_Gram_GACCA
cnt = 418	feature = 777	correl = 0.0224347	descr = N_Gram_TCGA
cnt = 419	feature = 723	correl = 0.0309177	descr = N_Gram_TACC
cnt = 420	feature = 296	correl = 0.0251239	descr = N_Gram_ATGC
cnt = 421	feature = 840	correl = 0.0341252	descr = N_Gram_TGGTC
cnt = 422	feature = 457	correl = -0.0462757	descr = N_Gram_CGTTG
cnt = 423	feature = 801	correl = 0.02717	descr = N_Gram_TCTGG
cnt = 424	feature = 46	correl = -0.044867	descr = Position_Specific_Bin_Base_16_Base_C
cnt = 425	feature = 43	correl = -0.0382515	descr = Position_Specific_Bin_Base_15_Base_G
cnt = 426	feature = 476	correl = -0.045701	descr = N_Gram_CTCGG
cnt = 427	feature = 214	correl = -0.0230261	descr = N_Gram_ACCG
cnt = 428	feature = 771	correl = -0.0229524	descr = N_Gram_TCCGC
cnt = 429	feature = 370	correl = -0.0731085	descr = N_Gram_CCCAG
cnt = 430	feature = 82	correl = 0.421589	descr = Gibbs_of_Target_Sequence__Pos_20_Step_1
cnt = 431	feature = 482	correl = 0.0379906	descr = N_Gram_CTGAT
cnt = 432	feature = 616	correl = -0.0479156	descr = N_Gram_GGAGG
cnt = 433	feature = 773	correl = -0.0274226	descr = N_Gram_TCCTC
cnt = 434	feature = 834	correl = -0.0582154	descr = N_Gram_TGGCC
cnt = 435	feature = 764	correl = 0.0412408	descr = N_Gram_TCATC
cnt = 436	feature = 294	correl = 0.0286774	descr = N_Gram_ATGAA
cnt = 437	feature = 839	correl = -0.0584988	descr = N_Gram_TGGGG
cnt = 438	feature = 474	correl = -0.0299737	descr = N_Gram_CTCCC
cnt = 439	feature = 736	correl = 0.07612	descr = N_Gram_TAGC
cnt = 440	feature = 662	correl = -0.084978	descr = N_Gram_GGTGG
cnt = 441	feature = 28	correl = -0.0579378	descr = Position_Specific_Bin_Base_10_Base_G
cnt = 442	feature = 805	correl = 0.0698236	descr = N_Gram_TCTTT
cnt = 443	feature = 859	correl = 0.024249	descr = N_Gram_TTAC
cnt = 444	feature = 704	correl = -0.0332756	descr = N_Gram_GTTGG
cnt = 445	feature = 867	correl = 0.0433302	descr = N_Gram_TTAT
cnt = 446	feature = 222	correl = -0.0472369	descr = N_Gram_ACGG
cnt = 447	feature = 358	correl = -0.0295198	descr = N_Gram_CCAA
cnt = 448	feature = 315	correl = 0.0417597	descr = N_Gram_ATTTT
cnt = 449	feature = 350	correl = 0.0321286	descr = N_Gram_CATG
cnt = 450	feature = 251	correl = 0.0219816	descr = N_Gram_AGCT
cnt = 451	feature = 898	correl = 0.0599068	descr = N_Gram_TTGTT
cnt = 452	feature = 541	correl = -0.0262477	descr = N_Gram_GATGA
cnt = 453	feature = 266	correl = 0.0256483	descr = N_Gram_AGTG
cnt = 454	feature = 836	correl = -0.0226931	descr = N_Gram_TGGCT
cnt = 455	feature = 249	correl = -0.0349309	descr = N_Gram_AGCG
cnt = 456	feature = 228	correl = 0.0456891	descr = N_Gram_ACTA
cnt = 457	feature = 377	correl = -0.101407	descr = N_Gram_CCCGA
cnt = 458	feature = 779	correl = 0.0490702	descr = N_Gram_TCGC
cnt = 459	feature = 797	correl = 0.034827	descr = N_Gram_TCTCC
cnt = 460	feature = 881	correl = 0.086888	descr = N_Gram_TTCTG
cnt = 461	feature = 553	correl = -0.0287776	descr = N_Gram_GCAC
cnt = 462	feature = 623	correl = -0.0434358	descr = N_Gram_GGCAG
cnt = 463	feature = 848	correl = 0.0343662	descr = N_Gram_TGTC
cnt = 464	feature = 213	correl = -0.0229433	descr = N_Gram_ACCC
cnt = 465	feature = 64	correl = 0.0898249	descr = Gibbs_of_Target_Sequence__Pos_0_Step_1
cnt = 466	feature = 240	correl = 0.0456574	descr = N_Gram_AGACA
cnt = 467	feature = 855	correl = 0.0669124	descr = N_Gram_TGTTT
cnt = 468	feature = 804	correl = 0.0293102	descr = N_Gram_TCTTC
cnt = 469	feature = 739	correl = 0.0227476	descr = N_Gram_TAGG
cnt = 470	feature = 591	correl = 0.0268516	descr = N_Gram_GCTA
cnt = 471	feature = 714	correl = 0.0652952	descr = N_Gram_TAAG
cnt = 472	feature = 413	correl = -0.0711505	descr = N_Gram_CGAA
cnt = 473	feature = 654	correl = 0.0310147	descr = N_Gram_GGTA
cnt = 474	feature = 531	correl = -0.027193	descr = N_Gram_GAGC
cnt = 475	feature = 626	correl = -0.112088	descr = N_Gram_GGCCC
cnt = 476	feature = 884	correl = 0.0378238	descr = N_Gram_TTGA
cnt = 477	feature = 818	correl = 0.0381273	descr = N_Gram_TGCA
cnt = 478	feature = 882	correl = 0.0629653	descr = N_Gram_TTCTT
cnt = 479	feature = 263	correl = 0.0356373	descr = N_Gram_AGTC
cnt = 480	feature = 310	correl = 0.0616123	descr = N_Gram_ATTG
cnt = 481	feature = 695	correl = 0.0295919	descr = N_Gram_GTGT
cnt = 482	feature = 232	correl = 0.0593032	descr = N_Gram_ACTG
cnt = 483	feature = 247	correl = -0.0562288	descr = N_Gram_AGCC
cnt = 484	feature = 549	correl = -0.0695133	descr = N_Gram_GCAA
cnt = 485	feature = 599	correl = -0.0499054	descr = N_Gram_GCTGC
cnt = 486	feature = 592	correl = -0.0253272	descr = N_Gram_GCTC
cnt = 487	feature = 495	correl = 0.0412742	descr = N_Gram_CTTCT
cnt = 488	feature = 904	correl = 0.0623761	descr = N_Gram_TTTCT
cnt = 489	feature = 426	correl = -0.0395642	descr = N_Gram_CGCA
cnt = 490	feature = 787	correl = 0.0528745	descr = N_Gram_TCGT
cnt = 491	feature = 210	correl = -0.0378198	descr = N_Gram_ACCA
cnt = 492	feature = 820	correl = -0.0313923	descr = N_Gram_TGCC
cnt = 493	feature = 430	correl = -0.0926276	descr = N_Gram_CGCG
cnt = 494	feature = 663	correl = -0.0441347	descr = N_Gram_GGTT
cnt = 495	feature = 652	correl = -0.0720848	descr = N_Gram_GGGTG
cnt = 496	feature = 273	correl = 0.0425302	descr = N_Gram_ATAG
cnt = 497	feature = 872	correl = 0.0383372	descr = N_Gram_TTCC
cnt = 498	feature = 67	correl = 0.0878724	descr = Gibbs_of_Target_Sequence__Pos_4_Step_1
cnt = 499	feature = 606	correl = -0.0358128	descr = N_Gram_GGAA
cnt = 500	feature = 524	correl = 0.0296437	descr = N_Gram_GACT
cnt = 501	feature = 680	correl = 0.0557464	descr = N_Gram_GTCG
cnt = 502	feature = 588	correl = -0.0682669	descr = N_Gram_GCGT
cnt = 503	feature = 684	correl = 0.0356436	descr = N_Gram_GTGA
cnt = 504	feature = 533	correl = -0.0544504	descr = N_Gram_GAGG
cnt = 505	feature = 334	correl = -0.059169	descr = N_Gram_CAGA
cnt = 506	feature = 455	correl = -0.0509868	descr = N_Gram_CGTT
cnt = 507	feature = 825	correl = 0.0341259	descr = N_Gram_TGCT
cnt = 508	feature = 633	correl = -0.0572201	descr = N_Gram_GGCT
cnt = 509	feature = 282	correl = 0.0441532	descr = N_Gram_ATCC
cnt = 510	feature = 763	correl = 0.0357304	descr = N_Gram_TCAT
cnt = 511	feature = 667	correl = 0.0420306	descr = N_Gram_GTAA
cnt = 512	feature = 79	correl = 0.0955657	descr = Gibbs_of_Target_Sequence__Pos_17_Step_1
cnt = 513	feature = 71	correl = 0.0723653	descr = Gibbs_of_Target_Sequence__Pos_8_Step_1
cnt = 514	feature = 409	correl = 0.0385306	descr = N_Gram_CCTT
cnt = 515	feature = 475	correl = -0.0731856	descr = N_Gram_CTCG
cnt = 516	feature = 478	correl = 0.0251489	descr = N_Gram_CTCT
cnt = 517	feature = 309	correl = 0.0956845	descr = N_Gram_ATTCT
cnt = 518	feature = 765	correl = 0.0284397	descr = N_Gram_TCCA
cnt = 519	feature = 303	correl = 0.0483675	descr = N_Gram_ATTA
cnt = 520	feature = 875	correl = 0.0393284	descr = N_Gram_TTCG
cnt = 521	feature = 690	correl = -0.0903433	descr = N_Gram_GTGG
cnt = 522	feature = 65	correl = -0.0418686	descr = Gibbs_of_Target_Sequence__Pos_1_Step_1
cnt = 523	feature = 298	correl = -0.0615913	descr = N_Gram_ATGG
cnt = 524	feature = 559	correl = 0.0228082	descr = N_Gram_GCAT
cnt = 525	feature = 843	correl = 0.0607986	descr = N_Gram_TGTA
cnt = 526	feature = 337	correl = -0.0492767	descr = N_Gram_CAGC
cnt = 527	feature = 728	correl = 0.0579	descr = N_Gram_TACT
cnt = 528	feature = 256	correl = -0.0515914	descr = N_Gram_AGGG
cnt = 529	feature = 277	correl = 0.0805155	descr = N_Gram_ATAT
cnt = 530	feature = 720	correl = 0.0420291	descr = N_Gram_TACA
cnt = 531	feature = 488	correl = 0.0440666	descr = N_Gram_CTGT
cnt = 532	feature = 732	correl = 0.0529332	descr = N_Gram_TAGA
cnt = 533	feature = 579	correl = -0.0545494	descr = N_Gram_GCGC
cnt = 534	feature = 518	correl = -0.0662967	descr = N_Gram_GACC
cnt = 535	feature = 405	correl = -0.061161	descr = N_Gram_CCTG
cnt = 536	feature = 290	correl = 0.0445001	descr = N_Gram_ATCT
cnt = 537	feature = 900	correl = 0.0270261	descr = N_Gram_TTTA
cnt = 538	feature = 316	correl = -0.0262528	descr = N_Gram_CAAA
cnt = 539	feature = 206	correl = 0.063513	descr = N_Gram_ACAT
cnt = 540	feature = 830	correl = 0.0229006	descr = N_Gram_TGGA
cnt = 541	feature = 448	correl = -0.0247978	descr = N_Gram_CGTC
cnt = 542	feature = 646	correl = -0.0909727	descr = N_Gram_GGGG
cnt = 543	feature = 753	correl = 0.0641284	descr = N_Gram_TATT
cnt = 544	feature = 540	correl = -0.053251	descr = N_Gram_GATG
cnt = 545	feature = 614	correl = -0.0475863	descr = N_Gram_GGAG
cnt = 546	feature = 66	correl = -0.172686	descr = Gibbs_of_Target_Sequence__Pos_2_Step_1
cnt = 547	feature = 105	correl = -0.0709674	descr = Xue_Structure_Feature_A100
cnt = 548	feature = 508	correl = -0.0274072	descr = N_Gram_GAAG
cnt = 549	feature = 496	correl = 0.056285	descr = N_Gram_CTTG
cnt = 550	feature = 676	correl = -0.0726291	descr = N_Gram_GTCC
cnt = 551	feature = 706	correl = 0.0503992	descr = N_Gram_GTTT
cnt = 552	feature = 597	correl = -0.0260742	descr = N_Gram_GCTG
cnt = 553	feature = 538	correl = 0.0376876	descr = N_Gram_GATA
cnt = 554	feature = 80	correl = 0.1985	descr = Gibbs_of_Target_Sequence__Pos_18_Step_1
cnt = 555	feature = 791	correl = 0.071727	descr = N_Gram_TCTA
cnt = 556	feature = 293	correl = 0.0357023	descr = N_Gram_ATGA
cnt = 557	feature = 68	correl = 0.0527539	descr = Gibbs_of_Target_Sequence__Pos_5_Step_1
cnt = 558	feature = 369	correl = -0.0781941	descr = N_Gram_CCCA
cnt = 559	feature = 863	correl = 0.0442098	descr = N_Gram_TTAG
cnt = 560	feature = 442	correl = -0.062397	descr = N_Gram_CGGG
cnt = 561	feature = 500	correl = 0.0410404	descr = N_Gram_CTTT
cnt = 562	feature = 462	correl = 0.0682583	descr = N_Gram_CTAC
cnt = 563	feature = 329	correl = -0.0693195	descr = N_Gram_CACG
cnt = 564	feature = 637	correl = -0.0864971	descr = N_Gram_GGGA
cnt = 565	feature = 813	correl = 0.0343589	descr = N_Gram_TGAT
cnt = 566	feature = 75	correl = 0.11726	descr = Gibbs_of_Target_Sequence__Pos_13_Step_1
cnt = 567	feature = 400	correl = -0.0879548	descr = N_Gram_CCTC
cnt = 568	feature = 701	correl = -0.0584296	descr = N_Gram_GTTG
cnt = 569	feature = 389	correl = -0.0489153	descr = N_Gram_CCGC
cnt = 570	feature = 620	correl = -0.0768101	descr = N_Gram_GGCA
cnt = 571	feature = 384	correl = -0.101758	descr = N_Gram_CCGA
cnt = 572	feature = 629	correl = -0.0916484	descr = N_Gram_GGCG
cnt = 573	feature = 494	correl = 0.0316758	descr = N_Gram_CTTC
cnt = 574	feature = 483	correl = -0.0306642	descr = N_Gram_CTGC
cnt = 575	feature = 894	correl = 0.0882352	descr = N_Gram_TTGT
cnt = 576	feature = 767	correl = -0.0361798	descr = N_Gram_TCCC
cnt = 577	feature = 902	correl = 0.0546466	descr = N_Gram_TTTC
cnt = 578	feature = 354	correl = 0.0410125	descr = N_Gram_CATT
cnt = 579	feature = 659	correl = -0.0789446	descr = N_Gram_GGTG
cnt = 580	feature = 74	correl = 0.0566559	descr = Gibbs_of_Target_Sequence__Pos_11_Step_1
cnt = 581	feature = 808	correl = 0.0607381	descr = N_Gram_TGAA
cnt = 582	feature = 348	correl = 0.0241767	descr = N_Gram_CATC
cnt = 583	feature = 307	correl = 0.0810179	descr = N_Gram_ATTC
cnt = 584	feature = 666	correl = 0.0532153	descr = N_Gram_GTA
cnt = 585	feature = 227	correl = 0.0343784	descr = N_Gram_ACT
cnt = 586	feature = 624	correl = -0.122645	descr = N_Gram_GGCC
cnt = 587	feature = 799	correl = 0.0739686	descr = N_Gram_TCTG
cnt = 588	feature = 556	correl = -0.0416818	descr = N_Gram_GCAG
cnt = 589	feature = 583	correl = -0.0880488	descr = N_Gram_GCGG
cnt = 590	feature = 837	correl = -0.0506454	descr = N_Gram_TGGG
cnt = 591	feature = 910	correl = 0.0455375	descr = N_Gram_TTTT
cnt = 592	feature = 78	correl = 0.124245	descr = Gibbs_of_Target_Sequence__Pos_16_Step_1
cnt = 593	feature = 72	correl = 0.090977	descr = Gibbs_of_Target_Sequence__Pos_9_Step_1
cnt = 594	feature = 641	correl = -0.115914	descr = N_Gram_GGGC
cnt = 595	feature = 650	correl = -0.0499848	descr = N_Gram_GGGT
cnt = 596	feature = 326	correl = -0.0341112	descr = N_Gram_CAC
cnt = 597	feature = 70	correl = 0.1472	descr = Gibbs_of_Target_Sequence__Pos_7_Step_1
cnt = 598	feature = 891	correl = 0.0233218	descr = N_Gram_TTGG
cnt = 599	feature = 76	correl = 0.144465	descr = Gibbs_of_Target_Sequence__Pos_14_Step_1
cnt = 600	feature = 412	correl = -0.0749117	descr = N_Gram_CGA
cnt = 601	feature = 757	correl = 0.0243164	descr = N_Gram_TCA
cnt = 602	feature = 853	correl = 0.0813509	descr = N_Gram_TGTT
cnt = 603	feature = 566	correl = -0.15086	descr = N_Gram_GCCC
cnt = 604	feature = 69	correl = 0.0944954	descr = Gibbs_of_Target_Sequence__Pos_6_Step_1
cnt = 605	feature = 77	correl = 0.0992392	descr = Gibbs_of_Target_Sequence__Pos_15_Step_1
cnt = 606	feature = 73	correl = 0.121598	descr = Gibbs_of_Target_Sequence__Pos_10_Step_1
cnt = 607	feature = 803	correl = 0.0676648	descr = N_Gram_TCTT
cnt = 608	feature = 719	correl = 0.0622476	descr = N_Gram_TAC
cnt = 609	feature = 314	correl = 0.0291526	descr = N_Gram_ATTT
cnt = 610	feature = 281	correl = 0.0429932	descr = N_Gram_ATC
cnt = 611	feature = 878	correl = 0.100381	descr = N_Gram_TTCT
cnt = 612	feature = 459	correl = 0.101001	descr = N_Gram_CTA
cnt = 613	feature = 807	correl = 0.0594993	descr = N_Gram_TGA
cnt = 614	feature = 709	correl = 0.0623506	descr = N_Gram_TAA
cnt = 615	feature = 743	correl = 0.109277	descr = N_Gram_TAT
cnt = 616	feature = 548	correl = -0.0516503	descr = N_Gram_GCA
cnt = 617	feature = 653	correl = -0.0389671	descr = N_Gram_GGT
cnt = 618	feature = 396	correl = -0.0402968	descr = N_Gram_CCT
cnt = 619	feature = 806	correl = 0.0541959	descr = N_Gram_TG
cnt = 620	feature = 605	correl = -0.0506601	descr = N_Gram_GGA
cnt = 621	feature = 272	correl = 0.0498523	descr = N_Gram_ATA
cnt = 622	feature = 857	correl = 0.0622678	descr = N_Gram_TTA
cnt = 623	feature = 436	correl = -0.0909114	descr = N_Gram_CGG
cnt = 624	feature = 344	correl = 0.0624002	descr = N_Gram_CAT
cnt = 625	feature = 756	correl = 0.0424397	descr = N_Gram_TC
cnt = 626	feature = 425	correl = -0.041389	descr = N_Gram_CGC
cnt = 627	feature = 470	correl = -0.0306488	descr = N_Gram_CTC
cnt = 628	feature = 883	correl = 0.112654	descr = N_Gram_TTG
cnt = 629	feature = 578	correl = -0.091515	descr = N_Gram_GCG
cnt = 630	feature = 368	correl = -0.138935	descr = N_Gram_CCC
cnt = 631	feature = 491	correl = 0.0647841	descr = N_Gram_CTT
cnt = 632	feature = 563	correl = -0.125426	descr = N_Gram_GCC
cnt = 633	feature = 383	correl = -0.0817055	descr = N_Gram_CCG
cnt = 634	feature = 790	correl = 0.109667	descr = N_Gram_TCT
cnt = 635	feature = 829	correl = -0.0566542	descr = N_Gram_TGG
cnt = 636	feature = 636	correl = -0.126353	descr = N_Gram_GGG
cnt = 637	feature = 871	correl = 0.0897413	descr = N_Gram_TTC
cnt = 638	feature = 899	correl = 0.0993408	descr = N_Gram_TTT
cnt = 639	feature = 604	correl = -0.120051	descr = N_Gram_GG
cnt = 640	feature = 356	correl = -0.0863614	descr = N_Gram_CC
cnt = 641	feature = 271	correl = 0.104119	descr = N_Gram_AT
cnt = 642	feature = 856	correl = 0.155758	descr = N_Gram_TT
cnt = 643	feature = 708	correl = 0.169841	descr = N_Gram_TA
cnt = 644	feature = 83	correl = 0.233596	descr = PF_RNAi_Fold_Energy
cnt = 645	feature = 63	correl = 0.273316	descr = Gibbs_of_Target_Sequence_
num rows = 2188
num_elements = 1413448
..*
optimization finished, #iter = 2131
nu = 0.198199
obj = -33.748630, rho = -0.726853
nSV = 1003, nBSV = 114
num rows = 243
num_elements = 156978
*
optimization finished, #iter = 170
nu = 0.157836
obj = -3.435333, rho = -0.741166
nSV = 130, nBSV = 2
..*
optimization finished, #iter = 2131
nu = 0.198199
obj = -33.748630, rho = -0.726853
nSV = 1003, nBSV = 114
CFS merit scores = 1.36338
CFS merit scores = 1.59554
CFS merit scores = 1.83956
CFS merit scores = 2.06846
CFS merit scores = 2.27819
CFS merit scores = 2.46383
CFS merit scores = 2.63617
CFS merit scores = 2.79776
CFS merit scores = 2.94747
CFS merit scores = 3.08954
CFS merit scores = 3.22406
CFS merit scores = 3.35312
CFS merit scores = 3.47619
CFS merit scores = 3.59438
CFS merit scores = 3.70751
CFS merit scores = 3.81661
CFS merit scores = 3.92165
CFS merit scores = 4.02246
CFS merit scores = 4.11875
CFS merit scores = 4.21161
CFS merit scores = 4.30119
CFS merit scores = 4.38764
CFS merit scores = 4.47116
CFS merit scores = 4.55229
CFS merit scores = 4.6312
CFS merit scores = 4.70769
CFS merit scores = 4.78125
CFS merit scores = 4.85319
CFS merit scores = 4.9234
CFS merit scores = 4.99193
CFS merit scores = 5.0587
CFS merit scores = 5.12306
CFS merit scores = 5.18528
CFS merit scores = 5.24625
CFS merit scores = 5.30496
CFS merit scores = 5.36045
CFS merit scores = 5.4121
CFS merit scores = 5.46093
CFS merit scores = 5.50669
CFS merit scores = 5.5495
CFS merit scores = 5.59127
CFS merit scores = 5.63127
CFS merit scores = 5.67035
CFS merit scores = 5.70811
CFS merit scores = 5.74417
CFS merit scores = 5.77935
CFS merit scores = 5.81398
CFS merit scores = 5.84662
CFS merit scores = 5.87826
CFS merit scores = 5.90846
CFS merit scores = 5.93581
CFS merit scores = 5.9625
CFS merit scores = 5.98885
CFS merit scores = 6.01395
CFS merit scores = 6.03775
CFS merit scores = 6.06116
CFS merit scores = 6.08396
CFS merit scores = 6.10678
CFS merit scores = 6.12962
CFS merit scores = 6.15167
CFS merit scores = 6.17343
CFS merit scores = 6.19467
CFS merit scores = 6.21391
CFS merit scores = 6.2323
CFS merit scores = 6.25048
CFS merit scores = 6.26738
CFS merit scores = 6.284
CFS merit scores = 6.29861
CFS merit scores = 6.31308
CFS merit scores = 6.32697
CFS merit scores = 6.34102
CFS merit scores = 6.35439
CFS merit scores = 6.36515
CFS merit scores = 6.37548
CFS merit scores = 6.38573
CFS merit scores = 6.39593
CFS merit scores = 6.40619
CFS merit scores = 6.41605
CFS merit scores = 6.4249
CFS merit scores = 6.43386
CFS merit scores = 6.44269
CFS merit scores = 6.45128
CFS merit scores = 6.45964
CFS merit scores = 6.46795
CFS merit scores = 6.47591
CFS merit scores = 6.48375
CFS merit scores = 6.49113
CFS merit scores = 6.49761
CFS merit scores = 6.50394
CFS merit scores = 6.51038
CFS merit scores = 6.517
CFS merit scores = 6.52354
CFS merit scores = 6.53029
CFS merit scores = 6.53692
CFS merit scores = 6.54376
CFS merit scores = 6.55033
CFS merit scores = 6.55708
CFS merit scores = 6.56352
CFS merit scores = 6.56989
CFS merit scores = 6.57487
CFS merit scores = 6.58007
CFS merit scores = 6.58485
CFS merit scores = 6.58954
CFS merit scores = 6.59381
CFS merit scores = 6.59792
CFS merit scores = 6.60172
CFS merit scores = 6.6056
CFS merit scores = 6.60932
CFS merit scores = 6.61308
CFS merit scores = 6.61698
CFS merit scores = 6.62101
CFS merit scores = 6.62476
CFS merit scores = 6.62868
CFS merit scores = 6.63211
CFS merit scores = 6.63552
CFS merit scores = 6.63898
CFS merit scores = 6.64237
CFS merit scores = 6.64571
CFS merit scores = 6.64857
CFS merit scores = 6.65112
CFS merit scores = 6.65381
CFS merit scores = 6.65647
CFS merit scores = 6.65924
CFS merit scores = 6.6619
CFS merit scores = 6.6646
CFS merit scores = 6.66705
CFS merit scores = 6.66928
CFS merit scores = 6.67129
CFS merit scores = 6.67331
CFS merit scores = 6.67539
CFS merit scores = 6.67741
CFS merit scores = 6.67924
CFS merit scores = 6.68105
CFS merit scores = 6.68283
CFS merit scores = 6.68468
CFS merit scores = 6.68641
CFS merit scores = 6.68823
CFS merit scores = 6.69011
CFS merit scores = 6.69167
CFS merit scores = 6.69294
CFS merit scores = 6.69418
CFS merit scores = 6.69542
CFS merit scores = 6.69671
CFS merit scores = 6.69766
CFS merit scores = 6.6987
CFS merit scores = 6.69979
CFS merit scores = 6.70068
CFS merit scores = 6.70162
CFS merit scores = 6.7024
CFS merit scores = 6.70306
CFS merit scores = 6.70368
CFS merit scores = 6.70444
CFS merit scores = 6.70531
CFS merit scores = 6.70633
CFS merit scores = 6.70684
CFS merit scores = 6.70731
CFS merit scores = 6.70793
CFS merit scores = 6.70822
CFS merit scores = 6.70855
CFS merit scores = 6.70888
CFS merit scores = 6.70911
CFS merit scores = 6.70946
CFS merit scores = 6.70986
CFS merit scores = 6.71034
CFS merit scores = 6.71084
CFS merit scores = 6.71137
CFS merit scores = 6.71178
CFS merit scores = 6.71219
CFS merit scores = 6.71254
CFS merit scores = 6.71261
CFS merit scores = 6.7124
CFS merit scores = 6.71222
CFS merit scores = 6.71212
CFS merit scores = 6.71208
CFS merit scores = 6.71189
CFS merit scores = 6.71181
CFS merit scores = 6.71164
CFS merit scores = 6.71153
CFS merit scores = 6.71129
CFS merit scores = 6.71097
CFS merit scores = 6.71074
CFS merit scores = 6.7106
CFS merit scores = 6.71043
CFS merit scores = 6.71033
CFS merit scores = 6.71005
CFS merit scores = 6.70979
CFS merit scores = 6.70959
CFS merit scores = 6.70945
CFS merit scores = 6.70926
CFS merit scores = 6.70908
CFS merit scores = 6.70891
CFS merit scores = 6.70891
CFS merit scores = 6.70863
CFS merit scores = 6.70841
CFS merit scores = 6.70822
CFS merit scores = 6.70779
CFS merit scores = 6.7073
CFS merit scores = 6.70678
CFS merit scores = 6.70632
CFS merit scores = 6.7059
CFS merit scores = 6.70524
CFS merit scores = 6.70457
CFS merit scores = 6.70404
CFS merit scores = 6.70332
CFS merit scores = 6.70264
CFS merit scores = 6.70188
CFS merit scores = 6.70112
CFS merit scores = 6.70042
CFS merit scores = 6.69971
CFS merit scores = 6.69894
CFS merit scores = 6.69824
CFS merit scores = 6.69745
CFS merit scores = 6.69663
CFS merit scores = 6.69583
CFS merit scores = 6.69513
CFS merit scores = 6.69447
CFS merit scores = 6.69392
CFS merit scores = 6.69344
CFS merit scores = 6.69281
CFS merit scores = 6.69218
CFS merit scores = 6.69141
CFS merit scores = 6.69068
CFS merit scores = 6.68988
CFS merit scores = 6.68907
CFS merit scores = 6.68833
CFS merit scores = 6.68756
CFS merit scores = 6.68689
CFS merit scores = 6.68622
CFS merit scores = 6.68553
CFS merit scores = 6.6848
CFS merit scores = 6.684
CFS merit scores = 6.68322
CFS merit scores = 6.68238
CFS merit scores = 6.68149
CFS merit scores = 6.68061
CFS merit scores = 6.6798
CFS merit scores = 6.67891
CFS merit scores = 6.67802
CFS merit scores = 6.67704
CFS merit scores = 6.67613
CFS merit scores = 6.6753
CFS merit scores = 6.67437
CFS merit scores = 6.67348
CFS merit scores = 6.67259
CFS merit scores = 6.67164
CFS merit scores = 6.67066
CFS merit scores = 6.66972
CFS merit scores = 6.6688
CFS merit scores = 6.66788
CFS merit scores = 6.66698
CFS merit scores = 6.66611
CFS merit scores = 6.66515
CFS merit scores = 6.66415
CFS merit scores = 6.6631
CFS merit scores = 6.66211
CFS merit scores = 6.66105
CFS merit scores = 6.66002
CFS merit scores = 6.65888
CFS merit scores = 6.65776
CFS merit scores = 6.65666
CFS merit scores = 6.65547
CFS merit scores = 6.65429
CFS merit scores = 6.65313
CFS merit scores = 6.65185
CFS merit scores = 6.65056
CFS merit scores = 6.64925
CFS merit scores = 6.64796
CFS merit scores = 6.6466
CFS merit scores = 6.64526
CFS merit scores = 6.64394
CFS merit scores = 6.64263
CFS merit scores = 6.64129
CFS merit scores = 6.63997
CFS merit scores = 6.63847
CFS merit scores = 6.63696
CFS merit scores = 6.63551
CFS merit scores = 6.63409
CFS merit scores = 6.63266
CFS merit scores = 6.63124
CFS merit scores = 6.62977
CFS merit scores = 6.62829
CFS merit scores = 6.62684
CFS merit scores = 6.62536
CFS merit scores = 6.62389
CFS merit scores = 6.62243
CFS merit scores = 6.62099
CFS merit scores = 6.61956
CFS merit scores = 6.61818
CFS merit scores = 6.61671
CFS merit scores = 6.61526
CFS merit scores = 6.61384
CFS merit scores = 6.6124
CFS merit scores = 6.61092
CFS merit scores = 6.60943
CFS merit scores = 6.60796
CFS merit scores = 6.60656
CFS merit scores = 6.60511
CFS merit scores = 6.60364
CFS merit scores = 6.60221
CFS merit scores = 6.60078
CFS merit scores = 6.59934
CFS merit scores = 6.5979
CFS merit scores = 6.59649
CFS merit scores = 6.5951
CFS merit scores = 6.59372
CFS merit scores = 6.59229
CFS merit scores = 6.59087
CFS merit scores = 6.58946
CFS merit scores = 6.588
CFS merit scores = 6.58659
CFS merit scores = 6.58527
CFS merit scores = 6.5839
CFS merit scores = 6.58252
CFS merit scores = 6.58112
CFS merit scores = 6.57975
CFS merit scores = 6.57829
CFS merit scores = 6.57683
CFS merit scores = 6.5754
CFS merit scores = 6.57391
CFS merit scores = 6.57248
CFS merit scores = 6.57101
CFS merit scores = 6.56948
CFS merit scores = 6.56799
CFS merit scores = 6.56654
CFS merit scores = 6.5651
CFS merit scores = 6.56362
CFS merit scores = 6.56213
CFS merit scores = 6.56066
CFS merit scores = 6.55922
CFS merit scores = 6.55782
CFS merit scores = 6.55645
CFS merit scores = 6.55509
CFS merit scores = 6.55364
CFS merit scores = 6.55216
CFS merit scores = 6.55062
CFS merit scores = 6.54906
CFS merit scores = 6.54751
CFS merit scores = 6.54596
CFS merit scores = 6.54442
CFS merit scores = 6.54286
CFS merit scores = 6.54125
CFS merit scores = 6.53969
CFS merit scores = 6.53815
CFS merit scores = 6.53663
CFS merit scores = 6.53504
CFS merit scores = 6.53349
CFS merit scores = 6.53188
CFS merit scores = 6.53026
CFS merit scores = 6.52865
CFS merit scores = 6.52706
CFS merit scores = 6.52545
CFS merit scores = 6.5239
CFS merit scores = 6.52233
CFS merit scores = 6.52074
CFS merit scores = 6.51912
CFS merit scores = 6.5175
CFS merit scores = 6.51587
CFS merit scores = 6.51422
CFS merit scores = 6.51257
CFS merit scores = 6.51095
CFS merit scores = 6.50936
CFS merit scores = 6.5078
CFS merit scores = 6.50621
CFS merit scores = 6.50463
CFS merit scores = 6.50302
CFS merit scores = 6.50146
CFS merit scores = 6.49991
CFS merit scores = 6.49839
CFS merit scores = 6.49681
CFS merit scores = 6.49521
CFS merit scores = 6.49367
CFS merit scores = 6.49214
CFS merit scores = 6.49058
CFS merit scores = 6.48902
CFS merit scores = 6.48748
CFS merit scores = 6.48592
CFS merit scores = 6.48442
CFS merit scores = 6.48289
CFS merit scores = 6.48134
CFS merit scores = 6.47971
CFS merit scores = 6.47809
CFS merit scores = 6.47652
CFS merit scores = 6.47486
CFS merit scores = 6.47322
CFS merit scores = 6.47158
CFS merit scores = 6.46992
CFS merit scores = 6.46825
CFS merit scores = 6.46658
CFS merit scores = 6.46485
CFS merit scores = 6.4631
CFS merit scores = 6.46136
CFS merit scores = 6.45959
CFS merit scores = 6.45785
CFS merit scores = 6.4561
CFS merit scores = 6.45436
CFS merit scores = 6.4526
CFS merit scores = 6.45089
CFS merit scores = 6.44916
CFS merit scores = 6.44745
CFS merit scores = 6.44575
CFS merit scores = 6.44407
CFS merit scores = 6.44232
CFS merit scores = 6.44055
CFS merit scores = 6.43879
CFS merit scores = 6.43704
CFS merit scores = 6.43533
CFS merit scores = 6.43367
CFS merit scores = 6.43199
CFS merit scores = 6.43028
CFS merit scores = 6.42859
CFS merit scores = 6.42693
CFS merit scores = 6.42521
CFS merit scores = 6.42345
CFS merit scores = 6.42169
CFS merit scores = 6.41994
CFS merit scores = 6.41822
CFS merit scores = 6.41643
CFS merit scores = 6.41464
CFS merit scores = 6.41285
CFS merit scores = 6.41104
CFS merit scores = 6.40926
CFS merit scores = 6.40744
CFS merit scores = 6.40566
CFS merit scores = 6.40383
CFS merit scores = 6.40201
CFS merit scores = 6.40014
CFS merit scores = 6.3983
CFS merit scores = 6.39647
CFS merit scores = 6.3946
CFS merit scores = 6.39274
CFS merit scores = 6.39085
CFS merit scores = 6.38899
CFS merit scores = 6.38717
CFS merit scores = 6.38529
CFS merit scores = 6.38341
CFS merit scores = 6.38157
CFS merit scores = 6.37971
CFS merit scores = 6.37783
CFS merit scores = 6.37597
CFS merit scores = 6.37413
CFS merit scores = 6.37226
CFS merit scores = 6.37039
CFS merit scores = 6.36848
CFS merit scores = 6.3665
CFS merit scores = 6.36452
CFS merit scores = 6.36247
CFS merit scores = 6.36044
CFS merit scores = 6.35842
CFS merit scores = 6.35638
CFS merit scores = 6.35437
CFS merit scores = 6.35233
CFS merit scores = 6.35031
CFS merit scores = 6.34826
CFS merit scores = 6.34621
CFS merit scores = 6.34417
CFS merit scores = 6.34213
CFS merit scores = 6.3401
CFS merit scores = 6.33807
CFS merit scores = 6.33605
CFS merit scores = 6.33405
CFS merit scores = 6.33199
CFS merit scores = 6.32991
CFS merit scores = 6.32784
CFS merit scores = 6.32579
CFS merit scores = 6.32372
CFS merit scores = 6.32164
CFS merit scores = 6.31949
CFS merit scores = 6.31732
CFS merit scores = 6.31517
CFS merit scores = 6.31305
CFS merit scores = 6.31094
CFS merit scores = 6.30883
CFS merit scores = 6.30669
CFS merit scores = 6.30455
CFS merit scores = 6.30238
CFS merit scores = 6.30013
CFS merit scores = 6.29791
CFS merit scores = 6.29559
CFS merit scores = 6.29327
CFS merit scores = 6.29099
CFS merit scores = 6.2886
CFS merit scores = 6.28621
CFS merit scores = 6.28375
CFS merit scores = 6.28128
CFS merit scores = 6.27879
CFS merit scores = 6.27631
CFS merit scores = 6.27379
CFS merit scores = 6.27127
CFS merit scores = 6.26877
CFS merit scores = 6.26621
CFS merit scores = 6.26368
CFS merit scores = 6.26117
CFS merit scores = 6.25862
CFS merit scores = 6.25606
CFS merit scores = 6.25351
CFS merit scores = 6.25094
CFS merit scores = 6.24837
CFS merit scores = 6.2457
CFS merit scores = 6.24307
CFS merit scores = 6.24036
CFS merit scores = 6.23764
CFS merit scores = 6.23492
CFS merit scores = 6.2322
CFS merit scores = 6.22946
CFS merit scores = 6.22671
CFS merit scores = 6.22392
CFS merit scores = 6.22115
CFS merit scores = 6.21839
CFS merit scores = 6.21562
CFS merit scores = 6.21287
CFS merit scores = 6.21006
CFS merit scores = 6.20725
CFS merit scores = 6.20443
CFS merit scores = 6.20159
CFS merit scores = 6.19875
CFS merit scores = 6.19595
CFS merit scores = 6.19311
CFS merit scores = 6.19029
CFS merit scores = 6.18746
CFS merit scores = 6.18461
CFS merit scores = 6.1818
CFS merit scores = 6.17901
CFS merit scores = 6.17621
CFS merit scores = 6.17341
CFS merit scores = 6.17061
CFS merit scores = 6.16778
CFS merit scores = 6.16492
CFS merit scores = 6.16201
CFS merit scores = 6.15912
CFS merit scores = 6.15624
CFS merit scores = 6.15333
CFS merit scores = 6.15043
CFS merit scores = 6.14751
CFS merit scores = 6.14462
CFS merit scores = 6.14174
CFS merit scores = 6.13885
CFS merit scores = 6.13594
CFS merit scores = 6.13307
CFS merit scores = 6.13016
CFS merit scores = 6.1272
CFS merit scores = 6.12424
CFS merit scores = 6.12125
CFS merit scores = 6.11822
CFS merit scores = 6.11519
CFS merit scores = 6.11216
CFS merit scores = 6.10916
CFS merit scores = 6.10616
CFS merit scores = 6.10316
CFS merit scores = 6.1002
CFS merit scores = 6.0972
CFS merit scores = 6.09418
CFS merit scores = 6.09113
CFS merit scores = 6.08806
CFS merit scores = 6.08503
CFS merit scores = 6.08194
CFS merit scores = 6.07879
CFS merit scores = 6.07567
CFS merit scores = 6.07257
CFS merit scores = 6.06941
CFS merit scores = 6.06618
CFS merit scores = 6.06295
CFS merit scores = 6.05974
CFS merit scores = 6.05651
CFS merit scores = 6.05328
CFS merit scores = 6.05008
CFS merit scores = 6.04682
CFS merit scores = 6.04357
CFS merit scores = 6.04026
CFS merit scores = 6.03696
CFS merit scores = 6.03366
CFS merit scores = 6.03033
CFS merit scores = 6.02702
CFS merit scores = 6.02373
CFS merit scores = 6.02046
CFS merit scores = 6.01714
CFS merit scores = 6.01385
CFS merit scores = 6.01057
CFS merit scores = 6.00729
CFS merit scores = 6.00392
CFS merit scores = 6.00056
CFS merit scores = 5.9972
CFS merit scores = 5.99388
CFS merit scores = 5.99058
CFS merit scores = 5.98729
CFS merit scores = 5.98398
CFS merit scores = 5.9807
CFS merit scores = 5.97741
CFS merit scores = 5.97415
CFS merit scores = 5.97087
CFS merit scores = 5.96748
CFS merit scores = 5.96408
CFS merit scores = 5.96069
CFS merit scores = 5.95729
CFS merit scores = 5.95389
CFS merit scores = 5.95051
CFS merit scores = 5.94711
CFS merit scores = 5.94368
CFS merit scores = 5.94021
CFS merit scores = 5.93677
CFS merit scores = 5.93328
CFS merit scores = 5.92979
CFS merit scores = 5.92629
CFS merit scores = 5.9228
CFS merit scores = 5.91935
CFS merit scores = 5.91589
CFS merit scores = 5.91241
CFS merit scores = 5.90888
CFS merit scores = 5.90532
CFS merit scores = 5.90178
CFS merit scores = 5.89824
CFS merit scores = 5.89466
CFS merit scores = 5.89106
CFS merit scores = 5.88747
CFS merit scores = 5.8839
CFS merit scores = 5.88026
CFS merit scores = 5.87655
CFS merit scores = 5.87281
CFS merit scores = 5.86899
CFS merit scores = 5.86517
CFS merit scores = 5.86135
CFS merit scores = 5.85752
CFS merit scores = 5.85367
CFS merit scores = 5.84983
CFS merit scores = 5.84596
CFS merit scores = 5.84199
CFS merit scores = 5.83801
CFS merit scores = 5.83387
CFS merit scores = 5.82958
CFS merit scores = 5.82532
CFS merit scores = 5.82104
CFS merit scores = 5.8165
CFS merit scores = 5.81194
CFS merit scores = 5.80734
CFS merit scores = 5.80279
CFS merit scores = 5.79821
CFS merit scores = 5.79365
CFS merit scores = 5.78909
CFS merit scores = 5.78445
CFS merit scores = 5.77972
CFS merit scores = 5.77496
CFS merit scores = 5.77022
CFS merit scores = 5.76538
CFS merit scores = 5.76052
CFS merit scores = 5.7556
CFS merit scores = 5.75056
CFS merit scores = 5.74557
CFS merit scores = 5.74045
CFS merit scores = 5.73533
CFS merit scores = 5.73016
CFS merit scores = 5.72482
CFS merit scores = 5.71915
CFS merit scores = 5.71342
CFS merit scores = 5.7077
CFS merit scores = 5.7018
CFS merit scores = 5.69582
CFS merit scores = 5.68988
CFS merit scores = 5.68386
CFS merit scores = 5.67785
CFS merit scores = 5.67182
CFS merit scores = 5.66566
CFS merit scores = 5.65951
CFS merit scores = 5.65335
CFS merit scores = 5.64707
CFS merit scores = 5.64061
CFS merit scores = 5.63403
CFS merit scores = 5.62736
CFS merit scores = 5.62062
CFS merit scores = 5.61392
CFS merit scores = 5.60705
CFS merit scores = 5.59934
CFS merit scores = 5.59154
CFS merit scores = 5.58328
CFS merit scores = 5.57421
CFS merit scores = 5.56479
CFS merit scores = 5.55523
CFS merit scores = 5.54503
CFS merit scores = 5.52615
cnt = 1	feature = 64	correl = 0.363379	descr = Position_Specific_Bin_Base_20_Base_A
cnt = 2	feature = 652	correl = -0.179023	descr = N_Gram_GGC
cnt = 3	feature = 50	correl = -0.0638493	descr = Position_Specific_Bin_Base_16_Base_G
cnt = 4	feature = 442	correl = -0.0626833	descr = N_Gram_CGAA
cnt = 5	feature = 719	correl = -0.0516653	descr = N_Gram_GTGCC
cnt = 6	feature = 578	correl = 0.0453418	descr = N_Gram_GATTG
cnt = 7	feature = 449	correl = -0.0482257	descr = N_Gram_CGAGT
cnt = 8	feature = 231	correl = -0.0321312	descr = N_Gram_ACGCA
cnt = 9	feature = 437	correl = 0.0261665	descr = N_Gram_CCTTA
cnt = 10	feature = 336	correl = 0.0274122	descr = N_Gram_CAACG
cnt = 11	feature = 451	correl = -0.0312372	descr = N_Gram_CGATA
cnt = 12	feature = 426	correl = 0.0263658	descr = N_Gram_CCTAT
cnt = 13	feature = 816	correl = -0.0442296	descr = N_Gram_TCGCG
cnt = 14	feature = 232	correl = 0.0265427	descr = N_Gram_ACGCT
cnt = 15	feature = 757	correl = -0.0234912	descr = N_Gram_TACG
cnt = 16	feature = 745	correl = 0.0261758	descr = N_Gram_TAAGC
cnt = 17	feature = 507	correl = -0.0248377	descr = N_Gram_CTATT
cnt = 18	feature = 577	correl = 0.0388849	descr = N_Gram_GATTA
cnt = 19	feature = 888	correl = -0.0309369	descr = N_Gram_TTACC
cnt = 20	feature = 505	correl = 0.0313429	descr = N_Gram_CTATC
cnt = 21	feature = 272	correl = 0.0330161	descr = N_Gram_AGTAA
cnt = 22	feature = 448	correl = 0.0332288	descr = N_Gram_CGAGA
cnt = 23	feature = 283	correl = 0.0262498	descr = N_Gram_ATAGC
cnt = 24	feature = 225	correl = 0.0233433	descr = N_Gram_ACCGC
cnt = 25	feature = 492	correl = 0.0406581	descr = N_Gram_CGTTT
cnt = 26	feature = 424	correl = 0.0537419	descr = N_Gram_CCTAA
cnt = 27	feature = 892	correl = 0.0333516	descr = N_Gram_TTAGC
cnt = 28	feature = 230	correl = -0.0375461	descr = N_Gram_ACGAC
cnt = 29	feature = 702	correl = 0.0316502	descr = N_Gram_GTACC
cnt = 30	feature = 701	correl = -0.0263622	descr = N_Gram_GTAAT
cnt = 31	feature = 711	correl = 0.0526348	descr = N_Gram_GTCGC
cnt = 32	feature = 621	correl = -0.046508	descr = N_Gram_GCGGT
cnt = 33	feature = 755	correl = 0.0225324	descr = N_Gram_TACCG
cnt = 34	feature = 934	correl = -0.0215004	descr = N_Gram_TTTCG
cnt = 35	feature = 488	correl = -0.0377013	descr = N_Gram_CGTGG
cnt = 36	feature = 476	correl = -0.0616535	descr = N_Gram_CGGGG
cnt = 37	feature = 550	correl = -0.0233977	descr = N_Gram_GACCC
cnt = 38	feature = 728	correl = 0.0369533	descr = N_Gram_GTGTG
cnt = 39	feature = 490	correl = -0.06787	descr = N_Gram_CGTTC
cnt = 40	feature = 506	correl = 0.0343333	descr = N_Gram_CTATG
cnt = 41	feature = 819	correl = 0.0385944	descr = N_Gram_TCGGA
cnt = 42	feature = 708	correl = -0.0234628	descr = N_Gram_GTCCG
cnt = 43	feature = 208	correl = 0.0296831	descr = N_Gram_ACAAG
cnt = 44	feature = 332	correl = -0.0341862	descr = N_Gram_CAAAA
cnt = 45	feature = 760	correl = 0.0357127	descr = N_Gram_TACTG
cnt = 46	feature = 480	correl = -0.0250027	descr = N_Gram_CGGTG
cnt = 47	feature = 714	correl = 0.0478948	descr = N_Gram_GTCTA
cnt = 48	feature = 613	correl = -0.0393818	descr = N_Gram_GCGCA
cnt = 49	feature = 368	correl = -0.0551569	descr = N_Gram_CATAA
cnt = 50	feature = 765	correl = 0.0458411	descr = N_Gram_TAGAG
cnt = 51	feature = 671	correl = -0.0647601	descr = N_Gram_GGGAA
cnt = 52	feature = 510	correl = -0.029587	descr = N_Gram_CTCAC
cnt = 53	feature = 485	correl = -0.0511879	descr = N_Gram_CGTCG
cnt = 54	feature = 771	correl = 0.04072	descr = N_Gram_TAGTG
cnt = 55	feature = 551	correl = -0.0546012	descr = N_Gram_GACCG
cnt = 56	feature = 584	correl = -0.0731848	descr = N_Gram_GCAAT
cnt = 57	feature = 624	correl = -0.0240268	descr = N_Gram_GCGTG
cnt = 58	feature = 452	correl = -0.0230941	descr = N_Gram_CGATC
cnt = 59	feature = 284	correl = 0.0347119	descr = N_Gram_ATAGG
cnt = 60	feature = 700	correl = 0.0460699	descr = N_Gram_GTAAG
cnt = 61	feature = 405	correl = -0.0566775	descr = N_Gram_CCCGC
cnt = 62	feature = 240	correl = 0.0710403	descr = N_Gram_ACTAC
cnt = 63	feature = 516	correl = 0.0284235	descr = N_Gram_CTCTA
cnt = 64	feature = 853	correl = 0.0411271	descr = N_Gram_TGCAT
cnt = 65	feature = 782	correl = 0.0365681	descr = N_Gram_TATGT
cnt = 66	feature = 481	correl = -0.0311573	descr = N_Gram_CGGTT
cnt = 67	feature = 620	correl = -0.0263238	descr = N_Gram_GCGGG
cnt = 68	feature = 529	correl = 0.0289254	descr = N_Gram_CTTAG
cnt = 69	feature = 919	correl = 0.0282072	descr = N_Gram_TTGCG
cnt = 70	feature = 466	correl = -0.0445736	descr = N_Gram_CGCTC
cnt = 71	feature = 857	correl = -0.0227017	descr = N_Gram_TGCCT
cnt = 72	feature = 887	correl = 0.056557	descr = N_Gram_TTACA
cnt = 73	feature = 502	correl = -0.0255888	descr = N_Gram_CTAGG
cnt = 74	feature = 774	correl = 0.0751151	descr = N_Gram_TATAA
cnt = 75	feature = 311	correl = -0.0253183	descr = N_Gram_ATGGA
cnt = 76	feature = 823	correl = 0.0879704	descr = N_Gram_TCGTG
cnt = 77	feature = 314	correl = -0.0221883	descr = N_Gram_ATGTA
cnt = 78	feature = 350	correl = 0.0482254	descr = N_Gram_CACTC
cnt = 79	feature = 553	correl = -0.0301663	descr = N_Gram_GACGG
cnt = 80	feature = 458	correl = -0.0412945	descr = N_Gram_CGCCC
cnt = 81	feature = 277	correl = -0.0227504	descr = N_Gram_AGTGG
cnt = 82	feature = 544	correl = 0.0582196	descr = N_Gram_GAATA
cnt = 83	feature = 433	correl = -0.0592332	descr = N_Gram_CCTGA
cnt = 84	feature = 897	correl = 0.0231801	descr = N_Gram_TTATT
cnt = 85	feature = 582	correl = -0.0702504	descr = N_Gram_GCAAA
cnt = 86	feature = 645	correl = -0.0588814	descr = N_Gram_GGACC
cnt = 87	feature = 3	correl = 0.0908252	descr = Position_Specific_Bin_Base_1_Base_A
cnt = 88	feature = 926	correl = 0.04353	descr = N_Gram_TTGTG
cnt = 89	feature = 495	correl = 0.064784	descr = N_Gram_CTAAG
cnt = 90	feature = 229	correl = -0.0393504	descr = N_Gram_ACGAA
cnt = 91	feature = 365	correl = 0.0379052	descr = N_Gram_CAGTT
cnt = 92	feature = 463	correl = -0.0385553	descr = N_Gram_CGCGT
cnt = 93	feature = 748	correl = -0.0215768	descr = N_Gram_TAATG
cnt = 94	feature = 337	correl = 0.0487995	descr = N_Gram_CAAGC
cnt = 95	feature = 425	correl = 0.0357518	descr = N_Gram_CCTAC
cnt = 96	feature = 625	correl = -0.0494015	descr = N_Gram_GCGTT
cnt = 97	feature = 418	correl = -0.0412444	descr = N_Gram_CCGCT
cnt = 98	feature = 335	correl = 0.0261098	descr = N_Gram_CAACC
cnt = 99	feature = 917	correl = 0.0404474	descr = N_Gram_TTGCA
cnt = 100	feature = 347	correl = -0.0354675	descr = N_Gram_CACGG
cnt = 101	feature = 904	correl = 0.0327375	descr = N_Gram_TTCGC
cnt = 102	feature = 560	correl = -0.0396741	descr = N_Gram_GAGAT
cnt = 103	feature = 406	correl = -0.0368185	descr = N_Gram_CCCGG
cnt = 104	feature = 778	correl = 0.051745	descr = N_Gram_TATCG
cnt = 105	feature = 446	correl = -0.039993	descr = N_Gram_CGACC
cnt = 106	feature = 430	correl = -0.0820678	descr = N_Gram_CCTCG
cnt = 107	feature = 831	correl = -0.0369611	descr = N_Gram_TCTCG
cnt = 108	feature = 540	correl = -0.0549028	descr = N_Gram_GAAGA
cnt = 109	feature = 633	correl = -0.0363892	descr = N_Gram_GCTGA
cnt = 110	feature = 877	correl = 0.0411835	descr = N_Gram_TGTCG
cnt = 111	feature = 915	correl = 0.0368866	descr = N_Gram_TTGAC
cnt = 112	feature = 756	correl = 0.0276855	descr = N_Gram_TACCT
cnt = 113	feature = 729	correl = -0.0497275	descr = N_Gram_GTTAG
cnt = 114	feature = 34	correl = -0.0342594	descr = Position_Specific_Bin_Base_11_Base_C
cnt = 115	feature = 400	correl = -0.0395225	descr = N_Gram_CCCCA
cnt = 116	feature = 660	correl = -0.027018	descr = N_Gram_GGCCG
cnt = 117	feature = 306	correl = -0.0227831	descr = N_Gram_ATGAC
cnt = 118	feature = 609	correl = -0.0462326	descr = N_Gram_GCCTT
cnt = 119	feature = 941	correl = 0.0405319	descr = N_Gram_TTTTA
cnt = 120	feature = 445	correl = -0.0256825	descr = N_Gram_CGACA
cnt = 121	feature = 296	correl = 0.0219005	descr = N_Gram_ATCCG
cnt = 122	feature = 777	correl = 0.0665932	descr = N_Gram_TATCA
cnt = 123	feature = 211	correl = 0.027132	descr = N_Gram_ACACA
cnt = 124	feature = 752	correl = 0.0835953	descr = N_Gram_TACAA
cnt = 125	feature = 796	correl = 0.0335408	descr = N_Gram_TCAGT
cnt = 126	feature = 767	correl = 0.0536372	descr = N_Gram_TAGCA
cnt = 127	feature = 19	correl = -0.0328288	descr = Position_Specific_Bin_Base_6_Base_C
cnt = 128	feature = 786	correl = 0.0221044	descr = N_Gram_TATTG
cnt = 129	feature = 638	correl = -0.0601631	descr = N_Gram_GCTTT
cnt = 130	feature = 615	correl = -0.0807286	descr = N_Gram_GCGCG
cnt = 131	feature = 920	correl = 0.047674	descr = N_Gram_TTGGA
cnt = 132	feature = 769	correl = 0.0280791	descr = N_Gram_TAGGC
cnt = 133	feature = 705	correl = 0.0312411	descr = N_Gram_GTCAT
cnt = 134	feature = 875	correl = 0.029628	descr = N_Gram_TGTAT
cnt = 135	feature = 384	correl = -0.0225413	descr = N_Gram_CCAAG
cnt = 136	feature = 583	correl = 0.0556304	descr = N_Gram_GCAAC
cnt = 137	feature = 343	correl = -0.0228021	descr = N_Gram_CACCG
cnt = 138	feature = 479	correl = -0.038447	descr = N_Gram_CGGTC
cnt = 139	feature = 843	correl = 0.0383422	descr = N_Gram_TGAAC
cnt = 140	feature = 759	correl = 0.068002	descr = N_Gram_TACTA
cnt = 141	feature = 398	correl = -0.0753719	descr = N_Gram_CCCAT
cnt = 142	feature = 651	correl = 0.0366946	descr = N_Gram_GGATT
cnt = 143	feature = 500	correl = 0.0258957	descr = N_Gram_CTAGA
cnt = 144	feature = 275	correl = 0.0278558	descr = N_Gram_AGTCT
cnt = 145	feature = 696	correl = -0.0593672	descr = N_Gram_GGTTG
cnt = 146	feature = 0	correl = 0.0378899	descr = Position_Specific_Bin_Base_0_Base_A
cnt = 147	feature = 315	correl = 0.0223458	descr = N_Gram_ATGTC
cnt = 148	feature = 795	correl = -0.0453528	descr = N_Gram_TCAGA
cnt = 149	feature = 832	correl = 0.0456743	descr = N_Gram_TCTCT
cnt = 150	feature = 655	correl = -0.0284488	descr = N_Gram_GGCAC
cnt = 151	feature = 618	correl = -0.0390051	descr = N_Gram_GCGGA
cnt = 152	feature = 695	correl = -0.0472679	descr = N_Gram_GGTTA
cnt = 153	feature = 6	correl = -0.0394958	descr = Position_Specific_Bin_Base_2_Base_A
cnt = 154	feature = 286	correl = 0.0294834	descr = N_Gram_ATATA
cnt = 155	feature = 307	correl = 0.0564554	descr = N_Gram_ATGAG
cnt = 156	feature = 415	correl = -0.0672884	descr = N_Gram_CCGAT
cnt = 157	feature = 260	correl = -0.0315008	descr = N_Gram_AGCGT
cnt = 158	feature = 547	correl = 0.0476164	descr = N_Gram_GACAA
cnt = 159	feature = 235	correl = -0.0338588	descr = N_Gram_ACGGG
cnt = 160	feature = 677	correl = -0.0235753	descr = N_Gram_GGGCT
cnt = 161	feature = 775	correl = 0.0456487	descr = N_Gram_TATAG
cnt = 162	feature = 779	correl = 0.0242657	descr = N_Gram_TATCT
cnt = 163	feature = 687	correl = 0.0273535	descr = N_Gram_GGTAC
cnt = 164	feature = 434	correl = -0.0631522	descr = N_Gram_CCTGC
cnt = 165	feature = 763	correl = 0.0351761	descr = N_Gram_TAGAA
cnt = 166	feature = 569	correl = -0.0263588	descr = N_Gram_GAGTT
cnt = 167	feature = 501	correl = 0.0721006	descr = N_Gram_CTAGC
cnt = 168	feature = 565	correl = -0.073255	descr = N_Gram_GAGGC
cnt = 169	feature = 566	correl = -0.0384571	descr = N_Gram_GAGGG
cnt = 170	feature = 642	correl = -0.0227463	descr = N_Gram_GGAAC
cnt = 171	feature = 402	correl = -0.040172	descr = N_Gram_CCCCT
cnt = 172	feature = 925	correl = 0.0239669	descr = N_Gram_TTGTC
cnt = 173	feature = 11	correl = 0.0690295	descr = Position_Specific_Bin_Base_3_Base_G
cnt = 174	feature = 555	correl = 0.0702169	descr = N_Gram_GACTA
cnt = 175	feature = 820	correl = -0.0262676	descr = N_Gram_TCGGC
cnt = 176	feature = 54	correl = -0.045521	descr = Position_Specific_Bin_Base_17_Base_G
cnt = 177	feature = 270	correl = -0.0227126	descr = N_Gram_AGGTG
cnt = 178	feature = 598	correl = -0.0262613	descr = N_Gram_GCCAT
cnt = 179	feature = 749	correl = 0.0655212	descr = N_Gram_TAATT
cnt = 180	feature = 249	correl = -0.0220244	descr = N_Gram_AGACC
cnt = 181	feature = 815	correl = 0.0530325	descr = N_Gram_TCGCA
cnt = 182	feature = 739	correl = 0.0563375	descr = N_Gram_TAAAC
cnt = 183	feature = 396	correl = -0.0214254	descr = N_Gram_CCCAA
cnt = 184	feature = 616	correl = -0.0555637	descr = N_Gram_GCGCT
cnt = 185	feature = 511	correl = 0.0278845	descr = N_Gram_CTCAT
cnt = 186	feature = 413	correl = -0.0467503	descr = N_Gram_CCGAC
cnt = 187	feature = 244	correl = -0.0432176	descr = N_Gram_ACTGC
cnt = 188	feature = 586	correl = -0.0472726	descr = N_Gram_GCACC
cnt = 189	feature = 686	correl = 0.040743	descr = N_Gram_GGTAA
cnt = 190	feature = 740	correl = 0.0220367	descr = N_Gram_TAAAG
cnt = 191	feature = 541	correl = -0.0349037	descr = N_Gram_GAAGC
cnt = 192	feature = 914	correl = 0.0643269	descr = N_Gram_TTGAA
cnt = 193	feature = 63	correl = 0.0544667	descr = Position_Specific_Bin_Base_19_Base_T
cnt = 194	feature = 42	correl = -0.032372	descr = Position_Specific_Bin_Base_14_Base_C
cnt = 195	feature = 484	correl = -0.0462418	descr = N_Gram_CGTCC
cnt = 196	feature = 214	correl = 0.0630837	descr = N_Gram_ACAGT
cnt = 197	feature = 359	correl = 0.0214134	descr = N_Gram_CAGCT
cnt = 198	feature = 557	correl = 0.044337	descr = N_Gram_GACTG
cnt = 199	feature = 28	correl = 0.0276972	descr = Position_Specific_Bin_Base_9_Base_T
cnt = 200	feature = 264	correl = -0.0586054	descr = N_Gram_AGGAG
cnt = 201	feature = 39	correl = 0.0521174	descr = Position_Specific_Bin_Base_13_Base_A
cnt = 202	feature = 47	correl = -0.0268652	descr = Position_Specific_Bin_Base_15_Base_T
cnt = 203	feature = 680	correl = -0.0696925	descr = N_Gram_GGGGC
cnt = 204	feature = 67	correl = 0.107189	descr = Position_Specific_Bin_Base_20_Base_T
cnt = 205	feature = 675	correl = -0.100407	descr = N_Gram_GGGCC
cnt = 206	feature = 562	correl = -0.0540257	descr = N_Gram_GAGCC
cnt = 207	feature = 805	correl = -0.0301254	descr = N_Gram_TCCCG
cnt = 208	feature = 850	correl = 0.028196	descr = N_Gram_TGATT
cnt = 209	feature = 600	correl = -0.0819392	descr = N_Gram_GCCCA
cnt = 210	feature = 791	correl = 0.0510623	descr = N_Gram_TCAAC
cnt = 211	feature = 838	correl = 0.0223697	descr = N_Gram_TCTTG
cnt = 212	feature = 21	correl = -0.125311	descr = Position_Specific_Bin_Base_7_Base_C
cnt = 213	feature = 734	correl = 0.0341291	descr = N_Gram_GTTTC
cnt = 214	feature = 943	correl = 0.0354029	descr = N_Gram_TTTTG
cnt = 215	feature = 265	correl = -0.0266928	descr = N_Gram_AGGCA
cnt = 216	feature = 556	correl = -0.0276736	descr = N_Gram_GACTC
cnt = 217	feature = 288	correl = 0.0380449	descr = N_Gram_ATATG
cnt = 218	feature = 25	correl = -0.0956516	descr = Position_Specific_Bin_Base_8_Base_C
cnt = 219	feature = 377	correl = 0.037855	descr = N_Gram_CATGT
cnt = 220	feature = 462	correl = -0.0671136	descr = N_Gram_CGCGG
cnt = 221	feature = 869	correl = -0.0405617	descr = N_Gram_TGGGA
cnt = 222	feature = 593	correl = 0.0347099	descr = N_Gram_GCATT
cnt = 223	feature = 1	correl = 0.115975	descr = Position_Specific_Bin_Base_0_Base_C
cnt = 224	feature = 813	correl = 0.0308208	descr = N_Gram_TCGAG
cnt = 225	feature = 518	correl = -0.0535952	descr = N_Gram_CTGAG
cnt = 226	feature = 276	correl = 0.0468562	descr = N_Gram_AGTGA
cnt = 227	feature = 160	correl = -0.0901814	descr = Fold_of_Target_NoBeginbrace_noends_Pos_20
cnt = 228	feature = 294	correl = 0.0624627	descr = N_Gram_ATCCA
cnt = 229	feature = 4	correl = -0.025699	descr = Position_Specific_Bin_Base_1_Base_C
cnt = 230	feature = 341	correl = -0.0371897	descr = N_Gram_CACAT
cnt = 231	feature = 18	correl = 0.0603946	descr = Position_Specific_Bin_Base_5_Base_T
cnt = 232	feature = 325	correl = 0.024741	descr = N_Gram_ATTGC
cnt = 233	feature = 931	correl = 0.0269124	descr = N_Gram_TTTAT
cnt = 234	feature = 722	correl = -0.0487883	descr = N_Gram_GTGGA
cnt = 235	feature = 930	correl = 0.0632982	descr = N_Gram_TTTAG
cnt = 236	feature = 16	correl = 0.0292485	descr = Position_Specific_Bin_Base_4_Base_T
cnt = 237	feature = 414	correl = -0.050809	descr = N_Gram_CCGAG
cnt = 238	feature = 679	correl = -0.0558781	descr = N_Gram_GGGGA
cnt = 239	feature = 346	correl = -0.0367661	descr = N_Gram_CACGA
cnt = 240	feature = 51	correl = 0.0300669	descr = Position_Specific_Bin_Base_16_Base_T
cnt = 241	feature = 327	correl = 0.0454373	descr = N_Gram_ATTGT
cnt = 242	feature = 623	correl = -0.0863611	descr = N_Gram_GCGTC
cnt = 243	feature = 412	correl = -0.0570658	descr = N_Gram_CCGAA
cnt = 244	feature = 262	correl = 0.0321154	descr = N_Gram_AGCTT
cnt = 245	feature = 59	correl = 0.0331232	descr = Position_Specific_Bin_Base_18_Base_T
cnt = 246	feature = 858	correl = 0.0511987	descr = N_Gram_TGCGA
cnt = 247	feature = 254	correl = -0.0434407	descr = N_Gram_AGATG
cnt = 248	feature = 631	correl = 0.0434217	descr = N_Gram_GCTCT
cnt = 249	feature = 939	correl = 0.051637	descr = N_Gram_TTTGT
cnt = 250	feature = 597	correl = -0.0684797	descr = N_Gram_GCCAG
cnt = 251	feature = 514	correl = -0.0519124	descr = N_Gram_CTCGT
cnt = 252	feature = 725	correl = -0.023903	descr = N_Gram_GTGGT
cnt = 253	feature = 319	correl = 0.0301148	descr = N_Gram_ATTAG
cnt = 254	feature = 704	correl = 0.042001	descr = N_Gram_GTCAA
cnt = 255	feature = 297	correl = 0.0320139	descr = N_Gram_ATCCT
cnt = 256	feature = 37	correl = 0.0359216	descr = Position_Specific_Bin_Base_12_Base_A
cnt = 257	feature = 401	correl = -0.0644952	descr = N_Gram_CCCCG
cnt = 258	feature = 667	correl = -0.0591007	descr = N_Gram_GGCTG
cnt = 259	feature = 614	correl = -0.0323682	descr = N_Gram_GCGCC
cnt = 260	feature = 792	correl = 0.0238105	descr = N_Gram_TCAAG
cnt = 261	feature = 498	correl = 0.080078	descr = N_Gram_CTACT
cnt = 262	feature = 387	correl = -0.0311572	descr = N_Gram_CCACG
cnt = 263	feature = 303	correl = 0.0489401	descr = N_Gram_ATCTG
cnt = 264	feature = 845	correl = 0.034042	descr = N_Gram_TGAAT
cnt = 265	feature = 643	correl = -0.0495624	descr = N_Gram_GGAAG
cnt = 266	feature = 29	correl = 0.0751094	descr = Position_Specific_Bin_Base_10_Base_A
cnt = 267	feature = 66	correl = -0.166724	descr = Position_Specific_Bin_Base_20_Base_G
cnt = 268	feature = 713	correl = 0.0719565	descr = N_Gram_GTCGT
cnt = 269	feature = 909	correl = 0.0340897	descr = N_Gram_TTCTC
cnt = 270	feature = 654	correl = -0.0675656	descr = N_Gram_GGCAA
cnt = 271	feature = 880	correl = 0.069089	descr = N_Gram_TGTGT
cnt = 272	feature = 724	correl = -0.0569172	descr = N_Gram_GTGGG
cnt = 273	feature = 856	correl = -0.0304017	descr = N_Gram_TGCCG
cnt = 274	feature = 383	correl = -0.0355436	descr = N_Gram_CCAAA
cnt = 275	feature = 299	correl = 0.0494741	descr = N_Gram_ATCGA
cnt = 276	feature = 10	correl = 0.0264599	descr = Position_Specific_Bin_Base_3_Base_A
cnt = 277	feature = 690	correl = -0.0753693	descr = N_Gram_GGTCC
cnt = 278	feature = 848	correl = 0.0590968	descr = N_Gram_TGATA
cnt = 279	feature = 596	correl = -0.0306873	descr = N_Gram_GCCAC
cnt = 280	feature = 41	correl = 0.103117	descr = Position_Specific_Bin_Base_14_Base_A
cnt = 281	feature = 421	correl = -0.0295375	descr = N_Gram_CCGGT
cnt = 282	feature = 57	correl = -0.0308477	descr = Position_Specific_Bin_Base_18_Base_C
cnt = 283	feature = 629	correl = -0.0487211	descr = N_Gram_GCTCC
cnt = 284	feature = 807	correl = 0.0693504	descr = N_Gram_TCCTA
cnt = 285	feature = 794	correl = -0.0571914	descr = N_Gram_TCACG
cnt = 286	feature = 241	correl = 0.0424518	descr = N_Gram_ACTCT
cnt = 287	feature = 257	correl = -0.0523699	descr = N_Gram_AGCCC
cnt = 288	feature = 575	correl = -0.0435612	descr = N_Gram_GATGT
cnt = 289	feature = 362	correl = -0.0908184	descr = N_Gram_CAGGG
cnt = 290	feature = 826	correl = 0.0585632	descr = N_Gram_TCTAC
cnt = 291	feature = 461	correl = -0.0744575	descr = N_Gram_CGCGC
cnt = 292	feature = 852	correl = 0.0242315	descr = N_Gram_TGCAA
cnt = 293	feature = 52	correl = 0.0467491	descr = Position_Specific_Bin_Base_17_Base_A
cnt = 294	feature = 370	correl = 0.0250717	descr = N_Gram_CATAT
cnt = 295	feature = 2	correl = -0.149004	descr = Position_Specific_Bin_Base_0_Base_G
cnt = 296	feature = 14	correl = -0.0774296	descr = Position_Specific_Bin_Base_4_Base_C
cnt = 297	feature = 312	correl = -0.0323597	descr = N_Gram_ATGGG
cnt = 298	feature = 712	correl = -0.0257375	descr = N_Gram_GTCGG
cnt = 299	feature = 33	correl = -0.0370236	descr = Position_Specific_Bin_Base_11_Base_A
cnt = 300	feature = 809	correl = -0.0345254	descr = N_Gram_TCCTG
cnt = 301	feature = 217	correl = 0.0638831	descr = N_Gram_ACATG
cnt = 302	feature = 326	correl = 0.0417219	descr = N_Gram_ATTGG
cnt = 303	feature = 431	correl = -0.0691111	descr = N_Gram_CCTCT
cnt = 304	feature = 908	correl = 0.0481384	descr = N_Gram_TTCTA
cnt = 305	feature = 353	correl = -0.0484931	descr = N_Gram_CAGAC
cnt = 306	feature = 699	correl = 0.0440671	descr = N_Gram_GTAAA
cnt = 307	feature = 213	correl = 0.0466279	descr = N_Gram_ACAGC
cnt = 308	feature = 420	correl = -0.105278	descr = N_Gram_CCGGC
cnt = 309	feature = 391	correl = -0.0474574	descr = N_Gram_CCAGG
cnt = 310	feature = 344	correl = -0.0424058	descr = N_Gram_CACCT
cnt = 311	feature = 806	correl = -0.0223165	descr = N_Gram_TCCGC
cnt = 312	feature = 860	correl = -0.0350527	descr = N_Gram_TGCGG
cnt = 313	feature = 522	correl = 0.0473386	descr = N_Gram_CTGGA
cnt = 314	feature = 855	correl = -0.0620522	descr = N_Gram_TGCCC
cnt = 315	feature = 354	correl = -0.0562179	descr = N_Gram_CAGAG
cnt = 316	feature = 746	correl = 0.0588583	descr = N_Gram_TAAGG
cnt = 317	feature = 787	correl = 0.0526529	descr = N_Gram_TATTT
cnt = 318	feature = 526	correl = 0.0387593	descr = N_Gram_CTGTT
cnt = 319	feature = 7	correl = 0.0485481	descr = Position_Specific_Bin_Base_2_Base_C
cnt = 320	feature = 38	correl = -0.0305606	descr = Position_Specific_Bin_Base_12_Base_C
cnt = 321	feature = 292	correl = 0.045923	descr = N_Gram_ATCAA
cnt = 322	feature = 571	correl = 0.0790079	descr = N_Gram_GATAT
cnt = 323	feature = 45	correl = 0.0726704	descr = Position_Specific_Bin_Base_15_Base_A
cnt = 324	feature = 105	correl = -0.0713483	descr = Fold_of_RNAi_Sequence_Pos_14
cnt = 325	feature = 376	correl = -0.0467956	descr = N_Gram_CATGG
cnt = 326	feature = 793	correl = 0.0363551	descr = N_Gram_TCACC
cnt = 327	feature = 60	correl = 0.186379	descr = Position_Specific_Bin_Base_19_Base_A
cnt = 328	feature = 429	correl = -0.0301082	descr = N_Gram_CCTCC
cnt = 329	feature = 24	correl = 0.0466216	descr = Position_Specific_Bin_Base_8_Base_A
cnt = 330	feature = 891	correl = 0.0742495	descr = N_Gram_TTAGA
cnt = 331	feature = 664	correl = -0.0784959	descr = N_Gram_GGCGG
cnt = 332	feature = 744	correl = 0.0525632	descr = N_Gram_TAAGA
cnt = 333	feature = 849	correl = -0.0272473	descr = N_Gram_TGATG
cnt = 334	feature = 723	correl = -0.0844981	descr = N_Gram_GTGGC
cnt = 335	feature = 5	correl = -0.087233	descr = Position_Specific_Bin_Base_1_Base_G
cnt = 336	feature = 30	correl = -0.0643965	descr = Position_Specific_Bin_Base_10_Base_C
cnt = 337	feature = 768	correl = 0.0763828	descr = N_Gram_TAGCT
cnt = 338	feature = 735	correl = 0.0448085	descr = N_Gram_GTTTG
cnt = 339	feature = 12	correl = -0.0905711	descr = Position_Specific_Bin_Base_3_Base_T
cnt = 340	feature = 470	correl = -0.0442828	descr = N_Gram_CGGCA
cnt = 341	feature = 251	correl = -0.0296806	descr = N_Gram_AGAGG
cnt = 342	feature = 218	correl = 0.0228651	descr = N_Gram_ACATT
cnt = 343	feature = 348	correl = -0.0333731	descr = N_Gram_CACGT
cnt = 344	feature = 358	correl = -0.0331896	descr = N_Gram_CAGCG
cnt = 345	feature = 545	correl = 0.030455	descr = N_Gram_GAATT
cnt = 346	feature = 901	correl = 0.0285924	descr = N_Gram_TTCCA
cnt = 347	feature = 282	correl = 0.0279124	descr = N_Gram_ATAGA
cnt = 348	feature = 658	correl = -0.0849963	descr = N_Gram_GGCCA
cnt = 349	feature = 44	correl = 0.0800737	descr = Position_Specific_Bin_Base_14_Base_T
cnt = 350	feature = 245	correl = 0.049208	descr = N_Gram_ACTGT
cnt = 351	feature = 568	correl = 0.0652483	descr = N_Gram_GAGTC
cnt = 352	feature = 821	correl = -0.089796	descr = N_Gram_TCGGG
cnt = 353	feature = 648	correl = -0.0673989	descr = N_Gram_GGAGC
cnt = 354	feature = 574	correl = -0.0551676	descr = N_Gram_GATGG
cnt = 355	feature = 535	correl = 0.0520587	descr = N_Gram_CTTGT
cnt = 356	feature = 665	correl = -0.0635887	descr = N_Gram_GGCGT
cnt = 357	feature = 226	correl = -0.0433375	descr = N_Gram_ACCGG
cnt = 358	feature = 785	correl = 0.0477788	descr = N_Gram_TATTC
cnt = 359	feature = 542	correl = 0.0379173	descr = N_Gram_GAAGG
cnt = 360	feature = 55	correl = 0.0550749	descr = Position_Specific_Bin_Base_17_Base_T
cnt = 361	feature = 707	correl = -0.0546243	descr = N_Gram_GTCCC
cnt = 362	feature = 689	correl = 0.0294191	descr = N_Gram_GGTCA
cnt = 363	feature = 592	correl = 0.0331446	descr = N_Gram_GCATC
cnt = 364	feature = 417	correl = -0.0374225	descr = N_Gram_CCGCA
cnt = 365	feature = 859	correl = -0.0313473	descr = N_Gram_TGCGC
cnt = 366	feature = 243	correl = 0.0668477	descr = N_Gram_ACTGA
cnt = 367	feature = 828	correl = 0.027499	descr = N_Gram_TCTAT
cnt = 368	feature = 340	correl = 0.0449867	descr = N_Gram_CACAG
cnt = 369	feature = 878	correl = 0.0302164	descr = N_Gram_TGTCT
cnt = 370	feature = 62	correl = -0.121985	descr = Position_Specific_Bin_Base_19_Base_G
cnt = 371	feature = 475	correl = -0.0574165	descr = N_Gram_CGGGC
cnt = 372	feature = 334	correl = 0.0770712	descr = N_Gram_CAACA
cnt = 373	feature = 409	correl = -0.0689958	descr = N_Gram_CCCTG
cnt = 374	feature = 443	correl = -0.0696777	descr = N_Gram_CGAAG
cnt = 375	feature = 538	correl = 0.0415734	descr = N_Gram_GAACA
cnt = 376	feature = 681	correl = -0.0474961	descr = N_Gram_GGGGT
cnt = 377	feature = 539	correl = -0.0257564	descr = N_Gram_GAACT
cnt = 378	feature = 537	correl = 0.0478089	descr = N_Gram_CTTTG
cnt = 379	feature = 534	correl = -0.0303832	descr = N_Gram_CTTGG
cnt = 380	feature = 8	correl = 0.121431	descr = Position_Specific_Bin_Base_2_Base_G
cnt = 381	feature = 802	correl = 0.0463357	descr = N_Gram_TCCAT
cnt = 382	feature = 390	correl = -0.0771291	descr = N_Gram_CCAGC
cnt = 383	feature = 23	correl = 0.0617399	descr = Position_Specific_Bin_Base_7_Base_T
cnt = 384	feature = 58	correl = -0.0471093	descr = Position_Specific_Bin_Base_18_Base_G
cnt = 385	feature = 753	correl = 0.0331521	descr = N_Gram_TACAT
cnt = 386	feature = 650	correl = -0.0375351	descr = N_Gram_GGATG
cnt = 387	feature = 672	correl = -0.0712699	descr = N_Gram_GGGAG
cnt = 388	feature = 709	correl = -0.0427077	descr = N_Gram_GTCCT
cnt = 389	feature = 770	correl = 0.0311814	descr = N_Gram_TAGT
cnt = 390	feature = 646	correl = 0.0343512	descr = N_Gram_GGACT
cnt = 391	feature = 674	correl = -0.0436008	descr = N_Gram_GGGCA
cnt = 392	feature = 601	correl = -0.0672123	descr = N_Gram_GCCCC
cnt = 393	feature = 517	correl = 0.0332127	descr = N_Gram_CTCTT
cnt = 394	feature = 844	correl = 0.0540209	descr = N_Gram_TGAAG
cnt = 395	feature = 804	correl = -0.0483755	descr = N_Gram_TCCCC
cnt = 396	feature = 732	correl = -0.0280142	descr = N_Gram_GTTGG
cnt = 397	feature = 549	correl = -0.0503747	descr = N_Gram_GACCA
cnt = 398	feature = 587	correl = -0.0303984	descr = N_Gram_GCACG
cnt = 399	feature = 32	correl = 0.0604756	descr = Position_Specific_Bin_Base_10_Base_T
cnt = 400	feature = 313	correl = -0.0458542	descr = N_Gram_ATGGT
cnt = 401	feature = 361	correl = -0.0254	descr = N_Gram_CAGGA
cnt = 402	feature = 36	correl = 0.120371	descr = Position_Specific_Bin_Base_11_Base_T
cnt = 403	feature = 567	correl = -0.0273815	descr = N_Gram_GAGGT
cnt = 404	feature = 473	correl = -0.0387336	descr = N_Gram_CGGCT
cnt = 405	feature = 798	correl = 0.0595063	descr = N_Gram_TCATC
cnt = 406	feature = 438	correl = 0.024213	descr = N_Gram_CCTTG
cnt = 407	feature = 839	correl = 0.0490872	descr = N_Gram_TCTTT
cnt = 408	feature = 65	correl = -0.314465	descr = Position_Specific_Bin_Base_20_Base_C
cnt = 409	feature = 924	correl = 0.0491223	descr = N_Gram_TTGTA
cnt = 410	feature = 513	correl = -0.0627936	descr = N_Gram_CTCGG
cnt = 411	feature = 252	correl = 0.0513958	descr = N_Gram_AGAGT
cnt = 412	feature = 521	correl = -0.0463751	descr = N_Gram_CTGCC
cnt = 413	feature = 48	correl = 0.072842	descr = Position_Specific_Bin_Base_16_Base_A
cnt = 414	feature = 608	correl = -0.0652143	descr = N_Gram_GCCTC
cnt = 415	feature = 255	correl = 0.0544833	descr = N_Gram_AGCAT
cnt = 416	feature = 865	correl = -0.0745478	descr = N_Gram_TGGCC
cnt = 417	feature = 207	correl = 0.0592603	descr = N_Gram_ACAAA
cnt = 418	feature = 606	correl = -0.0284797	descr = N_Gram_GCCGC
cnt = 419	feature = 268	correl = -0.107954	descr = N_Gram_AGGGC
cnt = 420	feature = 942	correl = 0.0258921	descr = N_Gram_TTTTC
cnt = 421	feature = 886	correl = 0.0275041	descr = N_Gram_TTAC
cnt = 422	feature = 938	correl = 0.0467413	descr = N_Gram_TTTGG
cnt = 423	feature = 9	correl = -0.132636	descr = Position_Specific_Bin_Base_2_Base_T
cnt = 424	feature = 552	correl = -0.026832	descr = N_Gram_GACG
cnt = 425	feature = 902	correl = 0.0333016	descr = N_Gram_TTCCT
cnt = 426	feature = 210	correl = 0.0216829	descr = N_Gram_ACAC
cnt = 427	feature = 53	correl = -0.0567571	descr = Position_Specific_Bin_Base_17_Base_C
cnt = 428	feature = 937	correl = 0.0667574	descr = N_Gram_TTTGA
cnt = 429	feature = 717	correl = 0.0222469	descr = N_Gram_GTGAA
cnt = 430	feature = 379	correl = 0.0736468	descr = N_Gram_CATTA
cnt = 431	feature = 450	correl = -0.0317254	descr = N_Gram_CGAT
cnt = 432	feature = 26	correl = 0.0674224	descr = Position_Specific_Bin_Base_8_Base_T
cnt = 433	feature = 372	correl = 0.0233323	descr = N_Gram_CATCC
cnt = 434	feature = 834	correl = 0.0838988	descr = N_Gram_TCTGC
cnt = 435	feature = 899	correl = 0.0384065	descr = N_Gram_TTCAT
cnt = 436	feature = 222	correl = -0.0801998	descr = N_Gram_ACCAC
cnt = 437	feature = 491	correl = -0.0344148	descr = N_Gram_CGTTG
cnt = 438	feature = 43	correl = -0.150597	descr = Position_Specific_Bin_Base_14_Base_G
cnt = 439	feature = 494	correl = 0.0362264	descr = N_Gram_CTAA
cnt = 440	feature = 814	correl = 0.0515517	descr = N_Gram_TCGC
cnt = 441	feature = 519	correl = 0.036844	descr = N_Gram_CTGAT
cnt = 442	feature = 56	correl = 0.0434344	descr = Position_Specific_Bin_Base_18_Base_A
cnt = 443	feature = 676	correl = -0.0685002	descr = N_Gram_GGGCG
cnt = 444	feature = 531	correl = 0.0342276	descr = N_Gram_CTTCT
cnt = 445	feature = 428	correl = -0.0345836	descr = N_Gram_CCTCA
cnt = 446	feature = 49	correl = -0.0375101	descr = Position_Specific_Bin_Base_16_Base_C
cnt = 447	feature = 922	correl = 0.0312987	descr = N_Gram_TTGGT
cnt = 448	feature = 35	correl = -0.0441961	descr = Position_Specific_Bin_Base_11_Base_G
cnt = 449	feature = 754	correl = 0.0224258	descr = N_Gram_TACC
cnt = 450	feature = 17	correl = -0.0698688	descr = Position_Specific_Bin_Base_5_Base_C
cnt = 451	feature = 835	correl = 0.0462213	descr = N_Gram_TCTGG
cnt = 452	feature = 589	correl = -0.0564918	descr = N_Gram_GCAGA
cnt = 453	feature = 15	correl = -0.0248418	descr = Position_Specific_Bin_Base_4_Base_G
cnt = 454	feature = 239	correl = 0.0458387	descr = N_Gram_ACTA
cnt = 455	feature = 40	correl = -0.0300238	descr = Position_Specific_Bin_Base_13_Base_G
cnt = 456	feature = 812	correl = 0.0256743	descr = N_Gram_TCGA
cnt = 457	feature = 718	correl = -0.0530371	descr = N_Gram_GTGC
cnt = 458	feature = 423	correl = 0.0676335	descr = N_Gram_CCTA
cnt = 459	feature = 228	correl = -0.0374129	descr = N_Gram_ACGA
cnt = 460	feature = 605	correl = -0.0426898	descr = N_Gram_GCCGA
cnt = 461	feature = 867	correl = -0.0242382	descr = N_Gram_TGGCT
cnt = 462	feature = 248	correl = 0.0600727	descr = N_Gram_AGACA
cnt = 463	feature = 308	correl = 0.0222204	descr = N_Gram_ATGC
cnt = 464	feature = 305	correl = 0.0243452	descr = N_Gram_ATGAA
cnt = 465	feature = 20	correl = 0.0895751	descr = Position_Specific_Bin_Base_7_Base_A
cnt = 466	feature = 46	correl = -0.0396743	descr = Position_Specific_Bin_Base_15_Base_G
cnt = 467	feature = 382	correl = -0.0242112	descr = N_Gram_CCAA
cnt = 468	feature = 870	correl = -0.0579999	descr = N_Gram_TGGGG
cnt = 469	feature = 611	correl = 0.0222167	descr = N_Gram_GCGA
cnt = 470	feature = 298	correl = 0.0551585	descr = N_Gram_ATCG
cnt = 471	feature = 927	correl = 0.0500436	descr = N_Gram_TTGTT
cnt = 472	feature = 603	correl = -0.0766338	descr = N_Gram_GCCCT
cnt = 473	feature = 289	correl = 0.0697248	descr = N_Gram_ATATT
cnt = 474	feature = 649	correl = -0.068136	descr = N_Gram_GGAGG
cnt = 475	feature = 637	correl = 0.0277467	descr = N_Gram_GCTTG
cnt = 476	feature = 726	correl = 0.0353063	descr = N_Gram_GTGT
cnt = 477	feature = 31	correl = -0.0680806	descr = Position_Specific_Bin_Base_10_Base_G
cnt = 478	feature = 404	correl = -0.102458	descr = N_Gram_CCCGA
cnt = 479	feature = 766	correl = 0.0691331	descr = N_Gram_TAGC
cnt = 480	feature = 435	correl = -0.0397982	descr = N_Gram_CCTGG
cnt = 481	feature = 910	correl = 0.0886276	descr = N_Gram_TTCTG
cnt = 482	feature = 483	correl = -0.0419615	descr = N_Gram_CGTC
cnt = 483	feature = 627	correl = 0.0242534	descr = N_Gram_GCTA
cnt = 484	feature = 356	correl = -0.0397722	descr = N_Gram_CAGCA
cnt = 485	feature = 894	correl = 0.0632874	descr = N_Gram_TTAT
cnt = 486	feature = 573	correl = -0.0342133	descr = N_Gram_GATGA
cnt = 487	feature = 363	correl = 0.0354459	descr = N_Gram_CAGT
cnt = 488	feature = 233	correl = -0.0396127	descr = N_Gram_ACGG
cnt = 489	feature = 808	correl = -0.0282311	descr = N_Gram_TCCTC
cnt = 490	feature = 373	correl = 0.0689883	descr = N_Gram_CATCT
cnt = 491	feature = 69	correl = 0.0957329	descr = Gibbs_of_Target_Sequence__Pos_0_Step_1
cnt = 492	feature = 883	correl = 0.0585108	descr = N_Gram_TGTTT
cnt = 493	feature = 663	correl = -0.0692142	descr = N_Gram_GGCGC
cnt = 494	feature = 668	correl = -0.0269806	descr = N_Gram_GGCTT
cnt = 495	feature = 911	correl = 0.0487574	descr = N_Gram_TTCTT
cnt = 496	feature = 703	correl = 0.0219135	descr = N_Gram_GTCA
cnt = 497	feature = 913	correl = 0.0472392	descr = N_Gram_TTGA
cnt = 498	feature = 659	correl = -0.118317	descr = N_Gram_GGCCC
cnt = 499	feature = 261	correl = 0.0317969	descr = N_Gram_AGCT
cnt = 500	feature = 595	correl = -0.0541695	descr = N_Gram_GCCA
cnt = 501	feature = 822	correl = 0.0502377	descr = N_Gram_TCGT
cnt = 502	feature = 460	correl = -0.0799099	descr = N_Gram_CGCG
cnt = 503	feature = 935	correl = 0.0587185	descr = N_Gram_TTTCT
cnt = 504	feature = 758	correl = 0.0533932	descr = N_Gram_TACT
cnt = 505	feature = 903	correl = 0.0305584	descr = N_Gram_TTCG
cnt = 506	feature = 554	correl = 0.0274279	descr = N_Gram_GACT
cnt = 507	feature = 525	correl = 0.0367983	descr = N_Gram_CTGT
cnt = 508	feature = 464	correl = -0.0376948	descr = N_Gram_CGCT
cnt = 509	feature = 837	correl = 0.0416517	descr = N_Gram_TCTTC
cnt = 510	feature = 685	correl = 0.0285067	descr = N_Gram_GGTA
cnt = 511	feature = 258	correl = -0.0599502	descr = N_Gram_AGCG
cnt = 512	feature = 367	correl = -0.0277601	descr = N_Gram_CATA
cnt = 513	feature = 716	correl = 0.0246195	descr = N_Gram_GTGA
cnt = 514	feature = 478	correl = -0.0492675	descr = N_Gram_CGGT
cnt = 515	feature = 223	correl = -0.0214933	descr = N_Gram_ACCC
cnt = 516	feature = 444	correl = -0.0480589	descr = N_Gram_CGAC
cnt = 517	feature = 876	correl = 0.0407919	descr = N_Gram_TGTC
cnt = 518	feature = 317	correl = 0.0534439	descr = N_Gram_ATTA
cnt = 519	feature = 872	correl = 0.0527287	descr = N_Gram_TGTA
cnt = 520	feature = 291	correl = 0.0265346	descr = N_Gram_ATCA
cnt = 521	feature = 281	correl = 0.0420683	descr = N_Gram_ATAG
cnt = 522	feature = 743	correl = 0.0783267	descr = N_Gram_TAAG
cnt = 523	feature = 273	correl = 0.0467547	descr = N_Gram_AGTC
cnt = 524	feature = 581	correl = -0.0579534	descr = N_Gram_GCAA
cnt = 525	feature = 324	correl = 0.0582726	descr = N_Gram_ATTG
cnt = 526	feature = 634	correl = -0.052814	descr = N_Gram_GCTGC
cnt = 527	feature = 590	correl = 0.0316297	descr = N_Gram_GCAT
cnt = 528	feature = 879	correl = 0.0479098	descr = N_Gram_TGTG
cnt = 529	feature = 790	correl = 0.0251601	descr = N_Gram_TCAA
cnt = 530	feature = 694	correl = -0.0309818	descr = N_Gram_GGTT
cnt = 531	feature = 780	correl = 0.0603612	descr = N_Gram_TATG
cnt = 532	feature = 206	correl = 0.082947	descr = N_Gram_ACAA
cnt = 533	feature = 499	correl = 0.0474849	descr = N_Gram_CTAG
cnt = 534	feature = 536	correl = 0.034074	descr = N_Gram_CTTT
cnt = 535	feature = 392	correl = -0.0254181	descr = N_Gram_CCAT
cnt = 536	feature = 489	correl = -0.0451464	descr = N_Gram_CGTT
cnt = 537	feature = 454	correl = -0.0333185	descr = N_Gram_CGCA
cnt = 538	feature = 256	correl = -0.0492856	descr = N_Gram_AGCC
cnt = 539	feature = 220	correl = -0.043601	descr = N_Gram_ACCA
cnt = 540	feature = 773	correl = 0.0735248	descr = N_Gram_TATA
cnt = 541	feature = 641	correl = -0.0309111	descr = N_Gram_GGAA
cnt = 542	feature = 73	correl = 0.055138	descr = Gibbs_of_Target_Sequence__Pos_5_Step_1
cnt = 543	feature = 515	correl = 0.0239029	descr = N_Gram_CTCT
cnt = 544	feature = 622	correl = -0.0789832	descr = N_Gram_GCGT
cnt = 545	feature = 900	correl = 0.0417864	descr = N_Gram_TTCC
cnt = 546	feature = 293	correl = 0.0466218	descr = N_Gram_ATCC
cnt = 547	feature = 698	correl = 0.0557043	descr = N_Gram_GTAA
cnt = 548	feature = 916	correl = 0.0424942	descr = N_Gram_TTGC
cnt = 549	feature = 512	correl = -0.0848819	descr = N_Gram_CTCG
cnt = 550	feature = 242	correl = 0.0556019	descr = N_Gram_ACTG
cnt = 551	feature = 678	correl = -0.0914356	descr = N_Gram_GGGG
cnt = 552	feature = 323	correl = 0.0824691	descr = N_Gram_ATTCT
cnt = 553	feature = 496	correl = 0.0703722	descr = N_Gram_CTAC
cnt = 554	feature = 803	correl = -0.0360973	descr = N_Gram_TCCC
cnt = 555	feature = 352	correl = -0.0575825	descr = N_Gram_CAGA
cnt = 556	feature = 721	correl = -0.102581	descr = N_Gram_GTGG
cnt = 557	feature = 929	correl = 0.0494664	descr = N_Gram_TTTA
cnt = 558	feature = 436	correl = 0.0336197	descr = N_Gram_CCTT
cnt = 559	feature = 247	correl = 0.021392	descr = N_Gram_AGAC
cnt = 560	feature = 751	correl = 0.0475776	descr = N_Gram_TACA
cnt = 561	feature = 688	correl = -0.0292576	descr = N_Gram_GGTC
cnt = 562	feature = 829	correl = 0.0518712	descr = N_Gram_TCTC
cnt = 563	feature = 666	correl = -0.0431988	descr = N_Gram_GGCT
cnt = 564	feature = 304	correl = 0.0349646	descr = N_Gram_ATGA
cnt = 565	feature = 70	correl = -0.0262017	descr = Gibbs_of_Target_Sequence__Pos_1_Step_1
cnt = 566	feature = 360	correl = -0.0363601	descr = N_Gram_CAGG
cnt = 567	feature = 310	correl = -0.0541684	descr = N_Gram_ATGG
cnt = 568	feature = 854	correl = -0.0416621	descr = N_Gram_TGCC
cnt = 569	feature = 212	correl = 0.0479911	descr = N_Gram_ACAG
cnt = 570	feature = 399	correl = -0.0824228	descr = N_Gram_CCCC
cnt = 571	feature = 653	correl = -0.0718658	descr = N_Gram_GGCA
cnt = 572	feature = 215	correl = 0.0638247	descr = N_Gram_ACAT
cnt = 573	feature = 385	correl = -0.044098	descr = N_Gram_CCAC
cnt = 574	feature = 419	correl = -0.0560018	descr = N_Gram_CCGG
cnt = 575	feature = 818	correl = -0.0474904	descr = N_Gram_TCGG
cnt = 576	feature = 548	correl = -0.0716227	descr = N_Gram_GACC
cnt = 577	feature = 432	correl = -0.0641635	descr = N_Gram_CCTG
cnt = 578	feature = 632	correl = -0.0300766	descr = N_Gram_GCTG
cnt = 579	feature = 797	correl = 0.0594381	descr = N_Gram_TCAT
cnt = 580	feature = 345	correl = -0.0657349	descr = N_Gram_CACG
cnt = 581	feature = 636	correl = -0.0234813	descr = N_Gram_GCTT
cnt = 582	feature = 76	correl = 0.0868265	descr = Gibbs_of_Target_Sequence__Pos_8_Step_1
cnt = 583	feature = 833	correl = 0.0884495	descr = N_Gram_TCTG
cnt = 584	feature = 825	correl = 0.0705032	descr = N_Gram_TCTA
cnt = 585	feature = 783	correl = 0.0613107	descr = N_Gram_TATT
cnt = 586	feature = 800	correl = 0.0348487	descr = N_Gram_TCCA
cnt = 587	feature = 572	correl = -0.0516235	descr = N_Gram_GATG
cnt = 588	feature = 733	correl = 0.0576585	descr = N_Gram_GTTT
cnt = 589	feature = 564	correl = -0.0728725	descr = N_Gram_GAGG
cnt = 590	feature = 530	correl = 0.0230484	descr = N_Gram_CTTC
cnt = 591	feature = 691	correl = -0.0875028	descr = N_Gram_GGTG
cnt = 592	feature = 355	correl = -0.0449203	descr = N_Gram_CAGC
cnt = 593	feature = 706	correl = -0.0684849	descr = N_Gram_GTCC
cnt = 594	feature = 923	correl = 0.076775	descr = N_Gram_TTGT
cnt = 595	feature = 71	correl = -0.152	descr = Gibbs_of_Target_Sequence__Pos_2_Step_1
cnt = 596	feature = 738	correl = 0.0466247	descr = N_Gram_TAAA
cnt = 597	feature = 72	correl = 0.112555	descr = Gibbs_of_Target_Sequence__Pos_4_Step_1
cnt = 598	feature = 842	correl = 0.0575139	descr = N_Gram_TGAA
cnt = 599	feature = 474	correl = -0.0799489	descr = N_Gram_CGGG
cnt = 600	feature = 238	correl = 0.0372582	descr = N_Gram_ACT
cnt = 601	feature = 411	correl = -0.109209	descr = N_Gram_CCGA
cnt = 602	feature = 612	correl = -0.0716981	descr = N_Gram_GCGC
cnt = 603	feature = 321	correl = 0.0715683	descr = N_Gram_ATTC
cnt = 604	feature = 389	correl = -0.0658559	descr = N_Gram_CCAG
cnt = 605	feature = 864	correl = -0.0891574	descr = N_Gram_TGGC
cnt = 606	feature = 80	correl = 0.0299313	descr = Gibbs_of_Target_Sequence__Pos_12_Step_1
cnt = 607	feature = 697	correl = 0.0461802	descr = N_Gram_GTA
cnt = 608	feature = 520	correl = -0.0337168	descr = N_Gram_CTGC
cnt = 609	feature = 285	correl = 0.0944682	descr = N_Gram_ATAT
cnt = 610	feature = 940	correl = 0.0532314	descr = N_Gram_TTTT
cnt = 611	feature = 588	correl = -0.035098	descr = N_Gram_GCAG
cnt = 612	feature = 657	correl = -0.132991	descr = N_Gram_GGCC
cnt = 613	feature = 881	correl = 0.066772	descr = N_Gram_TGTT
cnt = 614	feature = 682	correl = -0.0551281	descr = N_Gram_GGGT
cnt = 615	feature = 617	correl = -0.104864	descr = N_Gram_GCGG
cnt = 616	feature = 427	correl = -0.0904648	descr = N_Gram_CCTC
cnt = 617	feature = 371	correl = 0.0466801	descr = N_Gram_CATC
cnt = 618	feature = 74	correl = 0.100983	descr = Gibbs_of_Target_Sequence__Pos_6_Step_1
cnt = 619	feature = 79	correl = 0.0592207	descr = Gibbs_of_Target_Sequence__Pos_11_Step_1
cnt = 620	feature = 81	correl = 0.130389	descr = Gibbs_of_Target_Sequence__Pos_13_Step_1
cnt = 621	feature = 77	correl = 0.103143	descr = Gibbs_of_Target_Sequence__Pos_9_Step_1
cnt = 622	feature = 482	correl = -0.0344455	descr = N_Gram_CGT
cnt = 623	feature = 403	correl = -0.118682	descr = N_Gram_CCCG
cnt = 624	feature = 673	correl = -0.121544	descr = N_Gram_GGGC
cnt = 625	feature = 82	correl = 0.144853	descr = Gibbs_of_Target_Sequence__Pos_14_Step_1
cnt = 626	feature = 227	correl = -0.0689623	descr = N_Gram_ACG
cnt = 627	feature = 750	correl = 0.0584374	descr = N_Gram_TAC
cnt = 628	feature = 271	correl = 0.0428257	descr = N_Gram_AGT
cnt = 629	feature = 78	correl = 0.127807	descr = Gibbs_of_Target_Sequence__Pos_10_Step_1
cnt = 630	feature = 836	correl = 0.0687954	descr = N_Gram_TCTT
cnt = 631	feature = 662	correl = -0.111253	descr = N_Gram_GGCG
cnt = 632	feature = 907	correl = 0.0905695	descr = N_Gram_TTCT
cnt = 633	feature = 219	correl = -0.0521815	descr = N_Gram_ACC
cnt = 634	feature = 599	correl = -0.160816	descr = N_Gram_GCCC
cnt = 635	feature = 290	correl = 0.0604277	descr = N_Gram_ATC
cnt = 636	feature = 841	correl = 0.0660654	descr = N_Gram_TGA
cnt = 637	feature = 811	correl = 0.0334402	descr = N_Gram_TCG
cnt = 638	feature = 75	correl = 0.162294	descr = Gibbs_of_Target_Sequence__Pos_7_Step_1
cnt = 639	feature = 83	correl = 0.0950288	descr = Gibbs_of_Target_Sequence__Pos_15_Step_1
cnt = 640	feature = 469	correl = -0.120052	descr = N_Gram_CGGC
cnt = 641	feature = 789	correl = 0.0376256	descr = N_Gram_TCA
cnt = 642	feature = 558	correl = -0.0516736	descr = N_Gram_GAG
cnt = 643	feature = 715	correl = -0.0296755	descr = N_Gram_GTG
cnt = 644	feature = 761	correl = 0.0867433	descr = N_Gram_TAG
cnt = 645	feature = 580	correl = -0.0506229	descr = N_Gram_GCA
cnt = 646	feature = 626	correl = -0.0248261	descr = N_Gram_GCT
cnt = 647	feature = 871	correl = 0.0852761	descr = N_Gram_TGT
cnt = 648	feature = 640	correl = -0.0636014	descr = N_Gram_GGA
cnt = 649	feature = 493	correl = 0.100781	descr = N_Gram_CTA
cnt = 650	feature = 263	correl = -0.0243319	descr = N_Gram_AGG
cnt = 651	feature = 381	correl = -0.0647711	descr = N_Gram_CCA
cnt = 652	feature = 684	correl = -0.0535603	descr = N_Gram_GGT
cnt = 653	feature = 508	correl = -0.0304837	descr = N_Gram_CTC
cnt = 654	feature = 840	correl = 0.0420974	descr = N_Gram_TG
cnt = 655	feature = 366	correl = 0.0744898	descr = N_Gram_CAT
cnt = 656	feature = 394	correl = -0.138568	descr = N_Gram_CCC
cnt = 657	feature = 527	correl = 0.0614366	descr = N_Gram_CTT
cnt = 658	feature = 772	correl = 0.133517	descr = N_Gram_TAT
cnt = 659	feature = 669	correl = -0.123415	descr = N_Gram_GGG
cnt = 660	feature = 279	correl = 0.0589813	descr = N_Gram_ATA
cnt = 661	feature = 863	correl = -0.0642514	descr = N_Gram_TGG
cnt = 662	feature = 453	correl = -0.0593016	descr = N_Gram_CGC
cnt = 663	feature = 898	correl = 0.0844651	descr = N_Gram_TTC
cnt = 664	feature = 788	correl = 0.0515367	descr = N_Gram_TC
cnt = 665	feature = 610	correl = -0.107375	descr = N_Gram_GCG
cnt = 666	feature = 594	correl = -0.14343	descr = N_Gram_GCC
cnt = 667	feature = 799	correl = 0.0230676	descr = N_Gram_TCC
cnt = 668	feature = 928	correl = 0.110707	descr = N_Gram_TTT
cnt = 669	feature = 410	correl = -0.095464	descr = N_Gram_CCG
cnt = 670	feature = 316	correl = 0.11887	descr = N_Gram_ATT
cnt = 671	feature = 639	correl = -0.128601	descr = N_Gram_GG
cnt = 672	feature = 884	correl = 0.167019	descr = N_Gram_TT
cnt = 673	feature = 579	correl = -0.140383	descr = N_Gram_GC
cnt = 674	feature = 278	correl = 0.124512	descr = N_Gram_AT
cnt = 675	feature = 736	correl = 0.180171	descr = N_Gram_TA
cnt = 676	feature = 440	correl = -0.0977326	descr = N_Gram_CG
cnt = 677	feature = 68	correl = 0.296357	descr = Gibbs_of_Target_Sequence_
num rows = 2188
num_elements = 1483464
..*
optimization finished, #iter = 2034
nu = 0.185886
obj = -31.698286, rho = -0.781213
nSV = 975, nBSV = 82
num rows = 243
num_elements = 164754
*
optimization finished, #iter = 162
nu = 0.150427
obj = -3.309830, rho = -0.718976
nSV = 133, nBSV = 3
..*
optimization finished, #iter = 2034
nu = 0.185886
obj = -31.698286, rho = -0.781213
nSV = 975, nBSV = 82
CFS merit scores = 1.35248
CFS merit scores = 1.58469
CFS merit scores = 1.83245
CFS merit scores = 2.06381
CFS merit scores = 2.27507
CFS merit scores = 2.4673
CFS merit scores = 2.64563
CFS merit scores = 2.81232
CFS merit scores = 2.9696
CFS merit scores = 3.11834
CFS merit scores = 3.25896
CFS merit scores = 3.39347
CFS merit scores = 3.52058
CFS merit scores = 3.64179
CFS merit scores = 3.75775
CFS merit scores = 3.86954
CFS merit scores = 3.97721
CFS merit scores = 4.07931
CFS merit scores = 4.17731
CFS merit scores = 4.27178
CFS merit scores = 4.36281
CFS merit scores = 4.45098
CFS merit scores = 4.53639
CFS merit scores = 4.61836
CFS merit scores = 4.69719
CFS merit scores = 4.77287
CFS merit scores = 4.84574
CFS merit scores = 4.91656
CFS merit scores = 4.98555
CFS merit scores = 5.0518
CFS merit scores = 5.11587
CFS merit scores = 5.17822
CFS merit scores = 5.23844
CFS merit scores = 5.29554
CFS merit scores = 5.35
CFS merit scores = 5.4029
CFS merit scores = 5.4548
CFS merit scores = 5.50489
CFS merit scores = 5.55239
CFS merit scores = 5.59827
CFS merit scores = 5.64195
CFS merit scores = 5.682
CFS merit scores = 5.72084
CFS merit scores = 5.75854
CFS merit scores = 5.79516
CFS merit scores = 5.83097
CFS merit scores = 5.86601
CFS merit scores = 5.90039
CFS merit scores = 5.93426
CFS merit scores = 5.96745
CFS merit scores = 5.9996
CFS merit scores = 6.02992
CFS merit scores = 6.06002
CFS merit scores = 6.08986
CFS merit scores = 6.119
CFS merit scores = 6.14741
CFS merit scores = 6.17553
CFS merit scores = 6.20138
CFS merit scores = 6.22595
CFS merit scores = 6.2503
CFS merit scores = 6.27401
CFS merit scores = 6.29396
CFS merit scores = 6.31362
CFS merit scores = 6.33305
CFS merit scores = 6.35208
CFS merit scores = 6.37047
CFS merit scores = 6.38857
CFS merit scores = 6.40609
CFS merit scores = 6.42283
CFS merit scores = 6.43903
CFS merit scores = 6.45497
CFS merit scores = 6.46885
CFS merit scores = 6.48238
CFS merit scores = 6.4953
CFS merit scores = 6.50545
CFS merit scores = 6.51519
CFS merit scores = 6.52411
CFS merit scores = 6.53295
CFS merit scores = 6.54166
CFS merit scores = 6.55004
CFS merit scores = 6.55852
CFS merit scores = 6.56579
CFS merit scores = 6.57252
CFS merit scores = 6.5795
CFS merit scores = 6.58683
CFS merit scores = 6.59438
CFS merit scores = 6.60166
CFS merit scores = 6.609
CFS merit scores = 6.61596
CFS merit scores = 6.6228
CFS merit scores = 6.62946
CFS merit scores = 6.63607
CFS merit scores = 6.64253
CFS merit scores = 6.64905
CFS merit scores = 6.65556
CFS merit scores = 6.66195
CFS merit scores = 6.66766
CFS merit scores = 6.67318
CFS merit scores = 6.67821
CFS merit scores = 6.68335
CFS merit scores = 6.68755
CFS merit scores = 6.69176
CFS merit scores = 6.69613
CFS merit scores = 6.7003
CFS merit scores = 6.70419
CFS merit scores = 6.7078
CFS merit scores = 6.71147
CFS merit scores = 6.71537
CFS merit scores = 6.71926
CFS merit scores = 6.72269
CFS merit scores = 6.72635
CFS merit scores = 6.72986
CFS merit scores = 6.73332
CFS merit scores = 6.73629
CFS merit scores = 6.73916
CFS merit scores = 6.74218
CFS merit scores = 6.74484
CFS merit scores = 6.74686
CFS merit scores = 6.74891
CFS merit scores = 6.75096
CFS merit scores = 6.7531
CFS merit scores = 6.7553
CFS merit scores = 6.75751
CFS merit scores = 6.75949
CFS merit scores = 6.76123
CFS merit scores = 6.76287
CFS merit scores = 6.76455
CFS merit scores = 6.76631
CFS merit scores = 6.76808
CFS merit scores = 6.76975
CFS merit scores = 6.77139
CFS merit scores = 6.77242
CFS merit scores = 6.77332
CFS merit scores = 6.77436
CFS merit scores = 6.77495
CFS merit scores = 6.7755
CFS merit scores = 6.77608
CFS merit scores = 6.77664
CFS merit scores = 6.77741
CFS merit scores = 6.77776
CFS merit scores = 6.77827
CFS merit scores = 6.77892
CFS merit scores = 6.77957
CFS merit scores = 6.78008
CFS merit scores = 6.78058
CFS merit scores = 6.78119
CFS merit scores = 6.78203
CFS merit scores = 6.78251
CFS merit scores = 6.78294
CFS merit scores = 6.78324
CFS merit scores = 6.78366
CFS merit scores = 6.78417
CFS merit scores = 6.78478
CFS merit scores = 6.78517
CFS merit scores = 6.78565
CFS merit scores = 6.78615
CFS merit scores = 6.78669
CFS merit scores = 6.78725
CFS merit scores = 6.78783
CFS merit scores = 6.78814
CFS merit scores = 6.78843
CFS merit scores = 6.78874
CFS merit scores = 6.78913
CFS merit scores = 6.78954
CFS merit scores = 6.78983
CFS merit scores = 6.79017
CFS merit scores = 6.79058
CFS merit scores = 6.79095
CFS merit scores = 6.79119
CFS merit scores = 6.79136
CFS merit scores = 6.79142
CFS merit scores = 6.79151
CFS merit scores = 6.79151
CFS merit scores = 6.79152
CFS merit scores = 6.79162
CFS merit scores = 6.79169
CFS merit scores = 6.79165
CFS merit scores = 6.7916
CFS merit scores = 6.79157
CFS merit scores = 6.79158
CFS merit scores = 6.79159
CFS merit scores = 6.79165
CFS merit scores = 6.79156
CFS merit scores = 6.79139
CFS merit scores = 6.7912
CFS merit scores = 6.79108
CFS merit scores = 6.79091
CFS merit scores = 6.79079
CFS merit scores = 6.79042
CFS merit scores = 6.79005
CFS merit scores = 6.78956
CFS merit scores = 6.78923
CFS merit scores = 6.78882
CFS merit scores = 6.78831
CFS merit scores = 6.78783
CFS merit scores = 6.78726
CFS merit scores = 6.78674
CFS merit scores = 6.78597
CFS merit scores = 6.7853
CFS merit scores = 6.78446
CFS merit scores = 6.78363
CFS merit scores = 6.78278
CFS merit scores = 6.78195
CFS merit scores = 6.78103
CFS merit scores = 6.78016
CFS merit scores = 6.7792
CFS merit scores = 6.77827
CFS merit scores = 6.77738
CFS merit scores = 6.77646
CFS merit scores = 6.77554
CFS merit scores = 6.77468
CFS merit scores = 6.77369
CFS merit scores = 6.77277
CFS merit scores = 6.77182
CFS merit scores = 6.77096
CFS merit scores = 6.76993
CFS merit scores = 6.76896
CFS merit scores = 6.7679
CFS merit scores = 6.76683
CFS merit scores = 6.76586
CFS merit scores = 6.76492
CFS merit scores = 6.7639
CFS merit scores = 6.76292
CFS merit scores = 6.762
CFS merit scores = 6.76096
CFS merit scores = 6.76001
CFS merit scores = 6.75906
CFS merit scores = 6.75775
CFS merit scores = 6.75648
CFS merit scores = 6.75514
CFS merit scores = 6.75373
CFS merit scores = 6.7524
CFS merit scores = 6.75115
CFS merit scores = 6.74967
CFS merit scores = 6.74822
CFS merit scores = 6.74675
CFS merit scores = 6.74538
CFS merit scores = 6.74395
CFS merit scores = 6.74237
CFS merit scores = 6.74077
CFS merit scores = 6.73925
CFS merit scores = 6.73777
CFS merit scores = 6.73632
CFS merit scores = 6.73488
CFS merit scores = 6.73341
CFS merit scores = 6.73202
CFS merit scores = 6.7306
CFS merit scores = 6.72924
CFS merit scores = 6.72785
CFS merit scores = 6.72646
CFS merit scores = 6.72507
CFS merit scores = 6.7237
CFS merit scores = 6.72236
CFS merit scores = 6.72097
CFS merit scores = 6.71958
CFS merit scores = 6.71826
CFS merit scores = 6.71701
CFS merit scores = 6.71574
CFS merit scores = 6.71433
CFS merit scores = 6.713
CFS merit scores = 6.71154
CFS merit scores = 6.71013
CFS merit scores = 6.70878
CFS merit scores = 6.70745
CFS merit scores = 6.70611
CFS merit scores = 6.70478
CFS merit scores = 6.70346
CFS merit scores = 6.7022
CFS merit scores = 6.70084
CFS merit scores = 6.69951
CFS merit scores = 6.6982
CFS merit scores = 6.69687
CFS merit scores = 6.69539
CFS merit scores = 6.694
CFS merit scores = 6.69257
CFS merit scores = 6.69116
CFS merit scores = 6.6897
CFS merit scores = 6.68823
CFS merit scores = 6.68677
CFS merit scores = 6.68533
CFS merit scores = 6.68397
CFS merit scores = 6.68262
CFS merit scores = 6.6812
CFS merit scores = 6.67977
CFS merit scores = 6.67838
CFS merit scores = 6.67696
CFS merit scores = 6.67548
CFS merit scores = 6.67393
CFS merit scores = 6.6724
CFS merit scores = 6.67088
CFS merit scores = 6.66942
CFS merit scores = 6.66791
CFS merit scores = 6.66635
CFS merit scores = 6.66482
CFS merit scores = 6.66328
CFS merit scores = 6.66172
CFS merit scores = 6.66021
CFS merit scores = 6.6587
CFS merit scores = 6.65714
CFS merit scores = 6.65555
CFS merit scores = 6.65402
CFS merit scores = 6.65249
CFS merit scores = 6.6509
CFS merit scores = 6.64934
CFS merit scores = 6.64783
CFS merit scores = 6.64632
CFS merit scores = 6.64482
CFS merit scores = 6.64335
CFS merit scores = 6.64185
CFS merit scores = 6.64042
CFS merit scores = 6.639
CFS merit scores = 6.6376
CFS merit scores = 6.63616
CFS merit scores = 6.63473
CFS merit scores = 6.63324
CFS merit scores = 6.63174
CFS merit scores = 6.63023
CFS merit scores = 6.62873
CFS merit scores = 6.62726
CFS merit scores = 6.6258
CFS merit scores = 6.6243
CFS merit scores = 6.6228
CFS merit scores = 6.6213
CFS merit scores = 6.61977
CFS merit scores = 6.61822
CFS merit scores = 6.61665
CFS merit scores = 6.6151
CFS merit scores = 6.61358
CFS merit scores = 6.61207
CFS merit scores = 6.61053
CFS merit scores = 6.60894
CFS merit scores = 6.60738
CFS merit scores = 6.60582
CFS merit scores = 6.60429
CFS merit scores = 6.60271
CFS merit scores = 6.60101
CFS merit scores = 6.59924
CFS merit scores = 6.59748
CFS merit scores = 6.59574
CFS merit scores = 6.59405
CFS merit scores = 6.59241
CFS merit scores = 6.5907
CFS merit scores = 6.589
CFS merit scores = 6.58733
CFS merit scores = 6.58564
CFS merit scores = 6.58397
CFS merit scores = 6.5823
CFS merit scores = 6.58058
CFS merit scores = 6.57883
CFS merit scores = 6.57708
CFS merit scores = 6.57535
CFS merit scores = 6.57364
CFS merit scores = 6.57194
CFS merit scores = 6.57023
CFS merit scores = 6.56841
CFS merit scores = 6.56661
CFS merit scores = 6.56483
CFS merit scores = 6.56304
CFS merit scores = 6.56121
CFS merit scores = 6.55943
CFS merit scores = 6.55762
CFS merit scores = 6.55583
CFS merit scores = 6.55407
CFS merit scores = 6.55225
CFS merit scores = 6.55044
CFS merit scores = 6.54864
CFS merit scores = 6.54684
CFS merit scores = 6.54507
CFS merit scores = 6.54332
CFS merit scores = 6.5415
CFS merit scores = 6.53972
CFS merit scores = 6.53796
CFS merit scores = 6.53615
CFS merit scores = 6.53438
CFS merit scores = 6.5326
CFS merit scores = 6.53081
CFS merit scores = 6.52901
CFS merit scores = 6.52723
CFS merit scores = 6.52545
CFS merit scores = 6.5237
CFS merit scores = 6.52189
CFS merit scores = 6.52009
CFS merit scores = 6.51832
CFS merit scores = 6.51654
CFS merit scores = 6.51477
CFS merit scores = 6.51293
CFS merit scores = 6.51112
CFS merit scores = 6.50933
CFS merit scores = 6.50755
CFS merit scores = 6.50577
CFS merit scores = 6.50395
CFS merit scores = 6.50211
CFS merit scores = 6.50026
CFS merit scores = 6.49844
CFS merit scores = 6.49664
CFS merit scores = 6.4949
CFS merit scores = 6.49314
CFS merit scores = 6.49126
CFS merit scores = 6.4894
CFS merit scores = 6.48757
CFS merit scores = 6.48576
CFS merit scores = 6.48389
CFS merit scores = 6.48206
CFS merit scores = 6.48023
CFS merit scores = 6.47835
CFS merit scores = 6.47651
CFS merit scores = 6.47463
CFS merit scores = 6.47277
CFS merit scores = 6.47078
CFS merit scores = 6.46884
CFS merit scores = 6.46672
CFS merit scores = 6.46464
CFS merit scores = 6.46255
CFS merit scores = 6.46043
CFS merit scores = 6.45836
CFS merit scores = 6.4562
CFS merit scores = 6.45405
CFS merit scores = 6.4518
CFS merit scores = 6.44959
CFS merit scores = 6.44735
CFS merit scores = 6.44513
CFS merit scores = 6.44289
CFS merit scores = 6.44068
CFS merit scores = 6.4385
CFS merit scores = 6.43629
CFS merit scores = 6.43403
CFS merit scores = 6.43172
CFS merit scores = 6.42945
CFS merit scores = 6.42716
CFS merit scores = 6.42485
CFS merit scores = 6.42251
CFS merit scores = 6.42006
CFS merit scores = 6.41761
CFS merit scores = 6.41518
CFS merit scores = 6.41272
CFS merit scores = 6.4103
CFS merit scores = 6.40783
CFS merit scores = 6.40537
CFS merit scores = 6.4029
CFS merit scores = 6.40043
CFS merit scores = 6.39799
CFS merit scores = 6.39556
CFS merit scores = 6.39317
CFS merit scores = 6.39075
CFS merit scores = 6.38837
CFS merit scores = 6.38599
CFS merit scores = 6.38362
CFS merit scores = 6.38114
CFS merit scores = 6.37869
CFS merit scores = 6.37626
CFS merit scores = 6.37382
CFS merit scores = 6.37135
CFS merit scores = 6.36893
CFS merit scores = 6.36648
CFS merit scores = 6.36404
CFS merit scores = 6.36158
CFS merit scores = 6.35913
CFS merit scores = 6.35656
CFS merit scores = 6.35397
CFS merit scores = 6.3514
CFS merit scores = 6.34883
CFS merit scores = 6.34627
CFS merit scores = 6.34369
CFS merit scores = 6.34103
CFS merit scores = 6.33839
CFS merit scores = 6.33572
CFS merit scores = 6.33303
CFS merit scores = 6.33023
CFS merit scores = 6.32744
CFS merit scores = 6.32468
CFS merit scores = 6.3219
CFS merit scores = 6.3191
CFS merit scores = 6.31626
CFS merit scores = 6.31344
CFS merit scores = 6.31064
CFS merit scores = 6.30779
CFS merit scores = 6.30492
CFS merit scores = 6.30208
CFS merit scores = 6.29925
CFS merit scores = 6.29643
CFS merit scores = 6.29362
CFS merit scores = 6.29081
CFS merit scores = 6.28802
CFS merit scores = 6.28525
CFS merit scores = 6.28247
CFS merit scores = 6.27966
CFS merit scores = 6.27687
CFS merit scores = 6.27407
CFS merit scores = 6.27127
CFS merit scores = 6.26844
CFS merit scores = 6.26558
CFS merit scores = 6.26268
CFS merit scores = 6.25972
CFS merit scores = 6.25676
CFS merit scores = 6.25368
CFS merit scores = 6.25059
CFS merit scores = 6.24747
CFS merit scores = 6.24432
CFS merit scores = 6.24119
CFS merit scores = 6.23808
CFS merit scores = 6.23498
CFS merit scores = 6.23192
CFS merit scores = 6.22882
CFS merit scores = 6.22569
CFS merit scores = 6.22259
CFS merit scores = 6.21945
CFS merit scores = 6.21631
CFS merit scores = 6.2132
CFS merit scores = 6.21011
CFS merit scores = 6.20699
CFS merit scores = 6.2039
CFS merit scores = 6.20075
CFS merit scores = 6.19758
CFS merit scores = 6.19444
CFS merit scores = 6.19133
CFS merit scores = 6.1882
CFS merit scores = 6.18504
CFS merit scores = 6.18191
CFS merit scores = 6.17875
CFS merit scores = 6.17561
CFS merit scores = 6.17247
CFS merit scores = 6.16932
CFS merit scores = 6.16617
CFS merit scores = 6.16302
CFS merit scores = 6.15985
CFS merit scores = 6.15671
CFS merit scores = 6.15358
CFS merit scores = 6.15045
CFS merit scores = 6.14724
CFS merit scores = 6.14406
CFS merit scores = 6.14088
CFS merit scores = 6.13771
CFS merit scores = 6.13453
CFS merit scores = 6.13134
CFS merit scores = 6.12815
CFS merit scores = 6.12497
CFS merit scores = 6.1218
CFS merit scores = 6.1186
CFS merit scores = 6.11541
CFS merit scores = 6.11223
CFS merit scores = 6.10903
CFS merit scores = 6.10586
CFS merit scores = 6.10271
CFS merit scores = 6.09957
CFS merit scores = 6.09642
CFS merit scores = 6.09323
CFS merit scores = 6.09
CFS merit scores = 6.08673
CFS merit scores = 6.08351
CFS merit scores = 6.08026
CFS merit scores = 6.07699
CFS merit scores = 6.07367
CFS merit scores = 6.07035
CFS merit scores = 6.06705
CFS merit scores = 6.06375
CFS merit scores = 6.06044
CFS merit scores = 6.05717
CFS merit scores = 6.05388
CFS merit scores = 6.05056
CFS merit scores = 6.04727
CFS merit scores = 6.04395
CFS merit scores = 6.04064
CFS merit scores = 6.03736
CFS merit scores = 6.03406
CFS merit scores = 6.03073
CFS merit scores = 6.02742
CFS merit scores = 6.02406
CFS merit scores = 6.02068
CFS merit scores = 6.01733
CFS merit scores = 6.01399
CFS merit scores = 6.01067
CFS merit scores = 6.00731
CFS merit scores = 6.00394
CFS merit scores = 6.00059
CFS merit scores = 5.99728
CFS merit scores = 5.99395
CFS merit scores = 5.99056
CFS merit scores = 5.98714
CFS merit scores = 5.98373
CFS merit scores = 5.98035
CFS merit scores = 5.97698
CFS merit scores = 5.97351
CFS merit scores = 5.97001
CFS merit scores = 5.96652
CFS merit scores = 5.96304
CFS merit scores = 5.95957
CFS merit scores = 5.95608
CFS merit scores = 5.95251
CFS merit scores = 5.94892
CFS merit scores = 5.94528
CFS merit scores = 5.94165
CFS merit scores = 5.93806
CFS merit scores = 5.93448
CFS merit scores = 5.93086
CFS merit scores = 5.92708
CFS merit scores = 5.92332
CFS merit scores = 5.91956
CFS merit scores = 5.91582
CFS merit scores = 5.91202
CFS merit scores = 5.90821
CFS merit scores = 5.90435
CFS merit scores = 5.90048
CFS merit scores = 5.8966
CFS merit scores = 5.89273
CFS merit scores = 5.88889
CFS merit scores = 5.88485
CFS merit scores = 5.88083
CFS merit scores = 5.87682
CFS merit scores = 5.8728
CFS merit scores = 5.86872
CFS merit scores = 5.86457
CFS merit scores = 5.86027
CFS merit scores = 5.85595
CFS merit scores = 5.85156
CFS merit scores = 5.84719
CFS merit scores = 5.8428
CFS merit scores = 5.83833
CFS merit scores = 5.83376
CFS merit scores = 5.82923
CFS merit scores = 5.82471
CFS merit scores = 5.82015
CFS merit scores = 5.8156
CFS merit scores = 5.81098
CFS merit scores = 5.80637
CFS merit scores = 5.80176
CFS merit scores = 5.79716
CFS merit scores = 5.79251
CFS merit scores = 5.78773
CFS merit scores = 5.78293
CFS merit scores = 5.7781
CFS merit scores = 5.77317
CFS merit scores = 5.76826
CFS merit scores = 5.76304
CFS merit scores = 5.7576
CFS merit scores = 5.75219
CFS merit scores = 5.74673
CFS merit scores = 5.74109
CFS merit scores = 5.73541
CFS merit scores = 5.72965
CFS merit scores = 5.72387
CFS merit scores = 5.71809
CFS merit scores = 5.71217
CFS merit scores = 5.70614
CFS merit scores = 5.70009
CFS merit scores = 5.69405
CFS merit scores = 5.688
CFS merit scores = 5.68169
CFS merit scores = 5.67527
CFS merit scores = 5.66881
CFS merit scores = 5.66239
CFS merit scores = 5.65587
CFS merit scores = 5.64941
CFS merit scores = 5.64288
CFS merit scores = 5.63571
CFS merit scores = 5.62844
CFS merit scores = 5.62078
CFS merit scores = 5.61286
CFS merit scores = 5.60439
CFS merit scores = 5.59493
CFS merit scores = 5.58469
CFS merit scores = 5.56537
cnt = 1	feature = 62	correl = 0.352484	descr = Position_Specific_Bin_Base_20_Base_A
cnt = 2	feature = 640	correl = -0.163394	descr = N_Gram_GGC
cnt = 3	feature = 702	correl = 0.060305	descr = N_Gram_GTCGC
cnt = 4	feature = 452	correl = -0.0568818	descr = N_Gram_CGCGT
cnt = 5	feature = 849	correl = -0.0276523	descr = N_Gram_TGCCT
cnt = 6	feature = 519	correl = 0.0328851	descr = N_Gram_CTTAG
cnt = 7	feature = 884	correl = -0.040421	descr = N_Gram_TTACC
cnt = 8	feature = 596	correl = -0.0220895	descr = N_Gram_GCCGT
cnt = 9	feature = 752	correl = -0.0357203	descr = N_Gram_TACGT
cnt = 10	feature = 739	correl = 0.0320582	descr = N_Gram_TAAGC
cnt = 11	feature = 444	correl = -0.0506162	descr = N_Gram_CGCAA
cnt = 12	feature = 440	correl = -0.0312466	descr = N_Gram_CGATA
cnt = 13	feature = 296	correl = 0.0241397	descr = N_Gram_ATCGT
cnt = 14	feature = 453	correl = -0.0572803	descr = N_Gram_CGCTA
cnt = 15	feature = 229	correl = -0.0375609	descr = N_Gram_ACGAC
cnt = 16	feature = 438	correl = -0.0323005	descr = N_Gram_CGAGT
cnt = 17	feature = 569	correl = 0.0258769	descr = N_Gram_GATTA
cnt = 18	feature = 493	correl = 0.0263994	descr = N_Gram_CTATC
cnt = 19	feature = 483	correl = -0.022232	descr = N_Gram_CTAAC
cnt = 20	feature = 671	correl = 0.0528192	descr = N_Gram_GGTAA
cnt = 21	feature = 899	correl = 0.0358779	descr = N_Gram_TTCGC
cnt = 22	feature = 472	correl = -0.040052	descr = N_Gram_CGTCG
cnt = 23	feature = 741	correl = -0.0482141	descr = N_Gram_TAATC
cnt = 24	feature = 722	correl = -0.0451201	descr = N_Gram_GTTAG
cnt = 25	feature = 473	correl = 0.0287544	descr = N_Gram_CGTCT
cnt = 26	feature = 612	correl = -0.0493191	descr = N_Gram_GCGGT
cnt = 27	feature = 705	correl = 0.0424223	descr = N_Gram_GTCTA
cnt = 28	feature = 749	correl = 0.0306888	descr = N_Gram_TACCG
cnt = 29	feature = 796	correl = -0.0223042	descr = N_Gram_TCCGA
cnt = 30	feature = 237	correl = 0.0666014	descr = N_Gram_ACTAC
cnt = 31	feature = 892	correl = 0.0312004	descr = N_Gram_TTATG
cnt = 32	feature = 476	correl = -0.0370564	descr = N_Gram_CGTGG
cnt = 33	feature = 881	correl = 0.0214829	descr = N_Gram_TTAAG
cnt = 34	feature = 290	correl = -0.0317745	descr = N_Gram_ATCCC
cnt = 35	feature = 772	correl = 0.0314875	descr = N_Gram_TATAC
cnt = 36	feature = 889	correl = 0.066214	descr = N_Gram_TTAGT
cnt = 37	feature = 436	correl = -0.0415313	descr = N_Gram_CGACG
cnt = 38	feature = 212	correl = 0.0550919	descr = N_Gram_ACAGT
cnt = 39	feature = 920	correl = 0.0389181	descr = N_Gram_TTGTG
cnt = 40	feature = 228	correl = -0.042296	descr = N_Gram_ACGAA
cnt = 41	feature = 446	correl = -0.0512826	descr = N_Gram_CGCAT
cnt = 42	feature = 592	correl = -0.0874701	descr = N_Gram_GCCCG
cnt = 43	feature = 554	correl = -0.0373336	descr = N_Gram_GAGAT
cnt = 44	feature = 546	correl = -0.0406262	descr = N_Gram_GACCC
cnt = 45	feature = 497	correl = -0.0454707	descr = N_Gram_CTCAC
cnt = 46	feature = 539	correl = 0.0482697	descr = N_Gram_GAATA
cnt = 47	feature = 480	correl = 0.0250084	descr = N_Gram_CGTTT
cnt = 48	feature = 484	correl = 0.0657883	descr = N_Gram_CTAAG
cnt = 49	feature = 888	correl = 0.0314569	descr = N_Gram_TTAGC
cnt = 50	feature = 311	correl = -0.0251014	descr = N_Gram_ATTAA
cnt = 51	feature = 773	correl = 0.0365127	descr = N_Gram_TATAG
cnt = 52	feature = 885	correl = -0.0316851	descr = N_Gram_TTACG
cnt = 53	feature = 330	correl = 0.0498768	descr = N_Gram_CAAGC
cnt = 54	feature = 518	correl = -0.0447954	descr = N_Gram_CTTAA
cnt = 55	feature = 264	correl = 0.0317756	descr = N_Gram_AGGGG
cnt = 56	feature = 494	correl = 0.0281054	descr = N_Gram_CTATG
cnt = 57	feature = 807	correl = -0.0225876	descr = N_Gram_TCGCG
cnt = 58	feature = 672	correl = 0.0282457	descr = N_Gram_GGTAC
cnt = 59	feature = 574	correl = -0.0780012	descr = N_Gram_GCAAA
cnt = 60	feature = 230	correl = 0.0355494	descr = N_Gram_ACGCT
cnt = 61	feature = 547	correl = -0.0515994	descr = N_Gram_GACCG
cnt = 62	feature = 629	correl = -0.0232822	descr = N_Gram_GGAAA
cnt = 63	feature = 699	correl = -0.0501653	descr = N_Gram_GTCCG
cnt = 64	feature = 583	correl = -0.0400772	descr = N_Gram_GCATA
cnt = 65	feature = 415	correl = 0.0214829	descr = N_Gram_CCTAG
cnt = 66	feature = 281	correl = 0.03421	descr = N_Gram_ATAGG
cnt = 67	feature = 337	correl = -0.0263497	descr = N_Gram_CACCG
cnt = 68	feature = 723	correl = 0.0242967	descr = N_Gram_GTTCG
cnt = 69	feature = 857	correl = 0.0295216	descr = N_Gram_TGGAC
cnt = 70	feature = 527	correl = -0.027751	descr = N_Gram_CTTTA
cnt = 71	feature = 771	correl = 0.0690565	descr = N_Gram_TATAA
cnt = 72	feature = 437	correl = 0.0242983	descr = N_Gram_CGAGA
cnt = 73	feature = 575	correl = 0.0639473	descr = N_Gram_GCAAC
cnt = 74	feature = 934	correl = 0.0274647	descr = N_Gram_TTTTG
cnt = 75	feature = 914	correl = 0.0357462	descr = N_Gram_TTGCG
cnt = 76	feature = 621	correl = -0.0258793	descr = N_Gram_GCTGA
cnt = 77	feature = 232	correl = -0.0408817	descr = N_Gram_ACGGG
cnt = 78	feature = 639	correl = 0.032473	descr = N_Gram_GGATT
cnt = 79	feature = 304	correl = 0.0318875	descr = N_Gram_ATGCT
cnt = 80	feature = 755	correl = 0.0442694	descr = N_Gram_TACTG
cnt = 81	feature = 207	correl = 0.0471417	descr = N_Gram_ACAAT
cnt = 82	feature = 735	correl = -0.0291976	descr = N_Gram_TAACC
cnt = 83	feature = 754	correl = 0.0658148	descr = N_Gram_TACTA
cnt = 84	feature = 808	correl = 0.0436756	descr = N_Gram_TCGCT
cnt = 85	feature = 407	correl = -0.0233458	descr = N_Gram_CCGCG
cnt = 86	feature = 332	correl = -0.033299	descr = N_Gram_CAATT
cnt = 87	feature = 475	correl = 0.0643693	descr = N_Gram_CGTGA
cnt = 88	feature = 388	correl = -0.0618493	descr = N_Gram_CCCAT
cnt = 89	feature = 419	correl = -0.0896182	descr = N_Gram_CCTCG
cnt = 90	feature = 591	correl = -0.0533626	descr = N_Gram_GCCCC
cnt = 91	feature = 256	correl = -0.0411751	descr = N_Gram_AGCGG
cnt = 92	feature = 910	correl = 0.040327	descr = N_Gram_TTGAC
cnt = 93	feature = 719	correl = 0.0300303	descr = N_Gram_GTGTG
cnt = 94	feature = 663	correl = -0.0394371	descr = N_Gram_GGGGA
cnt = 95	feature = 327	correl = 0.0264516	descr = N_Gram_CAACC
cnt = 96	feature = 478	correl = -0.068221	descr = N_Gram_CGTTC
cnt = 97	feature = 343	correl = 0.037841	descr = N_Gram_CACTC
cnt = 98	feature = 563	correl = 0.075348	descr = N_Gram_GATAT
cnt = 99	feature = 460	correl = -0.109625	descr = N_Gram_CGGCG
cnt = 100	feature = 335	correl = -0.0225012	descr = N_Gram_CACAT
cnt = 101	feature = 432	correl = -0.0328284	descr = N_Gram_CGAAT
cnt = 102	feature = 329	correl = -0.0244684	descr = N_Gram_CAAGA
cnt = 103	feature = 219	correl = -0.0253784	descr = N_Gram_ACCAA
cnt = 104	feature = 822	correl = 0.0541968	descr = N_Gram_TCTCT
cnt = 105	feature = 869	correl = 0.0233143	descr = N_Gram_TGTAG
cnt = 106	feature = 414	correl = 0.0579146	descr = N_Gram_CCTAA
cnt = 107	feature = 615	correl = -0.0482416	descr = N_Gram_GCGTT
cnt = 108	feature = 882	correl = -0.0313677	descr = N_Gram_TTAAT
cnt = 109	feature = 492	correl = 0.0570097	descr = N_Gram_CTATA
cnt = 110	feature = 609	correl = -0.0480558	descr = N_Gram_GCGGA
cnt = 111	feature = 806	correl = 0.0228636	descr = N_Gram_TCGCC
cnt = 112	feature = 694	correl = 0.0436617	descr = N_Gram_GTCAA
cnt = 113	feature = 788	correl = -0.0380561	descr = N_Gram_TCAGA
cnt = 114	feature = 872	correl = 0.0399933	descr = N_Gram_TGTCG
cnt = 115	feature = 595	correl = -0.0290442	descr = N_Gram_GCCGC
cnt = 116	feature = 736	correl = 0.031246	descr = N_Gram_TAACT
cnt = 117	feature = 260	correl = -0.028311	descr = N_Gram_AGGCA
cnt = 118	feature = 273	correl = 0.0661502	descr = N_Gram_AGTGA
cnt = 119	feature = 401	correl = -0.0513924	descr = N_Gram_CCGAA
cnt = 120	feature = 303	correl = 0.024049	descr = N_Gram_ATGCA
cnt = 121	feature = 901	correl = 0.0600922	descr = N_Gram_TTCGT
cnt = 122	feature = 683	correl = -0.0804803	descr = N_Gram_GGTTG
cnt = 123	feature = 805	correl = 0.0420641	descr = N_Gram_TCGCA
cnt = 124	feature = 599	correl = -0.0414454	descr = N_Gram_GCCTT
cnt = 125	feature = 247	correl = -0.0259641	descr = N_Gram_AGAGA
cnt = 126	feature = 632	correl = 0.0277723	descr = N_Gram_GGACA
cnt = 127	feature = 435	correl = -0.0531478	descr = N_Gram_CGACC
cnt = 128	feature = 750	correl = 0.0305344	descr = N_Gram_TACCT
cnt = 129	feature = 359	correl = -0.0621025	descr = N_Gram_CATAA
cnt = 130	feature = 341	correl = -0.0262903	descr = N_Gram_CACGG
cnt = 131	feature = 678	correl = -0.0295	descr = N_Gram_GGTGA
cnt = 132	feature = 863	correl = -0.0494111	descr = N_Gram_TGGGA
cnt = 133	feature = 291	correl = 0.0269613	descr = N_Gram_ATCCG
cnt = 134	feature = 206	correl = 0.0583651	descr = N_Gram_ACAAA
cnt = 135	feature = 271	correl = 0.0372431	descr = N_Gram_AGTCT
cnt = 136	feature = 496	correl = -0.0586196	descr = N_Gram_CTCAA
cnt = 137	feature = 56	correl = -0.0409098	descr = Position_Specific_Bin_Base_18_Base_G
cnt = 138	feature = 391	correl = -0.0404093	descr = N_Gram_CCCCG
cnt = 139	feature = 351	correl = 0.0264415	descr = N_Gram_CAGCT
cnt = 140	feature = 746	correl = -0.0229132	descr = N_Gram_TACAG
cnt = 141	feature = 426	correl = 0.024668	descr = N_Gram_CCTTA
cnt = 142	feature = 386	correl = -0.0330289	descr = N_Gram_CCCAA
cnt = 143	feature = 31	correl = -0.0337109	descr = Position_Specific_Bin_Base_11_Base_C
cnt = 144	feature = 803	correl = 0.0283897	descr = N_Gram_TCGAG
cnt = 145	feature = 620	correl = 0.0553425	descr = N_Gram_GCTCT
cnt = 146	feature = 0	correl = 0.0308315	descr = Position_Specific_Bin_Base_0_Base_A
cnt = 147	feature = 766	correl = 0.0386119	descr = N_Gram_TAGGG
cnt = 148	feature = 367	correl = 0.0283966	descr = N_Gram_CATGT
cnt = 149	feature = 787	correl = -0.0405416	descr = N_Gram_TCACG
cnt = 150	feature = 535	correl = -0.0467934	descr = N_Gram_GAAGA
cnt = 151	feature = 550	correl = 0.0690122	descr = N_Gram_GACTA
cnt = 152	feature = 553	correl = 0.0336224	descr = N_Gram_GAGAA
cnt = 153	feature = 718	correl = 0.030938	descr = N_Gram_GTGTA
cnt = 154	feature = 403	correl = -0.0215648	descr = N_Gram_CCGAG
cnt = 155	feature = 606	correl = -0.0881889	descr = N_Gram_GCGCG
cnt = 156	feature = 759	correl = 0.0573345	descr = N_Gram_TAGAC
cnt = 157	feature = 751	correl = -0.0305078	descr = N_Gram_TACG
cnt = 158	feature = 408	correl = -0.0317377	descr = N_Gram_CCGCT
cnt = 159	feature = 711	correl = -0.0388454	descr = N_Gram_GTGCG
cnt = 160	feature = 734	correl = 0.0509591	descr = N_Gram_TAAAC
cnt = 161	feature = 909	correl = 0.0509812	descr = N_Gram_TTGAA
cnt = 162	feature = 319	correl = 0.0466368	descr = N_Gram_ATTGG
cnt = 163	feature = 404	correl = -0.0674243	descr = N_Gram_CCGAT
cnt = 164	feature = 16	correl = -0.0363219	descr = Position_Specific_Bin_Base_6_Base_C
cnt = 165	feature = 3	correl = 0.0827512	descr = Position_Specific_Bin_Base_1_Base_A
cnt = 166	feature = 645	correl = -0.0766553	descr = N_Gram_GGCCA
cnt = 167	feature = 789	correl = 0.0225458	descr = N_Gram_TCAGT
cnt = 168	feature = 502	correl = 0.0313357	descr = N_Gram_CTCTA
cnt = 169	feature = 813	correl = 0.0954929	descr = N_Gram_TCGTG
cnt = 170	feature = 315	correl = 0.0344103	descr = N_Gram_ATTCG
cnt = 171	feature = 543	correl = 0.0367219	descr = N_Gram_GACAC
cnt = 172	feature = 687	correl = 0.0275186	descr = N_Gram_GTAAG
cnt = 173	feature = 578	correl = -0.0465076	descr = N_Gram_GCACC
cnt = 174	feature = 531	correl = -0.0216293	descr = N_Gram_GAAAG
cnt = 175	feature = 454	correl = -0.0222314	descr = N_Gram_CGCTC
cnt = 176	feature = 312	correl = 0.0307777	descr = N_Gram_ATTAG
cnt = 177	feature = 458	correl = -0.0437744	descr = N_Gram_CGGCA
cnt = 178	feature = 883	correl = 0.0465747	descr = N_Gram_TTACA
cnt = 179	feature = 324	correl = -0.024809	descr = N_Gram_CAAAA
cnt = 180	feature = 306	correl = -0.0222159	descr = N_Gram_ATGGA
cnt = 181	feature = 604	correl = -0.0536892	descr = N_Gram_GCGCA
cnt = 182	feature = 631	correl = 0.0371057	descr = N_Gram_GGAAT
cnt = 183	feature = 710	correl = -0.0401789	descr = N_Gram_GTGCC
cnt = 184	feature = 800	correl = -0.0341754	descr = N_Gram_TCCTG
cnt = 185	feature = 313	correl = 0.0778123	descr = N_Gram_ATTAT
cnt = 186	feature = 903	correl = 0.032209	descr = N_Gram_TTCTA
cnt = 187	feature = 548	correl = -0.0232789	descr = N_Gram_GACGG
cnt = 188	feature = 698	correl = -0.0480959	descr = N_Gram_GTCCC
cnt = 189	feature = 841	correl = 0.0258247	descr = N_Gram_TGATT
cnt = 190	feature = 850	correl = 0.0478088	descr = N_Gram_TGCGA
cnt = 191	feature = 51	correl = 0.0238451	descr = Position_Specific_Bin_Base_17_Base_A
cnt = 192	feature = 65	correl = 0.117019	descr = Position_Specific_Bin_Base_20_Base_T
cnt = 193	feature = 395	correl = -0.0503419	descr = N_Gram_CCCGC
cnt = 194	feature = 243	correl = 0.0235298	descr = N_Gram_ACTTC
cnt = 195	feature = 816	correl = 0.0384689	descr = N_Gram_TCTAC
cnt = 196	feature = 775	correl = 0.052282	descr = N_Gram_TATCA
cnt = 197	feature = 514	correl = 0.0462674	descr = N_Gram_CTGGT
cnt = 198	feature = 34	correl = 0.0371555	descr = Position_Specific_Bin_Base_12_Base_A
cnt = 199	feature = 12	correl = -0.0693015	descr = Position_Specific_Bin_Base_4_Base_C
cnt = 200	feature = 356	correl = 0.024697	descr = N_Gram_CAGTT
cnt = 201	feature = 765	correl = 0.0279371	descr = N_Gram_TAGGC
cnt = 202	feature = 21	correl = 0.0370049	descr = Position_Specific_Bin_Base_8_Base_A
cnt = 203	feature = 346	correl = -0.0404712	descr = N_Gram_CAGAC
cnt = 204	feature = 730	correl = 0.0219872	descr = N_Gram_GTTTT
cnt = 205	feature = 860	correl = -0.0763132	descr = N_Gram_TGGCG
cnt = 206	feature = 676	correl = -0.0244916	descr = N_Gram_GGTCT
cnt = 207	feature = 763	correl = 0.0656789	descr = N_Gram_TAGCT
cnt = 208	feature = 500	correl = -0.0489815	descr = N_Gram_CTCGT
cnt = 209	feature = 782	correl = 0.0369317	descr = N_Gram_TATTT
cnt = 210	feature = 2	correl = -0.131046	descr = Position_Specific_Bin_Base_0_Base_G
cnt = 211	feature = 292	correl = 0.0245719	descr = N_Gram_ATCCT
cnt = 212	feature = 758	correl = 0.0383533	descr = N_Gram_TAGAA
cnt = 213	feature = 660	correl = -0.0924826	descr = N_Gram_GGGCC
cnt = 214	feature = 265	correl = 0.0846066	descr = N_Gram_AGGTA
cnt = 215	feature = 652	correl = -0.0452872	descr = N_Gram_GGCTG
cnt = 216	feature = 785	correl = 0.0506771	descr = N_Gram_TCAAC
cnt = 217	feature = 57	correl = 0.0281368	descr = Position_Specific_Bin_Base_18_Base_T
cnt = 218	feature = 525	correl = 0.0481221	descr = N_Gram_CTTGT
cnt = 219	feature = 665	correl = -0.0477275	descr = N_Gram_GGGGT
cnt = 220	feature = 241	correl = -0.0447259	descr = N_Gram_ACTGC
cnt = 221	feature = 294	correl = 0.0302793	descr = N_Gram_ATCGA
cnt = 222	feature = 289	correl = 0.0529283	descr = N_Gram_ATCCA
cnt = 223	feature = 250	correl = 0.0602192	descr = N_Gram_AGATA
cnt = 224	feature = 633	correl = -0.0562755	descr = N_Gram_GGACC
cnt = 225	feature = 529	correl = -0.0315903	descr = N_Gram_CTTTT
cnt = 226	feature = 839	correl = 0.0257812	descr = N_Gram_TGATC
cnt = 227	feature = 248	correl = -0.0235714	descr = N_Gram_AGAGG
cnt = 228	feature = 913	correl = 0.0322428	descr = N_Gram_TTGCC
cnt = 229	feature = 649	correl = -0.086043	descr = N_Gram_GGCGG
cnt = 230	feature = 398	correl = -0.0639163	descr = N_Gram_CCCTG
cnt = 231	feature = 695	correl = 0.0284034	descr = N_Gram_GTCAT
cnt = 232	feature = 7	correl = 0.134288	descr = Position_Specific_Bin_Base_2_Base_G
cnt = 233	feature = 41	correl = -0.0326769	descr = Position_Specific_Bin_Base_14_Base_C
cnt = 234	feature = 374	correl = -0.0223205	descr = N_Gram_CCAAG
cnt = 235	feature = 361	correl = 0.0222038	descr = N_Gram_CATAT
cnt = 236	feature = 556	correl = -0.0496013	descr = N_Gram_GAGCC
cnt = 237	feature = 46	correl = -0.0392544	descr = Position_Specific_Bin_Base_15_Base_T
cnt = 238	feature = 58	correl = 0.178008	descr = Position_Specific_Bin_Base_19_Base_A
cnt = 239	feature = 365	correl = 0.0236878	descr = N_Gram_CATGA
cnt = 240	feature = 451	correl = -0.0607184	descr = N_Gram_CGCGG
cnt = 241	feature = 875	correl = 0.0596723	descr = N_Gram_TGTGT
cnt = 242	feature = 664	correl = -0.0704033	descr = N_Gram_GGGGC
cnt = 243	feature = 716	correl = -0.0304433	descr = N_Gram_GTGGT
cnt = 244	feature = 811	correl = -0.0904293	descr = N_Gram_TCGGG
cnt = 245	feature = 64	correl = -0.178266	descr = Position_Specific_Bin_Base_20_Base_G
cnt = 246	feature = 760	correl = 0.0487441	descr = N_Gram_TAGAG
cnt = 247	feature = 642	correl = -0.0737884	descr = N_Gram_GGCAA
cnt = 248	feature = 559	correl = -0.0416069	descr = N_Gram_GAGGG
cnt = 249	feature = 38	correl = 0.044306	descr = Position_Specific_Bin_Base_13_Base_A
cnt = 250	feature = 768	correl = 0.0452054	descr = N_Gram_TAGTG
cnt = 251	feature = 381	correl = -0.0573555	descr = N_Gram_CCAGG
cnt = 252	feature = 487	correl = 0.0656799	descr = N_Gram_CTACT
cnt = 253	feature = 277	correl = 0.0291037	descr = N_Gram_ATACC
cnt = 254	feature = 820	correl = 0.038406	descr = N_Gram_TCTCA
cnt = 255	feature = 607	correl = -0.0479633	descr = N_Gram_GCGCT
cnt = 256	feature = 617	correl = 0.0215204	descr = N_Gram_GCTAT
cnt = 257	feature = 52	correl = -0.0600576	descr = Position_Specific_Bin_Base_17_Base_G
cnt = 258	feature = 919	correl = 0.0266206	descr = N_Gram_TTGTC
cnt = 259	feature = 9	correl = 0.0705455	descr = Position_Specific_Bin_Base_3_Base_G
cnt = 260	feature = 625	correl = -0.053387	descr = N_Gram_GCTTT
cnt = 261	feature = 833	correl = 0.0333023	descr = N_Gram_TGAAC
cnt = 262	feature = 916	correl = 0.0481604	descr = N_Gram_TTGGA
cnt = 263	feature = 24	correl = -0.0274771	descr = Position_Specific_Bin_Base_9_Base_C
cnt = 264	feature = 490	correl = 0.058939	descr = N_Gram_CTAGC
cnt = 265	feature = 590	correl = -0.0787345	descr = N_Gram_GCCCA
cnt = 266	feature = 691	correl = 0.0219125	descr = N_Gram_GTAT
cnt = 267	feature = 14	correl = 0.0622375	descr = Position_Specific_Bin_Base_5_Base_T
cnt = 268	feature = 636	correl = -0.0656813	descr = N_Gram_GGAGC
cnt = 269	feature = 818	correl = 0.0331207	descr = N_Gram_TCTAT
cnt = 270	feature = 105	correl = -0.0264646	descr = Fold_of_RNAi_Sequence_Pos_19
cnt = 271	feature = 377	correl = -0.0393523	descr = N_Gram_CCACG
cnt = 272	feature = 251	correl = -0.049925	descr = N_Gram_AGATG
cnt = 273	feature = 266	correl = -0.0290642	descr = N_Gram_AGGTG
cnt = 274	feature = 240	correl = 0.07055	descr = N_Gram_ACTGA
cnt = 275	feature = 270	correl = 0.095024	descr = N_Gram_AGTCG
cnt = 276	feature = 350	correl = -0.0584443	descr = N_Gram_CAGCC
cnt = 277	feature = 567	correl = -0.0395628	descr = N_Gram_GATGT
cnt = 278	feature = 851	correl = -0.0290152	descr = N_Gram_TGCGC
cnt = 279	feature = 844	correl = 0.0353459	descr = N_Gram_TGCAT
cnt = 280	feature = 17	correl = 0.021539	descr = Position_Specific_Bin_Base_6_Base_G
cnt = 281	feature = 382	correl = -0.04976	descr = N_Gram_CCATA
cnt = 282	feature = 373	correl = -0.0376381	descr = N_Gram_CCAAA
cnt = 283	feature = 4	correl = -0.0989067	descr = Position_Specific_Bin_Base_1_Base_G
cnt = 284	feature = 489	correl = 0.0337004	descr = N_Gram_CTAGA
cnt = 285	feature = 431	correl = -0.0628765	descr = N_Gram_CGAAG
cnt = 286	feature = 353	correl = -0.0925162	descr = N_Gram_CAGGG
cnt = 287	feature = 338	correl = -0.0445029	descr = N_Gram_CACCT
cnt = 288	feature = 35	correl = -0.0281148	descr = Position_Specific_Bin_Base_12_Base_C
cnt = 289	feature = 299	correl = 0.0437174	descr = N_Gram_ATCTG
cnt = 290	feature = 835	correl = 0.029936	descr = N_Gram_TGAAT
cnt = 291	feature = 242	correl = 0.0482069	descr = N_Gram_ACTGT
cnt = 292	feature = 49	correl = -0.059363	descr = Position_Specific_Bin_Base_16_Base_G
cnt = 293	feature = 238	correl = 0.0393929	descr = N_Gram_ACTCT
cnt = 294	feature = 160	correl = -0.0831405	descr = Fold_of_Target_NoBeginbrace_noends_Pos_19
cnt = 295	feature = 244	correl = 0.0338913	descr = N_Gram_AGAAT
cnt = 296	feature = 618	correl = -0.0409194	descr = N_Gram_GCTCC
cnt = 297	feature = 29	correl = 0.051879	descr = Position_Specific_Bin_Base_10_Base_T
cnt = 298	feature = 423	correl = -0.0594841	descr = N_Gram_CCTGC
cnt = 299	feature = 274	correl = -0.0247083	descr = N_Gram_AGTTC
cnt = 300	feature = 307	correl = -0.0332439	descr = N_Gram_ATGGG
cnt = 301	feature = 726	correl = -0.0264955	descr = N_Gram_GTTGT
cnt = 302	feature = 347	correl = -0.0451545	descr = N_Gram_CAGAG
cnt = 303	feature = 634	correl = 0.0373567	descr = N_Gram_GGACT
cnt = 304	feature = 924	correl = 0.0514726	descr = N_Gram_TTTAG
cnt = 305	feature = 900	correl = -0.0231576	descr = N_Gram_TTCGG
cnt = 306	feature = 846	correl = 0.0307228	descr = N_Gram_TGCCA
cnt = 307	feature = 614	correl = -0.0752282	descr = N_Gram_GCGTC
cnt = 308	feature = 598	correl = -0.0655951	descr = N_Gram_GCCTC
cnt = 309	feature = 843	correl = 0.0314087	descr = N_Gram_TGCAA
cnt = 310	feature = 1	correl = 0.108951	descr = Position_Specific_Bin_Base_0_Base_C
cnt = 311	feature = 211	correl = 0.0463823	descr = N_Gram_ACAGC
cnt = 312	feature = 792	correl = 0.0383018	descr = N_Gram_TCCAT
cnt = 313	feature = 619	correl = -0.0220218	descr = N_Gram_GCTCG
cnt = 314	feature = 852	correl = -0.038562	descr = N_Gram_TGCGG
cnt = 315	feature = 657	correl = -0.0615164	descr = N_Gram_GGGAG
cnt = 316	feature = 10	correl = -0.0988791	descr = Position_Specific_Bin_Base_3_Base_T
cnt = 317	feature = 44	correl = 0.0793026	descr = Position_Specific_Bin_Base_15_Base_A
cnt = 318	feature = 258	correl = 0.0358429	descr = N_Gram_AGCTT
cnt = 319	feature = 700	correl = -0.0481375	descr = N_Gram_GTCCT
cnt = 320	feature = 360	correl = -0.0402248	descr = N_Gram_CATAC
cnt = 321	feature = 848	correl = -0.036566	descr = N_Gram_TGCCG
cnt = 322	feature = 930	correl = 0.0347058	descr = N_Gram_TTTGC
cnt = 323	feature = 298	correl = 0.0736626	descr = N_Gram_ATCTC
cnt = 324	feature = 611	correl = -0.0311308	descr = N_Gram_GCGGG
cnt = 325	feature = 838	correl = 0.0521338	descr = N_Gram_TGATA
cnt = 326	feature = 786	correl = 0.0304417	descr = N_Gram_TCACC
cnt = 327	feature = 703	correl = 0.0615456	descr = N_Gram_GTCGT
cnt = 328	feature = 579	correl = -0.0299787	descr = N_Gram_GCACG
cnt = 329	feature = 392	correl = -0.0364186	descr = N_Gram_CCCCT
cnt = 330	feature = 59	correl = -0.11964	descr = Position_Specific_Bin_Base_19_Base_C
cnt = 331	feature = 50	correl = 0.0342317	descr = Position_Specific_Bin_Base_16_Base_T
cnt = 332	feature = 40	correl = 0.100553	descr = Position_Specific_Bin_Base_14_Base_A
cnt = 333	feature = 926	correl = 0.0468884	descr = N_Gram_TTTCC
cnt = 334	feature = 366	correl = -0.0384779	descr = N_Gram_CATGG
cnt = 335	feature = 836	correl = 0.034398	descr = N_Gram_TGAGA
cnt = 336	feature = 54	correl = 0.042764	descr = Position_Specific_Bin_Base_18_Base_A
cnt = 337	feature = 721	correl = -0.0336784	descr = N_Gram_GTTA
cnt = 338	feature = 25	correl = 0.031505	descr = Position_Specific_Bin_Base_9_Base_T
cnt = 339	feature = 593	correl = -0.0767287	descr = N_Gram_GCCCT
cnt = 340	feature = 499	correl = -0.0516572	descr = N_Gram_CTCGG
cnt = 341	feature = 566	correl = -0.0584905	descr = N_Gram_GATGG
cnt = 342	feature = 37	correl = -0.0393936	descr = Position_Specific_Bin_Base_12_Base_T
cnt = 343	feature = 686	correl = 0.0493707	descr = N_Gram_GTAAA
cnt = 344	feature = 283	correl = 0.0401178	descr = N_Gram_ATATA
cnt = 345	feature = 284	correl = 0.0304308	descr = N_Gram_ATATG
cnt = 346	feature = 584	correl = 0.0395065	descr = N_Gram_GCATC
cnt = 347	feature = 15	correl = 0.0232815	descr = Position_Specific_Bin_Base_6_Base_A
cnt = 348	feature = 513	correl = -0.0236954	descr = N_Gram_CTGGG
cnt = 349	feature = 536	correl = -0.0342264	descr = N_Gram_GAAGC
cnt = 350	feature = 740	correl = 0.0483461	descr = N_Gram_TAAGG
cnt = 351	feature = 714	correl = -0.0845509	descr = N_Gram_GTGGC
cnt = 352	feature = 20	correl = 0.0686459	descr = Position_Specific_Bin_Base_7_Base_T
cnt = 353	feature = 11	correl = 0.0828221	descr = Position_Specific_Bin_Base_4_Base_A
cnt = 354	feature = 32	correl = -0.0429348	descr = Position_Specific_Bin_Base_11_Base_G
cnt = 355	feature = 6	correl = 0.0358121	descr = Position_Specific_Bin_Base_2_Base_C
cnt = 356	feature = 406	correl = -0.0411399	descr = N_Gram_CCGCA
cnt = 357	feature = 516	correl = 0.0519715	descr = N_Gram_CTGTT
cnt = 358	feature = 873	correl = 0.0289623	descr = N_Gram_TGTCT
cnt = 359	feature = 249	correl = 0.0617804	descr = N_Gram_AGAGT
cnt = 360	feature = 697	correl = -0.0291296	descr = N_Gram_GTCCA
cnt = 361	feature = 794	correl = -0.0352329	descr = N_Gram_TCCCC
cnt = 362	feature = 638	correl = -0.047487	descr = N_Gram_GGATG
cnt = 363	feature = 904	correl = 0.0449649	descr = N_Gram_TTCTC
cnt = 364	feature = 53	correl = 0.0523096	descr = Position_Specific_Bin_Base_17_Base_T
cnt = 365	feature = 383	correl = 0.0228432	descr = N_Gram_CCATT
cnt = 366	feature = 798	correl = 0.0772501	descr = N_Gram_TCCTA
cnt = 367	feature = 60	correl = -0.12104	descr = Position_Specific_Bin_Base_19_Base_G
cnt = 368	feature = 511	correl = 0.0393811	descr = N_Gram_CTGGA
cnt = 369	feature = 220	correl = -0.0800083	descr = N_Gram_ACCAC
cnt = 370	feature = 650	correl = -0.0582752	descr = N_Gram_GGCGT
cnt = 371	feature = 42	correl = -0.14531	descr = Position_Specific_Bin_Base_14_Base_G
cnt = 372	feature = 26	correl = 0.0774627	descr = Position_Specific_Bin_Base_10_Base_A
cnt = 373	feature = 214	correl = 0.0534925	descr = N_Gram_ACATC
cnt = 374	feature = 227	correl = -0.0417074	descr = N_Gram_ACGA
cnt = 375	feature = 427	correl = 0.0307808	descr = N_Gram_CCTTG
cnt = 376	feature = 674	correl = 0.0287207	descr = N_Gram_GGTCA
cnt = 377	feature = 510	correl = -0.0216582	descr = N_Gram_CTGCT
cnt = 378	feature = 63	correl = -0.30054	descr = Position_Specific_Bin_Base_20_Base_C
cnt = 379	feature = 342	correl = -0.0394086	descr = N_Gram_CACGT
cnt = 380	feature = 729	correl = 0.0534377	descr = N_Gram_GTTTG
cnt = 381	feature = 894	correl = 0.0306235	descr = N_Gram_TTCAT
cnt = 382	feature = 450	correl = -0.0762828	descr = N_Gram_CGCGC
cnt = 383	feature = 262	correl = -0.0220516	descr = N_Gram_AGGGA
cnt = 384	feature = 738	correl = 0.0448696	descr = N_Gram_TAAGA
cnt = 385	feature = 252	correl = 0.0582992	descr = N_Gram_AGCAT
cnt = 386	feature = 461	correl = -0.0340151	descr = N_Gram_CGGCT
cnt = 387	feature = 418	correl = -0.0320366	descr = N_Gram_CCTCC
cnt = 388	feature = 279	correl = 0.0221987	descr = N_Gram_ATAGA
cnt = 389	feature = 537	correl = 0.0315382	descr = N_Gram_GAAGG
cnt = 390	feature = 263	correl = -0.104866	descr = N_Gram_AGGGC
cnt = 391	feature = 354	correl = -0.0269935	descr = N_Gram_CAGGT
cnt = 392	feature = 254	correl = -0.0475344	descr = N_Gram_AGCCC
cnt = 393	feature = 23	correl = 0.0608711	descr = Position_Specific_Bin_Base_8_Base_T
cnt = 394	feature = 891	correl = 0.0439393	descr = N_Gram_TTATC
cnt = 395	feature = 637	correl = -0.0498912	descr = N_Gram_GGAGG
cnt = 396	feature = 334	correl = 0.0281661	descr = N_Gram_CACAG
cnt = 397	feature = 308	correl = -0.0596461	descr = N_Gram_ATGGT
cnt = 398	feature = 725	correl = -0.036576	descr = N_Gram_GTTGG
cnt = 399	feature = 877	correl = 0.054743	descr = N_Gram_TGTTC
cnt = 400	feature = 8	correl = -0.128634	descr = Position_Specific_Bin_Base_2_Base_T
cnt = 401	feature = 931	correl = 0.033715	descr = N_Gram_TTTGG
cnt = 402	feature = 540	correl = 0.0436862	descr = N_Gram_GAATT
cnt = 403	feature = 779	correl = 0.0230856	descr = N_Gram_TATGG
cnt = 404	feature = 679	correl = -0.0572812	descr = N_Gram_GGTGC
cnt = 405	feature = 47	correl = 0.0692978	descr = Position_Specific_Bin_Base_16_Base_A
cnt = 406	feature = 791	correl = 0.0346826	descr = N_Gram_TCATC
cnt = 407	feature = 915	correl = 0.0223257	descr = N_Gram_TTGCT
cnt = 408	feature = 859	correl = -0.0470241	descr = N_Gram_TGGCC
cnt = 409	feature = 659	correl = -0.0544737	descr = N_Gram_GGGCA
cnt = 410	feature = 605	correl = -0.0301475	descr = N_Gram_GCGCC
cnt = 411	feature = 624	correl = 0.0323114	descr = N_Gram_GCTTG
cnt = 412	feature = 623	correl = -0.0314296	descr = N_Gram_GCTGG
cnt = 413	feature = 834	correl = 0.0417058	descr = N_Gram_TGAAG
cnt = 414	feature = 840	correl = -0.02909	descr = N_Gram_TGATG
cnt = 415	feature = 545	correl = -0.0513701	descr = N_Gram_GACCA
cnt = 416	feature = 43	correl = 0.0764463	descr = Position_Specific_Bin_Base_14_Base_T
cnt = 417	feature = 918	correl = 0.0493756	descr = N_Gram_TTGTA
cnt = 418	feature = 601	correl = 0.021844	descr = N_Gram_GCGA
cnt = 419	feature = 33	correl = 0.120783	descr = Position_Specific_Bin_Base_11_Base_T
cnt = 420	feature = 369	correl = 0.0790526	descr = N_Gram_CATTA
cnt = 421	feature = 28	correl = -0.0530427	descr = Position_Specific_Bin_Base_10_Base_G
cnt = 422	feature = 394	correl = -0.0988263	descr = N_Gram_CCCGA
cnt = 423	feature = 285	correl = 0.0563329	descr = N_Gram_ATATT
cnt = 424	feature = 376	correl = -0.0641738	descr = N_Gram_CCACC
cnt = 425	feature = 767	correl = 0.032939	descr = N_Gram_TAGT
cnt = 426	feature = 486	correl = 0.0349636	descr = N_Gram_CTACA
cnt = 427	feature = 581	correl = -0.0583591	descr = N_Gram_GCAGA
cnt = 428	feature = 688	correl = 0.0217089	descr = N_Gram_GTAC
cnt = 429	feature = 708	correl = 0.0302877	descr = N_Gram_GTGAA
cnt = 430	feature = 929	correl = 0.0672933	descr = N_Gram_TTTGA
cnt = 431	feature = 799	correl = -0.023119	descr = N_Gram_TCCTC
cnt = 432	feature = 317	correl = 0.0540589	descr = N_Gram_ATTG
cnt = 433	feature = 854	correl = 0.046848	descr = N_Gram_TGCTA
cnt = 434	feature = 864	correl = -0.0639342	descr = N_Gram_TGGGG
cnt = 435	feature = 208	correl = 0.0318115	descr = N_Gram_ACAC
cnt = 436	feature = 565	correl = -0.0477365	descr = N_Gram_GATGA
cnt = 437	feature = 507	correl = 0.0414267	descr = N_Gram_CTGAT
cnt = 438	feature = 512	correl = -0.0535483	descr = N_Gram_CTGGC
cnt = 439	feature = 675	correl = -0.0830346	descr = N_Gram_GGTCC
cnt = 440	feature = 761	correl = 0.0655023	descr = N_Gram_TAGC
cnt = 441	feature = 293	correl = 0.0499896	descr = N_Gram_ATCG
cnt = 442	feature = 448	correl = -0.033842	descr = N_Gram_CGCCT
cnt = 443	feature = 878	correl = 0.0602261	descr = N_Gram_TGTTT
cnt = 444	feature = 39	correl = -0.0233484	descr = Position_Specific_Bin_Base_13_Base_G
cnt = 445	feature = 48	correl = -0.0423938	descr = Position_Specific_Bin_Base_16_Base_C
cnt = 446	feature = 36	correl = 0.0285982	descr = Position_Specific_Bin_Base_12_Base_G
cnt = 447	feature = 824	correl = 0.0900852	descr = N_Gram_TCTGC
cnt = 448	feature = 927	correl = 0.0467442	descr = N_Gram_TTTCT
cnt = 449	feature = 45	correl = -0.039882	descr = Position_Specific_Bin_Base_15_Base_G
cnt = 450	feature = 231	correl = -0.0278581	descr = N_Gram_ACGG
cnt = 451	feature = 801	correl = 0.0649469	descr = N_Gram_TCCTT
cnt = 452	feature = 479	correl = -0.0481427	descr = N_Gram_CGTTG
cnt = 453	feature = 560	correl = 0.0307647	descr = N_Gram_GAGT
cnt = 454	feature = 709	correl = -0.0374707	descr = N_Gram_GTGC
cnt = 455	feature = 549	correl = 0.0388935	descr = N_Gram_GACT
cnt = 456	feature = 610	correl = -0.0874832	descr = N_Gram_GCGGC
cnt = 457	feature = 825	correl = 0.0521461	descr = N_Gram_TCTGG
cnt = 458	feature = 474	correl = 0.0249587	descr = N_Gram_CGTG
cnt = 459	feature = 821	correl = 0.0330799	descr = N_Gram_TCTCC
cnt = 460	feature = 865	correl = -0.0255245	descr = N_Gram_TGGTG
cnt = 461	feature = 587	correl = -0.0294489	descr = N_Gram_GCCA
cnt = 462	feature = 568	correl = 0.0246075	descr = N_Gram_GATT
cnt = 463	feature = 646	correl = -0.100394	descr = N_Gram_GGCCC
cnt = 464	feature = 482	correl = 0.0314082	descr = N_Gram_CTAA
cnt = 465	feature = 861	correl = -0.0223013	descr = N_Gram_TGGCT
cnt = 466	feature = 521	correl = 0.0358971	descr = N_Gram_CTTCT
cnt = 467	feature = 897	correl = 0.0499051	descr = N_Gram_TTCCT
cnt = 468	feature = 748	correl = 0.0331979	descr = N_Gram_TACC
cnt = 469	feature = 753	correl = 0.0509136	descr = N_Gram_TACT
cnt = 470	feature = 717	correl = 0.0269038	descr = N_Gram_GTGT
cnt = 471	feature = 804	correl = 0.0528436	descr = N_Gram_TCGC
cnt = 472	feature = 363	correl = 0.0670602	descr = N_Gram_CATCT
cnt = 473	feature = 680	correl = -0.110398	descr = N_Gram_GGTGG
cnt = 474	feature = 693	correl = 0.0240583	descr = N_Gram_GTCA
cnt = 475	feature = 433	correl = -0.0564089	descr = N_Gram_CGAC
cnt = 476	feature = 233	correl = -0.0351332	descr = N_Gram_ACGT
cnt = 477	feature = 643	correl = -0.0400765	descr = N_Gram_GGCAG
cnt = 478	feature = 648	correl = -0.0744633	descr = N_Gram_GGCGC
cnt = 479	feature = 704	correl = 0.0221769	descr = N_Gram_GTCT
cnt = 480	feature = 67	correl = 0.0748455	descr = Gibbs_of_Target_Sequence__Pos_0_Step_1
cnt = 481	feature = 355	correl = 0.0230627	descr = N_Gram_CAGT
cnt = 482	feature = 541	correl = 0.0475443	descr = N_Gram_GACA
cnt = 483	feature = 424	correl = -0.0228434	descr = N_Gram_CCTGG
cnt = 484	feature = 257	correl = 0.025029	descr = N_Gram_AGCT
cnt = 485	feature = 430	correl = -0.0621223	descr = N_Gram_CGAA
cnt = 486	feature = 653	correl = -0.0267822	descr = N_Gram_GGCTT
cnt = 487	feature = 255	correl = -0.0337181	descr = N_Gram_AGCG
cnt = 488	feature = 908	correl = 0.0428782	descr = N_Gram_TTGA
cnt = 489	feature = 764	correl = 0.0257402	descr = N_Gram_TAGG
cnt = 490	feature = 577	correl = -0.0321028	descr = N_Gram_GCAC
cnt = 491	feature = 905	correl = 0.0932087	descr = N_Gram_TTCTG
cnt = 492	feature = 871	correl = 0.0318175	descr = N_Gram_TGTC
cnt = 493	feature = 701	correl = 0.0429804	descr = N_Gram_GTCG
cnt = 494	feature = 774	correl = 0.05219	descr = N_Gram_TATC
cnt = 495	feature = 842	correl = 0.0551783	descr = N_Gram_TGCA
cnt = 496	feature = 488	correl = 0.0519248	descr = N_Gram_CTAG
cnt = 497	feature = 898	correl = 0.0312134	descr = N_Gram_TTCG
cnt = 498	feature = 239	correl = 0.0584316	descr = N_Gram_ACTG
cnt = 499	feature = 622	correl = -0.0534765	descr = N_Gram_GCTGC
cnt = 500	feature = 491	correl = 0.0434427	descr = N_Gram_CTAT
cnt = 501	feature = 470	correl = -0.0425225	descr = N_Gram_CGTC
cnt = 502	feature = 530	correl = -0.0240252	descr = N_Gram_GAAA
cnt = 503	feature = 272	correl = 0.0266298	descr = N_Gram_AGTG
cnt = 504	feature = 685	correl = 0.0480748	descr = N_Gram_GTAA
cnt = 505	feature = 288	correl = 0.0379406	descr = N_Gram_ATCC
cnt = 506	feature = 681	correl = -0.0421881	descr = N_Gram_GGTT
cnt = 507	feature = 443	correl = -0.0470895	descr = N_Gram_CGCA
cnt = 508	feature = 409	correl = -0.0325953	descr = N_Gram_CCGG
cnt = 509	feature = 316	correl = 0.098624	descr = N_Gram_ATTCT
cnt = 510	feature = 379	correl = -0.0655315	descr = N_Gram_CCAG
cnt = 511	feature = 597	correl = -0.0454353	descr = N_Gram_GCCT
cnt = 512	feature = 278	correl = 0.0425579	descr = N_Gram_ATAG
cnt = 513	feature = 613	correl = -0.0663165	descr = N_Gram_GCGT
cnt = 514	feature = 498	correl = -0.0724833	descr = N_Gram_CTCG
cnt = 515	feature = 655	correl = -0.0715836	descr = N_Gram_GGGA
cnt = 516	feature = 269	correl = 0.0430632	descr = N_Gram_AGTC
cnt = 517	feature = 555	correl = -0.0349995	descr = N_Gram_GAGC
cnt = 518	feature = 358	correl = -0.0290682	descr = N_Gram_CATA
cnt = 519	feature = 557	correl = -0.0589185	descr = N_Gram_GAGG
cnt = 520	feature = 573	correl = -0.0553891	descr = N_Gram_GCAA
cnt = 521	feature = 923	correl = 0.0219053	descr = N_Gram_TTTA
cnt = 522	feature = 582	correl = 0.0318757	descr = N_Gram_GCAT
cnt = 523	feature = 867	correl = 0.0571181	descr = N_Gram_TGTA
cnt = 524	feature = 245	correl = 0.0218233	descr = N_Gram_AGAC
cnt = 525	feature = 526	correl = 0.0319992	descr = N_Gram_CTTT
cnt = 526	feature = 777	correl = 0.0519143	descr = N_Gram_TATG
cnt = 527	feature = 485	correl = 0.0454309	descr = N_Gram_CTAC
cnt = 528	feature = 495	correl = -0.0228307	descr = N_Gram_CTCA
cnt = 529	feature = 389	correl = -0.0696929	descr = N_Gram_CCCC
cnt = 530	feature = 707	correl = 0.0274442	descr = N_Gram_GTGA
cnt = 531	feature = 809	correl = -0.0367765	descr = N_Gram_TCGG
cnt = 532	feature = 501	correl = 0.0347217	descr = N_Gram_CTCT
cnt = 533	feature = 449	correl = -0.0790805	descr = N_Gram_CGCG
cnt = 534	feature = 515	correl = 0.0500185	descr = N_Gram_CTGT
cnt = 535	feature = 616	correl = 0.028023	descr = N_Gram_GCTA
cnt = 536	feature = 310	correl = 0.0585599	descr = N_Gram_ATTA
cnt = 537	feature = 544	correl = -0.073187	descr = N_Gram_GACC
cnt = 538	feature = 712	correl = -0.110595	descr = N_Gram_GTGG
cnt = 539	feature = 323	correl = -0.0222501	descr = N_Gram_CAAA
cnt = 540	feature = 538	correl = 0.0405499	descr = N_Gram_GAAT
cnt = 541	feature = 594	correl = -0.0386714	descr = N_Gram_GCCG
cnt = 542	feature = 812	correl = 0.049568	descr = N_Gram_TCGT
cnt = 543	feature = 396	correl = -0.0663415	descr = N_Gram_CCCT
cnt = 544	feature = 911	correl = 0.0575987	descr = N_Gram_TTGC
cnt = 545	feature = 385	correl = -0.0759331	descr = N_Gram_CCCA
cnt = 546	feature = 70	correl = 0.0974435	descr = Gibbs_of_Target_Sequence__Pos_4_Step_1
cnt = 547	feature = 213	correl = 0.076974	descr = N_Gram_ACAT
cnt = 548	feature = 780	correl = 0.0603293	descr = N_Gram_TATT
cnt = 549	feature = 662	correl = -0.0803188	descr = N_Gram_GGGG
cnt = 550	feature = 297	correl = 0.0558173	descr = N_Gram_ATCT
cnt = 551	feature = 68	correl = -0.0311902	descr = Gibbs_of_Target_Sequence__Pos_1_Step_1
cnt = 552	feature = 82	correl = 0.0908647	descr = Gibbs_of_Target_Sequence__Pos_17_Step_1
cnt = 553	feature = 210	correl = 0.0372712	descr = N_Gram_ACAG
cnt = 554	feature = 790	correl = 0.0430973	descr = N_Gram_TCAT
cnt = 555	feature = 668	correl = -0.0840267	descr = N_Gram_GGGTG
cnt = 556	feature = 815	correl = 0.0554438	descr = N_Gram_TCTA
cnt = 557	feature = 425	correl = 0.0310087	descr = N_Gram_CCTT
cnt = 558	feature = 917	correl = 0.0789745	descr = N_Gram_TTGT
cnt = 559	feature = 770	correl = 0.073316	descr = N_Gram_TATA
cnt = 560	feature = 534	correl = -0.0219551	descr = N_Gram_GAAG
cnt = 561	feature = 345	correl = -0.0556652	descr = N_Gram_CAGA
cnt = 562	feature = 305	correl = -0.0571582	descr = N_Gram_ATGG
cnt = 563	feature = 69	correl = -0.164326	descr = Gibbs_of_Target_Sequence__Pos_2_Step_1
cnt = 564	feature = 853	correl = 0.0287509	descr = N_Gram_TGCT
cnt = 565	feature = 520	correl = 0.0346656	descr = N_Gram_CTTC
cnt = 566	feature = 336	correl = -0.0303814	descr = N_Gram_CACC
cnt = 567	feature = 393	correl = -0.0956687	descr = N_Gram_CCCG
cnt = 568	feature = 348	correl = -0.0333134	descr = N_Gram_CAGC
cnt = 569	feature = 925	correl = 0.0549777	descr = N_Gram_TTTC
cnt = 570	feature = 886	correl = 0.0559879	descr = N_Gram_TTAG
cnt = 571	feature = 651	correl = -0.0361911	descr = N_Gram_GGCT
cnt = 572	feature = 673	correl = -0.0332785	descr = N_Gram_GGTC
cnt = 573	feature = 641	correl = -0.0697207	descr = N_Gram_GGCA
cnt = 574	feature = 819	correl = 0.0627403	descr = N_Gram_TCTC
cnt = 575	feature = 74	correl = 0.0796804	descr = Gibbs_of_Target_Sequence__Pos_8_Step_1
cnt = 576	feature = 744	correl = 0.0376802	descr = N_Gram_TACA
cnt = 577	feature = 562	correl = 0.0390506	descr = N_Gram_GATA
cnt = 578	feature = 724	correl = -0.0573461	descr = N_Gram_GTTG
cnt = 579	feature = 727	correl = 0.0569844	descr = N_Gram_GTTT
cnt = 580	feature = 421	correl = -0.0470583	descr = N_Gram_CCTG
cnt = 581	feature = 314	correl = 0.0794414	descr = N_Gram_ATTC
cnt = 582	feature = 71	correl = 0.0569771	descr = Gibbs_of_Target_Sequence__Pos_5_Step_1
cnt = 583	feature = 837	correl = 0.0293079	descr = N_Gram_TGAT
cnt = 584	feature = 400	correl = -0.088246	descr = N_Gram_CCGA
cnt = 585	feature = 933	correl = 0.0357502	descr = N_Gram_TTTT
cnt = 586	feature = 375	correl = -0.0424749	descr = N_Gram_CCAC
cnt = 587	feature = 368	correl = 0.0476185	descr = N_Gram_CATT
cnt = 588	feature = 696	correl = -0.0878383	descr = N_Gram_GTCC
cnt = 589	feature = 733	correl = 0.0352263	descr = N_Gram_TAAA
cnt = 590	feature = 83	correl = 0.191507	descr = Gibbs_of_Target_Sequence__Pos_18_Step_1
cnt = 591	feature = 826	correl = 0.0786965	descr = N_Gram_TCTT
cnt = 592	feature = 684	correl = 0.050383	descr = N_Gram_GTA
cnt = 593	feature = 235	correl = 0.0347987	descr = N_Gram_ACT
cnt = 594	feature = 462	correl = -0.0848855	descr = N_Gram_CGGG
cnt = 595	feature = 823	correl = 0.0909983	descr = N_Gram_TCTG
cnt = 596	feature = 580	correl = -0.0357849	descr = N_Gram_GCAG
cnt = 597	feature = 73	correl = 0.14357	descr = Gibbs_of_Target_Sequence__Pos_7_Step_1
cnt = 598	feature = 362	correl = 0.0447057	descr = N_Gram_CATC
cnt = 599	feature = 81	correl = 0.108369	descr = Gibbs_of_Target_Sequence__Pos_16_Step_1
cnt = 600	feature = 75	correl = 0.10244	descr = Gibbs_of_Target_Sequence__Pos_9_Step_1
cnt = 601	feature = 603	correl = -0.0719225	descr = N_Gram_GCGC
cnt = 602	feature = 77	correl = 0.0449207	descr = Gibbs_of_Target_Sequence__Pos_11_Step_1
cnt = 603	feature = 508	correl = -0.0263274	descr = N_Gram_CTGC
cnt = 604	feature = 658	correl = -0.120309	descr = N_Gram_GGGC
cnt = 605	feature = 858	correl = -0.0650961	descr = N_Gram_TGGC
cnt = 606	feature = 79	correl = 0.137209	descr = Gibbs_of_Target_Sequence__Pos_14_Step_1
cnt = 607	feature = 876	correl = 0.075099	descr = N_Gram_TGTT
cnt = 608	feature = 282	correl = 0.0815364	descr = N_Gram_ATAT
cnt = 609	feature = 677	correl = -0.0911569	descr = N_Gram_GGTG
cnt = 610	feature = 226	correl = -0.0662536	descr = N_Gram_ACG
cnt = 611	feature = 72	correl = 0.098718	descr = Gibbs_of_Target_Sequence__Pos_6_Step_1
cnt = 612	feature = 666	correl = -0.0665317	descr = N_Gram_GGGT
cnt = 613	feature = 78	correl = 0.123291	descr = Gibbs_of_Target_Sequence__Pos_13_Step_1
cnt = 614	feature = 589	correl = -0.147057	descr = N_Gram_GCCC
cnt = 615	feature = 608	correl = -0.107343	descr = N_Gram_GCGG
cnt = 616	feature = 429	correl = -0.0597405	descr = N_Gram_CGA
cnt = 617	feature = 743	correl = 0.0561012	descr = N_Gram_TAC
cnt = 618	feature = 469	correl = -0.0396282	descr = N_Gram_CGT
cnt = 619	feature = 784	correl = 0.0226082	descr = N_Gram_TCA
cnt = 620	feature = 321	correl = 0.0297441	descr = N_Gram_ATTT
cnt = 621	feature = 552	correl = -0.034912	descr = N_Gram_GAG
cnt = 622	feature = 457	correl = -0.109296	descr = N_Gram_CGGC
cnt = 623	feature = 76	correl = 0.123093	descr = Gibbs_of_Target_Sequence__Pos_10_Step_1
cnt = 624	feature = 217	correl = -0.0485741	descr = N_Gram_ACC
cnt = 625	feature = 647	correl = -0.117614	descr = N_Gram_GGCG
cnt = 626	feature = 286	correl = 0.0523711	descr = N_Gram_ATC
cnt = 627	feature = 802	correl = 0.0359057	descr = N_Gram_TCG
cnt = 628	feature = 80	correl = 0.0943335	descr = Gibbs_of_Target_Sequence__Pos_15_Step_1
cnt = 629	feature = 831	correl = 0.0544367	descr = N_Gram_TGA
cnt = 630	feature = 902	correl = 0.0968842	descr = N_Gram_TTCT
cnt = 631	feature = 866	correl = 0.085678	descr = N_Gram_TGT
cnt = 632	feature = 627	correl = -0.0527193	descr = N_Gram_GGA
cnt = 633	feature = 756	correl = 0.0899515	descr = N_Gram_TAG
cnt = 634	feature = 572	correl = -0.0495681	descr = N_Gram_GCA
cnt = 635	feature = 706	correl = -0.0261667	descr = N_Gram_GTG
cnt = 636	feature = 481	correl = 0.0918965	descr = N_Gram_CTA
cnt = 637	feature = 505	correl = 0.029142	descr = N_Gram_CTG
cnt = 638	feature = 907	correl = 0.100045	descr = N_Gram_TTG
cnt = 639	feature = 517	correl = 0.0574521	descr = N_Gram_CTT
cnt = 640	feature = 732	correl = 0.0581905	descr = N_Gram_TAA
cnt = 641	feature = 384	correl = -0.137294	descr = N_Gram_CCC
cnt = 642	feature = 880	correl = 0.0708976	descr = N_Gram_TTA
cnt = 643	feature = 412	correl = -0.0364196	descr = N_Gram_CCT
cnt = 644	feature = 669	correl = -0.061428	descr = N_Gram_GGT
cnt = 645	feature = 783	correl = 0.0453065	descr = N_Gram_TC
cnt = 646	feature = 344	correl = -0.0373424	descr = N_Gram_CAG
cnt = 647	feature = 856	correl = -0.0513591	descr = N_Gram_TGG
cnt = 648	feature = 442	correl = -0.053579	descr = N_Gram_CGC
cnt = 649	feature = 769	correl = 0.119523	descr = N_Gram_TAT
cnt = 650	feature = 654	correl = -0.12725	descr = N_Gram_GGG
cnt = 651	feature = 814	correl = 0.117407	descr = N_Gram_TCT
cnt = 652	feature = 399	correl = -0.0822413	descr = N_Gram_CCG
cnt = 653	feature = 586	correl = -0.125961	descr = N_Gram_GCC
cnt = 654	feature = 922	correl = 0.100708	descr = N_Gram_TTT
cnt = 655	feature = 600	correl = -0.101869	descr = N_Gram_GCG
cnt = 656	feature = 626	correl = -0.117365	descr = N_Gram_GG
cnt = 657	feature = 370	correl = -0.0783144	descr = N_Gram_CC
cnt = 658	feature = 879	correl = 0.15646	descr = N_Gram_TT
cnt = 659	feature = 275	correl = 0.10515	descr = N_Gram_AT
cnt = 660	feature = 428	correl = -0.0885423	descr = N_Gram_CG
cnt = 661	feature = 66	correl = 0.269063	descr = Gibbs_of_Target_Sequence_
num rows = 2188
num_elements = 1448456
..*
optimization finished, #iter = 2133
nu = 0.196364
obj = -33.585693, rho = -0.790352
nSV = 1003, nBSV = 100
num rows = 243
num_elements = 160866
*
optimization finished, #iter = 155
nu = 0.139657
obj = -3.101403, rho = -0.631335
nSV = 129, nBSV = 1
..*
optimization finished, #iter = 2133
nu = 0.196364
obj = -33.585693, rho = -0.790352
nSV = 1003, nBSV = 100
CFS merit scores = 1.45212
CFS merit scores = 1.62001
CFS merit scores = 1.85325
CFS merit scores = 2.07984
CFS merit scores = 2.28537
CFS merit scores = 2.47236
CFS merit scores = 2.64537
CFS merit scores = 2.80489
CFS merit scores = 2.95517
CFS merit scores = 3.09554
CFS merit scores = 3.22915
CFS merit scores = 3.35678
CFS merit scores = 3.47859
CFS merit scores = 3.59546
CFS merit scores = 3.70708
CFS merit scores = 3.81381
CFS merit scores = 3.91701
CFS merit scores = 4.01708
CFS merit scores = 4.1128
CFS merit scores = 4.20573
CFS merit scores = 4.29558
CFS merit scores = 4.38244
CFS merit scores = 4.46561
CFS merit scores = 4.54619
CFS merit scores = 4.62444
CFS merit scores = 4.70041
CFS merit scores = 4.77457
CFS merit scores = 4.84631
CFS merit scores = 4.91504
CFS merit scores = 4.98178
CFS merit scores = 5.0457
CFS merit scores = 5.1076
CFS merit scores = 5.16747
CFS merit scores = 5.22451
CFS merit scores = 5.28006
CFS merit scores = 5.33235
CFS merit scores = 5.38396
CFS merit scores = 5.43388
CFS merit scores = 5.48221
CFS merit scores = 5.52787
CFS merit scores = 5.57146
CFS merit scores = 5.61305
CFS merit scores = 5.65305
CFS merit scores = 5.69095
CFS merit scores = 5.72835
CFS merit scores = 5.76501
CFS merit scores = 5.80097
CFS merit scores = 5.83551
CFS merit scores = 5.86845
CFS merit scores = 5.9002
CFS merit scores = 5.93141
CFS merit scores = 5.96129
CFS merit scores = 5.99026
CFS merit scores = 6.01789
CFS merit scores = 6.04202
CFS merit scores = 6.06464
CFS merit scores = 6.08642
CFS merit scores = 6.10828
CFS merit scores = 6.12987
CFS merit scores = 6.15163
CFS merit scores = 6.17186
CFS merit scores = 6.19169
CFS merit scores = 6.2091
CFS merit scores = 6.22592
CFS merit scores = 6.24231
CFS merit scores = 6.25853
CFS merit scores = 6.27446
CFS merit scores = 6.28977
CFS merit scores = 6.30443
CFS merit scores = 6.3191
CFS merit scores = 6.33275
CFS merit scores = 6.34604
CFS merit scores = 6.3593
CFS merit scores = 6.37269
CFS merit scores = 6.38569
CFS merit scores = 6.39832
CFS merit scores = 6.41003
CFS merit scores = 6.42121
CFS merit scores = 6.43157
CFS merit scores = 6.4414
CFS merit scores = 6.4513
CFS merit scores = 6.46118
CFS merit scores = 6.47079
CFS merit scores = 6.48009
CFS merit scores = 6.48885
CFS merit scores = 6.49736
CFS merit scores = 6.50601
CFS merit scores = 6.51459
CFS merit scores = 6.52306
CFS merit scores = 6.53095
CFS merit scores = 6.53875
CFS merit scores = 6.54684
CFS merit scores = 6.555
CFS merit scores = 6.56192
CFS merit scores = 6.56893
CFS merit scores = 6.57598
CFS merit scores = 6.58306
CFS merit scores = 6.5896
CFS merit scores = 6.59606
CFS merit scores = 6.60268
CFS merit scores = 6.60932
CFS merit scores = 6.61571
CFS merit scores = 6.62235
CFS merit scores = 6.62797
CFS merit scores = 6.63354
CFS merit scores = 6.63906
CFS merit scores = 6.64405
CFS merit scores = 6.64881
CFS merit scores = 6.65345
CFS merit scores = 6.65799
CFS merit scores = 6.66203
CFS merit scores = 6.66609
CFS merit scores = 6.66997
CFS merit scores = 6.67361
CFS merit scores = 6.67725
CFS merit scores = 6.68054
CFS merit scores = 6.68396
CFS merit scores = 6.68752
CFS merit scores = 6.69094
CFS merit scores = 6.69448
CFS merit scores = 6.69791
CFS merit scores = 6.70103
CFS merit scores = 6.70391
CFS merit scores = 6.70696
CFS merit scores = 6.7098
CFS merit scores = 6.71273
CFS merit scores = 6.71556
CFS merit scores = 6.71784
CFS merit scores = 6.7201
CFS merit scores = 6.72224
CFS merit scores = 6.72403
CFS merit scores = 6.72582
CFS merit scores = 6.72744
CFS merit scores = 6.72912
CFS merit scores = 6.73076
CFS merit scores = 6.73219
CFS merit scores = 6.73376
CFS merit scores = 6.73551
CFS merit scores = 6.73701
CFS merit scores = 6.73857
CFS merit scores = 6.73994
CFS merit scores = 6.74118
CFS merit scores = 6.7422
CFS merit scores = 6.74312
CFS merit scores = 6.74398
CFS merit scores = 6.74499
CFS merit scores = 6.74589
CFS merit scores = 6.74674
CFS merit scores = 6.74755
CFS merit scores = 6.74838
CFS merit scores = 6.74894
CFS merit scores = 6.74958
CFS merit scores = 6.75028
CFS merit scores = 6.75102
CFS merit scores = 6.75155
CFS merit scores = 6.75195
CFS merit scores = 6.75243
CFS merit scores = 6.75303
CFS merit scores = 6.75366
CFS merit scores = 6.75431
CFS merit scores = 6.75492
CFS merit scores = 6.75538
CFS merit scores = 6.75578
CFS merit scores = 6.75608
CFS merit scores = 6.75626
CFS merit scores = 6.75649
CFS merit scores = 6.75682
CFS merit scores = 6.7572
CFS merit scores = 6.75725
CFS merit scores = 6.75744
CFS merit scores = 6.75751
CFS merit scores = 6.7577
CFS merit scores = 6.75754
CFS merit scores = 6.75729
CFS merit scores = 6.75683
CFS merit scores = 6.75642
CFS merit scores = 6.75612
CFS merit scores = 6.75576
CFS merit scores = 6.75537
CFS merit scores = 6.75486
CFS merit scores = 6.75446
CFS merit scores = 6.75403
CFS merit scores = 6.75369
CFS merit scores = 6.75325
CFS merit scores = 6.7529
CFS merit scores = 6.75255
CFS merit scores = 6.75207
CFS merit scores = 6.75155
CFS merit scores = 6.75109
CFS merit scores = 6.75044
CFS merit scores = 6.7497
CFS merit scores = 6.74901
CFS merit scores = 6.74838
CFS merit scores = 6.74765
CFS merit scores = 6.74699
CFS merit scores = 6.74634
CFS merit scores = 6.74554
CFS merit scores = 6.74464
CFS merit scores = 6.74366
CFS merit scores = 6.74256
CFS merit scores = 6.74154
CFS merit scores = 6.74058
CFS merit scores = 6.73954
CFS merit scores = 6.73845
CFS merit scores = 6.73736
CFS merit scores = 6.7363
CFS merit scores = 6.73526
CFS merit scores = 6.7339
CFS merit scores = 6.73269
CFS merit scores = 6.73143
CFS merit scores = 6.73022
CFS merit scores = 6.72904
CFS merit scores = 6.72785
CFS merit scores = 6.72674
CFS merit scores = 6.72546
CFS merit scores = 6.72424
CFS merit scores = 6.72312
CFS merit scores = 6.72183
CFS merit scores = 6.72053
CFS merit scores = 6.71916
CFS merit scores = 6.71777
CFS merit scores = 6.71642
CFS merit scores = 6.71507
CFS merit scores = 6.71375
CFS merit scores = 6.71244
CFS merit scores = 6.71095
CFS merit scores = 6.70951
CFS merit scores = 6.70817
CFS merit scores = 6.70684
CFS merit scores = 6.70554
CFS merit scores = 6.70428
CFS merit scores = 6.70285
CFS merit scores = 6.70147
CFS merit scores = 6.70009
CFS merit scores = 6.69874
CFS merit scores = 6.69738
CFS merit scores = 6.696
CFS merit scores = 6.69456
CFS merit scores = 6.69318
CFS merit scores = 6.69173
CFS merit scores = 6.69029
CFS merit scores = 6.68883
CFS merit scores = 6.68731
CFS merit scores = 6.68583
CFS merit scores = 6.68433
CFS merit scores = 6.68296
CFS merit scores = 6.68158
CFS merit scores = 6.68022
CFS merit scores = 6.67891
CFS merit scores = 6.67756
CFS merit scores = 6.67624
CFS merit scores = 6.67486
CFS merit scores = 6.67353
CFS merit scores = 6.67217
CFS merit scores = 6.67091
CFS merit scores = 6.66958
CFS merit scores = 6.6681
CFS merit scores = 6.66665
CFS merit scores = 6.66524
CFS merit scores = 6.66385
CFS merit scores = 6.6625
CFS merit scores = 6.66119
CFS merit scores = 6.65989
CFS merit scores = 6.65863
CFS merit scores = 6.65725
CFS merit scores = 6.65587
CFS merit scores = 6.65452
CFS merit scores = 6.65318
CFS merit scores = 6.65183
CFS merit scores = 6.65046
CFS merit scores = 6.64908
CFS merit scores = 6.6476
CFS merit scores = 6.64616
CFS merit scores = 6.64471
CFS merit scores = 6.64326
CFS merit scores = 6.64171
CFS merit scores = 6.64013
CFS merit scores = 6.6385
CFS merit scores = 6.63683
CFS merit scores = 6.63518
CFS merit scores = 6.63356
CFS merit scores = 6.63192
CFS merit scores = 6.63028
CFS merit scores = 6.62865
CFS merit scores = 6.6271
CFS merit scores = 6.62547
CFS merit scores = 6.62387
CFS merit scores = 6.62222
CFS merit scores = 6.62057
CFS merit scores = 6.61895
CFS merit scores = 6.61732
CFS merit scores = 6.61569
CFS merit scores = 6.61404
CFS merit scores = 6.61242
CFS merit scores = 6.61084
CFS merit scores = 6.60928
CFS merit scores = 6.60762
CFS merit scores = 6.60596
CFS merit scores = 6.6043
CFS merit scores = 6.60257
CFS merit scores = 6.60089
CFS merit scores = 6.59919
CFS merit scores = 6.59751
CFS merit scores = 6.59582
CFS merit scores = 6.59417
CFS merit scores = 6.59251
CFS merit scores = 6.59089
CFS merit scores = 6.58919
CFS merit scores = 6.58749
CFS merit scores = 6.58584
CFS merit scores = 6.58416
CFS merit scores = 6.5825
CFS merit scores = 6.58091
CFS merit scores = 6.57934
CFS merit scores = 6.57783
CFS merit scores = 6.57622
CFS merit scores = 6.57444
CFS merit scores = 6.57263
CFS merit scores = 6.57086
CFS merit scores = 6.56914
CFS merit scores = 6.56734
CFS merit scores = 6.56558
CFS merit scores = 6.56376
CFS merit scores = 6.56192
CFS merit scores = 6.56014
CFS merit scores = 6.55835
CFS merit scores = 6.55662
CFS merit scores = 6.55491
CFS merit scores = 6.55322
CFS merit scores = 6.55146
CFS merit scores = 6.54972
CFS merit scores = 6.54796
CFS merit scores = 6.54621
CFS merit scores = 6.54449
CFS merit scores = 6.54276
CFS merit scores = 6.54109
CFS merit scores = 6.53941
CFS merit scores = 6.53775
CFS merit scores = 6.5361
CFS merit scores = 6.53437
CFS merit scores = 6.53269
CFS merit scores = 6.53103
CFS merit scores = 6.52938
CFS merit scores = 6.5277
CFS merit scores = 6.52605
CFS merit scores = 6.52433
CFS merit scores = 6.52258
CFS merit scores = 6.52076
CFS merit scores = 6.51898
CFS merit scores = 6.5172
CFS merit scores = 6.51547
CFS merit scores = 6.51369
CFS merit scores = 6.51191
CFS merit scores = 6.5102
CFS merit scores = 6.50852
CFS merit scores = 6.50668
CFS merit scores = 6.50478
CFS merit scores = 6.5029
CFS merit scores = 6.50104
CFS merit scores = 6.4992
CFS merit scores = 6.49739
CFS merit scores = 6.49559
CFS merit scores = 6.4938
CFS merit scores = 6.49197
CFS merit scores = 6.49016
CFS merit scores = 6.48834
CFS merit scores = 6.48652
CFS merit scores = 6.48467
CFS merit scores = 6.48279
CFS merit scores = 6.48089
CFS merit scores = 6.479
CFS merit scores = 6.47714
CFS merit scores = 6.4753
CFS merit scores = 6.47342
CFS merit scores = 6.47158
CFS merit scores = 6.46969
CFS merit scores = 6.46783
CFS merit scores = 6.46594
CFS merit scores = 6.46405
CFS merit scores = 6.46215
CFS merit scores = 6.46028
CFS merit scores = 6.45842
CFS merit scores = 6.45655
CFS merit scores = 6.4546
CFS merit scores = 6.45268
CFS merit scores = 6.45076
CFS merit scores = 6.44882
CFS merit scores = 6.4469
CFS merit scores = 6.44496
CFS merit scores = 6.443
CFS merit scores = 6.44107
CFS merit scores = 6.43911
CFS merit scores = 6.43719
CFS merit scores = 6.4353
CFS merit scores = 6.43336
CFS merit scores = 6.43143
CFS merit scores = 6.42951
CFS merit scores = 6.42753
CFS merit scores = 6.42551
CFS merit scores = 6.4235
CFS merit scores = 6.42152
CFS merit scores = 6.41955
CFS merit scores = 6.41756
CFS merit scores = 6.41562
CFS merit scores = 6.41354
CFS merit scores = 6.41152
CFS merit scores = 6.40949
CFS merit scores = 6.4075
CFS merit scores = 6.40548
CFS merit scores = 6.40341
CFS merit scores = 6.40136
CFS merit scores = 6.39935
CFS merit scores = 6.39732
CFS merit scores = 6.39534
CFS merit scores = 6.39331
CFS merit scores = 6.39129
CFS merit scores = 6.38923
CFS merit scores = 6.38719
CFS merit scores = 6.38515
CFS merit scores = 6.38311
CFS merit scores = 6.38108
CFS merit scores = 6.37891
CFS merit scores = 6.37675
CFS merit scores = 6.37459
CFS merit scores = 6.37243
CFS merit scores = 6.37029
CFS merit scores = 6.36816
CFS merit scores = 6.36608
CFS merit scores = 6.36393
CFS merit scores = 6.36178
CFS merit scores = 6.35962
CFS merit scores = 6.35749
CFS merit scores = 6.3553
CFS merit scores = 6.35317
CFS merit scores = 6.351
CFS merit scores = 6.34883
CFS merit scores = 6.3467
CFS merit scores = 6.34458
CFS merit scores = 6.34251
CFS merit scores = 6.34041
CFS merit scores = 6.3383
CFS merit scores = 6.33621
CFS merit scores = 6.33403
CFS merit scores = 6.33189
CFS merit scores = 6.32976
CFS merit scores = 6.32757
CFS merit scores = 6.32542
CFS merit scores = 6.32328
CFS merit scores = 6.32107
CFS merit scores = 6.31885
CFS merit scores = 6.31663
CFS merit scores = 6.31442
CFS merit scores = 6.3122
CFS merit scores = 6.31
CFS merit scores = 6.30779
CFS merit scores = 6.30555
CFS merit scores = 6.30332
CFS merit scores = 6.30112
CFS merit scores = 6.29892
CFS merit scores = 6.29666
CFS merit scores = 6.29441
CFS merit scores = 6.29219
CFS merit scores = 6.28983
CFS merit scores = 6.28747
CFS merit scores = 6.28511
CFS merit scores = 6.28273
CFS merit scores = 6.28033
CFS merit scores = 6.27794
CFS merit scores = 6.27555
CFS merit scores = 6.2732
CFS merit scores = 6.27082
CFS merit scores = 6.26834
CFS merit scores = 6.26583
CFS merit scores = 6.26332
CFS merit scores = 6.26079
CFS merit scores = 6.25827
CFS merit scores = 6.25576
CFS merit scores = 6.25324
CFS merit scores = 6.25065
CFS merit scores = 6.24807
CFS merit scores = 6.24545
CFS merit scores = 6.24286
CFS merit scores = 6.24029
CFS merit scores = 6.23768
CFS merit scores = 6.23507
CFS merit scores = 6.23245
CFS merit scores = 6.22982
CFS merit scores = 6.2272
CFS merit scores = 6.2246
CFS merit scores = 6.22203
CFS merit scores = 6.21948
CFS merit scores = 6.2169
CFS merit scores = 6.21428
CFS merit scores = 6.21167
CFS merit scores = 6.2091
CFS merit scores = 6.20649
CFS merit scores = 6.20387
CFS merit scores = 6.20112
CFS merit scores = 6.19839
CFS merit scores = 6.19565
CFS merit scores = 6.19292
CFS merit scores = 6.19016
CFS merit scores = 6.18746
CFS merit scores = 6.1847
CFS merit scores = 6.18195
CFS merit scores = 6.17925
CFS merit scores = 6.17647
CFS merit scores = 6.1737
CFS merit scores = 6.17094
CFS merit scores = 6.16813
CFS merit scores = 6.16534
CFS merit scores = 6.16256
CFS merit scores = 6.15973
CFS merit scores = 6.15684
CFS merit scores = 6.15394
CFS merit scores = 6.15106
CFS merit scores = 6.14813
CFS merit scores = 6.14517
CFS merit scores = 6.14222
CFS merit scores = 6.13923
CFS merit scores = 6.13627
CFS merit scores = 6.13328
CFS merit scores = 6.13029
CFS merit scores = 6.12731
CFS merit scores = 6.12436
CFS merit scores = 6.12131
CFS merit scores = 6.11824
CFS merit scores = 6.11517
CFS merit scores = 6.11211
CFS merit scores = 6.10901
CFS merit scores = 6.10589
CFS merit scores = 6.1028
CFS merit scores = 6.09972
CFS merit scores = 6.09659
CFS merit scores = 6.0935
CFS merit scores = 6.09038
CFS merit scores = 6.08728
CFS merit scores = 6.08415
CFS merit scores = 6.081
CFS merit scores = 6.07785
CFS merit scores = 6.0747
CFS merit scores = 6.07155
CFS merit scores = 6.06843
CFS merit scores = 6.06525
CFS merit scores = 6.06207
CFS merit scores = 6.05892
CFS merit scores = 6.05569
CFS merit scores = 6.0525
CFS merit scores = 6.04931
CFS merit scores = 6.04612
CFS merit scores = 6.04293
CFS merit scores = 6.03976
CFS merit scores = 6.0366
CFS merit scores = 6.03349
CFS merit scores = 6.03037
CFS merit scores = 6.02721
CFS merit scores = 6.02405
CFS merit scores = 6.02083
CFS merit scores = 6.01759
CFS merit scores = 6.01439
CFS merit scores = 6.01118
CFS merit scores = 6.00798
CFS merit scores = 6.00476
CFS merit scores = 6.00158
CFS merit scores = 5.99832
CFS merit scores = 5.99497
CFS merit scores = 5.99163
CFS merit scores = 5.98829
CFS merit scores = 5.98497
CFS merit scores = 5.98159
CFS merit scores = 5.97822
CFS merit scores = 5.97483
CFS merit scores = 5.97143
CFS merit scores = 5.96801
CFS merit scores = 5.9646
CFS merit scores = 5.96119
CFS merit scores = 5.95773
CFS merit scores = 5.95427
CFS merit scores = 5.9507
CFS merit scores = 5.94712
CFS merit scores = 5.94352
CFS merit scores = 5.93997
CFS merit scores = 5.93641
CFS merit scores = 5.93285
CFS merit scores = 5.92925
CFS merit scores = 5.92564
CFS merit scores = 5.92199
CFS merit scores = 5.91834
CFS merit scores = 5.9147
CFS merit scores = 5.91109
CFS merit scores = 5.90748
CFS merit scores = 5.90386
CFS merit scores = 5.90024
CFS merit scores = 5.89661
CFS merit scores = 5.89294
CFS merit scores = 5.88928
CFS merit scores = 5.88563
CFS merit scores = 5.88193
CFS merit scores = 5.87818
CFS merit scores = 5.87444
CFS merit scores = 5.87071
CFS merit scores = 5.86698
CFS merit scores = 5.86319
CFS merit scores = 5.85936
CFS merit scores = 5.85556
CFS merit scores = 5.85177
CFS merit scores = 5.84794
CFS merit scores = 5.8441
CFS merit scores = 5.84026
CFS merit scores = 5.83639
CFS merit scores = 5.83246
CFS merit scores = 5.82855
CFS merit scores = 5.82447
CFS merit scores = 5.82036
CFS merit scores = 5.81619
CFS merit scores = 5.81187
CFS merit scores = 5.80749
CFS merit scores = 5.80304
CFS merit scores = 5.79849
CFS merit scores = 5.79396
CFS merit scores = 5.7894
CFS merit scores = 5.78478
CFS merit scores = 5.78005
CFS merit scores = 5.77523
CFS merit scores = 5.77044
CFS merit scores = 5.76559
CFS merit scores = 5.7607
CFS merit scores = 5.75576
CFS merit scores = 5.75085
CFS merit scores = 5.74594
CFS merit scores = 5.74099
CFS merit scores = 5.73584
CFS merit scores = 5.73045
CFS merit scores = 5.72502
CFS merit scores = 5.7195
CFS merit scores = 5.714
CFS merit scores = 5.70845
CFS merit scores = 5.70284
CFS merit scores = 5.69709
CFS merit scores = 5.69135
CFS merit scores = 5.68523
CFS merit scores = 5.67909
CFS merit scores = 5.67284
CFS merit scores = 5.6665
CFS merit scores = 5.66012
CFS merit scores = 5.65377
CFS merit scores = 5.64747
CFS merit scores = 5.6412
CFS merit scores = 5.63492
CFS merit scores = 5.62846
CFS merit scores = 5.62187
CFS merit scores = 5.61524
CFS merit scores = 5.60859
CFS merit scores = 5.60188
CFS merit scores = 5.59507
CFS merit scores = 5.5882
CFS merit scores = 5.58114
CFS merit scores = 5.57275
CFS merit scores = 5.56354
CFS merit scores = 5.55416
CFS merit scores = 5.5442
CFS merit scores = 5.5341
CFS merit scores = 5.51447
cnt = 1	feature = 79	correl = 0.452118	descr = Gibbs_of_Target_Sequence__Pos_19_Step_1
cnt = 2	feature = 1	correl = -0.133802	descr = Position_Specific_Bin_Base_0_Base_G
cnt = 3	feature = 852	correl = -0.0635745	descr = N_Gram_TGGC
cnt = 4	feature = 278	correl = -0.0338617	descr = N_Gram_ATCCC
cnt = 5	feature = 315	correl = 0.0654476	descr = N_Gram_CAAC
cnt = 6	feature = 665	correl = 0.0264541	descr = N_Gram_GGTAC
cnt = 7	feature = 560	correl = 0.0284489	descr = N_Gram_GATTA
cnt = 8	feature = 877	correl = -0.035219	descr = N_Gram_TTACC
cnt = 9	feature = 801	correl = -0.0270967	descr = N_Gram_TCGCG
cnt = 10	feature = 214	correl = -0.0398644	descr = N_Gram_ACGAC
cnt = 11	feature = 434	correl = -0.0460013	descr = N_Gram_CGCAA
cnt = 12	feature = 547	correl = -0.031476	descr = N_Gram_GAGTA
cnt = 13	feature = 744	correl = -0.0362508	descr = N_Gram_TACGT
cnt = 14	feature = 255	correl = 0.0310798	descr = N_Gram_AGTAA
cnt = 15	feature = 690	correl = -0.044245	descr = N_Gram_GTCCG
cnt = 16	feature = 741	correl = 0.0421344	descr = N_Gram_TACCG
cnt = 17	feature = 732	correl = 0.0261495	descr = N_Gram_TAAGC
cnt = 18	feature = 443	correl = -0.0641458	descr = N_Gram_CGCTA
cnt = 19	feature = 403	correl = 0.0222623	descr = N_Gram_CCGTA
cnt = 20	feature = 507	correl = -0.0472242	descr = N_Gram_CTTAA
cnt = 21	feature = 680	correl = -0.0297985	descr = N_Gram_GTAAT
cnt = 22	feature = 406	correl = 0.0564974	descr = N_Gram_CCTAA
cnt = 23	feature = 407	correl = 0.0280059	descr = N_Gram_CCTAG
cnt = 24	feature = 408	correl = 0.0435482	descr = N_Gram_CCTAT
cnt = 25	feature = 508	correl = 0.051143	descr = N_Gram_CTTAG
cnt = 26	feature = 430	correl = -0.0312643	descr = N_Gram_CGATA
cnt = 27	feature = 464	correl = 0.0352542	descr = N_Gram_CGTCT
cnt = 28	feature = 327	correl = -0.0265024	descr = N_Gram_CACCG
cnt = 29	feature = 891	correl = 0.0528036	descr = N_Gram_TTCGT
cnt = 30	feature = 884	correl = 0.0300207	descr = N_Gram_TTATA
cnt = 31	feature = 218	correl = -0.0222088	descr = N_Gram_ACGGC
cnt = 32	feature = 484	correl = -0.0272982	descr = N_Gram_CTATT
cnt = 33	feature = 713	correl = -0.0462779	descr = N_Gram_GTTAG
cnt = 34	feature = 802	correl = 0.0368401	descr = N_Gram_TCGCT
cnt = 35	feature = 353	correl = 0.0236212	descr = N_Gram_CATAG
cnt = 36	feature = 318	correl = 0.0273927	descr = N_Gram_CAACG
cnt = 37	feature = 219	correl = -0.0340496	descr = N_Gram_ACGGG
cnt = 38	feature = 770	correl = 0.0516154	descr = N_Gram_TATGA
cnt = 39	feature = 298	correl = -0.0495995	descr = N_Gram_ATGTA
cnt = 40	feature = 882	correl = 0.0625759	descr = N_Gram_TTAGT
cnt = 41	feature = 436	correl = -0.0344078	descr = N_Gram_CGCCC
cnt = 42	feature = 729	correl = 0.0308685	descr = N_Gram_TAACT
cnt = 43	feature = 529	correl = 0.0547936	descr = N_Gram_GACAA
cnt = 44	feature = 213	correl = -0.0348781	descr = N_Gram_ACGAA
cnt = 45	feature = 876	correl = 0.0250838	descr = N_Gram_TTACA
cnt = 46	feature = 431	correl = -0.0274027	descr = N_Gram_CGATC
cnt = 47	feature = 516	correl = -0.0220571	descr = N_Gram_CTTTA
cnt = 48	feature = 697	correl = 0.0576054	descr = N_Gram_GTCTA
cnt = 49	feature = 649	correl = -0.073723	descr = N_Gram_GGGAA
cnt = 50	feature = 808	correl = 0.0999453	descr = N_Gram_TCGTG
cnt = 51	feature = 746	correl = 0.0698209	descr = N_Gram_TACTA
cnt = 52	feature = 240	correl = -0.0247819	descr = N_Gram_AGCAA
cnt = 53	feature = 311	correl = 0.0464448	descr = N_Gram_ATTGT
cnt = 54	feature = 394	correl = -0.037927	descr = N_Gram_CCGAC
cnt = 55	feature = 843	correl = 0.0447548	descr = N_Gram_TGCGA
cnt = 56	feature = 642	correl = -0.0821457	descr = N_Gram_GGCGG
cnt = 57	feature = 415	correl = -0.0493875	descr = N_Gram_CCTGA
cnt = 58	feature = 878	correl = -0.0317006	descr = N_Gram_TTACG
cnt = 59	feature = 399	correl = -0.0238174	descr = N_Gram_CCGCG
cnt = 60	feature = 798	correl = 0.0221681	descr = N_Gram_TCGAG
cnt = 61	feature = 706	correl = -0.0694966	descr = N_Gram_GTGGG
cnt = 62	feature = 624	correl = -0.0620533	descr = N_Gram_GGACC
cnt = 63	feature = 653	correl = -0.0925878	descr = N_Gram_GGGCC
cnt = 64	feature = 849	correl = 0.0377437	descr = N_Gram_TGCTT
cnt = 65	feature = 800	correl = 0.0294782	descr = N_Gram_TCGCA
cnt = 66	feature = 758	correl = 0.0223135	descr = N_Gram_TAGGG
cnt = 67	feature = 900	correl = 0.0421149	descr = N_Gram_TTGAC
cnt = 68	feature = 774	correl = 0.0246995	descr = N_Gram_TATTG
cnt = 69	feature = 495	correl = 0.0386741	descr = N_Gram_CTCTA
cnt = 70	feature = 387	correl = -0.0311852	descr = N_Gram_CCCGG
cnt = 71	feature = 334	correl = 0.0385934	descr = N_Gram_CACTC
cnt = 72	feature = 469	correl = -0.0783395	descr = N_Gram_CGTTC
cnt = 73	feature = 734	correl = -0.0495427	descr = N_Gram_TAATC
cnt = 74	feature = 526	correl = 0.058166	descr = N_Gram_GAATA
cnt = 75	feature = 754	correl = 0.0593361	descr = N_Gram_TAGCA
cnt = 76	feature = 920	correl = 0.0692884	descr = N_Gram_TTTGT
cnt = 77	feature = 279	correl = 0.0277255	descr = N_Gram_ATCCG
cnt = 78	feature = 245	correl = -0.036852	descr = N_Gram_AGCGG
cnt = 79	feature = 291	correl = 0.0287575	descr = N_Gram_ATGCA
cnt = 80	feature = 463	correl = -0.0547196	descr = N_Gram_CGTCG
cnt = 81	feature = 844	correl = -0.0303224	descr = N_Gram_TGCGC
cnt = 82	feature = 630	correl = 0.0259415	descr = N_Gram_GGATT
cnt = 83	feature = 540	correl = -0.0392255	descr = N_Gram_GAGAT
cnt = 84	feature = 767	correl = 0.0500814	descr = N_Gram_TATCA
cnt = 85	feature = 589	correl = 0.0519615	descr = N_Gram_GCCTA
cnt = 86	feature = 875	correl = -0.0488385	descr = N_Gram_TTAAT
cnt = 87	feature = 864	correl = 0.0274746	descr = N_Gram_TGTCG
cnt = 88	feature = 348	correl = 0.0225536	descr = N_Gram_CAGTT
cnt = 89	feature = 425	correl = -0.0305832	descr = N_Gram_CGACA
cnt = 90	feature = 518	correl = -0.0286833	descr = N_Gram_GAAAA
cnt = 91	feature = 674	correl = -0.0458904	descr = N_Gram_GGTTA
cnt = 92	feature = 426	correl = -0.041393	descr = N_Gram_CGACG
cnt = 93	feature = 536	correl = 0.0680236	descr = N_Gram_GACTA
cnt = 94	feature = 283	correl = 0.0318871	descr = N_Gram_ATCGC
cnt = 95	feature = 423	correl = -0.062161	descr = N_Gram_CGAAG
cnt = 96	feature = 804	correl = 0.0462787	descr = N_Gram_TCGGA
cnt = 97	feature = 739	correl = 0.0751969	descr = N_Gram_TACAA
cnt = 98	feature = 544	correl = -0.0734755	descr = N_Gram_GAGGC
cnt = 99	feature = 765	correl = 0.0295984	descr = N_Gram_TATAT
cnt = 100	feature = 160	correl = 0.0406389	descr = N_Gram_AACAC
cnt = 101	feature = 727	correl = 0.0241342	descr = N_Gram_TAAAG
cnt = 102	feature = 707	correl = -0.0227754	descr = N_Gram_GTGGT
cnt = 103	feature = 347	correl = -0.0274262	descr = N_Gram_CAGTG
cnt = 104	feature = 851	correl = 0.032925	descr = N_Gram_TGGAC
cnt = 105	feature = 565	correl = -0.0678262	descr = N_Gram_GCAAA
cnt = 106	feature = 575	correl = -0.0366934	descr = N_Gram_GCATA
cnt = 107	feature = 681	correl = 0.0324777	descr = N_Gram_GTACC
cnt = 108	feature = 881	correl = 0.0445495	descr = N_Gram_TTAGC
cnt = 109	feature = 474	correl = -0.0262346	descr = N_Gram_CTAAT
cnt = 110	feature = 612	correl = -0.0350659	descr = N_Gram_GCTGA
cnt = 111	feature = 726	correl = 0.0574613	descr = N_Gram_TAAAC
cnt = 112	feature = 454	correl = -0.0611688	descr = N_Gram_CGGGG
cnt = 113	feature = 235	correl = -0.0252014	descr = N_Gram_AGAGA
cnt = 114	feature = 638	correl = -0.0214148	descr = N_Gram_GGCCG
cnt = 115	feature = 473	correl = 0.0647375	descr = N_Gram_CTAAG
cnt = 116	feature = 457	correl = -0.0252175	descr = N_Gram_CGGTC
cnt = 117	feature = 679	correl = 0.0450778	descr = N_Gram_GTAAG
cnt = 118	feature = 466	correl = 0.0704295	descr = N_Gram_CGTGA
cnt = 119	feature = 427	correl = 0.033187	descr = N_Gram_CGAGA
cnt = 120	feature = 567	correl = -0.0826543	descr = N_Gram_GCAAT
cnt = 121	feature = 358	correl = 0.0235135	descr = N_Gram_CATGT
cnt = 122	feature = 596	correl = -0.0823181	descr = N_Gram_GCGCG
cnt = 123	feature = 418	correl = 0.0286726	descr = N_Gram_CCTTA
cnt = 124	feature = 522	correl = -0.0587717	descr = N_Gram_GAAGA
cnt = 125	feature = 461	correl = 0.0232146	descr = N_Gram_CGTCA
cnt = 126	feature = 611	correl = 0.051882	descr = N_Gram_GCTCT
cnt = 127	feature = 5	correl = -0.0414922	descr = Position_Specific_Bin_Base_2_Base_A
cnt = 128	feature = 52	correl = -0.0494663	descr = Position_Specific_Bin_Base_18_Base_G
cnt = 129	feature = 217	correl = -0.0236615	descr = N_Gram_ACGGA
cnt = 130	feature = 919	correl = 0.0422131	descr = N_Gram_TTTGG
cnt = 131	feature = 271	correl = 0.0288191	descr = N_Gram_ATATA
cnt = 132	feature = 319	correl = 0.0487447	descr = N_Gram_CAAGC
cnt = 133	feature = 675	correl = -0.0602351	descr = N_Gram_GGTTG
cnt = 134	feature = 225	correl = 0.0233611	descr = N_Gram_ACTAG
cnt = 135	feature = 400	correl = -0.0404044	descr = N_Gram_CCGCT
cnt = 136	feature = 444	correl = -0.0289955	descr = N_Gram_CGCTC
cnt = 137	feature = 539	correl = 0.0313667	descr = N_Gram_GAGAA
cnt = 138	feature = 712	correl = -0.0264374	descr = N_Gram_GTTAC
cnt = 139	feature = 493	correl = -0.0508929	descr = N_Gram_CTCGT
cnt = 140	feature = 599	correl = -0.0279306	descr = N_Gram_GCGGA
cnt = 141	feature = 591	correl = -0.0512681	descr = N_Gram_GCCTT
cnt = 142	feature = 709	correl = 0.0336769	descr = N_Gram_GTGTA
cnt = 143	feature = 377	correl = -0.0271691	descr = N_Gram_CCCAA
cnt = 144	feature = 836	correl = 0.0345368	descr = N_Gram_TGATT
cnt = 145	feature = 735	correl = -0.0314003	descr = N_Gram_TAATG
cnt = 146	feature = 483	correl = 0.0515864	descr = N_Gram_CTATG
cnt = 147	feature = 660	correl = -0.0285733	descr = N_Gram_GGGTC
cnt = 148	feature = 268	correl = 0.0277647	descr = N_Gram_ATAGC
cnt = 149	feature = 371	correl = -0.0521124	descr = N_Gram_CCAGG
cnt = 150	feature = 306	correl = 0.0249931	descr = N_Gram_ATTCG
cnt = 151	feature = 594	correl = -0.0540065	descr = N_Gram_GCGCA
cnt = 152	feature = 18	correl = -0.0313939	descr = Position_Specific_Bin_Base_6_Base_C
cnt = 153	feature = 782	correl = -0.0576811	descr = N_Gram_TCAGA
cnt = 154	feature = 702	correl = -0.0486413	descr = N_Gram_GTGCC
cnt = 155	feature = 317	correl = 0.0339073	descr = N_Gram_CAACC
cnt = 156	feature = 487	correl = -0.0250194	descr = N_Gram_CTCAC
cnt = 157	feature = 304	correl = 0.0683448	descr = N_Gram_ATTAT
cnt = 158	feature = 396	correl = -0.0681331	descr = N_Gram_CCGAT
cnt = 159	feature = 922	correl = 0.02411	descr = N_Gram_TTTTA
cnt = 160	feature = 622	correl = 0.0424406	descr = N_Gram_GGAAT
cnt = 161	feature = 256	correl = -0.0305867	descr = N_Gram_AGTAG
cnt = 162	feature = 312	correl = 0.0217166	descr = N_Gram_ATTTA
cnt = 163	feature = 616	correl = -0.059808	descr = N_Gram_GCTTT
cnt = 164	feature = 569	correl = -0.0404446	descr = N_Gram_GCACC
cnt = 165	feature = 684	correl = 0.0545595	descr = N_Gram_GTCAA
cnt = 166	feature = 31	correl = -0.0223653	descr = Position_Specific_Bin_Base_11_Base_C
cnt = 167	feature = 908	correl = 0.0432777	descr = N_Gram_TTGTG
cnt = 168	feature = 582	correl = -0.0654074	descr = N_Gram_GCCCC
cnt = 169	feature = 450	correl = -0.0989221	descr = N_Gram_CGGCG
cnt = 170	feature = 482	correl = 0.0676329	descr = N_Gram_CTATA
cnt = 171	feature = 60	correl = -0.183525	descr = Position_Specific_Bin_Base_20_Base_G
cnt = 172	feature = 2	correl = 0.113364	descr = Position_Specific_Bin_Base_1_Base_A
cnt = 173	feature = 899	correl = 0.0565915	descr = N_Gram_TTGAA
cnt = 174	feature = 14	correl = 0.0269293	descr = Position_Specific_Bin_Base_4_Base_T
cnt = 175	feature = 269	correl = 0.040822	descr = N_Gram_ATAGG
cnt = 176	feature = 479	correl = 0.0336076	descr = N_Gram_CTAGA
cnt = 177	feature = 37	correl = -0.029077	descr = Position_Specific_Bin_Base_14_Base_C
cnt = 178	feature = 664	correl = 0.0612734	descr = N_Gram_GGTAA
cnt = 179	feature = 386	correl = -0.044705	descr = N_Gram_CCCGC
cnt = 180	feature = 636	correl = -0.0838951	descr = N_Gram_GGCCA
cnt = 181	feature = 289	correl = 0.0319373	descr = N_Gram_ATGAG
cnt = 182	feature = 294	correl = -0.0235703	descr = N_Gram_ATGGA
cnt = 183	feature = 221	correl = -0.0335311	descr = N_Gram_ACGTT
cnt = 184	feature = 303	correl = 0.0432425	descr = N_Gram_ATTAG
cnt = 185	feature = 768	correl = 0.0494733	descr = N_Gram_TATCG
cnt = 186	feature = 542	correl = -0.0568693	descr = N_Gram_GAGCC
cnt = 187	feature = 620	correl = -0.0353733	descr = N_Gram_GGAAA
cnt = 188	feature = 685	correl = -0.0213982	descr = N_Gram_GTCAC
cnt = 189	feature = 608	correl = -0.0221719	descr = N_Gram_GCTCA
cnt = 190	feature = 40	correl = 0.0771991	descr = Position_Specific_Bin_Base_15_Base_A
cnt = 191	feature = 352	correl = -0.0412614	descr = N_Gram_CATAC
cnt = 192	feature = 46	correl = 0.0317539	descr = Position_Specific_Bin_Base_17_Base_A
cnt = 193	feature = 704	correl = -0.0511571	descr = N_Gram_GTGGA
cnt = 194	feature = 831	correl = 0.0302215	descr = N_Gram_TGACT
cnt = 195	feature = 597	correl = -0.0388435	descr = N_Gram_GCGCT
cnt = 196	feature = 811	correl = 0.060562	descr = N_Gram_TCTAC
cnt = 197	feature = 835	correl = 0.0288859	descr = N_Gram_TGATC
cnt = 198	feature = 229	correl = -0.0430603	descr = N_Gram_ACTGC
cnt = 199	feature = 321	correl = -0.030367	descr = N_Gram_CAATG
cnt = 200	feature = 314	correl = -0.0242649	descr = N_Gram_CAAAC
cnt = 201	feature = 645	correl = -0.0475364	descr = N_Gram_GGCTG
cnt = 202	feature = 743	correl = -0.0323264	descr = N_Gram_TACG
cnt = 203	feature = 609	correl = -0.0417385	descr = N_Gram_GCTCC
cnt = 204	feature = 856	correl = -0.0564903	descr = N_Gram_TGGGA
cnt = 205	feature = 44	correl = -0.0582835	descr = Position_Specific_Bin_Base_16_Base_G
cnt = 206	feature = 587	correl = -0.026776	descr = N_Gram_GCCGG
cnt = 207	feature = 34	correl = 0.0222793	descr = Position_Specific_Bin_Base_12_Base_A
cnt = 208	feature = 869	correl = 0.0559031	descr = N_Gram_TGTTC
cnt = 209	feature = 546	correl = -0.0357974	descr = N_Gram_GAGGT
cnt = 210	feature = 258	correl = 0.0970899	descr = N_Gram_AGTCG
cnt = 211	feature = 9	correl = 0.0582267	descr = Position_Specific_Bin_Base_3_Base_G
cnt = 212	feature = 700	correl = 0.0234459	descr = N_Gram_GTGAG
cnt = 213	feature = 923	correl = 0.0454061	descr = N_Gram_TTTTG
cnt = 214	feature = 763	correl = 0.0769555	descr = N_Gram_TATAA
cnt = 215	feature = 238	correl = 0.0765228	descr = N_Gram_AGATA
cnt = 216	feature = 30	correl = -0.0565195	descr = Position_Specific_Bin_Base_11_Base_A
cnt = 217	feature = 791	correl = 0.0284689	descr = N_Gram_TCCGT
cnt = 218	feature = 652	correl = -0.0412764	descr = N_Gram_GGGCA
cnt = 219	feature = 247	correl = 0.0364534	descr = N_Gram_AGCTT
cnt = 220	feature = 639	correl = -0.0235744	descr = N_Gram_GGCCT
cnt = 221	feature = 230	correl = 0.0498858	descr = N_Gram_ACTGT
cnt = 222	feature = 367	correl = -0.0367214	descr = N_Gram_CCACG
cnt = 223	feature = 716	correl = -0.0216363	descr = N_Gram_GTTGC
cnt = 224	feature = 771	correl = 0.0225599	descr = N_Gram_TATGG
cnt = 225	feature = 210	correl = -0.0275854	descr = N_Gram_ACCGG
cnt = 226	feature = 57	correl = 0.0431927	descr = Position_Specific_Bin_Base_19_Base_T
cnt = 227	feature = 239	correl = -0.0456384	descr = N_Gram_AGATG
cnt = 228	feature = 17	correl = 0.0451114	descr = Position_Specific_Bin_Base_5_Base_T
cnt = 229	feature = 815	correl = 0.0388587	descr = N_Gram_TCTCA
cnt = 230	feature = 299	correl = 0.024525	descr = N_Gram_ATGTC
cnt = 231	feature = 751	correl = 0.0529712	descr = N_Gram_TAGAC
cnt = 232	feature = 35	correl = 0.0459414	descr = Position_Specific_Bin_Base_13_Base_A
cnt = 233	feature = 545	correl = -0.0269124	descr = N_Gram_GAGGG
cnt = 234	feature = 440	correl = -0.0575406	descr = N_Gram_CGCGG
cnt = 235	feature = 412	correl = -0.0903767	descr = N_Gram_CCTCG
cnt = 236	feature = 514	correl = 0.0462024	descr = N_Gram_CTTGT
cnt = 237	feature = 346	correl = 0.0241604	descr = N_Gram_CAGTA
cnt = 238	feature = 343	correl = -0.0326041	descr = N_Gram_CAGCG
cnt = 239	feature = 316	correl = 0.0810536	descr = N_Gram_CAACA
cnt = 240	feature = 26	correl = 0.0766812	descr = Position_Specific_Bin_Base_10_Base_A
cnt = 241	feature = 842	correl = -0.0353031	descr = N_Gram_TGCCG
cnt = 242	feature = 915	correl = 0.0407155	descr = N_Gram_TTTCC
cnt = 243	feature = 310	correl = 0.0529267	descr = N_Gram_ATTGG
cnt = 244	feature = 621	correl = -0.0553818	descr = N_Gram_GGAAG
cnt = 245	feature = 4	correl = -0.101252	descr = Position_Specific_Bin_Base_1_Base_G
cnt = 246	feature = 282	correl = 0.0408575	descr = N_Gram_ATCGA
cnt = 247	feature = 23	correl = 0.0341228	descr = Position_Specific_Bin_Base_8_Base_A
cnt = 248	feature = 277	correl = 0.0553638	descr = N_Gram_ATCCA
cnt = 249	feature = 383	correl = -0.0401982	descr = N_Gram_CCCCT
cnt = 250	feature = 548	correl = 0.0663796	descr = N_Gram_GAGTC
cnt = 251	feature = 789	correl = -0.0296939	descr = N_Gram_TCCCG
cnt = 252	feature = 48	correl = -0.0545511	descr = Position_Specific_Bin_Base_17_Base_G
cnt = 253	feature = 325	correl = -0.0409397	descr = N_Gram_CACAT
cnt = 254	feature = 260	correl = 0.0499802	descr = N_Gram_AGTGA
cnt = 255	feature = 520	correl = -0.0217594	descr = N_Gram_GAACT
cnt = 256	feature = 610	correl = -0.0304821	descr = N_Gram_GCTCG
cnt = 257	feature = 714	correl = -0.0217646	descr = N_Gram_GTTCT
cnt = 258	feature = 275	correl = 0.036738	descr = N_Gram_ATCAA
cnt = 259	feature = 694	correl = -0.0259828	descr = N_Gram_GTCGG
cnt = 260	feature = 736	correl = 0.0402674	descr = N_Gram_TAATT
cnt = 261	feature = 61	correl = 0.115127	descr = Position_Specific_Bin_Base_20_Base_T
cnt = 262	feature = 583	correl = -0.0679373	descr = N_Gram_GCCCG
cnt = 263	feature = 451	correl = -0.0287022	descr = N_Gram_CGGCT
cnt = 264	feature = 643	correl = -0.0637144	descr = N_Gram_GGCGT
cnt = 265	feature = 0	correl = 0.113603	descr = Position_Specific_Bin_Base_0_Base_C
cnt = 266	feature = 480	correl = 0.0680207	descr = N_Gram_CTAGC
cnt = 267	feature = 907	correl = 0.0265107	descr = N_Gram_TTGTC
cnt = 268	feature = 657	correl = -0.0805273	descr = N_Gram_GGGGC
cnt = 269	feature = 880	correl = 0.0884473	descr = N_Gram_TTAGA
cnt = 270	feature = 497	correl = -0.0361588	descr = N_Gram_CTGAG
cnt = 271	feature = 11	correl = 0.071972	descr = Position_Specific_Bin_Base_4_Base_A
cnt = 272	feature = 411	correl = -0.039828	descr = N_Gram_CCTCC
cnt = 273	feature = 834	correl = 0.0651591	descr = N_Gram_TGATA
cnt = 274	feature = 625	correl = 0.0403357	descr = N_Gram_GGACT
cnt = 275	feature = 292	correl = 0.0378329	descr = N_Gram_ATGCT
cnt = 276	feature = 820	correl = 0.0432939	descr = N_Gram_TCTGG
cnt = 277	feature = 633	correl = -0.0717949	descr = N_Gram_GGCAA
cnt = 278	feature = 345	correl = -0.0864514	descr = N_Gram_CAGGG
cnt = 279	feature = 721	correl = 0.0536516	descr = N_Gram_GTTTG
cnt = 280	feature = 627	correl = -0.0654851	descr = N_Gram_GGAGC
cnt = 281	feature = 760	correl = 0.0481498	descr = N_Gram_TAGTG
cnt = 282	feature = 839	correl = 0.0235608	descr = N_Gram_TGCAT
cnt = 283	feature = 519	correl = 0.0381018	descr = N_Gram_GAACA
cnt = 284	feature = 296	correl = -0.037273	descr = N_Gram_ATGGG
cnt = 285	feature = 775	correl = 0.0400533	descr = N_Gram_TATTT
cnt = 286	feature = 20	correl = -0.128227	descr = Position_Specific_Bin_Base_7_Base_C
cnt = 287	feature = 413	correl = -0.0649492	descr = N_Gram_CCTCT
cnt = 288	feature = 867	correl = 0.0608867	descr = N_Gram_TGTGT
cnt = 289	feature = 813	correl = 0.0324741	descr = N_Gram_TCTAT
cnt = 290	feature = 785	correl = 0.0354519	descr = N_Gram_TCCAT
cnt = 291	feature = 6	correl = 0.0261779	descr = Position_Specific_Bin_Base_2_Base_C
cnt = 292	feature = 733	correl = 0.049423	descr = N_Gram_TAAGG
cnt = 293	feature = 558	correl = -0.0378896	descr = N_Gram_GATGT
cnt = 294	feature = 39	correl = 0.0802998	descr = Position_Specific_Bin_Base_14_Base_T
cnt = 295	feature = 829	correl = 0.0249388	descr = N_Gram_TGAAT
cnt = 296	feature = 243	correl = -0.0482964	descr = N_Gram_AGCCC
cnt = 297	feature = 462	correl = -0.0527921	descr = N_Gram_CGTCC
cnt = 298	feature = 492	correl = -0.0575399	descr = N_Gram_CTCGG
cnt = 299	feature = 324	correl = 0.0259147	descr = N_Gram_CACAG
cnt = 300	feature = 531	correl = -0.0462745	descr = N_Gram_GACCA
cnt = 301	feature = 285	correl = 0.0729852	descr = N_Gram_ATCTC
cnt = 302	feature = 534	correl = -0.0225083	descr = N_Gram_GACGG
cnt = 303	feature = 378	correl = -0.0810027	descr = N_Gram_CCCAG
cnt = 304	feature = 573	correl = -0.0277905	descr = N_Gram_GCAGT
cnt = 305	feature = 264	correl = 0.0214151	descr = N_Gram_ATAAA
cnt = 306	feature = 848	correl = -0.0241757	descr = N_Gram_TGCTC
cnt = 307	feature = 382	correl = -0.0662473	descr = N_Gram_CCCCG
cnt = 308	feature = 557	correl = -0.0558427	descr = N_Gram_GATGG
cnt = 309	feature = 705	correl = -0.0839608	descr = N_Gram_GTGGC
cnt = 310	feature = 718	correl = -0.0219824	descr = N_Gram_GTTGT
cnt = 311	feature = 212	correl = -0.0324704	descr = N_Gram_ACGA
cnt = 312	feature = 773	correl = 0.0486286	descr = N_Gram_TATTC
cnt = 313	feature = 750	correl = 0.0508846	descr = N_Gram_TAGAA
cnt = 314	feature = 888	correl = 0.0264341	descr = N_Gram_TTCAT
cnt = 315	feature = 390	correl = -0.0602626	descr = N_Gram_CCCTG
cnt = 316	feature = 12	correl = -0.0640472	descr = Position_Specific_Bin_Base_4_Base_C
cnt = 317	feature = 10	correl = -0.0940207	descr = Position_Specific_Bin_Base_3_Base_T
cnt = 318	feature = 15	correl = 0.0263811	descr = Position_Specific_Bin_Base_5_Base_A
cnt = 319	feature = 51	correl = -0.0283137	descr = Position_Specific_Bin_Base_18_Base_C
cnt = 320	feature = 228	correl = 0.0714999	descr = N_Gram_ACTGA
cnt = 321	feature = 500	correl = -0.0546098	descr = N_Gram_CTGCC
cnt = 322	feature = 237	correl = 0.0637096	descr = N_Gram_AGAGT
cnt = 323	feature = 601	correl = -0.0244702	descr = N_Gram_GCGGG
cnt = 324	feature = 812	correl = 0.0354446	descr = N_Gram_TCTAG
cnt = 325	feature = 496	correl = 0.0386129	descr = N_Gram_CTCTT
cnt = 326	feature = 650	correl = -0.0767707	descr = N_Gram_GGGAG
cnt = 327	feature = 691	correl = -0.0481368	descr = N_Gram_GTCCT
cnt = 328	feature = 779	correl = 0.0482784	descr = N_Gram_TCAAC
cnt = 329	feature = 56	correl = -0.111241	descr = Position_Specific_Bin_Base_19_Base_G
cnt = 330	feature = 7	correl = 0.138681	descr = Position_Specific_Bin_Base_2_Base_G
cnt = 331	feature = 572	correl = -0.0477728	descr = N_Gram_GCAGA
cnt = 332	feature = 806	correl = -0.0901295	descr = N_Gram_TCGGG
cnt = 333	feature = 286	correl = 0.0433919	descr = N_Gram_ATCTG
cnt = 334	feature = 604	correl = -0.0845725	descr = N_Gram_GCGTC
cnt = 335	feature = 579	correl = -0.0746547	descr = N_Gram_GCCAG
cnt = 336	feature = 552	correl = 0.0360678	descr = N_Gram_GATAG
cnt = 337	feature = 686	correl = 0.028116	descr = N_Gram_GTCAT
cnt = 338	feature = 595	correl = -0.0249762	descr = N_Gram_GCGCC
cnt = 339	feature = 832	correl = 0.0358604	descr = N_Gram_TGAGA
cnt = 340	feature = 368	correl = 0.0226343	descr = N_Gram_CCACT
cnt = 341	feature = 828	correl = 0.0465622	descr = N_Gram_TGAAG
cnt = 342	feature = 29	correl = 0.0526608	descr = Position_Specific_Bin_Base_10_Base_T
cnt = 343	feature = 24	correl = -0.0980671	descr = Position_Specific_Bin_Base_8_Base_C
cnt = 344	feature = 366	correl = -0.0705889	descr = N_Gram_CCACC
cnt = 345	feature = 47	correl = -0.0318497	descr = Position_Specific_Bin_Base_17_Base_C
cnt = 346	feature = 827	correl = 0.041485	descr = N_Gram_TGAAC
cnt = 347	feature = 513	correl = -0.0331647	descr = N_Gram_CTTGG
cnt = 348	feature = 722	correl = 0.029817	descr = N_Gram_GTTTT
cnt = 349	feature = 449	correl = -0.0835138	descr = N_Gram_CGGCC
cnt = 350	feature = 249	correl = -0.0307892	descr = N_Gram_AGGAG
cnt = 351	feature = 553	correl = 0.0664122	descr = N_Gram_GATAT
cnt = 352	feature = 755	correl = 0.0836456	descr = N_Gram_TAGCT
cnt = 353	feature = 398	correl = -0.0368462	descr = N_Gram_CCGCA
cnt = 354	feature = 512	correl = 0.0346523	descr = N_Gram_CTTGC
cnt = 355	feature = 894	correl = 0.0251036	descr = N_Gram_TTCTC
cnt = 356	feature = 865	correl = 0.0462317	descr = N_Gram_TGTCT
cnt = 357	feature = 45	correl = 0.0320055	descr = Position_Specific_Bin_Base_16_Base_T
cnt = 358	feature = 36	correl = 0.109915	descr = Position_Specific_Bin_Base_14_Base_A
cnt = 359	feature = 838	correl = 0.0365219	descr = N_Gram_TGCAA
cnt = 360	feature = 54	correl = 0.187441	descr = Position_Specific_Bin_Base_19_Base_A
cnt = 361	feature = 439	correl = -0.0682919	descr = N_Gram_CGCGC
cnt = 362	feature = 695	correl = 0.0705204	descr = N_Gram_GTCGT
cnt = 363	feature = 267	correl = 0.0461835	descr = N_Gram_ATAGA
cnt = 364	feature = 614	correl = -0.0248432	descr = N_Gram_GCTGG
cnt = 365	feature = 787	correl = -0.0311744	descr = N_Gram_TCCCA
cnt = 366	feature = 488	correl = -0.0229361	descr = N_Gram_CTCAG
cnt = 367	feature = 370	correl = -0.0704247	descr = N_Gram_CCAGC
cnt = 368	feature = 537	correl = 0.0549695	descr = N_Gram_GACTG
cnt = 369	feature = 671	correl = -0.0620562	descr = N_Gram_GGTGC
cnt = 370	feature = 356	correl = 0.0289246	descr = N_Gram_CATGA
cnt = 371	feature = 232	correl = 0.0500818	descr = N_Gram_AGAAT
cnt = 372	feature = 890	correl = 0.0439848	descr = N_Gram_TTCCT
cnt = 373	feature = 554	correl = 0.0217997	descr = N_Gram_GATCT
cnt = 374	feature = 58	correl = 0.374637	descr = Position_Specific_Bin_Base_20_Base_A
cnt = 375	feature = 717	correl = -0.0302309	descr = N_Gram_GTTGG
cnt = 376	feature = 586	correl = -0.0313493	descr = N_Gram_GCCGA
cnt = 377	feature = 780	correl = 0.043961	descr = N_Gram_TCACC
cnt = 378	feature = 19	correl = 0.0880214	descr = Position_Specific_Bin_Base_7_Base_A
cnt = 379	feature = 297	correl = -0.0530757	descr = N_Gram_ATGGT
cnt = 380	feature = 385	correl = -0.0942412	descr = N_Gram_CCCGA
cnt = 381	feature = 902	correl = 0.0252949	descr = N_Gram_TTGCG
cnt = 382	feature = 688	correl = -0.0256732	descr = N_Gram_GTCCA
cnt = 383	feature = 629	correl = -0.0252899	descr = N_Gram_GGATG
cnt = 384	feature = 501	correl = 0.0516952	descr = N_Gram_CTGGA
cnt = 385	feature = 272	correl = 0.030869	descr = N_Gram_ATATG
cnt = 386	feature = 752	correl = 0.0697863	descr = N_Gram_TAGAG
cnt = 387	feature = 885	correl = 0.034719	descr = N_Gram_TTATC
cnt = 388	feature = 566	correl = 0.055482	descr = N_Gram_GCAAC
cnt = 389	feature = 893	correl = 0.0316737	descr = N_Gram_TTCTA
cnt = 390	feature = 788	correl = -0.0534229	descr = N_Gram_TCCCC
cnt = 391	feature = 417	correl = -0.0285274	descr = N_Gram_CCTGG
cnt = 392	feature = 55	correl = -0.126702	descr = Position_Specific_Bin_Base_19_Base_C
cnt = 393	feature = 759	correl = 0.0318364	descr = N_Gram_TAGT
cnt = 394	feature = 711	correl = -0.0376003	descr = N_Gram_GTTA
cnt = 395	feature = 678	correl = 0.0611889	descr = N_Gram_GTAAA
cnt = 396	feature = 251	correl = -0.0915177	descr = N_Gram_AGGGC
cnt = 397	feature = 517	correl = 0.0625503	descr = N_Gram_CTTTG
cnt = 398	feature = 453	correl = -0.0574667	descr = N_Gram_CGGGC
cnt = 399	feature = 389	correl = -0.0651615	descr = N_Gram_CCCTC
cnt = 400	feature = 847	correl = 0.040464	descr = N_Gram_TGCTA
cnt = 401	feature = 332	correl = -0.036478	descr = N_Gram_CACGT
cnt = 402	feature = 335	correl = 0.0274049	descr = N_Gram_CACTG
cnt = 403	feature = 25	correl = 0.0792651	descr = Position_Specific_Bin_Base_8_Base_T
cnt = 404	feature = 42	correl = 0.0619724	descr = Position_Specific_Bin_Base_16_Base_A
cnt = 405	feature = 33	correl = 0.125549	descr = Position_Specific_Bin_Base_11_Base_T
cnt = 406	feature = 903	correl = 0.0420939	descr = N_Gram_TTGGA
cnt = 407	feature = 799	correl = 0.0380748	descr = N_Gram_TCGC
cnt = 408	feature = 590	correl = -0.0607341	descr = N_Gram_GCCTC
cnt = 409	feature = 904	correl = 0.0303447	descr = N_Gram_TTGGT
cnt = 410	feature = 658	correl = -0.0480916	descr = N_Gram_GGGGT
cnt = 411	feature = 223	correl = 0.0447235	descr = N_Gram_ACTA
cnt = 412	feature = 233	correl = 0.0466349	descr = N_Gram_AGACA
cnt = 413	feature = 41	correl = -0.0373747	descr = Position_Specific_Bin_Base_15_Base_G
cnt = 414	feature = 823	correl = 0.0535944	descr = N_Gram_TCTTT
cnt = 415	feature = 28	correl = -0.066724	descr = Position_Specific_Bin_Base_10_Base_G
cnt = 416	feature = 505	correl = 0.0469594	descr = N_Gram_CTGTT
cnt = 417	feature = 524	correl = 0.043225	descr = N_Gram_GAAGG
cnt = 418	feature = 59	correl = -0.310922	descr = Position_Specific_Bin_Base_20_Base_C
cnt = 419	feature = 207	correl = -0.0746685	descr = N_Gram_ACCAC
cnt = 420	feature = 667	correl = 0.0321701	descr = N_Gram_GGTCA
cnt = 421	feature = 790	correl = -0.0252058	descr = N_Gram_TCCGC
cnt = 422	feature = 419	correl = 0.0230058	descr = N_Gram_CCTTG
cnt = 423	feature = 615	correl = 0.0302241	descr = N_Gram_GCTTG
cnt = 424	feature = 248	correl = 0.025977	descr = N_Gram_AGGAA
cnt = 425	feature = 16	correl = -0.0739791	descr = Position_Specific_Bin_Base_5_Base_C
cnt = 426	feature = 32	correl = -0.0412887	descr = Position_Specific_Bin_Base_11_Base_G
cnt = 427	feature = 740	correl = 0.0361755	descr = N_Gram_TACC
cnt = 428	feature = 38	correl = -0.160656	descr = Position_Specific_Bin_Base_14_Base_G
cnt = 429	feature = 634	correl = -0.0389395	descr = N_Gram_GGCAG
cnt = 430	feature = 858	correl = -0.0239726	descr = N_Gram_TGGTG
cnt = 431	feature = 668	correl = -0.0915119	descr = N_Gram_GGTCC
cnt = 432	feature = 637	correl = -0.104546	descr = N_Gram_GGCCC
cnt = 433	feature = 405	correl = 0.0785587	descr = N_Gram_CCTA
cnt = 434	feature = 819	correl = 0.0956212	descr = N_Gram_TCTGC
cnt = 435	feature = 13	correl = -0.0330014	descr = Position_Specific_Bin_Base_4_Base_G
cnt = 436	feature = 341	correl = -0.0373382	descr = N_Gram_CAGCA
cnt = 437	feature = 281	correl = 0.0549077	descr = N_Gram_ATCG
cnt = 438	feature = 273	correl = 0.0649649	descr = N_Gram_ATATT
cnt = 439	feature = 8	correl = -0.126501	descr = Position_Specific_Bin_Base_2_Base_T
cnt = 440	feature = 628	correl = -0.0549736	descr = N_Gram_GGAGG
cnt = 441	feature = 476	correl = 0.0507008	descr = N_Gram_CTACA
cnt = 442	feature = 794	correl = -0.0306613	descr = N_Gram_TCCTC
cnt = 443	feature = 654	correl = -0.0794294	descr = N_Gram_GGGCG
cnt = 444	feature = 295	correl = 0.0218199	descr = N_Gram_ATGGC
cnt = 445	feature = 456	correl = -0.029024	descr = N_Gram_CGGT
cnt = 446	feature = 796	correl = 0.0555009	descr = N_Gram_TCCTT
cnt = 447	feature = 527	correl = 0.0417848	descr = N_Gram_GAATT
cnt = 448	feature = 437	correl = -0.0242027	descr = N_Gram_CGCCT
cnt = 449	feature = 696	correl = 0.0276739	descr = N_Gram_GTCT
cnt = 450	feature = 355	correl = 0.0752175	descr = N_Gram_CATCT
cnt = 451	feature = 568	correl = -0.026943	descr = N_Gram_GCAC
cnt = 452	feature = 559	correl = 0.026592	descr = N_Gram_GATT
cnt = 453	feature = 43	correl = -0.0339412	descr = Position_Specific_Bin_Base_16_Base_C
cnt = 454	feature = 584	correl = -0.077145	descr = N_Gram_GCCCT
cnt = 455	feature = 701	correl = -0.0425686	descr = N_Gram_GTGC
cnt = 456	feature = 646	correl = -0.0223377	descr = N_Gram_GGCTT
cnt = 457	feature = 424	correl = -0.0417314	descr = N_Gram_CGAC
cnt = 458	feature = 556	correl = -0.0280543	descr = N_Gram_GATGA
cnt = 459	feature = 410	correl = -0.0343448	descr = N_Gram_CCTCA
cnt = 460	feature = 313	correl = 0.0403571	descr = N_Gram_ATTTT
cnt = 461	feature = 600	correl = -0.0915357	descr = N_Gram_GCGGC
cnt = 462	feature = 308	correl = 0.0590393	descr = N_Gram_ATTG
cnt = 463	feature = 470	correl = -0.0442462	descr = N_Gram_CGTTG
cnt = 464	feature = 916	correl = 0.0363783	descr = N_Gram_TTTCT
cnt = 465	feature = 860	correl = 0.0507185	descr = N_Gram_TGTA
cnt = 466	feature = 63	correl = 0.100359	descr = Gibbs_of_Target_Sequence__Pos_0_Step_1
cnt = 467	feature = 857	correl = -0.0607168	descr = N_Gram_TGGGG
cnt = 468	feature = 490	correl = -0.0321888	descr = N_Gram_CTCCC
cnt = 469	feature = 574	correl = 0.0317587	descr = N_Gram_GCAT
cnt = 470	feature = 80	correl = 0.430862	descr = Gibbs_of_Target_Sequence__Pos_20_Step_1
cnt = 471	feature = 502	correl = -0.0635471	descr = N_Gram_CTGGC
cnt = 472	feature = 909	correl = 0.0643331	descr = N_Gram_TTGTT
cnt = 473	feature = 510	correl = 0.0260176	descr = N_Gram_CTTCT
cnt = 474	feature = 708	correl = 0.0305987	descr = N_Gram_GTGT
cnt = 475	feature = 778	correl = 0.0264847	descr = N_Gram_TCAA
cnt = 476	feature = 730	correl = 0.0788078	descr = N_Gram_TAAG
cnt = 477	feature = 756	correl = 0.0269653	descr = N_Gram_TAGG
cnt = 478	feature = 290	correl = 0.0394545	descr = N_Gram_ATGC
cnt = 479	feature = 220	correl = -0.0282203	descr = N_Gram_ACGT
cnt = 480	feature = 641	correl = -0.0648508	descr = N_Gram_GGCGC
cnt = 481	feature = 498	correl = 0.052409	descr = N_Gram_CTGAT
cnt = 482	feature = 853	correl = -0.0526482	descr = N_Gram_TGGCC
cnt = 483	feature = 373	correl = -0.023277	descr = N_Gram_CCAT
cnt = 484	feature = 672	correl = -0.112457	descr = N_Gram_GGTGG
cnt = 485	feature = 244	correl = -0.0479666	descr = N_Gram_AGCG
cnt = 486	feature = 528	correl = 0.0304217	descr = N_Gram_GACA
cnt = 487	feature = 898	correl = 0.0571601	descr = N_Gram_TTGA
cnt = 488	feature = 816	correl = 0.0253913	descr = N_Gram_TCTCC
cnt = 489	feature = 613	correl = -0.0496045	descr = N_Gram_GCTGC
cnt = 490	feature = 866	correl = 0.0458436	descr = N_Gram_TGTG
cnt = 491	feature = 257	correl = 0.0473472	descr = N_Gram_AGTC
cnt = 492	feature = 822	correl = 0.0405987	descr = N_Gram_TCTTC
cnt = 493	feature = 21	correl = -0.0248255	descr = Position_Specific_Bin_Base_7_Base_G
cnt = 494	feature = 606	correl = 0.0253308	descr = N_Gram_GCTA
cnt = 495	feature = 871	correl = 0.0778949	descr = N_Gram_TGTTT
cnt = 496	feature = 766	correl = 0.0428019	descr = N_Gram_TATC
cnt = 497	feature = 333	correl = 0.0241446	descr = N_Gram_CACT
cnt = 498	feature = 578	correl = -0.0460055	descr = N_Gram_GCCA
cnt = 499	feature = 535	correl = 0.0381797	descr = N_Gram_GACT
cnt = 500	feature = 530	correl = -0.0686799	descr = N_Gram_GACC
cnt = 501	feature = 350	correl = -0.0283908	descr = N_Gram_CATA
cnt = 502	feature = 276	correl = 0.0358309	descr = N_Gram_ATCC
cnt = 503	feature = 837	correl = 0.04298	descr = N_Gram_TGCA
cnt = 504	feature = 288	correl = 0.0267202	descr = N_Gram_ATGAA
cnt = 505	feature = 663	correl = 0.0405566	descr = N_Gram_GGTA
cnt = 506	feature = 603	correl = -0.0778013	descr = N_Gram_GCGT
cnt = 507	feature = 738	correl = 0.0321199	descr = N_Gram_TACA
cnt = 508	feature = 433	correl = -0.0488832	descr = N_Gram_CGCA
cnt = 509	feature = 896	correl = 0.0569302	descr = N_Gram_TTCTT
cnt = 510	feature = 753	correl = 0.0690397	descr = N_Gram_TAGC
cnt = 511	feature = 807	correl = 0.0495756	descr = N_Gram_TCGT
cnt = 512	feature = 863	correl = 0.039678	descr = N_Gram_TGTC
cnt = 513	feature = 541	correl = -0.0331122	descr = N_Gram_GAGC
cnt = 514	feature = 883	correl = 0.0436594	descr = N_Gram_TTAT
cnt = 515	feature = 242	correl = -0.0527127	descr = N_Gram_AGCC
cnt = 516	feature = 889	correl = 0.0390787	descr = N_Gram_TTCC
cnt = 517	feature = 840	correl = -0.0430162	descr = N_Gram_TGCC
cnt = 518	feature = 481	correl = 0.0503753	descr = N_Gram_CTAT
cnt = 519	feature = 494	correl = 0.0315222	descr = N_Gram_CTCT
cnt = 520	feature = 692	correl = 0.0355772	descr = N_Gram_GTCG
cnt = 521	feature = 438	correl = -0.0769906	descr = N_Gram_CGCG
cnt = 522	feature = 307	correl = 0.0909909	descr = N_Gram_ATTCT
cnt = 523	feature = 206	correl = -0.0280486	descr = N_Gram_ACCA
cnt = 524	feature = 677	correl = 0.0592286	descr = N_Gram_GTAA
cnt = 525	feature = 83	correl = 0.0456307	descr = PF_RNAi_Fold_3'Free_Count
cnt = 526	feature = 401	correl = -0.0430158	descr = N_Gram_CCGG
cnt = 527	feature = 337	correl = -0.0700463	descr = N_Gram_CAGA
cnt = 528	feature = 504	correl = 0.0428359	descr = N_Gram_CTGT
cnt = 529	feature = 442	correl = -0.0284531	descr = N_Gram_CGCT
cnt = 530	feature = 588	correl = -0.0393518	descr = N_Gram_GCCT
cnt = 531	feature = 699	correl = 0.0322037	descr = N_Gram_GTGA
cnt = 532	feature = 683	correl = 0.0267945	descr = N_Gram_GTCA
cnt = 533	feature = 376	correl = -0.0839092	descr = N_Gram_CCCA
cnt = 534	feature = 475	correl = 0.0638576	descr = N_Gram_CTAC
cnt = 535	feature = 266	correl = 0.0606768	descr = N_Gram_ATAG
cnt = 536	feature = 803	correl = -0.0443693	descr = N_Gram_TCGG
cnt = 537	feature = 644	correl = -0.0374367	descr = N_Gram_GGCT
cnt = 538	feature = 359	correl = 0.0342742	descr = N_Gram_CATT
cnt = 539	feature = 703	correl = -0.10626	descr = N_Gram_GTGG
cnt = 540	feature = 648	correl = -0.0850392	descr = N_Gram_GGGA
cnt = 541	feature = 478	correl = 0.0502916	descr = N_Gram_CTAG
cnt = 542	feature = 414	correl = -0.0556194	descr = N_Gram_CCTG
cnt = 543	feature = 632	correl = -0.0608001	descr = N_Gram_GGCA
cnt = 544	feature = 783	correl = 0.0458313	descr = N_Gram_TCAT
cnt = 545	feature = 491	correl = -0.0811512	descr = N_Gram_CTCG
cnt = 546	feature = 64	correl = -0.162348	descr = Gibbs_of_Target_Sequence__Pos_2_Step_1
cnt = 547	feature = 769	correl = 0.0585878	descr = N_Gram_TATG
cnt = 548	feature = 515	correl = 0.0311694	descr = N_Gram_CTTT
cnt = 549	feature = 555	correl = -0.0421195	descr = N_Gram_GATG
cnt = 550	feature = 772	correl = 0.057144	descr = N_Gram_TATT
cnt = 551	feature = 525	correl = 0.0591745	descr = N_Gram_GAAT
cnt = 552	feature = 901	correl = 0.0370863	descr = N_Gram_TTGC
cnt = 553	feature = 719	correl = 0.0680018	descr = N_Gram_GTTT
cnt = 554	feature = 460	correl = -0.0414429	descr = N_Gram_CGTC
cnt = 555	feature = 392	correl = -0.0923478	descr = N_Gram_CCGA
cnt = 556	feature = 227	correl = 0.0617037	descr = N_Gram_ACTG
cnt = 557	feature = 69	correl = 0.0803218	descr = Gibbs_of_Target_Sequence__Pos_8_Step_1
cnt = 558	feature = 655	correl = -0.091913	descr = N_Gram_GGGG
cnt = 559	feature = 344	correl = -0.041315	descr = N_Gram_CAGG
cnt = 560	feature = 326	correl = -0.0274593	descr = N_Gram_CACC
cnt = 561	feature = 543	correl = -0.065449	descr = N_Gram_GAGG
cnt = 562	feature = 66	correl = 0.0525732	descr = Gibbs_of_Target_Sequence__Pos_5_Step_1
cnt = 563	feature = 77	correl = 0.0985553	descr = Gibbs_of_Target_Sequence__Pos_17_Step_1
cnt = 564	feature = 521	correl = -0.0293837	descr = N_Gram_GAAG
cnt = 565	feature = 879	correl = 0.0775143	descr = N_Gram_TTAG
cnt = 566	feature = 626	correl = -0.059998	descr = N_Gram_GGAG
cnt = 567	feature = 293	correl = -0.0506632	descr = N_Gram_ATGG
cnt = 568	feature = 814	correl = 0.0591341	descr = N_Gram_TCTC
cnt = 569	feature = 818	correl = 0.0868074	descr = N_Gram_TCTG
cnt = 570	feature = 388	correl = -0.0666192	descr = N_Gram_CCCT
cnt = 571	feature = 846	correl = 0.034456	descr = N_Gram_TGCT
cnt = 572	feature = 354	correl = 0.0423256	descr = N_Gram_CATC
cnt = 573	feature = 82	correl = 0.153355	descr = PF_RNAi_Fold_5'Free_Count
cnt = 574	feature = 511	correl = 0.0421487	descr = N_Gram_CTTG
cnt = 575	feature = 550	correl = 0.0633058	descr = N_Gram_GATA
cnt = 576	feature = 911	correl = 0.0302275	descr = N_Gram_TTTA
cnt = 577	feature = 72	correl = 0.0402614	descr = Gibbs_of_Target_Sequence__Pos_11_Step_1
cnt = 578	feature = 687	correl = -0.0880168	descr = N_Gram_GTCC
cnt = 579	feature = 914	correl = 0.0384197	descr = N_Gram_TTTC
cnt = 580	feature = 666	correl = -0.0311098	descr = N_Gram_GGTC
cnt = 581	feature = 305	correl = 0.0662273	descr = N_Gram_ATTC
cnt = 582	feature = 287	correl = 0.0264056	descr = N_Gram_ATGA
cnt = 583	feature = 284	correl = 0.0591216	descr = N_Gram_ATCT
cnt = 584	feature = 676	correl = 0.0534429	descr = N_Gram_GTA
cnt = 585	feature = 749	correl = 0.0872808	descr = N_Gram_TAGA
cnt = 586	feature = 222	correl = 0.0349119	descr = N_Gram_ACT
cnt = 587	feature = 70	correl = 0.0959342	descr = Gibbs_of_Target_Sequence__Pos_9_Step_1
cnt = 588	feature = 786	correl = -0.0521712	descr = N_Gram_TCCC
cnt = 589	feature = 792	correl = 0.021833	descr = N_Gram_TCCT
cnt = 590	feature = 499	correl = -0.0238428	descr = N_Gram_CTGC
cnt = 591	feature = 78	correl = 0.195875	descr = Gibbs_of_Target_Sequence__Pos_18_Step_1
cnt = 592	feature = 365	correl = -0.0423727	descr = N_Gram_CCAC
cnt = 593	feature = 270	correl = 0.0827018	descr = N_Gram_ATAT
cnt = 594	feature = 211	correl = -0.0672845	descr = N_Gram_ACG
cnt = 595	feature = 384	correl = -0.102216	descr = N_Gram_CCCG
cnt = 596	feature = 452	correl = -0.0826267	descr = N_Gram_CGGG
cnt = 597	feature = 826	correl = 0.0483365	descr = N_Gram_TGAA
cnt = 598	feature = 725	correl = 0.0582938	descr = N_Gram_TAAA
cnt = 599	feature = 635	correl = -0.117546	descr = N_Gram_GGCC
cnt = 600	feature = 917	correl = 0.0937012	descr = N_Gram_TTTG
cnt = 601	feature = 593	correl = -0.0673645	descr = N_Gram_GCGC
cnt = 602	feature = 669	correl = -0.0919511	descr = N_Gram_GGTG
cnt = 603	feature = 74	correl = 0.158818	descr = Gibbs_of_Target_Sequence__Pos_14_Step_1
cnt = 604	feature = 421	correl = -0.0549568	descr = N_Gram_CGA
cnt = 605	feature = 651	correl = -0.117441	descr = N_Gram_GGGC
cnt = 606	feature = 489	correl = -0.0240441	descr = N_Gram_CTCC
cnt = 607	feature = 921	correl = 0.0442261	descr = N_Gram_TTTT
cnt = 608	feature = 65	correl = 0.106127	descr = Gibbs_of_Target_Sequence__Pos_4_Step_1
cnt = 609	feature = 254	correl = 0.0276032	descr = N_Gram_AGT
cnt = 610	feature = 598	correl = -0.0925456	descr = N_Gram_GCGG
cnt = 611	feature = 67	correl = 0.104679	descr = Gibbs_of_Target_Sequence__Pos_6_Step_1
cnt = 612	feature = 73	correl = 0.126441	descr = Gibbs_of_Target_Sequence__Pos_13_Step_1
cnt = 613	feature = 76	correl = 0.112769	descr = Gibbs_of_Target_Sequence__Pos_16_Step_1
cnt = 614	feature = 821	correl = 0.0708567	descr = N_Gram_TCTT
cnt = 615	feature = 659	correl = -0.0630928	descr = N_Gram_GGGT
cnt = 616	feature = 458	correl = -0.0385491	descr = N_Gram_CGT
cnt = 617	feature = 409	correl = -0.0942408	descr = N_Gram_CCTC
cnt = 618	feature = 580	correl = -0.148294	descr = N_Gram_GCCC
cnt = 619	feature = 71	correl = 0.116004	descr = Gibbs_of_Target_Sequence__Pos_10_Step_1
cnt = 620	feature = 797	correl = 0.0261275	descr = N_Gram_TCG
cnt = 621	feature = 640	correl = -0.109521	descr = N_Gram_GGCG
cnt = 622	feature = 777	correl = 0.0280123	descr = N_Gram_TCA
cnt = 623	feature = 274	correl = 0.0538835	descr = N_Gram_ATC
cnt = 624	feature = 231	correl = 0.0293789	descr = N_Gram_AGA
cnt = 625	feature = 892	correl = 0.0843066	descr = N_Gram_TTCT
cnt = 626	feature = 323	correl = -0.0325945	descr = N_Gram_CAC
cnt = 627	feature = 75	correl = 0.0956093	descr = Gibbs_of_Target_Sequence__Pos_15_Step_1
cnt = 628	feature = 549	correl = 0.0296781	descr = N_Gram_GAT
cnt = 629	feature = 859	correl = 0.0896825	descr = N_Gram_TGT
cnt = 630	feature = 68	correl = 0.163568	descr = Gibbs_of_Target_Sequence__Pos_7_Step_1
cnt = 631	feature = 538	correl = -0.0407481	descr = N_Gram_GAG
cnt = 632	feature = 563	correl = -0.0546835	descr = N_Gram_GCA
cnt = 633	feature = 698	correl = -0.0233298	descr = N_Gram_GTG
cnt = 634	feature = 825	correl = 0.0753879	descr = N_Gram_TGA
cnt = 635	feature = 897	correl = 0.10811	descr = N_Gram_TTG
cnt = 636	feature = 748	correl = 0.109407	descr = N_Gram_TAG
cnt = 637	feature = 336	correl = -0.05649	descr = N_Gram_CAG
cnt = 638	feature = 724	correl = 0.07553	descr = N_Gram_TAA
cnt = 639	feature = 824	correl = 0.05319	descr = N_Gram_TG
cnt = 640	feature = 362	correl = -0.0737724	descr = N_Gram_CCA
cnt = 641	feature = 662	correl = -0.0634051	descr = N_Gram_GGT
cnt = 642	feature = 506	correl = 0.0578053	descr = N_Gram_CTT
cnt = 643	feature = 375	correl = -0.145541	descr = N_Gram_CCC
cnt = 644	feature = 485	correl = -0.0290007	descr = N_Gram_CTC
cnt = 645	feature = 887	correl = 0.0735646	descr = N_Gram_TTC
cnt = 646	feature = 263	correl = 0.0720167	descr = N_Gram_ATA
cnt = 647	feature = 850	correl = -0.0554369	descr = N_Gram_TGG
cnt = 648	feature = 404	correl = -0.0503061	descr = N_Gram_CCT
cnt = 649	feature = 432	correl = -0.0562981	descr = N_Gram_CGC
cnt = 650	feature = 446	correl = -0.105638	descr = N_Gram_CGG
cnt = 651	feature = 647	correl = -0.135639	descr = N_Gram_GGG
cnt = 652	feature = 592	correl = -0.0988647	descr = N_Gram_GCG
cnt = 653	feature = 809	correl = 0.109088	descr = N_Gram_TCT
cnt = 654	feature = 577	correl = -0.126816	descr = N_Gram_GCC
cnt = 655	feature = 631	correl = -0.163487	descr = N_Gram_GGC
cnt = 656	feature = 391	correl = -0.087372	descr = N_Gram_CCG
cnt = 657	feature = 910	correl = 0.0953429	descr = N_Gram_TTT
cnt = 658	feature = 872	correl = 0.15276	descr = N_Gram_TT
cnt = 659	feature = 262	correl = 0.113552	descr = N_Gram_AT
cnt = 660	feature = 105	correl = 0.0738896	descr = Xue_Structure_Feature_A000
cnt = 661	feature = 723	correl = 0.1805	descr = N_Gram_TA
cnt = 662	feature = 81	correl = 0.227962	descr = PF_RNAi_Fold_Energy
cnt = 663	feature = 62	correl = 0.287026	descr = Gibbs_of_Target_Sequence_
num rows = 2188
num_elements = 1452832
..*
optimization finished, #iter = 2038
nu = 0.184808
obj = -31.482402, rho = -0.761236
nSV = 987, nBSV = 92
num rows = 243
num_elements = 161352
*
optimization finished, #iter = 190
nu = 0.181675
obj = -3.972275, rho = -0.698293
nSV = 139, nBSV = 6
..*
optimization finished, #iter = 2038
nu = 0.184808
obj = -31.482402, rho = -0.761236
nSV = 987, nBSV = 92
CFS merit scores = 1.45094
CFS merit scores = 1.61677
CFS merit scores = 1.84854
CFS merit scores = 2.07392
CFS merit scores = 2.27776
CFS merit scores = 2.46672
CFS merit scores = 2.64038
CFS merit scores = 2.80319
CFS merit scores = 2.95532
CFS merit scores = 3.09911
CFS merit scores = 3.23534
CFS merit scores = 3.3659
CFS merit scores = 3.49035
CFS merit scores = 3.60969
CFS merit scores = 3.72375
CFS merit scores = 3.83284
CFS merit scores = 3.93835
CFS merit scores = 4.0406
CFS merit scores = 4.13995
CFS merit scores = 4.23551
CFS merit scores = 4.32748
CFS merit scores = 4.41666
CFS merit scores = 4.50321
CFS merit scores = 4.58716
CFS merit scores = 4.66872
CFS merit scores = 4.74661
CFS merit scores = 4.82173
CFS merit scores = 4.89446
CFS merit scores = 4.96451
CFS merit scores = 5.03192
CFS merit scores = 5.09633
CFS merit scores = 5.15858
CFS merit scores = 5.21767
CFS merit scores = 5.27435
CFS merit scores = 5.32737
CFS merit scores = 5.3783
CFS merit scores = 5.42828
CFS merit scores = 5.47694
CFS merit scores = 5.52392
CFS merit scores = 5.56918
CFS merit scores = 5.61155
CFS merit scores = 5.6535
CFS merit scores = 5.69489
CFS merit scores = 5.73528
CFS merit scores = 5.77197
CFS merit scores = 5.80834
CFS merit scores = 5.84256
CFS merit scores = 5.87567
CFS merit scores = 5.90799
CFS merit scores = 5.93982
CFS merit scores = 5.9705
CFS merit scores = 6.00069
CFS merit scores = 6.03023
CFS merit scores = 6.05847
CFS merit scores = 6.08501
CFS merit scores = 6.11083
CFS merit scores = 6.13612
CFS merit scores = 6.16079
CFS merit scores = 6.18404
CFS merit scores = 6.20661
CFS merit scores = 6.22751
CFS merit scores = 6.24817
CFS merit scores = 6.26845
CFS merit scores = 6.28863
CFS merit scores = 6.30852
CFS merit scores = 6.32667
CFS merit scores = 6.34437
CFS merit scores = 6.36102
CFS merit scores = 6.37745
CFS merit scores = 6.39328
CFS merit scores = 6.40896
CFS merit scores = 6.42452
CFS merit scores = 6.43946
CFS merit scores = 6.45293
CFS merit scores = 6.46645
CFS merit scores = 6.47965
CFS merit scores = 6.49263
CFS merit scores = 6.50514
CFS merit scores = 6.51685
CFS merit scores = 6.52826
CFS merit scores = 6.53843
CFS merit scores = 6.54877
CFS merit scores = 6.55856
CFS merit scores = 6.56829
CFS merit scores = 6.57822
CFS merit scores = 6.58714
CFS merit scores = 6.59608
CFS merit scores = 6.60491
CFS merit scores = 6.61374
CFS merit scores = 6.62229
CFS merit scores = 6.63078
CFS merit scores = 6.63922
CFS merit scores = 6.64741
CFS merit scores = 6.65587
CFS merit scores = 6.66385
CFS merit scores = 6.67143
CFS merit scores = 6.67888
CFS merit scores = 6.68482
CFS merit scores = 6.69075
CFS merit scores = 6.69663
CFS merit scores = 6.70253
CFS merit scores = 6.70621
CFS merit scores = 6.70989
CFS merit scores = 6.71316
CFS merit scores = 6.71656
CFS merit scores = 6.72004
CFS merit scores = 6.72331
CFS merit scores = 6.72629
CFS merit scores = 6.72851
CFS merit scores = 6.73042
CFS merit scores = 6.73227
CFS merit scores = 6.73384
CFS merit scores = 6.73534
CFS merit scores = 6.73686
CFS merit scores = 6.7383
CFS merit scores = 6.73951
CFS merit scores = 6.74077
CFS merit scores = 6.74219
CFS merit scores = 6.74355
CFS merit scores = 6.74519
CFS merit scores = 6.74697
CFS merit scores = 6.74873
CFS merit scores = 6.75066
CFS merit scores = 6.75149
CFS merit scores = 6.75211
CFS merit scores = 6.75278
CFS merit scores = 6.75352
CFS merit scores = 6.75428
CFS merit scores = 6.75483
CFS merit scores = 6.75539
CFS merit scores = 6.75602
CFS merit scores = 6.75663
CFS merit scores = 6.75747
CFS merit scores = 6.75816
CFS merit scores = 6.75861
CFS merit scores = 6.75917
CFS merit scores = 6.7597
CFS merit scores = 6.76024
CFS merit scores = 6.76089
CFS merit scores = 6.7611
CFS merit scores = 6.7614
CFS merit scores = 6.76181
CFS merit scores = 6.7624
CFS merit scores = 6.76319
CFS merit scores = 6.76378
CFS merit scores = 6.7644
CFS merit scores = 6.76478
CFS merit scores = 6.76451
CFS merit scores = 6.76439
CFS merit scores = 6.76427
CFS merit scores = 6.76421
CFS merit scores = 6.76432
CFS merit scores = 6.76417
CFS merit scores = 6.76361
CFS merit scores = 6.76316
CFS merit scores = 6.76276
CFS merit scores = 6.76227
CFS merit scores = 6.76187
CFS merit scores = 6.76148
CFS merit scores = 6.76096
CFS merit scores = 6.7604
CFS merit scores = 6.75976
CFS merit scores = 6.75907
CFS merit scores = 6.7584
CFS merit scores = 6.75784
CFS merit scores = 6.75754
CFS merit scores = 6.75668
CFS merit scores = 6.75586
CFS merit scores = 6.75504
CFS merit scores = 6.7543
CFS merit scores = 6.75356
CFS merit scores = 6.75284
CFS merit scores = 6.75221
CFS merit scores = 6.75161
CFS merit scores = 6.75098
CFS merit scores = 6.75037
CFS merit scores = 6.74972
CFS merit scores = 6.74916
CFS merit scores = 6.74871
CFS merit scores = 6.74833
CFS merit scores = 6.7479
CFS merit scores = 6.7472
CFS merit scores = 6.74642
CFS merit scores = 6.74579
CFS merit scores = 6.74504
CFS merit scores = 6.74432
CFS merit scores = 6.74359
CFS merit scores = 6.74266
CFS merit scores = 6.74176
CFS merit scores = 6.7409
CFS merit scores = 6.74
CFS merit scores = 6.73883
CFS merit scores = 6.73784
CFS merit scores = 6.73685
CFS merit scores = 6.73594
CFS merit scores = 6.73499
CFS merit scores = 6.73401
CFS merit scores = 6.73307
CFS merit scores = 6.73201
CFS merit scores = 6.73071
CFS merit scores = 6.72958
CFS merit scores = 6.72852
CFS merit scores = 6.72727
CFS merit scores = 6.72596
CFS merit scores = 6.72458
CFS merit scores = 6.72326
CFS merit scores = 6.72206
CFS merit scores = 6.72093
CFS merit scores = 6.71982
CFS merit scores = 6.71851
CFS merit scores = 6.71725
CFS merit scores = 6.71594
CFS merit scores = 6.7147
CFS merit scores = 6.71337
CFS merit scores = 6.71208
CFS merit scores = 6.71086
CFS merit scores = 6.70979
CFS merit scores = 6.70865
CFS merit scores = 6.70749
CFS merit scores = 6.70631
CFS merit scores = 6.70511
CFS merit scores = 6.70395
CFS merit scores = 6.70279
CFS merit scores = 6.70174
CFS merit scores = 6.70067
CFS merit scores = 6.69961
CFS merit scores = 6.69859
CFS merit scores = 6.69743
CFS merit scores = 6.69633
CFS merit scores = 6.69526
CFS merit scores = 6.69425
CFS merit scores = 6.6933
CFS merit scores = 6.69212
CFS merit scores = 6.69101
CFS merit scores = 6.68993
CFS merit scores = 6.68896
CFS merit scores = 6.68772
CFS merit scores = 6.68649
CFS merit scores = 6.68522
CFS merit scores = 6.68402
CFS merit scores = 6.68279
CFS merit scores = 6.6816
CFS merit scores = 6.68046
CFS merit scores = 6.67923
CFS merit scores = 6.67798
CFS merit scores = 6.67674
CFS merit scores = 6.67554
CFS merit scores = 6.67433
CFS merit scores = 6.67297
CFS merit scores = 6.67161
CFS merit scores = 6.67014
CFS merit scores = 6.66872
CFS merit scores = 6.66729
CFS merit scores = 6.66592
CFS merit scores = 6.6646
CFS merit scores = 6.66336
CFS merit scores = 6.6621
CFS merit scores = 6.66082
CFS merit scores = 6.65953
CFS merit scores = 6.65826
CFS merit scores = 6.65692
CFS merit scores = 6.65561
CFS merit scores = 6.65419
CFS merit scores = 6.6527
CFS merit scores = 6.65122
CFS merit scores = 6.64975
CFS merit scores = 6.64827
CFS merit scores = 6.64676
CFS merit scores = 6.64528
CFS merit scores = 6.64381
CFS merit scores = 6.6424
CFS merit scores = 6.64097
CFS merit scores = 6.63955
CFS merit scores = 6.63812
CFS merit scores = 6.63673
CFS merit scores = 6.63527
CFS merit scores = 6.63379
CFS merit scores = 6.63227
CFS merit scores = 6.63077
CFS merit scores = 6.62925
CFS merit scores = 6.62777
CFS merit scores = 6.6263
CFS merit scores = 6.62489
CFS merit scores = 6.62343
CFS merit scores = 6.622
CFS merit scores = 6.62051
CFS merit scores = 6.61903
CFS merit scores = 6.6176
CFS merit scores = 6.6162
CFS merit scores = 6.61483
CFS merit scores = 6.61341
CFS merit scores = 6.61194
CFS merit scores = 6.61049
CFS merit scores = 6.609
CFS merit scores = 6.60757
CFS merit scores = 6.60611
CFS merit scores = 6.60469
CFS merit scores = 6.60316
CFS merit scores = 6.60154
CFS merit scores = 6.59994
CFS merit scores = 6.59829
CFS merit scores = 6.59661
CFS merit scores = 6.59483
CFS merit scores = 6.59305
CFS merit scores = 6.59128
CFS merit scores = 6.58952
CFS merit scores = 6.58775
CFS merit scores = 6.58601
CFS merit scores = 6.58429
CFS merit scores = 6.58264
CFS merit scores = 6.581
CFS merit scores = 6.57924
CFS merit scores = 6.57747
CFS merit scores = 6.57572
CFS merit scores = 6.57401
CFS merit scores = 6.57231
CFS merit scores = 6.57055
CFS merit scores = 6.56879
CFS merit scores = 6.56707
CFS merit scores = 6.56542
CFS merit scores = 6.56376
CFS merit scores = 6.56207
CFS merit scores = 6.56031
CFS merit scores = 6.5586
CFS merit scores = 6.55691
CFS merit scores = 6.55519
CFS merit scores = 6.55351
CFS merit scores = 6.55189
CFS merit scores = 6.55025
CFS merit scores = 6.54859
CFS merit scores = 6.5469
CFS merit scores = 6.54521
CFS merit scores = 6.54338
CFS merit scores = 6.54155
CFS merit scores = 6.53968
CFS merit scores = 6.53789
CFS merit scores = 6.53603
CFS merit scores = 6.53421
CFS merit scores = 6.5324
CFS merit scores = 6.53057
CFS merit scores = 6.52875
CFS merit scores = 6.52694
CFS merit scores = 6.52515
CFS merit scores = 6.52333
CFS merit scores = 6.52155
CFS merit scores = 6.51974
CFS merit scores = 6.51793
CFS merit scores = 6.51609
CFS merit scores = 6.51427
CFS merit scores = 6.51241
CFS merit scores = 6.51057
CFS merit scores = 6.50878
CFS merit scores = 6.507
CFS merit scores = 6.50522
CFS merit scores = 6.50342
CFS merit scores = 6.5016
CFS merit scores = 6.4998
CFS merit scores = 6.498
CFS merit scores = 6.49617
CFS merit scores = 6.49434
CFS merit scores = 6.4925
CFS merit scores = 6.49066
CFS merit scores = 6.48888
CFS merit scores = 6.48711
CFS merit scores = 6.48534
CFS merit scores = 6.4835
CFS merit scores = 6.48165
CFS merit scores = 6.47976
CFS merit scores = 6.47792
CFS merit scores = 6.47602
CFS merit scores = 6.47413
CFS merit scores = 6.47225
CFS merit scores = 6.4703
CFS merit scores = 6.46836
CFS merit scores = 6.46639
CFS merit scores = 6.46443
CFS merit scores = 6.46245
CFS merit scores = 6.46049
CFS merit scores = 6.45856
CFS merit scores = 6.45655
CFS merit scores = 6.45452
CFS merit scores = 6.4525
CFS merit scores = 6.45047
CFS merit scores = 6.44842
CFS merit scores = 6.44633
CFS merit scores = 6.44424
CFS merit scores = 6.44216
CFS merit scores = 6.44011
CFS merit scores = 6.43804
CFS merit scores = 6.43598
CFS merit scores = 6.43389
CFS merit scores = 6.4318
CFS merit scores = 6.42973
CFS merit scores = 6.42759
CFS merit scores = 6.42541
CFS merit scores = 6.42324
CFS merit scores = 6.42109
CFS merit scores = 6.41889
CFS merit scores = 6.41668
CFS merit scores = 6.41446
CFS merit scores = 6.41221
CFS merit scores = 6.40996
CFS merit scores = 6.40768
CFS merit scores = 6.40534
CFS merit scores = 6.403
CFS merit scores = 6.40063
CFS merit scores = 6.39827
CFS merit scores = 6.39593
CFS merit scores = 6.39362
CFS merit scores = 6.39131
CFS merit scores = 6.38898
CFS merit scores = 6.38667
CFS merit scores = 6.38432
CFS merit scores = 6.38198
CFS merit scores = 6.37969
CFS merit scores = 6.3774
CFS merit scores = 6.3751
CFS merit scores = 6.3728
CFS merit scores = 6.37054
CFS merit scores = 6.36826
CFS merit scores = 6.36601
CFS merit scores = 6.36377
CFS merit scores = 6.36153
CFS merit scores = 6.35926
CFS merit scores = 6.35695
CFS merit scores = 6.35463
CFS merit scores = 6.35232
CFS merit scores = 6.35001
CFS merit scores = 6.34765
CFS merit scores = 6.34534
CFS merit scores = 6.34304
CFS merit scores = 6.3407
CFS merit scores = 6.33837
CFS merit scores = 6.33601
CFS merit scores = 6.33349
CFS merit scores = 6.33098
CFS merit scores = 6.32843
CFS merit scores = 6.32581
CFS merit scores = 6.32325
CFS merit scores = 6.32069
CFS merit scores = 6.31815
CFS merit scores = 6.31552
CFS merit scores = 6.31287
CFS merit scores = 6.31015
CFS merit scores = 6.30748
CFS merit scores = 6.30481
CFS merit scores = 6.3021
CFS merit scores = 6.29941
CFS merit scores = 6.2967
CFS merit scores = 6.29393
CFS merit scores = 6.29118
CFS merit scores = 6.28844
CFS merit scores = 6.28575
CFS merit scores = 6.28303
CFS merit scores = 6.28037
CFS merit scores = 6.27771
CFS merit scores = 6.27505
CFS merit scores = 6.27235
CFS merit scores = 6.26966
CFS merit scores = 6.26694
CFS merit scores = 6.26424
CFS merit scores = 6.26155
CFS merit scores = 6.2589
CFS merit scores = 6.25619
CFS merit scores = 6.25349
CFS merit scores = 6.2508
CFS merit scores = 6.24812
CFS merit scores = 6.24534
CFS merit scores = 6.24262
CFS merit scores = 6.23982
CFS merit scores = 6.23705
CFS merit scores = 6.23423
CFS merit scores = 6.23139
CFS merit scores = 6.22856
CFS merit scores = 6.22575
CFS merit scores = 6.22292
CFS merit scores = 6.22009
CFS merit scores = 6.21717
CFS merit scores = 6.21429
CFS merit scores = 6.21134
CFS merit scores = 6.20833
CFS merit scores = 6.2053
CFS merit scores = 6.20231
CFS merit scores = 6.19933
CFS merit scores = 6.19629
CFS merit scores = 6.19319
CFS merit scores = 6.19011
CFS merit scores = 6.18704
CFS merit scores = 6.18399
CFS merit scores = 6.18087
CFS merit scores = 6.17777
CFS merit scores = 6.17468
CFS merit scores = 6.17147
CFS merit scores = 6.16828
CFS merit scores = 6.16508
CFS merit scores = 6.16186
CFS merit scores = 6.1587
CFS merit scores = 6.15554
CFS merit scores = 6.1523
CFS merit scores = 6.14911
CFS merit scores = 6.14586
CFS merit scores = 6.14253
CFS merit scores = 6.13922
CFS merit scores = 6.1359
CFS merit scores = 6.13263
CFS merit scores = 6.12935
CFS merit scores = 6.12608
CFS merit scores = 6.12284
CFS merit scores = 6.11961
CFS merit scores = 6.11637
CFS merit scores = 6.11312
CFS merit scores = 6.10992
CFS merit scores = 6.10671
CFS merit scores = 6.10352
CFS merit scores = 6.1003
CFS merit scores = 6.09706
CFS merit scores = 6.09372
CFS merit scores = 6.0904
CFS merit scores = 6.08708
CFS merit scores = 6.08376
CFS merit scores = 6.08045
CFS merit scores = 6.07709
CFS merit scores = 6.07373
CFS merit scores = 6.07034
CFS merit scores = 6.06696
CFS merit scores = 6.06362
CFS merit scores = 6.06029
CFS merit scores = 6.05694
CFS merit scores = 6.05361
CFS merit scores = 6.05025
CFS merit scores = 6.04692
CFS merit scores = 6.04355
CFS merit scores = 6.04022
CFS merit scores = 6.03681
CFS merit scores = 6.03333
CFS merit scores = 6.02986
CFS merit scores = 6.02641
CFS merit scores = 6.02288
CFS merit scores = 6.01928
CFS merit scores = 6.01565
CFS merit scores = 6.01205
CFS merit scores = 6.00842
CFS merit scores = 6.00482
CFS merit scores = 6.00123
CFS merit scores = 5.99768
CFS merit scores = 5.99408
CFS merit scores = 5.99048
CFS merit scores = 5.98682
CFS merit scores = 5.98315
CFS merit scores = 5.97949
CFS merit scores = 5.97585
CFS merit scores = 5.97224
CFS merit scores = 5.9686
CFS merit scores = 5.96496
CFS merit scores = 5.96131
CFS merit scores = 5.95771
CFS merit scores = 5.95408
CFS merit scores = 5.95047
CFS merit scores = 5.94683
CFS merit scores = 5.94314
CFS merit scores = 5.93944
CFS merit scores = 5.93569
CFS merit scores = 5.93195
CFS merit scores = 5.92824
CFS merit scores = 5.92449
CFS merit scores = 5.92074
CFS merit scores = 5.91699
CFS merit scores = 5.91325
CFS merit scores = 5.90951
CFS merit scores = 5.90566
CFS merit scores = 5.90184
CFS merit scores = 5.89789
CFS merit scores = 5.89392
CFS merit scores = 5.88985
CFS merit scores = 5.88578
CFS merit scores = 5.88174
CFS merit scores = 5.8777
CFS merit scores = 5.87369
CFS merit scores = 5.86972
CFS merit scores = 5.86575
CFS merit scores = 5.86171
CFS merit scores = 5.85764
CFS merit scores = 5.85345
CFS merit scores = 5.84922
CFS merit scores = 5.8448
CFS merit scores = 5.84038
CFS merit scores = 5.83593
CFS merit scores = 5.83138
CFS merit scores = 5.82681
CFS merit scores = 5.8222
CFS merit scores = 5.81751
CFS merit scores = 5.81285
CFS merit scores = 5.80812
CFS merit scores = 5.80337
CFS merit scores = 5.7985
CFS merit scores = 5.79366
CFS merit scores = 5.78879
CFS merit scores = 5.78382
CFS merit scores = 5.7787
CFS merit scores = 5.77354
CFS merit scores = 5.76837
CFS merit scores = 5.76319
CFS merit scores = 5.75787
CFS merit scores = 5.75233
CFS merit scores = 5.74678
CFS merit scores = 5.741
CFS merit scores = 5.73519
CFS merit scores = 5.72931
CFS merit scores = 5.72346
CFS merit scores = 5.71739
CFS merit scores = 5.71133
CFS merit scores = 5.7052
CFS merit scores = 5.69911
CFS merit scores = 5.69295
CFS merit scores = 5.68682
CFS merit scores = 5.68063
CFS merit scores = 5.67428
CFS merit scores = 5.66773
CFS merit scores = 5.66117
CFS merit scores = 5.65453
CFS merit scores = 5.64784
CFS merit scores = 5.64079
CFS merit scores = 5.63376
CFS merit scores = 5.62678
CFS merit scores = 5.61952
CFS merit scores = 5.61229
CFS merit scores = 5.60393
CFS merit scores = 5.59523
CFS merit scores = 5.5864
CFS merit scores = 5.5774
CFS merit scores = 5.56828
CFS merit scores = 5.55888
CFS merit scores = 5.54948
CFS merit scores = 5.53939
CFS merit scores = 5.52874
CFS merit scores = 5.50832
cnt = 1	feature = 76	correl = 0.450938	descr = Gibbs_of_Target_Sequence__Pos_19_Step_1
cnt = 2	feature = 2	correl = -0.137997	descr = Position_Specific_Bin_Base_0_Base_G
cnt = 3	feature = 480	correl = -0.069092	descr = N_Gram_CTGGC
cnt = 4	feature = 735	correl = 0.0309658	descr = N_Gram_TAGGG
cnt = 5	feature = 763	correl = -0.0227456	descr = N_Gram_TCCCA
cnt = 6	feature = 855	correl = -0.0317086	descr = N_Gram_TTACG
cnt = 7	feature = 537	correl = 0.0388262	descr = N_Gram_GATTA
cnt = 8	feature = 217	correl = 0.0283332	descr = N_Gram_ACGCT
cnt = 9	feature = 862	correl = 0.0283295	descr = N_Gram_TTATG
cnt = 10	feature = 418	correl = -0.0549509	descr = N_Gram_CGCAA
cnt = 11	feature = 311	correl = 0.0273825	descr = N_Gram_CAACG
cnt = 12	feature = 405	correl = -0.0225407	descr = N_Gram_CGAAA
cnt = 13	feature = 387	correl = 0.0234677	descr = N_Gram_CCGTA
cnt = 14	feature = 655	correl = -0.0271049	descr = N_Gram_GTAAT
cnt = 15	feature = 538	correl = 0.042103	descr = N_Gram_GATTG
cnt = 16	feature = 216	correl = -0.0276048	descr = N_Gram_ACGAC
cnt = 17	feature = 414	correl = -0.0312743	descr = N_Gram_CGATA
cnt = 18	feature = 426	correl = -0.0527588	descr = N_Gram_CGCTA
cnt = 19	feature = 708	correl = 0.0261363	descr = N_Gram_TAAGC
cnt = 20	feature = 412	correl = -0.047156	descr = N_Gram_CGAGT
cnt = 21	feature = 410	correl = -0.0414093	descr = N_Gram_CGACG
cnt = 22	feature = 515	correl = 0.0574578	descr = N_Gram_GACTA
cnt = 23	feature = 867	correl = 0.0540183	descr = N_Gram_TTCGC
cnt = 24	feature = 415	correl = -0.0305682	descr = N_Gram_CGATC
cnt = 25	feature = 777	correl = 0.0524375	descr = N_Gram_TCGCT
cnt = 26	feature = 391	correl = 0.0282604	descr = N_Gram_CCTAG
cnt = 27	feature = 858	correl = 0.026384	descr = N_Gram_TTAGC
cnt = 28	feature = 220	correl = -0.0486584	descr = N_Gram_ACGGG
cnt = 29	feature = 719	correl = 0.0305389	descr = N_Gram_TACCT
cnt = 30	feature = 449	correl = 0.0707703	descr = N_Gram_CGTGA
cnt = 31	feature = 779	correl = 0.0267475	descr = N_Gram_TCGGA
cnt = 32	feature = 511	correl = -0.0361517	descr = N_Gram_GACCC
cnt = 33	feature = 859	correl = 0.0661793	descr = N_Gram_TTAGT
cnt = 34	feature = 297	correl = 0.0461047	descr = N_Gram_ATTCG
cnt = 35	feature = 577	correl = -0.0252014	descr = N_Gram_GCGGG
cnt = 36	feature = 743	correl = 0.0345485	descr = N_Gram_TATCG
cnt = 37	feature = 705	correl = 0.0252696	descr = N_Gram_TAACT
cnt = 38	feature = 578	correl = -0.0400858	descr = N_Gram_GCGGT
cnt = 39	feature = 512	correl = -0.050701	descr = N_Gram_GACCG
cnt = 40	feature = 419	correl = -0.0632213	descr = N_Gram_CGCAT
cnt = 41	feature = 718	correl = 0.0262447	descr = N_Gram_TACCG
cnt = 42	feature = 464	correl = 0.0355926	descr = N_Gram_CTATA
cnt = 43	feature = 450	correl = -0.0372653	descr = N_Gram_CGTGG
cnt = 44	feature = 819	correl = -0.0241082	descr = N_Gram_TGCCT
cnt = 45	feature = 383	correl = -0.0256098	descr = N_Gram_CCGCG
cnt = 46	feature = 788	correl = 0.0303404	descr = N_Gram_TCTAT
cnt = 47	feature = 598	correl = 0.0358023	descr = N_Gram_GGAAT
cnt = 48	feature = 519	correl = -0.0291547	descr = N_Gram_GAGAT
cnt = 49	feature = 456	correl = 0.0423685	descr = N_Gram_CTAAG
cnt = 50	feature = 277	correl = -0.0218767	descr = N_Gram_ATCCC
cnt = 51	feature = 714	correl = 0.0666415	descr = N_Gram_TACAA
cnt = 52	feature = 721	correl = -0.0362622	descr = N_Gram_TACGT
cnt = 53	feature = 446	correl = -0.0606964	descr = N_Gram_CGTCG
cnt = 54	feature = 624	correl = -0.0677176	descr = N_Gram_GGGAA
cnt = 55	feature = 268	correl = 0.0301947	descr = N_Gram_ATAGC
cnt = 56	feature = 746	correl = 0.0332894	descr = N_Gram_TATGT
cnt = 57	feature = 808	correl = 0.0238659	descr = N_Gram_TGAGT
cnt = 58	feature = 485	correl = -0.0312879	descr = N_Gram_CTTAA
cnt = 59	feature = 588	correl = -0.028513	descr = N_Gram_GCTGA
cnt = 60	feature = 486	correl = 0.0284419	descr = N_Gram_CTTAG
cnt = 61	feature = 685	correl = 0.0262805	descr = N_Gram_GTGTG
cnt = 62	feature = 282	correl = 0.0258773	descr = N_Gram_ATCGC
cnt = 63	feature = 542	correl = -0.0588009	descr = N_Gram_GCAAA
cnt = 64	feature = 649	correl = -0.0582683	descr = N_Gram_GGTTA
cnt = 65	feature = 749	correl = 0.0245014	descr = N_Gram_TATTG
cnt = 66	feature = 899	correl = 0.0589993	descr = N_Gram_TTTGT
cnt = 67	feature = 452	correl = -0.0725966	descr = N_Gram_CGTTC
cnt = 68	feature = 251	correl = -0.0221605	descr = N_Gram_AGGCC
cnt = 69	feature = 312	correl = 0.0487176	descr = N_Gram_CAAGC
cnt = 70	feature = 207	correl = -0.0261735	descr = N_Gram_ACCAA
cnt = 71	feature = 715	correl = 0.0272584	descr = N_Gram_TACAC
cnt = 72	feature = 544	correl = -0.0766421	descr = N_Gram_GCAAT
cnt = 73	feature = 664	correl = -0.0483411	descr = N_Gram_GTCCG
cnt = 74	feature = 444	correl = 0.0265279	descr = N_Gram_CGTCA
cnt = 75	feature = 465	correl = 0.0225427	descr = N_Gram_CTATC
cnt = 76	feature = 780	correl = -0.0245614	descr = N_Gram_TCGGC
cnt = 77	feature = 703	correl = 0.0252813	descr = N_Gram_TAAAG
cnt = 78	feature = 723	correl = 0.0524649	descr = N_Gram_TACTA
cnt = 79	feature = 586	correl = 0.0433297	descr = N_Gram_GCTCT
cnt = 80	feature = 676	correl = -0.0284707	descr = N_Gram_GTGCC
cnt = 81	feature = 493	correl = -0.0304046	descr = N_Gram_CTTTA
cnt = 82	feature = 688	correl = 0.0214478	descr = N_Gram_GTTAC
cnt = 83	feature = 210	correl = -0.0337939	descr = N_Gram_ACCCC
cnt = 84	feature = 667	correl = 0.0472921	descr = N_Gram_GTCGC
cnt = 85	feature = 572	correl = -0.0903286	descr = N_Gram_GCGCG
cnt = 86	feature = 440	correl = -0.0250008	descr = N_Gram_CGGTT
cnt = 87	feature = 219	correl = -0.0230859	descr = N_Gram_ACGGC
cnt = 88	feature = 877	correl = 0.0381334	descr = N_Gram_TTGAC
cnt = 89	feature = 258	correl = -0.0226238	descr = N_Gram_AGTAG
cnt = 90	feature = 599	correl = -0.055843	descr = N_Gram_GGACC
cnt = 91	feature = 496	correl = -0.0281951	descr = N_Gram_GAAAA
cnt = 92	feature = 820	correl = 0.0354348	descr = N_Gram_TGCGA
cnt = 93	feature = 408	correl = -0.0257398	descr = N_Gram_CGACA
cnt = 94	feature = 442	correl = -0.0253629	descr = N_Gram_CGTAA
cnt = 95	feature = 886	correl = 0.0509991	descr = N_Gram_TTGTG
cnt = 96	feature = 305	correl = 0.0254132	descr = N_Gram_ATTTA
cnt = 97	feature = 160	correl = 0.0547164	descr = N_Gram_AACAG
cnt = 98	feature = 377	correl = -0.0513232	descr = N_Gram_CCGAA
cnt = 99	feature = 725	correl = 0.0380596	descr = N_Gram_TACTG
cnt = 100	feature = 640	correl = 0.0382001	descr = N_Gram_GGTAC
cnt = 101	feature = 518	correl = 0.0290792	descr = N_Gram_GAGAA
cnt = 102	feature = 815	correl = 0.0289929	descr = N_Gram_TGCAT
cnt = 103	feature = 437	correl = -0.0581126	descr = N_Gram_CGGGG
cnt = 104	feature = 692	correl = -0.0382289	descr = N_Gram_GTTGC
cnt = 105	feature = 677	correl = -0.0329052	descr = N_Gram_GTGCG
cnt = 106	feature = 826	correl = 0.0364871	descr = N_Gram_TGCTT
cnt = 107	feature = 730	correl = 0.053255	descr = N_Gram_TAGAG
cnt = 108	feature = 286	correl = 0.0307469	descr = N_Gram_ATGAG
cnt = 109	feature = 473	correl = 0.0339124	descr = N_Gram_CTCTA
cnt = 110	feature = 256	correl = -0.024361	descr = N_Gram_AGGTG
cnt = 111	feature = 521	correl = -0.0521598	descr = N_Gram_GAGCC
cnt = 112	feature = 775	correl = 0.0631116	descr = N_Gram_TCGCA
cnt = 113	feature = 313	correl = 0.0471463	descr = N_Gram_CAATC
cnt = 114	feature = 370	correl = -0.0586484	descr = N_Gram_CCCGC
cnt = 115	feature = 658	correl = 0.0276513	descr = N_Gram_GTATT
cnt = 116	feature = 639	correl = 0.0457549	descr = N_Gram_GGTAA
cnt = 117	feature = 250	correl = -0.0222821	descr = N_Gram_AGGCA
cnt = 118	feature = 278	correl = 0.0352818	descr = N_Gram_ATCCG
cnt = 119	feature = 507	correl = 0.0482982	descr = N_Gram_GACAA
cnt = 120	feature = 425	correl = -0.0569229	descr = N_Gram_CGCGT
cnt = 121	feature = 567	correl = -0.0478701	descr = N_Gram_GCCTT
cnt = 122	feature = 500	correl = -0.0551615	descr = N_Gram_GAAGA
cnt = 123	feature = 852	correl = -0.0327427	descr = N_Gram_TTAAT
cnt = 124	feature = 324	correl = 0.0453329	descr = N_Gram_CACTC
cnt = 125	feature = 409	correl = -0.034412	descr = N_Gram_CGACC
cnt = 126	feature = 681	correl = -0.0674689	descr = N_Gram_GTGGG
cnt = 127	feature = 508	correl = 0.0338609	descr = N_Gram_GACAC
cnt = 128	feature = 467	correl = -0.0457443	descr = N_Gram_CTCAA
cnt = 129	feature = 365	correl = -0.0413641	descr = N_Gram_CCCCA
cnt = 130	feature = 684	correl = 0.0295215	descr = N_Gram_GTGTA
cnt = 131	feature = 581	correl = -0.0670279	descr = N_Gram_GCGTT
cnt = 132	feature = 630	correl = -0.0215187	descr = N_Gram_GGGCT
cnt = 133	feature = 663	correl = -0.0529097	descr = N_Gram_GTCCC
cnt = 134	feature = 472	correl = -0.0463184	descr = N_Gram_CTCGT
cnt = 135	feature = 605	correl = 0.0369128	descr = N_Gram_GGATT
cnt = 136	feature = 314	correl = -0.0330173	descr = N_Gram_CAATT
cnt = 137	feature = 531	correl = 0.0665676	descr = N_Gram_GATAT
cnt = 138	feature = 882	correl = -0.0251135	descr = N_Gram_TTGGC
cnt = 139	feature = 739	correl = 0.0500736	descr = N_Gram_TATAA
cnt = 140	feature = 690	correl = 0.0340623	descr = N_Gram_GTTCG
cnt = 141	feature = 384	correl = -0.0237343	descr = N_Gram_CCGCT
cnt = 142	feature = 766	correl = -0.0216382	descr = N_Gram_TCCGA
cnt = 143	feature = 740	correl = 0.0364679	descr = N_Gram_TATAG
cnt = 144	feature = 786	correl = 0.0445304	descr = N_Gram_TCTAC
cnt = 145	feature = 754	correl = 0.0314475	descr = N_Gram_TCACC
[truncated: 220,402 more chars]
