# Supplementary material for: Improving model predictions for RNA interference activities that use support vector machine regression by combining and filtering features
Source: BMC Bioinformatics. 2007 Jun 6;8:182. doi: 10.1186/1471-2105-8-182 (PMC1906837; doi:10.1186/1471-2105-8-182)
Supplement: Additional file 5 — tr_2431_cfsfilters. The features found to be useful by Correlation based Feature in training and testing the 2431 dataset by cross validation, at t-test values from 0 to 90. [file 1471-2105-8-182-S5.gz › tr_2431_file_40]

40
ave count = 49.7

CFS merit scores = 1.45362
CFS merit scores = 1.61763
CFS merit scores = 1.84867
CFS merit scores = 2.0696
CFS merit scores = 2.26768
CFS merit scores = 2.44907
CFS merit scores = 2.61183
CFS merit scores = 2.76338
CFS merit scores = 2.9039
CFS merit scores = 3.03157
CFS merit scores = 3.15315
CFS merit scores = 3.26587
CFS merit scores = 3.37212
CFS merit scores = 3.4729
CFS merit scores = 3.56537
CFS merit scores = 3.65142
CFS merit scores = 3.73326
CFS merit scores = 3.80932
CFS merit scores = 3.8832
CFS merit scores = 3.95031
CFS merit scores = 4.01354
CFS merit scores = 4.07166
CFS merit scores = 4.12593
CFS merit scores = 4.17768
CFS merit scores = 4.22725
CFS merit scores = 4.27178
CFS merit scores = 4.31034
CFS merit scores = 4.34801
CFS merit scores = 4.3799
CFS merit scores = 4.40871
CFS merit scores = 4.43455
CFS merit scores = 4.45964
CFS merit scores = 4.48419
CFS merit scores = 4.50662
CFS merit scores = 4.52531
CFS merit scores = 4.54349
CFS merit scores = 4.56177
CFS merit scores = 4.58064
CFS merit scores = 4.59918
CFS merit scores = 4.6178
CFS merit scores = 4.63386
CFS merit scores = 4.64674
CFS merit scores = 4.66041
CFS merit scores = 4.67104
CFS merit scores = 4.68105
CFS merit scores = 4.68809
CFS merit scores = 4.69448
CFS merit scores = 4.70002
CFS merit scores = 4.70617
CFS merit scores = 4.70995
CFS merit scores = 4.71378
CFS merit scores = 4.71615
CFS merit scores = 4.71519
CFS merit scores = 4.7065
CFS merit scores = 4.69578
CFS merit scores = 4.68461
CFS merit scores = 4.66852
CFS merit scores = 4.64977
CFS merit scores = 4.62153
CFS merit scores = 4.59277
CFS merit scores = 4.56422
CFS merit scores = 4.53558
CFS merit scores = 4.47538
CFS merit scores = 4.40042
cnt = 1	feature = 80	correl = 0.453617	descr = Gibbs_of_Target_Sequence__Pos_19_Step_1
cnt = 2	feature = 2	correl = -0.147904	descr = Position_Specific_Bin_Base_0_Base_G
cnt = 3	feature = 857	correl = -0.0729079	descr = N_Gram_TGGC
cnt = 4	feature = 716	correl = 0.0359878	descr = N_Gram_GTGTA
cnt = 5	feature = 432	correl = -0.0628694	descr = N_Gram_CGAA
cnt = 6	feature = 452	correl = -0.0332763	descr = N_Gram_CGCTC
cnt = 7	feature = 525	correl = -0.0249477	descr = N_Gram_CTTTA
cnt = 8	feature = 674	correl = 0.0527852	descr = N_Gram_GGTAA
cnt = 9	feature = 308	correl = -0.0223571	descr = N_Gram_ATTAA
cnt = 10	feature = 767	correl = 0.0581326	descr = N_Gram_TATAA
cnt = 11	feature = 768	correl = 0.0246684	descr = N_Gram_TATAG
cnt = 12	feature = 228	correl = -0.0384462	descr = N_Gram_ACGTT
cnt = 13	feature = 705	correl = 0.0373441	descr = N_Gram_GTCTA
cnt = 14	feature = 4	correl = -0.0932933	descr = Position_Specific_Bin_Base_1_Base_G
cnt = 15	feature = 664	correl = -0.0751546	descr = N_Gram_GGGCG
cnt = 16	feature = 436	correl = -0.0448707	descr = N_Gram_CGACG
cnt = 17	feature = 659	correl = -0.0782113	descr = N_Gram_GGGAA
cnt = 18	feature = 662	correl = -0.0429675	descr = N_Gram_GGGCA
cnt = 19	feature = 256	correl = -0.0302573	descr = N_Gram_AGGAG
cnt = 20	feature = 206	correl = 0.0463099	descr = N_Gram_ACATC
cnt = 21	feature = 449	correl = -0.0686803	descr = N_Gram_CGCGG
cnt = 22	feature = 706	correl = 0.0291887	descr = N_Gram_GTGA
cnt = 23	feature = 10	correl = -0.0843521	descr = Position_Specific_Bin_Base_3_Base_T
cnt = 24	feature = 675	correl = 0.0377116	descr = N_Gram_GGTCA
cnt = 25	feature = 15	correl = 0.0804565	descr = Position_Specific_Bin_Base_5_Base_T
cnt = 26	feature = 792	correl = -0.0672724	descr = N_Gram_TCCCC
cnt = 27	feature = 233	correl = 0.0469254	descr = N_Gram_ACTCT
cnt = 28	feature = 316	correl = 0.0467671	descr = N_Gram_ATTGG
cnt = 29	feature = 798	correl = 0.0484091	descr = N_Gram_TCCTT
cnt = 30	feature = 105	correl = -0.0553405	descr = Xue_Structure_Feature_A101
cnt = 31	feature = 28	correl = -0.0600876	descr = Position_Specific_Bin_Base_10_Base_C
cnt = 32	feature = 16	correl = 0.0302313	descr = Position_Specific_Bin_Base_6_Base_A
cnt = 33	feature = 33	correl = 0.119654	descr = Position_Specific_Bin_Base_11_Base_T
cnt = 34	feature = 78	correl = 0.1174	descr = Gibbs_of_Target_Sequence__Pos_17_Step_1
cnt = 35	feature = 579	correl = -0.0358089	descr = N_Gram_GCACG
cnt = 36	feature = 759	correl = 0.0263143	descr = N_Gram_TAGG
cnt = 37	feature = 834	correl = 0.0661462	descr = N_Gram_TGAAG
cnt = 38	feature = 11	correl = 0.0728943	descr = Position_Specific_Bin_Base_4_Base_A
cnt = 39	feature = 6	correl = 0.0324388	descr = Position_Specific_Bin_Base_2_Base_C
cnt = 40	feature = 802	correl = 0.0473653	descr = N_Gram_TCGC
cnt = 41	feature = 653	correl = -0.0481587	descr = N_Gram_GGCGT
cnt = 42	feature = 687	correl = 0.0377278	descr = N_Gram_GTAAG
cnt = 43	feature = 704	correl = 0.0232254	descr = N_Gram_GTCT
cnt = 44	feature = 58	correl = 0.367786	descr = Position_Specific_Bin_Base_20_Base_A
cnt = 45	feature = 76	correl = 0.0982351	descr = Gibbs_of_Target_Sequence__Pos_15_Step_1
cnt = 46	feature = 47	correl = -0.030179	descr = Position_Specific_Bin_Base_17_Base_C
cnt = 47	feature = 229	correl = 0.0322388	descr = N_Gram_ACT
cnt = 48	feature = 1	correl = 0.118807	descr = Position_Specific_Bin_Base_0_Base_C
cnt = 49	feature = 70	correl = 0.0905592	descr = Gibbs_of_Target_Sequence__Pos_8_Step_1
cnt = 50	feature = 17	correl = -0.0358903	descr = Position_Specific_Bin_Base_6_Base_C
cnt = 51	feature = 631	correl = -0.031662	descr = N_Gram_GGAA
cnt = 52	feature = 29	correl = -0.0627604	descr = Position_Specific_Bin_Base_10_Base_G
cnt = 53	feature = 56	correl = -0.1249	descr = Position_Specific_Bin_Base_19_Base_G
cnt = 54	feature = 461	correl = -0.0874776	descr = N_Gram_CGGG
cnt = 55	feature = 665	correl = -0.0859362	descr = N_Gram_GGGG
cnt = 56	feature = 603	correl = -0.0817647	descr = N_Gram_GCGC
cnt = 57	feature = 658	correl = -0.0963662	descr = N_Gram_GGGA
cnt = 58	feature = 81	correl = 0.424665	descr = Gibbs_of_Target_Sequence__Pos_20_Step_1
cnt = 59	feature = 83	correl = 0.153415	descr = PF_RNAi_Fold_5'Free_Count
cnt = 60	feature = 765	correl = 0.119917	descr = N_Gram_TAT
cnt = 61	feature = 672	correl = -0.0341524	descr = N_Gram_GGT
cnt = 62	feature = 77	correl = 0.122177	descr = Gibbs_of_Target_Sequence__Pos_16_Step_1
cnt = 63	feature = 657	correl = -0.133209	descr = N_Gram_GGG
cnt = 64	feature = 82	correl = 0.235364	descr = PF_RNAi_Fold_Energy
num rows = 2187
num_elements = 142155
.*
optimization finished, #iter = 1525
nu = 0.450871
obj = -92.508645, rho = -0.452412
nSV = 1059, nBSV = 925
num rows = 244
num_elements = 15860
*
optimization finished, #iter = 146
nu = 0.458245
obj = -12.223009, rho = -0.686298
nSV = 129, nBSV = 95
.*
optimization finished, #iter = 1525
nu = 0.450871
obj = -92.508645, rho = -0.452412
nSV = 1059, nBSV = 925
CFS merit scores = 1.45497
CFS merit scores = 1.61614
CFS merit scores = 1.8443
CFS merit scores = 2.06179
CFS merit scores = 2.25687
CFS merit scores = 2.43494
CFS merit scores = 2.59579
CFS merit scores = 2.74505
CFS merit scores = 2.88035
CFS merit scores = 3.0089
CFS merit scores = 3.12788
CFS merit scores = 3.24023
CFS merit scores = 3.34344
CFS merit scores = 3.43726
CFS merit scores = 3.52634
CFS merit scores = 3.61353
CFS merit scores = 3.69344
CFS merit scores = 3.76825
CFS merit scores = 3.83885
CFS merit scores = 3.90122
CFS merit scores = 3.96068
CFS merit scores = 4.01568
CFS merit scores = 4.06593
CFS merit scores = 4.11487
CFS merit scores = 4.16263
CFS merit scores = 4.20893
CFS merit scores = 4.24905
CFS merit scores = 4.28757
CFS merit scores = 4.32434
CFS merit scores = 4.35782
CFS merit scores = 4.3901
CFS merit scores = 4.41553
CFS merit scores = 4.43593
CFS merit scores = 4.45394
CFS merit scores = 4.47335
CFS merit scores = 4.49302
CFS merit scores = 4.51058
CFS merit scores = 4.5262
CFS merit scores = 4.5404
CFS merit scores = 4.5537
CFS merit scores = 4.56656
CFS merit scores = 4.57661
CFS merit scores = 4.5857
CFS merit scores = 4.59341
CFS merit scores = 4.60099
CFS merit scores = 4.60284
CFS merit scores = 4.60567
CFS merit scores = 4.60867
CFS merit scores = 4.61102
CFS merit scores = 4.61225
CFS merit scores = 4.61377
CFS merit scores = 4.61677
CFS merit scores = 4.61776
CFS merit scores = 4.61838
CFS merit scores = 4.61689
CFS merit scores = 4.61127
CFS merit scores = 4.60585
CFS merit scores = 4.59723
CFS merit scores = 4.58885
CFS merit scores = 4.57263
CFS merit scores = 4.55531
CFS merit scores = 4.53216
CFS merit scores = 4.49302
CFS merit scores = 4.43449
cnt = 1	feature = 81	correl = 0.454969	descr = Gibbs_of_Target_Sequence__Pos_19_Step_1
cnt = 2	feature = 2	correl = -0.147063	descr = Position_Specific_Bin_Base_0_Base_G
cnt = 3	feature = 228	correl = 0.0333661	descr = N_Gram_ACT
cnt = 4	feature = 857	correl = -0.0563053	descr = N_Gram_TGGGG
cnt = 5	feature = 31	correl = -0.0421747	descr = Position_Specific_Bin_Base_11_Base_A
cnt = 6	feature = 461	correl = 0.0293775	descr = N_Gram_CGTCT
cnt = 7	feature = 768	correl = 0.0247007	descr = N_Gram_TATGC
cnt = 8	feature = 798	correl = 0.0442783	descr = N_Gram_TCGC
cnt = 9	feature = 767	correl = 0.0683243	descr = N_Gram_TATGA
cnt = 10	feature = 47	correl = 0.0378871	descr = Position_Specific_Bin_Base_17_Base_A
cnt = 11	feature = 759	correl = 0.0693756	descr = N_Gram_TATAA
cnt = 12	feature = 432	correl = -0.0323233	descr = N_Gram_CGCAA
cnt = 13	feature = 316	correl = 0.0452548	descr = N_Gram_ATTGT
cnt = 14	feature = 705	correl = -0.0567607	descr = N_Gram_GTGGA
cnt = 15	feature = 16	correl = 0.0503412	descr = Position_Specific_Bin_Base_5_Base_T
cnt = 16	feature = 657	correl = -0.0872542	descr = N_Gram_GGGCC
cnt = 17	feature = 579	correl = -0.0830159	descr = N_Gram_GCCCA
cnt = 18	feature = 4	correl = -0.0262092	descr = Position_Specific_Bin_Base_1_Base_C
cnt = 19	feature = 765	correl = 0.0540482	descr = N_Gram_TATCG
cnt = 20	feature = 643	correl = -0.0317489	descr = N_Gram_GGCCT
cnt = 21	feature = 834	correl = 0.0368928	descr = N_Gram_TGATC
cnt = 22	feature = 751	correl = 0.0645506	descr = N_Gram_TAGC
cnt = 23	feature = 29	correl = -0.0531629	descr = Position_Specific_Bin_Base_10_Base_G
cnt = 24	feature = 658	correl = -0.0848546	descr = N_Gram_GGGCG
cnt = 25	feature = 264	correl = 0.0892963	descr = N_Gram_AGTCG
cnt = 26	feature = 687	correl = 0.0479308	descr = N_Gram_GTCAA
cnt = 27	feature = 308	correl = 0.0786281	descr = N_Gram_ATTAT
cnt = 28	feature = 672	correl = -0.0358006	descr = N_Gram_GGTGA
cnt = 29	feature = 525	correl = 0.0369199	descr = N_Gram_GACA
cnt = 30	feature = 11	correl = 0.0675327	descr = Position_Specific_Bin_Base_3_Base_G
cnt = 31	feature = 631	correl = -0.0497923	descr = N_Gram_GGAGG
cnt = 32	feature = 653	correl = -0.0684294	descr = N_Gram_GGGAA
cnt = 33	feature = 675	correl = -0.03054	descr = N_Gram_GGTT
cnt = 34	feature = 1	correl = 0.102771	descr = Position_Specific_Bin_Base_0_Base_C
cnt = 35	feature = 645	correl = -0.0754111	descr = N_Gram_GGCGC
cnt = 36	feature = 501	correl = 0.0429511	descr = N_Gram_CTGT
cnt = 37	feature = 206	correl = 0.0470174	descr = N_Gram_ACAGT
cnt = 38	feature = 105	correl = -0.0577757	descr = Xue_Structure_Feature_A100
cnt = 39	feature = 229	correl = 0.0515418	descr = N_Gram_ACTA
cnt = 40	feature = 603	correl = -0.0675003	descr = N_Gram_GCGTC
cnt = 41	feature = 802	correl = -0.05458	descr = N_Gram_TCGG
cnt = 42	feature = 749	correl = 0.0536343	descr = N_Gram_TAGAC
cnt = 43	feature = 792	correl = -0.0320976	descr = N_Gram_TCCTC
cnt = 44	feature = 10	correl = -0.126621	descr = Position_Specific_Bin_Base_2_Base_T
cnt = 45	feature = 58	correl = 0.366173	descr = Position_Specific_Bin_Base_20_Base_A
cnt = 46	feature = 70	correl = 0.0837438	descr = Gibbs_of_Target_Sequence__Pos_8_Step_1
cnt = 47	feature = 6	correl = 0.0275521	descr = Position_Specific_Bin_Base_1_Base_T
cnt = 48	feature = 15	correl = -0.0559338	descr = Position_Specific_Bin_Base_5_Base_C
cnt = 49	feature = 77	correl = 0.0973518	descr = Gibbs_of_Target_Sequence__Pos_15_Step_1
cnt = 50	feature = 56	correl = -0.124906	descr = Position_Specific_Bin_Base_19_Base_G
cnt = 51	feature = 716	correl = -0.050425	descr = N_Gram_GTTG
cnt = 52	feature = 436	correl = -0.0758098	descr = N_Gram_CGCG
cnt = 53	feature = 233	correl = 0.0484554	descr = N_Gram_ACTG
cnt = 54	feature = 28	correl = -0.0796189	descr = Position_Specific_Bin_Base_10_Base_C
cnt = 55	feature = 33	correl = 0.11286	descr = Position_Specific_Bin_Base_11_Base_T
cnt = 56	feature = 674	correl = -0.0974016	descr = N_Gram_GGTGG
cnt = 57	feature = 80	correl = 0.197882	descr = Gibbs_of_Target_Sequence__Pos_18_Step_1
cnt = 58	feature = 76	correl = 0.157174	descr = Gibbs_of_Target_Sequence__Pos_14_Step_1
cnt = 59	feature = 78	correl = 0.11928	descr = Gibbs_of_Target_Sequence__Pos_16_Step_1
cnt = 60	feature = 449	correl = -0.0847652	descr = N_Gram_CGGG
cnt = 61	feature = 82	correl = 0.431022	descr = Gibbs_of_Target_Sequence__Pos_20_Step_1
cnt = 62	feature = 665	correl = -0.0834309	descr = N_Gram_GGGTG
cnt = 63	feature = 664	correl = -0.0544589	descr = N_Gram_GGGT
cnt = 64	feature = 83	correl = 0.232997	descr = PF_RNAi_Fold_Energy
num rows = 2188
num_elements = 142220
.*
optimization finished, #iter = 1623
nu = 0.464688
obj = -95.657654, rho = -0.476640
nSV = 1085, nBSV = 950
num rows = 243
num_elements = 15795
*
optimization finished, #iter = 182
nu = 0.474335
obj = -11.249937, rho = -0.606531
nSV = 140, nBSV = 93
.*
optimization finished, #iter = 1623
nu = 0.464688
obj = -95.657654, rho = -0.476640
nSV = 1085, nBSV = 950
CFS merit scores = 1.44852
CFS merit scores = 1.62016
CFS merit scores = 1.84438
CFS merit scores = 2.06355
CFS merit scores = 2.25966
CFS merit scores = 2.43588
CFS merit scores = 2.59877
CFS merit scores = 2.74472
CFS merit scores = 2.88066
CFS merit scores = 3.00533
CFS merit scores = 3.1242
CFS merit scores = 3.23543
CFS merit scores = 3.33911
CFS merit scores = 3.43302
CFS merit scores = 3.52115
CFS merit scores = 3.60747
CFS merit scores = 3.68419
CFS merit scores = 3.75758
CFS merit scores = 3.82687
CFS merit scores = 3.89112
CFS merit scores = 3.95296
CFS merit scores = 4.01223
CFS merit scores = 4.07075
CFS merit scores = 4.12269
CFS merit scores = 4.1716
CFS merit scores = 4.21784
CFS merit scores = 4.26352
CFS merit scores = 4.30602
CFS merit scores = 4.34151
CFS merit scores = 4.37638
CFS merit scores = 4.40679
CFS merit scores = 4.43492
CFS merit scores = 4.45713
CFS merit scores = 4.4795
CFS merit scores = 4.49826
CFS merit scores = 4.51703
CFS merit scores = 4.53448
CFS merit scores = 4.55049
CFS merit scores = 4.56034
CFS merit scores = 4.56157
CFS merit scores = 4.5629
CFS merit scores = 4.56264
CFS merit scores = 4.56108
CFS merit scores = 4.56076
CFS merit scores = 4.55923
CFS merit scores = 4.55712
CFS merit scores = 4.5542
CFS merit scores = 4.54623
CFS merit scores = 4.53657
CFS merit scores = 4.52019
CFS merit scores = 4.49871
CFS merit scores = 4.47551
CFS merit scores = 4.44592
CFS merit scores = 4.41389
CFS merit scores = 4.35491
cnt = 1	feature = 81	correl = 0.448525	descr = Gibbs_of_Target_Sequence__Pos_19_Step_1
cnt = 2	feature = 2	correl = -0.135476	descr = Position_Specific_Bin_Base_0_Base_G
cnt = 3	feature = 759	correl = 0.0305702	descr = N_Gram_TCACC
cnt = 4	feature = 687	correl = -0.0444613	descr = N_Gram_GTGC
cnt = 5	feature = 535	correl = -0.0343259	descr = N_Gram_GAGGG
cnt = 6	feature = 206	correl = 0.063513	descr = N_Gram_ACAT
cnt = 7	feature = 802	correl = 0.0259982	descr = N_Gram_TCTGT
cnt = 8	feature = 865	correl = 0.0310416	descr = N_Gram_TTAGC
cnt = 9	feature = 452	correl = 0.0293553	descr = N_Gram_CGTCT
cnt = 10	feature = 461	correl = 0.0648309	descr = N_Gram_CTAAG
cnt = 11	feature = 749	correl = 0.0461481	descr = N_Gram_TATCG
cnt = 12	feature = 278	correl = 0.0279739	descr = N_Gram_ATATA
cnt = 13	feature = 4	correl = -0.0922977	descr = Position_Specific_Bin_Base_1_Base_G
cnt = 14	feature = 631	correl = -0.0645323	descr = N_Gram_GGCGG
cnt = 15	feature = 768	correl = -0.0315201	descr = N_Gram_TCCCA
cnt = 16	feature = 603	correl = -0.0626447	descr = N_Gram_GCTTT
cnt = 17	feature = 672	correl = 0.0266662	descr = N_Gram_GTATT
cnt = 18	feature = 751	correl = 0.0573999	descr = N_Gram_TATGA
cnt = 19	feature = 449	correl = 0.0219318	descr = N_Gram_CGTCA
cnt = 20	feature = 432	correl = -0.0667833	descr = N_Gram_CGCGG
cnt = 21	feature = 665	correl = -0.0709925	descr = N_Gram_GGTTG
cnt = 22	feature = 664	correl = -0.0589472	descr = N_Gram_GGTTA
cnt = 23	feature = 10	correl = -0.082375	descr = Position_Specific_Bin_Base_3_Base_T
cnt = 24	feature = 47	correl = -0.0668364	descr = Position_Specific_Bin_Base_16_Base_G
cnt = 25	feature = 15	correl = 0.0363669	descr = Position_Specific_Bin_Base_6_Base_A
cnt = 26	feature = 308	correl = 0.0346323	descr = N_Gram_ATTCG
cnt = 27	feature = 662	correl = -0.084978	descr = N_Gram_GGTGG
cnt = 28	feature = 674	correl = 0.0505368	descr = N_Gram_GTCAA
cnt = 29	feature = 229	correl = 0.0763644	descr = N_Gram_ACTAC
cnt = 30	feature = 11	correl = 0.0768797	descr = Position_Specific_Bin_Base_4_Base_A
cnt = 31	feature = 6	correl = 0.0587686	descr = Position_Specific_Bin_Base_2_Base_C
cnt = 32	feature = 28	correl = -0.0579378	descr = Position_Specific_Bin_Base_10_Base_G
cnt = 33	feature = 765	correl = 0.0284397	descr = N_Gram_TCCA
cnt = 34	feature = 33	correl = 0.122367	descr = Position_Specific_Bin_Base_11_Base_T
cnt = 35	feature = 707	correl = 0.0564298	descr = N_Gram_GTTTG
cnt = 36	feature = 675	correl = -0.0213989	descr = N_Gram_GTCAC
cnt = 37	feature = 58	correl = 0.0629845	descr = Position_Specific_Bin_Base_19_Base_T
cnt = 38	feature = 704	correl = -0.0332756	descr = N_Gram_GTTGG
cnt = 39	feature = 76	correl = 0.144465	descr = Gibbs_of_Target_Sequence__Pos_14_Step_1
cnt = 40	feature = 105	correl = -0.0709674	descr = Xue_Structure_Feature_A100
cnt = 41	feature = 1	correl = 0.106362	descr = Position_Specific_Bin_Base_0_Base_C
cnt = 42	feature = 16	correl = -0.046843	descr = Position_Specific_Bin_Base_6_Base_C
cnt = 43	feature = 525	correl = 0.0680599	descr = N_Gram_GACTA
cnt = 44	feature = 316	correl = -0.0262528	descr = N_Gram_CAAA
cnt = 45	feature = 56	correl = -0.121187	descr = Position_Specific_Bin_Base_19_Base_C
cnt = 46	feature = 78	correl = 0.124245	descr = Gibbs_of_Target_Sequence__Pos_16_Step_1
cnt = 47	feature = 29	correl = 0.0592604	descr = Position_Specific_Bin_Base_10_Base_T
cnt = 48	feature = 82	correl = 0.421589	descr = Gibbs_of_Target_Sequence__Pos_20_Step_1
cnt = 49	feature = 706	correl = 0.0503992	descr = N_Gram_GTTT
cnt = 50	feature = 767	correl = -0.0361798	descr = N_Gram_TCCC
cnt = 51	feature = 77	correl = 0.0992392	descr = Gibbs_of_Target_Sequence__Pos_15_Step_1
cnt = 52	feature = 857	correl = 0.0622678	descr = N_Gram_TTA
cnt = 53	feature = 653	correl = -0.0389671	descr = N_Gram_GGT
cnt = 54	feature = 80	correl = 0.1985	descr = Gibbs_of_Target_Sequence__Pos_18_Step_1
cnt = 55	feature = 83	correl = 0.233596	descr = PF_RNAi_Fold_Energy
num rows = 2188
num_elements = 122528
.*
optimization finished, #iter = 1453
nu = 0.466758
obj = -98.785692, rho = -0.527302
nSV = 1071, nBSV = 975
num rows = 243
num_elements = 13608
*
optimization finished, #iter = 155
nu = 0.474316
obj = -10.756272, rho = -0.600501
nSV = 132, nBSV = 100
.*
optimization finished, #iter = 1453
nu = 0.466758
obj = -98.785692, rho = -0.527302
nSV = 1071, nBSV = 975
CFS merit scores = 1.149
CFS merit scores = 1.50275
CFS merit scores = 1.7831
CFS merit scores = 2.0263
CFS merit scores = 2.23931
CFS merit scores = 2.42849
CFS merit scores = 2.60309
CFS merit scores = 2.75882
CFS merit scores = 2.90375
CFS merit scores = 3.03414
CFS merit scores = 3.15067
CFS merit scores = 3.26029
CFS merit scores = 3.36302
CFS merit scores = 3.46095
CFS merit scores = 3.54503
CFS merit scores = 3.62639
CFS merit scores = 3.70209
CFS merit scores = 3.76993
CFS merit scores = 3.83422
CFS merit scores = 3.89721
CFS merit scores = 3.95467
CFS merit scores = 4.00756
CFS merit scores = 4.05871
CFS merit scores = 4.10848
CFS merit scores = 4.1586
CFS merit scores = 4.20671
CFS merit scores = 4.25387
CFS merit scores = 4.2975
CFS merit scores = 4.3373
CFS merit scores = 4.37457
CFS merit scores = 4.40846
CFS merit scores = 4.44201
CFS merit scores = 4.47231
CFS merit scores = 4.50138
CFS merit scores = 4.52895
CFS merit scores = 4.5552
CFS merit scores = 4.58004
CFS merit scores = 4.6038
CFS merit scores = 4.62519
CFS merit scores = 4.64661
CFS merit scores = 4.66631
CFS merit scores = 4.6831
CFS merit scores = 4.69787
CFS merit scores = 4.70179
CFS merit scores = 4.70513
CFS merit scores = 4.70905
CFS merit scores = 4.71311
CFS merit scores = 4.71721
CFS merit scores = 4.72024
CFS merit scores = 4.71744
CFS merit scores = 4.71141
CFS merit scores = 4.70366
CFS merit scores = 4.69638
CFS merit scores = 4.68179
CFS merit scores = 4.66265
CFS merit scores = 4.64517
CFS merit scores = 4.62744
CFS merit scores = 4.60624
CFS merit scores = 4.58191
CFS merit scores = 4.55222
CFS merit scores = 4.52386
CFS merit scores = 4.48816
CFS merit scores = 4.44167
CFS merit scores = 4.3902
cnt = 1	feature = 2	correl = -0.149004	descr = Position_Specific_Bin_Base_0_Base_G
cnt = 2	feature = 81	correl = 0.130389	descr = Gibbs_of_Target_Sequence__Pos_13_Step_1
cnt = 3	feature = 33	correl = -0.0370236	descr = Position_Specific_Bin_Base_11_Base_A
cnt = 4	feature = 21	correl = -0.125311	descr = Position_Specific_Bin_Base_7_Base_C
cnt = 5	feature = 687	correl = 0.0273535	descr = N_Gram_GGTAC
cnt = 6	feature = 56	correl = 0.0434344	descr = Position_Specific_Bin_Base_18_Base_A
cnt = 7	feature = 449	correl = -0.0482257	descr = N_Gram_CGAGT
cnt = 8	feature = 716	correl = 0.0246195	descr = N_Gram_GTGA
cnt = 9	feature = 857	correl = -0.0227017	descr = N_Gram_TGCCT
cnt = 10	feature = 631	correl = 0.0434217	descr = N_Gram_GCTCT
cnt = 11	feature = 29	correl = 0.0751094	descr = Position_Specific_Bin_Base_10_Base_A
cnt = 12	feature = 708	correl = -0.0234628	descr = N_Gram_GTCCG
cnt = 13	feature = 707	correl = -0.0546243	descr = N_Gram_GTCCC
cnt = 14	feature = 229	correl = -0.0393504	descr = N_Gram_ACGAA
cnt = 15	feature = 17	correl = -0.0698688	descr = Position_Specific_Bin_Base_5_Base_C
cnt = 16	feature = 16	correl = 0.0292485	descr = Position_Specific_Bin_Base_4_Base_T
cnt = 17	feature = 47	correl = -0.0268652	descr = Position_Specific_Bin_Base_15_Base_T
cnt = 18	feature = 765	correl = 0.0458411	descr = N_Gram_TAGAG
cnt = 19	feature = 10	correl = 0.0264599	descr = Position_Specific_Bin_Base_3_Base_A
cnt = 20	feature = 6	correl = -0.0394958	descr = Position_Specific_Bin_Base_2_Base_A
cnt = 21	feature = 705	correl = 0.0312411	descr = N_Gram_GTCAT
cnt = 22	feature = 704	correl = 0.042001	descr = N_Gram_GTCAA
cnt = 23	feature = 767	correl = 0.0536372	descr = N_Gram_TAGCA
cnt = 24	feature = 834	correl = 0.0838988	descr = N_Gram_TCTGC
cnt = 25	feature = 768	correl = 0.0763828	descr = N_Gram_TAGCT
cnt = 26	feature = 802	correl = 0.0463357	descr = N_Gram_TCCAT
cnt = 27	feature = 674	correl = -0.0436008	descr = N_Gram_GGGCA
cnt = 28	feature = 461	correl = -0.0744575	descr = N_Gram_CGCGC
cnt = 29	feature = 672	correl = -0.0712699	descr = N_Gram_GGGAG
cnt = 30	feature = 664	correl = -0.0784959	descr = N_Gram_GGCGG
cnt = 31	feature = 759	correl = 0.068002	descr = N_Gram_TACTA
cnt = 32	feature = 409	correl = -0.0689958	descr = N_Gram_CCCTG
cnt = 33	feature = 308	correl = 0.0222204	descr = N_Gram_ATGC
cnt = 34	feature = 28	correl = 0.0276972	descr = Position_Specific_Bin_Base_9_Base_T
cnt = 35	feature = 749	correl = 0.0655212	descr = N_Gram_TAATT
cnt = 36	feature = 233	correl = -0.0396127	descr = N_Gram_ACGG
cnt = 37	feature = 1	correl = 0.115975	descr = Position_Specific_Bin_Base_0_Base_C
cnt = 38	feature = 865	correl = -0.0745478	descr = N_Gram_TGGCC
cnt = 39	feature = 105	correl = -0.0713483	descr = Fold_of_RNAi_Sequence_Pos_14
cnt = 40	feature = 256	correl = -0.0492856	descr = N_Gram_AGCC
cnt = 41	feature = 288	correl = 0.0380449	descr = N_Gram_ATATG
cnt = 42	feature = 675	correl = -0.100407	descr = N_Gram_GGGCC
cnt = 43	feature = 665	correl = -0.0635887	descr = N_Gram_GGCGT
cnt = 44	feature = 206	correl = 0.082947	descr = N_Gram_ACAA
cnt = 45	feature = 11	correl = 0.0690295	descr = Position_Specific_Bin_Base_3_Base_G
cnt = 46	feature = 15	correl = -0.0248418	descr = Position_Specific_Bin_Base_4_Base_G
cnt = 47	feature = 525	correl = 0.0367983	descr = N_Gram_CTGT
cnt = 48	feature = 58	correl = -0.0471093	descr = Position_Specific_Bin_Base_18_Base_G
cnt = 49	feature = 738	correl = 0.0466247	descr = N_Gram_TAAA
cnt = 50	feature = 653	correl = -0.0718658	descr = N_Gram_GGCA
cnt = 51	feature = 940	correl = 0.0532314	descr = N_Gram_TTTT
cnt = 52	feature = 751	correl = 0.0475776	descr = N_Gram_TACA
cnt = 53	feature = 603	correl = -0.0766338	descr = N_Gram_GCCCT
cnt = 54	feature = 706	correl = -0.0684849	descr = N_Gram_GTCC
cnt = 55	feature = 80	correl = 0.0299313	descr = Gibbs_of_Target_Sequence__Pos_12_Step_1
cnt = 56	feature = 76	correl = 0.0868265	descr = Gibbs_of_Target_Sequence__Pos_8_Step_1
cnt = 57	feature = 83	correl = 0.0950288	descr = Gibbs_of_Target_Sequence__Pos_15_Step_1
cnt = 58	feature = 432	correl = -0.0641635	descr = N_Gram_CCTG
cnt = 59	feature = 78	correl = 0.127807	descr = Gibbs_of_Target_Sequence__Pos_10_Step_1
cnt = 60	feature = 82	correl = 0.144853	descr = Gibbs_of_Target_Sequence__Pos_14_Step_1
cnt = 61	feature = 662	correl = -0.111253	descr = N_Gram_GGCG
cnt = 62	feature = 77	correl = 0.103143	descr = Gibbs_of_Target_Sequence__Pos_9_Step_1
cnt = 63	feature = 316	correl = 0.11887	descr = N_Gram_ATT
cnt = 64	feature = 278	correl = 0.124512	descr = N_Gram_AT
num rows = 2188
num_elements = 142220
.*
optimization finished, #iter = 1568
nu = 0.461045
obj = -95.912068, rho = -0.467206
nSV = 1080, nBSV = 944
num rows = 243
num_elements = 15795
*
optimization finished, #iter = 153
nu = 0.444542
obj = -10.478301, rho = -0.654985
nSV = 125, nBSV = 93
.*
optimization finished, #iter = 1568
nu = 0.461045
obj = -95.912068, rho = -0.467206
nSV = 1080, nBSV = 944
CFS merit scores = 1.19151
CFS merit scores = 1.50841
CFS merit scores = 1.78043
CFS merit scores = 2.01774
CFS merit scores = 2.22934
CFS merit scores = 2.41804
CFS merit scores = 2.59064
CFS merit scores = 2.74952
CFS merit scores = 2.89481
CFS merit scores = 3.02252
CFS merit scores = 3.13868
CFS merit scores = 3.24799
CFS merit scores = 3.35011
CFS merit scores = 3.44218
CFS merit scores = 3.52949
CFS merit scores = 3.61383
CFS merit scores = 3.69176
CFS merit scores = 3.76169
CFS merit scores = 3.82628
CFS merit scores = 3.88242
CFS merit scores = 3.93704
CFS merit scores = 3.98869
CFS merit scores = 4.03685
CFS merit scores = 4.08444
CFS merit scores = 4.12557
CFS merit scores = 4.16272
CFS merit scores = 4.19744
CFS merit scores = 4.23139
CFS merit scores = 4.26108
CFS merit scores = 4.29025
CFS merit scores = 4.31361
CFS merit scores = 4.33353
CFS merit scores = 4.35449
CFS merit scores = 4.37363
CFS merit scores = 4.39069
CFS merit scores = 4.40661
CFS merit scores = 4.41922
CFS merit scores = 4.43015
CFS merit scores = 4.44162
CFS merit scores = 4.45359
CFS merit scores = 4.46293
CFS merit scores = 4.47237
CFS merit scores = 4.48071
CFS merit scores = 4.48695
CFS merit scores = 4.49281
CFS merit scores = 4.49631
CFS merit scores = 4.49922
CFS merit scores = 4.49866
CFS merit scores = 4.49379
CFS merit scores = 4.48852
CFS merit scores = 4.47502
CFS merit scores = 4.46167
CFS merit scores = 4.44765
CFS merit scores = 4.42788
cnt = 1	feature = 83	correl = 0.191507	descr = Gibbs_of_Target_Sequence__Pos_18_Step_1
cnt = 2	feature = 10	correl = -0.0988791	descr = Position_Specific_Bin_Base_3_Base_T
cnt = 3	feature = 865	correl = -0.0255245	descr = N_Gram_TGGTG
cnt = 4	feature = 768	correl = 0.0452054	descr = N_Gram_TAGTG
cnt = 5	feature = 229	correl = -0.0375609	descr = N_Gram_ACGAC
cnt = 6	feature = 751	correl = -0.0305078	descr = N_Gram_TACG
cnt = 7	feature = 749	correl = 0.0306888	descr = N_Gram_TACCG
cnt = 8	feature = 759	correl = 0.0573345	descr = N_Gram_TAGAC
cnt = 9	feature = 452	correl = -0.0568818	descr = N_Gram_CGCGT
cnt = 10	feature = 675	correl = -0.0830346	descr = N_Gram_GGTCC
cnt = 11	feature = 687	correl = 0.0275186	descr = N_Gram_GTAAG
cnt = 12	feature = 672	correl = 0.0282457	descr = N_Gram_GGTAC
cnt = 13	feature = 765	correl = 0.0279371	descr = N_Gram_TAGGC
cnt = 14	feature = 461	correl = -0.0340151	descr = N_Gram_CGGCT
cnt = 15	feature = 432	correl = -0.0328284	descr = N_Gram_CGAAT
cnt = 16	feature = 1	correl = 0.108951	descr = Position_Specific_Bin_Base_0_Base_C
cnt = 17	feature = 206	correl = 0.0583651	descr = N_Gram_ACAAA
cnt = 18	feature = 15	correl = 0.0232815	descr = Position_Specific_Bin_Base_6_Base_A
cnt = 19	feature = 47	correl = 0.0692978	descr = Position_Specific_Bin_Base_16_Base_A
cnt = 20	feature = 674	correl = 0.0287207	descr = N_Gram_GGTCA
cnt = 21	feature = 288	correl = 0.0379406	descr = N_Gram_ATCC
cnt = 22	feature = 535	correl = -0.0467934	descr = N_Gram_GAAGA
cnt = 23	feature = 704	correl = 0.0221769	descr = N_Gram_GTCT
cnt = 24	feature = 664	correl = -0.0704033	descr = N_Gram_GGGGC
cnt = 25	feature = 228	correl = -0.042296	descr = N_Gram_ACGAA
cnt = 26	feature = 665	correl = -0.0477275	descr = N_Gram_GGGGT
cnt = 27	feature = 501	correl = 0.0347217	descr = N_Gram_CTCT
cnt = 28	feature = 105	correl = -0.0264646	descr = Fold_of_RNAi_Sequence_Pos_19
cnt = 29	feature = 78	correl = 0.123291	descr = Gibbs_of_Target_Sequence__Pos_13_Step_1
cnt = 30	feature = 525	correl = 0.0481221	descr = N_Gram_CTTGT
cnt = 31	feature = 77	correl = 0.0449207	descr = Gibbs_of_Target_Sequence__Pos_11_Step_1
cnt = 32	feature = 233	correl = -0.0351332	descr = N_Gram_ACGT
cnt = 33	feature = 2	correl = -0.131046	descr = Position_Specific_Bin_Base_0_Base_G
cnt = 34	feature = 58	correl = 0.178008	descr = Position_Specific_Bin_Base_19_Base_A
cnt = 35	feature = 653	correl = -0.0267822	descr = N_Gram_GGCTT
cnt = 36	feature = 70	correl = 0.0974435	descr = Gibbs_of_Target_Sequence__Pos_4_Step_1
cnt = 37	feature = 802	correl = 0.0359057	descr = N_Gram_TCG
cnt = 38	feature = 6	correl = 0.0358121	descr = Position_Specific_Bin_Base_2_Base_C
cnt = 39	feature = 4	correl = -0.0989067	descr = Position_Specific_Bin_Base_1_Base_G
cnt = 40	feature = 308	correl = -0.0596461	descr = N_Gram_ATGGT
cnt = 41	feature = 29	correl = 0.051879	descr = Position_Specific_Bin_Base_10_Base_T
cnt = 42	feature = 316	correl = 0.098624	descr = N_Gram_ATTCT
cnt = 43	feature = 16	correl = -0.0363219	descr = Position_Specific_Bin_Base_6_Base_C
cnt = 44	feature = 56	correl = -0.0409098	descr = Position_Specific_Bin_Base_18_Base_G
cnt = 45	feature = 603	correl = -0.0719225	descr = N_Gram_GCGC
cnt = 46	feature = 716	correl = -0.0304433	descr = N_Gram_GTGGT
cnt = 47	feature = 767	correl = 0.032939	descr = N_Gram_TAGT
cnt = 48	feature = 11	correl = 0.0828221	descr = Position_Specific_Bin_Base_4_Base_A
cnt = 49	feature = 81	correl = 0.108369	descr = Gibbs_of_Target_Sequence__Pos_16_Step_1
cnt = 50	feature = 278	correl = 0.0425579	descr = N_Gram_ATAG
cnt = 51	feature = 76	correl = 0.123093	descr = Gibbs_of_Target_Sequence__Pos_10_Step_1
cnt = 52	feature = 449	correl = -0.0790805	descr = N_Gram_CGCG
cnt = 53	feature = 82	correl = 0.0908647	descr = Gibbs_of_Target_Sequence__Pos_17_Step_1
cnt = 54	feature = 80	correl = 0.0943335	descr = Gibbs_of_Target_Sequence__Pos_15_Step_1
num rows = 2188
num_elements = 120340
.*
optimization finished, #iter = 1530
nu = 0.480556
obj = -100.437251, rho = -0.590155
nSV = 1106, nBSV = 998
num rows = 243
num_elements = 13365
*
optimization finished, #iter = 127
nu = 0.373336
obj = -9.101295, rho = -0.522966
nSV = 105, nBSV = 76
.*
optimization finished, #iter = 1530
nu = 0.480556
obj = -100.437251, rho = -0.590155
nSV = 1106, nBSV = 998
CFS merit scores = 1.43086
CFS merit scores = 1.61174
CFS merit scores = 1.85327
CFS merit scores = 2.07781
CFS merit scores = 2.27657
CFS merit scores = 2.45142
CFS merit scores = 2.6059
CFS merit scores = 2.74601
CFS merit scores = 2.87601
CFS merit scores = 2.99751
CFS merit scores = 3.11263
CFS merit scores = 3.22077
CFS merit scores = 3.324
CFS merit scores = 3.4225
CFS merit scores = 3.51657
CFS merit scores = 3.60246
CFS merit scores = 3.6815
CFS merit scores = 3.75659
CFS merit scores = 3.82764
CFS merit scores = 3.89339
CFS merit scores = 3.9535
CFS merit scores = 4.0106
CFS merit scores = 4.06182
CFS merit scores = 4.11052
CFS merit scores = 4.15454
CFS merit scores = 4.19671
CFS merit scores = 4.23699
CFS merit scores = 4.27351
CFS merit scores = 4.3099
CFS merit scores = 4.34269
CFS merit scores = 4.37481
CFS merit scores = 4.40663
CFS merit scores = 4.4371
CFS merit scores = 4.46713
CFS merit scores = 4.49662
CFS merit scores = 4.52483
CFS merit scores = 4.55276
CFS merit scores = 4.57778
CFS merit scores = 4.60082
CFS merit scores = 4.61627
CFS merit scores = 4.63286
CFS merit scores = 4.64673
CFS merit scores = 4.65953
CFS merit scores = 4.67113
CFS merit scores = 4.67949
CFS merit scores = 4.68713
CFS merit scores = 4.69335
CFS merit scores = 4.70067
CFS merit scores = 4.70682
CFS merit scores = 4.71199
CFS merit scores = 4.71588
CFS merit scores = 4.71572
CFS merit scores = 4.71085
CFS merit scores = 4.70242
CFS merit scores = 4.69213
CFS merit scores = 4.68086
CFS merit scores = 4.66206
CFS merit scores = 4.63986
CFS merit scores = 4.61511
CFS merit scores = 4.59022
CFS merit scores = 4.55824
CFS merit scores = 4.52451
CFS merit scores = 4.4474
CFS merit scores = 4.36229
cnt = 1	feature = 80	correl = 0.430862	descr = Gibbs_of_Target_Sequence__Pos_20_Step_1
cnt = 2	feature = 1	correl = -0.133802	descr = Position_Specific_Bin_Base_0_Base_G
cnt = 3	feature = 4	correl = -0.101252	descr = Position_Specific_Bin_Base_1_Base_G
cnt = 4	feature = 206	correl = -0.0280486	descr = N_Gram_ACCA
cnt = 5	feature = 865	correl = 0.0462317	descr = N_Gram_TGTCT
cnt = 6	feature = 792	correl = 0.021833	descr = N_Gram_TCCT
cnt = 7	feature = 525	correl = 0.0591745	descr = N_Gram_GAAT
cnt = 8	feature = 834	correl = 0.0651591	descr = N_Gram_TGATA
cnt = 9	feature = 664	correl = 0.0612734	descr = N_Gram_GGTAA
cnt = 10	feature = 798	correl = 0.0221681	descr = N_Gram_TCGAG
cnt = 11	feature = 643	correl = -0.0637144	descr = N_Gram_GGCGT
cnt = 12	feature = 802	correl = 0.0368401	descr = N_Gram_TCGCT
cnt = 13	feature = 665	correl = 0.0264541	descr = N_Gram_GGTAC
cnt = 14	feature = 674	correl = -0.0458904	descr = N_Gram_GGTTA
cnt = 15	feature = 436	correl = -0.0344078	descr = N_Gram_CGCCC
cnt = 16	feature = 278	correl = -0.0338617	descr = N_Gram_ATCCC
cnt = 17	feature = 653	correl = -0.0925878	descr = N_Gram_GGGCC
cnt = 18	feature = 316	correl = 0.0810536	descr = N_Gram_CAACA
cnt = 19	feature = 759	correl = 0.0318364	descr = N_Gram_TAGT
cnt = 20	feature = 229	correl = -0.0430603	descr = N_Gram_ACTGC
cnt = 21	feature = 33	correl = 0.125549	descr = Position_Specific_Bin_Base_11_Base_T
cnt = 22	feature = 29	correl = 0.0526608	descr = Position_Specific_Bin_Base_10_Base_T
cnt = 23	feature = 755	correl = 0.0836456	descr = N_Gram_TAGCT
cnt = 24	feature = 77	correl = 0.0985553	descr = Gibbs_of_Target_Sequence__Pos_17_Step_1
cnt = 25	feature = 501	correl = 0.0516952	descr = N_Gram_CTGGA
cnt = 26	feature = 461	correl = 0.0232146	descr = N_Gram_CGTCA
cnt = 27	feature = 704	correl = -0.0511571	descr = N_Gram_GTGGA
cnt = 28	feature = 716	correl = -0.0216363	descr = N_Gram_GTTGC
cnt = 29	feature = 765	correl = 0.0295984	descr = N_Gram_TATAT
cnt = 30	feature = 899	correl = 0.0565915	descr = N_Gram_TTGAA
cnt = 31	feature = 768	correl = 0.0494733	descr = N_Gram_TATCG
cnt = 32	feature = 449	correl = -0.0835138	descr = N_Gram_CGGCC
cnt = 33	feature = 256	correl = -0.0305867	descr = N_Gram_AGTAG
cnt = 34	feature = 228	correl = 0.0714999	descr = N_Gram_ACTGA
cnt = 35	feature = 767	correl = 0.0500814	descr = N_Gram_TATCA
cnt = 36	feature = 15	correl = 0.0263811	descr = Position_Specific_Bin_Base_5_Base_A
cnt = 37	feature = 11	correl = 0.071972	descr = Position_Specific_Bin_Base_4_Base_A
cnt = 38	feature = 657	correl = -0.0805273	descr = N_Gram_GGGGC
cnt = 39	feature = 6	correl = 0.0261779	descr = Position_Specific_Bin_Base_2_Base_C
cnt = 40	feature = 749	correl = 0.0872808	descr = N_Gram_TAGA
cnt = 41	feature = 675	correl = -0.0602351	descr = N_Gram_GGTTG
cnt = 42	feature = 56	correl = -0.111241	descr = Position_Specific_Bin_Base_19_Base_G
cnt = 43	feature = 10	correl = -0.0940207	descr = Position_Specific_Bin_Base_3_Base_T
cnt = 44	feature = 288	correl = 0.0267202	descr = N_Gram_ATGAA
cnt = 45	feature = 672	correl = -0.112457	descr = N_Gram_GGTGG
cnt = 46	feature = 47	correl = -0.0318497	descr = Position_Specific_Bin_Base_17_Base_C
cnt = 47	feature = 687	correl = -0.0880168	descr = N_Gram_GTCC
cnt = 48	feature = 2	correl = 0.113364	descr = Position_Specific_Bin_Base_1_Base_A
cnt = 49	feature = 233	correl = 0.0466349	descr = N_Gram_AGACA
cnt = 50	feature = 857	correl = -0.0607168	descr = N_Gram_TGGGG
cnt = 51	feature = 28	correl = -0.066724	descr = Position_Specific_Bin_Base_10_Base_G
cnt = 52	feature = 58	correl = 0.374637	descr = Position_Specific_Bin_Base_20_Base_A
cnt = 53	feature = 83	correl = 0.0456307	descr = PF_RNAi_Fold_3'Free_Count
cnt = 54	feature = 603	correl = -0.0778013	descr = N_Gram_GCGT
cnt = 55	feature = 16	correl = -0.0739791	descr = Position_Specific_Bin_Base_5_Base_C
cnt = 56	feature = 751	correl = 0.0529712	descr = N_Gram_TAGAC
cnt = 57	feature = 82	correl = 0.153355	descr = PF_RNAi_Fold_5'Free_Count
cnt = 58	feature = 432	correl = -0.0562981	descr = N_Gram_CGC
cnt = 59	feature = 78	correl = 0.195875	descr = Gibbs_of_Target_Sequence__Pos_18_Step_1
cnt = 60	feature = 76	correl = 0.112769	descr = Gibbs_of_Target_Sequence__Pos_16_Step_1
cnt = 61	feature = 631	correl = -0.163487	descr = N_Gram_GGC
cnt = 62	feature = 662	correl = -0.0634051	descr = N_Gram_GGT
cnt = 63	feature = 105	correl = 0.0738896	descr = Xue_Structure_Feature_A000
cnt = 64	feature = 81	correl = 0.227962	descr = PF_RNAi_Fold_Energy
num rows = 2188
num_elements = 142220
.*
optimization finished, #iter = 1559
nu = 0.456915
obj = -93.292304, rho = -0.549445
nSV = 1057, nBSV = 940
num rows = 243
num_elements = 15795
*
optimization finished, #iter = 199
nu = 0.498914
obj = -11.916247, rho = -0.497358
nSV = 143, nBSV = 100
.*
optimization finished, #iter = 1559
nu = 0.456915
obj = -93.292304, rho = -0.549445
nSV = 1057, nBSV = 940
CFS merit scores = 1.45094
CFS merit scores = 1.61677
CFS merit scores = 1.84661
CFS merit scores = 2.06622
CFS merit scores = 2.26651
CFS merit scores = 2.45123
CFS merit scores = 2.61211
CFS merit scores = 2.7611
CFS merit scores = 2.89711
CFS merit scores = 3.02148
CFS merit scores = 3.13656
CFS merit scores = 3.23494
CFS merit scores = 3.33036
CFS merit scores = 3.41867
CFS merit scores = 3.50091
CFS merit scores = 3.57891
CFS merit scores = 3.65421
CFS merit scores = 3.72571
CFS merit scores = 3.79249
CFS merit scores = 3.85383
CFS merit scores = 3.90902
CFS merit scores = 3.96127
CFS merit scores = 4.01198
CFS merit scores = 4.0556
CFS merit scores = 4.09669
CFS merit scores = 4.13669
CFS merit scores = 4.17386
CFS merit scores = 4.20925
CFS merit scores = 4.24465
CFS merit scores = 4.27732
CFS merit scores = 4.31027
CFS merit scores = 4.34014
CFS merit scores = 4.36663
CFS merit scores = 4.39231
CFS merit scores = 4.4177
CFS merit scores = 4.44356
CFS merit scores = 4.46502
CFS merit scores = 4.48513
CFS merit scores = 4.50422
CFS merit scores = 4.52074
CFS merit scores = 4.53376
CFS merit scores = 4.54185
CFS merit scores = 4.54791
CFS merit scores = 4.55512
CFS merit scores = 4.55982
CFS merit scores = 4.56243
CFS merit scores = 4.56391
CFS merit scores = 4.56113
CFS merit scores = 4.55276
CFS merit scores = 4.54255
CFS merit scores = 4.52391
CFS merit scores = 4.50136
CFS merit scores = 4.48113
CFS merit scores = 4.45469
CFS merit scores = 4.42536
CFS merit scores = 4.39754
CFS merit scores = 4.35795
CFS merit scores = 4.28416
CFS merit scores = 4.16306
cnt = 1	feature = 76	correl = 0.450938	descr = Gibbs_of_Target_Sequence__Pos_19_Step_1
cnt = 2	feature = 2	correl = -0.137997	descr = Position_Specific_Bin_Base_0_Base_G
cnt = 3	feature = 228	correl = 0.0623367	descr = N_Gram_ACTGA
cnt = 4	feature = 449	correl = 0.0707703	descr = N_Gram_CGTGA
cnt = 5	feature = 28	correl = -0.0499986	descr = Position_Specific_Bin_Base_11_Base_A
cnt = 6	feature = 308	correl = -0.0273231	descr = N_Gram_CAAAA
cnt = 7	feature = 33	correl = -0.0216303	descr = Position_Specific_Bin_Base_13_Base_G
cnt = 8	feature = 768	correl = 0.0681631	descr = N_Gram_TCCTA
cnt = 9	feature = 749	correl = 0.0245014	descr = N_Gram_TATTG
cnt = 10	feature = 11	correl = 0.0856056	descr = Position_Specific_Bin_Base_4_Base_A
cnt = 11	feature = 716	correl = 0.0382601	descr = N_Gram_TACAT
cnt = 12	feature = 675	correl = -0.0387612	descr = N_Gram_GTGC
cnt = 13	feature = 645	correl = -0.0319899	descr = N_Gram_GGTGA
cnt = 14	feature = 278	correl = 0.0352818	descr = N_Gram_ATCCG
cnt = 15	feature = 603	correl = -0.0638674	descr = N_Gram_GGAGG
cnt = 16	feature = 47	correl = 0.0369171	descr = Position_Specific_Bin_Base_18_Base_A
cnt = 17	feature = 765	correl = -0.0240237	descr = N_Gram_TCCCG
cnt = 18	feature = 664	correl = -0.0483411	descr = N_Gram_GTCCG
cnt = 19	feature = 229	correl = -0.0360249	descr = N_Gram_ACTGC
cnt = 20	feature = 501	correl = -0.0358564	descr = N_Gram_GAAGC
cnt = 21	feature = 687	correl = -0.0296454	descr = N_Gram_GTTA
cnt = 22	feature = 704	correl = 0.0216735	descr = N_Gram_TAAAT
cnt = 23	feature = 432	correl = -0.0709036	descr = N_Gram_CGGCC
cnt = 24	feature = 15	correl = -0.0270439	descr = Position_Specific_Bin_Base_6_Base_C
cnt = 25	feature = 316	correl = 0.0359959	descr = N_Gram_CACAG
cnt = 26	feature = 705	correl = 0.0252696	descr = N_Gram_TAACT
cnt = 27	feature = 4	correl = -0.0736756	descr = Position_Specific_Bin_Base_1_Base_G
cnt = 28	feature = 665	correl = -0.0514814	descr = N_Gram_GTCCT
cnt = 29	feature = 899	correl = 0.0589993	descr = N_Gram_TTTGT
cnt = 30	feature = 233	correl = 0.0508068	descr = N_Gram_AGACA
cnt = 31	feature = 659	correl = 0.0287936	descr = N_Gram_GTCAA
cnt = 32	feature = 10	correl = -0.0925996	descr = Position_Specific_Bin_Base_3_Base_T
cnt = 33	feature = 81	correl = -0.175953	descr = Fold_of_RNAi_Sequence_Pos_0
cnt = 34	feature = 256	correl = -0.024361	descr = N_Gram_AGGTG
cnt = 35	feature = 206	correl = -0.0350097	descr = N_Gram_ACCA
cnt = 36	feature = 56	correl = -0.178563	descr = Position_Specific_Bin_Base_20_Base_G
cnt = 37	feature = 16	correl = 0.0870943	descr = Position_Specific_Bin_Base_7_Base_A
cnt = 38	feature = 461	correl = 0.0380315	descr = N_Gram_CTAGA
cnt = 39	feature = 857	correl = 0.0616052	descr = N_Gram_TTAGA
cnt = 40	feature = 674	correl = 0.0371997	descr = N_Gram_GTGAG
cnt = 41	feature = 802	correl = 0.0434073	descr = N_Gram_TGAA
cnt = 42	feature = 631	correl = -0.101467	descr = N_Gram_GGGG
cnt = 43	feature = 653	correl = 0.0437153	descr = N_Gram_GTAAA
cnt = 44	feature = 1	correl = 0.108712	descr = Position_Specific_Bin_Base_0_Base_C
cnt = 45	feature = 29	correl = -0.0485509	descr = Position_Specific_Bin_Base_11_Base_G
cnt = 46	feature = 759	correl = 0.0215083	descr = N_Gram_TCCA
cnt = 47	feature = 525	correl = -0.0292709	descr = N_Gram_GAGGT
cnt = 48	feature = 83	correl = -0.116579	descr = Fold_of_RNAi_Sequence_Pos_2
cnt = 49	feature = 80	correl = 0.0336633	descr = PF_RNAi_Fold_3'Free_Count
cnt = 50	feature = 70	correl = 0.119637	descr = Gibbs_of_Target_Sequence__Pos_13_Step_1
cnt = 51	feature = 643	correl = -0.0777598	descr = N_Gram_GGTCC
cnt = 52	feature = 77	correl = 0.432143	descr = Gibbs_of_Target_Sequence__Pos_20_Step_1
cnt = 53	feature = 751	correl = 0.0404066	descr = N_Gram_TC
cnt = 54	feature = 105	correl = -0.100756	descr = Xue_Structure_Feature_C110
cnt = 55	feature = 82	correl = -0.178464	descr = Fold_of_RNAi_Sequence_Pos_1
cnt = 56	feature = 292	correl = 0.118434	descr = N_Gram_ATT
cnt = 57	feature = 662	correl = -0.0863963	descr = N_Gram_GTCC
cnt = 58	feature = 78	correl = 0.214226	descr = PF_RNAi_Fold_Energy
cnt = 59	feature = 58	correl = 0.271228	descr = Gibbs_of_Target_Sequence_
num rows = 2188
num_elements = 131280
.*
optimization finished, #iter = 1573
nu = 0.464124
obj = -95.154816, rho = -0.516488
nSV = 1073, nBSV = 959
num rows = 243
num_elements = 14580
*
optimization finished, #iter = 182
nu = 0.499175
obj = -11.726617, rho = -0.529203
nSV = 138, nBSV = 98
.*
optimization finished, #iter = 1573
nu = 0.464124
obj = -95.154816, rho = -0.516488
nSV = 1073, nBSV = 959
CFS merit scores = 1.44541
CFS merit scores = 1.61707
CFS merit scores = 1.84472
CFS merit scores = 2.06606
CFS merit scores = 2.26442
CFS merit scores = 2.44627
CFS merit scores = 2.61126
CFS merit scores = 2.76404
CFS merit scores = 2.90581
CFS merit scores = 3.04022
CFS merit scores = 3.16395
CFS merit scores = 3.28077
CFS merit scores = 3.38787
CFS merit scores = 3.48855
CFS merit scores = 3.583
CFS merit scores = 3.66472
CFS merit scores = 3.74265
CFS merit scores = 3.81598
CFS merit scores = 3.88568
CFS merit scores = 3.94997
CFS merit scores = 4.00856
CFS merit scores = 4.06533
CFS merit scores = 4.12063
CFS merit scores = 4.17213
CFS merit scores = 4.22108
CFS merit scores = 4.26724
CFS merit scores = 4.30999
CFS merit scores = 4.35095
CFS merit scores = 4.38868
CFS merit scores = 4.42321
CFS merit scores = 4.45667
CFS merit scores = 4.48846
CFS merit scores = 4.52081
CFS merit scores = 4.54786
CFS merit scores = 4.57444
CFS merit scores = 4.59948
CFS merit scores = 4.62267
CFS merit scores = 4.64173
CFS merit scores = 4.6617
CFS merit scores = 4.68155
CFS merit scores = 4.70136
CFS merit scores = 4.71789
CFS merit scores = 4.73063
CFS merit scores = 4.74147
CFS merit scores = 4.7496
CFS merit scores = 4.75712
CFS merit scores = 4.76357
CFS merit scores = 4.76907
CFS merit scores = 4.77329
CFS merit scores = 4.77754
CFS merit scores = 4.77558
CFS merit scores = 4.76809
CFS merit scores = 4.75829
CFS merit scores = 4.74691
CFS merit scores = 4.73747
CFS merit scores = 4.72125
CFS merit scores = 4.70646
CFS merit scores = 4.68694
CFS merit scores = 4.65796
CFS merit scores = 4.63084
CFS merit scores = 4.5999
CFS merit scores = 4.54166
cnt = 1	feature = 83	correl = 0.445412	descr = Gibbs_of_Target_Sequence__Pos_19_Step_1
cnt = 2	feature = 2	correl = -0.134318	descr = Position_Specific_Bin_Base_0_Base_G
cnt = 3	feature = 802	correl = -0.0354371	descr = N_Gram_TCCTG
cnt = 4	feature = 708	correl = 0.0352974	descr = N_Gram_GTGA
cnt = 5	feature = 229	correl = -0.0365522	descr = N_Gram_ACGT
cnt = 6	feature = 631	correl = -0.0275775	descr = N_Gram_GGACG
cnt = 7	feature = 334	correl = -0.0253653	descr = N_Gram_CACAT
cnt = 8	feature = 228	correl = -0.0519931	descr = N_Gram_ACGGG
cnt = 9	feature = 432	correl = -0.0414496	descr = N_Gram_CGACG
cnt = 10	feature = 765	correl = 0.0298168	descr = N_Gram_TAGTC
cnt = 11	feature = 308	correl = -0.021528	descr = N_Gram_ATTAA
cnt = 12	feature = 798	correl = -0.0499878	descr = N_Gram_TCCCC
cnt = 13	feature = 704	correl = 0.0481177	descr = N_Gram_GTCTA
cnt = 14	feature = 461	correl = -0.0276819	descr = N_Gram_CGGTT
cnt = 15	feature = 672	correl = 0.0395921	descr = N_Gram_GGTAA
cnt = 16	feature = 316	correl = 0.0315011	descr = N_Gram_ATTGT
cnt = 17	feature = 105	correl = -0.0226742	descr = Xue_Structure_Feature_A111
cnt = 18	feature = 256	correl = -0.0452271	descr = N_Gram_AGCGG
cnt = 19	feature = 812	correl = 0.0409726	descr = N_Gram_TCGGA
cnt = 20	feature = 4	correl = -0.0290785	descr = Position_Specific_Bin_Base_1_Base_C
cnt = 21	feature = 792	correl = 0.0238637	descr = N_Gram_TCATA
cnt = 22	feature = 749	correl = -0.0288557	descr = N_Gram_TACG
cnt = 23	feature = 857	correl = 0.0299642	descr = N_Gram_TGGAC
cnt = 24	feature = 687	correl = -0.0251885	descr = N_Gram_GTAAT
cnt = 25	feature = 716	correl = -0.0577597	descr = N_Gram_GTGGG
cnt = 26	feature = 659	correl = -0.0928826	descr = N_Gram_GGGCC
cnt = 27	feature = 706	correl = 0.023864	descr = N_Gram_GTCTT
cnt = 28	feature = 278	correl = 0.0240922	descr = N_Gram_ATAGA
cnt = 29	feature = 17	correl = -0.0411288	descr = Position_Specific_Bin_Base_6_Base_C
cnt = 30	feature = 452	correl = -0.0470947	descr = N_Gram_CGGCA
cnt = 31	feature = 675	correl = -0.0716173	descr = N_Gram_GGTCC
cnt = 32	feature = 904	correl = 0.0391527	descr = N_Gram_TTCTC
cnt = 33	feature = 56	correl = 0.0342793	descr = Position_Specific_Bin_Base_18_Base_T
cnt = 34	feature = 10	correl = -0.128026	descr = Position_Specific_Bin_Base_2_Base_T
cnt = 35	feature = 29	correl = -0.0520621	descr = Position_Specific_Bin_Base_10_Base_G
cnt = 36	feature = 751	correl = 0.0496689	descr = N_Gram_TACT
cnt = 37	feature = 674	correl = 0.0296051	descr = N_Gram_GGTCA
cnt = 38	feature = 33	correl = -0.0478523	descr = Position_Specific_Bin_Base_11_Base_G
cnt = 39	feature = 11	correl = 0.0705931	descr = Position_Specific_Bin_Base_3_Base_G
cnt = 40	feature = 759	correl = 0.067802	descr = N_Gram_TAGC
cnt = 41	feature = 15	correl = -0.0752273	descr = Position_Specific_Bin_Base_5_Base_C
cnt = 42	feature = 1	correl = 0.10639	descr = Position_Specific_Bin_Base_0_Base_C
cnt = 43	feature = 664	correl = -0.0781102	descr = N_Gram_GGGGC
cnt = 44	feature = 914	correl = 0.0477703	descr = N_Gram_TTGGA
cnt = 45	feature = 665	correl = -0.0569768	descr = N_Gram_GGGGT
cnt = 46	feature = 525	correl = -0.0305174	descr = N_Gram_GAAG
cnt = 47	feature = 77	correl = 0.13154	descr = Gibbs_of_Target_Sequence__Pos_13_Step_1
cnt = 48	feature = 58	correl = -0.127886	descr = Position_Specific_Bin_Base_19_Base_C
cnt = 49	feature = 768	correl = 0.0705929	descr = N_Gram_TATA
cnt = 50	feature = 47	correl = -0.0464534	descr = Position_Specific_Bin_Base_16_Base_C
cnt = 51	feature = 206	correl = 0.073167	descr = N_Gram_ACAT
cnt = 52	feature = 81	correl = 0.110592	descr = Gibbs_of_Target_Sequence__Pos_17_Step_1
cnt = 53	feature = 603	correl = -0.0299975	descr = N_Gram_GCGGG
cnt = 54	feature = 78	correl = 0.148402	descr = Gibbs_of_Target_Sequence__Pos_14_Step_1
cnt = 55	feature = 28	correl = -0.0840068	descr = Position_Specific_Bin_Base_10_Base_C
cnt = 56	feature = 76	correl = 0.0481381	descr = Gibbs_of_Target_Sequence__Pos_11_Step_1
cnt = 57	feature = 80	correl = 0.139503	descr = Gibbs_of_Target_Sequence__Pos_16_Step_1
cnt = 58	feature = 70	correl = 0.0559657	descr = Gibbs_of_Target_Sequence__Pos_5_Step_1
cnt = 59	feature = 657	correl = -0.126764	descr = N_Gram_GGGC
cnt = 60	feature = 767	correl = 0.124041	descr = N_Gram_TAT
cnt = 61	feature = 82	correl = 0.201542	descr = Gibbs_of_Target_Sequence__Pos_18_Step_1
cnt = 62	feature = 653	correl = -0.138931	descr = N_Gram_GGG
num rows = 2188
num_elements = 137844
.*
optimization finished, #iter = 1638
nu = 0.470627
obj = -97.248831, rho = -0.521706
nSV = 1099, nBSV = 974
num rows = 243
num_elements = 15309
*
optimization finished, #iter = 132
nu = 0.431161
obj = -10.491131, rho = -0.599943
nSV = 124, nBSV = 90
.*
optimization finished, #iter = 1638
nu = 0.470627
obj = -97.248831, rho = -0.521706
nSV = 1099, nBSV = 974
CFS merit scores = 1.15546
CFS merit scores = 1.50289
CFS merit scores = 1.78816
CFS merit scores = 2.03026
CFS merit scores = 2.24113
CFS merit scores = 2.429
CFS merit scores = 2.60028
CFS merit scores = 2.75559
CFS merit scores = 2.90275
CFS merit scores = 3.04106
CFS merit scores = 3.16742
CFS merit scores = 3.28602
CFS merit scores = 3.39322
CFS merit scores = 3.49212
CFS merit scores = 3.58421
CFS merit scores = 3.67149
CFS merit scores = 3.75274
CFS merit scores = 3.8275
CFS merit scores = 3.89708
CFS merit scores = 3.96281
CFS merit scores = 4.02669
CFS merit scores = 4.08659
CFS merit scores = 4.14162
CFS merit scores = 4.19549
CFS merit scores = 4.24637
CFS merit scores = 4.29307
CFS merit scores = 4.33847
CFS merit scores = 4.37842
CFS merit scores = 4.41089
CFS merit scores = 4.44331
CFS merit scores = 4.47027
CFS merit scores = 4.49389
CFS merit scores = 4.51816
CFS merit scores = 4.54147
CFS merit scores = 4.56414
CFS merit scores = 4.582
CFS merit scores = 4.59882
CFS merit scores = 4.61054
CFS merit scores = 4.62353
CFS merit scores = 4.63565
CFS merit scores = 4.64829
CFS merit scores = 4.66009
CFS merit scores = 4.6706
CFS merit scores = 4.68071
CFS merit scores = 4.68955
CFS merit scores = 4.69559
CFS merit scores = 4.70129
CFS merit scores = 4.70467
CFS merit scores = 4.70884
CFS merit scores = 4.7096
CFS merit scores = 4.70881
CFS merit scores = 4.70837
CFS merit scores = 4.70373
CFS merit scores = 4.69931
CFS merit scores = 4.69182
CFS merit scores = 4.68267
CFS merit scores = 4.67089
CFS merit scores = 4.65145
CFS merit scores = 4.62935
CFS merit scores = 4.60921
CFS merit scores = 4.58753
CFS merit scores = 4.56706
CFS merit scores = 4.53999
cnt = 1	feature = 82	correl = 0.155462	descr = Gibbs_of_Target_Sequence__Pos_14_Step_1
cnt = 2	feature = 4	correl = -0.095692	descr = Position_Specific_Bin_Base_1_Base_G
cnt = 3	feature = 708	correl = 0.0442011	descr = N_Gram_GTGTT
cnt = 4	feature = 808	correl = 0.0507935	descr = N_Gram_TCTC
cnt = 5	feature = 461	correl = -0.0509989	descr = N_Gram_CGTCG
cnt = 6	feature = 765	correl = 0.0230802	descr = N_Gram_TATTG
cnt = 7	feature = 706	correl = 0.0236165	descr = N_Gram_GTGTA
cnt = 8	feature = 11	correl = 0.0660375	descr = Position_Specific_Bin_Base_3_Base_G
cnt = 9	feature = 432	correl = -0.029736	descr = N_Gram_CGAGT
cnt = 10	feature = 292	correl = 0.0411099	descr = N_Gram_ATCGA
cnt = 11	feature = 672	correl = -0.0457738	descr = N_Gram_GGTTA
cnt = 12	feature = 228	correl = -0.0322178	descr = N_Gram_ACGTT
cnt = 13	feature = 654	correl = -0.0328268	descr = N_Gram_GGGCT
cnt = 14	feature = 806	correl = 0.0486878	descr = N_Gram_TCTAG
cnt = 15	feature = 631	correl = -0.0642513	descr = N_Gram_GGCAA
cnt = 16	feature = 449	correl = -0.103508	descr = N_Gram_CGGCG
cnt = 17	feature = 792	correl = 0.0483028	descr = N_Gram_TCGC
cnt = 18	feature = 665	correl = 0.0242077	descr = N_Gram_GGTCA
cnt = 19	feature = 52	correl = 0.0257648	descr = Position_Specific_Bin_Base_17_Base_A
cnt = 20	feature = 16	correl = 0.0521204	descr = Position_Specific_Bin_Base_5_Base_T
cnt = 21	feature = 701	correl = -0.0496444	descr = N_Gram_GTGGA
cnt = 22	feature = 669	correl = -0.0846378	descr = N_Gram_GGTGC
cnt = 23	feature = 2	correl = -0.146576	descr = Position_Specific_Bin_Base_0_Base_G
cnt = 24	feature = 603	correl = -0.0843941	descr = N_Gram_GCGT
cnt = 25	feature = 316	correl = -0.0343752	descr = N_Gram_ATTGA
cnt = 26	feature = 58	correl = -0.0554315	descr = Position_Specific_Bin_Base_18_Base_G
cnt = 27	feature = 206	correl = 0.0348917	descr = N_Gram_ACAGC
cnt = 28	feature = 749	correl = 0.0289965	descr = N_Gram_TAGGC
cnt = 29	feature = 751	correl = 0.0229892	descr = N_Gram_TAGTG
cnt = 30	feature = 802	correl = 0.0984104	descr = N_Gram_TCGTG
cnt = 31	feature = 80	correl = 0.0262231	descr = Gibbs_of_Target_Sequence__Pos_12_Step_1
cnt = 32	feature = 6	correl = -0.0487253	descr = Position_Specific_Bin_Base_2_Base_A
cnt = 33	feature = 29	correl = 0.0436148	descr = Position_Specific_Bin_Base_9_Base_T
cnt = 34	feature = 33	correl = 0.056225	descr = Position_Specific_Bin_Base_10_Base_T
cnt = 35	feature = 358	correl = 0.0421472	descr = N_Gram_CATC
cnt = 36	feature = 662	correl = 0.0418976	descr = N_Gram_GGTA
cnt = 37	feature = 105	correl = -0.0810077	descr = Fold_of_RNAi_Sequence_Pos_14
cnt = 38	feature = 653	correl = -0.0805885	descr = N_Gram_GGGCG
cnt = 39	feature = 10	correl = 0.0232199	descr = Position_Specific_Bin_Base_3_Base_A
cnt = 40	feature = 759	correl = 0.0522734	descr = N_Gram_TATCG
cnt = 41	feature = 798	correl = -0.0289937	descr = N_Gram_TCGGC
cnt = 42	feature = 525	correl = 0.0399057	descr = N_Gram_GAATT
cnt = 43	feature = 308	correl = 0.0586631	descr = N_Gram_ATTA
cnt = 44	feature = 1	correl = 0.10883	descr = Position_Specific_Bin_Base_0_Base_C
cnt = 45	feature = 56	correl = 0.0371989	descr = Position_Specific_Bin_Base_18_Base_A
cnt = 46	feature = 47	correl = -0.0324619	descr = Position_Specific_Bin_Base_15_Base_G
cnt = 47	feature = 229	correl = 0.0389079	descr = N_Gram_ACT
cnt = 48	feature = 857	correl = 0.059711	descr = N_Gram_TGTGT
cnt = 49	feature = 42	correl = 0.109371	descr = Position_Specific_Bin_Base_14_Base_A
cnt = 50	feature = 675	correl = 0.0433913	descr = N_Gram_GTAA
cnt = 51	feature = 278	correl = 0.0911245	descr = N_Gram_ATAT
cnt = 52	feature = 15	correl = -0.0587711	descr = Position_Specific_Bin_Base_5_Base_C
cnt = 53	feature = 78	correl = 0.121833	descr = Gibbs_of_Target_Sequence__Pos_10_Step_1
cnt = 54	feature = 768	correl = 0.0284493	descr = N_Gram_TCA
cnt = 55	feature = 664	correl = -0.0230042	descr = N_Gram_GGTC
cnt = 56	feature = 76	correl = 0.0851445	descr = Gibbs_of_Target_Sequence__Pos_8_Step_1
cnt = 57	feature = 643	correl = -0.0596644	descr = N_Gram_GGCT
cnt = 58	feature = 659	correl = -0.0534267	descr = N_Gram_GGGT
cnt = 59	feature = 705	correl = 0.0377741	descr = N_Gram_GTGT
cnt = 60	feature = 83	correl = 0.093925	descr = Gibbs_of_Target_Sequence__Pos_15_Step_1
cnt = 61	feature = 81	correl = 0.136849	descr = Gibbs_of_Target_Sequence__Pos_13_Step_1
cnt = 62	feature = 767	correl = 0.0498243	descr = N_Gram_TC
cnt = 63	feature = 77	correl = 0.105195	descr = Gibbs_of_Target_Sequence__Pos_9_Step_1
num rows = 2188
num_elements = 140032
.*
optimization finished, #iter = 1635
nu = 0.463603
obj = -95.427731, rho = -0.510415
nSV = 1081, nBSV = 954
num rows = 243
num_elements = 15552
*
optimization finished, #iter = 134
nu = 0.454162
obj = -11.114019, rho = -0.672613
nSV = 126, nBSV = 92
.*
optimization finished, #iter = 1635
nu = 0.463603
obj = -95.427731, rho = -0.510415
nSV = 1081, nBSV = 954
CFS merit scores = 1.14814
CFS merit scores = 1.49696
CFS merit scores = 1.7727
CFS merit scores = 2.0154
CFS merit scores = 2.2283
CFS merit scores = 2.41913
CFS merit scores = 2.59129
CFS merit scores = 2.74431
CFS merit scores = 2.88659
CFS merit scores = 3.01829
CFS merit scores = 3.13898
CFS merit scores = 3.25343
CFS merit scores = 3.35599
CFS merit scores = 3.44938
cnt = 1	feature = 81	correl = 0.148135	descr = Gibbs_of_Target_Sequence__Pos_14_Step_1
cnt = 2	feature = 2	correl = -0.140676	descr = Position_Specific_Bin_Base_0_Base_G
cnt = 3	feature = 251	correl = -0.0434305	descr = N_Gram_ACTGC
cnt = 4	feature = 749	correl = -0.0324242	descr = N_Gram_TACG
cnt = 5	feature = 256	correl = -0.0241103	descr = N_Gram_AGACC
cnt = 6	feature = 899	correl = 0.0332487	descr = N_Gram_TTCGC
cnt = 7	feature = 83	correl = 0.110659	descr = Gibbs_of_Target_Sequence__Pos_16_Step_1
cnt = 8	feature = 6	correl = -0.0393786	descr = Position_Specific_Bin_Base_2_Base_A
cnt = 9	feature = 674	correl = 0.0488004	descr = N_Gram_GGTAA
cnt = 10	feature = 653	correl = -0.065599	descr = N_Gram_GGCGT
cnt = 11	feature = 278	correl = 0.0369218	descr = N_Gram_AGTAA
cnt = 12	feature = 4	correl = 0.0868008	descr = Position_Specific_Bin_Base_1_Base_A
cnt = 13	feature = 675	correl = 0.031977	descr = N_Gram_GGTAC
cnt = 14	feature = 461	correl = -0.0420924	descr = N_Gram_CGGCT
num rows = 2188
num_elements = 32820
*
optimization finished, #iter = 837
nu = 0.587422
obj = -149.446246, rho = -0.617613
nSV = 1296, nBSV = 1277
num rows = 243
num_elements = 3645
*
optimization finished, #iter = 84
nu = 0.559832
obj = -17.000854, rho = -0.656356
nSV = 141, nBSV = 131
*
optimization finished, #iter = 837
nu = 0.587422
obj = -149.446246, rho = -0.617613
nSV = 1296, nBSV = 1277
TEST = 40 AVE CORR = 0.646701
