# Supplementary material for: Improving model predictions for RNA interference activities that use support vector machine regression by combining and filtering features
Source: BMC Bioinformatics. 2007 Jun 6;8:182. doi: 10.1186/1471-2105-8-182 (PMC1906837; doi:10.1186/1471-2105-8-182)
Supplement: Additional file 5 — tr_2431_cfsfilters. The features found to be useful by Correlation based Feature in training and testing the 2431 dataset by cross validation, at t-test values from 0 to 90. [file 1471-2105-8-182-S5.gz › tr_2431_file_43]

43
ave count = 54.2

CFS merit scores = 1.45362
CFS merit scores = 1.61763
CFS merit scores = 1.84867
CFS merit scores = 2.06711
CFS merit scores = 2.26186
CFS merit scores = 2.43536
CFS merit scores = 2.59244
CFS merit scores = 2.73818
CFS merit scores = 2.8741
CFS merit scores = 3.00337
CFS merit scores = 3.12586
CFS merit scores = 3.23902
CFS merit scores = 3.34343
CFS merit scores = 3.43894
CFS merit scores = 3.53089
CFS merit scores = 3.61245
CFS merit scores = 3.68975
CFS merit scores = 3.76316
CFS merit scores = 3.82648
CFS merit scores = 3.88922
CFS merit scores = 3.94439
CFS merit scores = 3.999
CFS merit scores = 4.04949
CFS merit scores = 4.09705
CFS merit scores = 4.14246
CFS merit scores = 4.17738
CFS merit scores = 4.20988
CFS merit scores = 4.24193
CFS merit scores = 4.2718
CFS merit scores = 4.29754
CFS merit scores = 4.32332
CFS merit scores = 4.34773
CFS merit scores = 4.36858
CFS merit scores = 4.38584
CFS merit scores = 4.40382
CFS merit scores = 4.42014
CFS merit scores = 4.43359
CFS merit scores = 4.4456
CFS merit scores = 4.45897
CFS merit scores = 4.46943
CFS merit scores = 4.47499
CFS merit scores = 4.48178
CFS merit scores = 4.48553
CFS merit scores = 4.48546
CFS merit scores = 4.48193
CFS merit scores = 4.47816
CFS merit scores = 4.47451
CFS merit scores = 4.45707
CFS merit scores = 4.43436
CFS merit scores = 4.40464
CFS merit scores = 4.37319
CFS merit scores = 4.34551
CFS merit scores = 4.3137
CFS merit scores = 4.23438
cnt = 1	feature = 80	correl = 0.453617	descr = Gibbs_of_Target_Sequence__Pos_19_Step_1
cnt = 2	feature = 2	correl = -0.147904	descr = Position_Specific_Bin_Base_0_Base_G
cnt = 3	feature = 857	correl = -0.0729079	descr = N_Gram_TGGC
cnt = 4	feature = 229	correl = 0.0322388	descr = N_Gram_ACT
cnt = 5	feature = 432	correl = -0.0628694	descr = N_Gram_CGAA
cnt = 6	feature = 16	correl = 0.0302313	descr = Position_Specific_Bin_Base_6_Base_A
cnt = 7	feature = 767	correl = 0.0581326	descr = N_Gram_TATAA
cnt = 8	feature = 705	correl = 0.0373441	descr = N_Gram_GTCTA
cnt = 9	feature = 674	correl = 0.0527852	descr = N_Gram_GGTAA
cnt = 10	feature = 436	correl = -0.0448707	descr = N_Gram_CGACG
cnt = 11	feature = 308	correl = -0.0223571	descr = N_Gram_ATTAA
cnt = 12	feature = 768	correl = 0.0246684	descr = N_Gram_TATAG
cnt = 13	feature = 664	correl = -0.0751546	descr = N_Gram_GGGCG
cnt = 14	feature = 206	correl = 0.0463099	descr = N_Gram_ACATC
cnt = 15	feature = 29	correl = -0.0627604	descr = Position_Specific_Bin_Base_10_Base_G
cnt = 16	feature = 675	correl = 0.0377116	descr = N_Gram_GGTCA
cnt = 17	feature = 11	correl = 0.0728943	descr = Position_Specific_Bin_Base_4_Base_A
cnt = 18	feature = 525	correl = -0.0249477	descr = N_Gram_CTTTA
cnt = 19	feature = 659	correl = -0.0782113	descr = N_Gram_GGGAA
cnt = 20	feature = 662	correl = -0.0429675	descr = N_Gram_GGGCA
cnt = 21	feature = 449	correl = -0.0686803	descr = N_Gram_CGCGG
cnt = 22	feature = 706	correl = 0.0291887	descr = N_Gram_GTGA
cnt = 23	feature = 4	correl = -0.0932933	descr = Position_Specific_Bin_Base_1_Base_G
cnt = 24	feature = 316	correl = 0.0467671	descr = N_Gram_ATTGG
cnt = 25	feature = 6	correl = 0.0324388	descr = Position_Specific_Bin_Base_2_Base_C
cnt = 26	feature = 33	correl = 0.119654	descr = Position_Specific_Bin_Base_11_Base_T
cnt = 27	feature = 47	correl = -0.030179	descr = Position_Specific_Bin_Base_17_Base_C
cnt = 28	feature = 10	correl = -0.0843521	descr = Position_Specific_Bin_Base_3_Base_T
cnt = 29	feature = 802	correl = 0.0473653	descr = N_Gram_TCGC
cnt = 30	feature = 834	correl = 0.0661462	descr = N_Gram_TGAAG
cnt = 31	feature = 759	correl = 0.0263143	descr = N_Gram_TAGG
cnt = 32	feature = 798	correl = 0.0484091	descr = N_Gram_TCCTT
cnt = 33	feature = 653	correl = -0.0481587	descr = N_Gram_GGCGT
cnt = 34	feature = 704	correl = 0.0232254	descr = N_Gram_GTCT
cnt = 35	feature = 687	correl = 0.0377278	descr = N_Gram_GTAAG
cnt = 36	feature = 105	correl = -0.0553405	descr = Xue_Structure_Feature_A101
cnt = 37	feature = 76	correl = 0.0982351	descr = Gibbs_of_Target_Sequence__Pos_15_Step_1
cnt = 38	feature = 28	correl = -0.0600876	descr = Position_Specific_Bin_Base_10_Base_C
cnt = 39	feature = 58	correl = 0.367786	descr = Position_Specific_Bin_Base_20_Base_A
cnt = 40	feature = 78	correl = 0.1174	descr = Gibbs_of_Target_Sequence__Pos_17_Step_1
cnt = 41	feature = 1	correl = 0.118807	descr = Position_Specific_Bin_Base_0_Base_C
cnt = 42	feature = 70	correl = 0.0905592	descr = Gibbs_of_Target_Sequence__Pos_8_Step_1
cnt = 43	feature = 631	correl = -0.031662	descr = N_Gram_GGAA
cnt = 44	feature = 56	correl = -0.1249	descr = Position_Specific_Bin_Base_19_Base_G
cnt = 45	feature = 461	correl = -0.0874776	descr = N_Gram_CGGG
cnt = 46	feature = 603	correl = -0.0817647	descr = N_Gram_GCGC
cnt = 47	feature = 665	correl = -0.0859362	descr = N_Gram_GGGG
cnt = 48	feature = 658	correl = -0.0963662	descr = N_Gram_GGGA
cnt = 49	feature = 81	correl = 0.424665	descr = Gibbs_of_Target_Sequence__Pos_20_Step_1
cnt = 50	feature = 83	correl = 0.153415	descr = PF_RNAi_Fold_5'Free_Count
cnt = 51	feature = 765	correl = 0.119917	descr = N_Gram_TAT
cnt = 52	feature = 672	correl = -0.0341524	descr = N_Gram_GGT
cnt = 53	feature = 77	correl = 0.122177	descr = Gibbs_of_Target_Sequence__Pos_16_Step_1
cnt = 54	feature = 82	correl = 0.235364	descr = PF_RNAi_Fold_Energy
num rows = 2187
num_elements = 120285
.*
optimization finished, #iter = 1466
nu = 0.462103
obj = -97.758109, rho = -0.463586
nSV = 1074, nBSV = 964
num rows = 244
num_elements = 13420
*
optimization finished, #iter = 160
nu = 0.470055
obj = -12.581287, rho = -0.686763
nSV = 135, nBSV = 99
.*
optimization finished, #iter = 1466
nu = 0.462103
obj = -97.758109, rho = -0.463586
nSV = 1074, nBSV = 964
CFS merit scores = 1.45497
CFS merit scores = 1.61614
CFS merit scores = 1.8443
CFS merit scores = 2.06179
CFS merit scores = 2.25647
CFS merit scores = 2.4288
CFS merit scores = 2.58894
CFS merit scores = 2.74066
CFS merit scores = 2.87752
CFS merit scores = 3.00566
CFS merit scores = 3.12463
CFS merit scores = 3.23537
CFS merit scores = 3.34166
CFS merit scores = 3.43945
CFS merit scores = 3.5311
CFS merit scores = 3.61249
CFS merit scores = 3.68819
CFS merit scores = 3.76024
CFS merit scores = 3.8237
CFS merit scores = 3.88145
CFS merit scores = 3.93015
CFS merit scores = 3.97601
CFS merit scores = 4.01745
CFS merit scores = 4.05755
CFS merit scores = 4.09169
CFS merit scores = 4.125
CFS merit scores = 4.15755
CFS merit scores = 4.19053
CFS merit scores = 4.21372
CFS merit scores = 4.2332
CFS merit scores = 4.24948
CFS merit scores = 4.26364
CFS merit scores = 4.27899
CFS merit scores = 4.29365
CFS merit scores = 4.30747
CFS merit scores = 4.3186
CFS merit scores = 4.32833
CFS merit scores = 4.33437
CFS merit scores = 4.33798
CFS merit scores = 4.34017
CFS merit scores = 4.34334
CFS merit scores = 4.33655
CFS merit scores = 4.32941
CFS merit scores = 4.3226
CFS merit scores = 4.30749
CFS merit scores = 4.28277
CFS merit scores = 4.24425
CFS merit scores = 4.18559
cnt = 1	feature = 81	correl = 0.454969	descr = Gibbs_of_Target_Sequence__Pos_19_Step_1
cnt = 2	feature = 2	correl = -0.147063	descr = Position_Specific_Bin_Base_0_Base_G
cnt = 3	feature = 228	correl = 0.0333661	descr = N_Gram_ACT
cnt = 4	feature = 857	correl = -0.0563053	descr = N_Gram_TGGGG
cnt = 5	feature = 525	correl = 0.0369199	descr = N_Gram_GACA
cnt = 6	feature = 768	correl = 0.0247007	descr = N_Gram_TATGC
cnt = 7	feature = 759	correl = 0.0693756	descr = N_Gram_TATAA
cnt = 8	feature = 11	correl = 0.0675327	descr = Position_Specific_Bin_Base_3_Base_G
cnt = 9	feature = 687	correl = 0.0479308	descr = N_Gram_GTCAA
cnt = 10	feature = 767	correl = 0.0683243	descr = N_Gram_TATGA
cnt = 11	feature = 657	correl = -0.0872542	descr = N_Gram_GGGCC
cnt = 12	feature = 432	correl = -0.0323233	descr = N_Gram_CGCAA
cnt = 13	feature = 47	correl = 0.0378871	descr = Position_Specific_Bin_Base_17_Base_A
cnt = 14	feature = 798	correl = 0.0442783	descr = N_Gram_TCGC
cnt = 15	feature = 461	correl = 0.0293775	descr = N_Gram_CGTCT
cnt = 16	feature = 316	correl = 0.0452548	descr = N_Gram_ATTGT
cnt = 17	feature = 16	correl = 0.0503412	descr = Position_Specific_Bin_Base_5_Base_T
cnt = 18	feature = 705	correl = -0.0567607	descr = N_Gram_GTGGA
cnt = 19	feature = 29	correl = -0.0531629	descr = Position_Specific_Bin_Base_10_Base_G
cnt = 20	feature = 751	correl = 0.0645506	descr = N_Gram_TAGC
cnt = 21	feature = 802	correl = -0.05458	descr = N_Gram_TCGG
cnt = 22	feature = 308	correl = 0.0786281	descr = N_Gram_ATTAT
cnt = 23	feature = 501	correl = 0.0429511	descr = N_Gram_CTGT
cnt = 24	feature = 765	correl = 0.0540482	descr = N_Gram_TATCG
cnt = 25	feature = 10	correl = -0.126621	descr = Position_Specific_Bin_Base_2_Base_T
cnt = 26	feature = 206	correl = 0.0470174	descr = N_Gram_ACAGT
cnt = 27	feature = 631	correl = -0.0497923	descr = N_Gram_GGAGG
cnt = 28	feature = 653	correl = -0.0684294	descr = N_Gram_GGGAA
cnt = 29	feature = 603	correl = -0.0675003	descr = N_Gram_GCGTC
cnt = 30	feature = 33	correl = 0.11286	descr = Position_Specific_Bin_Base_11_Base_T
cnt = 31	feature = 749	correl = 0.0536343	descr = N_Gram_TAGAC
cnt = 32	feature = 675	correl = -0.03054	descr = N_Gram_GGTT
cnt = 33	feature = 229	correl = 0.0515418	descr = N_Gram_ACTA
cnt = 34	feature = 58	correl = 0.366173	descr = Position_Specific_Bin_Base_20_Base_A
cnt = 35	feature = 77	correl = 0.0973518	descr = Gibbs_of_Target_Sequence__Pos_15_Step_1
cnt = 36	feature = 70	correl = 0.0837438	descr = Gibbs_of_Target_Sequence__Pos_8_Step_1
cnt = 37	feature = 105	correl = -0.0577757	descr = Xue_Structure_Feature_A100
cnt = 38	feature = 665	correl = -0.0834309	descr = N_Gram_GGGTG
cnt = 39	feature = 56	correl = -0.124906	descr = Position_Specific_Bin_Base_19_Base_G
cnt = 40	feature = 716	correl = -0.050425	descr = N_Gram_GTTG
cnt = 41	feature = 28	correl = -0.0796189	descr = Position_Specific_Bin_Base_10_Base_C
cnt = 42	feature = 80	correl = 0.197882	descr = Gibbs_of_Target_Sequence__Pos_18_Step_1
cnt = 43	feature = 76	correl = 0.157174	descr = Gibbs_of_Target_Sequence__Pos_14_Step_1
cnt = 44	feature = 78	correl = 0.11928	descr = Gibbs_of_Target_Sequence__Pos_16_Step_1
cnt = 45	feature = 674	correl = -0.0974016	descr = N_Gram_GGTGG
cnt = 46	feature = 82	correl = 0.431022	descr = Gibbs_of_Target_Sequence__Pos_20_Step_1
cnt = 47	feature = 664	correl = -0.0544589	descr = N_Gram_GGGT
cnt = 48	feature = 83	correl = 0.232997	descr = PF_RNAi_Fold_Energy
num rows = 2188
num_elements = 107212
.*
optimization finished, #iter = 1473
nu = 0.478892
obj = -102.125003, rho = -0.428617
nSV = 1107, nBSV = 997
num rows = 243
num_elements = 11907
*
optimization finished, #iter = 182
nu = 0.517325
obj = -12.344334, rho = -0.623758
nSV = 143, nBSV = 107
.*
optimization finished, #iter = 1473
nu = 0.478892
obj = -102.125003, rho = -0.428617
nSV = 1107, nBSV = 997
CFS merit scores = 1.44852
CFS merit scores = 1.62016
CFS merit scores = 1.84438
CFS merit scores = 2.06027
CFS merit scores = 2.25317
CFS merit scores = 2.42778
CFS merit scores = 2.58852
CFS merit scores = 2.73778
CFS merit scores = 2.87554
CFS merit scores = 3.00067
CFS merit scores = 3.1162
CFS merit scores = 3.22501
CFS merit scores = 3.32505
CFS merit scores = 3.42096
CFS merit scores = 3.51151
CFS merit scores = 3.59109
CFS merit scores = 3.66493
CFS merit scores = 3.73464
CFS merit scores = 3.79265
CFS merit scores = 3.84736
CFS merit scores = 3.90073
CFS merit scores = 3.95146
CFS merit scores = 3.99901
CFS merit scores = 4.04245
CFS merit scores = 4.08256
CFS merit scores = 4.12207
CFS merit scores = 4.16008
CFS merit scores = 4.19154
CFS merit scores = 4.22086
CFS merit scores = 4.24367
CFS merit scores = 4.26343
CFS merit scores = 4.28511
CFS merit scores = 4.30467
CFS merit scores = 4.31342
CFS merit scores = 4.31156
CFS merit scores = 4.30571
CFS merit scores = 4.30124
CFS merit scores = 4.28694
CFS merit scores = 4.26354
CFS merit scores = 4.2373
CFS merit scores = 4.21331
CFS merit scores = 4.17047
CFS merit scores = 4.10733
cnt = 1	feature = 81	correl = 0.448525	descr = Gibbs_of_Target_Sequence__Pos_19_Step_1
cnt = 2	feature = 2	correl = -0.135476	descr = Position_Specific_Bin_Base_0_Base_G
cnt = 3	feature = 759	correl = 0.0305702	descr = N_Gram_TCACC
cnt = 4	feature = 802	correl = 0.0259982	descr = N_Gram_TCTGT
cnt = 5	feature = 10	correl = -0.082375	descr = Position_Specific_Bin_Base_3_Base_T
cnt = 6	feature = 28	correl = -0.0579378	descr = Position_Specific_Bin_Base_10_Base_G
cnt = 7	feature = 865	correl = 0.0310416	descr = N_Gram_TTAGC
cnt = 8	feature = 452	correl = 0.0293553	descr = N_Gram_CGTCT
cnt = 9	feature = 525	correl = 0.0680599	descr = N_Gram_GACTA
cnt = 10	feature = 672	correl = 0.0266662	descr = N_Gram_GTATT
cnt = 11	feature = 278	correl = 0.0279739	descr = N_Gram_ATATA
cnt = 12	feature = 631	correl = -0.0645323	descr = N_Gram_GGCGG
cnt = 13	feature = 603	correl = -0.0626447	descr = N_Gram_GCTTT
cnt = 14	feature = 768	correl = -0.0315201	descr = N_Gram_TCCCA
cnt = 15	feature = 461	correl = 0.0648309	descr = N_Gram_CTAAG
cnt = 16	feature = 665	correl = -0.0709925	descr = N_Gram_GGTTG
cnt = 17	feature = 432	correl = -0.0667833	descr = N_Gram_CGCGG
cnt = 18	feature = 664	correl = -0.0589472	descr = N_Gram_GGTTA
cnt = 19	feature = 47	correl = -0.0668364	descr = Position_Specific_Bin_Base_16_Base_G
cnt = 20	feature = 751	correl = 0.0573999	descr = N_Gram_TATGA
cnt = 21	feature = 749	correl = 0.0461481	descr = N_Gram_TATCG
cnt = 22	feature = 4	correl = -0.0922977	descr = Position_Specific_Bin_Base_1_Base_G
cnt = 23	feature = 33	correl = 0.122367	descr = Position_Specific_Bin_Base_11_Base_T
cnt = 24	feature = 11	correl = 0.0768797	descr = Position_Specific_Bin_Base_4_Base_A
cnt = 25	feature = 6	correl = 0.0587686	descr = Position_Specific_Bin_Base_2_Base_C
cnt = 26	feature = 675	correl = -0.0213989	descr = N_Gram_GTCAC
cnt = 27	feature = 16	correl = -0.046843	descr = Position_Specific_Bin_Base_6_Base_C
cnt = 28	feature = 765	correl = 0.0284397	descr = N_Gram_TCCA
cnt = 29	feature = 76	correl = 0.144465	descr = Gibbs_of_Target_Sequence__Pos_14_Step_1
cnt = 30	feature = 704	correl = -0.0332756	descr = N_Gram_GTTGG
cnt = 31	feature = 58	correl = 0.0629845	descr = Position_Specific_Bin_Base_19_Base_T
cnt = 32	feature = 206	correl = 0.063513	descr = N_Gram_ACAT
cnt = 33	feature = 706	correl = 0.0503992	descr = N_Gram_GTTT
cnt = 34	feature = 105	correl = -0.0709674	descr = Xue_Structure_Feature_A100
cnt = 35	feature = 56	correl = -0.121187	descr = Position_Specific_Bin_Base_19_Base_C
cnt = 36	feature = 78	correl = 0.124245	descr = Gibbs_of_Target_Sequence__Pos_16_Step_1
cnt = 37	feature = 29	correl = 0.0592604	descr = Position_Specific_Bin_Base_10_Base_T
cnt = 38	feature = 82	correl = 0.421589	descr = Gibbs_of_Target_Sequence__Pos_20_Step_1
cnt = 39	feature = 767	correl = -0.0361798	descr = N_Gram_TCCC
cnt = 40	feature = 653	correl = -0.0389671	descr = N_Gram_GGT
cnt = 41	feature = 77	correl = 0.0992392	descr = Gibbs_of_Target_Sequence__Pos_15_Step_1
cnt = 42	feature = 80	correl = 0.1985	descr = Gibbs_of_Target_Sequence__Pos_18_Step_1
cnt = 43	feature = 83	correl = 0.233596	descr = PF_RNAi_Fold_Energy
num rows = 2188
num_elements = 96272
.*
optimization finished, #iter = 1416
nu = 0.479778
obj = -104.457991, rho = -0.501007
nSV = 1095, nBSV = 1005
num rows = 243
num_elements = 10692
*
optimization finished, #iter = 123
nu = 0.471974
obj = -11.601074, rho = -0.568255
nSV = 134, nBSV = 103
.*
optimization finished, #iter = 1416
nu = 0.479778
obj = -104.457991, rho = -0.501007
nSV = 1095, nBSV = 1005
CFS merit scores = 1.149
CFS merit scores = 1.50275
CFS merit scores = 1.7831
CFS merit scores = 2.0263
CFS merit scores = 2.23931
CFS merit scores = 2.42849
CFS merit scores = 2.60309
CFS merit scores = 2.75882
CFS merit scores = 2.90375
CFS merit scores = 3.03117
cnt = 1	feature = 2	correl = -0.149004	descr = Position_Specific_Bin_Base_0_Base_G
cnt = 2	feature = 81	correl = 0.130389	descr = Gibbs_of_Target_Sequence__Pos_13_Step_1
cnt = 3	feature = 33	correl = -0.0370236	descr = Position_Specific_Bin_Base_11_Base_A
cnt = 4	feature = 21	correl = -0.125311	descr = Position_Specific_Bin_Base_7_Base_C
cnt = 5	feature = 687	correl = 0.0273535	descr = N_Gram_GGTAC
cnt = 6	feature = 56	correl = 0.0434344	descr = Position_Specific_Bin_Base_18_Base_A
cnt = 7	feature = 449	correl = -0.0482257	descr = N_Gram_CGAGT
cnt = 8	feature = 716	correl = 0.0246195	descr = N_Gram_GTGA
cnt = 9	feature = 857	correl = -0.0227017	descr = N_Gram_TGCCT
cnt = 10	feature = 83	correl = 0.0950288	descr = Gibbs_of_Target_Sequence__Pos_15_Step_1
num rows = 2188
num_elements = 24068
*
optimization finished, #iter = 809
nu = 0.583009
obj = -152.029219, rho = -0.622601
nSV = 1284, nBSV = 1265
num rows = 243
num_elements = 2673
*
optimization finished, #iter = 82
nu = 0.594088
obj = -18.194092, rho = -0.663706
nSV = 147, nBSV = 142
*
optimization finished, #iter = 809
nu = 0.583009
obj = -152.029219, rho = -0.622601
nSV = 1284, nBSV = 1265
CFS merit scores = 1.19151
CFS merit scores = 1.50841
CFS merit scores = 1.77865
CFS merit scores = 2.01769
CFS merit scores = 2.22653
CFS merit scores = 2.41558
CFS merit scores = 2.58676
CFS merit scores = 2.74628
CFS merit scores = 2.88752
CFS merit scores = 3.01895
cnt = 1	feature = 83	correl = 0.191507	descr = Gibbs_of_Target_Sequence__Pos_18_Step_1
cnt = 2	feature = 10	correl = -0.0988791	descr = Position_Specific_Bin_Base_3_Base_T
cnt = 3	feature = 672	correl = 0.0282457	descr = N_Gram_GGTAC
cnt = 4	feature = 1	correl = 0.108951	descr = Position_Specific_Bin_Base_0_Base_C
cnt = 5	feature = 229	correl = -0.0375609	descr = N_Gram_ACGAC
cnt = 6	feature = 768	correl = 0.0452054	descr = N_Gram_TAGTG
cnt = 7	feature = 432	correl = -0.0328284	descr = N_Gram_CGAAT
cnt = 8	feature = 749	correl = 0.0306888	descr = N_Gram_TACCG
cnt = 9	feature = 665	correl = -0.0477275	descr = N_Gram_GGGGT
cnt = 10	feature = 452	correl = -0.0568818	descr = N_Gram_CGCGT
num rows = 2188
num_elements = 24068
*
optimization finished, #iter = 749
nu = 0.625698
obj = -164.079492, rho = -0.567899
nSV = 1375, nBSV = 1365
num rows = 243
num_elements = 2673
*
optimization finished, #iter = 81
nu = 0.603129
obj = -18.552263, rho = -0.675039
nSV = 149, nBSV = 143
*
optimization finished, #iter = 749
nu = 0.625698
obj = -164.079492, rho = -0.567899
nSV = 1375, nBSV = 1365
CFS merit scores = 1.43086
CFS merit scores = 1.61174
CFS merit scores = 1.85327
CFS merit scores = 2.07781
CFS merit scores = 2.27554
CFS merit scores = 2.45277
CFS merit scores = 2.6083
CFS merit scores = 2.75403
CFS merit scores = 2.88682
CFS merit scores = 3.01093
CFS merit scores = 3.12806
CFS merit scores = 3.23805
CFS merit scores = 3.3428
CFS merit scores = 3.44023
CFS merit scores = 3.53336
CFS merit scores = 3.61102
CFS merit scores = 3.68616
CFS merit scores = 3.75549
CFS merit scores = 3.82199
CFS merit scores = 3.88275
CFS merit scores = 3.94231
CFS merit scores = 3.99845
CFS merit scores = 4.04854
CFS merit scores = 4.09658
CFS merit scores = 4.14124
CFS merit scores = 4.17881
CFS merit scores = 4.21472
CFS merit scores = 4.24872
CFS merit scores = 4.28188
CFS merit scores = 4.31137
CFS merit scores = 4.33731
CFS merit scores = 4.36233
CFS merit scores = 4.38319
CFS merit scores = 4.39949
CFS merit scores = 4.41355
CFS merit scores = 4.4229
CFS merit scores = 4.43121
CFS merit scores = 4.43962
CFS merit scores = 4.43803
CFS merit scores = 4.4364
CFS merit scores = 4.43387
CFS merit scores = 4.42695
CFS merit scores = 4.40462
CFS merit scores = 4.37694
CFS merit scores = 4.34389
CFS merit scores = 4.31072
CFS merit scores = 4.27329
CFS merit scores = 4.18445
CFS merit scores = 4.081
cnt = 1	feature = 80	correl = 0.430862	descr = Gibbs_of_Target_Sequence__Pos_20_Step_1
cnt = 2	feature = 1	correl = -0.133802	descr = Position_Specific_Bin_Base_0_Base_G
cnt = 3	feature = 4	correl = -0.101252	descr = Position_Specific_Bin_Base_1_Base_G
cnt = 4	feature = 206	correl = -0.0280486	descr = N_Gram_ACCA
cnt = 5	feature = 29	correl = 0.0526608	descr = Position_Specific_Bin_Base_10_Base_T
cnt = 6	feature = 664	correl = 0.0612734	descr = N_Gram_GGTAA
cnt = 7	feature = 759	correl = 0.0318364	descr = N_Gram_TAGT
cnt = 8	feature = 798	correl = 0.0221681	descr = N_Gram_TCGAG
cnt = 9	feature = 316	correl = 0.0810536	descr = N_Gram_CAACA
cnt = 10	feature = 802	correl = 0.0368401	descr = N_Gram_TCGCT
cnt = 11	feature = 665	correl = 0.0264541	descr = N_Gram_GGTAC
cnt = 12	feature = 278	correl = -0.0338617	descr = N_Gram_ATCCC
cnt = 13	feature = 674	correl = -0.0458904	descr = N_Gram_GGTTA
cnt = 14	feature = 603	correl = -0.0778013	descr = N_Gram_GCGT
cnt = 15	feature = 229	correl = -0.0430603	descr = N_Gram_ACTGC
cnt = 16	feature = 653	correl = -0.0925878	descr = N_Gram_GGGCC
cnt = 17	feature = 33	correl = 0.125549	descr = Position_Specific_Bin_Base_11_Base_T
cnt = 18	feature = 657	correl = -0.0805273	descr = N_Gram_GGGGC
cnt = 19	feature = 765	correl = 0.0295984	descr = N_Gram_TATAT
cnt = 20	feature = 704	correl = -0.0511571	descr = N_Gram_GTGGA
cnt = 21	feature = 11	correl = 0.071972	descr = Position_Specific_Bin_Base_4_Base_A
cnt = 22	feature = 228	correl = 0.0714999	descr = N_Gram_ACTGA
cnt = 23	feature = 449	correl = -0.0835138	descr = N_Gram_CGGCC
cnt = 24	feature = 15	correl = 0.0263811	descr = Position_Specific_Bin_Base_5_Base_A
cnt = 25	feature = 47	correl = -0.0318497	descr = Position_Specific_Bin_Base_17_Base_C
cnt = 26	feature = 461	correl = 0.0232146	descr = N_Gram_CGTCA
cnt = 27	feature = 767	correl = 0.0500814	descr = N_Gram_TATCA
cnt = 28	feature = 768	correl = 0.0494733	descr = N_Gram_TATCG
cnt = 29	feature = 675	correl = -0.0602351	descr = N_Gram_GGTTG
cnt = 30	feature = 10	correl = -0.0940207	descr = Position_Specific_Bin_Base_3_Base_T
cnt = 31	feature = 749	correl = 0.0872808	descr = N_Gram_TAGA
cnt = 32	feature = 56	correl = -0.111241	descr = Position_Specific_Bin_Base_19_Base_G
cnt = 33	feature = 6	correl = 0.0261779	descr = Position_Specific_Bin_Base_2_Base_C
cnt = 34	feature = 525	correl = 0.0591745	descr = N_Gram_GAAT
cnt = 35	feature = 672	correl = -0.112457	descr = N_Gram_GGTGG
cnt = 36	feature = 233	correl = 0.0466349	descr = N_Gram_AGACA
cnt = 37	feature = 2	correl = 0.113364	descr = Position_Specific_Bin_Base_1_Base_A
cnt = 38	feature = 28	correl = -0.066724	descr = Position_Specific_Bin_Base_10_Base_G
cnt = 39	feature = 58	correl = 0.374637	descr = Position_Specific_Bin_Base_20_Base_A
cnt = 40	feature = 77	correl = 0.0985553	descr = Gibbs_of_Target_Sequence__Pos_17_Step_1
cnt = 41	feature = 16	correl = -0.0739791	descr = Position_Specific_Bin_Base_5_Base_C
cnt = 42	feature = 83	correl = 0.0456307	descr = PF_RNAi_Fold_3'Free_Count
cnt = 43	feature = 432	correl = -0.0562981	descr = N_Gram_CGC
cnt = 44	feature = 82	correl = 0.153355	descr = PF_RNAi_Fold_5'Free_Count
cnt = 45	feature = 76	correl = 0.112769	descr = Gibbs_of_Target_Sequence__Pos_16_Step_1
cnt = 46	feature = 78	correl = 0.195875	descr = Gibbs_of_Target_Sequence__Pos_18_Step_1
cnt = 47	feature = 631	correl = -0.163487	descr = N_Gram_GGC
cnt = 48	feature = 105	correl = 0.0738896	descr = Xue_Structure_Feature_A000
cnt = 49	feature = 81	correl = 0.227962	descr = PF_RNAi_Fold_Energy
num rows = 2188
num_elements = 109400
.*
optimization finished, #iter = 1525
nu = 0.470432
obj = -97.590466, rho = -0.530652
nSV = 1081, nBSV = 979
num rows = 243
num_elements = 12150
*
optimization finished, #iter = 166
nu = 0.498122
obj = -12.182177, rho = -0.528174
nSV = 139, nBSV = 105
.*
optimization finished, #iter = 1525
nu = 0.470432
obj = -97.590466, rho = -0.530652
nSV = 1081, nBSV = 979
CFS merit scores = 1.45094
CFS merit scores = 1.61677
CFS merit scores = 1.84661
CFS merit scores = 2.06622
CFS merit scores = 2.26651
CFS merit scores = 2.45123
CFS merit scores = 2.61211
CFS merit scores = 2.7611
CFS merit scores = 2.89711
CFS merit scores = 3.02148
CFS merit scores = 3.13656
CFS merit scores = 3.23494
CFS merit scores = 3.33036
CFS merit scores = 3.41867
CFS merit scores = 3.50091
CFS merit scores = 3.57891
CFS merit scores = 3.65421
CFS merit scores = 3.72571
CFS merit scores = 3.79249
CFS merit scores = 3.85383
CFS merit scores = 3.90902
CFS merit scores = 3.96127
CFS merit scores = 4.01198
CFS merit scores = 4.0556
CFS merit scores = 4.09669
CFS merit scores = 4.13375
CFS merit scores = 4.17025
CFS merit scores = 4.20386
CFS merit scores = 4.2357
CFS merit scores = 4.26577
CFS merit scores = 4.29357
CFS merit scores = 4.32029
CFS merit scores = 4.34739
CFS merit scores = 4.37358
CFS merit scores = 4.39975
CFS merit scores = 4.42187
CFS merit scores = 4.44369
CFS merit scores = 4.45784
CFS merit scores = 4.4631
CFS merit scores = 4.46668
CFS merit scores = 4.47174
CFS merit scores = 4.47316
CFS merit scores = 4.47401
CFS merit scores = 4.47155
CFS merit scores = 4.46344
CFS merit scores = 4.45289
CFS merit scores = 4.42783
CFS merit scores = 4.40435
CFS merit scores = 4.37321
CFS merit scores = 4.34049
CFS merit scores = 4.31115
CFS merit scores = 4.23474
CFS merit scores = 4.10791
cnt = 1	feature = 76	correl = 0.450938	descr = Gibbs_of_Target_Sequence__Pos_19_Step_1
cnt = 2	feature = 2	correl = -0.137997	descr = Position_Specific_Bin_Base_0_Base_G
cnt = 3	feature = 228	correl = 0.0623367	descr = N_Gram_ACTGA
cnt = 4	feature = 449	correl = 0.0707703	descr = N_Gram_CGTGA
cnt = 5	feature = 28	correl = -0.0499986	descr = Position_Specific_Bin_Base_11_Base_A
cnt = 6	feature = 308	correl = -0.0273231	descr = N_Gram_CAAAA
cnt = 7	feature = 33	correl = -0.0216303	descr = Position_Specific_Bin_Base_13_Base_G
cnt = 8	feature = 768	correl = 0.0681631	descr = N_Gram_TCCTA
cnt = 9	feature = 749	correl = 0.0245014	descr = N_Gram_TATTG
cnt = 10	feature = 11	correl = 0.0856056	descr = Position_Specific_Bin_Base_4_Base_A
cnt = 11	feature = 716	correl = 0.0382601	descr = N_Gram_TACAT
cnt = 12	feature = 675	correl = -0.0387612	descr = N_Gram_GTGC
cnt = 13	feature = 645	correl = -0.0319899	descr = N_Gram_GGTGA
cnt = 14	feature = 278	correl = 0.0352818	descr = N_Gram_ATCCG
cnt = 15	feature = 603	correl = -0.0638674	descr = N_Gram_GGAGG
cnt = 16	feature = 47	correl = 0.0369171	descr = Position_Specific_Bin_Base_18_Base_A
cnt = 17	feature = 765	correl = -0.0240237	descr = N_Gram_TCCCG
cnt = 18	feature = 664	correl = -0.0483411	descr = N_Gram_GTCCG
cnt = 19	feature = 229	correl = -0.0360249	descr = N_Gram_ACTGC
cnt = 20	feature = 501	correl = -0.0358564	descr = N_Gram_GAAGC
cnt = 21	feature = 687	correl = -0.0296454	descr = N_Gram_GTTA
cnt = 22	feature = 704	correl = 0.0216735	descr = N_Gram_TAAAT
cnt = 23	feature = 432	correl = -0.0709036	descr = N_Gram_CGGCC
cnt = 24	feature = 15	correl = -0.0270439	descr = Position_Specific_Bin_Base_6_Base_C
cnt = 25	feature = 316	correl = 0.0359959	descr = N_Gram_CACAG
cnt = 26	feature = 233	correl = 0.0508068	descr = N_Gram_AGACA
cnt = 27	feature = 659	correl = 0.0287936	descr = N_Gram_GTCAA
cnt = 28	feature = 665	correl = -0.0514814	descr = N_Gram_GTCCT
cnt = 29	feature = 4	correl = -0.0736756	descr = Position_Specific_Bin_Base_1_Base_G
cnt = 30	feature = 206	correl = -0.0350097	descr = N_Gram_ACCA
cnt = 31	feature = 56	correl = -0.178563	descr = Position_Specific_Bin_Base_20_Base_G
cnt = 32	feature = 10	correl = -0.0925996	descr = Position_Specific_Bin_Base_3_Base_T
cnt = 33	feature = 16	correl = 0.0870943	descr = Position_Specific_Bin_Base_7_Base_A
cnt = 34	feature = 256	correl = -0.024361	descr = N_Gram_AGGTG
cnt = 35	feature = 81	correl = -0.175953	descr = Fold_of_RNAi_Sequence_Pos_0
cnt = 36	feature = 857	correl = 0.0616052	descr = N_Gram_TTAGA
cnt = 37	feature = 461	correl = 0.0380315	descr = N_Gram_CTAGA
cnt = 38	feature = 802	correl = 0.0434073	descr = N_Gram_TGAA
cnt = 39	feature = 759	correl = 0.0215083	descr = N_Gram_TCCA
cnt = 40	feature = 653	correl = 0.0437153	descr = N_Gram_GTAAA
cnt = 41	feature = 1	correl = 0.108712	descr = Position_Specific_Bin_Base_0_Base_C
cnt = 42	feature = 29	correl = -0.0485509	descr = Position_Specific_Bin_Base_11_Base_G
cnt = 43	feature = 525	correl = -0.0292709	descr = N_Gram_GAGGT
cnt = 44	feature = 83	correl = -0.116579	descr = Fold_of_RNAi_Sequence_Pos_2
cnt = 45	feature = 80	correl = 0.0336633	descr = PF_RNAi_Fold_3'Free_Count
cnt = 46	feature = 70	correl = 0.119637	descr = Gibbs_of_Target_Sequence__Pos_13_Step_1
cnt = 47	feature = 751	correl = 0.0404066	descr = N_Gram_TC
cnt = 48	feature = 77	correl = 0.432143	descr = Gibbs_of_Target_Sequence__Pos_20_Step_1
cnt = 49	feature = 105	correl = -0.100756	descr = Xue_Structure_Feature_C110
cnt = 50	feature = 662	correl = -0.0863963	descr = N_Gram_GTCC
cnt = 51	feature = 82	correl = -0.178464	descr = Fold_of_RNAi_Sequence_Pos_1
cnt = 52	feature = 78	correl = 0.214226	descr = PF_RNAi_Fold_Energy
cnt = 53	feature = 58	correl = 0.271228	descr = Gibbs_of_Target_Sequence_
num rows = 2188
num_elements = 118152
.*
optimization finished, #iter = 1588
nu = 0.475271
obj = -97.303888, rho = -0.557094
nSV = 1092, nBSV = 991
num rows = 243
num_elements = 13122
*
optimization finished, #iter = 183
nu = 0.501908
obj = -11.937706, rho = -0.530480
nSV = 137, nBSV = 102
.*
optimization finished, #iter = 1588
nu = 0.475271
obj = -97.303888, rho = -0.557094
nSV = 1092, nBSV = 991
CFS merit scores = 1.44541
CFS merit scores = 1.61707
CFS merit scores = 1.84472
CFS merit scores = 2.06606
CFS merit scores = 2.26442
CFS merit scores = 2.44627
CFS merit scores = 2.61106
CFS merit scores = 2.76315
CFS merit scores = 2.90559
CFS merit scores = 3.03808
CFS merit scores = 3.16294
CFS merit scores = 3.27792
CFS merit scores = 3.3842
CFS merit scores = 3.48341
CFS merit scores = 3.56984
CFS merit scores = 3.65136
CFS merit scores = 3.72872
CFS merit scores = 3.79752
CFS merit scores = 3.86236
CFS merit scores = 3.92222
CFS merit scores = 3.9799
CFS merit scores = 4.03444
CFS merit scores = 4.08812
CFS merit scores = 4.13753
CFS merit scores = 4.18463
CFS merit scores = 4.22893
CFS merit scores = 4.26827
CFS merit scores = 4.3026
CFS merit scores = 4.33568
CFS merit scores = 4.36723
CFS merit scores = 4.3984
CFS merit scores = 4.42632
CFS merit scores = 4.45208
CFS merit scores = 4.47795
CFS merit scores = 4.50374
CFS merit scores = 4.52714
CFS merit scores = 4.54974
CFS merit scores = 4.56782
CFS merit scores = 4.57991
CFS merit scores = 4.59115
CFS merit scores = 4.60279
CFS merit scores = 4.61196
CFS merit scores = 4.62122
CFS merit scores = 4.62916
CFS merit scores = 4.63396
CFS merit scores = 4.63928
CFS merit scores = 4.6292
CFS merit scores = 4.61822
CFS merit scores = 4.60663
CFS merit scores = 4.59137
CFS merit scores = 4.57784
CFS merit scores = 4.54702
CFS merit scores = 4.50682
CFS merit scores = 4.46233
cnt = 1	feature = 83	correl = 0.445412	descr = Gibbs_of_Target_Sequence__Pos_19_Step_1
cnt = 2	feature = 2	correl = -0.134318	descr = Position_Specific_Bin_Base_0_Base_G
cnt = 3	feature = 802	correl = -0.0354371	descr = N_Gram_TCCTG
cnt = 4	feature = 708	correl = 0.0352974	descr = N_Gram_GTGA
cnt = 5	feature = 229	correl = -0.0365522	descr = N_Gram_ACGT
cnt = 6	feature = 631	correl = -0.0275775	descr = N_Gram_GGACG
cnt = 7	feature = 228	correl = -0.0519931	descr = N_Gram_ACGGG
cnt = 8	feature = 765	correl = 0.0298168	descr = N_Gram_TAGTC
cnt = 9	feature = 432	correl = -0.0414496	descr = N_Gram_CGACG
cnt = 10	feature = 704	correl = 0.0481177	descr = N_Gram_GTCTA
cnt = 11	feature = 308	correl = -0.021528	descr = N_Gram_ATTAA
cnt = 12	feature = 798	correl = -0.0499878	descr = N_Gram_TCCCC
cnt = 13	feature = 461	correl = -0.0276819	descr = N_Gram_CGGTT
cnt = 14	feature = 672	correl = 0.0395921	descr = N_Gram_GGTAA
cnt = 15	feature = 316	correl = 0.0315011	descr = N_Gram_ATTGT
cnt = 16	feature = 105	correl = -0.0226742	descr = Xue_Structure_Feature_A111
cnt = 17	feature = 256	correl = -0.0452271	descr = N_Gram_AGCGG
cnt = 18	feature = 751	correl = 0.0496689	descr = N_Gram_TACT
cnt = 19	feature = 4	correl = -0.0290785	descr = Position_Specific_Bin_Base_1_Base_C
cnt = 20	feature = 914	correl = 0.0477703	descr = N_Gram_TTGGA
cnt = 21	feature = 749	correl = -0.0288557	descr = N_Gram_TACG
cnt = 22	feature = 278	correl = 0.0240922	descr = N_Gram_ATAGA
cnt = 23	feature = 687	correl = -0.0251885	descr = N_Gram_GTAAT
cnt = 24	feature = 904	correl = 0.0391527	descr = N_Gram_TTCTC
cnt = 25	feature = 716	correl = -0.0577597	descr = N_Gram_GTGGG
cnt = 26	feature = 706	correl = 0.023864	descr = N_Gram_GTCTT
cnt = 27	feature = 81	correl = 0.110592	descr = Gibbs_of_Target_Sequence__Pos_17_Step_1
cnt = 28	feature = 759	correl = 0.067802	descr = N_Gram_TAGC
cnt = 29	feature = 452	correl = -0.0470947	descr = N_Gram_CGGCA
cnt = 30	feature = 11	correl = 0.0705931	descr = Position_Specific_Bin_Base_3_Base_G
cnt = 31	feature = 675	correl = -0.0716173	descr = N_Gram_GGTCC
cnt = 32	feature = 792	correl = 0.0238637	descr = N_Gram_TCATA
cnt = 33	feature = 29	correl = -0.0520621	descr = Position_Specific_Bin_Base_10_Base_G
cnt = 34	feature = 206	correl = 0.073167	descr = N_Gram_ACAT
cnt = 35	feature = 857	correl = 0.0299642	descr = N_Gram_TGGAC
cnt = 36	feature = 33	correl = -0.0478523	descr = Position_Specific_Bin_Base_11_Base_G
cnt = 37	feature = 674	correl = 0.0296051	descr = N_Gram_GGTCA
cnt = 38	feature = 10	correl = -0.128026	descr = Position_Specific_Bin_Base_2_Base_T
cnt = 39	feature = 664	correl = -0.0781102	descr = N_Gram_GGGGC
cnt = 40	feature = 665	correl = -0.0569768	descr = N_Gram_GGGGT
cnt = 41	feature = 525	correl = -0.0305174	descr = N_Gram_GAAG
cnt = 42	feature = 58	correl = -0.127886	descr = Position_Specific_Bin_Base_19_Base_C
cnt = 43	feature = 768	correl = 0.0705929	descr = N_Gram_TATA
cnt = 44	feature = 56	correl = 0.0342793	descr = Position_Specific_Bin_Base_18_Base_T
cnt = 45	feature = 77	correl = 0.13154	descr = Gibbs_of_Target_Sequence__Pos_13_Step_1
cnt = 46	feature = 47	correl = -0.0464534	descr = Position_Specific_Bin_Base_16_Base_C
cnt = 47	feature = 603	correl = -0.0299975	descr = N_Gram_GCGGG
cnt = 48	feature = 78	correl = 0.148402	descr = Gibbs_of_Target_Sequence__Pos_14_Step_1
cnt = 49	feature = 28	correl = -0.0840068	descr = Position_Specific_Bin_Base_10_Base_C
cnt = 50	feature = 76	correl = 0.0481381	descr = Gibbs_of_Target_Sequence__Pos_11_Step_1
cnt = 51	feature = 80	correl = 0.139503	descr = Gibbs_of_Target_Sequence__Pos_16_Step_1
cnt = 52	feature = 767	correl = 0.124041	descr = N_Gram_TAT
cnt = 53	feature = 82	correl = 0.201542	descr = Gibbs_of_Target_Sequence__Pos_18_Step_1
cnt = 54	feature = 653	correl = -0.138931	descr = N_Gram_GGG
num rows = 2188
num_elements = 120340
.*
optimization finished, #iter = 1468
nu = 0.481782
obj = -102.062626, rho = -0.570489
nSV = 1103, nBSV = 1009
num rows = 243
num_elements = 13365
*
optimization finished, #iter = 134
nu = 0.447840
obj = -10.827142, rho = -0.600938
nSV = 122, nBSV = 93
.*
optimization finished, #iter = 1468
nu = 0.481782
obj = -102.062626, rho = -0.570489
nSV = 1103, nBSV = 1009
CFS merit scores = 1.15546
CFS merit scores = 1.50289
CFS merit scores = 1.78257
CFS merit scores = 2.01986
CFS merit scores = 2.23168
CFS merit scores = 2.42132
CFS merit scores = 2.59551
CFS merit scores = 2.75624
CFS merit scores = 2.90575
CFS merit scores = 3.03621
CFS merit scores = 3.15862
CFS merit scores = 3.27206
CFS merit scores = 3.3758
CFS merit scores = 3.4706
CFS merit scores = 3.55779
CFS merit scores = 3.63893
CFS merit scores = 3.7148
CFS merit scores = 3.78808
CFS merit scores = 3.85575
CFS merit scores = 3.91988
CFS merit scores = 3.98204
CFS merit scores = 4.04115
CFS merit scores = 4.09246
CFS merit scores = 4.13782
CFS merit scores = 4.18066
CFS merit scores = 4.21831
CFS merit scores = 4.25538
CFS merit scores = 4.28927
CFS merit scores = 4.32245
CFS merit scores = 4.3527
CFS merit scores = 4.38034
CFS merit scores = 4.40743
CFS merit scores = 4.42811
CFS merit scores = 4.44429
CFS merit scores = 4.46073
CFS merit scores = 4.47684
CFS merit scores = 4.49059
CFS merit scores = 4.50492
CFS merit scores = 4.51735
CFS merit scores = 4.52899
CFS merit scores = 4.53962
CFS merit scores = 4.5497
CFS merit scores = 4.55983
CFS merit scores = 4.5654
CFS merit scores = 4.56403
CFS merit scores = 4.56357
CFS merit scores = 4.55891
CFS merit scores = 4.55532
CFS merit scores = 4.54795
CFS merit scores = 4.53975
CFS merit scores = 4.52898
CFS merit scores = 4.51886
CFS merit scores = 4.49987
CFS merit scores = 4.48113
CFS merit scores = 4.45955
CFS merit scores = 4.4258
cnt = 1	feature = 82	correl = 0.155462	descr = Gibbs_of_Target_Sequence__Pos_14_Step_1
cnt = 2	feature = 4	correl = -0.095692	descr = Position_Specific_Bin_Base_1_Base_G
cnt = 3	feature = 292	correl = 0.0411099	descr = N_Gram_ATCGA
cnt = 4	feature = 461	correl = -0.0509989	descr = N_Gram_CGTCG
cnt = 5	feature = 29	correl = 0.0436148	descr = Position_Specific_Bin_Base_9_Base_T
cnt = 6	feature = 706	correl = 0.0236165	descr = N_Gram_GTGTA
cnt = 7	feature = 432	correl = -0.029736	descr = N_Gram_CGAGT
cnt = 8	feature = 672	correl = -0.0457738	descr = N_Gram_GGTTA
cnt = 9	feature = 765	correl = 0.0230802	descr = N_Gram_TATTG
cnt = 10	feature = 11	correl = 0.0660375	descr = Position_Specific_Bin_Base_3_Base_G
cnt = 11	feature = 16	correl = 0.0521204	descr = Position_Specific_Bin_Base_5_Base_T
cnt = 12	feature = 228	correl = -0.0322178	descr = N_Gram_ACGTT
cnt = 13	feature = 701	correl = -0.0496444	descr = N_Gram_GTGGA
cnt = 14	feature = 631	correl = -0.0642513	descr = N_Gram_GGCAA
cnt = 15	feature = 654	correl = -0.0328268	descr = N_Gram_GGGCT
cnt = 16	feature = 2	correl = -0.146576	descr = Position_Specific_Bin_Base_0_Base_G
cnt = 17	feature = 603	correl = -0.0843941	descr = N_Gram_GCGT
cnt = 18	feature = 808	correl = 0.0507935	descr = N_Gram_TCTC
cnt = 19	feature = 665	correl = 0.0242077	descr = N_Gram_GGTCA
cnt = 20	feature = 802	correl = 0.0984104	descr = N_Gram_TCGTG
cnt = 21	feature = 449	correl = -0.103508	descr = N_Gram_CGGCG
cnt = 22	feature = 669	correl = -0.0846378	descr = N_Gram_GGTGC
cnt = 23	feature = 316	correl = -0.0343752	descr = N_Gram_ATTGA
cnt = 24	feature = 206	correl = 0.0348917	descr = N_Gram_ACAGC
cnt = 25	feature = 58	correl = -0.0554315	descr = Position_Specific_Bin_Base_18_Base_G
cnt = 26	feature = 749	correl = 0.0289965	descr = N_Gram_TAGGC
cnt = 27	feature = 751	correl = 0.0229892	descr = N_Gram_TAGTG
cnt = 28	feature = 6	correl = -0.0487253	descr = Position_Specific_Bin_Base_2_Base_A
cnt = 29	feature = 105	correl = -0.0810077	descr = Fold_of_RNAi_Sequence_Pos_14
cnt = 30	feature = 358	correl = 0.0421472	descr = N_Gram_CATC
cnt = 31	feature = 33	correl = 0.056225	descr = Position_Specific_Bin_Base_10_Base_T
cnt = 32	feature = 80	correl = 0.0262231	descr = Gibbs_of_Target_Sequence__Pos_12_Step_1
cnt = 33	feature = 857	correl = 0.059711	descr = N_Gram_TGTGT
cnt = 34	feature = 759	correl = 0.0522734	descr = N_Gram_TATCG
cnt = 35	feature = 525	correl = 0.0399057	descr = N_Gram_GAATT
cnt = 36	feature = 653	correl = -0.0805885	descr = N_Gram_GGGCG
cnt = 37	feature = 798	correl = -0.0289937	descr = N_Gram_TCGGC
cnt = 38	feature = 47	correl = -0.0324619	descr = Position_Specific_Bin_Base_15_Base_G
cnt = 39	feature = 10	correl = 0.0232199	descr = Position_Specific_Bin_Base_3_Base_A
cnt = 40	feature = 1	correl = 0.10883	descr = Position_Specific_Bin_Base_0_Base_C
cnt = 41	feature = 308	correl = 0.0586631	descr = N_Gram_ATTA
cnt = 42	feature = 229	correl = 0.0389079	descr = N_Gram_ACT
cnt = 43	feature = 675	correl = 0.0433913	descr = N_Gram_GTAA
cnt = 44	feature = 56	correl = 0.0371989	descr = Position_Specific_Bin_Base_18_Base_A
cnt = 45	feature = 15	correl = -0.0587711	descr = Position_Specific_Bin_Base_5_Base_C
cnt = 46	feature = 278	correl = 0.0911245	descr = N_Gram_ATAT
cnt = 47	feature = 78	correl = 0.121833	descr = Gibbs_of_Target_Sequence__Pos_10_Step_1
cnt = 48	feature = 664	correl = -0.0230042	descr = N_Gram_GGTC
cnt = 49	feature = 76	correl = 0.0851445	descr = Gibbs_of_Target_Sequence__Pos_8_Step_1
cnt = 50	feature = 768	correl = 0.0284493	descr = N_Gram_TCA
cnt = 51	feature = 705	correl = 0.0377741	descr = N_Gram_GTGT
cnt = 52	feature = 643	correl = -0.0596644	descr = N_Gram_GGCT
cnt = 53	feature = 81	correl = 0.136849	descr = Gibbs_of_Target_Sequence__Pos_13_Step_1
cnt = 54	feature = 83	correl = 0.093925	descr = Gibbs_of_Target_Sequence__Pos_15_Step_1
cnt = 55	feature = 767	correl = 0.0498243	descr = N_Gram_TC
cnt = 56	feature = 77	correl = 0.105195	descr = Gibbs_of_Target_Sequence__Pos_9_Step_1
num rows = 2188
num_elements = 124716
.*
optimization finished, #iter = 1568
nu = 0.468551
obj = -97.320579, rho = -0.451428
nSV = 1082, nBSV = 968
num rows = 243
num_elements = 13851
*
optimization finished, #iter = 140
nu = 0.457532
obj = -11.282861, rho = -0.655850
nSV = 126, nBSV = 95
.*
optimization finished, #iter = 1568
nu = 0.468551
obj = -97.320579, rho = -0.451428
nSV = 1082, nBSV = 968
CFS merit scores = 1.14814
CFS merit scores = 1.49696
CFS merit scores = 1.7727
CFS merit scores = 2.0154
CFS merit scores = 2.22826
CFS merit scores = 2.41481
CFS merit scores = 2.58445
CFS merit scores = 2.73925
CFS merit scores = 2.87694
CFS merit scores = 3.00312
CFS merit scores = 3.12272
CFS merit scores = 3.22991
CFS merit scores = 3.32992
CFS merit scores = 3.4214
CFS merit scores = 3.50961
CFS merit scores = 3.58852
CFS merit scores = 3.66488
CFS merit scores = 3.73703
CFS merit scores = 3.80621
CFS merit scores = 3.86666
CFS merit scores = 3.92562
CFS merit scores = 3.97955
CFS merit scores = 4.02786
CFS merit scores = 4.07494
CFS merit scores = 4.11939
CFS merit scores = 4.15697
CFS merit scores = 4.19059
CFS merit scores = 4.22288
CFS merit scores = 4.25413
CFS merit scores = 4.27311
CFS merit scores = 4.292
CFS merit scores = 4.31106
CFS merit scores = 4.32761
CFS merit scores = 4.34046
CFS merit scores = 4.35057
CFS merit scores = 4.35861
CFS merit scores = 4.3635
CFS merit scores = 4.36572
CFS merit scores = 4.3673
CFS merit scores = 4.36664
CFS merit scores = 4.35925
CFS merit scores = 4.34583
CFS merit scores = 4.33346
CFS merit scores = 4.31276
CFS merit scores = 4.28544
CFS merit scores = 4.25607
CFS merit scores = 4.22616
CFS merit scores = 4.19773
CFS merit scores = 4.16528
CFS merit scores = 4.11221
cnt = 1	feature = 81	correl = 0.148135	descr = Gibbs_of_Target_Sequence__Pos_14_Step_1
cnt = 2	feature = 2	correl = -0.140676	descr = Position_Specific_Bin_Base_0_Base_G
cnt = 3	feature = 251	correl = -0.0434305	descr = N_Gram_ACTGC
cnt = 4	feature = 749	correl = -0.0324242	descr = N_Gram_TACG
cnt = 5	feature = 308	correl = 0.0361481	descr = N_Gram_ATCTG
cnt = 6	feature = 653	correl = -0.065599	descr = N_Gram_GGCGT
cnt = 7	feature = 6	correl = -0.0393786	descr = Position_Specific_Bin_Base_2_Base_A
cnt = 8	feature = 29	correl = 0.0742035	descr = Position_Specific_Bin_Base_10_Base_A
cnt = 9	feature = 228	correl = -0.031765	descr = N_Gram_ACCCC
cnt = 10	feature = 229	correl = -0.0254052	descr = N_Gram_ACCCT
cnt = 11	feature = 16	correl = 0.0456473	descr = Position_Specific_Bin_Base_5_Base_T
cnt = 12	feature = 11	correl = -0.0806065	descr = Position_Specific_Bin_Base_3_Base_T
cnt = 13	feature = 278	correl = 0.0369218	descr = N_Gram_AGTAA
cnt = 14	feature = 665	correl = -0.0276034	descr = N_Gram_GGGCT
cnt = 15	feature = 643	correl = -0.0664834	descr = N_Gram_GGCA
cnt = 16	feature = 802	correl = -0.0350456	descr = N_Gram_TCCTG
cnt = 17	feature = 765	correl = 0.0246843	descr = N_Gram_TAGT
cnt = 18	feature = 751	correl = 0.0543425	descr = N_Gram_TACT
cnt = 19	feature = 525	correl = 0.0496022	descr = N_Gram_CTTGT
cnt = 20	feature = 4	correl = 0.0868008	descr = Position_Specific_Bin_Base_1_Base_A
cnt = 21	feature = 33	correl = -0.0442991	descr = Position_Specific_Bin_Base_11_Base_A
cnt = 22	feature = 675	correl = 0.031977	descr = N_Gram_GGTAC
cnt = 23	feature = 316	correl = -0.0223839	descr = N_Gram_ATGTA
cnt = 24	feature = 461	correl = -0.0420924	descr = N_Gram_CGGCT
cnt = 25	feature = 706	correl = 0.0289632	descr = N_Gram_GTGA
cnt = 26	feature = 56	correl = 0.0544302	descr = Position_Specific_Bin_Base_18_Base_A
cnt = 27	feature = 206	correl = 0.0687084	descr = N_Gram_AATTC
cnt = 28	feature = 28	correl = 0.0267607	descr = Position_Specific_Bin_Base_9_Base_T
cnt = 29	feature = 759	correl = 0.0629538	descr = N_Gram_TAGC
cnt = 30	feature = 664	correl = -0.0677099	descr = N_Gram_GGGCG
cnt = 31	feature = 768	correl = 0.0735508	descr = N_Gram_TATA
cnt = 32	feature = 10	correl = 0.0489757	descr = Position_Specific_Bin_Base_3_Base_G
cnt = 33	feature = 1	correl = 0.118066	descr = Position_Specific_Bin_Base_0_Base_C
cnt = 34	feature = 662	correl = -0.0530474	descr = N_Gram_GGGCA
cnt = 35	feature = 83	correl = 0.110659	descr = Gibbs_of_Target_Sequence__Pos_16_Step_1
cnt = 36	feature = 233	correl = -0.0591709	descr = N_Gram_ACG
cnt = 37	feature = 47	correl = -0.0251609	descr = Position_Specific_Bin_Base_15_Base_T
cnt = 38	feature = 105	correl = -0.0794602	descr = Fold_of_RNAi_Sequence_Pos_16
cnt = 39	feature = 687	correl = 0.0574566	descr = N_Gram_GTAA
cnt = 40	feature = 58	correl = -0.0592457	descr = Position_Specific_Bin_Base_18_Base_G
cnt = 41	feature = 80	correl = 0.109971	descr = Gibbs_of_Target_Sequence__Pos_13_Step_1
cnt = 42	feature = 76	correl = 0.084493	descr = Gibbs_of_Target_Sequence__Pos_8_Step_1
cnt = 43	feature = 672	correl = -0.0487634	descr = N_Gram_GGT
cnt = 44	feature = 78	correl = 0.118346	descr = Gibbs_of_Target_Sequence__Pos_10_Step_1
cnt = 45	feature = 767	correl = 0.121458	descr = N_Gram_TAT
cnt = 46	feature = 732	correl = 0.0446023	descr = N_Gram_TAAA
cnt = 47	feature = 603	correl = -0.104032	descr = N_Gram_GCG
cnt = 48	feature = 82	correl = 0.0936792	descr = Gibbs_of_Target_Sequence__Pos_15_Step_1
cnt = 49	feature = 77	correl = 0.103696	descr = Gibbs_of_Target_Sequence__Pos_9_Step_1
cnt = 50	feature = 432	correl = -0.0907006	descr = N_Gram_CG
num rows = 2188
num_elements = 111588
.*
optimization finished, #iter = 1472
nu = 0.481031
obj = -101.974365, rho = -0.432925
nSV = 1096, nBSV = 1003
num rows = 243
num_elements = 12393
*
optimization finished, #iter = 148
nu = 0.480452
obj = -11.459686, rho = -0.672432
nSV = 132, nBSV = 104
.*
optimization finished, #iter = 1472
nu = 0.481031
obj = -101.974365, rho = -0.432925
nSV = 1096, nBSV = 1003
TEST = 43 AVE CORR = 0.600575
