# Supplementary material for: Improving model predictions for RNA interference activities that use support vector machine regression by combining and filtering features
Source: BMC Bioinformatics. 2007 Jun 6;8:182. doi: 10.1186/1471-2105-8-182 (PMC1906837; doi:10.1186/1471-2105-8-182)
Supplement: Additional file 5 — tr_2431_cfsfilters. The features found to be useful by Correlation based Feature in training and testing the 2431 dataset by cross validation, at t-test values from 0 to 90. [file 1471-2105-8-182-S5.gz › tr_2431_file_44]

44
ave count = 42.7

CFS merit scores = 1.45362
CFS merit scores = 1.61763
CFS merit scores = 1.84867
CFS merit scores = 2.06711
CFS merit scores = 2.26186
CFS merit scores = 2.43536
CFS merit scores = 2.59244
CFS merit scores = 2.73651
cnt = 1	feature = 80	correl = 0.453617	descr = Gibbs_of_Target_Sequence__Pos_19_Step_1
cnt = 2	feature = 2	correl = -0.147904	descr = Position_Specific_Bin_Base_0_Base_G
cnt = 3	feature = 857	correl = -0.0729079	descr = N_Gram_TGGC
cnt = 4	feature = 229	correl = 0.0322388	descr = N_Gram_ACT
cnt = 5	feature = 432	correl = -0.0628694	descr = N_Gram_CGAA
cnt = 6	feature = 16	correl = 0.0302313	descr = Position_Specific_Bin_Base_6_Base_A
cnt = 7	feature = 767	correl = 0.0581326	descr = N_Gram_TATAA
cnt = 8	feature = 11	correl = 0.0728943	descr = Position_Specific_Bin_Base_4_Base_A
num rows = 2187
num_elements = 19683
*
optimization finished, #iter = 702
nu = 0.559687
obj = -140.740285, rho = -0.617382
nSV = 1229, nBSV = 1218
num rows = 244
num_elements = 2196
*
optimization finished, #iter = 72
nu = 0.568799
obj = -17.776758, rho = -0.713904
nSV = 140, nBSV = 138
*
optimization finished, #iter = 702
nu = 0.559687
obj = -140.740285, rho = -0.617382
nSV = 1229, nBSV = 1218
CFS merit scores = 1.45497
CFS merit scores = 1.61614
CFS merit scores = 1.84075
CFS merit scores = 2.05191
CFS merit scores = 2.24431
CFS merit scores = 2.41968
CFS merit scores = 2.5834
CFS merit scores = 2.73759
CFS merit scores = 2.87668
CFS merit scores = 3.00705
CFS merit scores = 3.12677
CFS merit scores = 3.23791
CFS merit scores = 3.34208
CFS merit scores = 3.43216
CFS merit scores = 3.51698
CFS merit scores = 3.59452
CFS merit scores = 3.66952
CFS merit scores = 3.74051
CFS merit scores = 3.80756
CFS merit scores = 3.86846
CFS merit scores = 3.92188
CFS merit scores = 3.97104
CFS merit scores = 4.01385
CFS merit scores = 4.04969
CFS merit scores = 4.08545
CFS merit scores = 4.11687
CFS merit scores = 4.14755
CFS merit scores = 4.17226
CFS merit scores = 4.19386
CFS merit scores = 4.21182
CFS merit scores = 4.23053
CFS merit scores = 4.24535
CFS merit scores = 4.25708
CFS merit scores = 4.26994
CFS merit scores = 4.27984
CFS merit scores = 4.28877
CFS merit scores = 4.29218
CFS merit scores = 4.29501
CFS merit scores = 4.28717
CFS merit scores = 4.27559
CFS merit scores = 4.26596
CFS merit scores = 4.25267
CFS merit scores = 4.22232
CFS merit scores = 4.18529
CFS merit scores = 4.1249
cnt = 1	feature = 81	correl = 0.454969	descr = Gibbs_of_Target_Sequence__Pos_19_Step_1
cnt = 2	feature = 2	correl = -0.147063	descr = Position_Specific_Bin_Base_0_Base_G
cnt = 3	feature = 525	correl = 0.0369199	descr = N_Gram_GACA
cnt = 4	feature = 29	correl = -0.0531629	descr = Position_Specific_Bin_Base_10_Base_G
cnt = 5	feature = 687	correl = 0.0479308	descr = N_Gram_GTCAA
cnt = 6	feature = 768	correl = 0.0247007	descr = N_Gram_TATGC
cnt = 7	feature = 47	correl = 0.0378871	descr = Position_Specific_Bin_Base_17_Base_A
cnt = 8	feature = 308	correl = 0.0786281	descr = N_Gram_ATTAT
cnt = 9	feature = 432	correl = -0.0323233	descr = N_Gram_CGCAA
cnt = 10	feature = 759	correl = 0.0693756	descr = N_Gram_TATAA
cnt = 11	feature = 657	correl = -0.0872542	descr = N_Gram_GGGCC
cnt = 12	feature = 798	correl = 0.0442783	descr = N_Gram_TCGC
cnt = 13	feature = 461	correl = 0.0293775	descr = N_Gram_CGTCT
cnt = 14	feature = 751	correl = 0.0645506	descr = N_Gram_TAGC
cnt = 15	feature = 705	correl = -0.0567607	descr = N_Gram_GTGGA
cnt = 16	feature = 16	correl = 0.0503412	descr = Position_Specific_Bin_Base_5_Base_T
cnt = 17	feature = 11	correl = 0.0675327	descr = Position_Specific_Bin_Base_3_Base_G
cnt = 18	feature = 316	correl = 0.0452548	descr = N_Gram_ATTGT
cnt = 19	feature = 653	correl = -0.0684294	descr = N_Gram_GGGAA
cnt = 20	feature = 767	correl = 0.0683243	descr = N_Gram_TATGA
cnt = 21	feature = 631	correl = -0.0497923	descr = N_Gram_GGAGG
cnt = 22	feature = 229	correl = 0.0515418	descr = N_Gram_ACTA
cnt = 23	feature = 675	correl = -0.03054	descr = N_Gram_GGTT
cnt = 24	feature = 765	correl = 0.0540482	descr = N_Gram_TATCG
cnt = 25	feature = 206	correl = 0.0470174	descr = N_Gram_ACAGT
cnt = 26	feature = 10	correl = -0.126621	descr = Position_Specific_Bin_Base_2_Base_T
cnt = 27	feature = 665	correl = -0.0834309	descr = N_Gram_GGGTG
cnt = 28	feature = 33	correl = 0.11286	descr = Position_Specific_Bin_Base_11_Base_T
cnt = 29	feature = 603	correl = -0.0675003	descr = N_Gram_GCGTC
cnt = 30	feature = 802	correl = -0.05458	descr = N_Gram_TCGG
cnt = 31	feature = 749	correl = 0.0536343	descr = N_Gram_TAGAC
cnt = 32	feature = 58	correl = 0.366173	descr = Position_Specific_Bin_Base_20_Base_A
cnt = 33	feature = 857	correl = -0.0563053	descr = N_Gram_TGGGG
cnt = 34	feature = 105	correl = -0.0577757	descr = Xue_Structure_Feature_A100
cnt = 35	feature = 77	correl = 0.0973518	descr = Gibbs_of_Target_Sequence__Pos_15_Step_1
cnt = 36	feature = 70	correl = 0.0837438	descr = Gibbs_of_Target_Sequence__Pos_8_Step_1
cnt = 37	feature = 56	correl = -0.124906	descr = Position_Specific_Bin_Base_19_Base_G
cnt = 38	feature = 716	correl = -0.050425	descr = N_Gram_GTTG
cnt = 39	feature = 80	correl = 0.197882	descr = Gibbs_of_Target_Sequence__Pos_18_Step_1
cnt = 40	feature = 76	correl = 0.157174	descr = Gibbs_of_Target_Sequence__Pos_14_Step_1
cnt = 41	feature = 78	correl = 0.11928	descr = Gibbs_of_Target_Sequence__Pos_16_Step_1
cnt = 42	feature = 674	correl = -0.0974016	descr = N_Gram_GGTGG
cnt = 43	feature = 82	correl = 0.431022	descr = Gibbs_of_Target_Sequence__Pos_20_Step_1
cnt = 44	feature = 664	correl = -0.0544589	descr = N_Gram_GGGT
cnt = 45	feature = 83	correl = 0.232997	descr = PF_RNAi_Fold_Energy
num rows = 2188
num_elements = 100648
.*
optimization finished, #iter = 1337
nu = 0.477802
obj = -103.631264, rho = -0.382887
nSV = 1096, nBSV = 1002
num rows = 243
num_elements = 11178
*
optimization finished, #iter = 161
nu = 0.507942
obj = -12.435180, rho = -0.610811
nSV = 139, nBSV = 107
.*
optimization finished, #iter = 1337
nu = 0.477802
obj = -103.631264, rho = -0.382887
nSV = 1096, nBSV = 1002
CFS merit scores = 1.44852
CFS merit scores = 1.62016
CFS merit scores = 1.84438
CFS merit scores = 2.06027
CFS merit scores = 2.25317
CFS merit scores = 2.42778
CFS merit scores = 2.58852
CFS merit scores = 2.73778
CFS merit scores = 2.87554
CFS merit scores = 3.00067
CFS merit scores = 3.1162
CFS merit scores = 3.22099
CFS merit scores = 3.32266
CFS merit scores = 3.41665
CFS merit scores = 3.50013
CFS merit scores = 3.57647
CFS merit scores = 3.64832
CFS merit scores = 3.71061
CFS merit scores = 3.7669
CFS merit scores = 3.82174
CFS merit scores = 3.87564
CFS merit scores = 3.92766
CFS merit scores = 3.97381
CFS merit scores = 4.017
CFS merit scores = 4.05945
CFS merit scores = 4.09914
CFS merit scores = 4.13329
CFS merit scores = 4.16528
CFS merit scores = 4.18909
CFS merit scores = 4.21053
CFS merit scores = 4.23336
CFS merit scores = 4.24381
CFS merit scores = 4.24068
CFS merit scores = 4.23621
CFS merit scores = 4.2316
CFS merit scores = 4.21598
CFS merit scores = 4.19312
CFS merit scores = 4.16829
CFS merit scores = 4.14575
CFS merit scores = 4.10446
CFS merit scores = 4.04494
cnt = 1	feature = 81	correl = 0.448525	descr = Gibbs_of_Target_Sequence__Pos_19_Step_1
cnt = 2	feature = 2	correl = -0.135476	descr = Position_Specific_Bin_Base_0_Base_G
cnt = 3	feature = 759	correl = 0.0305702	descr = N_Gram_TCACC
cnt = 4	feature = 802	correl = 0.0259982	descr = N_Gram_TCTGT
cnt = 5	feature = 10	correl = -0.082375	descr = Position_Specific_Bin_Base_3_Base_T
cnt = 6	feature = 28	correl = -0.0579378	descr = Position_Specific_Bin_Base_10_Base_G
cnt = 7	feature = 865	correl = 0.0310416	descr = N_Gram_TTAGC
cnt = 8	feature = 452	correl = 0.0293553	descr = N_Gram_CGTCT
cnt = 9	feature = 525	correl = 0.0680599	descr = N_Gram_GACTA
cnt = 10	feature = 672	correl = 0.0266662	descr = N_Gram_GTATT
cnt = 11	feature = 278	correl = 0.0279739	descr = N_Gram_ATATA
cnt = 12	feature = 603	correl = -0.0626447	descr = N_Gram_GCTTT
cnt = 13	feature = 768	correl = -0.0315201	descr = N_Gram_TCCCA
cnt = 14	feature = 461	correl = 0.0648309	descr = N_Gram_CTAAG
cnt = 15	feature = 665	correl = -0.0709925	descr = N_Gram_GGTTG
cnt = 16	feature = 432	correl = -0.0667833	descr = N_Gram_CGCGG
cnt = 17	feature = 664	correl = -0.0589472	descr = N_Gram_GGTTA
cnt = 18	feature = 47	correl = -0.0668364	descr = Position_Specific_Bin_Base_16_Base_G
cnt = 19	feature = 751	correl = 0.0573999	descr = N_Gram_TATGA
cnt = 20	feature = 749	correl = 0.0461481	descr = N_Gram_TATCG
cnt = 21	feature = 4	correl = -0.0922977	descr = Position_Specific_Bin_Base_1_Base_G
cnt = 22	feature = 6	correl = 0.0587686	descr = Position_Specific_Bin_Base_2_Base_C
cnt = 23	feature = 16	correl = -0.046843	descr = Position_Specific_Bin_Base_6_Base_C
cnt = 24	feature = 33	correl = 0.122367	descr = Position_Specific_Bin_Base_11_Base_T
cnt = 25	feature = 675	correl = -0.0213989	descr = N_Gram_GTCAC
cnt = 26	feature = 11	correl = 0.0768797	descr = Position_Specific_Bin_Base_4_Base_A
cnt = 27	feature = 76	correl = 0.144465	descr = Gibbs_of_Target_Sequence__Pos_14_Step_1
cnt = 28	feature = 765	correl = 0.0284397	descr = N_Gram_TCCA
cnt = 29	feature = 704	correl = -0.0332756	descr = N_Gram_GTTGG
cnt = 30	feature = 206	correl = 0.063513	descr = N_Gram_ACAT
cnt = 31	feature = 58	correl = 0.0629845	descr = Position_Specific_Bin_Base_19_Base_T
cnt = 32	feature = 105	correl = -0.0709674	descr = Xue_Structure_Feature_A100
cnt = 33	feature = 56	correl = -0.121187	descr = Position_Specific_Bin_Base_19_Base_C
cnt = 34	feature = 29	correl = 0.0592604	descr = Position_Specific_Bin_Base_10_Base_T
cnt = 35	feature = 78	correl = 0.124245	descr = Gibbs_of_Target_Sequence__Pos_16_Step_1
cnt = 36	feature = 82	correl = 0.421589	descr = Gibbs_of_Target_Sequence__Pos_20_Step_1
cnt = 37	feature = 767	correl = -0.0361798	descr = N_Gram_TCCC
cnt = 38	feature = 77	correl = 0.0992392	descr = Gibbs_of_Target_Sequence__Pos_15_Step_1
cnt = 39	feature = 653	correl = -0.0389671	descr = N_Gram_GGT
cnt = 40	feature = 80	correl = 0.1985	descr = Gibbs_of_Target_Sequence__Pos_18_Step_1
cnt = 41	feature = 83	correl = 0.233596	descr = PF_RNAi_Fold_Energy
num rows = 2188
num_elements = 91896
.*
optimization finished, #iter = 1267
nu = 0.478931
obj = -105.349193, rho = -0.520625
nSV = 1093, nBSV = 1013
num rows = 243
num_elements = 10206
*
optimization finished, #iter = 132
nu = 0.467857
obj = -11.665606, rho = -0.571980
nSV = 131, nBSV = 99
.*
optimization finished, #iter = 1267
nu = 0.478931
obj = -105.349193, rho = -0.520625
nSV = 1093, nBSV = 1013
CFS merit scores = 1.149
CFS merit scores = 1.50275
CFS merit scores = 1.7831
CFS merit scores = 2.0263
CFS merit scores = 2.23931
CFS merit scores = 2.42849
CFS merit scores = 2.60309
CFS merit scores = 2.75882
CFS merit scores = 2.90375
CFS merit scores = 3.0279
CFS merit scores = 3.142
CFS merit scores = 3.2523
CFS merit scores = 3.35279
CFS merit scores = 3.44548
CFS merit scores = 3.5321
CFS merit scores = 3.61381
CFS merit scores = 3.68945
CFS merit scores = 3.76148
CFS merit scores = 3.82497
CFS merit scores = 3.88642
CFS merit scores = 3.94149
CFS merit scores = 3.99256
CFS merit scores = 4.04024
CFS merit scores = 4.08495
CFS merit scores = 4.12834
CFS merit scores = 4.16429
CFS merit scores = 4.20028
CFS merit scores = 4.23621
CFS merit scores = 4.26364
CFS merit scores = 4.29174
CFS merit scores = 4.31956
CFS merit scores = 4.34536
CFS merit scores = 4.37028
CFS merit scores = 4.38305
CFS merit scores = 4.39324
CFS merit scores = 4.40428
CFS merit scores = 4.41372
CFS merit scores = 4.42221
CFS merit scores = 4.42554
CFS merit scores = 4.42508
CFS merit scores = 4.42271
CFS merit scores = 4.41439
CFS merit scores = 4.40736
CFS merit scores = 4.39058
CFS merit scores = 4.36417
CFS merit scores = 4.33633
CFS merit scores = 4.2957
CFS merit scores = 4.24901
CFS merit scores = 4.18903
cnt = 1	feature = 2	correl = -0.149004	descr = Position_Specific_Bin_Base_0_Base_G
cnt = 2	feature = 81	correl = 0.130389	descr = Gibbs_of_Target_Sequence__Pos_13_Step_1
cnt = 3	feature = 33	correl = -0.0370236	descr = Position_Specific_Bin_Base_11_Base_A
cnt = 4	feature = 21	correl = -0.125311	descr = Position_Specific_Bin_Base_7_Base_C
cnt = 5	feature = 687	correl = 0.0273535	descr = N_Gram_GGTAC
cnt = 6	feature = 56	correl = 0.0434344	descr = Position_Specific_Bin_Base_18_Base_A
cnt = 7	feature = 449	correl = -0.0482257	descr = N_Gram_CGAGT
cnt = 8	feature = 716	correl = 0.0246195	descr = N_Gram_GTGA
cnt = 9	feature = 857	correl = -0.0227017	descr = N_Gram_TGCCT
cnt = 10	feature = 674	correl = -0.0436008	descr = N_Gram_GGGCA
cnt = 11	feature = 834	correl = 0.0838988	descr = N_Gram_TCTGC
cnt = 12	feature = 768	correl = 0.0763828	descr = N_Gram_TAGCT
cnt = 13	feature = 229	correl = -0.0393504	descr = N_Gram_ACGAA
cnt = 14	feature = 672	correl = -0.0712699	descr = N_Gram_GGGAG
cnt = 15	feature = 47	correl = -0.0268652	descr = Position_Specific_Bin_Base_15_Base_T
cnt = 16	feature = 802	correl = 0.0463357	descr = N_Gram_TCCAT
cnt = 17	feature = 767	correl = 0.0536372	descr = N_Gram_TAGCA
cnt = 18	feature = 765	correl = 0.0458411	descr = N_Gram_TAGAG
cnt = 19	feature = 664	correl = -0.0784959	descr = N_Gram_GGCGG
cnt = 20	feature = 461	correl = -0.0744575	descr = N_Gram_CGCGC
cnt = 21	feature = 16	correl = 0.0292485	descr = Position_Specific_Bin_Base_4_Base_T
cnt = 22	feature = 704	correl = 0.042001	descr = N_Gram_GTCAA
cnt = 23	feature = 29	correl = 0.0751094	descr = Position_Specific_Bin_Base_10_Base_A
cnt = 24	feature = 17	correl = -0.0698688	descr = Position_Specific_Bin_Base_5_Base_C
cnt = 25	feature = 11	correl = 0.0690295	descr = Position_Specific_Bin_Base_3_Base_G
cnt = 26	feature = 675	correl = -0.100407	descr = N_Gram_GGGCC
cnt = 27	feature = 759	correl = 0.068002	descr = N_Gram_TACTA
cnt = 28	feature = 749	correl = 0.0655212	descr = N_Gram_TAATT
cnt = 29	feature = 665	correl = -0.0635887	descr = N_Gram_GGCGT
cnt = 30	feature = 105	correl = -0.0713483	descr = Fold_of_RNAi_Sequence_Pos_14
cnt = 31	feature = 525	correl = 0.0367983	descr = N_Gram_CTGT
cnt = 32	feature = 256	correl = -0.0492856	descr = N_Gram_AGCC
cnt = 33	feature = 1	correl = 0.115975	descr = Position_Specific_Bin_Base_0_Base_C
cnt = 34	feature = 706	correl = -0.0684849	descr = N_Gram_GTCC
cnt = 35	feature = 206	correl = 0.082947	descr = N_Gram_ACAA
cnt = 36	feature = 10	correl = 0.0264599	descr = Position_Specific_Bin_Base_3_Base_A
cnt = 37	feature = 58	correl = -0.0471093	descr = Position_Specific_Bin_Base_18_Base_G
cnt = 38	feature = 603	correl = -0.0766338	descr = N_Gram_GCCCT
cnt = 39	feature = 76	correl = 0.0868265	descr = Gibbs_of_Target_Sequence__Pos_8_Step_1
cnt = 40	feature = 653	correl = -0.0718658	descr = N_Gram_GGCA
cnt = 41	feature = 432	correl = -0.0641635	descr = N_Gram_CCTG
cnt = 42	feature = 940	correl = 0.0532314	descr = N_Gram_TTTT
cnt = 43	feature = 751	correl = 0.0475776	descr = N_Gram_TACA
cnt = 44	feature = 80	correl = 0.0299313	descr = Gibbs_of_Target_Sequence__Pos_12_Step_1
cnt = 45	feature = 82	correl = 0.144853	descr = Gibbs_of_Target_Sequence__Pos_14_Step_1
cnt = 46	feature = 78	correl = 0.127807	descr = Gibbs_of_Target_Sequence__Pos_10_Step_1
cnt = 47	feature = 77	correl = 0.103143	descr = Gibbs_of_Target_Sequence__Pos_9_Step_1
cnt = 48	feature = 278	correl = 0.124512	descr = N_Gram_AT
cnt = 49	feature = 316	correl = 0.11887	descr = N_Gram_ATT
num rows = 2188
num_elements = 109400
.*
optimization finished, #iter = 1353
nu = 0.471422
obj = -101.265939, rho = -0.522375
nSV = 1084, nBSV = 989
num rows = 243
num_elements = 12150
*
optimization finished, #iter = 156
nu = 0.487260
obj = -11.275098, rho = -0.611951
nSV = 134, nBSV = 100
.*
optimization finished, #iter = 1353
nu = 0.471422
obj = -101.265939, rho = -0.522375
nSV = 1084, nBSV = 989
CFS merit scores = 1.19151
CFS merit scores = 1.50841
CFS merit scores = 1.77865
CFS merit scores = 2.01681
CFS merit scores = 2.22504
CFS merit scores = 2.41339
CFS merit scores = 2.58474
CFS merit scores = 2.74137
CFS merit scores = 2.88764
CFS merit scores = 3.01813
CFS merit scores = 3.13878
CFS merit scores = 3.24645
CFS merit scores = 3.34735
CFS merit scores = 3.44396
CFS merit scores = 3.53346
CFS merit scores = 3.60552
CFS merit scores = 3.67403
CFS merit scores = 3.73359
CFS merit scores = 3.78823
CFS merit scores = 3.84164
CFS merit scores = 3.89034
CFS merit scores = 3.93683
CFS merit scores = 3.98041
CFS merit scores = 4.01755
CFS merit scores = 4.05375
CFS merit scores = 4.08839
CFS merit scores = 4.11487
CFS merit scores = 4.14143
CFS merit scores = 4.16279
CFS merit scores = 4.18102
CFS merit scores = 4.20072
CFS merit scores = 4.21542
CFS merit scores = 4.23046
CFS merit scores = 4.24393
CFS merit scores = 4.25567
CFS merit scores = 4.26123
CFS merit scores = 4.26593
CFS merit scores = 4.25932
CFS merit scores = 4.25092
CFS merit scores = 4.23297
CFS merit scores = 4.21012
CFS merit scores = 4.1836
cnt = 1	feature = 83	correl = 0.191507	descr = Gibbs_of_Target_Sequence__Pos_18_Step_1
cnt = 2	feature = 10	correl = -0.0988791	descr = Position_Specific_Bin_Base_3_Base_T
cnt = 3	feature = 672	correl = 0.0282457	descr = N_Gram_GGTAC
cnt = 4	feature = 229	correl = -0.0375609	descr = N_Gram_ACGAC
cnt = 5	feature = 749	correl = 0.0306888	descr = N_Gram_TACCG
cnt = 6	feature = 768	correl = 0.0452054	descr = N_Gram_TAGTG
cnt = 7	feature = 432	correl = -0.0328284	descr = N_Gram_CGAAT
cnt = 8	feature = 452	correl = -0.0568818	descr = N_Gram_CGCGT
cnt = 9	feature = 665	correl = -0.0477275	descr = N_Gram_GGGGT
cnt = 10	feature = 751	correl = -0.0305078	descr = N_Gram_TACG
cnt = 11	feature = 687	correl = 0.0275186	descr = N_Gram_GTAAG
cnt = 12	feature = 15	correl = 0.0232815	descr = Position_Specific_Bin_Base_6_Base_A
cnt = 13	feature = 47	correl = 0.0692978	descr = Position_Specific_Bin_Base_16_Base_A
cnt = 14	feature = 461	correl = -0.0340151	descr = N_Gram_CGGCT
cnt = 15	feature = 759	correl = 0.0573345	descr = N_Gram_TAGAC
cnt = 16	feature = 765	correl = 0.0279371	descr = N_Gram_TAGGC
cnt = 17	feature = 675	correl = -0.0830346	descr = N_Gram_GGTCC
cnt = 18	feature = 105	correl = -0.0264646	descr = Fold_of_RNAi_Sequence_Pos_19
cnt = 19	feature = 2	correl = -0.131046	descr = Position_Specific_Bin_Base_0_Base_G
cnt = 20	feature = 704	correl = 0.0221769	descr = N_Gram_GTCT
cnt = 21	feature = 664	correl = -0.0704033	descr = N_Gram_GGGGC
cnt = 22	feature = 77	correl = 0.0449207	descr = Gibbs_of_Target_Sequence__Pos_11_Step_1
cnt = 23	feature = 228	correl = -0.042296	descr = N_Gram_ACGAA
cnt = 24	feature = 802	correl = 0.0359057	descr = N_Gram_TCG
cnt = 25	feature = 4	correl = -0.0989067	descr = Position_Specific_Bin_Base_1_Base_G
cnt = 26	feature = 316	correl = 0.098624	descr = N_Gram_ATTCT
cnt = 27	feature = 11	correl = 0.0828221	descr = Position_Specific_Bin_Base_4_Base_A
cnt = 28	feature = 78	correl = 0.123291	descr = Gibbs_of_Target_Sequence__Pos_13_Step_1
cnt = 29	feature = 6	correl = 0.0358121	descr = Position_Specific_Bin_Base_2_Base_C
cnt = 30	feature = 525	correl = 0.0481221	descr = N_Gram_CTTGT
cnt = 31	feature = 29	correl = 0.051879	descr = Position_Specific_Bin_Base_10_Base_T
cnt = 32	feature = 16	correl = -0.0363219	descr = Position_Specific_Bin_Base_6_Base_C
cnt = 33	feature = 58	correl = 0.178008	descr = Position_Specific_Bin_Base_19_Base_A
cnt = 34	feature = 653	correl = -0.0267822	descr = N_Gram_GGCTT
cnt = 35	feature = 603	correl = -0.0719225	descr = N_Gram_GCGC
cnt = 36	feature = 56	correl = -0.0409098	descr = Position_Specific_Bin_Base_18_Base_G
cnt = 37	feature = 767	correl = 0.032939	descr = N_Gram_TAGT
cnt = 38	feature = 278	correl = 0.0425579	descr = N_Gram_ATAG
cnt = 39	feature = 81	correl = 0.108369	descr = Gibbs_of_Target_Sequence__Pos_16_Step_1
cnt = 40	feature = 76	correl = 0.123093	descr = Gibbs_of_Target_Sequence__Pos_10_Step_1
cnt = 41	feature = 82	correl = 0.0908647	descr = Gibbs_of_Target_Sequence__Pos_17_Step_1
cnt = 42	feature = 80	correl = 0.0943335	descr = Gibbs_of_Target_Sequence__Pos_15_Step_1
num rows = 2188
num_elements = 94084
.*
optimization finished, #iter = 1294
nu = 0.489043
obj = -104.966706, rho = -0.482548
nSV = 1110, nBSV = 1032
num rows = 243
num_elements = 10449
*
optimization finished, #iter = 97
nu = 0.393115
obj = -9.730447, rho = -0.512032
nSV = 108, nBSV = 83
.*
optimization finished, #iter = 1294
nu = 0.489043
obj = -104.966706, rho = -0.482548
nSV = 1110, nBSV = 1032
CFS merit scores = 1.43086
CFS merit scores = 1.61174
CFS merit scores = 1.85327
CFS merit scores = 2.07781
CFS merit scores = 2.27554
CFS merit scores = 2.45277
CFS merit scores = 2.6083
CFS merit scores = 2.75403
CFS merit scores = 2.88682
CFS merit scores = 3.01093
CFS merit scores = 3.12806
CFS merit scores = 3.23805
CFS merit scores = 3.3428
CFS merit scores = 3.44023
CFS merit scores = 3.53336
CFS merit scores = 3.61102
CFS merit scores = 3.68616
CFS merit scores = 3.75403
CFS merit scores = 3.81704
CFS merit scores = 3.87869
CFS merit scores = 3.93699
CFS merit scores = 3.99033
CFS merit scores = 4.04251
CFS merit scores = 4.09048
CFS merit scores = 4.12834
CFS merit scores = 4.16466
CFS merit scores = 4.19883
CFS merit scores = 4.2322
CFS merit scores = 4.26376
CFS merit scores = 4.2916
CFS merit scores = 4.318
CFS merit scores = 4.34045
CFS merit scores = 4.35778
CFS merit scores = 4.36739
CFS merit scores = 4.37715
CFS merit scores = 4.38289
CFS merit scores = 4.38405
CFS merit scores = 4.38332
CFS merit scores = 4.38341
CFS merit scores = 4.37796
CFS merit scores = 4.35669
CFS merit scores = 4.32957
CFS merit scores = 4.29801
CFS merit scores = 4.26568
CFS merit scores = 4.23242
CFS merit scores = 4.13988
CFS merit scores = 4.03591
cnt = 1	feature = 80	correl = 0.430862	descr = Gibbs_of_Target_Sequence__Pos_20_Step_1
cnt = 2	feature = 1	correl = -0.133802	descr = Position_Specific_Bin_Base_0_Base_G
cnt = 3	feature = 4	correl = -0.101252	descr = Position_Specific_Bin_Base_1_Base_G
cnt = 4	feature = 206	correl = -0.0280486	descr = N_Gram_ACCA
cnt = 5	feature = 29	correl = 0.0526608	descr = Position_Specific_Bin_Base_10_Base_T
cnt = 6	feature = 664	correl = 0.0612734	descr = N_Gram_GGTAA
cnt = 7	feature = 759	correl = 0.0318364	descr = N_Gram_TAGT
cnt = 8	feature = 798	correl = 0.0221681	descr = N_Gram_TCGAG
cnt = 9	feature = 316	correl = 0.0810536	descr = N_Gram_CAACA
cnt = 10	feature = 802	correl = 0.0368401	descr = N_Gram_TCGCT
cnt = 11	feature = 665	correl = 0.0264541	descr = N_Gram_GGTAC
cnt = 12	feature = 278	correl = -0.0338617	descr = N_Gram_ATCCC
cnt = 13	feature = 674	correl = -0.0458904	descr = N_Gram_GGTTA
cnt = 14	feature = 603	correl = -0.0778013	descr = N_Gram_GCGT
cnt = 15	feature = 229	correl = -0.0430603	descr = N_Gram_ACTGC
cnt = 16	feature = 653	correl = -0.0925878	descr = N_Gram_GGGCC
cnt = 17	feature = 33	correl = 0.125549	descr = Position_Specific_Bin_Base_11_Base_T
cnt = 18	feature = 765	correl = 0.0295984	descr = N_Gram_TATAT
cnt = 19	feature = 704	correl = -0.0511571	descr = N_Gram_GTGGA
cnt = 20	feature = 11	correl = 0.071972	descr = Position_Specific_Bin_Base_4_Base_A
cnt = 21	feature = 228	correl = 0.0714999	descr = N_Gram_ACTGA
cnt = 22	feature = 47	correl = -0.0318497	descr = Position_Specific_Bin_Base_17_Base_C
cnt = 23	feature = 449	correl = -0.0835138	descr = N_Gram_CGGCC
cnt = 24	feature = 15	correl = 0.0263811	descr = Position_Specific_Bin_Base_5_Base_A
cnt = 25	feature = 461	correl = 0.0232146	descr = N_Gram_CGTCA
cnt = 26	feature = 767	correl = 0.0500814	descr = N_Gram_TATCA
cnt = 27	feature = 768	correl = 0.0494733	descr = N_Gram_TATCG
cnt = 28	feature = 675	correl = -0.0602351	descr = N_Gram_GGTTG
cnt = 29	feature = 10	correl = -0.0940207	descr = Position_Specific_Bin_Base_3_Base_T
cnt = 30	feature = 749	correl = 0.0872808	descr = N_Gram_TAGA
cnt = 31	feature = 56	correl = -0.111241	descr = Position_Specific_Bin_Base_19_Base_G
cnt = 32	feature = 525	correl = 0.0591745	descr = N_Gram_GAAT
cnt = 33	feature = 6	correl = 0.0261779	descr = Position_Specific_Bin_Base_2_Base_C
cnt = 34	feature = 233	correl = 0.0466349	descr = N_Gram_AGACA
cnt = 35	feature = 2	correl = 0.113364	descr = Position_Specific_Bin_Base_1_Base_A
cnt = 36	feature = 28	correl = -0.066724	descr = Position_Specific_Bin_Base_10_Base_G
cnt = 37	feature = 16	correl = -0.0739791	descr = Position_Specific_Bin_Base_5_Base_C
cnt = 38	feature = 77	correl = 0.0985553	descr = Gibbs_of_Target_Sequence__Pos_17_Step_1
cnt = 39	feature = 58	correl = 0.374637	descr = Position_Specific_Bin_Base_20_Base_A
cnt = 40	feature = 83	correl = 0.0456307	descr = PF_RNAi_Fold_3'Free_Count
cnt = 41	feature = 432	correl = -0.0562981	descr = N_Gram_CGC
cnt = 42	feature = 82	correl = 0.153355	descr = PF_RNAi_Fold_5'Free_Count
cnt = 43	feature = 76	correl = 0.112769	descr = Gibbs_of_Target_Sequence__Pos_16_Step_1
cnt = 44	feature = 631	correl = -0.163487	descr = N_Gram_GGC
cnt = 45	feature = 78	correl = 0.195875	descr = Gibbs_of_Target_Sequence__Pos_18_Step_1
cnt = 46	feature = 105	correl = 0.0738896	descr = Xue_Structure_Feature_A000
cnt = 47	feature = 81	correl = 0.227962	descr = PF_RNAi_Fold_Energy
num rows = 2188
num_elements = 105024
.*
optimization finished, #iter = 1510
nu = 0.470741
obj = -97.890844, rho = -0.557233
nSV = 1078, nBSV = 983
num rows = 243
num_elements = 11664
*
optimization finished, #iter = 168
nu = 0.498382
obj = -12.222987, rho = -0.543515
nSV = 140, nBSV = 105
.*
optimization finished, #iter = 1510
nu = 0.470741
obj = -97.890844, rho = -0.557233
nSV = 1078, nBSV = 983
CFS merit scores = 1.45094
CFS merit scores = 1.61677
CFS merit scores = 1.84661
CFS merit scores = 2.06622
CFS merit scores = 2.26651
CFS merit scores = 2.45123
CFS merit scores = 2.61211
CFS merit scores = 2.7611
CFS merit scores = 2.89711
CFS merit scores = 3.02148
CFS merit scores = 3.13103
CFS merit scores = 3.23385
CFS merit scores = 3.32789
CFS merit scores = 3.41531
CFS merit scores = 3.4973
CFS merit scores = 3.57483
CFS merit scores = 3.6502
CFS merit scores = 3.72185
CFS merit scores = 3.78874
CFS merit scores = 3.85018
CFS merit scores = 3.9048
CFS merit scores = 3.95602
CFS merit scores = 4.00416
CFS merit scores = 4.04886
CFS merit scores = 4.08903
CFS merit scores = 4.12622
CFS merit scores = 4.16041
CFS merit scores = 4.19532
CFS merit scores = 4.22751
CFS merit scores = 4.25573
CFS merit scores = 4.28348
CFS merit scores = 4.30993
CFS merit scores = 4.33598
CFS merit scores = 4.36046
CFS merit scores = 4.37507
CFS merit scores = 4.38108
CFS merit scores = 4.38921
CFS merit scores = 4.3918
CFS merit scores = 4.39408
CFS merit scores = 4.39416
CFS merit scores = 4.38541
CFS merit scores = 4.37012
CFS merit scores = 4.34824
CFS merit scores = 4.32014
CFS merit scores = 4.28369
CFS merit scores = 4.24766
CFS merit scores = 4.21455
CFS merit scores = 4.13472
CFS merit scores = 4.0031
cnt = 1	feature = 76	correl = 0.450938	descr = Gibbs_of_Target_Sequence__Pos_19_Step_1
cnt = 2	feature = 2	correl = -0.137997	descr = Position_Specific_Bin_Base_0_Base_G
cnt = 3	feature = 228	correl = 0.0623367	descr = N_Gram_ACTGA
cnt = 4	feature = 449	correl = 0.0707703	descr = N_Gram_CGTGA
cnt = 5	feature = 28	correl = -0.0499986	descr = Position_Specific_Bin_Base_11_Base_A
cnt = 6	feature = 308	correl = -0.0273231	descr = N_Gram_CAAAA
cnt = 7	feature = 33	correl = -0.0216303	descr = Position_Specific_Bin_Base_13_Base_G
cnt = 8	feature = 768	correl = 0.0681631	descr = N_Gram_TCCTA
cnt = 9	feature = 749	correl = 0.0245014	descr = N_Gram_TATTG
cnt = 10	feature = 11	correl = 0.0856056	descr = Position_Specific_Bin_Base_4_Base_A
cnt = 11	feature = 675	correl = -0.0387612	descr = N_Gram_GTGC
cnt = 12	feature = 645	correl = -0.0319899	descr = N_Gram_GGTGA
cnt = 13	feature = 603	correl = -0.0638674	descr = N_Gram_GGAGG
cnt = 14	feature = 278	correl = 0.0352818	descr = N_Gram_ATCCG
cnt = 15	feature = 687	correl = -0.0296454	descr = N_Gram_GTTA
cnt = 16	feature = 765	correl = -0.0240237	descr = N_Gram_TCCCG
cnt = 17	feature = 47	correl = 0.0369171	descr = Position_Specific_Bin_Base_18_Base_A
cnt = 18	feature = 664	correl = -0.0483411	descr = N_Gram_GTCCG
cnt = 19	feature = 229	correl = -0.0360249	descr = N_Gram_ACTGC
cnt = 20	feature = 501	correl = -0.0358564	descr = N_Gram_GAAGC
cnt = 21	feature = 15	correl = -0.0270439	descr = Position_Specific_Bin_Base_6_Base_C
cnt = 22	feature = 432	correl = -0.0709036	descr = N_Gram_CGGCC
cnt = 23	feature = 316	correl = 0.0359959	descr = N_Gram_CACAG
cnt = 24	feature = 704	correl = 0.0216735	descr = N_Gram_TAAAT
cnt = 25	feature = 4	correl = -0.0736756	descr = Position_Specific_Bin_Base_1_Base_G
cnt = 26	feature = 665	correl = -0.0514814	descr = N_Gram_GTCCT
cnt = 27	feature = 233	correl = 0.0508068	descr = N_Gram_AGACA
cnt = 28	feature = 10	correl = -0.0925996	descr = Position_Specific_Bin_Base_3_Base_T
cnt = 29	feature = 659	correl = 0.0287936	descr = N_Gram_GTCAA
cnt = 30	feature = 16	correl = 0.0870943	descr = Position_Specific_Bin_Base_7_Base_A
cnt = 31	feature = 56	correl = -0.178563	descr = Position_Specific_Bin_Base_20_Base_G
cnt = 32	feature = 81	correl = -0.175953	descr = Fold_of_RNAi_Sequence_Pos_0
cnt = 33	feature = 461	correl = 0.0380315	descr = N_Gram_CTAGA
cnt = 34	feature = 857	correl = 0.0616052	descr = N_Gram_TTAGA
cnt = 35	feature = 802	correl = 0.0434073	descr = N_Gram_TGAA
cnt = 36	feature = 759	correl = 0.0215083	descr = N_Gram_TCCA
cnt = 37	feature = 525	correl = -0.0292709	descr = N_Gram_GAGGT
cnt = 38	feature = 653	correl = 0.0437153	descr = N_Gram_GTAAA
cnt = 39	feature = 29	correl = -0.0485509	descr = Position_Specific_Bin_Base_11_Base_G
cnt = 40	feature = 80	correl = 0.0336633	descr = PF_RNAi_Fold_3'Free_Count
cnt = 41	feature = 83	correl = -0.116579	descr = Fold_of_RNAi_Sequence_Pos_2
cnt = 42	feature = 70	correl = 0.119637	descr = Gibbs_of_Target_Sequence__Pos_13_Step_1
cnt = 43	feature = 751	correl = 0.0404066	descr = N_Gram_TC
cnt = 44	feature = 77	correl = 0.432143	descr = Gibbs_of_Target_Sequence__Pos_20_Step_1
cnt = 45	feature = 105	correl = -0.100756	descr = Xue_Structure_Feature_C110
cnt = 46	feature = 662	correl = -0.0863963	descr = N_Gram_GTCC
cnt = 47	feature = 82	correl = -0.178464	descr = Fold_of_RNAi_Sequence_Pos_1
cnt = 48	feature = 78	correl = 0.214226	descr = PF_RNAi_Fold_Energy
cnt = 49	feature = 58	correl = 0.271228	descr = Gibbs_of_Target_Sequence_
num rows = 2188
num_elements = 109400
.*
optimization finished, #iter = 1447
nu = 0.481042
obj = -99.345164, rho = -0.519724
nSV = 1104, nBSV = 1005
num rows = 243
num_elements = 12150
*
optimization finished, #iter = 129
nu = 0.482667
obj = -12.300748, rho = -0.547984
nSV = 133, nBSV = 101
.*
optimization finished, #iter = 1447
nu = 0.481042
obj = -99.345164, rho = -0.519724
nSV = 1104, nBSV = 1005
CFS merit scores = 1.44541
CFS merit scores = 1.61707
CFS merit scores = 1.84472
CFS merit scores = 2.06606
CFS merit scores = 2.26442
CFS merit scores = 2.44087
CFS merit scores = 2.60375
CFS merit scores = 2.75065
CFS merit scores = 2.88885
CFS merit scores = 3.01801
CFS merit scores = 3.13494
CFS merit scores = 3.2458
CFS merit scores = 3.34747
CFS merit scores = 3.44147
CFS merit scores = 3.53119
CFS merit scores = 3.6177
CFS merit scores = 3.7007
CFS merit scores = 3.77144
CFS merit scores = 3.83887
CFS merit scores = 3.90006
CFS merit scores = 3.95987
CFS merit scores = 4.01307
CFS merit scores = 4.06142
CFS merit scores = 4.10696
CFS merit scores = 4.15106
CFS merit scores = 4.1934
CFS merit scores = 4.23342
CFS merit scores = 4.26854
CFS merit scores = 4.30191
CFS merit scores = 4.33361
CFS merit scores = 4.36581
CFS merit scores = 4.39762
CFS merit scores = 4.42549
CFS merit scores = 4.44739
CFS merit scores = 4.4701
CFS merit scores = 4.48956
CFS merit scores = 4.5059
CFS merit scores = 4.51761
CFS merit scores = 4.52949
CFS merit scores = 4.53961
CFS merit scores = 4.54963
CFS merit scores = 4.55718
CFS merit scores = 4.54886
CFS merit scores = 4.53623
CFS merit scores = 4.51983
CFS merit scores = 4.50066
CFS merit scores = 4.46713
CFS merit scores = 4.42422
CFS merit scores = 4.3817
cnt = 1	feature = 83	correl = 0.445412	descr = Gibbs_of_Target_Sequence__Pos_19_Step_1
cnt = 2	feature = 2	correl = -0.134318	descr = Position_Specific_Bin_Base_0_Base_G
cnt = 3	feature = 802	correl = -0.0354371	descr = N_Gram_TCCTG
cnt = 4	feature = 708	correl = 0.0352974	descr = N_Gram_GTGA
cnt = 5	feature = 229	correl = -0.0365522	descr = N_Gram_ACGT
cnt = 6	feature = 228	correl = -0.0519931	descr = N_Gram_ACGGG
cnt = 7	feature = 206	correl = 0.073167	descr = N_Gram_ACAT
cnt = 8	feature = 432	correl = -0.0414496	descr = N_Gram_CGACG
cnt = 9	feature = 765	correl = 0.0298168	descr = N_Gram_TAGTC
cnt = 10	feature = 857	correl = 0.0299642	descr = N_Gram_TGGAC
cnt = 11	feature = 105	correl = -0.0226742	descr = Xue_Structure_Feature_A111
cnt = 12	feature = 798	correl = -0.0499878	descr = N_Gram_TCCCC
cnt = 13	feature = 461	correl = -0.0276819	descr = N_Gram_CGGTT
cnt = 14	feature = 672	correl = 0.0395921	descr = N_Gram_GGTAA
cnt = 15	feature = 704	correl = 0.0481177	descr = N_Gram_GTCTA
cnt = 16	feature = 308	correl = -0.021528	descr = N_Gram_ATTAA
cnt = 17	feature = 316	correl = 0.0315011	descr = N_Gram_ATTGT
cnt = 18	feature = 792	correl = 0.0238637	descr = N_Gram_TCATA
cnt = 19	feature = 716	correl = -0.0577597	descr = N_Gram_GTGGG
cnt = 20	feature = 687	correl = -0.0251885	descr = N_Gram_GTAAT
cnt = 21	feature = 749	correl = -0.0288557	descr = N_Gram_TACG
cnt = 22	feature = 706	correl = 0.023864	descr = N_Gram_GTCTT
cnt = 23	feature = 278	correl = 0.0240922	descr = N_Gram_ATAGA
cnt = 24	feature = 603	correl = -0.0299975	descr = N_Gram_GCGGG
cnt = 25	feature = 452	correl = -0.0470947	descr = N_Gram_CGGCA
cnt = 26	feature = 11	correl = 0.0705931	descr = Position_Specific_Bin_Base_3_Base_G
cnt = 27	feature = 751	correl = 0.0496689	descr = N_Gram_TACT
cnt = 28	feature = 904	correl = 0.0391527	descr = N_Gram_TTCTC
cnt = 29	feature = 56	correl = 0.0342793	descr = Position_Specific_Bin_Base_18_Base_T
cnt = 30	feature = 675	correl = -0.0716173	descr = N_Gram_GGTCC
cnt = 31	feature = 33	correl = -0.0478523	descr = Position_Specific_Bin_Base_11_Base_G
cnt = 32	feature = 29	correl = -0.0520621	descr = Position_Specific_Bin_Base_10_Base_G
cnt = 33	feature = 759	correl = 0.067802	descr = N_Gram_TAGC
cnt = 34	feature = 914	correl = 0.0477703	descr = N_Gram_TTGGA
cnt = 35	feature = 10	correl = -0.128026	descr = Position_Specific_Bin_Base_2_Base_T
cnt = 36	feature = 58	correl = -0.127886	descr = Position_Specific_Bin_Base_19_Base_C
cnt = 37	feature = 664	correl = -0.0781102	descr = N_Gram_GGGGC
cnt = 38	feature = 47	correl = -0.0464534	descr = Position_Specific_Bin_Base_16_Base_C
cnt = 39	feature = 77	correl = 0.13154	descr = Gibbs_of_Target_Sequence__Pos_13_Step_1
cnt = 40	feature = 665	correl = -0.0569768	descr = N_Gram_GGGGT
cnt = 41	feature = 525	correl = -0.0305174	descr = N_Gram_GAAG
cnt = 42	feature = 768	correl = 0.0705929	descr = N_Gram_TATA
cnt = 43	feature = 81	correl = 0.110592	descr = Gibbs_of_Target_Sequence__Pos_17_Step_1
cnt = 44	feature = 78	correl = 0.148402	descr = Gibbs_of_Target_Sequence__Pos_14_Step_1
cnt = 45	feature = 76	correl = 0.0481381	descr = Gibbs_of_Target_Sequence__Pos_11_Step_1
cnt = 46	feature = 80	correl = 0.139503	descr = Gibbs_of_Target_Sequence__Pos_16_Step_1
cnt = 47	feature = 767	correl = 0.124041	descr = N_Gram_TAT
cnt = 48	feature = 653	correl = -0.138931	descr = N_Gram_GGG
cnt = 49	feature = 82	correl = 0.201542	descr = Gibbs_of_Target_Sequence__Pos_18_Step_1
num rows = 2188
num_elements = 109400
.*
optimization finished, #iter = 1344
nu = 0.486785
obj = -104.337536, rho = -0.501264
nSV = 1117, nBSV = 1017
num rows = 243
num_elements = 12150
*
optimization finished, #iter = 132
nu = 0.452334
obj = -11.062343, rho = -0.577477
nSV = 123, nBSV = 95
.*
optimization finished, #iter = 1344
nu = 0.486785
obj = -104.337536, rho = -0.501264
nSV = 1117, nBSV = 1017
CFS merit scores = 1.15546
CFS merit scores = 1.50289
CFS merit scores = 1.78257
CFS merit scores = 2.01986
CFS merit scores = 2.23168
CFS merit scores = 2.42132
CFS merit scores = 2.59551
CFS merit scores = 2.75624
CFS merit scores = 2.90575
CFS merit scores = 3.03621
CFS merit scores = 3.15862
CFS merit scores = 3.27206
CFS merit scores = 3.3758
CFS merit scores = 3.4706
CFS merit scores = 3.55779
CFS merit scores = 3.63893
CFS merit scores = 3.7148
CFS merit scores = 3.78633
CFS merit scores = 3.85394
CFS merit scores = 3.91787
CFS merit scores = 3.97944
CFS merit scores = 4.03732
CFS merit scores = 4.08326
CFS merit scores = 4.12821
CFS merit scores = 4.17203
CFS merit scores = 4.21291
CFS merit scores = 4.24892
CFS merit scores = 4.2794
CFS merit scores = 4.30757
CFS merit scores = 4.33433
CFS merit scores = 4.35967
CFS merit scores = 4.38246
CFS merit scores = 4.40539
CFS merit scores = 4.42624
CFS merit scores = 4.44708
CFS merit scores = 4.46078
CFS merit scores = 4.47347
CFS merit scores = 4.48269
CFS merit scores = 4.49037
CFS merit scores = 4.49917
CFS merit scores = 4.50462
CFS merit scores = 4.50423
CFS merit scores = 4.50383
CFS merit scores = 4.50355
CFS merit scores = 4.50214
CFS merit scores = 4.49477
CFS merit scores = 4.48842
CFS merit scores = 4.47447
CFS merit scores = 4.45333
CFS merit scores = 4.43304
CFS merit scores = 4.41297
CFS merit scores = 4.37545
cnt = 1	feature = 82	correl = 0.155462	descr = Gibbs_of_Target_Sequence__Pos_14_Step_1
cnt = 2	feature = 4	correl = -0.095692	descr = Position_Specific_Bin_Base_1_Base_G
cnt = 3	feature = 292	correl = 0.0411099	descr = N_Gram_ATCGA
cnt = 4	feature = 461	correl = -0.0509989	descr = N_Gram_CGTCG
cnt = 5	feature = 29	correl = 0.0436148	descr = Position_Specific_Bin_Base_9_Base_T
cnt = 6	feature = 706	correl = 0.0236165	descr = N_Gram_GTGTA
cnt = 7	feature = 432	correl = -0.029736	descr = N_Gram_CGAGT
cnt = 8	feature = 672	correl = -0.0457738	descr = N_Gram_GGTTA
cnt = 9	feature = 765	correl = 0.0230802	descr = N_Gram_TATTG
cnt = 10	feature = 11	correl = 0.0660375	descr = Position_Specific_Bin_Base_3_Base_G
cnt = 11	feature = 16	correl = 0.0521204	descr = Position_Specific_Bin_Base_5_Base_T
cnt = 12	feature = 228	correl = -0.0322178	descr = N_Gram_ACGTT
cnt = 13	feature = 701	correl = -0.0496444	descr = N_Gram_GTGGA
cnt = 14	feature = 631	correl = -0.0642513	descr = N_Gram_GGCAA
cnt = 15	feature = 654	correl = -0.0328268	descr = N_Gram_GGGCT
cnt = 16	feature = 2	correl = -0.146576	descr = Position_Specific_Bin_Base_0_Base_G
cnt = 17	feature = 603	correl = -0.0843941	descr = N_Gram_GCGT
cnt = 18	feature = 669	correl = -0.0846378	descr = N_Gram_GGTGC
cnt = 19	feature = 802	correl = 0.0984104	descr = N_Gram_TCGTG
cnt = 20	feature = 665	correl = 0.0242077	descr = N_Gram_GGTCA
cnt = 21	feature = 449	correl = -0.103508	descr = N_Gram_CGGCG
cnt = 22	feature = 525	correl = 0.0399057	descr = N_Gram_GAATT
cnt = 23	feature = 33	correl = 0.056225	descr = Position_Specific_Bin_Base_10_Base_T
cnt = 24	feature = 206	correl = 0.0348917	descr = N_Gram_ACAGC
cnt = 25	feature = 56	correl = 0.0371989	descr = Position_Specific_Bin_Base_18_Base_A
cnt = 26	feature = 358	correl = 0.0421472	descr = N_Gram_CATC
cnt = 27	feature = 749	correl = 0.0289965	descr = N_Gram_TAGGC
cnt = 28	feature = 6	correl = -0.0487253	descr = Position_Specific_Bin_Base_2_Base_A
cnt = 29	feature = 751	correl = 0.0229892	descr = N_Gram_TAGTG
cnt = 30	feature = 316	correl = -0.0343752	descr = N_Gram_ATTGA
cnt = 31	feature = 105	correl = -0.0810077	descr = Fold_of_RNAi_Sequence_Pos_14
cnt = 32	feature = 80	correl = 0.0262231	descr = Gibbs_of_Target_Sequence__Pos_12_Step_1
cnt = 33	feature = 798	correl = -0.0289937	descr = N_Gram_TCGGC
cnt = 34	feature = 759	correl = 0.0522734	descr = N_Gram_TATCG
cnt = 35	feature = 47	correl = -0.0324619	descr = Position_Specific_Bin_Base_15_Base_G
cnt = 36	feature = 653	correl = -0.0805885	descr = N_Gram_GGGCG
cnt = 37	feature = 229	correl = 0.0389079	descr = N_Gram_ACT
cnt = 38	feature = 308	correl = 0.0586631	descr = N_Gram_ATTA
cnt = 39	feature = 675	correl = 0.0433913	descr = N_Gram_GTAA
cnt = 40	feature = 10	correl = 0.0232199	descr = Position_Specific_Bin_Base_3_Base_A
cnt = 41	feature = 58	correl = -0.0554315	descr = Position_Specific_Bin_Base_18_Base_G
cnt = 42	feature = 15	correl = -0.0587711	descr = Position_Specific_Bin_Base_5_Base_C
cnt = 43	feature = 705	correl = 0.0377741	descr = N_Gram_GTGT
cnt = 44	feature = 78	correl = 0.121833	descr = Gibbs_of_Target_Sequence__Pos_10_Step_1
cnt = 45	feature = 768	correl = 0.0284493	descr = N_Gram_TCA
cnt = 46	feature = 664	correl = -0.0230042	descr = N_Gram_GGTC
cnt = 47	feature = 76	correl = 0.0851445	descr = Gibbs_of_Target_Sequence__Pos_8_Step_1
cnt = 48	feature = 643	correl = -0.0596644	descr = N_Gram_GGCT
cnt = 49	feature = 81	correl = 0.136849	descr = Gibbs_of_Target_Sequence__Pos_13_Step_1
cnt = 50	feature = 83	correl = 0.093925	descr = Gibbs_of_Target_Sequence__Pos_15_Step_1
cnt = 51	feature = 767	correl = 0.0498243	descr = N_Gram_TC
cnt = 52	feature = 77	correl = 0.105195	descr = Gibbs_of_Target_Sequence__Pos_9_Step_1
num rows = 2188
num_elements = 115964
.*
optimization finished, #iter = 1466
nu = 0.470389
obj = -98.353184, rho = -0.418705
nSV = 1082, nBSV = 979
num rows = 243
num_elements = 12879
*
optimization finished, #iter = 142
nu = 0.453655
obj = -11.426398, rho = -0.650664
nSV = 131, nBSV = 95
.*
optimization finished, #iter = 1466
nu = 0.470389
obj = -98.353184, rho = -0.418705
nSV = 1082, nBSV = 979
CFS merit scores = 1.14814
CFS merit scores = 1.49696
CFS merit scores = 1.7727
CFS merit scores = 2.0154
CFS merit scores = 2.22826
CFS merit scores = 2.41481
CFS merit scores = 2.58445
CFS merit scores = 2.73925
CFS merit scores = 2.87276
CFS merit scores = 2.99815
CFS merit scores = 3.11323
CFS merit scores = 3.22233
CFS merit scores = 3.32263
CFS merit scores = 3.41227
CFS merit scores = 3.49827
CFS merit scores = 3.58043
CFS merit scores = 3.65782
CFS merit scores = 3.72916
CFS merit scores = 3.79715
CFS merit scores = 3.86161
CFS merit scores = 3.92203
CFS merit scores = 3.97403
CFS merit scores = 4.0226
CFS merit scores = 4.06514
CFS merit scores = 4.10263
CFS merit scores = 4.13809
CFS merit scores = 4.17202
CFS merit scores = 4.19574
CFS merit scores = 4.21926
CFS merit scores = 4.24009
CFS merit scores = 4.25771
CFS merit scores = 4.26992
CFS merit scores = 4.27042
CFS merit scores = 4.26888
CFS merit scores = 4.26878
CFS merit scores = 4.27066
CFS merit scores = 4.26387
CFS merit scores = 4.25347
CFS merit scores = 4.24253
CFS merit scores = 4.22019
CFS merit scores = 4.19584
CFS merit scores = 4.16415
CFS merit scores = 4.1308
CFS merit scores = 4.0948
CFS merit scores = 4.04237
cnt = 1	feature = 81	correl = 0.148135	descr = Gibbs_of_Target_Sequence__Pos_14_Step_1
cnt = 2	feature = 2	correl = -0.140676	descr = Position_Specific_Bin_Base_0_Base_G
cnt = 3	feature = 251	correl = -0.0434305	descr = N_Gram_ACTGC
cnt = 4	feature = 749	correl = -0.0324242	descr = N_Gram_TACG
cnt = 5	feature = 308	correl = 0.0361481	descr = N_Gram_ATCTG
cnt = 6	feature = 653	correl = -0.065599	descr = N_Gram_GGCGT
cnt = 7	feature = 6	correl = -0.0393786	descr = Position_Specific_Bin_Base_2_Base_A
cnt = 8	feature = 29	correl = 0.0742035	descr = Position_Specific_Bin_Base_10_Base_A
cnt = 9	feature = 229	correl = -0.0254052	descr = N_Gram_ACCCT
cnt = 10	feature = 802	correl = -0.0350456	descr = N_Gram_TCCTG
cnt = 11	feature = 278	correl = 0.0369218	descr = N_Gram_AGTAA
cnt = 12	feature = 33	correl = -0.0442991	descr = Position_Specific_Bin_Base_11_Base_A
cnt = 13	feature = 316	correl = -0.0223839	descr = N_Gram_ATGTA
cnt = 14	feature = 11	correl = -0.0806065	descr = Position_Specific_Bin_Base_3_Base_T
cnt = 15	feature = 16	correl = 0.0456473	descr = Position_Specific_Bin_Base_5_Base_T
cnt = 16	feature = 765	correl = 0.0246843	descr = N_Gram_TAGT
cnt = 17	feature = 662	correl = -0.0530474	descr = N_Gram_GGGCA
cnt = 18	feature = 525	correl = 0.0496022	descr = N_Gram_CTTGT
cnt = 19	feature = 4	correl = 0.0868008	descr = Position_Specific_Bin_Base_1_Base_A
cnt = 20	feature = 675	correl = 0.031977	descr = N_Gram_GGTAC
cnt = 21	feature = 665	correl = -0.0276034	descr = N_Gram_GGGCT
cnt = 22	feature = 751	correl = 0.0543425	descr = N_Gram_TACT
cnt = 23	feature = 461	correl = -0.0420924	descr = N_Gram_CGGCT
cnt = 24	feature = 759	correl = 0.0629538	descr = N_Gram_TAGC
cnt = 25	feature = 28	correl = 0.0267607	descr = Position_Specific_Bin_Base_9_Base_T
cnt = 26	feature = 56	correl = 0.0544302	descr = Position_Specific_Bin_Base_18_Base_A
cnt = 27	feature = 206	correl = 0.0687084	descr = N_Gram_AATTC
cnt = 28	feature = 664	correl = -0.0677099	descr = N_Gram_GGGCG
cnt = 29	feature = 768	correl = 0.0735508	descr = N_Gram_TATA
cnt = 30	feature = 10	correl = 0.0489757	descr = Position_Specific_Bin_Base_3_Base_G
cnt = 31	feature = 1	correl = 0.118066	descr = Position_Specific_Bin_Base_0_Base_C
cnt = 32	feature = 83	correl = 0.110659	descr = Gibbs_of_Target_Sequence__Pos_16_Step_1
cnt = 33	feature = 105	correl = -0.0794602	descr = Fold_of_RNAi_Sequence_Pos_16
cnt = 34	feature = 47	correl = -0.0251609	descr = Position_Specific_Bin_Base_15_Base_T
cnt = 35	feature = 687	correl = 0.0574566	descr = N_Gram_GTAA
cnt = 36	feature = 58	correl = -0.0592457	descr = Position_Specific_Bin_Base_18_Base_G
cnt = 37	feature = 672	correl = -0.0487634	descr = N_Gram_GGT
cnt = 38	feature = 80	correl = 0.109971	descr = Gibbs_of_Target_Sequence__Pos_13_Step_1
cnt = 39	feature = 76	correl = 0.084493	descr = Gibbs_of_Target_Sequence__Pos_8_Step_1
cnt = 40	feature = 767	correl = 0.121458	descr = N_Gram_TAT
cnt = 41	feature = 78	correl = 0.118346	descr = Gibbs_of_Target_Sequence__Pos_10_Step_1
cnt = 42	feature = 82	correl = 0.0936792	descr = Gibbs_of_Target_Sequence__Pos_15_Step_1
cnt = 43	feature = 603	correl = -0.104032	descr = N_Gram_GCG
cnt = 44	feature = 77	correl = 0.103696	descr = Gibbs_of_Target_Sequence__Pos_9_Step_1
cnt = 45	feature = 432	correl = -0.0907006	descr = N_Gram_CG
num rows = 2188
num_elements = 100648
.*
optimization finished, #iter = 1346
nu = 0.480985
obj = -103.730422, rho = -0.439498
nSV = 1102, nBSV = 1014
num rows = 243
num_elements = 11178
*
optimization finished, #iter = 137
nu = 0.480378
obj = -11.529003, rho = -0.670262
nSV = 132, nBSV = 103
.*
optimization finished, #iter = 1346
nu = 0.480985
obj = -103.730422, rho = -0.439498
nSV = 1102, nBSV = 1014
TEST = 44 AVE CORR = 0.66148
