# Supplementary material for: Improving model predictions for RNA interference activities that use support vector machine regression by combining and filtering features
Source: BMC Bioinformatics. 2007 Jun 6;8:182. doi: 10.1186/1471-2105-8-182 (PMC1906837; doi:10.1186/1471-2105-8-182)
Supplement: Additional file 5 — tr_2431_cfsfilters. The features found to be useful by Correlation based Feature in training and testing the 2431 dataset by cross validation, at t-test values from 0 to 90. [file 1471-2105-8-182-S5.gz › tr_2431_file_45]

45
ave count = 42.7

CFS merit scores = 1.45362
CFS merit scores = 1.61763
CFS merit scores = 1.84867
CFS merit scores = 2.06711
CFS merit scores = 2.26186
CFS merit scores = 2.43536
CFS merit scores = 2.59244
CFS merit scores = 2.73651
CFS merit scores = 2.87027
CFS merit scores = 2.99484
CFS merit scores = 3.11055
CFS merit scores = 3.21836
CFS merit scores = 3.32233
CFS merit scores = 3.41485
CFS merit scores = 3.50068
CFS merit scores = 3.57744
CFS merit scores = 3.64553
CFS merit scores = 3.71327
CFS merit scores = 3.77516
CFS merit scores = 3.83317
CFS merit scores = 3.88739
CFS merit scores = 3.93785
CFS merit scores = 3.98362
CFS merit scores = 4.02789
CFS merit scores = 4.06359
CFS merit scores = 4.09728
CFS merit scores = 4.12949
CFS merit scores = 4.16157
CFS merit scores = 4.18784
CFS merit scores = 4.21029
CFS merit scores = 4.23079
CFS merit scores = 4.25094
CFS merit scores = 4.26939
CFS merit scores = 4.28514
CFS merit scores = 4.29968
CFS merit scores = 4.31383
CFS merit scores = 4.32374
CFS merit scores = 4.3294
CFS merit scores = 4.33075
CFS merit scores = 4.33186
CFS merit scores = 4.33251
CFS merit scores = 4.32926
CFS merit scores = 4.30154
CFS merit scores = 4.27159
CFS merit scores = 4.23941
CFS merit scores = 4.21142
CFS merit scores = 4.17471
CFS merit scores = 4.09327
cnt = 1	feature = 80	correl = 0.453617	descr = Gibbs_of_Target_Sequence__Pos_19_Step_1
cnt = 2	feature = 2	correl = -0.147904	descr = Position_Specific_Bin_Base_0_Base_G
cnt = 3	feature = 857	correl = -0.0729079	descr = N_Gram_TGGC
cnt = 4	feature = 229	correl = 0.0322388	descr = N_Gram_ACT
cnt = 5	feature = 432	correl = -0.0628694	descr = N_Gram_CGAA
cnt = 6	feature = 16	correl = 0.0302313	descr = Position_Specific_Bin_Base_6_Base_A
cnt = 7	feature = 767	correl = 0.0581326	descr = N_Gram_TATAA
cnt = 8	feature = 11	correl = 0.0728943	descr = Position_Specific_Bin_Base_4_Base_A
cnt = 9	feature = 308	correl = -0.0223571	descr = N_Gram_ATTAA
cnt = 10	feature = 674	correl = 0.0527852	descr = N_Gram_GGTAA
cnt = 11	feature = 768	correl = 0.0246684	descr = N_Gram_TATAG
cnt = 12	feature = 29	correl = -0.0627604	descr = Position_Specific_Bin_Base_10_Base_G
cnt = 13	feature = 664	correl = -0.0751546	descr = N_Gram_GGGCG
cnt = 14	feature = 675	correl = 0.0377116	descr = N_Gram_GGTCA
cnt = 15	feature = 525	correl = -0.0249477	descr = N_Gram_CTTTA
cnt = 16	feature = 206	correl = 0.0463099	descr = N_Gram_ACATC
cnt = 17	feature = 659	correl = -0.0782113	descr = N_Gram_GGGAA
cnt = 18	feature = 662	correl = -0.0429675	descr = N_Gram_GGGCA
cnt = 19	feature = 706	correl = 0.0291887	descr = N_Gram_GTGA
cnt = 20	feature = 449	correl = -0.0686803	descr = N_Gram_CGCGG
cnt = 21	feature = 6	correl = 0.0324388	descr = Position_Specific_Bin_Base_2_Base_C
cnt = 22	feature = 316	correl = 0.0467671	descr = N_Gram_ATTGG
cnt = 23	feature = 704	correl = 0.0232254	descr = N_Gram_GTCT
cnt = 24	feature = 802	correl = 0.0473653	descr = N_Gram_TCGC
cnt = 25	feature = 33	correl = 0.119654	descr = Position_Specific_Bin_Base_11_Base_T
cnt = 26	feature = 47	correl = -0.030179	descr = Position_Specific_Bin_Base_17_Base_C
cnt = 27	feature = 10	correl = -0.0843521	descr = Position_Specific_Bin_Base_3_Base_T
cnt = 28	feature = 759	correl = 0.0263143	descr = N_Gram_TAGG
cnt = 29	feature = 798	correl = 0.0484091	descr = N_Gram_TCCTT
cnt = 30	feature = 76	correl = 0.0982351	descr = Gibbs_of_Target_Sequence__Pos_15_Step_1
cnt = 31	feature = 653	correl = -0.0481587	descr = N_Gram_GGCGT
cnt = 32	feature = 105	correl = -0.0553405	descr = Xue_Structure_Feature_A101
cnt = 33	feature = 1	correl = 0.118807	descr = Position_Specific_Bin_Base_0_Base_C
cnt = 34	feature = 687	correl = 0.0377278	descr = N_Gram_GTAAG
cnt = 35	feature = 58	correl = 0.367786	descr = Position_Specific_Bin_Base_20_Base_A
cnt = 36	feature = 28	correl = -0.0600876	descr = Position_Specific_Bin_Base_10_Base_C
cnt = 37	feature = 78	correl = 0.1174	descr = Gibbs_of_Target_Sequence__Pos_17_Step_1
cnt = 38	feature = 631	correl = -0.031662	descr = N_Gram_GGAA
cnt = 39	feature = 56	correl = -0.1249	descr = Position_Specific_Bin_Base_19_Base_G
cnt = 40	feature = 603	correl = -0.0817647	descr = N_Gram_GCGC
cnt = 41	feature = 665	correl = -0.0859362	descr = N_Gram_GGGG
cnt = 42	feature = 461	correl = -0.0874776	descr = N_Gram_CGGG
cnt = 43	feature = 81	correl = 0.424665	descr = Gibbs_of_Target_Sequence__Pos_20_Step_1
cnt = 44	feature = 83	correl = 0.153415	descr = PF_RNAi_Fold_5'Free_Count
cnt = 45	feature = 765	correl = 0.119917	descr = N_Gram_TAT
cnt = 46	feature = 672	correl = -0.0341524	descr = N_Gram_GGT
cnt = 47	feature = 77	correl = 0.122177	descr = Gibbs_of_Target_Sequence__Pos_16_Step_1
cnt = 48	feature = 82	correl = 0.235364	descr = PF_RNAi_Fold_Energy
num rows = 2187
num_elements = 107163
.*
optimization finished, #iter = 1375
nu = 0.472190
obj = -99.994165, rho = -0.470077
nSV = 1085, nBSV = 991
num rows = 244
num_elements = 11956
*
optimization finished, #iter = 138
nu = 0.484724
obj = -12.821029, rho = -0.668429
nSV = 137, nBSV = 104
.*
optimization finished, #iter = 1375
nu = 0.472190
obj = -99.994165, rho = -0.470077
nSV = 1085, nBSV = 991
CFS merit scores = 1.45497
CFS merit scores = 1.61614
CFS merit scores = 1.84075
CFS merit scores = 2.05191
CFS merit scores = 2.24431
CFS merit scores = 2.41968
CFS merit scores = 2.5834
CFS merit scores = 2.73759
CFS merit scores = 2.87668
CFS merit scores = 3.00705
CFS merit scores = 3.12677
CFS merit scores = 3.23791
CFS merit scores = 3.34208
CFS merit scores = 3.43114
CFS merit scores = 3.51367
CFS merit scores = 3.59313
CFS merit scores = 3.66931
CFS merit scores = 3.7427
CFS merit scores = 3.80742
CFS merit scores = 3.86321
CFS merit scores = 3.91532
CFS merit scores = 3.95723
CFS merit scores = 3.99805
CFS merit scores = 4.03601
CFS merit scores = 4.07195
CFS merit scores = 4.10592
CFS merit scores = 4.13038
CFS merit scores = 4.15191
CFS merit scores = 4.16992
CFS merit scores = 4.18838
CFS merit scores = 4.20288
CFS merit scores = 4.21515
CFS merit scores = 4.22321
CFS merit scores = 4.2325
CFS merit scores = 4.23626
CFS merit scores = 4.22213
CFS merit scores = 4.20782
CFS merit scores = 4.19539
CFS merit scores = 4.18121
CFS merit scores = 4.14694
CFS merit scores = 4.11228
CFS merit scores = 4.04664
cnt = 1	feature = 81	correl = 0.454969	descr = Gibbs_of_Target_Sequence__Pos_19_Step_1
cnt = 2	feature = 2	correl = -0.147063	descr = Position_Specific_Bin_Base_0_Base_G
cnt = 3	feature = 525	correl = 0.0369199	descr = N_Gram_GACA
cnt = 4	feature = 29	correl = -0.0531629	descr = Position_Specific_Bin_Base_10_Base_G
cnt = 5	feature = 687	correl = 0.0479308	descr = N_Gram_GTCAA
cnt = 6	feature = 768	correl = 0.0247007	descr = N_Gram_TATGC
cnt = 7	feature = 47	correl = 0.0378871	descr = Position_Specific_Bin_Base_17_Base_A
cnt = 8	feature = 308	correl = 0.0786281	descr = N_Gram_ATTAT
cnt = 9	feature = 432	correl = -0.0323233	descr = N_Gram_CGCAA
cnt = 10	feature = 759	correl = 0.0693756	descr = N_Gram_TATAA
cnt = 11	feature = 657	correl = -0.0872542	descr = N_Gram_GGGCC
cnt = 12	feature = 798	correl = 0.0442783	descr = N_Gram_TCGC
cnt = 13	feature = 461	correl = 0.0293775	descr = N_Gram_CGTCT
cnt = 14	feature = 11	correl = 0.0675327	descr = Position_Specific_Bin_Base_3_Base_G
cnt = 15	feature = 653	correl = -0.0684294	descr = N_Gram_GGGAA
cnt = 16	feature = 16	correl = 0.0503412	descr = Position_Specific_Bin_Base_5_Base_T
cnt = 17	feature = 705	correl = -0.0567607	descr = N_Gram_GTGGA
cnt = 18	feature = 316	correl = 0.0452548	descr = N_Gram_ATTGT
cnt = 19	feature = 229	correl = 0.0515418	descr = N_Gram_ACTA
cnt = 20	feature = 802	correl = -0.05458	descr = N_Gram_TCGG
cnt = 21	feature = 767	correl = 0.0683243	descr = N_Gram_TATGA
cnt = 22	feature = 206	correl = 0.0470174	descr = N_Gram_ACAGT
cnt = 23	feature = 631	correl = -0.0497923	descr = N_Gram_GGAGG
cnt = 24	feature = 765	correl = 0.0540482	descr = N_Gram_TATCG
cnt = 25	feature = 10	correl = -0.126621	descr = Position_Specific_Bin_Base_2_Base_T
cnt = 26	feature = 857	correl = -0.0563053	descr = N_Gram_TGGGG
cnt = 27	feature = 603	correl = -0.0675003	descr = N_Gram_GCGTC
cnt = 28	feature = 675	correl = -0.03054	descr = N_Gram_GGTT
cnt = 29	feature = 749	correl = 0.0536343	descr = N_Gram_TAGAC
cnt = 30	feature = 105	correl = -0.0577757	descr = Xue_Structure_Feature_A100
cnt = 31	feature = 665	correl = -0.0834309	descr = N_Gram_GGGTG
cnt = 32	feature = 58	correl = 0.366173	descr = Position_Specific_Bin_Base_20_Base_A
cnt = 33	feature = 77	correl = 0.0973518	descr = Gibbs_of_Target_Sequence__Pos_15_Step_1
cnt = 34	feature = 70	correl = 0.0837438	descr = Gibbs_of_Target_Sequence__Pos_8_Step_1
cnt = 35	feature = 56	correl = -0.124906	descr = Position_Specific_Bin_Base_19_Base_G
cnt = 36	feature = 80	correl = 0.197882	descr = Gibbs_of_Target_Sequence__Pos_18_Step_1
cnt = 37	feature = 76	correl = 0.157174	descr = Gibbs_of_Target_Sequence__Pos_14_Step_1
cnt = 38	feature = 78	correl = 0.11928	descr = Gibbs_of_Target_Sequence__Pos_16_Step_1
cnt = 39	feature = 674	correl = -0.0974016	descr = N_Gram_GGTGG
cnt = 40	feature = 82	correl = 0.431022	descr = Gibbs_of_Target_Sequence__Pos_20_Step_1
cnt = 41	feature = 664	correl = -0.0544589	descr = N_Gram_GGGT
cnt = 42	feature = 83	correl = 0.232997	descr = PF_RNAi_Fold_Energy
num rows = 2188
num_elements = 94084
.*
optimization finished, #iter = 1328
nu = 0.485354
obj = -104.478523, rho = -0.401615
nSV = 1107, nBSV = 1028
num rows = 243
num_elements = 10449
*
optimization finished, #iter = 130
nu = 0.513130
obj = -12.755368, rho = -0.622998
nSV = 136, nBSV = 111
.*
optimization finished, #iter = 1328
nu = 0.485354
obj = -104.478523, rho = -0.401615
nSV = 1107, nBSV = 1028
CFS merit scores = 1.44852
CFS merit scores = 1.62016
CFS merit scores = 1.84438
CFS merit scores = 2.06027
CFS merit scores = 2.25317
CFS merit scores = 2.42778
CFS merit scores = 2.58852
CFS merit scores = 2.73778
CFS merit scores = 2.87554
CFS merit scores = 3.00067
CFS merit scores = 3.1162
CFS merit scores = 3.22099
CFS merit scores = 3.32266
CFS merit scores = 3.41665
CFS merit scores = 3.50013
CFS merit scores = 3.57647
CFS merit scores = 3.64832
CFS merit scores = 3.71061
CFS merit scores = 3.7669
CFS merit scores = 3.82174
CFS merit scores = 3.87564
CFS merit scores = 3.92766
CFS merit scores = 3.97381
CFS merit scores = 4.017
CFS merit scores = 4.05945
CFS merit scores = 4.09914
CFS merit scores = 4.13329
CFS merit scores = 4.16528
CFS merit scores = 4.18565
CFS merit scores = 4.19897
CFS merit scores = 4.19726
CFS merit scores = 4.19122
CFS merit scores = 4.18734
CFS merit scores = 4.16874
CFS merit scores = 4.1458
CFS merit scores = 4.12577
CFS merit scores = 4.10402
CFS merit scores = 4.05772
CFS merit scores = 3.99811
cnt = 1	feature = 81	correl = 0.448525	descr = Gibbs_of_Target_Sequence__Pos_19_Step_1
cnt = 2	feature = 2	correl = -0.135476	descr = Position_Specific_Bin_Base_0_Base_G
cnt = 3	feature = 759	correl = 0.0305702	descr = N_Gram_TCACC
cnt = 4	feature = 802	correl = 0.0259982	descr = N_Gram_TCTGT
cnt = 5	feature = 10	correl = -0.082375	descr = Position_Specific_Bin_Base_3_Base_T
cnt = 6	feature = 28	correl = -0.0579378	descr = Position_Specific_Bin_Base_10_Base_G
cnt = 7	feature = 865	correl = 0.0310416	descr = N_Gram_TTAGC
cnt = 8	feature = 452	correl = 0.0293553	descr = N_Gram_CGTCT
cnt = 9	feature = 525	correl = 0.0680599	descr = N_Gram_GACTA
cnt = 10	feature = 672	correl = 0.0266662	descr = N_Gram_GTATT
cnt = 11	feature = 278	correl = 0.0279739	descr = N_Gram_ATATA
cnt = 12	feature = 603	correl = -0.0626447	descr = N_Gram_GCTTT
cnt = 13	feature = 768	correl = -0.0315201	descr = N_Gram_TCCCA
cnt = 14	feature = 461	correl = 0.0648309	descr = N_Gram_CTAAG
cnt = 15	feature = 665	correl = -0.0709925	descr = N_Gram_GGTTG
cnt = 16	feature = 432	correl = -0.0667833	descr = N_Gram_CGCGG
cnt = 17	feature = 664	correl = -0.0589472	descr = N_Gram_GGTTA
cnt = 18	feature = 47	correl = -0.0668364	descr = Position_Specific_Bin_Base_16_Base_G
cnt = 19	feature = 751	correl = 0.0573999	descr = N_Gram_TATGA
cnt = 20	feature = 749	correl = 0.0461481	descr = N_Gram_TATCG
cnt = 21	feature = 4	correl = -0.0922977	descr = Position_Specific_Bin_Base_1_Base_G
cnt = 22	feature = 6	correl = 0.0587686	descr = Position_Specific_Bin_Base_2_Base_C
cnt = 23	feature = 16	correl = -0.046843	descr = Position_Specific_Bin_Base_6_Base_C
cnt = 24	feature = 33	correl = 0.122367	descr = Position_Specific_Bin_Base_11_Base_T
cnt = 25	feature = 675	correl = -0.0213989	descr = N_Gram_GTCAC
cnt = 26	feature = 11	correl = 0.0768797	descr = Position_Specific_Bin_Base_4_Base_A
cnt = 27	feature = 76	correl = 0.144465	descr = Gibbs_of_Target_Sequence__Pos_14_Step_1
cnt = 28	feature = 765	correl = 0.0284397	descr = N_Gram_TCCA
cnt = 29	feature = 58	correl = 0.0629845	descr = Position_Specific_Bin_Base_19_Base_T
cnt = 30	feature = 105	correl = -0.0709674	descr = Xue_Structure_Feature_A100
cnt = 31	feature = 29	correl = 0.0592604	descr = Position_Specific_Bin_Base_10_Base_T
cnt = 32	feature = 78	correl = 0.124245	descr = Gibbs_of_Target_Sequence__Pos_16_Step_1
cnt = 33	feature = 56	correl = -0.121187	descr = Position_Specific_Bin_Base_19_Base_C
cnt = 34	feature = 82	correl = 0.421589	descr = Gibbs_of_Target_Sequence__Pos_20_Step_1
cnt = 35	feature = 767	correl = -0.0361798	descr = N_Gram_TCCC
cnt = 36	feature = 653	correl = -0.0389671	descr = N_Gram_GGT
cnt = 37	feature = 77	correl = 0.0992392	descr = Gibbs_of_Target_Sequence__Pos_15_Step_1
cnt = 38	feature = 80	correl = 0.1985	descr = Gibbs_of_Target_Sequence__Pos_18_Step_1
cnt = 39	feature = 83	correl = 0.233596	descr = PF_RNAi_Fold_Energy
num rows = 2188
num_elements = 87520
.*
optimization finished, #iter = 1261
nu = 0.484378
obj = -106.282394, rho = -0.546978
nSV = 1095, nBSV = 1027
num rows = 243
num_elements = 9720
*
optimization finished, #iter = 125
nu = 0.474242
obj = -11.730476, rho = -0.582336
nSV = 133, nBSV = 100
.*
optimization finished, #iter = 1261
nu = 0.484378
obj = -106.282394, rho = -0.546978
nSV = 1095, nBSV = 1027
CFS merit scores = 1.149
CFS merit scores = 1.50275
CFS merit scores = 1.77945
CFS merit scores = 2.02338
CFS merit scores = 2.23033
CFS merit scores = 2.42008
CFS merit scores = 2.5925
CFS merit scores = 2.74885
CFS merit scores = 2.88533
CFS merit scores = 3.01471
CFS merit scores = 3.1369
CFS merit scores = 3.24024
CFS merit scores = 3.33791
CFS merit scores = 3.4276
CFS merit scores = 3.51175
CFS merit scores = 3.59208
CFS merit scores = 3.66391
CFS merit scores = 3.73397
CFS merit scores = 3.79839
CFS merit scores = 3.85529
CFS merit scores = 3.90858
CFS merit scores = 3.95865
CFS merit scores = 4.00333
CFS merit scores = 4.04622
CFS merit scores = 4.08408
CFS merit scores = 4.12177
CFS merit scores = 4.15107
CFS merit scores = 4.18168
CFS merit scores = 4.21021
CFS merit scores = 4.23423
CFS merit scores = 4.25846
CFS merit scores = 4.27631
CFS merit scores = 4.29385
CFS merit scores = 4.30662
CFS merit scores = 4.31753
CFS merit scores = 4.32542
CFS merit scores = 4.32259
CFS merit scores = 4.31776
CFS merit scores = 4.31144
CFS merit scores = 4.29677
CFS merit scores = 4.28074
CFS merit scores = 4.25265
CFS merit scores = 4.2114
CFS merit scores = 4.16189
CFS merit scores = 4.1008
cnt = 1	feature = 2	correl = -0.149004	descr = Position_Specific_Bin_Base_0_Base_G
cnt = 2	feature = 81	correl = 0.130389	descr = Gibbs_of_Target_Sequence__Pos_13_Step_1
cnt = 3	feature = 767	correl = 0.0536372	descr = N_Gram_TAGCA
cnt = 4	feature = 525	correl = 0.0367983	descr = N_Gram_CTGT
cnt = 5	feature = 449	correl = -0.0482257	descr = N_Gram_CGAGT
cnt = 6	feature = 17	correl = -0.0698688	descr = Position_Specific_Bin_Base_5_Base_C
cnt = 7	feature = 687	correl = 0.0273535	descr = N_Gram_GGTAC
cnt = 8	feature = 56	correl = 0.0434344	descr = Position_Specific_Bin_Base_18_Base_A
cnt = 9	feature = 229	correl = -0.0393504	descr = N_Gram_ACGAA
cnt = 10	feature = 21	correl = -0.125311	descr = Position_Specific_Bin_Base_7_Base_C
cnt = 11	feature = 11	correl = 0.0690295	descr = Position_Specific_Bin_Base_3_Base_G
cnt = 12	feature = 47	correl = -0.0268652	descr = Position_Specific_Bin_Base_15_Base_T
cnt = 13	feature = 857	correl = -0.0227017	descr = N_Gram_TGCCT
cnt = 14	feature = 765	correl = 0.0458411	descr = N_Gram_TAGAG
cnt = 15	feature = 768	correl = 0.0763828	descr = N_Gram_TAGCT
cnt = 16	feature = 834	correl = 0.0838988	descr = N_Gram_TCTGC
cnt = 17	feature = 461	correl = -0.0744575	descr = N_Gram_CGCGC
cnt = 18	feature = 672	correl = -0.0712699	descr = N_Gram_GGGAG
cnt = 19	feature = 802	correl = 0.0463357	descr = N_Gram_TCCAT
cnt = 20	feature = 16	correl = 0.0292485	descr = Position_Specific_Bin_Base_4_Base_T
cnt = 21	feature = 716	correl = 0.0246195	descr = N_Gram_GTGA
cnt = 22	feature = 653	correl = -0.0718658	descr = N_Gram_GGCA
cnt = 23	feature = 675	correl = -0.100407	descr = N_Gram_GGGCC
cnt = 24	feature = 664	correl = -0.0784959	descr = N_Gram_GGCGG
cnt = 25	feature = 749	correl = 0.0655212	descr = N_Gram_TAATT
cnt = 26	feature = 759	correl = 0.068002	descr = N_Gram_TACTA
cnt = 27	feature = 665	correl = -0.0635887	descr = N_Gram_GGCGT
cnt = 28	feature = 29	correl = 0.0751094	descr = Position_Specific_Bin_Base_10_Base_A
cnt = 29	feature = 105	correl = -0.0713483	descr = Fold_of_RNAi_Sequence_Pos_14
cnt = 30	feature = 1	correl = 0.115975	descr = Position_Specific_Bin_Base_0_Base_C
cnt = 31	feature = 603	correl = -0.0766338	descr = N_Gram_GCCCT
cnt = 32	feature = 706	correl = -0.0684849	descr = N_Gram_GTCC
cnt = 33	feature = 58	correl = -0.0471093	descr = Position_Specific_Bin_Base_18_Base_G
cnt = 34	feature = 206	correl = 0.082947	descr = N_Gram_ACAA
cnt = 35	feature = 10	correl = 0.0264599	descr = Position_Specific_Bin_Base_3_Base_A
cnt = 36	feature = 76	correl = 0.0868265	descr = Gibbs_of_Target_Sequence__Pos_8_Step_1
cnt = 37	feature = 432	correl = -0.0641635	descr = N_Gram_CCTG
cnt = 38	feature = 940	correl = 0.0532314	descr = N_Gram_TTTT
cnt = 39	feature = 751	correl = 0.0475776	descr = N_Gram_TACA
cnt = 40	feature = 80	correl = 0.0299313	descr = Gibbs_of_Target_Sequence__Pos_12_Step_1
cnt = 41	feature = 78	correl = 0.127807	descr = Gibbs_of_Target_Sequence__Pos_10_Step_1
cnt = 42	feature = 82	correl = 0.144853	descr = Gibbs_of_Target_Sequence__Pos_14_Step_1
cnt = 43	feature = 77	correl = 0.103143	descr = Gibbs_of_Target_Sequence__Pos_9_Step_1
cnt = 44	feature = 278	correl = 0.124512	descr = N_Gram_AT
cnt = 45	feature = 316	correl = 0.11887	descr = N_Gram_ATT
num rows = 2188
num_elements = 100648
.*
optimization finished, #iter = 1376
nu = 0.479974
obj = -102.687246, rho = -0.490707
nSV = 1095, nBSV = 1003
num rows = 243
num_elements = 11178
*
optimization finished, #iter = 144
nu = 0.494059
obj = -11.380840, rho = -0.618767
nSV = 132, nBSV = 103
.*
optimization finished, #iter = 1376
nu = 0.479974
obj = -102.687246, rho = -0.490707
nSV = 1095, nBSV = 1003
CFS merit scores = 1.19151
CFS merit scores = 1.50841
CFS merit scores = 1.77865
CFS merit scores = 2.01681
CFS merit scores = 2.22504
CFS merit scores = 2.41339
CFS merit scores = 2.58474
CFS merit scores = 2.74137
CFS merit scores = 2.88764
CFS merit scores = 3.01813
CFS merit scores = 3.13878
CFS merit scores = 3.24645
CFS merit scores = 3.34735
CFS merit scores = 3.44396
CFS merit scores = 3.53346
CFS merit scores = 3.60552
CFS merit scores = 3.67254
CFS merit scores = 3.73145
CFS merit scores = 3.78496
CFS merit scores = 3.8394
CFS merit scores = 3.88879
CFS merit scores = 3.92891
CFS merit scores = 3.96865
CFS merit scores = 4.00232
CFS merit scores = 4.03697
CFS merit scores = 4.05558
CFS merit scores = 4.0748
CFS merit scores = 4.09277
CFS merit scores = 4.11018
CFS merit scores = 4.12533
CFS merit scores = 4.13997
CFS merit scores = 4.15452
CFS merit scores = 4.15959
CFS merit scores = 4.16353
CFS merit scores = 4.15373
CFS merit scores = 4.13418
CFS merit scores = 4.10654
CFS merit scores = 4.0767
cnt = 1	feature = 83	correl = 0.191507	descr = Gibbs_of_Target_Sequence__Pos_18_Step_1
cnt = 2	feature = 10	correl = -0.0988791	descr = Position_Specific_Bin_Base_3_Base_T
cnt = 3	feature = 672	correl = 0.0282457	descr = N_Gram_GGTAC
cnt = 4	feature = 229	correl = -0.0375609	descr = N_Gram_ACGAC
cnt = 5	feature = 749	correl = 0.0306888	descr = N_Gram_TACCG
cnt = 6	feature = 768	correl = 0.0452054	descr = N_Gram_TAGTG
cnt = 7	feature = 432	correl = -0.0328284	descr = N_Gram_CGAAT
cnt = 8	feature = 452	correl = -0.0568818	descr = N_Gram_CGCGT
cnt = 9	feature = 665	correl = -0.0477275	descr = N_Gram_GGGGT
cnt = 10	feature = 751	correl = -0.0305078	descr = N_Gram_TACG
cnt = 11	feature = 687	correl = 0.0275186	descr = N_Gram_GTAAG
cnt = 12	feature = 15	correl = 0.0232815	descr = Position_Specific_Bin_Base_6_Base_A
cnt = 13	feature = 47	correl = 0.0692978	descr = Position_Specific_Bin_Base_16_Base_A
cnt = 14	feature = 461	correl = -0.0340151	descr = N_Gram_CGGCT
cnt = 15	feature = 759	correl = 0.0573345	descr = N_Gram_TAGAC
cnt = 16	feature = 765	correl = 0.0279371	descr = N_Gram_TAGGC
cnt = 17	feature = 2	correl = -0.131046	descr = Position_Specific_Bin_Base_0_Base_G
cnt = 18	feature = 78	correl = 0.123291	descr = Gibbs_of_Target_Sequence__Pos_13_Step_1
cnt = 19	feature = 704	correl = 0.0221769	descr = N_Gram_GTCT
cnt = 20	feature = 664	correl = -0.0704033	descr = N_Gram_GGGGC
cnt = 21	feature = 77	correl = 0.0449207	descr = Gibbs_of_Target_Sequence__Pos_11_Step_1
cnt = 22	feature = 525	correl = 0.0481221	descr = N_Gram_CTTGT
cnt = 23	feature = 105	correl = -0.0264646	descr = Fold_of_RNAi_Sequence_Pos_19
cnt = 24	feature = 802	correl = 0.0359057	descr = N_Gram_TCG
cnt = 25	feature = 11	correl = 0.0828221	descr = Position_Specific_Bin_Base_4_Base_A
cnt = 26	feature = 58	correl = 0.178008	descr = Position_Specific_Bin_Base_19_Base_A
cnt = 27	feature = 6	correl = 0.0358121	descr = Position_Specific_Bin_Base_2_Base_C
cnt = 28	feature = 653	correl = -0.0267822	descr = N_Gram_GGCTT
cnt = 29	feature = 603	correl = -0.0719225	descr = N_Gram_GCGC
cnt = 30	feature = 16	correl = -0.0363219	descr = Position_Specific_Bin_Base_6_Base_C
cnt = 31	feature = 316	correl = 0.098624	descr = N_Gram_ATTCT
cnt = 32	feature = 29	correl = 0.051879	descr = Position_Specific_Bin_Base_10_Base_T
cnt = 33	feature = 56	correl = -0.0409098	descr = Position_Specific_Bin_Base_18_Base_G
cnt = 34	feature = 767	correl = 0.032939	descr = N_Gram_TAGT
cnt = 35	feature = 81	correl = 0.108369	descr = Gibbs_of_Target_Sequence__Pos_16_Step_1
cnt = 36	feature = 76	correl = 0.123093	descr = Gibbs_of_Target_Sequence__Pos_10_Step_1
cnt = 37	feature = 82	correl = 0.0908647	descr = Gibbs_of_Target_Sequence__Pos_17_Step_1
cnt = 38	feature = 80	correl = 0.0943335	descr = Gibbs_of_Target_Sequence__Pos_15_Step_1
num rows = 2188
num_elements = 85332
.*
optimization finished, #iter = 1251
nu = 0.491157
obj = -106.141052, rho = -0.439302
nSV = 1105, nBSV = 1048
num rows = 243
num_elements = 9477
*
optimization finished, #iter = 104
nu = 0.402134
obj = -9.839497, rho = -0.494368
nSV = 111, nBSV = 88
.*
optimization finished, #iter = 1251
nu = 0.491157
obj = -106.141052, rho = -0.439302
nSV = 1105, nBSV = 1048
CFS merit scores = 1.43086
CFS merit scores = 1.61174
CFS merit scores = 1.85327
CFS merit scores = 2.07781
CFS merit scores = 2.27554
CFS merit scores = 2.45277
CFS merit scores = 2.6083
CFS merit scores = 2.75403
CFS merit scores = 2.88682
CFS merit scores = 3.01093
CFS merit scores = 3.12806
CFS merit scores = 3.23805
CFS merit scores = 3.34056
CFS merit scores = 3.43759
CFS merit scores = 3.51906
CFS merit scores = 3.59513
CFS merit scores = 3.66799
CFS merit scores = 3.7354
CFS merit scores = 3.80038
CFS merit scores = 3.85941
CFS merit scores = 3.91652
CFS merit scores = 3.96571
CFS merit scores = 4.00496
CFS merit scores = 4.04492
CFS merit scores = 4.08335
CFS merit scores = 4.12022
CFS merit scores = 4.15289
CFS merit scores = 4.1822
CFS merit scores = 4.21142
CFS merit scores = 4.2415
CFS merit scores = 4.25881
CFS merit scores = 4.27009
CFS merit scores = 4.28079
CFS merit scores = 4.28719
CFS merit scores = 4.28622
CFS merit scores = 4.28251
CFS merit scores = 4.27377
CFS merit scores = 4.26066
CFS merit scores = 4.24043
CFS merit scores = 4.21386
CFS merit scores = 4.18217
CFS merit scores = 4.14784
CFS merit scores = 4.05344
CFS merit scores = 3.94819
cnt = 1	feature = 80	correl = 0.430862	descr = Gibbs_of_Target_Sequence__Pos_20_Step_1
cnt = 2	feature = 1	correl = -0.133802	descr = Position_Specific_Bin_Base_0_Base_G
cnt = 3	feature = 4	correl = -0.101252	descr = Position_Specific_Bin_Base_1_Base_G
cnt = 4	feature = 206	correl = -0.0280486	descr = N_Gram_ACCA
cnt = 5	feature = 29	correl = 0.0526608	descr = Position_Specific_Bin_Base_10_Base_T
cnt = 6	feature = 664	correl = 0.0612734	descr = N_Gram_GGTAA
cnt = 7	feature = 759	correl = 0.0318364	descr = N_Gram_TAGT
cnt = 8	feature = 798	correl = 0.0221681	descr = N_Gram_TCGAG
cnt = 9	feature = 316	correl = 0.0810536	descr = N_Gram_CAACA
cnt = 10	feature = 802	correl = 0.0368401	descr = N_Gram_TCGCT
cnt = 11	feature = 665	correl = 0.0264541	descr = N_Gram_GGTAC
cnt = 12	feature = 278	correl = -0.0338617	descr = N_Gram_ATCCC
cnt = 13	feature = 603	correl = -0.0778013	descr = N_Gram_GCGT
cnt = 14	feature = 229	correl = -0.0430603	descr = N_Gram_ACTGC
cnt = 15	feature = 47	correl = -0.0318497	descr = Position_Specific_Bin_Base_17_Base_C
cnt = 16	feature = 33	correl = 0.125549	descr = Position_Specific_Bin_Base_11_Base_T
cnt = 17	feature = 11	correl = 0.071972	descr = Position_Specific_Bin_Base_4_Base_A
cnt = 18	feature = 765	correl = 0.0295984	descr = N_Gram_TATAT
cnt = 19	feature = 704	correl = -0.0511571	descr = N_Gram_GTGGA
cnt = 20	feature = 228	correl = 0.0714999	descr = N_Gram_ACTGA
cnt = 21	feature = 653	correl = -0.0925878	descr = N_Gram_GGGCC
cnt = 22	feature = 15	correl = 0.0263811	descr = Position_Specific_Bin_Base_5_Base_A
cnt = 23	feature = 749	correl = 0.0872808	descr = N_Gram_TAGA
cnt = 24	feature = 768	correl = 0.0494733	descr = N_Gram_TATCG
cnt = 25	feature = 767	correl = 0.0500814	descr = N_Gram_TATCA
cnt = 26	feature = 675	correl = -0.0602351	descr = N_Gram_GGTTG
cnt = 27	feature = 525	correl = 0.0591745	descr = N_Gram_GAAT
cnt = 28	feature = 461	correl = 0.0232146	descr = N_Gram_CGTCA
cnt = 29	feature = 56	correl = -0.111241	descr = Position_Specific_Bin_Base_19_Base_G
cnt = 30	feature = 10	correl = -0.0940207	descr = Position_Specific_Bin_Base_3_Base_T
cnt = 31	feature = 6	correl = 0.0261779	descr = Position_Specific_Bin_Base_2_Base_C
cnt = 32	feature = 2	correl = 0.113364	descr = Position_Specific_Bin_Base_1_Base_A
cnt = 33	feature = 233	correl = 0.0466349	descr = N_Gram_AGACA
cnt = 34	feature = 82	correl = 0.153355	descr = PF_RNAi_Fold_5'Free_Count
cnt = 35	feature = 16	correl = -0.0739791	descr = Position_Specific_Bin_Base_5_Base_C
cnt = 36	feature = 58	correl = 0.374637	descr = Position_Specific_Bin_Base_20_Base_A
cnt = 37	feature = 77	correl = 0.0985553	descr = Gibbs_of_Target_Sequence__Pos_17_Step_1
cnt = 38	feature = 432	correl = -0.0562981	descr = N_Gram_CGC
cnt = 39	feature = 83	correl = 0.0456307	descr = PF_RNAi_Fold_3'Free_Count
cnt = 40	feature = 631	correl = -0.163487	descr = N_Gram_GGC
cnt = 41	feature = 76	correl = 0.112769	descr = Gibbs_of_Target_Sequence__Pos_16_Step_1
cnt = 42	feature = 78	correl = 0.195875	descr = Gibbs_of_Target_Sequence__Pos_18_Step_1
cnt = 43	feature = 105	correl = 0.0738896	descr = Xue_Structure_Feature_A000
cnt = 44	feature = 81	correl = 0.227962	descr = PF_RNAi_Fold_Energy
num rows = 2188
num_elements = 98460
.*
optimization finished, #iter = 1420
nu = 0.470098
obj = -99.015435, rho = -0.498433
nSV = 1074, nBSV = 985
num rows = 243
num_elements = 10935
*
optimization finished, #iter = 167
nu = 0.511231
obj = -12.360944, rho = -0.527295
nSV = 140, nBSV = 107
.*
optimization finished, #iter = 1420
nu = 0.470098
obj = -99.015435, rho = -0.498433
nSV = 1074, nBSV = 985
CFS merit scores = 1.45094
CFS merit scores = 1.61677
CFS merit scores = 1.84661
CFS merit scores = 2.06165
CFS merit scores = 2.25806
CFS merit scores = 2.43567
CFS merit scores = 2.59627
CFS merit scores = 2.74484
CFS merit scores = 2.88013
CFS merit scores = 3.00194
CFS merit scores = 3.11646
CFS merit scores = 3.2166
CFS merit scores = 3.31462
CFS merit scores = 3.40432
CFS merit scores = 3.48816
CFS merit scores = 3.56206
CFS merit scores = 3.63053
CFS merit scores = 3.69132
CFS merit scores = 3.74692
CFS merit scores = 3.79737
CFS merit scores = 3.84815
CFS merit scores = 3.89552
CFS merit scores = 3.93546
CFS merit scores = 3.97389
CFS merit scores = 4.01326
CFS merit scores = 4.04688
CFS merit scores = 4.07796
CFS merit scores = 4.10668
CFS merit scores = 4.13364
CFS merit scores = 4.15649
CFS merit scores = 4.16957
CFS merit scores = 4.18103
CFS merit scores = 4.18171
CFS merit scores = 4.17012
CFS merit scores = 4.14969
CFS merit scores = 4.13211
CFS merit scores = 4.10153
CFS merit scores = 4.06236
CFS merit scores = 4.02264
CFS merit scores = 3.98372
CFS merit scores = 3.89978
CFS merit scores = 3.76467
cnt = 1	feature = 76	correl = 0.450938	descr = Gibbs_of_Target_Sequence__Pos_19_Step_1
cnt = 2	feature = 2	correl = -0.137997	descr = Position_Specific_Bin_Base_0_Base_G
cnt = 3	feature = 228	correl = 0.0623367	descr = N_Gram_ACTGA
cnt = 4	feature = 768	correl = 0.0681631	descr = N_Gram_TCCTA
cnt = 5	feature = 308	correl = -0.0273231	descr = N_Gram_CAAAA
cnt = 6	feature = 664	correl = -0.0483411	descr = N_Gram_GTCCG
cnt = 7	feature = 749	correl = 0.0245014	descr = N_Gram_TATTG
cnt = 8	feature = 33	correl = -0.0216303	descr = Position_Specific_Bin_Base_13_Base_G
cnt = 9	feature = 278	correl = 0.0352818	descr = N_Gram_ATCCG
cnt = 10	feature = 229	correl = -0.0360249	descr = N_Gram_ACTGC
cnt = 11	feature = 15	correl = -0.0270439	descr = Position_Specific_Bin_Base_6_Base_C
cnt = 12	feature = 47	correl = 0.0369171	descr = Position_Specific_Bin_Base_18_Base_A
cnt = 13	feature = 10	correl = -0.0925996	descr = Position_Specific_Bin_Base_3_Base_T
cnt = 14	feature = 765	correl = -0.0240237	descr = N_Gram_TCCCG
cnt = 15	feature = 687	correl = -0.0296454	descr = N_Gram_GTTA
cnt = 16	feature = 675	correl = -0.0387612	descr = N_Gram_GTGC
cnt = 17	feature = 653	correl = 0.0437153	descr = N_Gram_GTAAA
cnt = 18	feature = 432	correl = -0.0709036	descr = N_Gram_CGGCC
cnt = 19	feature = 11	correl = 0.0856056	descr = Position_Specific_Bin_Base_4_Base_A
cnt = 20	feature = 525	correl = -0.0292709	descr = N_Gram_GAGGT
cnt = 21	feature = 316	correl = 0.0359959	descr = N_Gram_CACAG
cnt = 22	feature = 29	correl = -0.0485509	descr = Position_Specific_Bin_Base_11_Base_G
cnt = 23	feature = 4	correl = -0.0736756	descr = Position_Specific_Bin_Base_1_Base_G
cnt = 24	feature = 665	correl = -0.0514814	descr = N_Gram_GTCCT
cnt = 25	feature = 461	correl = 0.0380315	descr = N_Gram_CTAGA
cnt = 26	feature = 659	correl = 0.0287936	descr = N_Gram_GTCAA
cnt = 27	feature = 16	correl = 0.0870943	descr = Position_Specific_Bin_Base_7_Base_A
cnt = 28	feature = 56	correl = -0.178563	descr = Position_Specific_Bin_Base_20_Base_G
cnt = 29	feature = 81	correl = -0.175953	descr = Fold_of_RNAi_Sequence_Pos_0
cnt = 30	feature = 802	correl = 0.0434073	descr = N_Gram_TGAA
cnt = 31	feature = 704	correl = 0.0216735	descr = N_Gram_TAAAT
cnt = 32	feature = 759	correl = 0.0215083	descr = N_Gram_TCCA
cnt = 33	feature = 80	correl = 0.0336633	descr = PF_RNAi_Fold_3'Free_Count
cnt = 34	feature = 83	correl = -0.116579	descr = Fold_of_RNAi_Sequence_Pos_2
cnt = 35	feature = 70	correl = 0.119637	descr = Gibbs_of_Target_Sequence__Pos_13_Step_1
cnt = 36	feature = 751	correl = 0.0404066	descr = N_Gram_TC
cnt = 37	feature = 77	correl = 0.432143	descr = Gibbs_of_Target_Sequence__Pos_20_Step_1
cnt = 38	feature = 105	correl = -0.100756	descr = Xue_Structure_Feature_C110
cnt = 39	feature = 662	correl = -0.0863963	descr = N_Gram_GTCC
cnt = 40	feature = 82	correl = -0.178464	descr = Fold_of_RNAi_Sequence_Pos_1
cnt = 41	feature = 78	correl = 0.214226	descr = PF_RNAi_Fold_Energy
cnt = 42	feature = 58	correl = 0.271228	descr = Gibbs_of_Target_Sequence_
num rows = 2188
num_elements = 94084
.*
optimization finished, #iter = 1304
nu = 0.481583
obj = -102.563486, rho = -0.459737
nSV = 1100, nBSV = 1014
num rows = 243
num_elements = 10449
*
optimization finished, #iter = 139
nu = 0.484839
obj = -12.486524, rho = -0.532419
nSV = 138, nBSV = 103
.*
optimization finished, #iter = 1304
nu = 0.481583
obj = -102.563486, rho = -0.459737
nSV = 1100, nBSV = 1014
CFS merit scores = 1.44541
CFS merit scores = 1.61707
CFS merit scores = 1.84472
CFS merit scores = 2.06606
CFS merit scores = 2.26442
CFS merit scores = 2.4389
CFS merit scores = 2.59567
CFS merit scores = 2.74439
CFS merit scores = 2.88136
CFS merit scores = 3.00714
CFS merit scores = 3.12726
CFS merit scores = 3.23615
CFS merit scores = 3.33442
CFS merit scores = 3.42767
CFS merit scores = 3.51755
CFS merit scores = 3.60436
CFS merit scores = 3.67896
CFS merit scores = 3.74934
CFS merit scores = 3.81251
CFS merit scores = 3.87408
CFS merit scores = 3.93016
CFS merit scores = 3.9809
CFS merit scores = 4.02859
CFS merit scores = 4.07446
CFS merit scores = 4.11909
CFS merit scores = 4.1585
CFS merit scores = 4.1967
CFS merit scores = 4.23385
CFS merit scores = 4.26748
CFS merit scores = 4.29967
CFS merit scores = 4.32987
CFS merit scores = 4.35821
CFS merit scores = 4.38214
CFS merit scores = 4.40634
CFS merit scores = 4.42919
CFS merit scores = 4.44526
CFS merit scores = 4.45918
CFS merit scores = 4.46957
CFS merit scores = 4.48101
CFS merit scores = 4.48903
CFS merit scores = 4.4834
CFS merit scores = 4.47291
CFS merit scores = 4.45662
CFS merit scores = 4.43609
CFS merit scores = 4.40271
CFS merit scores = 4.36353
CFS merit scores = 4.32013
cnt = 1	feature = 83	correl = 0.445412	descr = Gibbs_of_Target_Sequence__Pos_19_Step_1
cnt = 2	feature = 2	correl = -0.134318	descr = Position_Specific_Bin_Base_0_Base_G
cnt = 3	feature = 802	correl = -0.0354371	descr = N_Gram_TCCTG
cnt = 4	feature = 708	correl = 0.0352974	descr = N_Gram_GTGA
cnt = 5	feature = 229	correl = -0.0365522	descr = N_Gram_ACGT
cnt = 6	feature = 206	correl = 0.073167	descr = N_Gram_ACAT
cnt = 7	feature = 798	correl = -0.0499878	descr = N_Gram_TCCCC
cnt = 8	feature = 105	correl = -0.0226742	descr = Xue_Structure_Feature_A111
cnt = 9	feature = 765	correl = 0.0298168	descr = N_Gram_TAGTC
cnt = 10	feature = 432	correl = -0.0414496	descr = N_Gram_CGACG
cnt = 11	feature = 461	correl = -0.0276819	descr = N_Gram_CGGTT
cnt = 12	feature = 857	correl = 0.0299642	descr = N_Gram_TGGAC
cnt = 13	feature = 672	correl = 0.0395921	descr = N_Gram_GGTAA
cnt = 14	feature = 704	correl = 0.0481177	descr = N_Gram_GTCTA
cnt = 15	feature = 316	correl = 0.0315011	descr = N_Gram_ATTGT
cnt = 16	feature = 308	correl = -0.021528	descr = N_Gram_ATTAA
cnt = 17	feature = 792	correl = 0.0238637	descr = N_Gram_TCATA
cnt = 18	feature = 716	correl = -0.0577597	descr = N_Gram_GTGGG
cnt = 19	feature = 687	correl = -0.0251885	descr = N_Gram_GTAAT
cnt = 20	feature = 749	correl = -0.0288557	descr = N_Gram_TACG
cnt = 21	feature = 706	correl = 0.023864	descr = N_Gram_GTCTT
cnt = 22	feature = 278	correl = 0.0240922	descr = N_Gram_ATAGA
cnt = 23	feature = 759	correl = 0.067802	descr = N_Gram_TAGC
cnt = 24	feature = 11	correl = 0.0705931	descr = Position_Specific_Bin_Base_3_Base_G
cnt = 25	feature = 33	correl = -0.0478523	descr = Position_Specific_Bin_Base_11_Base_G
cnt = 26	feature = 603	correl = -0.0299975	descr = N_Gram_GCGGG
cnt = 27	feature = 56	correl = 0.0342793	descr = Position_Specific_Bin_Base_18_Base_T
cnt = 28	feature = 664	correl = -0.0781102	descr = N_Gram_GGGGC
cnt = 29	feature = 904	correl = 0.0391527	descr = N_Gram_TTCTC
cnt = 30	feature = 675	correl = -0.0716173	descr = N_Gram_GGTCC
cnt = 31	feature = 29	correl = -0.0520621	descr = Position_Specific_Bin_Base_10_Base_G
cnt = 32	feature = 751	correl = 0.0496689	descr = N_Gram_TACT
cnt = 33	feature = 47	correl = -0.0464534	descr = Position_Specific_Bin_Base_16_Base_C
cnt = 34	feature = 914	correl = 0.0477703	descr = N_Gram_TTGGA
cnt = 35	feature = 10	correl = -0.128026	descr = Position_Specific_Bin_Base_2_Base_T
cnt = 36	feature = 58	correl = -0.127886	descr = Position_Specific_Bin_Base_19_Base_C
cnt = 37	feature = 77	correl = 0.13154	descr = Gibbs_of_Target_Sequence__Pos_13_Step_1
cnt = 38	feature = 525	correl = -0.0305174	descr = N_Gram_GAAG
cnt = 39	feature = 665	correl = -0.0569768	descr = N_Gram_GGGGT
cnt = 40	feature = 768	correl = 0.0705929	descr = N_Gram_TATA
cnt = 41	feature = 80	correl = 0.139503	descr = Gibbs_of_Target_Sequence__Pos_16_Step_1
cnt = 42	feature = 78	correl = 0.148402	descr = Gibbs_of_Target_Sequence__Pos_14_Step_1
cnt = 43	feature = 76	correl = 0.0481381	descr = Gibbs_of_Target_Sequence__Pos_11_Step_1
cnt = 44	feature = 81	correl = 0.110592	descr = Gibbs_of_Target_Sequence__Pos_17_Step_1
cnt = 45	feature = 767	correl = 0.124041	descr = N_Gram_TAT
cnt = 46	feature = 653	correl = -0.138931	descr = N_Gram_GGG
cnt = 47	feature = 82	correl = 0.201542	descr = Gibbs_of_Target_Sequence__Pos_18_Step_1
num rows = 2188
num_elements = 105024
.*
optimization finished, #iter = 1346
nu = 0.489958
obj = -104.918253, rho = -0.474878
nSV = 1113, nBSV = 1038
num rows = 243
num_elements = 11664
*
optimization finished, #iter = 118
nu = 0.447833
obj = -11.085661, rho = -0.581572
nSV = 121, nBSV = 95
.*
optimization finished, #iter = 1346
nu = 0.489958
obj = -104.918253, rho = -0.474878
nSV = 1113, nBSV = 1038
CFS merit scores = 1.15546
CFS merit scores = 1.50289
CFS merit scores = 1.77695
CFS merit scores = 2.01157
CFS merit scores = 2.21855
CFS merit scores = 2.40436
CFS merit scores = 2.57277
CFS merit scores = 2.72814
CFS merit scores = 2.87319
CFS merit scores = 3.0066
CFS merit scores = 3.1315
CFS merit scores = 3.24596
CFS merit scores = 3.35263
CFS merit scores = 3.45162
CFS merit scores = 3.54327
CFS merit scores = 3.6286
CFS merit scores = 3.7051
CFS merit scores = 3.77598
CFS merit scores = 3.84293
CFS merit scores = 3.90557
CFS merit scores = 3.96545
CFS merit scores = 4.0233
CFS merit scores = 4.07725
CFS merit scores = 4.12379
CFS merit scores = 4.16391
CFS merit scores = 4.20112
CFS merit scores = 4.23617
CFS merit scores = 4.2688
CFS merit scores = 4.29905
CFS merit scores = 4.32738
CFS merit scores = 4.35321
CFS merit scores = 4.37821
CFS merit scores = 4.39767
CFS merit scores = 4.41369
CFS merit scores = 4.42603
CFS merit scores = 4.43966
CFS merit scores = 4.45331
CFS merit scores = 4.4609
CFS merit scores = 4.46931
CFS merit scores = 4.47402
CFS merit scores = 4.47552
CFS merit scores = 4.47591
CFS merit scores = 4.4728
CFS merit scores = 4.46537
CFS merit scores = 4.45771
CFS merit scores = 4.4429
CFS merit scores = 4.42283
CFS merit scores = 4.40198
CFS merit scores = 4.38114
CFS merit scores = 4.34411
cnt = 1	feature = 82	correl = 0.155462	descr = Gibbs_of_Target_Sequence__Pos_14_Step_1
cnt = 2	feature = 4	correl = -0.095692	descr = Position_Specific_Bin_Base_1_Base_G
cnt = 3	feature = 15	correl = -0.0587711	descr = Position_Specific_Bin_Base_5_Base_C
cnt = 4	feature = 672	correl = -0.0457738	descr = N_Gram_GGTTA
cnt = 5	feature = 706	correl = 0.0236165	descr = N_Gram_GTGTA
cnt = 6	feature = 2	correl = -0.146576	descr = Position_Specific_Bin_Base_0_Base_G
cnt = 7	feature = 228	correl = -0.0322178	descr = N_Gram_ACGTT
cnt = 8	feature = 432	correl = -0.029736	descr = N_Gram_CGAGT
cnt = 9	feature = 461	correl = -0.0509989	descr = N_Gram_CGTCG
cnt = 10	feature = 759	correl = 0.0522734	descr = N_Gram_TATCG
cnt = 11	feature = 206	correl = 0.0348917	descr = N_Gram_ACAGC
cnt = 12	feature = 654	correl = -0.0328268	descr = N_Gram_GGGCT
cnt = 13	feature = 765	correl = 0.0230802	descr = N_Gram_TATTG
cnt = 14	feature = 11	correl = 0.0660375	descr = Position_Specific_Bin_Base_3_Base_G
cnt = 15	feature = 56	correl = 0.0371989	descr = Position_Specific_Bin_Base_18_Base_A
cnt = 16	feature = 316	correl = -0.0343752	descr = N_Gram_ATTGA
cnt = 17	feature = 33	correl = 0.056225	descr = Position_Specific_Bin_Base_10_Base_T
cnt = 18	feature = 701	correl = -0.0496444	descr = N_Gram_GTGGA
cnt = 19	feature = 749	correl = 0.0289965	descr = N_Gram_TAGGC
cnt = 20	feature = 669	correl = -0.0846378	descr = N_Gram_GGTGC
cnt = 21	feature = 665	correl = 0.0242077	descr = N_Gram_GGTCA
cnt = 22	feature = 631	correl = -0.0642513	descr = N_Gram_GGCAA
cnt = 23	feature = 449	correl = -0.103508	descr = N_Gram_CGGCG
cnt = 24	feature = 802	correl = 0.0984104	descr = N_Gram_TCGTG
cnt = 25	feature = 751	correl = 0.0229892	descr = N_Gram_TAGTG
cnt = 26	feature = 358	correl = 0.0421472	descr = N_Gram_CATC
cnt = 27	feature = 603	correl = -0.0843941	descr = N_Gram_GCGT
cnt = 28	feature = 29	correl = 0.0436148	descr = Position_Specific_Bin_Base_9_Base_T
cnt = 29	feature = 6	correl = -0.0487253	descr = Position_Specific_Bin_Base_2_Base_A
cnt = 30	feature = 80	correl = 0.0262231	descr = Gibbs_of_Target_Sequence__Pos_12_Step_1
cnt = 31	feature = 798	correl = -0.0289937	descr = N_Gram_TCGGC
cnt = 32	feature = 47	correl = -0.0324619	descr = Position_Specific_Bin_Base_15_Base_G
cnt = 33	feature = 105	correl = -0.0810077	descr = Fold_of_RNAi_Sequence_Pos_14
cnt = 34	feature = 525	correl = 0.0399057	descr = N_Gram_GAATT
cnt = 35	feature = 16	correl = 0.0521204	descr = Position_Specific_Bin_Base_5_Base_T
cnt = 36	feature = 229	correl = 0.0389079	descr = N_Gram_ACT
cnt = 37	feature = 653	correl = -0.0805885	descr = N_Gram_GGGCG
cnt = 38	feature = 10	correl = 0.0232199	descr = Position_Specific_Bin_Base_3_Base_A
cnt = 39	feature = 675	correl = 0.0433913	descr = N_Gram_GTAA
cnt = 40	feature = 58	correl = -0.0554315	descr = Position_Specific_Bin_Base_18_Base_G
cnt = 41	feature = 78	correl = 0.121833	descr = Gibbs_of_Target_Sequence__Pos_10_Step_1
cnt = 42	feature = 705	correl = 0.0377741	descr = N_Gram_GTGT
cnt = 43	feature = 768	correl = 0.0284493	descr = N_Gram_TCA
cnt = 44	feature = 76	correl = 0.0851445	descr = Gibbs_of_Target_Sequence__Pos_8_Step_1
cnt = 45	feature = 664	correl = -0.0230042	descr = N_Gram_GGTC
cnt = 46	feature = 643	correl = -0.0596644	descr = N_Gram_GGCT
cnt = 47	feature = 81	correl = 0.136849	descr = Gibbs_of_Target_Sequence__Pos_13_Step_1
cnt = 48	feature = 83	correl = 0.093925	descr = Gibbs_of_Target_Sequence__Pos_15_Step_1
cnt = 49	feature = 767	correl = 0.0498243	descr = N_Gram_TC
cnt = 50	feature = 77	correl = 0.105195	descr = Gibbs_of_Target_Sequence__Pos_9_Step_1
num rows = 2188
num_elements = 111588
.*
optimization finished, #iter = 1452
nu = 0.470239
obj = -99.146021, rho = -0.432558
nSV = 1080, nBSV = 985
num rows = 243
num_elements = 12393
*
optimization finished, #iter = 132
nu = 0.451988
obj = -11.490805, rho = -0.639341
nSV = 127, nBSV = 95
.*
optimization finished, #iter = 1452
nu = 0.470239
obj = -99.146021, rho = -0.432558
nSV = 1080, nBSV = 985
CFS merit scores = 1.14814
CFS merit scores = 1.49696
CFS merit scores = 1.7727
CFS merit scores = 2.0154
CFS merit scores = 2.22826
CFS merit scores = 2.41481
CFS merit scores = 2.58445
CFS merit scores = 2.73925
CFS merit scores = 2.87276
CFS merit scores = 2.99815
CFS merit scores = 3.11323
CFS merit scores = 3.21627
cnt = 1	feature = 81	correl = 0.148135	descr = Gibbs_of_Target_Sequence__Pos_14_Step_1
cnt = 2	feature = 2	correl = -0.140676	descr = Position_Specific_Bin_Base_0_Base_G
cnt = 3	feature = 251	correl = -0.0434305	descr = N_Gram_ACTGC
cnt = 4	feature = 749	correl = -0.0324242	descr = N_Gram_TACG
cnt = 5	feature = 308	correl = 0.0361481	descr = N_Gram_ATCTG
cnt = 6	feature = 653	correl = -0.065599	descr = N_Gram_GGCGT
cnt = 7	feature = 6	correl = -0.0393786	descr = Position_Specific_Bin_Base_2_Base_A
cnt = 8	feature = 29	correl = 0.0742035	descr = Position_Specific_Bin_Base_10_Base_A
cnt = 9	feature = 229	correl = -0.0254052	descr = N_Gram_ACCCT
cnt = 10	feature = 802	correl = -0.0350456	descr = N_Gram_TCCTG
cnt = 11	feature = 278	correl = 0.0369218	descr = N_Gram_AGTAA
cnt = 12	feature = 665	correl = -0.0276034	descr = N_Gram_GGGCT
num rows = 2188
num_elements = 28444
*
optimization finished, #iter = 769
nu = 0.575933
obj = -146.759332, rho = -0.618031
nSV = 1268, nBSV = 1253
num rows = 243
num_elements = 3159
*
optimization finished, #iter = 78
nu = 0.555592
obj = -16.992780, rho = -0.639116
nSV = 138, nBSV = 132
*
optimization finished, #iter = 769
nu = 0.575933
obj = -146.759332, rho = -0.618031
nSV = 1268, nBSV = 1253
TEST = 45 AVE CORR = 0.631363
