# Supplementary material for: Improving model predictions for RNA interference activities that use support vector machine regression by combining and filtering features
Source: BMC Bioinformatics. 2007 Jun 6;8:182. doi: 10.1186/1471-2105-8-182 (PMC1906837; doi:10.1186/1471-2105-8-182)
Supplement: Additional file 5 — tr_2431_cfsfilters. The features found to be useful by Correlation based Feature in training and testing the 2431 dataset by cross validation, at t-test values from 0 to 90. [file 1471-2105-8-182-S5.gz › tr_2431_file_46]

46
ave count = 40.7

CFS merit scores = 1.45362
CFS merit scores = 1.61763
CFS merit scores = 1.84867
CFS merit scores = 2.06711
CFS merit scores = 2.26186
CFS merit scores = 2.43536
CFS merit scores = 2.59244
CFS merit scores = 2.73651
CFS merit scores = 2.87027
CFS merit scores = 2.9945
CFS merit scores = 3.11026
CFS merit scores = 3.2142
CFS merit scores = 3.3123
CFS merit scores = 3.40546
CFS merit scores = 3.49187
CFS merit scores = 3.56917
CFS merit scores = 3.63941
CFS merit scores = 3.70803
CFS merit scores = 3.76767
CFS merit scores = 3.82619
CFS merit scores = 3.87845
CFS merit scores = 3.92602
CFS merit scores = 3.9702
CFS merit scores = 4.00844
CFS merit scores = 4.04601
CFS merit scores = 4.07825
CFS merit scores = 4.11211
CFS merit scores = 4.14108
CFS merit scores = 4.16263
CFS merit scores = 4.1853
CFS merit scores = 4.20341
CFS merit scores = 4.219
CFS merit scores = 4.23173
CFS merit scores = 4.24153
CFS merit scores = 4.2484
CFS merit scores = 4.25349
CFS merit scores = 4.26005
CFS merit scores = 4.26366
CFS merit scores = 4.26465
CFS merit scores = 4.23283
CFS merit scores = 4.20363
CFS merit scores = 4.17504
CFS merit scores = 4.13502
CFS merit scores = 4.0608
cnt = 1	feature = 80	correl = 0.453617	descr = Gibbs_of_Target_Sequence__Pos_19_Step_1
cnt = 2	feature = 2	correl = -0.147904	descr = Position_Specific_Bin_Base_0_Base_G
cnt = 3	feature = 857	correl = -0.0729079	descr = N_Gram_TGGC
cnt = 4	feature = 229	correl = 0.0322388	descr = N_Gram_ACT
cnt = 5	feature = 432	correl = -0.0628694	descr = N_Gram_CGAA
cnt = 6	feature = 16	correl = 0.0302313	descr = Position_Specific_Bin_Base_6_Base_A
cnt = 7	feature = 767	correl = 0.0581326	descr = N_Gram_TATAA
cnt = 8	feature = 11	correl = 0.0728943	descr = Position_Specific_Bin_Base_4_Base_A
cnt = 9	feature = 308	correl = -0.0223571	descr = N_Gram_ATTAA
cnt = 10	feature = 687	correl = 0.0377278	descr = N_Gram_GTAAG
cnt = 11	feature = 768	correl = 0.0246684	descr = N_Gram_TATAG
cnt = 12	feature = 664	correl = -0.0751546	descr = N_Gram_GGGCG
cnt = 13	feature = 29	correl = -0.0627604	descr = Position_Specific_Bin_Base_10_Base_G
cnt = 14	feature = 675	correl = 0.0377116	descr = N_Gram_GGTCA
cnt = 15	feature = 525	correl = -0.0249477	descr = N_Gram_CTTTA
cnt = 16	feature = 206	correl = 0.0463099	descr = N_Gram_ACATC
cnt = 17	feature = 706	correl = 0.0291887	descr = N_Gram_GTGA
cnt = 18	feature = 659	correl = -0.0782113	descr = N_Gram_GGGAA
cnt = 19	feature = 449	correl = -0.0686803	descr = N_Gram_CGCGG
cnt = 20	feature = 6	correl = 0.0324388	descr = Position_Specific_Bin_Base_2_Base_C
cnt = 21	feature = 316	correl = 0.0467671	descr = N_Gram_ATTGG
cnt = 22	feature = 704	correl = 0.0232254	descr = N_Gram_GTCT
cnt = 23	feature = 802	correl = 0.0473653	descr = N_Gram_TCGC
cnt = 24	feature = 47	correl = -0.030179	descr = Position_Specific_Bin_Base_17_Base_C
cnt = 25	feature = 33	correl = 0.119654	descr = Position_Specific_Bin_Base_11_Base_T
cnt = 26	feature = 759	correl = 0.0263143	descr = N_Gram_TAGG
cnt = 27	feature = 10	correl = -0.0843521	descr = Position_Specific_Bin_Base_3_Base_T
cnt = 28	feature = 798	correl = 0.0484091	descr = N_Gram_TCCTT
cnt = 29	feature = 653	correl = -0.0481587	descr = N_Gram_GGCGT
cnt = 30	feature = 105	correl = -0.0553405	descr = Xue_Structure_Feature_A101
cnt = 31	feature = 76	correl = 0.0982351	descr = Gibbs_of_Target_Sequence__Pos_15_Step_1
cnt = 32	feature = 1	correl = 0.118807	descr = Position_Specific_Bin_Base_0_Base_C
cnt = 33	feature = 58	correl = 0.367786	descr = Position_Specific_Bin_Base_20_Base_A
cnt = 34	feature = 665	correl = -0.0859362	descr = N_Gram_GGGG
cnt = 35	feature = 56	correl = -0.1249	descr = Position_Specific_Bin_Base_19_Base_G
cnt = 36	feature = 461	correl = -0.0874776	descr = N_Gram_CGGG
cnt = 37	feature = 631	correl = -0.031662	descr = N_Gram_GGAA
cnt = 38	feature = 603	correl = -0.0817647	descr = N_Gram_GCGC
cnt = 39	feature = 78	correl = 0.1174	descr = Gibbs_of_Target_Sequence__Pos_17_Step_1
cnt = 40	feature = 672	correl = -0.0341524	descr = N_Gram_GGT
cnt = 41	feature = 81	correl = 0.424665	descr = Gibbs_of_Target_Sequence__Pos_20_Step_1
cnt = 42	feature = 765	correl = 0.119917	descr = N_Gram_TAT
cnt = 43	feature = 77	correl = 0.122177	descr = Gibbs_of_Target_Sequence__Pos_16_Step_1
cnt = 44	feature = 82	correl = 0.235364	descr = PF_RNAi_Fold_Energy
num rows = 2187
num_elements = 98415
.*
optimization finished, #iter = 1326
nu = 0.472069
obj = -100.609393, rho = -0.469876
nSV = 1087, nBSV = 993
num rows = 244
num_elements = 10980
*
optimization finished, #iter = 137
nu = 0.480410
obj = -12.852497, rho = -0.660185
nSV = 137, nBSV = 103
.*
optimization finished, #iter = 1326
nu = 0.472069
obj = -100.609393, rho = -0.469876
nSV = 1087, nBSV = 993
CFS merit scores = 1.45497
CFS merit scores = 1.61614
CFS merit scores = 1.84075
CFS merit scores = 2.05191
CFS merit scores = 2.24431
CFS merit scores = 2.41968
CFS merit scores = 2.5834
CFS merit scores = 2.73759
CFS merit scores = 2.87668
CFS merit scores = 3.00705
CFS merit scores = 3.12191
CFS merit scores = 3.2198
CFS merit scores = 3.31454
CFS merit scores = 3.40419
CFS merit scores = 3.48926
CFS merit scores = 3.56739
CFS merit scores = 3.63439
CFS merit scores = 3.69967
CFS merit scores = 3.75976
CFS merit scores = 3.81473
CFS merit scores = 3.86091
CFS merit scores = 3.89745
CFS merit scores = 3.92181
CFS merit scores = 3.94815
CFS merit scores = 3.97185
CFS merit scores = 3.99424
CFS merit scores = 4.01393
CFS merit scores = 4.03046
CFS merit scores = 4.04672
CFS merit scores = 4.06059
CFS merit scores = 4.06663
CFS merit scores = 4.0567
CFS merit scores = 4.04503
CFS merit scores = 4.03588
CFS merit scores = 4.00157
CFS merit scores = 3.96998
CFS merit scores = 3.90459
cnt = 1	feature = 81	correl = 0.454969	descr = Gibbs_of_Target_Sequence__Pos_19_Step_1
cnt = 2	feature = 2	correl = -0.147063	descr = Position_Specific_Bin_Base_0_Base_G
cnt = 3	feature = 525	correl = 0.0369199	descr = N_Gram_GACA
cnt = 4	feature = 29	correl = -0.0531629	descr = Position_Specific_Bin_Base_10_Base_G
cnt = 5	feature = 687	correl = 0.0479308	descr = N_Gram_GTCAA
cnt = 6	feature = 768	correl = 0.0247007	descr = N_Gram_TATGC
cnt = 7	feature = 47	correl = 0.0378871	descr = Position_Specific_Bin_Base_17_Base_A
cnt = 8	feature = 308	correl = 0.0786281	descr = N_Gram_ATTAT
cnt = 9	feature = 432	correl = -0.0323233	descr = N_Gram_CGCAA
cnt = 10	feature = 759	correl = 0.0693756	descr = N_Gram_TATAA
cnt = 11	feature = 461	correl = 0.0293775	descr = N_Gram_CGTCT
cnt = 12	feature = 631	correl = -0.0497923	descr = N_Gram_GGAGG
cnt = 13	feature = 653	correl = -0.0684294	descr = N_Gram_GGGAA
cnt = 14	feature = 11	correl = 0.0675327	descr = Position_Specific_Bin_Base_3_Base_G
cnt = 15	feature = 16	correl = 0.0503412	descr = Position_Specific_Bin_Base_5_Base_T
cnt = 16	feature = 316	correl = 0.0452548	descr = N_Gram_ATTGT
cnt = 17	feature = 206	correl = 0.0470174	descr = N_Gram_ACAGT
cnt = 18	feature = 767	correl = 0.0683243	descr = N_Gram_TATGA
cnt = 19	feature = 765	correl = 0.0540482	descr = N_Gram_TATCG
cnt = 20	feature = 665	correl = -0.0834309	descr = N_Gram_GGGTG
cnt = 21	feature = 675	correl = -0.03054	descr = N_Gram_GGTT
cnt = 22	feature = 10	correl = -0.126621	descr = Position_Specific_Bin_Base_2_Base_T
cnt = 23	feature = 603	correl = -0.0675003	descr = N_Gram_GCGTC
cnt = 24	feature = 802	correl = -0.05458	descr = N_Gram_TCGG
cnt = 25	feature = 105	correl = -0.0577757	descr = Xue_Structure_Feature_A100
cnt = 26	feature = 857	correl = -0.0563053	descr = N_Gram_TGGGG
cnt = 27	feature = 58	correl = 0.366173	descr = Position_Specific_Bin_Base_20_Base_A
cnt = 28	feature = 749	correl = 0.0536343	descr = N_Gram_TAGAC
cnt = 29	feature = 77	correl = 0.0973518	descr = Gibbs_of_Target_Sequence__Pos_15_Step_1
cnt = 30	feature = 70	correl = 0.0837438	descr = Gibbs_of_Target_Sequence__Pos_8_Step_1
cnt = 31	feature = 56	correl = -0.124906	descr = Position_Specific_Bin_Base_19_Base_G
cnt = 32	feature = 76	correl = 0.157174	descr = Gibbs_of_Target_Sequence__Pos_14_Step_1
cnt = 33	feature = 80	correl = 0.197882	descr = Gibbs_of_Target_Sequence__Pos_18_Step_1
cnt = 34	feature = 78	correl = 0.11928	descr = Gibbs_of_Target_Sequence__Pos_16_Step_1
cnt = 35	feature = 664	correl = -0.0544589	descr = N_Gram_GGGT
cnt = 36	feature = 82	correl = 0.431022	descr = Gibbs_of_Target_Sequence__Pos_20_Step_1
cnt = 37	feature = 83	correl = 0.232997	descr = PF_RNAi_Fold_Energy
num rows = 2188
num_elements = 83144
.*
optimization finished, #iter = 1290
nu = 0.487721
obj = -106.253735, rho = -0.457246
nSV = 1108, nBSV = 1040
num rows = 243
num_elements = 9234
*
optimization finished, #iter = 122
nu = 0.514946
obj = -12.932734, rho = -0.582749
nSV = 136, nBSV = 113
.*
optimization finished, #iter = 1290
nu = 0.487721
obj = -106.253735, rho = -0.457246
nSV = 1108, nBSV = 1040
CFS merit scores = 1.44852
CFS merit scores = 1.62016
CFS merit scores = 1.84438
CFS merit scores = 2.06027
CFS merit scores = 2.25317
CFS merit scores = 2.42717
CFS merit scores = 2.58181
CFS merit scores = 2.72627
CFS merit scores = 2.8631
CFS merit scores = 2.98972
CFS merit scores = 3.10522
CFS merit scores = 3.21327
CFS merit scores = 3.31096
CFS merit scores = 3.40285
CFS merit scores = 3.48802
CFS merit scores = 3.56683
CFS merit scores = 3.63354
CFS merit scores = 3.69584
CFS merit scores = 3.75743
CFS merit scores = 3.81213
CFS merit scores = 3.86323
CFS merit scores = 3.91238
CFS merit scores = 3.96004
CFS merit scores = 4.00418
CFS merit scores = 4.04833
CFS merit scores = 4.08417
CFS merit scores = 4.11489
CFS merit scores = 4.13334
CFS merit scores = 4.14267
CFS merit scores = 4.13918
CFS merit scores = 4.13338
CFS merit scores = 4.11226
CFS merit scores = 4.09036
CFS merit scores = 4.06788
CFS merit scores = 4.04777
CFS merit scores = 3.99828
cnt = 1	feature = 81	correl = 0.448525	descr = Gibbs_of_Target_Sequence__Pos_19_Step_1
cnt = 2	feature = 2	correl = -0.135476	descr = Position_Specific_Bin_Base_0_Base_G
cnt = 3	feature = 759	correl = 0.0305702	descr = N_Gram_TCACC
cnt = 4	feature = 802	correl = 0.0259982	descr = N_Gram_TCTGT
cnt = 5	feature = 10	correl = -0.082375	descr = Position_Specific_Bin_Base_3_Base_T
cnt = 6	feature = 765	correl = 0.0284397	descr = N_Gram_TCCA
cnt = 7	feature = 603	correl = -0.0626447	descr = N_Gram_GCTTT
cnt = 8	feature = 664	correl = -0.0589472	descr = N_Gram_GGTTA
cnt = 9	feature = 452	correl = 0.0293553	descr = N_Gram_CGTCT
cnt = 10	feature = 525	correl = 0.0680599	descr = N_Gram_GACTA
cnt = 11	feature = 672	correl = 0.0266662	descr = N_Gram_GTATT
cnt = 12	feature = 665	correl = -0.0709925	descr = N_Gram_GGTTG
cnt = 13	feature = 278	correl = 0.0279739	descr = N_Gram_ATATA
cnt = 14	feature = 461	correl = 0.0648309	descr = N_Gram_CTAAG
cnt = 15	feature = 768	correl = -0.0315201	descr = N_Gram_TCCCA
cnt = 16	feature = 432	correl = -0.0667833	descr = N_Gram_CGCGG
cnt = 17	feature = 4	correl = -0.0922977	descr = Position_Specific_Bin_Base_1_Base_G
cnt = 18	feature = 33	correl = 0.122367	descr = Position_Specific_Bin_Base_11_Base_T
cnt = 19	feature = 47	correl = -0.0668364	descr = Position_Specific_Bin_Base_16_Base_G
cnt = 20	feature = 751	correl = 0.0573999	descr = N_Gram_TATGA
cnt = 21	feature = 11	correl = 0.0768797	descr = Position_Specific_Bin_Base_4_Base_A
cnt = 22	feature = 749	correl = 0.0461481	descr = N_Gram_TATCG
cnt = 23	feature = 16	correl = -0.046843	descr = Position_Specific_Bin_Base_6_Base_C
cnt = 24	feature = 6	correl = 0.0587686	descr = Position_Specific_Bin_Base_2_Base_C
cnt = 25	feature = 675	correl = -0.0213989	descr = N_Gram_GTCAC
cnt = 26	feature = 76	correl = 0.144465	descr = Gibbs_of_Target_Sequence__Pos_14_Step_1
cnt = 27	feature = 29	correl = 0.0592604	descr = Position_Specific_Bin_Base_10_Base_T
cnt = 28	feature = 58	correl = 0.0629845	descr = Position_Specific_Bin_Base_19_Base_T
cnt = 29	feature = 105	correl = -0.0709674	descr = Xue_Structure_Feature_A100
cnt = 30	feature = 78	correl = 0.124245	descr = Gibbs_of_Target_Sequence__Pos_16_Step_1
cnt = 31	feature = 56	correl = -0.121187	descr = Position_Specific_Bin_Base_19_Base_C
cnt = 32	feature = 82	correl = 0.421589	descr = Gibbs_of_Target_Sequence__Pos_20_Step_1
cnt = 33	feature = 767	correl = -0.0361798	descr = N_Gram_TCCC
cnt = 34	feature = 653	correl = -0.0389671	descr = N_Gram_GGT
cnt = 35	feature = 77	correl = 0.0992392	descr = Gibbs_of_Target_Sequence__Pos_15_Step_1
cnt = 36	feature = 80	correl = 0.1985	descr = Gibbs_of_Target_Sequence__Pos_18_Step_1
num rows = 2188
num_elements = 80956
.*
optimization finished, #iter = 1206
nu = 0.484540
obj = -107.082107, rho = -0.542034
nSV = 1097, nBSV = 1033
num rows = 243
num_elements = 8991
*
optimization finished, #iter = 126
nu = 0.482563
obj = -11.850434, rho = -0.570666
nSV = 131, nBSV = 107
.*
optimization finished, #iter = 1206
nu = 0.484540
obj = -107.082107, rho = -0.542034
nSV = 1097, nBSV = 1033
CFS merit scores = 1.149
CFS merit scores = 1.50275
CFS merit scores = 1.77945
CFS merit scores = 2.02338
CFS merit scores = 2.23033
CFS merit scores = 2.42008
CFS merit scores = 2.58827
CFS merit scores = 2.74304
CFS merit scores = 2.87883
CFS merit scores = 3.00813
CFS merit scores = 3.11892
CFS merit scores = 3.22179
CFS merit scores = 3.31691
CFS merit scores = 3.40553
CFS merit scores = 3.48823
CFS merit scores = 3.56419
CFS merit scores = 3.63727
CFS merit scores = 3.70608
CFS merit scores = 3.76748
CFS merit scores = 3.82289
CFS merit scores = 3.87172
CFS merit scores = 3.91564
CFS merit scores = 3.95839
CFS merit scores = 3.99933
CFS merit scores = 4.03396
CFS merit scores = 4.06778
CFS merit scores = 4.09806
CFS merit scores = 4.12429
CFS merit scores = 4.15106
CFS merit scores = 4.17337
CFS merit scores = 4.19381
CFS merit scores = 4.20813
CFS merit scores = 4.22052
CFS merit scores = 4.22714
CFS merit scores = 4.22718
CFS merit scores = 4.22534
CFS merit scores = 4.21037
CFS merit scores = 4.19227
CFS merit scores = 4.16485
CFS merit scores = 4.12109
CFS merit scores = 4.06617
CFS merit scores = 4.00166
cnt = 1	feature = 2	correl = -0.149004	descr = Position_Specific_Bin_Base_0_Base_G
cnt = 2	feature = 81	correl = 0.130389	descr = Gibbs_of_Target_Sequence__Pos_13_Step_1
cnt = 3	feature = 767	correl = 0.0536372	descr = N_Gram_TAGCA
cnt = 4	feature = 525	correl = 0.0367983	descr = N_Gram_CTGT
cnt = 5	feature = 449	correl = -0.0482257	descr = N_Gram_CGAGT
cnt = 6	feature = 17	correl = -0.0698688	descr = Position_Specific_Bin_Base_5_Base_C
cnt = 7	feature = 56	correl = 0.0434344	descr = Position_Specific_Bin_Base_18_Base_A
cnt = 8	feature = 11	correl = 0.0690295	descr = Position_Specific_Bin_Base_3_Base_G
cnt = 9	feature = 21	correl = -0.125311	descr = Position_Specific_Bin_Base_7_Base_C
cnt = 10	feature = 229	correl = -0.0393504	descr = N_Gram_ACGAA
cnt = 11	feature = 47	correl = -0.0268652	descr = Position_Specific_Bin_Base_15_Base_T
cnt = 12	feature = 857	correl = -0.0227017	descr = N_Gram_TGCCT
cnt = 13	feature = 765	correl = 0.0458411	descr = N_Gram_TAGAG
cnt = 14	feature = 768	correl = 0.0763828	descr = N_Gram_TAGCT
cnt = 15	feature = 834	correl = 0.0838988	descr = N_Gram_TCTGC
cnt = 16	feature = 672	correl = -0.0712699	descr = N_Gram_GGGAG
cnt = 17	feature = 461	correl = -0.0744575	descr = N_Gram_CGCGC
cnt = 18	feature = 802	correl = 0.0463357	descr = N_Gram_TCCAT
cnt = 19	feature = 16	correl = 0.0292485	descr = Position_Specific_Bin_Base_4_Base_T
cnt = 20	feature = 653	correl = -0.0718658	descr = N_Gram_GGCA
cnt = 21	feature = 675	correl = -0.100407	descr = N_Gram_GGGCC
cnt = 22	feature = 664	correl = -0.0784959	descr = N_Gram_GGCGG
cnt = 23	feature = 749	correl = 0.0655212	descr = N_Gram_TAATT
cnt = 24	feature = 759	correl = 0.068002	descr = N_Gram_TACTA
cnt = 25	feature = 665	correl = -0.0635887	descr = N_Gram_GGCGT
cnt = 26	feature = 29	correl = 0.0751094	descr = Position_Specific_Bin_Base_10_Base_A
cnt = 27	feature = 105	correl = -0.0713483	descr = Fold_of_RNAi_Sequence_Pos_14
cnt = 28	feature = 1	correl = 0.115975	descr = Position_Specific_Bin_Base_0_Base_C
cnt = 29	feature = 603	correl = -0.0766338	descr = N_Gram_GCCCT
cnt = 30	feature = 706	correl = -0.0684849	descr = N_Gram_GTCC
cnt = 31	feature = 58	correl = -0.0471093	descr = Position_Specific_Bin_Base_18_Base_G
cnt = 32	feature = 751	correl = 0.0475776	descr = N_Gram_TACA
cnt = 33	feature = 76	correl = 0.0868265	descr = Gibbs_of_Target_Sequence__Pos_8_Step_1
cnt = 34	feature = 10	correl = 0.0264599	descr = Position_Specific_Bin_Base_3_Base_A
cnt = 35	feature = 940	correl = 0.0532314	descr = N_Gram_TTTT
cnt = 36	feature = 432	correl = -0.0641635	descr = N_Gram_CCTG
cnt = 37	feature = 80	correl = 0.0299313	descr = Gibbs_of_Target_Sequence__Pos_12_Step_1
cnt = 38	feature = 78	correl = 0.127807	descr = Gibbs_of_Target_Sequence__Pos_10_Step_1
cnt = 39	feature = 82	correl = 0.144853	descr = Gibbs_of_Target_Sequence__Pos_14_Step_1
cnt = 40	feature = 77	correl = 0.103143	descr = Gibbs_of_Target_Sequence__Pos_9_Step_1
cnt = 41	feature = 278	correl = 0.124512	descr = N_Gram_AT
cnt = 42	feature = 316	correl = 0.11887	descr = N_Gram_ATT
num rows = 2188
num_elements = 94084
.*
optimization finished, #iter = 1304
nu = 0.486691
obj = -103.896599, rho = -0.521750
nSV = 1102, nBSV = 1031
num rows = 243
num_elements = 10449
*
optimization finished, #iter = 145
nu = 0.501219
obj = -11.452232, rho = -0.620375
nSV = 133, nBSV = 105
.*
optimization finished, #iter = 1304
nu = 0.486691
obj = -103.896599, rho = -0.521750
nSV = 1102, nBSV = 1031
CFS merit scores = 1.19151
CFS merit scores = 1.50841
CFS merit scores = 1.77431
CFS merit scores = 2.00919
CFS merit scores = 2.21927
CFS merit scores = 2.41015
CFS merit scores = 2.58299
CFS merit scores = 2.74082
CFS merit scores = 2.88802
CFS merit scores = 3.01358
CFS merit scores = 3.12475
CFS merit scores = 3.22506
CFS merit scores = 3.32047
CFS merit scores = 3.41056
CFS merit scores = 3.49488
CFS merit scores = 3.55629
CFS merit scores = 3.61742
CFS merit scores = 3.67531
CFS merit scores = 3.7302
CFS merit scores = 3.77991
CFS merit scores = 3.82461
CFS merit scores = 3.86773
CFS merit scores = 3.9042
CFS merit scores = 3.92766
CFS merit scores = 3.9474
CFS merit scores = 3.96726
CFS merit scores = 3.98428
CFS merit scores = 4.00152
CFS merit scores = 4.01967
CFS merit scores = 4.03378
CFS merit scores = 4.04131
CFS merit scores = 4.04775
CFS merit scores = 4.0427
CFS merit scores = 4.0228
CFS merit scores = 3.99838
CFS merit scores = 3.97056
cnt = 1	feature = 83	correl = 0.191507	descr = Gibbs_of_Target_Sequence__Pos_18_Step_1
cnt = 2	feature = 10	correl = -0.0988791	descr = Position_Specific_Bin_Base_3_Base_T
cnt = 3	feature = 229	correl = -0.0375609	descr = N_Gram_ACGAC
cnt = 4	feature = 768	correl = 0.0452054	descr = N_Gram_TAGTG
cnt = 5	feature = 751	correl = -0.0305078	descr = N_Gram_TACG
cnt = 6	feature = 749	correl = 0.0306888	descr = N_Gram_TACCG
cnt = 7	feature = 432	correl = -0.0328284	descr = N_Gram_CGAAT
cnt = 8	feature = 665	correl = -0.0477275	descr = N_Gram_GGGGT
cnt = 9	feature = 452	correl = -0.0568818	descr = N_Gram_CGCGT
cnt = 10	feature = 2	correl = -0.131046	descr = Position_Specific_Bin_Base_0_Base_G
cnt = 11	feature = 653	correl = -0.0267822	descr = N_Gram_GGCTT
cnt = 12	feature = 15	correl = 0.0232815	descr = Position_Specific_Bin_Base_6_Base_A
cnt = 13	feature = 47	correl = 0.0692978	descr = Position_Specific_Bin_Base_16_Base_A
cnt = 14	feature = 78	correl = 0.123291	descr = Gibbs_of_Target_Sequence__Pos_13_Step_1
cnt = 15	feature = 759	correl = 0.0573345	descr = N_Gram_TAGAC
cnt = 16	feature = 77	correl = 0.0449207	descr = Gibbs_of_Target_Sequence__Pos_11_Step_1
cnt = 17	feature = 765	correl = 0.0279371	descr = N_Gram_TAGGC
cnt = 18	feature = 664	correl = -0.0704033	descr = N_Gram_GGGGC
cnt = 19	feature = 704	correl = 0.0221769	descr = N_Gram_GTCT
cnt = 20	feature = 802	correl = 0.0359057	descr = N_Gram_TCG
cnt = 21	feature = 105	correl = -0.0264646	descr = Fold_of_RNAi_Sequence_Pos_19
cnt = 22	feature = 11	correl = 0.0828221	descr = Position_Specific_Bin_Base_4_Base_A
cnt = 23	feature = 525	correl = 0.0481221	descr = N_Gram_CTTGT
cnt = 24	feature = 58	correl = 0.178008	descr = Position_Specific_Bin_Base_19_Base_A
cnt = 25	feature = 6	correl = 0.0358121	descr = Position_Specific_Bin_Base_2_Base_C
cnt = 26	feature = 603	correl = -0.0719225	descr = N_Gram_GCGC
cnt = 27	feature = 16	correl = -0.0363219	descr = Position_Specific_Bin_Base_6_Base_C
cnt = 28	feature = 316	correl = 0.098624	descr = N_Gram_ATTCT
cnt = 29	feature = 29	correl = 0.051879	descr = Position_Specific_Bin_Base_10_Base_T
cnt = 30	feature = 461	correl = -0.0340151	descr = N_Gram_CGGCT
cnt = 31	feature = 56	correl = -0.0409098	descr = Position_Specific_Bin_Base_18_Base_G
cnt = 32	feature = 767	correl = 0.032939	descr = N_Gram_TAGT
cnt = 33	feature = 81	correl = 0.108369	descr = Gibbs_of_Target_Sequence__Pos_16_Step_1
cnt = 34	feature = 76	correl = 0.123093	descr = Gibbs_of_Target_Sequence__Pos_10_Step_1
cnt = 35	feature = 82	correl = 0.0908647	descr = Gibbs_of_Target_Sequence__Pos_17_Step_1
cnt = 36	feature = 80	correl = 0.0943335	descr = Gibbs_of_Target_Sequence__Pos_15_Step_1
num rows = 2188
num_elements = 80956
.*
optimization finished, #iter = 1230
nu = 0.492505
obj = -106.395021, rho = -0.467508
nSV = 1108, nBSV = 1047
num rows = 243
num_elements = 8991
*
optimization finished, #iter = 102
nu = 0.400894
obj = -9.859700, rho = -0.506321
nSV = 109, nBSV = 88
.*
optimization finished, #iter = 1230
nu = 0.492505
obj = -106.395021, rho = -0.467508
nSV = 1108, nBSV = 1047
CFS merit scores = 1.43086
CFS merit scores = 1.60301
CFS merit scores = 1.84094
CFS merit scores = 2.05859
CFS merit scores = 2.25521
CFS merit scores = 2.43231
CFS merit scores = 2.59519
CFS merit scores = 2.74362
CFS merit scores = 2.88053
CFS merit scores = 3.0068
CFS merit scores = 3.12408
CFS merit scores = 3.22858
CFS merit scores = 3.32836
CFS merit scores = 3.41709
CFS merit scores = 3.49788
CFS merit scores = 3.57293
CFS merit scores = 3.6417
CFS merit scores = 3.70499
CFS merit scores = 3.76553
CFS merit scores = 3.81905
CFS merit scores = 3.86795
CFS merit scores = 3.91226
CFS merit scores = 3.95629
CFS merit scores = 3.99538
CFS merit scores = 4.02764
CFS merit scores = 4.05627
CFS merit scores = 4.07445
CFS merit scores = 4.09118
CFS merit scores = 4.10451
CFS merit scores = 4.10657
CFS merit scores = 4.0986
CFS merit scores = 4.08973
CFS merit scores = 4.07781
CFS merit scores = 4.06033
CFS merit scores = 4.02578
CFS merit scores = 3.92575
CFS merit scores = 3.81171
cnt = 1	feature = 80	correl = 0.430862	descr = Gibbs_of_Target_Sequence__Pos_20_Step_1
cnt = 2	feature = 56	correl = -0.111241	descr = Position_Specific_Bin_Base_19_Base_G
cnt = 3	feature = 10	correl = -0.0940207	descr = Position_Specific_Bin_Base_3_Base_T
cnt = 4	feature = 316	correl = 0.0810536	descr = N_Gram_CAACA
cnt = 5	feature = 665	correl = 0.0264541	descr = N_Gram_GGTAC
cnt = 6	feature = 767	correl = 0.0500814	descr = N_Gram_TATCA
cnt = 7	feature = 653	correl = -0.0925878	descr = N_Gram_GGGCC
cnt = 8	feature = 802	correl = 0.0368401	descr = N_Gram_TCGCT
cnt = 9	feature = 461	correl = 0.0232146	descr = N_Gram_CGTCA
cnt = 10	feature = 765	correl = 0.0295984	descr = N_Gram_TATAT
cnt = 11	feature = 229	correl = -0.0430603	descr = N_Gram_ACTGC
cnt = 12	feature = 768	correl = 0.0494733	descr = N_Gram_TATCG
cnt = 13	feature = 704	correl = -0.0511571	descr = N_Gram_GTGGA
cnt = 14	feature = 29	correl = 0.0526608	descr = Position_Specific_Bin_Base_10_Base_T
cnt = 15	feature = 759	correl = 0.0318364	descr = N_Gram_TAGT
cnt = 16	feature = 664	correl = 0.0612734	descr = N_Gram_GGTAA
cnt = 17	feature = 2	correl = 0.113364	descr = Position_Specific_Bin_Base_1_Base_A
cnt = 18	feature = 675	correl = -0.0602351	descr = N_Gram_GGTTG
cnt = 19	feature = 15	correl = 0.0263811	descr = Position_Specific_Bin_Base_5_Base_A
cnt = 20	feature = 47	correl = -0.0318497	descr = Position_Specific_Bin_Base_17_Base_C
cnt = 21	feature = 278	correl = -0.0338617	descr = N_Gram_ATCCC
cnt = 22	feature = 11	correl = 0.071972	descr = Position_Specific_Bin_Base_4_Base_A
cnt = 23	feature = 33	correl = 0.125549	descr = Position_Specific_Bin_Base_11_Base_T
cnt = 24	feature = 749	correl = 0.0872808	descr = N_Gram_TAGA
cnt = 25	feature = 525	correl = 0.0591745	descr = N_Gram_GAAT
cnt = 26	feature = 603	correl = -0.0778013	descr = N_Gram_GCGT
cnt = 27	feature = 6	correl = 0.0261779	descr = Position_Specific_Bin_Base_2_Base_C
cnt = 28	feature = 4	correl = -0.101252	descr = Position_Specific_Bin_Base_1_Base_G
cnt = 29	feature = 82	correl = 0.153355	descr = PF_RNAi_Fold_5'Free_Count
cnt = 30	feature = 16	correl = -0.0739791	descr = Position_Specific_Bin_Base_5_Base_C
cnt = 31	feature = 58	correl = 0.374637	descr = Position_Specific_Bin_Base_20_Base_A
cnt = 32	feature = 77	correl = 0.0985553	descr = Gibbs_of_Target_Sequence__Pos_17_Step_1
cnt = 33	feature = 432	correl = -0.0562981	descr = N_Gram_CGC
cnt = 34	feature = 83	correl = 0.0456307	descr = PF_RNAi_Fold_3'Free_Count
cnt = 35	feature = 76	correl = 0.112769	descr = Gibbs_of_Target_Sequence__Pos_16_Step_1
cnt = 36	feature = 105	correl = 0.0738896	descr = Xue_Structure_Feature_A000
cnt = 37	feature = 81	correl = 0.227962	descr = PF_RNAi_Fold_Energy
num rows = 2188
num_elements = 83144
.*
optimization finished, #iter = 1296
nu = 0.482018
obj = -103.772454, rho = -0.515473
nSV = 1093, nBSV = 1019
num rows = 243
num_elements = 9234
*
optimization finished, #iter = 129
nu = 0.517603
obj = -13.371560, rho = -0.562793
nSV = 138, nBSV = 111
.*
optimization finished, #iter = 1296
nu = 0.482018
obj = -103.772454, rho = -0.515473
nSV = 1093, nBSV = 1019
CFS merit scores = 1.45094
CFS merit scores = 1.61677
CFS merit scores = 1.84661
CFS merit scores = 2.06165
CFS merit scores = 2.25806
CFS merit scores = 2.43567
CFS merit scores = 2.59627
CFS merit scores = 2.73966
CFS merit scores = 2.8731
CFS merit scores = 2.99352
CFS merit scores = 3.10306
CFS merit scores = 3.20608
CFS merit scores = 3.30486
CFS merit scores = 3.38858
CFS merit scores = 3.46877
CFS merit scores = 3.53946
CFS merit scores = 3.60171
CFS merit scores = 3.66317
CFS merit scores = 3.7167
CFS merit scores = 3.7705
CFS merit scores = 3.81762
CFS merit scores = 3.86023
CFS merit scores = 3.90313
CFS merit scores = 3.942
CFS merit scores = 3.97983
CFS merit scores = 4.01081
CFS merit scores = 4.03956
CFS merit scores = 4.06747
CFS merit scores = 4.08322
CFS merit scores = 4.0994
CFS merit scores = 4.09837
CFS merit scores = 4.0776
CFS merit scores = 4.05882
CFS merit scores = 4.02203
CFS merit scores = 3.98225
CFS merit scores = 3.94305
CFS merit scores = 3.86479
CFS merit scores = 3.72884
cnt = 1	feature = 76	correl = 0.450938	descr = Gibbs_of_Target_Sequence__Pos_19_Step_1
cnt = 2	feature = 2	correl = -0.137997	descr = Position_Specific_Bin_Base_0_Base_G
cnt = 3	feature = 228	correl = 0.0623367	descr = N_Gram_ACTGA
cnt = 4	feature = 768	correl = 0.0681631	descr = N_Gram_TCCTA
cnt = 5	feature = 308	correl = -0.0273231	descr = N_Gram_CAAAA
cnt = 6	feature = 664	correl = -0.0483411	descr = N_Gram_GTCCG
cnt = 7	feature = 749	correl = 0.0245014	descr = N_Gram_TATTG
cnt = 8	feature = 765	correl = -0.0240237	descr = N_Gram_TCCCG
cnt = 9	feature = 278	correl = 0.0352818	descr = N_Gram_ATCCG
cnt = 10	feature = 229	correl = -0.0360249	descr = N_Gram_ACTGC
cnt = 11	feature = 47	correl = 0.0369171	descr = Position_Specific_Bin_Base_18_Base_A
cnt = 12	feature = 10	correl = -0.0925996	descr = Position_Specific_Bin_Base_3_Base_T
cnt = 13	feature = 15	correl = -0.0270439	descr = Position_Specific_Bin_Base_6_Base_C
cnt = 14	feature = 432	correl = -0.0709036	descr = N_Gram_CGGCC
cnt = 15	feature = 653	correl = 0.0437153	descr = N_Gram_GTAAA
cnt = 16	feature = 675	correl = -0.0387612	descr = N_Gram_GTGC
cnt = 17	feature = 525	correl = -0.0292709	descr = N_Gram_GAGGT
cnt = 18	feature = 316	correl = 0.0359959	descr = N_Gram_CACAG
cnt = 19	feature = 4	correl = -0.0736756	descr = Position_Specific_Bin_Base_1_Base_G
cnt = 20	feature = 29	correl = -0.0485509	descr = Position_Specific_Bin_Base_11_Base_G
cnt = 21	feature = 11	correl = 0.0856056	descr = Position_Specific_Bin_Base_4_Base_A
cnt = 22	feature = 665	correl = -0.0514814	descr = N_Gram_GTCCT
cnt = 23	feature = 461	correl = 0.0380315	descr = N_Gram_CTAGA
cnt = 24	feature = 659	correl = 0.0287936	descr = N_Gram_GTCAA
cnt = 25	feature = 16	correl = 0.0870943	descr = Position_Specific_Bin_Base_7_Base_A
cnt = 26	feature = 81	correl = -0.175953	descr = Fold_of_RNAi_Sequence_Pos_0
cnt = 27	feature = 56	correl = -0.178563	descr = Position_Specific_Bin_Base_20_Base_G
cnt = 28	feature = 802	correl = 0.0434073	descr = N_Gram_TGAA
cnt = 29	feature = 759	correl = 0.0215083	descr = N_Gram_TCCA
cnt = 30	feature = 704	correl = 0.0216735	descr = N_Gram_TAAAT
cnt = 31	feature = 80	correl = 0.0336633	descr = PF_RNAi_Fold_3'Free_Count
cnt = 32	feature = 751	correl = 0.0404066	descr = N_Gram_TC
cnt = 33	feature = 82	correl = -0.178464	descr = Fold_of_RNAi_Sequence_Pos_1
cnt = 34	feature = 105	correl = -0.100756	descr = Xue_Structure_Feature_C110
cnt = 35	feature = 77	correl = 0.432143	descr = Gibbs_of_Target_Sequence__Pos_20_Step_1
cnt = 36	feature = 662	correl = -0.0863963	descr = N_Gram_GTCC
cnt = 37	feature = 78	correl = 0.214226	descr = PF_RNAi_Fold_Energy
cnt = 38	feature = 58	correl = 0.271228	descr = Gibbs_of_Target_Sequence_
num rows = 2188
num_elements = 85332
.*
optimization finished, #iter = 1258
nu = 0.483531
obj = -103.387024, rho = -0.487635
nSV = 1096, nBSV = 1015
num rows = 243
num_elements = 9477
*
optimization finished, #iter = 117
nu = 0.477671
obj = -12.741331, rho = -0.527608
nSV = 127, nBSV = 102
.*
optimization finished, #iter = 1258
nu = 0.483531
obj = -103.387024, rho = -0.487635
nSV = 1096, nBSV = 1015
CFS merit scores = 1.44541
CFS merit scores = 1.61707
CFS merit scores = 1.84472
CFS merit scores = 2.0636
CFS merit scores = 2.26409
CFS merit scores = 2.44843
CFS merit scores = 2.61812
CFS merit scores = 2.77411
CFS merit scores = 2.91928
CFS merit scores = 3.05304
CFS merit scores = 3.17749
CFS merit scores = 3.28356
CFS merit scores = 3.38028
CFS merit scores = 3.47215
CFS merit scores = 3.56144
CFS merit scores = 3.64305
CFS merit scores = 3.71135
CFS merit scores = 3.7769
CFS merit scores = 3.83895
CFS merit scores = 3.89684
CFS merit scores = 3.95261
CFS merit scores = 4.00177
CFS merit scores = 4.05146
CFS merit scores = 4.09063
CFS merit scores = 4.13108
CFS merit scores = 4.17117
CFS merit scores = 4.20273
CFS merit scores = 4.23027
CFS merit scores = 4.25443
CFS merit scores = 4.28036
CFS merit scores = 4.3015
CFS merit scores = 4.32222
CFS merit scores = 4.34013
CFS merit scores = 4.35067
CFS merit scores = 4.36136
CFS merit scores = 4.35372
CFS merit scores = 4.34529
CFS merit scores = 4.33351
CFS merit scores = 4.31691
CFS merit scores = 4.29167
CFS merit scores = 4.25732
CFS merit scores = 4.20844
cnt = 1	feature = 83	correl = 0.445412	descr = Gibbs_of_Target_Sequence__Pos_19_Step_1
cnt = 2	feature = 2	correl = -0.134318	descr = Position_Specific_Bin_Base_0_Base_G
cnt = 3	feature = 802	correl = -0.0354371	descr = N_Gram_TCCTG
cnt = 4	feature = 798	correl = -0.0499878	descr = N_Gram_TCCCC
cnt = 5	feature = 749	correl = -0.0288557	descr = N_Gram_TACG
cnt = 6	feature = 672	correl = 0.0395921	descr = N_Gram_GGTAA
cnt = 7	feature = 765	correl = 0.0298168	descr = N_Gram_TAGTC
cnt = 8	feature = 461	correl = -0.0276819	descr = N_Gram_CGGTT
cnt = 9	feature = 432	correl = -0.0414496	descr = N_Gram_CGACG
cnt = 10	feature = 308	correl = -0.021528	descr = N_Gram_ATTAA
cnt = 11	feature = 857	correl = 0.0299642	descr = N_Gram_TGGAC
cnt = 12	feature = 759	correl = 0.067802	descr = N_Gram_TAGC
cnt = 13	feature = 316	correl = 0.0315011	descr = N_Gram_ATTGT
cnt = 14	feature = 687	correl = -0.0251885	descr = N_Gram_GTAAT
cnt = 15	feature = 704	correl = 0.0481177	descr = N_Gram_GTCTA
cnt = 16	feature = 278	correl = 0.0240922	descr = N_Gram_ATAGA
cnt = 17	feature = 105	correl = -0.0226742	descr = Xue_Structure_Feature_A111
cnt = 18	feature = 706	correl = 0.023864	descr = N_Gram_GTCTT
cnt = 19	feature = 47	correl = -0.0464534	descr = Position_Specific_Bin_Base_16_Base_C
cnt = 20	feature = 664	correl = -0.0781102	descr = N_Gram_GGGGC
cnt = 21	feature = 11	correl = 0.0705931	descr = Position_Specific_Bin_Base_3_Base_G
cnt = 22	feature = 751	correl = 0.0496689	descr = N_Gram_TACT
cnt = 23	feature = 603	correl = -0.0299975	descr = N_Gram_GCGGG
cnt = 24	feature = 56	correl = 0.0342793	descr = Position_Specific_Bin_Base_18_Base_T
cnt = 25	feature = 33	correl = -0.0478523	descr = Position_Specific_Bin_Base_11_Base_G
cnt = 26	feature = 665	correl = -0.0569768	descr = N_Gram_GGGGT
cnt = 27	feature = 29	correl = -0.0520621	descr = Position_Specific_Bin_Base_10_Base_G
cnt = 28	feature = 914	correl = 0.0477703	descr = N_Gram_TTGGA
cnt = 29	feature = 767	correl = 0.124041	descr = N_Gram_TAT
cnt = 30	feature = 10	correl = -0.128026	descr = Position_Specific_Bin_Base_2_Base_T
cnt = 31	feature = 58	correl = -0.127886	descr = Position_Specific_Bin_Base_19_Base_C
cnt = 32	feature = 229	correl = -0.0365522	descr = N_Gram_ACGT
cnt = 33	feature = 675	correl = -0.0716173	descr = N_Gram_GGTCC
cnt = 34	feature = 77	correl = 0.13154	descr = Gibbs_of_Target_Sequence__Pos_13_Step_1
cnt = 35	feature = 525	correl = -0.0305174	descr = N_Gram_GAAG
cnt = 36	feature = 768	correl = 0.0705929	descr = N_Gram_TATA
cnt = 37	feature = 80	correl = 0.139503	descr = Gibbs_of_Target_Sequence__Pos_16_Step_1
cnt = 38	feature = 78	correl = 0.148402	descr = Gibbs_of_Target_Sequence__Pos_14_Step_1
cnt = 39	feature = 76	correl = 0.0481381	descr = Gibbs_of_Target_Sequence__Pos_11_Step_1
cnt = 40	feature = 81	correl = 0.110592	descr = Gibbs_of_Target_Sequence__Pos_17_Step_1
cnt = 41	feature = 653	correl = -0.138931	descr = N_Gram_GGG
cnt = 42	feature = 82	correl = 0.201542	descr = Gibbs_of_Target_Sequence__Pos_18_Step_1
num rows = 2188
num_elements = 94084
.*
optimization finished, #iter = 1235
nu = 0.497203
obj = -107.155820, rho = -0.422633
nSV = 1120, nBSV = 1061
num rows = 243
num_elements = 10449
*
optimization finished, #iter = 107
nu = 0.459820
obj = -11.189053, rho = -0.560906
nSV = 123, nBSV = 100
.*
optimization finished, #iter = 1235
nu = 0.497203
obj = -107.155820, rho = -0.422633
nSV = 1120, nBSV = 1061
CFS merit scores = 1.15546
CFS merit scores = 1.49203
CFS merit scores = 1.77192
CFS merit scores = 2.01474
CFS merit scores = 2.22781
CFS merit scores = 2.42119
CFS merit scores = 2.59186
CFS merit scores = 2.74702
CFS merit scores = 2.88964
CFS merit scores = 3.02171
CFS merit scores = 3.14196
CFS merit scores = 3.24993
CFS merit scores = 3.35174
CFS merit scores = 3.44605
CFS merit scores = 3.53449
CFS merit scores = 3.61671
CFS merit scores = 3.68693
CFS merit scores = 3.7554
CFS merit scores = 3.8198
CFS merit scores = 3.8755
CFS merit scores = 3.93033
CFS merit scores = 3.97997
CFS merit scores = 4.02508
CFS merit scores = 4.06745
CFS merit scores = 4.1047
CFS merit scores = 4.14191
CFS merit scores = 4.16685
CFS merit scores = 4.18905
CFS merit scores = 4.20995
CFS merit scores = 4.23081
CFS merit scores = 4.24863
CFS merit scores = 4.25877
CFS merit scores = 4.26939
CFS merit scores = 4.27753
CFS merit scores = 4.28294
CFS merit scores = 4.28875
CFS merit scores = 4.29114
CFS merit scores = 4.29278
CFS merit scores = 4.28751
CFS merit scores = 4.28068
CFS merit scores = 4.26195
CFS merit scores = 4.24197
CFS merit scores = 4.22224
CFS merit scores = 4.1799
cnt = 1	feature = 82	correl = 0.155462	descr = Gibbs_of_Target_Sequence__Pos_14_Step_1
cnt = 2	feature = 2	correl = -0.146576	descr = Position_Specific_Bin_Base_0_Base_G
cnt = 3	feature = 672	correl = -0.0457738	descr = N_Gram_GGTTA
cnt = 4	feature = 631	correl = -0.0642513	descr = N_Gram_GGCAA
cnt = 5	feature = 432	correl = -0.029736	descr = N_Gram_CGAGT
cnt = 6	feature = 706	correl = 0.0236165	descr = N_Gram_GTGTA
cnt = 7	feature = 759	correl = 0.0522734	descr = N_Gram_TATCG
cnt = 8	feature = 228	correl = -0.0322178	descr = N_Gram_ACGTT
cnt = 9	feature = 56	correl = 0.0371989	descr = Position_Specific_Bin_Base_18_Base_A
cnt = 10	feature = 11	correl = 0.0660375	descr = Position_Specific_Bin_Base_3_Base_G
cnt = 11	feature = 765	correl = 0.0230802	descr = N_Gram_TATTG
cnt = 12	feature = 665	correl = 0.0242077	descr = N_Gram_GGTCA
cnt = 13	feature = 16	correl = 0.0521204	descr = Position_Specific_Bin_Base_5_Base_T
cnt = 14	feature = 316	correl = -0.0343752	descr = N_Gram_ATTGA
cnt = 15	feature = 669	correl = -0.0846378	descr = N_Gram_GGTGC
cnt = 16	feature = 701	correl = -0.0496444	descr = N_Gram_GTGGA
cnt = 17	feature = 449	correl = -0.103508	descr = N_Gram_CGGCG
cnt = 18	feature = 749	correl = 0.0289965	descr = N_Gram_TAGGC
cnt = 19	feature = 206	correl = 0.0348917	descr = N_Gram_ACAGC
cnt = 20	feature = 358	correl = 0.0421472	descr = N_Gram_CATC
cnt = 21	feature = 33	correl = 0.056225	descr = Position_Specific_Bin_Base_10_Base_T
cnt = 22	feature = 802	correl = 0.0984104	descr = N_Gram_TCGTG
cnt = 23	feature = 80	correl = 0.0262231	descr = Gibbs_of_Target_Sequence__Pos_12_Step_1
cnt = 24	feature = 29	correl = 0.0436148	descr = Position_Specific_Bin_Base_9_Base_T
cnt = 25	feature = 603	correl = -0.0843941	descr = N_Gram_GCGT
cnt = 26	feature = 6	correl = -0.0487253	descr = Position_Specific_Bin_Base_2_Base_A
cnt = 27	feature = 229	correl = 0.0389079	descr = N_Gram_ACT
cnt = 28	feature = 525	correl = 0.0399057	descr = N_Gram_GAATT
cnt = 29	feature = 105	correl = -0.0810077	descr = Fold_of_RNAi_Sequence_Pos_14
cnt = 30	feature = 653	correl = -0.0805885	descr = N_Gram_GGGCG
cnt = 31	feature = 47	correl = -0.0324619	descr = Position_Specific_Bin_Base_15_Base_G
cnt = 32	feature = 10	correl = 0.0232199	descr = Position_Specific_Bin_Base_3_Base_A
cnt = 33	feature = 643	correl = -0.0596644	descr = N_Gram_GGCT
cnt = 34	feature = 58	correl = -0.0554315	descr = Position_Specific_Bin_Base_18_Base_G
cnt = 35	feature = 705	correl = 0.0377741	descr = N_Gram_GTGT
cnt = 36	feature = 78	correl = 0.121833	descr = Gibbs_of_Target_Sequence__Pos_10_Step_1
cnt = 37	feature = 15	correl = -0.0587711	descr = Position_Specific_Bin_Base_5_Base_C
cnt = 38	feature = 768	correl = 0.0284493	descr = N_Gram_TCA
cnt = 39	feature = 664	correl = -0.0230042	descr = N_Gram_GGTC
cnt = 40	feature = 76	correl = 0.0851445	descr = Gibbs_of_Target_Sequence__Pos_8_Step_1
cnt = 41	feature = 81	correl = 0.136849	descr = Gibbs_of_Target_Sequence__Pos_13_Step_1
cnt = 42	feature = 83	correl = 0.093925	descr = Gibbs_of_Target_Sequence__Pos_15_Step_1
cnt = 43	feature = 767	correl = 0.0498243	descr = N_Gram_TC
cnt = 44	feature = 77	correl = 0.105195	descr = Gibbs_of_Target_Sequence__Pos_9_Step_1
num rows = 2188
num_elements = 98460
.*
optimization finished, #iter = 1336
nu = 0.473121
obj = -100.478626, rho = -0.473121
nSV = 1089, nBSV = 987
num rows = 243
num_elements = 10935
*
optimization finished, #iter = 139
nu = 0.464210
obj = -11.721993, rho = -0.639224
nSV = 129, nBSV = 99
.*
optimization finished, #iter = 1336
nu = 0.473121
obj = -100.478626, rho = -0.473121
nSV = 1089, nBSV = 987
CFS merit scores = 1.14814
CFS merit scores = 1.49696
CFS merit scores = 1.7727
CFS merit scores = 2.0154
CFS merit scores = 2.22826
CFS merit scores = 2.41481
CFS merit scores = 2.58445
CFS merit scores = 2.73925
CFS merit scores = 2.87276
CFS merit scores = 2.99815
CFS merit scores = 3.11323
CFS merit scores = 3.21627
CFS merit scores = 3.31426
CFS merit scores = 3.40687
CFS merit scores = 3.49362
CFS merit scores = 3.57308
CFS merit scores = 3.64998
CFS merit scores = 3.71839
CFS merit scores = 3.7847
CFS merit scores = 3.84347
CFS merit scores = 3.89749
CFS merit scores = 3.9394
CFS merit scores = 3.97422
CFS merit scores = 4.00244
CFS merit scores = 4.02705
CFS merit scores = 4.05239
CFS merit scores = 4.071
CFS merit scores = 4.08442
CFS merit scores = 4.09443
CFS merit scores = 4.09559
CFS merit scores = 4.09724
CFS merit scores = 4.10132
CFS merit scores = 4.10318
CFS merit scores = 4.09723
CFS merit scores = 4.08801
CFS merit scores = 4.06354
CFS merit scores = 4.03782
CFS merit scores = 4.00696
CFS merit scores = 3.96941
CFS merit scores = 3.91309
cnt = 1	feature = 81	correl = 0.148135	descr = Gibbs_of_Target_Sequence__Pos_14_Step_1
cnt = 2	feature = 2	correl = -0.140676	descr = Position_Specific_Bin_Base_0_Base_G
cnt = 3	feature = 251	correl = -0.0434305	descr = N_Gram_ACTGC
cnt = 4	feature = 749	correl = -0.0324242	descr = N_Gram_TACG
cnt = 5	feature = 308	correl = 0.0361481	descr = N_Gram_ATCTG
cnt = 6	feature = 653	correl = -0.065599	descr = N_Gram_GGCGT
cnt = 7	feature = 6	correl = -0.0393786	descr = Position_Specific_Bin_Base_2_Base_A
cnt = 8	feature = 29	correl = 0.0742035	descr = Position_Specific_Bin_Base_10_Base_A
cnt = 9	feature = 229	correl = -0.0254052	descr = N_Gram_ACCCT
cnt = 10	feature = 802	correl = -0.0350456	descr = N_Gram_TCCTG
cnt = 11	feature = 278	correl = 0.0369218	descr = N_Gram_AGTAA
cnt = 12	feature = 665	correl = -0.0276034	descr = N_Gram_GGGCT
cnt = 13	feature = 316	correl = -0.0223839	descr = N_Gram_ATGTA
cnt = 14	feature = 11	correl = -0.0806065	descr = Position_Specific_Bin_Base_3_Base_T
cnt = 15	feature = 16	correl = 0.0456473	descr = Position_Specific_Bin_Base_5_Base_T
cnt = 16	feature = 765	correl = 0.0246843	descr = N_Gram_TAGT
cnt = 17	feature = 525	correl = 0.0496022	descr = N_Gram_CTTGT
cnt = 18	feature = 4	correl = 0.0868008	descr = Position_Specific_Bin_Base_1_Base_A
cnt = 19	feature = 675	correl = 0.031977	descr = N_Gram_GGTAC
cnt = 20	feature = 759	correl = 0.0629538	descr = N_Gram_TAGC
cnt = 21	feature = 461	correl = -0.0420924	descr = N_Gram_CGGCT
cnt = 22	feature = 56	correl = 0.0544302	descr = Position_Specific_Bin_Base_18_Base_A
cnt = 23	feature = 768	correl = 0.0735508	descr = N_Gram_TATA
cnt = 24	feature = 83	correl = 0.110659	descr = Gibbs_of_Target_Sequence__Pos_16_Step_1
cnt = 25	feature = 10	correl = 0.0489757	descr = Position_Specific_Bin_Base_3_Base_G
cnt = 26	feature = 664	correl = -0.0677099	descr = N_Gram_GGGCG
cnt = 27	feature = 1	correl = 0.118066	descr = Position_Specific_Bin_Base_0_Base_C
cnt = 28	feature = 76	correl = 0.084493	descr = Gibbs_of_Target_Sequence__Pos_8_Step_1
cnt = 29	feature = 672	correl = -0.0487634	descr = N_Gram_GGT
cnt = 30	feature = 47	correl = -0.0251609	descr = Position_Specific_Bin_Base_15_Base_T
cnt = 31	feature = 687	correl = 0.0574566	descr = N_Gram_GTAA
cnt = 32	feature = 58	correl = -0.0592457	descr = Position_Specific_Bin_Base_18_Base_G
cnt = 33	feature = 105	correl = -0.0794602	descr = Fold_of_RNAi_Sequence_Pos_16
cnt = 34	feature = 78	correl = 0.118346	descr = Gibbs_of_Target_Sequence__Pos_10_Step_1
cnt = 35	feature = 80	correl = 0.109971	descr = Gibbs_of_Target_Sequence__Pos_13_Step_1
cnt = 36	feature = 767	correl = 0.121458	descr = N_Gram_TAT
cnt = 37	feature = 77	correl = 0.103696	descr = Gibbs_of_Target_Sequence__Pos_9_Step_1
cnt = 38	feature = 82	correl = 0.0936792	descr = Gibbs_of_Target_Sequence__Pos_15_Step_1
cnt = 39	feature = 603	correl = -0.104032	descr = N_Gram_GCG
cnt = 40	feature = 432	correl = -0.0907006	descr = N_Gram_CG
num rows = 2188
num_elements = 89708
.*
optimization finished, #iter = 1287
nu = 0.489094
obj = -104.874986, rho = -0.452605
nSV = 1109, nBSV = 1039
num rows = 243
num_elements = 9963
*
optimization finished, #iter = 135
nu = 0.486832
obj = -11.651750, rho = -0.680313
nSV = 129, nBSV = 110
.*
optimization finished, #iter = 1287
nu = 0.489094
obj = -104.874986, rho = -0.452605
nSV = 1109, nBSV = 1039
TEST = 46 AVE CORR = 0.670876
