# Supplementary material for: Improving model predictions for RNA interference activities that use support vector machine regression by combining and filtering features
Source: BMC Bioinformatics. 2007 Jun 6;8:182. doi: 10.1186/1471-2105-8-182 (PMC1906837; doi:10.1186/1471-2105-8-182)
Supplement: Additional file 5 — tr_2431_cfsfilters. The features found to be useful by Correlation based Feature in training and testing the 2431 dataset by cross validation, at t-test values from 0 to 90. [file 1471-2105-8-182-S5.gz › tr_2431_file_48]

48
ave count = 31.7

CFS merit scores = 1.45362
CFS merit scores = 1.61763
CFS merit scores = 1.84867
CFS merit scores = 2.06711
CFS merit scores = 2.26186
CFS merit scores = 2.43536
CFS merit scores = 2.59244
CFS merit scores = 2.73651
CFS merit scores = 2.87027
CFS merit scores = 2.992
CFS merit scores = 3.10443
CFS merit scores = 3.2109
CFS merit scores = 3.30754
CFS merit scores = 3.39684
CFS merit scores = 3.483
CFS merit scores = 3.56348
CFS merit scores = 3.63964
CFS merit scores = 3.70041
CFS merit scores = 3.75307
CFS merit scores = 3.80211
CFS merit scores = 3.84592
CFS merit scores = 3.89083
CFS merit scores = 3.92974
CFS merit scores = 3.96481
CFS merit scores = 3.99598
CFS merit scores = 4.0185
CFS merit scores = 4.04228
CFS merit scores = 4.0608
CFS merit scores = 4.07857
CFS merit scores = 4.08813
CFS merit scores = 4.09755
CFS merit scores = 4.10001
CFS merit scores = 4.09926
CFS merit scores = 4.06902
CFS merit scores = 4.03843
CFS merit scores = 4.00817
CFS merit scores = 3.96196
CFS merit scores = 3.88053
cnt = 1	feature = 80	correl = 0.453617	descr = Gibbs_of_Target_Sequence__Pos_19_Step_1
cnt = 2	feature = 2	correl = -0.147904	descr = Position_Specific_Bin_Base_0_Base_G
cnt = 3	feature = 857	correl = -0.0729079	descr = N_Gram_TGGC
cnt = 4	feature = 229	correl = 0.0322388	descr = N_Gram_ACT
cnt = 5	feature = 432	correl = -0.0628694	descr = N_Gram_CGAA
cnt = 6	feature = 16	correl = 0.0302313	descr = Position_Specific_Bin_Base_6_Base_A
cnt = 7	feature = 767	correl = 0.0581326	descr = N_Gram_TATAA
cnt = 8	feature = 11	correl = 0.0728943	descr = Position_Specific_Bin_Base_4_Base_A
cnt = 9	feature = 308	correl = -0.0223571	descr = N_Gram_ATTAA
cnt = 10	feature = 706	correl = 0.0291887	descr = N_Gram_GTGA
cnt = 11	feature = 768	correl = 0.0246684	descr = N_Gram_TATAG
cnt = 12	feature = 675	correl = 0.0377116	descr = N_Gram_GGTCA
cnt = 13	feature = 206	correl = 0.0463099	descr = N_Gram_ACATC
cnt = 14	feature = 316	correl = 0.0467671	descr = N_Gram_ATTGG
cnt = 15	feature = 29	correl = -0.0627604	descr = Position_Specific_Bin_Base_10_Base_G
cnt = 16	feature = 664	correl = -0.0751546	descr = N_Gram_GGGCG
cnt = 17	feature = 525	correl = -0.0249477	descr = N_Gram_CTTTA
cnt = 18	feature = 449	correl = -0.0686803	descr = N_Gram_CGCGG
cnt = 19	feature = 631	correl = -0.031662	descr = N_Gram_GGAA
cnt = 20	feature = 704	correl = 0.0232254	descr = N_Gram_GTCT
cnt = 21	feature = 10	correl = -0.0843521	descr = Position_Specific_Bin_Base_3_Base_T
cnt = 22	feature = 759	correl = 0.0263143	descr = N_Gram_TAGG
cnt = 23	feature = 47	correl = -0.030179	descr = Position_Specific_Bin_Base_17_Base_C
cnt = 24	feature = 798	correl = 0.0484091	descr = N_Gram_TCCTT
cnt = 25	feature = 105	correl = -0.0553405	descr = Xue_Structure_Feature_A101
cnt = 26	feature = 665	correl = -0.0859362	descr = N_Gram_GGGG
cnt = 27	feature = 653	correl = -0.0481587	descr = N_Gram_GGCGT
cnt = 28	feature = 76	correl = 0.0982351	descr = Gibbs_of_Target_Sequence__Pos_15_Step_1
cnt = 29	feature = 58	correl = 0.367786	descr = Position_Specific_Bin_Base_20_Base_A
cnt = 30	feature = 56	correl = -0.1249	descr = Position_Specific_Bin_Base_19_Base_G
cnt = 31	feature = 461	correl = -0.0874776	descr = N_Gram_CGGG
cnt = 32	feature = 78	correl = 0.1174	descr = Gibbs_of_Target_Sequence__Pos_17_Step_1
cnt = 33	feature = 603	correl = -0.0817647	descr = N_Gram_GCGC
cnt = 34	feature = 672	correl = -0.0341524	descr = N_Gram_GGT
cnt = 35	feature = 81	correl = 0.424665	descr = Gibbs_of_Target_Sequence__Pos_20_Step_1
cnt = 36	feature = 765	correl = 0.119917	descr = N_Gram_TAT
cnt = 37	feature = 77	correl = 0.122177	descr = Gibbs_of_Target_Sequence__Pos_16_Step_1
cnt = 38	feature = 82	correl = 0.235364	descr = PF_RNAi_Fold_Energy
num rows = 2187
num_elements = 85293
.*
optimization finished, #iter = 1315
nu = 0.490044
obj = -103.660017, rho = -0.489198
nSV = 1110, nBSV = 1035
num rows = 244
num_elements = 9516
*
optimization finished, #iter = 146
nu = 0.516379
obj = -13.315515, rho = -0.637956
nSV = 139, nBSV = 113
.*
optimization finished, #iter = 1315
nu = 0.490044
obj = -103.660017, rho = -0.489198
nSV = 1110, nBSV = 1035
CFS merit scores = 1.45497
CFS merit scores = 1.61614
CFS merit scores = 1.84075
CFS merit scores = 2.05191
CFS merit scores = 2.24431
CFS merit scores = 2.41968
CFS merit scores = 2.5834
CFS merit scores = 2.73117
CFS merit scores = 2.8711
CFS merit scores = 3.00251
CFS merit scores = 3.11818
CFS merit scores = 3.21698
CFS merit scores = 3.31196
CFS merit scores = 3.4042
CFS merit scores = 3.48876
CFS merit scores = 3.56149
CFS merit scores = 3.63206
CFS merit scores = 3.6978
CFS merit scores = 3.74719
CFS merit scores = 3.7883
CFS merit scores = 3.81965
CFS merit scores = 3.84996
CFS merit scores = 3.87496
CFS merit scores = 3.89763
CFS merit scores = 3.91288
CFS merit scores = 3.9185
CFS merit scores = 3.92322
CFS merit scores = 3.9102
CFS merit scores = 3.88407
CFS merit scores = 3.85642
CFS merit scores = 3.82048
CFS merit scores = 3.75707
cnt = 1	feature = 81	correl = 0.454969	descr = Gibbs_of_Target_Sequence__Pos_19_Step_1
cnt = 2	feature = 2	correl = -0.147063	descr = Position_Specific_Bin_Base_0_Base_G
cnt = 3	feature = 525	correl = 0.0369199	descr = N_Gram_GACA
cnt = 4	feature = 29	correl = -0.0531629	descr = Position_Specific_Bin_Base_10_Base_G
cnt = 5	feature = 687	correl = 0.0479308	descr = N_Gram_GTCAA
cnt = 6	feature = 768	correl = 0.0247007	descr = N_Gram_TATGC
cnt = 7	feature = 47	correl = 0.0378871	descr = Position_Specific_Bin_Base_17_Base_A
cnt = 8	feature = 767	correl = 0.0683243	descr = N_Gram_TATGA
cnt = 9	feature = 432	correl = -0.0323233	descr = N_Gram_CGCAA
cnt = 10	feature = 759	correl = 0.0693756	descr = N_Gram_TATAA
cnt = 11	feature = 461	correl = 0.0293775	descr = N_Gram_CGTCT
cnt = 12	feature = 11	correl = 0.0675327	descr = Position_Specific_Bin_Base_3_Base_G
cnt = 13	feature = 16	correl = 0.0503412	descr = Position_Specific_Bin_Base_5_Base_T
cnt = 14	feature = 653	correl = -0.0684294	descr = N_Gram_GGGAA
cnt = 15	feature = 316	correl = 0.0452548	descr = N_Gram_ATTGT
cnt = 16	feature = 802	correl = -0.05458	descr = N_Gram_TCGG
cnt = 17	feature = 206	correl = 0.0470174	descr = N_Gram_ACAGT
cnt = 18	feature = 765	correl = 0.0540482	descr = N_Gram_TATCG
cnt = 19	feature = 665	correl = -0.0834309	descr = N_Gram_GGGTG
cnt = 20	feature = 10	correl = -0.126621	descr = Position_Specific_Bin_Base_2_Base_T
cnt = 21	feature = 603	correl = -0.0675003	descr = N_Gram_GCGTC
cnt = 22	feature = 675	correl = -0.03054	descr = N_Gram_GGTT
cnt = 23	feature = 105	correl = -0.0577757	descr = Xue_Structure_Feature_A100
cnt = 24	feature = 76	correl = 0.157174	descr = Gibbs_of_Target_Sequence__Pos_14_Step_1
cnt = 25	feature = 58	correl = 0.366173	descr = Position_Specific_Bin_Base_20_Base_A
cnt = 26	feature = 56	correl = -0.124906	descr = Position_Specific_Bin_Base_19_Base_G
cnt = 27	feature = 78	correl = 0.11928	descr = Gibbs_of_Target_Sequence__Pos_16_Step_1
cnt = 28	feature = 80	correl = 0.197882	descr = Gibbs_of_Target_Sequence__Pos_18_Step_1
cnt = 29	feature = 664	correl = -0.0544589	descr = N_Gram_GGGT
cnt = 30	feature = 77	correl = 0.0973518	descr = Gibbs_of_Target_Sequence__Pos_15_Step_1
cnt = 31	feature = 82	correl = 0.431022	descr = Gibbs_of_Target_Sequence__Pos_20_Step_1
cnt = 32	feature = 83	correl = 0.232997	descr = PF_RNAi_Fold_Energy
num rows = 2188
num_elements = 72204
.*
optimization finished, #iter = 1179
nu = 0.485152
obj = -107.663166, rho = -0.482793
nSV = 1093, nBSV = 1034
num rows = 243
num_elements = 8019
*
optimization finished, #iter = 135
nu = 0.522305
obj = -13.056738, rho = -0.611440
nSV = 137, nBSV = 115
.*
optimization finished, #iter = 1179
nu = 0.485152
obj = -107.663166, rho = -0.482793
nSV = 1093, nBSV = 1034
CFS merit scores = 1.44852
CFS merit scores = 1.62016
CFS merit scores = 1.84415
CFS merit scores = 2.05583
CFS merit scores = 2.248
CFS merit scores = 2.42673
CFS merit scores = 2.59034
CFS merit scores = 2.73873
CFS merit scores = 2.87587
CFS merit scores = 3.00317
CFS merit scores = 3.1198
CFS merit scores = 3.23092
CFS merit scores = 3.33281
CFS merit scores = 3.4296
CFS merit scores = 3.5215
CFS merit scores = 3.594
CFS merit scores = 3.65948
CFS merit scores = 3.71519
CFS merit scores = 3.77124
CFS merit scores = 3.82021
CFS merit scores = 3.8644
CFS merit scores = 3.905
CFS merit scores = 3.9403
CFS merit scores = 3.9566
CFS merit scores = 3.97275
CFS merit scores = 3.96629
CFS merit scores = 3.95687
CFS merit scores = 3.93837
CFS merit scores = 3.92263
CFS merit scores = 3.90698
CFS merit scores = 3.88161
CFS merit scores = 3.82983
cnt = 1	feature = 81	correl = 0.448525	descr = Gibbs_of_Target_Sequence__Pos_19_Step_1
cnt = 2	feature = 2	correl = -0.135476	descr = Position_Specific_Bin_Base_0_Base_G
cnt = 3	feature = 802	correl = 0.0259982	descr = N_Gram_TCTGT
cnt = 4	feature = 768	correl = -0.0315201	descr = N_Gram_TCCCA
cnt = 5	feature = 525	correl = 0.0680599	descr = N_Gram_GACTA
cnt = 6	feature = 664	correl = -0.0589472	descr = N_Gram_GGTTA
cnt = 7	feature = 452	correl = 0.0293553	descr = N_Gram_CGTCT
cnt = 8	feature = 675	correl = -0.0213989	descr = N_Gram_GTCAC
cnt = 9	feature = 603	correl = -0.0626447	descr = N_Gram_GCTTT
cnt = 10	feature = 278	correl = 0.0279739	descr = N_Gram_ATATA
cnt = 11	feature = 10	correl = -0.082375	descr = Position_Specific_Bin_Base_3_Base_T
cnt = 12	feature = 672	correl = 0.0266662	descr = N_Gram_GTATT
cnt = 13	feature = 432	correl = -0.0667833	descr = N_Gram_CGCGG
cnt = 14	feature = 665	correl = -0.0709925	descr = N_Gram_GGTTG
cnt = 15	feature = 461	correl = 0.0648309	descr = N_Gram_CTAAG
cnt = 16	feature = 47	correl = -0.0668364	descr = Position_Specific_Bin_Base_16_Base_G
cnt = 17	feature = 4	correl = -0.0922977	descr = Position_Specific_Bin_Base_1_Base_G
cnt = 18	feature = 16	correl = -0.046843	descr = Position_Specific_Bin_Base_6_Base_C
cnt = 19	feature = 749	correl = 0.0461481	descr = N_Gram_TATCG
cnt = 20	feature = 11	correl = 0.0768797	descr = Position_Specific_Bin_Base_4_Base_A
cnt = 21	feature = 76	correl = 0.144465	descr = Gibbs_of_Target_Sequence__Pos_14_Step_1
cnt = 22	feature = 29	correl = 0.0592604	descr = Position_Specific_Bin_Base_10_Base_T
cnt = 23	feature = 765	correl = 0.0284397	descr = N_Gram_TCCA
cnt = 24	feature = 58	correl = 0.0629845	descr = Position_Specific_Bin_Base_19_Base_T
cnt = 25	feature = 105	correl = -0.0709674	descr = Xue_Structure_Feature_A100
cnt = 26	feature = 78	correl = 0.124245	descr = Gibbs_of_Target_Sequence__Pos_16_Step_1
cnt = 27	feature = 56	correl = -0.121187	descr = Position_Specific_Bin_Base_19_Base_C
cnt = 28	feature = 82	correl = 0.421589	descr = Gibbs_of_Target_Sequence__Pos_20_Step_1
cnt = 29	feature = 653	correl = -0.0389671	descr = N_Gram_GGT
cnt = 30	feature = 767	correl = -0.0361798	descr = N_Gram_TCCC
cnt = 31	feature = 77	correl = 0.0992392	descr = Gibbs_of_Target_Sequence__Pos_15_Step_1
cnt = 32	feature = 80	correl = 0.1985	descr = Gibbs_of_Target_Sequence__Pos_18_Step_1
num rows = 2188
num_elements = 72204
.*
optimization finished, #iter = 1185
nu = 0.495065
obj = -108.613686, rho = -0.551450
nSV = 1107, nBSV = 1054
num rows = 243
num_elements = 8019
*
optimization finished, #iter = 121
nu = 0.504004
obj = -12.118451, rho = -0.608594
nSV = 133, nBSV = 114
.*
optimization finished, #iter = 1185
nu = 0.495065
obj = -108.613686, rho = -0.551450
nSV = 1107, nBSV = 1054
CFS merit scores = 1.149
CFS merit scores = 1.50275
CFS merit scores = 1.77945
CFS merit scores = 2.02338
CFS merit scores = 2.22956
CFS merit scores = 2.41359
CFS merit scores = 2.58146
CFS merit scores = 2.72527
CFS merit scores = 2.8621
CFS merit scores = 2.97855
cnt = 1	feature = 2	correl = -0.149004	descr = Position_Specific_Bin_Base_0_Base_G
cnt = 2	feature = 81	correl = 0.130389	descr = Gibbs_of_Target_Sequence__Pos_13_Step_1
cnt = 3	feature = 767	correl = 0.0536372	descr = N_Gram_TAGCA
cnt = 4	feature = 525	correl = 0.0367983	descr = N_Gram_CTGT
cnt = 5	feature = 17	correl = -0.0698688	descr = Position_Specific_Bin_Base_5_Base_C
cnt = 6	feature = 11	correl = 0.0690295	descr = Position_Specific_Bin_Base_3_Base_G
cnt = 7	feature = 56	correl = 0.0434344	descr = Position_Specific_Bin_Base_18_Base_A
cnt = 8	feature = 229	correl = -0.0393504	descr = N_Gram_ACGAA
cnt = 9	feature = 21	correl = -0.125311	descr = Position_Specific_Bin_Base_7_Base_C
cnt = 10	feature = 47	correl = -0.0268652	descr = Position_Specific_Bin_Base_15_Base_T
num rows = 2188
num_elements = 24068
*
optimization finished, #iter = 889
nu = 0.579522
obj = -145.347634, rho = -0.646597
nSV = 1278, nBSV = 1257
num rows = 243
num_elements = 2673
*
optimization finished, #iter = 85
nu = 0.583033
obj = -17.367888, rho = -0.636072
nSV = 148, nBSV = 138
*
optimization finished, #iter = 889
nu = 0.579522
obj = -145.347634, rho = -0.646597
nSV = 1278, nBSV = 1257
CFS merit scores = 1.17801
CFS merit scores = 1.51936
CFS merit scores = 1.78934
CFS merit scores = 2.02693
CFS merit scores = 2.23765
CFS merit scores = 2.42196
CFS merit scores = 2.58962
CFS merit scores = 2.74549
CFS merit scores = 2.88977
CFS merit scores = 3.01427
CFS merit scores = 3.1329
CFS merit scores = 3.22838
CFS merit scores = 3.32104
CFS merit scores = 3.40393
CFS merit scores = 3.47705
CFS merit scores = 3.54652
CFS merit scores = 3.60808
CFS merit scores = 3.65992
CFS merit scores = 3.71142
CFS merit scores = 3.75384
CFS merit scores = 3.79617
CFS merit scores = 3.83318
CFS merit scores = 3.85941
CFS merit scores = 3.88467
CFS merit scores = 3.90472
CFS merit scores = 3.92491
CFS merit scores = 3.94455
CFS merit scores = 3.9501
CFS merit scores = 3.93518
CFS merit scores = 3.91072
CFS merit scores = 3.86227
cnt = 1	feature = 58	correl = 0.178008	descr = Position_Specific_Bin_Base_19_Base_A
cnt = 2	feature = 2	correl = -0.131046	descr = Position_Specific_Bin_Base_0_Base_G
cnt = 3	feature = 10	correl = -0.0988791	descr = Position_Specific_Bin_Base_3_Base_T
cnt = 4	feature = 653	correl = -0.0267822	descr = N_Gram_GGCTT
cnt = 5	feature = 665	correl = -0.0477275	descr = N_Gram_GGGGT
cnt = 6	feature = 749	correl = 0.0306888	descr = N_Gram_TACCG
cnt = 7	feature = 768	correl = 0.0452054	descr = N_Gram_TAGTG
cnt = 8	feature = 229	correl = -0.0375609	descr = N_Gram_ACGAC
cnt = 9	feature = 432	correl = -0.0328284	descr = N_Gram_CGAAT
cnt = 10	feature = 664	correl = -0.0704033	descr = N_Gram_GGGGC
cnt = 11	feature = 15	correl = 0.0232815	descr = Position_Specific_Bin_Base_6_Base_A
cnt = 12	feature = 759	correl = 0.0573345	descr = N_Gram_TAGAC
cnt = 13	feature = 603	correl = -0.0719225	descr = N_Gram_GCGC
cnt = 14	feature = 704	correl = 0.0221769	descr = N_Gram_GTCT
cnt = 15	feature = 56	correl = -0.0409098	descr = Position_Specific_Bin_Base_18_Base_G
cnt = 16	feature = 105	correl = -0.0264646	descr = Fold_of_RNAi_Sequence_Pos_19
cnt = 17	feature = 525	correl = 0.0481221	descr = N_Gram_CTTGT
cnt = 18	feature = 78	correl = 0.123291	descr = Gibbs_of_Target_Sequence__Pos_13_Step_1
cnt = 19	feature = 47	correl = 0.0692978	descr = Position_Specific_Bin_Base_16_Base_A
cnt = 20	feature = 77	correl = 0.0449207	descr = Gibbs_of_Target_Sequence__Pos_11_Step_1
cnt = 21	feature = 11	correl = 0.0828221	descr = Position_Specific_Bin_Base_4_Base_A
cnt = 22	feature = 765	correl = 0.0279371	descr = N_Gram_TAGGC
cnt = 23	feature = 6	correl = 0.0358121	descr = Position_Specific_Bin_Base_2_Base_C
cnt = 24	feature = 29	correl = 0.051879	descr = Position_Specific_Bin_Base_10_Base_T
cnt = 25	feature = 316	correl = 0.098624	descr = N_Gram_ATTCT
cnt = 26	feature = 461	correl = -0.0340151	descr = N_Gram_CGGCT
cnt = 27	feature = 16	correl = -0.0363219	descr = Position_Specific_Bin_Base_6_Base_C
cnt = 28	feature = 82	correl = 0.0908647	descr = Gibbs_of_Target_Sequence__Pos_17_Step_1
cnt = 29	feature = 80	correl = 0.0943335	descr = Gibbs_of_Target_Sequence__Pos_15_Step_1
cnt = 30	feature = 76	correl = 0.123093	descr = Gibbs_of_Target_Sequence__Pos_10_Step_1
cnt = 31	feature = 81	correl = 0.108369	descr = Gibbs_of_Target_Sequence__Pos_16_Step_1
num rows = 2188
num_elements = 70016
.*
optimization finished, #iter = 1175
nu = 0.494671
obj = -107.322196, rho = -0.460047
nSV = 1112, nBSV = 1053
num rows = 243
num_elements = 7776
*
optimization finished, #iter = 106
nu = 0.417270
obj = -9.961189, rho = -0.521110
nSV = 112, nBSV = 91
.*
optimization finished, #iter = 1175
nu = 0.494671
obj = -107.322196, rho = -0.460047
nSV = 1112, nBSV = 1053
CFS merit scores = 1.43086
CFS merit scores = 1.60301
CFS merit scores = 1.84094
CFS merit scores = 2.05569
CFS merit scores = 2.25316
CFS merit scores = 2.43169
CFS merit scores = 2.59221
CFS merit scores = 2.74223
CFS merit scores = 2.87662
CFS merit scores = 3.00275
CFS merit scores = 3.11494
CFS merit scores = 3.21988
CFS merit scores = 3.31392
CFS merit scores = 3.3989
CFS merit scores = 3.47897
CFS merit scores = 3.55029
CFS merit scores = 3.61521
CFS merit scores = 3.67796
CFS merit scores = 3.73213
CFS merit scores = 3.7828
CFS merit scores = 3.8264
CFS merit scores = 3.86425
CFS merit scores = 3.89145
CFS merit scores = 3.91583
CFS merit scores = 3.93865
CFS merit scores = 3.95058
CFS merit scores = 3.94621
CFS merit scores = 3.94258
CFS merit scores = 3.93254
CFS merit scores = 3.88938
CFS merit scores = 3.80351
CFS merit scores = 3.6969
cnt = 1	feature = 80	correl = 0.430862	descr = Gibbs_of_Target_Sequence__Pos_20_Step_1
cnt = 2	feature = 56	correl = -0.111241	descr = Position_Specific_Bin_Base_19_Base_G
cnt = 3	feature = 10	correl = -0.0940207	descr = Position_Specific_Bin_Base_3_Base_T
cnt = 4	feature = 665	correl = 0.0264541	descr = N_Gram_GGTAC
cnt = 5	feature = 767	correl = 0.0500814	descr = N_Gram_TATCA
cnt = 6	feature = 653	correl = -0.0925878	descr = N_Gram_GGGCC
cnt = 7	feature = 461	correl = 0.0232146	descr = N_Gram_CGTCA
cnt = 8	feature = 802	correl = 0.0368401	descr = N_Gram_TCGCT
cnt = 9	feature = 765	correl = 0.0295984	descr = N_Gram_TATAT
cnt = 10	feature = 229	correl = -0.0430603	descr = N_Gram_ACTGC
cnt = 11	feature = 704	correl = -0.0511571	descr = N_Gram_GTGGA
cnt = 12	feature = 768	correl = 0.0494733	descr = N_Gram_TATCG
cnt = 13	feature = 29	correl = 0.0526608	descr = Position_Specific_Bin_Base_10_Base_T
cnt = 14	feature = 664	correl = 0.0612734	descr = N_Gram_GGTAA
cnt = 15	feature = 759	correl = 0.0318364	descr = N_Gram_TAGT
cnt = 16	feature = 2	correl = 0.113364	descr = Position_Specific_Bin_Base_1_Base_A
cnt = 17	feature = 33	correl = 0.125549	descr = Position_Specific_Bin_Base_11_Base_T
cnt = 18	feature = 47	correl = -0.0318497	descr = Position_Specific_Bin_Base_17_Base_C
cnt = 19	feature = 278	correl = -0.0338617	descr = N_Gram_ATCCC
cnt = 20	feature = 11	correl = 0.071972	descr = Position_Specific_Bin_Base_4_Base_A
cnt = 21	feature = 16	correl = -0.0739791	descr = Position_Specific_Bin_Base_5_Base_C
cnt = 22	feature = 525	correl = 0.0591745	descr = N_Gram_GAAT
cnt = 23	feature = 603	correl = -0.0778013	descr = N_Gram_GCGT
cnt = 24	feature = 6	correl = 0.0261779	descr = Position_Specific_Bin_Base_2_Base_C
cnt = 25	feature = 4	correl = -0.101252	descr = Position_Specific_Bin_Base_1_Base_G
cnt = 26	feature = 82	correl = 0.153355	descr = PF_RNAi_Fold_5'Free_Count
cnt = 27	feature = 58	correl = 0.374637	descr = Position_Specific_Bin_Base_20_Base_A
cnt = 28	feature = 432	correl = -0.0562981	descr = N_Gram_CGC
cnt = 29	feature = 77	correl = 0.0985553	descr = Gibbs_of_Target_Sequence__Pos_17_Step_1
cnt = 30	feature = 76	correl = 0.112769	descr = Gibbs_of_Target_Sequence__Pos_16_Step_1
cnt = 31	feature = 105	correl = 0.0738896	descr = Xue_Structure_Feature_A000
cnt = 32	feature = 81	correl = 0.227962	descr = PF_RNAi_Fold_Energy
num rows = 2188
num_elements = 72204
.*
optimization finished, #iter = 1160
nu = 0.485347
obj = -106.939460, rho = -0.571902
nSV = 1098, nBSV = 1032
num rows = 243
num_elements = 8019
*
optimization finished, #iter = 126
nu = 0.516488
obj = -13.625054, rho = -0.581139
nSV = 141, nBSV = 118
.*
optimization finished, #iter = 1160
nu = 0.485347
obj = -106.939460, rho = -0.571902
nSV = 1098, nBSV = 1032
CFS merit scores = 1.45094
CFS merit scores = 1.61677
CFS merit scores = 1.84132
CFS merit scores = 2.06011
CFS merit scores = 2.26051
CFS merit scores = 2.42988
CFS merit scores = 2.58492
CFS merit scores = 2.72735
CFS merit scores = 2.85799
CFS merit scores = 2.96735
CFS merit scores = 3.06235
CFS merit scores = 3.14979
CFS merit scores = 3.23245
CFS merit scores = 3.30814
CFS merit scores = 3.36947
CFS merit scores = 3.4282
CFS merit scores = 3.48474
CFS merit scores = 3.53859
CFS merit scores = 3.59286
CFS merit scores = 3.63038
CFS merit scores = 3.6694
CFS merit scores = 3.6898
CFS merit scores = 3.66363
CFS merit scores = 3.63005
CFS merit scores = 3.58922
CFS merit scores = 3.5374
CFS merit scores = 3.45299
CFS merit scores = 3.32051
cnt = 1	feature = 76	correl = 0.450938	descr = Gibbs_of_Target_Sequence__Pos_19_Step_1
cnt = 2	feature = 2	correl = -0.137997	descr = Position_Specific_Bin_Base_0_Base_G
cnt = 3	feature = 16	correl = 0.0870943	descr = Position_Specific_Bin_Base_7_Base_A
cnt = 4	feature = 759	correl = 0.0215083	descr = N_Gram_TCCA
cnt = 5	feature = 10	correl = -0.0925996	descr = Position_Specific_Bin_Base_3_Base_T
cnt = 6	feature = 768	correl = 0.0681631	descr = N_Gram_TCCTA
cnt = 7	feature = 765	correl = -0.0240237	descr = N_Gram_TCCCG
cnt = 8	feature = 525	correl = -0.0292709	descr = N_Gram_GAGGT
cnt = 9	feature = 664	correl = -0.0483411	descr = N_Gram_GTCCG
cnt = 10	feature = 659	correl = 0.0287936	descr = N_Gram_GTCAA
cnt = 11	feature = 47	correl = 0.0369171	descr = Position_Specific_Bin_Base_18_Base_A
cnt = 12	feature = 229	correl = -0.0360249	descr = N_Gram_ACTGC
cnt = 13	feature = 432	correl = -0.0709036	descr = N_Gram_CGGCC
cnt = 14	feature = 653	correl = 0.0437153	descr = N_Gram_GTAAA
cnt = 15	feature = 675	correl = -0.0387612	descr = N_Gram_GTGC
cnt = 16	feature = 11	correl = 0.0856056	descr = Position_Specific_Bin_Base_4_Base_A
cnt = 17	feature = 29	correl = -0.0485509	descr = Position_Specific_Bin_Base_11_Base_G
cnt = 18	feature = 461	correl = 0.0380315	descr = N_Gram_CTAGA
cnt = 19	feature = 665	correl = -0.0514814	descr = N_Gram_GTCCT
cnt = 20	feature = 56	correl = -0.178563	descr = Position_Specific_Bin_Base_20_Base_G
cnt = 21	feature = 82	correl = -0.178464	descr = Fold_of_RNAi_Sequence_Pos_1
cnt = 22	feature = 80	correl = 0.0336633	descr = PF_RNAi_Fold_3'Free_Count
cnt = 23	feature = 105	correl = -0.100756	descr = Xue_Structure_Feature_C110
cnt = 24	feature = 81	correl = -0.175953	descr = Fold_of_RNAi_Sequence_Pos_0
cnt = 25	feature = 662	correl = -0.0863963	descr = N_Gram_GTCC
cnt = 26	feature = 77	correl = 0.432143	descr = Gibbs_of_Target_Sequence__Pos_20_Step_1
cnt = 27	feature = 78	correl = 0.214226	descr = PF_RNAi_Fold_Energy
cnt = 28	feature = 58	correl = 0.271228	descr = Gibbs_of_Target_Sequence_
num rows = 2188
num_elements = 63452
.*
optimization finished, #iter = 1141
nu = 0.495288
obj = -108.701168, rho = -0.533597
nSV = 1119, nBSV = 1054
num rows = 243
num_elements = 7047
*
optimization finished, #iter = 107
nu = 0.473867
obj = -13.376673, rho = -0.548171
nSV = 127, nBSV = 105
.*
optimization finished, #iter = 1141
nu = 0.495288
obj = -108.701168, rho = -0.533597
nSV = 1119, nBSV = 1054
CFS merit scores = 1.20154
CFS merit scores = 1.51547
CFS merit scores = 1.79088
CFS merit scores = 2.03171
CFS merit scores = 2.24316
CFS merit scores = 2.42977
CFS merit scores = 2.59798
CFS merit scores = 2.75271
CFS merit scores = 2.89185
CFS merit scores = 3.01901
cnt = 1	feature = 82	correl = 0.201542	descr = Gibbs_of_Target_Sequence__Pos_18_Step_1
cnt = 2	feature = 77	correl = 0.13154	descr = Gibbs_of_Target_Sequence__Pos_13_Step_1
cnt = 3	feature = 2	correl = -0.134318	descr = Position_Specific_Bin_Base_0_Base_G
cnt = 4	feature = 765	correl = 0.0298168	descr = N_Gram_TAGTC
cnt = 5	feature = 749	correl = -0.0288557	descr = N_Gram_TACG
cnt = 6	feature = 687	correl = -0.0251885	descr = N_Gram_GTAAT
cnt = 7	feature = 802	correl = -0.0354371	descr = N_Gram_TCCTG
cnt = 8	feature = 461	correl = -0.0276819	descr = N_Gram_CGGTT
cnt = 9	feature = 759	correl = 0.067802	descr = N_Gram_TAGC
cnt = 10	feature = 432	correl = -0.0414496	descr = N_Gram_CGACG
num rows = 2188
num_elements = 24068
*
optimization finished, #iter = 807
nu = 0.595603
obj = -158.771314, rho = -0.528009
nSV = 1312, nBSV = 1295
num rows = 243
num_elements = 2673
*
optimization finished, #iter = 70
nu = 0.563655
obj = -18.147313, rho = -0.605629
nSV = 139, nBSV = 135
*
optimization finished, #iter = 807
nu = 0.595603
obj = -158.771314, rho = -0.528009
nSV = 1312, nBSV = 1295
CFS merit scores = 1.15546
CFS merit scores = 1.49203
CFS merit scores = 1.77192
CFS merit scores = 2.01474
CFS merit scores = 2.22781
CFS merit scores = 2.41688
CFS merit scores = 2.58788
CFS merit scores = 2.74564
CFS merit scores = 2.89188
CFS merit scores = 3.01712
CFS merit scores = 3.13626
CFS merit scores = 3.24715
CFS merit scores = 3.3477
CFS merit scores = 3.44339
CFS merit scores = 3.52731
CFS merit scores = 3.60297
CFS merit scores = 3.67489
CFS merit scores = 3.74401
CFS merit scores = 3.80539
CFS merit scores = 3.86507
CFS merit scores = 3.91044
CFS merit scores = 3.9543
CFS merit scores = 3.99628
CFS merit scores = 4.02968
CFS merit scores = 4.059
CFS merit scores = 4.08828
CFS merit scores = 4.11194
CFS merit scores = 4.12956
CFS merit scores = 4.1486
CFS merit scores = 4.16134
CFS merit scores = 4.17101
CFS merit scores = 4.17936
CFS merit scores = 4.17868
CFS merit scores = 4.16753
CFS merit scores = 4.15553
CFS merit scores = 4.13478
CFS merit scores = 4.1076
CFS merit scores = 4.07286
cnt = 1	feature = 82	correl = 0.155462	descr = Gibbs_of_Target_Sequence__Pos_14_Step_1
cnt = 2	feature = 2	correl = -0.146576	descr = Position_Specific_Bin_Base_0_Base_G
cnt = 3	feature = 672	correl = -0.0457738	descr = N_Gram_GGTTA
cnt = 4	feature = 631	correl = -0.0642513	descr = N_Gram_GGCAA
cnt = 5	feature = 432	correl = -0.029736	descr = N_Gram_CGAGT
cnt = 6	feature = 316	correl = -0.0343752	descr = N_Gram_ATTGA
cnt = 7	feature = 759	correl = 0.0522734	descr = N_Gram_TATCG
cnt = 8	feature = 56	correl = 0.0371989	descr = Position_Specific_Bin_Base_18_Base_A
cnt = 9	feature = 228	correl = -0.0322178	descr = N_Gram_ACGTT
cnt = 10	feature = 765	correl = 0.0230802	descr = N_Gram_TATTG
cnt = 11	feature = 11	correl = 0.0660375	descr = Position_Specific_Bin_Base_3_Base_G
cnt = 12	feature = 749	correl = 0.0289965	descr = N_Gram_TAGGC
cnt = 13	feature = 665	correl = 0.0242077	descr = N_Gram_GGTCA
cnt = 14	feature = 669	correl = -0.0846378	descr = N_Gram_GGTGC
cnt = 15	feature = 701	correl = -0.0496444	descr = N_Gram_GTGGA
cnt = 16	feature = 802	correl = 0.0984104	descr = N_Gram_TCGTG
cnt = 17	feature = 33	correl = 0.056225	descr = Position_Specific_Bin_Base_10_Base_T
cnt = 18	feature = 206	correl = 0.0348917	descr = N_Gram_ACAGC
cnt = 19	feature = 358	correl = 0.0421472	descr = N_Gram_CATC
cnt = 20	feature = 80	correl = 0.0262231	descr = Gibbs_of_Target_Sequence__Pos_12_Step_1
cnt = 21	feature = 6	correl = -0.0487253	descr = Position_Specific_Bin_Base_2_Base_A
cnt = 22	feature = 29	correl = 0.0436148	descr = Position_Specific_Bin_Base_9_Base_T
cnt = 23	feature = 653	correl = -0.0805885	descr = N_Gram_GGGCG
cnt = 24	feature = 229	correl = 0.0389079	descr = N_Gram_ACT
cnt = 25	feature = 15	correl = -0.0587711	descr = Position_Specific_Bin_Base_5_Base_C
cnt = 26	feature = 525	correl = 0.0399057	descr = N_Gram_GAATT
cnt = 27	feature = 105	correl = -0.0810077	descr = Fold_of_RNAi_Sequence_Pos_14
cnt = 28	feature = 47	correl = -0.0324619	descr = Position_Specific_Bin_Base_15_Base_G
cnt = 29	feature = 603	correl = -0.0843941	descr = N_Gram_GCGT
cnt = 30	feature = 10	correl = 0.0232199	descr = Position_Specific_Bin_Base_3_Base_A
cnt = 31	feature = 643	correl = -0.0596644	descr = N_Gram_GGCT
cnt = 32	feature = 58	correl = -0.0554315	descr = Position_Specific_Bin_Base_18_Base_G
cnt = 33	feature = 768	correl = 0.0284493	descr = N_Gram_TCA
cnt = 34	feature = 664	correl = -0.0230042	descr = N_Gram_GGTC
cnt = 35	feature = 76	correl = 0.0851445	descr = Gibbs_of_Target_Sequence__Pos_8_Step_1
cnt = 36	feature = 81	correl = 0.136849	descr = Gibbs_of_Target_Sequence__Pos_13_Step_1
cnt = 37	feature = 767	correl = 0.0498243	descr = N_Gram_TC
cnt = 38	feature = 77	correl = 0.105195	descr = Gibbs_of_Target_Sequence__Pos_9_Step_1
num rows = 2188
num_elements = 85332
.*
optimization finished, #iter = 1260
nu = 0.491163
obj = -106.339146, rho = -0.492227
nSV = 1114, nBSV = 1040
num rows = 243
num_elements = 9477
*
optimization finished, #iter = 134
nu = 0.478244
obj = -12.202059, rho = -0.620867
nSV = 132, nBSV = 103
.*
optimization finished, #iter = 1260
nu = 0.491163
obj = -106.339146, rho = -0.492227
nSV = 1114, nBSV = 1040
CFS merit scores = 1.14814
CFS merit scores = 1.49696
CFS merit scores = 1.7727
CFS merit scores = 2.01244
CFS merit scores = 2.21883
CFS merit scores = 2.40494
CFS merit scores = 2.57247
CFS merit scores = 2.72999
CFS merit scores = 2.86803
CFS merit scores = 2.99461
CFS merit scores = 3.10996
CFS merit scores = 3.21838
CFS merit scores = 3.31621
CFS merit scores = 3.40275
cnt = 1	feature = 81	correl = 0.148135	descr = Gibbs_of_Target_Sequence__Pos_14_Step_1
cnt = 2	feature = 2	correl = -0.140676	descr = Position_Specific_Bin_Base_0_Base_G
cnt = 3	feature = 251	correl = -0.0434305	descr = N_Gram_ACTGC
cnt = 4	feature = 308	correl = 0.0361481	descr = N_Gram_ATCTG
cnt = 5	feature = 653	correl = -0.065599	descr = N_Gram_GGCGT
cnt = 6	feature = 29	correl = 0.0742035	descr = Position_Specific_Bin_Base_10_Base_A
cnt = 7	feature = 6	correl = -0.0393786	descr = Position_Specific_Bin_Base_2_Base_A
cnt = 8	feature = 675	correl = 0.031977	descr = N_Gram_GGTAC
cnt = 9	feature = 316	correl = -0.0223839	descr = N_Gram_ATGTA
cnt = 10	feature = 802	correl = -0.0350456	descr = N_Gram_TCCTG
cnt = 11	feature = 665	correl = -0.0276034	descr = N_Gram_GGGCT
cnt = 12	feature = 278	correl = 0.0369218	descr = N_Gram_AGTAA
cnt = 13	feature = 11	correl = -0.0806065	descr = Position_Specific_Bin_Base_3_Base_T
cnt = 14	feature = 16	correl = 0.0456473	descr = Position_Specific_Bin_Base_5_Base_T
num rows = 2188
num_elements = 32820
*
optimization finished, #iter = 816
nu = 0.556335
obj = -138.630471, rho = -0.531108
nSV = 1231, nBSV = 1205
num rows = 243
num_elements = 3645
*
optimization finished, #iter = 87
nu = 0.557055
obj = -16.839452, rho = -0.625598
nSV = 141, nBSV = 131
*
optimization finished, #iter = 816
nu = 0.556335
obj = -138.630471, rho = -0.531108
nSV = 1231, nBSV = 1205
TEST = 48 AVE CORR = 0.555968
