# Supplementary material for: Improving model predictions for RNA interference activities that use support vector machine regression by combining and filtering features
Source: BMC Bioinformatics. 2007 Jun 6;8:182. doi: 10.1186/1471-2105-8-182 (PMC1906837; doi:10.1186/1471-2105-8-182)
Supplement: Additional file 5 — tr_2431_cfsfilters. The features found to be useful by Correlation based Feature in training and testing the 2431 dataset by cross validation, at t-test values from 0 to 90. [file 1471-2105-8-182-S5.gz › tr_2431_file_49]

49
ave count = 26.5

CFS merit scores = 1.45362
CFS merit scores = 1.61763
CFS merit scores = 1.84867
CFS merit scores = 2.06666
CFS merit scores = 2.25627
CFS merit scores = 2.43211
CFS merit scores = 2.59418
CFS merit scores = 2.73829
CFS merit scores = 2.87236
CFS merit scores = 2.99497
CFS merit scores = 3.11118
CFS merit scores = 3.21901
CFS merit scores = 3.32018
CFS merit scores = 3.40737
cnt = 1	feature = 80	correl = 0.453617	descr = Gibbs_of_Target_Sequence__Pos_19_Step_1
cnt = 2	feature = 2	correl = -0.147904	descr = Position_Specific_Bin_Base_0_Base_G
cnt = 3	feature = 857	correl = -0.0729079	descr = N_Gram_TGGC
cnt = 4	feature = 432	correl = -0.0628694	descr = N_Gram_CGAA
cnt = 5	feature = 206	correl = 0.0463099	descr = N_Gram_ACATC
cnt = 6	feature = 706	correl = 0.0291887	descr = N_Gram_GTGA
cnt = 7	feature = 16	correl = 0.0302313	descr = Position_Specific_Bin_Base_6_Base_A
cnt = 8	feature = 308	correl = -0.0223571	descr = N_Gram_ATTAA
cnt = 9	feature = 675	correl = 0.0377116	descr = N_Gram_GGTCA
cnt = 10	feature = 767	correl = 0.0581326	descr = N_Gram_TATAA
cnt = 11	feature = 768	correl = 0.0246684	descr = N_Gram_TATAG
cnt = 12	feature = 11	correl = 0.0728943	descr = Position_Specific_Bin_Base_4_Base_A
cnt = 13	feature = 525	correl = -0.0249477	descr = N_Gram_CTTTA
cnt = 14	feature = 449	correl = -0.0686803	descr = N_Gram_CGCGG
num rows = 2187
num_elements = 32805
*
optimization finished, #iter = 778
nu = 0.549088
obj = -135.008264, rho = -0.579813
nSV = 1210, nBSV = 1194
num rows = 244
num_elements = 3660
*
optimization finished, #iter = 90
nu = 0.573711
obj = -17.760430, rho = -0.677544
nSV = 145, nBSV = 136
*
optimization finished, #iter = 778
nu = 0.549088
obj = -135.008264, rho = -0.579813
nSV = 1210, nBSV = 1194
CFS merit scores = 1.45497
CFS merit scores = 1.61614
CFS merit scores = 1.84075
CFS merit scores = 2.05191
CFS merit scores = 2.24001
CFS merit scores = 2.41744
CFS merit scores = 2.5768
CFS merit scores = 2.72521
CFS merit scores = 2.86601
CFS merit scores = 2.98878
CFS merit scores = 3.10565
CFS merit scores = 3.21469
CFS merit scores = 3.31259
CFS merit scores = 3.40311
CFS merit scores = 3.48824
CFS merit scores = 3.56598
CFS merit scores = 3.64008
CFS merit scores = 3.68927
CFS merit scores = 3.73151
CFS merit scores = 3.76566
CFS merit scores = 3.79838
CFS merit scores = 3.82549
CFS merit scores = 3.83794
CFS merit scores = 3.84517
CFS merit scores = 3.8488
CFS merit scores = 3.83041
CFS merit scores = 3.80174
CFS merit scores = 3.77139
CFS merit scores = 3.73513
cnt = 1	feature = 81	correl = 0.454969	descr = Gibbs_of_Target_Sequence__Pos_19_Step_1
cnt = 2	feature = 2	correl = -0.147063	descr = Position_Specific_Bin_Base_0_Base_G
cnt = 3	feature = 525	correl = 0.0369199	descr = N_Gram_GACA
cnt = 4	feature = 29	correl = -0.0531629	descr = Position_Specific_Bin_Base_10_Base_G
cnt = 5	feature = 768	correl = 0.0247007	descr = N_Gram_TATGC
cnt = 6	feature = 47	correl = 0.0378871	descr = Position_Specific_Bin_Base_17_Base_A
cnt = 7	feature = 767	correl = 0.0683243	descr = N_Gram_TATGA
cnt = 8	feature = 759	correl = 0.0693756	descr = N_Gram_TATAA
cnt = 9	feature = 432	correl = -0.0323233	descr = N_Gram_CGCAA
cnt = 10	feature = 461	correl = 0.0293775	descr = N_Gram_CGTCT
cnt = 11	feature = 765	correl = 0.0540482	descr = N_Gram_TATCG
cnt = 12	feature = 316	correl = 0.0452548	descr = N_Gram_ATTGT
cnt = 13	feature = 653	correl = -0.0684294	descr = N_Gram_GGGAA
cnt = 14	feature = 16	correl = 0.0503412	descr = Position_Specific_Bin_Base_5_Base_T
cnt = 15	feature = 11	correl = 0.0675327	descr = Position_Specific_Bin_Base_3_Base_G
cnt = 16	feature = 206	correl = 0.0470174	descr = N_Gram_ACAGT
cnt = 17	feature = 802	correl = -0.05458	descr = N_Gram_TCGG
cnt = 18	feature = 665	correl = -0.0834309	descr = N_Gram_GGGTG
cnt = 19	feature = 105	correl = -0.0577757	descr = Xue_Structure_Feature_A100
cnt = 20	feature = 603	correl = -0.0675003	descr = N_Gram_GCGTC
cnt = 21	feature = 675	correl = -0.03054	descr = N_Gram_GGTT
cnt = 22	feature = 76	correl = 0.157174	descr = Gibbs_of_Target_Sequence__Pos_14_Step_1
cnt = 23	feature = 58	correl = 0.366173	descr = Position_Specific_Bin_Base_20_Base_A
cnt = 24	feature = 78	correl = 0.11928	descr = Gibbs_of_Target_Sequence__Pos_16_Step_1
cnt = 25	feature = 56	correl = -0.124906	descr = Position_Specific_Bin_Base_19_Base_G
cnt = 26	feature = 80	correl = 0.197882	descr = Gibbs_of_Target_Sequence__Pos_18_Step_1
cnt = 27	feature = 664	correl = -0.0544589	descr = N_Gram_GGGT
cnt = 28	feature = 77	correl = 0.0973518	descr = Gibbs_of_Target_Sequence__Pos_15_Step_1
cnt = 29	feature = 82	correl = 0.431022	descr = Gibbs_of_Target_Sequence__Pos_20_Step_1
num rows = 2188
num_elements = 65640
.*
optimization finished, #iter = 1094
nu = 0.485613
obj = -109.844636, rho = -0.473532
nSV = 1095, nBSV = 1035
num rows = 243
num_elements = 7290
*
optimization finished, #iter = 111
nu = 0.491117
obj = -13.779133, rho = -0.589138
nSV = 125, nBSV = 112
.*
optimization finished, #iter = 1094
nu = 0.485613
obj = -109.844636, rho = -0.473532
nSV = 1095, nBSV = 1035
CFS merit scores = 1.44852
CFS merit scores = 1.62016
CFS merit scores = 1.84415
CFS merit scores = 2.05583
CFS merit scores = 2.248
CFS merit scores = 2.42673
CFS merit scores = 2.59034
CFS merit scores = 2.73873
CFS merit scores = 2.87587
CFS merit scores = 3.00317
CFS merit scores = 3.1198
CFS merit scores = 3.23092
CFS merit scores = 3.33281
CFS merit scores = 3.4296
CFS merit scores = 3.5215
CFS merit scores = 3.594
CFS merit scores = 3.65948
CFS merit scores = 3.71519
CFS merit scores = 3.77124
CFS merit scores = 3.82021
CFS merit scores = 3.8644
CFS merit scores = 3.905
CFS merit scores = 3.9403
CFS merit scores = 3.9566
CFS merit scores = 3.97275
CFS merit scores = 3.96629
CFS merit scores = 3.95687
CFS merit scores = 3.93837
CFS merit scores = 3.92263
CFS merit scores = 3.90698
CFS merit scores = 3.88161
CFS merit scores = 3.82983
cnt = 1	feature = 81	correl = 0.448525	descr = Gibbs_of_Target_Sequence__Pos_19_Step_1
cnt = 2	feature = 2	correl = -0.135476	descr = Position_Specific_Bin_Base_0_Base_G
cnt = 3	feature = 802	correl = 0.0259982	descr = N_Gram_TCTGT
cnt = 4	feature = 768	correl = -0.0315201	descr = N_Gram_TCCCA
cnt = 5	feature = 525	correl = 0.0680599	descr = N_Gram_GACTA
cnt = 6	feature = 664	correl = -0.0589472	descr = N_Gram_GGTTA
cnt = 7	feature = 452	correl = 0.0293553	descr = N_Gram_CGTCT
cnt = 8	feature = 675	correl = -0.0213989	descr = N_Gram_GTCAC
cnt = 9	feature = 603	correl = -0.0626447	descr = N_Gram_GCTTT
cnt = 10	feature = 278	correl = 0.0279739	descr = N_Gram_ATATA
cnt = 11	feature = 10	correl = -0.082375	descr = Position_Specific_Bin_Base_3_Base_T
cnt = 12	feature = 672	correl = 0.0266662	descr = N_Gram_GTATT
cnt = 13	feature = 432	correl = -0.0667833	descr = N_Gram_CGCGG
cnt = 14	feature = 665	correl = -0.0709925	descr = N_Gram_GGTTG
cnt = 15	feature = 461	correl = 0.0648309	descr = N_Gram_CTAAG
cnt = 16	feature = 47	correl = -0.0668364	descr = Position_Specific_Bin_Base_16_Base_G
cnt = 17	feature = 4	correl = -0.0922977	descr = Position_Specific_Bin_Base_1_Base_G
cnt = 18	feature = 16	correl = -0.046843	descr = Position_Specific_Bin_Base_6_Base_C
cnt = 19	feature = 749	correl = 0.0461481	descr = N_Gram_TATCG
cnt = 20	feature = 11	correl = 0.0768797	descr = Position_Specific_Bin_Base_4_Base_A
cnt = 21	feature = 76	correl = 0.144465	descr = Gibbs_of_Target_Sequence__Pos_14_Step_1
cnt = 22	feature = 29	correl = 0.0592604	descr = Position_Specific_Bin_Base_10_Base_T
cnt = 23	feature = 765	correl = 0.0284397	descr = N_Gram_TCCA
cnt = 24	feature = 58	correl = 0.0629845	descr = Position_Specific_Bin_Base_19_Base_T
cnt = 25	feature = 105	correl = -0.0709674	descr = Xue_Structure_Feature_A100
cnt = 26	feature = 78	correl = 0.124245	descr = Gibbs_of_Target_Sequence__Pos_16_Step_1
cnt = 27	feature = 56	correl = -0.121187	descr = Position_Specific_Bin_Base_19_Base_C
cnt = 28	feature = 82	correl = 0.421589	descr = Gibbs_of_Target_Sequence__Pos_20_Step_1
cnt = 29	feature = 653	correl = -0.0389671	descr = N_Gram_GGT
cnt = 30	feature = 767	correl = -0.0361798	descr = N_Gram_TCCC
cnt = 31	feature = 77	correl = 0.0992392	descr = Gibbs_of_Target_Sequence__Pos_15_Step_1
cnt = 32	feature = 80	correl = 0.1985	descr = Gibbs_of_Target_Sequence__Pos_18_Step_1
num rows = 2188
num_elements = 72204
.*
optimization finished, #iter = 1185
nu = 0.495065
obj = -108.613686, rho = -0.551450
nSV = 1107, nBSV = 1054
num rows = 243
num_elements = 8019
*
optimization finished, #iter = 121
nu = 0.504004
obj = -12.118451, rho = -0.608594
nSV = 133, nBSV = 114
.*
optimization finished, #iter = 1185
nu = 0.495065
obj = -108.613686, rho = -0.551450
nSV = 1107, nBSV = 1054
CFS merit scores = 1.149
CFS merit scores = 1.50275
CFS merit scores = 1.77945
CFS merit scores = 2.02338
CFS merit scores = 2.22956
CFS merit scores = 2.41359
CFS merit scores = 2.58146
CFS merit scores = 2.72527
CFS merit scores = 2.8621
CFS merit scores = 2.97855
CFS merit scores = 3.08722
CFS merit scores = 3.18802
CFS merit scores = 3.2815
CFS merit scores = 3.36966
CFS merit scores = 3.44977
CFS merit scores = 3.52615
CFS merit scores = 3.59346
CFS merit scores = 3.65922
CFS merit scores = 3.72009
CFS merit scores = 3.77176
CFS merit scores = 3.81601
CFS merit scores = 3.85663
CFS merit scores = 3.89648
CFS merit scores = 3.92787
CFS merit scores = 3.95702
CFS merit scores = 3.97757
CFS merit scores = 3.99585
CFS merit scores = 4.00304
CFS merit scores = 4.01003
CFS merit scores = 4.01134
CFS merit scores = 3.99611
CFS merit scores = 3.98035
CFS merit scores = 3.95066
CFS merit scores = 3.90341
CFS merit scores = 3.85454
CFS merit scores = 3.79177
cnt = 1	feature = 2	correl = -0.149004	descr = Position_Specific_Bin_Base_0_Base_G
cnt = 2	feature = 81	correl = 0.130389	descr = Gibbs_of_Target_Sequence__Pos_13_Step_1
cnt = 3	feature = 767	correl = 0.0536372	descr = N_Gram_TAGCA
cnt = 4	feature = 525	correl = 0.0367983	descr = N_Gram_CTGT
cnt = 5	feature = 17	correl = -0.0698688	descr = Position_Specific_Bin_Base_5_Base_C
cnt = 6	feature = 11	correl = 0.0690295	descr = Position_Specific_Bin_Base_3_Base_G
cnt = 7	feature = 56	correl = 0.0434344	descr = Position_Specific_Bin_Base_18_Base_A
cnt = 8	feature = 229	correl = -0.0393504	descr = N_Gram_ACGAA
cnt = 9	feature = 21	correl = -0.125311	descr = Position_Specific_Bin_Base_7_Base_C
cnt = 10	feature = 47	correl = -0.0268652	descr = Position_Specific_Bin_Base_15_Base_T
cnt = 11	feature = 857	correl = -0.0227017	descr = N_Gram_TGCCT
cnt = 12	feature = 765	correl = 0.0458411	descr = N_Gram_TAGAG
cnt = 13	feature = 768	correl = 0.0763828	descr = N_Gram_TAGCT
cnt = 14	feature = 834	correl = 0.0838988	descr = N_Gram_TCTGC
cnt = 15	feature = 672	correl = -0.0712699	descr = N_Gram_GGGAG
cnt = 16	feature = 461	correl = -0.0744575	descr = N_Gram_CGCGC
cnt = 17	feature = 16	correl = 0.0292485	descr = Position_Specific_Bin_Base_4_Base_T
cnt = 18	feature = 653	correl = -0.0718658	descr = N_Gram_GGCA
cnt = 19	feature = 675	correl = -0.100407	descr = N_Gram_GGGCC
cnt = 20	feature = 29	correl = 0.0751094	descr = Position_Specific_Bin_Base_10_Base_A
cnt = 21	feature = 664	correl = -0.0784959	descr = N_Gram_GGCGG
cnt = 22	feature = 759	correl = 0.068002	descr = N_Gram_TACTA
cnt = 23	feature = 749	correl = 0.0655212	descr = N_Gram_TAATT
cnt = 24	feature = 105	correl = -0.0713483	descr = Fold_of_RNAi_Sequence_Pos_14
cnt = 25	feature = 603	correl = -0.0766338	descr = N_Gram_GCCCT
cnt = 26	feature = 58	correl = -0.0471093	descr = Position_Specific_Bin_Base_18_Base_G
cnt = 27	feature = 76	correl = 0.0868265	descr = Gibbs_of_Target_Sequence__Pos_8_Step_1
cnt = 28	feature = 10	correl = 0.0264599	descr = Position_Specific_Bin_Base_3_Base_A
cnt = 29	feature = 432	correl = -0.0641635	descr = N_Gram_CCTG
cnt = 30	feature = 940	correl = 0.0532314	descr = N_Gram_TTTT
cnt = 31	feature = 80	correl = 0.0299313	descr = Gibbs_of_Target_Sequence__Pos_12_Step_1
cnt = 32	feature = 78	correl = 0.127807	descr = Gibbs_of_Target_Sequence__Pos_10_Step_1
cnt = 33	feature = 82	correl = 0.144853	descr = Gibbs_of_Target_Sequence__Pos_14_Step_1
cnt = 34	feature = 77	correl = 0.103143	descr = Gibbs_of_Target_Sequence__Pos_9_Step_1
cnt = 35	feature = 278	correl = 0.124512	descr = N_Gram_AT
cnt = 36	feature = 316	correl = 0.11887	descr = N_Gram_ATT
num rows = 2188
num_elements = 80956
.*
optimization finished, #iter = 1222
nu = 0.491180
obj = -106.561959, rho = -0.458027
nSV = 1113, nBSV = 1045
num rows = 243
num_elements = 8991
*
optimization finished, #iter = 124
nu = 0.493080
obj = -11.626576, rho = -0.626747
nSV = 132, nBSV = 106
.*
optimization finished, #iter = 1222
nu = 0.491180
obj = -106.561959, rho = -0.458027
nSV = 1113, nBSV = 1045
CFS merit scores = 1.17801
CFS merit scores = 1.51936
CFS merit scores = 1.78934
CFS merit scores = 2.02693
CFS merit scores = 2.23765
CFS merit scores = 2.42196
CFS merit scores = 2.58962
CFS merit scores = 2.74549
CFS merit scores = 2.88977
CFS merit scores = 3.01364
CFS merit scores = 3.11775
CFS merit scores = 3.21435
cnt = 1	feature = 58	correl = 0.178008	descr = Position_Specific_Bin_Base_19_Base_A
cnt = 2	feature = 2	correl = -0.131046	descr = Position_Specific_Bin_Base_0_Base_G
cnt = 3	feature = 10	correl = -0.0988791	descr = Position_Specific_Bin_Base_3_Base_T
cnt = 4	feature = 653	correl = -0.0267822	descr = N_Gram_GGCTT
cnt = 5	feature = 665	correl = -0.0477275	descr = N_Gram_GGGGT
cnt = 6	feature = 749	correl = 0.0306888	descr = N_Gram_TACCG
cnt = 7	feature = 768	correl = 0.0452054	descr = N_Gram_TAGTG
cnt = 8	feature = 229	correl = -0.0375609	descr = N_Gram_ACGAC
cnt = 9	feature = 432	correl = -0.0328284	descr = N_Gram_CGAAT
cnt = 10	feature = 15	correl = 0.0232815	descr = Position_Specific_Bin_Base_6_Base_A
cnt = 11	feature = 81	correl = 0.108369	descr = Gibbs_of_Target_Sequence__Pos_16_Step_1
cnt = 12	feature = 759	correl = 0.0573345	descr = N_Gram_TAGAC
num rows = 2188
num_elements = 28444
*
optimization finished, #iter = 809
nu = 0.577645
obj = -144.243500, rho = -0.500395
nSV = 1272, nBSV = 1254
num rows = 243
num_elements = 3159
*
optimization finished, #iter = 85
nu = 0.530730
obj = -14.420716, rho = -0.568489
nSV = 132, nBSV = 126
*
optimization finished, #iter = 809
nu = 0.577645
obj = -144.243500, rho = -0.500395
nSV = 1272, nBSV = 1254
CFS merit scores = 1.43086
CFS merit scores = 1.60301
CFS merit scores = 1.84094
CFS merit scores = 2.05433
CFS merit scores = 2.25256
CFS merit scores = 2.4317
CFS merit scores = 2.59202
CFS merit scores = 2.73603
CFS merit scores = 2.8702
CFS merit scores = 2.98833
CFS merit scores = 3.09827
CFS merit scores = 3.19811
CFS merit scores = 3.28644
CFS merit scores = 3.36707
CFS merit scores = 3.44527
CFS merit scores = 3.52006
CFS merit scores = 3.57769
CFS merit scores = 3.63305
CFS merit scores = 3.68378
CFS merit scores = 3.72871
CFS merit scores = 3.75794
CFS merit scores = 3.78814
CFS merit scores = 3.81269
CFS merit scores = 3.8319
CFS merit scores = 3.82743
CFS merit scores = 3.82773
CFS merit scores = 3.82045
CFS merit scores = 3.7785
CFS merit scores = 3.69129
CFS merit scores = 3.5869
cnt = 1	feature = 80	correl = 0.430862	descr = Gibbs_of_Target_Sequence__Pos_20_Step_1
cnt = 2	feature = 56	correl = -0.111241	descr = Position_Specific_Bin_Base_19_Base_G
cnt = 3	feature = 10	correl = -0.0940207	descr = Position_Specific_Bin_Base_3_Base_T
cnt = 4	feature = 461	correl = 0.0232146	descr = N_Gram_CGTCA
cnt = 5	feature = 767	correl = 0.0500814	descr = N_Gram_TATCA
cnt = 6	feature = 653	correl = -0.0925878	descr = N_Gram_GGGCC
cnt = 7	feature = 802	correl = 0.0368401	descr = N_Gram_TCGCT
cnt = 8	feature = 229	correl = -0.0430603	descr = N_Gram_ACTGC
cnt = 9	feature = 765	correl = 0.0295984	descr = N_Gram_TATAT
cnt = 10	feature = 29	correl = 0.0526608	descr = Position_Specific_Bin_Base_10_Base_T
cnt = 11	feature = 768	correl = 0.0494733	descr = N_Gram_TATCG
cnt = 12	feature = 759	correl = 0.0318364	descr = N_Gram_TAGT
cnt = 13	feature = 664	correl = 0.0612734	descr = N_Gram_GGTAA
cnt = 14	feature = 2	correl = 0.113364	descr = Position_Specific_Bin_Base_1_Base_A
cnt = 15	feature = 47	correl = -0.0318497	descr = Position_Specific_Bin_Base_17_Base_C
cnt = 16	feature = 33	correl = 0.125549	descr = Position_Specific_Bin_Base_11_Base_T
cnt = 17	feature = 278	correl = -0.0338617	descr = N_Gram_ATCCC
cnt = 18	feature = 11	correl = 0.071972	descr = Position_Specific_Bin_Base_4_Base_A
cnt = 19	feature = 16	correl = -0.0739791	descr = Position_Specific_Bin_Base_5_Base_C
cnt = 20	feature = 525	correl = 0.0591745	descr = N_Gram_GAAT
cnt = 21	feature = 6	correl = 0.0261779	descr = Position_Specific_Bin_Base_2_Base_C
cnt = 22	feature = 603	correl = -0.0778013	descr = N_Gram_GCGT
cnt = 23	feature = 4	correl = -0.101252	descr = Position_Specific_Bin_Base_1_Base_G
cnt = 24	feature = 82	correl = 0.153355	descr = PF_RNAi_Fold_5'Free_Count
cnt = 25	feature = 58	correl = 0.374637	descr = Position_Specific_Bin_Base_20_Base_A
cnt = 26	feature = 432	correl = -0.0562981	descr = N_Gram_CGC
cnt = 27	feature = 77	correl = 0.0985553	descr = Gibbs_of_Target_Sequence__Pos_17_Step_1
cnt = 28	feature = 76	correl = 0.112769	descr = Gibbs_of_Target_Sequence__Pos_16_Step_1
cnt = 29	feature = 105	correl = 0.0738896	descr = Xue_Structure_Feature_A000
cnt = 30	feature = 81	correl = 0.227962	descr = PF_RNAi_Fold_Energy
num rows = 2188
num_elements = 67828
.*
optimization finished, #iter = 1176
nu = 0.488005
obj = -107.546837, rho = -0.608824
nSV = 1099, nBSV = 1041
num rows = 243
num_elements = 7533
*
optimization finished, #iter = 115
nu = 0.510999
obj = -13.670296, rho = -0.585985
nSV = 138, nBSV = 117
.*
optimization finished, #iter = 1176
nu = 0.488005
obj = -107.546837, rho = -0.608824
nSV = 1099, nBSV = 1041
CFS merit scores = 1.45094
CFS merit scores = 1.61677
CFS merit scores = 1.84132
CFS merit scores = 2.06011
CFS merit scores = 2.26051
CFS merit scores = 2.42988
CFS merit scores = 2.58492
CFS merit scores = 2.72735
CFS merit scores = 2.85799
CFS merit scores = 2.96735
CFS merit scores = 3.06235
CFS merit scores = 3.14979
CFS merit scores = 3.23245
CFS merit scores = 3.30814
CFS merit scores = 3.36947
CFS merit scores = 3.4282
cnt = 1	feature = 76	correl = 0.450938	descr = Gibbs_of_Target_Sequence__Pos_19_Step_1
cnt = 2	feature = 2	correl = -0.137997	descr = Position_Specific_Bin_Base_0_Base_G
cnt = 3	feature = 16	correl = 0.0870943	descr = Position_Specific_Bin_Base_7_Base_A
cnt = 4	feature = 759	correl = 0.0215083	descr = N_Gram_TCCA
cnt = 5	feature = 10	correl = -0.0925996	descr = Position_Specific_Bin_Base_3_Base_T
cnt = 6	feature = 768	correl = 0.0681631	descr = N_Gram_TCCTA
cnt = 7	feature = 765	correl = -0.0240237	descr = N_Gram_TCCCG
cnt = 8	feature = 525	correl = -0.0292709	descr = N_Gram_GAGGT
cnt = 9	feature = 664	correl = -0.0483411	descr = N_Gram_GTCCG
cnt = 10	feature = 659	correl = 0.0287936	descr = N_Gram_GTCAA
cnt = 11	feature = 47	correl = 0.0369171	descr = Position_Specific_Bin_Base_18_Base_A
cnt = 12	feature = 229	correl = -0.0360249	descr = N_Gram_ACTGC
cnt = 13	feature = 432	correl = -0.0709036	descr = N_Gram_CGGCC
cnt = 14	feature = 653	correl = 0.0437153	descr = N_Gram_GTAAA
cnt = 15	feature = 675	correl = -0.0387612	descr = N_Gram_GTGC
cnt = 16	feature = 11	correl = 0.0856056	descr = Position_Specific_Bin_Base_4_Base_A
num rows = 2188
num_elements = 37196
*
optimization finished, #iter = 897
nu = 0.595010
obj = -150.830510, rho = -0.579824
nSV = 1318, nBSV = 1287
num rows = 243
num_elements = 4131
*
optimization finished, #iter = 83
nu = 0.564152
obj = -16.821203, rho = -0.610465
nSV = 146, nBSV = 131
*
optimization finished, #iter = 897
nu = 0.595010
obj = -150.830510, rho = -0.579824
nSV = 1318, nBSV = 1287
CFS merit scores = 1.20154
CFS merit scores = 1.51547
CFS merit scores = 1.79088
CFS merit scores = 2.03171
CFS merit scores = 2.24316
CFS merit scores = 2.42977
CFS merit scores = 2.59798
CFS merit scores = 2.75271
CFS merit scores = 2.89185
CFS merit scores = 3.01901
CFS merit scores = 3.12901
CFS merit scores = 3.22753
CFS merit scores = 3.31743
CFS merit scores = 3.40377
CFS merit scores = 3.48455
CFS merit scores = 3.55639
CFS merit scores = 3.62277
CFS merit scores = 3.67868
CFS merit scores = 3.73106
CFS merit scores = 3.77444
CFS merit scores = 3.81108
CFS merit scores = 3.84723
CFS merit scores = 3.87527
CFS merit scores = 3.89459
CFS merit scores = 3.90461
CFS merit scores = 3.91058
CFS merit scores = 3.88277
CFS merit scores = 3.85044
CFS merit scores = 3.81196
cnt = 1	feature = 82	correl = 0.201542	descr = Gibbs_of_Target_Sequence__Pos_18_Step_1
cnt = 2	feature = 77	correl = 0.13154	descr = Gibbs_of_Target_Sequence__Pos_13_Step_1
cnt = 3	feature = 2	correl = -0.134318	descr = Position_Specific_Bin_Base_0_Base_G
cnt = 4	feature = 765	correl = 0.0298168	descr = N_Gram_TAGTC
cnt = 5	feature = 749	correl = -0.0288557	descr = N_Gram_TACG
cnt = 6	feature = 687	correl = -0.0251885	descr = N_Gram_GTAAT
cnt = 7	feature = 802	correl = -0.0354371	descr = N_Gram_TCCTG
cnt = 8	feature = 461	correl = -0.0276819	descr = N_Gram_CGGTT
cnt = 9	feature = 759	correl = 0.067802	descr = N_Gram_TAGC
cnt = 10	feature = 432	correl = -0.0414496	descr = N_Gram_CGACG
cnt = 11	feature = 105	correl = -0.0226742	descr = Xue_Structure_Feature_A111
cnt = 12	feature = 11	correl = 0.0705931	descr = Position_Specific_Bin_Base_3_Base_G
cnt = 13	feature = 316	correl = 0.0315011	descr = N_Gram_ATTGT
cnt = 14	feature = 47	correl = -0.0464534	descr = Position_Specific_Bin_Base_16_Base_C
cnt = 15	feature = 603	correl = -0.0299975	descr = N_Gram_GCGGG
cnt = 16	feature = 664	correl = -0.0781102	descr = N_Gram_GGGGC
cnt = 17	feature = 278	correl = 0.0240922	descr = N_Gram_ATAGA
cnt = 18	feature = 672	correl = 0.0395921	descr = N_Gram_GGTAA
cnt = 19	feature = 665	correl = -0.0569768	descr = N_Gram_GGGGT
cnt = 20	feature = 76	correl = 0.0481381	descr = Gibbs_of_Target_Sequence__Pos_11_Step_1
cnt = 21	feature = 29	correl = -0.0520621	descr = Position_Specific_Bin_Base_10_Base_G
cnt = 22	feature = 675	correl = -0.0716173	descr = N_Gram_GGTCC
cnt = 23	feature = 525	correl = -0.0305174	descr = N_Gram_GAAG
cnt = 24	feature = 768	correl = 0.0705929	descr = N_Gram_TATA
cnt = 25	feature = 80	correl = 0.139503	descr = Gibbs_of_Target_Sequence__Pos_16_Step_1
cnt = 26	feature = 58	correl = -0.127886	descr = Position_Specific_Bin_Base_19_Base_C
cnt = 27	feature = 767	correl = 0.124041	descr = N_Gram_TAT
cnt = 28	feature = 81	correl = 0.110592	descr = Gibbs_of_Target_Sequence__Pos_17_Step_1
cnt = 29	feature = 653	correl = -0.138931	descr = N_Gram_GGG
num rows = 2188
num_elements = 65640
.*
optimization finished, #iter = 1052
nu = 0.505120
obj = -115.312785, rho = -0.500904
nSV = 1132, nBSV = 1083
num rows = 243
num_elements = 7290
*
optimization finished, #iter = 94
nu = 0.449174
obj = -12.190966, rho = -0.570885
nSV = 120, nBSV = 98
.*
optimization finished, #iter = 1052
nu = 0.505120
obj = -115.312785, rho = -0.500904
nSV = 1132, nBSV = 1083
CFS merit scores = 1.15546
CFS merit scores = 1.49203
CFS merit scores = 1.77192
CFS merit scores = 2.01474
CFS merit scores = 2.22781
CFS merit scores = 2.41688
CFS merit scores = 2.58788
CFS merit scores = 2.74564
CFS merit scores = 2.89188
CFS merit scores = 3.01712
CFS merit scores = 3.13626
CFS merit scores = 3.24459
CFS merit scores = 3.34423
CFS merit scores = 3.43575
CFS merit scores = 3.51503
CFS merit scores = 3.58896
CFS merit scores = 3.65915
CFS merit scores = 3.71743
CFS merit scores = 3.76799
CFS merit scores = 3.81535
CFS merit scores = 3.86246
CFS merit scores = 3.90579
CFS merit scores = 3.93982
CFS merit scores = 3.97121
CFS merit scores = 3.99227
CFS merit scores = 4.0102
CFS merit scores = 4.02102
CFS merit scores = 4.03441
CFS merit scores = 4.04457
CFS merit scores = 4.04388
CFS merit scores = 4.035
CFS merit scores = 4.02624
CFS merit scores = 4.008
CFS merit scores = 3.98193
CFS merit scores = 3.94738
cnt = 1	feature = 82	correl = 0.155462	descr = Gibbs_of_Target_Sequence__Pos_14_Step_1
cnt = 2	feature = 2	correl = -0.146576	descr = Position_Specific_Bin_Base_0_Base_G
cnt = 3	feature = 672	correl = -0.0457738	descr = N_Gram_GGTTA
cnt = 4	feature = 631	correl = -0.0642513	descr = N_Gram_GGCAA
cnt = 5	feature = 432	correl = -0.029736	descr = N_Gram_CGAGT
cnt = 6	feature = 316	correl = -0.0343752	descr = N_Gram_ATTGA
cnt = 7	feature = 759	correl = 0.0522734	descr = N_Gram_TATCG
cnt = 8	feature = 56	correl = 0.0371989	descr = Position_Specific_Bin_Base_18_Base_A
cnt = 9	feature = 228	correl = -0.0322178	descr = N_Gram_ACGTT
cnt = 10	feature = 765	correl = 0.0230802	descr = N_Gram_TATTG
cnt = 11	feature = 11	correl = 0.0660375	descr = Position_Specific_Bin_Base_3_Base_G
cnt = 12	feature = 665	correl = 0.0242077	descr = N_Gram_GGTCA
cnt = 13	feature = 802	correl = 0.0984104	descr = N_Gram_TCGTG
cnt = 14	feature = 653	correl = -0.0805885	descr = N_Gram_GGGCG
cnt = 15	feature = 33	correl = 0.056225	descr = Position_Specific_Bin_Base_10_Base_T
cnt = 16	feature = 15	correl = -0.0587711	descr = Position_Specific_Bin_Base_5_Base_C
cnt = 17	feature = 206	correl = 0.0348917	descr = N_Gram_ACAGC
cnt = 18	feature = 229	correl = 0.0389079	descr = N_Gram_ACT
cnt = 19	feature = 358	correl = 0.0421472	descr = N_Gram_CATC
cnt = 20	feature = 80	correl = 0.0262231	descr = Gibbs_of_Target_Sequence__Pos_12_Step_1
cnt = 21	feature = 29	correl = 0.0436148	descr = Position_Specific_Bin_Base_9_Base_T
cnt = 22	feature = 6	correl = -0.0487253	descr = Position_Specific_Bin_Base_2_Base_A
cnt = 23	feature = 105	correl = -0.0810077	descr = Fold_of_RNAi_Sequence_Pos_14
cnt = 24	feature = 525	correl = 0.0399057	descr = N_Gram_GAATT
cnt = 25	feature = 603	correl = -0.0843941	descr = N_Gram_GCGT
cnt = 26	feature = 47	correl = -0.0324619	descr = Position_Specific_Bin_Base_15_Base_G
cnt = 27	feature = 10	correl = 0.0232199	descr = Position_Specific_Bin_Base_3_Base_A
cnt = 28	feature = 643	correl = -0.0596644	descr = N_Gram_GGCT
cnt = 29	feature = 58	correl = -0.0554315	descr = Position_Specific_Bin_Base_18_Base_G
cnt = 30	feature = 768	correl = 0.0284493	descr = N_Gram_TCA
cnt = 31	feature = 664	correl = -0.0230042	descr = N_Gram_GGTC
cnt = 32	feature = 76	correl = 0.0851445	descr = Gibbs_of_Target_Sequence__Pos_8_Step_1
cnt = 33	feature = 81	correl = 0.136849	descr = Gibbs_of_Target_Sequence__Pos_13_Step_1
cnt = 34	feature = 767	correl = 0.0498243	descr = N_Gram_TC
cnt = 35	feature = 77	correl = 0.105195	descr = Gibbs_of_Target_Sequence__Pos_9_Step_1
num rows = 2188
num_elements = 78768
.*
optimization finished, #iter = 1229
nu = 0.491090
obj = -107.044430, rho = -0.518068
nSV = 1115, nBSV = 1044
num rows = 243
num_elements = 8748
*
optimization finished, #iter = 134
nu = 0.485107
obj = -12.306151, rho = -0.629988
nSV = 131, nBSV = 108
.*
optimization finished, #iter = 1229
nu = 0.491090
obj = -107.044430, rho = -0.518068
nSV = 1115, nBSV = 1044
CFS merit scores = 1.14814
CFS merit scores = 1.49696
CFS merit scores = 1.7727
CFS merit scores = 2.01244
CFS merit scores = 2.21883
CFS merit scores = 2.40494
CFS merit scores = 2.57247
CFS merit scores = 2.72999
CFS merit scores = 2.86803
CFS merit scores = 2.99388
cnt = 1	feature = 81	correl = 0.148135	descr = Gibbs_of_Target_Sequence__Pos_14_Step_1
cnt = 2	feature = 2	correl = -0.140676	descr = Position_Specific_Bin_Base_0_Base_G
cnt = 3	feature = 251	correl = -0.0434305	descr = N_Gram_ACTGC
cnt = 4	feature = 308	correl = 0.0361481	descr = N_Gram_ATCTG
cnt = 5	feature = 653	correl = -0.065599	descr = N_Gram_GGCGT
cnt = 6	feature = 29	correl = 0.0742035	descr = Position_Specific_Bin_Base_10_Base_A
cnt = 7	feature = 6	correl = -0.0393786	descr = Position_Specific_Bin_Base_2_Base_A
cnt = 8	feature = 675	correl = 0.031977	descr = N_Gram_GGTAC
cnt = 9	feature = 316	correl = -0.0223839	descr = N_Gram_ATGTA
cnt = 10	feature = 665	correl = -0.0276034	descr = N_Gram_GGGCT
num rows = 2188
num_elements = 24068
*
optimization finished, #iter = 767
nu = 0.576650
obj = -147.427995, rho = -0.507841
nSV = 1271, nBSV = 1253
num rows = 243
num_elements = 2673
*
optimization finished, #iter = 71
nu = 0.561286
obj = -17.177434, rho = -0.596491
nSV = 139, nBSV = 134
*
optimization finished, #iter = 767
nu = 0.576650
obj = -147.427995, rho = -0.507841
nSV = 1271, nBSV = 1253
TEST = 49 AVE CORR = 0.5517
