# Supplementary material for: Improving model predictions for RNA interference activities that use support vector machine regression by combining and filtering features
Source: BMC Bioinformatics. 2007 Jun 6;8:182. doi: 10.1186/1471-2105-8-182 (PMC1906837; doi:10.1186/1471-2105-8-182)
Supplement: Additional file 5 — tr_2431_cfsfilters. The features found to be useful by Correlation based Feature in training and testing the 2431 dataset by cross validation, at t-test values from 0 to 90. [file 1471-2105-8-182-S5.gz › tr_2431_file_5]

5
ave count = 660.1

CFS merit scores = 1.45362
CFS merit scores = 1.61763
CFS merit scores = 1.84867
CFS merit scores = 2.07439
CFS merit scores = 2.28565
CFS merit scores = 2.47516
CFS merit scores = 2.64669
CFS merit scores = 2.8057
CFS merit scores = 2.95595
CFS merit scores = 3.09728
CFS merit scores = 3.23149
CFS merit scores = 3.35969
CFS merit scores = 3.48217
CFS merit scores = 3.59876
CFS merit scores = 3.70855
CFS merit scores = 3.81341
CFS merit scores = 3.91425
CFS merit scores = 4.01134
CFS merit scores = 4.10422
CFS merit scores = 4.1935
CFS merit scores = 4.2801
CFS merit scores = 4.36195
CFS merit scores = 4.44139
CFS merit scores = 4.51835
CFS merit scores = 4.59274
CFS merit scores = 4.66496
CFS merit scores = 4.73511
CFS merit scores = 4.80362
CFS merit scores = 4.8707
CFS merit scores = 4.93556
CFS merit scores = 4.99854
CFS merit scores = 5.05968
CFS merit scores = 5.11788
CFS merit scores = 5.17367
CFS merit scores = 5.22807
CFS merit scores = 5.28149
CFS merit scores = 5.33396
CFS merit scores = 5.38426
CFS merit scores = 5.43364
CFS merit scores = 5.48108
CFS merit scores = 5.52725
CFS merit scores = 5.57232
CFS merit scores = 5.6138
CFS merit scores = 5.65211
CFS merit scores = 5.6894
CFS merit scores = 5.72572
CFS merit scores = 5.76091
CFS merit scores = 5.7945
CFS merit scores = 5.82758
CFS merit scores = 5.85873
CFS merit scores = 5.8883
CFS merit scores = 5.91585
CFS merit scores = 5.94196
CFS merit scores = 5.96737
CFS merit scores = 5.99165
CFS merit scores = 6.01522
CFS merit scores = 6.0388
CFS merit scores = 6.06216
CFS merit scores = 6.08395
CFS merit scores = 6.10499
CFS merit scores = 6.12491
CFS merit scores = 6.14431
cnt = 1	feature = 80	correl = 0.453617	descr = Gibbs_of_Target_Sequence__Pos_19_Step_1
cnt = 2	feature = 2	correl = -0.147904	descr = Position_Specific_Bin_Base_0_Base_G
cnt = 3	feature = 857	correl = -0.0729079	descr = N_Gram_TGGC
cnt = 4	feature = 235	correl = 0.0651161	descr = N_Gram_ACTGA
cnt = 5	feature = 721	correl = -0.0229944	descr = N_Gram_GTTCC
cnt = 6	feature = 569	correl = 0.0539531	descr = N_Gram_GATTA
cnt = 7	feature = 451	correl = -0.0424322	descr = N_Gram_CGCTA
cnt = 8	feature = 716	correl = 0.0359878	descr = N_Gram_GTGTA
cnt = 9	feature = 221	correl = -0.0287155	descr = N_Gram_ACGAC
cnt = 10	feature = 452	correl = -0.0332763	descr = N_Gram_CGCTC
cnt = 11	feature = 326	correl = 0.0274796	descr = N_Gram_CAACG
cnt = 12	feature = 462	correl = -0.0257219	descr = N_Gram_CGGGA
cnt = 13	feature = 442	correl = -0.0461412	descr = N_Gram_CGCAA
cnt = 14	feature = 848	correl = -0.0301185	descr = N_Gram_TGCCG
cnt = 15	feature = 358	correl = 0.0257711	descr = N_Gram_CATAG
cnt = 16	feature = 699	correl = -0.0374493	descr = N_Gram_GTCCG
cnt = 17	feature = 899	correl = 0.0378361	descr = N_Gram_TTCGC
cnt = 18	feature = 414	correl = 0.0230283	descr = N_Gram_CCGTA
cnt = 19	feature = 923	correl = 0.0340469	descr = N_Gram_TTTAC
cnt = 20	feature = 494	correl = 0.0341375	descr = N_Gram_CTATC
cnt = 21	feature = 474	correl = 0.0252689	descr = N_Gram_CGTCT
cnt = 22	feature = 719	correl = -0.0389213	descr = N_Gram_GTTAG
cnt = 23	feature = 415	correl = 0.0240411	descr = N_Gram_CCGTC
cnt = 24	feature = 900	correl = 0.0595792	descr = N_Gram_TTCGT
cnt = 25	feature = 599	correl = 0.0266707	descr = N_Gram_GCCTA
cnt = 26	feature = 225	correl = -0.0265671	descr = N_Gram_ACGGC
cnt = 27	feature = 768	correl = 0.0246684	descr = N_Gram_TATAG
cnt = 28	feature = 885	correl = -0.0234617	descr = N_Gram_TTACC
cnt = 29	feature = 325	correl = 0.0261483	descr = N_Gram_CAACC
cnt = 30	feature = 734	correl = 0.0235233	descr = N_Gram_TAACT
cnt = 31	feature = 525	correl = -0.0249477	descr = N_Gram_CTTTA
cnt = 32	feature = 705	correl = 0.0373441	descr = N_Gram_GTCTA
cnt = 33	feature = 612	correl = -0.0478163	descr = N_Gram_GCGGT
cnt = 34	feature = 702	correl = 0.0527624	descr = N_Gram_GTCGC
cnt = 35	feature = 773	correl = 0.0451554	descr = N_Gram_TATGA
cnt = 36	feature = 543	correl = -0.0548216	descr = N_Gram_GACCG
cnt = 37	feature = 517	correl = -0.0524492	descr = N_Gram_CTTAA
cnt = 38	feature = 674	correl = 0.0527852	descr = N_Gram_GGTAA
cnt = 39	feature = 308	correl = -0.0223571	descr = N_Gram_ATTAA
cnt = 40	feature = 226	correl = -0.0447142	descr = N_Gram_ACGGG
cnt = 41	feature = 689	correl = 0.0247812	descr = N_Gram_GTACC
cnt = 42	feature = 534	correl = 0.0598361	descr = N_Gram_GAATA
cnt = 43	feature = 248	correl = -0.0261197	descr = N_Gram_AGCAA
cnt = 44	feature = 881	correl = 0.0236873	descr = N_Gram_TTAAG
cnt = 45	feature = 732	correl = 0.0331241	descr = N_Gram_TAAAG
cnt = 46	feature = 403	correl = -0.0549371	descr = N_Gram_CCGAA
cnt = 47	feature = 632	correl = -0.0221328	descr = N_Gram_GGAAA
cnt = 48	feature = 745	correl = 0.0218285	descr = N_Gram_TACCG
cnt = 49	feature = 220	correl = -0.039904	descr = N_Gram_ACGAA
cnt = 50	feature = 552	correl = -0.0336336	descr = N_Gram_GAGAT
cnt = 51	feature = 542	correl = -0.0340834	descr = N_Gram_GACCC
cnt = 52	feature = 438	correl = -0.0404627	descr = N_Gram_CGAGT
cnt = 53	feature = 713	correl = -0.0484373	descr = N_Gram_GTGGG
cnt = 54	feature = 231	correl = 0.0698253	descr = N_Gram_ACTAC
cnt = 55	feature = 774	correl = 0.0258228	descr = N_Gram_TATGT
cnt = 56	feature = 855	correl = 0.033981	descr = N_Gram_TGCTT
cnt = 57	feature = 436	correl = -0.0448707	descr = N_Gram_CGACG
cnt = 58	feature = 484	correl = 0.0496146	descr = N_Gram_CTAAG
cnt = 59	feature = 764	correl = 0.0465128	descr = N_Gram_TAGTG
cnt = 60	feature = 491	correl = 0.0445938	descr = N_Gram_CTAGC
cnt = 61	feature = 372	correl = -0.0240075	descr = N_Gram_CCAAG
cnt = 62	feature = 549	correl = 0.0232359	descr = N_Gram_GACTT
num rows = 2187
num_elements = 137781
*
optimization finished, #iter = 931
nu = 0.554077
obj = -138.324994, rho = -0.764378
nSV = 1245, nBSV = 1183
num rows = 244
num_elements = 15372
*
optimization finished, #iter = 98
nu = 0.552890
obj = -16.674640, rho = -0.657647
nSV = 143, nBSV = 127
*
optimization finished, #iter = 931
nu = 0.554077
obj = -138.324994, rho = -0.764378
nSV = 1245, nBSV = 1183
CFS merit scores = 1.45497
CFS merit scores = 1.61614
CFS merit scores = 1.8503
CFS merit scores = 2.07507
CFS merit scores = 2.28155
CFS merit scores = 2.47178
CFS merit scores = 2.64241
CFS merit scores = 2.80124
CFS merit scores = 2.94978
CFS merit scores = 3.09012
CFS merit scores = 3.22359
CFS merit scores = 3.35151
CFS merit scores = 3.47417
CFS merit scores = 3.5921
CFS merit scores = 3.70453
CFS merit scores = 3.81295
CFS merit scores = 3.91608
CFS merit scores = 4.01555
CFS merit scores = 4.11143
CFS merit scores = 4.20366
CFS merit scores = 4.29291
CFS merit scores = 4.37751
CFS merit scores = 4.4595
CFS merit scores = 4.53903
CFS merit scores = 4.61621
CFS merit scores = 4.69096
CFS merit scores = 4.76238
CFS merit scores = 4.83162
CFS merit scores = 4.89829
CFS merit scores = 4.96281
CFS merit scores = 5.02513
CFS merit scores = 5.08555
CFS merit scores = 5.14395
CFS merit scores = 5.20119
CFS merit scores = 5.25692
CFS merit scores = 5.31067
CFS merit scores = 5.36307
CFS merit scores = 5.41434
CFS merit scores = 5.46359
CFS merit scores = 5.51188
CFS merit scores = 5.55945
CFS merit scores = 5.60285
CFS merit scores = 5.64253
CFS merit scores = 5.68143
CFS merit scores = 5.71878
CFS merit scores = 5.75524
CFS merit scores = 5.79016
CFS merit scores = 5.82428
CFS merit scores = 5.85728
CFS merit scores = 5.88945
CFS merit scores = 5.92078
CFS merit scores = 5.94935
CFS merit scores = 5.97702
CFS merit scores = 6.00405
CFS merit scores = 6.02966
CFS merit scores = 6.0544
CFS merit scores = 6.07888
CFS merit scores = 6.10234
CFS merit scores = 6.12511
CFS merit scores = 6.14728
CFS merit scores = 6.16863
CFS merit scores = 6.1881
CFS merit scores = 6.20628
CFS merit scores = 6.22375
CFS merit scores = 6.24143
CFS merit scores = 6.25896
CFS merit scores = 6.2766
CFS merit scores = 6.29289
CFS merit scores = 6.30827
CFS merit scores = 6.32244
CFS merit scores = 6.33651
CFS merit scores = 6.34982
CFS merit scores = 6.36292
CFS merit scores = 6.376
CFS merit scores = 6.38836
CFS merit scores = 6.40057
CFS merit scores = 6.41259
CFS merit scores = 6.42417
CFS merit scores = 6.43557
CFS merit scores = 6.44603
CFS merit scores = 6.45625
CFS merit scores = 6.46626
CFS merit scores = 6.47618
CFS merit scores = 6.48602
CFS merit scores = 6.49581
CFS merit scores = 6.50524
CFS merit scores = 6.51408
CFS merit scores = 6.52281
CFS merit scores = 6.53162
CFS merit scores = 6.53991
CFS merit scores = 6.54804
CFS merit scores = 6.5563
CFS merit scores = 6.56401
CFS merit scores = 6.57181
CFS merit scores = 6.57866
CFS merit scores = 6.58497
CFS merit scores = 6.59131
CFS merit scores = 6.59738
CFS merit scores = 6.60345
CFS merit scores = 6.6092
CFS merit scores = 6.61472
CFS merit scores = 6.62008
CFS merit scores = 6.62508
CFS merit scores = 6.62988
CFS merit scores = 6.63392
CFS merit scores = 6.63785
CFS merit scores = 6.64189
CFS merit scores = 6.64603
CFS merit scores = 6.65027
CFS merit scores = 6.65401
CFS merit scores = 6.65775
CFS merit scores = 6.66164
CFS merit scores = 6.6648
CFS merit scores = 6.66767
CFS merit scores = 6.67026
CFS merit scores = 6.67249
CFS merit scores = 6.67481
CFS merit scores = 6.67687
CFS merit scores = 6.679
CFS merit scores = 6.68126
CFS merit scores = 6.68339
CFS merit scores = 6.68539
CFS merit scores = 6.68741
CFS merit scores = 6.68934
CFS merit scores = 6.691
CFS merit scores = 6.69266
CFS merit scores = 6.69422
CFS merit scores = 6.69573
CFS merit scores = 6.69722
CFS merit scores = 6.69828
CFS merit scores = 6.69911
CFS merit scores = 6.7001
CFS merit scores = 6.70095
CFS merit scores = 6.7018
CFS merit scores = 6.70272
CFS merit scores = 6.70371
CFS merit scores = 6.70484
CFS merit scores = 6.70562
CFS merit scores = 6.70625
CFS merit scores = 6.70662
CFS merit scores = 6.70703
CFS merit scores = 6.70754
CFS merit scores = 6.70799
CFS merit scores = 6.70859
CFS merit scores = 6.70932
CFS merit scores = 6.71007
CFS merit scores = 6.71079
CFS merit scores = 6.71158
CFS merit scores = 6.71242
CFS merit scores = 6.71323
CFS merit scores = 6.71414
CFS merit scores = 6.71517
CFS merit scores = 6.71581
CFS merit scores = 6.71649
CFS merit scores = 6.71724
CFS merit scores = 6.71793
CFS merit scores = 6.71842
CFS merit scores = 6.719
CFS merit scores = 6.71934
CFS merit scores = 6.71954
CFS merit scores = 6.71976
CFS merit scores = 6.72
CFS merit scores = 6.71999
CFS merit scores = 6.72006
CFS merit scores = 6.72019
CFS merit scores = 6.72049
CFS merit scores = 6.72044
CFS merit scores = 6.72051
CFS merit scores = 6.72047
CFS merit scores = 6.72038
CFS merit scores = 6.72016
CFS merit scores = 6.71999
CFS merit scores = 6.71975
CFS merit scores = 6.71937
CFS merit scores = 6.71898
CFS merit scores = 6.71869
CFS merit scores = 6.71836
CFS merit scores = 6.7179
CFS merit scores = 6.71733
CFS merit scores = 6.71675
CFS merit scores = 6.71603
CFS merit scores = 6.71535
CFS merit scores = 6.7145
CFS merit scores = 6.71371
CFS merit scores = 6.71304
CFS merit scores = 6.71224
CFS merit scores = 6.71141
CFS merit scores = 6.71067
CFS merit scores = 6.70981
CFS merit scores = 6.70894
CFS merit scores = 6.70818
CFS merit scores = 6.70745
CFS merit scores = 6.70674
CFS merit scores = 6.70578
CFS merit scores = 6.70487
CFS merit scores = 6.70391
CFS merit scores = 6.70292
CFS merit scores = 6.70194
CFS merit scores = 6.70102
CFS merit scores = 6.70019
CFS merit scores = 6.69934
CFS merit scores = 6.69852
CFS merit scores = 6.69776
CFS merit scores = 6.69699
CFS merit scores = 6.69619
CFS merit scores = 6.69545
CFS merit scores = 6.69472
CFS merit scores = 6.69408
CFS merit scores = 6.69346
CFS merit scores = 6.69279
CFS merit scores = 6.69212
CFS merit scores = 6.69147
CFS merit scores = 6.69079
CFS merit scores = 6.69018
CFS merit scores = 6.6895
CFS merit scores = 6.68861
CFS merit scores = 6.68767
CFS merit scores = 6.68663
CFS merit scores = 6.68559
CFS merit scores = 6.68458
CFS merit scores = 6.68355
CFS merit scores = 6.68261
CFS merit scores = 6.68139
CFS merit scores = 6.68016
CFS merit scores = 6.67904
CFS merit scores = 6.67765
CFS merit scores = 6.67633
CFS merit scores = 6.67503
CFS merit scores = 6.67375
CFS merit scores = 6.67254
CFS merit scores = 6.67132
CFS merit scores = 6.67009
CFS merit scores = 6.66888
CFS merit scores = 6.6677
CFS merit scores = 6.6666
CFS merit scores = 6.66555
CFS merit scores = 6.66437
CFS merit scores = 6.66308
CFS merit scores = 6.66181
CFS merit scores = 6.66064
CFS merit scores = 6.65934
CFS merit scores = 6.65803
CFS merit scores = 6.65674
CFS merit scores = 6.65553
CFS merit scores = 6.65437
CFS merit scores = 6.65302
CFS merit scores = 6.65174
CFS merit scores = 6.65047
CFS merit scores = 6.6493
CFS merit scores = 6.64805
CFS merit scores = 6.64686
CFS merit scores = 6.6457
CFS merit scores = 6.6446
CFS merit scores = 6.64324
CFS merit scores = 6.64193
CFS merit scores = 6.64067
CFS merit scores = 6.63937
CFS merit scores = 6.63813
CFS merit scores = 6.63679
CFS merit scores = 6.63546
CFS merit scores = 6.6342
CFS merit scores = 6.63285
CFS merit scores = 6.63152
CFS merit scores = 6.63021
CFS merit scores = 6.62883
CFS merit scores = 6.62749
CFS merit scores = 6.62609
CFS merit scores = 6.62471
CFS merit scores = 6.62329
CFS merit scores = 6.62198
CFS merit scores = 6.6206
CFS merit scores = 6.61924
CFS merit scores = 6.61776
CFS merit scores = 6.61632
CFS merit scores = 6.61494
CFS merit scores = 6.61355
CFS merit scores = 6.61219
CFS merit scores = 6.61084
CFS merit scores = 6.60948
CFS merit scores = 6.60808
CFS merit scores = 6.60675
CFS merit scores = 6.60543
CFS merit scores = 6.60409
CFS merit scores = 6.6027
CFS merit scores = 6.60129
CFS merit scores = 6.59988
CFS merit scores = 6.59849
CFS merit scores = 6.59713
CFS merit scores = 6.59575
CFS merit scores = 6.59432
CFS merit scores = 6.59289
CFS merit scores = 6.59149
CFS merit scores = 6.59013
CFS merit scores = 6.58868
CFS merit scores = 6.58727
CFS merit scores = 6.58593
CFS merit scores = 6.58448
CFS merit scores = 6.58306
CFS merit scores = 6.58151
CFS merit scores = 6.58004
CFS merit scores = 6.57856
CFS merit scores = 6.57706
CFS merit scores = 6.57551
CFS merit scores = 6.57396
CFS merit scores = 6.5724
CFS merit scores = 6.57091
CFS merit scores = 6.56934
CFS merit scores = 6.56782
CFS merit scores = 6.56623
CFS merit scores = 6.56469
CFS merit scores = 6.56311
CFS merit scores = 6.56152
CFS merit scores = 6.55994
CFS merit scores = 6.55827
CFS merit scores = 6.55662
CFS merit scores = 6.55493
CFS merit scores = 6.55322
CFS merit scores = 6.55149
CFS merit scores = 6.54982
CFS merit scores = 6.5481
CFS merit scores = 6.5464
CFS merit scores = 6.54468
CFS merit scores = 6.54296
CFS merit scores = 6.54121
CFS merit scores = 6.53948
CFS merit scores = 6.53776
CFS merit scores = 6.53597
CFS merit scores = 6.53422
CFS merit scores = 6.53248
CFS merit scores = 6.5307
CFS merit scores = 6.52894
CFS merit scores = 6.52718
CFS merit scores = 6.5254
CFS merit scores = 6.52366
CFS merit scores = 6.52192
CFS merit scores = 6.52022
CFS merit scores = 6.51844
CFS merit scores = 6.51667
CFS merit scores = 6.5149
CFS merit scores = 6.51315
CFS merit scores = 6.51142
CFS merit scores = 6.50969
CFS merit scores = 6.50796
CFS merit scores = 6.5062
CFS merit scores = 6.50443
CFS merit scores = 6.50258
CFS merit scores = 6.50066
CFS merit scores = 6.49878
CFS merit scores = 6.49673
CFS merit scores = 6.49467
CFS merit scores = 6.49269
CFS merit scores = 6.49061
CFS merit scores = 6.48859
CFS merit scores = 6.48657
CFS merit scores = 6.48452
CFS merit scores = 6.4825
CFS merit scores = 6.48054
CFS merit scores = 6.4786
CFS merit scores = 6.47661
CFS merit scores = 6.47463
CFS merit scores = 6.47264
CFS merit scores = 6.47067
CFS merit scores = 6.46873
CFS merit scores = 6.46678
CFS merit scores = 6.46489
CFS merit scores = 6.46298
CFS merit scores = 6.46109
CFS merit scores = 6.45922
CFS merit scores = 6.45728
CFS merit scores = 6.45529
CFS merit scores = 6.45334
CFS merit scores = 6.45138
CFS merit scores = 6.44931
CFS merit scores = 6.44724
CFS merit scores = 6.44511
CFS merit scores = 6.44298
CFS merit scores = 6.44089
CFS merit scores = 6.43871
CFS merit scores = 6.43659
CFS merit scores = 6.43441
CFS merit scores = 6.43226
CFS merit scores = 6.43008
CFS merit scores = 6.42791
CFS merit scores = 6.42574
CFS merit scores = 6.42357
CFS merit scores = 6.42141
CFS merit scores = 6.41928
CFS merit scores = 6.41717
CFS merit scores = 6.41506
CFS merit scores = 6.41296
CFS merit scores = 6.41087
CFS merit scores = 6.40881
CFS merit scores = 6.40671
CFS merit scores = 6.40465
CFS merit scores = 6.40258
CFS merit scores = 6.40053
CFS merit scores = 6.39847
CFS merit scores = 6.39643
CFS merit scores = 6.39439
CFS merit scores = 6.39238
CFS merit scores = 6.39033
CFS merit scores = 6.38817
CFS merit scores = 6.38605
CFS merit scores = 6.38394
CFS merit scores = 6.38184
CFS merit scores = 6.37964
CFS merit scores = 6.37741
CFS merit scores = 6.37516
CFS merit scores = 6.37291
CFS merit scores = 6.37066
CFS merit scores = 6.36843
CFS merit scores = 6.36625
CFS merit scores = 6.36401
CFS merit scores = 6.36179
CFS merit scores = 6.35961
CFS merit scores = 6.35734
CFS merit scores = 6.35508
CFS merit scores = 6.35281
CFS merit scores = 6.35055
CFS merit scores = 6.34827
CFS merit scores = 6.34598
CFS merit scores = 6.34372
CFS merit scores = 6.34143
CFS merit scores = 6.33916
CFS merit scores = 6.3369
CFS merit scores = 6.33461
CFS merit scores = 6.33227
CFS merit scores = 6.32996
CFS merit scores = 6.32765
CFS merit scores = 6.32527
CFS merit scores = 6.32287
CFS merit scores = 6.3205
CFS merit scores = 6.31814
CFS merit scores = 6.31574
CFS merit scores = 6.31336
CFS merit scores = 6.31099
CFS merit scores = 6.30861
CFS merit scores = 6.30626
CFS merit scores = 6.30388
CFS merit scores = 6.3015
CFS merit scores = 6.29901
CFS merit scores = 6.29652
CFS merit scores = 6.29405
CFS merit scores = 6.29155
CFS merit scores = 6.28903
CFS merit scores = 6.28645
CFS merit scores = 6.28385
CFS merit scores = 6.28124
CFS merit scores = 6.27862
CFS merit scores = 6.27586
CFS merit scores = 6.27311
CFS merit scores = 6.2703
CFS merit scores = 6.26754
CFS merit scores = 6.26474
CFS merit scores = 6.26193
CFS merit scores = 6.25911
CFS merit scores = 6.25629
CFS merit scores = 6.25345
CFS merit scores = 6.2506
CFS merit scores = 6.24778
CFS merit scores = 6.24497
CFS merit scores = 6.24214
CFS merit scores = 6.23934
CFS merit scores = 6.23651
CFS merit scores = 6.23365
CFS merit scores = 6.23078
CFS merit scores = 6.2279
CFS merit scores = 6.22498
CFS merit scores = 6.22206
CFS merit scores = 6.21913
CFS merit scores = 6.21616
CFS merit scores = 6.21319
CFS merit scores = 6.21015
CFS merit scores = 6.20715
CFS merit scores = 6.20414
CFS merit scores = 6.20117
CFS merit scores = 6.19819
CFS merit scores = 6.19525
CFS merit scores = 6.19228
CFS merit scores = 6.18932
CFS merit scores = 6.18635
CFS merit scores = 6.18342
CFS merit scores = 6.18044
CFS merit scores = 6.17747
CFS merit scores = 6.17449
CFS merit scores = 6.17148
CFS merit scores = 6.16846
CFS merit scores = 6.16547
CFS merit scores = 6.16238
CFS merit scores = 6.15932
CFS merit scores = 6.15624
CFS merit scores = 6.15312
CFS merit scores = 6.15
CFS merit scores = 6.14686
CFS merit scores = 6.14373
CFS merit scores = 6.14059
CFS merit scores = 6.13747
CFS merit scores = 6.13433
CFS merit scores = 6.13122
CFS merit scores = 6.12803
CFS merit scores = 6.12487
CFS merit scores = 6.12175
CFS merit scores = 6.11851
CFS merit scores = 6.11532
CFS merit scores = 6.11212
CFS merit scores = 6.10891
CFS merit scores = 6.10557
CFS merit scores = 6.10226
CFS merit scores = 6.09894
CFS merit scores = 6.0956
CFS merit scores = 6.09227
CFS merit scores = 6.08894
CFS merit scores = 6.08564
CFS merit scores = 6.08237
CFS merit scores = 6.0791
CFS merit scores = 6.0758
CFS merit scores = 6.07249
CFS merit scores = 6.06922
CFS merit scores = 6.06597
CFS merit scores = 6.06268
CFS merit scores = 6.05932
CFS merit scores = 6.05594
CFS merit scores = 6.05256
CFS merit scores = 6.04911
CFS merit scores = 6.04564
CFS merit scores = 6.04216
CFS merit scores = 6.03871
CFS merit scores = 6.03518
CFS merit scores = 6.03163
CFS merit scores = 6.02809
CFS merit scores = 6.02454
CFS merit scores = 6.02102
CFS merit scores = 6.0175
CFS merit scores = 6.01397
CFS merit scores = 6.01042
CFS merit scores = 6.00686
CFS merit scores = 6.00329
CFS merit scores = 5.99972
CFS merit scores = 5.99618
CFS merit scores = 5.99265
CFS merit scores = 5.98913
CFS merit scores = 5.98565
CFS merit scores = 5.98218
CFS merit scores = 5.97869
CFS merit scores = 5.9752
CFS merit scores = 5.97168
CFS merit scores = 5.96819
CFS merit scores = 5.96469
CFS merit scores = 5.9612
CFS merit scores = 5.95772
CFS merit scores = 5.95425
CFS merit scores = 5.95075
CFS merit scores = 5.94718
CFS merit scores = 5.94363
CFS merit scores = 5.94004
CFS merit scores = 5.93646
CFS merit scores = 5.93289
CFS merit scores = 5.92934
CFS merit scores = 5.92561
CFS merit scores = 5.92185
CFS merit scores = 5.9181
CFS merit scores = 5.91434
CFS merit scores = 5.91048
CFS merit scores = 5.9065
CFS merit scores = 5.90249
CFS merit scores = 5.89843
CFS merit scores = 5.89435
CFS merit scores = 5.89027
CFS merit scores = 5.88617
CFS merit scores = 5.88204
CFS merit scores = 5.87787
CFS merit scores = 5.87367
CFS merit scores = 5.86943
CFS merit scores = 5.86512
CFS merit scores = 5.86083
CFS merit scores = 5.85658
CFS merit scores = 5.85222
CFS merit scores = 5.84789
CFS merit scores = 5.84353
CFS merit scores = 5.83913
CFS merit scores = 5.83472
CFS merit scores = 5.83034
CFS merit scores = 5.82593
CFS merit scores = 5.82151
CFS merit scores = 5.81712
CFS merit scores = 5.81265
CFS merit scores = 5.80811
CFS merit scores = 5.80359
CFS merit scores = 5.79898
CFS merit scores = 5.79437
CFS merit scores = 5.78975
CFS merit scores = 5.78513
CFS merit scores = 5.7804
CFS merit scores = 5.77568
CFS merit scores = 5.771
CFS merit scores = 5.7663
CFS merit scores = 5.76152
CFS merit scores = 5.75672
CFS merit scores = 5.75189
CFS merit scores = 5.74697
CFS merit scores = 5.74194
CFS merit scores = 5.73686
CFS merit scores = 5.73174
CFS merit scores = 5.72663
CFS merit scores = 5.72153
CFS merit scores = 5.71641
CFS merit scores = 5.71122
CFS merit scores = 5.70591
CFS merit scores = 5.70043
CFS merit scores = 5.69496
CFS merit scores = 5.68941
CFS merit scores = 5.68388
CFS merit scores = 5.67832
CFS merit scores = 5.67262
CFS merit scores = 5.66696
CFS merit scores = 5.66129
CFS merit scores = 5.65564
CFS merit scores = 5.64979
CFS merit scores = 5.64389
CFS merit scores = 5.63779
CFS merit scores = 5.63145
CFS merit scores = 5.62503
CFS merit scores = 5.61864
CFS merit scores = 5.6122
CFS merit scores = 5.60578
CFS merit scores = 5.59913
CFS merit scores = 5.59251
CFS merit scores = 5.58582
CFS merit scores = 5.57859
CFS merit scores = 5.5697
CFS merit scores = 5.56075
CFS merit scores = 5.55144
CFS merit scores = 5.54169
CFS merit scores = 5.53154
CFS merit scores = 5.52122
CFS merit scores = 5.51049
CFS merit scores = 5.49
cnt = 1	feature = 81	correl = 0.454969	descr = Gibbs_of_Target_Sequence__Pos_19_Step_1
cnt = 2	feature = 2	correl = -0.147063	descr = Position_Specific_Bin_Base_0_Base_G
cnt = 3	feature = 463	correl = 0.0686983	descr = N_Gram_CGTGA
cnt = 4	feature = 14	correl = -0.07136	descr = Position_Specific_Bin_Base_4_Base_C
cnt = 5	feature = 9	correl = 0.122208	descr = Position_Specific_Bin_Base_2_Base_G
cnt = 6	feature = 609	correl = -0.0330039	descr = N_Gram_GCTCA
cnt = 7	feature = 289	correl = 0.0319357	descr = N_Gram_ATCGC
cnt = 8	feature = 549	correl = -0.0236597	descr = N_Gram_GAGTT
cnt = 9	feature = 504	correl = -0.0370156	descr = N_Gram_CTTAA
cnt = 10	feature = 741	correl = -0.0312477	descr = N_Gram_TACG
cnt = 11	feature = 425	correl = -0.0330346	descr = N_Gram_CGACG
cnt = 12	feature = 877	correl = -0.0309092	descr = N_Gram_TTACC
cnt = 13	feature = 220	correl = -0.0375172	descr = N_Gram_ACGAC
cnt = 14	feature = 768	correl = 0.0247007	descr = N_Gram_TATGC
cnt = 15	feature = 426	correl = 0.0332861	descr = N_Gram_CGAGA
cnt = 16	feature = 440	correl = -0.0607077	descr = N_Gram_CGCTA
cnt = 17	feature = 323	correl = 0.0274434	descr = N_Gram_CAACG
cnt = 18	feature = 558	correl = 0.0301534	descr = N_Gram_GATTA
cnt = 19	feature = 245	correl = 0.0411685	descr = N_Gram_AGATA
cnt = 20	feature = 432	correl = -0.0323233	descr = N_Gram_CGCAA
cnt = 21	feature = 604	correl = -0.0604055	descr = N_Gram_GCGTT
cnt = 22	feature = 464	correl = -0.0269725	descr = N_Gram_CGTGG
cnt = 23	feature = 354	correl = 0.0319448	descr = N_Gram_CATAG
cnt = 24	feature = 480	correl = 0.0233565	descr = N_Gram_CTATC
cnt = 25	feature = 461	correl = 0.0293775	descr = N_Gram_CGTCT
cnt = 26	feature = 799	correl = 0.0389657	descr = N_Gram_TCGCA
cnt = 27	feature = 882	correl = 0.0663025	descr = N_Gram_TTAGT
cnt = 28	feature = 460	correl = -0.0497426	descr = N_Gram_CGTCG
cnt = 29	feature = 559	correl = 0.0543765	descr = N_Gram_GATTG
cnt = 30	feature = 403	correl = 0.0287297	descr = N_Gram_CCGTC
cnt = 31	feature = 767	correl = 0.0683243	descr = N_Gram_TATGA
cnt = 32	feature = 683	correl = 0.0427867	descr = N_Gram_GTACC
cnt = 33	feature = 739	correl = 0.0307677	descr = N_Gram_TACCG
cnt = 34	feature = 262	correl = 0.0308568	descr = N_Gram_AGTAA
cnt = 35	feature = 451	correl = -0.0582348	descr = N_Gram_CGGGG
cnt = 36	feature = 886	correl = 0.0215922	descr = N_Gram_TTATT
cnt = 37	feature = 916	correl = 0.0238285	descr = N_Gram_TTTAC
cnt = 38	feature = 601	correl = -0.0427984	descr = N_Gram_GCGGT
cnt = 39	feature = 697	correl = 0.0491873	descr = N_Gram_GTCTA
cnt = 40	feature = 505	correl = 0.0343976	descr = N_Gram_CTTAG
cnt = 41	feature = 399	correl = -0.0232983	descr = N_Gram_CCGCG
cnt = 42	feature = 284	correl = -0.024136	descr = N_Gram_ATCCC
cnt = 43	feature = 728	correl = 0.031336	descr = N_Gram_TAACT
cnt = 44	feature = 206	correl = 0.0470174	descr = N_Gram_ACAGT
cnt = 45	feature = 586	correl = -0.0232895	descr = N_Gram_GCCGG
cnt = 46	feature = 393	correl = -0.0618259	descr = N_Gram_CCGAA
cnt = 47	feature = 394	correl = -0.0423004	descr = N_Gram_CCGAC
cnt = 48	feature = 612	correl = 0.0368267	descr = N_Gram_GCTCT
cnt = 49	feature = 512	correl = -0.0381508	descr = N_Gram_CTTTA
cnt = 50	feature = 221	correl = -0.0215364	descr = N_Gram_ACGCA
cnt = 51	feature = 324	correl = 0.0443205	descr = N_Gram_CAAGC
cnt = 52	feature = 230	correl = 0.0728143	descr = N_Gram_ACTAC
cnt = 53	feature = 770	correl = 0.0295953	descr = N_Gram_TATGT
cnt = 54	feature = 565	correl = -0.060193	descr = N_Gram_GCAAT
cnt = 55	feature = 298	correl = 0.0220987	descr = N_Gram_ATGCA
cnt = 56	feature = 681	correl = 0.0355165	descr = N_Gram_GTAAG
cnt = 57	feature = 732	correl = -0.0375029	descr = N_Gram_TAATC
cnt = 58	feature = 713	correl = -0.0498303	descr = N_Gram_GTTAG
cnt = 59	feature = 800	correl = -0.0270379	descr = N_Gram_TCGCG
cnt = 60	feature = 593	correl = -0.0437473	descr = N_Gram_GCGCA
cnt = 61	feature = 531	correl = -0.0440433	descr = N_Gram_GACCC
cnt = 62	feature = 637	correl = -0.0275243	descr = N_Gram_GGCAC
cnt = 63	feature = 653	correl = -0.0684294	descr = N_Gram_GGGAA
cnt = 64	feature = 427	correl = -0.0470609	descr = N_Gram_CGAGT
cnt = 65	feature = 760	correl = 0.023341	descr = N_Gram_TATAC
cnt = 66	feature = 429	correl = -0.0263276	descr = N_Gram_CGATC
cnt = 67	feature = 325	correl = 0.0252918	descr = N_Gram_CAAGG
cnt = 68	feature = 885	correl = 0.0348614	descr = N_Gram_TTATG
cnt = 69	feature = 588	correl = 0.0310278	descr = N_Gram_GCCTA
cnt = 70	feature = 590	correl = -0.0557502	descr = N_Gram_GCCTT
cnt = 71	feature = 304	correl = -0.0221279	descr = N_Gram_ATGTA
cnt = 72	feature = 690	correl = -0.0431451	descr = N_Gram_GTCCG
cnt = 73	feature = 912	correl = 0.0392873	descr = N_Gram_TTGTG
cnt = 74	feature = 878	correl = -0.0364469	descr = N_Gram_TTACG
cnt = 75	feature = 657	correl = -0.0872542	descr = N_Gram_GGGCC
cnt = 76	feature = 600	correl = -0.0379972	descr = N_Gram_GCGGG
cnt = 77	feature = 625	correl = 0.0372811	descr = N_Gram_GGAAT
cnt = 78	feature = 271	correl = -0.0218159	descr = N_Gram_ATACA
cnt = 79	feature = 761	correl = 0.0365244	descr = N_Gram_TATAG
cnt = 80	feature = 265	correl = 0.0297085	descr = N_Gram_AGTCT
cnt = 81	feature = 715	correl = 0.0341267	descr = N_Gram_GTTCG
cnt = 82	feature = 541	correl = -0.0333335	descr = N_Gram_GAGAT
cnt = 83	feature = 406	correl = 0.0448209	descr = N_Gram_CCTAA
cnt = 84	feature = 310	correl = 0.0403076	descr = N_Gram_ATTCG
cnt = 85	feature = 614	correl = -0.0372165	descr = N_Gram_GCTGA
cnt = 86	feature = 807	correl = 0.0941478	descr = N_Gram_TCGTG
cnt = 87	feature = 515	correl = -0.0259974	descr = N_Gram_GAAAA
cnt = 88	feature = 803	correl = 0.0344539	descr = N_Gram_TCGGA
cnt = 89	feature = 752	correl = 0.0510696	descr = N_Gram_TAGCA
cnt = 90	feature = 580	correl = -0.0546407	descr = N_Gram_GCCCC
cnt = 91	feature = 423	correl = -0.0240213	descr = N_Gram_CGACA
cnt = 92	feature = 340	correl = -0.0402911	descr = N_Gram_CAGAC
cnt = 93	feature = 490	correl = 0.034106	descr = N_Gram_CTCTA
cnt = 94	feature = 850	correl = 0.0228985	descr = N_Gram_TGGAC
cnt = 95	feature = 843	correl = -0.0297454	descr = N_Gram_TGCGC
cnt = 96	feature = 920	correl = -0.0222438	descr = N_Gram_TTTCG
cnt = 97	feature = 231	correl = 0.0249798	descr = N_Gram_ACTAG
cnt = 98	feature = 848	correl = 0.0305685	descr = N_Gram_TGCTT
cnt = 99	feature = 540	correl = 0.0311124	descr = N_Gram_GAGAA
cnt = 100	feature = 545	correl = -0.0668399	descr = N_Gram_GAGGC
cnt = 101	feature = 458	correl = 0.0292818	descr = N_Gram_CGTCA
cnt = 102	feature = 314	correl = 0.023138	descr = N_Gram_ATTGC
cnt = 103	feature = 702	correl = -0.0405987	descr = N_Gram_GTGCC
cnt = 104	feature = 759	correl = 0.0693756	descr = N_Gram_TATAA
cnt = 105	feature = 466	correl = -0.0782121	descr = N_Gram_CGTTC
cnt = 106	feature = 335	correl = -0.044907	descr = N_Gram_CACGG
cnt = 107	feature = 275	correl = 0.0456195	descr = N_Gram_ATAGG
cnt = 108	feature = 902	correl = 0.0356519	descr = N_Gram_TTGAC
cnt = 109	feature = 865	correl = 0.0359968	descr = N_Gram_TGTCG
cnt = 110	feature = 709	correl = 0.0277266	descr = N_Gram_GTGTA
cnt = 111	feature = 288	correl = 0.0371642	descr = N_Gram_ATCGA
cnt = 112	feature = 438	correl = -0.0615769	descr = N_Gram_CGCGG
cnt = 113	feature = 160	correl = 0.0467473	descr = N_Gram_AAACT
cnt = 114	feature = 717	correl = -0.0252039	descr = N_Gram_GTTGC
cnt = 115	feature = 659	correl = -0.0254563	descr = N_Gram_GGGCT
cnt = 116	feature = 567	correl = -0.0456628	descr = N_Gram_GCACC
cnt = 117	feature = 876	correl = 0.0590329	descr = N_Gram_TTACA
cnt = 118	feature = 417	correl = 0.0247537	descr = N_Gram_CCTTA
cnt = 119	feature = 435	correl = -0.0418346	descr = N_Gram_CGCCC
cnt = 120	feature = 334	correl = -0.0307071	descr = N_Gram_CACGA
cnt = 121	feature = 483	correl = -0.0503339	descr = N_Gram_CTCAA
cnt = 122	feature = 633	correl = 0.0381689	descr = N_Gram_GGATT
cnt = 123	feature = 703	correl = -0.031064	descr = N_Gram_GTGCG
cnt = 124	feature = 337	correl = 0.0445031	descr = N_Gram_CACTC
cnt = 125	feature = 726	correl = 0.0529326	descr = N_Gram_TAAAC
cnt = 126	feature = 36	correl = 0.0517524	descr = Position_Specific_Bin_Base_13_Base_A
cnt = 127	feature = 270	correl = 0.0221989	descr = N_Gram_ATAAG
cnt = 128	feature = 321	correl = 0.0752536	descr = N_Gram_CAACA
cnt = 129	feature = 341	correl = -0.0593673	descr = N_Gram_CAGAG
cnt = 130	feature = 52	correl = -0.0610258	descr = Position_Specific_Bin_Base_18_Base_G
cnt = 131	feature = 481	correl = 0.0352958	descr = N_Gram_CTATG
cnt = 132	feature = 854	correl = -0.0640165	descr = N_Gram_TGGCG
cnt = 133	feature = 626	correl = 0.0256932	descr = N_Gram_GGACA
cnt = 134	feature = 327	correl = -0.0236347	descr = N_Gram_CAATT
cnt = 135	feature = 49	correl = -0.0680719	descr = Position_Specific_Bin_Base_17_Base_G
cnt = 136	feature = 476	correl = 0.0299688	descr = N_Gram_CTAGA
cnt = 137	feature = 39	correl = -0.0321778	descr = Position_Specific_Bin_Base_14_Base_C
cnt = 138	feature = 313	correl = -0.0231806	descr = N_Gram_ATTGA
cnt = 139	feature = 856	correl = -0.0524743	descr = N_Gram_TGGGA
cnt = 140	feature = 366	correl = -0.0374787	descr = N_Gram_CCAAA
cnt = 141	feature = 572	correl = -0.0430721	descr = N_Gram_GCATA
cnt = 142	feature = 925	correl = 0.0535236	descr = N_Gram_TTTGT
cnt = 143	feature = 11	correl = 0.0675327	descr = Position_Specific_Bin_Base_3_Base_G
cnt = 144	feature = 400	correl = -0.0308155	descr = N_Gram_CCGCT
cnt = 145	feature = 892	correl = 0.0242208	descr = N_Gram_TTCGC
cnt = 146	feature = 225	correl = -0.036905	descr = N_Gram_ACGGG
cnt = 147	feature = 474	correl = 0.0690304	descr = N_Gram_CTACT
cnt = 148	feature = 530	correl = -0.0405223	descr = N_Gram_GACCA
cnt = 149	feature = 526	correl = 0.0558423	descr = N_Gram_GACAA
cnt = 150	feature = 484	correl = -0.0248896	descr = N_Gram_CTCAC
cnt = 151	feature = 676	correl = -0.0503748	descr = N_Gram_GGTTA
cnt = 152	feature = 264	correl = 0.0892963	descr = N_Gram_AGTCG
cnt = 153	feature = 773	correl = 0.0228362	descr = N_Gram_TATTG
cnt = 154	feature = 764	correl = 0.0547172	descr = N_Gram_TATCA
cnt = 155	feature = 479	correl = 0.0647208	descr = N_Gram_CTATA
cnt = 156	feature = 485	correl = 0.029988	descr = N_Gram_CTCAT
cnt = 157	feature = 754	correl = 0.0224007	descr = N_Gram_TAGGC
cnt = 158	feature = 382	correl = -0.0567581	descr = N_Gram_CCCCG
cnt = 159	feature = 256	correl = -0.0297799	descr = N_Gram_AGGAG
cnt = 160	feature = 707	correl = -0.0599098	descr = N_Gram_GTGGG
cnt = 161	feature = 348	correl = -0.100278	descr = N_Gram_CAGGG
cnt = 162	feature = 705	correl = -0.0567607	descr = N_Gram_GTGGA
cnt = 163	feature = 740	correl = 0.0379983	descr = N_Gram_TACCT
cnt = 164	feature = 379	correl = -0.0805655	descr = N_Gram_CCCAT
cnt = 165	feature = 31	correl = -0.0421747	descr = Position_Specific_Bin_Base_11_Base_A
cnt = 166	feature = 326	correl = 0.0449991	descr = N_Gram_CAATC
cnt = 167	feature = 527	correl = 0.0299855	descr = N_Gram_GACAC
cnt = 168	feature = 536	correl = 0.0689568	descr = N_Gram_GACTA
cnt = 169	feature = 5	correl = -0.0825557	descr = Position_Specific_Bin_Base_1_Base_G
cnt = 170	feature = 714	correl = -0.0238204	descr = N_Gram_GTTCA
cnt = 171	feature = 396	correl = -0.0586538	descr = N_Gram_CCGAT
cnt = 172	feature = 415	correl = -0.0556478	descr = N_Gram_CCTGC
cnt = 173	feature = 649	correl = -0.0550234	descr = N_Gram_GGCTG
cnt = 174	feature = 687	correl = 0.0479308	descr = N_Gram_GTCAA
cnt = 175	feature = 719	correl = -0.0231086	descr = N_Gram_GTTGT
cnt = 176	feature = 489	correl = -0.0524161	descr = N_Gram_CTCGT
cnt = 177	feature = 711	correl = 0.0349003	descr = N_Gram_GTGTT
cnt = 178	feature = 239	correl = 0.0453497	descr = N_Gram_AGAAT
cnt = 179	feature = 797	correl = 0.0295178	descr = N_Gram_TCGAG
cnt = 180	feature = 61	correl = 0.122012	descr = Position_Specific_Bin_Base_20_Base_T
cnt = 181	feature = 519	correl = -0.0472587	descr = N_Gram_GAAGA
cnt = 182	feature = 373	correl = -0.0250688	descr = N_Gram_CCAGT
cnt = 183	feature = 668	correl = 0.0568565	descr = N_Gram_GGTAA
cnt = 184	feature = 257	correl = -0.0215444	descr = N_Gram_AGGCC
cnt = 185	feature = 672	correl = -0.0358006	descr = N_Gram_GGTGA
cnt = 186	feature = 516	correl = 0.0387238	descr = N_Gram_GAACA
cnt = 187	feature = 329	correl = -0.0250619	descr = N_Gram_CACAT
cnt = 188	feature = 927	correl = 0.0261996	descr = N_Gram_TTTTA
cnt = 189	feature = 646	correl = -0.0834023	descr = N_Gram_GGCGG
cnt = 190	feature = 721	correl = 0.0265224	descr = N_Gram_GTTTC
cnt = 191	feature = 53	correl = 0.0478389	descr = Position_Specific_Bin_Base_18_Base_T
cnt = 192	feature = 838	correl = 0.0283487	descr = N_Gram_TGCAT
cnt = 193	feature = 255	correl = 0.031047	descr = N_Gram_AGCTT
cnt = 194	feature = 307	correl = 0.0254628	descr = N_Gram_ATTAG
cnt = 195	feature = 7	correl = -0.0489259	descr = Position_Specific_Bin_Base_2_Base_A
cnt = 196	feature = 0	correl = 0.0359073	descr = Position_Specific_Bin_Base_0_Base_A
cnt = 197	feature = 733	correl = 0.0387441	descr = N_Gram_TAATT
cnt = 198	feature = 642	correl = -0.0230663	descr = N_Gram_GGCCG
cnt = 199	feature = 227	correl = -0.0443249	descr = N_Gram_ACGTT
cnt = 200	feature = 901	correl = 0.0652869	descr = N_Gram_TTGAA
cnt = 201	feature = 537	correl = -0.0320414	descr = N_Gram_GACTC
cnt = 202	feature = 694	correl = -0.0287939	descr = N_Gram_GTCGG
cnt = 203	feature = 448	correl = -0.0348402	descr = N_Gram_CGGCT
cnt = 204	feature = 242	correl = -0.0243207	descr = N_Gram_AGAGA
cnt = 205	feature = 383	correl = -0.0308051	descr = N_Gram_CCCCT
cnt = 206	feature = 345	correl = -0.0306485	descr = N_Gram_CAGCG
cnt = 207	feature = 691	correl = -0.0523065	descr = N_Gram_GTCCT
cnt = 208	feature = 782	correl = -0.0349699	descr = N_Gram_TCAGA
cnt = 209	feature = 57	correl = 0.0629268	descr = Position_Specific_Bin_Base_19_Base_T
cnt = 210	feature = 595	correl = -0.0866808	descr = N_Gram_GCGCG
cnt = 211	feature = 254	correl = -0.0214251	descr = N_Gram_AGCTC
cnt = 212	feature = 791	correl = 0.0684264	descr = N_Gram_TCCTA
cnt = 213	feature = 765	correl = 0.0540482	descr = N_Gram_TATCG
cnt = 214	feature = 296	correl = 0.0360713	descr = N_Gram_ATGAG
cnt = 215	feature = 816	correl = 0.0463044	descr = N_Gram_TCTCT
cnt = 216	feature = 863	correl = 0.0335714	descr = N_Gram_TGTAT
cnt = 217	feature = 904	correl = 0.0376613	descr = N_Gram_TTGCA
cnt = 218	feature = 316	correl = 0.0452548	descr = N_Gram_ATTGT
cnt = 219	feature = 744	correl = 0.0706332	descr = N_Gram_TACTA
cnt = 220	feature = 924	correl = 0.0375515	descr = N_Gram_TTTGG
cnt = 221	feature = 260	correl = 0.0904519	descr = N_Gram_AGGTA
cnt = 222	feature = 25	correl = -0.0234939	descr = Position_Specific_Bin_Base_9_Base_C
cnt = 223	feature = 46	correl = -0.0594622	descr = Position_Specific_Bin_Base_16_Base_G
cnt = 224	feature = 350	correl = 0.0310385	descr = N_Gram_CAGTA
cnt = 225	feature = 42	correl = 0.069752	descr = Position_Specific_Bin_Base_15_Base_A
cnt = 226	feature = 308	correl = 0.0786281	descr = N_Gram_ATTAT
cnt = 227	feature = 386	correl = -0.0471885	descr = N_Gram_CCCGC
cnt = 228	feature = 538	correl = 0.0547328	descr = N_Gram_GACTG
cnt = 229	feature = 596	correl = -0.0353826	descr = N_Gram_GCGCT
cnt = 230	feature = 34	correl = 0.0261386	descr = Position_Specific_Bin_Base_12_Base_A
cnt = 231	feature = 834	correl = 0.0368928	descr = N_Gram_TGATC
cnt = 232	feature = 511	correl = 0.0460087	descr = N_Gram_CTTGT
cnt = 233	feature = 622	correl = -0.0386947	descr = N_Gram_GGAAA
cnt = 234	feature = 18	correl = -0.0391571	descr = Position_Specific_Bin_Base_6_Base_C
cnt = 235	feature = 4	correl = -0.0262092	descr = Position_Specific_Bin_Base_1_Base_C
cnt = 236	feature = 60	correl = -0.181844	descr = Position_Specific_Bin_Base_20_Base_G
cnt = 237	feature = 623	correl = -0.0255637	descr = N_Gram_GGAAC
cnt = 238	feature = 20	correl = -0.141584	descr = Position_Specific_Bin_Base_7_Base_C
cnt = 239	feature = 627	correl = -0.0617935	descr = N_Gram_GGACC
cnt = 240	feature = 47	correl = 0.0378871	descr = Position_Specific_Bin_Base_17_Base_A
cnt = 241	feature = 841	correl = -0.0344566	descr = N_Gram_TGCCG
cnt = 242	feature = 493	correl = -0.0281384	descr = N_Gram_CTGAG
cnt = 243	feature = 433	correl = -0.023467	descr = N_Gram_CGCAC
cnt = 244	feature = 662	correl = -0.0727692	descr = N_Gram_GGGGC
cnt = 245	feature = 749	correl = 0.0536343	descr = N_Gram_TAGAC
cnt = 246	feature = 769	correl = 0.0347047	descr = N_Gram_TATGG
cnt = 247	feature = 555	correl = -0.0427739	descr = N_Gram_GATGG
cnt = 248	feature = 677	correl = -0.0531301	descr = N_Gram_GGTTG
cnt = 249	feature = 640	correl = -0.0861605	descr = N_Gram_GGCCA
cnt = 250	feature = 756	correl = 0.0398348	descr = N_Gram_TAGTG
cnt = 251	feature = 534	correl = -0.0230603	descr = N_Gram_GACGG
cnt = 252	feature = 277	correl = 0.0396822	descr = N_Gram_ATATA
cnt = 253	feature = 643	correl = -0.0317489	descr = N_Gram_GGCCT
cnt = 254	feature = 814	correl = 0.0479459	descr = N_Gram_TCTCA
cnt = 255	feature = 647	correl = -0.058523	descr = N_Gram_GGCGT
cnt = 256	feature = 779	correl = 0.0242294	descr = N_Gram_TCAAG
cnt = 257	feature = 880	correl = 0.0609708	descr = N_Gram_TTAGA
cnt = 258	feature = 374	correl = -0.0403571	descr = N_Gram_CCATA
cnt = 259	feature = 579	correl = -0.0830159	descr = N_Gram_GCCCA
cnt = 260	feature = 16	correl = 0.0503412	descr = Position_Specific_Bin_Base_5_Base_T
cnt = 261	feature = 217	correl = -0.0367822	descr = N_Gram_ACCGG
cnt = 262	feature = 862	correl = 0.0229355	descr = N_Gram_TGTAC
cnt = 263	feature = 654	correl = -0.0656479	descr = N_Gram_GGGAG
cnt = 264	feature = 283	correl = 0.0416714	descr = N_Gram_ATCCA
cnt = 265	feature = 669	correl = 0.0290156	descr = N_Gram_GGTCA
cnt = 266	feature = 235	correl = -0.040718	descr = N_Gram_ACTGC
cnt = 267	feature = 753	correl = 0.0822683	descr = N_Gram_TAGCT
cnt = 268	feature = 790	correl = 0.033046	descr = N_Gram_TCCGT
cnt = 269	feature = 37	correl = -0.0278338	descr = Position_Specific_Bin_Base_13_Base_T
cnt = 270	feature = 344	correl = -0.0413031	descr = N_Gram_CAGCC
cnt = 271	feature = 624	correl = -0.0588961	descr = N_Gram_GGAAG
cnt = 272	feature = 23	correl = -0.088087	descr = Position_Specific_Bin_Base_8_Base_C
cnt = 273	feature = 582	correl = -0.0605027	descr = N_Gram_GCCCT
cnt = 274	feature = 830	correl = 0.0362351	descr = N_Gram_TGAAT
cnt = 275	feature = 243	correl = -0.0215737	descr = N_Gram_AGAGG
cnt = 276	feature = 730	correl = 0.055493	descr = N_Gram_TAAGA
cnt = 277	feature = 598	correl = -0.0327191	descr = N_Gram_GCGGA
cnt = 278	feature = 259	correl = -0.10128	descr = N_Gram_AGGGC
cnt = 279	feature = 786	correl = 0.0442409	descr = N_Gram_TCCAT
cnt = 280	feature = 332	correl = -0.0353758	descr = N_Gram_CACCT
cnt = 281	feature = 8	correl = 0.0505531	descr = Position_Specific_Bin_Base_2_Base_C
cnt = 282	feature = 26	correl = 0.0277167	descr = Position_Specific_Bin_Base_9_Base_T
cnt = 283	feature = 286	correl = 0.0248526	descr = N_Gram_ATCCT
cnt = 284	feature = 685	correl = 0.0267	descr = N_Gram_GTATT
cnt = 285	feature = 611	correl = -0.0325144	descr = N_Gram_GCTCG
cnt = 286	feature = 299	correl = 0.0422294	descr = N_Gram_ATGCT
cnt = 287	feature = 552	correl = 0.0639822	descr = N_Gram_GATAT
cnt = 288	feature = 252	correl = -0.0462537	descr = N_Gram_AGCGG
cnt = 289	feature = 610	correl = -0.0486845	descr = N_Gram_GCTCC
cnt = 290	feature = 663	correl = -0.0470395	descr = N_Gram_GGGGT
cnt = 291	feature = 828	correl = 0.0377702	descr = N_Gram_TGAAC
cnt = 292	feature = 55	correl = -0.115831	descr = Position_Specific_Bin_Base_19_Base_C
cnt = 293	feature = 861	correl = 0.0340218	descr = N_Gram_TGTAA
cnt = 294	feature = 353	correl = -0.03647	descr = N_Gram_CATAC
cnt = 295	feature = 17	correl = 0.0296634	descr = Position_Specific_Bin_Base_6_Base_A
cnt = 296	feature = 292	correl = 0.0468474	descr = N_Gram_ATCTG
cnt = 297	feature = 315	correl = 0.0472432	descr = N_Gram_ATTGG
cnt = 298	feature = 811	correl = 0.0460083	descr = N_Gram_TCTAG
cnt = 299	feature = 355	correl = 0.0268809	descr = N_Gram_CATAT
cnt = 300	feature = 748	correl = 0.03665	descr = N_Gram_TAGAA
cnt = 301	feature = 603	correl = -0.0675003	descr = N_Gram_GCGTC
cnt = 302	feature = 1	correl = 0.102771	descr = Position_Specific_Bin_Base_0_Base_C
cnt = 303	feature = 410	correl = -0.0350383	descr = N_Gram_CCTCC
cnt = 304	feature = 695	correl = 0.0709309	descr = N_Gram_GTCGT
cnt = 305	feature = 820	correl = 0.0216317	descr = N_Gram_TCTGT
cnt = 306	feature = 632	correl = -0.0420013	descr = N_Gram_GGATG
cnt = 307	feature = 38	correl = 0.11157	descr = Position_Specific_Bin_Base_14_Base_A
cnt = 308	feature = 136	correl = -0.0224203	descr = Fold_of_Target_NoBeginbrace_noends_Pos_0
cnt = 309	feature = 577	correl = -0.0655626	descr = N_Gram_GCCAG
cnt = 310	feature = 547	correl = -0.0226253	descr = N_Gram_GAGGT
cnt = 311	feature = 412	correl = -0.0760356	descr = N_Gram_CCTCT
cnt = 312	feature = 219	correl = -0.0344082	descr = N_Gram_ACGA
cnt = 313	feature = 831	correl = 0.0254329	descr = N_Gram_TGAGA
cnt = 314	feature = 594	correl = -0.0288259	descr = N_Gram_GCGCC
cnt = 315	feature = 911	correl = 0.026349	descr = N_Gram_TTGTC
cnt = 316	feature = 30	correl = 0.0594293	descr = Position_Specific_Bin_Base_10_Base_T
cnt = 317	feature = 44	correl = 0.0745378	descr = Position_Specific_Bin_Base_16_Base_A
cnt = 318	feature = 858	correl = 0.0280729	descr = N_Gram_TGGTC
cnt = 319	feature = 789	correl = -0.0514006	descr = N_Gram_TCCCC
cnt = 320	feature = 812	correl = 0.038798	descr = N_Gram_TCTAT
cnt = 321	feature = 846	correl = 0.0417032	descr = N_Gram_TGCTA
cnt = 322	feature = 6	correl = 0.0275521	descr = Position_Specific_Bin_Base_1_Base_T
cnt = 323	feature = 232	correl = 0.0489771	descr = N_Gram_ACTCT
cnt = 324	feature = 573	correl = 0.0367748	descr = N_Gram_GCATC
cnt = 325	feature = 788	correl = -0.0314907	descr = N_Gram_TCCCA
cnt = 326	feature = 780	correl = 0.0322265	descr = N_Gram_TCACC
cnt = 327	feature = 358	correl = 0.0292319	descr = N_Gram_CATG
cnt = 328	feature = 574	correl = 0.0447432	descr = N_Gram_GCATT
cnt = 329	feature = 556	correl = -0.0435685	descr = N_Gram_GATGT
cnt = 330	feature = 840	correl = -0.050016	descr = N_Gram_TGCCC
cnt = 331	feature = 416	correl = -0.0338979	descr = N_Gram_CCTGG
cnt = 332	feature = 488	correl = -0.0615042	descr = N_Gram_CTCGG
cnt = 333	feature = 48	correl = -0.027326	descr = Position_Specific_Bin_Base_17_Base_C
cnt = 334	feature = 398	correl = -0.040361	descr = N_Gram_CCGCA
cnt = 335	feature = 844	correl = -0.0327688	descr = N_Gram_TGCGG
cnt = 336	feature = 35	correl = -0.0244617	descr = Position_Specific_Bin_Base_12_Base_C
cnt = 337	feature = 24	correl = 0.0687671	descr = Position_Specific_Bin_Base_8_Base_T
cnt = 338	feature = 706	correl = -0.0754493	descr = N_Gram_GTGGC
cnt = 339	feature = 213	correl = -0.0817516	descr = N_Gram_ACCAC
cnt = 340	feature = 54	correl = 0.174779	descr = Position_Specific_Bin_Base_19_Base_A
cnt = 341	feature = 521	correl = 0.0373907	descr = N_Gram_GAAGG
cnt = 342	feature = 823	correl = 0.0238778	descr = N_Gram_TCTTG
cnt = 343	feature = 502	correl = 0.05581	descr = N_Gram_CTGTT
cnt = 344	feature = 389	correl = -0.0479438	descr = N_Gram_CCCTC
cnt = 345	feature = 774	correl = 0.0395249	descr = N_Gram_TATTT
cnt = 346	feature = 33	correl = 0.11286	descr = Position_Specific_Bin_Base_11_Base_T
cnt = 347	feature = 837	correl = 0.0394733	descr = N_Gram_TGCAA
cnt = 348	feature = 888	correl = 0.0368351	descr = N_Gram_TTCAT
cnt = 349	feature = 21	correl = 0.0722772	descr = Position_Specific_Bin_Base_7_Base_T
cnt = 350	feature = 517	correl = -0.0268498	descr = N_Gram_GAACT
cnt = 351	feature = 244	correl = 0.0591349	descr = N_Gram_AGAGT
cnt = 352	feature = 805	correl = -0.0844879	descr = N_Gram_TCGGG
cnt = 353	feature = 368	correl = -0.0627022	descr = N_Gram_CCACC
cnt = 354	feature = 41	correl = 0.0728982	descr = Position_Specific_Bin_Base_14_Base_T
cnt = 355	feature = 785	correl = 0.0389594	descr = N_Gram_TCATC
cnt = 356	feature = 343	correl = -0.0305515	descr = N_Gram_CAGCA
cnt = 357	feature = 907	correl = 0.0398937	descr = N_Gram_TTGGA
cnt = 358	feature = 616	correl = -0.0358114	descr = N_Gram_GCTGG
cnt = 359	feature = 847	correl = -0.0242133	descr = N_Gram_TGCTC
cnt = 360	feature = 58	correl = 0.366173	descr = Position_Specific_Bin_Base_20_Base_A
cnt = 361	feature = 303	correl = -0.0316502	descr = N_Gram_ATGGT
cnt = 362	feature = 437	correl = -0.0721377	descr = N_Gram_CGCGC
cnt = 363	feature = 467	correl = -0.0507398	descr = N_Gram_CGTTG
cnt = 364	feature = 513	correl = 0.054124	descr = N_Gram_CTTTG
cnt = 365	feature = 420	correl = -0.0600838	descr = N_Gram_CGAA
cnt = 366	feature = 347	correl = -0.0358954	descr = N_Gram_CAGGA
cnt = 367	feature = 28	correl = -0.0796189	descr = Position_Specific_Bin_Base_10_Base_C
cnt = 368	feature = 680	correl = 0.0542346	descr = N_Gram_GTAAA
cnt = 369	feature = 496	correl = -0.0452246	descr = N_Gram_CTGCC
cnt = 370	feature = 755	correl = 0.0315348	descr = N_Gram_TAGT
cnt = 371	feature = 712	correl = -0.0322892	descr = N_Gram_GTTA
cnt = 372	feature = 638	correl = -0.0334298	descr = N_Gram_GGCAG
cnt = 373	feature = 291	correl = 0.0768621	descr = N_Gram_ATCTC
cnt = 374	feature = 320	correl = 0.056374	descr = N_Gram_CAAC
cnt = 375	feature = 473	correl = 0.0428774	descr = N_Gram_CTACA
cnt = 376	feature = 301	correl = 0.0260408	descr = N_Gram_ATGGC
cnt = 377	feature = 568	correl = -0.0453997	descr = N_Gram_GCACG
cnt = 378	feature = 446	correl = -0.0872732	descr = N_Gram_CGGCC
cnt = 379	feature = 509	correl = 0.0369322	descr = N_Gram_CTTGC
cnt = 380	feature = 359	correl = 0.0400605	descr = N_Gram_CATGA
cnt = 381	feature = 700	correl = 0.0374202	descr = N_Gram_GTGAA
cnt = 382	feature = 875	correl = 0.0290211	descr = N_Gram_TTAC
cnt = 383	feature = 450	correl = -0.0646319	descr = N_Gram_CGGGC
cnt = 384	feature = 43	correl = -0.0399275	descr = Position_Specific_Bin_Base_15_Base_G
cnt = 385	feature = 718	correl = -0.0294764	descr = N_Gram_GTTGG
cnt = 386	feature = 750	correl = 0.0546156	descr = N_Gram_TAGAG
cnt = 387	feature = 210	correl = 0.0244277	descr = N_Gram_ACATT
cnt = 388	feature = 884	correl = 0.0423383	descr = N_Gram_TTATC
cnt = 389	feature = 32	correl = -0.0530523	descr = Position_Specific_Bin_Base_11_Base_G
cnt = 390	feature = 510	correl = -0.0266417	descr = N_Gram_CTTGG
cnt = 391	feature = 278	correl = 0.047576	descr = N_Gram_ATATG
cnt = 392	feature = 772	correl = 0.0594775	descr = N_Gram_TATTC
cnt = 393	feature = 794	correl = 0.045831	descr = N_Gram_TCCTT
cnt = 394	feature = 499	correl = -0.0220526	descr = N_Gram_CTGGG
cnt = 395	feature = 470	correl = 0.0241523	descr = N_Gram_CTAA
cnt = 396	feature = 491	correl = -0.0220331	descr = N_Gram_CTCTC
cnt = 397	feature = 584	correl = -0.0323888	descr = N_Gram_GCCGA
cnt = 398	feature = 452	correl = -0.0466502	descr = N_Gram_CGGGT
cnt = 399	feature = 56	correl = -0.124906	descr = Position_Specific_Bin_Base_19_Base_G
cnt = 400	feature = 10	correl = -0.126621	descr = Position_Specific_Bin_Base_2_Base_T
cnt = 401	feature = 378	correl = -0.0884132	descr = N_Gram_CCCAG
cnt = 402	feature = 917	correl = 0.0544387	descr = N_Gram_TTTAG
cnt = 403	feature = 494	correl = 0.044157	descr = N_Gram_CTGAT
cnt = 404	feature = 40	correl = -0.154096	descr = Position_Specific_Bin_Base_14_Base_G
cnt = 405	feature = 15	correl = -0.0559338	descr = Position_Specific_Bin_Base_5_Base_C
cnt = 406	feature = 798	correl = 0.0442783	descr = N_Gram_TCGC
cnt = 407	feature = 19	correl = 0.0860003	descr = Position_Specific_Bin_Base_7_Base_A
cnt = 408	feature = 589	correl = -0.0648497	descr = N_Gram_GCCTC
cnt = 409	feature = 59	correl = -0.314185	descr = Position_Specific_Bin_Base_20_Base_C
cnt = 410	feature = 385	correl = -0.100048	descr = N_Gram_CCCGA
cnt = 411	feature = 897	correl = 0.0892041	descr = N_Gram_TTCTG
cnt = 412	feature = 498	correl = -0.0751423	descr = N_Gram_CTGGC
cnt = 413	feature = 492	correl = 0.0355478	descr = N_Gram_CTCTT
cnt = 414	feature = 336	correl = -0.0434398	descr = N_Gram_CACGT
cnt = 415	feature = 45	correl = -0.0356659	descr = Position_Specific_Bin_Base_16_Base_C
cnt = 416	feature = 29	correl = -0.0531629	descr = Position_Specific_Bin_Base_10_Base_G
cnt = 417	feature = 248	correl = 0.0560575	descr = N_Gram_AGCAT
cnt = 418	feature = 796	correl = 0.0268411	descr = N_Gram_TCGA
cnt = 419	feature = 829	correl = 0.052515	descr = N_Gram_TGAAG
cnt = 420	feature = 318	correl = 0.0301076	descr = N_Gram_ATTTT
cnt = 421	feature = 696	correl = 0.0279279	descr = N_Gram_GTCT
cnt = 422	feature = 910	correl = 0.0497493	descr = N_Gram_TTGTA
cnt = 423	feature = 631	correl = -0.0497923	descr = N_Gram_GGAGG
cnt = 424	feature = 409	correl = -0.0221631	descr = N_Gram_CCTCA
cnt = 425	feature = 701	correl = -0.045058	descr = N_Gram_GTGC
cnt = 426	feature = 751	correl = 0.0645506	descr = N_Gram_TAGC
cnt = 427	feature = 674	correl = -0.0974016	descr = N_Gram_GGTGG
cnt = 428	feature = 650	correl = -0.0231776	descr = N_Gram_GGCTT
cnt = 429	feature = 684	correl = 0.0252647	descr = N_Gram_GTAT
cnt = 430	feature = 851	correl = 0.0215994	descr = N_Gram_TGGAT
cnt = 431	feature = 738	correl = 0.038029	descr = N_Gram_TACC
cnt = 432	feature = 913	correl = 0.0448265	descr = N_Gram_TTGTT
cnt = 433	feature = 658	correl = -0.0848546	descr = N_Gram_GGGCG
cnt = 434	feature = 818	correl = 0.0928901	descr = N_Gram_TCTGC
cnt = 435	feature = 857	correl = -0.0563053	descr = N_Gram_TGGGG
cnt = 436	feature = 815	correl = 0.0281054	descr = N_Gram_TCTCC
cnt = 437	feature = 867	correl = 0.0309817	descr = N_Gram_TGTG
cnt = 438	feature = 554	correl = -0.0282659	descr = N_Gram_GATGA
cnt = 439	feature = 453	correl = -0.0376276	descr = N_Gram_CGGT
cnt = 440	feature = 241	correl = 0.0501374	descr = N_Gram_AGACA
cnt = 441	feature = 682	correl = 0.0226604	descr = N_Gram_GTAC
cnt = 442	feature = 641	correl = -0.107252	descr = N_Gram_GGCCC
cnt = 443	feature = 557	correl = 0.0274378	descr = N_Gram_GATT
cnt = 444	feature = 864	correl = 0.0309941	descr = N_Gram_TGTC
cnt = 445	feature = 921	correl = 0.0413989	descr = N_Gram_TTTCT
cnt = 446	feature = 819	correl = 0.034591	descr = N_Gram_TCTGG
cnt = 447	feature = 279	correl = 0.0580187	descr = N_Gram_ATATT
cnt = 448	feature = 462	correl = 0.0240301	descr = N_Gram_CGTG
cnt = 449	feature = 223	correl = -0.0409543	descr = N_Gram_ACGG
cnt = 450	feature = 822	correl = 0.0415391	descr = N_Gram_TCTTC
cnt = 451	feature = 229	correl = 0.0515418	descr = N_Gram_ACTA
cnt = 452	feature = 82	correl = 0.431022	descr = Gibbs_of_Target_Sequence__Pos_20_Step_1
cnt = 453	feature = 853	correl = -0.0592985	descr = N_Gram_TGGCC
cnt = 454	feature = 535	correl = 0.0375623	descr = N_Gram_GACT
cnt = 455	feature = 871	correl = 0.0655921	descr = N_Gram_TGTTT
cnt = 456	feature = 562	correl = -0.0427129	descr = N_Gram_GCAA
cnt = 457	feature = 263	correl = 0.03407	descr = N_Gram_AGTC
cnt = 458	feature = 606	correl = 0.0341885	descr = N_Gram_GCTA
cnt = 459	feature = 792	correl = -0.0320976	descr = N_Gram_TCCTC
cnt = 460	feature = 226	correl = -0.0396966	descr = N_Gram_ACGT
cnt = 461	feature = 249	correl = -0.0444326	descr = N_Gram_AGCC
cnt = 462	feature = 729	correl = 0.071223	descr = N_Gram_TAAG
cnt = 463	feature = 777	correl = 0.0218792	descr = N_Gram_TCAA
cnt = 464	feature = 708	correl = 0.0254118	descr = N_Gram_GTGT
cnt = 465	feature = 900	correl = 0.0581679	descr = N_Gram_TTGA
cnt = 466	feature = 615	correl = -0.0495697	descr = N_Gram_GCTGC
cnt = 467	feature = 806	correl = 0.0528287	descr = N_Gram_TCGT
cnt = 468	feature = 273	correl = 0.0410528	descr = N_Gram_ATAG
cnt = 469	feature = 686	correl = 0.0222805	descr = N_Gram_GTCA
cnt = 470	feature = 599	correl = -0.0940944	descr = N_Gram_GCGGC
cnt = 471	feature = 542	correl = -0.0379542	descr = N_Gram_GAGC
cnt = 472	feature = 529	correl = -0.0693236	descr = N_Gram_GACC
cnt = 473	feature = 889	correl = 0.0239942	descr = N_Gram_TTCC
cnt = 474	feature = 233	correl = 0.0484554	descr = N_Gram_ACTG
cnt = 475	feature = 442	correl = -0.021884	descr = N_Gram_CGGA
cnt = 476	feature = 898	correl = 0.0471651	descr = N_Gram_TTCTT
cnt = 477	feature = 645	correl = -0.0754111	descr = N_Gram_GGCGC
cnt = 478	feature = 413	correl = -0.0528325	descr = N_Gram_CCTG
cnt = 479	feature = 522	correl = 0.0583837	descr = N_Gram_GAAT
cnt = 480	feature = 297	correl = 0.038053	descr = N_Gram_ATGC
cnt = 481	feature = 688	correl = -0.0819452	descr = N_Gram_GTCC
cnt = 482	feature = 258	correl = -0.0416937	descr = N_Gram_AGGG
cnt = 483	feature = 306	correl = 0.0635065	descr = N_Gram_ATTA
cnt = 484	feature = 514	correl = -0.0222298	descr = N_Gram_GAAA
cnt = 485	feature = 282	correl = 0.0359167	descr = N_Gram_ATCC
cnt = 486	feature = 251	correl = -0.0500785	descr = N_Gram_AGCG
cnt = 487	feature = 891	correl = 0.0297107	descr = N_Gram_TTCG
cnt = 488	feature = 214	correl = -0.0366295	descr = N_Gram_ACCC
cnt = 489	feature = 675	correl = -0.03054	descr = N_Gram_GGTT
cnt = 490	feature = 401	correl = -0.0519092	descr = N_Gram_CCGG
cnt = 491	feature = 478	correl = 0.0514618	descr = N_Gram_CTAT
cnt = 492	feature = 525	correl = 0.0369199	descr = N_Gram_GACA
cnt = 493	feature = 839	correl = -0.0303176	descr = N_Gram_TGCC
cnt = 494	feature = 735	correl = 0.040178	descr = N_Gram_TACA
cnt = 495	feature = 667	correl = 0.0287515	descr = N_Gram_GGTA
cnt = 496	feature = 436	correl = -0.0758098	descr = N_Gram_CGCG
cnt = 497	feature = 475	correl = 0.0616943	descr = N_Gram_CTAG
cnt = 498	feature = 501	correl = 0.0429511	descr = N_Gram_CTGT
cnt = 499	feature = 692	correl = 0.0389828	descr = N_Gram_GTCG
cnt = 500	feature = 629	correl = -0.0589352	descr = N_Gram_GGAG
cnt = 501	feature = 743	correl = 0.0512363	descr = N_Gram_TACT
cnt = 502	feature = 883	correl = 0.0470863	descr = N_Gram_TTAT
cnt = 503	feature = 431	correl = -0.0430882	descr = N_Gram_CGCA
cnt = 504	feature = 312	correl = 0.0580451	descr = N_Gram_ATTG
cnt = 505	feature = 699	correl = 0.0234552	descr = N_Gram_GTGA
cnt = 506	feature = 608	correl = -0.0317935	descr = N_Gram_GCTC
cnt = 507	feature = 367	correl = -0.0507116	descr = N_Gram_CCAC
cnt = 508	feature = 346	correl = -0.0562806	descr = N_Gram_CAGG
cnt = 509	feature = 342	correl = -0.0451311	descr = N_Gram_CAGC
cnt = 510	feature = 472	correl = 0.0568648	descr = N_Gram_CTAC
cnt = 511	feature = 763	correl = 0.0528137	descr = N_Gram_TATC
cnt = 512	feature = 679	correl = 0.0593341	descr = N_Gram_GTAA
cnt = 513	feature = 704	correl = -0.0978076	descr = N_Gram_GTGG
cnt = 514	feature = 465	correl = -0.0659819	descr = N_Gram_CGTT
cnt = 515	feature = 64	correl = -0.0314345	descr = Gibbs_of_Target_Sequence__Pos_1_Step_1
cnt = 516	feature = 758	correl = 0.0801803	descr = N_Gram_TATA
cnt = 517	feature = 388	correl = -0.0563989	descr = N_Gram_CCCT
cnt = 518	feature = 660	correl = -0.0882218	descr = N_Gram_GGGG
cnt = 519	feature = 553	correl = -0.04007	descr = N_Gram_GATG
cnt = 520	feature = 311	correl = 0.0904501	descr = N_Gram_ATTCT
cnt = 521	feature = 903	correl = 0.0463944	descr = N_Gram_TTGC
cnt = 522	feature = 105	correl = -0.0577757	descr = Xue_Structure_Feature_A100
cnt = 523	feature = 652	correl = -0.079287	descr = N_Gram_GGGA
cnt = 524	feature = 377	correl = -0.0949316	descr = N_Gram_CCCA
cnt = 525	feature = 518	correl = -0.02915	descr = N_Gram_GAAG
cnt = 526	feature = 240	correl = 0.0295576	descr = N_Gram_AGAC
cnt = 527	feature = 66	correl = 0.0915453	descr = Gibbs_of_Target_Sequence__Pos_4_Step_1
cnt = 528	feature = 65	correl = -0.160625	descr = Gibbs_of_Target_Sequence__Pos_2_Step_1
cnt = 529	feature = 915	correl = 0.0323899	descr = N_Gram_TTTA
cnt = 530	feature = 648	correl = -0.0429735	descr = N_Gram_GGCT
cnt = 531	feature = 665	correl = -0.0834309	descr = N_Gram_GGGTG
cnt = 532	feature = 290	correl = 0.0636584	descr = N_Gram_ATCT
cnt = 533	feature = 207	correl = 0.0738543	descr = N_Gram_ACAT
cnt = 534	feature = 384	correl = -0.10853	descr = N_Gram_CCCG
cnt = 535	feature = 766	correl = 0.0727525	descr = N_Gram_TATG
cnt = 536	feature = 544	correl = -0.0601757	descr = N_Gram_GAGG
cnt = 537	feature = 860	correl = 0.056141	descr = N_Gram_TGTA
cnt = 538	feature = 506	correl = 0.0240482	descr = N_Gram_CTTC
cnt = 539	feature = 621	correl = -0.0494522	descr = N_Gram_GGAA
cnt = 540	feature = 370	correl = -0.0842086	descr = N_Gram_CCAG
cnt = 541	feature = 802	correl = -0.05458	descr = N_Gram_TCGG
cnt = 542	feature = 583	correl = -0.0462521	descr = N_Gram_GCCG
cnt = 543	feature = 508	correl = 0.0448195	descr = N_Gram_CTTG
cnt = 544	feature = 879	correl = 0.0491662	descr = N_Gram_TTAG
cnt = 545	feature = 79	correl = 0.105287	descr = Gibbs_of_Target_Sequence__Pos_17_Step_1
cnt = 546	feature = 809	correl = 0.0676454	descr = N_Gram_TCTA
cnt = 547	feature = 613	correl = -0.0230936	descr = N_Gram_GCTG
cnt = 548	feature = 294	correl = 0.0409083	descr = N_Gram_ATGA
cnt = 549	feature = 362	correl = 0.0454865	descr = N_Gram_CATT
cnt = 550	feature = 813	correl = 0.0581741	descr = N_Gram_TCTC
cnt = 551	feature = 716	correl = -0.050425	descr = N_Gram_GTTG
cnt = 552	feature = 926	correl = 0.0328692	descr = N_Gram_TTTT
cnt = 553	feature = 787	correl = -0.046991	descr = N_Gram_TCCC
cnt = 554	feature = 67	correl = 0.0591781	descr = Gibbs_of_Target_Sequence__Pos_5_Step_1
cnt = 555	feature = 569	correl = -0.0347451	descr = N_Gram_GCAG
cnt = 556	feature = 392	correl = -0.0985087	descr = N_Gram_CCGA
cnt = 557	feature = 725	correl = 0.048755	descr = N_Gram_TAAA
cnt = 558	feature = 356	correl = 0.0254356	descr = N_Gram_CATC
cnt = 559	feature = 922	correl = 0.0920452	descr = N_Gram_TTTG
cnt = 560	feature = 74	correl = 0.0284121	descr = Gibbs_of_Target_Sequence__Pos_12_Step_1
cnt = 561	feature = 852	correl = -0.0672022	descr = N_Gram_TGGC
cnt = 562	feature = 80	correl = 0.197882	descr = Gibbs_of_Target_Sequence__Pos_18_Step_1
cnt = 563	feature = 70	correl = 0.0837438	descr = Gibbs_of_Target_Sequence__Pos_8_Step_1
cnt = 564	feature = 495	correl = -0.0220822	descr = N_Gram_CTGC
cnt = 565	feature = 592	correl = -0.0707492	descr = N_Gram_GCGC
cnt = 566	feature = 771	correl = 0.0636899	descr = N_Gram_TATT
cnt = 567	feature = 73	correl = 0.0562411	descr = Gibbs_of_Target_Sequence__Pos_11_Step_1
cnt = 568	feature = 228	correl = 0.0333661	descr = N_Gram_ACT
cnt = 569	feature = 655	correl = -0.123112	descr = N_Gram_GGGC
cnt = 570	feature = 671	correl = -0.0844447	descr = N_Gram_GGTG
cnt = 571	feature = 909	correl = 0.0745535	descr = N_Gram_TTGT
cnt = 572	feature = 75	correl = 0.120245	descr = Gibbs_of_Target_Sequence__Pos_13_Step_1
cnt = 573	feature = 276	correl = 0.0905308	descr = N_Gram_ATAT
cnt = 574	feature = 78	correl = 0.11928	descr = Gibbs_of_Target_Sequence__Pos_16_Step_1
cnt = 575	feature = 855	correl = -0.0422495	descr = N_Gram_TGGG
cnt = 576	feature = 449	correl = -0.0847652	descr = N_Gram_CGGG
cnt = 577	feature = 419	correl = -0.0617847	descr = N_Gram_CGA
cnt = 578	feature = 72	correl = 0.116144	descr = Gibbs_of_Target_Sequence__Pos_10_Step_1
cnt = 579	feature = 869	correl = 0.0800258	descr = N_Gram_TGTT
cnt = 580	feature = 456	correl = -0.0375947	descr = N_Gram_CGT
cnt = 581	feature = 444	correl = -0.127533	descr = N_Gram_CGGC
cnt = 582	feature = 894	correl = 0.0907275	descr = N_Gram_TTCT
cnt = 583	feature = 408	correl = -0.0869418	descr = N_Gram_CCTC
cnt = 584	feature = 678	correl = 0.0558567	descr = N_Gram_GTA
cnt = 585	feature = 71	correl = 0.10921	descr = Gibbs_of_Target_Sequence__Pos_9_Step_1
cnt = 586	feature = 639	correl = -0.124427	descr = N_Gram_GGCC
cnt = 587	feature = 68	correl = 0.117023	descr = Gibbs_of_Target_Sequence__Pos_6_Step_1
cnt = 588	feature = 664	correl = -0.0544589	descr = N_Gram_GGGT
cnt = 589	feature = 76	correl = 0.157174	descr = Gibbs_of_Target_Sequence__Pos_14_Step_1
cnt = 590	feature = 319	correl = 0.0327635	descr = N_Gram_CAA
cnt = 591	feature = 821	correl = 0.0628177	descr = N_Gram_TCTT
cnt = 592	feature = 247	correl = -0.0305422	descr = N_Gram_AGC
cnt = 593	feature = 578	correl = -0.144943	descr = N_Gram_GCCC
cnt = 594	feature = 238	correl = 0.0239513	descr = N_Gram_AGA
cnt = 595	feature = 293	correl = 0.0254968	descr = N_Gram_ATG
cnt = 596	feature = 734	correl = 0.0598829	descr = N_Gram_TAC
cnt = 597	feature = 280	correl = 0.0553609	descr = N_Gram_ATC
cnt = 598	feature = 826	correl = 0.0759945	descr = N_Gram_TGA
cnt = 599	feature = 317	correl = 0.0314722	descr = N_Gram_ATTT
cnt = 600	feature = 597	correl = -0.106245	descr = N_Gram_GCGG
cnt = 601	feature = 776	correl = 0.034535	descr = N_Gram_TCA
cnt = 602	feature = 77	correl = 0.0973518	descr = Gibbs_of_Target_Sequence__Pos_15_Step_1
cnt = 603	feature = 69	correl = 0.157663	descr = Gibbs_of_Target_Sequence__Pos_7_Step_1
cnt = 604	feature = 539	correl = -0.0435251	descr = N_Gram_GAG
cnt = 605	feature = 746	correl = 0.0826713	descr = N_Gram_TAG
cnt = 606	feature = 561	correl = -0.0415332	descr = N_Gram_GCA
cnt = 607	feature = 365	correl = -0.0738736	descr = N_Gram_CCA
cnt = 608	feature = 698	correl = -0.027376	descr = N_Gram_GTG
cnt = 609	feature = 825	correl = 0.0604173	descr = N_Gram_TG
cnt = 610	feature = 620	correl = -0.0635397	descr = N_Gram_GGA
cnt = 611	feature = 469	correl = 0.102437	descr = N_Gram_CTA
cnt = 612	feature = 605	correl = -0.0230408	descr = N_Gram_GCT
cnt = 613	feature = 724	correl = 0.0776464	descr = N_Gram_TAA
cnt = 614	feature = 859	correl = 0.083386	descr = N_Gram_TGT
cnt = 615	feature = 351	correl = 0.0705554	descr = N_Gram_CAT
cnt = 616	feature = 404	correl = -0.0473881	descr = N_Gram_CCT
cnt = 617	feature = 338	correl = -0.0529857	descr = N_Gram_CAG
cnt = 618	feature = 775	correl = 0.0469245	descr = N_Gram_TC
cnt = 619	feature = 666	correl = -0.0416612	descr = N_Gram_GGT
cnt = 620	feature = 899	correl = 0.107937	descr = N_Gram_TTG
cnt = 621	feature = 269	correl = 0.0599518	descr = N_Gram_ATA
cnt = 622	feature = 808	correl = 0.105698	descr = N_Gram_TCT
cnt = 623	feature = 430	correl = -0.0503886	descr = N_Gram_CGC
cnt = 624	feature = 849	correl = -0.0399138	descr = N_Gram_TGG
cnt = 625	feature = 887	correl = 0.0674249	descr = N_Gram_TTC
cnt = 626	feature = 482	correl = -0.0299911	descr = N_Gram_CTC
cnt = 627	feature = 914	correl = 0.0850535	descr = N_Gram_TTT
cnt = 628	feature = 391	correl = -0.0888267	descr = N_Gram_CCG
cnt = 629	feature = 634	correl = -0.171471	descr = N_Gram_GGC
cnt = 630	feature = 305	correl = 0.120715	descr = N_Gram_ATT
cnt = 631	feature = 872	correl = 0.14467	descr = N_Gram_TT
cnt = 632	feature = 560	correl = -0.120091	descr = N_Gram_GC
cnt = 633	feature = 268	correl = 0.135911	descr = N_Gram_AT
cnt = 634	feature = 418	correl = -0.0958946	descr = N_Gram_CG
cnt = 635	feature = 83	correl = 0.232997	descr = PF_RNAi_Fold_Energy
cnt = 636	feature = 723	correl = 0.179107	descr = N_Gram_TA
cnt = 637	feature = 62	correl = 0.291789	descr = Gibbs_of_Target_Sequence_
num rows = 2188
num_elements = 1395944
..*
optimization finished, #iter = 2135
nu = 0.202691
obj = -34.413616, rho = -0.820589
nSV = 988, nBSV = 111
num rows = 243
num_elements = 155034
*
optimization finished, #iter = 173
nu = 0.166071
obj = -3.648908, rho = -0.704045
nSV = 137, nBSV = 3
..*
optimization finished, #iter = 2135
nu = 0.202691
obj = -34.413616, rho = -0.820589
nSV = 988, nBSV = 111
CFS merit scores = 1.44852
CFS merit scores = 1.62016
CFS merit scores = 1.85625
CFS merit scores = 2.08218
CFS merit scores = 2.29142
CFS merit scores = 2.4845
CFS merit scores = 2.65561
CFS merit scores = 2.81156
CFS merit scores = 2.95735
CFS merit scores = 3.09584
CFS merit scores = 3.22821
CFS merit scores = 3.35467
CFS merit scores = 3.47402
CFS merit scores = 3.58753
CFS merit scores = 3.69526
CFS merit scores = 3.79955
CFS merit scores = 3.90079
CFS merit scores = 3.99798
CFS merit scores = 4.09155
CFS merit scores = 4.18187
CFS merit scores = 4.26918
CFS merit scores = 4.35335
CFS merit scores = 4.43484
CFS merit scores = 4.51276
CFS merit scores = 4.58779
CFS merit scores = 4.66084
CFS merit scores = 4.731
CFS merit scores = 4.79831
CFS merit scores = 4.86335
CFS merit scores = 4.92465
CFS merit scores = 4.98369
CFS merit scores = 5.04145
CFS merit scores = 5.09755
CFS merit scores = 5.15154
CFS merit scores = 5.20443
CFS merit scores = 5.25608
CFS merit scores = 5.30699
CFS merit scores = 5.35606
CFS merit scores = 5.40248
CFS merit scores = 5.44795
CFS merit scores = 5.49239
CFS merit scores = 5.53401
CFS merit scores = 5.57441
CFS merit scores = 5.61306
CFS merit scores = 5.65118
CFS merit scores = 5.68831
CFS merit scores = 5.72342
CFS merit scores = 5.75581
CFS merit scores = 5.78685
CFS merit scores = 5.81684
CFS merit scores = 5.84592
CFS merit scores = 5.87289
CFS merit scores = 5.89964
CFS merit scores = 5.92577
CFS merit scores = 5.95071
CFS merit scores = 5.97506
CFS merit scores = 5.99883
CFS merit scores = 6.02219
CFS merit scores = 6.04418
CFS merit scores = 6.06459
CFS merit scores = 6.08474
CFS merit scores = 6.1039
CFS merit scores = 6.12301
CFS merit scores = 6.14181
CFS merit scores = 6.15948
CFS merit scores = 6.17681
CFS merit scores = 6.19252
CFS merit scores = 6.20784
CFS merit scores = 6.22299
CFS merit scores = 6.23782
CFS merit scores = 6.25059
CFS merit scores = 6.26276
CFS merit scores = 6.275
CFS merit scores = 6.28677
CFS merit scores = 6.29747
CFS merit scores = 6.30834
CFS merit scores = 6.31812
CFS merit scores = 6.32821
CFS merit scores = 6.33813
CFS merit scores = 6.34803
CFS merit scores = 6.35794
CFS merit scores = 6.36799
CFS merit scores = 6.37794
CFS merit scores = 6.3874
CFS merit scores = 6.39647
CFS merit scores = 6.40553
CFS merit scores = 6.41395
CFS merit scores = 6.42227
CFS merit scores = 6.43063
CFS merit scores = 6.43838
CFS merit scores = 6.4457
CFS merit scores = 6.45331
CFS merit scores = 6.46078
CFS merit scores = 6.46821
CFS merit scores = 6.47577
CFS merit scores = 6.48331
CFS merit scores = 6.49086
CFS merit scores = 6.49824
CFS merit scores = 6.50545
CFS merit scores = 6.51244
CFS merit scores = 6.51911
CFS merit scores = 6.52544
CFS merit scores = 6.53156
CFS merit scores = 6.53738
CFS merit scores = 6.5427
CFS merit scores = 6.54751
CFS merit scores = 6.5524
CFS merit scores = 6.5571
CFS merit scores = 6.56176
CFS merit scores = 6.56649
CFS merit scores = 6.57067
CFS merit scores = 6.57485
CFS merit scores = 6.57902
CFS merit scores = 6.58341
CFS merit scores = 6.58777
CFS merit scores = 6.59214
CFS merit scores = 6.59644
CFS merit scores = 6.60087
CFS merit scores = 6.60466
CFS merit scores = 6.60845
CFS merit scores = 6.61223
CFS merit scores = 6.61604
CFS merit scores = 6.61952
CFS merit scores = 6.62308
CFS merit scores = 6.62595
CFS merit scores = 6.62878
CFS merit scores = 6.6317
CFS merit scores = 6.6347
CFS merit scores = 6.63754
CFS merit scores = 6.64017
CFS merit scores = 6.64284
CFS merit scores = 6.64557
CFS merit scores = 6.64828
CFS merit scores = 6.65086
CFS merit scores = 6.65353
CFS merit scores = 6.65596
CFS merit scores = 6.65846
CFS merit scores = 6.66088
CFS merit scores = 6.6627
CFS merit scores = 6.66456
CFS merit scores = 6.66632
CFS merit scores = 6.668
CFS merit scores = 6.66963
CFS merit scores = 6.67106
CFS merit scores = 6.67266
CFS merit scores = 6.67394
CFS merit scores = 6.67523
CFS merit scores = 6.67648
CFS merit scores = 6.67713
CFS merit scores = 6.67776
CFS merit scores = 6.67863
CFS merit scores = 6.67951
CFS merit scores = 6.68015
CFS merit scores = 6.68094
CFS merit scores = 6.68184
CFS merit scores = 6.68282
CFS merit scores = 6.68354
CFS merit scores = 6.68419
CFS merit scores = 6.68488
CFS merit scores = 6.68541
CFS merit scores = 6.68582
CFS merit scores = 6.68626
CFS merit scores = 6.68671
CFS merit scores = 6.68716
CFS merit scores = 6.68757
CFS merit scores = 6.68814
CFS merit scores = 6.68834
CFS merit scores = 6.68849
CFS merit scores = 6.68867
CFS merit scores = 6.68885
CFS merit scores = 6.68908
CFS merit scores = 6.68864
CFS merit scores = 6.68809
CFS merit scores = 6.68764
CFS merit scores = 6.68714
CFS merit scores = 6.68658
CFS merit scores = 6.6861
CFS merit scores = 6.68558
CFS merit scores = 6.68507
CFS merit scores = 6.68461
CFS merit scores = 6.68394
CFS merit scores = 6.68333
CFS merit scores = 6.68271
CFS merit scores = 6.682
CFS merit scores = 6.68133
CFS merit scores = 6.68041
CFS merit scores = 6.67953
CFS merit scores = 6.67872
CFS merit scores = 6.67789
CFS merit scores = 6.67704
CFS merit scores = 6.67625
CFS merit scores = 6.67541
CFS merit scores = 6.67464
CFS merit scores = 6.67389
CFS merit scores = 6.67318
CFS merit scores = 6.67248
CFS merit scores = 6.67183
CFS merit scores = 6.67117
CFS merit scores = 6.6705
CFS merit scores = 6.66978
CFS merit scores = 6.66915
CFS merit scores = 6.66849
CFS merit scores = 6.66771
CFS merit scores = 6.66692
CFS merit scores = 6.66613
CFS merit scores = 6.6653
CFS merit scores = 6.66442
CFS merit scores = 6.66358
CFS merit scores = 6.66287
CFS merit scores = 6.66197
CFS merit scores = 6.661
CFS merit scores = 6.66011
CFS merit scores = 6.65923
CFS merit scores = 6.6584
CFS merit scores = 6.65768
CFS merit scores = 6.65681
CFS merit scores = 6.65587
CFS merit scores = 6.65487
CFS merit scores = 6.65384
CFS merit scores = 6.6529
CFS merit scores = 6.65199
CFS merit scores = 6.65103
CFS merit scores = 6.65003
CFS merit scores = 6.64911
CFS merit scores = 6.6481
CFS merit scores = 6.64709
CFS merit scores = 6.64607
CFS merit scores = 6.6451
CFS merit scores = 6.64407
CFS merit scores = 6.643
CFS merit scores = 6.64205
CFS merit scores = 6.64101
CFS merit scores = 6.63995
CFS merit scores = 6.63895
CFS merit scores = 6.63797
CFS merit scores = 6.63703
CFS merit scores = 6.63608
CFS merit scores = 6.63509
CFS merit scores = 6.63411
CFS merit scores = 6.63316
CFS merit scores = 6.63233
CFS merit scores = 6.63132
CFS merit scores = 6.63029
CFS merit scores = 6.62932
CFS merit scores = 6.62814
CFS merit scores = 6.62701
CFS merit scores = 6.62579
CFS merit scores = 6.62449
CFS merit scores = 6.6232
CFS merit scores = 6.62189
CFS merit scores = 6.62062
CFS merit scores = 6.61924
CFS merit scores = 6.61783
CFS merit scores = 6.61649
CFS merit scores = 6.61515
CFS merit scores = 6.61376
CFS merit scores = 6.61244
CFS merit scores = 6.61116
CFS merit scores = 6.60987
CFS merit scores = 6.60857
CFS merit scores = 6.60722
CFS merit scores = 6.60587
CFS merit scores = 6.60452
CFS merit scores = 6.60322
CFS merit scores = 6.60194
CFS merit scores = 6.60068
CFS merit scores = 6.59936
CFS merit scores = 6.59796
CFS merit scores = 6.59653
CFS merit scores = 6.59506
CFS merit scores = 6.59362
CFS merit scores = 6.59216
CFS merit scores = 6.59071
CFS merit scores = 6.58926
CFS merit scores = 6.58777
CFS merit scores = 6.58627
CFS merit scores = 6.58484
CFS merit scores = 6.58342
CFS merit scores = 6.58205
CFS merit scores = 6.58065
CFS merit scores = 6.57922
CFS merit scores = 6.57774
CFS merit scores = 6.5762
CFS merit scores = 6.57476
CFS merit scores = 6.57335
CFS merit scores = 6.57196
CFS merit scores = 6.5705
CFS merit scores = 6.56911
CFS merit scores = 6.56765
CFS merit scores = 6.56627
CFS merit scores = 6.5648
CFS merit scores = 6.56336
CFS merit scores = 6.56181
CFS merit scores = 6.56024
CFS merit scores = 6.55868
CFS merit scores = 6.55715
CFS merit scores = 6.55557
CFS merit scores = 6.55402
CFS merit scores = 6.55248
CFS merit scores = 6.55097
CFS merit scores = 6.54943
CFS merit scores = 6.54784
CFS merit scores = 6.54626
CFS merit scores = 6.54472
CFS merit scores = 6.54314
CFS merit scores = 6.54144
CFS merit scores = 6.53977
CFS merit scores = 6.53812
CFS merit scores = 6.53644
CFS merit scores = 6.53473
CFS merit scores = 6.53304
CFS merit scores = 6.53136
CFS merit scores = 6.52969
CFS merit scores = 6.52801
CFS merit scores = 6.52636
CFS merit scores = 6.52475
CFS merit scores = 6.52305
CFS merit scores = 6.52135
CFS merit scores = 6.5196
CFS merit scores = 6.51786
CFS merit scores = 6.51616
CFS merit scores = 6.51445
CFS merit scores = 6.5127
CFS merit scores = 6.51099
CFS merit scores = 6.50927
CFS merit scores = 6.50755
CFS merit scores = 6.50587
CFS merit scores = 6.50423
CFS merit scores = 6.5026
CFS merit scores = 6.501
CFS merit scores = 6.49942
CFS merit scores = 6.49777
CFS merit scores = 6.49616
CFS merit scores = 6.49452
CFS merit scores = 6.49292
CFS merit scores = 6.49132
CFS merit scores = 6.48973
CFS merit scores = 6.4881
CFS merit scores = 6.48649
CFS merit scores = 6.4849
CFS merit scores = 6.48326
CFS merit scores = 6.48155
CFS merit scores = 6.47986
CFS merit scores = 6.47818
CFS merit scores = 6.47654
CFS merit scores = 6.47489
CFS merit scores = 6.47323
CFS merit scores = 6.47159
CFS merit scores = 6.46992
CFS merit scores = 6.46817
CFS merit scores = 6.46645
CFS merit scores = 6.46477
CFS merit scores = 6.46299
CFS merit scores = 6.4612
CFS merit scores = 6.45942
CFS merit scores = 6.45767
CFS merit scores = 6.45593
CFS merit scores = 6.45418
CFS merit scores = 6.45236
CFS merit scores = 6.45055
CFS merit scores = 6.4487
CFS merit scores = 6.44682
CFS merit scores = 6.44492
CFS merit scores = 6.44303
CFS merit scores = 6.44112
CFS merit scores = 6.43923
CFS merit scores = 6.43737
CFS merit scores = 6.43554
CFS merit scores = 6.43369
CFS merit scores = 6.43178
CFS merit scores = 6.42983
CFS merit scores = 6.42791
CFS merit scores = 6.42598
CFS merit scores = 6.42401
CFS merit scores = 6.42205
CFS merit scores = 6.42013
CFS merit scores = 6.41817
CFS merit scores = 6.4161
CFS merit scores = 6.41407
CFS merit scores = 6.41199
CFS merit scores = 6.40992
CFS merit scores = 6.40784
CFS merit scores = 6.40577
CFS merit scores = 6.40369
CFS merit scores = 6.40163
CFS merit scores = 6.39957
CFS merit scores = 6.39756
CFS merit scores = 6.39546
CFS merit scores = 6.39336
CFS merit scores = 6.39124
CFS merit scores = 6.38911
CFS merit scores = 6.38696
CFS merit scores = 6.38484
CFS merit scores = 6.38275
CFS merit scores = 6.38067
CFS merit scores = 6.37856
CFS merit scores = 6.37645
CFS merit scores = 6.37428
CFS merit scores = 6.37206
CFS merit scores = 6.36986
CFS merit scores = 6.36766
CFS merit scores = 6.36546
CFS merit scores = 6.36329
CFS merit scores = 6.36112
CFS merit scores = 6.35886
CFS merit scores = 6.35665
CFS merit scores = 6.35438
CFS merit scores = 6.35207
CFS merit scores = 6.34971
CFS merit scores = 6.34734
CFS merit scores = 6.34496
CFS merit scores = 6.34259
CFS merit scores = 6.34023
CFS merit scores = 6.33786
CFS merit scores = 6.33546
CFS merit scores = 6.33305
CFS merit scores = 6.33064
CFS merit scores = 6.32823
CFS merit scores = 6.32584
CFS merit scores = 6.3234
CFS merit scores = 6.32087
CFS merit scores = 6.31828
CFS merit scores = 6.31563
CFS merit scores = 6.31299
CFS merit scores = 6.31023
CFS merit scores = 6.30744
CFS merit scores = 6.30462
CFS merit scores = 6.3018
CFS merit scores = 6.299
CFS merit scores = 6.29625
CFS merit scores = 6.29349
CFS merit scores = 6.29077
CFS merit scores = 6.28796
CFS merit scores = 6.28515
CFS merit scores = 6.28236
CFS merit scores = 6.2796
CFS merit scores = 6.27682
CFS merit scores = 6.27409
CFS merit scores = 6.27114
CFS merit scores = 6.26821
CFS merit scores = 6.26529
CFS merit scores = 6.26232
CFS merit scores = 6.25934
CFS merit scores = 6.25641
CFS merit scores = 6.25347
CFS merit scores = 6.25055
CFS merit scores = 6.24756
CFS merit scores = 6.24459
CFS merit scores = 6.24155
CFS merit scores = 6.23854
CFS merit scores = 6.23538
CFS merit scores = 6.23224
CFS merit scores = 6.22915
CFS merit scores = 6.22606
CFS merit scores = 6.22292
CFS merit scores = 6.2197
CFS merit scores = 6.21641
CFS merit scores = 6.21317
CFS merit scores = 6.20992
CFS merit scores = 6.20666
CFS merit scores = 6.2034
CFS merit scores = 6.20015
CFS merit scores = 6.19681
CFS merit scores = 6.19345
CFS merit scores = 6.19013
CFS merit scores = 6.18684
CFS merit scores = 6.18351
CFS merit scores = 6.18018
CFS merit scores = 6.17686
CFS merit scores = 6.17354
CFS merit scores = 6.17012
CFS merit scores = 6.1667
CFS merit scores = 6.16312
CFS merit scores = 6.15956
CFS merit scores = 6.15601
CFS merit scores = 6.15244
CFS merit scores = 6.14889
CFS merit scores = 6.1453
CFS merit scores = 6.14172
CFS merit scores = 6.13803
CFS merit scores = 6.13432
CFS merit scores = 6.1306
CFS merit scores = 6.12689
CFS merit scores = 6.12323
CFS merit scores = 6.1196
CFS merit scores = 6.11601
CFS merit scores = 6.1124
CFS merit scores = 6.1088
CFS merit scores = 6.10521
CFS merit scores = 6.10166
CFS merit scores = 6.09813
CFS merit scores = 6.09458
CFS merit scores = 6.09099
CFS merit scores = 6.08738
CFS merit scores = 6.08381
CFS merit scores = 6.08024
CFS merit scores = 6.0767
CFS merit scores = 6.07313
CFS merit scores = 6.0695
CFS merit scores = 6.06586
CFS merit scores = 6.06217
CFS merit scores = 6.05852
CFS merit scores = 6.0549
CFS merit scores = 6.05131
CFS merit scores = 6.0477
CFS merit scores = 6.04413
CFS merit scores = 6.04051
CFS merit scores = 6.03686
CFS merit scores = 6.03319
CFS merit scores = 6.02955
CFS merit scores = 6.02588
CFS merit scores = 6.02226
CFS merit scores = 6.01867
CFS merit scores = 6.01509
CFS merit scores = 6.01146
CFS merit scores = 6.00782
CFS merit scores = 6.00419
CFS merit scores = 6.00056
CFS merit scores = 5.99691
CFS merit scores = 5.99325
CFS merit scores = 5.9896
CFS merit scores = 5.98597
CFS merit scores = 5.98237
CFS merit scores = 5.97876
CFS merit scores = 5.97511
CFS merit scores = 5.97143
CFS merit scores = 5.96767
CFS merit scores = 5.96391
CFS merit scores = 5.96011
CFS merit scores = 5.95636
CFS merit scores = 5.95257
CFS merit scores = 5.94877
CFS merit scores = 5.94488
CFS merit scores = 5.941
CFS merit scores = 5.93714
CFS merit scores = 5.93316
CFS merit scores = 5.92921
CFS merit scores = 5.92526
CFS merit scores = 5.92131
CFS merit scores = 5.9174
CFS merit scores = 5.91348
CFS merit scores = 5.90957
CFS merit scores = 5.90568
CFS merit scores = 5.90179
CFS merit scores = 5.89785
CFS merit scores = 5.8939
CFS merit scores = 5.88987
CFS merit scores = 5.88586
CFS merit scores = 5.88182
CFS merit scores = 5.87778
CFS merit scores = 5.87377
CFS merit scores = 5.8698
CFS merit scores = 5.86565
CFS merit scores = 5.86141
CFS merit scores = 5.85718
CFS merit scores = 5.85288
CFS merit scores = 5.84858
CFS merit scores = 5.84422
CFS merit scores = 5.83988
CFS merit scores = 5.83547
CFS merit scores = 5.83109
CFS merit scores = 5.82667
CFS merit scores = 5.82221
CFS merit scores = 5.81771
CFS merit scores = 5.81306
CFS merit scores = 5.80837
CFS merit scores = 5.80357
CFS merit scores = 5.79878
CFS merit scores = 5.79392
CFS merit scores = 5.78905
CFS merit scores = 5.78407
CFS merit scores = 5.77888
CFS merit scores = 5.77351
CFS merit scores = 5.76809
CFS merit scores = 5.76247
CFS merit scores = 5.7566
CFS merit scores = 5.75045
CFS merit scores = 5.74432
CFS merit scores = 5.73814
CFS merit scores = 5.73189
CFS merit scores = 5.72567
CFS merit scores = 5.71933
CFS merit scores = 5.71292
CFS merit scores = 5.70639
CFS merit scores = 5.69984
CFS merit scores = 5.69317
CFS merit scores = 5.68651
CFS merit scores = 5.67985
CFS merit scores = 5.67317
CFS merit scores = 5.66648
CFS merit scores = 5.65983
CFS merit scores = 5.65314
CFS merit scores = 5.64646
CFS merit scores = 5.63968
CFS merit scores = 5.63272
CFS merit scores = 5.62546
CFS merit scores = 5.61815
CFS merit scores = 5.61068
CFS merit scores = 5.60273
CFS merit scores = 5.59438
CFS merit scores = 5.58554
CFS merit scores = 5.57645
CFS merit scores = 5.56646
CFS merit scores = 5.55642
CFS merit scores = 5.54616
CFS merit scores = 5.53566
CFS merit scores = 5.51479
cnt = 1	feature = 81	correl = 0.448525	descr = Gibbs_of_Target_Sequence__Pos_19_Step_1
cnt = 2	feature = 2	correl = -0.135476	descr = Position_Specific_Bin_Base_0_Base_G
cnt = 3	feature = 12	correl = -0.0705335	descr = Position_Specific_Bin_Base_4_Base_C
cnt = 4	feature = 515	correl = 0.0315945	descr = N_Gram_GACA
cnt = 5	feature = 621	correl = -0.0796593	descr = N_Gram_GGCAA
cnt = 6	feature = 810	correl = 0.047522	descr = N_Gram_TGAAG
cnt = 7	feature = 537	correl = -0.0275147	descr = N_Gram_GAGTT
cnt = 8	feature = 211	correl = -0.0337909	descr = N_Gram_ACCAA
cnt = 9	feature = 727	correl = -0.0362084	descr = N_Gram_TACGT
cnt = 10	feature = 678	correl = -0.0352679	descr = N_Gram_GTCCG
cnt = 11	feature = 322	correl = 0.0334008	descr = N_Gram_CAACG
cnt = 12	feature = 435	correl = -0.0221894	descr = N_Gram_CGCTC
cnt = 13	feature = 858	correl = -0.0334306	descr = N_Gram_TTAAT
cnt = 14	feature = 454	correl = -0.0364342	descr = N_Gram_CGTGG
cnt = 15	feature = 220	correl = -0.0306588	descr = N_Gram_ACGCG
cnt = 16	feature = 681	correl = 0.0488617	descr = N_Gram_GTCGC
cnt = 17	feature = 423	correl = -0.0312276	descr = N_Gram_CGATA
cnt = 18	feature = 876	correl = 0.0348795	descr = N_Gram_TTCGC
cnt = 19	feature = 451	correl = -0.030851	descr = N_Gram_CGTCG
cnt = 20	feature = 683	correl = 0.0482207	descr = N_Gram_GTCTA
cnt = 21	feature = 284	correl = -0.0313814	descr = N_Gram_ATCCC
cnt = 22	feature = 321	correl = 0.0220066	descr = N_Gram_CAACC
cnt = 23	feature = 458	correl = 0.0284994	descr = N_Gram_CGTTT
cnt = 24	feature = 262	correl = 0.0237777	descr = N_Gram_AGTAA
cnt = 25	feature = 469	correl = 0.0332261	descr = N_Gram_CTATG
cnt = 26	feature = 427	correl = -0.0343501	descr = N_Gram_CGCAA
cnt = 27	feature = 323	correl = 0.0332789	descr = N_Gram_CAAGC
cnt = 28	feature = 525	correl = 0.0680599	descr = N_Gram_GACTA
cnt = 29	feature = 452	correl = 0.0293553	descr = N_Gram_CGTCT
cnt = 30	feature = 772	correl = 0.0695408	descr = N_Gram_TCCTA
cnt = 31	feature = 418	correl = -0.0397861	descr = N_Gram_CGACC
cnt = 32	feature = 670	correl = -0.0263355	descr = N_Gram_GTAAT
cnt = 33	feature = 446	correl = -0.0329931	descr = N_Gram_CGGTT
cnt = 34	feature = 671	correl = 0.0320969	descr = N_Gram_GTACC
cnt = 35	feature = 724	correl = 0.0225329	descr = N_Gram_TACCG
cnt = 36	feature = 546	correl = 0.0549907	descr = N_Gram_GATTG
cnt = 37	feature = 522	correl = -0.0231912	descr = N_Gram_GACGA
cnt = 38	feature = 419	correl = -0.047651	descr = N_Gram_CGACG
cnt = 39	feature = 414	correl = -0.0235527	descr = N_Gram_CGAAA
cnt = 40	feature = 513	correl = 0.052044	descr = N_Gram_GAATA
cnt = 41	feature = 440	correl = -0.0817769	descr = N_Gram_CGGCG
cnt = 42	feature = 415	correl = -0.0775018	descr = N_Gram_CGAAG
cnt = 43	feature = 664	correl = -0.0589472	descr = N_Gram_GGTTA
cnt = 44	feature = 391	correl = -0.0317451	descr = N_Gram_CCGCG
cnt = 45	feature = 347	correl = 0.0338659	descr = N_Gram_CATAG
cnt = 46	feature = 828	correl = 0.029846	descr = N_Gram_TGCTT
cnt = 47	feature = 530	correl = -0.0335513	descr = N_Gram_GAGAT
cnt = 48	feature = 345	correl = -0.0478765	descr = N_Gram_CATAA
cnt = 49	feature = 289	correl = 0.0279479	descr = N_Gram_ATCGC
cnt = 50	feature = 901	correl = 0.0500357	descr = N_Gram_TTTAG
cnt = 51	feature = 622	correl = -0.0270102	descr = N_Gram_GGCAC
cnt = 52	feature = 325	correl = -0.0318519	descr = N_Gram_CAATT
cnt = 53	feature = 492	correl = -0.0447515	descr = N_Gram_CTTAA
cnt = 54	feature = 730	correl = 0.0456542	descr = N_Gram_TACTG
cnt = 55	feature = 819	correl = 0.0348594	descr = N_Gram_TGCAT
cnt = 56	feature = 752	correl = 0.0292382	descr = N_Gram_TATGT
cnt = 57	feature = 479	correl = 0.0289623	descr = N_Gram_CTCTA
cnt = 58	feature = 449	correl = 0.0219318	descr = N_Gram_CGTCA
cnt = 59	feature = 697	correl = 0.0358296	descr = N_Gram_GTGTT
cnt = 60	feature = 428	correl = -0.0574712	descr = N_Gram_CGCAT
cnt = 61	feature = 598	correl = -0.0248023	descr = N_Gram_GCTGA
cnt = 62	feature = 886	correl = 0.0387673	descr = N_Gram_TTGAC
cnt = 63	feature = 545	correl = 0.0272731	descr = N_Gram_GATTA
cnt = 64	feature = 688	correl = -0.0439571	descr = N_Gram_GTGCC
cnt = 65	feature = 268	correl = -0.0269087	descr = N_Gram_AGTGG
cnt = 66	feature = 612	correl = -0.0559705	descr = N_Gram_GGACC
cnt = 67	feature = 640	correl = -0.0276429	descr = N_Gram_GGGAT
cnt = 68	feature = 849	correl = 0.0317789	descr = N_Gram_TGTCG
cnt = 69	feature = 711	correl = 0.0463699	descr = N_Gram_TAAAC
cnt = 70	feature = 865	correl = 0.0310416	descr = N_Gram_TTAGC
cnt = 71	feature = 643	correl = -0.0887619	descr = N_Gram_GGGCC
cnt = 72	feature = 703	correl = -0.0310764	descr = N_Gram_GTTGC
cnt = 73	feature = 587	correl = -0.0311351	descr = N_Gram_GCGGT
cnt = 74	feature = 526	correl = -0.0267162	descr = N_Gram_GACTC
cnt = 75	feature = 456	correl = -0.063598	descr = N_Gram_CGTTC
cnt = 76	feature = 700	correl = 0.0540072	descr = N_Gram_GTTCG
cnt = 77	feature = 219	correl = -0.0375297	descr = N_Gram_ACGAC
cnt = 78	feature = 721	correl = 0.0782106	descr = N_Gram_TACAA
cnt = 79	feature = 398	correl = 0.0600261	descr = N_Gram_CCTAA
cnt = 80	feature = 403	correl = -0.0821039	descr = N_Gram_CCTCG
cnt = 81	feature = 225	correl = 0.0223547	descr = N_Gram_ACGTC
cnt = 82	feature = 373	correl = -0.0357021	descr = N_Gram_CCCCA
cnt = 83	feature = 823	correl = 0.0297931	descr = N_Gram_TGCGA
cnt = 84	feature = 669	correl = 0.0365787	descr = N_Gram_GTAAG
cnt = 85	feature = 493	correl = 0.0275614	descr = N_Gram_CTTAG
cnt = 86	feature = 534	correl = -0.068618	descr = N_Gram_GAGGC
cnt = 87	feature = 529	correl = 0.0218729	descr = N_Gram_GAGAA
cnt = 88	feature = 729	correl = 0.0724479	descr = N_Gram_TACTA
cnt = 89	feature = 751	correl = 0.0573999	descr = N_Gram_TATGA
cnt = 90	feature = 394	correl = 0.0223372	descr = N_Gram_CCGGA
cnt = 91	feature = 785	correl = -0.0269111	descr = N_Gram_TCGGC
cnt = 92	feature = 781	correl = -0.0270488	descr = N_Gram_TCGCG
cnt = 93	feature = 304	correl = -0.0250555	descr = N_Gram_ATTAA
cnt = 94	feature = 275	correl = 0.0364714	descr = N_Gram_ATAGC
cnt = 95	feature = 221	correl = 0.0381083	descr = N_Gram_ACGCT
cnt = 96	feature = 421	correl = -0.0471197	descr = N_Gram_CGAGT
cnt = 97	feature = 285	correl = 0.0278986	descr = N_Gram_ATCCG
cnt = 98	feature = 308	correl = 0.0346323	descr = N_Gram_ATTCG
cnt = 99	feature = 502	correl = 0.0223639	descr = N_Gram_CTTTC
cnt = 100	feature = 608	correl = -0.0242359	descr = N_Gram_GGAAC
cnt = 101	feature = 691	correl = -0.0407727	descr = N_Gram_GTGGA
cnt = 102	feature = 299	correl = -0.0284855	descr = N_Gram_ATGGA
cnt = 103	feature = 725	correl = 0.0303309	descr = N_Gram_TACCT
cnt = 104	feature = 596	correl = 0.0453121	descr = N_Gram_GCTCT
cnt = 105	feature = 645	correl = -0.030693	descr = N_Gram_GGGCT
cnt = 106	feature = 593	correl = -0.0278001	descr = N_Gram_GCTCA
cnt = 107	feature = 550	correl = -0.0728835	descr = N_Gram_GCAAA
cnt = 108	feature = 567	correl = -0.0810307	descr = N_Gram_GCCCA
cnt = 109	feature = 444	correl = -0.0620482	descr = N_Gram_CGGGG
cnt = 110	feature = 897	correl = 0.0528369	descr = N_Gram_TTGTG
cnt = 111	feature = 782	correl = 0.0520529	descr = N_Gram_TCGCT
cnt = 112	feature = 223	correl = -0.0265385	descr = N_Gram_ACGGA
cnt = 113	feature = 31	correl = -0.0299383	descr = Position_Specific_Bin_Base_11_Base_C
cnt = 114	feature = 392	correl = -0.0400248	descr = N_Gram_CCGCT
cnt = 115	feature = 789	correl = 0.0877673	descr = N_Gram_TCGTG
cnt = 116	feature = 590	correl = -0.0540768	descr = N_Gram_GCGTT
cnt = 117	feature = 39	correl = -0.0352653	descr = Position_Specific_Bin_Base_14_Base_C
cnt = 118	feature = 717	correl = -0.0524465	descr = N_Gram_TAATC
cnt = 119	feature = 406	correl = -0.0567998	descr = N_Gram_CCTGA
cnt = 120	feature = 501	correl = -0.0253875	descr = N_Gram_CTTTA
cnt = 121	feature = 577	correl = -0.0238206	descr = N_Gram_GCCTT
cnt = 122	feature = 379	correl = -0.0270243	descr = N_Gram_CCCGG
cnt = 123	feature = 869	correl = 0.0306717	descr = N_Gram_TTATG
cnt = 124	feature = 672	correl = 0.0266662	descr = N_Gram_GTATT
cnt = 125	feature = 297	correl = 0.0320677	descr = N_Gram_ATGCT
cnt = 126	feature = 265	correl = 0.0240152	descr = N_Gram_AGTCT
cnt = 127	feature = 888	correl = 0.0375419	descr = N_Gram_TTGCA
cnt = 128	feature = 746	correl = 0.0301291	descr = N_Gram_TATAG
cnt = 129	feature = 674	correl = 0.0505368	descr = N_Gram_GTCAA
cnt = 130	feature = 560	correl = -0.0503983	descr = N_Gram_GCATA
cnt = 131	feature = 860	correl = 0.0509286	descr = N_Gram_TTACA
cnt = 132	feature = 461	correl = 0.0648309	descr = N_Gram_CTAAG
cnt = 133	feature = 761	correl = -0.0435738	descr = N_Gram_TCAGA
cnt = 134	feature = 278	correl = 0.0279739	descr = N_Gram_ATATA
cnt = 135	feature = 399	correl = 0.0333985	descr = N_Gram_CCTAC
cnt = 136	feature = 241	correl = -0.0261966	descr = N_Gram_AGACC
cnt = 137	feature = 712	correl = 0.0220838	descr = N_Gram_TAAAG
cnt = 138	feature = 260	correl = -0.0343514	descr = N_Gram_AGGTG
cnt = 139	feature = 580	correl = -0.053892	descr = N_Gram_GCGCA
cnt = 140	feature = 505	correl = -0.0259482	descr = N_Gram_GAAAG
cnt = 141	feature = 324	correl = 0.0474564	descr = N_Gram_CAATC
cnt = 142	feature = 305	correl = 0.0217539	descr = N_Gram_ATTAG
cnt = 143	feature = 207	correl = 0.0706706	descr = N_Gram_ACATG
cnt = 144	feature = 388	correl = -0.0592892	descr = N_Gram_CCGAT
cnt = 145	feature = 48	correl = 0.0313336	descr = Position_Specific_Bin_Base_17_Base_A
cnt = 146	feature = 610	correl = 0.0338232	descr = N_Gram_GGAAT
cnt = 147	feature = 631	correl = -0.0645323	descr = N_Gram_GGCGG
cnt = 148	feature = 7	correl = 0.135115	descr = Position_Specific_Bin_Base_2_Base_G
cnt = 149	feature = 54	correl = 0.0226785	descr = Position_Specific_Bin_Base_18_Base_T
cnt = 150	feature = 42	correl = 0.0730093	descr = Position_Specific_Bin_Base_15_Base_A
cnt = 151	feature = 238	correl = 0.0334709	descr = N_Gram_ACTTC
cnt = 152	feature = 433	correl = -0.069847	descr = N_Gram_CGCGT
cnt = 153	feature = 726	correl = -0.0322619	descr = N_Gram_TACG
cnt = 154	feature = 4	correl = -0.0922977	descr = Position_Specific_Bin_Base_1_Base_G
cnt = 155	feature = 554	correl = -0.0384744	descr = N_Gram_GCACC
cnt = 156	feature = 749	correl = 0.0461481	descr = N_Gram_TATCG
cnt = 157	feature = 838	correl = -0.0521806	descr = N_Gram_TGGGA
cnt = 158	feature = 327	correl = 0.0226396	descr = N_Gram_CACAG
cnt = 159	feature = 386	correl = -0.0463231	descr = N_Gram_CCGAC
cnt = 160	feature = 385	correl = -0.0544023	descr = N_Gram_CCGAA
cnt = 161	feature = 432	correl = -0.0667833	descr = N_Gram_CGCGG
cnt = 162	feature = 912	correl = 0.0241531	descr = N_Gram_TTTTG
cnt = 163	feature = 702	correl = -0.0230247	descr = N_Gram_GTTGA
cnt = 164	feature = 699	correl = -0.050352	descr = N_Gram_GTTAG
cnt = 165	feature = 506	correl = 0.0338124	descr = N_Gram_GAAAT
cnt = 166	feature = 242	correl = -0.0313531	descr = N_Gram_AGAGA
cnt = 167	feature = 892	correl = 0.0577896	descr = N_Gram_TTGGA
cnt = 168	feature = 798	correl = 0.0476545	descr = N_Gram_TCTCT
cnt = 169	feature = 780	correl = 0.0400811	descr = N_Gram_TCGCA
cnt = 170	feature = 535	correl = -0.0343259	descr = N_Gram_GAGGG
cnt = 171	feature = 286	correl = 0.0307883	descr = N_Gram_ATCCT
cnt = 172	feature = 58	correl = 0.0629845	descr = Position_Specific_Bin_Base_19_Base_T
cnt = 173	feature = 362	correl = -0.0288998	descr = N_Gram_CCACG
cnt = 174	feature = 877	correl = 0.0639684	descr = N_Gram_TTCGT
cnt = 175	feature = 473	correl = 0.0235484	descr = N_Gram_CTCAT
cnt = 176	feature = 603	correl = -0.0626447	descr = N_Gram_GCTTT
cnt = 177	feature = 9	correl = 0.0552538	descr = Position_Specific_Bin_Base_3_Base_G
cnt = 178	feature = 686	correl = 0.0291455	descr = N_Gram_GTGAG
cnt = 179	feature = 655	correl = 0.038728	descr = N_Gram_GGTAA
cnt = 180	feature = 15	correl = 0.0363669	descr = Position_Specific_Bin_Base_6_Base_A
cnt = 181	feature = 371	correl = -0.0776718	descr = N_Gram_CCCAT
cnt = 182	feature = 740	correl = 0.0276865	descr = N_Gram_TAGGC
cnt = 183	feature = 705	correl = -0.0244854	descr = N_Gram_GTTGT
cnt = 184	feature = 584	correl = -0.0296614	descr = N_Gram_GCGGA
cnt = 185	feature = 235	correl = 0.0225134	descr = N_Gram_ACTGG
cnt = 186	feature = 248	correl = -0.0483087	descr = N_Gram_AGCCC
cnt = 187	feature = 627	correl = -0.0223575	descr = N_Gram_GGCCG
cnt = 188	feature = 343	correl = 0.0262846	descr = N_Gram_CAGTA
cnt = 189	feature = 311	correl = -0.0347685	descr = N_Gram_ATTGA
cnt = 190	feature = 270	correl = -0.0398074	descr = N_Gram_AGTTC
cnt = 191	feature = 306	correl = 0.0761868	descr = N_Gram_ATTAT
cnt = 192	feature = 264	correl = 0.0938962	descr = N_Gram_AGTCG
cnt = 193	feature = 317	correl = -0.0264683	descr = N_Gram_CAAAA
cnt = 194	feature = 516	correl = 0.0509282	descr = N_Gram_GACAA
cnt = 195	feature = 244	correl = 0.0673694	descr = N_Gram_AGATA
cnt = 196	feature = 254	correl = -0.0278931	descr = N_Gram_AGGCA
cnt = 197	feature = 353	correl = 0.0455598	descr = N_Gram_CATGT
cnt = 198	feature = 634	correl = -0.0660524	descr = N_Gram_GGCTG
cnt = 199	feature = 47	correl = -0.0668364	descr = Position_Specific_Bin_Base_16_Base_G
cnt = 200	feature = 62	correl = 0.1139	descr = Position_Specific_Bin_Base_20_Base_T
cnt = 201	feature = 679	correl = -0.0519645	descr = N_Gram_GTCCT
cnt = 202	feature = 738	correl = 0.0725618	descr = N_Gram_TAGCT
cnt = 203	feature = 835	correl = -0.069533	descr = N_Gram_TGGCG
cnt = 204	feature = 341	correl = -0.0860977	descr = N_Gram_CAGGG
cnt = 205	feature = 696	correl = 0.0335047	descr = N_Gram_GTGTA
cnt = 206	feature = 552	correl = -0.075261	descr = N_Gram_GCAAT
cnt = 207	feature = 313	correl = 0.0470747	descr = N_Gram_ATTGT
cnt = 208	feature = 759	correl = 0.0305702	descr = N_Gram_TCACC
cnt = 209	feature = 809	correl = 0.0432749	descr = N_Gram_TGAAC
cnt = 210	feature = 758	correl = 0.0605428	descr = N_Gram_TCAAC
cnt = 211	feature = 784	correl = 0.0481968	descr = N_Gram_TCGGA
cnt = 212	feature = 618	correl = 0.044341	descr = N_Gram_GGATT
cnt = 213	feature = 586	correl = -0.0241792	descr = N_Gram_GCGGG
cnt = 214	feature = 424	correl = -0.0305166	descr = N_Gram_CGATG
cnt = 215	feature = 5	correl = -0.0554173	descr = Position_Specific_Bin_Base_2_Base_A
cnt = 216	feature = 814	correl = 0.0555994	descr = N_Gram_TGATA
cnt = 217	feature = 831	correl = 0.0332032	descr = N_Gram_TGGAC
cnt = 218	feature = 794	correl = 0.0367789	descr = N_Gram_TCTAT
cnt = 219	feature = 37	correl = -0.0244803	descr = Position_Specific_Bin_Base_13_Base_T
cnt = 220	feature = 438	correl = -0.0379478	descr = N_Gram_CGGCA
cnt = 221	feature = 0	correl = 0.036685	descr = Position_Specific_Bin_Base_0_Base_A
cnt = 222	feature = 615	correl = -0.0516655	descr = N_Gram_GGAGC
cnt = 223	feature = 487	correl = 0.0455799	descr = N_Gram_CTGGT
cnt = 224	feature = 625	correl = -0.0833224	descr = N_Gram_GGCCA
cnt = 225	feature = 911	correl = 0.0427167	descr = N_Gram_TTTTA
cnt = 226	feature = 359	correl = -0.0498281	descr = N_Gram_CCAAA
cnt = 227	feature = 815	correl = 0.0251498	descr = N_Gram_TGATC
cnt = 228	feature = 239	correl = 0.030821	descr = N_Gram_AGAAT
cnt = 229	feature = 647	correl = -0.0438832	descr = N_Gram_GGGGA
cnt = 230	feature = 649	correl = -0.0569543	descr = N_Gram_GGGGT
cnt = 231	feature = 292	correl = 0.0222453	descr = N_Gram_ATCTG
cnt = 232	feature = 50	correl = -0.0564386	descr = Position_Specific_Bin_Base_17_Base_G
cnt = 233	feature = 25	correl = 0.0282277	descr = Position_Specific_Bin_Base_9_Base_T
cnt = 234	feature = 770	correl = -0.0267563	descr = N_Gram_TCCCG
cnt = 235	feature = 288	correl = 0.0400925	descr = N_Gram_ATCGA
cnt = 236	feature = 443	correl = -0.05367	descr = N_Gram_CGGGC
cnt = 237	feature = 35	correl = -0.0269045	descr = Position_Specific_Bin_Base_12_Base_C
cnt = 238	feature = 648	correl = -0.0727303	descr = N_Gram_GGGGC
cnt = 239	feature = 231	correl = 0.0349428	descr = N_Gram_ACTCT
cnt = 240	feature = 346	correl = -0.0445524	descr = N_Gram_CATAC
cnt = 241	feature = 14	correl = 0.051592	descr = Position_Specific_Bin_Base_5_Base_T
cnt = 242	feature = 336	correl = -0.0509491	descr = N_Gram_CAGAG
cnt = 243	feature = 517	correl = 0.0222853	descr = N_Gram_GACAC
cnt = 244	feature = 792	correl = 0.0526826	descr = N_Gram_TCTAC
cnt = 245	feature = 20	correl = -0.126465	descr = Position_Specific_Bin_Base_7_Base_C
cnt = 246	feature = 499	correl = 0.0566167	descr = N_Gram_CTTGT
cnt = 247	feature = 675	correl = -0.0213989	descr = N_Gram_GTCAC
cnt = 248	feature = 735	correl = 0.0520596	descr = N_Gram_TAGAG
cnt = 249	feature = 245	correl = -0.041883	descr = N_Gram_AGATG
cnt = 250	feature = 755	correl = 0.0454596	descr = N_Gram_TATTT
cnt = 251	feature = 450	correl = -0.0393225	descr = N_Gram_CGTCC
cnt = 252	feature = 404	correl = -0.0624927	descr = N_Gram_CCTCT
cnt = 253	feature = 312	correl = 0.0656169	descr = N_Gram_ATTGG
cnt = 254	feature = 822	correl = -0.0306426	descr = N_Gram_TGCCG
cnt = 255	feature = 665	correl = -0.0709925	descr = N_Gram_GGTTG
cnt = 256	feature = 255	correl = -0.0236543	descr = N_Gram_AGGCC
cnt = 257	feature = 582	correl = -0.0339419	descr = N_Gram_GCGCT
cnt = 258	feature = 382	correl = -0.0692769	descr = N_Gram_CCCTG
cnt = 259	feature = 802	correl = 0.0259982	descr = N_Gram_TCTGT
cnt = 260	feature = 229	correl = 0.0763644	descr = N_Gram_ACTAC
cnt = 261	feature = 811	correl = 0.0287738	descr = N_Gram_TGAAT
cnt = 262	feature = 909	correl = 0.0695173	descr = N_Gram_TTTGT
cnt = 263	feature = 481	correl = -0.0387203	descr = N_Gram_CTGAG
cnt = 264	feature = 733	correl = 0.028644	descr = N_Gram_TAGAA
cnt = 265	feature = 390	correl = -0.0312502	descr = N_Gram_CCGCA
cnt = 266	feature = 694	correl = -0.0258399	descr = N_Gram_GTGGT
cnt = 267	feature = 283	correl = 0.0575154	descr = N_Gram_ATCCA
cnt = 268	feature = 879	correl = 0.0535895	descr = N_Gram_TTCTA
cnt = 269	feature = 279	correl = 0.033341	descr = N_Gram_ATATG
cnt = 270	feature = 638	correl = -0.0635924	descr = N_Gram_GGGAA
cnt = 271	feature = 907	correl = 0.0227908	descr = N_Gram_TTTGC
cnt = 272	feature = 821	correl = -0.0643664	descr = N_Gram_TGCCC
cnt = 273	feature = 786	correl = -0.0569499	descr = N_Gram_TCGGG
cnt = 274	feature = 56	correl = -0.121187	descr = Position_Specific_Bin_Base_19_Base_C
cnt = 275	feature = 774	correl = -0.0346714	descr = N_Gram_TCCTG
cnt = 276	feature = 17	correl = 0.032018	descr = Position_Specific_Bin_Base_6_Base_G
cnt = 277	feature = 431	correl = -0.0746664	descr = N_Gram_CGCGC
cnt = 278	feature = 824	correl = -0.0341	descr = N_Gram_TGCGG
cnt = 279	feature = 366	correl = -0.0437099	descr = N_Gram_CCATA
cnt = 280	feature = 812	correl = 0.0284045	descr = N_Gram_TGAGA
cnt = 281	feature = 543	correl = -0.0386404	descr = N_Gram_GATGT
cnt = 282	feature = 44	correl = -0.0320721	descr = Position_Specific_Bin_Base_15_Base_T
cnt = 283	feature = 217	correl = -0.0418011	descr = N_Gram_ACGA
cnt = 284	feature = 796	correl = 0.0567229	descr = N_Gram_TCTCA
cnt = 285	feature = 734	correl = 0.0586908	descr = N_Gram_TAGAC
cnt = 286	feature = 847	correl = 0.028239	descr = N_Gram_TGTAT
cnt = 287	feature = 769	correl = -0.0327263	descr = N_Gram_TCCCC
cnt = 288	feature = 11	correl = 0.0768797	descr = Position_Specific_Bin_Base_4_Base_A
cnt = 289	feature = 908	correl = 0.0409129	descr = N_Gram_TTTGG
cnt = 290	feature = 611	correl = 0.027781	descr = N_Gram_GGACA
cnt = 291	feature = 527	correl = 0.0491358	descr = N_Gram_GACTG
cnt = 292	feature = 23	correl = -0.0911283	descr = Position_Specific_Bin_Base_8_Base_C
cnt = 293	feature = 32	correl = -0.0505673	descr = Position_Specific_Bin_Base_11_Base_G
cnt = 294	feature = 682	correl = 0.0742064	descr = N_Gram_GTCGT
cnt = 295	feature = 28	correl = -0.0579378	descr = Position_Specific_Bin_Base_10_Base_G
cnt = 296	feature = 595	correl = -0.0314762	descr = N_Gram_GCTCG
cnt = 297	feature = 639	correl = -0.0623955	descr = N_Gram_GGGAG
cnt = 298	feature = 1	correl = 0.106362	descr = Position_Specific_Bin_Base_0_Base_C
cnt = 299	feature = 569	correl = -0.0844032	descr = N_Gram_GCCCG
cnt = 300	feature = 766	correl = 0.0529698	descr = N_Gram_TCCAT
cnt = 301	feature = 845	correl = 0.021439	descr = N_Gram_TGTAC
cnt = 302	feature = 833	correl = -0.0229908	descr = N_Gram_TGGCA
cnt = 303	feature = 568	correl = -0.0659391	descr = N_Gram_GCCCC
cnt = 304	feature = 6	correl = 0.0587686	descr = Position_Specific_Bin_Base_2_Base_C
cnt = 305	feature = 489	correl = 0.0230164	descr = N_Gram_CTGTG
cnt = 306	feature = 52	correl = 0.0468121	descr = Position_Specific_Bin_Base_18_Base_A
cnt = 307	feature = 561	correl = 0.0354441	descr = N_Gram_GCATC
cnt = 308	feature = 741	correl = 0.0296407	descr = N_Gram_TAGT
cnt = 309	feature = 889	correl = 0.0252326	descr = N_Gram_TTGCC
cnt = 310	feature = 401	correl = -0.0411479	descr = N_Gram_CCTCA
cnt = 311	feature = 21	correl = 0.0484259	descr = Position_Specific_Bin_Base_7_Base_T
cnt = 312	feature = 243	correl = 0.0505172	descr = N_Gram_AGAGT
cnt = 313	feature = 365	correl = -0.0476263	descr = N_Gram_CCAGG
cnt = 314	feature = 642	correl = -0.0472828	descr = N_Gram_GGGCA
cnt = 315	feature = 600	correl = -0.0467015	descr = N_Gram_GCTGG
cnt = 316	feature = 10	correl = -0.082375	descr = Position_Specific_Bin_Base_3_Base_T
cnt = 317	feature = 490	correl = 0.0454272	descr = N_Gram_CTGTT
cnt = 318	feature = 716	correl = 0.0481188	descr = N_Gram_TAAGG
cnt = 319	feature = 34	correl = 0.0338767	descr = Position_Specific_Bin_Base_12_Base_A
cnt = 320	feature = 511	correl = 0.0253314	descr = N_Gram_GAAGG
cnt = 321	feature = 542	correl = -0.0680339	descr = N_Gram_GATGG
cnt = 322	feature = 318	correl = -0.0303588	descr = N_Gram_CAAAC
cnt = 323	feature = 589	correl = -0.0717455	descr = N_Gram_GCGTC
cnt = 324	feature = 562	correl = 0.0331358	descr = N_Gram_GCATT
cnt = 325	feature = 41	correl = 0.0738021	descr = Position_Specific_Bin_Base_14_Base_T
cnt = 326	feature = 212	correl = -0.0802951	descr = N_Gram_ACCAC
cnt = 327	feature = 677	correl = -0.0433177	descr = N_Gram_GTCCC
cnt = 328	feature = 30	correl = -0.0379586	descr = Position_Specific_Bin_Base_11_Base_A
cnt = 329	feature = 352	correl = -0.0406303	descr = N_Gram_CATGG
cnt = 330	feature = 464	correl = 0.0770369	descr = N_Gram_CTACT
cnt = 331	feature = 498	correl = -0.0237655	descr = N_Gram_CTTGG
cnt = 332	feature = 565	correl = -0.0672957	descr = N_Gram_GCCAG
cnt = 333	feature = 844	correl = 0.0307353	descr = N_Gram_TGTAA
cnt = 334	feature = 51	correl = 0.0540533	descr = Position_Specific_Bin_Base_17_Base_T
cnt = 335	feature = 657	correl = 0.0331339	descr = N_Gram_GGTCA
cnt = 336	feature = 660	correl = -0.0285706	descr = N_Gram_GGTGA
cnt = 337	feature = 257	correl = -0.0293817	descr = N_Gram_AGGGA
cnt = 338	feature = 510	correl = -0.0322745	descr = N_Gram_GAAGC
cnt = 339	feature = 16	correl = -0.046843	descr = Position_Specific_Bin_Base_6_Base_C
cnt = 340	feature = 59	correl = 0.362755	descr = Position_Specific_Bin_Base_20_Base_A
cnt = 341	feature = 26	correl = 0.0648651	descr = Position_Specific_Bin_Base_10_Base_A
cnt = 342	feature = 555	correl = -0.0412938	descr = N_Gram_GCACG
cnt = 343	feature = 55	correl = 0.17796	descr = Position_Specific_Bin_Base_19_Base_A
cnt = 344	feature = 408	correl = -0.0394744	descr = N_Gram_CCTGG
cnt = 345	feature = 617	correl = -0.0274308	descr = N_Gram_GGATG
cnt = 346	feature = 722	correl = 0.0306953	descr = N_Gram_TACAT
cnt = 347	feature = 291	correl = 0.0685304	descr = N_Gram_ATCTC
cnt = 348	feature = 539	correl = 0.0694802	descr = N_Gram_GATAT
cnt = 349	feature = 718	correl = 0.0483371	descr = N_Gram_TAATT
cnt = 350	feature = 788	correl = 0.0239388	descr = N_Gram_TCGTC
cnt = 351	feature = 24	correl = 0.0623025	descr = Position_Specific_Bin_Base_8_Base_T
cnt = 352	feature = 903	correl = 0.0353306	descr = N_Gram_TTTCC
cnt = 353	feature = 850	correl = 0.0321664	descr = N_Gram_TGTCT
cnt = 354	feature = 658	correl = -0.0599121	descr = N_Gram_GGTCC
cnt = 355	feature = 880	correl = 0.0462902	descr = N_Gram_TTCTC
cnt = 356	feature = 536	correl = 0.0453478	descr = N_Gram_GAGTC
cnt = 357	feature = 632	correl = -0.0510936	descr = N_Gram_GGCGT
cnt = 358	feature = 514	correl = 0.0347709	descr = N_Gram_GAATT
cnt = 359	feature = 335	correl = -0.0517138	descr = N_Gram_CAGAC
cnt = 360	feature = 573	correl = -0.0318732	descr = N_Gram_GCCGC
cnt = 361	feature = 45	correl = 0.0941542	descr = Position_Specific_Bin_Base_16_Base_A
cnt = 362	feature = 692	correl = -0.0755841	descr = N_Gram_GTGGC
cnt = 363	feature = 38	correl = 0.10963	descr = Position_Specific_Bin_Base_14_Base_A
cnt = 364	feature = 852	correl = 0.0707239	descr = N_Gram_TGTGT
cnt = 365	feature = 214	correl = -0.0230261	descr = N_Gram_ACCG
cnt = 366	feature = 826	correl = 0.0417245	descr = N_Gram_TGCTA
cnt = 367	feature = 29	correl = 0.0592604	descr = Position_Specific_Bin_Base_10_Base_T
cnt = 368	feature = 49	correl = -0.0291772	descr = Position_Specific_Bin_Base_17_Base_C
cnt = 369	feature = 355	correl = 0.0645142	descr = N_Gram_CATTA
cnt = 370	feature = 707	correl = 0.0564298	descr = N_Gram_GTTTG
cnt = 371	feature = 613	correl = 0.0350723	descr = N_Gram_GGACT
cnt = 372	feature = 33	correl = 0.122367	descr = Position_Specific_Bin_Base_11_Base_T
cnt = 373	feature = 864	correl = 0.0518956	descr = N_Gram_TTAGA
cnt = 374	feature = 332	correl = -0.0314008	descr = N_Gram_CACGT
cnt = 375	feature = 319	correl = 0.0504951	descr = N_Gram_CAAC
cnt = 376	feature = 367	correl = -0.0272801	descr = N_Gram_CCATC
cnt = 377	feature = 480	correl = 0.0226479	descr = N_Gram_CTCTT
cnt = 378	feature = 840	correl = 0.0341252	descr = N_Gram_TGGTC
cnt = 379	feature = 775	correl = 0.06636	descr = N_Gram_TCCTT
cnt = 380	feature = 685	correl = 0.0374491	descr = N_Gram_GTGAA
cnt = 381	feature = 572	correl = -0.0332641	descr = N_Gram_GCCGA
cnt = 382	feature = 768	correl = -0.0315201	descr = N_Gram_TCCCA
cnt = 383	feature = 397	correl = 0.0712585	descr = N_Gram_CCTA
cnt = 384	feature = 258	correl = -0.096495	descr = N_Gram_AGGGC
cnt = 385	feature = 57	correl = -0.124988	descr = Position_Specific_Bin_Base_19_Base_G
cnt = 386	feature = 233	correl = 0.06891	descr = N_Gram_ACTGA
cnt = 387	feature = 8	correl = -0.141526	descr = Position_Specific_Bin_Base_2_Base_T
cnt = 388	feature = 687	correl = -0.0444613	descr = N_Gram_GTGC
cnt = 389	feature = 82	correl = 0.421589	descr = Gibbs_of_Target_Sequence__Pos_20_Step_1
cnt = 390	feature = 800	correl = 0.0744047	descr = N_Gram_TCTGC
cnt = 391	feature = 635	correl = -0.0318123	descr = N_Gram_GGCTT
cnt = 392	feature = 296	correl = 0.0251239	descr = N_Gram_ATGC
cnt = 393	feature = 43	correl = -0.0382515	descr = Position_Specific_Bin_Base_15_Base_G
cnt = 394	feature = 251	correl = 0.0219816	descr = N_Gram_AGCT
cnt = 395	feature = 40	correl = -0.148796	descr = Position_Specific_Bin_Base_14_Base_G
cnt = 396	feature = 519	correl = -0.043441	descr = N_Gram_GACCA
cnt = 397	feature = 46	correl = -0.044867	descr = Position_Specific_Bin_Base_16_Base_C
cnt = 398	feature = 723	correl = 0.0309177	descr = N_Gram_TACC
cnt = 399	feature = 370	correl = -0.0731085	descr = N_Gram_CCCAG
cnt = 400	feature = 704	correl = -0.0332756	descr = N_Gram_GTTGG
cnt = 401	feature = 777	correl = 0.0224347	descr = N_Gram_TCGA
cnt = 402	feature = 698	correl = -0.02971	descr = N_Gram_GTTA
cnt = 403	feature = 574	correl = -0.0370531	descr = N_Gram_GCCT
cnt = 404	feature = 736	correl = 0.07612	descr = N_Gram_TAGC
cnt = 405	feature = 294	correl = 0.0286774	descr = N_Gram_ATGAA
cnt = 406	feature = 476	correl = -0.045701	descr = N_Gram_CTCGG
cnt = 407	feature = 616	correl = -0.0479156	descr = N_Gram_GGAGG
cnt = 408	feature = 771	correl = -0.0229524	descr = N_Gram_TCCGC
cnt = 409	feature = 27	correl = -0.064215	descr = Position_Specific_Bin_Base_10_Base_C
cnt = 410	feature = 350	correl = 0.0321286	descr = N_Gram_CATG
cnt = 411	feature = 60	correl = -0.31334	descr = Position_Specific_Bin_Base_20_Base_C
cnt = 412	feature = 834	correl = -0.0582154	descr = N_Gram_TGGCC
cnt = 413	feature = 482	correl = 0.0379906	descr = N_Gram_CTGAT
cnt = 414	feature = 457	correl = -0.0462757	descr = N_Gram_CGTTG
cnt = 415	feature = 867	correl = 0.0433302	descr = N_Gram_TTAT
cnt = 416	feature = 474	correl = -0.0299737	descr = N_Gram_CTCCC
cnt = 417	feature = 859	correl = 0.024249	descr = N_Gram_TTAC
cnt = 418	feature = 773	correl = -0.0274226	descr = N_Gram_TCCTC
cnt = 419	feature = 662	correl = -0.084978	descr = N_Gram_GGTGG
cnt = 420	feature = 249	correl = -0.0349309	descr = N_Gram_AGCG
cnt = 421	feature = 805	correl = 0.0698236	descr = N_Gram_TCTTT
cnt = 422	feature = 222	correl = -0.0472369	descr = N_Gram_ACGG
cnt = 423	feature = 228	correl = 0.0456891	descr = N_Gram_ACTA
cnt = 424	feature = 839	correl = -0.0584988	descr = N_Gram_TGGGG
cnt = 425	feature = 315	correl = 0.0417597	descr = N_Gram_ATTTT
cnt = 426	feature = 884	correl = 0.0378238	descr = N_Gram_TTGA
cnt = 427	feature = 358	correl = -0.0295198	descr = N_Gram_CCAA
cnt = 428	feature = 881	correl = 0.086888	descr = N_Gram_TTCTG
cnt = 429	feature = 836	correl = -0.0226931	descr = N_Gram_TGGCT
cnt = 430	feature = 541	correl = -0.0262477	descr = N_Gram_GATGA
cnt = 431	feature = 898	correl = 0.0599068	descr = N_Gram_TTGTT
cnt = 432	feature = 64	correl = 0.0898249	descr = Gibbs_of_Target_Sequence__Pos_0_Step_1
cnt = 433	feature = 553	correl = -0.0287776	descr = N_Gram_GCAC
cnt = 434	feature = 213	correl = -0.0229433	descr = N_Gram_ACCC
cnt = 435	feature = 797	correl = 0.034827	descr = N_Gram_TCTCC
cnt = 436	feature = 739	correl = 0.0227476	descr = N_Gram_TAGG
cnt = 437	feature = 804	correl = 0.0293102	descr = N_Gram_TCTTC
cnt = 438	feature = 779	correl = 0.0490702	descr = N_Gram_TCGC
cnt = 439	feature = 695	correl = 0.0295919	descr = N_Gram_GTGT
cnt = 440	feature = 626	correl = -0.112088	descr = N_Gram_GGCCC
cnt = 441	feature = 240	correl = 0.0456574	descr = N_Gram_AGACA
cnt = 442	feature = 623	correl = -0.0434358	descr = N_Gram_GGCAG
cnt = 443	feature = 531	correl = -0.027193	descr = N_Gram_GAGC
cnt = 444	feature = 714	correl = 0.0652952	descr = N_Gram_TAAG
cnt = 445	feature = 855	correl = 0.0669124	descr = N_Gram_TGTTT
cnt = 446	feature = 591	correl = 0.0268516	descr = N_Gram_GCTA
cnt = 447	feature = 848	correl = 0.0343662	descr = N_Gram_TGTC
cnt = 448	feature = 654	correl = 0.0310147	descr = N_Gram_GGTA
cnt = 449	feature = 818	correl = 0.0381273	descr = N_Gram_TGCA
cnt = 450	feature = 882	correl = 0.0629653	descr = N_Gram_TTCTT
cnt = 451	feature = 430	correl = -0.0926276	descr = N_Gram_CGCG
cnt = 452	feature = 310	correl = 0.0616123	descr = N_Gram_ATTG
cnt = 453	feature = 263	correl = 0.0356373	descr = N_Gram_AGTC
cnt = 454	feature = 247	correl = -0.0562288	descr = N_Gram_AGCC
cnt = 455	feature = 904	correl = 0.0623761	descr = N_Gram_TTTCT
cnt = 456	feature = 820	correl = -0.0313923	descr = N_Gram_TGCC
cnt = 457	feature = 549	correl = -0.0695133	descr = N_Gram_GCAA
cnt = 458	feature = 495	correl = 0.0412742	descr = N_Gram_CTTCT
cnt = 459	feature = 232	correl = 0.0593032	descr = N_Gram_ACTG
cnt = 460	feature = 337	correl = -0.0492767	descr = N_Gram_CAGC
cnt = 461	feature = 273	correl = 0.0425302	descr = N_Gram_ATAG
cnt = 462	feature = 763	correl = 0.0357304	descr = N_Gram_TCAT
cnt = 463	feature = 663	correl = -0.0441347	descr = N_Gram_GGTT
cnt = 464	feature = 787	correl = 0.0528745	descr = N_Gram_TCGT
cnt = 465	feature = 599	correl = -0.0499054	descr = N_Gram_GCTGC
cnt = 466	feature = 592	correl = -0.0253272	descr = N_Gram_GCTC
cnt = 467	feature = 606	correl = -0.0358128	descr = N_Gram_GGAA
cnt = 468	feature = 210	correl = -0.0378198	descr = N_Gram_ACCA
cnt = 469	feature = 652	correl = -0.0720848	descr = N_Gram_GGGTG
cnt = 470	feature = 426	correl = -0.0395642	descr = N_Gram_CGCA
cnt = 471	feature = 67	correl = 0.0878724	descr = Gibbs_of_Target_Sequence__Pos_4_Step_1
cnt = 472	feature = 872	correl = 0.0383372	descr = N_Gram_TTCC
cnt = 473	feature = 409	correl = 0.0385306	descr = N_Gram_CCTT
cnt = 474	feature = 684	correl = 0.0356436	descr = N_Gram_GTGA
cnt = 475	feature = 667	correl = 0.0420306	descr = N_Gram_GTAA
cnt = 476	feature = 680	correl = 0.0557464	descr = N_Gram_GTCG
cnt = 477	feature = 524	correl = 0.0296437	descr = N_Gram_GACT
cnt = 478	feature = 753	correl = 0.0641284	descr = N_Gram_TATT
cnt = 479	feature = 282	correl = 0.0441532	descr = N_Gram_ATCC
cnt = 480	feature = 334	correl = -0.059169	descr = N_Gram_CAGA
cnt = 481	feature = 71	correl = 0.0723653	descr = Gibbs_of_Target_Sequence__Pos_8_Step_1
cnt = 482	feature = 478	correl = 0.0251489	descr = N_Gram_CTCT
cnt = 483	feature = 830	correl = 0.0229006	descr = N_Gram_TGGA
cnt = 484	feature = 65	correl = -0.0418686	descr = Gibbs_of_Target_Sequence__Pos_1_Step_1
cnt = 485	feature = 825	correl = 0.0341259	descr = N_Gram_TGCT
cnt = 486	feature = 79	correl = 0.0955657	descr = Gibbs_of_Target_Sequence__Pos_17_Step_1
cnt = 487	feature = 290	correl = 0.0445001	descr = N_Gram_ATCT
cnt = 488	feature = 633	correl = -0.0572201	descr = N_Gram_GGCT
cnt = 489	feature = 765	correl = 0.0284397	descr = N_Gram_TCCA
cnt = 490	feature = 728	correl = 0.0579	descr = N_Gram_TACT
cnt = 491	feature = 875	correl = 0.0393284	descr = N_Gram_TTCG
cnt = 492	feature = 405	correl = -0.061161	descr = N_Gram_CCTG
cnt = 493	feature = 475	correl = -0.0731856	descr = N_Gram_CTCG
cnt = 494	feature = 206	correl = 0.063513	descr = N_Gram_ACAT
cnt = 495	feature = 256	correl = -0.0515914	descr = N_Gram_AGGG
cnt = 496	feature = 559	correl = 0.0228082	descr = N_Gram_GCAT
cnt = 497	feature = 843	correl = 0.0607986	descr = N_Gram_TGTA
cnt = 498	feature = 579	correl = -0.0545494	descr = N_Gram_GCGC
cnt = 499	feature = 518	correl = -0.0662967	descr = N_Gram_GACC
cnt = 500	feature = 303	correl = 0.0483675	descr = N_Gram_ATTA
cnt = 501	feature = 277	correl = 0.0805155	descr = N_Gram_ATAT
cnt = 502	feature = 496	correl = 0.056285	descr = N_Gram_CTTG
cnt = 503	feature = 791	correl = 0.071727	descr = N_Gram_TCTA
cnt = 504	feature = 298	correl = -0.0615913	descr = N_Gram_ATGG
cnt = 505	feature = 900	correl = 0.0270261	descr = N_Gram_TTTA
cnt = 506	feature = 614	correl = -0.0475863	descr = N_Gram_GGAG
cnt = 507	feature = 448	correl = -0.0247978	descr = N_Gram_CGTC
cnt = 508	feature = 488	correl = 0.0440666	descr = N_Gram_CTGT
cnt = 509	feature = 732	correl = 0.0529332	descr = N_Gram_TAGA
cnt = 510	feature = 316	correl = -0.0262528	descr = N_Gram_CAAA
cnt = 511	feature = 508	correl = -0.0274072	descr = N_Gram_GAAG
cnt = 512	feature = 293	correl = 0.0357023	descr = N_Gram_ATGA
cnt = 513	feature = 706	correl = 0.0503992	descr = N_Gram_GTTT
cnt = 514	feature = 646	correl = -0.0909727	descr = N_Gram_GGGG
cnt = 515	feature = 66	correl = -0.172686	descr = Gibbs_of_Target_Sequence__Pos_2_Step_1
cnt = 516	feature = 80	correl = 0.1985	descr = Gibbs_of_Target_Sequence__Pos_18_Step_1
cnt = 517	feature = 538	correl = 0.0376876	descr = N_Gram_GATA
cnt = 518	feature = 105	correl = -0.0709674	descr = Xue_Structure_Feature_A100
cnt = 519	feature = 384	correl = -0.101758	descr = N_Gram_CCGA
cnt = 520	feature = 540	correl = -0.053251	descr = N_Gram_GATG
cnt = 521	feature = 442	correl = -0.062397	descr = N_Gram_CGGG
cnt = 522	feature = 597	correl = -0.0260742	descr = N_Gram_GCTG
cnt = 523	feature = 329	correl = -0.0693195	descr = N_Gram_CACG
cnt = 524	feature = 462	correl = 0.0682583	descr = N_Gram_CTAC
cnt = 525	feature = 676	correl = -0.0726291	descr = N_Gram_GTCC
cnt = 526	feature = 68	correl = 0.0527539	descr = Gibbs_of_Target_Sequence__Pos_5_Step_1
cnt = 527	feature = 369	correl = -0.0781941	descr = N_Gram_CCCA
cnt = 528	feature = 500	correl = 0.0410404	descr = N_Gram_CTTT
cnt = 529	feature = 863	correl = 0.0442098	descr = N_Gram_TTAG
cnt = 530	feature = 307	correl = 0.0810179	descr = N_Gram_ATTC
cnt = 531	feature = 701	correl = -0.0584296	descr = N_Gram_GTTG
cnt = 532	feature = 629	correl = -0.0916484	descr = N_Gram_GGCG
cnt = 533	feature = 75	correl = 0.11726	descr = Gibbs_of_Target_Sequence__Pos_13_Step_1
cnt = 534	feature = 483	correl = -0.0306642	descr = N_Gram_CTGC
cnt = 535	feature = 813	correl = 0.0343589	descr = N_Gram_TGAT
cnt = 536	feature = 659	correl = -0.0789446	descr = N_Gram_GGTG
cnt = 537	feature = 494	correl = 0.0316758	descr = N_Gram_CTTC
cnt = 538	feature = 799	correl = 0.0739686	descr = N_Gram_TCTG
cnt = 539	feature = 767	correl = -0.0361798	descr = N_Gram_TCCC
cnt = 540	feature = 354	correl = 0.0410125	descr = N_Gram_CATT
cnt = 541	feature = 348	correl = 0.0241767	descr = N_Gram_CATC
cnt = 542	feature = 808	correl = 0.0607381	descr = N_Gram_TGAA
cnt = 543	feature = 620	correl = -0.0768101	descr = N_Gram_GGCA
cnt = 544	feature = 389	correl = -0.0489153	descr = N_Gram_CCGC
cnt = 545	feature = 74	correl = 0.0566559	descr = Gibbs_of_Target_Sequence__Pos_11_Step_1
cnt = 546	feature = 666	correl = 0.0532153	descr = N_Gram_GTA
cnt = 547	feature = 894	correl = 0.0882352	descr = N_Gram_TTGT
cnt = 548	feature = 583	correl = -0.0880488	descr = N_Gram_GCGG
cnt = 549	feature = 837	correl = -0.0506454	descr = N_Gram_TGGG
cnt = 550	feature = 624	correl = -0.122645	descr = N_Gram_GGCC
cnt = 551	feature = 227	correl = 0.0343784	descr = N_Gram_ACT
cnt = 552	feature = 902	correl = 0.0546466	descr = N_Gram_TTTC
cnt = 553	feature = 556	correl = -0.0416818	descr = N_Gram_GCAG
cnt = 554	feature = 412	correl = -0.0749117	descr = N_Gram_CGA
cnt = 555	feature = 910	correl = 0.0455375	descr = N_Gram_TTTT
cnt = 556	feature = 78	correl = 0.124245	descr = Gibbs_of_Target_Sequence__Pos_16_Step_1
cnt = 557	feature = 891	correl = 0.0233218	descr = N_Gram_TTGG
cnt = 558	feature = 72	correl = 0.090977	descr = Gibbs_of_Target_Sequence__Pos_9_Step_1
cnt = 559	feature = 70	correl = 0.1472	descr = Gibbs_of_Target_Sequence__Pos_7_Step_1
cnt = 560	feature = 641	correl = -0.115914	descr = N_Gram_GGGC
cnt = 561	feature = 650	correl = -0.0499848	descr = N_Gram_GGGT
cnt = 562	feature = 326	correl = -0.0341112	descr = N_Gram_CAC
cnt = 563	feature = 76	correl = 0.144465	descr = Gibbs_of_Target_Sequence__Pos_14_Step_1
cnt = 564	feature = 757	correl = 0.0243164	descr = N_Gram_TCA
cnt = 565	feature = 566	correl = -0.15086	descr = N_Gram_GCCC
cnt = 566	feature = 77	correl = 0.0992392	descr = Gibbs_of_Target_Sequence__Pos_15_Step_1
cnt = 567	feature = 69	correl = 0.0944954	descr = Gibbs_of_Target_Sequence__Pos_6_Step_1
cnt = 568	feature = 853	correl = 0.0813509	descr = N_Gram_TGTT
cnt = 569	feature = 803	correl = 0.0676648	descr = N_Gram_TCTT
cnt = 570	feature = 719	correl = 0.0622476	descr = N_Gram_TAC
cnt = 571	feature = 73	correl = 0.121598	descr = Gibbs_of_Target_Sequence__Pos_10_Step_1
cnt = 572	feature = 281	correl = 0.0429932	descr = N_Gram_ATC
cnt = 573	feature = 314	correl = 0.0291526	descr = N_Gram_ATTT
cnt = 574	feature = 878	correl = 0.100381	descr = N_Gram_TTCT
cnt = 575	feature = 459	correl = 0.101001	descr = N_Gram_CTA
cnt = 576	feature = 807	correl = 0.0594993	descr = N_Gram_TGA
cnt = 577	feature = 709	correl = 0.0623506	descr = N_Gram_TAA
cnt = 578	feature = 743	correl = 0.109277	descr = N_Gram_TAT
cnt = 579	feature = 396	correl = -0.0402968	descr = N_Gram_CCT
cnt = 580	feature = 605	correl = -0.0506601	descr = N_Gram_GGA
cnt = 581	feature = 653	correl = -0.0389671	descr = N_Gram_GGT
cnt = 582	feature = 806	correl = 0.0541959	descr = N_Gram_TG
cnt = 583	feature = 548	correl = -0.0516503	descr = N_Gram_GCA
cnt = 584	feature = 344	correl = 0.0624002	descr = N_Gram_CAT
cnt = 585	feature = 272	correl = 0.0498523	descr = N_Gram_ATA
cnt = 586	feature = 436	correl = -0.0909114	descr = N_Gram_CGG
cnt = 587	feature = 470	correl = -0.0306488	descr = N_Gram_CTC
cnt = 588	feature = 857	correl = 0.0622678	descr = N_Gram_TTA
cnt = 589	feature = 578	correl = -0.091515	descr = N_Gram_GCG
cnt = 590	feature = 883	correl = 0.112654	descr = N_Gram_TTG
cnt = 591	feature = 756	correl = 0.0424397	descr = N_Gram_TC
cnt = 592	feature = 368	correl = -0.138935	descr = N_Gram_CCC
cnt = 593	feature = 425	correl = -0.041389	descr = N_Gram_CGC
cnt = 594	feature = 491	correl = 0.0647841	descr = N_Gram_CTT
cnt = 595	feature = 563	correl = -0.125426	descr = N_Gram_GCC
cnt = 596	feature = 790	correl = 0.109667	descr = N_Gram_TCT
cnt = 597	feature = 829	correl = -0.0566542	descr = N_Gram_TGG
cnt = 598	feature = 636	correl = -0.126353	descr = N_Gram_GGG
cnt = 599	feature = 871	correl = 0.0897413	descr = N_Gram_TTC
cnt = 600	feature = 899	correl = 0.0993408	descr = N_Gram_TTT
cnt = 601	feature = 604	correl = -0.120051	descr = N_Gram_GG
cnt = 602	feature = 356	correl = -0.0863614	descr = N_Gram_CC
cnt = 603	feature = 271	correl = 0.104119	descr = N_Gram_AT
cnt = 604	feature = 856	correl = 0.155758	descr = N_Gram_TT
cnt = 605	feature = 708	correl = 0.169841	descr = N_Gram_TA
cnt = 606	feature = 83	correl = 0.233596	descr = PF_RNAi_Fold_Energy
cnt = 607	feature = 63	correl = 0.273316	descr = Gibbs_of_Target_Sequence_
num rows = 2188
num_elements = 1330304
..*
optimization finished, #iter = 2152
nu = 0.205450
obj = -34.937330, rho = -0.729479
nSV = 1005, nBSV = 123
num rows = 243
num_elements = 147744
*
optimization finished, #iter = 163
nu = 0.161652
obj = -3.501952, rho = -0.736839
nSV = 127, nBSV = 2
..*
optimization finished, #iter = 2152
nu = 0.205450
obj = -34.937330, rho = -0.729479
nSV = 1005, nBSV = 123
CFS merit scores = 1.36338
CFS merit scores = 1.59554
CFS merit scores = 1.83956
CFS merit scores = 2.06846
CFS merit scores = 2.27819
CFS merit scores = 2.46383
CFS merit scores = 2.63617
CFS merit scores = 2.79776
CFS merit scores = 2.94747
CFS merit scores = 3.08954
CFS merit scores = 3.22406
CFS merit scores = 3.35312
CFS merit scores = 3.47619
CFS merit scores = 3.59438
CFS merit scores = 3.70733
CFS merit scores = 3.81497
CFS merit scores = 3.9171
CFS merit scores = 4.01591
CFS merit scores = 4.11119
CFS merit scores = 4.2028
CFS merit scores = 4.29079
CFS merit scores = 4.37623
CFS merit scores = 4.45922
CFS merit scores = 4.53982
CFS merit scores = 4.61706
CFS merit scores = 4.69228
CFS merit scores = 4.76581
CFS merit scores = 4.83757
CFS merit scores = 4.9068
CFS merit scores = 4.97352
CFS merit scores = 5.0385
CFS merit scores = 5.10203
CFS merit scores = 5.16319
CFS merit scores = 5.21859
CFS merit scores = 5.27162
CFS merit scores = 5.32286
CFS merit scores = 5.37331
CFS merit scores = 5.42216
CFS merit scores = 5.46845
CFS merit scores = 5.51101
CFS merit scores = 5.55148
CFS merit scores = 5.59035
CFS merit scores = 5.62823
CFS merit scores = 5.665
CFS merit scores = 5.7003
CFS merit scores = 5.73466
CFS merit scores = 5.76741
CFS merit scores = 5.79918
CFS merit scores = 5.83053
CFS merit scores = 5.85921
CFS merit scores = 5.88641
CFS merit scores = 5.91254
CFS merit scores = 5.93743
CFS merit scores = 5.96166
CFS merit scores = 5.98535
CFS merit scores = 6.00873
CFS merit scores = 6.03003
CFS merit scores = 6.0509
CFS merit scores = 6.07023
CFS merit scores = 6.08911
CFS merit scores = 6.10707
CFS merit scores = 6.12453
CFS merit scores = 6.14178
CFS merit scores = 6.1589
CFS merit scores = 6.17551
CFS merit scores = 6.19206
CFS merit scores = 6.20802
CFS merit scores = 6.22278
CFS merit scores = 6.23645
CFS merit scores = 6.2495
CFS merit scores = 6.26227
CFS merit scores = 6.27464
CFS merit scores = 6.28654
CFS merit scores = 6.29813
CFS merit scores = 6.30958
CFS merit scores = 6.32093
CFS merit scores = 6.33221
CFS merit scores = 6.34343
CFS merit scores = 6.3543
CFS merit scores = 6.36466
CFS merit scores = 6.37436
CFS merit scores = 6.38391
CFS merit scores = 6.39312
CFS merit scores = 6.40229
CFS merit scores = 6.41095
CFS merit scores = 6.41904
CFS merit scores = 6.42683
CFS merit scores = 6.43457
CFS merit scores = 6.44156
CFS merit scores = 6.44856
CFS merit scores = 6.45576
CFS merit scores = 6.46267
CFS merit scores = 6.46909
CFS merit scores = 6.47558
CFS merit scores = 6.48228
CFS merit scores = 6.48904
CFS merit scores = 6.49549
CFS merit scores = 6.50132
CFS merit scores = 6.50716
CFS merit scores = 6.5122
CFS merit scores = 6.5168
CFS merit scores = 6.52138
CFS merit scores = 6.52595
CFS merit scores = 6.53009
CFS merit scores = 6.53415
CFS merit scores = 6.53785
CFS merit scores = 6.54154
CFS merit scores = 6.54515
CFS merit scores = 6.54798
CFS merit scores = 6.55089
CFS merit scores = 6.55392
CFS merit scores = 6.55707
CFS merit scores = 6.56021
CFS merit scores = 6.56324
CFS merit scores = 6.56642
CFS merit scores = 6.5693
CFS merit scores = 6.57199
CFS merit scores = 6.57484
CFS merit scores = 6.57765
CFS merit scores = 6.58062
CFS merit scores = 6.58368
CFS merit scores = 6.58679
CFS merit scores = 6.58938
CFS merit scores = 6.5919
CFS merit scores = 6.59446
CFS merit scores = 6.59651
CFS merit scores = 6.59847
CFS merit scores = 6.60061
CFS merit scores = 6.60265
CFS merit scores = 6.60478
CFS merit scores = 6.60654
CFS merit scores = 6.6083
CFS merit scores = 6.61
CFS merit scores = 6.61166
CFS merit scores = 6.61327
CFS merit scores = 6.61476
CFS merit scores = 6.61616
CFS merit scores = 6.61747
CFS merit scores = 6.61889
CFS merit scores = 6.62044
CFS merit scores = 6.62155
CFS merit scores = 6.62273
CFS merit scores = 6.62409
CFS merit scores = 6.62552
CFS merit scores = 6.62678
CFS merit scores = 6.628
CFS merit scores = 6.62923
CFS merit scores = 6.6305
CFS merit scores = 6.63165
CFS merit scores = 6.63272
CFS merit scores = 6.63354
CFS merit scores = 6.63441
CFS merit scores = 6.63518
CFS merit scores = 6.6358
CFS merit scores = 6.63657
CFS merit scores = 6.63721
CFS merit scores = 6.63777
CFS merit scores = 6.63834
CFS merit scores = 6.63889
CFS merit scores = 6.63942
CFS merit scores = 6.64002
CFS merit scores = 6.64042
CFS merit scores = 6.64078
CFS merit scores = 6.641
CFS merit scores = 6.64119
CFS merit scores = 6.64138
CFS merit scores = 6.64146
CFS merit scores = 6.64156
CFS merit scores = 6.64167
CFS merit scores = 6.64173
CFS merit scores = 6.64175
CFS merit scores = 6.64184
CFS merit scores = 6.64172
CFS merit scores = 6.64176
CFS merit scores = 6.64159
CFS merit scores = 6.64154
CFS merit scores = 6.6415
CFS merit scores = 6.64136
CFS merit scores = 6.64122
CFS merit scores = 6.6411
CFS merit scores = 6.6411
CFS merit scores = 6.64116
CFS merit scores = 6.64134
CFS merit scores = 6.6416
CFS merit scores = 6.64183
CFS merit scores = 6.64209
CFS merit scores = 6.64227
CFS merit scores = 6.64236
CFS merit scores = 6.64245
CFS merit scores = 6.64235
CFS merit scores = 6.64216
CFS merit scores = 6.64192
CFS merit scores = 6.64171
CFS merit scores = 6.64154
CFS merit scores = 6.6412
CFS merit scores = 6.64087
CFS merit scores = 6.64061
CFS merit scores = 6.64037
CFS merit scores = 6.63991
CFS merit scores = 6.63947
CFS merit scores = 6.63905
CFS merit scores = 6.63848
CFS merit scores = 6.63796
CFS merit scores = 6.63751
CFS merit scores = 6.63708
CFS merit scores = 6.63656
CFS merit scores = 6.63613
CFS merit scores = 6.63567
CFS merit scores = 6.63519
CFS merit scores = 6.63474
CFS merit scores = 6.6342
CFS merit scores = 6.63368
CFS merit scores = 6.63312
CFS merit scores = 6.63247
CFS merit scores = 6.6319
CFS merit scores = 6.63131
CFS merit scores = 6.6307
CFS merit scores = 6.63011
CFS merit scores = 6.62948
CFS merit scores = 6.62883
CFS merit scores = 6.62821
CFS merit scores = 6.62755
CFS merit scores = 6.62687
CFS merit scores = 6.62614
CFS merit scores = 6.62551
CFS merit scores = 6.62481
CFS merit scores = 6.62407
CFS merit scores = 6.62334
CFS merit scores = 6.62261
CFS merit scores = 6.62198
CFS merit scores = 6.62118
CFS merit scores = 6.6205
CFS merit scores = 6.61978
CFS merit scores = 6.61909
CFS merit scores = 6.61848
CFS merit scores = 6.61788
CFS merit scores = 6.61719
CFS merit scores = 6.61633
CFS merit scores = 6.61548
CFS merit scores = 6.61464
CFS merit scores = 6.61375
CFS merit scores = 6.61289
CFS merit scores = 6.61202
CFS merit scores = 6.61113
CFS merit scores = 6.6103
CFS merit scores = 6.60939
CFS merit scores = 6.60849
CFS merit scores = 6.60761
CFS merit scores = 6.60668
CFS merit scores = 6.60572
CFS merit scores = 6.60482
CFS merit scores = 6.6039
CFS merit scores = 6.60297
CFS merit scores = 6.602
CFS merit scores = 6.60104
CFS merit scores = 6.60012
CFS merit scores = 6.59898
CFS merit scores = 6.59788
CFS merit scores = 6.59687
CFS merit scores = 6.59574
CFS merit scores = 6.59461
CFS merit scores = 6.59352
CFS merit scores = 6.59241
CFS merit scores = 6.59137
CFS merit scores = 6.59027
CFS merit scores = 6.58908
CFS merit scores = 6.58792
CFS merit scores = 6.5867
CFS merit scores = 6.58549
CFS merit scores = 6.58428
CFS merit scores = 6.58294
CFS merit scores = 6.58161
CFS merit scores = 6.58027
CFS merit scores = 6.5788
CFS merit scores = 6.57735
CFS merit scores = 6.57589
CFS merit scores = 6.57431
CFS merit scores = 6.57278
CFS merit scores = 6.57133
CFS merit scores = 6.56982
CFS merit scores = 6.56835
CFS merit scores = 6.56693
CFS merit scores = 6.56553
CFS merit scores = 6.56419
CFS merit scores = 6.56277
CFS merit scores = 6.56135
CFS merit scores = 6.55997
CFS merit scores = 6.55866
CFS merit scores = 6.55738
CFS merit scores = 6.55612
CFS merit scores = 6.55479
CFS merit scores = 6.55346
CFS merit scores = 6.5521
CFS merit scores = 6.55075
CFS merit scores = 6.54939
CFS merit scores = 6.54806
CFS merit scores = 6.5467
CFS merit scores = 6.54531
CFS merit scores = 6.54395
CFS merit scores = 6.54263
CFS merit scores = 6.54129
CFS merit scores = 6.53983
CFS merit scores = 6.53838
CFS merit scores = 6.53695
CFS merit scores = 6.53559
CFS merit scores = 6.53419
CFS merit scores = 6.53284
CFS merit scores = 6.53143
CFS merit scores = 6.52996
CFS merit scores = 6.52851
CFS merit scores = 6.52697
CFS merit scores = 6.52539
CFS merit scores = 6.52382
CFS merit scores = 6.5223
CFS merit scores = 6.52082
CFS merit scores = 6.51937
CFS merit scores = 6.51792
CFS merit scores = 6.51644
CFS merit scores = 6.51498
CFS merit scores = 6.5135
CFS merit scores = 6.51198
CFS merit scores = 6.5105
CFS merit scores = 6.50898
CFS merit scores = 6.50744
CFS merit scores = 6.50588
CFS merit scores = 6.50432
CFS merit scores = 6.50275
CFS merit scores = 6.5012
CFS merit scores = 6.49965
CFS merit scores = 6.49814
CFS merit scores = 6.49665
CFS merit scores = 6.49522
CFS merit scores = 6.49371
CFS merit scores = 6.49219
CFS merit scores = 6.49057
CFS merit scores = 6.48898
CFS merit scores = 6.48739
CFS merit scores = 6.48581
CFS merit scores = 6.48425
CFS merit scores = 6.48272
CFS merit scores = 6.48109
CFS merit scores = 6.47946
CFS merit scores = 6.47785
CFS merit scores = 6.47622
CFS merit scores = 6.47462
CFS merit scores = 6.47298
CFS merit scores = 6.47138
CFS merit scores = 6.46974
CFS merit scores = 6.46809
CFS merit scores = 6.46645
CFS merit scores = 6.46485
CFS merit scores = 6.46326
CFS merit scores = 6.46169
CFS merit scores = 6.46014
CFS merit scores = 6.45858
CFS merit scores = 6.45703
CFS merit scores = 6.45549
CFS merit scores = 6.45392
CFS merit scores = 6.45234
CFS merit scores = 6.45079
CFS merit scores = 6.44926
CFS merit scores = 6.44764
CFS merit scores = 6.44601
CFS merit scores = 6.44439
CFS merit scores = 6.44276
CFS merit scores = 6.44112
CFS merit scores = 6.43943
CFS merit scores = 6.43775
CFS merit scores = 6.43607
CFS merit scores = 6.43441
CFS merit scores = 6.43276
CFS merit scores = 6.43107
CFS merit scores = 6.42935
CFS merit scores = 6.42768
CFS merit scores = 6.42605
CFS merit scores = 6.4244
CFS merit scores = 6.42279
CFS merit scores = 6.42112
CFS merit scores = 6.41947
CFS merit scores = 6.41778
CFS merit scores = 6.41607
CFS merit scores = 6.41437
CFS merit scores = 6.41266
CFS merit scores = 6.41091
CFS merit scores = 6.40915
CFS merit scores = 6.40739
CFS merit scores = 6.40562
CFS merit scores = 6.40387
CFS merit scores = 6.40208
CFS merit scores = 6.40024
CFS merit scores = 6.39844
CFS merit scores = 6.39664
CFS merit scores = 6.39486
CFS merit scores = 6.39303
CFS merit scores = 6.39116
CFS merit scores = 6.38926
CFS merit scores = 6.38739
CFS merit scores = 6.38553
CFS merit scores = 6.38366
CFS merit scores = 6.38176
CFS merit scores = 6.37983
CFS merit scores = 6.37793
CFS merit scores = 6.37604
CFS merit scores = 6.37412
CFS merit scores = 6.37221
CFS merit scores = 6.37033
CFS merit scores = 6.36844
CFS merit scores = 6.36656
CFS merit scores = 6.36473
CFS merit scores = 6.36291
CFS merit scores = 6.3611
CFS merit scores = 6.35926
CFS merit scores = 6.35741
CFS merit scores = 6.35555
CFS merit scores = 6.35368
CFS merit scores = 6.35185
CFS merit scores = 6.34998
CFS merit scores = 6.34808
CFS merit scores = 6.34611
CFS merit scores = 6.34417
CFS merit scores = 6.34224
CFS merit scores = 6.3403
CFS merit scores = 6.33839
CFS merit scores = 6.33641
CFS merit scores = 6.33436
CFS merit scores = 6.33234
CFS merit scores = 6.33028
CFS merit scores = 6.32819
CFS merit scores = 6.32609
CFS merit scores = 6.32398
CFS merit scores = 6.3219
CFS merit scores = 6.31982
CFS merit scores = 6.31777
CFS merit scores = 6.31573
CFS merit scores = 6.31369
CFS merit scores = 6.3116
CFS merit scores = 6.30948
CFS merit scores = 6.30735
CFS merit scores = 6.30521
CFS merit scores = 6.30311
CFS merit scores = 6.30101
CFS merit scores = 6.2989
CFS merit scores = 6.2968
CFS merit scores = 6.2947
CFS merit scores = 6.2926
CFS merit scores = 6.29044
CFS merit scores = 6.28828
CFS merit scores = 6.28611
CFS merit scores = 6.28396
CFS merit scores = 6.28183
CFS merit scores = 6.27966
CFS merit scores = 6.27743
CFS merit scores = 6.27513
CFS merit scores = 6.27277
CFS merit scores = 6.27041
CFS merit scores = 6.26802
CFS merit scores = 6.26565
CFS merit scores = 6.2632
CFS merit scores = 6.26072
CFS merit scores = 6.25824
CFS merit scores = 6.25582
CFS merit scores = 6.25325
CFS merit scores = 6.25068
CFS merit scores = 6.24808
CFS merit scores = 6.24551
CFS merit scores = 6.24291
CFS merit scores = 6.24028
CFS merit scores = 6.23763
CFS merit scores = 6.23499
CFS merit scores = 6.23236
CFS merit scores = 6.2297
CFS merit scores = 6.22705
CFS merit scores = 6.22436
CFS merit scores = 6.22169
CFS merit scores = 6.21893
CFS merit scores = 6.21603
CFS merit scores = 6.2131
CFS merit scores = 6.21022
CFS merit scores = 6.2073
CFS merit scores = 6.20442
CFS merit scores = 6.20146
CFS merit scores = 6.19852
CFS merit scores = 6.19557
CFS merit scores = 6.19263
CFS merit scores = 6.18969
CFS merit scores = 6.18675
CFS merit scores = 6.18377
CFS merit scores = 6.18079
CFS merit scores = 6.17779
CFS merit scores = 6.1748
CFS merit scores = 6.17183
CFS merit scores = 6.16887
CFS merit scores = 6.16593
CFS merit scores = 6.16304
CFS merit scores = 6.16014
CFS merit scores = 6.15723
CFS merit scores = 6.15436
CFS merit scores = 6.15147
CFS merit scores = 6.1486
CFS merit scores = 6.14571
CFS merit scores = 6.14279
CFS merit scores = 6.13986
CFS merit scores = 6.13694
CFS merit scores = 6.13388
CFS merit scores = 6.13083
CFS merit scores = 6.12782
CFS merit scores = 6.12482
CFS merit scores = 6.1218
CFS merit scores = 6.11875
CFS merit scores = 6.11573
CFS merit scores = 6.11273
CFS merit scores = 6.10972
CFS merit scores = 6.10673
CFS merit scores = 6.10365
CFS merit scores = 6.10059
CFS merit scores = 6.09754
CFS merit scores = 6.09449
CFS merit scores = 6.09144
CFS merit scores = 6.08835
CFS merit scores = 6.08523
CFS merit scores = 6.08208
CFS merit scores = 6.07892
CFS merit scores = 6.07576
CFS merit scores = 6.07262
CFS merit scores = 6.06944
CFS merit scores = 6.06628
CFS merit scores = 6.06314
CFS merit scores = 6.05999
CFS merit scores = 6.05686
CFS merit scores = 6.05365
CFS merit scores = 6.0504
CFS merit scores = 6.04713
CFS merit scores = 6.04387
CFS merit scores = 6.04056
CFS merit scores = 6.03724
CFS merit scores = 6.03393
CFS merit scores = 6.03059
CFS merit scores = 6.02723
CFS merit scores = 6.0239
CFS merit scores = 6.02057
CFS merit scores = 6.01721
CFS merit scores = 6.01384
CFS merit scores = 6.01049
CFS merit scores = 6.00716
CFS merit scores = 6.00384
CFS merit scores = 6.00054
CFS merit scores = 5.99714
CFS merit scores = 5.99374
CFS merit scores = 5.99038
CFS merit scores = 5.98703
CFS merit scores = 5.98364
CFS merit scores = 5.98022
CFS merit scores = 5.97678
CFS merit scores = 5.97333
CFS merit scores = 5.96992
CFS merit scores = 5.96641
CFS merit scores = 5.96289
CFS merit scores = 5.95929
CFS merit scores = 5.95573
CFS merit scores = 5.95218
CFS merit scores = 5.94862
CFS merit scores = 5.94506
CFS merit scores = 5.94149
CFS merit scores = 5.93789
CFS merit scores = 5.93425
CFS merit scores = 5.93057
CFS merit scores = 5.92686
CFS merit scores = 5.92317
CFS merit scores = 5.9194
CFS merit scores = 5.91564
CFS merit scores = 5.91188
CFS merit scores = 5.90814
CFS merit scores = 5.90442
CFS merit scores = 5.90069
CFS merit scores = 5.89694
CFS merit scores = 5.89316
CFS merit scores = 5.88941
CFS merit scores = 5.88562
CFS merit scores = 5.88181
CFS merit scores = 5.87798
CFS merit scores = 5.87417
CFS merit scores = 5.87037
CFS merit scores = 5.86653
CFS merit scores = 5.86255
CFS merit scores = 5.8585
CFS merit scores = 5.85439
CFS merit scores = 5.85031
CFS merit scores = 5.84618
CFS merit scores = 5.84196
CFS merit scores = 5.83775
CFS merit scores = 5.83352
CFS merit scores = 5.82929
CFS merit scores = 5.82484
CFS merit scores = 5.82033
CFS merit scores = 5.81572
CFS merit scores = 5.81094
CFS merit scores = 5.80617
CFS merit scores = 5.80143
CFS merit scores = 5.79667
CFS merit scores = 5.79189
CFS merit scores = 5.7871
CFS merit scores = 5.78221
CFS merit scores = 5.77728
CFS merit scores = 5.77234
CFS merit scores = 5.76736
CFS merit scores = 5.76236
CFS merit scores = 5.75738
CFS merit scores = 5.75231
CFS merit scores = 5.74718
CFS merit scores = 5.74199
CFS merit scores = 5.73656
CFS merit scores = 5.73114
CFS merit scores = 5.72559
CFS merit scores = 5.72003
CFS merit scores = 5.71408
CFS merit scores = 5.7081
CFS merit scores = 5.70206
CFS merit scores = 5.69587
CFS merit scores = 5.68971
CFS merit scores = 5.68341
CFS merit scores = 5.67711
CFS merit scores = 5.67077
CFS merit scores = 5.66449
CFS merit scores = 5.65794
CFS merit scores = 5.65144
CFS merit scores = 5.64467
CFS merit scores = 5.63779
CFS merit scores = 5.63087
CFS merit scores = 5.6237
CFS merit scores = 5.61644
CFS merit scores = 5.6092
CFS merit scores = 5.6018
CFS merit scores = 5.59353
CFS merit scores = 5.58528
CFS merit scores = 5.5764
CFS merit scores = 5.567
CFS merit scores = 5.55701
CFS merit scores = 5.54699
CFS merit scores = 5.53623
CFS merit scores = 5.51624
cnt = 1	feature = 64	correl = 0.363379	descr = Position_Specific_Bin_Base_20_Base_A
cnt = 2	feature = 652	correl = -0.179023	descr = N_Gram_GGC
cnt = 3	feature = 50	correl = -0.0638493	descr = Position_Specific_Bin_Base_16_Base_G
cnt = 4	feature = 442	correl = -0.0626833	descr = N_Gram_CGAA
cnt = 5	feature = 719	correl = -0.0516653	descr = N_Gram_GTGCC
cnt = 6	feature = 578	correl = 0.0453418	descr = N_Gram_GATTG
cnt = 7	feature = 449	correl = -0.0482257	descr = N_Gram_CGAGT
cnt = 8	feature = 231	correl = -0.0321312	descr = N_Gram_ACGCA
cnt = 9	feature = 437	correl = 0.0261665	descr = N_Gram_CCTTA
cnt = 10	feature = 336	correl = 0.0274122	descr = N_Gram_CAACG
cnt = 11	feature = 451	correl = -0.0312372	descr = N_Gram_CGATA
cnt = 12	feature = 426	correl = 0.0263658	descr = N_Gram_CCTAT
cnt = 13	feature = 816	correl = -0.0442296	descr = N_Gram_TCGCG
cnt = 14	feature = 232	correl = 0.0265427	descr = N_Gram_ACGCT
cnt = 15	feature = 507	correl = -0.0248377	descr = N_Gram_CTATT
cnt = 16	feature = 577	correl = 0.0388849	descr = N_Gram_GATTA
cnt = 17	feature = 888	correl = -0.0309369	descr = N_Gram_TTACC
cnt = 18	feature = 505	correl = 0.0313429	descr = N_Gram_CTATC
cnt = 19	feature = 272	correl = 0.0330161	descr = N_Gram_AGTAA
cnt = 20	feature = 283	correl = 0.0262498	descr = N_Gram_ATAGC
cnt = 21	feature = 452	correl = -0.0230941	descr = N_Gram_CGATC
cnt = 22	feature = 225	correl = 0.0233433	descr = N_Gram_ACCGC
cnt = 23	feature = 492	correl = 0.0406581	descr = N_Gram_CGTTT
cnt = 24	feature = 424	correl = 0.0537419	descr = N_Gram_CCTAA
cnt = 25	feature = 892	correl = 0.0333516	descr = N_Gram_TTAGC
cnt = 26	feature = 702	correl = 0.0316502	descr = N_Gram_GTACC
cnt = 27	feature = 230	correl = -0.0375461	descr = N_Gram_ACGAC
cnt = 28	feature = 701	correl = -0.0263622	descr = N_Gram_GTAAT
cnt = 29	feature = 621	correl = -0.046508	descr = N_Gram_GCGGT
cnt = 30	feature = 778	correl = 0.051745	descr = N_Gram_TATCG
cnt = 31	feature = 934	correl = -0.0215004	descr = N_Gram_TTTCG
cnt = 32	feature = 755	correl = 0.0225324	descr = N_Gram_TACCG
cnt = 33	feature = 488	correl = -0.0377013	descr = N_Gram_CGTGG
cnt = 34	feature = 550	correl = -0.0233977	descr = N_Gram_GACCC
cnt = 35	feature = 516	correl = 0.0284235	descr = N_Gram_CTCTA
cnt = 36	feature = 711	correl = 0.0526348	descr = N_Gram_GTCGC
cnt = 37	feature = 708	correl = -0.0234628	descr = N_Gram_GTCCG
cnt = 38	feature = 284	correl = 0.0347119	descr = N_Gram_ATAGG
cnt = 39	feature = 490	correl = -0.06787	descr = N_Gram_CGTTC
cnt = 40	feature = 377	correl = 0.037855	descr = N_Gram_CATGT
cnt = 41	feature = 774	correl = 0.0751151	descr = N_Gram_TATAA
cnt = 42	feature = 760	correl = 0.0357127	descr = N_Gram_TACTG
cnt = 43	feature = 919	correl = 0.0282072	descr = N_Gram_TTGCG
cnt = 44	feature = 480	correl = -0.0250027	descr = N_Gram_CGGTG
cnt = 45	feature = 476	correl = -0.0616535	descr = N_Gram_CGGGG
cnt = 46	feature = 368	correl = -0.0551569	descr = N_Gram_CATAA
cnt = 47	feature = 765	correl = 0.0458411	descr = N_Gram_TAGAG
cnt = 48	feature = 425	correl = 0.0357518	descr = N_Gram_CCTAC
cnt = 49	feature = 485	correl = -0.0511879	descr = N_Gram_CGTCG
cnt = 50	feature = 510	correl = -0.029587	descr = N_Gram_CTCAC
cnt = 51	feature = 613	correl = -0.0393818	descr = N_Gram_GCGCA
cnt = 52	feature = 584	correl = -0.0731848	descr = N_Gram_GCAAT
cnt = 53	feature = 551	correl = -0.0546012	descr = N_Gram_GACCG
cnt = 54	feature = 671	correl = -0.0647601	descr = N_Gram_GGGAA
cnt = 55	feature = 624	correl = -0.0240268	descr = N_Gram_GCGTG
cnt = 56	feature = 714	correl = 0.0478948	descr = N_Gram_GTCTA
cnt = 57	feature = 582	correl = -0.0702504	descr = N_Gram_GCAAA
cnt = 58	feature = 458	correl = -0.0412945	descr = N_Gram_CGCCC
cnt = 59	feature = 782	correl = 0.0365681	descr = N_Gram_TATGT
cnt = 60	feature = 620	correl = -0.0263238	descr = N_Gram_GCGGG
cnt = 61	feature = 917	correl = 0.0404474	descr = N_Gram_TTGCA
cnt = 62	feature = 481	correl = -0.0311573	descr = N_Gram_CGGTT
cnt = 63	feature = 700	correl = 0.0460699	descr = N_Gram_GTAAG
cnt = 64	feature = 418	correl = -0.0412444	descr = N_Gram_CCGCT
cnt = 65	feature = 506	correl = 0.0343333	descr = N_Gram_CTATG
cnt = 66	feature = 771	correl = 0.04072	descr = N_Gram_TAGTG
cnt = 67	feature = 529	correl = 0.0289254	descr = N_Gram_CTTAG
cnt = 68	feature = 3	correl = 0.0908252	descr = Position_Specific_Bin_Base_1_Base_A
cnt = 69	feature = 350	correl = 0.0482254	descr = N_Gram_CACTC
cnt = 70	feature = 240	correl = 0.0710403	descr = N_Gram_ACTAC
cnt = 71	feature = 819	correl = 0.0385944	descr = N_Gram_TCGGA
cnt = 72	feature = 384	correl = -0.0225413	descr = N_Gram_CCAAG
cnt = 73	feature = 229	correl = -0.0393504	descr = N_Gram_ACGAA
cnt = 74	feature = 314	correl = -0.0221883	descr = N_Gram_ATGTA
cnt = 75	feature = 502	correl = -0.0255888	descr = N_Gram_CTAGG
cnt = 76	feature = 466	correl = -0.0445736	descr = N_Gram_CGCTC
cnt = 77	feature = 235	correl = -0.0338588	descr = N_Gram_ACGGG
cnt = 78	feature = 823	correl = 0.0879704	descr = N_Gram_TCGTG
cnt = 79	feature = 311	correl = -0.0253183	descr = N_Gram_ATGGA
cnt = 80	feature = 897	correl = 0.0231801	descr = N_Gram_TTATT
cnt = 81	feature = 926	correl = 0.04353	descr = N_Gram_TTGTG
cnt = 82	feature = 544	correl = 0.0582196	descr = N_Gram_GAATA
cnt = 83	feature = 211	correl = 0.027132	descr = N_Gram_ACACA
cnt = 84	feature = 277	correl = -0.0227504	descr = N_Gram_AGTGG
cnt = 85	feature = 752	correl = 0.0835953	descr = N_Gram_TACAA
cnt = 86	feature = 495	correl = 0.064784	descr = N_Gram_CTAAG
cnt = 87	feature = 335	correl = 0.0261098	descr = N_Gram_CAACC
cnt = 88	feature = 645	correl = -0.0588814	descr = N_Gram_GGACC
cnt = 89	feature = 748	correl = -0.0215768	descr = N_Gram_TAATG
cnt = 90	feature = 756	correl = 0.0276855	descr = N_Gram_TACCT
cnt = 91	feature = 857	correl = -0.0227017	descr = N_Gram_TGCCT
cnt = 92	feature = 556	correl = -0.0276736	descr = N_Gram_GACTC
cnt = 93	feature = 904	correl = 0.0327375	descr = N_Gram_TTCGC
cnt = 94	feature = 337	correl = 0.0487995	descr = N_Gram_CAAGC
cnt = 95	feature = 877	correl = 0.0411835	descr = N_Gram_TGTCG
cnt = 96	feature = 560	correl = -0.0396741	descr = N_Gram_GAGAT
cnt = 97	feature = 332	correl = -0.0341862	descr = N_Gram_CAAAA
cnt = 98	feature = 660	correl = -0.027018	descr = N_Gram_GGCCG
cnt = 99	feature = 633	correl = -0.0363892	descr = N_Gram_GCTGA
cnt = 100	feature = 638	correl = -0.0601631	descr = N_Gram_GCTTT
cnt = 101	feature = 430	correl = -0.0820678	descr = N_Gram_CCTCG
cnt = 102	feature = 34	correl = -0.0342594	descr = Position_Specific_Bin_Base_11_Base_C
cnt = 103	feature = 763	correl = 0.0351761	descr = N_Gram_TAGAA
cnt = 104	feature = 406	correl = -0.0368185	descr = N_Gram_CCCGG
cnt = 105	feature = 446	correl = -0.039993	descr = N_Gram_CGACC
cnt = 106	feature = 796	correl = 0.0335408	descr = N_Gram_TCAGT
cnt = 107	feature = 400	correl = -0.0395225	descr = N_Gram_CCCCA
cnt = 108	feature = 915	correl = 0.0368866	descr = N_Gram_TTGAC
cnt = 109	feature = 0	correl = 0.0378899	descr = Position_Specific_Bin_Base_0_Base_A
cnt = 110	feature = 52	correl = 0.0467491	descr = Position_Specific_Bin_Base_17_Base_A
cnt = 111	feature = 296	correl = 0.0219005	descr = N_Gram_ATCCG
cnt = 112	feature = 445	correl = -0.0256825	descr = N_Gram_CGACA
cnt = 113	feature = 28	correl = 0.0276972	descr = Position_Specific_Bin_Base_9_Base_T
cnt = 114	feature = 19	correl = -0.0328288	descr = Position_Specific_Bin_Base_6_Base_C
cnt = 115	feature = 705	correl = 0.0312411	descr = N_Gram_GTCAT
cnt = 116	feature = 370	correl = 0.0250717	descr = N_Gram_CATAT
cnt = 117	feature = 625	correl = -0.0494015	descr = N_Gram_GCGTT
cnt = 118	feature = 655	correl = -0.0284488	descr = N_Gram_GGCAC
cnt = 119	feature = 547	correl = 0.0476164	descr = N_Gram_GACAA
cnt = 120	feature = 695	correl = -0.0472679	descr = N_Gram_GGTTA
cnt = 121	feature = 767	correl = 0.0536372	descr = N_Gram_TAGCA
cnt = 122	feature = 609	correl = -0.0462326	descr = N_Gram_GCCTT
cnt = 123	feature = 615	correl = -0.0807286	descr = N_Gram_GCGCG
cnt = 124	feature = 275	correl = 0.0278558	descr = N_Gram_AGTCT
cnt = 125	feature = 831	correl = -0.0369611	descr = N_Gram_TCTCG
cnt = 126	feature = 920	correl = 0.047674	descr = N_Gram_TTGGA
cnt = 127	feature = 779	correl = 0.0242657	descr = N_Gram_TATCT
cnt = 128	feature = 809	correl = -0.0345254	descr = N_Gram_TCCTG
cnt = 129	feature = 777	correl = 0.0665932	descr = N_Gram_TATCA
cnt = 130	feature = 569	correl = -0.0263588	descr = N_Gram_GAGTT
cnt = 131	feature = 583	correl = 0.0556304	descr = N_Gram_GCAAC
cnt = 132	feature = 677	correl = -0.0235753	descr = N_Gram_GGGCT
cnt = 133	feature = 914	correl = 0.0643269	descr = N_Gram_TTGAA
cnt = 134	feature = 518	correl = -0.0535952	descr = N_Gram_CTGAG
cnt = 135	feature = 405	correl = -0.0566775	descr = N_Gram_CCCGC
cnt = 136	feature = 42	correl = -0.032372	descr = Position_Specific_Bin_Base_14_Base_C
cnt = 137	feature = 479	correl = -0.038447	descr = N_Gram_CGGTC
cnt = 138	feature = 214	correl = 0.0630837	descr = N_Gram_ACAGT
cnt = 139	feature = 39	correl = 0.0521174	descr = Position_Specific_Bin_Base_13_Base_A
cnt = 140	feature = 593	correl = 0.0347099	descr = N_Gram_GCATT
cnt = 141	feature = 769	correl = 0.0280791	descr = N_Gram_TAGGC
cnt = 142	feature = 775	correl = 0.0456487	descr = N_Gram_TATAG
cnt = 143	feature = 786	correl = 0.0221044	descr = N_Gram_TATTG
cnt = 144	feature = 501	correl = 0.0721006	descr = N_Gram_CTAGC
cnt = 145	feature = 600	correl = -0.0819392	descr = N_Gram_GCCCA
cnt = 146	feature = 618	correl = -0.0390051	descr = N_Gram_GCGGA
cnt = 147	feature = 343	correl = -0.0228021	descr = N_Gram_CACCG
cnt = 148	feature = 739	correl = 0.0563375	descr = N_Gram_TAAAC
cnt = 149	feature = 623	correl = -0.0863611	descr = N_Gram_GCGTC
cnt = 150	feature = 244	correl = -0.0432176	descr = N_Gram_ACTGC
cnt = 151	feature = 415	correl = -0.0672884	descr = N_Gram_CCGAT
cnt = 152	feature = 832	correl = 0.0456743	descr = N_Gram_TCTCT
cnt = 153	feature = 675	correl = -0.100407	descr = N_Gram_GGGCC
cnt = 154	feature = 759	correl = 0.068002	descr = N_Gram_TACTA
cnt = 155	feature = 687	correl = 0.0273535	descr = N_Gram_GGTAC
cnt = 156	feature = 540	correl = -0.0549028	descr = N_Gram_GAAGA
cnt = 157	feature = 347	correl = -0.0354675	descr = N_Gram_CACGG
cnt = 158	feature = 6	correl = -0.0394958	descr = Position_Specific_Bin_Base_2_Base_A
cnt = 159	feature = 925	correl = 0.0239669	descr = N_Gram_TTGTC
cnt = 160	feature = 875	correl = 0.029628	descr = N_Gram_TGTAT
cnt = 161	feature = 402	correl = -0.040172	descr = N_Gram_CCCCT
cnt = 162	feature = 930	correl = 0.0632982	descr = N_Gram_TTTAG
cnt = 163	feature = 307	correl = 0.0564554	descr = N_Gram_ATGAG
cnt = 164	feature = 249	correl = -0.0220244	descr = N_Gram_AGACC
cnt = 165	feature = 396	correl = -0.0214254	descr = N_Gram_CCCAA
cnt = 166	feature = 749	correl = 0.0655212	descr = N_Gram_TAATT
cnt = 167	feature = 642	correl = -0.0227463	descr = N_Gram_GGAAC
cnt = 168	feature = 565	correl = -0.073255	descr = N_Gram_GAGGC
cnt = 169	feature = 943	correl = 0.0354029	descr = N_Gram_TTTTG
cnt = 170	feature = 262	correl = 0.0321154	descr = N_Gram_AGCTT
cnt = 171	feature = 63	correl = 0.0544667	descr = Position_Specific_Bin_Base_19_Base_T
cnt = 172	feature = 553	correl = -0.0301663	descr = N_Gram_GACGG
cnt = 173	feature = 598	correl = -0.0262613	descr = N_Gram_GCCAT
cnt = 174	feature = 270	correl = -0.0227126	descr = N_Gram_AGGTG
cnt = 175	feature = 67	correl = 0.107189	descr = Position_Specific_Bin_Base_20_Base_T
cnt = 176	feature = 858	correl = 0.0511987	descr = N_Gram_TGCGA
cnt = 177	feature = 11	correl = 0.0690295	descr = Position_Specific_Bin_Base_3_Base_G
cnt = 178	feature = 557	correl = 0.044337	descr = N_Gram_GACTG
cnt = 179	feature = 260	correl = -0.0315008	descr = N_Gram_AGCGT
cnt = 180	feature = 555	correl = 0.0702169	descr = N_Gram_GACTA
cnt = 181	feature = 484	correl = -0.0462418	descr = N_Gram_CGTCC
cnt = 182	feature = 815	correl = 0.0530325	descr = N_Gram_TCGCA
cnt = 183	feature = 616	correl = -0.0555637	descr = N_Gram_GCGCT
cnt = 184	feature = 740	correl = 0.0220367	descr = N_Gram_TAAAG
cnt = 185	feature = 820	correl = -0.0262676	descr = N_Gram_TCGGC
cnt = 186	feature = 813	correl = 0.0308208	descr = N_Gram_TCGAG
cnt = 187	feature = 696	correl = -0.0593672	descr = N_Gram_GGTTG
cnt = 188	feature = 306	correl = -0.0227831	descr = N_Gram_ATGAC
cnt = 189	feature = 850	correl = 0.028196	descr = N_Gram_TGATT
cnt = 190	feature = 25	correl = -0.0956516	descr = Position_Specific_Bin_Base_8_Base_C
cnt = 191	feature = 734	correl = 0.0341291	descr = N_Gram_GTTTC
cnt = 192	feature = 586	correl = -0.0472726	descr = N_Gram_GCACC
cnt = 193	feature = 286	correl = 0.0294834	descr = N_Gram_ATATA
cnt = 194	feature = 680	correl = -0.0696925	descr = N_Gram_GGGGC
cnt = 195	feature = 294	correl = 0.0624627	descr = N_Gram_ATCCA
cnt = 196	feature = 541	correl = -0.0349037	descr = N_Gram_GAAGC
cnt = 197	feature = 729	correl = -0.0497275	descr = N_Gram_GTTAG
cnt = 198	feature = 566	correl = -0.0384571	descr = N_Gram_GAGGG
cnt = 199	feature = 511	correl = 0.0278845	descr = N_Gram_CTCAT
cnt = 200	feature = 413	correl = -0.0467503	descr = N_Gram_CCGAC
cnt = 201	feature = 18	correl = 0.0603946	descr = Position_Specific_Bin_Base_5_Base_T
cnt = 202	feature = 398	correl = -0.0753719	descr = N_Gram_CCCAT
cnt = 203	feature = 160	correl = -0.0901814	descr = Fold_of_Target_NoBeginbrace_noends_Pos_20
cnt = 204	feature = 791	correl = 0.0510623	descr = N_Gram_TCAAC
cnt = 205	feature = 1	correl = 0.115975	descr = Position_Specific_Bin_Base_0_Base_C
cnt = 206	feature = 47	correl = -0.0268652	descr = Position_Specific_Bin_Base_15_Base_T
cnt = 207	feature = 880	correl = 0.069089	descr = N_Gram_TGTGT
cnt = 208	feature = 276	correl = 0.0468562	descr = N_Gram_AGTGA
cnt = 209	feature = 722	correl = -0.0487883	descr = N_Gram_GTGGA
cnt = 210	feature = 686	correl = 0.040743	descr = N_Gram_GGTAA
cnt = 211	feature = 16	correl = 0.0292485	descr = Position_Specific_Bin_Base_4_Base_T
cnt = 212	feature = 264	correl = -0.0586054	descr = N_Gram_AGGAG
cnt = 213	feature = 500	correl = 0.0258957	descr = N_Gram_CTAGA
cnt = 214	feature = 805	correl = -0.0301254	descr = N_Gram_TCCCG
cnt = 215	feature = 4	correl = -0.025699	descr = Position_Specific_Bin_Base_1_Base_C
cnt = 216	feature = 54	correl = -0.045521	descr = Position_Specific_Bin_Base_17_Base_G
cnt = 217	feature = 254	correl = -0.0434407	descr = N_Gram_AGATG
cnt = 218	feature = 462	correl = -0.0671136	descr = N_Gram_CGCGG
cnt = 219	feature = 341	correl = -0.0371897	descr = N_Gram_CACAT
cnt = 220	feature = 414	correl = -0.050809	descr = N_Gram_CCGAG
cnt = 221	feature = 631	correl = 0.0434217	descr = N_Gram_GCTCT
cnt = 222	feature = 869	correl = -0.0405617	descr = N_Gram_TGGGA
cnt = 223	feature = 931	correl = 0.0269124	descr = N_Gram_TTTAT
cnt = 224	feature = 359	correl = 0.0214134	descr = N_Gram_CAGCT
cnt = 225	feature = 315	correl = 0.0223458	descr = N_Gram_ATGTC
cnt = 226	feature = 365	correl = 0.0379052	descr = N_Gram_CAGTT
cnt = 227	feature = 37	correl = 0.0359216	descr = Position_Specific_Bin_Base_12_Base_A
cnt = 228	feature = 679	correl = -0.0558781	descr = N_Gram_GGGGA
cnt = 229	feature = 59	correl = 0.0331232	descr = Position_Specific_Bin_Base_18_Base_T
cnt = 230	feature = 843	correl = 0.0383422	descr = N_Gram_TGAAC
cnt = 231	feature = 327	correl = 0.0454373	descr = N_Gram_ATTGT
cnt = 232	feature = 838	correl = 0.0223697	descr = N_Gram_TCTTG
cnt = 233	feature = 21	correl = -0.125311	descr = Position_Specific_Bin_Base_7_Base_C
cnt = 234	feature = 346	correl = -0.0367661	descr = N_Gram_CACGA
cnt = 235	feature = 562	correl = -0.0540257	descr = N_Gram_GAGCC
cnt = 236	feature = 325	correl = 0.024741	descr = N_Gram_ATTGC
cnt = 237	feature = 725	correl = -0.023903	descr = N_Gram_GTGGT
cnt = 238	feature = 939	correl = 0.051637	descr = N_Gram_TTTGT
cnt = 239	feature = 826	correl = 0.0585632	descr = N_Gram_TCTAC
cnt = 240	feature = 792	correl = 0.0238105	descr = N_Gram_TCAAG
cnt = 241	feature = 303	correl = 0.0489401	descr = N_Gram_ATCTG
cnt = 242	feature = 845	correl = 0.034042	descr = N_Gram_TGAAT
cnt = 243	feature = 299	correl = 0.0494741	descr = N_Gram_ATCGA
cnt = 244	feature = 412	correl = -0.0570658	descr = N_Gram_CCGAA
cnt = 245	feature = 514	correl = -0.0519124	descr = N_Gram_CTCGT
cnt = 246	feature = 713	correl = 0.0719565	descr = N_Gram_GTCGT
cnt = 247	feature = 597	correl = -0.0684797	descr = N_Gram_GCCAG
cnt = 248	feature = 654	correl = -0.0675656	descr = N_Gram_GGCAA
cnt = 249	feature = 66	correl = -0.166724	descr = Position_Specific_Bin_Base_20_Base_G
cnt = 250	feature = 51	correl = 0.0300669	descr = Position_Specific_Bin_Base_16_Base_T
cnt = 251	feature = 848	correl = 0.0590968	descr = N_Gram_TGATA
cnt = 252	feature = 401	correl = -0.0644952	descr = N_Gram_CCCCG
cnt = 253	feature = 704	correl = 0.042001	descr = N_Gram_GTCAA
cnt = 254	feature = 29	correl = 0.0751094	descr = Position_Specific_Bin_Base_10_Base_A
cnt = 255	feature = 614	correl = -0.0323682	descr = N_Gram_GCGCC
cnt = 256	feature = 667	correl = -0.0591007	descr = N_Gram_GGCTG
cnt = 257	feature = 807	correl = 0.0693504	descr = N_Gram_TCCTA
cnt = 258	feature = 522	correl = 0.0473386	descr = N_Gram_CTGGA
cnt = 259	feature = 319	correl = 0.0301148	descr = N_Gram_ATTAG
cnt = 260	feature = 14	correl = -0.0774296	descr = Position_Specific_Bin_Base_4_Base_C
cnt = 261	feature = 794	correl = -0.0571914	descr = N_Gram_TCACG
cnt = 262	feature = 596	correl = -0.0306873	descr = N_Gram_GCCAC
cnt = 263	feature = 853	correl = 0.0411271	descr = N_Gram_TGCAT
cnt = 264	feature = 724	correl = -0.0569172	descr = N_Gram_GTGGG
cnt = 265	feature = 41	correl = 0.103117	descr = Position_Specific_Bin_Base_14_Base_A
cnt = 266	feature = 213	correl = 0.0466279	descr = N_Gram_ACAGC
cnt = 267	feature = 362	correl = -0.0908184	descr = N_Gram_CAGGG
cnt = 268	feature = 629	correl = -0.0487211	descr = N_Gram_GCTCC
cnt = 269	feature = 312	correl = -0.0323597	descr = N_Gram_ATGGG
cnt = 270	feature = 354	correl = -0.0562179	descr = N_Gram_CAGAG
cnt = 271	feature = 10	correl = 0.0264599	descr = Position_Specific_Bin_Base_3_Base_A
cnt = 272	feature = 856	correl = -0.0304017	descr = N_Gram_TGCCG
cnt = 273	feature = 643	correl = -0.0495624	descr = N_Gram_GGAAG
cnt = 274	feature = 313	correl = -0.0458542	descr = N_Gram_ATGGT
cnt = 275	feature = 383	correl = -0.0355436	descr = N_Gram_CCAAA
cnt = 276	feature = 58	correl = -0.0471093	descr = Position_Specific_Bin_Base_18_Base_G
cnt = 277	feature = 62	correl = -0.121985	descr = Position_Specific_Bin_Base_19_Base_G
cnt = 278	feature = 909	correl = 0.0340897	descr = N_Gram_TTCTC
cnt = 279	feature = 498	correl = 0.080078	descr = N_Gram_CTACT
cnt = 280	feature = 690	correl = -0.0753693	descr = N_Gram_GGTCC
cnt = 281	feature = 33	correl = -0.0370236	descr = Position_Specific_Bin_Base_11_Base_A
cnt = 282	feature = 344	correl = -0.0424058	descr = N_Gram_CACCT
cnt = 283	feature = 257	correl = -0.0523699	descr = N_Gram_AGCCC
cnt = 284	feature = 568	correl = 0.0652483	descr = N_Gram_GAGTC
cnt = 285	feature = 2	correl = -0.149004	descr = Position_Specific_Bin_Base_0_Base_G
cnt = 286	feature = 712	correl = -0.0257375	descr = N_Gram_GTCGG
cnt = 287	feature = 852	correl = 0.0242315	descr = N_Gram_TGCAA
cnt = 288	feature = 105	correl = -0.0713483	descr = Fold_of_RNAi_Sequence_Pos_14
cnt = 289	feature = 353	correl = -0.0484931	descr = N_Gram_CAGAC
cnt = 290	feature = 241	correl = 0.0424518	descr = N_Gram_ACTCT
cnt = 291	feature = 326	correl = 0.0417219	descr = N_Gram_ATTGG
cnt = 292	feature = 421	correl = -0.0295375	descr = N_Gram_CCGGT
cnt = 293	feature = 217	correl = 0.0638831	descr = N_Gram_ACATG
cnt = 294	feature = 526	correl = 0.0387593	descr = N_Gram_CTGTT
cnt = 295	feature = 348	correl = -0.0333731	descr = N_Gram_CACGT
cnt = 296	feature = 461	correl = -0.0744575	descr = N_Gram_CGCGC
cnt = 297	feature = 855	correl = -0.0620522	descr = N_Gram_TGCCC
cnt = 298	feature = 7	correl = 0.0485481	descr = Position_Specific_Bin_Base_2_Base_C
cnt = 299	feature = 38	correl = -0.0305606	descr = Position_Specific_Bin_Base_12_Base_C
cnt = 300	feature = 288	correl = 0.0380449	descr = N_Gram_ATATG
cnt = 301	feature = 391	correl = -0.0474574	descr = N_Gram_CCAGG
cnt = 302	feature = 470	correl = -0.0442828	descr = N_Gram_CGGCA
cnt = 303	feature = 787	correl = 0.0526529	descr = N_Gram_TATTT
cnt = 304	feature = 908	correl = 0.0481384	descr = N_Gram_TTCTA
cnt = 305	feature = 746	correl = 0.0588583	descr = N_Gram_TAAGG
cnt = 306	feature = 806	correl = -0.0223165	descr = N_Gram_TCCGC
cnt = 307	feature = 535	correl = 0.0520587	descr = N_Gram_CTTGT
cnt = 308	feature = 664	correl = -0.0784959	descr = N_Gram_GGCGG
cnt = 309	feature = 297	correl = 0.0320139	descr = N_Gram_ATCCT
cnt = 310	feature = 849	correl = -0.0272473	descr = N_Gram_TGATG
cnt = 311	feature = 24	correl = 0.0466216	descr = Position_Specific_Bin_Base_8_Base_A
cnt = 312	feature = 723	correl = -0.0844981	descr = N_Gram_GTGGC
cnt = 313	feature = 941	correl = 0.0405319	descr = N_Gram_TTTTA
cnt = 314	feature = 5	correl = -0.087233	descr = Position_Specific_Bin_Base_1_Base_G
cnt = 315	feature = 292	correl = 0.045923	descr = N_Gram_ATCAA
cnt = 316	feature = 860	correl = -0.0350527	descr = N_Gram_TGCGG
cnt = 317	feature = 744	correl = 0.0525632	descr = N_Gram_TAAGA
cnt = 318	feature = 12	correl = -0.0905711	descr = Position_Specific_Bin_Base_3_Base_T
cnt = 319	feature = 901	correl = 0.0285924	descr = N_Gram_TTCCA
cnt = 320	feature = 429	correl = -0.0301082	descr = N_Gram_CCTCC
cnt = 321	feature = 735	correl = 0.0448085	descr = N_Gram_GTTTG
cnt = 322	feature = 358	correl = -0.0331896	descr = N_Gram_CAGCG
cnt = 323	feature = 251	correl = -0.0296806	descr = N_Gram_AGAGG
cnt = 324	feature = 793	correl = 0.0363551	descr = N_Gram_TCACC
cnt = 325	feature = 821	correl = -0.089796	descr = N_Gram_TCGGG
cnt = 326	feature = 650	correl = -0.0375351	descr = N_Gram_GGATG
cnt = 327	feature = 226	correl = -0.0433375	descr = N_Gram_ACCGG
cnt = 328	feature = 768	correl = 0.0763828	descr = N_Gram_TAGCT
cnt = 329	feature = 699	correl = 0.0440671	descr = N_Gram_GTAAA
cnt = 330	feature = 30	correl = -0.0643965	descr = Position_Specific_Bin_Base_10_Base_C
cnt = 331	feature = 409	correl = -0.0689958	descr = N_Gram_CCCTG
cnt = 332	feature = 785	correl = 0.0477788	descr = N_Gram_TATTC
cnt = 333	feature = 753	correl = 0.0331521	descr = N_Gram_TACAT
cnt = 334	feature = 23	correl = 0.0617399	descr = Position_Specific_Bin_Base_7_Base_T
cnt = 335	feature = 648	correl = -0.0673989	descr = N_Gram_GGAGC
cnt = 336	feature = 44	correl = 0.0800737	descr = Position_Specific_Bin_Base_14_Base_T
cnt = 337	feature = 376	correl = -0.0467956	descr = N_Gram_CATGG
cnt = 338	feature = 658	correl = -0.0849963	descr = N_Gram_GGCCA
cnt = 339	feature = 545	correl = 0.030455	descr = N_Gram_GAATT
cnt = 340	feature = 245	correl = 0.049208	descr = N_Gram_ACTGT
cnt = 341	feature = 537	correl = 0.0478089	descr = N_Gram_CTTTG
cnt = 342	feature = 538	correl = 0.0415734	descr = N_Gram_GAACA
cnt = 343	feature = 665	correl = -0.0635887	descr = N_Gram_GGCGT
cnt = 344	feature = 282	correl = 0.0279124	descr = N_Gram_ATAGA
cnt = 345	feature = 334	correl = 0.0770712	descr = N_Gram_CAACA
cnt = 346	feature = 57	correl = -0.0308477	descr = Position_Specific_Bin_Base_18_Base_C
cnt = 347	feature = 243	correl = 0.0668477	descr = N_Gram_ACTGA
cnt = 348	feature = 542	correl = 0.0379173	descr = N_Gram_GAAGG
cnt = 349	feature = 732	correl = -0.0280142	descr = N_Gram_GTTGG
cnt = 350	feature = 828	correl = 0.027499	descr = N_Gram_TCTAT
cnt = 351	feature = 804	correl = -0.0483755	descr = N_Gram_TCCCC
cnt = 352	feature = 878	correl = 0.0302164	descr = N_Gram_TGTCT
cnt = 353	feature = 60	correl = 0.186379	descr = Position_Specific_Bin_Base_19_Base_A
cnt = 354	feature = 255	correl = 0.0544833	descr = N_Gram_AGCAT
cnt = 355	feature = 859	correl = -0.0313473	descr = N_Gram_TGCGC
cnt = 356	feature = 709	correl = -0.0427077	descr = N_Gram_GTCCT
cnt = 357	feature = 45	correl = 0.0726704	descr = Position_Specific_Bin_Base_15_Base_A
cnt = 358	feature = 340	correl = 0.0449867	descr = N_Gram_CACAG
cnt = 359	feature = 475	correl = -0.0574165	descr = N_Gram_CGGGC
cnt = 360	feature = 534	correl = -0.0303832	descr = N_Gram_CTTGG
cnt = 361	feature = 539	correl = -0.0257564	descr = N_Gram_GAACT
cnt = 362	feature = 689	correl = 0.0294191	descr = N_Gram_GGTCA
cnt = 363	feature = 517	correl = 0.0332127	descr = N_Gram_CTCTT
cnt = 364	feature = 886	correl = 0.0275041	descr = N_Gram_TTAC
cnt = 365	feature = 417	correl = -0.0374225	descr = N_Gram_CCGCA
cnt = 366	feature = 9	correl = -0.132636	descr = Position_Specific_Bin_Base_2_Base_T
cnt = 367	feature = 802	correl = 0.0463357	descr = N_Gram_TCCAT
cnt = 368	feature = 420	correl = -0.105278	descr = N_Gram_CCGGC
cnt = 369	feature = 707	correl = -0.0546243	descr = N_Gram_GTCCC
cnt = 370	feature = 574	correl = -0.0551676	descr = N_Gram_GATGG
cnt = 371	feature = 672	correl = -0.0712699	descr = N_Gram_GGGAG
cnt = 372	feature = 770	correl = 0.0311814	descr = N_Gram_TAGT
cnt = 373	feature = 608	correl = -0.0652143	descr = N_Gram_GCCTC
cnt = 374	feature = 218	correl = 0.0228651	descr = N_Gram_ACATT
cnt = 375	feature = 798	correl = 0.0595063	descr = N_Gram_TCATC
cnt = 376	feature = 549	correl = -0.0503747	descr = N_Gram_GACCA
cnt = 377	feature = 53	correl = -0.0567571	descr = Position_Specific_Bin_Base_17_Base_C
cnt = 378	feature = 587	correl = -0.0303984	descr = N_Gram_GCACG
cnt = 379	feature = 601	correl = -0.0672123	descr = N_Gram_GCCCC
cnt = 380	feature = 717	correl = 0.0222469	descr = N_Gram_GTGAA
cnt = 381	feature = 681	correl = -0.0474961	descr = N_Gram_GGGGT
cnt = 382	feature = 443	correl = -0.0696777	descr = N_Gram_CGAAG
cnt = 383	feature = 521	correl = -0.0463751	descr = N_Gram_CTGCC
cnt = 384	feature = 32	correl = 0.0604756	descr = Position_Specific_Bin_Base_10_Base_T
cnt = 385	feature = 252	correl = 0.0513958	descr = N_Gram_AGAGT
cnt = 386	feature = 924	correl = 0.0491223	descr = N_Gram_TTGTA
cnt = 387	feature = 839	correl = 0.0490872	descr = N_Gram_TCTTT
cnt = 388	feature = 361	correl = -0.0254	descr = N_Gram_CAGGA
cnt = 389	feature = 674	correl = -0.0436008	descr = N_Gram_GGGCA
cnt = 390	feature = 438	correl = 0.024213	descr = N_Gram_CCTTG
cnt = 391	feature = 646	correl = 0.0343512	descr = N_Gram_GGACT
cnt = 392	feature = 8	correl = 0.121431	descr = Position_Specific_Bin_Base_2_Base_G
cnt = 393	feature = 552	correl = -0.026832	descr = N_Gram_GACG
cnt = 394	feature = 592	correl = 0.0331446	descr = N_Gram_GCATC
cnt = 395	feature = 567	correl = -0.0273815	descr = N_Gram_GAGGT
cnt = 396	feature = 207	correl = 0.0592603	descr = N_Gram_ACAAA
cnt = 397	feature = 65	correl = -0.314465	descr = Position_Specific_Bin_Base_20_Base_C
cnt = 398	feature = 938	correl = 0.0467413	descr = N_Gram_TTTGG
cnt = 399	feature = 473	correl = -0.0387336	descr = N_Gram_CGGCT
cnt = 400	feature = 513	correl = -0.0627936	descr = N_Gram_CTCGG
cnt = 401	feature = 450	correl = -0.0317254	descr = N_Gram_CGAT
cnt = 402	feature = 268	correl = -0.107954	descr = N_Gram_AGGGC
cnt = 403	feature = 902	correl = 0.0333016	descr = N_Gram_TTCCT
cnt = 404	feature = 606	correl = -0.0284797	descr = N_Gram_GCCGC
cnt = 405	feature = 48	correl = 0.072842	descr = Position_Specific_Bin_Base_16_Base_A
cnt = 406	feature = 26	correl = 0.0674224	descr = Position_Specific_Bin_Base_8_Base_T
cnt = 407	feature = 519	correl = 0.036844	descr = N_Gram_CTGAT
cnt = 408	feature = 899	correl = 0.0384065	descr = N_Gram_TTCAT
cnt = 409	feature = 210	correl = 0.0216829	descr = N_Gram_ACAC
cnt = 410	feature = 35	correl = -0.0441961	descr = Position_Specific_Bin_Base_11_Base_G
cnt = 411	feature = 491	correl = -0.0344148	descr = N_Gram_CGTTG
cnt = 412	feature = 942	correl = 0.0258921	descr = N_Gram_TTTTC
cnt = 413	feature = 43	correl = -0.150597	descr = Position_Specific_Bin_Base_14_Base_G
cnt = 414	feature = 865	correl = -0.0745478	descr = N_Gram_TGGCC
cnt = 415	feature = 834	correl = 0.0838988	descr = N_Gram_TCTGC
cnt = 416	feature = 56	correl = 0.0434344	descr = Position_Specific_Bin_Base_18_Base_A
cnt = 417	feature = 937	correl = 0.0667574	descr = N_Gram_TTTGA
cnt = 418	feature = 835	correl = 0.0462213	descr = N_Gram_TCTGG
cnt = 419	feature = 379	correl = 0.0736468	descr = N_Gram_CATTA
cnt = 420	feature = 494	correl = 0.0362264	descr = N_Gram_CTAA
cnt = 421	feature = 814	correl = 0.0515517	descr = N_Gram_TCGC
cnt = 422	feature = 754	correl = 0.0224258	descr = N_Gram_TACC
cnt = 423	feature = 222	correl = -0.0801998	descr = N_Gram_ACCAC
cnt = 424	feature = 676	correl = -0.0685002	descr = N_Gram_GGGCG
cnt = 425	feature = 15	correl = -0.0248418	descr = Position_Specific_Bin_Base_4_Base_G
cnt = 426	feature = 248	correl = 0.0600727	descr = N_Gram_AGACA
cnt = 427	feature = 17	correl = -0.0698688	descr = Position_Specific_Bin_Base_5_Base_C
cnt = 428	feature = 531	correl = 0.0342276	descr = N_Gram_CTTCT
cnt = 429	feature = 589	correl = -0.0564918	descr = N_Gram_GCAGA
cnt = 430	feature = 228	correl = -0.0374129	descr = N_Gram_ACGA
cnt = 431	feature = 812	correl = 0.0256743	descr = N_Gram_TCGA
cnt = 432	feature = 922	correl = 0.0312987	descr = N_Gram_TTGGT
cnt = 433	feature = 718	correl = -0.0530371	descr = N_Gram_GTGC
cnt = 434	feature = 49	correl = -0.0375101	descr = Position_Specific_Bin_Base_16_Base_C
cnt = 435	feature = 40	correl = -0.0300238	descr = Position_Specific_Bin_Base_13_Base_G
cnt = 436	feature = 428	correl = -0.0345836	descr = N_Gram_CCTCA
cnt = 437	feature = 305	correl = 0.0243452	descr = N_Gram_ATGAA
cnt = 438	feature = 239	correl = 0.0458387	descr = N_Gram_ACTA
cnt = 439	feature = 927	correl = 0.0500436	descr = N_Gram_TTGTT
cnt = 440	feature = 867	correl = -0.0242382	descr = N_Gram_TGGCT
cnt = 441	feature = 423	correl = 0.0676335	descr = N_Gram_CCTA
cnt = 442	feature = 611	correl = 0.0222167	descr = N_Gram_GCGA
cnt = 443	feature = 726	correl = 0.0353063	descr = N_Gram_GTGT
cnt = 444	feature = 605	correl = -0.0426898	descr = N_Gram_GCCGA
cnt = 445	feature = 308	correl = 0.0222204	descr = N_Gram_ATGC
cnt = 446	feature = 289	correl = 0.0697248	descr = N_Gram_ATATT
cnt = 447	feature = 46	correl = -0.0396743	descr = Position_Specific_Bin_Base_15_Base_G
cnt = 448	feature = 382	correl = -0.0242112	descr = N_Gram_CCAA
cnt = 449	feature = 298	correl = 0.0551585	descr = N_Gram_ATCG
cnt = 450	feature = 31	correl = -0.0680806	descr = Position_Specific_Bin_Base_10_Base_G
cnt = 451	feature = 20	correl = 0.0895751	descr = Position_Specific_Bin_Base_7_Base_A
cnt = 452	feature = 603	correl = -0.0766338	descr = N_Gram_GCCCT
cnt = 453	feature = 649	correl = -0.068136	descr = N_Gram_GGAGG
cnt = 454	feature = 637	correl = 0.0277467	descr = N_Gram_GCTTG
cnt = 455	feature = 766	correl = 0.0691331	descr = N_Gram_TAGC
cnt = 456	feature = 356	correl = -0.0397722	descr = N_Gram_CAGCA
cnt = 457	feature = 483	correl = -0.0419615	descr = N_Gram_CGTC
cnt = 458	feature = 435	correl = -0.0397982	descr = N_Gram_CCTGG
cnt = 459	feature = 910	correl = 0.0886276	descr = N_Gram_TTCTG
cnt = 460	feature = 404	correl = -0.102458	descr = N_Gram_CCCGA
cnt = 461	feature = 808	correl = -0.0282311	descr = N_Gram_TCCTC
cnt = 462	feature = 233	correl = -0.0396127	descr = N_Gram_ACGG
cnt = 463	feature = 573	correl = -0.0342133	descr = N_Gram_GATGA
cnt = 464	feature = 627	correl = 0.0242534	descr = N_Gram_GCTA
cnt = 465	feature = 894	correl = 0.0632874	descr = N_Gram_TTAT
cnt = 466	feature = 363	correl = 0.0354459	descr = N_Gram_CAGT
cnt = 467	feature = 373	correl = 0.0689883	descr = N_Gram_CATCT
cnt = 468	feature = 460	correl = -0.0799099	descr = N_Gram_CGCG
cnt = 469	feature = 703	correl = 0.0219135	descr = N_Gram_GTCA
cnt = 470	feature = 883	correl = 0.0585108	descr = N_Gram_TGTTT
cnt = 471	feature = 911	correl = 0.0487574	descr = N_Gram_TTCTT
cnt = 472	feature = 913	correl = 0.0472392	descr = N_Gram_TTGA
cnt = 473	feature = 903	correl = 0.0305584	descr = N_Gram_TTCG
cnt = 474	feature = 69	correl = 0.0957329	descr = Gibbs_of_Target_Sequence__Pos_0_Step_1
cnt = 475	feature = 595	correl = -0.0541695	descr = N_Gram_GCCA
cnt = 476	feature = 659	correl = -0.118317	descr = N_Gram_GGCCC
cnt = 477	feature = 663	correl = -0.0692142	descr = N_Gram_GGCGC
cnt = 478	feature = 822	correl = 0.0502377	descr = N_Gram_TCGT
cnt = 479	feature = 758	correl = 0.0533932	descr = N_Gram_TACT
cnt = 480	feature = 879	correl = 0.0479098	descr = N_Gram_TGTG
cnt = 481	feature = 876	correl = 0.0407919	descr = N_Gram_TGTC
cnt = 482	feature = 743	correl = 0.0783267	descr = N_Gram_TAAG
cnt = 483	feature = 837	correl = 0.0416517	descr = N_Gram_TCTTC
cnt = 484	feature = 935	correl = 0.0587185	descr = N_Gram_TTTCT
cnt = 485	feature = 685	correl = 0.0285067	descr = N_Gram_GGTA
cnt = 486	feature = 464	correl = -0.0376948	descr = N_Gram_CGCT
cnt = 487	feature = 554	correl = 0.0274279	descr = N_Gram_GACT
cnt = 488	feature = 716	correl = 0.0246195	descr = N_Gram_GTGA
cnt = 489	feature = 790	correl = 0.0251601	descr = N_Gram_TCAA
cnt = 490	feature = 258	correl = -0.0599502	descr = N_Gram_AGCG
cnt = 491	feature = 872	correl = 0.0527287	descr = N_Gram_TGTA
cnt = 492	feature = 281	correl = 0.0420683	descr = N_Gram_ATAG
cnt = 493	feature = 780	correl = 0.0603612	descr = N_Gram_TATG
cnt = 494	feature = 590	correl = 0.0316297	descr = N_Gram_GCAT
cnt = 495	feature = 392	correl = -0.0254181	descr = N_Gram_CCAT
cnt = 496	feature = 291	correl = 0.0265346	descr = N_Gram_ATCA
cnt = 497	feature = 206	correl = 0.082947	descr = N_Gram_ACAA
cnt = 498	feature = 478	correl = -0.0492675	descr = N_Gram_CGGT
cnt = 499	feature = 273	correl = 0.0467547	descr = N_Gram_AGTC
cnt = 500	feature = 444	correl = -0.0480589	descr = N_Gram_CGAC
cnt = 501	feature = 525	correl = 0.0367983	descr = N_Gram_CTGT
cnt = 502	feature = 634	correl = -0.052814	descr = N_Gram_GCTGC
cnt = 503	feature = 489	correl = -0.0451464	descr = N_Gram_CGTT
cnt = 504	feature = 694	correl = -0.0309818	descr = N_Gram_GGTT
cnt = 505	feature = 317	correl = 0.0534439	descr = N_Gram_ATTA
cnt = 506	feature = 256	correl = -0.0492856	descr = N_Gram_AGCC
cnt = 507	feature = 293	correl = 0.0466218	descr = N_Gram_ATCC
cnt = 508	feature = 515	correl = 0.0239029	descr = N_Gram_CTCT
cnt = 509	feature = 499	correl = 0.0474849	descr = N_Gram_CTAG
cnt = 510	feature = 536	correl = 0.034074	descr = N_Gram_CTTT
cnt = 511	feature = 773	correl = 0.0735248	descr = N_Gram_TATA
cnt = 512	feature = 324	correl = 0.0582726	descr = N_Gram_ATTG
cnt = 513	feature = 678	correl = -0.0914356	descr = N_Gram_GGGG
cnt = 514	feature = 751	correl = 0.0475776	descr = N_Gram_TACA
cnt = 515	feature = 220	correl = -0.043601	descr = N_Gram_ACCA
cnt = 516	feature = 454	correl = -0.0333185	descr = N_Gram_CGCA
cnt = 517	feature = 622	correl = -0.0789832	descr = N_Gram_GCGT
cnt = 518	feature = 73	correl = 0.055138	descr = Gibbs_of_Target_Sequence__Pos_5_Step_1
cnt = 519	feature = 367	correl = -0.0277601	descr = N_Gram_CATA
cnt = 520	feature = 641	correl = -0.0309111	descr = N_Gram_GGAA
cnt = 521	feature = 698	correl = 0.0557043	descr = N_Gram_GTAA
cnt = 522	feature = 916	correl = 0.0424942	descr = N_Gram_TTGC
cnt = 523	feature = 900	correl = 0.0417864	descr = N_Gram_TTCC
cnt = 524	feature = 242	correl = 0.0556019	descr = N_Gram_ACTG
cnt = 525	feature = 323	correl = 0.0824691	descr = N_Gram_ATTCT
cnt = 526	feature = 929	correl = 0.0494664	descr = N_Gram_TTTA
cnt = 527	feature = 247	correl = 0.021392	descr = N_Gram_AGAC
cnt = 528	feature = 666	correl = -0.0431988	descr = N_Gram_GGCT
cnt = 529	feature = 653	correl = -0.0718658	descr = N_Gram_GGCA
cnt = 530	feature = 803	correl = -0.0360973	descr = N_Gram_TCCC
cnt = 531	feature = 721	correl = -0.102581	descr = N_Gram_GTGG
cnt = 532	feature = 432	correl = -0.0641635	descr = N_Gram_CCTG
cnt = 533	feature = 829	correl = 0.0518712	descr = N_Gram_TCTC
cnt = 534	feature = 436	correl = 0.0336197	descr = N_Gram_CCTT
cnt = 535	feature = 496	correl = 0.0703722	descr = N_Gram_CTAC
cnt = 536	feature = 572	correl = -0.0516235	descr = N_Gram_GATG
cnt = 537	feature = 385	correl = -0.044098	descr = N_Gram_CCAC
cnt = 538	feature = 636	correl = -0.0234813	descr = N_Gram_GCTT
cnt = 539	feature = 688	correl = -0.0292576	descr = N_Gram_GGTC
cnt = 540	feature = 70	correl = -0.0262017	descr = Gibbs_of_Target_Sequence__Pos_1_Step_1
cnt = 541	feature = 548	correl = -0.0716227	descr = N_Gram_GACC
cnt = 542	feature = 399	correl = -0.0824228	descr = N_Gram_CCCC
cnt = 543	feature = 310	correl = -0.0541684	descr = N_Gram_ATGG
cnt = 544	feature = 212	correl = 0.0479911	descr = N_Gram_ACAG
cnt = 545	feature = 632	correl = -0.0300766	descr = N_Gram_GCTG
cnt = 546	feature = 818	correl = -0.0474904	descr = N_Gram_TCGG
cnt = 547	feature = 345	correl = -0.0657349	descr = N_Gram_CACG
cnt = 548	feature = 304	correl = 0.0349646	descr = N_Gram_ATGA
cnt = 549	feature = 854	correl = -0.0416621	descr = N_Gram_TGCC
cnt = 550	feature = 355	correl = -0.0449203	descr = N_Gram_CAGC
cnt = 551	feature = 76	correl = 0.0868265	descr = Gibbs_of_Target_Sequence__Pos_8_Step_1
cnt = 552	feature = 360	correl = -0.0363601	descr = N_Gram_CAGG
cnt = 553	feature = 797	correl = 0.0594381	descr = N_Gram_TCAT
cnt = 554	feature = 419	correl = -0.0560018	descr = N_Gram_CCGG
cnt = 555	feature = 800	correl = 0.0348487	descr = N_Gram_TCCA
cnt = 556	feature = 825	correl = 0.0705032	descr = N_Gram_TCTA
cnt = 557	feature = 783	correl = 0.0613107	descr = N_Gram_TATT
cnt = 558	feature = 530	correl = 0.0230484	descr = N_Gram_CTTC
cnt = 559	feature = 691	correl = -0.0875028	descr = N_Gram_GGTG
cnt = 560	feature = 733	correl = 0.0576585	descr = N_Gram_GTTT
cnt = 561	feature = 842	correl = 0.0575139	descr = N_Gram_TGAA
cnt = 562	feature = 738	correl = 0.0466247	descr = N_Gram_TAAA
cnt = 563	feature = 706	correl = -0.0684849	descr = N_Gram_GTCC
cnt = 564	feature = 389	correl = -0.0658559	descr = N_Gram_CCAG
cnt = 565	feature = 923	correl = 0.076775	descr = N_Gram_TTGT
cnt = 566	feature = 285	correl = 0.0944682	descr = N_Gram_ATAT
cnt = 567	feature = 71	correl = -0.152	descr = Gibbs_of_Target_Sequence__Pos_2_Step_1
cnt = 568	feature = 72	correl = 0.112555	descr = Gibbs_of_Target_Sequence__Pos_4_Step_1
cnt = 569	feature = 321	correl = 0.0715683	descr = N_Gram_ATTC
cnt = 570	feature = 474	correl = -0.0799489	descr = N_Gram_CGGG
cnt = 571	feature = 864	correl = -0.0891574	descr = N_Gram_TGGC
cnt = 572	feature = 238	correl = 0.0372582	descr = N_Gram_ACT
cnt = 573	feature = 411	correl = -0.109209	descr = N_Gram_CCGA
cnt = 574	feature = 588	correl = -0.035098	descr = N_Gram_GCAG
cnt = 575	feature = 612	correl = -0.0716981	descr = N_Gram_GCGC
cnt = 576	feature = 697	correl = 0.0461802	descr = N_Gram_GTA
cnt = 577	feature = 80	correl = 0.0299313	descr = Gibbs_of_Target_Sequence__Pos_12_Step_1
cnt = 578	feature = 371	correl = 0.0466801	descr = N_Gram_CATC
cnt = 579	feature = 682	correl = -0.0551281	descr = N_Gram_GGGT
cnt = 580	feature = 940	correl = 0.0532314	descr = N_Gram_TTTT
cnt = 581	feature = 427	correl = -0.0904648	descr = N_Gram_CCTC
cnt = 582	feature = 881	correl = 0.066772	descr = N_Gram_TGTT
cnt = 583	feature = 657	correl = -0.132991	descr = N_Gram_GGCC
cnt = 584	feature = 79	correl = 0.0592207	descr = Gibbs_of_Target_Sequence__Pos_11_Step_1
cnt = 585	feature = 77	correl = 0.103143	descr = Gibbs_of_Target_Sequence__Pos_9_Step_1
cnt = 586	feature = 74	correl = 0.100983	descr = Gibbs_of_Target_Sequence__Pos_6_Step_1
cnt = 587	feature = 82	correl = 0.144853	descr = Gibbs_of_Target_Sequence__Pos_14_Step_1
cnt = 588	feature = 482	correl = -0.0344455	descr = N_Gram_CGT
cnt = 589	feature = 403	correl = -0.118682	descr = N_Gram_CCCG
cnt = 590	feature = 227	correl = -0.0689623	descr = N_Gram_ACG
cnt = 591	feature = 81	correl = 0.130389	descr = Gibbs_of_Target_Sequence__Pos_13_Step_1
cnt = 592	feature = 750	correl = 0.0584374	descr = N_Gram_TAC
cnt = 593	feature = 78	correl = 0.127807	descr = Gibbs_of_Target_Sequence__Pos_10_Step_1
cnt = 594	feature = 271	correl = 0.0428257	descr = N_Gram_AGT
cnt = 595	feature = 836	correl = 0.0687954	descr = N_Gram_TCTT
cnt = 596	feature = 662	correl = -0.111253	descr = N_Gram_GGCG
cnt = 597	feature = 841	correl = 0.0660654	descr = N_Gram_TGA
cnt = 598	feature = 290	correl = 0.0604277	descr = N_Gram_ATC
cnt = 599	feature = 811	correl = 0.0334402	descr = N_Gram_TCG
cnt = 600	feature = 219	correl = -0.0521815	descr = N_Gram_ACC
cnt = 601	feature = 907	correl = 0.0905695	descr = N_Gram_TTCT
cnt = 602	feature = 599	correl = -0.160816	descr = N_Gram_GCCC
cnt = 603	feature = 469	correl = -0.120052	descr = N_Gram_CGGC
cnt = 604	feature = 75	correl = 0.162294	descr = Gibbs_of_Target_Sequence__Pos_7_Step_1
cnt = 605	feature = 789	correl = 0.0376256	descr = N_Gram_TCA
cnt = 606	feature = 626	correl = -0.0248261	descr = N_Gram_GCT
cnt = 607	feature = 558	correl = -0.0516736	descr = N_Gram_GAG
cnt = 608	feature = 83	correl = 0.0950288	descr = Gibbs_of_Target_Sequence__Pos_15_Step_1
cnt = 609	feature = 715	correl = -0.0296755	descr = N_Gram_GTG
cnt = 610	feature = 580	correl = -0.0506229	descr = N_Gram_GCA
cnt = 611	feature = 640	correl = -0.0636014	descr = N_Gram_GGA
cnt = 612	feature = 871	correl = 0.0852761	descr = N_Gram_TGT
cnt = 613	feature = 493	correl = 0.100781	descr = N_Gram_CTA
cnt = 614	feature = 263	correl = -0.0243319	descr = N_Gram_AGG
cnt = 615	feature = 381	correl = -0.0647711	descr = N_Gram_CCA
cnt = 616	feature = 508	correl = -0.0304837	descr = N_Gram_CTC
cnt = 617	feature = 684	correl = -0.0535603	descr = N_Gram_GGT
cnt = 618	feature = 840	correl = 0.0420974	descr = N_Gram_TG
cnt = 619	feature = 366	correl = 0.0744898	descr = N_Gram_CAT
cnt = 620	feature = 394	correl = -0.138568	descr = N_Gram_CCC
cnt = 621	feature = 669	correl = -0.123415	descr = N_Gram_GGG
cnt = 622	feature = 279	correl = 0.0589813	descr = N_Gram_ATA
cnt = 623	feature = 527	correl = 0.0614366	descr = N_Gram_CTT
cnt = 624	feature = 863	correl = -0.0642514	descr = N_Gram_TGG
cnt = 625	feature = 772	correl = 0.133517	descr = N_Gram_TAT
cnt = 626	feature = 898	correl = 0.0844651	descr = N_Gram_TTC
cnt = 627	feature = 610	correl = -0.107375	descr = N_Gram_GCG
cnt = 628	feature = 788	correl = 0.0515367	descr = N_Gram_TC
cnt = 629	feature = 594	correl = -0.14343	descr = N_Gram_GCC
cnt = 630	feature = 799	correl = 0.0230676	descr = N_Gram_TCC
cnt = 631	feature = 928	correl = 0.110707	descr = N_Gram_TTT
cnt = 632	feature = 410	correl = -0.095464	descr = N_Gram_CCG
cnt = 633	feature = 639	correl = -0.128601	descr = N_Gram_GG
cnt = 634	feature = 316	correl = 0.11887	descr = N_Gram_ATT
cnt = 635	feature = 884	correl = 0.167019	descr = N_Gram_TT
cnt = 636	feature = 579	correl = -0.140383	descr = N_Gram_GC
cnt = 637	feature = 278	correl = 0.124512	descr = N_Gram_AT
cnt = 638	feature = 736	correl = 0.180171	descr = N_Gram_TA
cnt = 639	feature = 440	correl = -0.0977326	descr = N_Gram_CG
cnt = 640	feature = 68	correl = 0.296357	descr = Gibbs_of_Target_Sequence_
num rows = 2188
num_elements = 1402508
..*
optimization finished, #iter = 2088
nu = 0.194602
obj = -33.130229, rho = -0.796200
nSV = 964, nBSV = 95
num rows = 243
num_elements = 155763
*
optimization finished, #iter = 162
nu = 0.155158
obj = -3.390640, rho = -0.723570
nSV = 132, nBSV = 4
..*
optimization finished, #iter = 2088
nu = 0.194602
obj = -33.130229, rho = -0.796200
nSV = 964, nBSV = 95
CFS merit scores = 1.35248
CFS merit scores = 1.58469
CFS merit scores = 1.83245
CFS merit scores = 2.06381
CFS merit scores = 2.27507
CFS merit scores = 2.4673
CFS merit scores = 2.64563
CFS merit scores = 2.81232
CFS merit scores = 2.9696
CFS merit scores = 3.11834
CFS merit scores = 3.25881
CFS merit scores = 3.39171
CFS merit scores = 3.51773
CFS merit scores = 3.63808
CFS merit scores = 3.75387
CFS merit scores = 3.86526
CFS merit scores = 3.97088
CFS merit scores = 4.07184
CFS merit scores = 4.16954
CFS merit scores = 4.26319
CFS merit scores = 4.35368
CFS merit scores = 4.44124
CFS merit scores = 4.52608
CFS merit scores = 4.60745
CFS merit scores = 4.68587
CFS merit scores = 4.76099
CFS merit scores = 4.83355
CFS merit scores = 4.90405
CFS merit scores = 4.97263
CFS merit scores = 5.03838
CFS merit scores = 5.10223
CFS merit scores = 5.16352
CFS merit scores = 5.22039
CFS merit scores = 5.27527
CFS merit scores = 5.32889
CFS merit scores = 5.38094
CFS merit scores = 5.43073
CFS merit scores = 5.47962
CFS merit scores = 5.52706
CFS merit scores = 5.57251
CFS merit scores = 5.61315
CFS merit scores = 5.6525
CFS merit scores = 5.69097
CFS merit scores = 5.72819
CFS merit scores = 5.76453
CFS merit scores = 5.79965
CFS merit scores = 5.83419
CFS merit scores = 5.86827
CFS merit scores = 5.90114
CFS merit scores = 5.93179
CFS merit scores = 5.96261
CFS merit scores = 5.99311
CFS merit scores = 6.02302
CFS merit scores = 6.05212
CFS merit scores = 6.07851
CFS merit scores = 6.10379
CFS merit scores = 6.12856
CFS merit scores = 6.15279
CFS merit scores = 6.17647
CFS merit scores = 6.19926
CFS merit scores = 6.22065
CFS merit scores = 6.24145
CFS merit scores = 6.26225
CFS merit scores = 6.28262
CFS merit scores = 6.30238
CFS merit scores = 6.32122
CFS merit scores = 6.33983
CFS merit scores = 6.35688
CFS merit scores = 6.37387
CFS merit scores = 6.38922
CFS merit scores = 6.40331
CFS merit scores = 6.41662
CFS merit scores = 6.42731
CFS merit scores = 6.43819
CFS merit scores = 6.44884
CFS merit scores = 6.45865
CFS merit scores = 6.46846
CFS merit scores = 6.47801
CFS merit scores = 6.48741
CFS merit scores = 6.49672
CFS merit scores = 6.50468
CFS merit scores = 6.5127
CFS merit scores = 6.52037
CFS merit scores = 6.52757
CFS merit scores = 6.53442
CFS merit scores = 6.54067
CFS merit scores = 6.54698
CFS merit scores = 6.55332
CFS merit scores = 6.55947
CFS merit scores = 6.56563
CFS merit scores = 6.57168
CFS merit scores = 6.57748
CFS merit scores = 6.58307
CFS merit scores = 6.58871
CFS merit scores = 6.59458
CFS merit scores = 6.60047
CFS merit scores = 6.60652
CFS merit scores = 6.6127
CFS merit scores = 6.61781
CFS merit scores = 6.62275
CFS merit scores = 6.6274
CFS merit scores = 6.6318
CFS merit scores = 6.63611
CFS merit scores = 6.6401
CFS merit scores = 6.64427
CFS merit scores = 6.6484
CFS merit scores = 6.65221
CFS merit scores = 6.65585
CFS merit scores = 6.65945
CFS merit scores = 6.66324
CFS merit scores = 6.66724
CFS merit scores = 6.67124
CFS merit scores = 6.6748
CFS merit scores = 6.67852
CFS merit scores = 6.68196
CFS merit scores = 6.68554
CFS merit scores = 6.68899
CFS merit scores = 6.69226
CFS merit scores = 6.69537
CFS merit scores = 6.69849
CFS merit scores = 6.70139
CFS merit scores = 6.70426
CFS merit scores = 6.70708
CFS merit scores = 6.71
CFS merit scores = 6.71225
CFS merit scores = 6.71435
CFS merit scores = 6.71654
CFS merit scores = 6.71876
CFS merit scores = 6.72092
CFS merit scores = 6.72277
CFS merit scores = 6.72425
CFS merit scores = 6.72549
CFS merit scores = 6.72651
CFS merit scores = 6.72747
CFS merit scores = 6.72833
CFS merit scores = 6.72898
CFS merit scores = 6.72973
CFS merit scores = 6.73055
CFS merit scores = 6.73136
CFS merit scores = 6.73215
CFS merit scores = 6.73289
CFS merit scores = 6.7337
CFS merit scores = 6.73415
CFS merit scores = 6.73488
CFS merit scores = 6.73571
CFS merit scores = 6.73668
CFS merit scores = 6.73717
CFS merit scores = 6.73768
CFS merit scores = 6.73812
CFS merit scores = 6.73864
CFS merit scores = 6.73896
CFS merit scores = 6.73937
CFS merit scores = 6.73993
CFS merit scores = 6.74041
CFS merit scores = 6.7408
CFS merit scores = 6.74127
CFS merit scores = 6.74174
CFS merit scores = 6.74225
CFS merit scores = 6.74278
CFS merit scores = 6.74328
CFS merit scores = 6.74373
CFS merit scores = 6.74418
CFS merit scores = 6.74463
CFS merit scores = 6.74505
CFS merit scores = 6.74551
CFS merit scores = 6.74601
CFS merit scores = 6.74619
CFS merit scores = 6.7462
CFS merit scores = 6.74626
CFS merit scores = 6.74635
CFS merit scores = 6.74652
CFS merit scores = 6.74664
CFS merit scores = 6.74693
CFS merit scores = 6.74705
CFS merit scores = 6.74685
CFS merit scores = 6.74659
CFS merit scores = 6.74634
CFS merit scores = 6.7459
CFS merit scores = 6.74542
CFS merit scores = 6.74485
CFS merit scores = 6.7443
CFS merit scores = 6.7437
CFS merit scores = 6.74303
CFS merit scores = 6.74243
CFS merit scores = 6.74174
CFS merit scores = 6.74096
CFS merit scores = 6.74027
CFS merit scores = 6.73955
CFS merit scores = 6.7389
CFS merit scores = 6.73811
CFS merit scores = 6.73733
CFS merit scores = 6.73657
CFS merit scores = 6.73582
CFS merit scores = 6.73493
CFS merit scores = 6.73411
CFS merit scores = 6.73327
CFS merit scores = 6.73241
CFS merit scores = 6.73165
CFS merit scores = 6.73095
CFS merit scores = 6.73011
CFS merit scores = 6.72927
CFS merit scores = 6.72834
CFS merit scores = 6.72739
CFS merit scores = 6.72646
CFS merit scores = 6.72555
CFS merit scores = 6.72467
CFS merit scores = 6.72378
CFS merit scores = 6.72279
CFS merit scores = 6.72178
CFS merit scores = 6.72079
CFS merit scores = 6.71984
CFS merit scores = 6.71895
CFS merit scores = 6.71786
CFS merit scores = 6.71666
CFS merit scores = 6.7155
CFS merit scores = 6.71441
CFS merit scores = 6.71336
CFS merit scores = 6.71228
CFS merit scores = 6.71115
CFS merit scores = 6.71005
CFS merit scores = 6.70882
CFS merit scores = 6.7075
CFS merit scores = 6.70623
CFS merit scores = 6.70501
CFS merit scores = 6.70373
CFS merit scores = 6.70249
CFS merit scores = 6.7011
CFS merit scores = 6.69967
CFS merit scores = 6.69829
CFS merit scores = 6.69689
CFS merit scores = 6.69555
CFS merit scores = 6.69426
CFS merit scores = 6.693
CFS merit scores = 6.69177
CFS merit scores = 6.6906
CFS merit scores = 6.68945
CFS merit scores = 6.68837
CFS merit scores = 6.68725
CFS merit scores = 6.6862
CFS merit scores = 6.68514
CFS merit scores = 6.68402
CFS merit scores = 6.68276
CFS merit scores = 6.68155
CFS merit scores = 6.68036
CFS merit scores = 6.67926
CFS merit scores = 6.67806
CFS merit scores = 6.67672
CFS merit scores = 6.67532
CFS merit scores = 6.67383
CFS merit scores = 6.67233
CFS merit scores = 6.67089
CFS merit scores = 6.66945
CFS merit scores = 6.66806
CFS merit scores = 6.66663
CFS merit scores = 6.6652
CFS merit scores = 6.66371
CFS merit scores = 6.66228
CFS merit scores = 6.66076
CFS merit scores = 6.65921
CFS merit scores = 6.65773
CFS merit scores = 6.65623
CFS merit scores = 6.65472
CFS merit scores = 6.65319
CFS merit scores = 6.65168
CFS merit scores = 6.65014
CFS merit scores = 6.64858
CFS merit scores = 6.64703
CFS merit scores = 6.64546
CFS merit scores = 6.6439
CFS merit scores = 6.64239
CFS merit scores = 6.64081
CFS merit scores = 6.63925
CFS merit scores = 6.63762
CFS merit scores = 6.63606
CFS merit scores = 6.63448
CFS merit scores = 6.63292
CFS merit scores = 6.63139
CFS merit scores = 6.6299
CFS merit scores = 6.62845
CFS merit scores = 6.62695
CFS merit scores = 6.62544
CFS merit scores = 6.62395
CFS merit scores = 6.62244
CFS merit scores = 6.62096
CFS merit scores = 6.61948
CFS merit scores = 6.61797
CFS merit scores = 6.61645
CFS merit scores = 6.61494
CFS merit scores = 6.61338
CFS merit scores = 6.61188
CFS merit scores = 6.6104
CFS merit scores = 6.60891
CFS merit scores = 6.60738
CFS merit scores = 6.60584
CFS merit scores = 6.60436
CFS merit scores = 6.6029
CFS merit scores = 6.60144
CFS merit scores = 6.5999
CFS merit scores = 6.59835
CFS merit scores = 6.59681
CFS merit scores = 6.59521
CFS merit scores = 6.59364
CFS merit scores = 6.59205
CFS merit scores = 6.59037
CFS merit scores = 6.58869
CFS merit scores = 6.58701
CFS merit scores = 6.58529
CFS merit scores = 6.58361
CFS merit scores = 6.5819
CFS merit scores = 6.58016
CFS merit scores = 6.57842
CFS merit scores = 6.57671
CFS merit scores = 6.57498
CFS merit scores = 6.57332
CFS merit scores = 6.57162
CFS merit scores = 6.56996
CFS merit scores = 6.56829
CFS merit scores = 6.56654
CFS merit scores = 6.5648
CFS merit scores = 6.56305
CFS merit scores = 6.56129
CFS merit scores = 6.55957
CFS merit scores = 6.55783
CFS merit scores = 6.55609
CFS merit scores = 6.55439
CFS merit scores = 6.5527
CFS merit scores = 6.55098
CFS merit scores = 6.54913
CFS merit scores = 6.54729
CFS merit scores = 6.54551
CFS merit scores = 6.54375
CFS merit scores = 6.54196
CFS merit scores = 6.54013
CFS merit scores = 6.53832
CFS merit scores = 6.53648
CFS merit scores = 6.53466
CFS merit scores = 6.5328
CFS merit scores = 6.53098
CFS merit scores = 6.52915
CFS merit scores = 6.52731
CFS merit scores = 6.52547
CFS merit scores = 6.52361
CFS merit scores = 6.52177
CFS merit scores = 6.51998
CFS merit scores = 6.51821
CFS merit scores = 6.51648
CFS merit scores = 6.51476
CFS merit scores = 6.51295
CFS merit scores = 6.51118
CFS merit scores = 6.50935
CFS merit scores = 6.50749
CFS merit scores = 6.50557
CFS merit scores = 6.50369
CFS merit scores = 6.50185
CFS merit scores = 6.50001
CFS merit scores = 6.49812
CFS merit scores = 6.49623
CFS merit scores = 6.49435
CFS merit scores = 6.49247
CFS merit scores = 6.4906
CFS merit scores = 6.48872
CFS merit scores = 6.48687
CFS merit scores = 6.48505
CFS merit scores = 6.48321
CFS merit scores = 6.48136
CFS merit scores = 6.47951
CFS merit scores = 6.47769
CFS merit scores = 6.47586
CFS merit scores = 6.47394
CFS merit scores = 6.47206
CFS merit scores = 6.47014
CFS merit scores = 6.46821
CFS merit scores = 6.46632
CFS merit scores = 6.46441
CFS merit scores = 6.46246
CFS merit scores = 6.46052
CFS merit scores = 6.45858
CFS merit scores = 6.45662
CFS merit scores = 6.45469
CFS merit scores = 6.4527
CFS merit scores = 6.45074
CFS merit scores = 6.44864
CFS merit scores = 6.44653
CFS merit scores = 6.44443
CFS merit scores = 6.44231
CFS merit scores = 6.44005
CFS merit scores = 6.43783
CFS merit scores = 6.43552
CFS merit scores = 6.43328
CFS merit scores = 6.43095
CFS merit scores = 6.42859
CFS merit scores = 6.42628
CFS merit scores = 6.42397
CFS merit scores = 6.42166
CFS merit scores = 6.41923
CFS merit scores = 6.41686
CFS merit scores = 6.41441
CFS merit scores = 6.41195
CFS merit scores = 6.40949
CFS merit scores = 6.40703
CFS merit scores = 6.40447
CFS merit scores = 6.40191
CFS merit scores = 6.39933
CFS merit scores = 6.39678
CFS merit scores = 6.39424
CFS merit scores = 6.39174
CFS merit scores = 6.38914
CFS merit scores = 6.38648
CFS merit scores = 6.38387
CFS merit scores = 6.38125
CFS merit scores = 6.37865
CFS merit scores = 6.37598
CFS merit scores = 6.37332
CFS merit scores = 6.37067
CFS merit scores = 6.36802
CFS merit scores = 6.3654
CFS merit scores = 6.36276
CFS merit scores = 6.36011
CFS merit scores = 6.35749
CFS merit scores = 6.35489
CFS merit scores = 6.35221
CFS merit scores = 6.34956
CFS merit scores = 6.34684
CFS merit scores = 6.34408
CFS merit scores = 6.34135
CFS merit scores = 6.33861
CFS merit scores = 6.33589
CFS merit scores = 6.33312
CFS merit scores = 6.3304
CFS merit scores = 6.32768
CFS merit scores = 6.32501
CFS merit scores = 6.32234
CFS merit scores = 6.31966
CFS merit scores = 6.317
CFS merit scores = 6.31436
CFS merit scores = 6.31169
CFS merit scores = 6.30906
CFS merit scores = 6.30642
CFS merit scores = 6.30373
CFS merit scores = 6.301
CFS merit scores = 6.29828
CFS merit scores = 6.29555
CFS merit scores = 6.29273
CFS merit scores = 6.28993
CFS merit scores = 6.28713
CFS merit scores = 6.28436
CFS merit scores = 6.28149
CFS merit scores = 6.27867
CFS merit scores = 6.27577
CFS merit scores = 6.2729
CFS merit scores = 6.27001
CFS merit scores = 6.26706
CFS merit scores = 6.26411
CFS merit scores = 6.2611
CFS merit scores = 6.25802
CFS merit scores = 6.25498
CFS merit scores = 6.25195
CFS merit scores = 6.2489
CFS merit scores = 6.2458
CFS merit scores = 6.24269
CFS merit scores = 6.23958
CFS merit scores = 6.23638
CFS merit scores = 6.23318
CFS merit scores = 6.23001
CFS merit scores = 6.22679
CFS merit scores = 6.22356
CFS merit scores = 6.22032
CFS merit scores = 6.21707
CFS merit scores = 6.21378
CFS merit scores = 6.2105
CFS merit scores = 6.20716
CFS merit scores = 6.20385
CFS merit scores = 6.20058
CFS merit scores = 6.19729
CFS merit scores = 6.19403
CFS merit scores = 6.19078
CFS merit scores = 6.18754
CFS merit scores = 6.18434
CFS merit scores = 6.18112
CFS merit scores = 6.17789
CFS merit scores = 6.17465
CFS merit scores = 6.17141
CFS merit scores = 6.1682
CFS merit scores = 6.16498
CFS merit scores = 6.16176
CFS merit scores = 6.15851
CFS merit scores = 6.1553
CFS merit scores = 6.15207
CFS merit scores = 6.14884
CFS merit scores = 6.14559
CFS merit scores = 6.14234
CFS merit scores = 6.13909
CFS merit scores = 6.13584
CFS merit scores = 6.13256
CFS merit scores = 6.12929
CFS merit scores = 6.12603
CFS merit scores = 6.1227
CFS merit scores = 6.11938
CFS merit scores = 6.11602
CFS merit scores = 6.11266
CFS merit scores = 6.10935
CFS merit scores = 6.10601
CFS merit scores = 6.10268
CFS merit scores = 6.09934
CFS merit scores = 6.09601
CFS merit scores = 6.09272
CFS merit scores = 6.08939
CFS merit scores = 6.08608
CFS merit scores = 6.08277
CFS merit scores = 6.07942
CFS merit scores = 6.07607
CFS merit scores = 6.07275
CFS merit scores = 6.06947
CFS merit scores = 6.06615
CFS merit scores = 6.0628
CFS merit scores = 6.05932
CFS merit scores = 6.05581
CFS merit scores = 6.05234
CFS merit scores = 6.04889
CFS merit scores = 6.0454
CFS merit scores = 6.0419
CFS merit scores = 6.03841
CFS merit scores = 6.03494
CFS merit scores = 6.03145
CFS merit scores = 6.02798
CFS merit scores = 6.02447
CFS merit scores = 6.02092
CFS merit scores = 6.0173
CFS merit scores = 6.01373
CFS merit scores = 6.01018
CFS merit scores = 6.00664
CFS merit scores = 6.00305
CFS merit scores = 5.99944
CFS merit scores = 5.99584
CFS merit scores = 5.9922
CFS merit scores = 5.98856
CFS merit scores = 5.98485
CFS merit scores = 5.98113
CFS merit scores = 5.97743
CFS merit scores = 5.97367
CFS merit scores = 5.96994
CFS merit scores = 5.96618
CFS merit scores = 5.96243
CFS merit scores = 5.95856
CFS merit scores = 5.95468
CFS merit scores = 5.95078
CFS merit scores = 5.94681
CFS merit scores = 5.94284
CFS merit scores = 5.93878
CFS merit scores = 5.93474
CFS merit scores = 5.93071
CFS merit scores = 5.92672
CFS merit scores = 5.92272
CFS merit scores = 5.91864
CFS merit scores = 5.91456
CFS merit scores = 5.91045
CFS merit scores = 5.90636
CFS merit scores = 5.90223
CFS merit scores = 5.89812
CFS merit scores = 5.89397
CFS merit scores = 5.88982
CFS merit scores = 5.88561
CFS merit scores = 5.88141
CFS merit scores = 5.87706
CFS merit scores = 5.87269
CFS merit scores = 5.86826
CFS merit scores = 5.86376
CFS merit scores = 5.85931
CFS merit scores = 5.85484
CFS merit scores = 5.85033
CFS merit scores = 5.84577
CFS merit scores = 5.84116
CFS merit scores = 5.83656
CFS merit scores = 5.832
CFS merit scores = 5.82734
CFS merit scores = 5.82254
CFS merit scores = 5.81771
CFS merit scores = 5.81279
CFS merit scores = 5.80777
CFS merit scores = 5.80276
CFS merit scores = 5.79773
CFS merit scores = 5.79258
CFS merit scores = 5.78745
CFS merit scores = 5.78234
CFS merit scores = 5.77716
CFS merit scores = 5.77194
CFS merit scores = 5.76656
CFS merit scores = 5.76113
CFS merit scores = 5.7554
CFS merit scores = 5.74954
CFS merit scores = 5.74374
CFS merit scores = 5.73797
CFS merit scores = 5.73206
CFS merit scores = 5.72618
CFS merit scores = 5.72014
CFS merit scores = 5.71402
CFS merit scores = 5.7078
CFS merit scores = 5.70154
CFS merit scores = 5.69507
CFS merit scores = 5.68862
CFS merit scores = 5.68179
CFS merit scores = 5.67477
CFS merit scores = 5.66777
CFS merit scores = 5.6608
CFS merit scores = 5.65376
CFS merit scores = 5.64668
CFS merit scores = 5.63957
CFS merit scores = 5.63207
CFS merit scores = 5.62388
CFS merit scores = 5.61569
CFS merit scores = 5.60736
CFS merit scores = 5.59836
CFS merit scores = 5.58805
CFS merit scores = 5.56703
cnt = 1	feature = 62	correl = 0.352484	descr = Position_Specific_Bin_Base_20_Base_A
cnt = 2	feature = 640	correl = -0.163394	descr = N_Gram_GGC
cnt = 3	feature = 702	correl = 0.060305	descr = N_Gram_GTCGC
cnt = 4	feature = 452	correl = -0.0568818	descr = N_Gram_CGCGT
cnt = 5	feature = 849	correl = -0.0276523	descr = N_Gram_TGCCT
cnt = 6	feature = 519	correl = 0.0328851	descr = N_Gram_CTTAG
cnt = 7	feature = 884	correl = -0.040421	descr = N_Gram_TTACC
cnt = 8	feature = 596	correl = -0.0220895	descr = N_Gram_GCCGT
cnt = 9	feature = 752	correl = -0.0357203	descr = N_Gram_TACGT
cnt = 10	feature = 739	correl = 0.0320582	descr = N_Gram_TAAGC
cnt = 11	feature = 440	correl = -0.0312466	descr = N_Gram_CGATA
cnt = 12	feature = 296	correl = 0.0241397	descr = N_Gram_ATCGT
cnt = 13	feature = 453	correl = -0.0572803	descr = N_Gram_CGCTA
cnt = 14	feature = 229	correl = -0.0375609	descr = N_Gram_ACGAC
cnt = 15	feature = 438	correl = -0.0323005	descr = N_Gram_CGAGT
cnt = 16	feature = 569	correl = 0.0258769	descr = N_Gram_GATTA
cnt = 17	feature = 493	correl = 0.0263994	descr = N_Gram_CTATC
cnt = 18	feature = 391	correl = -0.0404093	descr = N_Gram_CCCCG
cnt = 19	feature = 483	correl = -0.022232	descr = N_Gram_CTAAC
cnt = 20	feature = 671	correl = 0.0528192	descr = N_Gram_GGTAA
cnt = 21	feature = 899	correl = 0.0358779	descr = N_Gram_TTCGC
cnt = 22	feature = 472	correl = -0.040052	descr = N_Gram_CGTCG
cnt = 23	feature = 741	correl = -0.0482141	descr = N_Gram_TAATC
cnt = 24	feature = 722	correl = -0.0451201	descr = N_Gram_GTTAG
cnt = 25	feature = 473	correl = 0.0287544	descr = N_Gram_CGTCT
cnt = 26	feature = 612	correl = -0.0493191	descr = N_Gram_GCGGT
cnt = 27	feature = 705	correl = 0.0424223	descr = N_Gram_GTCTA
cnt = 28	feature = 749	correl = 0.0306888	descr = N_Gram_TACCG
cnt = 29	feature = 796	correl = -0.0223042	descr = N_Gram_TCCGA
cnt = 30	feature = 237	correl = 0.0666014	descr = N_Gram_ACTAC
cnt = 31	feature = 892	correl = 0.0312004	descr = N_Gram_TTATG
cnt = 32	feature = 881	correl = 0.0214829	descr = N_Gram_TTAAG
cnt = 33	feature = 772	correl = 0.0314875	descr = N_Gram_TATAC
cnt = 34	feature = 889	correl = 0.066214	descr = N_Gram_TTAGT
cnt = 35	feature = 476	correl = -0.0370564	descr = N_Gram_CGTGG
cnt = 36	feature = 212	correl = 0.0550919	descr = N_Gram_ACAGT
cnt = 37	feature = 290	correl = -0.0317745	descr = N_Gram_ATCCC
cnt = 38	feature = 807	correl = -0.0225876	descr = N_Gram_TCGCG
cnt = 39	feature = 920	correl = 0.0389181	descr = N_Gram_TTGTG
cnt = 40	feature = 497	correl = -0.0454707	descr = N_Gram_CTCAC
cnt = 41	feature = 531	correl = -0.0216293	descr = N_Gram_GAAAG
cnt = 42	feature = 592	correl = -0.0874701	descr = N_Gram_GCCCG
cnt = 43	feature = 446	correl = -0.0512826	descr = N_Gram_CGCAT
cnt = 44	feature = 554	correl = -0.0373336	descr = N_Gram_GAGAT
cnt = 45	feature = 539	correl = 0.0482697	descr = N_Gram_GAATA
cnt = 46	feature = 484	correl = 0.0657883	descr = N_Gram_CTAAG
cnt = 47	feature = 888	correl = 0.0314569	descr = N_Gram_TTAGC
cnt = 48	feature = 228	correl = -0.042296	descr = N_Gram_ACGAA
cnt = 49	feature = 773	correl = 0.0365127	descr = N_Gram_TATAG
cnt = 50	feature = 885	correl = -0.0316851	descr = N_Gram_TTACG
cnt = 51	feature = 330	correl = 0.0498768	descr = N_Gram_CAAGC
cnt = 52	feature = 518	correl = -0.0447954	descr = N_Gram_CTTAA
cnt = 53	feature = 264	correl = 0.0317756	descr = N_Gram_AGGGG
cnt = 54	feature = 494	correl = 0.0281054	descr = N_Gram_CTATG
cnt = 55	feature = 311	correl = -0.0251014	descr = N_Gram_ATTAA
cnt = 56	feature = 857	correl = 0.0295216	descr = N_Gram_TGGAC
cnt = 57	feature = 230	correl = 0.0355494	descr = N_Gram_ACGCT
cnt = 58	feature = 547	correl = -0.0515994	descr = N_Gram_GACCG
cnt = 59	feature = 281	correl = 0.03421	descr = N_Gram_ATAGG
cnt = 60	feature = 574	correl = -0.0780012	descr = N_Gram_GCAAA
cnt = 61	feature = 723	correl = 0.0242967	descr = N_Gram_GTTCG
cnt = 62	feature = 771	correl = 0.0690565	descr = N_Gram_TATAA
cnt = 63	feature = 436	correl = -0.0415313	descr = N_Gram_CGACG
cnt = 64	feature = 699	correl = -0.0501653	descr = N_Gram_GTCCG
cnt = 65	feature = 415	correl = 0.0214829	descr = N_Gram_CCTAG
cnt = 66	feature = 337	correl = -0.0263497	descr = N_Gram_CACCG
cnt = 67	feature = 583	correl = -0.0400772	descr = N_Gram_GCATA
cnt = 68	feature = 615	correl = -0.0482416	descr = N_Gram_GCGTT
cnt = 69	feature = 527	correl = -0.027751	descr = N_Gram_CTTTA
cnt = 70	feature = 914	correl = 0.0357462	descr = N_Gram_TTGCG
cnt = 71	feature = 934	correl = 0.0274647	descr = N_Gram_TTTTG
cnt = 72	feature = 553	correl = 0.0336224	descr = N_Gram_GAGAA
cnt = 73	feature = 609	correl = -0.0480558	descr = N_Gram_GCGGA
cnt = 74	feature = 315	correl = 0.0344103	descr = N_Gram_ATTCG
cnt = 75	feature = 341	correl = -0.0262903	descr = N_Gram_CACGG
cnt = 76	feature = 863	correl = -0.0494111	descr = N_Gram_TGGGA
cnt = 77	feature = 683	correl = -0.0804803	descr = N_Gram_GGTTG
cnt = 78	feature = 750	correl = 0.0305344	descr = N_Gram_TACCT
cnt = 79	feature = 754	correl = 0.0658148	descr = N_Gram_TACTA
cnt = 80	feature = 303	correl = 0.024049	descr = N_Gram_ATGCA
cnt = 81	feature = 694	correl = 0.0436617	descr = N_Gram_GTCAA
cnt = 82	feature = 207	correl = 0.0471417	descr = N_Gram_ACAAT
cnt = 83	feature = 284	correl = 0.0304308	descr = N_Gram_ATATG
cnt = 84	feature = 359	correl = -0.0621025	descr = N_Gram_CATAA
cnt = 85	feature = 475	correl = 0.0643693	descr = N_Gram_CGTGA
cnt = 86	feature = 869	correl = 0.0233143	descr = N_Gram_TGTAG
cnt = 87	feature = 808	correl = 0.0436756	descr = N_Gram_TCGCT
cnt = 88	feature = 329	correl = -0.0244684	descr = N_Gram_CAAGA
cnt = 89	feature = 419	correl = -0.0896182	descr = N_Gram_CCTCG
cnt = 90	feature = 759	correl = 0.0573345	descr = N_Gram_TAGAC
cnt = 91	feature = 611	correl = -0.0311308	descr = N_Gram_GCGGG
cnt = 92	feature = 788	correl = -0.0380561	descr = N_Gram_TCAGA
cnt = 93	feature = 910	correl = 0.040327	descr = N_Gram_TTGAC
cnt = 94	feature = 755	correl = 0.0442694	descr = N_Gram_TACTG
cnt = 95	feature = 432	correl = -0.0328284	descr = N_Gram_CGAAT
cnt = 96	feature = 719	correl = 0.0300303	descr = N_Gram_GTGTG
cnt = 97	feature = 407	correl = -0.0233458	descr = N_Gram_CCGCG
cnt = 98	feature = 327	correl = 0.0264516	descr = N_Gram_CAACC
cnt = 99	feature = 332	correl = -0.033299	descr = N_Gram_CAATT
cnt = 100	feature = 343	correl = 0.037841	descr = N_Gram_CACTC
cnt = 101	feature = 663	correl = -0.0394371	descr = N_Gram_GGGGA
cnt = 102	feature = 639	correl = 0.032473	descr = N_Gram_GGATT
cnt = 103	feature = 591	correl = -0.0533626	descr = N_Gram_GCCCC
cnt = 104	feature = 803	correl = 0.0283897	descr = N_Gram_TCGAG
cnt = 105	feature = 621	correl = -0.0258793	descr = N_Gram_GCTGA
cnt = 106	feature = 414	correl = 0.0579146	descr = N_Gram_CCTAA
cnt = 107	feature = 219	correl = -0.0253784	descr = N_Gram_ACCAA
cnt = 108	feature = 620	correl = 0.0553425	descr = N_Gram_GCTCT
cnt = 109	feature = 806	correl = 0.0228636	descr = N_Gram_TCGCC
cnt = 110	feature = 478	correl = -0.068221	descr = N_Gram_CGTTC
cnt = 111	feature = 735	correl = -0.0291976	descr = N_Gram_TAACC
cnt = 112	feature = 492	correl = 0.0570097	descr = N_Gram_CTATA
cnt = 113	feature = 882	correl = -0.0313677	descr = N_Gram_TTAAT
cnt = 114	feature = 901	correl = 0.0600922	descr = N_Gram_TTCGT
cnt = 115	feature = 736	correl = 0.031246	descr = N_Gram_TAACT
cnt = 116	feature = 599	correl = -0.0414454	descr = N_Gram_GCCTT
cnt = 117	feature = 660	correl = -0.0924826	descr = N_Gram_GGGCC
cnt = 118	feature = 247	correl = -0.0259641	descr = N_Gram_AGAGA
cnt = 119	feature = 260	correl = -0.028311	descr = N_Gram_AGGCA
cnt = 120	feature = 805	correl = 0.0420641	descr = N_Gram_TCGCA
cnt = 121	feature = 291	correl = 0.0269613	descr = N_Gram_ATCCG
cnt = 122	feature = 206	correl = 0.0583651	descr = N_Gram_ACAAA
cnt = 123	feature = 408	correl = -0.0317377	descr = N_Gram_CCGCT
cnt = 124	feature = 766	correl = 0.0386119	descr = N_Gram_TAGGG
cnt = 125	feature = 401	correl = -0.0513924	descr = N_Gram_CCGAA
cnt = 126	feature = 435	correl = -0.0531478	descr = N_Gram_CGACC
cnt = 127	feature = 496	correl = -0.0586196	descr = N_Gram_CTCAA
cnt = 128	feature = 746	correl = -0.0229132	descr = N_Gram_TACAG
cnt = 129	feature = 426	correl = 0.024668	descr = N_Gram_CCTTA
cnt = 130	feature = 460	correl = -0.109625	descr = N_Gram_CGGCG
cnt = 131	feature = 56	correl = -0.0409098	descr = Position_Specific_Bin_Base_18_Base_G
cnt = 132	feature = 351	correl = 0.0264415	descr = N_Gram_CAGCT
cnt = 133	feature = 271	correl = 0.0372431	descr = N_Gram_AGTCT
cnt = 134	feature = 16	correl = -0.0363219	descr = Position_Specific_Bin_Base_6_Base_C
cnt = 135	feature = 632	correl = 0.0277723	descr = N_Gram_GGACA
cnt = 136	feature = 872	correl = 0.0399933	descr = N_Gram_TGTCG
cnt = 137	feature = 367	correl = 0.0283966	descr = N_Gram_CATGT
cnt = 138	feature = 787	correl = -0.0405416	descr = N_Gram_TCACG
cnt = 139	feature = 604	correl = -0.0536892	descr = N_Gram_GCGCA
cnt = 140	feature = 502	correl = 0.0313357	descr = N_Gram_CTCTA
cnt = 141	feature = 31	correl = -0.0337109	descr = Position_Specific_Bin_Base_11_Base_C
cnt = 142	feature = 916	correl = 0.0481604	descr = N_Gram_TTGGA
cnt = 143	feature = 672	correl = 0.0282457	descr = N_Gram_GGTAC
cnt = 144	feature = 0	correl = 0.0308315	descr = Position_Specific_Bin_Base_0_Base_A
cnt = 145	feature = 3	correl = 0.0827512	descr = Position_Specific_Bin_Base_1_Base_A
cnt = 146	feature = 324	correl = -0.024809	descr = N_Gram_CAAAA
cnt = 147	feature = 710	correl = -0.0401789	descr = N_Gram_GTGCC
cnt = 148	feature = 734	correl = 0.0509591	descr = N_Gram_TAAAC
cnt = 149	feature = 535	correl = -0.0467934	descr = N_Gram_GAAGA
cnt = 150	feature = 232	correl = -0.0408817	descr = N_Gram_ACGGG
cnt = 151	feature = 711	correl = -0.0388454	descr = N_Gram_GTGCG
cnt = 152	feature = 550	correl = 0.0690122	descr = N_Gram_GACTA
cnt = 153	feature = 404	correl = -0.0674243	descr = N_Gram_CCGAT
cnt = 154	feature = 751	correl = -0.0305078	descr = N_Gram_TACG
cnt = 155	feature = 458	correl = -0.0437744	descr = N_Gram_CGGCA
cnt = 156	feature = 687	correl = 0.0275186	descr = N_Gram_GTAAG
cnt = 157	feature = 903	correl = 0.032209	descr = N_Gram_TTCTA
cnt = 158	feature = 789	correl = 0.0225458	descr = N_Gram_TCAGT
cnt = 159	feature = 633	correl = -0.0562755	descr = N_Gram_GGACC
cnt = 160	feature = 883	correl = 0.0465747	descr = N_Gram_TTACA
cnt = 161	feature = 813	correl = 0.0954929	descr = N_Gram_TCGTG
cnt = 162	feature = 909	correl = 0.0509812	descr = N_Gram_TTGAA
cnt = 163	feature = 578	correl = -0.0465076	descr = N_Gram_GCACC
cnt = 164	feature = 822	correl = 0.0541968	descr = N_Gram_TCTCT
cnt = 165	feature = 312	correl = 0.0307777	descr = N_Gram_ATTAG
cnt = 166	feature = 52	correl = -0.0600576	descr = Position_Specific_Bin_Base_17_Base_G
cnt = 167	feature = 306	correl = -0.0222159	descr = N_Gram_ATGGA
cnt = 168	feature = 645	correl = -0.0766553	descr = N_Gram_GGCCA
cnt = 169	feature = 775	correl = 0.052282	descr = N_Gram_TATCA
cnt = 170	feature = 403	correl = -0.0215648	descr = N_Gram_CCGAG
cnt = 171	feature = 850	correl = 0.0478088	descr = N_Gram_TGCGA
cnt = 172	feature = 698	correl = -0.0480959	descr = N_Gram_GTCCC
cnt = 173	feature = 292	correl = 0.0245719	descr = N_Gram_ATCCT
cnt = 174	feature = 65	correl = 0.117019	descr = Position_Specific_Bin_Base_20_Base_T
cnt = 175	feature = 319	correl = 0.0466368	descr = N_Gram_ATTGG
cnt = 176	feature = 606	correl = -0.0881889	descr = N_Gram_GCGCG
cnt = 177	feature = 631	correl = 0.0371057	descr = N_Gram_GGAAT
cnt = 178	feature = 678	correl = -0.0295	descr = N_Gram_GGTGA
cnt = 179	feature = 243	correl = 0.0235298	descr = N_Gram_ACTTC
cnt = 180	feature = 548	correl = -0.0232789	descr = N_Gram_GACGG
cnt = 181	feature = 335	correl = -0.0225012	descr = N_Gram_CACAT
cnt = 182	feature = 718	correl = 0.030938	descr = N_Gram_GTGTA
cnt = 183	feature = 21	correl = 0.0370049	descr = Position_Specific_Bin_Base_8_Base_A
cnt = 184	feature = 12	correl = -0.0693015	descr = Position_Specific_Bin_Base_4_Base_C
cnt = 185	feature = 652	correl = -0.0452872	descr = N_Gram_GGCTG
cnt = 186	feature = 313	correl = 0.0778123	descr = N_Gram_ATTAT
cnt = 187	feature = 34	correl = 0.0371555	descr = Position_Specific_Bin_Base_12_Base_A
cnt = 188	feature = 500	correl = -0.0489815	descr = N_Gram_CTCGT
cnt = 189	feature = 913	correl = 0.0322428	descr = N_Gram_TTGCC
cnt = 190	feature = 249	correl = 0.0617804	descr = N_Gram_AGAGT
cnt = 191	feature = 768	correl = 0.0452054	descr = N_Gram_TAGTG
cnt = 192	feature = 9	correl = 0.0705455	descr = Position_Specific_Bin_Base_3_Base_G
cnt = 193	feature = 356	correl = 0.024697	descr = N_Gram_CAGTT
cnt = 194	feature = 676	correl = -0.0244916	descr = N_Gram_GGTCT
cnt = 195	feature = 841	correl = 0.0258247	descr = N_Gram_TGATT
cnt = 196	feature = 392	correl = -0.0364186	descr = N_Gram_CCCCT
cnt = 197	feature = 642	correl = -0.0737884	descr = N_Gram_GGCAA
cnt = 198	feature = 2	correl = -0.131046	descr = Position_Specific_Bin_Base_0_Base_G
cnt = 199	feature = 765	correl = 0.0279371	descr = N_Gram_TAGGC
cnt = 200	feature = 490	correl = 0.058939	descr = N_Gram_CTAGC
cnt = 201	feature = 525	correl = 0.0481221	descr = N_Gram_CTTGT
cnt = 202	feature = 289	correl = 0.0529283	descr = N_Gram_ATCCA
cnt = 203	feature = 629	correl = -0.0232822	descr = N_Gram_GGAAA
cnt = 204	feature = 248	correl = -0.0235714	descr = N_Gram_AGAGG
cnt = 205	feature = 294	correl = 0.0302793	descr = N_Gram_ATCGA
cnt = 206	feature = 514	correl = 0.0462674	descr = N_Gram_CTGGT
cnt = 207	feature = 800	correl = -0.0341754	descr = N_Gram_TCCTG
cnt = 208	feature = 730	correl = 0.0219872	descr = N_Gram_GTTTT
cnt = 209	feature = 860	correl = -0.0763132	descr = N_Gram_TGGCG
cnt = 210	feature = 758	correl = 0.0383533	descr = N_Gram_TAGAA
cnt = 211	feature = 636	correl = -0.0656813	descr = N_Gram_GGAGC
cnt = 212	feature = 595	correl = -0.0290442	descr = N_Gram_GCCGC
cnt = 213	feature = 241	correl = -0.0447259	descr = N_Gram_ACTGC
cnt = 214	feature = 265	correl = 0.0846066	descr = N_Gram_AGGTA
cnt = 215	feature = 590	correl = -0.0787345	descr = N_Gram_GCCCA
cnt = 216	feature = 41	correl = -0.0326769	descr = Position_Specific_Bin_Base_14_Base_C
cnt = 217	feature = 57	correl = 0.0281368	descr = Position_Specific_Bin_Base_18_Base_T
cnt = 218	feature = 785	correl = 0.0506771	descr = N_Gram_TCAAC
cnt = 219	feature = 365	correl = 0.0236878	descr = N_Gram_CATGA
cnt = 220	feature = 250	correl = 0.0602192	descr = N_Gram_AGATA
cnt = 221	feature = 664	correl = -0.0704033	descr = N_Gram_GGGGC
cnt = 222	feature = 625	correl = -0.053387	descr = N_Gram_GCTTT
cnt = 223	feature = 377	correl = -0.0393523	descr = N_Gram_CCACG
cnt = 224	feature = 277	correl = 0.0291037	descr = N_Gram_ATACC
cnt = 225	feature = 839	correl = 0.0257812	descr = N_Gram_TGATC
cnt = 226	feature = 24	correl = -0.0274771	descr = Position_Specific_Bin_Base_9_Base_C
cnt = 227	feature = 46	correl = -0.0392544	descr = Position_Specific_Bin_Base_15_Base_T
cnt = 228	feature = 875	correl = 0.0596723	descr = N_Gram_TGTGT
cnt = 229	feature = 811	correl = -0.0904293	descr = N_Gram_TCGGG
cnt = 230	feature = 487	correl = 0.0656799	descr = N_Gram_CTACT
cnt = 231	feature = 64	correl = -0.178266	descr = Position_Specific_Bin_Base_20_Base_G
cnt = 232	feature = 516	correl = 0.0519715	descr = N_Gram_CTGTT
cnt = 233	feature = 273	correl = 0.0661502	descr = N_Gram_AGTGA
cnt = 234	feature = 820	correl = 0.038406	descr = N_Gram_TCTCA
cnt = 235	feature = 251	correl = -0.049925	descr = N_Gram_AGATG
cnt = 236	feature = 451	correl = -0.0607184	descr = N_Gram_CGCGG
cnt = 237	feature = 617	correl = 0.0215204	descr = N_Gram_GCTAT
cnt = 238	feature = 382	correl = -0.04976	descr = N_Gram_CCATA
cnt = 239	feature = 38	correl = 0.044306	descr = Position_Specific_Bin_Base_13_Base_A
cnt = 240	feature = 695	correl = 0.0284034	descr = N_Gram_GTCAT
cnt = 241	feature = 691	correl = 0.0219125	descr = N_Gram_GTAT
cnt = 242	feature = 556	correl = -0.0496013	descr = N_Gram_GAGCC
cnt = 243	feature = 17	correl = 0.021539	descr = Position_Specific_Bin_Base_6_Base_G
cnt = 244	feature = 105	correl = -0.0264646	descr = Fold_of_RNAi_Sequence_Pos_19
cnt = 245	feature = 919	correl = 0.0266206	descr = N_Gram_TTGTC
cnt = 246	feature = 559	correl = -0.0416069	descr = N_Gram_GAGGG
cnt = 247	feature = 373	correl = -0.0376381	descr = N_Gram_CCAAA
cnt = 248	feature = 350	correl = -0.0584443	descr = N_Gram_CAGCC
cnt = 249	feature = 299	correl = 0.0437174	descr = N_Gram_ATCTG
cnt = 250	feature = 833	correl = 0.0333023	descr = N_Gram_TGAAC
cnt = 251	feature = 567	correl = -0.0395628	descr = N_Gram_GATGT
cnt = 252	feature = 665	correl = -0.0477275	descr = N_Gram_GGGGT
cnt = 253	feature = 763	correl = 0.0656789	descr = N_Gram_TAGCT
cnt = 254	feature = 58	correl = 0.178008	descr = Position_Specific_Bin_Base_19_Base_A
cnt = 255	feature = 14	correl = 0.0622375	descr = Position_Specific_Bin_Base_5_Base_T
cnt = 256	feature = 489	correl = 0.0337004	descr = N_Gram_CTAGA
cnt = 257	feature = 563	correl = 0.075348	descr = N_Gram_GATAT
cnt = 258	feature = 4	correl = -0.0989067	descr = Position_Specific_Bin_Base_1_Base_G
cnt = 259	feature = 619	correl = -0.0220218	descr = N_Gram_GCTCG
cnt = 260	feature = 649	correl = -0.086043	descr = N_Gram_GGCGG
cnt = 261	feature = 423	correl = -0.0594841	descr = N_Gram_CCTGC
cnt = 262	feature = 406	correl = -0.0411399	descr = N_Gram_CCGCA
cnt = 263	feature = 35	correl = -0.0281148	descr = Position_Specific_Bin_Base_12_Base_C
cnt = 264	feature = 618	correl = -0.0409194	descr = N_Gram_GCTCC
cnt = 265	feature = 843	correl = 0.0314087	descr = N_Gram_TGCAA
cnt = 266	feature = 924	correl = 0.0514726	descr = N_Gram_TTTAG
cnt = 267	feature = 240	correl = 0.07055	descr = N_Gram_ACTGA
cnt = 268	feature = 274	correl = -0.0247083	descr = N_Gram_AGTTC
cnt = 269	feature = 598	correl = -0.0655951	descr = N_Gram_GCCTC
cnt = 270	feature = 818	correl = 0.0331207	descr = N_Gram_TCTAT
cnt = 271	feature = 846	correl = 0.0307228	descr = N_Gram_TGCCA
cnt = 272	feature = 51	correl = 0.0238451	descr = Position_Specific_Bin_Base_17_Base_A
cnt = 273	feature = 160	correl = -0.0831405	descr = Fold_of_Target_NoBeginbrace_noends_Pos_19
cnt = 274	feature = 529	correl = -0.0315903	descr = N_Gram_CTTTT
cnt = 275	feature = 49	correl = -0.059363	descr = Position_Specific_Bin_Base_16_Base_G
cnt = 276	feature = 614	correl = -0.0752282	descr = N_Gram_GCGTC
cnt = 277	feature = 716	correl = -0.0304433	descr = N_Gram_GTGGT
cnt = 278	feature = 256	correl = -0.0411751	descr = N_Gram_AGCGG
cnt = 279	feature = 851	correl = -0.0290152	descr = N_Gram_TGCGC
cnt = 280	feature = 844	correl = 0.0353459	descr = N_Gram_TGCAT
cnt = 281	feature = 700	correl = -0.0481375	descr = N_Gram_GTCCT
cnt = 282	feature = 270	correl = 0.095024	descr = N_Gram_AGTCG
cnt = 283	feature = 338	correl = -0.0445029	descr = N_Gram_CACCT
cnt = 284	feature = 29	correl = 0.051879	descr = Position_Specific_Bin_Base_10_Base_T
cnt = 285	feature = 6	correl = 0.0358121	descr = Position_Specific_Bin_Base_2_Base_C
cnt = 286	feature = 361	correl = 0.0222038	descr = N_Gram_CATAT
cnt = 287	feature = 258	correl = 0.0358429	descr = N_Gram_AGCTT
cnt = 288	feature = 835	correl = 0.029936	descr = N_Gram_TGAAT
cnt = 289	feature = 238	correl = 0.0393929	descr = N_Gram_ACTCT
cnt = 290	feature = 366	correl = -0.0384779	descr = N_Gram_CATGG
cnt = 291	feature = 44	correl = 0.0793026	descr = Position_Specific_Bin_Base_15_Base_A
cnt = 292	feature = 211	correl = 0.0463823	descr = N_Gram_ACAGC
cnt = 293	feature = 593	correl = -0.0767287	descr = N_Gram_GCCCT
cnt = 294	feature = 1	correl = 0.108951	descr = Position_Specific_Bin_Base_0_Base_C
cnt = 295	feature = 836	correl = 0.034398	descr = N_Gram_TGAGA
cnt = 296	feature = 634	correl = 0.0373567	descr = N_Gram_GGACT
cnt = 297	feature = 726	correl = -0.0264955	descr = N_Gram_GTTGT
cnt = 298	feature = 852	correl = -0.038562	descr = N_Gram_TGCGG
cnt = 299	feature = 900	correl = -0.0231576	descr = N_Gram_TTCGG
cnt = 300	feature = 657	correl = -0.0615164	descr = N_Gram_GGGAG
cnt = 301	feature = 10	correl = -0.0988791	descr = Position_Specific_Bin_Base_3_Base_T
cnt = 302	feature = 431	correl = -0.0628765	descr = N_Gram_CGAAG
cnt = 303	feature = 786	correl = 0.0304417	descr = N_Gram_TCACC
cnt = 304	feature = 383	correl = 0.0228432	descr = N_Gram_CCATT
cnt = 305	feature = 848	correl = -0.036566	descr = N_Gram_TGCCG
cnt = 306	feature = 263	correl = -0.104866	descr = N_Gram_AGGGC
cnt = 307	feature = 298	correl = 0.0736626	descr = N_Gram_ATCTC
cnt = 308	feature = 54	correl = 0.042764	descr = Position_Specific_Bin_Base_18_Base_A
cnt = 309	feature = 42	correl = -0.14531	descr = Position_Specific_Bin_Base_14_Base_G
cnt = 310	feature = 703	correl = 0.0615456	descr = N_Gram_GTCGT
cnt = 311	feature = 242	correl = 0.0482069	descr = N_Gram_ACTGT
cnt = 312	feature = 579	correl = -0.0299787	descr = N_Gram_GCACG
cnt = 313	feature = 714	correl = -0.0845509	descr = N_Gram_GTGGC
cnt = 314	feature = 307	correl = -0.0332439	descr = N_Gram_ATGGG
cnt = 315	feature = 15	correl = 0.0232815	descr = Position_Specific_Bin_Base_6_Base_A
cnt = 316	feature = 20	correl = 0.0686459	descr = Position_Specific_Bin_Base_7_Base_T
cnt = 317	feature = 32	correl = -0.0429348	descr = Position_Specific_Bin_Base_11_Base_G
cnt = 318	feature = 11	correl = 0.0828221	descr = Position_Specific_Bin_Base_4_Base_A
cnt = 319	feature = 915	correl = 0.0223257	descr = N_Gram_TTGCT
cnt = 320	feature = 354	correl = -0.0269935	descr = N_Gram_CAGGT
cnt = 321	feature = 794	correl = -0.0352329	descr = N_Gram_TCCCC
cnt = 322	feature = 59	correl = -0.11964	descr = Position_Specific_Bin_Base_19_Base_C
cnt = 323	feature = 252	correl = 0.0582992	descr = N_Gram_AGCAT
cnt = 324	feature = 50	correl = 0.0342317	descr = Position_Specific_Bin_Base_16_Base_T
cnt = 325	feature = 838	correl = 0.0521338	descr = N_Gram_TGATA
cnt = 326	feature = 926	correl = 0.0468884	descr = N_Gram_TTTCC
cnt = 327	feature = 536	correl = -0.0342264	descr = N_Gram_GAAGC
cnt = 328	feature = 25	correl = 0.031505	descr = Position_Specific_Bin_Base_9_Base_T
cnt = 329	feature = 729	correl = 0.0534377	descr = N_Gram_GTTTG
cnt = 330	feature = 37	correl = -0.0393936	descr = Position_Specific_Bin_Base_12_Base_T
cnt = 331	feature = 342	correl = -0.0394086	descr = N_Gram_CACGT
cnt = 332	feature = 686	correl = 0.0493707	descr = N_Gram_GTAAA
cnt = 333	feature = 638	correl = -0.047487	descr = N_Gram_GGATG
cnt = 334	feature = 262	correl = -0.0220516	descr = N_Gram_AGGGA
cnt = 335	feature = 904	correl = 0.0449649	descr = N_Gram_TTCTC
cnt = 336	feature = 499	correl = -0.0516572	descr = N_Gram_CTCGG
cnt = 337	feature = 545	correl = -0.0513701	descr = N_Gram_GACCA
cnt = 338	feature = 53	correl = 0.0523096	descr = Position_Specific_Bin_Base_17_Base_T
cnt = 339	feature = 283	correl = 0.0401178	descr = N_Gram_ATATA
cnt = 340	feature = 26	correl = 0.0774627	descr = Position_Specific_Bin_Base_10_Base_A
cnt = 341	feature = 760	correl = 0.0487441	descr = N_Gram_TAGAG
cnt = 342	feature = 740	correl = 0.0483461	descr = N_Gram_TAAGG
cnt = 343	feature = 513	correl = -0.0236954	descr = N_Gram_CTGGG
cnt = 344	feature = 721	correl = -0.0336784	descr = N_Gram_GTTA
cnt = 345	feature = 214	correl = 0.0534925	descr = N_Gram_ACATC
cnt = 346	feature = 450	correl = -0.0762828	descr = N_Gram_CGCGC
cnt = 347	feature = 697	correl = -0.0291296	descr = N_Gram_GTCCA
cnt = 348	feature = 511	correl = 0.0393811	descr = N_Gram_CTGGA
cnt = 349	feature = 308	correl = -0.0596461	descr = N_Gram_ATGGT
cnt = 350	feature = 8	correl = -0.128634	descr = Position_Specific_Bin_Base_2_Base_T
cnt = 351	feature = 60	correl = -0.12104	descr = Position_Specific_Bin_Base_19_Base_G
cnt = 352	feature = 798	correl = 0.0772501	descr = N_Gram_TCCTA
cnt = 353	feature = 40	correl = 0.100553	descr = Position_Specific_Bin_Base_14_Base_A
cnt = 354	feature = 650	correl = -0.0582752	descr = N_Gram_GGCGT
cnt = 355	feature = 398	correl = -0.0639163	descr = N_Gram_CCCTG
cnt = 356	feature = 840	correl = -0.02909	descr = N_Gram_TGATG
cnt = 357	feature = 227	correl = -0.0417074	descr = N_Gram_ACGA
cnt = 358	feature = 254	correl = -0.0475344	descr = N_Gram_AGCCC
cnt = 359	feature = 334	correl = 0.0281661	descr = N_Gram_CACAG
cnt = 360	feature = 510	correl = -0.0216582	descr = N_Gram_CTGCT
cnt = 361	feature = 23	correl = 0.0608711	descr = Position_Specific_Bin_Base_8_Base_T
cnt = 362	feature = 791	correl = 0.0346826	descr = N_Gram_TCATC
cnt = 363	feature = 418	correl = -0.0320366	descr = N_Gram_CCTCC
cnt = 364	feature = 461	correl = -0.0340151	descr = N_Gram_CGGCT
cnt = 365	feature = 891	correl = 0.0439393	descr = N_Gram_TTATC
cnt = 366	feature = 537	correl = 0.0315382	descr = N_Gram_GAAGG
cnt = 367	feature = 63	correl = -0.30054	descr = Position_Specific_Bin_Base_20_Base_C
cnt = 368	feature = 931	correl = 0.033715	descr = N_Gram_TTTGG
cnt = 369	feature = 637	correl = -0.0498912	descr = N_Gram_GGAGG
cnt = 370	feature = 659	correl = -0.0544737	descr = N_Gram_GGGCA
cnt = 371	feature = 540	correl = 0.0436862	descr = N_Gram_GAATT
cnt = 372	feature = 279	correl = 0.0221987	descr = N_Gram_ATAGA
cnt = 373	feature = 859	correl = -0.0470241	descr = N_Gram_TGGCC
cnt = 374	feature = 792	correl = 0.0383018	descr = N_Gram_TCCAT
cnt = 375	feature = 725	correl = -0.036576	descr = N_Gram_GTTGG
cnt = 376	feature = 877	correl = 0.054743	descr = N_Gram_TGTTC
cnt = 377	feature = 738	correl = 0.0448696	descr = N_Gram_TAAGA
cnt = 378	feature = 584	correl = 0.0395065	descr = N_Gram_GCATC
cnt = 379	feature = 601	correl = 0.021844	descr = N_Gram_GCGA
cnt = 380	feature = 624	correl = 0.0323114	descr = N_Gram_GCTTG
cnt = 381	feature = 679	correl = -0.0572812	descr = N_Gram_GGTGC
cnt = 382	feature = 674	correl = 0.0287207	descr = N_Gram_GGTCA
cnt = 383	feature = 220	correl = -0.0800083	descr = N_Gram_ACCAC
cnt = 384	feature = 894	correl = 0.0306235	descr = N_Gram_TTCAT
cnt = 385	feature = 285	correl = 0.0563329	descr = N_Gram_ATATT
cnt = 386	feature = 47	correl = 0.0692978	descr = Position_Specific_Bin_Base_16_Base_A
cnt = 387	feature = 605	correl = -0.0301475	descr = N_Gram_GCGCC
cnt = 388	feature = 779	correl = 0.0230856	descr = N_Gram_TATGG
cnt = 389	feature = 854	correl = 0.046848	descr = N_Gram_TGCTA
cnt = 390	feature = 834	correl = 0.0417058	descr = N_Gram_TGAAG
cnt = 391	feature = 208	correl = 0.0318115	descr = N_Gram_ACAC
cnt = 392	feature = 918	correl = 0.0493756	descr = N_Gram_TTGTA
cnt = 393	feature = 33	correl = 0.120783	descr = Position_Specific_Bin_Base_11_Base_T
cnt = 394	feature = 369	correl = 0.0790526	descr = N_Gram_CATTA
cnt = 395	feature = 623	correl = -0.0314296	descr = N_Gram_GCTGG
cnt = 396	feature = 43	correl = 0.0764463	descr = Position_Specific_Bin_Base_14_Base_T
cnt = 397	feature = 28	correl = -0.0530427	descr = Position_Specific_Bin_Base_10_Base_G
cnt = 398	feature = 394	correl = -0.0988263	descr = N_Gram_CCCGA
cnt = 399	feature = 767	correl = 0.032939	descr = N_Gram_TAGT
cnt = 400	feature = 376	correl = -0.0641738	descr = N_Gram_CCACC
cnt = 401	feature = 317	correl = 0.0540589	descr = N_Gram_ATTG
cnt = 402	feature = 675	correl = -0.0830346	descr = N_Gram_GGTCC
cnt = 403	feature = 801	correl = 0.0649469	descr = N_Gram_TCCTT
cnt = 404	feature = 688	correl = 0.0217089	descr = N_Gram_GTAC
cnt = 405	feature = 929	correl = 0.0672933	descr = N_Gram_TTTGA
cnt = 406	feature = 708	correl = 0.0302877	descr = N_Gram_GTGAA
cnt = 407	feature = 824	correl = 0.0900852	descr = N_Gram_TCTGC
cnt = 408	feature = 565	correl = -0.0477365	descr = N_Gram_GATGA
cnt = 409	feature = 864	correl = -0.0639342	descr = N_Gram_TGGGG
cnt = 410	feature = 560	correl = 0.0307647	descr = N_Gram_GAGT
cnt = 411	feature = 825	correl = 0.0521461	descr = N_Gram_TCTGG
cnt = 412	feature = 799	correl = -0.023119	descr = N_Gram_TCCTC
cnt = 413	feature = 293	correl = 0.0499896	descr = N_Gram_ATCG
cnt = 414	feature = 45	correl = -0.039882	descr = Position_Specific_Bin_Base_15_Base_G
cnt = 415	feature = 761	correl = 0.0655023	descr = N_Gram_TAGC
cnt = 416	feature = 39	correl = -0.0233484	descr = Position_Specific_Bin_Base_13_Base_G
cnt = 417	feature = 927	correl = 0.0467442	descr = N_Gram_TTTCT
cnt = 418	feature = 36	correl = 0.0285982	descr = Position_Specific_Bin_Base_12_Base_G
cnt = 419	feature = 48	correl = -0.0423938	descr = Position_Specific_Bin_Base_16_Base_C
cnt = 420	feature = 646	correl = -0.100394	descr = N_Gram_GGCCC
cnt = 421	feature = 507	correl = 0.0414267	descr = N_Gram_CTGAT
cnt = 422	feature = 479	correl = -0.0481427	descr = N_Gram_CGTTG
cnt = 423	feature = 643	correl = -0.0400765	descr = N_Gram_GGCAG
cnt = 424	feature = 610	correl = -0.0874832	descr = N_Gram_GCGGC
cnt = 425	feature = 878	correl = 0.0602261	descr = N_Gram_TGTTT
cnt = 426	feature = 709	correl = -0.0374707	descr = N_Gram_GTGC
cnt = 427	feature = 549	correl = 0.0388935	descr = N_Gram_GACT
cnt = 428	feature = 861	correl = -0.0223013	descr = N_Gram_TGGCT
cnt = 429	feature = 587	correl = -0.0294489	descr = N_Gram_GCCA
cnt = 430	feature = 231	correl = -0.0278581	descr = N_Gram_ACGG
cnt = 431	feature = 748	correl = 0.0331979	descr = N_Gram_TACC
cnt = 432	feature = 821	correl = 0.0330799	descr = N_Gram_TCTCC
cnt = 433	feature = 448	correl = -0.033842	descr = N_Gram_CGCCT
cnt = 434	feature = 865	correl = -0.0255245	descr = N_Gram_TGGTG
cnt = 435	feature = 704	correl = 0.0221769	descr = N_Gram_GTCT
cnt = 436	feature = 541	correl = 0.0475443	descr = N_Gram_GACA
cnt = 437	feature = 897	correl = 0.0499051	descr = N_Gram_TTCCT
cnt = 438	feature = 753	correl = 0.0509136	descr = N_Gram_TACT
cnt = 439	feature = 474	correl = 0.0249587	descr = N_Gram_CGTG
cnt = 440	feature = 482	correl = 0.0314082	descr = N_Gram_CTAA
cnt = 441	feature = 363	correl = 0.0670602	descr = N_Gram_CATCT
cnt = 442	feature = 521	correl = 0.0358971	descr = N_Gram_CTTCT
cnt = 443	feature = 871	correl = 0.0318175	descr = N_Gram_TGTC
cnt = 444	feature = 568	correl = 0.0246075	descr = N_Gram_GATT
cnt = 445	feature = 233	correl = -0.0351332	descr = N_Gram_ACGT
cnt = 446	feature = 804	correl = 0.0528436	descr = N_Gram_TCGC
cnt = 447	feature = 648	correl = -0.0744633	descr = N_Gram_GGCGC
cnt = 448	feature = 424	correl = -0.0228434	descr = N_Gram_CCTGG
cnt = 449	feature = 433	correl = -0.0564089	descr = N_Gram_CGAC
cnt = 450	feature = 255	correl = -0.0337181	descr = N_Gram_AGCG
cnt = 451	feature = 680	correl = -0.110398	descr = N_Gram_GGTGG
cnt = 452	feature = 355	correl = 0.0230627	descr = N_Gram_CAGT
cnt = 453	feature = 67	correl = 0.0748455	descr = Gibbs_of_Target_Sequence__Pos_0_Step_1
cnt = 454	feature = 653	correl = -0.0267822	descr = N_Gram_GGCTT
cnt = 455	feature = 257	correl = 0.025029	descr = N_Gram_AGCT
cnt = 456	feature = 430	correl = -0.0621223	descr = N_Gram_CGAA
cnt = 457	feature = 693	correl = 0.0240583	descr = N_Gram_GTCA
cnt = 458	feature = 905	correl = 0.0932087	descr = N_Gram_TTCTG
cnt = 459	feature = 717	correl = 0.0269038	descr = N_Gram_GTGT
cnt = 460	feature = 485	correl = 0.0454309	descr = N_Gram_CTAC
cnt = 461	feature = 842	correl = 0.0551783	descr = N_Gram_TGCA
cnt = 462	feature = 245	correl = 0.0218233	descr = N_Gram_AGAC
cnt = 463	feature = 470	correl = -0.0425225	descr = N_Gram_CGTC
cnt = 464	feature = 774	correl = 0.05219	descr = N_Gram_TATC
cnt = 465	feature = 488	correl = 0.0519248	descr = N_Gram_CTAG
cnt = 466	feature = 443	correl = -0.0470895	descr = N_Gram_CGCA
cnt = 467	feature = 385	correl = -0.0759331	descr = N_Gram_CCCA
cnt = 468	feature = 622	correl = -0.0534765	descr = N_Gram_GCTGC
cnt = 469	feature = 573	correl = -0.0553891	descr = N_Gram_GCAA
cnt = 470	feature = 577	correl = -0.0321028	descr = N_Gram_GCAC
cnt = 471	feature = 491	correl = 0.0434427	descr = N_Gram_CTAT
cnt = 472	feature = 272	correl = 0.0266298	descr = N_Gram_AGTG
cnt = 473	feature = 239	correl = 0.0584316	descr = N_Gram_ACTG
cnt = 474	feature = 358	correl = -0.0290682	descr = N_Gram_CATA
cnt = 475	feature = 555	correl = -0.0349995	descr = N_Gram_GAGC
cnt = 476	feature = 288	correl = 0.0379406	descr = N_Gram_ATCC
cnt = 477	feature = 701	correl = 0.0429804	descr = N_Gram_GTCG
cnt = 478	feature = 530	correl = -0.0240252	descr = N_Gram_GAAA
cnt = 479	feature = 316	correl = 0.098624	descr = N_Gram_ATTCT
cnt = 480	feature = 898	correl = 0.0312134	descr = N_Gram_TTCG
cnt = 481	feature = 867	correl = 0.0571181	descr = N_Gram_TGTA
cnt = 482	feature = 597	correl = -0.0454353	descr = N_Gram_GCCT
cnt = 483	feature = 409	correl = -0.0325953	descr = N_Gram_CCGG
cnt = 484	feature = 345	correl = -0.0556652	descr = N_Gram_CAGA
cnt = 485	feature = 557	correl = -0.0589185	descr = N_Gram_GAGG
cnt = 486	feature = 498	correl = -0.0724833	descr = N_Gram_CTCG
cnt = 487	feature = 681	correl = -0.0421881	descr = N_Gram_GGTT
cnt = 488	feature = 655	correl = -0.0715836	descr = N_Gram_GGGA
cnt = 489	feature = 278	correl = 0.0425579	descr = N_Gram_ATAG
cnt = 490	feature = 389	correl = -0.0696929	descr = N_Gram_CCCC
cnt = 491	feature = 616	correl = 0.028023	descr = N_Gram_GCTA
cnt = 492	feature = 613	correl = -0.0663165	descr = N_Gram_GCGT
cnt = 493	feature = 923	correl = 0.0219053	descr = N_Gram_TTTA
cnt = 494	feature = 911	correl = 0.0575987	descr = N_Gram_TTGC
cnt = 495	feature = 685	correl = 0.0480748	descr = N_Gram_GTAA
cnt = 496	feature = 582	correl = 0.0318757	descr = N_Gram_GCAT
cnt = 497	feature = 526	correl = 0.0319992	descr = N_Gram_CTTT
cnt = 498	feature = 495	correl = -0.0228307	descr = N_Gram_CTCA
cnt = 499	feature = 777	correl = 0.0519143	descr = N_Gram_TATG
cnt = 500	feature = 707	correl = 0.0274442	descr = N_Gram_GTGA
cnt = 501	feature = 515	correl = 0.0500185	descr = N_Gram_CTGT
cnt = 502	feature = 69	correl = -0.164326	descr = Gibbs_of_Target_Sequence__Pos_2_Step_1
cnt = 503	feature = 310	correl = 0.0585599	descr = N_Gram_ATTA
cnt = 504	feature = 449	correl = -0.0790805	descr = N_Gram_CGCG
cnt = 505	feature = 744	correl = 0.0376802	descr = N_Gram_TACA
cnt = 506	feature = 809	correl = -0.0367765	descr = N_Gram_TCGG
cnt = 507	feature = 780	correl = 0.0603293	descr = N_Gram_TATT
cnt = 508	feature = 501	correl = 0.0347217	descr = N_Gram_CTCT
cnt = 509	feature = 70	correl = 0.0974435	descr = Gibbs_of_Target_Sequence__Pos_4_Step_1
cnt = 510	feature = 815	correl = 0.0554438	descr = N_Gram_TCTA
cnt = 511	feature = 712	correl = -0.110595	descr = N_Gram_GTGG
cnt = 512	feature = 812	correl = 0.049568	descr = N_Gram_TCGT
cnt = 513	feature = 396	correl = -0.0663415	descr = N_Gram_CCCT
cnt = 514	feature = 594	correl = -0.0386714	descr = N_Gram_GCCG
cnt = 515	feature = 323	correl = -0.0222501	descr = N_Gram_CAAA
cnt = 516	feature = 662	correl = -0.0803188	descr = N_Gram_GGGG
cnt = 517	feature = 305	correl = -0.0571582	descr = N_Gram_ATGG
cnt = 518	feature = 68	correl = -0.0311902	descr = Gibbs_of_Target_Sequence__Pos_1_Step_1
cnt = 519	feature = 853	correl = 0.0287509	descr = N_Gram_TGCT
cnt = 520	feature = 82	correl = 0.0908647	descr = Gibbs_of_Target_Sequence__Pos_17_Step_1
cnt = 521	feature = 210	correl = 0.0372712	descr = N_Gram_ACAG
cnt = 522	feature = 213	correl = 0.076974	descr = N_Gram_ACAT
cnt = 523	feature = 534	correl = -0.0219551	descr = N_Gram_GAAG
cnt = 524	feature = 917	correl = 0.0789745	descr = N_Gram_TTGT
cnt = 525	feature = 297	correl = 0.0558173	descr = N_Gram_ATCT
cnt = 526	feature = 770	correl = 0.073316	descr = N_Gram_TATA
cnt = 527	feature = 641	correl = -0.0697207	descr = N_Gram_GGCA
cnt = 528	feature = 336	correl = -0.0303814	descr = N_Gram_CACC
cnt = 529	feature = 520	correl = 0.0346656	descr = N_Gram_CTTC
cnt = 530	feature = 393	correl = -0.0956687	descr = N_Gram_CCCG
cnt = 531	feature = 790	correl = 0.0430973	descr = N_Gram_TCAT
cnt = 532	feature = 651	correl = -0.0361911	descr = N_Gram_GGCT
cnt = 533	feature = 74	correl = 0.0796804	descr = Gibbs_of_Target_Sequence__Pos_8_Step_1
cnt = 534	feature = 348	correl = -0.0333134	descr = N_Gram_CAGC
cnt = 535	feature = 727	correl = 0.0569844	descr = N_Gram_GTTT
cnt = 536	feature = 837	correl = 0.0293079	descr = N_Gram_TGAT
cnt = 537	feature = 819	correl = 0.0627403	descr = N_Gram_TCTC
cnt = 538	feature = 925	correl = 0.0549777	descr = N_Gram_TTTC
cnt = 539	feature = 696	correl = -0.0878383	descr = N_Gram_GTCC
cnt = 540	feature = 71	correl = 0.0569771	descr = Gibbs_of_Target_Sequence__Pos_5_Step_1
cnt = 541	feature = 724	correl = -0.0573461	descr = N_Gram_GTTG
cnt = 542	feature = 368	correl = 0.0476185	descr = N_Gram_CATT
cnt = 543	feature = 421	correl = -0.0470583	descr = N_Gram_CCTG
cnt = 544	feature = 562	correl = 0.0390506	descr = N_Gram_GATA
cnt = 545	feature = 314	correl = 0.0794414	descr = N_Gram_ATTC
cnt = 546	feature = 375	correl = -0.0424749	descr = N_Gram_CCAC
cnt = 547	feature = 580	correl = -0.0357849	descr = N_Gram_GCAG
cnt = 548	feature = 733	correl = 0.0352263	descr = N_Gram_TAAA
cnt = 549	feature = 83	correl = 0.191507	descr = Gibbs_of_Target_Sequence__Pos_18_Step_1
cnt = 550	feature = 462	correl = -0.0848855	descr = N_Gram_CGGG
cnt = 551	feature = 235	correl = 0.0347987	descr = N_Gram_ACT
cnt = 552	feature = 684	correl = 0.050383	descr = N_Gram_GTA
cnt = 553	feature = 823	correl = 0.0909983	descr = N_Gram_TCTG
cnt = 554	feature = 603	correl = -0.0719225	descr = N_Gram_GCGC
cnt = 555	feature = 826	correl = 0.0786965	descr = N_Gram_TCTT
cnt = 556	feature = 73	correl = 0.14357	descr = Gibbs_of_Target_Sequence__Pos_7_Step_1
cnt = 557	feature = 858	correl = -0.0650961	descr = N_Gram_TGGC
cnt = 558	feature = 658	correl = -0.120309	descr = N_Gram_GGGC
cnt = 559	feature = 362	correl = 0.0447057	descr = N_Gram_CATC
cnt = 560	feature = 75	correl = 0.10244	descr = Gibbs_of_Target_Sequence__Pos_9_Step_1
cnt = 561	feature = 677	correl = -0.0911569	descr = N_Gram_GGTG
cnt = 562	feature = 81	correl = 0.108369	descr = Gibbs_of_Target_Sequence__Pos_16_Step_1
cnt = 563	feature = 77	correl = 0.0449207	descr = Gibbs_of_Target_Sequence__Pos_11_Step_1
cnt = 564	feature = 508	correl = -0.0263274	descr = N_Gram_CTGC
cnt = 565	feature = 79	correl = 0.137209	descr = Gibbs_of_Target_Sequence__Pos_14_Step_1
cnt = 566	feature = 282	correl = 0.0815364	descr = N_Gram_ATAT
cnt = 567	feature = 876	correl = 0.075099	descr = N_Gram_TGTT
cnt = 568	feature = 666	correl = -0.0665317	descr = N_Gram_GGGT
cnt = 569	feature = 226	correl = -0.0662536	descr = N_Gram_ACG
cnt = 570	feature = 72	correl = 0.098718	descr = Gibbs_of_Target_Sequence__Pos_6_Step_1
cnt = 571	feature = 321	correl = 0.0297441	descr = N_Gram_ATTT
cnt = 572	feature = 589	correl = -0.147057	descr = N_Gram_GCCC
cnt = 573	feature = 743	correl = 0.0561012	descr = N_Gram_TAC
cnt = 574	feature = 429	correl = -0.0597405	descr = N_Gram_CGA
cnt = 575	feature = 78	correl = 0.123291	descr = Gibbs_of_Target_Sequence__Pos_13_Step_1
cnt = 576	feature = 608	correl = -0.107343	descr = N_Gram_GCGG
cnt = 577	feature = 217	correl = -0.0485741	descr = N_Gram_ACC
cnt = 578	feature = 552	correl = -0.034912	descr = N_Gram_GAG
cnt = 579	feature = 647	correl = -0.117614	descr = N_Gram_GGCG
cnt = 580	feature = 76	correl = 0.123093	descr = Gibbs_of_Target_Sequence__Pos_10_Step_1
cnt = 581	feature = 469	correl = -0.0396282	descr = N_Gram_CGT
cnt = 582	feature = 831	correl = 0.0544367	descr = N_Gram_TGA
cnt = 583	feature = 286	correl = 0.0523711	descr = N_Gram_ATC
cnt = 584	feature = 802	correl = 0.0359057	descr = N_Gram_TCG
cnt = 585	feature = 457	correl = -0.109296	descr = N_Gram_CGGC
cnt = 586	feature = 80	correl = 0.0943335	descr = Gibbs_of_Target_Sequence__Pos_15_Step_1
cnt = 587	feature = 627	correl = -0.0527193	descr = N_Gram_GGA
cnt = 588	feature = 756	correl = 0.0899515	descr = N_Gram_TAG
cnt = 589	feature = 481	correl = 0.0918965	descr = N_Gram_CTA
cnt = 590	feature = 907	correl = 0.100045	descr = N_Gram_TTG
cnt = 591	feature = 572	correl = -0.0495681	descr = N_Gram_GCA
cnt = 592	feature = 706	correl = -0.0261667	descr = N_Gram_GTG
cnt = 593	feature = 505	correl = 0.029142	descr = N_Gram_CTG
cnt = 594	feature = 384	correl = -0.137294	descr = N_Gram_CCC
cnt = 595	feature = 517	correl = 0.0574521	descr = N_Gram_CTT
cnt = 596	feature = 344	correl = -0.0373424	descr = N_Gram_CAG
cnt = 597	feature = 880	correl = 0.0708976	descr = N_Gram_TTA
cnt = 598	feature = 669	correl = -0.061428	descr = N_Gram_GGT
cnt = 599	feature = 412	correl = -0.0364196	descr = N_Gram_CCT
cnt = 600	feature = 732	correl = 0.0581905	descr = N_Gram_TAA
cnt = 601	feature = 856	correl = -0.0513591	descr = N_Gram_TGG
cnt = 602	feature = 442	correl = -0.053579	descr = N_Gram_CGC
cnt = 603	feature = 814	correl = 0.117407	descr = N_Gram_TCT
cnt = 604	feature = 654	correl = -0.12725	descr = N_Gram_GGG
cnt = 605	feature = 769	correl = 0.119523	descr = N_Gram_TAT
cnt = 606	feature = 399	correl = -0.0822413	descr = N_Gram_CCG
cnt = 607	feature = 586	correl = -0.125961	descr = N_Gram_GCC
cnt = 608	feature = 922	correl = 0.100708	descr = N_Gram_TTT
cnt = 609	feature = 600	correl = -0.101869	descr = N_Gram_GCG
cnt = 610	feature = 626	correl = -0.117365	descr = N_Gram_GG
cnt = 611	feature = 370	correl = -0.0783144	descr = N_Gram_CC
cnt = 612	feature = 879	correl = 0.15646	descr = N_Gram_TT
cnt = 613	feature = 275	correl = 0.10515	descr = N_Gram_AT
cnt = 614	feature = 66	correl = 0.269063	descr = Gibbs_of_Target_Sequence_
num rows = 2188
num_elements = 1345620
..*
optimization finished, #iter = 2161
nu = 0.207260
obj = -35.363076, rho = -0.803001
nSV = 1005, nBSV = 125
num rows = 243
num_elements = 149445
*
optimization finished, #iter = 154
nu = 0.142637
obj = -3.155473, rho = -0.655669
nSV = 126, nBSV = 1
..*
optimization finished, #iter = 2161
nu = 0.207260
obj = -35.363076, rho = -0.803001
nSV = 1005, nBSV = 125
CFS merit scores = 1.45212
CFS merit scores = 1.62001
CFS merit scores = 1.85325
CFS merit scores = 2.07984
CFS merit scores = 2.28537
CFS merit scores = 2.47236
CFS merit scores = 2.64537
CFS merit scores = 2.80489
CFS merit scores = 2.95517
CFS merit scores = 3.09554
CFS merit scores = 3.22915
CFS merit scores = 3.35678
CFS merit scores = 3.47859
CFS merit scores = 3.59546
CFS merit scores = 3.70708
CFS merit scores = 3.81381
CFS merit scores = 3.91701
CFS merit scores = 4.01708
CFS merit scores = 4.1128
CFS merit scores = 4.20542
CFS merit scores = 4.29505
CFS merit scores = 4.38077
CFS merit scores = 4.46389
CFS merit scores = 4.54301
CFS merit scores = 4.62041
CFS merit scores = 4.69573
CFS merit scores = 4.76774
CFS merit scores = 4.8376
CFS merit scores = 4.90447
CFS merit scores = 4.96874
CFS merit scores = 5.0298
CFS merit scores = 5.08921
CFS merit scores = 5.14651
CFS merit scores = 5.20175
CFS merit scores = 5.25524
CFS merit scores = 5.30805
CFS merit scores = 5.35925
CFS merit scores = 5.40878
CFS merit scores = 5.45756
CFS merit scores = 5.50471
CFS merit scores = 5.55023
CFS merit scores = 5.59335
CFS merit scores = 5.63361
CFS merit scores = 5.67195
CFS merit scores = 5.70962
CFS merit scores = 5.74662
CFS merit scores = 5.78235
CFS merit scores = 5.81558
CFS merit scores = 5.84796
CFS merit scores = 5.87944
CFS merit scores = 5.9094
CFS merit scores = 5.93769
CFS merit scores = 5.96573
CFS merit scores = 5.99134
CFS merit scores = 6.01314
CFS merit scores = 6.03495
CFS merit scores = 6.05687
CFS merit scores = 6.07887
CFS merit scores = 6.09997
CFS merit scores = 6.12066
CFS merit scores = 6.13926
CFS merit scores = 6.15724
CFS merit scores = 6.17464
CFS merit scores = 6.1915
CFS merit scores = 6.20819
CFS merit scores = 6.2246
CFS merit scores = 6.24043
CFS merit scores = 6.25611
CFS merit scores = 6.2701
CFS merit scores = 6.28332
CFS merit scores = 6.29636
CFS merit scores = 6.30952
CFS merit scores = 6.32283
CFS merit scores = 6.33587
CFS merit scores = 6.3487
CFS merit scores = 6.36096
CFS merit scores = 6.37204
CFS merit scores = 6.38305
CFS merit scores = 6.39383
CFS merit scores = 6.40292
CFS merit scores = 6.4118
CFS merit scores = 6.4206
CFS merit scores = 6.42976
CFS merit scores = 6.43868
CFS merit scores = 6.44779
CFS merit scores = 6.45684
CFS merit scores = 6.46548
CFS merit scores = 6.47423
CFS merit scores = 6.48277
CFS merit scores = 6.49134
CFS merit scores = 6.50001
CFS merit scores = 6.50824
CFS merit scores = 6.51584
CFS merit scores = 6.52336
CFS merit scores = 6.53061
CFS merit scores = 6.53726
CFS merit scores = 6.54394
CFS merit scores = 6.55053
CFS merit scores = 6.556
CFS merit scores = 6.56135
CFS merit scores = 6.56641
CFS merit scores = 6.57121
CFS merit scores = 6.57598
CFS merit scores = 6.58044
CFS merit scores = 6.58439
CFS merit scores = 6.58852
CFS merit scores = 6.59246
CFS merit scores = 6.59645
CFS merit scores = 6.60062
CFS merit scores = 6.60446
CFS merit scores = 6.60837
CFS merit scores = 6.61245
CFS merit scores = 6.6167
CFS merit scores = 6.62002
CFS merit scores = 6.6233
CFS merit scores = 6.62657
CFS merit scores = 6.6298
CFS merit scores = 6.63287
CFS merit scores = 6.63578
CFS merit scores = 6.63877
CFS merit scores = 6.64193
CFS merit scores = 6.64488
CFS merit scores = 6.64807
CFS merit scores = 6.65139
CFS merit scores = 6.65463
CFS merit scores = 6.65731
CFS merit scores = 6.65932
CFS merit scores = 6.66131
CFS merit scores = 6.66333
CFS merit scores = 6.66553
CFS merit scores = 6.66767
CFS merit scores = 6.66977
CFS merit scores = 6.67185
CFS merit scores = 6.674
CFS merit scores = 6.67601
CFS merit scores = 6.67784
CFS merit scores = 6.67956
CFS merit scores = 6.68123
CFS merit scores = 6.6831
CFS merit scores = 6.68467
CFS merit scores = 6.68606
CFS merit scores = 6.68753
CFS merit scores = 6.68888
CFS merit scores = 6.6901
CFS merit scores = 6.69115
CFS merit scores = 6.69212
CFS merit scores = 6.69273
CFS merit scores = 6.6934
CFS merit scores = 6.69408
CFS merit scores = 6.6948
CFS merit scores = 6.6954
CFS merit scores = 6.69612
CFS merit scores = 6.69653
CFS merit scores = 6.69698
CFS merit scores = 6.69752
CFS merit scores = 6.69804
CFS merit scores = 6.6986
CFS merit scores = 6.69914
CFS merit scores = 6.69953
CFS merit scores = 6.69998
CFS merit scores = 6.70047
CFS merit scores = 6.70069
CFS merit scores = 6.70085
CFS merit scores = 6.7007
CFS merit scores = 6.70048
CFS merit scores = 6.70037
CFS merit scores = 6.70015
CFS merit scores = 6.69993
CFS merit scores = 6.69975
CFS merit scores = 6.69947
CFS merit scores = 6.69919
CFS merit scores = 6.69886
CFS merit scores = 6.69855
CFS merit scores = 6.69821
CFS merit scores = 6.69776
CFS merit scores = 6.69725
CFS merit scores = 6.69669
CFS merit scores = 6.69627
CFS merit scores = 6.69565
CFS merit scores = 6.69505
CFS merit scores = 6.69454
CFS merit scores = 6.69397
CFS merit scores = 6.69332
CFS merit scores = 6.69262
CFS merit scores = 6.69194
CFS merit scores = 6.6913
CFS merit scores = 6.69058
CFS merit scores = 6.68979
CFS merit scores = 6.68908
CFS merit scores = 6.68845
CFS merit scores = 6.68777
CFS merit scores = 6.68695
CFS merit scores = 6.68613
CFS merit scores = 6.6854
CFS merit scores = 6.6844
CFS merit scores = 6.6835
CFS merit scores = 6.68266
CFS merit scores = 6.68186
CFS merit scores = 6.68115
CFS merit scores = 6.68031
CFS merit scores = 6.67934
CFS merit scores = 6.67816
CFS merit scores = 6.677
CFS merit scores = 6.67588
CFS merit scores = 6.67477
CFS merit scores = 6.67374
CFS merit scores = 6.67274
CFS merit scores = 6.6716
CFS merit scores = 6.67034
CFS merit scores = 6.66922
CFS merit scores = 6.66793
CFS merit scores = 6.66667
CFS merit scores = 6.66543
CFS merit scores = 6.66428
CFS merit scores = 6.66299
CFS merit scores = 6.66177
CFS merit scores = 6.66052
CFS merit scores = 6.65934
CFS merit scores = 6.65815
CFS merit scores = 6.65687
CFS merit scores = 6.65561
CFS merit scores = 6.65443
CFS merit scores = 6.65327
CFS merit scores = 6.65207
CFS merit scores = 6.65086
CFS merit scores = 6.64962
CFS merit scores = 6.64844
CFS merit scores = 6.64724
CFS merit scores = 6.64614
CFS merit scores = 6.64507
CFS merit scores = 6.64381
CFS merit scores = 6.64254
CFS merit scores = 6.64136
CFS merit scores = 6.64017
CFS merit scores = 6.63893
CFS merit scores = 6.6377
CFS merit scores = 6.63649
CFS merit scores = 6.63529
CFS merit scores = 6.63411
CFS merit scores = 6.6329
CFS merit scores = 6.63173
CFS merit scores = 6.63057
CFS merit scores = 6.62945
CFS merit scores = 6.62833
CFS merit scores = 6.62723
CFS merit scores = 6.62618
CFS merit scores = 6.62515
CFS merit scores = 6.62402
CFS merit scores = 6.6229
CFS merit scores = 6.62173
CFS merit scores = 6.62056
CFS merit scores = 6.61945
CFS merit scores = 6.61826
CFS merit scores = 6.61704
CFS merit scores = 6.61586
CFS merit scores = 6.61463
CFS merit scores = 6.61332
CFS merit scores = 6.61197
CFS merit scores = 6.61061
CFS merit scores = 6.60923
CFS merit scores = 6.60788
CFS merit scores = 6.60651
CFS merit scores = 6.60519
CFS merit scores = 6.60388
CFS merit scores = 6.60253
CFS merit scores = 6.60117
CFS merit scores = 6.59979
CFS merit scores = 6.59851
CFS merit scores = 6.59732
CFS merit scores = 6.59587
CFS merit scores = 6.59443
CFS merit scores = 6.59301
CFS merit scores = 6.59159
CFS merit scores = 6.59022
CFS merit scores = 6.58881
CFS merit scores = 6.5874
CFS merit scores = 6.58605
CFS merit scores = 6.58462
CFS merit scores = 6.58317
CFS merit scores = 6.58177
CFS merit scores = 6.58035
CFS merit scores = 6.57891
CFS merit scores = 6.57741
CFS merit scores = 6.57584
CFS merit scores = 6.57429
CFS merit scores = 6.57273
CFS merit scores = 6.57119
CFS merit scores = 6.56952
CFS merit scores = 6.56782
CFS merit scores = 6.56613
CFS merit scores = 6.5644
CFS merit scores = 6.5627
CFS merit scores = 6.56106
CFS merit scores = 6.55941
CFS merit scores = 6.5578
CFS merit scores = 6.5562
CFS merit scores = 6.55446
CFS merit scores = 6.55276
CFS merit scores = 6.55113
CFS merit scores = 6.54947
CFS merit scores = 6.54784
CFS merit scores = 6.54616
CFS merit scores = 6.54453
CFS merit scores = 6.54293
CFS merit scores = 6.54123
CFS merit scores = 6.53951
CFS merit scores = 6.53774
CFS merit scores = 6.53602
CFS merit scores = 6.53434
CFS merit scores = 6.53269
CFS merit scores = 6.53105
CFS merit scores = 6.52928
CFS merit scores = 6.52749
CFS merit scores = 6.52569
CFS merit scores = 6.52392
CFS merit scores = 6.52217
CFS merit scores = 6.52039
CFS merit scores = 6.51863
CFS merit scores = 6.5168
CFS merit scores = 6.51498
CFS merit scores = 6.5132
CFS merit scores = 6.51141
CFS merit scores = 6.50964
CFS merit scores = 6.5079
CFS merit scores = 6.50617
CFS merit scores = 6.50445
CFS merit scores = 6.50267
CFS merit scores = 6.50094
CFS merit scores = 6.49921
CFS merit scores = 6.4975
CFS merit scores = 6.49583
CFS merit scores = 6.49413
CFS merit scores = 6.49239
CFS merit scores = 6.49068
CFS merit scores = 6.48899
CFS merit scores = 6.48734
CFS merit scores = 6.48562
CFS merit scores = 6.48386
CFS merit scores = 6.48209
CFS merit scores = 6.48024
CFS merit scores = 6.47841
CFS merit scores = 6.4766
CFS merit scores = 6.47473
CFS merit scores = 6.47286
CFS merit scores = 6.471
CFS merit scores = 6.46919
CFS merit scores = 6.46733
CFS merit scores = 6.46552
CFS merit scores = 6.4637
CFS merit scores = 6.4619
CFS merit scores = 6.46009
CFS merit scores = 6.45832
CFS merit scores = 6.45653
CFS merit scores = 6.45473
CFS merit scores = 6.45291
CFS merit scores = 6.45112
CFS merit scores = 6.44935
CFS merit scores = 6.44756
CFS merit scores = 6.44575
CFS merit scores = 6.44394
CFS merit scores = 6.44217
CFS merit scores = 6.4404
CFS merit scores = 6.43851
CFS merit scores = 6.4366
CFS merit scores = 6.43471
CFS merit scores = 6.43283
CFS merit scores = 6.4309
CFS merit scores = 6.42898
CFS merit scores = 6.42707
CFS merit scores = 6.42512
CFS merit scores = 6.42312
CFS merit scores = 6.42118
CFS merit scores = 6.41915
CFS merit scores = 6.41714
CFS merit scores = 6.41517
CFS merit scores = 6.41318
CFS merit scores = 6.41122
CFS merit scores = 6.40919
CFS merit scores = 6.40717
CFS merit scores = 6.40521
CFS merit scores = 6.40321
CFS merit scores = 6.40117
CFS merit scores = 6.39913
CFS merit scores = 6.3971
CFS merit scores = 6.39508
CFS merit scores = 6.39308
CFS merit scores = 6.39111
CFS merit scores = 6.38913
CFS merit scores = 6.38719
CFS merit scores = 6.38524
CFS merit scores = 6.38318
CFS merit scores = 6.38116
CFS merit scores = 6.37912
CFS merit scores = 6.37712
CFS merit scores = 6.3751
CFS merit scores = 6.37304
CFS merit scores = 6.37102
CFS merit scores = 6.36897
CFS merit scores = 6.36688
CFS merit scores = 6.3648
CFS merit scores = 6.36276
CFS merit scores = 6.36072
CFS merit scores = 6.35868
CFS merit scores = 6.35665
CFS merit scores = 6.35461
CFS merit scores = 6.35258
CFS merit scores = 6.35054
CFS merit scores = 6.34849
CFS merit scores = 6.34645
CFS merit scores = 6.34445
CFS merit scores = 6.34236
CFS merit scores = 6.34027
CFS merit scores = 6.33819
CFS merit scores = 6.33615
CFS merit scores = 6.33402
CFS merit scores = 6.3319
CFS merit scores = 6.32979
CFS merit scores = 6.32768
CFS merit scores = 6.32556
CFS merit scores = 6.32342
CFS merit scores = 6.32129
CFS merit scores = 6.31919
CFS merit scores = 6.31711
CFS merit scores = 6.31499
CFS merit scores = 6.31283
CFS merit scores = 6.31067
CFS merit scores = 6.30845
CFS merit scores = 6.30623
CFS merit scores = 6.30398
CFS merit scores = 6.30176
CFS merit scores = 6.29957
CFS merit scores = 6.29731
CFS merit scores = 6.29505
CFS merit scores = 6.29281
CFS merit scores = 6.29056
CFS merit scores = 6.28832
CFS merit scores = 6.28602
CFS merit scores = 6.2837
CFS merit scores = 6.28142
CFS merit scores = 6.27908
CFS merit scores = 6.27677
CFS merit scores = 6.27442
CFS merit scores = 6.27207
CFS merit scores = 6.26967
CFS merit scores = 6.26725
CFS merit scores = 6.26485
CFS merit scores = 6.26241
CFS merit scores = 6.26003
CFS merit scores = 6.25762
CFS merit scores = 6.25521
CFS merit scores = 6.25276
CFS merit scores = 6.25022
CFS merit scores = 6.2476
CFS merit scores = 6.24498
CFS merit scores = 6.2423
CFS merit scores = 6.2396
CFS merit scores = 6.23691
CFS merit scores = 6.23417
CFS merit scores = 6.23139
CFS merit scores = 6.22861
CFS merit scores = 6.22583
CFS merit scores = 6.22302
CFS merit scores = 6.22023
CFS merit scores = 6.21744
CFS merit scores = 6.21466
CFS merit scores = 6.21192
CFS merit scores = 6.20914
CFS merit scores = 6.20638
CFS merit scores = 6.20358
CFS merit scores = 6.20074
CFS merit scores = 6.19788
CFS merit scores = 6.19497
CFS merit scores = 6.19206
CFS merit scores = 6.18914
CFS merit scores = 6.1862
CFS merit scores = 6.18326
CFS merit scores = 6.18028
CFS merit scores = 6.17727
CFS merit scores = 6.17426
CFS merit scores = 6.17124
CFS merit scores = 6.16817
CFS merit scores = 6.16513
CFS merit scores = 6.16209
CFS merit scores = 6.15905
CFS merit scores = 6.15605
CFS merit scores = 6.15307
CFS merit scores = 6.15005
CFS merit scores = 6.14703
CFS merit scores = 6.14396
CFS merit scores = 6.14088
CFS merit scores = 6.13778
CFS merit scores = 6.13466
CFS merit scores = 6.13153
CFS merit scores = 6.12845
CFS merit scores = 6.12538
CFS merit scores = 6.1223
CFS merit scores = 6.11922
CFS merit scores = 6.11616
CFS merit scores = 6.11291
CFS merit scores = 6.10958
CFS merit scores = 6.10629
CFS merit scores = 6.10303
CFS merit scores = 6.09977
CFS merit scores = 6.09653
CFS merit scores = 6.09331
CFS merit scores = 6.09009
CFS merit scores = 6.08689
CFS merit scores = 6.08364
CFS merit scores = 6.08041
CFS merit scores = 6.07712
CFS merit scores = 6.07385
CFS merit scores = 6.07059
CFS merit scores = 6.06734
CFS merit scores = 6.06409
CFS merit scores = 6.06086
CFS merit scores = 6.05765
CFS merit scores = 6.05438
CFS merit scores = 6.05105
CFS merit scores = 6.04771
CFS merit scores = 6.04436
CFS merit scores = 6.04101
CFS merit scores = 6.03767
CFS merit scores = 6.03438
CFS merit scores = 6.03102
CFS merit scores = 6.02765
CFS merit scores = 6.0243
CFS merit scores = 6.02095
CFS merit scores = 6.01762
CFS merit scores = 6.01431
CFS merit scores = 6.01098
CFS merit scores = 6.00755
CFS merit scores = 6.00417
CFS merit scores = 6.00078
CFS merit scores = 5.99742
CFS merit scores = 5.99402
CFS merit scores = 5.99065
CFS merit scores = 5.98732
CFS merit scores = 5.98397
CFS merit scores = 5.98061
CFS merit scores = 5.97726
CFS merit scores = 5.97392
CFS merit scores = 5.97051
CFS merit scores = 5.96699
CFS merit scores = 5.96345
CFS merit scores = 5.95993
CFS merit scores = 5.95635
CFS merit scores = 5.9528
CFS merit scores = 5.94926
CFS merit scores = 5.94567
CFS merit scores = 5.94205
CFS merit scores = 5.9384
CFS merit scores = 5.93472
CFS merit scores = 5.93107
CFS merit scores = 5.92735
CFS merit scores = 5.92368
CFS merit scores = 5.91996
CFS merit scores = 5.91626
CFS merit scores = 5.91254
CFS merit scores = 5.90875
CFS merit scores = 5.90494
CFS merit scores = 5.90112
CFS merit scores = 5.89729
CFS merit scores = 5.89344
CFS merit scores = 5.8896
CFS merit scores = 5.88578
CFS merit scores = 5.88197
CFS merit scores = 5.87816
CFS merit scores = 5.87438
CFS merit scores = 5.87056
CFS merit scores = 5.86667
CFS merit scores = 5.86275
CFS merit scores = 5.85882
CFS merit scores = 5.85492
CFS merit scores = 5.85103
CFS merit scores = 5.84713
CFS merit scores = 5.84313
CFS merit scores = 5.83908
CFS merit scores = 5.83498
CFS merit scores = 5.8309
CFS merit scores = 5.82687
CFS merit scores = 5.82278
CFS merit scores = 5.81873
CFS merit scores = 5.81462
CFS merit scores = 5.81031
CFS merit scores = 5.80592
CFS merit scores = 5.80148
CFS merit scores = 5.79706
CFS merit scores = 5.79263
CFS merit scores = 5.78786
CFS merit scores = 5.78308
CFS merit scores = 5.77831
CFS merit scores = 5.77345
CFS merit scores = 5.7685
CFS merit scores = 5.76349
CFS merit scores = 5.75847
CFS merit scores = 5.75344
CFS merit scores = 5.74843
CFS merit scores = 5.74339
CFS merit scores = 5.7383
CFS merit scores = 5.73317
CFS merit scores = 5.72797
CFS merit scores = 5.72254
CFS merit scores = 5.71714
CFS merit scores = 5.71145
CFS merit scores = 5.70569
CFS merit scores = 5.69994
CFS merit scores = 5.69414
CFS merit scores = 5.68831
CFS merit scores = 5.68243
CFS merit scores = 5.67633
CFS merit scores = 5.67017
CFS merit scores = 5.66386
CFS merit scores = 5.6576
CFS merit scores = 5.65121
CFS merit scores = 5.6447
CFS merit scores = 5.6381
CFS merit scores = 5.63145
CFS merit scores = 5.62486
CFS merit scores = 5.61832
CFS merit scores = 5.61176
CFS merit scores = 5.60481
CFS merit scores = 5.59789
CFS merit scores = 5.59099
CFS merit scores = 5.5841
CFS merit scores = 5.57711
CFS merit scores = 5.57002
CFS merit scores = 5.56255
CFS merit scores = 5.55373
CFS merit scores = 5.54428
CFS merit scores = 5.53459
CFS merit scores = 5.52413
CFS merit scores = 5.51359
CFS merit scores = 5.49313
cnt = 1	feature = 79	correl = 0.452118	descr = Gibbs_of_Target_Sequence__Pos_19_Step_1
cnt = 2	feature = 1	correl = -0.133802	descr = Position_Specific_Bin_Base_0_Base_G
cnt = 3	feature = 852	correl = -0.0635745	descr = N_Gram_TGGC
cnt = 4	feature = 278	correl = -0.0338617	descr = N_Gram_ATCCC
cnt = 5	feature = 315	correl = 0.0654476	descr = N_Gram_CAAC
cnt = 6	feature = 665	correl = 0.0264541	descr = N_Gram_GGTAC
cnt = 7	feature = 560	correl = 0.0284489	descr = N_Gram_GATTA
cnt = 8	feature = 877	correl = -0.035219	descr = N_Gram_TTACC
cnt = 9	feature = 801	correl = -0.0270967	descr = N_Gram_TCGCG
cnt = 10	feature = 214	correl = -0.0398644	descr = N_Gram_ACGAC
cnt = 11	feature = 434	correl = -0.0460013	descr = N_Gram_CGCAA
cnt = 12	feature = 547	correl = -0.031476	descr = N_Gram_GAGTA
cnt = 13	feature = 744	correl = -0.0362508	descr = N_Gram_TACGT
cnt = 14	feature = 255	correl = 0.0310798	descr = N_Gram_AGTAA
cnt = 15	feature = 690	correl = -0.044245	descr = N_Gram_GTCCG
cnt = 16	feature = 741	correl = 0.0421344	descr = N_Gram_TACCG
cnt = 17	feature = 732	correl = 0.0261495	descr = N_Gram_TAAGC
cnt = 18	feature = 443	correl = -0.0641458	descr = N_Gram_CGCTA
cnt = 19	feature = 403	correl = 0.0222623	descr = N_Gram_CCGTA
cnt = 20	feature = 680	correl = -0.0297985	descr = N_Gram_GTAAT
cnt = 21	feature = 406	correl = 0.0564974	descr = N_Gram_CCTAA
cnt = 22	feature = 407	correl = 0.0280059	descr = N_Gram_CCTAG
cnt = 23	feature = 729	correl = 0.0308685	descr = N_Gram_TAACT
cnt = 24	feature = 464	correl = 0.0352542	descr = N_Gram_CGTCT
cnt = 25	feature = 430	correl = -0.0312643	descr = N_Gram_CGATA
cnt = 26	feature = 327	correl = -0.0265024	descr = N_Gram_CACCG
cnt = 27	feature = 891	correl = 0.0528036	descr = N_Gram_TTCGT
cnt = 28	feature = 884	correl = 0.0300207	descr = N_Gram_TTATA
cnt = 29	feature = 218	correl = -0.0222088	descr = N_Gram_ACGGC
cnt = 30	feature = 713	correl = -0.0462779	descr = N_Gram_GTTAG
cnt = 31	feature = 353	correl = 0.0236212	descr = N_Gram_CATAG
cnt = 32	feature = 802	correl = 0.0368401	descr = N_Gram_TCGCT
cnt = 33	feature = 697	correl = 0.0576054	descr = N_Gram_GTCTA
cnt = 34	feature = 508	correl = 0.051143	descr = N_Gram_CTTAG
cnt = 35	feature = 219	correl = -0.0340496	descr = N_Gram_ACGGG
cnt = 36	feature = 318	correl = 0.0273927	descr = N_Gram_CAACG
cnt = 37	feature = 770	correl = 0.0516154	descr = N_Gram_TATGA
cnt = 38	feature = 298	correl = -0.0495995	descr = N_Gram_ATGTA
cnt = 39	feature = 431	correl = -0.0274027	descr = N_Gram_CGATC
cnt = 40	feature = 746	correl = 0.0698209	descr = N_Gram_TACTA
cnt = 41	feature = 882	correl = 0.0625759	descr = N_Gram_TTAGT
cnt = 42	feature = 436	correl = -0.0344078	descr = N_Gram_CGCCC
cnt = 43	feature = 529	correl = 0.0547936	descr = N_Gram_GACAA
cnt = 44	feature = 540	correl = -0.0392255	descr = N_Gram_GAGAT
cnt = 45	feature = 213	correl = -0.0348781	descr = N_Gram_ACGAA
cnt = 46	feature = 876	correl = 0.0250838	descr = N_Gram_TTACA
cnt = 47	feature = 516	correl = -0.0220571	descr = N_Gram_CTTTA
cnt = 48	feature = 774	correl = 0.0246995	descr = N_Gram_TATTG
cnt = 49	feature = 649	correl = -0.073723	descr = N_Gram_GGGAA
cnt = 50	feature = 808	correl = 0.0999453	descr = N_Gram_TCGTG
cnt = 51	feature = 240	correl = -0.0247819	descr = N_Gram_AGCAA
cnt = 52	feature = 394	correl = -0.037927	descr = N_Gram_CCGAC
cnt = 53	feature = 160	correl = 0.0406389	descr = N_Gram_AACAC
cnt = 54	feature = 706	correl = -0.0694966	descr = N_Gram_GTGGG
cnt = 55	feature = 798	correl = 0.0221681	descr = N_Gram_TCGAG
cnt = 56	feature = 878	correl = -0.0317006	descr = N_Gram_TTACG
cnt = 57	feature = 612	correl = -0.0350659	descr = N_Gram_GCTGA
cnt = 58	feature = 399	correl = -0.0238174	descr = N_Gram_CCGCG
cnt = 59	feature = 734	correl = -0.0495427	descr = N_Gram_TAATC
cnt = 60	feature = 624	correl = -0.0620533	descr = N_Gram_GGACC
cnt = 61	feature = 415	correl = -0.0493875	descr = N_Gram_CCTGA
cnt = 62	feature = 653	correl = -0.0925878	descr = N_Gram_GGGCC
cnt = 63	feature = 849	correl = 0.0377437	descr = N_Gram_TGCTT
cnt = 64	feature = 800	correl = 0.0294782	descr = N_Gram_TCGCA
cnt = 65	feature = 758	correl = 0.0223135	descr = N_Gram_TAGGG
cnt = 66	feature = 900	correl = 0.0421149	descr = N_Gram_TTGAC
cnt = 67	feature = 423	correl = -0.062161	descr = N_Gram_CGAAG
cnt = 68	feature = 495	correl = 0.0386741	descr = N_Gram_CTCTA
cnt = 69	feature = 920	correl = 0.0692884	descr = N_Gram_TTTGT
cnt = 70	feature = 754	correl = 0.0593361	descr = N_Gram_TAGCA
cnt = 71	feature = 469	correl = -0.0783395	descr = N_Gram_CGTTC
cnt = 72	feature = 875	correl = -0.0488385	descr = N_Gram_TTAAT
cnt = 73	feature = 418	correl = 0.0286726	descr = N_Gram_CCTTA
cnt = 74	feature = 526	correl = 0.058166	descr = N_Gram_GAATA
cnt = 75	feature = 844	correl = -0.0303224	descr = N_Gram_TGCGC
cnt = 76	feature = 518	correl = -0.0286833	descr = N_Gram_GAAAA
cnt = 77	feature = 804	correl = 0.0462787	descr = N_Gram_TCGGA
cnt = 78	feature = 279	correl = 0.0277255	descr = N_Gram_ATCCG
cnt = 79	feature = 544	correl = -0.0734755	descr = N_Gram_GAGGC
cnt = 80	feature = 864	correl = 0.0274746	descr = N_Gram_TGTCG
cnt = 81	feature = 565	correl = -0.0678262	descr = N_Gram_GCAAA
cnt = 82	feature = 589	correl = 0.0519615	descr = N_Gram_GCCTA
cnt = 83	feature = 425	correl = -0.0305832	descr = N_Gram_CGACA
cnt = 84	feature = 601	correl = -0.0244702	descr = N_Gram_GCGGG
cnt = 85	feature = 283	correl = 0.0318871	descr = N_Gram_ATCGC
cnt = 86	feature = 482	correl = 0.0676329	descr = N_Gram_CTATA
cnt = 87	feature = 463	correl = -0.0547196	descr = N_Gram_CGTCG
cnt = 88	feature = 681	correl = 0.0324777	descr = N_Gram_GTACC
cnt = 89	feature = 843	correl = 0.0447548	descr = N_Gram_TGCGA
cnt = 90	feature = 536	correl = 0.0680236	descr = N_Gram_GACTA
cnt = 91	feature = 426	correl = -0.041393	descr = N_Gram_CGACG
cnt = 92	feature = 674	correl = -0.0458904	descr = N_Gram_GGTTA
cnt = 93	feature = 851	correl = 0.032925	descr = N_Gram_TGGAC
cnt = 94	feature = 739	correl = 0.0751969	descr = N_Gram_TACAA
cnt = 95	feature = 311	correl = 0.0464448	descr = N_Gram_ATTGT
cnt = 96	feature = 306	correl = 0.0249931	descr = N_Gram_ATTCG
cnt = 97	feature = 347	correl = -0.0274262	descr = N_Gram_CAGTG
cnt = 98	feature = 707	correl = -0.0227754	descr = N_Gram_GTGGT
cnt = 99	feature = 587	correl = -0.026776	descr = N_Gram_GCCGG
cnt = 100	feature = 52	correl = -0.0494663	descr = Position_Specific_Bin_Base_18_Base_G
cnt = 101	feature = 539	correl = 0.0313667	descr = N_Gram_GAGAA
cnt = 102	feature = 839	correl = 0.0235608	descr = N_Gram_TGCAT
cnt = 103	feature = 319	correl = 0.0487447	descr = N_Gram_CAAGC
cnt = 104	feature = 474	correl = -0.0262346	descr = N_Gram_CTAAT
cnt = 105	feature = 679	correl = 0.0450778	descr = N_Gram_GTAAG
cnt = 106	feature = 881	correl = 0.0445495	descr = N_Gram_TTAGC
cnt = 107	feature = 457	correl = -0.0252175	descr = N_Gram_CGGTC
cnt = 108	feature = 5	correl = -0.0414922	descr = Position_Specific_Bin_Base_2_Base_A
cnt = 109	feature = 235	correl = -0.0252014	descr = N_Gram_AGAGA
cnt = 110	feature = 334	correl = 0.0385934	descr = N_Gram_CACTC
cnt = 111	feature = 473	correl = 0.0647375	descr = N_Gram_CTAAG
cnt = 112	feature = 454	correl = -0.0611688	descr = N_Gram_CGGGG
cnt = 113	feature = 466	correl = 0.0704295	descr = N_Gram_CGTGA
cnt = 114	feature = 461	correl = 0.0232146	descr = N_Gram_CGTCA
cnt = 115	feature = 582	correl = -0.0654074	descr = N_Gram_GCCCC
cnt = 116	feature = 611	correl = 0.051882	descr = N_Gram_GCTCT
cnt = 117	feature = 31	correl = -0.0223653	descr = Position_Specific_Bin_Base_11_Base_C
cnt = 118	feature = 348	correl = 0.0225536	descr = N_Gram_CAGTT
cnt = 119	feature = 522	correl = -0.0587717	descr = N_Gram_GAAGA
cnt = 120	feature = 427	correl = 0.033187	descr = N_Gram_CGAGA
cnt = 121	feature = 225	correl = 0.0233611	descr = N_Gram_ACTAG
cnt = 122	feature = 712	correl = -0.0264374	descr = N_Gram_GTTAC
cnt = 123	feature = 767	correl = 0.0500814	descr = N_Gram_TATCA
cnt = 124	feature = 440	correl = -0.0575406	descr = N_Gram_CGCGG
cnt = 125	feature = 264	correl = 0.0214151	descr = N_Gram_ATAAA
cnt = 126	feature = 594	correl = -0.0540065	descr = N_Gram_GCGCA
cnt = 127	feature = 567	correl = -0.0826543	descr = N_Gram_GCAAT
cnt = 128	feature = 493	correl = -0.0508929	descr = N_Gram_CTCGT
cnt = 129	feature = 444	correl = -0.0289955	descr = N_Gram_CGCTC
cnt = 130	feature = 400	correl = -0.0404044	descr = N_Gram_CCGCT
cnt = 131	feature = 660	correl = -0.0285733	descr = N_Gram_GGGTC
cnt = 132	feature = 217	correl = -0.0236615	descr = N_Gram_ACGGA
cnt = 133	feature = 271	correl = 0.0288191	descr = N_Gram_ATATA
cnt = 134	feature = 923	correl = 0.0454061	descr = N_Gram_TTTTG
cnt = 135	feature = 922	correl = 0.02411	descr = N_Gram_TTTTA
cnt = 136	feature = 358	correl = 0.0235135	descr = N_Gram_CATGT
cnt = 137	feature = 483	correl = 0.0515864	descr = N_Gram_CTATG
cnt = 138	feature = 396	correl = -0.0681331	descr = N_Gram_CCGAT
cnt = 139	feature = 317	correl = 0.0339073	descr = N_Gram_CAACC
cnt = 140	feature = 702	correl = -0.0486413	descr = N_Gram_GTGCC
cnt = 141	feature = 709	correl = 0.0336769	descr = N_Gram_GTGTA
cnt = 142	feature = 37	correl = -0.029077	descr = Position_Specific_Bin_Base_14_Base_C
cnt = 143	feature = 377	correl = -0.0271691	descr = N_Gram_CCCAA
cnt = 144	feature = 622	correl = 0.0424406	descr = N_Gram_GGAAT
cnt = 145	feature = 836	correl = 0.0345368	descr = N_Gram_TGATT
cnt = 146	feature = 638	correl = -0.0214148	descr = N_Gram_GGCCG
cnt = 147	feature = 735	correl = -0.0314003	descr = N_Gram_TAATG
cnt = 148	feature = 352	correl = -0.0412614	descr = N_Gram_CATAC
cnt = 149	feature = 599	correl = -0.0279306	descr = N_Gram_GCGGA
cnt = 150	feature = 782	correl = -0.0576811	descr = N_Gram_TCAGA
cnt = 151	feature = 48	correl = -0.0545511	descr = Position_Specific_Bin_Base_17_Base_G
cnt = 152	feature = 18	correl = -0.0313939	descr = Position_Specific_Bin_Base_6_Base_C
cnt = 153	feature = 569	correl = -0.0404446	descr = N_Gram_GCACC
cnt = 154	feature = 684	correl = 0.0545595	descr = N_Gram_GTCAA
cnt = 155	feature = 312	correl = 0.0217166	descr = N_Gram_ATTTA
cnt = 156	feature = 726	correl = 0.0574613	descr = N_Gram_TAAAC
cnt = 157	feature = 616	correl = -0.059808	descr = N_Gram_GCTTT
cnt = 158	feature = 291	correl = 0.0287575	descr = N_Gram_ATGCA
cnt = 159	feature = 268	correl = 0.0277647	descr = N_Gram_ATAGC
cnt = 160	feature = 450	correl = -0.0989221	descr = N_Gram_CGGCG
cnt = 161	feature = 60	correl = -0.183525	descr = Position_Specific_Bin_Base_20_Base_G
cnt = 162	feature = 636	correl = -0.0838951	descr = N_Gram_GGCCA
cnt = 163	feature = 856	correl = -0.0564903	descr = N_Gram_TGGGA
cnt = 164	feature = 704	correl = -0.0511571	descr = N_Gram_GTGGA
cnt = 165	feature = 765	correl = 0.0295984	descr = N_Gram_TATAT
cnt = 166	feature = 639	correl = -0.0235744	descr = N_Gram_GGCCT
cnt = 167	feature = 675	correl = -0.0602351	descr = N_Gram_GGTTG
cnt = 168	feature = 2	correl = 0.113364	descr = Position_Specific_Bin_Base_1_Base_A
cnt = 169	feature = 256	correl = -0.0305867	descr = N_Gram_AGTAG
cnt = 170	feature = 294	correl = -0.0235703	descr = N_Gram_ATGGA
cnt = 171	feature = 11	correl = 0.071972	descr = Position_Specific_Bin_Base_4_Base_A
cnt = 172	feature = 597	correl = -0.0388435	descr = N_Gram_GCGCT
cnt = 173	feature = 44	correl = -0.0582835	descr = Position_Specific_Bin_Base_16_Base_G
cnt = 174	feature = 815	correl = 0.0388587	descr = N_Gram_TCTCA
cnt = 175	feature = 867	correl = 0.0608867	descr = N_Gram_TGTGT
cnt = 176	feature = 645	correl = -0.0475364	descr = N_Gram_GGCTG
cnt = 177	feature = 479	correl = 0.0336076	descr = N_Gram_CTAGA
cnt = 178	feature = 40	correl = 0.0771991	descr = Position_Specific_Bin_Base_15_Base_A
cnt = 179	feature = 548	correl = 0.0663796	descr = N_Gram_GAGTC
cnt = 180	feature = 608	correl = -0.0221719	descr = N_Gram_GCTCA
cnt = 181	feature = 269	correl = 0.040822	descr = N_Gram_ATAGG
cnt = 182	feature = 386	correl = -0.044705	descr = N_Gram_CCCGC
cnt = 183	feature = 229	correl = -0.0430603	descr = N_Gram_ACTGC
cnt = 184	feature = 899	correl = 0.0565915	descr = N_Gram_TTGAA
cnt = 185	feature = 304	correl = 0.0683448	descr = N_Gram_ATTAT
cnt = 186	feature = 239	correl = -0.0456384	descr = N_Gram_AGATG
cnt = 187	feature = 10	correl = -0.0940207	descr = Position_Specific_Bin_Base_3_Base_T
cnt = 188	feature = 768	correl = 0.0494733	descr = N_Gram_TATCG
cnt = 189	feature = 34	correl = 0.0222793	descr = Position_Specific_Bin_Base_12_Base_A
cnt = 190	feature = 869	correl = 0.0559031	descr = N_Gram_TGTTC
cnt = 191	feature = 643	correl = -0.0637144	descr = N_Gram_GGCGT
cnt = 192	feature = 303	correl = 0.0432425	descr = N_Gram_ATTAG
cnt = 193	feature = 609	correl = -0.0417385	descr = N_Gram_GCTCC
cnt = 194	feature = 542	correl = -0.0568693	descr = N_Gram_GAGCC
cnt = 195	feature = 664	correl = 0.0612734	descr = N_Gram_GGTAA
cnt = 196	feature = 743	correl = -0.0323264	descr = N_Gram_TACG
cnt = 197	feature = 620	correl = -0.0353733	descr = N_Gram_GGAAA
cnt = 198	feature = 289	correl = 0.0319373	descr = N_Gram_ATGAG
cnt = 199	feature = 314	correl = -0.0242649	descr = N_Gram_CAAAC
cnt = 200	feature = 835	correl = 0.0288859	descr = N_Gram_TGATC
cnt = 201	feature = 247	correl = 0.0364534	descr = N_Gram_AGCTT
cnt = 202	feature = 367	correl = -0.0367214	descr = N_Gram_CCACG
cnt = 203	feature = 321	correl = -0.030367	descr = N_Gram_CAATG
cnt = 204	feature = 685	correl = -0.0213982	descr = N_Gram_GTCAC
cnt = 205	feature = 775	correl = 0.0400533	descr = N_Gram_TATTT
cnt = 206	feature = 596	correl = -0.0823181	descr = N_Gram_GCGCG
cnt = 207	feature = 238	correl = 0.0765228	descr = N_Gram_AGATA
cnt = 208	feature = 831	correl = 0.0302215	descr = N_Gram_TGACT
cnt = 209	feature = 546	correl = -0.0357974	descr = N_Gram_GAGGT
cnt = 210	feature = 652	correl = -0.0412764	descr = N_Gram_GGGCA
cnt = 211	feature = 28	correl = -0.066724	descr = Position_Specific_Bin_Base_10_Base_G
cnt = 212	feature = 17	correl = 0.0451114	descr = Position_Specific_Bin_Base_5_Base_T
cnt = 213	feature = 811	correl = 0.060562	descr = N_Gram_TCTAC
cnt = 214	feature = 791	correl = 0.0284689	descr = N_Gram_TCCGT
cnt = 215	feature = 716	correl = -0.0216363	descr = N_Gram_GTTGC
cnt = 216	feature = 310	correl = 0.0529267	descr = N_Gram_ATTGG
cnt = 217	feature = 451	correl = -0.0287022	descr = N_Gram_CGGCT
cnt = 218	feature = 520	correl = -0.0217594	descr = N_Gram_GAACT
cnt = 219	feature = 30	correl = -0.0565195	descr = Position_Specific_Bin_Base_11_Base_A
cnt = 220	feature = 258	correl = 0.0970899	descr = N_Gram_AGTCG
cnt = 221	feature = 813	correl = 0.0324741	descr = N_Gram_TCTAT
cnt = 222	feature = 751	correl = 0.0529712	descr = N_Gram_TAGAC
cnt = 223	feature = 260	correl = 0.0499802	descr = N_Gram_AGTGA
cnt = 224	feature = 343	correl = -0.0326041	descr = N_Gram_CAGCG
cnt = 225	feature = 35	correl = 0.0459414	descr = Position_Specific_Bin_Base_13_Base_A
cnt = 226	feature = 0	correl = 0.113603	descr = Position_Specific_Bin_Base_0_Base_C
cnt = 227	feature = 325	correl = -0.0409397	descr = N_Gram_CACAT
cnt = 228	feature = 583	correl = -0.0679373	descr = N_Gram_GCCCG
cnt = 229	feature = 14	correl = 0.0269293	descr = Position_Specific_Bin_Base_4_Base_T
cnt = 230	feature = 514	correl = 0.0462024	descr = N_Gram_CTTGT
cnt = 231	feature = 382	correl = -0.0662473	descr = N_Gram_CCCCG
cnt = 232	feature = 316	correl = 0.0810536	descr = N_Gram_CAACA
cnt = 233	feature = 346	correl = 0.0241604	descr = N_Gram_CAGTA
cnt = 234	feature = 57	correl = 0.0431927	descr = Position_Specific_Bin_Base_19_Base_T
cnt = 235	feature = 915	correl = 0.0407155	descr = N_Gram_TTTCC
cnt = 236	feature = 412	correl = -0.0903767	descr = N_Gram_CCTCG
cnt = 237	feature = 545	correl = -0.0269124	descr = N_Gram_GAGGG
cnt = 238	feature = 299	correl = 0.024525	descr = N_Gram_ATGTC
cnt = 239	feature = 210	correl = -0.0275854	descr = N_Gram_ACCGG
cnt = 240	feature = 763	correl = 0.0769555	descr = N_Gram_TATAA
cnt = 241	feature = 553	correl = 0.0664122	descr = N_Gram_GATAT
cnt = 242	feature = 714	correl = -0.0217646	descr = N_Gram_GTTCT
cnt = 243	feature = 371	correl = -0.0521124	descr = N_Gram_CCAGG
cnt = 244	feature = 46	correl = 0.0317539	descr = Position_Specific_Bin_Base_17_Base_A
cnt = 245	feature = 736	correl = 0.0402674	descr = N_Gram_TAATT
cnt = 246	feature = 842	correl = -0.0353031	descr = N_Gram_TGCCG
cnt = 247	feature = 789	correl = -0.0296939	descr = N_Gram_TCCCG
cnt = 248	feature = 806	correl = -0.0901295	descr = N_Gram_TCGGG
cnt = 249	feature = 230	correl = 0.0498858	descr = N_Gram_ACTGT
cnt = 250	feature = 721	correl = 0.0536516	descr = N_Gram_GTTTG
cnt = 251	feature = 61	correl = 0.115127	descr = Position_Specific_Bin_Base_20_Base_T
cnt = 252	feature = 383	correl = -0.0401982	descr = N_Gram_CCCCT
cnt = 253	feature = 785	correl = 0.0354519	descr = N_Gram_TCCAT
cnt = 254	feature = 292	correl = 0.0378329	descr = N_Gram_ATGCT
cnt = 255	feature = 275	correl = 0.036738	descr = N_Gram_ATCAA
cnt = 256	feature = 691	correl = -0.0481368	descr = N_Gram_GTCCT
cnt = 257	feature = 9	correl = 0.0582267	descr = Position_Specific_Bin_Base_3_Base_G
cnt = 258	feature = 657	correl = -0.0805273	descr = N_Gram_GGGGC
cnt = 259	feature = 20	correl = -0.128227	descr = Position_Specific_Bin_Base_7_Base_C
cnt = 260	feature = 610	correl = -0.0304821	descr = N_Gram_GCTCG
cnt = 261	feature = 627	correl = -0.0654851	descr = N_Gram_GGAGC
cnt = 262	feature = 621	correl = -0.0553818	descr = N_Gram_GGAAG
cnt = 263	feature = 625	correl = 0.0403357	descr = N_Gram_GGACT
cnt = 264	feature = 700	correl = 0.0234459	descr = N_Gram_GTGAG
cnt = 265	feature = 694	correl = -0.0259828	descr = N_Gram_GTCGG
cnt = 266	feature = 880	correl = 0.0884473	descr = N_Gram_TTAGA
cnt = 267	feature = 633	correl = -0.0717949	descr = N_Gram_GGCAA
cnt = 268	feature = 296	correl = -0.037273	descr = N_Gram_ATGGG
cnt = 269	feature = 718	correl = -0.0219824	descr = N_Gram_GTTGT
cnt = 270	feature = 888	correl = 0.0264341	descr = N_Gram_TTCAT
cnt = 271	feature = 480	correl = 0.0680207	descr = N_Gram_CTAGC
cnt = 272	feature = 519	correl = 0.0381018	descr = N_Gram_GAACA
cnt = 273	feature = 39	correl = 0.0802998	descr = Position_Specific_Bin_Base_14_Base_T
cnt = 274	feature = 642	correl = -0.0821457	descr = N_Gram_GGCGG
cnt = 275	feature = 496	correl = 0.0386129	descr = N_Gram_CTCTT
cnt = 276	feature = 705	correl = -0.0839608	descr = N_Gram_GTGGC
cnt = 277	feature = 4	correl = -0.101252	descr = Position_Specific_Bin_Base_1_Base_G
cnt = 278	feature = 345	correl = -0.0864514	descr = N_Gram_CAGGG
cnt = 279	feature = 277	correl = 0.0553638	descr = N_Gram_ATCCA
cnt = 280	feature = 23	correl = 0.0341228	descr = Position_Specific_Bin_Base_8_Base_A
cnt = 281	feature = 733	correl = 0.049423	descr = N_Gram_TAAGG
cnt = 282	feature = 487	correl = -0.0250194	descr = N_Gram_CTCAC
cnt = 283	feature = 531	correl = -0.0462745	descr = N_Gram_GACCA
cnt = 284	feature = 829	correl = 0.0249388	descr = N_Gram_TGAAT
cnt = 285	feature = 286	correl = 0.0433919	descr = N_Gram_ATCTG
cnt = 286	feature = 760	correl = 0.0481498	descr = N_Gram_TAGTG
cnt = 287	feature = 243	correl = -0.0482964	descr = N_Gram_AGCCC
cnt = 288	feature = 449	correl = -0.0835138	descr = N_Gram_CGGCC
cnt = 289	feature = 26	correl = 0.0766812	descr = Position_Specific_Bin_Base_10_Base_A
cnt = 290	feature = 267	correl = 0.0461835	descr = N_Gram_ATAGA
cnt = 291	feature = 6	correl = 0.0261779	descr = Position_Specific_Bin_Base_2_Base_C
cnt = 292	feature = 907	correl = 0.0265107	descr = N_Gram_TTGTC
cnt = 293	feature = 324	correl = 0.0259147	descr = N_Gram_CACAG
cnt = 294	feature = 228	correl = 0.0714999	descr = N_Gram_ACTGA
cnt = 295	feature = 462	correl = -0.0527921	descr = N_Gram_CGTCC
cnt = 296	feature = 500	correl = -0.0546098	descr = N_Gram_CTGCC
cnt = 297	feature = 558	correl = -0.0378896	descr = N_Gram_GATGT
cnt = 298	feature = 573	correl = -0.0277905	descr = N_Gram_GCAGT
cnt = 299	feature = 15	correl = 0.0263811	descr = Position_Specific_Bin_Base_5_Base_A
cnt = 300	feature = 773	correl = 0.0486286	descr = N_Gram_TATTC
cnt = 301	feature = 501	correl = 0.0516952	descr = N_Gram_CTGGA
cnt = 302	feature = 534	correl = -0.0225083	descr = N_Gram_GACGG
cnt = 303	feature = 285	correl = 0.0729852	descr = N_Gram_ATCTC
cnt = 304	feature = 848	correl = -0.0241757	descr = N_Gram_TGCTC
cnt = 305	feature = 904	correl = 0.0303447	descr = N_Gram_TTGGT
cnt = 306	feature = 212	correl = -0.0324704	descr = N_Gram_ACGA
cnt = 307	feature = 237	correl = 0.0637096	descr = N_Gram_AGAGT
cnt = 308	feature = 771	correl = 0.0225599	descr = N_Gram_TATGG
cnt = 309	feature = 56	correl = -0.111241	descr = Position_Specific_Bin_Base_19_Base_G
cnt = 310	feature = 497	correl = -0.0361588	descr = N_Gram_CTGAG
cnt = 311	feature = 595	correl = -0.0249762	descr = N_Gram_GCGCC
cnt = 312	feature = 370	correl = -0.0704247	descr = N_Gram_CCAGC
cnt = 313	feature = 812	correl = 0.0354446	descr = N_Gram_TCTAG
cnt = 314	feature = 650	correl = -0.0767707	descr = N_Gram_GGGAG
cnt = 315	feature = 413	correl = -0.0649492	descr = N_Gram_CCTCT
cnt = 316	feature = 232	correl = 0.0500818	descr = N_Gram_AGAAT
cnt = 317	feature = 245	correl = -0.036852	descr = N_Gram_AGCGG
cnt = 318	feature = 366	correl = -0.0705889	descr = N_Gram_CCACC
cnt = 319	feature = 552	correl = 0.0360678	descr = N_Gram_GATAG
cnt = 320	feature = 368	correl = 0.0226343	descr = N_Gram_CCACT
cnt = 321	feature = 604	correl = -0.0845725	descr = N_Gram_GCGTC
cnt = 322	feature = 512	correl = 0.0346523	descr = N_Gram_CTTGC
cnt = 323	feature = 24	correl = -0.0980671	descr = Position_Specific_Bin_Base_8_Base_C
cnt = 324	feature = 47	correl = -0.0318497	descr = Position_Specific_Bin_Base_17_Base_C
cnt = 325	feature = 779	correl = 0.0482784	descr = N_Gram_TCAAC
cnt = 326	feature = 903	correl = 0.0420939	descr = N_Gram_TTGGA
cnt = 327	feature = 12	correl = -0.0640472	descr = Position_Specific_Bin_Base_4_Base_C
cnt = 328	feature = 750	correl = 0.0508846	descr = N_Gram_TAGAA
cnt = 329	feature = 827	correl = 0.041485	descr = N_Gram_TGAAC
cnt = 330	feature = 7	correl = 0.138681	descr = Position_Specific_Bin_Base_2_Base_G
cnt = 331	feature = 828	correl = 0.0465622	descr = N_Gram_TGAAG
cnt = 332	feature = 572	correl = -0.0477728	descr = N_Gram_GCAGA
cnt = 333	feature = 894	correl = 0.0251036	descr = N_Gram_TTCTC
cnt = 334	feature = 51	correl = -0.0283137	descr = Position_Specific_Bin_Base_18_Base_C
cnt = 335	feature = 492	correl = -0.0575399	descr = N_Gram_CTCGG
cnt = 336	feature = 722	correl = 0.029817	descr = N_Gram_GTTTT
cnt = 337	feature = 378	correl = -0.0810027	descr = N_Gram_CCCAG
cnt = 338	feature = 838	correl = 0.0365219	descr = N_Gram_TGCAA
cnt = 339	feature = 332	correl = -0.036478	descr = N_Gram_CACGT
cnt = 340	feature = 29	correl = 0.0526608	descr = Position_Specific_Bin_Base_10_Base_T
cnt = 341	feature = 356	correl = 0.0289246	descr = N_Gram_CATGA
cnt = 342	feature = 297	correl = -0.0530757	descr = N_Gram_ATGGT
cnt = 343	feature = 36	correl = 0.109915	descr = Position_Specific_Bin_Base_14_Base_A
cnt = 344	feature = 755	correl = 0.0836456	descr = N_Gram_TAGCT
cnt = 345	feature = 398	correl = -0.0368462	descr = N_Gram_CCGCA
cnt = 346	feature = 502	correl = -0.0635471	descr = N_Gram_CTGGC
cnt = 347	feature = 537	correl = 0.0549695	descr = N_Gram_GACTG
cnt = 348	feature = 249	correl = -0.0307892	descr = N_Gram_AGGAG
cnt = 349	feature = 45	correl = 0.0320055	descr = Position_Specific_Bin_Base_16_Base_T
cnt = 350	feature = 54	correl = 0.187441	descr = Position_Specific_Bin_Base_19_Base_A
cnt = 351	feature = 579	correl = -0.0746547	descr = N_Gram_GCCAG
cnt = 352	feature = 787	correl = -0.0311744	descr = N_Gram_TCCCA
cnt = 353	feature = 671	correl = -0.0620562	descr = N_Gram_GGTGC
cnt = 354	feature = 695	correl = 0.0705204	descr = N_Gram_GTCGT
cnt = 355	feature = 865	correl = 0.0462317	descr = N_Gram_TGTCT
cnt = 356	feature = 439	correl = -0.0682919	descr = N_Gram_CGCGC
cnt = 357	feature = 554	correl = 0.0217997	descr = N_Gram_GATCT
cnt = 358	feature = 488	correl = -0.0229361	descr = N_Gram_CTCAG
cnt = 359	feature = 890	correl = 0.0439848	descr = N_Gram_TTCCT
cnt = 360	feature = 272	correl = 0.030869	descr = N_Gram_ATATG
cnt = 361	feature = 629	correl = -0.0252899	descr = N_Gram_GGATG
cnt = 362	feature = 58	correl = 0.374637	descr = Position_Specific_Bin_Base_20_Base_A
cnt = 363	feature = 385	correl = -0.0942412	descr = N_Gram_CCCGA
cnt = 364	feature = 586	correl = -0.0313493	descr = N_Gram_GCCGA
cnt = 365	feature = 780	correl = 0.043961	descr = N_Gram_TCACC
cnt = 366	feature = 513	correl = -0.0331647	descr = N_Gram_CTTGG
cnt = 367	feature = 658	correl = -0.0480916	descr = N_Gram_GGGGT
cnt = 368	feature = 614	correl = -0.0248432	descr = N_Gram_GCTGG
cnt = 369	feature = 902	correl = 0.0252949	descr = N_Gram_TTGCG
cnt = 370	feature = 678	correl = 0.0611889	descr = N_Gram_GTAAA
cnt = 371	feature = 389	correl = -0.0651615	descr = N_Gram_CCCTC
cnt = 372	feature = 823	correl = 0.0535944	descr = N_Gram_TCTTT
cnt = 373	feature = 688	correl = -0.0256732	descr = N_Gram_GTCCA
cnt = 374	feature = 55	correl = -0.126702	descr = Position_Specific_Bin_Base_19_Base_C
cnt = 375	feature = 759	correl = 0.0318364	descr = N_Gram_TAGT
cnt = 376	feature = 505	correl = 0.0469594	descr = N_Gram_CTGTT
cnt = 377	feature = 566	correl = 0.055482	descr = N_Gram_GCAAC
cnt = 378	feature = 885	correl = 0.034719	descr = N_Gram_TTATC
cnt = 379	feature = 590	correl = -0.0607341	descr = N_Gram_GCCTC
cnt = 380	feature = 42	correl = 0.0619724	descr = Position_Specific_Bin_Base_16_Base_A
cnt = 381	feature = 847	correl = 0.040464	descr = N_Gram_TGCTA
cnt = 382	feature = 33	correl = 0.125549	descr = Position_Specific_Bin_Base_11_Base_T
cnt = 383	feature = 752	correl = 0.0697863	descr = N_Gram_TAGAG
cnt = 384	feature = 667	correl = 0.0321701	descr = N_Gram_GGTCA
cnt = 385	feature = 788	correl = -0.0534229	descr = N_Gram_TCCCC
cnt = 386	feature = 453	correl = -0.0574667	descr = N_Gram_CGGGC
cnt = 387	feature = 335	correl = 0.0274049	descr = N_Gram_CACTG
cnt = 388	feature = 711	correl = -0.0376003	descr = N_Gram_GTTA
cnt = 389	feature = 417	correl = -0.0285274	descr = N_Gram_CCTGG
cnt = 390	feature = 834	correl = 0.0651591	descr = N_Gram_TGATA
cnt = 391	feature = 717	correl = -0.0302309	descr = N_Gram_GTTGG
cnt = 392	feature = 281	correl = 0.0549077	descr = N_Gram_ATCG
cnt = 393	feature = 858	correl = -0.0239726	descr = N_Gram_TGGTG
cnt = 394	feature = 251	correl = -0.0915177	descr = N_Gram_AGGGC
cnt = 395	feature = 25	correl = 0.0792651	descr = Position_Specific_Bin_Base_8_Base_T
cnt = 396	feature = 790	correl = -0.0252058	descr = N_Gram_TCCGC
cnt = 397	feature = 223	correl = 0.0447235	descr = N_Gram_ACTA
cnt = 398	feature = 233	correl = 0.0466349	descr = N_Gram_AGACA
cnt = 399	feature = 41	correl = -0.0373747	descr = Position_Specific_Bin_Base_15_Base_G
cnt = 400	feature = 19	correl = 0.0880214	descr = Position_Specific_Bin_Base_7_Base_A
cnt = 401	feature = 794	correl = -0.0306613	descr = N_Gram_TCCTC
cnt = 402	feature = 524	correl = 0.043225	descr = N_Gram_GAAGG
cnt = 403	feature = 799	correl = 0.0380748	descr = N_Gram_TCGC
cnt = 404	feature = 559	correl = 0.026592	descr = N_Gram_GATT
cnt = 405	feature = 419	correl = 0.0230058	descr = N_Gram_CCTTG
cnt = 406	feature = 517	correl = 0.0625503	descr = N_Gram_CTTTG
cnt = 407	feature = 38	correl = -0.160656	descr = Position_Specific_Bin_Base_14_Base_G
cnt = 408	feature = 207	correl = -0.0746685	descr = N_Gram_ACCAC
cnt = 409	feature = 615	correl = 0.0302241	descr = N_Gram_GCTTG
cnt = 410	feature = 59	correl = -0.310922	descr = Position_Specific_Bin_Base_20_Base_C
cnt = 411	feature = 740	correl = 0.0361755	descr = N_Gram_TACC
cnt = 412	feature = 405	correl = 0.0785587	descr = N_Gram_CCTA
cnt = 413	feature = 634	correl = -0.0389395	descr = N_Gram_GGCAG
cnt = 414	feature = 584	correl = -0.077145	descr = N_Gram_GCCCT
cnt = 415	feature = 437	correl = -0.0242027	descr = N_Gram_CGCCT
cnt = 416	feature = 16	correl = -0.0739791	descr = Position_Specific_Bin_Base_5_Base_C
cnt = 417	feature = 32	correl = -0.0412887	descr = Position_Specific_Bin_Base_11_Base_G
cnt = 418	feature = 295	correl = 0.0218199	descr = N_Gram_ATGGC
cnt = 419	feature = 248	correl = 0.025977	descr = N_Gram_AGGAA
cnt = 420	feature = 341	correl = -0.0373382	descr = N_Gram_CAGCA
cnt = 421	feature = 8	correl = -0.126501	descr = Position_Specific_Bin_Base_2_Base_T
cnt = 422	feature = 273	correl = 0.0649649	descr = N_Gram_ATATT
cnt = 423	feature = 355	correl = 0.0752175	descr = N_Gram_CATCT
cnt = 424	feature = 819	correl = 0.0956212	descr = N_Gram_TCTGC
cnt = 425	feature = 13	correl = -0.0330014	descr = Position_Specific_Bin_Base_4_Base_G
cnt = 426	feature = 796	correl = 0.0555009	descr = N_Gram_TCCTT
cnt = 427	feature = 654	correl = -0.0794294	descr = N_Gram_GGGCG
cnt = 428	feature = 556	correl = -0.0280543	descr = N_Gram_GATGA
cnt = 429	feature = 696	correl = 0.0276739	descr = N_Gram_GTCT
cnt = 430	feature = 527	correl = 0.0417848	descr = N_Gram_GAATT
cnt = 431	feature = 43	correl = -0.0339412	descr = Position_Specific_Bin_Base_16_Base_C
cnt = 432	feature = 470	correl = -0.0442462	descr = N_Gram_CGTTG
cnt = 433	feature = 476	correl = 0.0507008	descr = N_Gram_CTACA
cnt = 434	feature = 916	correl = 0.0363783	descr = N_Gram_TTTCT
cnt = 435	feature = 424	correl = -0.0417314	descr = N_Gram_CGAC
cnt = 436	feature = 574	correl = 0.0317587	descr = N_Gram_GCAT
cnt = 437	feature = 701	correl = -0.0425686	descr = N_Gram_GTGC
cnt = 438	feature = 646	correl = -0.0223377	descr = N_Gram_GGCTT
cnt = 439	feature = 308	correl = 0.0590393	descr = N_Gram_ATTG
cnt = 440	feature = 568	correl = -0.026943	descr = N_Gram_GCAC
cnt = 441	feature = 313	correl = 0.0403571	descr = N_Gram_ATTTT
cnt = 442	feature = 853	correl = -0.0526482	descr = N_Gram_TGGCC
cnt = 443	feature = 410	correl = -0.0343448	descr = N_Gram_CCTCA
cnt = 444	feature = 600	correl = -0.0915357	descr = N_Gram_GCGGC
cnt = 445	feature = 490	correl = -0.0321888	descr = N_Gram_CTCCC
cnt = 446	feature = 866	correl = 0.0458436	descr = N_Gram_TGTG
cnt = 447	feature = 860	correl = 0.0507185	descr = N_Gram_TGTA
cnt = 448	feature = 510	correl = 0.0260176	descr = N_Gram_CTTCT
cnt = 449	feature = 220	correl = -0.0282203	descr = N_Gram_ACGT
cnt = 450	feature = 80	correl = 0.430862	descr = Gibbs_of_Target_Sequence__Pos_20_Step_1
cnt = 451	feature = 857	correl = -0.0607168	descr = N_Gram_TGGGG
cnt = 452	feature = 63	correl = 0.100359	descr = Gibbs_of_Target_Sequence__Pos_0_Step_1
cnt = 453	feature = 909	correl = 0.0643331	descr = N_Gram_TTGTT
cnt = 454	feature = 373	correl = -0.023277	descr = N_Gram_CCAT
cnt = 455	feature = 756	correl = 0.0269653	descr = N_Gram_TAGG
cnt = 456	feature = 672	correl = -0.112457	descr = N_Gram_GGTGG
cnt = 457	feature = 498	correl = 0.052409	descr = N_Gram_CTGAT
cnt = 458	feature = 481	correl = 0.0503753	descr = N_Gram_CTAT
cnt = 459	feature = 822	correl = 0.0405987	descr = N_Gram_TCTTC
cnt = 460	feature = 613	correl = -0.0496045	descr = N_Gram_GCTGC
cnt = 461	feature = 350	correl = -0.0283908	descr = N_Gram_CATA
cnt = 462	feature = 21	correl = -0.0248255	descr = Position_Specific_Bin_Base_7_Base_G
cnt = 463	feature = 528	correl = 0.0304217	descr = N_Gram_GACA
cnt = 464	feature = 898	correl = 0.0571601	descr = N_Gram_TTGA
cnt = 465	feature = 708	correl = 0.0305987	descr = N_Gram_GTGT
cnt = 466	feature = 257	correl = 0.0473472	descr = N_Gram_AGTC
cnt = 467	feature = 641	correl = -0.0648508	descr = N_Gram_GGCGC
cnt = 468	feature = 871	correl = 0.0778949	descr = N_Gram_TGTTT
cnt = 469	feature = 816	correl = 0.0253913	descr = N_Gram_TCTCC
cnt = 470	feature = 535	correl = 0.0381797	descr = N_Gram_GACT
cnt = 471	feature = 837	correl = 0.04298	descr = N_Gram_TGCA
cnt = 472	feature = 766	correl = 0.0428019	descr = N_Gram_TATC
cnt = 473	feature = 603	correl = -0.0778013	descr = N_Gram_GCGT
cnt = 474	feature = 578	correl = -0.0460055	descr = N_Gram_GCCA
cnt = 475	feature = 606	correl = 0.0253308	descr = N_Gram_GCTA
cnt = 476	feature = 663	correl = 0.0405566	descr = N_Gram_GGTA
cnt = 477	feature = 896	correl = 0.0569302	descr = N_Gram_TTCTT
cnt = 478	feature = 276	correl = 0.0358309	descr = N_Gram_ATCC
cnt = 479	feature = 530	correl = -0.0686799	descr = N_Gram_GACC
cnt = 480	feature = 541	correl = -0.0331122	descr = N_Gram_GAGC
cnt = 481	feature = 738	correl = 0.0321199	descr = N_Gram_TACA
cnt = 482	feature = 288	correl = 0.0267202	descr = N_Gram_ATGAA
cnt = 483	feature = 683	correl = 0.0267945	descr = N_Gram_GTCA
cnt = 484	feature = 807	correl = 0.0495756	descr = N_Gram_TCGT
cnt = 485	feature = 401	correl = -0.0430158	descr = N_Gram_CCGG
cnt = 486	feature = 433	correl = -0.0488832	descr = N_Gram_CGCA
cnt = 487	feature = 753	correl = 0.0690397	descr = N_Gram_TAGC
cnt = 488	feature = 840	correl = -0.0430162	descr = N_Gram_TGCC
cnt = 489	feature = 494	correl = 0.0315222	descr = N_Gram_CTCT
cnt = 490	feature = 83	correl = 0.0456307	descr = PF_RNAi_Fold_3'Free_Count
cnt = 491	feature = 307	correl = 0.0909909	descr = N_Gram_ATTCT
cnt = 492	feature = 883	correl = 0.0436594	descr = N_Gram_TTAT
cnt = 493	feature = 677	correl = 0.0592286	descr = N_Gram_GTAA
cnt = 494	feature = 414	correl = -0.0556194	descr = N_Gram_CCTG
cnt = 495	feature = 863	correl = 0.039678	descr = N_Gram_TGTC
cnt = 496	feature = 889	correl = 0.0390787	descr = N_Gram_TTCC
cnt = 497	feature = 242	correl = -0.0527127	descr = N_Gram_AGCC
cnt = 498	feature = 692	correl = 0.0355772	descr = N_Gram_GTCG
cnt = 499	feature = 337	correl = -0.0700463	descr = N_Gram_CAGA
cnt = 500	feature = 783	correl = 0.0458313	descr = N_Gram_TCAT
cnt = 501	feature = 504	correl = 0.0428359	descr = N_Gram_CTGT
cnt = 502	feature = 376	correl = -0.0839092	descr = N_Gram_CCCA
cnt = 503	feature = 442	correl = -0.0284531	descr = N_Gram_CGCT
cnt = 504	feature = 588	correl = -0.0393518	descr = N_Gram_GCCT
cnt = 505	feature = 803	correl = -0.0443693	descr = N_Gram_TCGG
cnt = 506	feature = 206	correl = -0.0280486	descr = N_Gram_ACCA
cnt = 507	feature = 438	correl = -0.0769906	descr = N_Gram_CGCG
cnt = 508	feature = 699	correl = 0.0322037	descr = N_Gram_GTGA
cnt = 509	feature = 555	correl = -0.0421195	descr = N_Gram_GATG
cnt = 510	feature = 648	correl = -0.0850392	descr = N_Gram_GGGA
cnt = 511	feature = 632	correl = -0.0608001	descr = N_Gram_GGCA
cnt = 512	feature = 64	correl = -0.162348	descr = Gibbs_of_Target_Sequence__Pos_2_Step_1
cnt = 513	feature = 644	correl = -0.0374367	descr = N_Gram_GGCT
cnt = 514	feature = 478	correl = 0.0502916	descr = N_Gram_CTAG
cnt = 515	feature = 266	correl = 0.0606768	descr = N_Gram_ATAG
cnt = 516	feature = 475	correl = 0.0638576	descr = N_Gram_CTAC
cnt = 517	feature = 703	correl = -0.10626	descr = N_Gram_GTGG
cnt = 518	feature = 359	correl = 0.0342742	descr = N_Gram_CATT
cnt = 519	feature = 769	correl = 0.0585878	descr = N_Gram_TATG
cnt = 520	feature = 491	correl = -0.0811512	descr = N_Gram_CTCG
cnt = 521	feature = 772	correl = 0.057144	descr = N_Gram_TATT
cnt = 522	feature = 227	correl = 0.0617037	descr = N_Gram_ACTG
cnt = 523	feature = 719	correl = 0.0680018	descr = N_Gram_GTTT
cnt = 524	feature = 543	correl = -0.065449	descr = N_Gram_GAGG
cnt = 525	feature = 525	correl = 0.0591745	descr = N_Gram_GAAT
cnt = 526	feature = 901	correl = 0.0370863	descr = N_Gram_TTGC
cnt = 527	feature = 515	correl = 0.0311694	descr = N_Gram_CTTT
cnt = 528	feature = 460	correl = -0.0414429	descr = N_Gram_CGTC
cnt = 529	feature = 77	correl = 0.0985553	descr = Gibbs_of_Target_Sequence__Pos_17_Step_1
cnt = 530	feature = 392	correl = -0.0923478	descr = N_Gram_CCGA
cnt = 531	feature = 344	correl = -0.041315	descr = N_Gram_CAGG
cnt = 532	feature = 388	correl = -0.0666192	descr = N_Gram_CCCT
cnt = 533	feature = 293	correl = -0.0506632	descr = N_Gram_ATGG
cnt = 534	feature = 326	correl = -0.0274593	descr = N_Gram_CACC
cnt = 535	feature = 66	correl = 0.0525732	descr = Gibbs_of_Target_Sequence__Pos_5_Step_1
cnt = 536	feature = 626	correl = -0.059998	descr = N_Gram_GGAG
cnt = 537	feature = 818	correl = 0.0868074	descr = N_Gram_TCTG
cnt = 538	feature = 655	correl = -0.091913	descr = N_Gram_GGGG
cnt = 539	feature = 666	correl = -0.0311098	descr = N_Gram_GGTC
cnt = 540	feature = 69	correl = 0.0803218	descr = Gibbs_of_Target_Sequence__Pos_8_Step_1
cnt = 541	feature = 521	correl = -0.0293837	descr = N_Gram_GAAG
cnt = 542	feature = 879	correl = 0.0775143	descr = N_Gram_TTAG
cnt = 543	feature = 814	correl = 0.0591341	descr = N_Gram_TCTC
cnt = 544	feature = 846	correl = 0.034456	descr = N_Gram_TGCT
cnt = 545	feature = 354	correl = 0.0423256	descr = N_Gram_CATC
cnt = 546	feature = 511	correl = 0.0421487	descr = N_Gram_CTTG
cnt = 547	feature = 82	correl = 0.153355	descr = PF_RNAi_Fold_5'Free_Count
cnt = 548	feature = 550	correl = 0.0633058	descr = N_Gram_GATA
cnt = 549	feature = 72	correl = 0.0402614	descr = Gibbs_of_Target_Sequence__Pos_11_Step_1
cnt = 550	feature = 687	correl = -0.0880168	descr = N_Gram_GTCC
cnt = 551	feature = 911	correl = 0.0302275	descr = N_Gram_TTTA
cnt = 552	feature = 384	correl = -0.102216	descr = N_Gram_CCCG
cnt = 553	feature = 222	correl = 0.0349119	descr = N_Gram_ACT
cnt = 554	feature = 305	correl = 0.0662273	descr = N_Gram_ATTC
cnt = 555	feature = 914	correl = 0.0384197	descr = N_Gram_TTTC
cnt = 556	feature = 676	correl = 0.0534429	descr = N_Gram_GTA
cnt = 557	feature = 365	correl = -0.0423727	descr = N_Gram_CCAC
cnt = 558	feature = 284	correl = 0.0591216	descr = N_Gram_ATCT
cnt = 559	feature = 792	correl = 0.021833	descr = N_Gram_TCCT
cnt = 560	feature = 749	correl = 0.0872808	descr = N_Gram_TAGA
cnt = 561	feature = 78	correl = 0.195875	descr = Gibbs_of_Target_Sequence__Pos_18_Step_1
cnt = 562	feature = 499	correl = -0.0238428	descr = N_Gram_CTGC
cnt = 563	feature = 917	correl = 0.0937012	descr = N_Gram_TTTG
cnt = 564	feature = 786	correl = -0.0521712	descr = N_Gram_TCCC
cnt = 565	feature = 725	correl = 0.0582938	descr = N_Gram_TAAA
cnt = 566	feature = 211	correl = -0.0672845	descr = N_Gram_ACG
cnt = 567	feature = 826	correl = 0.0483365	descr = N_Gram_TGAA
cnt = 568	feature = 270	correl = 0.0827018	descr = N_Gram_ATAT
cnt = 569	feature = 452	correl = -0.0826267	descr = N_Gram_CGGG
cnt = 570	feature = 73	correl = 0.126441	descr = Gibbs_of_Target_Sequence__Pos_13_Step_1
cnt = 571	feature = 70	correl = 0.0959342	descr = Gibbs_of_Target_Sequence__Pos_9_Step_1
cnt = 572	feature = 421	correl = -0.0549568	descr = N_Gram_CGA
cnt = 573	feature = 669	correl = -0.0919511	descr = N_Gram_GGTG
cnt = 574	feature = 489	correl = -0.0240441	descr = N_Gram_CTCC
cnt = 575	feature = 593	correl = -0.0673645	descr = N_Gram_GCGC
cnt = 576	feature = 651	correl = -0.117441	descr = N_Gram_GGGC
cnt = 577	feature = 65	correl = 0.106127	descr = Gibbs_of_Target_Sequence__Pos_4_Step_1
cnt = 578	feature = 67	correl = 0.104679	descr = Gibbs_of_Target_Sequence__Pos_6_Step_1
cnt = 579	feature = 74	correl = 0.158818	descr = Gibbs_of_Target_Sequence__Pos_14_Step_1
cnt = 580	feature = 254	correl = 0.0276032	descr = N_Gram_AGT
cnt = 581	feature = 921	correl = 0.0442261	descr = N_Gram_TTTT
cnt = 582	feature = 598	correl = -0.0925456	descr = N_Gram_GCGG
cnt = 583	feature = 76	correl = 0.112769	descr = Gibbs_of_Target_Sequence__Pos_16_Step_1
cnt = 584	feature = 580	correl = -0.148294	descr = N_Gram_GCCC
cnt = 585	feature = 821	correl = 0.0708567	descr = N_Gram_TCTT
cnt = 586	feature = 458	correl = -0.0385491	descr = N_Gram_CGT
cnt = 587	feature = 659	correl = -0.0630928	descr = N_Gram_GGGT
cnt = 588	feature = 409	correl = -0.0942408	descr = N_Gram_CCTC
cnt = 589	feature = 797	correl = 0.0261275	descr = N_Gram_TCG
cnt = 590	feature = 777	correl = 0.0280123	descr = N_Gram_TCA
cnt = 591	feature = 71	correl = 0.116004	descr = Gibbs_of_Target_Sequence__Pos_10_Step_1
cnt = 592	feature = 549	correl = 0.0296781	descr = N_Gram_GAT
cnt = 593	feature = 640	correl = -0.109521	descr = N_Gram_GGCG
cnt = 594	feature = 274	correl = 0.0538835	descr = N_Gram_ATC
cnt = 595	feature = 323	correl = -0.0325945	descr = N_Gram_CAC
cnt = 596	feature = 892	correl = 0.0843066	descr = N_Gram_TTCT
cnt = 597	feature = 231	correl = 0.0293789	descr = N_Gram_AGA
cnt = 598	feature = 75	correl = 0.0956093	descr = Gibbs_of_Target_Sequence__Pos_15_Step_1
cnt = 599	feature = 538	correl = -0.0407481	descr = N_Gram_GAG
cnt = 600	feature = 68	correl = 0.163568	descr = Gibbs_of_Target_Sequence__Pos_7_Step_1
cnt = 601	feature = 859	correl = 0.0896825	descr = N_Gram_TGT
cnt = 602	feature = 825	correl = 0.0753879	descr = N_Gram_TGA
cnt = 603	feature = 563	correl = -0.0546835	descr = N_Gram_GCA
cnt = 604	feature = 698	correl = -0.0233298	descr = N_Gram_GTG
cnt = 605	feature = 897	correl = 0.10811	descr = N_Gram_TTG
cnt = 606	feature = 724	correl = 0.07553	descr = N_Gram_TAA
cnt = 607	feature = 336	correl = -0.05649	descr = N_Gram_CAG
cnt = 608	feature = 748	correl = 0.109407	descr = N_Gram_TAG
cnt = 609	feature = 824	correl = 0.05319	descr = N_Gram_TG
cnt = 610	feature = 362	correl = -0.0737724	descr = N_Gram_CCA
cnt = 611	feature = 662	correl = -0.0634051	descr = N_Gram_GGT
cnt = 612	feature = 375	correl = -0.145541	descr = N_Gram_CCC
cnt = 613	feature = 506	correl = 0.0578053	descr = N_Gram_CTT
cnt = 614	feature = 404	correl = -0.0503061	descr = N_Gram_CCT
cnt = 615	feature = 850	correl = -0.0554369	descr = N_Gram_TGG
cnt = 616	feature = 263	correl = 0.0720167	descr = N_Gram_ATA
cnt = 617	feature = 485	correl = -0.0290007	descr = N_Gram_CTC
cnt = 618	feature = 887	correl = 0.0735646	descr = N_Gram_TTC
cnt = 619	feature = 446	correl = -0.105638	descr = N_Gram_CGG
cnt = 620	feature = 432	correl = -0.0562981	descr = N_Gram_CGC
cnt = 621	feature = 577	correl = -0.126816	descr = N_Gram_GCC
cnt = 622	feature = 592	correl = -0.0988647	descr = N_Gram_GCG
cnt = 623	feature = 809	correl = 0.109088	descr = N_Gram_TCT
cnt = 624	feature = 647	correl = -0.135639	descr = N_Gram_GGG
cnt = 625	feature = 631	correl = -0.163487	descr = N_Gram_GGC
cnt = 626	feature = 391	correl = -0.087372	descr = N_Gram_CCG
cnt = 627	feature = 910	correl = 0.0953429	descr = N_Gram_TTT
cnt = 628	feature = 872	correl = 0.15276	descr = N_Gram_TT
cnt = 629	feature = 262	correl = 0.113552	descr = N_Gram_AT
cnt = 630	feature = 105	correl = 0.0738896	descr = Xue_Structure_Feature_A000
cnt = 631	feature = 723	correl = 0.1805	descr = N_Gram_TA
cnt = 632	feature = 81	correl = 0.227962	descr = PF_RNAi_Fold_Energy
cnt = 633	feature = 62	correl = 0.287026	descr = Gibbs_of_Target_Sequence_
num rows = 2188
num_elements = 1387192
..*
optimization finished, #iter = 2059
nu = 0.190169
obj = -32.281419, rho = -0.768007
nSV = 993, nBSV = 95
num rows = 243
num_elements = 154062
*
optimization finished, #iter = 192
nu = 0.184534
obj = -4.032187, rho = -0.687060
nSV = 139, nBSV = 6
..*
optimization finished, #iter = 2059
nu = 0.190169
obj = -32.281419, rho = -0.768007
nSV = 993, nBSV = 95
CFS merit scores = 1.45094
CFS merit scores = 1.61677
CFS merit scores = 1.84854
CFS merit scores = 2.07392
CFS merit scores = 2.27776
CFS merit scores = 2.46394
CFS merit scores = 2.63514
CFS merit scores = 2.79457
CFS merit scores = 2.94289
CFS merit scores = 3.08335
CFS merit scores = 3.21568
CFS merit scores = 3.34124
CFS merit scores = 3.46219
CFS merit scores = 3.5782
CFS merit scores = 3.68975
CFS merit scores = 3.797
CFS merit scores = 3.9006
CFS merit scores = 4.00009
CFS merit scores = 4.09521
CFS merit scores = 4.18703
CFS merit scores = 4.27578
CFS merit scores = 4.36216
CFS merit scores = 4.44573
CFS merit scores = 4.52652
CFS merit scores = 4.60523
CFS merit scores = 4.68073
CFS merit scores = 4.7532
CFS merit scores = 4.82303
CFS merit scores = 4.8907
CFS merit scores = 4.95555
CFS merit scores = 5.01785
CFS merit scores = 5.07849
CFS merit scores = 5.13552
CFS merit scores = 5.19007
CFS merit scores = 5.24119
CFS merit scores = 5.29122
CFS merit scores = 5.34013
CFS merit scores = 5.38647
CFS merit scores = 5.43074
CFS merit scores = 5.47423
CFS merit scores = 5.51675
CFS merit scores = 5.55844
CFS merit scores = 5.59937
CFS merit scores = 5.63921
CFS merit scores = 5.67663
CFS merit scores = 5.71303
CFS merit scores = 5.74842
CFS merit scores = 5.7825
CFS merit scores = 5.81562
CFS merit scores = 5.84695
CFS merit scores = 5.87645
CFS merit scores = 5.90435
CFS merit scores = 5.93111
CFS merit scores = 5.9576
CFS merit scores = 5.98364
CFS merit scores = 6.00744
CFS merit scores = 6.0311
CFS merit scores = 6.05418
CFS merit scores = 6.07672
CFS merit scores = 6.09785
CFS merit scores = 6.11867
CFS merit scores = 6.13913
CFS merit scores = 6.15948
CFS merit scores = 6.17924
CFS merit scores = 6.19792
CFS merit scores = 6.21321
CFS merit scores = 6.228
CFS merit scores = 6.24259
CFS merit scores = 6.25603
CFS merit scores = 6.26961
CFS merit scores = 6.28291
CFS merit scores = 6.29603
CFS merit scores = 6.30819
CFS merit scores = 6.3197
CFS merit scores = 6.33052
CFS merit scores = 6.34078
CFS merit scores = 6.35098
CFS merit scores = 6.3611
CFS merit scores = 6.37112
CFS merit scores = 6.38135
CFS merit scores = 6.39124
CFS merit scores = 6.40104
CFS merit scores = 6.41048
CFS merit scores = 6.41952
CFS merit scores = 6.42852
CFS merit scores = 6.43689
CFS merit scores = 6.44481
CFS merit scores = 6.4528
CFS merit scores = 6.46041
CFS merit scores = 6.46741
CFS merit scores = 6.47395
CFS merit scores = 6.4801
CFS merit scores = 6.48632
CFS merit scores = 6.4924
CFS merit scores = 6.49807
CFS merit scores = 6.5039
CFS merit scores = 6.51003
CFS merit scores = 6.51604
CFS merit scores = 6.52125
CFS merit scores = 6.5262
CFS merit scores = 6.53126
CFS merit scores = 6.53608
CFS merit scores = 6.54071
CFS merit scores = 6.54549
CFS merit scores = 6.54996
CFS merit scores = 6.55409
CFS merit scores = 6.55808
CFS merit scores = 6.56192
CFS merit scores = 6.56543
CFS merit scores = 6.56906
CFS merit scores = 6.57257
CFS merit scores = 6.57582
CFS merit scores = 6.57931
CFS merit scores = 6.58166
CFS merit scores = 6.58391
CFS merit scores = 6.5856
CFS merit scores = 6.58747
CFS merit scores = 6.58944
CFS merit scores = 6.59153
CFS merit scores = 6.59377
CFS merit scores = 6.59571
CFS merit scores = 6.59772
CFS merit scores = 6.59954
CFS merit scores = 6.60144
CFS merit scores = 6.60348
CFS merit scores = 6.60531
CFS merit scores = 6.60727
CFS merit scores = 6.60904
CFS merit scores = 6.61057
CFS merit scores = 6.61214
CFS merit scores = 6.61388
CFS merit scores = 6.61516
CFS merit scores = 6.61608
CFS merit scores = 6.61701
CFS merit scores = 6.61767
CFS merit scores = 6.61839
CFS merit scores = 6.61912
CFS merit scores = 6.6198
CFS merit scores = 6.62
CFS merit scores = 6.62033
CFS merit scores = 6.62066
CFS merit scores = 6.62108
CFS merit scores = 6.62145
CFS merit scores = 6.62187
CFS merit scores = 6.62234
CFS merit scores = 6.6229
CFS merit scores = 6.62355
CFS merit scores = 6.62414
CFS merit scores = 6.62484
CFS merit scores = 6.62522
CFS merit scores = 6.62521
CFS merit scores = 6.6253
CFS merit scores = 6.62524
CFS merit scores = 6.62529
CFS merit scores = 6.62547
CFS merit scores = 6.6257
CFS merit scores = 6.62588
CFS merit scores = 6.6259
CFS merit scores = 6.62594
CFS merit scores = 6.62594
CFS merit scores = 6.6259
CFS merit scores = 6.62559
CFS merit scores = 6.62533
CFS merit scores = 6.62511
CFS merit scores = 6.62494
CFS merit scores = 6.62473
CFS merit scores = 6.62464
CFS merit scores = 6.6244
CFS merit scores = 6.62426
CFS merit scores = 6.62394
CFS merit scores = 6.62373
CFS merit scores = 6.62341
CFS merit scores = 6.62311
CFS merit scores = 6.62292
CFS merit scores = 6.62274
CFS merit scores = 6.62254
CFS merit scores = 6.62234
CFS merit scores = 6.62226
CFS merit scores = 6.62208
CFS merit scores = 6.62175
CFS merit scores = 6.62151
CFS merit scores = 6.62139
CFS merit scores = 6.62124
CFS merit scores = 6.62118
CFS merit scores = 6.62068
CFS merit scores = 6.62028
CFS merit scores = 6.61991
CFS merit scores = 6.61953
CFS merit scores = 6.61916
CFS merit scores = 6.6184
CFS merit scores = 6.61765
CFS merit scores = 6.61681
CFS merit scores = 6.61592
CFS merit scores = 6.61513
CFS merit scores = 6.61411
CFS merit scores = 6.61322
CFS merit scores = 6.6123
CFS merit scores = 6.61135
CFS merit scores = 6.61036
CFS merit scores = 6.6093
CFS merit scores = 6.60825
CFS merit scores = 6.60721
CFS merit scores = 6.60626
CFS merit scores = 6.60528
CFS merit scores = 6.60427
CFS merit scores = 6.60326
CFS merit scores = 6.60233
CFS merit scores = 6.60145
CFS merit scores = 6.60055
CFS merit scores = 6.59977
CFS merit scores = 6.59904
CFS merit scores = 6.59834
CFS merit scores = 6.5977
CFS merit scores = 6.59693
CFS merit scores = 6.5962
CFS merit scores = 6.59543
CFS merit scores = 6.59435
CFS merit scores = 6.59334
CFS merit scores = 6.59228
CFS merit scores = 6.59124
CFS merit scores = 6.59029
CFS merit scores = 6.58924
CFS merit scores = 6.58823
CFS merit scores = 6.58718
CFS merit scores = 6.5861
CFS merit scores = 6.58501
CFS merit scores = 6.58396
CFS merit scores = 6.583
CFS merit scores = 6.58204
CFS merit scores = 6.58097
CFS merit scores = 6.57994
CFS merit scores = 6.5787
CFS merit scores = 6.57749
CFS merit scores = 6.57621
CFS merit scores = 6.5749
CFS merit scores = 6.57371
CFS merit scores = 6.57253
CFS merit scores = 6.57132
CFS merit scores = 6.57014
CFS merit scores = 6.56903
CFS merit scores = 6.56794
CFS merit scores = 6.56691
CFS merit scores = 6.56585
CFS merit scores = 6.56474
CFS merit scores = 6.56364
CFS merit scores = 6.56247
CFS merit scores = 6.5613
CFS merit scores = 6.5602
CFS merit scores = 6.55906
CFS merit scores = 6.55789
CFS merit scores = 6.55671
CFS merit scores = 6.55555
CFS merit scores = 6.55432
CFS merit scores = 6.55309
CFS merit scores = 6.55179
CFS merit scores = 6.55047
CFS merit scores = 6.54918
CFS merit scores = 6.54791
CFS merit scores = 6.54674
CFS merit scores = 6.54545
CFS merit scores = 6.54423
CFS merit scores = 6.54289
CFS merit scores = 6.54158
CFS merit scores = 6.54033
CFS merit scores = 6.53911
CFS merit scores = 6.53786
CFS merit scores = 6.5365
CFS merit scores = 6.53518
CFS merit scores = 6.53396
CFS merit scores = 6.53256
CFS merit scores = 6.53111
CFS merit scores = 6.52961
CFS merit scores = 6.52813
CFS merit scores = 6.52669
CFS merit scores = 6.52523
CFS merit scores = 6.52383
CFS merit scores = 6.52243
CFS merit scores = 6.52096
CFS merit scores = 6.51954
CFS merit scores = 6.51815
CFS merit scores = 6.5166
CFS merit scores = 6.51507
CFS merit scores = 6.51356
CFS merit scores = 6.51204
CFS merit scores = 6.51046
CFS merit scores = 6.50886
CFS merit scores = 6.50727
CFS merit scores = 6.50557
CFS merit scores = 6.50393
CFS merit scores = 6.50231
CFS merit scores = 6.50074
CFS merit scores = 6.49918
CFS merit scores = 6.49755
CFS merit scores = 6.49589
CFS merit scores = 6.49415
CFS merit scores = 6.49243
CFS merit scores = 6.49074
CFS merit scores = 6.4891
CFS merit scores = 6.48748
CFS merit scores = 6.48594
CFS merit scores = 6.48436
CFS merit scores = 6.48281
CFS merit scores = 6.48121
CFS merit scores = 6.47966
CFS merit scores = 6.47811
CFS merit scores = 6.47655
CFS merit scores = 6.47503
CFS merit scores = 6.47345
CFS merit scores = 6.47188
CFS merit scores = 6.47011
CFS merit scores = 6.46836
CFS merit scores = 6.46667
CFS merit scores = 6.46499
CFS merit scores = 6.46325
CFS merit scores = 6.46152
CFS merit scores = 6.45973
CFS merit scores = 6.45792
CFS merit scores = 6.45611
CFS merit scores = 6.45434
CFS merit scores = 6.45253
CFS merit scores = 6.45069
CFS merit scores = 6.44888
CFS merit scores = 6.44711
CFS merit scores = 6.44528
CFS merit scores = 6.44345
CFS merit scores = 6.44164
CFS merit scores = 6.43983
CFS merit scores = 6.43797
CFS merit scores = 6.43611
CFS merit scores = 6.43425
CFS merit scores = 6.43239
CFS merit scores = 6.43059
CFS merit scores = 6.42883
CFS merit scores = 6.42705
CFS merit scores = 6.42524
CFS merit scores = 6.42342
CFS merit scores = 6.42165
CFS merit scores = 6.41982
CFS merit scores = 6.41801
CFS merit scores = 6.41622
CFS merit scores = 6.41445
CFS merit scores = 6.41271
CFS merit scores = 6.41095
CFS merit scores = 6.40916
CFS merit scores = 6.4074
CFS merit scores = 6.40559
CFS merit scores = 6.40381
CFS merit scores = 6.40209
CFS merit scores = 6.40036
CFS merit scores = 6.39864
CFS merit scores = 6.39687
CFS merit scores = 6.39502
CFS merit scores = 6.39316
CFS merit scores = 6.39134
CFS merit scores = 6.38952
CFS merit scores = 6.38769
CFS merit scores = 6.38582
CFS merit scores = 6.38395
CFS merit scores = 6.38204
CFS merit scores = 6.38018
CFS merit scores = 6.37827
CFS merit scores = 6.37633
CFS merit scores = 6.37441
CFS merit scores = 6.37252
CFS merit scores = 6.37053
CFS merit scores = 6.36858
CFS merit scores = 6.36662
CFS merit scores = 6.36469
CFS merit scores = 6.36277
CFS merit scores = 6.36081
CFS merit scores = 6.35876
CFS merit scores = 6.35673
CFS merit scores = 6.3547
CFS merit scores = 6.35259
CFS merit scores = 6.35049
CFS merit scores = 6.34841
CFS merit scores = 6.34624
CFS merit scores = 6.34409
CFS merit scores = 6.34194
CFS merit scores = 6.33983
CFS merit scores = 6.33773
CFS merit scores = 6.33561
CFS merit scores = 6.33345
CFS merit scores = 6.33129
CFS merit scores = 6.32909
CFS merit scores = 6.32694
CFS merit scores = 6.32483
CFS merit scores = 6.32261
CFS merit scores = 6.32038
CFS merit scores = 6.31815
CFS merit scores = 6.31597
CFS merit scores = 6.31382
CFS merit scores = 6.31163
CFS merit scores = 6.3094
CFS merit scores = 6.30713
CFS merit scores = 6.30486
CFS merit scores = 6.3026
CFS merit scores = 6.30039
CFS merit scores = 6.29818
CFS merit scores = 6.29599
CFS merit scores = 6.29384
CFS merit scores = 6.29169
CFS merit scores = 6.28955
CFS merit scores = 6.28727
CFS merit scores = 6.28505
CFS merit scores = 6.2828
CFS merit scores = 6.28056
CFS merit scores = 6.27834
CFS merit scores = 6.2761
CFS merit scores = 6.27382
CFS merit scores = 6.27151
CFS merit scores = 6.2692
CFS merit scores = 6.26683
CFS merit scores = 6.26439
CFS merit scores = 6.26186
CFS merit scores = 6.25939
CFS merit scores = 6.2569
CFS merit scores = 6.25432
CFS merit scores = 6.25176
CFS merit scores = 6.2492
CFS merit scores = 6.24661
CFS merit scores = 6.24402
CFS merit scores = 6.24145
CFS merit scores = 6.23885
CFS merit scores = 6.23624
CFS merit scores = 6.23363
CFS merit scores = 6.23089
CFS merit scores = 6.22819
CFS merit scores = 6.22543
CFS merit scores = 6.22267
CFS merit scores = 6.21991
CFS merit scores = 6.21715
CFS merit scores = 6.21441
CFS merit scores = 6.21167
CFS merit scores = 6.20893
CFS merit scores = 6.20621
CFS merit scores = 6.20351
CFS merit scores = 6.2008
CFS merit scores = 6.19808
CFS merit scores = 6.19535
CFS merit scores = 6.19257
CFS merit scores = 6.18984
CFS merit scores = 6.1871
CFS merit scores = 6.18438
CFS merit scores = 6.18165
CFS merit scores = 6.17895
CFS merit scores = 6.17627
CFS merit scores = 6.17353
CFS merit scores = 6.17063
CFS merit scores = 6.16768
CFS merit scores = 6.16471
CFS merit scores = 6.16177
CFS merit scores = 6.15881
CFS merit scores = 6.15582
CFS merit scores = 6.15269
CFS merit scores = 6.14959
CFS merit scores = 6.14648
CFS merit scores = 6.14335
CFS merit scores = 6.14026
CFS merit scores = 6.13717
CFS merit scores = 6.13409
CFS merit scores = 6.13104
CFS merit scores = 6.12803
CFS merit scores = 6.12502
CFS merit scores = 6.12191
CFS merit scores = 6.11871
CFS merit scores = 6.1155
CFS merit scores = 6.11232
CFS merit scores = 6.10909
CFS merit scores = 6.10589
CFS merit scores = 6.10269
CFS merit scores = 6.09945
CFS merit scores = 6.0962
CFS merit scores = 6.09293
CFS merit scores = 6.08969
CFS merit scores = 6.08645
CFS merit scores = 6.08316
CFS merit scores = 6.07988
CFS merit scores = 6.07661
CFS merit scores = 6.07335
CFS merit scores = 6.07012
CFS merit scores = 6.06682
CFS merit scores = 6.06351
CFS merit scores = 6.0602
CFS merit scores = 6.05691
CFS merit scores = 6.05363
CFS merit scores = 6.05038
CFS merit scores = 6.04701
CFS merit scores = 6.04369
CFS merit scores = 6.04027
CFS merit scores = 6.03688
CFS merit scores = 6.0335
CFS merit scores = 6.03013
CFS merit scores = 6.02672
CFS merit scores = 6.02332
CFS merit scores = 6.01992
CFS merit scores = 6.01654
CFS merit scores = 6.01314
CFS merit scores = 6.00968
CFS merit scores = 6.00624
CFS merit scores = 6.00282
CFS merit scores = 5.9994
CFS merit scores = 5.99597
CFS merit scores = 5.99251
CFS merit scores = 5.98901
CFS merit scores = 5.98548
CFS merit scores = 5.98192
CFS merit scores = 5.97841
CFS merit scores = 5.97491
CFS merit scores = 5.97141
CFS merit scores = 5.96794
CFS merit scores = 5.96449
CFS merit scores = 5.96104
CFS merit scores = 5.95748
CFS merit scores = 5.9539
CFS merit scores = 5.95033
CFS merit scores = 5.94672
CFS merit scores = 5.94311
CFS merit scores = 5.93944
CFS merit scores = 5.9358
CFS merit scores = 5.93216
CFS merit scores = 5.9285
CFS merit scores = 5.92485
CFS merit scores = 5.92122
CFS merit scores = 5.91758
CFS merit scores = 5.91391
CFS merit scores = 5.91023
CFS merit scores = 5.90655
CFS merit scores = 5.90281
CFS merit scores = 5.89902
CFS merit scores = 5.89517
CFS merit scores = 5.89132
CFS merit scores = 5.88741
CFS merit scores = 5.88352
CFS merit scores = 5.87962
CFS merit scores = 5.87568
CFS merit scores = 5.87175
CFS merit scores = 5.86783
CFS merit scores = 5.8639
CFS merit scores = 5.85987
CFS merit scores = 5.85579
CFS merit scores = 5.85174
CFS merit scores = 5.84756
CFS merit scores = 5.84339
CFS merit scores = 5.83925
CFS merit scores = 5.83512
CFS merit scores = 5.8309
CFS merit scores = 5.82667
CFS merit scores = 5.8223
CFS merit scores = 5.81792
CFS merit scores = 5.81348
CFS merit scores = 5.80906
CFS merit scores = 5.8044
CFS merit scores = 5.79973
CFS merit scores = 5.79508
CFS merit scores = 5.79033
CFS merit scores = 5.7856
CFS merit scores = 5.78078
CFS merit scores = 5.77597
CFS merit scores = 5.77095
CFS merit scores = 5.7659
CFS merit scores = 5.76077
CFS merit scores = 5.75541
CFS merit scores = 5.75006
CFS merit scores = 5.74464
CFS merit scores = 5.73908
CFS merit scores = 5.73322
CFS merit scores = 5.72737
CFS merit scores = 5.72128
CFS merit scores = 5.71511
CFS merit scores = 5.7089
CFS merit scores = 5.7026
CFS merit scores = 5.69629
CFS merit scores = 5.69001
CFS merit scores = 5.68374
CFS merit scores = 5.67742
CFS merit scores = 5.67093
CFS merit scores = 5.66438
CFS merit scores = 5.65766
CFS merit scores = 5.65087
CFS merit scores = 5.64406
CFS merit scores = 5.6373
CFS merit scores = 5.63028
CFS merit scores = 5.62306
CFS merit scores = 5.6156
CFS merit scores = 5.6081
CFS merit scores = 5.60052
CFS merit scores = 5.59282
CFS merit scores = 5.58387
CFS merit scores = 5.57476
CFS merit scores = 5.56553
CFS merit scores = 5.55593
CFS merit scores = 5.54622
CFS merit scores = 5.53612
CFS merit scores = 5.52608
CFS merit scores = 5.51542
CFS merit scores = 5.5042
CFS merit scores = 5.48259
cnt = 1	feature = 76	correl = 0.450938	descr = Gibbs_of_Target_Sequence__Pos_19_Step_1
cnt = 2	feature = 2	correl = -0.137997	descr = Position_Specific_Bin_Base_0_Base_G
cnt = 3	feature = 480	correl = -0.069092	descr = N_Gram_CTGGC
cnt = 4	feature = 735	correl = 0.0309658	descr = N_Gram_TAGGG
cnt = 5	feature = 763	correl = -0.0227456	descr = N_Gram_TCCCA
cnt = 6	feature = 5	correl = -0.0601368	descr = Position_Specific_Bin_Base_2_Base_A
cnt = 7	feature = 862	correl = 0.0283295	descr = N_Gram_TTATG
cnt = 8	feature = 538	correl = 0.042103	descr = N_Gram_GATTG
cnt = 9	feature = 721	correl = -0.0362622	descr = N_Gram_TACGT
cnt = 10	feature = 818	correl = -0.0250473	descr = N_Gram_TGCCG
cnt = 11	feature = 655	correl = -0.0271049	descr = N_Gram_GTAAT
cnt = 12	feature = 311	correl = 0.0273825	descr = N_Gram_CAACG
cnt = 13	feature = 418	correl = -0.0549509	descr = N_Gram_CGCAA
cnt = 14	feature = 708	correl = 0.0261363	descr = N_Gram_TAAGC
cnt = 15	feature = 537	correl = 0.0388262	descr = N_Gram_GATTA
cnt = 16	feature = 387	correl = 0.0234677	descr = N_Gram_CCGTA
cnt = 17	feature = 217	correl = 0.0283332	descr = N_Gram_ACGCT
cnt = 18	feature = 867	correl = 0.0540183	descr = N_Gram_TTCGC
cnt = 19	feature = 449	correl = 0.0707703	descr = N_Gram_CGTGA
cnt = 20	feature = 415	correl = -0.0305682	descr = N_Gram_CGATC
cnt = 21	feature = 412	correl = -0.047156	descr = N_Gram_CGAGT
cnt = 22	feature = 426	correl = -0.0527588	descr = N_Gram_CGCTA
cnt = 23	feature = 220	correl = -0.0486584	descr = N_Gram_ACGGG
cnt = 24	feature = 515	correl = 0.0574578	descr = N_Gram_GACTA
cnt = 25	feature = 405	correl = -0.0225407	descr = N_Gram_CGAAA
cnt = 26	feature = 391	correl = 0.0282604	descr = N_Gram_CCTAG
cnt = 27	feature = 719	correl = 0.0305389	descr = N_Gram_TACCT
cnt = 28	feature = 705	correl = 0.0252696	descr = N_Gram_TAACT
cnt = 29	feature = 779	correl = 0.0267475	descr = N_Gram_TCGGA
cnt = 30	feature = 511	correl = -0.0361517	descr = N_Gram_GACCC
cnt = 31	feature = 649	correl = -0.0582683	descr = N_Gram_GGTTA
cnt = 32	feature = 859	correl = 0.0661793	descr = N_Gram_TTAGT
cnt = 33	feature = 297	correl = 0.0461047	descr = N_Gram_ATTCG
cnt = 34	feature = 577	correl = -0.0252014	descr = N_Gram_GCGGG
cnt = 35	feature = 777	correl = 0.0524375	descr = N_Gram_TCGCT
cnt = 36	feature = 743	correl = 0.0345485	descr = N_Gram_TATCG
cnt = 37	feature = 578	correl = -0.0400858	descr = N_Gram_GCGGT
cnt = 38	feature = 419	correl = -0.0632213	descr = N_Gram_CGCAT
cnt = 39	feature = 519	correl = -0.0291547	descr = N_Gram_GAGAT
cnt = 40	feature = 718	correl = 0.0262447	descr = N_Gram_TACCG
cnt = 41	feature = 219	correl = -0.0230859	descr = N_Gram_ACGGC
cnt = 42	feature = 409	correl = -0.034412	descr = N_Gram_CGACC
cnt = 43	feature = 819	correl = -0.0241082	descr = N_Gram_TGCCT
cnt = 44	feature = 414	correl = -0.0312743	descr = N_Gram_CGATA
cnt = 45	feature = 808	correl = 0.0238659	descr = N_Gram_TGAGT
cnt = 46	feature = 464	correl = 0.0355926	descr = N_Gram_CTATA
cnt = 47	feature = 780	correl = -0.0245614	descr = N_Gram_TCGGC
cnt = 48	feature = 493	correl = -0.0304046	descr = N_Gram_CTTTA
cnt = 49	feature = 456	correl = 0.0423685	descr = N_Gram_CTAAG
cnt = 50	feature = 598	correl = 0.0358023	descr = N_Gram_GGAAT
cnt = 51	feature = 624	correl = -0.0677176	descr = N_Gram_GGGAA
cnt = 52	feature = 425	correl = -0.0569229	descr = N_Gram_CGCGT
cnt = 53	feature = 723	correl = 0.0524649	descr = N_Gram_TACTA
cnt = 54	feature = 277	correl = -0.0218767	descr = N_Gram_ATCCC
cnt = 55	feature = 732	correl = 0.0626948	descr = N_Gram_TAGCA
cnt = 56	feature = 746	correl = 0.0332894	descr = N_Gram_TATGT
cnt = 57	feature = 485	correl = -0.0312879	descr = N_Gram_CTTAA
cnt = 58	feature = 688	correl = 0.0214478	descr = N_Gram_GTTAC
cnt = 59	feature = 313	correl = 0.0471463	descr = N_Gram_CAATC
cnt = 60	feature = 542	correl = -0.0588009	descr = N_Gram_GCAAA
cnt = 61	feature = 749	correl = 0.0245014	descr = N_Gram_TATTG
cnt = 62	feature = 446	correl = -0.0606964	descr = N_Gram_CGTCG
cnt = 63	feature = 588	correl = -0.028513	descr = N_Gram_GCTGA
cnt = 64	feature = 312	correl = 0.0487176	descr = N_Gram_CAAGC
cnt = 65	feature = 899	correl = 0.0589993	descr = N_Gram_TTTGT
cnt = 66	feature = 256	correl = -0.024361	descr = N_Gram_AGGTG
cnt = 67	feature = 222	correl = -0.033732	descr = N_Gram_ACGTT
cnt = 68	feature = 496	correl = -0.0281951	descr = N_Gram_GAAAA
cnt = 69	feature = 444	correl = 0.0265279	descr = N_Gram_CGTCA
cnt = 70	feature = 664	correl = -0.0483411	descr = N_Gram_GTCCG
cnt = 71	feature = 685	correl = 0.0262805	descr = N_Gram_GTGTG
cnt = 72	feature = 207	correl = -0.0261735	descr = N_Gram_ACCAA
cnt = 73	feature = 314	correl = -0.0330173	descr = N_Gram_CAATT
cnt = 74	feature = 586	correl = 0.0433297	descr = N_Gram_GCTCT
cnt = 75	feature = 786	correl = 0.0445304	descr = N_Gram_TCTAC
cnt = 76	feature = 258	correl = -0.0226238	descr = N_Gram_AGTAG
cnt = 77	feature = 877	correl = 0.0381334	descr = N_Gram_TTGAC
cnt = 78	feature = 826	correl = 0.0364871	descr = N_Gram_TGCTT
cnt = 79	feature = 667	correl = 0.0472921	descr = N_Gram_GTCGC
cnt = 80	feature = 210	correl = -0.0337939	descr = N_Gram_ACCCC
cnt = 81	feature = 630	correl = -0.0215187	descr = N_Gram_GGGCT
cnt = 82	feature = 251	correl = -0.0221605	descr = N_Gram_AGGCC
cnt = 83	feature = 305	correl = 0.0254132	descr = N_Gram_ATTTA
cnt = 84	feature = 599	correl = -0.055843	descr = N_Gram_GGACC
cnt = 85	feature = 572	correl = -0.0903286	descr = N_Gram_GCGCG
cnt = 86	feature = 160	correl = 0.0547164	descr = N_Gram_AACAG
cnt = 87	feature = 650	correl = -0.0613444	descr = N_Gram_GGTTG
cnt = 88	feature = 442	correl = -0.0253629	descr = N_Gram_CGTAA
cnt = 89	feature = 500	correl = -0.0551615	descr = N_Gram_GAAGA
cnt = 90	feature = 640	correl = 0.0382001	descr = N_Gram_GGTAC
cnt = 91	feature = 250	correl = -0.0222821	descr = N_Gram_AGGCA
cnt = 92	feature = 725	correl = 0.0380596	descr = N_Gram_TACTG
cnt = 93	feature = 840	correl = 0.0355316	descr = N_Gram_TGTAT
cnt = 94	feature = 653	correl = 0.0437153	descr = N_Gram_GTAAA
cnt = 95	feature = 383	correl = -0.0256098	descr = N_Gram_CCGCG
cnt = 96	feature = 681	correl = -0.0674689	descr = N_Gram_GTGGG
cnt = 97	feature = 879	correl = 0.0344463	descr = N_Gram_TTGCA
cnt = 98	feature = 278	correl = 0.0352818	descr = N_Gram_ATCCG
cnt = 99	feature = 677	correl = -0.0329052	descr = N_Gram_GTGCG
cnt = 100	feature = 377	correl = -0.0513232	descr = N_Gram_CCGAA
cnt = 101	feature = 788	correl = 0.0303404	descr = N_Gram_TCTAT
cnt = 102	feature = 886	correl = 0.0509991	descr = N_Gram_TTGTG
cnt = 103	feature = 518	correl = 0.0290792	descr = N_Gram_GAGAA
cnt = 104	feature = 898	correl = 0.0339334	descr = N_Gram_TTTGG
cnt = 105	feature = 286	correl = 0.0307469	descr = N_Gram_ATGAG
cnt = 106	feature = 556	correl = -0.0683343	descr = N_Gram_GCCAG
cnt = 107	feature = 567	correl = -0.0478701	descr = N_Gram_GCCTT
cnt = 108	feature = 300	correl = -0.0313555	descr = N_Gram_ATTGA
cnt = 109	feature = 508	correl = 0.0338609	descr = N_Gram_GACAC
cnt = 110	feature = 559	correl = -0.0660526	descr = N_Gram_GCCCC
cnt = 111	feature = 730	correl = 0.053255	descr = N_Gram_TAGAG
cnt = 112	feature = 32	correl = 0.0337897	descr = Position_Specific_Bin_Base_13_Base_A
cnt = 113	feature = 324	correl = 0.0453329	descr = N_Gram_CACTC
cnt = 114	feature = 437	correl = -0.0581126	descr = N_Gram_CGGGG
cnt = 115	feature = 452	correl = -0.0725966	descr = N_Gram_CGTTC
cnt = 116	feature = 740	correl = 0.0364679	descr = N_Gram_TATAG
cnt = 117	feature = 521	correl = -0.0521598	descr = N_Gram_GAGCC
cnt = 118	feature = 775	correl = 0.0631116	descr = N_Gram_TCGCA
cnt = 119	feature = 473	correl = 0.0339124	descr = N_Gram_CTCTA
cnt = 120	feature = 676	correl = -0.0284707	descr = N_Gram_GTGCC
cnt = 121	feature = 605	correl = 0.0369128	descr = N_Gram_GGATT
cnt = 122	feature = 507	correl = 0.0482982	descr = N_Gram_GACAA
cnt = 123	feature = 820	correl = 0.0354348	descr = N_Gram_TGCGA
cnt = 124	feature = 573	correl = -0.0388737	descr = N_Gram_GCGCT
cnt = 125	feature = 739	correl = 0.0500736	descr = N_Gram_TATAA
cnt = 126	feature = 308	correl = -0.0273231	descr = N_Gram_CAAAA
cnt = 127	feature = 765	correl = -0.0240237	descr = N_Gram_TCCCG
cnt = 128	feature = 703	correl = 0.0252813	descr = N_Gram_TAAAG
cnt = 129	feature = 742	correl = 0.0676323	descr = N_Gram_TATCA
cnt = 130	feature = 654	correl = 0.0381043	descr = N_Gram_GTAAG
cnt = 131	feature = 766	correl = -0.0216382	descr = N_Gram_TCCGA
cnt = 132	feature = 852	correl = -0.0327427	descr = N_Gram_TTAAT
cnt = 133	feature = 337	correl = -0.0476645	descr = N_Gram_CATAA
cnt = 134	feature = 28	correl = -0.0499986	descr = Position_Specific_Bin_Base_11_Base_A
cnt = 135	feature = 247	correl = 0.029723	descr = N_Gram_AGCTT
cnt = 136	feature = 882	correl = -0.0251135	descr = N_Gram_TTGGC
cnt = 137	feature = 45	correl = -0.064435	descr = Position_Specific_Bin_Base_17_Base_G
cnt = 138	feature = 815	correl = 0.0289929	descr = N_Gram_TGCAT
cnt = 139	feature = 57	correl = 0.113128	descr = Position_Specific_Bin_Base_20_Base_T
cnt = 140	feature = 876	correl = 0.0567331	descr = N_Gram_TTGAA
cnt = 141	feature = 440	correl = -0.0250008	descr = N_Gram_CGGTT
cnt = 142	feature = 834	correl = -0.0512731	descr = N_Gram_TGGGA
cnt = 143	feature = 821	correl = -0.0270537	descr = N_Gram_TGCGC
cnt = 144	feature = 857	correl = 0.0616052	descr = N_Gram_TTAGA
cnt = 145	feature = 583	correl = -0.0236276	descr = N_Gram_GCTCA
cnt = 146	feature = 268	correl = 0.0301947	descr = N_Gram_ATAGC
cnt = 147	feature = 696	correl = 0.022864	descr = N_Gram_GTTTC
cnt = 148	feature = 235	correl = -0.0355643	descr = N_Gram_AGAGG
cnt = 149	feature = 773	correl = 0.0231513	descr = N_Gram_TCGAG
cnt = 150	feature = 790	correl = 0.0366826	descr = N_Gram_TCTCA
cnt = 151	feature = 321	correl = -0.029281	descr = N_Gram_CACGA
cnt = 152	feature = 613	correl = -0.0260016	descr = N_Gram_GGCCG
cnt = 153	feature = 702	correl = 0.0477323	descr = N_Gram_TAAAC
cnt = 154	feature = 690	correl = 0.0340623	descr = N_Gram_GTTCG
cnt = 155	feature = 38	correl = 0.0605154	descr = Position_Specific_Bin_Base_15_Base_A
cnt = 156	feature = 427	correl = -0.0222763	descr = N_Gram_CGCTC
cnt = 157	feature = 398	correl = -0.0377073	descr = N_Gram_CCTGA
cnt = 158	feature = 276	correl = 0.0515484	descr = N_Gram_ATCCA
cnt = 159	feature = 370	correl = -0.0586484	descr = N_Gram_CCCGC
cnt = 160	feature = 365	correl = -0.0413641	descr = N_Gram_CCCCA
cnt = 161	feature = 679	correl = -0.0498723	descr = N_Gram_GTGGA
cnt = 162	feature = 753	correl = 0.0305522	descr = N_Gram_TCAAC
cnt = 163	feature = 663	correl = -0.0529097	descr = N_Gram_GTCCC
cnt = 164	feature = 327	correl = -0.0469777	descr = N_Gram_CAGAC
cnt = 165	feature = 35	correl = -0.0271304	descr = Position_Specific_Bin_Base_14_Base_C
cnt = 166	feature = 658	correl = 0.0276513	descr = N_Gram_GTATT
cnt = 167	feature = 249	correl = -0.0332244	descr = N_Gram_AGGAG
cnt = 168	feature = 495	correl = -0.031	descr = N_Gram_CTTTT
cnt = 169	feature = 23	correl = 0.0391819	descr = Position_Specific_Bin_Base_9_Base_T
cnt = 170	feature = 1	correl = 0.108712	descr = Position_Specific_Bin_Base_0_Base_C
cnt = 171	feature = 534	correl = -0.0563059	descr = N_Gram_GATGG
cnt = 172	feature = 761	correl = 0.044535	descr = N_Gram_TCCAT
cnt = 173	feature = 792	correl = 0.0388201	descr = N_Gram_TCTCT
cnt = 174	feature = 596	correl = -0.0356487	descr = N_Gram_GGAAA
cnt = 175	feature = 212	correl = -0.0293335	descr = N_Gram_ACCGG
cnt = 176	feature = 639	correl = 0.0457549	descr = N_Gram_GGTAA
cnt = 177	feature = 531	correl = 0.0665676	descr = N_Gram_GATAT
cnt = 178	feature = 824	correl = 0.0301278	descr = N_Gram_TGCTA
cnt = 179	feature = 319	correl = -0.0484806	descr = N_Gram_CACCT
cnt = 180	feature = 513	correl = -0.033178	descr = N_Gram_GACGG
cnt = 181	feature = 317	correl = -0.0225195	descr = N_Gram_CACAT
cnt = 182	feature = 724	correl = 0.0218461	descr = N_Gram_TACTC
cnt = 183	feature = 50	correl = 0.185428	descr = Position_Specific_Bin_Base_19_Base_A
cnt = 184	feature = 558	correl = -0.079165	descr = N_Gram_GCCCA
cnt = 185	feature = 734	correl = 0.0316458	descr = N_Gram_TAGGC
cnt = 186	feature = 384	correl = -0.0237343	descr = N_Gram_CCGCT
cnt = 187	feature = 535	correl = -0.0452482	descr = N_Gram_GATGT
cnt = 188	feature = 714	correl = 0.0666415	descr = N_Gram_TACAA
cnt = 189	feature = 680	correl = -0.0550143	descr = N_Gram_GTGGC
cnt = 190	feature = 285	correl = 0.0448982	descr = N_Gram_ATCTG
cnt = 191	feature = 627	correl = -0.0451483	descr = N_Gram_GGGCA
cnt = 192	feature = 231	correl = 0.0272791	descr = N_Gram_ACTTC
cnt = 193	feature = 686	correl = 0.0404229	descr = N_Gram_GTGTT
cnt = 194	feature = 56	correl = -0.178563	descr = Position_Specific_Bin_Base_20_Base_G
cnt = 195	feature = 334	correl = -0.079993	descr = N_Gram_CAGGG
cnt = 196	feature = 9	correl = 0.0721052	descr = Position_Specific_Bin_Base_3_Base_G
cnt = 197	feature = 659	correl = 0.0287936	descr = N_Gram_GTCAA
cnt = 198	feature = 692	correl = -0.0382289	descr = N_Gram_GTTGC
cnt = 199	feature = 736	correl = 0.0390676	descr = N_Gram_TAGTG
cnt = 200	feature = 81	correl = -0.175953	descr = Fold_of_RNAi_Sequence_Pos_0
cnt = 201	feature = 344	correl = 0.0422547	descr = N_Gram_CATGT
cnt = 202	feature = 729	correl = 0.0540171	descr = N_Gram_TAGAC
cnt = 203	feature = 12	correl = -0.0771914	descr = Position_Specific_Bin_Base_4_Base_C
cnt = 204	feature = 19	correl = 0.0297565	descr = Position_Specific_Bin_Base_8_Base_A
cnt = 205	feature = 49	correl = 0.0250464	descr = Position_Specific_Bin_Base_18_Base_T
cnt = 206	feature = 756	correl = -0.0318864	descr = N_Gram_TCAGA
cnt = 207	feature = 632	correl = -0.0498211	descr = N_Gram_GGGGA
cnt = 208	feature = 529	correl = -0.0292869	descr = N_Gram_GAGTT
cnt = 209	feature = 4	correl = -0.0736756	descr = Position_Specific_Bin_Base_1_Base_G
cnt = 210	feature = 288	correl = 0.022028	descr = N_Gram_ATGCT
cnt = 211	feature = 229	correl = -0.0360249	descr = N_Gram_ACTGC
cnt = 212	feature = 255	correl = 0.0820862	descr = N_Gram_AGGTA
cnt = 213	feature = 805	correl = 0.0263333	descr = N_Gram_TGACT
cnt = 214	feature = 244	correl = -0.0260174	descr = N_Gram_AGCGG
cnt = 215	feature = 812	correl = 0.0224263	descr = N_Gram_TGATT
cnt = 216	feature = 43	correl = 0.0229297	descr = Position_Specific_Bin_Base_16_Base_T
cnt = 217	feature = 611	correl = -0.074642	descr = N_Gram_GGCCA
cnt = 218	feature = 768	correl = 0.0681631	descr = N_Gram_TCCTA
cnt = 219	feature = 303	correl = 0.0449235	descr = N_Gram_ATTGT
cnt = 220	feature = 373	correl = -0.0505667	descr = N_Gram_CCCTC
cnt = 221	feature = 767	correl = 0.0218517	descr = N_Gram_TCCGT
cnt = 222	feature = 580	correl = -0.0739606	descr = N_Gram_GCGTC
cnt = 223	feature = 750	correl = 0.0475524	descr = N_Gram_TATTT
cnt = 224	feature = 645	correl = -0.0319899	descr = N_Gram_GGTGA
cnt = 225	feature = 803	correl = 0.0520282	descr = N_Gram_TGAAC
cnt = 226	feature = 14	correl = 0.0619095	descr = Position_Specific_Bin_Base_5_Base_T
cnt = 227	feature = 294	correl = 0.0312804	descr = N_Gram_ATTAG
cnt = 228	feature = 230	correl = 0.0332862	descr = N_Gram_ACTGT
cnt = 229	feature = 584	correl = -0.0300753	descr = N_Gram_GCTCC
cnt = 230	feature = 566	correl = -0.0585574	descr = N_Gram_GCCTC
cnt = 231	feature = 350	correl = -0.044286	descr = N_Gram_CCAAA
cnt = 232	feature = 671	correl = -0.0267708	descr = N_Gram_GTCTG
cnt = 233	feature = 0	correl = 0.0321101	descr = Position_Specific_Bin_Base_0_Base_A
cnt = 234	feature = 592	correl = -0.070775	descr = N_Gram_GCTTT
cnt = 235	feature = 544	correl = -0.0766421	descr = N_Gram_GCAAT
cnt = 236	feature = 15	correl = -0.0270439	descr = Position_Specific_Bin_Base_6_Base_C
cnt = 237	feature = 684	correl = 0.0295215	descr = N_Gram_GTGTA
cnt = 238	feature = 707	correl = 0.0379811	descr = N_Gram_TAAGA
cnt = 239	feature = 502	correl = 0.0329927	descr = N_Gram_GAAGG
cnt = 240	feature = 436	correl = -0.065111	descr = N_Gram_CGGGC
cnt = 241	feature = 733	correl = 0.0709125	descr = N_Gram_TAGCT
cnt = 242	feature = 660	correl = -0.0231317	descr = N_Gram_GTCAC
cnt = 243	feature = 31	correl = -0.0264337	descr = Position_Specific_Bin_Base_12_Base_C
cnt = 244	feature = 366	correl = -0.0773879	descr = N_Gram_CCCCG
cnt = 245	feature = 492	correl = 0.054546	descr = N_Gram_CTTGT
cnt = 246	feature = 634	correl = -0.0639388	descr = N_Gram_GGGGT
cnt = 247	feature = 665	correl = -0.0514814	descr = N_Gram_GTCCT
cnt = 248	feature = 524	correl = -0.0351526	descr = N_Gram_GAGGG
cnt = 249	feature = 669	correl = 0.063468	descr = N_Gram_GTCGT
cnt = 250	feature = 24	correl = 0.0776857	descr = Position_Specific_Bin_Base_10_Base_A
cnt = 251	feature = 880	correl = 0.0286628	descr = N_Gram_TTGCC
cnt = 252	feature = 47	correl = 0.0369171	descr = Position_Specific_Bin_Base_18_Base_A
cnt = 253	feature = 310	correl = 0.0768919	descr = N_Gram_CAACA
cnt = 254	feature = 17	correl = -0.128655	descr = Position_Specific_Bin_Base_7_Base_C
cnt = 255	feature = 822	correl = -0.0354538	descr = N_Gram_TGCGG
cnt = 256	feature = 399	correl = -0.0535293	descr = N_Gram_CCTGC
cnt = 257	feature = 242	correl = -0.0455895	descr = N_Gram_AGCCC
cnt = 258	feature = 262	correl = 0.0864098	descr = N_Gram_AGTGA
cnt = 259	feature = 343	correl = -0.0476635	descr = N_Gram_CATGG
cnt = 260	feature = 34	correl = 0.109817	descr = Position_Specific_Bin_Base_14_Base_A
cnt = 261	feature = 254	correl = 0.0266377	descr = N_Gram_AGGGT
cnt = 262	feature = 602	correl = -0.0529367	descr = N_Gram_GGAGC
cnt = 263	feature = 279	correl = 0.0282114	descr = N_Gram_ATCCT
cnt = 264	feature = 620	correl = -0.0601871	descr = N_Gram_GGCTG
cnt = 265	feature = 600	correl = 0.0499019	descr = N_Gram_GGACT
cnt = 266	feature = 423	correl = -0.0758841	descr = N_Gram_CGCGC
cnt = 267	feature = 406	correl = -0.0681621	descr = N_Gram_CGAAG
cnt = 268	feature = 263	correl = -0.0370678	descr = N_Gram_AGTTC
cnt = 269	feature = 704	correl = 0.0216735	descr = N_Gram_TAAAT
cnt = 270	feature = 505	correl = 0.0325242	descr = N_Gram_GAATT
cnt = 271	feature = 633	correl = -0.073367	descr = N_Gram_GGGGC
cnt = 272	feature = 10	correl = -0.0925996	descr = Position_Specific_Bin_Base_3_Base_T
cnt = 273	feature = 44	correl = 0.0308567	descr = Position_Specific_Bin_Base_17_Base_A
cnt = 274	feature = 214	correl = -0.038975	descr = N_Gram_ACGA
cnt = 275	feature = 363	correl = -0.0730519	descr = N_Gram_CCCAT
cnt = 276	feature = 694	correl = -0.0301529	descr = N_Gram_GTTGT
cnt = 277	feature = 781	correl = -0.0796436	descr = N_Gram_TCGGG
cnt = 278	feature = 481	correl = 0.0249039	descr = N_Gram_CTGGT
cnt = 279	feature = 491	correl = -0.0313611	descr = N_Gram_CTTGG
cnt = 280	feature = 462	correl = 0.0679877	descr = N_Gram_CTAGC
cnt = 281	feature = 42	correl = -0.0609349	descr = Position_Specific_Bin_Base_16_Base_G
cnt = 282	feature = 483	correl = 0.0402565	descr = N_Gram_CTGTT
cnt = 283	feature = 618	correl = -0.0592923	descr = N_Gram_GGCGT
cnt = 284	feature = 238	correl = -0.0458098	descr = N_Gram_AGATG
cnt = 285	feature = 527	correl = 0.0580516	descr = N_Gram_GAGTC
cnt = 286	feature = 552	correl = 0.0473487	descr = N_Gram_GCATC
cnt = 287	feature = 432	correl = -0.0709036	descr = N_Gram_CGGCC
cnt = 288	feature = 597	correl = -0.0354175	descr = N_Gram_GGAAG
cnt = 289	feature = 6	correl = 0.0451797	descr = Position_Specific_Bin_Base_2_Base_C
cnt = 290	feature = 604	correl = -0.0428668	descr = N_Gram_GGATG
cnt = 291	feature = 697	correl = 0.0413673	descr = N_Gram_GTTTG
cnt = 292	feature = 393	correl = -0.0264794	descr = N_Gram_CCTCA
cnt = 293	feature = 560	correl = -0.0949899	descr = N_Gram_GCCCG
cnt = 294	feature = 316	correl = 0.0359959	descr = N_Gram_CACAG
cnt = 295	feature = 625	correl = -0.070203	descr = N_Gram_GGGAG
cnt = 296	feature = 394	correl = -0.030955	descr = N_Gram_CCTCC
cnt = 297	feature = 434	correl = -0.0352572	descr = N_Gram_CGGCT
cnt = 298	feature = 758	correl = 0.0349003	descr = N_Gram_TCATC
cnt = 299	feature = 843	correl = 0.0276697	descr = N_Gram_TGTCT
cnt = 300	feature = 52	correl = -0.113771	descr = Position_Specific_Bin_Base_19_Base_G
cnt = 301	feature = 553	correl = 0.0359613	descr = N_Gram_GCATT
cnt = 302	feature = 498	correl = 0.0448952	descr = N_Gram_GAACA
cnt = 303	feature = 474	correl = -0.0245294	descr = N_Gram_CTCTC
cnt = 304	feature = 461	correl = 0.0380315	descr = N_Gram_CTAGA
cnt = 305	feature = 358	correl = -0.0429017	descr = N_Gram_CCATA
cnt = 306	feature = 48	correl = -0.0501991	descr = Position_Specific_Bin_Base_18_Base_G
cnt = 307	feature = 525	correl = -0.0292709	descr = N_Gram_GAGGT
cnt = 308	feature = 30	correl = 0.123335	descr = Position_Specific_Bin_Base_11_Base_T
cnt = 309	feature = 271	correl = 0.0267239	descr = N_Gram_ATATG
cnt = 310	feature = 367	correl = -0.040755	descr = N_Gram_CCCCT
cnt = 311	feature = 861	correl = 0.0411051	descr = N_Gram_TTATC
cnt = 312	feature = 901	correl = 0.0265976	descr = N_Gram_TTTTG
cnt = 313	feature = 356	correl = -0.0870526	descr = N_Gram_CCAGC
cnt = 314	feature = 232	correl = 0.035273	descr = N_Gram_AGAAT
cnt = 315	feature = 476	correl = -0.0258986	descr = N_Gram_CTGAG
cnt = 316	feature = 260	correl = 0.0970388	descr = N_Gram_AGTCG
cnt = 317	feature = 226	correl = 0.0446933	descr = N_Gram_ACTCT
cnt = 318	feature = 814	correl = 0.0444768	descr = N_Gram_TGCAA
cnt = 319	feature = 614	correl = -0.0289474	descr = N_Gram_GGCCT
cnt = 320	feature = 46	correl = 0.0519117	descr = Position_Specific_Bin_Base_17_Base_T
cnt = 321	feature = 479	correl = 0.0483752	descr = N_Gram_CTGGA
cnt = 322	feature = 37	correl = 0.0755201	descr = Position_Specific_Bin_Base_14_Base_T
cnt = 323	feature = 893	correl = 0.0320742	descr = N_Gram_TTTCC
cnt = 324	feature = 421	correl = -0.0220477	descr = N_Gram_CGCCT
cnt = 325	feature = 510	correl = -0.0450903	descr = N_Gram_GACCA
cnt = 326	feature = 382	correl = -0.0337205	descr = N_Gram_CCGCA
cnt = 327	feature = 891	correl = 0.0519864	descr = N_Gram_TTTAG
cnt = 328	feature = 306	correl = 0.023212	descr = N_Gram_ATTTG
cnt = 329	feature = 674	correl = 0.0371997	descr = N_Gram_GTGAG
cnt = 330	feature = 359	correl = -0.0226882	descr = N_Gram_CCATC
cnt = 331	feature = 18	correl = 0.054215	descr = Position_Specific_Bin_Base_7_Base_T
cnt = 332	feature = 501	correl = -0.0358564	descr = N_Gram_GAAGC
cnt = 333	feature = 290	correl = -0.0308782	descr = N_Gram_ATGGG
cnt = 334	feature = 21	correl = 0.0738078	descr = Position_Specific_Bin_Base_8_Base_T
cnt = 335	feature = 228	correl = 0.0623367	descr = N_Gram_ACTGA
cnt = 336	feature = 709	correl = 0.0518918	descr = N_Gram_TAAGG
cnt = 337	feature = 40	correl = 0.0738764	descr = Position_Specific_Bin_Base_16_Base_A
cnt = 338	feature = 755	correl = -0.0530254	descr = N_Gram_TCACG
cnt = 339	feature = 8	correl = -0.126216	descr = Position_Specific_Bin_Base_2_Base_T
cnt = 340	feature = 478	correl = -0.04527	descr = N_Gram_CTGCC
cnt = 341	feature = 799	correl = 0.0467952	descr = N_Gram_TCTTT
cnt = 342	feature = 825	correl = -0.0270136	descr = N_Gram_TGCTC
cnt = 343	feature = 711	correl = 0.0496032	descr = N_Gram_TAATT
cnt = 344	feature = 211	correl = -0.0234563	descr = N_Gram_ACCG
cnt = 345	feature = 54	correl = 0.375773	descr = Position_Specific_Bin_Base_20_Base_A
cnt = 346	feature = 11	correl = 0.0856056	descr = Position_Specific_Bin_Base_4_Base_A
cnt = 347	feature = 272	correl = 0.0779606	descr = N_Gram_ATATT
cnt = 348	feature = 240	correl = 0.0730334	descr = N_Gram_AGCAT
cnt = 349	feature = 642	correl = 0.0225407	descr = N_Gram_GGTCA
cnt = 350	feature = 687	correl = -0.0296454	descr = N_Gram_GTTA
cnt = 351	feature = 547	correl = -0.0370862	descr = N_Gram_GCACG
cnt = 352	feature = 871	correl = 0.0301413	descr = N_Gram_TTCTC
cnt = 353	feature = 25	correl = -0.0872777	descr = Position_Specific_Bin_Base_10_Base_C
cnt = 354	feature = 885	correl = 0.0477267	descr = N_Gram_TTGTA
cnt = 355	feature = 787	correl = 0.0420808	descr = N_Gram_TCTAG
cnt = 356	feature = 881	correl = 0.0464	descr = N_Gram_TTGGA
cnt = 357	feature = 563	correl = -0.0357208	descr = N_Gram_GCCGA
cnt = 358	feature = 717	correl = 0.0325477	descr = N_Gram_TACC
cnt = 359	feature = 846	correl = 0.0642093	descr = N_Gram_TGTGT
cnt = 360	feature = 811	correl = -0.0296312	descr = N_Gram_TGATG
cnt = 361	feature = 590	correl = -0.0362818	descr = N_Gram_GCTGG
cnt = 362	feature = 804	correl = 0.030476	descr = N_Gram_TGAAG
cnt = 363	feature = 865	correl = 0.0255919	descr = N_Gram_TTCCT
cnt = 364	feature = 716	correl = 0.0382601	descr = N_Gram_TACAT
cnt = 365	feature = 291	correl = -0.054984	descr = N_Gram_ATGGT
cnt = 366	feature = 362	correl = -0.0752169	descr = N_Gram_CCCAG
cnt = 367	feature = 354	correl = 0.0252239	descr = N_Gram_CCACT
cnt = 368	feature = 798	correl = 0.0232808	descr = N_Gram_TCTTG
cnt = 369	feature = 389	correl = 0.0665219	descr = N_Gram_CCTA
cnt = 370	feature = 646	correl = -0.0658381	descr = N_Gram_GGTGC
cnt = 371	feature = 82	correl = -0.178464	descr = Fold_of_RNAi_Sequence_Pos_1
cnt = 372	feature = 698	correl = 0.0252764	descr = N_Gram_GTTTT
cnt = 373	feature = 284	correl = 0.0784501	descr = N_Gram_ATCTC
cnt = 374	feature = 413	correl = -0.0343098	descr = N_Gram_CGAT
cnt = 375	feature = 248	correl = 0.0268593	descr = N_Gram_AGGAA
cnt = 376	feature = 897	correl = 0.0262545	descr = N_Gram_TTTGC
cnt = 377	feature = 883	correl = 0.0298269	descr = N_Gram_TTGGT
cnt = 378	feature = 657	correl = 0.026593	descr = N_Gram_GTAT
cnt = 379	feature = 400	correl = -0.0341081	descr = N_Gram_CCTGG
cnt = 380	feature = 448	correl = 0.0253078	descr = N_Gram_CGTG
cnt = 381	feature = 401	correl = -0.0236935	descr = N_Gram_CCTTC
cnt = 382	feature = 346	correl = 0.0707369	descr = N_Gram_CATTA
cnt = 383	feature = 616	correl = -0.0707659	descr = N_Gram_GGCGC
cnt = 384	feature = 603	correl = -0.0638674	descr = N_Gram_GGAGG
cnt = 385	feature = 396	correl = -0.0701382	descr = N_Gram_CCTCT
cnt = 386	feature = 33	correl = -0.0216303	descr = Position_Specific_Bin_Base_13_Base_G
cnt = 387	feature = 280	correl = 0.0381465	descr = N_Gram_ATCG
cnt = 388	feature = 39	correl = -0.0278389	descr = Position_Specific_Bin_Base_15_Base_G
cnt = 389	feature = 839	correl = 0.03129	descr = N_Gram_TGTAA
cnt = 390	feature = 549	correl = -0.0521743	descr = N_Gram_GCAGA
cnt = 391	feature = 29	correl = -0.0485509	descr = Position_Specific_Bin_Base_11_Base_G
cnt = 392	feature = 643	correl = -0.0777598	descr = N_Gram_GGTCC
cnt = 393	feature = 16	correl = 0.0870943	descr = Position_Specific_Bin_Base_7_Base_A
cnt = 394	feature = 612	correl = -0.106905	descr = N_Gram_GGCCC
cnt = 395	feature = 774	correl = 0.0619045	descr = N_Gram_TCGC
cnt = 396	feature = 794	correl = 0.0907502	descr = N_Gram_TCTGC
cnt = 397	feature = 770	correl = -0.0327785	descr = N_Gram_TCCTG
cnt = 398	feature = 233	correl = 0.0508068	descr = N_Gram_AGACA
cnt = 399	feature = 748	correl = 0.0596773	descr = N_Gram_TATTC
cnt = 400	feature = 469	correl = -0.0235426	descr = N_Gram_CTCCC
cnt = 401	feature = 438	correl = -0.0496368	descr = N_Gram_CGGGT
cnt = 402	feature = 407	correl = -0.0566572	descr = N_Gram_CGAC
cnt = 403	feature = 621	correl = -0.0224691	descr = N_Gram_GGCTT
cnt = 404	feature = 55	correl = -0.318073	descr = Position_Specific_Bin_Base_20_Base_C
cnt = 405	feature = 330	correl = -0.0355468	descr = N_Gram_CAGCA
cnt = 406	feature = 760	correl = 0.0223025	descr = N_Gram_TCCAC
cnt = 407	feature = 41	correl = -0.0344943	descr = Position_Specific_Bin_Base_16_Base_C
cnt = 408	feature = 848	correl = 0.0520712	descr = N_Gram_TGTTC
cnt = 409	feature = 369	correl = -0.100117	descr = N_Gram_CCCGA
cnt = 410	feature = 26	correl = -0.050743	descr = Position_Specific_Bin_Base_10_Base_G
cnt = 411	feature = 782	correl = 0.0451132	descr = N_Gram_TCGT
cnt = 412	feature = 83	correl = -0.116579	descr = Fold_of_RNAi_Sequence_Pos_2
cnt = 413	feature = 853	correl = 0.034967	descr = N_Gram_TTAC
cnt = 414	feature = 475	correl = 0.0322491	descr = N_Gram_CTCTT
cnt = 415	feature = 835	correl = -0.0624245	descr = N_Gram_TGGGG
cnt = 416	feature = 59	correl = 0.0784524	descr = Gibbs_of_Target_Sequence__Pos_0_Step_1
cnt = 417	feature = 490	correl = 0.03577	descr = N_Gram_CTTGC
cnt = 418	feature = 647	correl = -0.0925312	descr = N_Gram_GGTGG
cnt = 419	feature = 494	correl = 0.0610292	descr = N_Gram_CTTTG
cnt = 420	feature = 894	correl = 0.0415111	descr = N_Gram_TTTCT
cnt = 421	feature = 769	correl = -0.0343626	descr = N_Gram_TCCTC
cnt = 422	feature = 514	correl = 0.0327685	descr = N_Gram_GACT
cnt = 423	feature = 458	correl = 0.0529948	descr = N_Gram_CTACA
cnt = 424	feature = 243	correl = -0.0402406	descr = N_Gram_AGCG
cnt = 425	feature = 307	correl = 0.0377698	descr = N_Gram_ATTTT
cnt = 426	feature = 609	correl = -0.0373388	descr = N_Gram_GGCAG
cnt = 427	feature = 797	correl = 0.0380387	descr = N_Gram_TCTTC
cnt = 428	feature = 336	correl = -0.02747	descr = N_Gram_CATA
cnt = 429	feature = 555	correl = -0.0365579	descr = N_Gram_GCCA
cnt = 430	feature = 470	correl = -0.0708063	descr = N_Gram_CTCG
cnt = 431	feature = 738	correl = 0.0521952	descr = N_Gram_TATA
cnt = 432	feature = 545	correl = -0.033297	descr = N_Gram_GCAC
cnt = 433	feature = 872	correl = 0.0776283	descr = N_Gram_TTCTG
cnt = 434	feature = 675	correl = -0.0387612	descr = N_Gram_GTGC
cnt = 435	feature = 206	correl = -0.0350097	descr = N_Gram_ACCA
cnt = 436	feature = 841	correl = 0.0238832	descr = N_Gram_TGTC
cnt = 437	feature = 451	correl = -0.0613534	descr = N_Gram_CGTT
cnt = 438	feature = 849	correl = 0.0615652	descr = N_Gram_TGTTT
cnt = 439	feature = 443	correl = -0.0488871	descr = N_Gram_CGTC
cnt = 440	feature = 536	correl = 0.0261485	descr = N_Gram_GATT
cnt = 441	feature = 404	correl = -0.0638268	descr = N_Gram_CGAA
cnt = 442	feature = 860	correl = 0.0424541	descr = N_Gram_TTAT
cnt = 443	feature = 791	correl = 0.0339808	descr = N_Gram_TCTCC
cnt = 444	feature = 831	correl = -0.0563823	descr = N_Gram_TGGCC
cnt = 445	feature = 439	correl = -0.0318215	descr = N_Gram_CGGT
cnt = 446	feature = 77	correl = 0.432143	descr = Gibbs_of_Target_Sequence__Pos_20_Step_1
cnt = 447	feature = 582	correl = 0.0271029	descr = N_Gram_GCTA
cnt = 448	feature = 589	correl = -0.0510308	descr = N_Gram_GCTGC
cnt = 449	feature = 806	correl = 0.0307746	descr = N_Gram_TGAG
cnt = 450	feature = 844	correl = 0.0519006	descr = N_Gram_TGTG
cnt = 451	feature = 299	correl = 0.0545221	descr = N_Gram_ATTG
cnt = 452	feature = 541	correl = -0.0435638	descr = N_Gram_GCAA
cnt = 453	feature = 417	correl = -0.0280238	descr = N_Gram_CGCA
cnt = 454	feature = 385	correl = -0.0472509	descr = N_Gram_CCGG
cnt = 455	feature = 579	correl = -0.0781752	descr = N_Gram_GCGT
cnt = 456	feature = 530	correl = 0.0346179	descr = N_Gram_GATA
cnt = 457	feature = 875	correl = 0.0526693	descr = N_Gram_TTGA
cnt = 458	feature = 638	correl = 0.0349811	descr = N_Gram_GGTA
cnt = 459	feature = 813	correl = 0.0509538	descr = N_Gram_TGCA
cnt = 460	feature = 520	correl = -0.0240468	descr = N_Gram_GAGC
cnt = 461	feature = 722	correl = 0.047163	descr = N_Gram_TACT
cnt = 462	feature = 526	correl = 0.0226334	descr = N_Gram_GAGT
cnt = 463	feature = 887	correl = 0.0503031	descr = N_Gram_TTGTT
cnt = 464	feature = 744	correl = 0.0485086	descr = N_Gram_TATG
cnt = 465	feature = 866	correl = 0.0436397	descr = N_Gram_TTCG
cnt = 466	feature = 318	correl = -0.03081	descr = N_Gram_CACC
cnt = 467	feature = 706	correl = 0.0618041	descr = N_Gram_TAAG
cnt = 468	feature = 666	correl = 0.0307729	descr = N_Gram_GTCG
cnt = 469	feature = 678	correl = -0.0909185	descr = N_Gram_GTGG
cnt = 470	feature = 488	correl = 0.025647	descr = N_Gram_CTTCT
cnt = 471	feature = 275	correl = 0.043981	descr = N_Gram_ATCC
cnt = 472	feature = 60	correl = -0.0494378	descr = Gibbs_of_Target_Sequence__Pos_1_Step_1
cnt = 473	feature = 683	correl = 0.0370518	descr = N_Gram_GTGT
cnt = 474	feature = 457	correl = 0.0557859	descr = N_Gram_CTAC
cnt = 475	feature = 816	correl = -0.0268307	descr = N_Gram_TGCC
cnt = 476	feature = 482	correl = 0.0291935	descr = N_Gram_CTGT
cnt = 477	feature = 80	correl = 0.0336633	descr = PF_RNAi_Fold_3'Free_Count
cnt = 478	feature = 239	correl = 0.023962	descr = N_Gram_AGCA
cnt = 479	feature = 293	correl = 0.0633875	descr = N_Gram_ATTA
cnt = 480	feature = 648	correl = -0.0456138	descr = N_Gram_GGTT
cnt = 481	feature = 283	correl = 0.0587036	descr = N_Gram_ATCT
cnt = 482	feature = 355	correl = -0.0825844	descr = N_Gram_CCAG
cnt = 483	feature = 298	correl = 0.0792331	descr = N_Gram_ATTCT
cnt = 484	feature = 227	correl = 0.0514723	descr = N_Gram_ACTG
cnt = 485	feature = 828	correl = 0.0296459	descr = N_Gram_TGGA
cnt = 486	feature = 326	correl = -0.0521789	descr = N_Gram_CAGA
cnt = 487	feature = 63	correl = 0.0444125	descr = Gibbs_of_Target_Sequence__Pos_5_Step_1
cnt = 488	feature = 623	correl = -0.0710778	descr = N_Gram_GGGA
cnt = 489	feature = 460	correl = 0.0581316	descr = N_Gram_CTAG
cnt = 490	feature = 565	correl = -0.0439732	descr = N_Gram_GCCT
cnt = 491	feature = 809	correl = 0.0315951	descr = N_Gram_TGAT
cnt = 492	feature = 864	correl = 0.0311897	descr = N_Gram_TTCC
cnt = 493	feature = 61	correl = -0.169937	descr = Gibbs_of_Target_Sequence__Pos_2_Step_1
cnt = 494	feature = 333	correl = -0.031478	descr = N_Gram_CAGG
cnt = 495	feature = 802	correl = 0.0434073	descr = N_Gram_TGAA
cnt = 496	feature = 838	correl = 0.0482438	descr = N_Gram_TGTA
cnt = 497	feature = 856	correl = 0.0495059	descr = N_Gram_TTAG
cnt = 498	feature = 361	correl = -0.0799278	descr = N_Gram_CCCA
cnt = 499	feature = 289	correl = -0.0474757	descr = N_Gram_ATGG
cnt = 500	feature = 522	correl = -0.065328	descr = N_Gram_GAGG
cnt = 501	feature = 562	correl = -0.0411771	descr = N_Gram_GCCG
cnt = 502	feature = 778	correl = -0.0418937	descr = N_Gram_TCGG
cnt = 503	feature = 595	correl = -0.030638	descr = N_Gram_GGAA
cnt = 504	feature = 672	correl = 0.0382495	descr = N_Gram_GTGA
cnt = 505	feature = 785	correl = 0.058753	descr = N_Gram_TCTA
cnt = 506	feature = 727	correl = 0.0601224	descr = N_Gram_TAGA
cnt = 507	feature = 691	correl = -0.0521208	descr = N_Gram_GTTG
cnt = 508	feature = 759	correl = 0.0215083	descr = N_Gram_TCCA
cnt = 509	feature = 66	correl = 0.0779394	descr = Gibbs_of_Target_Sequence__Pos_8_Step_1
cnt = 510	feature = 636	correl = -0.0797423	descr = N_Gram_GGGTG
cnt = 511	feature = 652	correl = 0.0423171	descr = N_Gram_GTAA
cnt = 512	feature = 713	correl = 0.0575552	descr = N_Gram_TACA
cnt = 513	feature = 823	correl = 0.0240526	descr = N_Gram_TGCT
cnt = 514	feature = 74	correl = 0.0884278	descr = Gibbs_of_Target_Sequence__Pos_17_Step_1
cnt = 515	feature = 631	correl = -0.101467	descr = N_Gram_GGGG
cnt = 516	feature = 62	correl = 0.0998017	descr = Gibbs_of_Target_Sequence__Pos_4_Step_1
cnt = 517	feature = 69	correl = 0.0501693	descr = Gibbs_of_Target_Sequence__Pos_11_Step_1
cnt = 518	feature = 789	correl = 0.0557312	descr = N_Gram_TCTC
cnt = 519	feature = 489	correl = 0.0446923	descr = N_Gram_CTTG
cnt = 520	feature = 270	correl = 0.0866991	descr = N_Gram_ATAT
cnt = 521	feature = 641	correl = -0.0292806	descr = N_Gram_GGTC
cnt = 522	feature = 351	correl = -0.0374724	descr = N_Gram_CCAC
cnt = 523	feature = 889	correl = 0.0282011	descr = N_Gram_TTTA
cnt = 524	feature = 626	correl = -0.124077	descr = N_Gram_GGGC
cnt = 525	feature = 587	correl = -0.0232098	descr = N_Gram_GCTG
cnt = 526	feature = 75	correl = 0.184985	descr = Gibbs_of_Target_Sequence__Pos_18_Step_1
cnt = 527	feature = 345	correl = 0.0474411	descr = N_Gram_CATT
cnt = 528	feature = 71	correl = 0.148593	descr = Gibbs_of_Target_Sequence__Pos_14_Step_1
cnt = 529	feature = 662	correl = -0.0863963	descr = N_Gram_GTCC
cnt = 530	feature = 830	correl = -0.0623121	descr = N_Gram_TGGC
cnt = 531	feature = 695	correl = 0.051002	descr = N_Gram_GTTT
cnt = 532	feature = 878	correl = 0.0431088	descr = N_Gram_TTGC
cnt = 533	feature = 257	correl = 0.0327314	descr = N_Gram_AGT
cnt = 534	feature = 213	correl = -0.0663698	descr = N_Gram_ACG
cnt = 535	feature = 892	correl = 0.0397946	descr = N_Gram_TTTC
cnt = 536	feature = 499	correl = -0.0243254	descr = N_Gram_GAAG
cnt = 537	feature = 296	correl = 0.0658872	descr = N_Gram_ATTC
cnt = 538	feature = 574	correl = -0.0909487	descr = N_Gram_GCGG
cnt = 539	feature = 368	correl = -0.120011	descr = N_Gram_CCCG
cnt = 540	feature = 70	correl = 0.119637	descr = Gibbs_of_Target_Sequence__Pos_13_Step_1
cnt = 541	feature = 64	correl = 0.094957	descr = Gibbs_of_Target_Sequence__Pos_6_Step_1
cnt = 542	feature = 73	correl = 0.108918	descr = Gibbs_of_Target_Sequence__Pos_16_Step_1
cnt = 543	feature = 392	correl = -0.0861333	descr = N_Gram_CCTC
cnt = 544	feature = 701	correl = 0.0505537	descr = N_Gram_TAAA
cnt = 545	feature = 548	correl = -0.0251957	descr = N_Gram_GCAG
cnt = 546	feature = 430	correl = -0.112306	descr = N_Gram_CGGC
cnt = 547	feature = 884	correl = 0.0791701	descr = N_Gram_TTGT
cnt = 548	feature = 67	correl = 0.108697	descr = Gibbs_of_Target_Sequence__Pos_9_Step_1
cnt = 549	feature = 610	correl = -0.117565	descr = N_Gram_GGCC
cnt = 550	feature = 712	correl = 0.0627941	descr = N_Gram_TAC
cnt = 551	feature = 635	correl = -0.0516941	descr = N_Gram_GGGT
cnt = 552	feature = 900	correl = 0.0302285	descr = N_Gram_TTTT
cnt = 553	feature = 752	correl = 0.0248642	descr = N_Gram_TCA
cnt = 554	feature = 403	correl = -0.0763047	descr = N_Gram_CGA
cnt = 555	feature = 68	correl = 0.120959	descr = Gibbs_of_Target_Sequence__Pos_10_Step_1
cnt = 556	feature = 79	correl = 0.146489	descr = PF_RNAi_Fold_5'Free_Count
cnt = 557	feature = 273	correl = 0.0612591	descr = N_Gram_ATC
cnt = 558	feature = 772	correl = 0.0340438	descr = N_Gram_TCG
cnt = 559	feature = 315	correl = -0.0285481	descr = N_Gram_CAC
cnt = 560	feature = 72	correl = 0.08735	descr = Gibbs_of_Target_Sequence__Pos_15_Step_1
cnt = 561	feature = 796	correl = 0.0659382	descr = N_Gram_TCTT
cnt = 562	feature = 65	correl = 0.150243	descr = Gibbs_of_Target_Sequence__Pos_7_Step_1
cnt = 563	feature = 105	correl = -0.100756	descr = Xue_Structure_Feature_C110
cnt = 564	feature = 726	correl = 0.0848074	descr = N_Gram_TAG
cnt = 565	feature = 869	correl = 0.0810552	descr = N_Gram_TTCT
cnt = 566	feature = 304	correl = 0.0350309	descr = N_Gram_ATTT
cnt = 567	feature = 517	correl = -0.0315469	descr = N_Gram_GAG
cnt = 568	feature = 335	correl = 0.0681319	descr = N_Gram_CAT
cnt = 569	feature = 540	correl = -0.030844	descr = N_Gram_GCA
cnt = 570	feature = 800	correl = 0.0610216	descr = N_Gram_TG
cnt = 571	feature = 594	correl = -0.0501681	descr = N_Gram_GGA
cnt = 572	feature = 325	correl = -0.0390815	descr = N_Gram_CAG
cnt = 573	feature = 388	correl = -0.0447992	descr = N_Gram_CCT
cnt = 574	feature = 416	correl = -0.037837	descr = N_Gram_CGC
cnt = 575	feature = 837	correl = 0.0839728	descr = N_Gram_TGT
cnt = 576	feature = 348	correl = -0.0676288	descr = N_Gram_CCA
cnt = 577	feature = 484	correl = 0.0479133	descr = N_Gram_CTT
cnt = 578	feature = 700	correl = 0.0650873	descr = N_Gram_TAA
cnt = 579	feature = 751	correl = 0.0404066	descr = N_Gram_TC
cnt = 580	feature = 568	correl = -0.10152	descr = N_Gram_GCG
cnt = 581	feature = 637	correl = -0.0586743	descr = N_Gram_GGT
cnt = 582	feature = 851	correl = 0.0785422	descr = N_Gram_TTA
cnt = 583	feature = 784	correl = 0.0989158	descr = N_Gram_TCT
cnt = 584	feature = 622	correl = -0.122424	descr = N_Gram_GGG
cnt = 585	feature = 554	correl = -0.119762	descr = N_Gram_GCC
cnt = 586	feature = 428	correl = -0.112272	descr = N_Gram_CGG
cnt = 587	feature = 606	correl = -0.163699	descr = N_Gram_GGC
cnt = 588	feature = 863	correl = 0.0683094	descr = N_Gram_TTC
cnt = 589	feature = 888	correl = 0.0928666	descr = N_Gram_TTT
cnt = 590	feature = 593	correl = -0.111876	descr = N_Gram_GG
cnt = 591	feature = 347	correl = -0.083211	descr = N_Gram_CC
cnt = 592	feature = 264	correl = 0.114081	descr = N_Gram_AT
cnt = 593	feature = 292	correl = 0.118434	descr = N_Gram_ATT
cnt = 594	feature = 850	correl = 0.143093	descr = N_Gram_TT
cnt = 595	feature = 539	correl = -0.104996	descr = N_Gram_GC
cnt = 596	feature = 699	correl = 0.168814	descr = N_Gram_TA
cnt = 597	feature = 78	correl = 0.214226	descr = PF_RNAi_Fold_Energy
cnt = 598	feature = 58	correl = 0.271228	descr = Gibbs_of_Target_Sequence_
num rows = 2188
num_elements = 1310612
..*
optimization finished, #iter = 2211
nu = 0.209553
obj = -34.561009, rho = -0.720423
nSV = 1013, nBSV = 135
num rows = 243
num_elements = 145557
*
optimization finished, #iter = 187
nu = 0.181942
obj = -4.258562, rho = -0.743279
nSV = 131, nBSV = 5
..*
optimization finished, #iter = 2211
nu = 0.209553
obj = -34.561009, rho = -0.720423
nSV = 1013, nBSV = 135
CFS merit scores = 1.44541
CFS merit scores = 1.61707
CFS merit scores = 1.85383
CFS merit scores = 2.0798
CFS merit scores = 2.2869
CFS merit scores = 2.47653
CFS merit scores = 2.65207
CFS merit scores = 2.81389
CFS merit scores = 2.96678
CFS merit scores = 3.11027
CFS merit scores = 3.2466
CFS merit scores = 3.37681
CFS merit scores = 3.50062
CFS merit scores = 3.61914
CFS merit scores = 3.73229
CFS merit scores = 3.8414
CFS merit scores = 3.94436
CFS merit scores = 4.04351
CFS merit scores = 4.13819
CFS merit scores = 4.22865
CFS merit scores = 4.31571
CFS merit scores = 4.39986
CFS merit scores = 4.48131
CFS merit scores = 4.56009
CFS merit scores = 4.63652
CFS merit scores = 4.711
CFS merit scores = 4.78352
CFS merit scores = 4.85228
CFS merit scores = 4.91803
CFS merit scores = 4.98207
CFS merit scores = 5.04373
CFS merit scores = 5.10332
CFS merit scores = 5.1611
CFS merit scores = 5.21662
CFS merit scores = 5.27024
CFS merit scores = 5.32319
CFS merit scores = 5.37456
CFS merit scores = 5.42514
CFS merit scores = 5.47491
CFS merit scores = 5.52279
CFS merit scores = 5.5681
CFS merit scores = 5.61252
CFS merit scores = 5.65457
CFS merit scores = 5.69575
CFS merit scores = 5.73551
CFS merit scores = 5.77214
CFS merit scores = 5.80786
CFS merit scores = 5.8421
CFS merit scores = 5.87542
CFS merit scores = 5.90681
CFS merit scores = 5.93746
CFS merit scores = 5.96688
CFS merit scores = 5.99458
CFS merit scores = 6.02184
CFS merit scores = 6.04894
CFS merit scores = 6.07505
CFS merit scores = 6.09949
CFS merit scores = 6.12129
CFS merit scores = 6.14286
CFS merit scores = 6.16438
CFS merit scores = 6.18471
CFS merit scores = 6.20468
CFS merit scores = 6.22395
CFS merit scores = 6.24198
CFS merit scores = 6.25957
CFS merit scores = 6.27635
CFS merit scores = 6.29298
CFS merit scores = 6.30889
CFS merit scores = 6.32475
CFS merit scores = 6.33927
CFS merit scores = 6.35258
CFS merit scores = 6.36547
CFS merit scores = 6.37817
CFS merit scores = 6.39056
CFS merit scores = 6.40214
CFS merit scores = 6.41358
CFS merit scores = 6.42477
CFS merit scores = 6.43513
CFS merit scores = 6.4456
CFS merit scores = 6.45615
CFS merit scores = 6.46601
CFS merit scores = 6.47576
CFS merit scores = 6.48531
CFS merit scores = 6.49442
CFS merit scores = 6.50275
CFS merit scores = 6.51134
CFS merit scores = 6.51962
CFS merit scores = 6.52821
CFS merit scores = 6.53649
CFS merit scores = 6.54393
CFS merit scores = 6.55121
CFS merit scores = 6.55792
CFS merit scores = 6.56464
CFS merit scores = 6.57137
CFS merit scores = 6.57757
CFS merit scores = 6.5837
CFS merit scores = 6.58868
CFS merit scores = 6.59321
CFS merit scores = 6.5977
CFS merit scores = 6.60214
CFS merit scores = 6.60663
CFS merit scores = 6.61112
CFS merit scores = 6.61559
CFS merit scores = 6.61991
CFS merit scores = 6.62411
CFS merit scores = 6.62827
CFS merit scores = 6.63214
CFS merit scores = 6.6359
CFS merit scores = 6.63936
CFS merit scores = 6.64307
CFS merit scores = 6.64678
CFS merit scores = 6.65042
CFS merit scores = 6.65386
CFS merit scores = 6.6574
CFS merit scores = 6.66087
CFS merit scores = 6.66425
CFS merit scores = 6.66752
CFS merit scores = 6.67072
CFS merit scores = 6.67367
CFS merit scores = 6.67638
CFS merit scores = 6.67894
CFS merit scores = 6.68144
CFS merit scores = 6.68393
CFS merit scores = 6.68606
CFS merit scores = 6.68772
CFS merit scores = 6.68921
CFS merit scores = 6.69072
CFS merit scores = 6.69242
CFS merit scores = 6.69408
CFS merit scores = 6.69566
CFS merit scores = 6.69701
CFS merit scores = 6.69847
CFS merit scores = 6.69994
CFS merit scores = 6.70124
CFS merit scores = 6.70256
CFS merit scores = 6.70379
CFS merit scores = 6.70499
CFS merit scores = 6.70622
CFS merit scores = 6.70755
CFS merit scores = 6.70869
CFS merit scores = 6.70971
CFS merit scores = 6.71063
CFS merit scores = 6.71177
CFS merit scores = 6.71309
CFS merit scores = 6.71427
CFS merit scores = 6.71452
CFS merit scores = 6.71487
CFS merit scores = 6.71515
CFS merit scores = 6.71537
CFS merit scores = 6.71564
CFS merit scores = 6.71578
CFS merit scores = 6.71605
CFS merit scores = 6.71616
CFS merit scores = 6.71639
CFS merit scores = 6.71651
CFS merit scores = 6.7166
CFS merit scores = 6.71667
CFS merit scores = 6.71674
CFS merit scores = 6.71686
CFS merit scores = 6.71695
CFS merit scores = 6.71705
CFS merit scores = 6.71713
CFS merit scores = 6.71708
CFS merit scores = 6.71682
CFS merit scores = 6.71665
CFS merit scores = 6.71658
CFS merit scores = 6.7163
CFS merit scores = 6.71612
CFS merit scores = 6.71605
CFS merit scores = 6.71587
CFS merit scores = 6.71564
CFS merit scores = 6.71544
CFS merit scores = 6.71514
CFS merit scores = 6.71477
CFS merit scores = 6.71449
CFS merit scores = 6.7141
CFS merit scores = 6.71373
CFS merit scores = 6.71344
CFS merit scores = 6.71313
CFS merit scores = 6.71302
CFS merit scores = 6.71274
CFS merit scores = 6.71232
CFS merit scores = 6.71176
CFS merit scores = 6.71104
CFS merit scores = 6.7104
CFS merit scores = 6.70963
CFS merit scores = 6.70887
CFS merit scores = 6.70824
CFS merit scores = 6.7077
CFS merit scores = 6.70715
CFS merit scores = 6.70634
CFS merit scores = 6.70523
CFS merit scores = 6.70409
CFS merit scores = 6.70286
CFS merit scores = 6.70179
CFS merit scores = 6.70065
CFS merit scores = 6.69959
CFS merit scores = 6.69838
CFS merit scores = 6.69717
CFS merit scores = 6.69599
CFS merit scores = 6.69488
CFS merit scores = 6.69362
CFS merit scores = 6.6924
CFS merit scores = 6.69127
CFS merit scores = 6.69015
CFS merit scores = 6.6891
CFS merit scores = 6.688
CFS merit scores = 6.68699
CFS merit scores = 6.68597
CFS merit scores = 6.68503
CFS merit scores = 6.68416
CFS merit scores = 6.6831
CFS merit scores = 6.68213
CFS merit scores = 6.68107
CFS merit scores = 6.68001
CFS merit scores = 6.67901
CFS merit scores = 6.67794
CFS merit scores = 6.67663
CFS merit scores = 6.67527
CFS merit scores = 6.67394
CFS merit scores = 6.67265
CFS merit scores = 6.67128
CFS merit scores = 6.66995
CFS merit scores = 6.6686
CFS merit scores = 6.66721
CFS merit scores = 6.6658
CFS merit scores = 6.66435
CFS merit scores = 6.66297
CFS merit scores = 6.66157
CFS merit scores = 6.66016
CFS merit scores = 6.65877
CFS merit scores = 6.65741
CFS merit scores = 6.65604
CFS merit scores = 6.65465
CFS merit scores = 6.65323
CFS merit scores = 6.65187
CFS merit scores = 6.65063
CFS merit scores = 6.64915
CFS merit scores = 6.64769
CFS merit scores = 6.64626
CFS merit scores = 6.64471
CFS merit scores = 6.6432
CFS merit scores = 6.64173
CFS merit scores = 6.64022
CFS merit scores = 6.6387
CFS merit scores = 6.63713
CFS merit scores = 6.63566
CFS merit scores = 6.6342
CFS merit scores = 6.63275
CFS merit scores = 6.63136
CFS merit scores = 6.62998
CFS merit scores = 6.62858
CFS merit scores = 6.62715
CFS merit scores = 6.6257
CFS merit scores = 6.62424
CFS merit scores = 6.62276
CFS merit scores = 6.62121
CFS merit scores = 6.61968
CFS merit scores = 6.6182
CFS merit scores = 6.6168
CFS merit scores = 6.61544
CFS merit scores = 6.61404
CFS merit scores = 6.61259
CFS merit scores = 6.61113
CFS merit scores = 6.60965
CFS merit scores = 6.60821
CFS merit scores = 6.60673
CFS merit scores = 6.6052
CFS merit scores = 6.60365
CFS merit scores = 6.60207
CFS merit scores = 6.60055
CFS merit scores = 6.59904
CFS merit scores = 6.59758
CFS merit scores = 6.59604
CFS merit scores = 6.59452
CFS merit scores = 6.59308
CFS merit scores = 6.59167
CFS merit scores = 6.59028
CFS merit scores = 6.58875
CFS merit scores = 6.58725
CFS merit scores = 6.58575
CFS merit scores = 6.58424
CFS merit scores = 6.58266
CFS merit scores = 6.58112
CFS merit scores = 6.57958
CFS merit scores = 6.57807
CFS merit scores = 6.57664
CFS merit scores = 6.57518
CFS merit scores = 6.57376
CFS merit scores = 6.5723
CFS merit scores = 6.57084
CFS merit scores = 6.56932
CFS merit scores = 6.56784
CFS merit scores = 6.5664
CFS merit scores = 6.5649
CFS merit scores = 6.56342
CFS merit scores = 6.56198
CFS merit scores = 6.56056
CFS merit scores = 6.55911
CFS merit scores = 6.55756
CFS merit scores = 6.55597
CFS merit scores = 6.55443
CFS merit scores = 6.5528
CFS merit scores = 6.55117
CFS merit scores = 6.54958
CFS merit scores = 6.54805
CFS merit scores = 6.54652
CFS merit scores = 6.54498
CFS merit scores = 6.5434
CFS merit scores = 6.54185
CFS merit scores = 6.54033
CFS merit scores = 6.53881
CFS merit scores = 6.53724
CFS merit scores = 6.53571
CFS merit scores = 6.53412
CFS merit scores = 6.53252
CFS merit scores = 6.53083
CFS merit scores = 6.52915
CFS merit scores = 6.52744
CFS merit scores = 6.52577
CFS merit scores = 6.52413
CFS merit scores = 6.52251
CFS merit scores = 6.52087
CFS merit scores = 6.51925
CFS merit scores = 6.51763
CFS merit scores = 6.51599
CFS merit scores = 6.51431
CFS merit scores = 6.51266
CFS merit scores = 6.51099
CFS merit scores = 6.5093
CFS merit scores = 6.50759
CFS merit scores = 6.50589
CFS merit scores = 6.50419
CFS merit scores = 6.50248
CFS merit scores = 6.50063
CFS merit scores = 6.49881
CFS merit scores = 6.49698
CFS merit scores = 6.49517
CFS merit scores = 6.49332
CFS merit scores = 6.49146
CFS merit scores = 6.48958
CFS merit scores = 6.48775
CFS merit scores = 6.48591
CFS merit scores = 6.48409
CFS merit scores = 6.48228
CFS merit scores = 6.48048
CFS merit scores = 6.47869
CFS merit scores = 6.47697
CFS merit scores = 6.47523
CFS merit scores = 6.47337
CFS merit scores = 6.47149
CFS merit scores = 6.46959
CFS merit scores = 6.46767
CFS merit scores = 6.46578
CFS merit scores = 6.46384
CFS merit scores = 6.46188
CFS merit scores = 6.45994
CFS merit scores = 6.45804
CFS merit scores = 6.45615
CFS merit scores = 6.45424
CFS merit scores = 6.45232
CFS merit scores = 6.45046
CFS merit scores = 6.44849
CFS merit scores = 6.44652
CFS merit scores = 6.44453
CFS merit scores = 6.44256
CFS merit scores = 6.44059
CFS merit scores = 6.43868
CFS merit scores = 6.43668
CFS merit scores = 6.43473
CFS merit scores = 6.43277
CFS merit scores = 6.43082
CFS merit scores = 6.42878
CFS merit scores = 6.42678
CFS merit scores = 6.42479
CFS merit scores = 6.42279
CFS merit scores = 6.42078
CFS merit scores = 6.41873
CFS merit scores = 6.41669
CFS merit scores = 6.41468
CFS merit scores = 6.41266
CFS merit scores = 6.41067
CFS merit scores = 6.40859
CFS merit scores = 6.40654
CFS merit scores = 6.40451
CFS merit scores = 6.40238
CFS merit scores = 6.40028
CFS merit scores = 6.39818
CFS merit scores = 6.39609
CFS merit scores = 6.39398
CFS merit scores = 6.39185
CFS merit scores = 6.38964
CFS merit scores = 6.38743
CFS merit scores = 6.38519
CFS merit scores = 6.38297
CFS merit scores = 6.38074
CFS merit scores = 6.37847
CFS merit scores = 6.37626
CFS merit scores = 6.37405
CFS merit scores = 6.37184
CFS merit scores = 6.36966
CFS merit scores = 6.36744
CFS merit scores = 6.36524
CFS merit scores = 6.36303
CFS merit scores = 6.36082
CFS merit scores = 6.3586
CFS merit scores = 6.35629
CFS merit scores = 6.354
CFS merit scores = 6.35173
CFS merit scores = 6.34946
CFS merit scores = 6.34722
CFS merit scores = 6.34496
CFS merit scores = 6.34273
CFS merit scores = 6.34053
CFS merit scores = 6.33827
CFS merit scores = 6.3359
CFS merit scores = 6.33359
CFS merit scores = 6.33131
CFS merit scores = 6.32904
CFS merit scores = 6.32677
CFS merit scores = 6.32452
CFS merit scores = 6.32228
CFS merit scores = 6.32004
CFS merit scores = 6.31779
CFS merit scores = 6.31553
CFS merit scores = 6.31329
CFS merit scores = 6.31103
CFS merit scores = 6.3088
CFS merit scores = 6.30645
CFS merit scores = 6.30413
CFS merit scores = 6.3018
CFS merit scores = 6.29938
CFS merit scores = 6.29692
CFS merit scores = 6.29448
CFS merit scores = 6.29203
CFS merit scores = 6.28957
CFS merit scores = 6.28711
CFS merit scores = 6.28456
CFS merit scores = 6.28203
CFS merit scores = 6.27948
CFS merit scores = 6.27693
CFS merit scores = 6.27434
CFS merit scores = 6.27174
CFS merit scores = 6.26913
CFS merit scores = 6.26655
CFS merit scores = 6.26394
CFS merit scores = 6.26136
CFS merit scores = 6.25874
CFS merit scores = 6.25617
CFS merit scores = 6.25359
CFS merit scores = 6.25099
CFS merit scores = 6.24837
CFS merit scores = 6.24573
CFS merit scores = 6.24308
CFS merit scores = 6.24041
CFS merit scores = 6.23762
CFS merit scores = 6.23475
CFS merit scores = 6.23183
CFS merit scores = 6.22891
CFS merit scores = 6.22592
CFS merit scores = 6.2229
CFS merit scores = 6.21982
CFS merit scores = 6.21679
CFS merit scores = 6.21376
CFS merit scores = 6.21068
CFS merit scores = 6.20759
CFS merit scores = 6.20446
CFS merit scores = 6.20133
CFS merit scores = 6.19815
CFS merit scores = 6.19493
CFS merit scores = 6.19174
CFS merit scores = 6.18849
CFS merit scores = 6.18523
CFS merit scores = 6.18189
CFS merit scores = 6.17852
CFS merit scores = 6.17518
CFS merit scores = 6.17181
CFS merit scores = 6.16847
CFS merit scores = 6.16519
CFS merit scores = 6.16182
CFS merit scores = 6.15847
CFS merit scores = 6.1551
CFS merit scores = 6.15174
CFS merit scores = 6.14832
CFS merit scores = 6.14494
CFS merit scores = 6.14156
CFS merit scores = 6.13823
CFS merit scores = 6.13488
CFS merit scores = 6.13152
CFS merit scores = 6.12821
CFS merit scores = 6.12483
CFS merit scores = 6.12146
CFS merit scores = 6.11815
CFS merit scores = 6.11482
CFS merit scores = 6.1115
CFS merit scores = 6.10823
CFS merit scores = 6.10492
CFS merit scores = 6.10162
CFS merit scores = 6.09837
CFS merit scores = 6.09503
CFS merit scores = 6.09163
CFS merit scores = 6.08816
CFS merit scores = 6.0847
CFS merit scores = 6.08127
CFS merit scores = 6.07788
CFS merit scores = 6.07449
CFS merit scores = 6.07112
CFS merit scores = 6.06778
CFS merit scores = 6.06439
CFS merit scores = 6.06101
CFS merit scores = 6.05759
CFS merit scores = 6.05421
CFS merit scores = 6.05083
CFS merit scores = 6.04745
CFS merit scores = 6.04409
CFS merit scores = 6.04075
CFS merit scores = 6.03727
CFS merit scores = 6.03385
CFS merit scores = 6.03044
CFS merit scores = 6.02698
CFS merit scores = 6.02356
CFS merit scores = 6.02012
CFS merit scores = 6.01666
CFS merit scores = 6.01321
CFS merit scores = 6.00975
CFS merit scores = 6.00628
CFS merit scores = 6.00286
CFS merit scores = 5.99945
CFS merit scores = 5.99606
CFS merit scores = 5.99259
CFS merit scores = 5.98912
CFS merit scores = 5.98568
CFS merit scores = 5.98221
CFS merit scores = 5.97872
CFS merit scores = 5.97527
CFS merit scores = 5.97181
CFS merit scores = 5.96831
CFS merit scores = 5.96481
CFS merit scores = 5.9613
CFS merit scores = 5.95782
CFS merit scores = 5.95433
CFS merit scores = 5.95075
CFS merit scores = 5.94717
CFS merit scores = 5.94357
CFS merit scores = 5.93998
CFS merit scores = 5.9364
CFS merit scores = 5.93284
CFS merit scores = 5.92921
CFS merit scores = 5.92561
CFS merit scores = 5.92192
CFS merit scores = 5.91825
CFS merit scores = 5.91457
CFS merit scores = 5.9108
CFS merit scores = 5.90704
CFS merit scores = 5.90329
CFS merit scores = 5.89949
CFS merit scores = 5.89569
CFS merit scores = 5.89183
CFS merit scores = 5.88797
CFS merit scores = 5.88414
CFS merit scores = 5.88022
CFS merit scores = 5.87631
CFS merit scores = 5.87242
CFS merit scores = 5.86851
CFS merit scores = 5.86463
CFS merit scores = 5.86072
CFS merit scores = 5.85683
CFS merit scores = 5.85293
CFS merit scores = 5.849
CFS merit scores = 5.84504
CFS merit scores = 5.84101
CFS merit scores = 5.83699
CFS merit scores = 5.83287
CFS merit scores = 5.82872
CFS merit scores = 5.82442
CFS merit scores = 5.82013
CFS merit scores = 5.81583
CFS merit scores = 5.81147
CFS merit scores = 5.80712
CFS merit scores = 5.80261
CFS merit scores = 5.79808
CFS merit scores = 5.79345
CFS merit scores = 5.78885
CFS merit scores = 5.784
CFS merit scores = 5.77917
CFS merit scores = 5.77427
CFS merit scores = 5.7693
CFS merit scores = 5.76434
CFS merit scores = 5.75933
CFS merit scores = 5.75434
CFS merit scores = 5.74922
CFS merit scores = 5.74396
CFS merit scores = 5.73858
CFS merit scores = 5.73307
CFS merit scores = 5.72744
CFS merit scores = 5.72182
CFS merit scores = 5.71614
CFS merit scores = 5.71033
CFS merit scores = 5.70443
CFS merit scores = 5.69858
CFS merit scores = 5.69261
CFS merit scores = 5.68651
CFS merit scores = 5.68013
CFS merit scores = 5.67378
CFS merit scores = 5.66746
CFS merit scores = 5.66112
CFS merit scores = 5.65472
CFS merit scores = 5.64814
CFS merit scores = 5.64158
CFS merit scores = 5.63485
CFS merit scores = 5.62818
CFS merit scores = 5.62129
CFS merit scores = 5.61444
CFS merit scores = 5.60744
CFS merit scores = 5.6003
CFS merit scores = 5.59286
CFS merit scores = 5.58493
CFS merit scores = 5.57697
CFS merit scores = 5.56841
CFS merit scores = 5.55972
CFS merit scores = 5.55099
CFS merit scores = 5.54167
CFS merit scores = 5.53191
CFS merit scores = 5.52133
CFS merit scores = 5.51069
CFS merit scores = 5.49034
cnt = 1	feature = 83	correl = 0.445412	descr = Gibbs_of_Target_Sequence__Pos_19_Step_1
cnt = 2	feature = 2	correl = -0.134318	descr = Position_Specific_Bin_Base_0_Base_G
cnt = 3	feature = 502	correl = -0.0730174	descr = N_Gram_CTGGC
cnt = 4	feature = 226	correl = -0.0258955	descr = N_Gram_ACGGA
cnt = 5	feature = 568	correl = -0.0513551	descr = N_Gram_GCAAA
cnt = 6	feature = 224	correl = 0.0261442	descr = N_Gram_ACGCT
cnt = 7	feature = 248	correl = 0.0626602	descr = N_Gram_AGATA
cnt = 8	feature = 809	correl = -0.0271389	descr = N_Gram_TCGCG
cnt = 9	feature = 434	correl = -0.0465248	descr = N_Gram_CGAGT
cnt = 10	feature = 563	correl = 0.0414652	descr = N_Gram_GATTA
cnt = 11	feature = 435	correl = -0.0294062	descr = N_Gram_CGATA
cnt = 12	feature = 222	correl = -0.0385957	descr = N_Gram_ACGAA
cnt = 13	feature = 433	correl = 0.0331554	descr = N_Gram_CGAGA
cnt = 14	feature = 750	correl = -0.0362939	descr = N_Gram_TACGT
cnt = 15	feature = 508	correl = -0.0368954	descr = N_Gram_CTTAA
cnt = 16	feature = 447	correl = -0.0608291	descr = N_Gram_CGCTA
cnt = 17	feature = 700	correl = 0.0516985	descr = N_Gram_GTCGC
cnt = 18	feature = 686	correl = 0.0256921	descr = N_Gram_GTAAG
cnt = 19	feature = 808	correl = 0.0459006	descr = N_Gram_TCGCA
cnt = 20	feature = 765	correl = 0.0298168	descr = N_Gram_TAGTC
cnt = 21	feature = 704	correl = 0.0481177	descr = N_Gram_GTCTA
cnt = 22	feature = 406	correl = 0.021735	descr = N_Gram_CCGGA
cnt = 23	feature = 290	correl = -0.0225334	descr = N_Gram_ATCCC
cnt = 24	feature = 466	correl = 0.0292396	descr = N_Gram_CGTCT
cnt = 25	feature = 771	correl = 0.028086	descr = N_Gram_TATAG
cnt = 26	feature = 475	correl = 0.0218879	descr = N_Gram_CTAAA
cnt = 27	feature = 468	correl = -0.0371594	descr = N_Gram_CGTGG
cnt = 28	feature = 485	correl = 0.0322285	descr = N_Gram_CTATC
cnt = 29	feature = 604	correl = -0.0273659	descr = N_Gram_GCGGT
cnt = 30	feature = 722	correl = -0.0408146	descr = N_Gram_GTTAG
cnt = 31	feature = 733	correl = 0.0230739	descr = N_Gram_TAACA
cnt = 32	feature = 689	correl = 0.0281779	descr = N_Gram_GTACC
cnt = 33	feature = 326	correl = 0.0260248	descr = N_Gram_CAACC
cnt = 34	feature = 849	correl = 0.0456329	descr = N_Gram_TGCGA
cnt = 35	feature = 223	correl = -0.034101	descr = N_Gram_ACGAC
cnt = 36	feature = 403	correl = -0.0265512	descr = N_Gram_CCGCG
cnt = 37	feature = 734	correl = 0.0263948	descr = N_Gram_TAACT
cnt = 38	feature = 554	correl = -0.0256454	descr = N_Gram_GAGTA
cnt = 39	feature = 687	correl = -0.0251885	descr = N_Gram_GTAAT
cnt = 40	feature = 454	correl = -0.101612	descr = N_Gram_CGGCG
cnt = 41	feature = 432	correl = -0.0414496	descr = N_Gram_CGACG
cnt = 42	feature = 901	correl = 0.0593651	descr = N_Gram_TTCGT
cnt = 43	feature = 539	correl = -0.0600909	descr = N_Gram_GACCG
cnt = 44	feature = 327	correl = 0.0221769	descr = N_Gram_CAACG
cnt = 45	feature = 356	correl = 0.0256986	descr = N_Gram_CATAG
cnt = 46	feature = 355	correl = -0.0515854	descr = N_Gram_CATAA
cnt = 47	feature = 777	correl = 0.0497981	descr = N_Gram_TATGA
cnt = 48	feature = 615	correl = 0.044601	descr = N_Gram_GCTCT
cnt = 49	feature = 440	correl = -0.0582785	descr = N_Gram_CGCAT
cnt = 50	feature = 857	correl = 0.0299642	descr = N_Gram_TGGAC
cnt = 51	feature = 518	correl = -0.0389601	descr = N_Gram_CTTTA
cnt = 52	feature = 530	correl = 0.0698073	descr = N_Gram_GAATA
cnt = 53	feature = 891	correl = 0.0237767	descr = N_Gram_TTATT
cnt = 54	feature = 547	correl = 0.0249642	descr = N_Gram_GAGAA
cnt = 55	feature = 436	correl = -0.0308214	descr = N_Gram_CGATC
cnt = 56	feature = 254	correl = -0.0361483	descr = N_Gram_AGCCC
cnt = 57	feature = 753	correl = 0.0355871	descr = N_Gram_TACTG
cnt = 58	feature = 279	correl = 0.0342197	descr = N_Gram_ATAGG
cnt = 59	feature = 592	correl = 0.0218472	descr = N_Gram_GCCTA
cnt = 60	feature = 308	correl = -0.021528	descr = N_Gram_ATTAA
cnt = 61	feature = 476	correl = 0.0626781	descr = N_Gram_CTAAG
cnt = 62	feature = 228	correl = -0.0519931	descr = N_Gram_ACGGG
cnt = 63	feature = 910	correl = 0.0313427	descr = N_Gram_TTGAC
cnt = 64	feature = 291	correl = 0.029885	descr = N_Gram_ATCCG
cnt = 65	feature = 570	correl = -0.0803289	descr = N_Gram_GCAAT
cnt = 66	feature = 655	correl = -0.0772438	descr = N_Gram_GGGAA
cnt = 67	feature = 418	correl = -0.0442395	descr = N_Gram_CCTGA
cnt = 68	feature = 461	correl = -0.0276819	descr = N_Gram_CGGTT
cnt = 69	feature = 721	correl = 0.0353547	descr = N_Gram_GTTAC
cnt = 70	feature = 256	correl = -0.0452271	descr = N_Gram_AGCGG
cnt = 71	feature = 747	correl = 0.0306361	descr = N_Gram_TACCG
cnt = 72	feature = 813	correl = -0.0333191	descr = N_Gram_TCGGC
cnt = 73	feature = 854	correl = 0.0330811	descr = N_Gram_TGCTT
cnt = 74	feature = 470	correl = -0.0803136	descr = N_Gram_CGTTC
cnt = 75	feature = 934	correl = 0.0333976	descr = N_Gram_TTTTA
cnt = 76	feature = 697	correl = -0.0524763	descr = N_Gram_GTCCG
cnt = 77	feature = 711	correl = -0.0449049	descr = N_Gram_GTGCC
cnt = 78	feature = 770	correl = 0.02339	descr = N_Gram_TATAC
cnt = 79	feature = 760	correl = 0.0514623	descr = N_Gram_TAGCA
cnt = 80	feature = 752	correl = 0.0723271	descr = N_Gram_TACTA
cnt = 81	feature = 315	correl = 0.0605634	descr = N_Gram_ATTGG
cnt = 82	feature = 316	correl = 0.0315011	descr = N_Gram_ATTGT
cnt = 83	feature = 577	correl = -0.0423427	descr = N_Gram_GCATA
cnt = 84	feature = 266	correl = 0.0868398	descr = N_Gram_AGGTA
cnt = 85	feature = 681	correl = -0.0247891	descr = N_Gram_GGTTA
cnt = 86	feature = 212	correl = -0.0215485	descr = N_Gram_ACCAA
cnt = 87	feature = 227	correl = -0.0349596	descr = N_Gram_ACGGC
cnt = 88	feature = 883	correl = -0.0317338	descr = N_Gram_TTACG
cnt = 89	feature = 548	correl = -0.040055	descr = N_Gram_GAGAT
cnt = 90	feature = 569	correl = 0.0562634	descr = N_Gram_GCAAC
cnt = 91	feature = 739	correl = -0.0573986	descr = N_Gram_TAATC
cnt = 92	feature = 521	correl = -0.0283825	descr = N_Gram_GAAAA
cnt = 93	feature = 535	correl = 0.0296377	descr = N_Gram_GACAT
cnt = 94	feature = 7	correl = -0.0410637	descr = Position_Specific_Bin_Base_2_Base_A
cnt = 95	feature = 442	correl = 0.0213929	descr = N_Gram_CGCCG
cnt = 96	feature = 415	correl = -0.0891768	descr = N_Gram_CCTCG
cnt = 97	feature = 617	correl = -0.0393248	descr = N_Gram_GCTGA
cnt = 98	feature = 912	correl = 0.0338416	descr = N_Gram_TTGCA
cnt = 99	feature = 718	correl = 0.0284015	descr = N_Gram_GTGTA
cnt = 100	feature = 572	correl = -0.0353289	descr = N_Gram_GCACC
cnt = 101	feature = 217	correl = -0.0216748	descr = N_Gram_ACCGA
cnt = 102	feature = 385	correl = -0.0418144	descr = N_Gram_CCCCA
cnt = 103	feature = 488	correl = -0.0368551	descr = N_Gram_CTCAA
cnt = 104	feature = 712	correl = -0.0238473	descr = N_Gram_GTGCG
cnt = 105	feature = 643	correl = -0.0814625	descr = N_Gram_GGCCA
cnt = 106	feature = 775	correl = 0.0522945	descr = N_Gram_TATCG
cnt = 107	feature = 299	correl = 0.0476163	descr = N_Gram_ATGAG
cnt = 108	feature = 740	correl = -0.0224546	descr = N_Gram_TAATG
cnt = 109	feature = 446	correl = -0.0569674	descr = N_Gram_CGCGT
cnt = 110	feature = 353	correl = 0.0229378	descr = N_Gram_CAGTC
cnt = 111	feature = 607	correl = -0.0604961	descr = N_Gram_GCGTT
cnt = 112	feature = 341	correl = 0.0435461	descr = N_Gram_CACTC
cnt = 113	feature = 519	correl = 0.0249463	descr = N_Gram_CTTTC
cnt = 114	feature = 631	correl = -0.0275775	descr = N_Gram_GGACG
cnt = 115	feature = 311	correl = 0.0401423	descr = N_Gram_ATTCG
cnt = 116	feature = 431	correl = -0.0472494	descr = N_Gram_CGACC
cnt = 117	feature = 645	correl = -0.0253824	descr = N_Gram_GGCCG
cnt = 118	feature = 871	correl = 0.0287283	descr = N_Gram_TGTCG
cnt = 119	feature = 262	correl = -0.0287022	descr = N_Gram_AGGCA
cnt = 120	feature = 346	correl = -0.0530198	descr = N_Gram_CAGAG
cnt = 121	feature = 481	correl = 0.0230737	descr = N_Gram_CTAGA
cnt = 122	feature = 484	correl = 0.0520086	descr = N_Gram_CTATA
cnt = 123	feature = 18	correl = 0.0247397	descr = Position_Specific_Bin_Base_6_Base_G
cnt = 124	feature = 32	correl = -0.0333632	descr = Position_Specific_Bin_Base_11_Base_C
cnt = 125	feature = 495	correl = 0.0333681	descr = N_Gram_CTCTA
cnt = 126	feature = 329	correl = 0.0509936	descr = N_Gram_CAATC
cnt = 127	feature = 43	correl = 0.0764144	descr = Position_Specific_Bin_Base_15_Base_A
cnt = 128	feature = 723	correl = 0.0375933	descr = N_Gram_GTTCG
cnt = 129	feature = 391	correl = -0.0307271	descr = N_Gram_CCCGG
cnt = 130	feature = 716	correl = -0.0577597	descr = N_Gram_GTGGG
cnt = 131	feature = 458	correl = -0.056815	descr = N_Gram_CGGGG
cnt = 132	feature = 387	correl = -0.0525796	descr = N_Gram_CCCCT
cnt = 133	feature = 691	correl = 0.0361564	descr = N_Gram_GTATT
cnt = 134	feature = 685	correl = 0.0552742	descr = N_Gram_GTAAA
cnt = 135	feature = 812	correl = 0.0409726	descr = N_Gram_TCGGA
cnt = 136	feature = 230	correl = -0.0408643	descr = N_Gram_ACGTT
cnt = 137	feature = 915	correl = -0.0261694	descr = N_Gram_TTGGC
cnt = 138	feature = 763	correl = 0.0330395	descr = N_Gram_TAGGC
cnt = 139	feature = 880	correl = -0.0287172	descr = N_Gram_TTAAT
cnt = 140	feature = 732	correl = 0.0498621	descr = N_Gram_TAAAC
cnt = 141	feature = 404	correl = -0.0356677	descr = N_Gram_CCGCT
cnt = 142	feature = 60	correl = 0.0675692	descr = Position_Specific_Bin_Base_19_Base_T
cnt = 143	feature = 430	correl = -0.025773	descr = N_Gram_CGACA
cnt = 144	feature = 489	correl = -0.0350947	descr = N_Gram_CTCAC
cnt = 145	feature = 774	correl = 0.0599442	descr = N_Gram_TATCA
cnt = 146	feature = 544	correl = -0.0226081	descr = N_Gram_GACTC
cnt = 147	feature = 900	correl = 0.0347613	descr = N_Gram_TTCGC
cnt = 148	feature = 677	correl = -0.0295549	descr = N_Gram_GGTGA
cnt = 149	feature = 598	correl = -0.0891962	descr = N_Gram_GCGCG
cnt = 150	feature = 769	correl = 0.0568551	descr = N_Gram_TATAA
cnt = 151	feature = 4	correl = -0.0290785	descr = Position_Specific_Bin_Base_1_Base_C
cnt = 152	feature = 705	correl = 0.0255253	descr = N_Gram_GTCTC
cnt = 153	feature = 37	correl = 0.0445971	descr = Position_Specific_Bin_Base_13_Base_A
cnt = 154	feature = 14	correl = -0.0832759	descr = Position_Specific_Bin_Base_4_Base_C
cnt = 155	feature = 909	correl = 0.0682971	descr = N_Gram_TTGAA
cnt = 156	feature = 714	correl = -0.0579684	descr = N_Gram_GTGGA
cnt = 157	feature = 819	correl = 0.0499949	descr = N_Gram_TCTAC
cnt = 158	feature = 885	correl = 0.0610959	descr = N_Gram_TTAGA
cnt = 159	feature = 799	correl = -0.0221485	descr = N_Gram_TCCCG
cnt = 160	feature = 790	correl = -0.0516014	descr = N_Gram_TCAGA
cnt = 161	feature = 585	correl = -0.0818466	descr = N_Gram_GCCCA
cnt = 162	feature = 35	correl = 0.0305708	descr = Position_Specific_Bin_Base_12_Base_A
cnt = 163	feature = 493	correl = -0.0497037	descr = N_Gram_CTCGT
cnt = 164	feature = 272	correl = 0.0637434	descr = N_Gram_AGTGA
cnt = 165	feature = 534	correl = 0.0227091	descr = N_Gram_GACAC
cnt = 166	feature = 233	correl = 0.069752	descr = N_Gram_ACTAC
cnt = 167	feature = 325	correl = 0.0790275	descr = N_Gram_CAACA
cnt = 168	feature = 258	correl = 0.0227648	descr = N_Gram_AGCTA
cnt = 169	feature = 448	correl = -0.0223105	descr = N_Gram_CGCTC
cnt = 170	feature = 597	correl = -0.0518267	descr = N_Gram_GCGCA
cnt = 171	feature = 694	correl = 0.0270312	descr = N_Gram_GTCAT
cnt = 172	feature = 1	correl = 0.10639	descr = Position_Specific_Bin_Base_0_Base_C
cnt = 173	feature = 56	correl = 0.0342793	descr = Position_Specific_Bin_Base_18_Base_T
cnt = 174	feature = 410	correl = 0.068467	descr = N_Gram_CCTAA
cnt = 175	feature = 748	correl = 0.0332902	descr = N_Gram_TACCT
cnt = 176	feature = 238	correl = -0.0381083	descr = N_Gram_ACTGC
cnt = 177	feature = 240	correl = 0.0242662	descr = N_Gram_ACTTC
cnt = 178	feature = 806	correl = 0.0300373	descr = N_Gram_TCGAG
cnt = 179	feature = 648	correl = -0.0808196	descr = N_Gram_GGCGG
cnt = 180	feature = 40	correl = -0.0337954	descr = Position_Specific_Bin_Base_14_Base_C
cnt = 181	feature = 334	correl = -0.0253653	descr = N_Gram_CACAT
cnt = 182	feature = 936	correl = 0.0251812	descr = N_Gram_TTTTG
cnt = 183	feature = 612	correl = -0.0279923	descr = N_Gram_GCTCA
cnt = 184	feature = 553	correl = -0.02656	descr = N_Gram_GAGGT
cnt = 185	feature = 825	correl = 0.0490515	descr = N_Gram_TCTCT
cnt = 186	feature = 659	correl = -0.0928826	descr = N_Gram_GGGCC
cnt = 187	feature = 749	correl = -0.0288557	descr = N_Gram_TACG
cnt = 188	feature = 64	correl = 0.115046	descr = Position_Specific_Bin_Base_20_Base_T
cnt = 189	feature = 772	correl = 0.0326001	descr = N_Gram_TATAT
cnt = 190	feature = 50	correl = 0.0426701	descr = Position_Specific_Bin_Base_17_Base_A
cnt = 191	feature = 797	correl = -0.0308159	descr = N_Gram_TCCCA
cnt = 192	feature = 337	correl = -0.0217312	descr = N_Gram_CACGA
cnt = 193	feature = 726	correl = -0.0258337	descr = N_Gram_GTTGT
cnt = 194	feature = 419	correl = -0.0707357	descr = N_Gram_CCTGC
cnt = 195	feature = 717	correl = -0.0239231	descr = N_Gram_GTGGT
cnt = 196	feature = 766	correl = 0.0325944	descr = N_Gram_TAGTG
cnt = 197	feature = 903	correl = 0.0574173	descr = N_Gram_TTCTA
cnt = 198	feature = 552	correl = -0.0336391	descr = N_Gram_GAGGG
cnt = 199	feature = 545	correl = 0.046208	descr = N_Gram_GACTG
cnt = 200	feature = 626	correl = -0.0243792	descr = N_Gram_GGAAC
cnt = 201	feature = 11	correl = 0.0705931	descr = Position_Specific_Bin_Base_3_Base_G
cnt = 202	feature = 560	correl = -0.0412813	descr = N_Gram_GATGG
cnt = 203	feature = 789	correl = -0.0437661	descr = N_Gram_TCACG
cnt = 204	feature = 882	correl = 0.0612764	descr = N_Gram_TTACA
cnt = 205	feature = 314	correl = -0.0219584	descr = N_Gram_ATTGA
cnt = 206	feature = 271	correl = 0.033487	descr = N_Gram_AGTCT
cnt = 207	feature = 845	correl = 0.0243491	descr = N_Gram_TGCAT
cnt = 208	feature = 613	correl = -0.0493297	descr = N_Gram_GCTCC
cnt = 209	feature = 863	correl = -0.0535071	descr = N_Gram_TGGGA
cnt = 210	feature = 786	correl = 0.040975	descr = N_Gram_TCAAC
cnt = 211	feature = 848	correl = -0.034037	descr = N_Gram_TGCCG
cnt = 212	feature = 549	correl = -0.0394879	descr = N_Gram_GAGCC
cnt = 213	feature = 869	correl = 0.0326234	descr = N_Gram_TGTAT
cnt = 214	feature = 368	correl = -0.0513613	descr = N_Gram_CCAAA
cnt = 215	feature = 345	correl = -0.042937	descr = N_Gram_CAGAC
cnt = 216	feature = 270	correl = 0.0978037	descr = N_Gram_AGTCG
cnt = 217	feature = 593	correl = -0.0546191	descr = N_Gram_GCCTC
cnt = 218	feature = 292	correl = 0.0314177	descr = N_Gram_ATCCT
cnt = 219	feature = 914	correl = 0.0477703	descr = N_Gram_TTGGA
cnt = 220	feature = 792	correl = 0.0238637	descr = N_Gram_TCATA
cnt = 221	feature = 664	correl = -0.0781102	descr = N_Gram_GGGGC
cnt = 222	feature = 667	correl = 0.025048	descr = N_Gram_GGGTA
cnt = 223	feature = 445	correl = -0.0670889	descr = N_Gram_CGCGG
cnt = 224	feature = 482	correl = 0.0653408	descr = N_Gram_CTAGC
cnt = 225	feature = 16	correl = 0.0569384	descr = Position_Specific_Bin_Base_5_Base_T
cnt = 226	feature = 627	correl = -0.0483494	descr = N_Gram_GGAAG
cnt = 227	feature = 399	correl = -0.0401998	descr = N_Gram_CCGAG
cnt = 228	feature = 452	correl = -0.0470947	descr = N_Gram_CGGCA
cnt = 229	feature = 333	correl = 0.0322791	descr = N_Gram_CACAG
cnt = 230	feature = 625	correl = -0.0312403	descr = N_Gram_GGAAA
cnt = 231	feature = 30	correl = 0.062151	descr = Position_Specific_Bin_Base_10_Base_T
cnt = 232	feature = 904	correl = 0.0391527	descr = N_Gram_TTCTC
cnt = 233	feature = 479	correl = 0.0790068	descr = N_Gram_CTACT
cnt = 234	feature = 787	correl = 0.0373253	descr = N_Gram_TCAAG
cnt = 235	feature = 45	correl = -0.0341925	descr = Position_Specific_Bin_Base_15_Base_T
cnt = 236	feature = 25	correl = 0.0315956	descr = Position_Specific_Bin_Base_9_Base_A
cnt = 237	feature = 696	correl = -0.059595	descr = N_Gram_GTCCC
cnt = 238	feature = 63	correl = -0.179226	descr = Position_Specific_Bin_Base_20_Base_G
cnt = 239	feature = 501	correl = 0.0556723	descr = N_Gram_CTGGA
cnt = 240	feature = 860	correl = -0.0744991	descr = N_Gram_TGGCG
cnt = 241	feature = 917	correl = 0.0352431	descr = N_Gram_TTGGT
cnt = 242	feature = 247	correl = 0.0565815	descr = N_Gram_AGAGT
cnt = 243	feature = 850	correl = -0.0246167	descr = N_Gram_TGCGC
cnt = 244	feature = 586	correl = -0.0753699	descr = N_Gram_GCCCC
cnt = 245	feature = 297	correl = 0.072704	descr = N_Gram_ATCTC
cnt = 246	feature = 49	correl = 0.0382509	descr = Position_Specific_Bin_Base_16_Base_T
cnt = 247	feature = 663	correl = -0.0460106	descr = N_Gram_GGGGA
cnt = 248	feature = 398	correl = -0.0522298	descr = N_Gram_CCGAC
cnt = 249	feature = 400	correl = -0.0597821	descr = N_Gram_CCGAT
cnt = 250	feature = 756	correl = 0.0373716	descr = N_Gram_TAGAA
cnt = 251	feature = 0	correl = 0.0267728	descr = Position_Specific_Bin_Base_0_Base_A
cnt = 252	feature = 621	correl = -0.0496581	descr = N_Gram_GCTTT
cnt = 253	feature = 665	correl = -0.0569768	descr = N_Gram_GGGGT
cnt = 254	feature = 237	correl = 0.0578972	descr = N_Gram_ACTGA
cnt = 255	feature = 640	correl = -0.0616316	descr = N_Gram_GGCAA
cnt = 256	feature = 672	correl = 0.0395921	descr = N_Gram_GGTAA
cnt = 257	feature = 795	correl = 0.0461104	descr = N_Gram_TCCAT
cnt = 258	feature = 335	correl = -0.0389347	descr = N_Gram_CACCT
cnt = 259	feature = 31	correl = -0.0413951	descr = Position_Specific_Bin_Base_11_Base_A
cnt = 260	feature = 17	correl = -0.0411288	descr = Position_Specific_Bin_Base_6_Base_C
cnt = 261	feature = 698	correl = -0.0452472	descr = N_Gram_GTCCT
cnt = 262	feature = 39	correl = 0.112083	descr = Position_Specific_Bin_Base_14_Base_A
cnt = 263	feature = 20	correl = -0.13199	descr = Position_Specific_Bin_Base_7_Base_C
cnt = 264	feature = 599	correl = -0.0357305	descr = N_Gram_GCGCT
cnt = 265	feature = 273	correl = -0.0298605	descr = N_Gram_AGTTC
cnt = 266	feature = 583	correl = -0.0614779	descr = N_Gram_GCCAG
cnt = 267	feature = 52	correl = -0.0598637	descr = Position_Specific_Bin_Base_17_Base_G
cnt = 268	feature = 298	correl = 0.0464203	descr = N_Gram_ATCTG
cnt = 269	feature = 500	correl = -0.0478011	descr = N_Gram_CTGCC
cnt = 270	feature = 821	correl = 0.0338482	descr = N_Gram_TCTAT
cnt = 271	feature = 294	correl = 0.042422	descr = N_Gram_ATCGA
cnt = 272	feature = 851	correl = -0.0269774	descr = N_Gram_TGCGG
cnt = 273	feature = 706	correl = 0.023864	descr = N_Gram_GTCTT
cnt = 274	feature = 702	correl = 0.0614707	descr = N_Gram_GTCGT
cnt = 275	feature = 6	correl = 0.0227163	descr = Position_Specific_Bin_Base_1_Base_T
cnt = 276	feature = 350	correl = -0.0304052	descr = N_Gram_CAGCG
cnt = 277	feature = 814	correl = -0.0838533	descr = N_Gram_TCGGG
cnt = 278	feature = 160	correl = 0.0461245	descr = N_Gram_AAACA
cnt = 279	feature = 788	correl = 0.0514998	descr = N_Gram_TCACC
cnt = 280	feature = 840	correl = 0.0232885	descr = N_Gram_TGAGA
cnt = 281	feature = 920	correl = 0.0249459	descr = N_Gram_TTGTC
cnt = 282	feature = 614	correl = -0.0228996	descr = N_Gram_GCTCG
cnt = 283	feature = 8	correl = 0.046204	descr = Position_Specific_Bin_Base_2_Base_C
cnt = 284	feature = 800	correl = 0.079682	descr = N_Gram_TCCTA
cnt = 285	feature = 522	correl = 0.0453496	descr = N_Gram_GAAAT
cnt = 286	feature = 361	correl = -0.0443847	descr = N_Gram_CATGG
cnt = 287	feature = 235	correl = 0.0501851	descr = N_Gram_ACTCT
cnt = 288	feature = 841	correl = 0.0472962	descr = N_Gram_TGATA
cnt = 289	feature = 239	correl = 0.0437327	descr = N_Gram_ACTGT
cnt = 290	feature = 582	correl = -0.0247798	descr = N_Gram_GCCAC
cnt = 291	feature = 26	correl = -0.0361316	descr = Position_Specific_Bin_Base_9_Base_C
cnt = 292	feature = 634	correl = -0.0603391	descr = N_Gram_GGAGC
cnt = 293	feature = 526	correl = -0.0505836	descr = N_Gram_GAAGA
cnt = 294	feature = 338	correl = -0.051357	descr = N_Gram_CACGG
cnt = 295	feature = 423	correl = 0.0268605	descr = N_Gram_CCTTG
cnt = 296	feature = 286	correl = 0.0357376	descr = N_Gram_ATCAA
cnt = 297	feature = 541	correl = -0.0386102	descr = N_Gram_GACGG
cnt = 298	feature = 877	correl = 0.0687233	descr = N_Gram_TGTTT
cnt = 299	feature = 527	correl = -0.0489527	descr = N_Gram_GAAGC
cnt = 300	feature = 511	correl = 0.0348344	descr = N_Gram_CTTCA
cnt = 301	feature = 620	correl = 0.0228653	descr = N_Gram_GCTGT
cnt = 302	feature = 58	correl = -0.127886	descr = Position_Specific_Bin_Base_19_Base_C
cnt = 303	feature = 289	correl = 0.0654111	descr = N_Gram_ATCCA
cnt = 304	feature = 610	correl = 0.022858	descr = N_Gram_GCTAT
cnt = 305	feature = 12	correl = -0.0815817	descr = Position_Specific_Bin_Base_3_Base_T
cnt = 306	feature = 251	correl = -0.0228779	descr = N_Gram_AGCAC
cnt = 307	feature = 48	correl = -0.0698873	descr = Position_Specific_Bin_Base_16_Base_G
cnt = 308	feature = 264	correl = -0.0251786	descr = N_Gram_AGGGA
cnt = 309	feature = 823	correl = 0.0469441	descr = N_Gram_TCTCA
cnt = 310	feature = 897	correl = 0.0262162	descr = N_Gram_TTCCA
cnt = 311	feature = 249	correl = -0.0458809	descr = N_Gram_AGATG
cnt = 312	feature = 701	correl = -0.0257734	descr = N_Gram_GTCGG
cnt = 313	feature = 5	correl = -0.074695	descr = Position_Specific_Bin_Base_1_Base_G
cnt = 314	feature = 24	correl = 0.0704555	descr = Position_Specific_Bin_Base_8_Base_T
cnt = 315	feature = 636	correl = -0.0399384	descr = N_Gram_GGATG
cnt = 316	feature = 603	correl = -0.0299975	descr = N_Gram_GCGGG
cnt = 317	feature = 606	correl = -0.0825916	descr = N_Gram_GCGTC
cnt = 318	feature = 579	correl = 0.0345371	descr = N_Gram_GCATT
cnt = 319	feature = 738	correl = 0.057749	descr = N_Gram_TAAGG
cnt = 320	feature = 376	correl = -0.0550201	descr = N_Gram_CCAGG
cnt = 321	feature = 360	correl = 0.0303554	descr = N_Gram_CATGA
cnt = 322	feature = 242	correl = 0.0361642	descr = N_Gram_AGAAT
cnt = 323	feature = 853	correl = -0.0300865	descr = N_Gram_TGCTC
cnt = 324	feature = 925	correl = 0.0653805	descr = N_Gram_TTTAG
cnt = 325	feature = 304	correl = -0.038887	descr = N_Gram_ATGGG
cnt = 326	feature = 578	correl = 0.0450214	descr = N_Gram_GCATC
cnt = 327	feature = 54	correl = 0.0423629	descr = Position_Specific_Bin_Base_18_Base_A
cnt = 328	feature = 19	correl = 0.0853656	descr = Position_Specific_Bin_Base_7_Base_A
cnt = 329	feature = 370	correl = -0.0216426	descr = N_Gram_CCACA
cnt = 330	feature = 913	correl = 0.0300282	descr = N_Gram_TTGCG
cnt = 331	feature = 587	correl = -0.0867455	descr = N_Gram_GCCCG
cnt = 332	feature = 919	correl = 0.0377791	descr = N_Gram_TTGTA
cnt = 333	feature = 838	correl = 0.0299158	descr = N_Gram_TGAAT
cnt = 334	feature = 859	correl = -0.061096	descr = N_Gram_TGGCC
cnt = 335	feature = 319	correl = 0.0231255	descr = N_Gram_ATTTG
cnt = 336	feature = 36	correl = -0.0307966	descr = Position_Specific_Bin_Base_12_Base_T
cnt = 337	feature = 876	correl = 0.0571965	descr = N_Gram_TGTTC
cnt = 338	feature = 105	correl = -0.0226742	descr = Xue_Structure_Feature_A111
cnt = 339	feature = 394	correl = -0.0802951	descr = N_Gram_CCCTG
cnt = 340	feature = 450	correl = -0.0240313	descr = N_Gram_CGGAG
cnt = 341	feature = 414	correl = -0.0348124	descr = N_Gram_CCTCC
cnt = 342	feature = 57	correl = 0.174308	descr = Position_Specific_Bin_Base_19_Base_A
cnt = 343	feature = 798	correl = -0.0499878	descr = N_Gram_TCCCC
cnt = 344	feature = 658	correl = -0.046249	descr = N_Gram_GGGCA
cnt = 345	feature = 660	correl = -0.0761013	descr = N_Gram_GGGCG
cnt = 346	feature = 281	correl = 0.0393153	descr = N_Gram_ATATA
cnt = 347	feature = 793	correl = 0.0440392	descr = N_Gram_TCATC
cnt = 348	feature = 219	correl = -0.0399955	descr = N_Gram_ACCGG
cnt = 349	feature = 42	correl = 0.0758564	descr = Position_Specific_Bin_Base_14_Base_T
cnt = 350	feature = 278	correl = 0.0240922	descr = N_Gram_ATAGA
cnt = 351	feature = 927	correl = 0.0437377	descr = N_Gram_TTTCC
cnt = 352	feature = 515	correl = -0.0225347	descr = N_Gram_CTTGG
cnt = 353	feature = 872	correl = 0.0333081	descr = N_Gram_TGTCT
cnt = 354	feature = 894	correl = 0.0317185	descr = N_Gram_TTCAC
cnt = 355	feature = 889	correl = 0.0474258	descr = N_Gram_TTATC
cnt = 356	feature = 514	correl = 0.0244243	descr = N_Gram_CTTGC
cnt = 357	feature = 51	correl = -0.0438178	descr = Position_Specific_Bin_Base_17_Base_C
cnt = 358	feature = 537	correl = -0.0498026	descr = N_Gram_GACCA
cnt = 359	feature = 207	correl = 0.0436854	descr = N_Gram_ACATC
cnt = 360	feature = 709	correl = 0.044263	descr = N_Gram_GTGAA
cnt = 361	feature = 782	correl = 0.0432955	descr = N_Gram_TATTT
cnt = 362	feature = 674	correl = 0.0296051	descr = N_Gram_GGTCA
cnt = 363	feature = 649	correl = -0.0653284	descr = N_Gram_GGCGT
cnt = 364	feature = 59	correl = -0.119212	descr = Position_Specific_Bin_Base_19_Base_G
cnt = 365	feature = 9	correl = 0.119112	descr = Position_Specific_Bin_Base_2_Base_G
cnt = 366	feature = 28	correl = -0.0840068	descr = Position_Specific_Bin_Base_10_Base_C
cnt = 367	feature = 802	correl = -0.0354371	descr = N_Gram_TCCTG
cnt = 368	feature = 820	correl = 0.0600472	descr = N_Gram_TCTAG
cnt = 369	feature = 632	correl = 0.0457683	descr = N_Gram_GGACT
cnt = 370	feature = 678	correl = -0.0697012	descr = N_Gram_GGTGC
cnt = 371	feature = 62	correl = -0.300589	descr = Position_Specific_Bin_Base_20_Base_C
cnt = 372	feature = 444	correl = -0.0747096	descr = N_Gram_CGCGC
cnt = 373	feature = 496	correl = 0.0559306	descr = N_Gram_CTCTT
cnt = 374	feature = 555	correl = 0.0597419	descr = N_Gram_GAGTC
cnt = 375	feature = 453	correl = -0.094619	descr = N_Gram_CGGCC
cnt = 376	feature = 675	correl = -0.0716173	descr = N_Gram_GGTCC
cnt = 377	feature = 23	correl = -0.0937995	descr = Position_Specific_Bin_Base_8_Base_C
cnt = 378	feature = 21	correl = 0.063079	descr = Position_Specific_Bin_Base_7_Base_T
cnt = 379	feature = 46	correl = 0.0796893	descr = Position_Specific_Bin_Base_16_Base_A
cnt = 380	feature = 498	correl = 0.0281942	descr = N_Gram_CTGAT
cnt = 381	feature = 34	correl = 0.126878	descr = Position_Specific_Bin_Base_11_Base_T
cnt = 382	feature = 455	correl = -0.0447819	descr = N_Gram_CGGCT
cnt = 383	feature = 725	correl = -0.0424462	descr = N_Gram_GTTGG
cnt = 384	feature = 780	correl = 0.0635508	descr = N_Gram_TATTC
cnt = 385	feature = 931	correl = 0.0330098	descr = N_Gram_TTTGG
cnt = 386	feature = 827	correl = 0.0837865	descr = N_Gram_TCTGC
cnt = 387	feature = 41	correl = -0.153466	descr = Position_Specific_Bin_Base_14_Base_G
cnt = 388	feature = 305	correl = -0.0392433	descr = N_Gram_ATGGT
[truncated: 134,718 more chars]
