# Supplementary material for: Improving model predictions for RNA interference activities that use support vector machine regression by combining and filtering features
Source: BMC Bioinformatics. 2007 Jun 6;8:182. doi: 10.1186/1471-2105-8-182 (PMC1906837; doi:10.1186/1471-2105-8-182)
Supplement: Additional file 5 — tr_2431_cfsfilters. The features found to be useful by Correlation based Feature in training and testing the 2431 dataset by cross validation, at t-test values from 0 to 90. [file 1471-2105-8-182-S5.gz › tr_2431_file_50]

50
ave count = 24.3

CFS merit scores = 1.45362
CFS merit scores = 1.61763
CFS merit scores = 1.83712
CFS merit scores = 2.0523
CFS merit scores = 2.24737
CFS merit scores = 2.42187
CFS merit scores = 2.57859
CFS merit scores = 2.72267
CFS merit scores = 2.85625
CFS merit scores = 2.97942
CFS merit scores = 3.09364
CFS merit scores = 3.20174
CFS merit scores = 3.30188
CFS merit scores = 3.39679
CFS merit scores = 3.48108
CFS merit scores = 3.55029
CFS merit scores = 3.60765
CFS merit scores = 3.66271
CFS merit scores = 3.71744
CFS merit scores = 3.7639
CFS merit scores = 3.79682
CFS merit scores = 3.82079
CFS merit scores = 3.84235
CFS merit scores = 3.86175
CFS merit scores = 3.87189
CFS merit scores = 3.87828
CFS merit scores = 3.88144
CFS merit scores = 3.87871
CFS merit scores = 3.83779
CFS merit scores = 3.79991
CFS merit scores = 3.74971
CFS merit scores = 3.67211
cnt = 1	feature = 80	correl = 0.453617	descr = Gibbs_of_Target_Sequence__Pos_19_Step_1
cnt = 2	feature = 2	correl = -0.147904	descr = Position_Specific_Bin_Base_0_Base_G
cnt = 3	feature = 432	correl = -0.0628694	descr = N_Gram_CGAA
cnt = 4	feature = 706	correl = 0.0291887	descr = N_Gram_GTGA
cnt = 5	feature = 206	correl = 0.0463099	descr = N_Gram_ACATC
cnt = 6	feature = 16	correl = 0.0302313	descr = Position_Specific_Bin_Base_6_Base_A
cnt = 7	feature = 675	correl = 0.0377116	descr = N_Gram_GGTCA
cnt = 8	feature = 767	correl = 0.0581326	descr = N_Gram_TATAA
cnt = 9	feature = 768	correl = 0.0246684	descr = N_Gram_TATAG
cnt = 10	feature = 11	correl = 0.0728943	descr = Position_Specific_Bin_Base_4_Base_A
cnt = 11	feature = 316	correl = 0.0467671	descr = N_Gram_ATTGG
cnt = 12	feature = 525	correl = -0.0249477	descr = N_Gram_CTTTA
cnt = 13	feature = 29	correl = -0.0627604	descr = Position_Specific_Bin_Base_10_Base_G
cnt = 14	feature = 653	correl = -0.0481587	descr = N_Gram_GGCGT
cnt = 15	feature = 449	correl = -0.0686803	descr = N_Gram_CGCGG
cnt = 16	feature = 631	correl = -0.031662	descr = N_Gram_GGAA
cnt = 17	feature = 78	correl = 0.1174	descr = Gibbs_of_Target_Sequence__Pos_17_Step_1
cnt = 18	feature = 10	correl = -0.0843521	descr = Position_Specific_Bin_Base_3_Base_T
cnt = 19	feature = 759	correl = 0.0263143	descr = N_Gram_TAGG
cnt = 20	feature = 461	correl = -0.0874776	descr = N_Gram_CGGG
cnt = 21	feature = 105	correl = -0.0553405	descr = Xue_Structure_Feature_A101
cnt = 22	feature = 665	correl = -0.0859362	descr = N_Gram_GGGG
cnt = 23	feature = 58	correl = 0.367786	descr = Position_Specific_Bin_Base_20_Base_A
cnt = 24	feature = 76	correl = 0.0982351	descr = Gibbs_of_Target_Sequence__Pos_15_Step_1
cnt = 25	feature = 47	correl = -0.030179	descr = Position_Specific_Bin_Base_17_Base_C
cnt = 26	feature = 603	correl = -0.0817647	descr = N_Gram_GCGC
cnt = 27	feature = 56	correl = -0.1249	descr = Position_Specific_Bin_Base_19_Base_G
cnt = 28	feature = 664	correl = -0.0751546	descr = N_Gram_GGGCG
cnt = 29	feature = 81	correl = 0.424665	descr = Gibbs_of_Target_Sequence__Pos_20_Step_1
cnt = 30	feature = 765	correl = 0.119917	descr = N_Gram_TAT
cnt = 31	feature = 77	correl = 0.122177	descr = Gibbs_of_Target_Sequence__Pos_16_Step_1
cnt = 32	feature = 82	correl = 0.235364	descr = PF_RNAi_Fold_Energy
num rows = 2187
num_elements = 72171
.*
optimization finished, #iter = 1239
nu = 0.491278
obj = -105.286335, rho = -0.519654
nSV = 1112, nBSV = 1048
num rows = 244
num_elements = 8052
*
optimization finished, #iter = 134
nu = 0.511206
obj = -13.401655, rho = -0.651791
nSV = 135, nBSV = 111
.*
optimization finished, #iter = 1239
nu = 0.491278
obj = -105.286335, rho = -0.519654
nSV = 1112, nBSV = 1048
CFS merit scores = 1.45497
CFS merit scores = 1.61614
CFS merit scores = 1.84075
CFS merit scores = 2.05191
CFS merit scores = 2.24001
CFS merit scores = 2.41744
CFS merit scores = 2.5768
CFS merit scores = 2.72521
CFS merit scores = 2.86601
CFS merit scores = 2.98878
CFS merit scores = 3.10565
CFS merit scores = 3.21469
CFS merit scores = 3.31259
CFS merit scores = 3.40251
CFS merit scores = 3.48279
CFS merit scores = 3.56053
CFS merit scores = 3.62215
CFS merit scores = 3.67374
CFS merit scores = 3.71208
CFS merit scores = 3.74398
CFS merit scores = 3.77367
CFS merit scores = 3.78511
CFS merit scores = 3.79726
CFS merit scores = 3.7998
CFS merit scores = 3.7793
CFS merit scores = 3.75184
CFS merit scores = 3.72005
CFS merit scores = 3.68529
cnt = 1	feature = 81	correl = 0.454969	descr = Gibbs_of_Target_Sequence__Pos_19_Step_1
cnt = 2	feature = 2	correl = -0.147063	descr = Position_Specific_Bin_Base_0_Base_G
cnt = 3	feature = 525	correl = 0.0369199	descr = N_Gram_GACA
cnt = 4	feature = 29	correl = -0.0531629	descr = Position_Specific_Bin_Base_10_Base_G
cnt = 5	feature = 768	correl = 0.0247007	descr = N_Gram_TATGC
cnt = 6	feature = 47	correl = 0.0378871	descr = Position_Specific_Bin_Base_17_Base_A
cnt = 7	feature = 767	correl = 0.0683243	descr = N_Gram_TATGA
cnt = 8	feature = 759	correl = 0.0693756	descr = N_Gram_TATAA
cnt = 9	feature = 432	correl = -0.0323233	descr = N_Gram_CGCAA
cnt = 10	feature = 461	correl = 0.0293775	descr = N_Gram_CGTCT
cnt = 11	feature = 765	correl = 0.0540482	descr = N_Gram_TATCG
cnt = 12	feature = 316	correl = 0.0452548	descr = N_Gram_ATTGT
cnt = 13	feature = 653	correl = -0.0684294	descr = N_Gram_GGGAA
cnt = 14	feature = 665	correl = -0.0834309	descr = N_Gram_GGGTG
cnt = 15	feature = 206	correl = 0.0470174	descr = N_Gram_ACAGT
cnt = 16	feature = 11	correl = 0.0675327	descr = Position_Specific_Bin_Base_3_Base_G
cnt = 17	feature = 802	correl = -0.05458	descr = N_Gram_TCGG
cnt = 18	feature = 105	correl = -0.0577757	descr = Xue_Structure_Feature_A100
cnt = 19	feature = 603	correl = -0.0675003	descr = N_Gram_GCGTC
cnt = 20	feature = 675	correl = -0.03054	descr = N_Gram_GGTT
cnt = 21	feature = 76	correl = 0.157174	descr = Gibbs_of_Target_Sequence__Pos_14_Step_1
cnt = 22	feature = 58	correl = 0.366173	descr = Position_Specific_Bin_Base_20_Base_A
cnt = 23	feature = 78	correl = 0.11928	descr = Gibbs_of_Target_Sequence__Pos_16_Step_1
cnt = 24	feature = 56	correl = -0.124906	descr = Position_Specific_Bin_Base_19_Base_G
cnt = 25	feature = 80	correl = 0.197882	descr = Gibbs_of_Target_Sequence__Pos_18_Step_1
cnt = 26	feature = 664	correl = -0.0544589	descr = N_Gram_GGGT
cnt = 27	feature = 77	correl = 0.0973518	descr = Gibbs_of_Target_Sequence__Pos_15_Step_1
cnt = 28	feature = 82	correl = 0.431022	descr = Gibbs_of_Target_Sequence__Pos_20_Step_1
num rows = 2188
num_elements = 63452
.*
optimization finished, #iter = 1112
nu = 0.494104
obj = -110.499907, rho = -0.463717
nSV = 1104, nBSV = 1055
num rows = 243
num_elements = 7047
*
optimization finished, #iter = 111
nu = 0.496136
obj = -13.798305, rho = -0.583046
nSV = 132, nBSV = 112
.*
optimization finished, #iter = 1112
nu = 0.494104
obj = -110.499907, rho = -0.463717
nSV = 1104, nBSV = 1055
CFS merit scores = 1.44852
CFS merit scores = 1.62016
CFS merit scores = 1.84415
CFS merit scores = 2.05583
CFS merit scores = 2.248
CFS merit scores = 2.42673
CFS merit scores = 2.58554
CFS merit scores = 2.73173
CFS merit scores = 2.86669
CFS merit scores = 2.99113
CFS merit scores = 3.10595
CFS merit scores = 3.21226
CFS merit scores = 3.31254
CFS merit scores = 3.39622
CFS merit scores = 3.46375
CFS merit scores = 3.52283
CFS merit scores = 3.57962
CFS merit scores = 3.6338
CFS merit scores = 3.68511
CFS merit scores = 3.72529
CFS merit scores = 3.74509
CFS merit scores = 3.76496
CFS merit scores = 3.76257
CFS merit scores = 3.75597
CFS merit scores = 3.74199
CFS merit scores = 3.73026
CFS merit scores = 3.72272
CFS merit scores = 3.70092
CFS merit scores = 3.65034
cnt = 1	feature = 81	correl = 0.448525	descr = Gibbs_of_Target_Sequence__Pos_19_Step_1
cnt = 2	feature = 2	correl = -0.135476	descr = Position_Specific_Bin_Base_0_Base_G
cnt = 3	feature = 802	correl = 0.0259982	descr = N_Gram_TCTGT
cnt = 4	feature = 768	correl = -0.0315201	descr = N_Gram_TCCCA
cnt = 5	feature = 525	correl = 0.0680599	descr = N_Gram_GACTA
cnt = 6	feature = 664	correl = -0.0589472	descr = N_Gram_GGTTA
cnt = 7	feature = 675	correl = -0.0213989	descr = N_Gram_GTCAC
cnt = 8	feature = 603	correl = -0.0626447	descr = N_Gram_GCTTT
cnt = 9	feature = 278	correl = 0.0279739	descr = N_Gram_ATATA
cnt = 10	feature = 10	correl = -0.082375	descr = Position_Specific_Bin_Base_3_Base_T
cnt = 11	feature = 665	correl = -0.0709925	descr = N_Gram_GGTTG
cnt = 12	feature = 432	correl = -0.0667833	descr = N_Gram_CGCGG
cnt = 13	feature = 461	correl = 0.0648309	descr = N_Gram_CTAAG
cnt = 14	feature = 47	correl = -0.0668364	descr = Position_Specific_Bin_Base_16_Base_G
cnt = 15	feature = 16	correl = -0.046843	descr = Position_Specific_Bin_Base_6_Base_C
cnt = 16	feature = 749	correl = 0.0461481	descr = N_Gram_TATCG
cnt = 17	feature = 11	correl = 0.0768797	descr = Position_Specific_Bin_Base_4_Base_A
cnt = 18	feature = 76	correl = 0.144465	descr = Gibbs_of_Target_Sequence__Pos_14_Step_1
cnt = 19	feature = 765	correl = 0.0284397	descr = N_Gram_TCCA
cnt = 20	feature = 29	correl = 0.0592604	descr = Position_Specific_Bin_Base_10_Base_T
cnt = 21	feature = 105	correl = -0.0709674	descr = Xue_Structure_Feature_A100
cnt = 22	feature = 58	correl = 0.0629845	descr = Position_Specific_Bin_Base_19_Base_T
cnt = 23	feature = 78	correl = 0.124245	descr = Gibbs_of_Target_Sequence__Pos_16_Step_1
cnt = 24	feature = 56	correl = -0.121187	descr = Position_Specific_Bin_Base_19_Base_C
cnt = 25	feature = 653	correl = -0.0389671	descr = N_Gram_GGT
cnt = 26	feature = 82	correl = 0.421589	descr = Gibbs_of_Target_Sequence__Pos_20_Step_1
cnt = 27	feature = 767	correl = -0.0361798	descr = N_Gram_TCCC
cnt = 28	feature = 77	correl = 0.0992392	descr = Gibbs_of_Target_Sequence__Pos_15_Step_1
cnt = 29	feature = 80	correl = 0.1985	descr = Gibbs_of_Target_Sequence__Pos_18_Step_1
num rows = 2188
num_elements = 65640
.*
optimization finished, #iter = 1130
nu = 0.498048
obj = -109.805225, rho = -0.523060
nSV = 1112, nBSV = 1069
num rows = 243
num_elements = 7290
*
optimization finished, #iter = 128
nu = 0.505574
obj = -12.130567, rho = -0.608685
nSV = 134, nBSV = 111
.*
optimization finished, #iter = 1130
nu = 0.498048
obj = -109.805225, rho = -0.523060
nSV = 1112, nBSV = 1069
CFS merit scores = 1.149
CFS merit scores = 1.50275
CFS merit scores = 1.77945
CFS merit scores = 2.02338
CFS merit scores = 2.22956
CFS merit scores = 2.41359
CFS merit scores = 2.58146
CFS merit scores = 2.72527
cnt = 1	feature = 2	correl = -0.149004	descr = Position_Specific_Bin_Base_0_Base_G
cnt = 2	feature = 81	correl = 0.130389	descr = Gibbs_of_Target_Sequence__Pos_13_Step_1
cnt = 3	feature = 767	correl = 0.0536372	descr = N_Gram_TAGCA
cnt = 4	feature = 525	correl = 0.0367983	descr = N_Gram_CTGT
cnt = 5	feature = 17	correl = -0.0698688	descr = Position_Specific_Bin_Base_5_Base_C
cnt = 6	feature = 11	correl = 0.0690295	descr = Position_Specific_Bin_Base_3_Base_G
cnt = 7	feature = 56	correl = 0.0434344	descr = Position_Specific_Bin_Base_18_Base_A
cnt = 8	feature = 229	correl = -0.0393504	descr = N_Gram_ACGAA
num rows = 2188
num_elements = 19692
*
optimization finished, #iter = 766
nu = 0.577205
obj = -147.698153, rho = -0.638743
nSV = 1269, nBSV = 1255
num rows = 243
num_elements = 2187
*
optimization finished, #iter = 79
nu = 0.593545
obj = -17.800228, rho = -0.649998
nSV = 146, nBSV = 140
*
optimization finished, #iter = 766
nu = 0.577205
obj = -147.698153, rho = -0.638743
nSV = 1269, nBSV = 1255
CFS merit scores = 1.17801
CFS merit scores = 1.51936
CFS merit scores = 1.78934
CFS merit scores = 2.02693
CFS merit scores = 2.23765
CFS merit scores = 2.41959
CFS merit scores = 2.58592
CFS merit scores = 2.73941
CFS merit scores = 2.86958
CFS merit scores = 2.98503
CFS merit scores = 3.08729
CFS merit scores = 3.17747
CFS merit scores = 3.25571
CFS merit scores = 3.32746
CFS merit scores = 3.39216
CFS merit scores = 3.45663
CFS merit scores = 3.51156
CFS merit scores = 3.56499
CFS merit scores = 3.59984
CFS merit scores = 3.62759
CFS merit scores = 3.65252
CFS merit scores = 3.67478
CFS merit scores = 3.68744
CFS merit scores = 3.67509
CFS merit scores = 3.66248
CFS merit scores = 3.62971
cnt = 1	feature = 58	correl = 0.178008	descr = Position_Specific_Bin_Base_19_Base_A
cnt = 2	feature = 2	correl = -0.131046	descr = Position_Specific_Bin_Base_0_Base_G
cnt = 3	feature = 10	correl = -0.0988791	descr = Position_Specific_Bin_Base_3_Base_T
cnt = 4	feature = 653	correl = -0.0267822	descr = N_Gram_GGCTT
cnt = 5	feature = 665	correl = -0.0477275	descr = N_Gram_GGGGT
cnt = 6	feature = 768	correl = 0.0452054	descr = N_Gram_TAGTG
cnt = 7	feature = 229	correl = -0.0375609	descr = N_Gram_ACGAC
cnt = 8	feature = 432	correl = -0.0328284	descr = N_Gram_CGAAT
cnt = 9	feature = 15	correl = 0.0232815	descr = Position_Specific_Bin_Base_6_Base_A
cnt = 10	feature = 81	correl = 0.108369	descr = Gibbs_of_Target_Sequence__Pos_16_Step_1
cnt = 11	feature = 759	correl = 0.0573345	descr = N_Gram_TAGAC
cnt = 12	feature = 105	correl = -0.0264646	descr = Fold_of_RNAi_Sequence_Pos_19
cnt = 13	feature = 525	correl = 0.0481221	descr = N_Gram_CTTGT
cnt = 14	feature = 29	correl = 0.051879	descr = Position_Specific_Bin_Base_10_Base_T
cnt = 15	feature = 11	correl = 0.0828221	descr = Position_Specific_Bin_Base_4_Base_A
cnt = 16	feature = 765	correl = 0.0279371	descr = N_Gram_TAGGC
cnt = 17	feature = 56	correl = -0.0409098	descr = Position_Specific_Bin_Base_18_Base_G
cnt = 18	feature = 77	correl = 0.0449207	descr = Gibbs_of_Target_Sequence__Pos_11_Step_1
cnt = 19	feature = 6	correl = 0.0358121	descr = Position_Specific_Bin_Base_2_Base_C
cnt = 20	feature = 603	correl = -0.0719225	descr = N_Gram_GCGC
cnt = 21	feature = 461	correl = -0.0340151	descr = N_Gram_CGGCT
cnt = 22	feature = 16	correl = -0.0363219	descr = Position_Specific_Bin_Base_6_Base_C
cnt = 23	feature = 47	correl = 0.0692978	descr = Position_Specific_Bin_Base_16_Base_A
cnt = 24	feature = 82	correl = 0.0908647	descr = Gibbs_of_Target_Sequence__Pos_17_Step_1
cnt = 25	feature = 76	correl = 0.123093	descr = Gibbs_of_Target_Sequence__Pos_10_Step_1
cnt = 26	feature = 80	correl = 0.0943335	descr = Gibbs_of_Target_Sequence__Pos_15_Step_1
num rows = 2188
num_elements = 59076
.*
optimization finished, #iter = 1148
nu = 0.504558
obj = -111.375458, rho = -0.550076
nSV = 1133, nBSV = 1078
num rows = 243
num_elements = 6561
*
optimization finished, #iter = 102
nu = 0.428158
obj = -10.270995, rho = -0.588786
nSV = 112, nBSV = 93
.*
optimization finished, #iter = 1148
nu = 0.504558
obj = -111.375458, rho = -0.550076
nSV = 1133, nBSV = 1078
CFS merit scores = 1.43086
CFS merit scores = 1.60301
CFS merit scores = 1.84094
CFS merit scores = 2.05433
CFS merit scores = 2.25256
CFS merit scores = 2.4317
CFS merit scores = 2.59202
CFS merit scores = 2.73603
CFS merit scores = 2.8702
CFS merit scores = 2.98833
CFS merit scores = 3.09827
CFS merit scores = 3.19811
CFS merit scores = 3.28644
CFS merit scores = 3.36707
CFS merit scores = 3.44527
CFS merit scores = 3.50609
CFS merit scores = 3.56381
CFS merit scores = 3.61741
CFS merit scores = 3.66706
CFS merit scores = 3.70141
CFS merit scores = 3.7336
CFS merit scores = 3.75724
CFS merit scores = 3.7751
CFS merit scores = 3.77569
CFS merit scores = 3.77593
CFS merit scores = 3.76713
CFS merit scores = 3.72586
CFS merit scores = 3.64691
CFS merit scores = 3.54203
cnt = 1	feature = 80	correl = 0.430862	descr = Gibbs_of_Target_Sequence__Pos_20_Step_1
cnt = 2	feature = 56	correl = -0.111241	descr = Position_Specific_Bin_Base_19_Base_G
cnt = 3	feature = 10	correl = -0.0940207	descr = Position_Specific_Bin_Base_3_Base_T
cnt = 4	feature = 461	correl = 0.0232146	descr = N_Gram_CGTCA
cnt = 5	feature = 767	correl = 0.0500814	descr = N_Gram_TATCA
cnt = 6	feature = 653	correl = -0.0925878	descr = N_Gram_GGGCC
cnt = 7	feature = 802	correl = 0.0368401	descr = N_Gram_TCGCT
cnt = 8	feature = 229	correl = -0.0430603	descr = N_Gram_ACTGC
cnt = 9	feature = 765	correl = 0.0295984	descr = N_Gram_TATAT
cnt = 10	feature = 29	correl = 0.0526608	descr = Position_Specific_Bin_Base_10_Base_T
cnt = 11	feature = 768	correl = 0.0494733	descr = N_Gram_TATCG
cnt = 12	feature = 759	correl = 0.0318364	descr = N_Gram_TAGT
cnt = 13	feature = 664	correl = 0.0612734	descr = N_Gram_GGTAA
cnt = 14	feature = 2	correl = 0.113364	descr = Position_Specific_Bin_Base_1_Base_A
cnt = 15	feature = 47	correl = -0.0318497	descr = Position_Specific_Bin_Base_17_Base_C
cnt = 16	feature = 16	correl = -0.0739791	descr = Position_Specific_Bin_Base_5_Base_C
cnt = 17	feature = 278	correl = -0.0338617	descr = N_Gram_ATCCC
cnt = 18	feature = 11	correl = 0.071972	descr = Position_Specific_Bin_Base_4_Base_A
cnt = 19	feature = 525	correl = 0.0591745	descr = N_Gram_GAAT
cnt = 20	feature = 6	correl = 0.0261779	descr = Position_Specific_Bin_Base_2_Base_C
cnt = 21	feature = 603	correl = -0.0778013	descr = N_Gram_GCGT
cnt = 22	feature = 4	correl = -0.101252	descr = Position_Specific_Bin_Base_1_Base_G
cnt = 23	feature = 82	correl = 0.153355	descr = PF_RNAi_Fold_5'Free_Count
cnt = 24	feature = 432	correl = -0.0562981	descr = N_Gram_CGC
cnt = 25	feature = 58	correl = 0.374637	descr = Position_Specific_Bin_Base_20_Base_A
cnt = 26	feature = 77	correl = 0.0985553	descr = Gibbs_of_Target_Sequence__Pos_17_Step_1
cnt = 27	feature = 76	correl = 0.112769	descr = Gibbs_of_Target_Sequence__Pos_16_Step_1
cnt = 28	feature = 105	correl = 0.0738896	descr = Xue_Structure_Feature_A000
cnt = 29	feature = 81	correl = 0.227962	descr = PF_RNAi_Fold_Energy
num rows = 2188
num_elements = 65640
.*
optimization finished, #iter = 1077
nu = 0.481417
obj = -107.793500, rho = -0.606885
nSV = 1093, nBSV = 1027
num rows = 243
num_elements = 7290
*
optimization finished, #iter = 117
nu = 0.516598
obj = -13.695660, rho = -0.583917
nSV = 141, nBSV = 115
.*
optimization finished, #iter = 1077
nu = 0.481417
obj = -107.793500, rho = -0.606885
nSV = 1093, nBSV = 1027
CFS merit scores = 1.45094
CFS merit scores = 1.61677
CFS merit scores = 1.84132
CFS merit scores = 2.06011
CFS merit scores = 2.26051
CFS merit scores = 2.42988
CFS merit scores = 2.58492
CFS merit scores = 2.72735
CFS merit scores = 2.85799
CFS merit scores = 2.96735
CFS merit scores = 3.06235
CFS merit scores = 3.14979
CFS merit scores = 3.23245
CFS merit scores = 3.30814
CFS merit scores = 3.36947
CFS merit scores = 3.4282
CFS merit scores = 3.48474
CFS merit scores = 3.53859
CFS merit scores = 3.59286
CFS merit scores = 3.63038
CFS merit scores = 3.6694
CFS merit scores = 3.6898
CFS merit scores = 3.66363
CFS merit scores = 3.63005
CFS merit scores = 3.56655
CFS merit scores = 3.47305
CFS merit scores = 3.33213
cnt = 1	feature = 76	correl = 0.450938	descr = Gibbs_of_Target_Sequence__Pos_19_Step_1
cnt = 2	feature = 2	correl = -0.137997	descr = Position_Specific_Bin_Base_0_Base_G
cnt = 3	feature = 16	correl = 0.0870943	descr = Position_Specific_Bin_Base_7_Base_A
cnt = 4	feature = 759	correl = 0.0215083	descr = N_Gram_TCCA
cnt = 5	feature = 10	correl = -0.0925996	descr = Position_Specific_Bin_Base_3_Base_T
cnt = 6	feature = 768	correl = 0.0681631	descr = N_Gram_TCCTA
cnt = 7	feature = 765	correl = -0.0240237	descr = N_Gram_TCCCG
cnt = 8	feature = 525	correl = -0.0292709	descr = N_Gram_GAGGT
cnt = 9	feature = 664	correl = -0.0483411	descr = N_Gram_GTCCG
cnt = 10	feature = 659	correl = 0.0287936	descr = N_Gram_GTCAA
cnt = 11	feature = 47	correl = 0.0369171	descr = Position_Specific_Bin_Base_18_Base_A
cnt = 12	feature = 229	correl = -0.0360249	descr = N_Gram_ACTGC
cnt = 13	feature = 432	correl = -0.0709036	descr = N_Gram_CGGCC
cnt = 14	feature = 653	correl = 0.0437153	descr = N_Gram_GTAAA
cnt = 15	feature = 675	correl = -0.0387612	descr = N_Gram_GTGC
cnt = 16	feature = 11	correl = 0.0856056	descr = Position_Specific_Bin_Base_4_Base_A
cnt = 17	feature = 29	correl = -0.0485509	descr = Position_Specific_Bin_Base_11_Base_G
cnt = 18	feature = 461	correl = 0.0380315	descr = N_Gram_CTAGA
cnt = 19	feature = 665	correl = -0.0514814	descr = N_Gram_GTCCT
cnt = 20	feature = 56	correl = -0.178563	descr = Position_Specific_Bin_Base_20_Base_G
cnt = 21	feature = 82	correl = -0.178464	descr = Fold_of_RNAi_Sequence_Pos_1
cnt = 22	feature = 80	correl = 0.0336633	descr = PF_RNAi_Fold_3'Free_Count
cnt = 23	feature = 105	correl = -0.100756	descr = Xue_Structure_Feature_C110
cnt = 24	feature = 81	correl = -0.175953	descr = Fold_of_RNAi_Sequence_Pos_0
cnt = 25	feature = 77	correl = 0.432143	descr = Gibbs_of_Target_Sequence__Pos_20_Step_1
cnt = 26	feature = 78	correl = 0.214226	descr = PF_RNAi_Fold_Energy
cnt = 27	feature = 58	correl = 0.271228	descr = Gibbs_of_Target_Sequence_
num rows = 2188
num_elements = 61264
.*
optimization finished, #iter = 1107
nu = 0.494142
obj = -108.705000, rho = -0.538051
nSV = 1112, nBSV = 1054
num rows = 243
num_elements = 6804
*
optimization finished, #iter = 106
nu = 0.473767
obj = -13.387852, rho = -0.543055
nSV = 127, nBSV = 104
.*
optimization finished, #iter = 1107
nu = 0.494142
obj = -108.705000, rho = -0.538051
nSV = 1112, nBSV = 1054
CFS merit scores = 1.20154
CFS merit scores = 1.51547
CFS merit scores = 1.79088
CFS merit scores = 2.03171
CFS merit scores = 2.24316
CFS merit scores = 2.42977
CFS merit scores = 2.59798
CFS merit scores = 2.75271
CFS merit scores = 2.89185
CFS merit scores = 3.01901
CFS merit scores = 3.12901
CFS merit scores = 3.22753
CFS merit scores = 3.31743
CFS merit scores = 3.40377
CFS merit scores = 3.48455
CFS merit scores = 3.55639
CFS merit scores = 3.62277
CFS merit scores = 3.67868
CFS merit scores = 3.73106
CFS merit scores = 3.77444
CFS merit scores = 3.81108
CFS merit scores = 3.84723
CFS merit scores = 3.87527
CFS merit scores = 3.89459
CFS merit scores = 3.90461
CFS merit scores = 3.91058
CFS merit scores = 3.88277
CFS merit scores = 3.85044
CFS merit scores = 3.81196
cnt = 1	feature = 82	correl = 0.201542	descr = Gibbs_of_Target_Sequence__Pos_18_Step_1
cnt = 2	feature = 77	correl = 0.13154	descr = Gibbs_of_Target_Sequence__Pos_13_Step_1
cnt = 3	feature = 2	correl = -0.134318	descr = Position_Specific_Bin_Base_0_Base_G
cnt = 4	feature = 765	correl = 0.0298168	descr = N_Gram_TAGTC
cnt = 5	feature = 749	correl = -0.0288557	descr = N_Gram_TACG
cnt = 6	feature = 687	correl = -0.0251885	descr = N_Gram_GTAAT
cnt = 7	feature = 802	correl = -0.0354371	descr = N_Gram_TCCTG
cnt = 8	feature = 461	correl = -0.0276819	descr = N_Gram_CGGTT
cnt = 9	feature = 759	correl = 0.067802	descr = N_Gram_TAGC
cnt = 10	feature = 432	correl = -0.0414496	descr = N_Gram_CGACG
cnt = 11	feature = 105	correl = -0.0226742	descr = Xue_Structure_Feature_A111
cnt = 12	feature = 11	correl = 0.0705931	descr = Position_Specific_Bin_Base_3_Base_G
cnt = 13	feature = 316	correl = 0.0315011	descr = N_Gram_ATTGT
cnt = 14	feature = 47	correl = -0.0464534	descr = Position_Specific_Bin_Base_16_Base_C
cnt = 15	feature = 603	correl = -0.0299975	descr = N_Gram_GCGGG
cnt = 16	feature = 664	correl = -0.0781102	descr = N_Gram_GGGGC
cnt = 17	feature = 278	correl = 0.0240922	descr = N_Gram_ATAGA
cnt = 18	feature = 672	correl = 0.0395921	descr = N_Gram_GGTAA
cnt = 19	feature = 665	correl = -0.0569768	descr = N_Gram_GGGGT
cnt = 20	feature = 76	correl = 0.0481381	descr = Gibbs_of_Target_Sequence__Pos_11_Step_1
cnt = 21	feature = 29	correl = -0.0520621	descr = Position_Specific_Bin_Base_10_Base_G
cnt = 22	feature = 675	correl = -0.0716173	descr = N_Gram_GGTCC
cnt = 23	feature = 525	correl = -0.0305174	descr = N_Gram_GAAG
cnt = 24	feature = 768	correl = 0.0705929	descr = N_Gram_TATA
cnt = 25	feature = 80	correl = 0.139503	descr = Gibbs_of_Target_Sequence__Pos_16_Step_1
cnt = 26	feature = 58	correl = -0.127886	descr = Position_Specific_Bin_Base_19_Base_C
cnt = 27	feature = 767	correl = 0.124041	descr = N_Gram_TAT
cnt = 28	feature = 81	correl = 0.110592	descr = Gibbs_of_Target_Sequence__Pos_17_Step_1
cnt = 29	feature = 653	correl = -0.138931	descr = N_Gram_GGG
num rows = 2188
num_elements = 65640
.*
optimization finished, #iter = 1052
nu = 0.505120
obj = -115.312785, rho = -0.500904
nSV = 1132, nBSV = 1083
num rows = 243
num_elements = 7290
*
optimization finished, #iter = 94
nu = 0.449174
obj = -12.190966, rho = -0.570885
nSV = 120, nBSV = 98
.*
optimization finished, #iter = 1052
nu = 0.505120
obj = -115.312785, rho = -0.500904
nSV = 1132, nBSV = 1083
CFS merit scores = 1.15546
CFS merit scores = 1.49203
CFS merit scores = 1.77192
CFS merit scores = 2.01474
CFS merit scores = 2.22781
CFS merit scores = 2.4142
CFS merit scores = 2.58331
CFS merit scores = 2.74026
CFS merit scores = 2.87933
CFS merit scores = 3.00755
CFS merit scores = 3.12464
CFS merit scores = 3.22968
CFS merit scores = 3.32642
CFS merit scores = 3.4161
CFS merit scores = 3.49728
CFS merit scores = 3.57228
CFS merit scores = 3.64229
CFS merit scores = 3.70151
CFS merit scores = 3.7534
CFS merit scores = 3.80247
CFS merit scores = 3.84798
CFS merit scores = 3.88455
CFS merit scores = 3.90911
CFS merit scores = 3.92361
CFS merit scores = 3.9404
CFS merit scores = 3.95167
CFS merit scores = 3.96069
CFS merit scores = 3.96355
CFS merit scores = 3.95455
CFS merit scores = 3.94641
CFS merit scores = 3.92623
CFS merit scores = 3.90335
CFS merit scores = 3.86699
cnt = 1	feature = 82	correl = 0.155462	descr = Gibbs_of_Target_Sequence__Pos_14_Step_1
cnt = 2	feature = 2	correl = -0.146576	descr = Position_Specific_Bin_Base_0_Base_G
cnt = 3	feature = 672	correl = -0.0457738	descr = N_Gram_GGTTA
cnt = 4	feature = 631	correl = -0.0642513	descr = N_Gram_GGCAA
cnt = 5	feature = 432	correl = -0.029736	descr = N_Gram_CGAGT
cnt = 6	feature = 759	correl = 0.0522734	descr = N_Gram_TATCG
cnt = 7	feature = 228	correl = -0.0322178	descr = N_Gram_ACGTT
cnt = 8	feature = 56	correl = 0.0371989	descr = Position_Specific_Bin_Base_18_Base_A
cnt = 9	feature = 11	correl = 0.0660375	descr = Position_Specific_Bin_Base_3_Base_G
cnt = 10	feature = 765	correl = 0.0230802	descr = N_Gram_TATTG
cnt = 11	feature = 665	correl = 0.0242077	descr = N_Gram_GGTCA
cnt = 12	feature = 802	correl = 0.0984104	descr = N_Gram_TCGTG
cnt = 13	feature = 653	correl = -0.0805885	descr = N_Gram_GGGCG
cnt = 14	feature = 525	correl = 0.0399057	descr = N_Gram_GAATT
cnt = 15	feature = 33	correl = 0.056225	descr = Position_Specific_Bin_Base_10_Base_T
cnt = 16	feature = 358	correl = 0.0421472	descr = N_Gram_CATC
cnt = 17	feature = 206	correl = 0.0348917	descr = N_Gram_ACAGC
cnt = 18	feature = 229	correl = 0.0389079	descr = N_Gram_ACT
cnt = 19	feature = 29	correl = 0.0436148	descr = Position_Specific_Bin_Base_9_Base_T
cnt = 20	feature = 6	correl = -0.0487253	descr = Position_Specific_Bin_Base_2_Base_A
cnt = 21	feature = 80	correl = 0.0262231	descr = Gibbs_of_Target_Sequence__Pos_12_Step_1
cnt = 22	feature = 105	correl = -0.0810077	descr = Fold_of_RNAi_Sequence_Pos_14
cnt = 23	feature = 603	correl = -0.0843941	descr = N_Gram_GCGT
cnt = 24	feature = 47	correl = -0.0324619	descr = Position_Specific_Bin_Base_15_Base_G
cnt = 25	feature = 643	correl = -0.0596644	descr = N_Gram_GGCT
cnt = 26	feature = 10	correl = 0.0232199	descr = Position_Specific_Bin_Base_3_Base_A
cnt = 27	feature = 58	correl = -0.0554315	descr = Position_Specific_Bin_Base_18_Base_G
cnt = 28	feature = 768	correl = 0.0284493	descr = N_Gram_TCA
cnt = 29	feature = 664	correl = -0.0230042	descr = N_Gram_GGTC
cnt = 30	feature = 76	correl = 0.0851445	descr = Gibbs_of_Target_Sequence__Pos_8_Step_1
cnt = 31	feature = 81	correl = 0.136849	descr = Gibbs_of_Target_Sequence__Pos_13_Step_1
cnt = 32	feature = 767	correl = 0.0498243	descr = N_Gram_TC
cnt = 33	feature = 77	correl = 0.105195	descr = Gibbs_of_Target_Sequence__Pos_9_Step_1
num rows = 2188
num_elements = 74392
.*
optimization finished, #iter = 1230
nu = 0.502437
obj = -109.938756, rho = -0.554892
nSV = 1143, nBSV = 1067
num rows = 243
num_elements = 8262
*
optimization finished, #iter = 127
nu = 0.480931
obj = -12.404775, rho = -0.636549
nSV = 129, nBSV = 104
.*
optimization finished, #iter = 1230
nu = 0.502437
obj = -109.938756, rho = -0.554892
nSV = 1143, nBSV = 1067
CFS merit scores = 1.14814
CFS merit scores = 1.49696
CFS merit scores = 1.7727
CFS merit scores = 2.01244
CFS merit scores = 2.21883
CFS merit scores = 2.40494
CFS merit scores = 2.57247
CFS merit scores = 2.72999
CFS merit scores = 2.86803
CFS merit scores = 2.99388
CFS merit scores = 3.10843
CFS merit scores = 3.21261
CFS merit scores = 3.30267
CFS merit scores = 3.39024
CFS merit scores = 3.46816
CFS merit scores = 3.54359
CFS merit scores = 3.61229
CFS merit scores = 3.66491
CFS merit scores = 3.70624
CFS merit scores = 3.74338
CFS merit scores = 3.77861
CFS merit scores = 3.80802
CFS merit scores = 3.82654
CFS merit scores = 3.83724
CFS merit scores = 3.85038
CFS merit scores = 3.85813
CFS merit scores = 3.86523
CFS merit scores = 3.8574
CFS merit scores = 3.84616
CFS merit scores = 3.82592
CFS merit scores = 3.80427
CFS merit scores = 3.76599
CFS merit scores = 3.71038
cnt = 1	feature = 81	correl = 0.148135	descr = Gibbs_of_Target_Sequence__Pos_14_Step_1
cnt = 2	feature = 2	correl = -0.140676	descr = Position_Specific_Bin_Base_0_Base_G
cnt = 3	feature = 251	correl = -0.0434305	descr = N_Gram_ACTGC
cnt = 4	feature = 308	correl = 0.0361481	descr = N_Gram_ATCTG
cnt = 5	feature = 653	correl = -0.065599	descr = N_Gram_GGCGT
cnt = 6	feature = 29	correl = 0.0742035	descr = Position_Specific_Bin_Base_10_Base_A
cnt = 7	feature = 6	correl = -0.0393786	descr = Position_Specific_Bin_Base_2_Base_A
cnt = 8	feature = 675	correl = 0.031977	descr = N_Gram_GGTAC
cnt = 9	feature = 316	correl = -0.0223839	descr = N_Gram_ATGTA
cnt = 10	feature = 665	correl = -0.0276034	descr = N_Gram_GGGCT
cnt = 11	feature = 11	correl = -0.0806065	descr = Position_Specific_Bin_Base_3_Base_T
cnt = 12	feature = 16	correl = 0.0456473	descr = Position_Specific_Bin_Base_5_Base_T
cnt = 13	feature = 765	correl = 0.0246843	descr = N_Gram_TAGT
cnt = 14	feature = 525	correl = 0.0496022	descr = N_Gram_CTTGT
cnt = 15	feature = 229	correl = -0.0254052	descr = N_Gram_ACCCT
cnt = 16	feature = 759	correl = 0.0629538	descr = N_Gram_TAGC
cnt = 17	feature = 461	correl = -0.0420924	descr = N_Gram_CGGCT
cnt = 18	feature = 56	correl = 0.0544302	descr = Position_Specific_Bin_Base_18_Base_A
cnt = 19	feature = 768	correl = 0.0735508	descr = N_Gram_TATA
cnt = 20	feature = 687	correl = 0.0574566	descr = N_Gram_GTAA
cnt = 21	feature = 10	correl = 0.0489757	descr = Position_Specific_Bin_Base_3_Base_G
cnt = 22	feature = 664	correl = -0.0677099	descr = N_Gram_GGGCG
cnt = 23	feature = 672	correl = -0.0487634	descr = N_Gram_GGT
cnt = 24	feature = 105	correl = -0.0794602	descr = Fold_of_RNAi_Sequence_Pos_16
cnt = 25	feature = 76	correl = 0.084493	descr = Gibbs_of_Target_Sequence__Pos_8_Step_1
cnt = 26	feature = 58	correl = -0.0592457	descr = Position_Specific_Bin_Base_18_Base_G
cnt = 27	feature = 47	correl = -0.0251609	descr = Position_Specific_Bin_Base_15_Base_T
cnt = 28	feature = 80	correl = 0.109971	descr = Gibbs_of_Target_Sequence__Pos_13_Step_1
cnt = 29	feature = 77	correl = 0.103696	descr = Gibbs_of_Target_Sequence__Pos_9_Step_1
cnt = 30	feature = 82	correl = 0.0936792	descr = Gibbs_of_Target_Sequence__Pos_15_Step_1
cnt = 31	feature = 767	correl = 0.121458	descr = N_Gram_TAT
cnt = 32	feature = 603	correl = -0.104032	descr = N_Gram_GCG
cnt = 33	feature = 432	correl = -0.0907006	descr = N_Gram_CG
num rows = 2188
num_elements = 74392
.*
optimization finished, #iter = 1199
nu = 0.500655
obj = -109.816478, rho = -0.438708
nSV = 1125, nBSV = 1066
num rows = 243
num_elements = 8262
*
optimization finished, #iter = 139
nu = 0.509827
obj = -12.115675, rho = -0.630837
nSV = 135, nBSV = 109
.*
optimization finished, #iter = 1199
nu = 0.500655
obj = -109.816478, rho = -0.438708
nSV = 1125, nBSV = 1066
TEST = 50 AVE CORR = 0.626835
