# Supplementary material for: Improving model predictions for RNA interference activities that use support vector machine regression by combining and filtering features
Source: BMC Bioinformatics. 2007 Jun 6;8:182. doi: 10.1186/1471-2105-8-182 (PMC1906837; doi:10.1186/1471-2105-8-182)
Supplement: Additional file 5 — tr_2431_cfsfilters. The features found to be useful by Correlation based Feature in training and testing the 2431 dataset by cross validation, at t-test values from 0 to 90. [file 1471-2105-8-182-S5.gz › tr_2431_file_51]

51
ave count = 27.4

CFS merit scores = 1.45362
CFS merit scores = 1.61763
CFS merit scores = 1.83712
CFS merit scores = 2.0523
CFS merit scores = 2.24737
CFS merit scores = 2.41659
CFS merit scores = 2.57146
CFS merit scores = 2.71612
CFS merit scores = 2.85252
CFS merit scores = 2.97785
CFS merit scores = 3.0935
CFS merit scores = 3.19328
CFS merit scores = 3.28908
CFS merit scores = 3.37796
CFS merit scores = 3.46097
CFS merit scores = 3.52521
CFS merit scores = 3.58585
CFS merit scores = 3.63954
CFS merit scores = 3.68446
CFS merit scores = 3.72001
CFS merit scores = 3.75067
CFS merit scores = 3.77408
CFS merit scores = 3.79673
CFS merit scores = 3.80807
CFS merit scores = 3.81528
CFS merit scores = 3.81073
CFS merit scores = 3.77754
CFS merit scores = 3.73598
CFS merit scores = 3.701
CFS merit scores = 3.62869
cnt = 1	feature = 80	correl = 0.453617	descr = Gibbs_of_Target_Sequence__Pos_19_Step_1
cnt = 2	feature = 2	correl = -0.147904	descr = Position_Specific_Bin_Base_0_Base_G
cnt = 3	feature = 432	correl = -0.0628694	descr = N_Gram_CGAA
cnt = 4	feature = 706	correl = 0.0291887	descr = N_Gram_GTGA
cnt = 5	feature = 206	correl = 0.0463099	descr = N_Gram_ACATC
cnt = 6	feature = 525	correl = -0.0249477	descr = N_Gram_CTTTA
cnt = 7	feature = 767	correl = 0.0581326	descr = N_Gram_TATAA
cnt = 8	feature = 768	correl = 0.0246684	descr = N_Gram_TATAG
cnt = 9	feature = 316	correl = 0.0467671	descr = N_Gram_ATTGG
cnt = 10	feature = 631	correl = -0.031662	descr = N_Gram_GGAA
cnt = 11	feature = 449	correl = -0.0686803	descr = N_Gram_CGCGG
cnt = 12	feature = 653	correl = -0.0481587	descr = N_Gram_GGCGT
cnt = 13	feature = 11	correl = 0.0728943	descr = Position_Specific_Bin_Base_4_Base_A
cnt = 14	feature = 675	correl = 0.0377116	descr = N_Gram_GGTCA
cnt = 15	feature = 29	correl = -0.0627604	descr = Position_Specific_Bin_Base_10_Base_G
cnt = 16	feature = 461	correl = -0.0874776	descr = N_Gram_CGGG
cnt = 17	feature = 10	correl = -0.0843521	descr = Position_Specific_Bin_Base_3_Base_T
cnt = 18	feature = 759	correl = 0.0263143	descr = N_Gram_TAGG
cnt = 19	feature = 47	correl = -0.030179	descr = Position_Specific_Bin_Base_17_Base_C
cnt = 20	feature = 76	correl = 0.0982351	descr = Gibbs_of_Target_Sequence__Pos_15_Step_1
cnt = 21	feature = 105	correl = -0.0553405	descr = Xue_Structure_Feature_A101
cnt = 22	feature = 58	correl = 0.367786	descr = Position_Specific_Bin_Base_20_Base_A
cnt = 23	feature = 665	correl = -0.0859362	descr = N_Gram_GGGG
cnt = 24	feature = 603	correl = -0.0817647	descr = N_Gram_GCGC
cnt = 25	feature = 56	correl = -0.1249	descr = Position_Specific_Bin_Base_19_Base_G
cnt = 26	feature = 664	correl = -0.0751546	descr = N_Gram_GGGCG
cnt = 27	feature = 765	correl = 0.119917	descr = N_Gram_TAT
cnt = 28	feature = 81	correl = 0.424665	descr = Gibbs_of_Target_Sequence__Pos_20_Step_1
cnt = 29	feature = 77	correl = 0.122177	descr = Gibbs_of_Target_Sequence__Pos_16_Step_1
cnt = 30	feature = 82	correl = 0.235364	descr = PF_RNAi_Fold_Energy
num rows = 2187
num_elements = 67797
.*
optimization finished, #iter = 1248
nu = 0.499151
obj = -108.450143, rho = -0.531873
nSV = 1124, nBSV = 1061
num rows = 244
num_elements = 7564
*
optimization finished, #iter = 142
nu = 0.521846
obj = -13.691460, rho = -0.644463
nSV = 141, nBSV = 118
.*
optimization finished, #iter = 1248
nu = 0.499151
obj = -108.450143, rho = -0.531873
nSV = 1124, nBSV = 1061
CFS merit scores = 1.45497
CFS merit scores = 1.61614
CFS merit scores = 1.84075
CFS merit scores = 2.05191
CFS merit scores = 2.24001
CFS merit scores = 2.41744
CFS merit scores = 2.5768
CFS merit scores = 2.72521
CFS merit scores = 2.86601
CFS merit scores = 2.98878
CFS merit scores = 3.10565
CFS merit scores = 3.21015
CFS merit scores = 3.30363
CFS merit scores = 3.38969
CFS merit scores = 3.45208
CFS merit scores = 3.51075
CFS merit scores = 3.55178
CFS merit scores = 3.58612
CFS merit scores = 3.59977
CFS merit scores = 3.60964
CFS merit scores = 3.61582
CFS merit scores = 3.59837
CFS merit scores = 3.58214
CFS merit scores = 3.54808
CFS merit scores = 3.51337
cnt = 1	feature = 81	correl = 0.454969	descr = Gibbs_of_Target_Sequence__Pos_19_Step_1
cnt = 2	feature = 2	correl = -0.147063	descr = Position_Specific_Bin_Base_0_Base_G
cnt = 3	feature = 525	correl = 0.0369199	descr = N_Gram_GACA
cnt = 4	feature = 29	correl = -0.0531629	descr = Position_Specific_Bin_Base_10_Base_G
cnt = 5	feature = 768	correl = 0.0247007	descr = N_Gram_TATGC
cnt = 6	feature = 47	correl = 0.0378871	descr = Position_Specific_Bin_Base_17_Base_A
cnt = 7	feature = 767	correl = 0.0683243	descr = N_Gram_TATGA
cnt = 8	feature = 759	correl = 0.0693756	descr = N_Gram_TATAA
cnt = 9	feature = 432	correl = -0.0323233	descr = N_Gram_CGCAA
cnt = 10	feature = 461	correl = 0.0293775	descr = N_Gram_CGTCT
cnt = 11	feature = 765	correl = 0.0540482	descr = N_Gram_TATCG
cnt = 12	feature = 653	correl = -0.0684294	descr = N_Gram_GGGAA
cnt = 13	feature = 11	correl = 0.0675327	descr = Position_Specific_Bin_Base_3_Base_G
cnt = 14	feature = 802	correl = -0.05458	descr = N_Gram_TCGG
cnt = 15	feature = 665	correl = -0.0834309	descr = N_Gram_GGGTG
cnt = 16	feature = 105	correl = -0.0577757	descr = Xue_Structure_Feature_A100
cnt = 17	feature = 603	correl = -0.0675003	descr = N_Gram_GCGTC
cnt = 18	feature = 76	correl = 0.157174	descr = Gibbs_of_Target_Sequence__Pos_14_Step_1
cnt = 19	feature = 58	correl = 0.366173	descr = Position_Specific_Bin_Base_20_Base_A
cnt = 20	feature = 78	correl = 0.11928	descr = Gibbs_of_Target_Sequence__Pos_16_Step_1
cnt = 21	feature = 56	correl = -0.124906	descr = Position_Specific_Bin_Base_19_Base_G
cnt = 22	feature = 664	correl = -0.0544589	descr = N_Gram_GGGT
cnt = 23	feature = 80	correl = 0.197882	descr = Gibbs_of_Target_Sequence__Pos_18_Step_1
cnt = 24	feature = 77	correl = 0.0973518	descr = Gibbs_of_Target_Sequence__Pos_15_Step_1
cnt = 25	feature = 82	correl = 0.431022	descr = Gibbs_of_Target_Sequence__Pos_20_Step_1
num rows = 2188
num_elements = 56888
.*
optimization finished, #iter = 1065
nu = 0.494713
obj = -111.179598, rho = -0.484670
nSV = 1114, nBSV = 1051
num rows = 243
num_elements = 6318
*
optimization finished, #iter = 125
nu = 0.519496
obj = -13.987786, rho = -0.617916
nSV = 138, nBSV = 117
.*
optimization finished, #iter = 1065
nu = 0.494713
obj = -111.179598, rho = -0.484670
nSV = 1114, nBSV = 1051
CFS merit scores = 1.44852
CFS merit scores = 1.62016
CFS merit scores = 1.84415
CFS merit scores = 2.05583
CFS merit scores = 2.248
CFS merit scores = 2.42673
CFS merit scores = 2.58554
CFS merit scores = 2.73173
CFS merit scores = 2.86669
CFS merit scores = 2.99113
CFS merit scores = 3.10595
CFS merit scores = 3.21226
CFS merit scores = 3.31254
CFS merit scores = 3.39622
CFS merit scores = 3.46375
CFS merit scores = 3.52283
CFS merit scores = 3.57962
CFS merit scores = 3.6338
CFS merit scores = 3.68511
CFS merit scores = 3.72529
CFS merit scores = 3.74509
CFS merit scores = 3.76496
CFS merit scores = 3.76257
CFS merit scores = 3.75597
CFS merit scores = 3.74199
CFS merit scores = 3.73026
CFS merit scores = 3.72272
CFS merit scores = 3.70092
CFS merit scores = 3.65034
cnt = 1	feature = 81	correl = 0.448525	descr = Gibbs_of_Target_Sequence__Pos_19_Step_1
cnt = 2	feature = 2	correl = -0.135476	descr = Position_Specific_Bin_Base_0_Base_G
cnt = 3	feature = 802	correl = 0.0259982	descr = N_Gram_TCTGT
cnt = 4	feature = 768	correl = -0.0315201	descr = N_Gram_TCCCA
cnt = 5	feature = 525	correl = 0.0680599	descr = N_Gram_GACTA
cnt = 6	feature = 664	correl = -0.0589472	descr = N_Gram_GGTTA
cnt = 7	feature = 675	correl = -0.0213989	descr = N_Gram_GTCAC
cnt = 8	feature = 603	correl = -0.0626447	descr = N_Gram_GCTTT
cnt = 9	feature = 278	correl = 0.0279739	descr = N_Gram_ATATA
cnt = 10	feature = 10	correl = -0.082375	descr = Position_Specific_Bin_Base_3_Base_T
cnt = 11	feature = 665	correl = -0.0709925	descr = N_Gram_GGTTG
cnt = 12	feature = 432	correl = -0.0667833	descr = N_Gram_CGCGG
cnt = 13	feature = 461	correl = 0.0648309	descr = N_Gram_CTAAG
cnt = 14	feature = 47	correl = -0.0668364	descr = Position_Specific_Bin_Base_16_Base_G
cnt = 15	feature = 16	correl = -0.046843	descr = Position_Specific_Bin_Base_6_Base_C
cnt = 16	feature = 749	correl = 0.0461481	descr = N_Gram_TATCG
cnt = 17	feature = 11	correl = 0.0768797	descr = Position_Specific_Bin_Base_4_Base_A
cnt = 18	feature = 76	correl = 0.144465	descr = Gibbs_of_Target_Sequence__Pos_14_Step_1
cnt = 19	feature = 765	correl = 0.0284397	descr = N_Gram_TCCA
cnt = 20	feature = 29	correl = 0.0592604	descr = Position_Specific_Bin_Base_10_Base_T
cnt = 21	feature = 105	correl = -0.0709674	descr = Xue_Structure_Feature_A100
cnt = 22	feature = 58	correl = 0.0629845	descr = Position_Specific_Bin_Base_19_Base_T
cnt = 23	feature = 78	correl = 0.124245	descr = Gibbs_of_Target_Sequence__Pos_16_Step_1
cnt = 24	feature = 56	correl = -0.121187	descr = Position_Specific_Bin_Base_19_Base_C
cnt = 25	feature = 653	correl = -0.0389671	descr = N_Gram_GGT
cnt = 26	feature = 82	correl = 0.421589	descr = Gibbs_of_Target_Sequence__Pos_20_Step_1
cnt = 27	feature = 767	correl = -0.0361798	descr = N_Gram_TCCC
cnt = 28	feature = 77	correl = 0.0992392	descr = Gibbs_of_Target_Sequence__Pos_15_Step_1
cnt = 29	feature = 80	correl = 0.1985	descr = Gibbs_of_Target_Sequence__Pos_18_Step_1
num rows = 2188
num_elements = 65640
.*
optimization finished, #iter = 1130
nu = 0.498048
obj = -109.805225, rho = -0.523060
nSV = 1112, nBSV = 1069
num rows = 243
num_elements = 7290
*
optimization finished, #iter = 128
nu = 0.505574
obj = -12.130567, rho = -0.608685
nSV = 134, nBSV = 111
.*
optimization finished, #iter = 1130
nu = 0.498048
obj = -109.805225, rho = -0.523060
nSV = 1112, nBSV = 1069
CFS merit scores = 1.149
CFS merit scores = 1.50275
CFS merit scores = 1.77945
CFS merit scores = 2.02338
CFS merit scores = 2.22956
CFS merit scores = 2.41359
CFS merit scores = 2.58146
CFS merit scores = 2.72527
CFS merit scores = 2.85235
CFS merit scores = 2.96577
CFS merit scores = 3.07067
CFS merit scores = 3.16567
CFS merit scores = 3.25785
CFS merit scores = 3.34695
CFS merit scores = 3.42059
CFS merit scores = 3.48711
CFS merit scores = 3.55227
CFS merit scores = 3.60173
CFS merit scores = 3.6397
CFS merit scores = 3.67042
CFS merit scores = 3.69596
CFS merit scores = 3.71146
CFS merit scores = 3.72186
CFS merit scores = 3.71078
CFS merit scores = 3.67559
CFS merit scores = 3.64194
cnt = 1	feature = 2	correl = -0.149004	descr = Position_Specific_Bin_Base_0_Base_G
cnt = 2	feature = 81	correl = 0.130389	descr = Gibbs_of_Target_Sequence__Pos_13_Step_1
cnt = 3	feature = 767	correl = 0.0536372	descr = N_Gram_TAGCA
cnt = 4	feature = 525	correl = 0.0367983	descr = N_Gram_CTGT
cnt = 5	feature = 17	correl = -0.0698688	descr = Position_Specific_Bin_Base_5_Base_C
cnt = 6	feature = 11	correl = 0.0690295	descr = Position_Specific_Bin_Base_3_Base_G
cnt = 7	feature = 56	correl = 0.0434344	descr = Position_Specific_Bin_Base_18_Base_A
cnt = 8	feature = 229	correl = -0.0393504	descr = N_Gram_ACGAA
cnt = 9	feature = 47	correl = -0.0268652	descr = Position_Specific_Bin_Base_15_Base_T
cnt = 10	feature = 768	correl = 0.0763828	descr = N_Gram_TAGCT
cnt = 11	feature = 765	correl = 0.0458411	descr = N_Gram_TAGAG
cnt = 12	feature = 675	correl = -0.100407	descr = N_Gram_GGGCC
cnt = 13	feature = 834	correl = 0.0838988	descr = N_Gram_TCTGC
cnt = 14	feature = 653	correl = -0.0718658	descr = N_Gram_GGCA
cnt = 15	feature = 16	correl = 0.0292485	descr = Position_Specific_Bin_Base_4_Base_T
cnt = 16	feature = 105	correl = -0.0713483	descr = Fold_of_RNAi_Sequence_Pos_14
cnt = 17	feature = 29	correl = 0.0751094	descr = Position_Specific_Bin_Base_10_Base_A
cnt = 18	feature = 664	correl = -0.0784959	descr = N_Gram_GGCGG
cnt = 19	feature = 603	correl = -0.0766338	descr = N_Gram_GCCCT
cnt = 20	feature = 76	correl = 0.0868265	descr = Gibbs_of_Target_Sequence__Pos_8_Step_1
cnt = 21	feature = 58	correl = -0.0471093	descr = Position_Specific_Bin_Base_18_Base_G
cnt = 22	feature = 432	correl = -0.0641635	descr = N_Gram_CCTG
cnt = 23	feature = 940	correl = 0.0532314	descr = N_Gram_TTTT
cnt = 24	feature = 80	correl = 0.0299313	descr = Gibbs_of_Target_Sequence__Pos_12_Step_1
cnt = 25	feature = 82	correl = 0.144853	descr = Gibbs_of_Target_Sequence__Pos_14_Step_1
cnt = 26	feature = 77	correl = 0.103143	descr = Gibbs_of_Target_Sequence__Pos_9_Step_1
num rows = 2188
num_elements = 59076
.*
optimization finished, #iter = 1078
nu = 0.507603
obj = -113.966913, rho = -0.500315
nSV = 1138, nBSV = 1083
num rows = 243
num_elements = 6561
*
optimization finished, #iter = 105
nu = 0.506842
obj = -12.692471, rho = -0.633195
nSV = 133, nBSV = 113
.*
optimization finished, #iter = 1078
nu = 0.507603
obj = -113.966913, rho = -0.500315
nSV = 1138, nBSV = 1083
CFS merit scores = 1.17801
CFS merit scores = 1.51936
CFS merit scores = 1.78934
CFS merit scores = 2.02693
CFS merit scores = 2.22769
CFS merit scores = 2.40899
CFS merit scores = 2.57569
CFS merit scores = 2.72536
CFS merit scores = 2.85282
CFS merit scores = 2.9647
CFS merit scores = 3.06465
CFS merit scores = 3.15754
CFS merit scores = 3.24367
CFS merit scores = 3.31919
CFS merit scores = 3.38778
CFS merit scores = 3.45224
CFS merit scores = 3.48899
CFS merit scores = 3.51927
CFS merit scores = 3.54067
CFS merit scores = 3.54706
CFS merit scores = 3.53002
CFS merit scores = 3.51297
CFS merit scores = 3.47774
cnt = 1	feature = 58	correl = 0.178008	descr = Position_Specific_Bin_Base_19_Base_A
cnt = 2	feature = 2	correl = -0.131046	descr = Position_Specific_Bin_Base_0_Base_G
cnt = 3	feature = 10	correl = -0.0988791	descr = Position_Specific_Bin_Base_3_Base_T
cnt = 4	feature = 653	correl = -0.0267822	descr = N_Gram_GGCTT
cnt = 5	feature = 768	correl = 0.0452054	descr = N_Gram_TAGTG
cnt = 6	feature = 229	correl = -0.0375609	descr = N_Gram_ACGAC
cnt = 7	feature = 432	correl = -0.0328284	descr = N_Gram_CGAAT
cnt = 8	feature = 759	correl = 0.0573345	descr = N_Gram_TAGAC
cnt = 9	feature = 81	correl = 0.108369	descr = Gibbs_of_Target_Sequence__Pos_16_Step_1
cnt = 10	feature = 525	correl = 0.0481221	descr = N_Gram_CTTGT
cnt = 11	feature = 16	correl = -0.0363219	descr = Position_Specific_Bin_Base_6_Base_C
cnt = 12	feature = 105	correl = -0.0264646	descr = Fold_of_RNAi_Sequence_Pos_19
cnt = 13	feature = 765	correl = 0.0279371	descr = N_Gram_TAGGC
cnt = 14	feature = 77	correl = 0.0449207	descr = Gibbs_of_Target_Sequence__Pos_11_Step_1
cnt = 15	feature = 11	correl = 0.0828221	descr = Position_Specific_Bin_Base_4_Base_A
cnt = 16	feature = 56	correl = -0.0409098	descr = Position_Specific_Bin_Base_18_Base_G
cnt = 17	feature = 29	correl = 0.051879	descr = Position_Specific_Bin_Base_10_Base_T
cnt = 18	feature = 603	correl = -0.0719225	descr = N_Gram_GCGC
cnt = 19	feature = 461	correl = -0.0340151	descr = N_Gram_CGGCT
cnt = 20	feature = 47	correl = 0.0692978	descr = Position_Specific_Bin_Base_16_Base_A
cnt = 21	feature = 82	correl = 0.0908647	descr = Gibbs_of_Target_Sequence__Pos_17_Step_1
cnt = 22	feature = 76	correl = 0.123093	descr = Gibbs_of_Target_Sequence__Pos_10_Step_1
cnt = 23	feature = 80	correl = 0.0943335	descr = Gibbs_of_Target_Sequence__Pos_15_Step_1
num rows = 2188
num_elements = 52512
.*
optimization finished, #iter = 1102
nu = 0.512738
obj = -115.198630, rho = -0.576455
nSV = 1149, nBSV = 1096
num rows = 243
num_elements = 5832
*
optimization finished, #iter = 92
nu = 0.417010
obj = -10.383480, rho = -0.592577
nSV = 112, nBSV = 93
.*
optimization finished, #iter = 1102
nu = 0.512738
obj = -115.198630, rho = -0.576455
nSV = 1149, nBSV = 1096
CFS merit scores = 1.43086
CFS merit scores = 1.60301
CFS merit scores = 1.84094
CFS merit scores = 2.05433
CFS merit scores = 2.25256
CFS merit scores = 2.4317
CFS merit scores = 2.58723
CFS merit scores = 2.72923
CFS merit scores = 2.85282
CFS merit scores = 2.96696
CFS merit scores = 3.06831
CFS merit scores = 3.15967
CFS merit scores = 3.24346
CFS merit scores = 3.31185
CFS merit scores = 3.37857
CFS merit scores = 3.42728
CFS merit scores = 3.47343
CFS merit scores = 3.5112
CFS merit scores = 3.53162
CFS merit scores = 3.55509
CFS merit scores = 3.557
CFS merit scores = 3.54942
CFS merit scores = 3.50307
CFS merit scores = 3.42629
CFS merit scores = 3.32539
cnt = 1	feature = 80	correl = 0.430862	descr = Gibbs_of_Target_Sequence__Pos_20_Step_1
cnt = 2	feature = 56	correl = -0.111241	descr = Position_Specific_Bin_Base_19_Base_G
cnt = 3	feature = 10	correl = -0.0940207	descr = Position_Specific_Bin_Base_3_Base_T
cnt = 4	feature = 461	correl = 0.0232146	descr = N_Gram_CGTCA
cnt = 5	feature = 767	correl = 0.0500814	descr = N_Gram_TATCA
cnt = 6	feature = 653	correl = -0.0925878	descr = N_Gram_GGGCC
cnt = 7	feature = 29	correl = 0.0526608	descr = Position_Specific_Bin_Base_10_Base_T
cnt = 8	feature = 664	correl = 0.0612734	descr = N_Gram_GGTAA
cnt = 9	feature = 759	correl = 0.0318364	descr = N_Gram_TAGT
cnt = 10	feature = 768	correl = 0.0494733	descr = N_Gram_TATCG
cnt = 11	feature = 2	correl = 0.113364	descr = Position_Specific_Bin_Base_1_Base_A
cnt = 12	feature = 47	correl = -0.0318497	descr = Position_Specific_Bin_Base_17_Base_C
cnt = 13	feature = 765	correl = 0.0295984	descr = N_Gram_TATAT
cnt = 14	feature = 11	correl = 0.071972	descr = Position_Specific_Bin_Base_4_Base_A
cnt = 15	feature = 278	correl = -0.0338617	descr = N_Gram_ATCCC
cnt = 16	feature = 6	correl = 0.0261779	descr = Position_Specific_Bin_Base_2_Base_C
cnt = 17	feature = 603	correl = -0.0778013	descr = N_Gram_GCGT
cnt = 18	feature = 432	correl = -0.0562981	descr = N_Gram_CGC
cnt = 19	feature = 82	correl = 0.153355	descr = PF_RNAi_Fold_5'Free_Count
cnt = 20	feature = 4	correl = -0.101252	descr = Position_Specific_Bin_Base_1_Base_G
cnt = 21	feature = 58	correl = 0.374637	descr = Position_Specific_Bin_Base_20_Base_A
cnt = 22	feature = 77	correl = 0.0985553	descr = Gibbs_of_Target_Sequence__Pos_17_Step_1
cnt = 23	feature = 76	correl = 0.112769	descr = Gibbs_of_Target_Sequence__Pos_16_Step_1
cnt = 24	feature = 105	correl = 0.0738896	descr = Xue_Structure_Feature_A000
cnt = 25	feature = 81	correl = 0.227962	descr = PF_RNAi_Fold_Energy
num rows = 2188
num_elements = 56888
.*
optimization finished, #iter = 1055
nu = 0.493491
obj = -109.635941, rho = -0.564515
nSV = 1107, nBSV = 1055
num rows = 243
num_elements = 6318
*
optimization finished, #iter = 118
nu = 0.549382
obj = -14.110037, rho = -0.546483
nSV = 141, nBSV = 125
.*
optimization finished, #iter = 1055
nu = 0.493491
obj = -109.635941, rho = -0.564515
nSV = 1107, nBSV = 1055
CFS merit scores = 1.45094
CFS merit scores = 1.61677
CFS merit scores = 1.84132
CFS merit scores = 2.06011
CFS merit scores = 2.26051
CFS merit scores = 2.42898
CFS merit scores = 2.58229
CFS merit scores = 2.72089
CFS merit scores = 2.84419
CFS merit scores = 2.95458
CFS merit scores = 3.05737
CFS merit scores = 3.15191
CFS merit scores = 3.23583
CFS merit scores = 3.31553
CFS merit scores = 3.38509
CFS merit scores = 3.44311
CFS merit scores = 3.50024
CFS merit scores = 3.55804
CFS merit scores = 3.59551
CFS merit scores = 3.6352
CFS merit scores = 3.6556
CFS merit scores = 3.62938
CFS merit scores = 3.59137
CFS merit scores = 3.52513
CFS merit scores = 3.42691
CFS merit scores = 3.2834
cnt = 1	feature = 76	correl = 0.450938	descr = Gibbs_of_Target_Sequence__Pos_19_Step_1
cnt = 2	feature = 2	correl = -0.137997	descr = Position_Specific_Bin_Base_0_Base_G
cnt = 3	feature = 16	correl = 0.0870943	descr = Position_Specific_Bin_Base_7_Base_A
cnt = 4	feature = 759	correl = 0.0215083	descr = N_Gram_TCCA
cnt = 5	feature = 10	correl = -0.0925996	descr = Position_Specific_Bin_Base_3_Base_T
cnt = 6	feature = 525	correl = -0.0292709	descr = N_Gram_GAGGT
cnt = 7	feature = 765	correl = -0.0240237	descr = N_Gram_TCCCG
cnt = 8	feature = 664	correl = -0.0483411	descr = N_Gram_GTCCG
cnt = 9	feature = 461	correl = 0.0380315	descr = N_Gram_CTAGA
cnt = 10	feature = 659	correl = 0.0287936	descr = N_Gram_GTCAA
cnt = 11	feature = 653	correl = 0.0437153	descr = N_Gram_GTAAA
cnt = 12	feature = 47	correl = 0.0369171	descr = Position_Specific_Bin_Base_18_Base_A
cnt = 13	feature = 229	correl = -0.0360249	descr = N_Gram_ACTGC
cnt = 14	feature = 432	correl = -0.0709036	descr = N_Gram_CGGCC
cnt = 15	feature = 665	correl = -0.0514814	descr = N_Gram_GTCCT
cnt = 16	feature = 675	correl = -0.0387612	descr = N_Gram_GTGC
cnt = 17	feature = 11	correl = 0.0856056	descr = Position_Specific_Bin_Base_4_Base_A
cnt = 18	feature = 29	correl = -0.0485509	descr = Position_Specific_Bin_Base_11_Base_G
cnt = 19	feature = 56	correl = -0.178563	descr = Position_Specific_Bin_Base_20_Base_G
cnt = 20	feature = 82	correl = -0.178464	descr = Fold_of_RNAi_Sequence_Pos_1
cnt = 21	feature = 80	correl = 0.0336633	descr = PF_RNAi_Fold_3'Free_Count
cnt = 22	feature = 105	correl = -0.100756	descr = Xue_Structure_Feature_C110
cnt = 23	feature = 81	correl = -0.175953	descr = Fold_of_RNAi_Sequence_Pos_0
cnt = 24	feature = 77	correl = 0.432143	descr = Gibbs_of_Target_Sequence__Pos_20_Step_1
cnt = 25	feature = 78	correl = 0.214226	descr = PF_RNAi_Fold_Energy
cnt = 26	feature = 58	correl = 0.271228	descr = Gibbs_of_Target_Sequence_
num rows = 2188
num_elements = 59076
.*
optimization finished, #iter = 1119
nu = 0.495179
obj = -109.033438, rho = -0.567570
nSV = 1114, nBSV = 1057
num rows = 243
num_elements = 6561
*
optimization finished, #iter = 107
nu = 0.481894
obj = -13.410820, rho = -0.550996
nSV = 127, nBSV = 104
.*
optimization finished, #iter = 1119
nu = 0.495179
obj = -109.033438, rho = -0.567570
nSV = 1114, nBSV = 1057
CFS merit scores = 1.20154
CFS merit scores = 1.51547
CFS merit scores = 1.79088
CFS merit scores = 2.03171
CFS merit scores = 2.24316
CFS merit scores = 2.42977
CFS merit scores = 2.59798
CFS merit scores = 2.75271
CFS merit scores = 2.89185
CFS merit scores = 3.01901
CFS merit scores = 3.12901
CFS merit scores = 3.22753
CFS merit scores = 3.31743
CFS merit scores = 3.40377
CFS merit scores = 3.48187
CFS merit scores = 3.55542
CFS merit scores = 3.62155
CFS merit scores = 3.67407
CFS merit scores = 3.72168
CFS merit scores = 3.76617
CFS merit scores = 3.80252
CFS merit scores = 3.83706
CFS merit scores = 3.85595
CFS merit scores = 3.86714
CFS merit scores = 3.87107
CFS merit scores = 3.8439
CFS merit scores = 3.81455
CFS merit scores = 3.78217
cnt = 1	feature = 82	correl = 0.201542	descr = Gibbs_of_Target_Sequence__Pos_18_Step_1
cnt = 2	feature = 77	correl = 0.13154	descr = Gibbs_of_Target_Sequence__Pos_13_Step_1
cnt = 3	feature = 2	correl = -0.134318	descr = Position_Specific_Bin_Base_0_Base_G
cnt = 4	feature = 765	correl = 0.0298168	descr = N_Gram_TAGTC
cnt = 5	feature = 749	correl = -0.0288557	descr = N_Gram_TACG
cnt = 6	feature = 687	correl = -0.0251885	descr = N_Gram_GTAAT
cnt = 7	feature = 802	correl = -0.0354371	descr = N_Gram_TCCTG
cnt = 8	feature = 461	correl = -0.0276819	descr = N_Gram_CGGTT
cnt = 9	feature = 759	correl = 0.067802	descr = N_Gram_TAGC
cnt = 10	feature = 432	correl = -0.0414496	descr = N_Gram_CGACG
cnt = 11	feature = 105	correl = -0.0226742	descr = Xue_Structure_Feature_A111
cnt = 12	feature = 11	correl = 0.0705931	descr = Position_Specific_Bin_Base_3_Base_G
cnt = 13	feature = 316	correl = 0.0315011	descr = N_Gram_ATTGT
cnt = 14	feature = 47	correl = -0.0464534	descr = Position_Specific_Bin_Base_16_Base_C
cnt = 15	feature = 672	correl = 0.0395921	descr = N_Gram_GGTAA
cnt = 16	feature = 664	correl = -0.0781102	descr = N_Gram_GGGGC
cnt = 17	feature = 278	correl = 0.0240922	descr = N_Gram_ATAGA
cnt = 18	feature = 665	correl = -0.0569768	descr = N_Gram_GGGGT
cnt = 19	feature = 76	correl = 0.0481381	descr = Gibbs_of_Target_Sequence__Pos_11_Step_1
cnt = 20	feature = 525	correl = -0.0305174	descr = N_Gram_GAAG
cnt = 21	feature = 675	correl = -0.0716173	descr = N_Gram_GGTCC
cnt = 22	feature = 29	correl = -0.0520621	descr = Position_Specific_Bin_Base_10_Base_G
cnt = 23	feature = 768	correl = 0.0705929	descr = N_Gram_TATA
cnt = 24	feature = 80	correl = 0.139503	descr = Gibbs_of_Target_Sequence__Pos_16_Step_1
cnt = 25	feature = 58	correl = -0.127886	descr = Position_Specific_Bin_Base_19_Base_C
cnt = 26	feature = 767	correl = 0.124041	descr = N_Gram_TAT
cnt = 27	feature = 653	correl = -0.138931	descr = N_Gram_GGG
cnt = 28	feature = 81	correl = 0.110592	descr = Gibbs_of_Target_Sequence__Pos_17_Step_1
num rows = 2188
num_elements = 63452
.*
optimization finished, #iter = 1068
nu = 0.505826
obj = -115.436975, rho = -0.510051
nSV = 1132, nBSV = 1086
num rows = 243
num_elements = 7047
*
optimization finished, #iter = 93
nu = 0.451746
obj = -12.203049, rho = -0.573889
nSV = 119, nBSV = 100
.*
optimization finished, #iter = 1068
nu = 0.505826
obj = -115.436975, rho = -0.510051
nSV = 1132, nBSV = 1086
CFS merit scores = 1.15546
CFS merit scores = 1.49203
CFS merit scores = 1.77192
CFS merit scores = 2.01474
CFS merit scores = 2.22781
CFS merit scores = 2.4142
CFS merit scores = 2.58331
CFS merit scores = 2.74026
CFS merit scores = 2.87933
CFS merit scores = 3.00755
CFS merit scores = 3.12464
CFS merit scores = 3.22968
CFS merit scores = 3.32642
CFS merit scores = 3.4161
CFS merit scores = 3.49728
CFS merit scores = 3.57228
CFS merit scores = 3.64229
CFS merit scores = 3.70151
CFS merit scores = 3.7534
CFS merit scores = 3.80247
CFS merit scores = 3.84798
CFS merit scores = 3.88455
CFS merit scores = 3.90911
CFS merit scores = 3.92361
CFS merit scores = 3.9404
CFS merit scores = 3.94849
CFS merit scores = 3.94728
CFS merit scores = 3.93565
CFS merit scores = 3.92719
CFS merit scores = 3.90381
CFS merit scores = 3.88046
CFS merit scores = 3.8428
cnt = 1	feature = 82	correl = 0.155462	descr = Gibbs_of_Target_Sequence__Pos_14_Step_1
cnt = 2	feature = 2	correl = -0.146576	descr = Position_Specific_Bin_Base_0_Base_G
cnt = 3	feature = 672	correl = -0.0457738	descr = N_Gram_GGTTA
cnt = 4	feature = 631	correl = -0.0642513	descr = N_Gram_GGCAA
cnt = 5	feature = 432	correl = -0.029736	descr = N_Gram_CGAGT
cnt = 6	feature = 759	correl = 0.0522734	descr = N_Gram_TATCG
cnt = 7	feature = 228	correl = -0.0322178	descr = N_Gram_ACGTT
cnt = 8	feature = 56	correl = 0.0371989	descr = Position_Specific_Bin_Base_18_Base_A
cnt = 9	feature = 11	correl = 0.0660375	descr = Position_Specific_Bin_Base_3_Base_G
cnt = 10	feature = 765	correl = 0.0230802	descr = N_Gram_TATTG
cnt = 11	feature = 665	correl = 0.0242077	descr = N_Gram_GGTCA
cnt = 12	feature = 802	correl = 0.0984104	descr = N_Gram_TCGTG
cnt = 13	feature = 653	correl = -0.0805885	descr = N_Gram_GGGCG
cnt = 14	feature = 525	correl = 0.0399057	descr = N_Gram_GAATT
cnt = 15	feature = 33	correl = 0.056225	descr = Position_Specific_Bin_Base_10_Base_T
cnt = 16	feature = 358	correl = 0.0421472	descr = N_Gram_CATC
cnt = 17	feature = 206	correl = 0.0348917	descr = N_Gram_ACAGC
cnt = 18	feature = 229	correl = 0.0389079	descr = N_Gram_ACT
cnt = 19	feature = 29	correl = 0.0436148	descr = Position_Specific_Bin_Base_9_Base_T
cnt = 20	feature = 6	correl = -0.0487253	descr = Position_Specific_Bin_Base_2_Base_A
cnt = 21	feature = 80	correl = 0.0262231	descr = Gibbs_of_Target_Sequence__Pos_12_Step_1
cnt = 22	feature = 105	correl = -0.0810077	descr = Fold_of_RNAi_Sequence_Pos_14
cnt = 23	feature = 603	correl = -0.0843941	descr = N_Gram_GCGT
cnt = 24	feature = 47	correl = -0.0324619	descr = Position_Specific_Bin_Base_15_Base_G
cnt = 25	feature = 643	correl = -0.0596644	descr = N_Gram_GGCT
cnt = 26	feature = 58	correl = -0.0554315	descr = Position_Specific_Bin_Base_18_Base_G
cnt = 27	feature = 768	correl = 0.0284493	descr = N_Gram_TCA
cnt = 28	feature = 664	correl = -0.0230042	descr = N_Gram_GGTC
cnt = 29	feature = 76	correl = 0.0851445	descr = Gibbs_of_Target_Sequence__Pos_8_Step_1
cnt = 30	feature = 81	correl = 0.136849	descr = Gibbs_of_Target_Sequence__Pos_13_Step_1
cnt = 31	feature = 767	correl = 0.0498243	descr = N_Gram_TC
cnt = 32	feature = 77	correl = 0.105195	descr = Gibbs_of_Target_Sequence__Pos_9_Step_1
num rows = 2188
num_elements = 72204
.*
optimization finished, #iter = 1293
nu = 0.507856
obj = -112.052207, rho = -0.528522
nSV = 1150, nBSV = 1076
num rows = 243
num_elements = 8019
*
optimization finished, #iter = 145
nu = 0.491909
obj = -12.624606, rho = -0.626567
nSV = 132, nBSV = 105
.*
optimization finished, #iter = 1293
nu = 0.507856
obj = -112.052207, rho = -0.528522
nSV = 1150, nBSV = 1076
CFS merit scores = 1.14814
CFS merit scores = 1.49696
CFS merit scores = 1.7727
CFS merit scores = 2.01244
CFS merit scores = 2.21883
CFS merit scores = 2.40494
CFS merit scores = 2.57247
CFS merit scores = 2.72999
CFS merit scores = 2.86803
CFS merit scores = 2.9906
CFS merit scores = 3.10463
CFS merit scores = 3.20263
CFS merit scores = 3.29672
CFS merit scores = 3.37976
CFS merit scores = 3.45944
CFS merit scores = 3.53135
CFS merit scores = 3.58652
CFS merit scores = 3.63111
CFS merit scores = 3.67149
CFS merit scores = 3.70661
CFS merit scores = 3.7369
CFS merit scores = 3.76052
CFS merit scores = 3.77635
CFS merit scores = 3.78806
CFS merit scores = 3.80032
CFS merit scores = 3.79479
CFS merit scores = 3.78487
CFS merit scores = 3.76547
CFS merit scores = 3.74189
CFS merit scores = 3.69414
cnt = 1	feature = 81	correl = 0.148135	descr = Gibbs_of_Target_Sequence__Pos_14_Step_1
cnt = 2	feature = 2	correl = -0.140676	descr = Position_Specific_Bin_Base_0_Base_G
cnt = 3	feature = 251	correl = -0.0434305	descr = N_Gram_ACTGC
cnt = 4	feature = 308	correl = 0.0361481	descr = N_Gram_ATCTG
cnt = 5	feature = 653	correl = -0.065599	descr = N_Gram_GGCGT
cnt = 6	feature = 29	correl = 0.0742035	descr = Position_Specific_Bin_Base_10_Base_A
cnt = 7	feature = 6	correl = -0.0393786	descr = Position_Specific_Bin_Base_2_Base_A
cnt = 8	feature = 675	correl = 0.031977	descr = N_Gram_GGTAC
cnt = 9	feature = 316	correl = -0.0223839	descr = N_Gram_ATGTA
cnt = 10	feature = 11	correl = -0.0806065	descr = Position_Specific_Bin_Base_3_Base_T
cnt = 11	feature = 16	correl = 0.0456473	descr = Position_Specific_Bin_Base_5_Base_T
cnt = 12	feature = 765	correl = 0.0246843	descr = N_Gram_TAGT
cnt = 13	feature = 525	correl = 0.0496022	descr = N_Gram_CTTGT
cnt = 14	feature = 759	correl = 0.0629538	descr = N_Gram_TAGC
cnt = 15	feature = 229	correl = -0.0254052	descr = N_Gram_ACCCT
cnt = 16	feature = 461	correl = -0.0420924	descr = N_Gram_CGGCT
cnt = 17	feature = 56	correl = 0.0544302	descr = Position_Specific_Bin_Base_18_Base_A
cnt = 18	feature = 768	correl = 0.0735508	descr = N_Gram_TATA
cnt = 19	feature = 687	correl = 0.0574566	descr = N_Gram_GTAA
cnt = 20	feature = 10	correl = 0.0489757	descr = Position_Specific_Bin_Base_3_Base_G
cnt = 21	feature = 664	correl = -0.0677099	descr = N_Gram_GGGCG
cnt = 22	feature = 105	correl = -0.0794602	descr = Fold_of_RNAi_Sequence_Pos_16
cnt = 23	feature = 76	correl = 0.084493	descr = Gibbs_of_Target_Sequence__Pos_8_Step_1
cnt = 24	feature = 58	correl = -0.0592457	descr = Position_Specific_Bin_Base_18_Base_G
cnt = 25	feature = 47	correl = -0.0251609	descr = Position_Specific_Bin_Base_15_Base_T
cnt = 26	feature = 80	correl = 0.109971	descr = Gibbs_of_Target_Sequence__Pos_13_Step_1
cnt = 27	feature = 77	correl = 0.103696	descr = Gibbs_of_Target_Sequence__Pos_9_Step_1
cnt = 28	feature = 82	correl = 0.0936792	descr = Gibbs_of_Target_Sequence__Pos_15_Step_1
cnt = 29	feature = 767	correl = 0.121458	descr = N_Gram_TAT
cnt = 30	feature = 432	correl = -0.0907006	descr = N_Gram_CG
num rows = 2188
num_elements = 67828
.*
optimization finished, #iter = 1189
nu = 0.501108
obj = -109.985177, rho = -0.456615
nSV = 1128, nBSV = 1068
num rows = 243
num_elements = 7533
*
optimization finished, #iter = 134
nu = 0.509238
obj = -12.196288, rho = -0.638207
nSV = 135, nBSV = 110
.*
optimization finished, #iter = 1189
nu = 0.501108
obj = -109.985177, rho = -0.456615
nSV = 1128, nBSV = 1068
TEST = 51 AVE CORR = 0.646062
