# Supplementary material for: Improving model predictions for RNA interference activities that use support vector machine regression by combining and filtering features
Source: BMC Bioinformatics. 2007 Jun 6;8:182. doi: 10.1186/1471-2105-8-182 (PMC1906837; doi:10.1186/1471-2105-8-182)
Supplement: Additional file 5 — tr_2431_cfsfilters. The features found to be useful by Correlation based Feature in training and testing the 2431 dataset by cross validation, at t-test values from 0 to 90. [file 1471-2105-8-182-S5.gz › tr_2431_file_52]

52
ave count = 27.4

CFS merit scores = 1.45362
CFS merit scores = 1.61763
CFS merit scores = 1.83712
CFS merit scores = 2.04701
CFS merit scores = 2.23689
CFS merit scores = 2.41449
CFS merit scores = 2.57266
CFS merit scores = 2.7208
CFS merit scores = 2.86045
CFS merit scores = 2.99057
CFS merit scores = 3.09573
CFS merit scores = 3.19144
CFS merit scores = 3.2808
CFS merit scores = 3.35139
CFS merit scores = 3.41134
CFS merit scores = 3.45895
CFS merit scores = 3.49435
CFS merit scores = 3.52685
CFS merit scores = 3.55373
CFS merit scores = 3.56938
CFS merit scores = 3.57752
CFS merit scores = 3.57762
CFS merit scores = 3.54951
CFS merit scores = 3.50497
CFS merit scores = 3.46772
CFS merit scores = 3.40051
cnt = 1	feature = 80	correl = 0.453617	descr = Gibbs_of_Target_Sequence__Pos_19_Step_1
cnt = 2	feature = 2	correl = -0.147904	descr = Position_Specific_Bin_Base_0_Base_G
cnt = 3	feature = 432	correl = -0.0628694	descr = N_Gram_CGAA
cnt = 4	feature = 525	correl = -0.0249477	descr = N_Gram_CTTTA
cnt = 5	feature = 11	correl = 0.0728943	descr = Position_Specific_Bin_Base_4_Base_A
cnt = 6	feature = 767	correl = 0.0581326	descr = N_Gram_TATAA
cnt = 7	feature = 316	correl = 0.0467671	descr = N_Gram_ATTGG
cnt = 8	feature = 29	correl = -0.0627604	descr = Position_Specific_Bin_Base_10_Base_G
cnt = 9	feature = 653	correl = -0.0481587	descr = N_Gram_GGCGT
cnt = 10	feature = 768	correl = 0.0246684	descr = N_Gram_TATAG
cnt = 11	feature = 449	correl = -0.0686803	descr = N_Gram_CGCGG
cnt = 12	feature = 461	correl = -0.0874776	descr = N_Gram_CGGG
cnt = 13	feature = 631	correl = -0.031662	descr = N_Gram_GGAA
cnt = 14	feature = 759	correl = 0.0263143	descr = N_Gram_TAGG
cnt = 15	feature = 47	correl = -0.030179	descr = Position_Specific_Bin_Base_17_Base_C
cnt = 16	feature = 105	correl = -0.0553405	descr = Xue_Structure_Feature_A101
cnt = 17	feature = 76	correl = 0.0982351	descr = Gibbs_of_Target_Sequence__Pos_15_Step_1
cnt = 18	feature = 665	correl = -0.0859362	descr = N_Gram_GGGG
cnt = 19	feature = 58	correl = 0.367786	descr = Position_Specific_Bin_Base_20_Base_A
cnt = 20	feature = 603	correl = -0.0817647	descr = N_Gram_GCGC
cnt = 21	feature = 56	correl = -0.1249	descr = Position_Specific_Bin_Base_19_Base_G
cnt = 22	feature = 664	correl = -0.0751546	descr = N_Gram_GGGCG
cnt = 23	feature = 765	correl = 0.119917	descr = N_Gram_TAT
cnt = 24	feature = 81	correl = 0.424665	descr = Gibbs_of_Target_Sequence__Pos_20_Step_1
cnt = 25	feature = 77	correl = 0.122177	descr = Gibbs_of_Target_Sequence__Pos_16_Step_1
cnt = 26	feature = 82	correl = 0.235364	descr = PF_RNAi_Fold_Energy
num rows = 2187
num_elements = 59049
.*
optimization finished, #iter = 1171
nu = 0.510811
obj = -112.364831, rho = -0.522358
nSV = 1143, nBSV = 1097
num rows = 244
num_elements = 6588
*
optimization finished, #iter = 129
nu = 0.532105
obj = -14.153877, rho = -0.633698
nSV = 140, nBSV = 119
.*
optimization finished, #iter = 1171
nu = 0.510811
obj = -112.364831, rho = -0.522358
nSV = 1143, nBSV = 1097
CFS merit scores = 1.45497
CFS merit scores = 1.61614
CFS merit scores = 1.84075
CFS merit scores = 2.05191
CFS merit scores = 2.24001
CFS merit scores = 2.41744
CFS merit scores = 2.5768
CFS merit scores = 2.72521
CFS merit scores = 2.86601
CFS merit scores = 2.98878
CFS merit scores = 3.10565
CFS merit scores = 3.21015
CFS merit scores = 3.30363
CFS merit scores = 3.38969
CFS merit scores = 3.44615
CFS merit scores = 3.49622
CFS merit scores = 3.53567
CFS merit scores = 3.57163
CFS merit scores = 3.58706
CFS merit scores = 3.58827
CFS merit scores = 3.57956
CFS merit scores = 3.55678
CFS merit scores = 3.50875
cnt = 1	feature = 81	correl = 0.454969	descr = Gibbs_of_Target_Sequence__Pos_19_Step_1
cnt = 2	feature = 2	correl = -0.147063	descr = Position_Specific_Bin_Base_0_Base_G
cnt = 3	feature = 525	correl = 0.0369199	descr = N_Gram_GACA
cnt = 4	feature = 29	correl = -0.0531629	descr = Position_Specific_Bin_Base_10_Base_G
cnt = 5	feature = 768	correl = 0.0247007	descr = N_Gram_TATGC
cnt = 6	feature = 47	correl = 0.0378871	descr = Position_Specific_Bin_Base_17_Base_A
cnt = 7	feature = 767	correl = 0.0683243	descr = N_Gram_TATGA
cnt = 8	feature = 759	correl = 0.0693756	descr = N_Gram_TATAA
cnt = 9	feature = 432	correl = -0.0323233	descr = N_Gram_CGCAA
cnt = 10	feature = 461	correl = 0.0293775	descr = N_Gram_CGTCT
cnt = 11	feature = 765	correl = 0.0540482	descr = N_Gram_TATCG
cnt = 12	feature = 653	correl = -0.0684294	descr = N_Gram_GGGAA
cnt = 13	feature = 11	correl = 0.0675327	descr = Position_Specific_Bin_Base_3_Base_G
cnt = 14	feature = 802	correl = -0.05458	descr = N_Gram_TCGG
cnt = 15	feature = 105	correl = -0.0577757	descr = Xue_Structure_Feature_A100
cnt = 16	feature = 664	correl = -0.0544589	descr = N_Gram_GGGT
cnt = 17	feature = 603	correl = -0.0675003	descr = N_Gram_GCGTC
cnt = 18	feature = 76	correl = 0.157174	descr = Gibbs_of_Target_Sequence__Pos_14_Step_1
cnt = 19	feature = 58	correl = 0.366173	descr = Position_Specific_Bin_Base_20_Base_A
cnt = 20	feature = 56	correl = -0.124906	descr = Position_Specific_Bin_Base_19_Base_G
cnt = 21	feature = 77	correl = 0.0973518	descr = Gibbs_of_Target_Sequence__Pos_15_Step_1
cnt = 22	feature = 80	correl = 0.197882	descr = Gibbs_of_Target_Sequence__Pos_18_Step_1
cnt = 23	feature = 82	correl = 0.431022	descr = Gibbs_of_Target_Sequence__Pos_20_Step_1
num rows = 2188
num_elements = 52512
.*
optimization finished, #iter = 1080
nu = 0.506937
obj = -114.529952, rho = -0.516821
nSV = 1134, nBSV = 1090
num rows = 243
num_elements = 5832
*
optimization finished, #iter = 131
nu = 0.522448
obj = -14.060648, rho = -0.636712
nSV = 137, nBSV = 119
.*
optimization finished, #iter = 1080
nu = 0.506937
obj = -114.529952, rho = -0.516821
nSV = 1134, nBSV = 1090
CFS merit scores = 1.44852
CFS merit scores = 1.62016
CFS merit scores = 1.83081
CFS merit scores = 2.04135
CFS merit scores = 2.22682
CFS merit scores = 2.39936
CFS merit scores = 2.55734
CFS merit scores = 2.69152
CFS merit scores = 2.81697
CFS merit scores = 2.92758
CFS merit scores = 3.02951
CFS merit scores = 3.12325
CFS merit scores = 3.20131
CFS merit scores = 3.26736
CFS merit scores = 3.32996
CFS merit scores = 3.37381
CFS merit scores = 3.40877
CFS merit scores = 3.43668
CFS merit scores = 3.45206
CFS merit scores = 3.45159
CFS merit scores = 3.44495
CFS merit scores = 3.44311
CFS merit scores = 3.37828
cnt = 1	feature = 81	correl = 0.448525	descr = Gibbs_of_Target_Sequence__Pos_19_Step_1
cnt = 2	feature = 2	correl = -0.135476	descr = Position_Specific_Bin_Base_0_Base_G
cnt = 3	feature = 765	correl = 0.0284397	descr = N_Gram_TCCA
cnt = 4	feature = 11	correl = 0.0768797	descr = Position_Specific_Bin_Base_4_Base_A
cnt = 5	feature = 664	correl = -0.0589472	descr = N_Gram_GGTTA
cnt = 6	feature = 525	correl = 0.0680599	descr = N_Gram_GACTA
cnt = 7	feature = 603	correl = -0.0626447	descr = N_Gram_GCTTT
cnt = 8	feature = 432	correl = -0.0667833	descr = N_Gram_CGCGG
cnt = 9	feature = 461	correl = 0.0648309	descr = N_Gram_CTAAG
cnt = 10	feature = 47	correl = -0.0668364	descr = Position_Specific_Bin_Base_16_Base_G
cnt = 11	feature = 10	correl = -0.082375	descr = Position_Specific_Bin_Base_3_Base_T
cnt = 12	feature = 16	correl = -0.046843	descr = Position_Specific_Bin_Base_6_Base_C
cnt = 13	feature = 29	correl = 0.0592604	descr = Position_Specific_Bin_Base_10_Base_T
cnt = 14	feature = 76	correl = 0.144465	descr = Gibbs_of_Target_Sequence__Pos_14_Step_1
cnt = 15	feature = 749	correl = 0.0461481	descr = N_Gram_TATCG
cnt = 16	feature = 767	correl = -0.0361798	descr = N_Gram_TCCC
cnt = 17	feature = 56	correl = -0.121187	descr = Position_Specific_Bin_Base_19_Base_C
cnt = 18	feature = 105	correl = -0.0709674	descr = Xue_Structure_Feature_A100
cnt = 19	feature = 653	correl = -0.0389671	descr = N_Gram_GGT
cnt = 20	feature = 58	correl = 0.0629845	descr = Position_Specific_Bin_Base_19_Base_T
cnt = 21	feature = 77	correl = 0.0992392	descr = Gibbs_of_Target_Sequence__Pos_15_Step_1
cnt = 22	feature = 82	correl = 0.421589	descr = Gibbs_of_Target_Sequence__Pos_20_Step_1
cnt = 23	feature = 80	correl = 0.1985	descr = Gibbs_of_Target_Sequence__Pos_18_Step_1
num rows = 2188
num_elements = 52512
.*
optimization finished, #iter = 1010
nu = 0.500162
obj = -114.722666, rho = -0.532973
nSV = 1115, nBSV = 1074
num rows = 243
num_elements = 5832
*
optimization finished, #iter = 130
nu = 0.529202
obj = -12.332651, rho = -0.628819
nSV = 137, nBSV = 119
.*
optimization finished, #iter = 1010
nu = 0.500162
obj = -114.722666, rho = -0.532973
nSV = 1115, nBSV = 1074
CFS merit scores = 1.149
CFS merit scores = 1.50275
CFS merit scores = 1.77945
CFS merit scores = 2.02338
CFS merit scores = 2.22956
CFS merit scores = 2.41359
CFS merit scores = 2.58146
CFS merit scores = 2.71547
CFS merit scores = 2.83511
CFS merit scores = 2.94587
CFS merit scores = 3.04829
CFS merit scores = 3.14022
CFS merit scores = 3.2251
CFS merit scores = 3.30552
CFS merit scores = 3.36385
CFS merit scores = 3.41818
CFS merit scores = 3.45805
CFS merit scores = 3.49046
CFS merit scores = 3.50528
CFS merit scores = 3.51759
CFS merit scores = 3.50628
CFS merit scores = 3.47327
CFS merit scores = 3.44316
cnt = 1	feature = 2	correl = -0.149004	descr = Position_Specific_Bin_Base_0_Base_G
cnt = 2	feature = 81	correl = 0.130389	descr = Gibbs_of_Target_Sequence__Pos_13_Step_1
cnt = 3	feature = 767	correl = 0.0536372	descr = N_Gram_TAGCA
cnt = 4	feature = 525	correl = 0.0367983	descr = N_Gram_CTGT
cnt = 5	feature = 17	correl = -0.0698688	descr = Position_Specific_Bin_Base_5_Base_C
cnt = 6	feature = 11	correl = 0.0690295	descr = Position_Specific_Bin_Base_3_Base_G
cnt = 7	feature = 56	correl = 0.0434344	descr = Position_Specific_Bin_Base_18_Base_A
cnt = 8	feature = 47	correl = -0.0268652	descr = Position_Specific_Bin_Base_15_Base_T
cnt = 9	feature = 768	correl = 0.0763828	descr = N_Gram_TAGCT
cnt = 10	feature = 765	correl = 0.0458411	descr = N_Gram_TAGAG
cnt = 11	feature = 653	correl = -0.0718658	descr = N_Gram_GGCA
cnt = 12	feature = 16	correl = 0.0292485	descr = Position_Specific_Bin_Base_4_Base_T
cnt = 13	feature = 105	correl = -0.0713483	descr = Fold_of_RNAi_Sequence_Pos_14
cnt = 14	feature = 29	correl = 0.0751094	descr = Position_Specific_Bin_Base_10_Base_A
cnt = 15	feature = 603	correl = -0.0766338	descr = N_Gram_GCCCT
cnt = 16	feature = 664	correl = -0.0784959	descr = N_Gram_GGCGG
cnt = 17	feature = 76	correl = 0.0868265	descr = Gibbs_of_Target_Sequence__Pos_8_Step_1
cnt = 18	feature = 58	correl = -0.0471093	descr = Position_Specific_Bin_Base_18_Base_G
cnt = 19	feature = 432	correl = -0.0641635	descr = N_Gram_CCTG
cnt = 20	feature = 940	correl = 0.0532314	descr = N_Gram_TTTT
cnt = 21	feature = 80	correl = 0.0299313	descr = Gibbs_of_Target_Sequence__Pos_12_Step_1
cnt = 22	feature = 82	correl = 0.144853	descr = Gibbs_of_Target_Sequence__Pos_14_Step_1
cnt = 23	feature = 77	correl = 0.103143	descr = Gibbs_of_Target_Sequence__Pos_9_Step_1
num rows = 2188
num_elements = 52512
.*
optimization finished, #iter = 1137
nu = 0.513327
obj = -115.686270, rho = -0.486759
nSV = 1143, nBSV = 1097
num rows = 243
num_elements = 5832
*
optimization finished, #iter = 119
nu = 0.518932
obj = -12.744254, rho = -0.643762
nSV = 137, nBSV = 117
.*
optimization finished, #iter = 1137
nu = 0.513327
obj = -115.686270, rho = -0.486759
nSV = 1143, nBSV = 1097
CFS merit scores = 1.17801
CFS merit scores = 1.51936
CFS merit scores = 1.78934
CFS merit scores = 2.02693
CFS merit scores = 2.22769
CFS merit scores = 2.40873
CFS merit scores = 2.57255
CFS merit scores = 2.71387
CFS merit scores = 2.83937
CFS merit scores = 2.94624
CFS merit scores = 3.04169
CFS merit scores = 3.13284
CFS merit scores = 3.2079
CFS merit scores = 3.2752
CFS merit scores = 3.33906
CFS merit scores = 3.36865
CFS merit scores = 3.38976
CFS merit scores = 3.39498
CFS merit scores = 3.38175
CFS merit scores = 3.36674
CFS merit scores = 3.33234
cnt = 1	feature = 58	correl = 0.178008	descr = Position_Specific_Bin_Base_19_Base_A
cnt = 2	feature = 2	correl = -0.131046	descr = Position_Specific_Bin_Base_0_Base_G
cnt = 3	feature = 10	correl = -0.0988791	descr = Position_Specific_Bin_Base_3_Base_T
cnt = 4	feature = 653	correl = -0.0267822	descr = N_Gram_GGCTT
cnt = 5	feature = 768	correl = 0.0452054	descr = N_Gram_TAGTG
cnt = 6	feature = 525	correl = 0.0481221	descr = N_Gram_CTTGT
cnt = 7	feature = 432	correl = -0.0328284	descr = N_Gram_CGAAT
cnt = 8	feature = 81	correl = 0.108369	descr = Gibbs_of_Target_Sequence__Pos_16_Step_1
cnt = 9	feature = 29	correl = 0.051879	descr = Position_Specific_Bin_Base_10_Base_T
cnt = 10	feature = 16	correl = -0.0363219	descr = Position_Specific_Bin_Base_6_Base_C
cnt = 11	feature = 105	correl = -0.0264646	descr = Fold_of_RNAi_Sequence_Pos_19
cnt = 12	feature = 765	correl = 0.0279371	descr = N_Gram_TAGGC
cnt = 13	feature = 11	correl = 0.0828221	descr = Position_Specific_Bin_Base_4_Base_A
cnt = 14	feature = 56	correl = -0.0409098	descr = Position_Specific_Bin_Base_18_Base_G
cnt = 15	feature = 77	correl = 0.0449207	descr = Gibbs_of_Target_Sequence__Pos_11_Step_1
cnt = 16	feature = 603	correl = -0.0719225	descr = N_Gram_GCGC
cnt = 17	feature = 461	correl = -0.0340151	descr = N_Gram_CGGCT
cnt = 18	feature = 47	correl = 0.0692978	descr = Position_Specific_Bin_Base_16_Base_A
cnt = 19	feature = 82	correl = 0.0908647	descr = Gibbs_of_Target_Sequence__Pos_17_Step_1
cnt = 20	feature = 76	correl = 0.123093	descr = Gibbs_of_Target_Sequence__Pos_10_Step_1
cnt = 21	feature = 80	correl = 0.0943335	descr = Gibbs_of_Target_Sequence__Pos_15_Step_1
num rows = 2188
num_elements = 48136
.*
optimization finished, #iter = 1026
nu = 0.508598
obj = -116.292061, rho = -0.551423
nSV = 1141, nBSV = 1092
num rows = 243
num_elements = 5346
*
optimization finished, #iter = 99
nu = 0.417450
obj = -10.697468, rho = -0.609746
nSV = 111, nBSV = 92
.*
optimization finished, #iter = 1026
nu = 0.508598
obj = -116.292061, rho = -0.551423
nSV = 1141, nBSV = 1092
CFS merit scores = 1.43086
CFS merit scores = 1.60301
CFS merit scores = 1.84094
CFS merit scores = 2.05433
CFS merit scores = 2.25256
CFS merit scores = 2.4317
CFS merit scores = 2.58723
CFS merit scores = 2.72923
CFS merit scores = 2.85282
CFS merit scores = 2.96696
CFS merit scores = 3.06831
CFS merit scores = 3.15967
CFS merit scores = 3.24346
CFS merit scores = 3.31185
CFS merit scores = 3.35524
CFS merit scores = 3.39167
CFS merit scores = 3.41586
CFS merit scores = 3.44128
CFS merit scores = 3.4469
CFS merit scores = 3.43449
CFS merit scores = 3.3873
CFS merit scores = 3.30968
CFS merit scores = 3.20798
cnt = 1	feature = 80	correl = 0.430862	descr = Gibbs_of_Target_Sequence__Pos_20_Step_1
cnt = 2	feature = 56	correl = -0.111241	descr = Position_Specific_Bin_Base_19_Base_G
cnt = 3	feature = 10	correl = -0.0940207	descr = Position_Specific_Bin_Base_3_Base_T
cnt = 4	feature = 461	correl = 0.0232146	descr = N_Gram_CGTCA
cnt = 5	feature = 767	correl = 0.0500814	descr = N_Gram_TATCA
cnt = 6	feature = 653	correl = -0.0925878	descr = N_Gram_GGGCC
cnt = 7	feature = 29	correl = 0.0526608	descr = Position_Specific_Bin_Base_10_Base_T
cnt = 8	feature = 664	correl = 0.0612734	descr = N_Gram_GGTAA
cnt = 9	feature = 759	correl = 0.0318364	descr = N_Gram_TAGT
cnt = 10	feature = 768	correl = 0.0494733	descr = N_Gram_TATCG
cnt = 11	feature = 2	correl = 0.113364	descr = Position_Specific_Bin_Base_1_Base_A
cnt = 12	feature = 47	correl = -0.0318497	descr = Position_Specific_Bin_Base_17_Base_C
cnt = 13	feature = 765	correl = 0.0295984	descr = N_Gram_TATAT
cnt = 14	feature = 11	correl = 0.071972	descr = Position_Specific_Bin_Base_4_Base_A
cnt = 15	feature = 603	correl = -0.0778013	descr = N_Gram_GCGT
cnt = 16	feature = 432	correl = -0.0562981	descr = N_Gram_CGC
cnt = 17	feature = 4	correl = -0.101252	descr = Position_Specific_Bin_Base_1_Base_G
cnt = 18	feature = 82	correl = 0.153355	descr = PF_RNAi_Fold_5'Free_Count
cnt = 19	feature = 58	correl = 0.374637	descr = Position_Specific_Bin_Base_20_Base_A
cnt = 20	feature = 77	correl = 0.0985553	descr = Gibbs_of_Target_Sequence__Pos_17_Step_1
cnt = 21	feature = 76	correl = 0.112769	descr = Gibbs_of_Target_Sequence__Pos_16_Step_1
cnt = 22	feature = 105	correl = 0.0738896	descr = Xue_Structure_Feature_A000
cnt = 23	feature = 81	correl = 0.227962	descr = PF_RNAi_Fold_Energy
num rows = 2188
num_elements = 52512
.*
optimization finished, #iter = 1073
nu = 0.498155
obj = -111.186066, rho = -0.539064
nSV = 1115, nBSV = 1070
num rows = 243
num_elements = 5832
*
optimization finished, #iter = 115
nu = 0.550178
obj = -14.143815, rho = -0.534420
nSV = 141, nBSV = 126
.*
optimization finished, #iter = 1073
nu = 0.498155
obj = -111.186066, rho = -0.539064
nSV = 1115, nBSV = 1070
CFS merit scores = 1.45094
CFS merit scores = 1.61677
CFS merit scores = 1.84132
CFS merit scores = 2.06011
CFS merit scores = 2.26051
CFS merit scores = 2.42898
CFS merit scores = 2.58229
CFS merit scores = 2.72089
CFS merit scores = 2.84419
CFS merit scores = 2.95458
CFS merit scores = 3.05737
CFS merit scores = 3.15191
CFS merit scores = 3.23583
CFS merit scores = 3.31553
CFS merit scores = 3.37587
CFS merit scores = 3.43615
CFS merit scores = 3.47698
CFS merit scores = 3.51801
CFS merit scores = 3.54978
CFS merit scores = 3.52737
CFS merit scores = 3.48275
CFS merit scores = 3.41033
CFS merit scores = 3.31678
CFS merit scores = 3.17513
cnt = 1	feature = 76	correl = 0.450938	descr = Gibbs_of_Target_Sequence__Pos_19_Step_1
cnt = 2	feature = 2	correl = -0.137997	descr = Position_Specific_Bin_Base_0_Base_G
cnt = 3	feature = 16	correl = 0.0870943	descr = Position_Specific_Bin_Base_7_Base_A
cnt = 4	feature = 759	correl = 0.0215083	descr = N_Gram_TCCA
cnt = 5	feature = 10	correl = -0.0925996	descr = Position_Specific_Bin_Base_3_Base_T
cnt = 6	feature = 525	correl = -0.0292709	descr = N_Gram_GAGGT
cnt = 7	feature = 765	correl = -0.0240237	descr = N_Gram_TCCCG
cnt = 8	feature = 664	correl = -0.0483411	descr = N_Gram_GTCCG
cnt = 9	feature = 461	correl = 0.0380315	descr = N_Gram_CTAGA
cnt = 10	feature = 659	correl = 0.0287936	descr = N_Gram_GTCAA
cnt = 11	feature = 653	correl = 0.0437153	descr = N_Gram_GTAAA
cnt = 12	feature = 47	correl = 0.0369171	descr = Position_Specific_Bin_Base_18_Base_A
cnt = 13	feature = 229	correl = -0.0360249	descr = N_Gram_ACTGC
cnt = 14	feature = 432	correl = -0.0709036	descr = N_Gram_CGGCC
cnt = 15	feature = 11	correl = 0.0856056	descr = Position_Specific_Bin_Base_4_Base_A
cnt = 16	feature = 29	correl = -0.0485509	descr = Position_Specific_Bin_Base_11_Base_G
cnt = 17	feature = 82	correl = -0.178464	descr = Fold_of_RNAi_Sequence_Pos_1
cnt = 18	feature = 56	correl = -0.178563	descr = Position_Specific_Bin_Base_20_Base_G
cnt = 19	feature = 80	correl = 0.0336633	descr = PF_RNAi_Fold_3'Free_Count
cnt = 20	feature = 105	correl = -0.100756	descr = Xue_Structure_Feature_C110
cnt = 21	feature = 81	correl = -0.175953	descr = Fold_of_RNAi_Sequence_Pos_0
cnt = 22	feature = 77	correl = 0.432143	descr = Gibbs_of_Target_Sequence__Pos_20_Step_1
cnt = 23	feature = 78	correl = 0.214226	descr = PF_RNAi_Fold_Energy
cnt = 24	feature = 58	correl = 0.271228	descr = Gibbs_of_Target_Sequence_
num rows = 2188
num_elements = 54700
.*
optimization finished, #iter = 1141
nu = 0.499563
obj = -109.454537, rho = -0.576043
nSV = 1120, nBSV = 1069
num rows = 243
num_elements = 6075
*
optimization finished, #iter = 125
nu = 0.485472
obj = -13.438993, rho = -0.551082
nSV = 125, nBSV = 106
.*
optimization finished, #iter = 1141
nu = 0.499563
obj = -109.454537, rho = -0.576043
nSV = 1120, nBSV = 1069
CFS merit scores = 1.20154
CFS merit scores = 1.51547
CFS merit scores = 1.79088
CFS merit scores = 2.03171
CFS merit scores = 2.23512
CFS merit scores = 2.41899
CFS merit scores = 2.58554
CFS merit scores = 2.73671
CFS merit scores = 2.87124
CFS merit scores = 2.99572
CFS merit scores = 3.10304
CFS merit scores = 3.20195
CFS merit scores = 3.29088
CFS merit scores = 3.37503
CFS merit scores = 3.44441
CFS merit scores = 3.5077
CFS merit scores = 3.56223
CFS merit scores = 3.60534
CFS merit scores = 3.62384
CFS merit scores = 3.64074
CFS merit scores = 3.65004
CFS merit scores = 3.63293
CFS merit scores = 3.60397
CFS merit scores = 3.56728
cnt = 1	feature = 82	correl = 0.201542	descr = Gibbs_of_Target_Sequence__Pos_18_Step_1
cnt = 2	feature = 77	correl = 0.13154	descr = Gibbs_of_Target_Sequence__Pos_13_Step_1
cnt = 3	feature = 2	correl = -0.134318	descr = Position_Specific_Bin_Base_0_Base_G
cnt = 4	feature = 765	correl = 0.0298168	descr = N_Gram_TAGTC
cnt = 5	feature = 802	correl = -0.0354371	descr = N_Gram_TCCTG
cnt = 6	feature = 687	correl = -0.0251885	descr = N_Gram_GTAAT
cnt = 7	feature = 461	correl = -0.0276819	descr = N_Gram_CGGTT
cnt = 8	feature = 759	correl = 0.067802	descr = N_Gram_TAGC
cnt = 9	feature = 432	correl = -0.0414496	descr = N_Gram_CGACG
cnt = 10	feature = 11	correl = 0.0705931	descr = Position_Specific_Bin_Base_3_Base_G
cnt = 11	feature = 664	correl = -0.0781102	descr = N_Gram_GGGGC
cnt = 12	feature = 47	correl = -0.0464534	descr = Position_Specific_Bin_Base_16_Base_C
cnt = 13	feature = 672	correl = 0.0395921	descr = N_Gram_GGTAA
cnt = 14	feature = 278	correl = 0.0240922	descr = N_Gram_ATAGA
cnt = 15	feature = 105	correl = -0.0226742	descr = Xue_Structure_Feature_A111
cnt = 16	feature = 76	correl = 0.0481381	descr = Gibbs_of_Target_Sequence__Pos_11_Step_1
cnt = 17	feature = 29	correl = -0.0520621	descr = Position_Specific_Bin_Base_10_Base_G
cnt = 18	feature = 525	correl = -0.0305174	descr = N_Gram_GAAG
cnt = 19	feature = 768	correl = 0.0705929	descr = N_Gram_TATA
cnt = 20	feature = 80	correl = 0.139503	descr = Gibbs_of_Target_Sequence__Pos_16_Step_1
cnt = 21	feature = 58	correl = -0.127886	descr = Position_Specific_Bin_Base_19_Base_C
cnt = 22	feature = 653	correl = -0.138931	descr = N_Gram_GGG
cnt = 23	feature = 767	correl = 0.124041	descr = N_Gram_TAT
cnt = 24	feature = 81	correl = 0.110592	descr = Gibbs_of_Target_Sequence__Pos_17_Step_1
num rows = 2188
num_elements = 54700
.*
optimization finished, #iter = 1059
nu = 0.509915
obj = -116.490342, rho = -0.560453
nSV = 1137, nBSV = 1094
num rows = 243
num_elements = 6075
*
optimization finished, #iter = 104
nu = 0.449416
obj = -12.225904, rho = -0.585732
nSV = 119, nBSV = 98
.*
optimization finished, #iter = 1059
nu = 0.509915
obj = -116.490342, rho = -0.560453
nSV = 1137, nBSV = 1094
CFS merit scores = 1.15546
CFS merit scores = 1.49203
CFS merit scores = 1.76957
CFS merit scores = 2.01138
CFS merit scores = 2.21741
CFS merit scores = 2.39937
CFS merit scores = 2.56629
CFS merit scores = 2.71539
CFS merit scores = 2.85122
CFS merit scores = 2.97813
CFS merit scores = 3.08916
CFS merit scores = 3.19212
CFS merit scores = 3.29021
CFS merit scores = 3.37879
CFS merit scores = 3.46202
CFS merit scores = 3.53484
CFS merit scores = 3.60157
CFS merit scores = 3.65675
CFS merit scores = 3.70964
CFS merit scores = 3.7585
CFS merit scores = 3.79894
CFS merit scores = 3.81579
CFS merit scores = 3.8343
CFS merit scores = 3.8419
CFS merit scores = 3.83842
CFS merit scores = 3.83186
CFS merit scores = 3.82639
CFS merit scores = 3.80546
CFS merit scores = 3.78043
CFS merit scores = 3.74551
cnt = 1	feature = 82	correl = 0.155462	descr = Gibbs_of_Target_Sequence__Pos_14_Step_1
cnt = 2	feature = 2	correl = -0.146576	descr = Position_Specific_Bin_Base_0_Base_G
cnt = 3	feature = 631	correl = -0.0642513	descr = N_Gram_GGCAA
cnt = 4	feature = 229	correl = 0.0389079	descr = N_Gram_ACT
cnt = 5	feature = 56	correl = 0.0371989	descr = Position_Specific_Bin_Base_18_Base_A
cnt = 6	feature = 432	correl = -0.029736	descr = N_Gram_CGAGT
cnt = 7	feature = 11	correl = 0.0660375	descr = Position_Specific_Bin_Base_3_Base_G
cnt = 8	feature = 765	correl = 0.0230802	descr = N_Gram_TATTG
cnt = 9	feature = 759	correl = 0.0522734	descr = N_Gram_TATCG
cnt = 10	feature = 228	correl = -0.0322178	descr = N_Gram_ACGTT
cnt = 11	feature = 653	correl = -0.0805885	descr = N_Gram_GGGCG
cnt = 12	feature = 665	correl = 0.0242077	descr = N_Gram_GGTCA
cnt = 13	feature = 525	correl = 0.0399057	descr = N_Gram_GAATT
cnt = 14	feature = 802	correl = 0.0984104	descr = N_Gram_TCGTG
cnt = 15	feature = 33	correl = 0.056225	descr = Position_Specific_Bin_Base_10_Base_T
cnt = 16	feature = 206	correl = 0.0348917	descr = N_Gram_ACAGC
cnt = 17	feature = 358	correl = 0.0421472	descr = N_Gram_CATC
cnt = 18	feature = 29	correl = 0.0436148	descr = Position_Specific_Bin_Base_9_Base_T
cnt = 19	feature = 6	correl = -0.0487253	descr = Position_Specific_Bin_Base_2_Base_A
cnt = 20	feature = 80	correl = 0.0262231	descr = Gibbs_of_Target_Sequence__Pos_12_Step_1
cnt = 21	feature = 105	correl = -0.0810077	descr = Fold_of_RNAi_Sequence_Pos_14
cnt = 22	feature = 643	correl = -0.0596644	descr = N_Gram_GGCT
cnt = 23	feature = 47	correl = -0.0324619	descr = Position_Specific_Bin_Base_15_Base_G
cnt = 24	feature = 58	correl = -0.0554315	descr = Position_Specific_Bin_Base_18_Base_G
cnt = 25	feature = 768	correl = 0.0284493	descr = N_Gram_TCA
cnt = 26	feature = 76	correl = 0.0851445	descr = Gibbs_of_Target_Sequence__Pos_8_Step_1
cnt = 27	feature = 664	correl = -0.0230042	descr = N_Gram_GGTC
cnt = 28	feature = 81	correl = 0.136849	descr = Gibbs_of_Target_Sequence__Pos_13_Step_1
cnt = 29	feature = 767	correl = 0.0498243	descr = N_Gram_TC
cnt = 30	feature = 77	correl = 0.105195	descr = Gibbs_of_Target_Sequence__Pos_9_Step_1
num rows = 2188
num_elements = 67828
.*
optimization finished, #iter = 1244
nu = 0.506285
obj = -112.159309, rho = -0.530406
nSV = 1143, nBSV = 1075
num rows = 243
num_elements = 7533
*
optimization finished, #iter = 143
nu = 0.493468
obj = -12.639095, rho = -0.630987
nSV = 133, nBSV = 107
.*
optimization finished, #iter = 1244
nu = 0.506285
obj = -112.159309, rho = -0.530406
nSV = 1143, nBSV = 1075
CFS merit scores = 1.14814
CFS merit scores = 1.49696
CFS merit scores = 1.7727
CFS merit scores = 2.01244
CFS merit scores = 2.21883
CFS merit scores = 2.40494
CFS merit scores = 2.57247
CFS merit scores = 2.72082
CFS merit scores = 2.85507
CFS merit scores = 2.9817
CFS merit scores = 3.09861
CFS merit scores = 3.19805
CFS merit scores = 3.29325
CFS merit scores = 3.37993
CFS merit scores = 3.4541
CFS merit scores = 3.50881
CFS merit scores = 3.55646
CFS merit scores = 3.59922
CFS merit scores = 3.63905
CFS merit scores = 3.6699
CFS merit scores = 3.69628
CFS merit scores = 3.71096
CFS merit scores = 3.72303
CFS merit scores = 3.73551
CFS merit scores = 3.73022
CFS merit scores = 3.72036
CFS merit scores = 3.70107
CFS merit scores = 3.6786
CFS merit scores = 3.63031
cnt = 1	feature = 81	correl = 0.148135	descr = Gibbs_of_Target_Sequence__Pos_14_Step_1
cnt = 2	feature = 2	correl = -0.140676	descr = Position_Specific_Bin_Base_0_Base_G
cnt = 3	feature = 251	correl = -0.0434305	descr = N_Gram_ACTGC
cnt = 4	feature = 308	correl = 0.0361481	descr = N_Gram_ATCTG
cnt = 5	feature = 653	correl = -0.065599	descr = N_Gram_GGCGT
cnt = 6	feature = 29	correl = 0.0742035	descr = Position_Specific_Bin_Base_10_Base_A
cnt = 7	feature = 6	correl = -0.0393786	descr = Position_Specific_Bin_Base_2_Base_A
cnt = 8	feature = 316	correl = -0.0223839	descr = N_Gram_ATGTA
cnt = 9	feature = 229	correl = -0.0254052	descr = N_Gram_ACCCT
cnt = 10	feature = 16	correl = 0.0456473	descr = Position_Specific_Bin_Base_5_Base_T
cnt = 11	feature = 11	correl = -0.0806065	descr = Position_Specific_Bin_Base_3_Base_T
cnt = 12	feature = 765	correl = 0.0246843	descr = N_Gram_TAGT
cnt = 13	feature = 525	correl = 0.0496022	descr = N_Gram_CTTGT
cnt = 14	feature = 759	correl = 0.0629538	descr = N_Gram_TAGC
cnt = 15	feature = 461	correl = -0.0420924	descr = N_Gram_CGGCT
cnt = 16	feature = 56	correl = 0.0544302	descr = Position_Specific_Bin_Base_18_Base_A
cnt = 17	feature = 768	correl = 0.0735508	descr = N_Gram_TATA
cnt = 18	feature = 687	correl = 0.0574566	descr = N_Gram_GTAA
cnt = 19	feature = 10	correl = 0.0489757	descr = Position_Specific_Bin_Base_3_Base_G
cnt = 20	feature = 664	correl = -0.0677099	descr = N_Gram_GGGCG
cnt = 21	feature = 105	correl = -0.0794602	descr = Fold_of_RNAi_Sequence_Pos_16
cnt = 22	feature = 76	correl = 0.084493	descr = Gibbs_of_Target_Sequence__Pos_8_Step_1
cnt = 23	feature = 58	correl = -0.0592457	descr = Position_Specific_Bin_Base_18_Base_G
cnt = 24	feature = 47	correl = -0.0251609	descr = Position_Specific_Bin_Base_15_Base_T
cnt = 25	feature = 80	correl = 0.109971	descr = Gibbs_of_Target_Sequence__Pos_13_Step_1
cnt = 26	feature = 77	correl = 0.103696	descr = Gibbs_of_Target_Sequence__Pos_9_Step_1
cnt = 27	feature = 82	correl = 0.0936792	descr = Gibbs_of_Target_Sequence__Pos_15_Step_1
cnt = 28	feature = 767	correl = 0.121458	descr = N_Gram_TAT
cnt = 29	feature = 432	correl = -0.0907006	descr = N_Gram_CG
num rows = 2188
num_elements = 65640
.*
optimization finished, #iter = 1169
nu = 0.498931
obj = -110.102376, rho = -0.455758
nSV = 1124, nBSV = 1063
num rows = 243
num_elements = 7290
*
optimization finished, #iter = 124
nu = 0.506705
obj = -12.235568, rho = -0.649605
nSV = 134, nBSV = 110
.*
optimization finished, #iter = 1169
nu = 0.498931
obj = -110.102376, rho = -0.455758
nSV = 1124, nBSV = 1063
TEST = 52 AVE CORR = 0.642427
