# Supplementary material for: Improving model predictions for RNA interference activities that use support vector machine regression by combining and filtering features
Source: BMC Bioinformatics. 2007 Jun 6;8:182. doi: 10.1186/1471-2105-8-182 (PMC1906837; doi:10.1186/1471-2105-8-182)
Supplement: Additional file 5 — tr_2431_cfsfilters. The features found to be useful by Correlation based Feature in training and testing the 2431 dataset by cross validation, at t-test values from 0 to 90. [file 1471-2105-8-182-S5.gz › tr_2431_file_53]

53
ave count = 24.6

CFS merit scores = 1.45362
CFS merit scores = 1.61763
CFS merit scores = 1.83712
CFS merit scores = 2.04701
CFS merit scores = 2.23689
CFS merit scores = 2.41449
CFS merit scores = 2.57266
CFS merit scores = 2.7208
CFS merit scores = 2.86045
CFS merit scores = 2.99057
CFS merit scores = 3.09573
CFS merit scores = 3.19144
CFS merit scores = 3.2808
CFS merit scores = 3.35139
CFS merit scores = 3.41134
CFS merit scores = 3.45895
CFS merit scores = 3.49435
CFS merit scores = 3.52685
CFS merit scores = 3.55373
CFS merit scores = 3.56938
CFS merit scores = 3.57752
CFS merit scores = 3.57762
CFS merit scores = 3.54951
CFS merit scores = 3.50497
CFS merit scores = 3.46772
CFS merit scores = 3.40051
cnt = 1	feature = 80	correl = 0.453617	descr = Gibbs_of_Target_Sequence__Pos_19_Step_1
cnt = 2	feature = 2	correl = -0.147904	descr = Position_Specific_Bin_Base_0_Base_G
cnt = 3	feature = 432	correl = -0.0628694	descr = N_Gram_CGAA
cnt = 4	feature = 525	correl = -0.0249477	descr = N_Gram_CTTTA
cnt = 5	feature = 11	correl = 0.0728943	descr = Position_Specific_Bin_Base_4_Base_A
cnt = 6	feature = 767	correl = 0.0581326	descr = N_Gram_TATAA
cnt = 7	feature = 316	correl = 0.0467671	descr = N_Gram_ATTGG
cnt = 8	feature = 29	correl = -0.0627604	descr = Position_Specific_Bin_Base_10_Base_G
cnt = 9	feature = 653	correl = -0.0481587	descr = N_Gram_GGCGT
cnt = 10	feature = 768	correl = 0.0246684	descr = N_Gram_TATAG
cnt = 11	feature = 449	correl = -0.0686803	descr = N_Gram_CGCGG
cnt = 12	feature = 461	correl = -0.0874776	descr = N_Gram_CGGG
cnt = 13	feature = 631	correl = -0.031662	descr = N_Gram_GGAA
cnt = 14	feature = 759	correl = 0.0263143	descr = N_Gram_TAGG
cnt = 15	feature = 47	correl = -0.030179	descr = Position_Specific_Bin_Base_17_Base_C
cnt = 16	feature = 105	correl = -0.0553405	descr = Xue_Structure_Feature_A101
cnt = 17	feature = 76	correl = 0.0982351	descr = Gibbs_of_Target_Sequence__Pos_15_Step_1
cnt = 18	feature = 665	correl = -0.0859362	descr = N_Gram_GGGG
cnt = 19	feature = 58	correl = 0.367786	descr = Position_Specific_Bin_Base_20_Base_A
cnt = 20	feature = 603	correl = -0.0817647	descr = N_Gram_GCGC
cnt = 21	feature = 56	correl = -0.1249	descr = Position_Specific_Bin_Base_19_Base_G
cnt = 22	feature = 664	correl = -0.0751546	descr = N_Gram_GGGCG
cnt = 23	feature = 765	correl = 0.119917	descr = N_Gram_TAT
cnt = 24	feature = 81	correl = 0.424665	descr = Gibbs_of_Target_Sequence__Pos_20_Step_1
cnt = 25	feature = 77	correl = 0.122177	descr = Gibbs_of_Target_Sequence__Pos_16_Step_1
cnt = 26	feature = 82	correl = 0.235364	descr = PF_RNAi_Fold_Energy
num rows = 2187
num_elements = 59049
.*
optimization finished, #iter = 1171
nu = 0.510811
obj = -112.364831, rho = -0.522358
nSV = 1143, nBSV = 1097
num rows = 244
num_elements = 6588
*
optimization finished, #iter = 129
nu = 0.532105
obj = -14.153877, rho = -0.633698
nSV = 140, nBSV = 119
.*
optimization finished, #iter = 1171
nu = 0.510811
obj = -112.364831, rho = -0.522358
nSV = 1143, nBSV = 1097
CFS merit scores = 1.45497
CFS merit scores = 1.61614
CFS merit scores = 1.84075
CFS merit scores = 2.05191
CFS merit scores = 2.24001
CFS merit scores = 2.41045
CFS merit scores = 2.57126
CFS merit scores = 2.71798
CFS merit scores = 2.85431
CFS merit scores = 2.98256
CFS merit scores = 3.10081
CFS merit scores = 3.20697
CFS merit scores = 3.28179
CFS merit scores = 3.35443
CFS merit scores = 3.40015
CFS merit scores = 3.437
CFS merit scores = 3.466
CFS merit scores = 3.46062
CFS merit scores = 3.45581
CFS merit scores = 3.43168
CFS merit scores = 3.38604
cnt = 1	feature = 81	correl = 0.454969	descr = Gibbs_of_Target_Sequence__Pos_19_Step_1
cnt = 2	feature = 2	correl = -0.147063	descr = Position_Specific_Bin_Base_0_Base_G
cnt = 3	feature = 525	correl = 0.0369199	descr = N_Gram_GACA
cnt = 4	feature = 29	correl = -0.0531629	descr = Position_Specific_Bin_Base_10_Base_G
cnt = 5	feature = 768	correl = 0.0247007	descr = N_Gram_TATGC
cnt = 6	feature = 759	correl = 0.0693756	descr = N_Gram_TATAA
cnt = 7	feature = 11	correl = 0.0675327	descr = Position_Specific_Bin_Base_3_Base_G
cnt = 8	feature = 767	correl = 0.0683243	descr = N_Gram_TATGA
cnt = 9	feature = 653	correl = -0.0684294	descr = N_Gram_GGGAA
cnt = 10	feature = 432	correl = -0.0323233	descr = N_Gram_CGCAA
cnt = 11	feature = 765	correl = 0.0540482	descr = N_Gram_TATCG
cnt = 12	feature = 603	correl = -0.0675003	descr = N_Gram_GCGTC
cnt = 13	feature = 664	correl = -0.0544589	descr = N_Gram_GGGT
cnt = 14	feature = 105	correl = -0.0577757	descr = Xue_Structure_Feature_A100
cnt = 15	feature = 77	correl = 0.0973518	descr = Gibbs_of_Target_Sequence__Pos_15_Step_1
cnt = 16	feature = 461	correl = 0.0293775	descr = N_Gram_CGTCT
cnt = 17	feature = 58	correl = 0.366173	descr = Position_Specific_Bin_Base_20_Base_A
cnt = 18	feature = 56	correl = -0.124906	descr = Position_Specific_Bin_Base_19_Base_G
cnt = 19	feature = 76	correl = 0.157174	descr = Gibbs_of_Target_Sequence__Pos_14_Step_1
cnt = 20	feature = 80	correl = 0.197882	descr = Gibbs_of_Target_Sequence__Pos_18_Step_1
cnt = 21	feature = 82	correl = 0.431022	descr = Gibbs_of_Target_Sequence__Pos_20_Step_1
num rows = 2188
num_elements = 48136
.*
optimization finished, #iter = 1000
nu = 0.508074
obj = -116.311428, rho = -0.479703
nSV = 1137, nBSV = 1098
num rows = 243
num_elements = 5346
*
optimization finished, #iter = 121
nu = 0.530463
obj = -14.266361, rho = -0.618164
nSV = 136, nBSV = 118
.*
optimization finished, #iter = 1000
nu = 0.508074
obj = -116.311428, rho = -0.479703
nSV = 1137, nBSV = 1098
CFS merit scores = 1.44852
CFS merit scores = 1.62016
CFS merit scores = 1.83081
CFS merit scores = 2.04135
CFS merit scores = 2.22682
CFS merit scores = 2.39936
CFS merit scores = 2.54273
CFS merit scores = 2.66871
CFS merit scores = 2.78074
CFS merit scores = 2.8708
CFS merit scores = 2.95457
CFS merit scores = 3.02397
CFS merit scores = 3.09161
CFS merit scores = 3.13612
CFS merit scores = 3.17531
CFS merit scores = 3.21181
CFS merit scores = 3.24646
CFS merit scores = 3.27046
CFS merit scores = 3.27433
CFS merit scores = 3.27641
CFS merit scores = 3.21851
cnt = 1	feature = 81	correl = 0.448525	descr = Gibbs_of_Target_Sequence__Pos_19_Step_1
cnt = 2	feature = 2	correl = -0.135476	descr = Position_Specific_Bin_Base_0_Base_G
cnt = 3	feature = 765	correl = 0.0284397	descr = N_Gram_TCCA
cnt = 4	feature = 11	correl = 0.0768797	descr = Position_Specific_Bin_Base_4_Base_A
cnt = 5	feature = 664	correl = -0.0589472	descr = N_Gram_GGTTA
cnt = 6	feature = 525	correl = 0.0680599	descr = N_Gram_GACTA
cnt = 7	feature = 432	correl = -0.0667833	descr = N_Gram_CGCGG
cnt = 8	feature = 767	correl = -0.0361798	descr = N_Gram_TCCC
cnt = 9	feature = 77	correl = 0.0992392	descr = Gibbs_of_Target_Sequence__Pos_15_Step_1
cnt = 10	feature = 10	correl = -0.082375	descr = Position_Specific_Bin_Base_3_Base_T
cnt = 11	feature = 29	correl = 0.0592604	descr = Position_Specific_Bin_Base_10_Base_T
cnt = 12	feature = 16	correl = -0.046843	descr = Position_Specific_Bin_Base_6_Base_C
cnt = 13	feature = 749	correl = 0.0461481	descr = N_Gram_TATCG
cnt = 14	feature = 105	correl = -0.0709674	descr = Xue_Structure_Feature_A100
cnt = 15	feature = 653	correl = -0.0389671	descr = N_Gram_GGT
cnt = 16	feature = 58	correl = 0.0629845	descr = Position_Specific_Bin_Base_19_Base_T
cnt = 17	feature = 47	correl = -0.0668364	descr = Position_Specific_Bin_Base_16_Base_G
cnt = 18	feature = 76	correl = 0.144465	descr = Gibbs_of_Target_Sequence__Pos_14_Step_1
cnt = 19	feature = 56	correl = -0.121187	descr = Position_Specific_Bin_Base_19_Base_C
cnt = 20	feature = 82	correl = 0.421589	descr = Gibbs_of_Target_Sequence__Pos_20_Step_1
cnt = 21	feature = 80	correl = 0.1985	descr = Gibbs_of_Target_Sequence__Pos_18_Step_1
num rows = 2188
num_elements = 48136
*
optimization finished, #iter = 982
nu = 0.499944
obj = -114.948951, rho = -0.553300
nSV = 1113, nBSV = 1077
num rows = 243
num_elements = 5346
*
optimization finished, #iter = 116
nu = 0.518978
obj = -12.423380, rho = -0.641572
nSV = 135, nBSV = 116
*
optimization finished, #iter = 982
nu = 0.499944
obj = -114.948951, rho = -0.553300
nSV = 1113, nBSV = 1077
CFS merit scores = 1.149
CFS merit scores = 1.50275
CFS merit scores = 1.77945
CFS merit scores = 2.02338
CFS merit scores = 2.22956
CFS merit scores = 2.41359
CFS merit scores = 2.58146
CFS merit scores = 2.71547
CFS merit scores = 2.83511
CFS merit scores = 2.94587
CFS merit scores = 3.04829
CFS merit scores = 3.13864
CFS merit scores = 3.22187
CFS merit scores = 3.28753
CFS merit scores = 3.34755
CFS merit scores = 3.39098
CFS merit scores = 3.42249
CFS merit scores = 3.43916
CFS merit scores = 3.42808
CFS merit scores = 3.39613
CFS merit scores = 3.37028
cnt = 1	feature = 2	correl = -0.149004	descr = Position_Specific_Bin_Base_0_Base_G
cnt = 2	feature = 81	correl = 0.130389	descr = Gibbs_of_Target_Sequence__Pos_13_Step_1
cnt = 3	feature = 767	correl = 0.0536372	descr = N_Gram_TAGCA
cnt = 4	feature = 525	correl = 0.0367983	descr = N_Gram_CTGT
cnt = 5	feature = 17	correl = -0.0698688	descr = Position_Specific_Bin_Base_5_Base_C
cnt = 6	feature = 11	correl = 0.0690295	descr = Position_Specific_Bin_Base_3_Base_G
cnt = 7	feature = 56	correl = 0.0434344	descr = Position_Specific_Bin_Base_18_Base_A
cnt = 8	feature = 47	correl = -0.0268652	descr = Position_Specific_Bin_Base_15_Base_T
cnt = 9	feature = 768	correl = 0.0763828	descr = N_Gram_TAGCT
cnt = 10	feature = 765	correl = 0.0458411	descr = N_Gram_TAGAG
cnt = 11	feature = 653	correl = -0.0718658	descr = N_Gram_GGCA
cnt = 12	feature = 105	correl = -0.0713483	descr = Fold_of_RNAi_Sequence_Pos_14
cnt = 13	feature = 29	correl = 0.0751094	descr = Position_Specific_Bin_Base_10_Base_A
cnt = 14	feature = 603	correl = -0.0766338	descr = N_Gram_GCCCT
cnt = 15	feature = 664	correl = -0.0784959	descr = N_Gram_GGCGG
cnt = 16	feature = 76	correl = 0.0868265	descr = Gibbs_of_Target_Sequence__Pos_8_Step_1
cnt = 17	feature = 58	correl = -0.0471093	descr = Position_Specific_Bin_Base_18_Base_G
cnt = 18	feature = 432	correl = -0.0641635	descr = N_Gram_CCTG
cnt = 19	feature = 80	correl = 0.0299313	descr = Gibbs_of_Target_Sequence__Pos_12_Step_1
cnt = 20	feature = 82	correl = 0.144853	descr = Gibbs_of_Target_Sequence__Pos_14_Step_1
cnt = 21	feature = 77	correl = 0.103143	descr = Gibbs_of_Target_Sequence__Pos_9_Step_1
num rows = 2188
num_elements = 48136
.*
optimization finished, #iter = 1022
nu = 0.510139
obj = -115.898961, rho = -0.484952
nSV = 1143, nBSV = 1096
num rows = 243
num_elements = 5346
*
optimization finished, #iter = 123
nu = 0.551715
obj = -13.053256, rho = -0.612257
nSV = 143, nBSV = 122
.*
optimization finished, #iter = 1022
nu = 0.510139
obj = -115.898961, rho = -0.484952
nSV = 1143, nBSV = 1096
CFS merit scores = 1.17801
CFS merit scores = 1.51936
CFS merit scores = 1.78934
CFS merit scores = 2.02693
CFS merit scores = 2.22769
CFS merit scores = 2.40649
CFS merit scores = 2.56072
CFS merit scores = 2.69443
CFS merit scores = 2.80923
CFS merit scores = 2.91238
CFS merit scores = 3.01019
CFS merit scores = 3.09415
CFS merit scores = 3.16904
CFS merit scores = 3.23732
CFS merit scores = 3.27094
CFS merit scores = 3.29506
CFS merit scores = 3.30678
CFS merit scores = 3.29937
CFS merit scores = 3.28576
CFS merit scores = 3.25355
cnt = 1	feature = 58	correl = 0.178008	descr = Position_Specific_Bin_Base_19_Base_A
cnt = 2	feature = 2	correl = -0.131046	descr = Position_Specific_Bin_Base_0_Base_G
cnt = 3	feature = 10	correl = -0.0988791	descr = Position_Specific_Bin_Base_3_Base_T
cnt = 4	feature = 653	correl = -0.0267822	descr = N_Gram_GGCTT
cnt = 5	feature = 768	correl = 0.0452054	descr = N_Gram_TAGTG
cnt = 6	feature = 432	correl = -0.0328284	descr = N_Gram_CGAAT
cnt = 7	feature = 81	correl = 0.108369	descr = Gibbs_of_Target_Sequence__Pos_16_Step_1
cnt = 8	feature = 29	correl = 0.051879	descr = Position_Specific_Bin_Base_10_Base_T
cnt = 9	feature = 16	correl = -0.0363219	descr = Position_Specific_Bin_Base_6_Base_C
cnt = 10	feature = 765	correl = 0.0279371	descr = N_Gram_TAGGC
cnt = 11	feature = 105	correl = -0.0264646	descr = Fold_of_RNAi_Sequence_Pos_19
cnt = 12	feature = 11	correl = 0.0828221	descr = Position_Specific_Bin_Base_4_Base_A
cnt = 13	feature = 77	correl = 0.0449207	descr = Gibbs_of_Target_Sequence__Pos_11_Step_1
cnt = 14	feature = 56	correl = -0.0409098	descr = Position_Specific_Bin_Base_18_Base_G
cnt = 15	feature = 603	correl = -0.0719225	descr = N_Gram_GCGC
cnt = 16	feature = 461	correl = -0.0340151	descr = N_Gram_CGGCT
cnt = 17	feature = 47	correl = 0.0692978	descr = Position_Specific_Bin_Base_16_Base_A
cnt = 18	feature = 82	correl = 0.0908647	descr = Gibbs_of_Target_Sequence__Pos_17_Step_1
cnt = 19	feature = 76	correl = 0.123093	descr = Gibbs_of_Target_Sequence__Pos_10_Step_1
cnt = 20	feature = 80	correl = 0.0943335	descr = Gibbs_of_Target_Sequence__Pos_15_Step_1
num rows = 2188
num_elements = 45948
.*
optimization finished, #iter = 1067
nu = 0.516969
obj = -116.637746, rho = -0.540594
nSV = 1154, nBSV = 1105
num rows = 243
num_elements = 5103
*
optimization finished, #iter = 87
nu = 0.414438
obj = -10.706354, rho = -0.610702
nSV = 108, nBSV = 95
.*
optimization finished, #iter = 1067
nu = 0.516969
obj = -116.637746, rho = -0.540594
nSV = 1154, nBSV = 1105
CFS merit scores = 1.43086
CFS merit scores = 1.60301
CFS merit scores = 1.84094
CFS merit scores = 2.05433
CFS merit scores = 2.25256
CFS merit scores = 2.4317
CFS merit scores = 2.58723
CFS merit scores = 2.72252
CFS merit scores = 2.84742
CFS merit scores = 2.96231
CFS merit scores = 3.06389
CFS merit scores = 3.15514
CFS merit scores = 3.22533
CFS merit scores = 3.26654
CFS merit scores = 3.29659
CFS merit scores = 3.31844
CFS merit scores = 3.32287
CFS merit scores = 3.31065
CFS merit scores = 3.25886
CFS merit scores = 3.186
CFS merit scores = 3.08452
cnt = 1	feature = 80	correl = 0.430862	descr = Gibbs_of_Target_Sequence__Pos_20_Step_1
cnt = 2	feature = 56	correl = -0.111241	descr = Position_Specific_Bin_Base_19_Base_G
cnt = 3	feature = 10	correl = -0.0940207	descr = Position_Specific_Bin_Base_3_Base_T
cnt = 4	feature = 461	correl = 0.0232146	descr = N_Gram_CGTCA
cnt = 5	feature = 767	correl = 0.0500814	descr = N_Gram_TATCA
cnt = 6	feature = 653	correl = -0.0925878	descr = N_Gram_GGGCC
cnt = 7	feature = 29	correl = 0.0526608	descr = Position_Specific_Bin_Base_10_Base_T
cnt = 8	feature = 765	correl = 0.0295984	descr = N_Gram_TATAT
cnt = 9	feature = 759	correl = 0.0318364	descr = N_Gram_TAGT
cnt = 10	feature = 768	correl = 0.0494733	descr = N_Gram_TATCG
cnt = 11	feature = 2	correl = 0.113364	descr = Position_Specific_Bin_Base_1_Base_A
cnt = 12	feature = 47	correl = -0.0318497	descr = Position_Specific_Bin_Base_17_Base_C
cnt = 13	feature = 11	correl = 0.071972	descr = Position_Specific_Bin_Base_4_Base_A
cnt = 14	feature = 432	correl = -0.0562981	descr = N_Gram_CGC
cnt = 15	feature = 82	correl = 0.153355	descr = PF_RNAi_Fold_5'Free_Count
cnt = 16	feature = 4	correl = -0.101252	descr = Position_Specific_Bin_Base_1_Base_G
cnt = 17	feature = 58	correl = 0.374637	descr = Position_Specific_Bin_Base_20_Base_A
cnt = 18	feature = 77	correl = 0.0985553	descr = Gibbs_of_Target_Sequence__Pos_17_Step_1
cnt = 19	feature = 76	correl = 0.112769	descr = Gibbs_of_Target_Sequence__Pos_16_Step_1
cnt = 20	feature = 105	correl = 0.0738896	descr = Xue_Structure_Feature_A000
cnt = 21	feature = 81	correl = 0.227962	descr = PF_RNAi_Fold_Energy
num rows = 2188
num_elements = 48136
.*
optimization finished, #iter = 1072
nu = 0.497843
obj = -111.290225, rho = -0.555261
nSV = 1112, nBSV = 1068
num rows = 243
num_elements = 5346
*
optimization finished, #iter = 125
nu = 0.553049
obj = -14.243227, rho = -0.548255
nSV = 143, nBSV = 124
.*
optimization finished, #iter = 1072
nu = 0.497843
obj = -111.290225, rho = -0.555261
nSV = 1112, nBSV = 1068
CFS merit scores = 1.45094
CFS merit scores = 1.61677
CFS merit scores = 1.84132
CFS merit scores = 2.06011
CFS merit scores = 2.26051
CFS merit scores = 2.42898
CFS merit scores = 2.57552
CFS merit scores = 2.70685
CFS merit scores = 2.82448
CFS merit scores = 2.93337
CFS merit scores = 3.0331
CFS merit scores = 3.12397
CFS merit scores = 3.20931
CFS merit scores = 3.27608
CFS merit scores = 3.3381
CFS merit scores = 3.38181
CFS merit scores = 3.42393
CFS merit scores = 3.46117
CFS merit scores = 3.43857
CFS merit scores = 3.39339
CFS merit scores = 3.32426
CFS merit scores = 3.23208
CFS merit scores = 3.09471
cnt = 1	feature = 76	correl = 0.450938	descr = Gibbs_of_Target_Sequence__Pos_19_Step_1
cnt = 2	feature = 2	correl = -0.137997	descr = Position_Specific_Bin_Base_0_Base_G
cnt = 3	feature = 16	correl = 0.0870943	descr = Position_Specific_Bin_Base_7_Base_A
cnt = 4	feature = 759	correl = 0.0215083	descr = N_Gram_TCCA
cnt = 5	feature = 10	correl = -0.0925996	descr = Position_Specific_Bin_Base_3_Base_T
cnt = 6	feature = 525	correl = -0.0292709	descr = N_Gram_GAGGT
cnt = 7	feature = 664	correl = -0.0483411	descr = N_Gram_GTCCG
cnt = 8	feature = 461	correl = 0.0380315	descr = N_Gram_CTAGA
cnt = 9	feature = 659	correl = 0.0287936	descr = N_Gram_GTCAA
cnt = 10	feature = 653	correl = 0.0437153	descr = N_Gram_GTAAA
cnt = 11	feature = 47	correl = 0.0369171	descr = Position_Specific_Bin_Base_18_Base_A
cnt = 12	feature = 432	correl = -0.0709036	descr = N_Gram_CGGCC
cnt = 13	feature = 229	correl = -0.0360249	descr = N_Gram_ACTGC
cnt = 14	feature = 11	correl = 0.0856056	descr = Position_Specific_Bin_Base_4_Base_A
cnt = 15	feature = 29	correl = -0.0485509	descr = Position_Specific_Bin_Base_11_Base_G
cnt = 16	feature = 80	correl = 0.0336633	descr = PF_RNAi_Fold_3'Free_Count
cnt = 17	feature = 56	correl = -0.178563	descr = Position_Specific_Bin_Base_20_Base_G
cnt = 18	feature = 82	correl = -0.178464	descr = Fold_of_RNAi_Sequence_Pos_1
cnt = 19	feature = 105	correl = -0.100756	descr = Xue_Structure_Feature_C110
cnt = 20	feature = 81	correl = -0.175953	descr = Fold_of_RNAi_Sequence_Pos_0
cnt = 21	feature = 77	correl = 0.432143	descr = Gibbs_of_Target_Sequence__Pos_20_Step_1
cnt = 22	feature = 78	correl = 0.214226	descr = PF_RNAi_Fold_Energy
cnt = 23	feature = 58	correl = 0.271228	descr = Gibbs_of_Target_Sequence_
num rows = 2188
num_elements = 52512
.*
optimization finished, #iter = 1102
nu = 0.497658
obj = -109.495183, rho = -0.582054
nSV = 1116, nBSV = 1067
num rows = 243
num_elements = 5832
*
optimization finished, #iter = 116
nu = 0.484198
obj = -13.526254, rho = -0.573477
nSV = 128, nBSV = 108
.*
optimization finished, #iter = 1102
nu = 0.497658
obj = -109.495183, rho = -0.582054
nSV = 1116, nBSV = 1067
CFS merit scores = 1.20154
CFS merit scores = 1.51547
CFS merit scores = 1.79088
CFS merit scores = 2.03171
CFS merit scores = 2.2346
CFS merit scores = 2.41508
CFS merit scores = 2.58314
CFS merit scores = 2.72946
CFS merit scores = 2.85957
CFS merit scores = 2.98293
CFS merit scores = 3.08943
CFS merit scores = 3.18578
CFS merit scores = 3.27368
CFS merit scores = 3.35004
CFS merit scores = 3.42235
CFS merit scores = 3.47874
CFS merit scores = 3.52922
CFS merit scores = 3.55078
CFS merit scores = 3.56816
CFS merit scores = 3.57653
CFS merit scores = 3.5609
CFS merit scores = 3.53159
CFS merit scores = 3.49775
cnt = 1	feature = 82	correl = 0.201542	descr = Gibbs_of_Target_Sequence__Pos_18_Step_1
cnt = 2	feature = 77	correl = 0.13154	descr = Gibbs_of_Target_Sequence__Pos_13_Step_1
cnt = 3	feature = 2	correl = -0.134318	descr = Position_Specific_Bin_Base_0_Base_G
cnt = 4	feature = 765	correl = 0.0298168	descr = N_Gram_TAGTC
cnt = 5	feature = 687	correl = -0.0251885	descr = N_Gram_GTAAT
cnt = 6	feature = 759	correl = 0.067802	descr = N_Gram_TAGC
cnt = 7	feature = 461	correl = -0.0276819	descr = N_Gram_CGGTT
cnt = 8	feature = 105	correl = -0.0226742	descr = Xue_Structure_Feature_A111
cnt = 9	feature = 432	correl = -0.0414496	descr = N_Gram_CGACG
cnt = 10	feature = 11	correl = 0.0705931	descr = Position_Specific_Bin_Base_3_Base_G
cnt = 11	feature = 664	correl = -0.0781102	descr = N_Gram_GGGGC
cnt = 12	feature = 47	correl = -0.0464534	descr = Position_Specific_Bin_Base_16_Base_C
cnt = 13	feature = 76	correl = 0.0481381	descr = Gibbs_of_Target_Sequence__Pos_11_Step_1
cnt = 14	feature = 672	correl = 0.0395921	descr = N_Gram_GGTAA
cnt = 15	feature = 278	correl = 0.0240922	descr = N_Gram_ATAGA
cnt = 16	feature = 29	correl = -0.0520621	descr = Position_Specific_Bin_Base_10_Base_G
cnt = 17	feature = 525	correl = -0.0305174	descr = N_Gram_GAAG
cnt = 18	feature = 768	correl = 0.0705929	descr = N_Gram_TATA
cnt = 19	feature = 80	correl = 0.139503	descr = Gibbs_of_Target_Sequence__Pos_16_Step_1
cnt = 20	feature = 58	correl = -0.127886	descr = Position_Specific_Bin_Base_19_Base_C
cnt = 21	feature = 653	correl = -0.138931	descr = N_Gram_GGG
cnt = 22	feature = 767	correl = 0.124041	descr = N_Gram_TAT
cnt = 23	feature = 81	correl = 0.110592	descr = Gibbs_of_Target_Sequence__Pos_17_Step_1
num rows = 2188
num_elements = 52512
.*
optimization finished, #iter = 1041
nu = 0.511088
obj = -116.889675, rho = -0.541674
nSV = 1141, nBSV = 1097
num rows = 243
num_elements = 5832
*
optimization finished, #iter = 101
nu = 0.453669
obj = -12.317474, rho = -0.565904
nSV = 122, nBSV = 100
.*
optimization finished, #iter = 1041
nu = 0.511088
obj = -116.889675, rho = -0.541674
nSV = 1141, nBSV = 1097
CFS merit scores = 1.15546
CFS merit scores = 1.49203
CFS merit scores = 1.76957
CFS merit scores = 2.01138
CFS merit scores = 2.21741
CFS merit scores = 2.39937
CFS merit scores = 2.56629
CFS merit scores = 2.71539
CFS merit scores = 2.85122
CFS merit scores = 2.97813
CFS merit scores = 3.08916
CFS merit scores = 3.19212
CFS merit scores = 3.29021
CFS merit scores = 3.37879
CFS merit scores = 3.46202
CFS merit scores = 3.53484
CFS merit scores = 3.60157
CFS merit scores = 3.65675
CFS merit scores = 3.70964
CFS merit scores = 3.7585
CFS merit scores = 3.79894
CFS merit scores = 3.81411
CFS merit scores = 3.81876
CFS merit scores = 3.81441
CFS merit scores = 3.81046
CFS merit scores = 3.80223
CFS merit scores = 3.7836
CFS merit scores = 3.75493
CFS merit scores = 3.72121
cnt = 1	feature = 82	correl = 0.155462	descr = Gibbs_of_Target_Sequence__Pos_14_Step_1
cnt = 2	feature = 2	correl = -0.146576	descr = Position_Specific_Bin_Base_0_Base_G
cnt = 3	feature = 631	correl = -0.0642513	descr = N_Gram_GGCAA
cnt = 4	feature = 229	correl = 0.0389079	descr = N_Gram_ACT
cnt = 5	feature = 56	correl = 0.0371989	descr = Position_Specific_Bin_Base_18_Base_A
cnt = 6	feature = 432	correl = -0.029736	descr = N_Gram_CGAGT
cnt = 7	feature = 11	correl = 0.0660375	descr = Position_Specific_Bin_Base_3_Base_G
cnt = 8	feature = 765	correl = 0.0230802	descr = N_Gram_TATTG
cnt = 9	feature = 759	correl = 0.0522734	descr = N_Gram_TATCG
cnt = 10	feature = 228	correl = -0.0322178	descr = N_Gram_ACGTT
cnt = 11	feature = 653	correl = -0.0805885	descr = N_Gram_GGGCG
cnt = 12	feature = 665	correl = 0.0242077	descr = N_Gram_GGTCA
cnt = 13	feature = 525	correl = 0.0399057	descr = N_Gram_GAATT
cnt = 14	feature = 802	correl = 0.0984104	descr = N_Gram_TCGTG
cnt = 15	feature = 33	correl = 0.056225	descr = Position_Specific_Bin_Base_10_Base_T
cnt = 16	feature = 206	correl = 0.0348917	descr = N_Gram_ACAGC
cnt = 17	feature = 358	correl = 0.0421472	descr = N_Gram_CATC
cnt = 18	feature = 29	correl = 0.0436148	descr = Position_Specific_Bin_Base_9_Base_T
cnt = 19	feature = 6	correl = -0.0487253	descr = Position_Specific_Bin_Base_2_Base_A
cnt = 20	feature = 80	correl = 0.0262231	descr = Gibbs_of_Target_Sequence__Pos_12_Step_1
cnt = 21	feature = 105	correl = -0.0810077	descr = Fold_of_RNAi_Sequence_Pos_14
cnt = 22	feature = 47	correl = -0.0324619	descr = Position_Specific_Bin_Base_15_Base_G
cnt = 23	feature = 58	correl = -0.0554315	descr = Position_Specific_Bin_Base_18_Base_G
cnt = 24	feature = 76	correl = 0.0851445	descr = Gibbs_of_Target_Sequence__Pos_8_Step_1
cnt = 25	feature = 664	correl = -0.0230042	descr = N_Gram_GGTC
cnt = 26	feature = 768	correl = 0.0284493	descr = N_Gram_TCA
cnt = 27	feature = 81	correl = 0.136849	descr = Gibbs_of_Target_Sequence__Pos_13_Step_1
cnt = 28	feature = 767	correl = 0.0498243	descr = N_Gram_TC
cnt = 29	feature = 77	correl = 0.105195	descr = Gibbs_of_Target_Sequence__Pos_9_Step_1
num rows = 2188
num_elements = 65640
.*
optimization finished, #iter = 1239
nu = 0.507813
obj = -112.672297, rho = -0.552079
nSV = 1143, nBSV = 1077
num rows = 243
num_elements = 7290
*
optimization finished, #iter = 124
nu = 0.483993
obj = -12.706372, rho = -0.636021
nSV = 130, nBSV = 108
.*
optimization finished, #iter = 1239
nu = 0.507813
obj = -112.672297, rho = -0.552079
nSV = 1143, nBSV = 1077
CFS merit scores = 1.14814
CFS merit scores = 1.49696
CFS merit scores = 1.7727
CFS merit scores = 2.00141
CFS merit scores = 2.20741
CFS merit scores = 2.3885
CFS merit scores = 2.55346
CFS merit scores = 2.699
CFS merit scores = 2.8291
CFS merit scores = 2.9522
CFS merit scores = 3.06842
CFS merit scores = 3.15939
CFS merit scores = 3.23134
CFS merit scores = 3.2921
CFS merit scores = 3.33378
CFS merit scores = 3.37125
CFS merit scores = 3.40124
CFS merit scores = 3.42644
CFS merit scores = 3.44581
CFS merit scores = 3.46061
CFS merit scores = 3.46351
CFS merit scores = 3.45379
CFS merit scores = 3.4411
CFS merit scores = 3.42581
CFS merit scores = 3.38432
cnt = 1	feature = 81	correl = 0.148135	descr = Gibbs_of_Target_Sequence__Pos_14_Step_1
cnt = 2	feature = 2	correl = -0.140676	descr = Position_Specific_Bin_Base_0_Base_G
cnt = 3	feature = 251	correl = -0.0434305	descr = N_Gram_ACTGC
cnt = 4	feature = 653	correl = -0.065599	descr = N_Gram_GGCGT
cnt = 5	feature = 29	correl = 0.0742035	descr = Position_Specific_Bin_Base_10_Base_A
cnt = 6	feature = 316	correl = -0.0223839	descr = N_Gram_ATGTA
cnt = 7	feature = 16	correl = 0.0456473	descr = Position_Specific_Bin_Base_5_Base_T
cnt = 8	feature = 10	correl = 0.0489757	descr = Position_Specific_Bin_Base_3_Base_G
cnt = 9	feature = 765	correl = 0.0246843	descr = N_Gram_TAGT
cnt = 10	feature = 525	correl = 0.0496022	descr = N_Gram_CTTGT
cnt = 11	feature = 759	correl = 0.0629538	descr = N_Gram_TAGC
cnt = 12	feature = 461	correl = -0.0420924	descr = N_Gram_CGGCT
cnt = 13	feature = 58	correl = -0.0592457	descr = Position_Specific_Bin_Base_18_Base_G
cnt = 14	feature = 768	correl = 0.0735508	descr = N_Gram_TATA
cnt = 15	feature = 11	correl = -0.0806065	descr = Position_Specific_Bin_Base_3_Base_T
cnt = 16	feature = 664	correl = -0.0677099	descr = N_Gram_GGGCG
cnt = 17	feature = 105	correl = -0.0794602	descr = Fold_of_RNAi_Sequence_Pos_16
cnt = 18	feature = 76	correl = 0.084493	descr = Gibbs_of_Target_Sequence__Pos_8_Step_1
cnt = 19	feature = 56	correl = 0.0544302	descr = Position_Specific_Bin_Base_18_Base_A
cnt = 20	feature = 47	correl = -0.0251609	descr = Position_Specific_Bin_Base_15_Base_T
cnt = 21	feature = 80	correl = 0.109971	descr = Gibbs_of_Target_Sequence__Pos_13_Step_1
cnt = 22	feature = 77	correl = 0.103696	descr = Gibbs_of_Target_Sequence__Pos_9_Step_1
cnt = 23	feature = 767	correl = 0.121458	descr = N_Gram_TAT
cnt = 24	feature = 82	correl = 0.0936792	descr = Gibbs_of_Target_Sequence__Pos_15_Step_1
cnt = 25	feature = 432	correl = -0.0907006	descr = N_Gram_CG
num rows = 2188
num_elements = 56888
.*
optimization finished, #iter = 1021
nu = 0.493750
obj = -112.947766, rho = -0.470083
nSV = 1108, nBSV = 1063
num rows = 243
num_elements = 6318
*
optimization finished, #iter = 125
nu = 0.503480
obj = -12.253847, rho = -0.643771
nSV = 136, nBSV = 111
.*
optimization finished, #iter = 1021
nu = 0.493750
obj = -112.947766, rho = -0.470083
nSV = 1108, nBSV = 1063
TEST = 53 AVE CORR = 0.645003
