# Supplementary material for: Improving model predictions for RNA interference activities that use support vector machine regression by combining and filtering features
Source: BMC Bioinformatics. 2007 Jun 6;8:182. doi: 10.1186/1471-2105-8-182 (PMC1906837; doi:10.1186/1471-2105-8-182)
Supplement: Additional file 5 — tr_2431_cfsfilters. The features found to be useful by Correlation based Feature in training and testing the 2431 dataset by cross validation, at t-test values from 0 to 90. [file 1471-2105-8-182-S5.gz › tr_2431_file_55]

55
ave count = 20.4

CFS merit scores = 1.45362
CFS merit scores = 1.61763
CFS merit scores = 1.83712
CFS merit scores = 2.04701
CFS merit scores = 2.23689
CFS merit scores = 2.41449
CFS merit scores = 2.57248
CFS merit scores = 2.72157
CFS merit scores = 2.85929
CFS merit scores = 2.96348
CFS merit scores = 3.05884
CFS merit scores = 3.13008
CFS merit scores = 3.19738
CFS merit scores = 3.25306
CFS merit scores = 3.29712
CFS merit scores = 3.33261
CFS merit scores = 3.36663
CFS merit scores = 3.3765
CFS merit scores = 3.38582
CFS merit scores = 3.36361
CFS merit scores = 3.31877
CFS merit scores = 3.28075
CFS merit scores = 3.21689
cnt = 1	feature = 80	correl = 0.453617	descr = Gibbs_of_Target_Sequence__Pos_19_Step_1
cnt = 2	feature = 2	correl = -0.147904	descr = Position_Specific_Bin_Base_0_Base_G
cnt = 3	feature = 432	correl = -0.0628694	descr = N_Gram_CGAA
cnt = 4	feature = 525	correl = -0.0249477	descr = N_Gram_CTTTA
cnt = 5	feature = 11	correl = 0.0728943	descr = Position_Specific_Bin_Base_4_Base_A
cnt = 6	feature = 767	correl = 0.0581326	descr = N_Gram_TATAA
cnt = 7	feature = 653	correl = -0.0481587	descr = N_Gram_GGCGT
cnt = 8	feature = 29	correl = -0.0627604	descr = Position_Specific_Bin_Base_10_Base_G
cnt = 9	feature = 768	correl = 0.0246684	descr = N_Gram_TATAG
cnt = 10	feature = 603	correl = -0.0817647	descr = N_Gram_GCGC
cnt = 11	feature = 665	correl = -0.0859362	descr = N_Gram_GGGG
cnt = 12	feature = 461	correl = -0.0874776	descr = N_Gram_CGGG
cnt = 13	feature = 759	correl = 0.0263143	descr = N_Gram_TAGG
cnt = 14	feature = 105	correl = -0.0553405	descr = Xue_Structure_Feature_A101
cnt = 15	feature = 47	correl = -0.030179	descr = Position_Specific_Bin_Base_17_Base_C
cnt = 16	feature = 58	correl = 0.367786	descr = Position_Specific_Bin_Base_20_Base_A
cnt = 17	feature = 76	correl = 0.0982351	descr = Gibbs_of_Target_Sequence__Pos_15_Step_1
cnt = 18	feature = 56	correl = -0.1249	descr = Position_Specific_Bin_Base_19_Base_G
cnt = 19	feature = 664	correl = -0.0751546	descr = N_Gram_GGGCG
cnt = 20	feature = 765	correl = 0.119917	descr = N_Gram_TAT
cnt = 21	feature = 81	correl = 0.424665	descr = Gibbs_of_Target_Sequence__Pos_20_Step_1
cnt = 22	feature = 77	correl = 0.122177	descr = Gibbs_of_Target_Sequence__Pos_16_Step_1
cnt = 23	feature = 82	correl = 0.235364	descr = PF_RNAi_Fold_Energy
num rows = 2187
num_elements = 52488
.*
optimization finished, #iter = 1067
nu = 0.509369
obj = -114.150162, rho = -0.481696
nSV = 1139, nBSV = 1094
num rows = 244
num_elements = 5856
*
optimization finished, #iter = 115
nu = 0.536497
obj = -14.222272, rho = -0.648000
nSV = 137, nBSV = 125
.*
optimization finished, #iter = 1067
nu = 0.509369
obj = -114.150162, rho = -0.481696
nSV = 1139, nBSV = 1094
CFS merit scores = 1.45497
CFS merit scores = 1.61614
CFS merit scores = 1.84075
CFS merit scores = 2.05191
CFS merit scores = 2.24001
CFS merit scores = 2.41045
CFS merit scores = 2.57126
CFS merit scores = 2.71798
CFS merit scores = 2.85431
CFS merit scores = 2.98256
CFS merit scores = 3.10081
CFS merit scores = 3.20697
CFS merit scores = 3.28179
CFS merit scores = 3.35443
CFS merit scores = 3.40015
CFS merit scores = 3.437
CFS merit scores = 3.466
CFS merit scores = 3.46062
CFS merit scores = 3.45581
CFS merit scores = 3.43168
CFS merit scores = 3.38604
cnt = 1	feature = 81	correl = 0.454969	descr = Gibbs_of_Target_Sequence__Pos_19_Step_1
cnt = 2	feature = 2	correl = -0.147063	descr = Position_Specific_Bin_Base_0_Base_G
cnt = 3	feature = 525	correl = 0.0369199	descr = N_Gram_GACA
cnt = 4	feature = 29	correl = -0.0531629	descr = Position_Specific_Bin_Base_10_Base_G
cnt = 5	feature = 768	correl = 0.0247007	descr = N_Gram_TATGC
cnt = 6	feature = 759	correl = 0.0693756	descr = N_Gram_TATAA
cnt = 7	feature = 11	correl = 0.0675327	descr = Position_Specific_Bin_Base_3_Base_G
cnt = 8	feature = 767	correl = 0.0683243	descr = N_Gram_TATGA
cnt = 9	feature = 653	correl = -0.0684294	descr = N_Gram_GGGAA
cnt = 10	feature = 432	correl = -0.0323233	descr = N_Gram_CGCAA
cnt = 11	feature = 765	correl = 0.0540482	descr = N_Gram_TATCG
cnt = 12	feature = 603	correl = -0.0675003	descr = N_Gram_GCGTC
cnt = 13	feature = 664	correl = -0.0544589	descr = N_Gram_GGGT
cnt = 14	feature = 105	correl = -0.0577757	descr = Xue_Structure_Feature_A100
cnt = 15	feature = 77	correl = 0.0973518	descr = Gibbs_of_Target_Sequence__Pos_15_Step_1
cnt = 16	feature = 461	correl = 0.0293775	descr = N_Gram_CGTCT
cnt = 17	feature = 58	correl = 0.366173	descr = Position_Specific_Bin_Base_20_Base_A
cnt = 18	feature = 56	correl = -0.124906	descr = Position_Specific_Bin_Base_19_Base_G
cnt = 19	feature = 76	correl = 0.157174	descr = Gibbs_of_Target_Sequence__Pos_14_Step_1
cnt = 20	feature = 80	correl = 0.197882	descr = Gibbs_of_Target_Sequence__Pos_18_Step_1
cnt = 21	feature = 82	correl = 0.431022	descr = Gibbs_of_Target_Sequence__Pos_20_Step_1
num rows = 2188
num_elements = 48136
.*
optimization finished, #iter = 1000
nu = 0.508074
obj = -116.311428, rho = -0.479703
nSV = 1137, nBSV = 1098
num rows = 243
num_elements = 5346
*
optimization finished, #iter = 121
nu = 0.530463
obj = -14.266361, rho = -0.618164
nSV = 136, nBSV = 118
.*
optimization finished, #iter = 1000
nu = 0.508074
obj = -116.311428, rho = -0.479703
nSV = 1137, nBSV = 1098
CFS merit scores = 1.44852
CFS merit scores = 1.62016
CFS merit scores = 1.83081
CFS merit scores = 2.04135
CFS merit scores = 2.21333
CFS merit scores = 2.36807
CFS merit scores = 2.51341
CFS merit scores = 2.64088
CFS merit scores = 2.74061
CFS merit scores = 2.83108
CFS merit scores = 2.90268
CFS merit scores = 2.95755
CFS merit scores = 3.0043
CFS merit scores = 2.99281
CFS merit scores = 2.99323
CFS merit scores = 2.9985
CFS merit scores = 2.93582
cnt = 1	feature = 81	correl = 0.448525	descr = Gibbs_of_Target_Sequence__Pos_19_Step_1
cnt = 2	feature = 2	correl = -0.135476	descr = Position_Specific_Bin_Base_0_Base_G
cnt = 3	feature = 765	correl = 0.0284397	descr = N_Gram_TCCA
cnt = 4	feature = 11	correl = 0.0768797	descr = Position_Specific_Bin_Base_4_Base_A
cnt = 5	feature = 749	correl = 0.0461481	descr = N_Gram_TATCG
cnt = 6	feature = 432	correl = -0.0667833	descr = N_Gram_CGCGG
cnt = 7	feature = 653	correl = -0.0389671	descr = N_Gram_GGT
cnt = 8	feature = 767	correl = -0.0361798	descr = N_Gram_TCCC
cnt = 9	feature = 29	correl = 0.0592604	descr = Position_Specific_Bin_Base_10_Base_T
cnt = 10	feature = 76	correl = 0.144465	descr = Gibbs_of_Target_Sequence__Pos_14_Step_1
cnt = 11	feature = 105	correl = -0.0709674	descr = Xue_Structure_Feature_A100
cnt = 12	feature = 47	correl = -0.0668364	descr = Position_Specific_Bin_Base_16_Base_G
cnt = 13	feature = 58	correl = 0.0629845	descr = Position_Specific_Bin_Base_19_Base_T
cnt = 14	feature = 77	correl = 0.0992392	descr = Gibbs_of_Target_Sequence__Pos_15_Step_1
cnt = 15	feature = 56	correl = -0.121187	descr = Position_Specific_Bin_Base_19_Base_C
cnt = 16	feature = 82	correl = 0.421589	descr = Gibbs_of_Target_Sequence__Pos_20_Step_1
cnt = 17	feature = 80	correl = 0.1985	descr = Gibbs_of_Target_Sequence__Pos_18_Step_1
num rows = 2188
num_elements = 39384
*
optimization finished, #iter = 935
nu = 0.506964
obj = -117.646092, rho = -0.535579
nSV = 1131, nBSV = 1091
num rows = 243
num_elements = 4374
*
optimization finished, #iter = 104
nu = 0.531902
obj = -13.124185, rho = -0.622312
nSV = 137, nBSV = 122
*
optimization finished, #iter = 935
nu = 0.506964
obj = -117.646092, rho = -0.535579
nSV = 1131, nBSV = 1091
CFS merit scores = 1.149
CFS merit scores = 1.50275
CFS merit scores = 1.77945
CFS merit scores = 2.0164
CFS merit scores = 2.21973
CFS merit scores = 2.39901
CFS merit scores = 2.55295
CFS merit scores = 2.68917
CFS merit scores = 2.81087
CFS merit scores = 2.91586
CFS merit scores = 3.00965
CFS merit scores = 3.10091
CFS merit scores = 3.17801
CFS merit scores = 3.22166
CFS merit scores = 3.24429
CFS merit scores = 3.24023
CFS merit scores = 3.20226
CFS merit scores = 3.17633
cnt = 1	feature = 2	correl = -0.149004	descr = Position_Specific_Bin_Base_0_Base_G
cnt = 2	feature = 81	correl = 0.130389	descr = Gibbs_of_Target_Sequence__Pos_13_Step_1
cnt = 3	feature = 767	correl = 0.0536372	descr = N_Gram_TAGCA
cnt = 4	feature = 56	correl = 0.0434344	descr = Position_Specific_Bin_Base_18_Base_A
cnt = 5	feature = 11	correl = 0.0690295	descr = Position_Specific_Bin_Base_3_Base_G
cnt = 6	feature = 29	correl = 0.0751094	descr = Position_Specific_Bin_Base_10_Base_A
cnt = 7	feature = 768	correl = 0.0763828	descr = N_Gram_TAGCT
cnt = 8	feature = 105	correl = -0.0713483	descr = Fold_of_RNAi_Sequence_Pos_14
cnt = 9	feature = 765	correl = 0.0458411	descr = N_Gram_TAGAG
cnt = 10	feature = 664	correl = -0.0784959	descr = N_Gram_GGCGG
cnt = 11	feature = 653	correl = -0.0718658	descr = N_Gram_GGCA
cnt = 12	feature = 47	correl = -0.0268652	descr = Position_Specific_Bin_Base_15_Base_T
cnt = 13	feature = 432	correl = -0.0641635	descr = N_Gram_CCTG
cnt = 14	feature = 76	correl = 0.0868265	descr = Gibbs_of_Target_Sequence__Pos_8_Step_1
cnt = 15	feature = 58	correl = -0.0471093	descr = Position_Specific_Bin_Base_18_Base_G
cnt = 16	feature = 80	correl = 0.0299313	descr = Gibbs_of_Target_Sequence__Pos_12_Step_1
cnt = 17	feature = 82	correl = 0.144853	descr = Gibbs_of_Target_Sequence__Pos_14_Step_1
cnt = 18	feature = 77	correl = 0.103143	descr = Gibbs_of_Target_Sequence__Pos_9_Step_1
num rows = 2188
num_elements = 41572
*
optimization finished, #iter = 969
nu = 0.508594
obj = -116.738684, rho = -0.494697
nSV = 1130, nBSV = 1093
num rows = 243
num_elements = 4617
*
optimization finished, #iter = 99
nu = 0.531194
obj = -13.240789, rho = -0.625326
nSV = 137, nBSV = 122
*
optimization finished, #iter = 969
nu = 0.508594
obj = -116.738684, rho = -0.494697
nSV = 1130, nBSV = 1093
CFS merit scores = 1.17801
CFS merit scores = 1.51936
CFS merit scores = 1.78814
CFS merit scores = 2.02055
CFS merit scores = 2.22946
CFS merit scores = 2.39384
CFS merit scores = 2.54511
CFS merit scores = 2.68571
CFS merit scores = 2.8092
CFS merit scores = 2.92643
CFS merit scores = 3.02369
CFS merit scores = 3.10553
CFS merit scores = 3.1655
CFS merit scores = 3.20277
CFS merit scores = 3.20574
CFS merit scores = 3.19566
CFS merit scores = 3.17996
CFS merit scores = 3.14452
cnt = 1	feature = 58	correl = 0.178008	descr = Position_Specific_Bin_Base_19_Base_A
cnt = 2	feature = 2	correl = -0.131046	descr = Position_Specific_Bin_Base_0_Base_G
cnt = 3	feature = 432	correl = -0.0328284	descr = N_Gram_CGAAT
cnt = 4	feature = 653	correl = -0.0267822	descr = N_Gram_GGCTT
cnt = 5	feature = 81	correl = 0.108369	descr = Gibbs_of_Target_Sequence__Pos_16_Step_1
cnt = 6	feature = 768	correl = 0.0452054	descr = N_Gram_TAGTG
cnt = 7	feature = 11	correl = 0.0828221	descr = Position_Specific_Bin_Base_4_Base_A
cnt = 8	feature = 105	correl = -0.0264646	descr = Fold_of_RNAi_Sequence_Pos_19
cnt = 9	feature = 765	correl = 0.0279371	descr = N_Gram_TAGGC
cnt = 10	feature = 77	correl = 0.0449207	descr = Gibbs_of_Target_Sequence__Pos_11_Step_1
cnt = 11	feature = 16	correl = -0.0363219	descr = Position_Specific_Bin_Base_6_Base_C
cnt = 12	feature = 56	correl = -0.0409098	descr = Position_Specific_Bin_Base_18_Base_G
cnt = 13	feature = 29	correl = 0.051879	descr = Position_Specific_Bin_Base_10_Base_T
cnt = 14	feature = 603	correl = -0.0719225	descr = N_Gram_GCGC
cnt = 15	feature = 47	correl = 0.0692978	descr = Position_Specific_Bin_Base_16_Base_A
cnt = 16	feature = 82	correl = 0.0908647	descr = Gibbs_of_Target_Sequence__Pos_17_Step_1
cnt = 17	feature = 76	correl = 0.123093	descr = Gibbs_of_Target_Sequence__Pos_10_Step_1
cnt = 18	feature = 80	correl = 0.0943335	descr = Gibbs_of_Target_Sequence__Pos_15_Step_1
num rows = 2188
num_elements = 41572
*
optimization finished, #iter = 974
nu = 0.515646
obj = -118.994852, rho = -0.535326
nSV = 1150, nBSV = 1115
num rows = 243
num_elements = 4617
*
optimization finished, #iter = 71
nu = 0.409173
obj = -11.028912, rho = -0.605463
nSV = 109, nBSV = 95
*
optimization finished, #iter = 974
nu = 0.515646
obj = -118.994852, rho = -0.535326
nSV = 1150, nBSV = 1115
CFS merit scores = 1.43086
CFS merit scores = 1.60301
CFS merit scores = 1.84094
CFS merit scores = 2.05433
CFS merit scores = 2.25256
CFS merit scores = 2.4317
CFS merit scores = 2.58723
CFS merit scores = 2.72252
CFS merit scores = 2.84478
CFS merit scores = 2.95435
CFS merit scores = 3.0482
CFS merit scores = 3.12726
CFS merit scores = 3.17396
CFS merit scores = 3.20687
CFS merit scores = 3.22773
CFS merit scores = 3.23293
CFS merit scores = 3.22099
CFS merit scores = 3.17228
CFS merit scores = 3.10218
CFS merit scores = 3.00657
cnt = 1	feature = 80	correl = 0.430862	descr = Gibbs_of_Target_Sequence__Pos_20_Step_1
cnt = 2	feature = 56	correl = -0.111241	descr = Position_Specific_Bin_Base_19_Base_G
cnt = 3	feature = 10	correl = -0.0940207	descr = Position_Specific_Bin_Base_3_Base_T
cnt = 4	feature = 461	correl = 0.0232146	descr = N_Gram_CGTCA
cnt = 5	feature = 767	correl = 0.0500814	descr = N_Gram_TATCA
cnt = 6	feature = 653	correl = -0.0925878	descr = N_Gram_GGGCC
cnt = 7	feature = 29	correl = 0.0526608	descr = Position_Specific_Bin_Base_10_Base_T
cnt = 8	feature = 765	correl = 0.0295984	descr = N_Gram_TATAT
cnt = 9	feature = 768	correl = 0.0494733	descr = N_Gram_TATCG
cnt = 10	feature = 2	correl = 0.113364	descr = Position_Specific_Bin_Base_1_Base_A
cnt = 11	feature = 47	correl = -0.0318497	descr = Position_Specific_Bin_Base_17_Base_C
cnt = 12	feature = 11	correl = 0.071972	descr = Position_Specific_Bin_Base_4_Base_A
cnt = 13	feature = 432	correl = -0.0562981	descr = N_Gram_CGC
cnt = 14	feature = 82	correl = 0.153355	descr = PF_RNAi_Fold_5'Free_Count
cnt = 15	feature = 4	correl = -0.101252	descr = Position_Specific_Bin_Base_1_Base_G
cnt = 16	feature = 58	correl = 0.374637	descr = Position_Specific_Bin_Base_20_Base_A
cnt = 17	feature = 77	correl = 0.0985553	descr = Gibbs_of_Target_Sequence__Pos_17_Step_1
cnt = 18	feature = 76	correl = 0.112769	descr = Gibbs_of_Target_Sequence__Pos_16_Step_1
cnt = 19	feature = 105	correl = 0.0738896	descr = Xue_Structure_Feature_A000
cnt = 20	feature = 81	correl = 0.227962	descr = PF_RNAi_Fold_Energy
num rows = 2188
num_elements = 45948
*
optimization finished, #iter = 998
nu = 0.493522
obj = -111.418945, rho = -0.557787
nSV = 1107, nBSV = 1060
num rows = 243
num_elements = 5103
*
optimization finished, #iter = 111
nu = 0.553393
obj = -14.485661, rho = -0.546820
nSV = 142, nBSV = 129
*
optimization finished, #iter = 998
nu = 0.493522
obj = -111.418945, rho = -0.557787
nSV = 1107, nBSV = 1060
CFS merit scores = 1.45094
CFS merit scores = 1.61677
CFS merit scores = 1.84132
CFS merit scores = 2.06011
CFS merit scores = 2.26051
CFS merit scores = 2.41818
CFS merit scores = 2.5617
CFS merit scores = 2.69423
CFS merit scores = 2.81395
CFS merit scores = 2.92505
CFS merit scores = 3.01351
CFS merit scores = 3.09683
CFS merit scores = 3.15368
CFS merit scores = 3.20439
CFS merit scores = 3.25117
CFS merit scores = 3.24442
CFS merit scores = 3.19473
CFS merit scores = 3.11871
CFS merit scores = 2.98818
cnt = 1	feature = 76	correl = 0.450938	descr = Gibbs_of_Target_Sequence__Pos_19_Step_1
cnt = 2	feature = 2	correl = -0.137997	descr = Position_Specific_Bin_Base_0_Base_G
cnt = 3	feature = 16	correl = 0.0870943	descr = Position_Specific_Bin_Base_7_Base_A
cnt = 4	feature = 759	correl = 0.0215083	descr = N_Gram_TCCA
cnt = 5	feature = 10	correl = -0.0925996	descr = Position_Specific_Bin_Base_3_Base_T
cnt = 6	feature = 664	correl = -0.0483411	descr = N_Gram_GTCCG
cnt = 7	feature = 461	correl = 0.0380315	descr = N_Gram_CTAGA
cnt = 8	feature = 659	correl = 0.0287936	descr = N_Gram_GTCAA
cnt = 9	feature = 47	correl = 0.0369171	descr = Position_Specific_Bin_Base_18_Base_A
cnt = 10	feature = 653	correl = 0.0437153	descr = N_Gram_GTAAA
cnt = 11	feature = 11	correl = 0.0856056	descr = Position_Specific_Bin_Base_4_Base_A
cnt = 12	feature = 29	correl = -0.0485509	descr = Position_Specific_Bin_Base_11_Base_G
cnt = 13	feature = 80	correl = 0.0336633	descr = PF_RNAi_Fold_3'Free_Count
cnt = 14	feature = 56	correl = -0.178563	descr = Position_Specific_Bin_Base_20_Base_G
cnt = 15	feature = 82	correl = -0.178464	descr = Fold_of_RNAi_Sequence_Pos_1
cnt = 16	feature = 105	correl = -0.100756	descr = Xue_Structure_Feature_C110
cnt = 17	feature = 81	correl = -0.175953	descr = Fold_of_RNAi_Sequence_Pos_0
cnt = 18	feature = 77	correl = 0.432143	descr = Gibbs_of_Target_Sequence__Pos_20_Step_1
cnt = 19	feature = 58	correl = 0.271228	descr = Gibbs_of_Target_Sequence_
num rows = 2188
num_elements = 43760
.*
optimization finished, #iter = 1076
nu = 0.505833
obj = -114.334546, rho = -0.614917
nSV = 1129, nBSV = 1086
num rows = 243
num_elements = 4860
*
optimization finished, #iter = 103
nu = 0.511425
obj = -14.031152, rho = -0.609992
nSV = 131, nBSV = 114
.*
optimization finished, #iter = 1076
nu = 0.505833
obj = -114.334546, rho = -0.614917
nSV = 1129, nBSV = 1086
CFS merit scores = 1.20154
CFS merit scores = 1.51547
CFS merit scores = 1.79088
CFS merit scores = 2.03171
CFS merit scores = 2.2346
CFS merit scores = 2.41508
CFS merit scores = 2.58314
CFS merit scores = 2.72946
CFS merit scores = 2.85957
CFS merit scores = 2.98293
CFS merit scores = 3.08579
CFS merit scores = 3.17678
CFS merit scores = 3.25594
CFS merit scores = 3.33205
CFS merit scores = 3.39483
CFS merit scores = 3.44763
CFS merit scores = 3.47438
CFS merit scores = 3.49855
CFS merit scores = 3.50985
CFS merit scores = 3.5137
CFS merit scores = 3.4814
CFS merit scores = 3.44905
cnt = 1	feature = 82	correl = 0.201542	descr = Gibbs_of_Target_Sequence__Pos_18_Step_1
cnt = 2	feature = 77	correl = 0.13154	descr = Gibbs_of_Target_Sequence__Pos_13_Step_1
cnt = 3	feature = 2	correl = -0.134318	descr = Position_Specific_Bin_Base_0_Base_G
cnt = 4	feature = 765	correl = 0.0298168	descr = N_Gram_TAGTC
cnt = 5	feature = 687	correl = -0.0251885	descr = N_Gram_GTAAT
cnt = 6	feature = 759	correl = 0.067802	descr = N_Gram_TAGC
cnt = 7	feature = 461	correl = -0.0276819	descr = N_Gram_CGGTT
cnt = 8	feature = 105	correl = -0.0226742	descr = Xue_Structure_Feature_A111
cnt = 9	feature = 432	correl = -0.0414496	descr = N_Gram_CGACG
cnt = 10	feature = 11	correl = 0.0705931	descr = Position_Specific_Bin_Base_3_Base_G
cnt = 11	feature = 47	correl = -0.0464534	descr = Position_Specific_Bin_Base_16_Base_C
cnt = 12	feature = 76	correl = 0.0481381	descr = Gibbs_of_Target_Sequence__Pos_11_Step_1
cnt = 13	feature = 672	correl = 0.0395921	descr = N_Gram_GGTAA
cnt = 14	feature = 278	correl = 0.0240922	descr = N_Gram_ATAGA
cnt = 15	feature = 525	correl = -0.0305174	descr = N_Gram_GAAG
cnt = 16	feature = 29	correl = -0.0520621	descr = Position_Specific_Bin_Base_10_Base_G
cnt = 17	feature = 80	correl = 0.139503	descr = Gibbs_of_Target_Sequence__Pos_16_Step_1
cnt = 18	feature = 768	correl = 0.0705929	descr = N_Gram_TATA
cnt = 19	feature = 58	correl = -0.127886	descr = Position_Specific_Bin_Base_19_Base_C
cnt = 20	feature = 653	correl = -0.138931	descr = N_Gram_GGG
cnt = 21	feature = 767	correl = 0.124041	descr = N_Gram_TAT
cnt = 22	feature = 81	correl = 0.110592	descr = Gibbs_of_Target_Sequence__Pos_17_Step_1
num rows = 2188
num_elements = 50324
.*
optimization finished, #iter = 1039
nu = 0.510604
obj = -116.974947, rho = -0.552791
nSV = 1139, nBSV = 1099
num rows = 243
num_elements = 5589
*
optimization finished, #iter = 92
nu = 0.452539
obj = -12.428166, rho = -0.591477
nSV = 122, nBSV = 101
.*
optimization finished, #iter = 1039
nu = 0.510604
obj = -116.974947, rho = -0.552791
nSV = 1139, nBSV = 1099
CFS merit scores = 1.15546
CFS merit scores = 1.49203
CFS merit scores = 1.76957
CFS merit scores = 2.01138
CFS merit scores = 2.21741
CFS merit scores = 2.39937
CFS merit scores = 2.56629
CFS merit scores = 2.71539
CFS merit scores = 2.85
CFS merit scores = 2.96839
CFS merit scores = 3.07841
CFS merit scores = 3.18076
CFS merit scores = 3.27321
CFS merit scores = 3.3626
CFS merit scores = 3.439
CFS merit scores = 3.5023
CFS merit scores = 3.56316
CFS merit scores = 3.61688
CFS merit scores = 3.66477
CFS merit scores = 3.68047
CFS merit scores = 3.69549
CFS merit scores = 3.70515
CFS merit scores = 3.70046
CFS merit scores = 3.68173
CFS merit scores = 3.66593
CFS merit scores = 3.61904
cnt = 1	feature = 82	correl = 0.155462	descr = Gibbs_of_Target_Sequence__Pos_14_Step_1
cnt = 2	feature = 2	correl = -0.146576	descr = Position_Specific_Bin_Base_0_Base_G
cnt = 3	feature = 631	correl = -0.0642513	descr = N_Gram_GGCAA
cnt = 4	feature = 229	correl = 0.0389079	descr = N_Gram_ACT
cnt = 5	feature = 56	correl = 0.0371989	descr = Position_Specific_Bin_Base_18_Base_A
cnt = 6	feature = 432	correl = -0.029736	descr = N_Gram_CGAGT
cnt = 7	feature = 11	correl = 0.0660375	descr = Position_Specific_Bin_Base_3_Base_G
cnt = 8	feature = 765	correl = 0.0230802	descr = N_Gram_TATTG
cnt = 9	feature = 228	correl = -0.0322178	descr = N_Gram_ACGTT
cnt = 10	feature = 665	correl = 0.0242077	descr = N_Gram_GGTCA
cnt = 11	feature = 525	correl = 0.0399057	descr = N_Gram_GAATT
cnt = 12	feature = 653	correl = -0.0805885	descr = N_Gram_GGGCG
cnt = 13	feature = 802	correl = 0.0984104	descr = N_Gram_TCGTG
cnt = 14	feature = 33	correl = 0.056225	descr = Position_Specific_Bin_Base_10_Base_T
cnt = 15	feature = 206	correl = 0.0348917	descr = N_Gram_ACAGC
cnt = 16	feature = 29	correl = 0.0436148	descr = Position_Specific_Bin_Base_9_Base_T
cnt = 17	feature = 6	correl = -0.0487253	descr = Position_Specific_Bin_Base_2_Base_A
cnt = 18	feature = 80	correl = 0.0262231	descr = Gibbs_of_Target_Sequence__Pos_12_Step_1
cnt = 19	feature = 105	correl = -0.0810077	descr = Fold_of_RNAi_Sequence_Pos_14
cnt = 20	feature = 47	correl = -0.0324619	descr = Position_Specific_Bin_Base_15_Base_G
cnt = 21	feature = 768	correl = 0.0284493	descr = N_Gram_TCA
cnt = 22	feature = 58	correl = -0.0554315	descr = Position_Specific_Bin_Base_18_Base_G
cnt = 23	feature = 76	correl = 0.0851445	descr = Gibbs_of_Target_Sequence__Pos_8_Step_1
cnt = 24	feature = 767	correl = 0.0498243	descr = N_Gram_TC
cnt = 25	feature = 81	correl = 0.136849	descr = Gibbs_of_Target_Sequence__Pos_13_Step_1
cnt = 26	feature = 77	correl = 0.105195	descr = Gibbs_of_Target_Sequence__Pos_9_Step_1
num rows = 2188
num_elements = 59076
.*
optimization finished, #iter = 1177
nu = 0.504150
obj = -113.164469, rho = -0.532668
nSV = 1139, nBSV = 1077
num rows = 243
num_elements = 6561
*
optimization finished, #iter = 126
nu = 0.492500
obj = -12.743288, rho = -0.624940
nSV = 129, nBSV = 108
.*
optimization finished, #iter = 1177
nu = 0.504150
obj = -113.164469, rho = -0.532668
nSV = 1139, nBSV = 1077
CFS merit scores = 1.14814
CFS merit scores = 1.49696
CFS merit scores = 1.7727
CFS merit scores = 2.00141
CFS merit scores = 2.20741
CFS merit scores = 2.3885
CFS merit scores = 2.54669
CFS merit scores = 2.68667
CFS merit scores = 2.81556
CFS merit scores = 2.93678
CFS merit scores = 3.03805
CFS merit scores = 3.10788
CFS merit scores = 3.15904
CFS merit scores = 3.19814
CFS merit scores = 3.23967
CFS merit scores = 3.26648
cnt = 1	feature = 81	correl = 0.148135	descr = Gibbs_of_Target_Sequence__Pos_14_Step_1
cnt = 2	feature = 2	correl = -0.140676	descr = Position_Specific_Bin_Base_0_Base_G
cnt = 3	feature = 251	correl = -0.0434305	descr = N_Gram_ACTGC
cnt = 4	feature = 653	correl = -0.065599	descr = N_Gram_GGCGT
cnt = 5	feature = 29	correl = 0.0742035	descr = Position_Specific_Bin_Base_10_Base_A
cnt = 6	feature = 316	correl = -0.0223839	descr = N_Gram_ATGTA
cnt = 7	feature = 10	correl = 0.0489757	descr = Position_Specific_Bin_Base_3_Base_G
cnt = 8	feature = 765	correl = 0.0246843	descr = N_Gram_TAGT
cnt = 9	feature = 56	correl = 0.0544302	descr = Position_Specific_Bin_Base_18_Base_A
cnt = 10	feature = 759	correl = 0.0629538	descr = N_Gram_TAGC
cnt = 11	feature = 461	correl = -0.0420924	descr = N_Gram_CGGCT
cnt = 12	feature = 768	correl = 0.0735508	descr = N_Gram_TATA
cnt = 13	feature = 11	correl = -0.0806065	descr = Position_Specific_Bin_Base_3_Base_T
cnt = 14	feature = 105	correl = -0.0794602	descr = Fold_of_RNAi_Sequence_Pos_16
cnt = 15	feature = 664	correl = -0.0677099	descr = N_Gram_GGGCG
cnt = 16	feature = 76	correl = 0.084493	descr = Gibbs_of_Target_Sequence__Pos_8_Step_1
num rows = 2188
num_elements = 37196
*
optimization finished, #iter = 904
nu = 0.524445
obj = -121.517027, rho = -0.501522
nSV = 1165, nBSV = 1129
num rows = 243
num_elements = 4131
*
optimization finished, #iter = 108
nu = 0.525038
obj = -13.345801, rho = -0.651873
nSV = 137, nBSV = 120
*
optimization finished, #iter = 904
nu = 0.524445
obj = -121.517027, rho = -0.501522
nSV = 1165, nBSV = 1129
TEST = 55 AVE CORR = 0.628909
