# Supplementary material for: Improving model predictions for RNA interference activities that use support vector machine regression by combining and filtering features
Source: BMC Bioinformatics. 2007 Jun 6;8:182. doi: 10.1186/1471-2105-8-182 (PMC1906837; doi:10.1186/1471-2105-8-182)
Supplement: Additional file 5 — tr_2431_cfsfilters. The features found to be useful by Correlation based Feature in training and testing the 2431 dataset by cross validation, at t-test values from 0 to 90. [file 1471-2105-8-182-S5.gz › tr_2431_file_6]

6
ave count = 567.8

CFS merit scores = 1.45362
CFS merit scores = 1.61763
CFS merit scores = 1.84867
CFS merit scores = 2.07439
CFS merit scores = 2.28565
CFS merit scores = 2.47516
CFS merit scores = 2.64669
CFS merit scores = 2.8057
CFS merit scores = 2.95595
CFS merit scores = 3.09728
CFS merit scores = 3.23149
CFS merit scores = 3.35969
CFS merit scores = 3.48217
CFS merit scores = 3.59876
CFS merit scores = 3.70855
CFS merit scores = 3.81341
CFS merit scores = 3.91425
CFS merit scores = 4.0103
CFS merit scores = 4.10292
CFS merit scores = 4.19192
CFS merit scores = 4.27831
CFS merit scores = 4.35988
CFS merit scores = 4.4391
CFS merit scores = 4.51531
CFS merit scores = 4.58912
CFS merit scores = 4.66069
CFS merit scores = 4.73038
CFS merit scores = 4.79818
CFS merit scores = 4.86411
CFS merit scores = 4.9276
CFS merit scores = 4.98944
CFS merit scores = 5.04876
CFS merit scores = 5.10557
CFS merit scores = 5.16099
CFS merit scores = 5.21537
CFS merit scores = 5.26844
CFS merit scores = 5.31965
CFS merit scores = 5.36769
CFS merit scores = 5.41321
CFS merit scores = 5.45628
CFS merit scores = 5.49875
CFS merit scores = 5.5396
CFS merit scores = 5.57875
CFS merit scores = 5.61696
CFS merit scores = 5.65423
CFS merit scores = 5.69046
CFS merit scores = 5.72528
CFS merit scores = 5.75901
CFS merit scores = 5.79099
CFS merit scores = 5.82271
CFS merit scores = 5.85349
CFS merit scores = 5.88323
CFS merit scores = 5.91233
CFS merit scores = 5.93938
CFS merit scores = 5.96567
CFS merit scores = 5.99143
CFS merit scores = 6.01564
CFS merit scores = 6.03923
CFS merit scores = 6.06244
CFS merit scores = 6.0841
CFS merit scores = 6.10513
CFS merit scores = 6.12526
CFS merit scores = 6.14497
CFS merit scores = 6.16403
CFS merit scores = 6.18251
CFS merit scores = 6.19981
CFS merit scores = 6.21677
CFS merit scores = 6.23388
CFS merit scores = 6.25005
CFS merit scores = 6.2652
CFS merit scores = 6.2797
CFS merit scores = 6.29425
CFS merit scores = 6.30846
CFS merit scores = 6.32243
CFS merit scores = 6.33649
CFS merit scores = 6.34941
CFS merit scores = 6.36102
CFS merit scores = 6.37229
CFS merit scores = 6.38334
CFS merit scores = 6.39375
CFS merit scores = 6.40308
CFS merit scores = 6.4118
CFS merit scores = 6.42033
CFS merit scores = 6.42877
CFS merit scores = 6.43743
CFS merit scores = 6.44591
CFS merit scores = 6.45426
CFS merit scores = 6.46233
CFS merit scores = 6.4704
CFS merit scores = 6.47814
CFS merit scores = 6.4854
CFS merit scores = 6.49142
CFS merit scores = 6.49748
CFS merit scores = 6.50376
CFS merit scores = 6.51003
CFS merit scores = 6.51617
CFS merit scores = 6.52213
CFS merit scores = 6.5273
CFS merit scores = 6.53205
CFS merit scores = 6.53679
CFS merit scores = 6.54154
CFS merit scores = 6.54652
CFS merit scores = 6.55143
CFS merit scores = 6.55629
CFS merit scores = 6.5613
CFS merit scores = 6.5661
CFS merit scores = 6.57089
CFS merit scores = 6.57567
CFS merit scores = 6.58053
CFS merit scores = 6.5852
CFS merit scores = 6.58833
CFS merit scores = 6.5915
CFS merit scores = 6.59465
CFS merit scores = 6.59742
CFS merit scores = 6.60033
CFS merit scores = 6.60325
CFS merit scores = 6.6062
CFS merit scores = 6.60911
CFS merit scores = 6.6119
CFS merit scores = 6.61481
CFS merit scores = 6.61728
CFS merit scores = 6.61944
CFS merit scores = 6.6215
CFS merit scores = 6.6237
CFS merit scores = 6.626
CFS merit scores = 6.62818
CFS merit scores = 6.63034
CFS merit scores = 6.63264
CFS merit scores = 6.63499
CFS merit scores = 6.6369
CFS merit scores = 6.63893
CFS merit scores = 6.64111
CFS merit scores = 6.64336
CFS merit scores = 6.64498
CFS merit scores = 6.64661
CFS merit scores = 6.64803
CFS merit scores = 6.64929
CFS merit scores = 6.65053
CFS merit scores = 6.65185
CFS merit scores = 6.65275
CFS merit scores = 6.65368
CFS merit scores = 6.65466
CFS merit scores = 6.65565
CFS merit scores = 6.65672
CFS merit scores = 6.65786
CFS merit scores = 6.65902
CFS merit scores = 6.66024
CFS merit scores = 6.66145
CFS merit scores = 6.66252
CFS merit scores = 6.66357
CFS merit scores = 6.66429
CFS merit scores = 6.66495
CFS merit scores = 6.66554
CFS merit scores = 6.66595
CFS merit scores = 6.66629
CFS merit scores = 6.66645
CFS merit scores = 6.66663
CFS merit scores = 6.66685
CFS merit scores = 6.667
CFS merit scores = 6.66729
CFS merit scores = 6.66757
CFS merit scores = 6.66791
CFS merit scores = 6.66811
CFS merit scores = 6.66837
CFS merit scores = 6.66827
CFS merit scores = 6.66838
CFS merit scores = 6.66829
CFS merit scores = 6.66813
CFS merit scores = 6.66798
CFS merit scores = 6.66789
CFS merit scores = 6.66779
CFS merit scores = 6.66771
CFS merit scores = 6.66732
CFS merit scores = 6.66642
CFS merit scores = 6.66574
CFS merit scores = 6.66496
CFS merit scores = 6.66418
CFS merit scores = 6.66346
CFS merit scores = 6.66268
CFS merit scores = 6.66187
CFS merit scores = 6.66113
CFS merit scores = 6.66041
CFS merit scores = 6.65979
CFS merit scores = 6.65907
CFS merit scores = 6.65832
CFS merit scores = 6.65759
CFS merit scores = 6.65688
CFS merit scores = 6.65619
CFS merit scores = 6.6555
CFS merit scores = 6.65472
CFS merit scores = 6.65401
CFS merit scores = 6.6533
CFS merit scores = 6.65259
CFS merit scores = 6.65169
CFS merit scores = 6.65066
CFS merit scores = 6.64974
CFS merit scores = 6.64884
CFS merit scores = 6.64779
CFS merit scores = 6.64664
CFS merit scores = 6.64559
CFS merit scores = 6.64434
CFS merit scores = 6.6431
CFS merit scores = 6.64181
CFS merit scores = 6.64033
CFS merit scores = 6.63888
CFS merit scores = 6.63742
CFS merit scores = 6.63608
CFS merit scores = 6.63471
CFS merit scores = 6.63333
CFS merit scores = 6.6318
CFS merit scores = 6.63015
CFS merit scores = 6.62854
CFS merit scores = 6.62709
CFS merit scores = 6.62536
CFS merit scores = 6.62356
CFS merit scores = 6.62179
CFS merit scores = 6.62006
CFS merit scores = 6.61833
CFS merit scores = 6.61667
CFS merit scores = 6.61513
CFS merit scores = 6.61355
CFS merit scores = 6.61203
CFS merit scores = 6.61058
CFS merit scores = 6.60899
CFS merit scores = 6.60753
CFS merit scores = 6.60602
CFS merit scores = 6.60458
CFS merit scores = 6.60304
CFS merit scores = 6.60156
CFS merit scores = 6.60005
CFS merit scores = 6.59853
CFS merit scores = 6.59708
CFS merit scores = 6.59554
CFS merit scores = 6.59403
CFS merit scores = 6.59252
CFS merit scores = 6.591
CFS merit scores = 6.58951
CFS merit scores = 6.58802
CFS merit scores = 6.58654
CFS merit scores = 6.5851
CFS merit scores = 6.58369
CFS merit scores = 6.58232
CFS merit scores = 6.58104
CFS merit scores = 6.57972
CFS merit scores = 6.57821
CFS merit scores = 6.5766
CFS merit scores = 6.5751
CFS merit scores = 6.57349
CFS merit scores = 6.5719
CFS merit scores = 6.57032
CFS merit scores = 6.56875
CFS merit scores = 6.56715
CFS merit scores = 6.5655
CFS merit scores = 6.56388
CFS merit scores = 6.56229
CFS merit scores = 6.56075
CFS merit scores = 6.5592
CFS merit scores = 6.55759
CFS merit scores = 6.55594
CFS merit scores = 6.55431
CFS merit scores = 6.55268
CFS merit scores = 6.55107
CFS merit scores = 6.54949
CFS merit scores = 6.5479
CFS merit scores = 6.54629
CFS merit scores = 6.54472
CFS merit scores = 6.54314
CFS merit scores = 6.5416
CFS merit scores = 6.54007
CFS merit scores = 6.53854
CFS merit scores = 6.53708
CFS merit scores = 6.53561
CFS merit scores = 6.53401
CFS merit scores = 6.5324
CFS merit scores = 6.53078
CFS merit scores = 6.52924
CFS merit scores = 6.52769
CFS merit scores = 6.52606
CFS merit scores = 6.52447
CFS merit scores = 6.52296
CFS merit scores = 6.52126
CFS merit scores = 6.51959
CFS merit scores = 6.5178
CFS merit scores = 6.51601
CFS merit scores = 6.51425
CFS merit scores = 6.51248
CFS merit scores = 6.51059
CFS merit scores = 6.50872
CFS merit scores = 6.50687
CFS merit scores = 6.50502
CFS merit scores = 6.50319
CFS merit scores = 6.50142
CFS merit scores = 6.49966
CFS merit scores = 6.4979
CFS merit scores = 6.49619
CFS merit scores = 6.49441
CFS merit scores = 6.49264
CFS merit scores = 6.49088
CFS merit scores = 6.48918
CFS merit scores = 6.48745
CFS merit scores = 6.48574
CFS merit scores = 6.48404
CFS merit scores = 6.48239
CFS merit scores = 6.48075
CFS merit scores = 6.47905
CFS merit scores = 6.47734
CFS merit scores = 6.47555
CFS merit scores = 6.47371
CFS merit scores = 6.47187
CFS merit scores = 6.47002
CFS merit scores = 6.4682
CFS merit scores = 6.46645
CFS merit scores = 6.46467
CFS merit scores = 6.46288
CFS merit scores = 6.46101
CFS merit scores = 6.45915
CFS merit scores = 6.4573
CFS merit scores = 6.45546
CFS merit scores = 6.45365
CFS merit scores = 6.45183
CFS merit scores = 6.44996
CFS merit scores = 6.44807
CFS merit scores = 6.44619
CFS merit scores = 6.44438
CFS merit scores = 6.44251
CFS merit scores = 6.4407
CFS merit scores = 6.43891
CFS merit scores = 6.43713
CFS merit scores = 6.43534
CFS merit scores = 6.4335
CFS merit scores = 6.43161
CFS merit scores = 6.42971
CFS merit scores = 6.42781
CFS merit scores = 6.42592
CFS merit scores = 6.42403
CFS merit scores = 6.42213
CFS merit scores = 6.42023
CFS merit scores = 6.41839
CFS merit scores = 6.4165
CFS merit scores = 6.41458
CFS merit scores = 6.41264
CFS merit scores = 6.41073
CFS merit scores = 6.40883
CFS merit scores = 6.40692
CFS merit scores = 6.40508
CFS merit scores = 6.40317
CFS merit scores = 6.40132
CFS merit scores = 6.39941
CFS merit scores = 6.39752
CFS merit scores = 6.39564
CFS merit scores = 6.39364
CFS merit scores = 6.3917
CFS merit scores = 6.38972
CFS merit scores = 6.38778
CFS merit scores = 6.38577
CFS merit scores = 6.38382
CFS merit scores = 6.38189
CFS merit scores = 6.37992
CFS merit scores = 6.37791
CFS merit scores = 6.37595
CFS merit scores = 6.37398
CFS merit scores = 6.372
CFS merit scores = 6.37005
CFS merit scores = 6.36812
CFS merit scores = 6.36614
CFS merit scores = 6.36415
CFS merit scores = 6.36214
CFS merit scores = 6.36013
CFS merit scores = 6.35812
CFS merit scores = 6.35613
CFS merit scores = 6.35412
CFS merit scores = 6.35212
CFS merit scores = 6.3501
CFS merit scores = 6.34808
CFS merit scores = 6.34606
CFS merit scores = 6.344
CFS merit scores = 6.34194
CFS merit scores = 6.33991
CFS merit scores = 6.33779
CFS merit scores = 6.33559
CFS merit scores = 6.33331
CFS merit scores = 6.33105
CFS merit scores = 6.32883
CFS merit scores = 6.32664
CFS merit scores = 6.32442
CFS merit scores = 6.3221
CFS merit scores = 6.3198
CFS merit scores = 6.31751
CFS merit scores = 6.31507
CFS merit scores = 6.31264
CFS merit scores = 6.31024
CFS merit scores = 6.30785
CFS merit scores = 6.30546
CFS merit scores = 6.30304
CFS merit scores = 6.30063
CFS merit scores = 6.29821
CFS merit scores = 6.29579
CFS merit scores = 6.29333
CFS merit scores = 6.29089
CFS merit scores = 6.28845
CFS merit scores = 6.286
CFS merit scores = 6.28358
CFS merit scores = 6.28116
CFS merit scores = 6.27867
CFS merit scores = 6.27615
CFS merit scores = 6.27368
CFS merit scores = 6.27116
CFS merit scores = 6.26862
CFS merit scores = 6.2661
CFS merit scores = 6.26354
CFS merit scores = 6.26091
CFS merit scores = 6.25823
CFS merit scores = 6.25557
CFS merit scores = 6.25283
CFS merit scores = 6.25012
CFS merit scores = 6.24743
CFS merit scores = 6.24477
CFS merit scores = 6.24202
CFS merit scores = 6.23928
CFS merit scores = 6.23653
CFS merit scores = 6.2338
CFS merit scores = 6.23108
CFS merit scores = 6.2284
CFS merit scores = 6.22566
CFS merit scores = 6.22291
CFS merit scores = 6.2202
CFS merit scores = 6.21743
CFS merit scores = 6.21448
CFS merit scores = 6.2114
CFS merit scores = 6.20827
CFS merit scores = 6.20514
CFS merit scores = 6.20201
CFS merit scores = 6.19889
CFS merit scores = 6.19577
CFS merit scores = 6.19267
CFS merit scores = 6.18955
CFS merit scores = 6.18637
CFS merit scores = 6.18319
CFS merit scores = 6.18
CFS merit scores = 6.17684
CFS merit scores = 6.17367
CFS merit scores = 6.17049
CFS merit scores = 6.16726
CFS merit scores = 6.16404
CFS merit scores = 6.16081
CFS merit scores = 6.15761
CFS merit scores = 6.15438
CFS merit scores = 6.15116
CFS merit scores = 6.14785
CFS merit scores = 6.14454
CFS merit scores = 6.14124
CFS merit scores = 6.1378
CFS merit scores = 6.13432
CFS merit scores = 6.13086
CFS merit scores = 6.12742
CFS merit scores = 6.12399
CFS merit scores = 6.1206
CFS merit scores = 6.11721
CFS merit scores = 6.11383
CFS merit scores = 6.11039
CFS merit scores = 6.10698
CFS merit scores = 6.10357
CFS merit scores = 6.1002
CFS merit scores = 6.09685
CFS merit scores = 6.09346
CFS merit scores = 6.09009
CFS merit scores = 6.08673
CFS merit scores = 6.08335
CFS merit scores = 6.07994
CFS merit scores = 6.0765
CFS merit scores = 6.07311
CFS merit scores = 6.06972
CFS merit scores = 6.06638
CFS merit scores = 6.06292
CFS merit scores = 6.05942
CFS merit scores = 6.0559
CFS merit scores = 6.05241
CFS merit scores = 6.04888
CFS merit scores = 6.04535
CFS merit scores = 6.04184
CFS merit scores = 6.03825
CFS merit scores = 6.03469
CFS merit scores = 6.03113
CFS merit scores = 6.02752
CFS merit scores = 6.02391
CFS merit scores = 6.02035
CFS merit scores = 6.01679
CFS merit scores = 6.01323
CFS merit scores = 6.0097
CFS merit scores = 6.00617
CFS merit scores = 6.00266
CFS merit scores = 5.99913
CFS merit scores = 5.99561
CFS merit scores = 5.99214
CFS merit scores = 5.98867
CFS merit scores = 5.98519
CFS merit scores = 5.98167
CFS merit scores = 5.97814
CFS merit scores = 5.97455
CFS merit scores = 5.97095
CFS merit scores = 5.96732
CFS merit scores = 5.96357
CFS merit scores = 5.95986
CFS merit scores = 5.95614
CFS merit scores = 5.95239
CFS merit scores = 5.94862
CFS merit scores = 5.94488
CFS merit scores = 5.9411
CFS merit scores = 5.9373
CFS merit scores = 5.93353
CFS merit scores = 5.92977
CFS merit scores = 5.92599
CFS merit scores = 5.92221
CFS merit scores = 5.91831
CFS merit scores = 5.91443
CFS merit scores = 5.91056
CFS merit scores = 5.90672
CFS merit scores = 5.90292
CFS merit scores = 5.89905
CFS merit scores = 5.89522
CFS merit scores = 5.8914
CFS merit scores = 5.8876
CFS merit scores = 5.88375
CFS merit scores = 5.87994
CFS merit scores = 5.87612
CFS merit scores = 5.87232
CFS merit scores = 5.86849
CFS merit scores = 5.8647
CFS merit scores = 5.86093
CFS merit scores = 5.85717
CFS merit scores = 5.8534
CFS merit scores = 5.84929
CFS merit scores = 5.84519
CFS merit scores = 5.84098
CFS merit scores = 5.83682
CFS merit scores = 5.83267
CFS merit scores = 5.82848
CFS merit scores = 5.82429
CFS merit scores = 5.81989
CFS merit scores = 5.81541
CFS merit scores = 5.81094
CFS merit scores = 5.80648
CFS merit scores = 5.80195
CFS merit scores = 5.79738
CFS merit scores = 5.79277
CFS merit scores = 5.78817
CFS merit scores = 5.78355
CFS merit scores = 5.77881
CFS merit scores = 5.77407
CFS merit scores = 5.76933
CFS merit scores = 5.76458
CFS merit scores = 5.75975
CFS merit scores = 5.75489
CFS merit scores = 5.74974
CFS merit scores = 5.74453
CFS merit scores = 5.73937
CFS merit scores = 5.73412
CFS merit scores = 5.72888
CFS merit scores = 5.72367
CFS merit scores = 5.71849
CFS merit scores = 5.71333
CFS merit scores = 5.70788
CFS merit scores = 5.70215
CFS merit scores = 5.69632
CFS merit scores = 5.69047
CFS merit scores = 5.68427
CFS merit scores = 5.67793
CFS merit scores = 5.67155
CFS merit scores = 5.66523
CFS merit scores = 5.65889
CFS merit scores = 5.65253
CFS merit scores = 5.64613
CFS merit scores = 5.63972
CFS merit scores = 5.63333
CFS merit scores = 5.62667
CFS merit scores = 5.61994
CFS merit scores = 5.61323
CFS merit scores = 5.60644
CFS merit scores = 5.5995
CFS merit scores = 5.59235
CFS merit scores = 5.58493
CFS merit scores = 5.57751
CFS merit scores = 5.5701
CFS merit scores = 5.56259
CFS merit scores = 5.55451
CFS merit scores = 5.546
CFS merit scores = 5.53663
CFS merit scores = 5.52693
CFS merit scores = 5.51669
CFS merit scores = 5.50644
CFS merit scores = 5.49558
CFS merit scores = 5.48458
CFS merit scores = 5.46291
cnt = 1	feature = 80	correl = 0.453617	descr = Gibbs_of_Target_Sequence__Pos_19_Step_1
cnt = 2	feature = 2	correl = -0.147904	descr = Position_Specific_Bin_Base_0_Base_G
cnt = 3	feature = 857	correl = -0.0729079	descr = N_Gram_TGGC
cnt = 4	feature = 235	correl = 0.0651161	descr = N_Gram_ACTGA
cnt = 5	feature = 721	correl = -0.0229944	descr = N_Gram_GTTCC
cnt = 6	feature = 569	correl = 0.0539531	descr = N_Gram_GATTA
cnt = 7	feature = 451	correl = -0.0424322	descr = N_Gram_CGCTA
cnt = 8	feature = 716	correl = 0.0359878	descr = N_Gram_GTGTA
cnt = 9	feature = 221	correl = -0.0287155	descr = N_Gram_ACGAC
cnt = 10	feature = 452	correl = -0.0332763	descr = N_Gram_CGCTC
cnt = 11	feature = 326	correl = 0.0274796	descr = N_Gram_CAACG
cnt = 12	feature = 462	correl = -0.0257219	descr = N_Gram_CGGGA
cnt = 13	feature = 442	correl = -0.0461412	descr = N_Gram_CGCAA
cnt = 14	feature = 848	correl = -0.0301185	descr = N_Gram_TGCCG
cnt = 15	feature = 358	correl = 0.0257711	descr = N_Gram_CATAG
cnt = 16	feature = 699	correl = -0.0374493	descr = N_Gram_GTCCG
cnt = 17	feature = 899	correl = 0.0378361	descr = N_Gram_TTCGC
cnt = 18	feature = 473	correl = -0.0476661	descr = N_Gram_CGTCG
cnt = 19	feature = 549	correl = 0.0232359	descr = N_Gram_GACTT
cnt = 20	feature = 494	correl = 0.0341375	descr = N_Gram_CTATC
cnt = 21	feature = 474	correl = 0.0252689	descr = N_Gram_CGTCT
cnt = 22	feature = 415	correl = 0.0240411	descr = N_Gram_CCGTC
cnt = 23	feature = 719	correl = -0.0389213	descr = N_Gram_GTTAG
cnt = 24	feature = 599	correl = 0.0266707	descr = N_Gram_GCCTA
cnt = 25	feature = 245	correl = 0.049705	descr = N_Gram_AGATA
cnt = 26	feature = 768	correl = 0.0246684	descr = N_Gram_TATAG
cnt = 27	feature = 885	correl = -0.0234617	descr = N_Gram_TTACC
cnt = 28	feature = 525	correl = -0.0249477	descr = N_Gram_CTTTA
cnt = 29	feature = 734	correl = 0.0235233	descr = N_Gram_TAACT
cnt = 30	feature = 705	correl = 0.0373441	descr = N_Gram_GTCTA
cnt = 31	feature = 429	correl = 0.0247248	descr = N_Gram_CCTTA
cnt = 32	feature = 612	correl = -0.0478163	descr = N_Gram_GCGGT
cnt = 33	feature = 702	correl = 0.0527624	descr = N_Gram_GTCGC
cnt = 34	feature = 773	correl = 0.0451554	descr = N_Gram_TATGA
cnt = 35	feature = 543	correl = -0.0548216	descr = N_Gram_GACCG
cnt = 36	feature = 436	correl = -0.0448707	descr = N_Gram_CGACG
cnt = 37	feature = 308	correl = -0.0223571	descr = N_Gram_ATTAA
cnt = 38	feature = 534	correl = 0.0598361	descr = N_Gram_GAATA
cnt = 39	feature = 542	correl = -0.0340834	descr = N_Gram_GACCC
cnt = 40	feature = 220	correl = -0.039904	descr = N_Gram_ACGAA
cnt = 41	feature = 733	correl = -0.02224	descr = N_Gram_TAACC
cnt = 42	feature = 732	correl = 0.0331241	descr = N_Gram_TAAAG
cnt = 43	feature = 403	correl = -0.0549371	descr = N_Gram_CCGAA
cnt = 44	feature = 481	correl = 0.024576	descr = N_Gram_CGTTT
cnt = 45	feature = 746	correl = 0.0284083	descr = N_Gram_TACCT
cnt = 46	feature = 248	correl = -0.0261197	descr = N_Gram_AGCAA
cnt = 47	feature = 745	correl = 0.0218285	descr = N_Gram_TACCG
cnt = 48	feature = 739	correl = -0.0526932	descr = N_Gram_TAATC
cnt = 49	feature = 409	correl = -0.0234382	descr = N_Gram_CCGCG
cnt = 50	feature = 464	correl = -0.0576594	descr = N_Gram_CGGGG
cnt = 51	feature = 722	correl = 0.0395766	descr = N_Gram_GTTCG
cnt = 52	feature = 881	correl = 0.0236873	descr = N_Gram_TTAAG
cnt = 53	feature = 397	correl = -0.0417072	descr = N_Gram_CCCGG
cnt = 54	feature = 262	correl = 0.099712	descr = N_Gram_AGGTA
cnt = 55	feature = 231	correl = 0.0698253	descr = N_Gram_ACTAC
cnt = 56	feature = 687	correl = 0.0377278	descr = N_Gram_GTAAG
cnt = 57	feature = 855	correl = 0.033981	descr = N_Gram_TGCTT
cnt = 58	feature = 438	correl = -0.0404627	descr = N_Gram_CGAGT
cnt = 59	feature = 620	correl = 0.0276344	descr = N_Gram_GCTCT
cnt = 60	feature = 659	correl = -0.0782113	descr = N_Gram_GGGAA
cnt = 61	feature = 325	correl = 0.0261483	descr = N_Gram_CAACC
cnt = 62	feature = 882	correl = -0.0320872	descr = N_Gram_TTAAT
cnt = 63	feature = 849	correl = 0.0498577	descr = N_Gram_TGCGA
cnt = 64	feature = 539	correl = 0.0264282	descr = N_Gram_GACAT
cnt = 65	feature = 713	correl = -0.0484373	descr = N_Gram_GTGGG
cnt = 66	feature = 597	correl = -0.0217657	descr = N_Gram_GCCGG
cnt = 67	feature = 228	correl = -0.0384462	descr = N_Gram_ACGTT
cnt = 68	feature = 35	correl = 0.0357453	descr = Position_Specific_Bin_Base_13_Base_A
cnt = 69	feature = 763	correl = 0.0232357	descr = N_Gram_TAGTC
cnt = 70	feature = 270	correl = 0.0577441	descr = N_Gram_AGTGA
cnt = 71	feature = 305	correl = -0.0245907	descr = N_Gram_ATGTA
cnt = 72	feature = 804	correl = -0.0290645	descr = N_Gram_TCGCG
cnt = 73	feature = 232	correl = 0.0234841	descr = N_Gram_ACTAG
cnt = 74	feature = 484	correl = 0.0496146	descr = N_Gram_CTAAG
cnt = 75	feature = 327	correl = 0.047436	descr = N_Gram_CAAGC
cnt = 76	feature = 777	correl = 0.0246111	descr = N_Gram_TATTG
cnt = 77	feature = 645	correl = -0.0622834	descr = N_Gram_GGCAA
cnt = 78	feature = 278	correl = 0.0411363	descr = N_Gram_ATAGG
cnt = 79	feature = 622	correl = -0.0312551	descr = N_Gram_GCTGA
cnt = 80	feature = 426	correl = -0.0485803	descr = N_Gram_CCTGA
cnt = 81	feature = 555	correl = -0.0223482	descr = N_Gram_GAGCG
cnt = 82	feature = 642	correl = 0.0476698	descr = N_Gram_GGATT
cnt = 83	feature = 290	correl = 0.0372664	descr = N_Gram_ATCGA
cnt = 84	feature = 871	correl = 0.0306426	descr = N_Gram_TGTCG
cnt = 85	feature = 743	correl = 0.0717689	descr = N_Gram_TACAA
cnt = 86	feature = 391	correl = -0.0469591	descr = N_Gram_CCCCA
cnt = 87	feature = 476	correl = 0.067383	descr = N_Gram_CGTGA
cnt = 88	feature = 808	correl = -0.0402623	descr = N_Gram_TCGGC
cnt = 89	feature = 584	correl = -0.0465042	descr = N_Gram_GCATA
cnt = 90	feature = 767	correl = 0.0581326	descr = N_Gram_TATAA
cnt = 91	feature = 793	correl = -0.0323132	descr = N_Gram_TCCCG
cnt = 92	feature = 552	correl = -0.0336336	descr = N_Gram_GAGAT
cnt = 93	feature = 774	correl = 0.0258228	descr = N_Gram_TATGT
cnt = 94	feature = 449	correl = -0.0686803	descr = N_Gram_CGCGG
cnt = 95	feature = 491	correl = 0.0445938	descr = N_Gram_CTAGC
cnt = 96	feature = 311	correl = 0.0720088	descr = N_Gram_ATTAT
cnt = 97	feature = 41	correl = 0.0669387	descr = Position_Specific_Bin_Base_15_Base_A
cnt = 98	feature = 310	correl = 0.0252799	descr = N_Gram_ATTAG
cnt = 99	feature = 257	correl = -0.0250086	descr = N_Gram_AGGCA
cnt = 100	feature = 343	correl = -0.043346	descr = N_Gram_CAGAC
cnt = 101	feature = 626	correl = -0.0242688	descr = N_Gram_GCTTA
cnt = 102	feature = 291	correl = 0.0241558	descr = N_Gram_ATCGC
cnt = 103	feature = 632	correl = -0.0221328	descr = N_Gram_GGAAA
cnt = 104	feature = 821	correl = -0.0275832	descr = N_Gram_TCTCG
cnt = 105	feature = 900	correl = 0.0595792	descr = N_Gram_TTCGT
cnt = 106	feature = 356	correl = -0.0466348	descr = N_Gram_CATAA
cnt = 107	feature = 277	correl = 0.0226856	descr = N_Gram_ATAGC
cnt = 108	feature = 496	correl = -0.0225342	descr = N_Gram_CTATT
cnt = 109	feature = 450	correl = -0.0570825	descr = N_Gram_CGCGT
cnt = 110	feature = 683	correl = -0.0660711	descr = N_Gram_GGTTG
cnt = 111	feature = 353	correl = 0.0214679	descr = N_Gram_CAGTT
cnt = 112	feature = 663	correl = -0.110782	descr = N_Gram_GGGCC
cnt = 113	feature = 711	correl = -0.0474406	descr = N_Gram_GTGGA
cnt = 114	feature = 884	correl = 0.0602529	descr = N_Gram_TTACA
cnt = 115	feature = 243	correl = -0.0217215	descr = N_Gram_AGAGG
cnt = 116	feature = 636	correl = -0.0698527	descr = N_Gram_GGACC
cnt = 117	feature = 909	correl = 0.0324734	descr = N_Gram_TTGAC
cnt = 118	feature = 601	correl = -0.0364573	descr = N_Gram_GCCTT
cnt = 119	feature = 717	correl = 0.0348174	descr = N_Gram_GTGTT
cnt = 120	feature = 495	correl = 0.0309476	descr = N_Gram_CTATG
cnt = 121	feature = 911	correl = 0.025593	descr = N_Gram_TTGCA
cnt = 122	feature = 934	correl = 0.0400943	descr = N_Gram_TTTTA
cnt = 123	feature = 574	correl = -0.065077	descr = N_Gram_GCAAA
cnt = 124	feature = 334	correl = -0.0231227	descr = N_Gram_CACCG
cnt = 125	feature = 859	correl = -0.0586283	descr = N_Gram_TGGCG
cnt = 126	feature = 493	correl = 0.0499447	descr = N_Gram_CTATA
cnt = 127	feature = 517	correl = -0.0524492	descr = N_Gram_CTTAA
cnt = 128	feature = 479	correl = -0.0849228	descr = N_Gram_CGTTC
cnt = 129	feature = 850	correl = -0.0356862	descr = N_Gram_TGCGC
cnt = 130	feature = 803	correl = 0.049434	descr = N_Gram_TCGCA
cnt = 131	feature = 225	correl = -0.0265671	descr = N_Gram_ACGGC
cnt = 132	feature = 667	correl = -0.0552972	descr = N_Gram_GGGGC
cnt = 133	feature = 695	correl = -0.0216209	descr = N_Gram_GTCAC
cnt = 134	feature = 846	correl = 0.0295591	descr = N_Gram_TGCCA
cnt = 135	feature = 841	correl = 0.0296435	descr = N_Gram_TGATT
cnt = 136	feature = 578	correl = -0.0387542	descr = N_Gram_GCACC
cnt = 137	feature = 435	correl = -0.0468832	descr = N_Gram_CGACC
cnt = 138	feature = 396	correl = -0.0647516	descr = N_Gram_CCCGC
cnt = 139	feature = 38	correl = -0.0285777	descr = Position_Specific_Bin_Base_14_Base_C
cnt = 140	feature = 423	correl = -0.0909262	descr = N_Gram_CCTCG
cnt = 141	feature = 805	correl = 0.0319486	descr = N_Gram_TCGCT
cnt = 142	feature = 771	correl = 0.0521988	descr = N_Gram_TATCG
cnt = 143	feature = 812	correl = 0.0999798	descr = N_Gram_TCGTG
cnt = 144	feature = 935	correl = 0.0220902	descr = N_Gram_TTTTG
cnt = 145	feature = 324	correl = 0.0869546	descr = N_Gram_CAACA
cnt = 146	feature = 770	correl = 0.0695817	descr = N_Gram_TATCA
cnt = 147	feature = 554	correl = -0.051658	descr = N_Gram_GAGCC
cnt = 148	feature = 313	correl = 0.0462856	descr = N_Gram_ATTCG
cnt = 149	feature = 750	correl = 0.0497799	descr = N_Gram_TACTG
cnt = 150	feature = 213	correl = 0.0243783	descr = N_Gram_ACCAT
cnt = 151	feature = 819	correl = 0.0434306	descr = N_Gram_TCTCA
cnt = 152	feature = 406	correl = -0.0562891	descr = N_Gram_CCGAT
cnt = 153	feature = 48	correl = -0.0629963	descr = Position_Specific_Bin_Base_17_Base_G
cnt = 154	feature = 9	correl = 0.0631342	descr = Position_Specific_Bin_Base_3_Base_G
cnt = 155	feature = 52	correl = -0.0646781	descr = Position_Specific_Bin_Base_18_Base_G
cnt = 156	feature = 337	correl = -0.0321687	descr = N_Gram_CACGA
cnt = 157	feature = 794	correl = 0.0347577	descr = N_Gram_TCCGT
cnt = 158	feature = 633	correl = -0.0244738	descr = N_Gram_GGAAC
cnt = 159	feature = 255	correl = -0.0373357	descr = N_Gram_AGCGG
cnt = 160	feature = 557	correl = -0.0765313	descr = N_Gram_GAGGC
cnt = 161	feature = 389	correl = -0.0861929	descr = N_Gram_CCCAT
cnt = 162	feature = 490	correl = 0.0368204	descr = N_Gram_CTAGA
cnt = 163	feature = 60	correl = -0.175435	descr = Position_Specific_Bin_Base_20_Base_G
cnt = 164	feature = 836	correl = 0.0297586	descr = N_Gram_TGAGA
cnt = 165	feature = 286	correl = 0.0606805	descr = N_Gram_ATCCA
cnt = 166	feature = 822	correl = 0.0476833	descr = N_Gram_TCTCT
cnt = 167	feature = 692	correl = 0.0400494	descr = N_Gram_GTATT
cnt = 168	feature = 263	correl = -0.0260562	descr = N_Gram_AGGTG
cnt = 169	feature = 538	correl = 0.0260177	descr = N_Gram_GACAC
cnt = 170	feature = 4	correl = -0.0932933	descr = Position_Specific_Bin_Base_1_Base_G
cnt = 171	feature = 760	correl = 0.0328572	descr = N_Gram_TAGGC
cnt = 172	feature = 304	correl = -0.0450599	descr = N_Gram_ATGGT
cnt = 173	feature = 877	correl = 0.0219339	descr = N_Gram_TGTTG
cnt = 174	feature = 15	correl = 0.0804565	descr = Position_Specific_Bin_Base_5_Base_T
cnt = 175	feature = 26	correl = 0.0310814	descr = Position_Specific_Bin_Base_9_Base_T
cnt = 176	feature = 260	correl = -0.109919	descr = N_Gram_AGGGC
cnt = 177	feature = 233	correl = 0.0469254	descr = N_Gram_ACTCT
cnt = 178	feature = 815	correl = 0.0486551	descr = N_Gram_TCTAC
cnt = 179	feature = 256	correl = -0.0302573	descr = N_Gram_AGGAG
cnt = 180	feature = 268	correl = 0.0308568	descr = N_Gram_AGTCT
cnt = 181	feature = 31	correl = -0.0434022	descr = Position_Specific_Bin_Base_11_Base_A
cnt = 182	feature = 410	correl = -0.0253682	descr = N_Gram_CCGCT
cnt = 183	feature = 835	correl = 0.0272134	descr = N_Gram_TGACT
cnt = 184	feature = 609	correl = -0.0401119	descr = N_Gram_GCGGA
cnt = 185	feature = 207	correl = 0.063002	descr = N_Gram_ACATG
cnt = 186	feature = 764	correl = 0.0465128	descr = N_Gram_TAGTG
cnt = 187	feature = 367	correl = 0.0238903	descr = N_Gram_CATTG
cnt = 188	feature = 694	correl = 0.0421195	descr = N_Gram_GTCAA
cnt = 189	feature = 404	correl = -0.0527488	descr = N_Gram_CCGAC
cnt = 190	feature = 6	correl = 0.0324388	descr = Position_Specific_Bin_Base_2_Base_C
cnt = 191	feature = 405	correl = -0.047481	descr = N_Gram_CCGAG
cnt = 192	feature = 303	correl = -0.0337041	descr = N_Gram_ATGGG
cnt = 193	feature = 23	correl = -0.0248625	descr = Position_Specific_Bin_Base_8_Base_G
cnt = 194	feature = 914	correl = 0.0488904	descr = N_Gram_TTGGA
cnt = 195	feature = 753	correl = 0.0441168	descr = N_Gram_TAGAA
cnt = 196	feature = 0	correl = 0.0283659	descr = Position_Specific_Bin_Base_0_Base_A
cnt = 197	feature = 348	correl = -0.041599	descr = N_Gram_CAGCG
cnt = 198	feature = 749	correl = 0.0725806	descr = N_Gram_TACTA
cnt = 199	feature = 57	correl = 0.0691677	descr = Position_Specific_Bin_Base_19_Base_T
cnt = 200	feature = 284	correl = 0.0324905	descr = N_Gram_ATCAA
cnt = 201	feature = 299	correl = 0.0310145	descr = N_Gram_ATGCT
cnt = 202	feature = 714	correl = -0.0220984	descr = N_Gram_GTGGT
cnt = 203	feature = 655	correl = -0.0504997	descr = N_Gram_GGCTG
cnt = 204	feature = 335	correl = -0.0468915	descr = N_Gram_CACCT
cnt = 205	feature = 758	correl = 0.0591054	descr = N_Gram_TAGCT
cnt = 206	feature = 34	correl = 0.0348197	descr = Position_Specific_Bin_Base_12_Base_A
cnt = 207	feature = 239	correl = 0.0290655	descr = N_Gram_ACTTC
cnt = 208	feature = 666	correl = -0.054879	descr = N_Gram_GGGGA
cnt = 209	feature = 510	correl = 0.042608	descr = N_Gram_CTGGA
cnt = 210	feature = 908	correl = 0.0574705	descr = N_Gram_TTGAA
cnt = 211	feature = 392	correl = -0.0715687	descr = N_Gram_CCCCG
cnt = 212	feature = 678	correl = -0.0274717	descr = N_Gram_GGTGA
cnt = 213	feature = 926	correl = 0.0320508	descr = N_Gram_TTTCC
cnt = 214	feature = 709	correl = -0.0422962	descr = N_Gram_GTGCC
cnt = 215	feature = 826	correl = 0.0249409	descr = N_Gram_TCTGT
cnt = 216	feature = 660	correl = -0.0735485	descr = N_Gram_GGGAG
cnt = 217	feature = 344	correl = -0.0530625	descr = N_Gram_CAGAG
cnt = 218	feature = 332	correl = -0.0283233	descr = N_Gram_CACAT
cnt = 219	feature = 674	correl = 0.0527852	descr = N_Gram_GGTAA
cnt = 220	feature = 606	correl = -0.0873103	descr = N_Gram_GCGCG
cnt = 221	feature = 238	correl = 0.0387343	descr = N_Gram_ACTGT
cnt = 222	feature = 293	correl = 0.0281473	descr = N_Gram_ATCTA
cnt = 223	feature = 653	correl = -0.0481587	descr = N_Gram_GGCGT
cnt = 224	feature = 530	correl = -0.0376417	descr = N_Gram_GAAGA
cnt = 225	feature = 789	correl = 0.0507489	descr = N_Gram_TCCAT
cnt = 226	feature = 241	correl = 0.0593643	descr = N_Gram_AGAAT
cnt = 227	feature = 544	correl = -0.0333394	descr = N_Gram_GACGG
cnt = 228	feature = 297	correl = 0.0438565	descr = N_Gram_ATGAG
cnt = 229	feature = 698	correl = -0.0707109	descr = N_Gram_GTCCC
cnt = 230	feature = 513	correl = 0.0471091	descr = N_Gram_CTGGT
cnt = 231	feature = 45	correl = -0.0630417	descr = Position_Specific_Bin_Base_16_Base_G
cnt = 232	feature = 725	correl = -0.0257479	descr = N_Gram_GTTGT
cnt = 233	feature = 249	correl = -0.0228978	descr = N_Gram_AGCAC
cnt = 234	feature = 913	correl = 0.0272054	descr = N_Gram_TTGCG
cnt = 235	feature = 37	correl = 0.113844	descr = Position_Specific_Bin_Base_14_Base_A
cnt = 236	feature = 347	correl = -0.0507063	descr = N_Gram_CAGCC
cnt = 237	feature = 652	correl = -0.0883884	descr = N_Gram_GGCGG
cnt = 238	feature = 563	correl = 0.071997	descr = N_Gram_GATAT
cnt = 239	feature = 427	correl = -0.0629004	descr = N_Gram_CCTGC
cnt = 240	feature = 499	correl = -0.0244129	descr = N_Gram_CTCAC
cnt = 241	feature = 258	correl = 0.0239285	descr = N_Gram_AGGCT
cnt = 242	feature = 586	correl = 0.028291	descr = N_Gram_GCATT
cnt = 243	feature = 322	correl = -0.0271971	descr = N_Gram_CAAAC
cnt = 244	feature = 47	correl = -0.030179	descr = Position_Specific_Bin_Base_17_Base_C
cnt = 245	feature = 843	correl = 0.0323394	descr = N_Gram_TGCAA
cnt = 246	feature = 548	correl = 0.0352168	descr = N_Gram_GACTG
cnt = 247	feature = 30	correl = 0.0527164	descr = Position_Specific_Bin_Base_10_Base_T
cnt = 248	feature = 634	correl = -0.0438606	descr = N_Gram_GGAAG
cnt = 249	feature = 641	correl = -0.0408911	descr = N_Gram_GGATG
cnt = 250	feature = 1	correl = 0.118807	descr = Position_Specific_Bin_Base_0_Base_C
cnt = 251	feature = 696	correl = 0.0291531	descr = N_Gram_GTCAT
cnt = 252	feature = 712	correl = -0.076553	descr = N_Gram_GTGGC
cnt = 253	feature = 924	correl = 0.0669765	descr = N_Gram_TTTAG
cnt = 254	feature = 522	correl = -0.0296623	descr = N_Gram_CTTGG
cnt = 255	feature = 376	correl = -0.0450262	descr = N_Gram_CCACG
cnt = 256	feature = 21	correl = 0.0513243	descr = Position_Specific_Bin_Base_8_Base_A
cnt = 257	feature = 547	correl = -0.0234053	descr = N_Gram_GACTC
cnt = 258	feature = 288	correl = 0.0396252	descr = N_Gram_ATCCG
cnt = 259	feature = 869	correl = 0.0347163	descr = N_Gram_TGTAT
cnt = 260	feature = 55	correl = -0.115583	descr = Position_Specific_Bin_Base_19_Base_C
cnt = 261	feature = 512	correl = -0.035533	descr = N_Gram_CTGGG
cnt = 262	feature = 7	correl = 0.127726	descr = Position_Specific_Bin_Base_2_Base_G
cnt = 263	feature = 424	correl = -0.0728493	descr = N_Gram_CCTCT
cnt = 264	feature = 488	correl = 0.0771677	descr = N_Gram_CTACT
cnt = 265	feature = 872	correl = 0.030134	descr = N_Gram_TGTCT
cnt = 266	feature = 531	correl = -0.035482	descr = N_Gram_GAAGC
cnt = 267	feature = 690	correl = 0.0229713	descr = N_Gram_GTAGG
cnt = 268	feature = 811	correl = 0.0236185	descr = N_Gram_TCGTC
cnt = 269	feature = 662	correl = -0.0429675	descr = N_Gram_GGGCA
cnt = 270	feature = 457	correl = -0.0443024	descr = N_Gram_CGGCA
cnt = 271	feature = 271	correl = -0.0284809	descr = N_Gram_AGTTC
cnt = 272	feature = 529	correl = 0.0282904	descr = N_Gram_GAACA
cnt = 273	feature = 18	correl = 0.0888821	descr = Position_Specific_Bin_Base_7_Base_A
cnt = 274	feature = 10	correl = -0.0843521	descr = Position_Specific_Bin_Base_3_Base_T
cnt = 275	feature = 505	correl = -0.0462782	descr = N_Gram_CTGAG
cnt = 276	feature = 316	correl = 0.0467671	descr = N_Gram_ATTGG
cnt = 277	feature = 740	correl = 0.0403405	descr = N_Gram_TAATT
cnt = 278	feature = 816	correl = 0.0318903	descr = N_Gram_TCTAG
cnt = 279	feature = 755	correl = 0.0701862	descr = N_Gram_TAGAG
cnt = 280	feature = 49	correl = 0.0560255	descr = Position_Specific_Bin_Base_17_Base_T
cnt = 281	feature = 809	correl = -0.0909592	descr = N_Gram_TCGGG
cnt = 282	feature = 16	correl = 0.0302313	descr = Position_Specific_Bin_Base_6_Base_A
cnt = 283	feature = 589	correl = -0.0582528	descr = N_Gram_GCCAG
cnt = 284	feature = 480	correl = -0.0338722	descr = N_Gram_CGTTG
cnt = 285	feature = 399	correl = -0.0602963	descr = N_Gram_CCCTC
cnt = 286	feature = 744	correl = 0.0371727	descr = N_Gram_TACAT
cnt = 287	feature = 867	correl = 0.0366246	descr = N_Gram_TGTAA
cnt = 288	feature = 319	correl = 0.0266239	descr = N_Gram_ATTTC
cnt = 289	feature = 294	correl = 0.0698431	descr = N_Gram_ATCTC
cnt = 290	feature = 558	correl = -0.0316935	descr = N_Gram_GAGGG
cnt = 291	feature = 458	correl = -0.0911562	descr = N_Gram_CGGCC
cnt = 292	feature = 54	correl = 0.166317	descr = Position_Specific_Bin_Base_19_Base_A
cnt = 293	feature = 639	correl = -0.0655608	descr = N_Gram_GGAGC
cnt = 294	feature = 40	correl = 0.0748515	descr = Position_Specific_Bin_Base_14_Base_T
cnt = 295	feature = 566	correl = -0.0611708	descr = N_Gram_GATGG
cnt = 296	feature = 792	correl = -0.0672724	descr = N_Gram_TCCCC
cnt = 297	feature = 526	correl = 0.0611148	descr = N_Gram_CTTTG
cnt = 298	feature = 219	correl = -0.026883	descr = N_Gram_ACGA
cnt = 299	feature = 838	correl = 0.051822	descr = N_Gram_TGATA
cnt = 300	feature = 618	correl = 0.0289288	descr = N_Gram_GCTAT
cnt = 301	feature = 611	correl = -0.031798	descr = N_Gram_GCGGG
cnt = 302	feature = 515	correl = 0.0342342	descr = N_Gram_CTGTT
cnt = 303	feature = 614	correl = -0.0876613	descr = N_Gram_GCGTC
cnt = 304	feature = 528	correl = 0.0387224	descr = N_Gram_GAAAT
cnt = 305	feature = 592	correl = -0.0678338	descr = N_Gram_GCCCC
cnt = 306	feature = 217	correl = -0.0452744	descr = N_Gram_ACCGG
cnt = 307	feature = 903	correl = 0.0430972	descr = N_Gram_TTCTC
cnt = 308	feature = 371	correl = -0.0423595	descr = N_Gram_CCAAA
cnt = 309	feature = 362	correl = 0.0420652	descr = N_Gram_CATGA
cnt = 310	feature = 350	correl = -0.0995072	descr = N_Gram_CAGGG
cnt = 311	feature = 382	correl = -0.0484153	descr = N_Gram_CCATA
cnt = 312	feature = 798	correl = 0.0484091	descr = N_Gram_TCCTT
cnt = 313	feature = 736	correl = 0.0427058	descr = N_Gram_TAAGA
cnt = 314	feature = 864	correl = 0.022305	descr = N_Gram_TGGTC
cnt = 315	feature = 11	correl = 0.0728943	descr = Position_Specific_Bin_Base_4_Base_A
cnt = 316	feature = 596	correl = -0.0266243	descr = N_Gram_GCCGA
cnt = 317	feature = 25	correl = -0.0220638	descr = Position_Specific_Bin_Base_9_Base_G
cnt = 318	feature = 252	correl = -0.0220265	descr = N_Gram_AGCCA
cnt = 319	feature = 582	correl = -0.0231262	descr = N_Gram_GCAGC
cnt = 320	feature = 33	correl = 0.119654	descr = Position_Specific_Bin_Base_11_Base_T
cnt = 321	feature = 400	correl = -0.0677729	descr = N_Gram_CCCTG
cnt = 322	feature = 384	correl = 0.026662	descr = N_Gram_CCATT
cnt = 323	feature = 446	correl = -0.0453426	descr = N_Gram_CGCCT
cnt = 324	feature = 502	correl = -0.0695478	descr = N_Gram_CTCGG
cnt = 325	feature = 377	correl = 0.0246426	descr = N_Gram_CCACT
cnt = 326	feature = 567	correl = -0.0451339	descr = N_Gram_GATGT
cnt = 327	feature = 535	correl = 0.0424021	descr = N_Gram_GAATT
cnt = 328	feature = 593	correl = -0.0960486	descr = N_Gram_GCCCG
cnt = 329	feature = 559	correl = -0.0238717	descr = N_Gram_GAGGT
cnt = 330	feature = 521	correl = 0.0237394	descr = N_Gram_CTTGC
cnt = 331	feature = 206	correl = 0.0463099	descr = N_Gram_ACATC
cnt = 332	feature = 834	correl = 0.0661462	descr = N_Gram_TGAAG
cnt = 333	feature = 282	correl = 0.064274	descr = N_Gram_ATATT
cnt = 334	feature = 579	correl = -0.0358089	descr = N_Gram_GCACG
cnt = 335	feature = 504	correl = 0.0255483	descr = N_Gram_CTCTT
cnt = 336	feature = 59	correl = -0.313429	descr = Position_Specific_Bin_Base_20_Base_C
cnt = 337	feature = 17	correl = -0.0358903	descr = Position_Specific_Bin_Base_6_Base_C
cnt = 338	feature = 8	correl = -0.12919	descr = Position_Specific_Bin_Base_2_Base_T
cnt = 339	feature = 28	correl = -0.0600876	descr = Position_Specific_Bin_Base_10_Base_C
cnt = 340	feature = 892	correl = 0.0486697	descr = N_Gram_TTATC
cnt = 341	feature = 703	correl = 0.0726351	descr = N_Gram_GTCGT
cnt = 342	feature = 679	correl = -0.0673788	descr = N_Gram_GGTGC
cnt = 343	feature = 383	correl = -0.0251544	descr = N_Gram_CCATC
cnt = 344	feature = 738	correl = 0.0488993	descr = N_Gram_TAAGG
cnt = 345	feature = 541	correl = -0.0565751	descr = N_Gram_GACCA
cnt = 346	feature = 718	correl = -0.0233103	descr = N_Gram_GTTA
cnt = 347	feature = 413	correl = 0.0220275	descr = N_Gram_CCGT
cnt = 348	feature = 876	correl = 0.0476538	descr = N_Gram_TGTTC
cnt = 349	feature = 433	correl = -0.0714986	descr = N_Gram_CGAAG
cnt = 350	feature = 483	correl = 0.0349176	descr = N_Gram_CTAA
cnt = 351	feature = 787	correl = 0.0345052	descr = N_Gram_TCATC
cnt = 352	feature = 56	correl = -0.1249	descr = Position_Specific_Bin_Base_19_Base_G
cnt = 353	feature = 915	correl = 0.0221711	descr = N_Gram_TTGGT
cnt = 354	feature = 782	correl = 0.0366252	descr = N_Gram_TCACC
cnt = 355	feature = 624	correl = -0.0416481	descr = N_Gram_GCTGG
cnt = 356	feature = 929	correl = 0.0693426	descr = N_Gram_TTTGA
cnt = 357	feature = 627	correl = 0.0300316	descr = N_Gram_GCTTG
cnt = 358	feature = 664	correl = -0.0751546	descr = N_Gram_GGGCG
cnt = 359	feature = 754	correl = 0.0606775	descr = N_Gram_TAGAC
cnt = 360	feature = 930	correl = 0.0294108	descr = N_Gram_TTTGC
cnt = 361	feature = 600	correl = -0.0716418	descr = N_Gram_GCCTC
cnt = 362	feature = 791	correl = -0.0392554	descr = N_Gram_TCCCA
cnt = 363	feature = 691	correl = 0.0353646	descr = N_Gram_GTAT
cnt = 364	feature = 508	correl = -0.0471142	descr = N_Gram_CTGCC
cnt = 365	feature = 46	correl = 0.0368955	descr = Position_Specific_Bin_Base_17_Base_A
cnt = 366	feature = 675	correl = 0.0377116	descr = N_Gram_GGTCA
cnt = 367	feature = 14	correl = -0.0687039	descr = Position_Specific_Bin_Base_5_Base_C
cnt = 368	feature = 29	correl = -0.0627604	descr = Position_Specific_Bin_Base_10_Base_G
cnt = 369	feature = 707	correl = 0.0269796	descr = N_Gram_GTGAA
cnt = 370	feature = 366	correl = 0.069522	descr = N_Gram_CATTA
cnt = 371	feature = 43	correl = 0.0871198	descr = Position_Specific_Bin_Base_16_Base_A
cnt = 372	feature = 676	correl = -0.0769268	descr = N_Gram_GGTCC
cnt = 373	feature = 58	correl = 0.367786	descr = Position_Specific_Bin_Base_20_Base_A
cnt = 374	feature = 24	correl = 0.0665274	descr = Position_Specific_Bin_Base_8_Base_T
cnt = 375	feature = 105	correl = -0.0553405	descr = Xue_Structure_Feature_A101
cnt = 376	feature = 39	correl = -0.161317	descr = Position_Specific_Bin_Base_14_Base_G
cnt = 377	feature = 19	correl = -0.128313	descr = Position_Specific_Bin_Base_7_Base_C
cnt = 378	feature = 506	correl = 0.0257408	descr = N_Gram_CTGAT
cnt = 379	feature = 858	correl = -0.0534997	descr = N_Gram_TGGCC
cnt = 380	feature = 323	correl = 0.0599667	descr = N_Gram_CAAC
cnt = 381	feature = 412	correl = -0.10947	descr = N_Gram_CCGGC
cnt = 382	feature = 756	correl = 0.0557141	descr = N_Gram_TAGC
cnt = 383	feature = 800	correl = 0.0267633	descr = N_Gram_TCGA
cnt = 384	feature = 42	correl = -0.0363079	descr = Position_Specific_Bin_Base_15_Base_G
cnt = 385	feature = 32	correl = -0.0523976	descr = Position_Specific_Bin_Base_11_Base_G
cnt = 386	feature = 388	correl = -0.0782015	descr = N_Gram_CCCAG
cnt = 387	feature = 840	correl = -0.022333	descr = N_Gram_TGATG
cnt = 388	feature = 905	correl = 0.0588427	descr = N_Gram_TTCTT
cnt = 389	feature = 227	correl = -0.0386445	descr = N_Gram_ACGT
cnt = 390	feature = 931	correl = 0.0360339	descr = N_Gram_TTTGG
cnt = 391	feature = 560	correl = 0.027203	descr = N_Gram_GAGT
cnt = 392	feature = 370	correl = -0.0296904	descr = N_Gram_CCAA
cnt = 393	feature = 883	correl = 0.0442847	descr = N_Gram_TTAC
cnt = 394	feature = 860	correl = -0.0316094	descr = N_Gram_TGGCT
cnt = 395	feature = 897	correl = 0.0343558	descr = N_Gram_TTCCT
cnt = 396	feature = 646	correl = -0.0414608	descr = N_Gram_GGCAG
cnt = 397	feature = 44	correl = -0.042423	descr = Position_Specific_Bin_Base_16_Base_C
cnt = 398	feature = 825	correl = 0.0395787	descr = N_Gram_TCTGG
cnt = 399	feature = 500	correl = -0.0346469	descr = N_Gram_CTCCC
cnt = 400	feature = 917	correl = 0.0465068	descr = N_Gram_TTGTA
cnt = 401	feature = 640	correl = -0.0522015	descr = N_Gram_GGAGG
cnt = 402	feature = 421	correl = -0.0320464	descr = N_Gram_CCTCA
cnt = 403	feature = 853	correl = 0.0520989	descr = N_Gram_TGCTA
cnt = 404	feature = 878	correl = 0.0547963	descr = N_Gram_TGTTT
cnt = 405	feature = 223	correl = -0.0499671	descr = N_Gram_ACGG
cnt = 406	feature = 704	correl = 0.0232254	descr = N_Gram_GTCT
cnt = 407	feature = 610	correl = -0.0917603	descr = N_Gram_GCGGC
cnt = 408	feature = 565	correl = -0.0260799	descr = N_Gram_GATGA
cnt = 409	feature = 269	correl = 0.0242411	descr = N_Gram_AGTG
cnt = 410	feature = 242	correl = 0.0543035	descr = N_Gram_AGACA
cnt = 411	feature = 230	correl = 0.0473636	descr = N_Gram_ACTA
cnt = 412	feature = 904	correl = 0.0893662	descr = N_Gram_TTCTG
cnt = 413	feature = 289	correl = 0.0468138	descr = N_Gram_ATCG
cnt = 414	feature = 298	correl = 0.0285731	descr = N_Gram_ATGC
cnt = 415	feature = 346	correl = -0.0349867	descr = N_Gram_CAGCA
cnt = 416	feature = 863	correl = -0.0557982	descr = N_Gram_TGGGG
cnt = 417	feature = 708	correl = -0.0341191	descr = N_Gram_GTGC
cnt = 418	feature = 81	correl = 0.424665	descr = Gibbs_of_Target_Sequence__Pos_20_Step_1
cnt = 419	feature = 63	correl = 0.0846561	descr = Gibbs_of_Target_Sequence__Pos_0_Step_1
cnt = 420	feature = 927	correl = 0.0529527	descr = N_Gram_TTTCT
cnt = 421	feature = 796	correl = -0.0351247	descr = N_Gram_TCCTC
cnt = 422	feature = 568	correl = 0.0480107	descr = N_Gram_GATT
cnt = 423	feature = 680	correl = -0.0846036	descr = N_Gram_GGTGG
cnt = 424	feature = 475	correl = 0.0403415	descr = N_Gram_CGTG
cnt = 425	feature = 820	correl = 0.0297841	descr = N_Gram_TCTCC
cnt = 426	feature = 802	correl = 0.0473653	descr = N_Gram_TCGC
cnt = 427	feature = 511	correl = -0.0776314	descr = N_Gram_CTGGC
cnt = 428	feature = 583	correl = 0.0326849	descr = N_Gram_GCAT
cnt = 429	feature = 766	correl = 0.0570675	descr = N_Gram_TATA
cnt = 430	feature = 545	correl = 0.0262974	descr = N_Gram_GACT
cnt = 431	feature = 536	correl = 0.0387275	descr = N_Gram_GACA
cnt = 432	feature = 432	correl = -0.0628694	descr = N_Gram_CGAA
cnt = 433	feature = 772	correl = 0.0493613	descr = N_Gram_TATG
cnt = 434	feature = 214	correl = -0.0321535	descr = N_Gram_ACCC
cnt = 435	feature = 519	correl = 0.0262597	descr = N_Gram_CTTCT
cnt = 436	feature = 434	correl = -0.0491038	descr = N_Gram_CGAC
cnt = 437	feature = 891	correl = 0.0409982	descr = N_Gram_TTAT
cnt = 438	feature = 681	correl = -0.039932	descr = N_Gram_GGTT
cnt = 439	feature = 577	correl = -0.0272692	descr = N_Gram_GCAC
cnt = 440	feature = 254	correl = -0.0565051	descr = N_Gram_AGCG
cnt = 441	feature = 478	correl = -0.0589274	descr = N_Gram_CGTT
cnt = 442	feature = 759	correl = 0.0263143	descr = N_Gram_TAGG
cnt = 443	feature = 355	correl = -0.0309241	descr = N_Gram_CATA
cnt = 444	feature = 907	correl = 0.0542968	descr = N_Gram_TTGA
cnt = 445	feature = 649	correl = -0.122882	descr = N_Gram_GGCCC
cnt = 446	feature = 748	correl = 0.0582415	descr = N_Gram_TACT
cnt = 447	feature = 828	correl = 0.043111	descr = N_Gram_TCTTC
cnt = 448	feature = 315	correl = 0.062848	descr = N_Gram_ATTG
cnt = 449	feature = 685	correl = 0.0564951	descr = N_Gram_GTAA
cnt = 450	feature = 701	correl = 0.0529075	descr = N_Gram_GTCG
cnt = 451	feature = 489	correl = 0.0450226	descr = N_Gram_CTAG
cnt = 452	feature = 631	correl = -0.031662	descr = N_Gram_GGAA
cnt = 453	feature = 898	correl = 0.0359993	descr = N_Gram_TTCG
cnt = 454	feature = 588	correl = -0.0423643	descr = N_Gram_GCCA
cnt = 455	feature = 275	correl = 0.0423922	descr = N_Gram_ATAG
cnt = 456	feature = 553	correl = -0.0342933	descr = N_Gram_GAGC
cnt = 457	feature = 492	correl = 0.0414854	descr = N_Gram_CTAT
cnt = 458	feature = 573	correl = -0.0522007	descr = N_Gram_GCAA
cnt = 459	feature = 598	correl = -0.0521982	descr = N_Gram_GCCT
cnt = 460	feature = 501	correl = -0.0863572	descr = N_Gram_CTCG
cnt = 461	feature = 314	correl = 0.0917193	descr = N_Gram_ATTCT
cnt = 462	feature = 514	correl = 0.0358022	descr = N_Gram_CTGT
cnt = 463	feature = 673	correl = 0.0447658	descr = N_Gram_GGTA
cnt = 464	feature = 603	correl = -0.0817647	descr = N_Gram_GCGC
cnt = 465	feature = 613	correl = -0.0684359	descr = N_Gram_GCGT
cnt = 466	feature = 735	correl = 0.0637879	descr = N_Gram_TAAG
cnt = 467	feature = 485	correl = 0.0616165	descr = N_Gram_CTAC
cnt = 468	feature = 595	correl = -0.0350742	descr = N_Gram_GCCG
cnt = 469	feature = 769	correl = 0.0658846	descr = N_Gram_TATC
cnt = 470	feature = 697	correl = -0.0827608	descr = N_Gram_GTCC
cnt = 471	feature = 210	correl = -0.0376992	descr = N_Gram_ACCA
cnt = 472	feature = 625	correl = -0.0278713	descr = N_Gram_GCTT
cnt = 473	feature = 786	correl = 0.0451252	descr = N_Gram_TCAT
cnt = 474	feature = 64	correl = -0.0258802	descr = Gibbs_of_Target_Sequence__Pos_1_Step_1
cnt = 475	feature = 398	correl = -0.0798595	descr = N_Gram_CCCT
cnt = 476	feature = 788	correl = 0.0311511	descr = N_Gram_TCCA
cnt = 477	feature = 671	correl = -0.0748457	descr = N_Gram_GGGTG
cnt = 478	feature = 916	correl = 0.0836378	descr = N_Gram_TTGT
cnt = 479	feature = 887	correl = 0.0598208	descr = N_Gram_TTAG
cnt = 480	feature = 658	correl = -0.0963662	descr = N_Gram_GGGA
cnt = 481	feature = 806	correl = -0.046046	descr = N_Gram_TCGG
cnt = 482	feature = 67	correl = 0.0596741	descr = Gibbs_of_Target_Sequence__Pos_5_Step_1
cnt = 483	feature = 616	correl = 0.040618	descr = N_Gram_GCTA
cnt = 484	feature = 378	correl = -0.0683927	descr = N_Gram_CCAG
cnt = 485	feature = 411	correl = -0.0562739	descr = N_Gram_CCGG
cnt = 486	feature = 706	correl = 0.0291887	descr = N_Gram_GTGA
cnt = 487	feature = 925	correl = 0.0465158	descr = N_Gram_TTTC
cnt = 488	feature = 654	correl = -0.0422758	descr = N_Gram_GGCT
cnt = 489	feature = 321	correl = -0.0216442	descr = N_Gram_CAAA
cnt = 490	feature = 307	correl = 0.0591742	descr = N_Gram_ATTA
cnt = 491	feature = 638	correl = -0.0550283	descr = N_Gram_GGAG
cnt = 492	feature = 845	correl = -0.033596	descr = N_Gram_TGCC
cnt = 493	feature = 296	correl = 0.0340517	descr = N_Gram_ATGA
cnt = 494	feature = 922	correl = 0.0353912	descr = N_Gram_TTTA
cnt = 495	feature = 292	correl = 0.0627216	descr = N_Gram_ATCT
cnt = 496	feature = 540	correl = -0.077408	descr = N_Gram_GACC
cnt = 497	feature = 665	correl = -0.0859362	descr = N_Gram_GGGG
cnt = 498	feature = 852	correl = 0.0272503	descr = N_Gram_TGCT
cnt = 499	feature = 520	correl = 0.0429478	descr = N_Gram_CTTG
cnt = 500	feature = 251	correl = -0.0567077	descr = N_Gram_AGCC
cnt = 501	feature = 83	correl = 0.153415	descr = PF_RNAi_Fold_5'Free_Count
cnt = 502	feature = 723	correl = -0.0426728	descr = N_Gram_GTTG
cnt = 503	feature = 726	correl = 0.0495416	descr = N_Gram_GTTT
cnt = 504	feature = 621	correl = -0.0243254	descr = N_Gram_GCTG
cnt = 505	feature = 78	correl = 0.1174	descr = Gibbs_of_Target_Sequence__Pos_17_Step_1
cnt = 506	feature = 823	correl = 0.087266	descr = N_Gram_TCTG
cnt = 507	feature = 580	correl = -0.0371849	descr = N_Gram_GCAG
cnt = 508	feature = 65	correl = -0.158524	descr = Gibbs_of_Target_Sequence__Pos_2_Step_1
cnt = 509	feature = 818	correl = 0.0616614	descr = N_Gram_TCTC
cnt = 510	feature = 814	correl = 0.0586032	descr = N_Gram_TCTA
cnt = 511	feature = 66	correl = 0.107959	descr = Gibbs_of_Target_Sequence__Pos_4_Step_1
cnt = 512	feature = 279	correl = 0.0802666	descr = N_Gram_ATAT
cnt = 513	feature = 229	correl = 0.0322388	descr = N_Gram_ACT
cnt = 514	feature = 910	correl = 0.046697	descr = N_Gram_TTGC
cnt = 515	feature = 70	correl = 0.0905592	descr = Gibbs_of_Target_Sequence__Pos_8_Step_1
cnt = 516	feature = 336	correl = -0.0739732	descr = N_Gram_CACG
cnt = 517	feature = 264	correl = 0.03773	descr = N_Gram_AGT
cnt = 518	feature = 790	correl = -0.066999	descr = N_Gram_TCCC
cnt = 519	feature = 837	correl = 0.0328339	descr = N_Gram_TGAT
cnt = 520	feature = 752	correl = 0.0833834	descr = N_Gram_TAGA
cnt = 521	feature = 861	correl = -0.0497948	descr = N_Gram_TGGG
cnt = 522	feature = 775	correl = 0.0667392	descr = N_Gram_TATT
cnt = 523	feature = 518	correl = 0.029778	descr = N_Gram_CTTC
cnt = 524	feature = 74	correl = 0.122327	descr = Gibbs_of_Target_Sequence__Pos_13_Step_1
cnt = 525	feature = 73	correl = 0.0596448	descr = Gibbs_of_Target_Sequence__Pos_11_Step_1
cnt = 526	feature = 79	correl = 0.210829	descr = Gibbs_of_Target_Sequence__Pos_18_Step_1
cnt = 527	feature = 373	correl = -0.0490191	descr = N_Gram_CCAC
cnt = 528	feature = 556	correl = -0.0628523	descr = N_Gram_GAGG
cnt = 529	feature = 365	correl = 0.0487019	descr = N_Gram_CATT
cnt = 530	feature = 345	correl = -0.0475226	descr = N_Gram_CAGC
cnt = 531	feature = 359	correl = 0.050533	descr = N_Gram_CATC
cnt = 532	feature = 741	correl = 0.0608787	descr = N_Gram_TAC
cnt = 533	feature = 647	correl = -0.129057	descr = N_Gram_GGCC
cnt = 534	feature = 684	correl = 0.0659038	descr = N_Gram_GTA
cnt = 535	feature = 312	correl = 0.0770181	descr = N_Gram_ATTC
cnt = 536	feature = 394	correl = -0.127925	descr = N_Gram_CCCG
cnt = 537	feature = 677	correl = -0.0716679	descr = N_Gram_GGTG
cnt = 538	feature = 650	correl = -0.111395	descr = N_Gram_GGCG
cnt = 539	feature = 608	correl = -0.105517	descr = N_Gram_GCGG
cnt = 540	feature = 71	correl = 0.100194	descr = Gibbs_of_Target_Sequence__Pos_9_Step_1
cnt = 541	feature = 77	correl = 0.122177	descr = Gibbs_of_Target_Sequence__Pos_16_Step_1
cnt = 542	feature = 75	correl = 0.15011	descr = Gibbs_of_Target_Sequence__Pos_14_Step_1
cnt = 543	feature = 928	correl = 0.0930274	descr = N_Gram_TTTG
cnt = 544	feature = 461	correl = -0.0874776	descr = N_Gram_CGGG
cnt = 545	feature = 469	correl = -0.0257491	descr = N_Gram_CGT
cnt = 546	feature = 875	correl = 0.075583	descr = N_Gram_TGTT
cnt = 547	feature = 669	correl = -0.0436492	descr = N_Gram_GGGT
cnt = 548	feature = 590	correl = -0.166488	descr = N_Gram_GCCC
cnt = 549	feature = 68	correl = 0.10118	descr = Gibbs_of_Target_Sequence__Pos_6_Step_1
cnt = 550	feature = 780	correl = 0.0332613	descr = N_Gram_TCA
cnt = 551	feature = 240	correl = 0.0407819	descr = N_Gram_AGA
cnt = 552	feature = 72	correl = 0.115181	descr = Gibbs_of_Target_Sequence__Pos_10_Step_1
cnt = 553	feature = 431	correl = -0.0581096	descr = N_Gram_CGA
cnt = 554	feature = 901	correl = 0.0938253	descr = N_Gram_TTCT
cnt = 555	feature = 799	correl = 0.0364495	descr = N_Gram_TCG
cnt = 556	feature = 318	correl = 0.0396416	descr = N_Gram_ATTT
cnt = 557	feature = 865	correl = 0.0847013	descr = N_Gram_TGT
cnt = 558	feature = 572	correl = -0.044366	descr = N_Gram_GCA
cnt = 559	feature = 69	correl = 0.161979	descr = Gibbs_of_Target_Sequence__Pos_7_Step_1
cnt = 560	feature = 76	correl = 0.0982351	descr = Gibbs_of_Target_Sequence__Pos_15_Step_1
cnt = 561	feature = 283	correl = 0.0621084	descr = N_Gram_ATC
cnt = 562	feature = 831	correl = 0.0683218	descr = N_Gram_TGA
cnt = 563	feature = 527	correl = 0.0214057	descr = N_Gram_GAA
cnt = 564	feature = 751	correl = 0.0979162	descr = N_Gram_TAG
cnt = 565	feature = 550	correl = -0.0370283	descr = N_Gram_GAG
cnt = 566	feature = 729	correl = 0.0704309	descr = N_Gram_TAA
cnt = 567	feature = 341	correl = -0.0365768	descr = N_Gram_CAG
cnt = 568	feature = 482	correl = 0.0927737	descr = N_Gram_CTA
cnt = 569	feature = 779	correl = 0.0452087	descr = N_Gram_TC
cnt = 570	feature = 440	correl = -0.0563363	descr = N_Gram_CGC
cnt = 571	feature = 856	correl = -0.0483815	descr = N_Gram_TGG
cnt = 572	feature = 354	correl = 0.0820465	descr = N_Gram_CAT
cnt = 573	feature = 516	correl = 0.0490834	descr = N_Gram_CTT
cnt = 574	feature = 672	correl = -0.0341524	descr = N_Gram_GGT
cnt = 575	feature = 369	correl = -0.0725875	descr = N_Gram_CCA
cnt = 576	feature = 880	correl = 0.0793423	descr = N_Gram_TTA
cnt = 577	feature = 273	correl = 0.0427411	descr = N_Gram_ATA
cnt = 578	feature = 385	correl = -0.173345	descr = N_Gram_CCC
cnt = 579	feature = 813	correl = 0.109779	descr = N_Gram_TCT
cnt = 580	feature = 657	correl = -0.133209	descr = N_Gram_GGG
cnt = 581	feature = 894	correl = 0.0813725	descr = N_Gram_TTC
cnt = 582	feature = 765	correl = 0.119917	descr = N_Gram_TAT
cnt = 583	feature = 401	correl = -0.0900051	descr = N_Gram_CCG
cnt = 584	feature = 643	correl = -0.173773	descr = N_Gram_GGC
cnt = 585	feature = 587	correl = -0.139571	descr = N_Gram_GCC
cnt = 586	feature = 629	correl = -0.106779	descr = N_Gram_GG
cnt = 587	feature = 368	correl = -0.105231	descr = N_Gram_CC
cnt = 588	feature = 306	correl = 0.12783	descr = N_Gram_ATT
cnt = 589	feature = 879	correl = 0.156132	descr = N_Gram_TT
cnt = 590	feature = 272	correl = 0.126172	descr = N_Gram_AT
cnt = 591	feature = 82	correl = 0.235364	descr = PF_RNAi_Fold_Energy
cnt = 592	feature = 430	correl = -0.08742	descr = N_Gram_CG
cnt = 593	feature = 62	correl = 0.291703	descr = Gibbs_of_Target_Sequence_
num rows = 2187
num_elements = 1299078
..*
optimization finished, #iter = 2153
nu = 0.208441
obj = -34.481097, rho = -0.771696
nSV = 972, nBSV = 126
num rows = 244
num_elements = 144936
*
optimization finished, #iter = 179
nu = 0.191878
obj = -4.499807, rho = -0.768528
nSV = 132, nBSV = 5
..*
optimization finished, #iter = 2153
nu = 0.208441
obj = -34.481097, rho = -0.771696
nSV = 972, nBSV = 126
CFS merit scores = 1.45497
CFS merit scores = 1.61614
CFS merit scores = 1.8503
CFS merit scores = 2.07507
CFS merit scores = 2.28155
CFS merit scores = 2.47178
CFS merit scores = 2.64241
CFS merit scores = 2.80124
CFS merit scores = 2.94978
CFS merit scores = 3.09012
CFS merit scores = 3.22359
CFS merit scores = 3.35151
CFS merit scores = 3.47417
CFS merit scores = 3.5921
CFS merit scores = 3.70453
CFS merit scores = 3.81295
CFS merit scores = 3.91608
CFS merit scores = 4.01555
CFS merit scores = 4.11143
CFS merit scores = 4.20366
CFS merit scores = 4.29291
CFS merit scores = 4.37751
CFS merit scores = 4.4595
CFS merit scores = 4.53903
CFS merit scores = 4.61621
CFS merit scores = 4.69096
CFS merit scores = 4.76238
CFS merit scores = 4.83162
CFS merit scores = 4.89829
CFS merit scores = 4.96281
CFS merit scores = 5.02513
CFS merit scores = 5.08555
CFS merit scores = 5.14395
CFS merit scores = 5.20119
CFS merit scores = 5.25692
CFS merit scores = 5.31067
CFS merit scores = 5.36307
CFS merit scores = 5.41434
CFS merit scores = 5.46359
CFS merit scores = 5.51188
CFS merit scores = 5.55945
CFS merit scores = 5.60285
CFS merit scores = 5.64248
CFS merit scores = 5.68045
CFS merit scores = 5.71753
CFS merit scores = 5.75316
CFS merit scores = 5.78777
CFS merit scores = 5.82123
CFS merit scores = 5.85368
CFS merit scores = 5.88538
CFS merit scores = 5.91474
CFS merit scores = 5.94307
CFS merit scores = 5.97058
CFS merit scores = 5.99733
CFS merit scores = 6.02272
CFS merit scores = 6.04727
CFS merit scores = 6.07166
CFS merit scores = 6.09499
CFS merit scores = 6.11778
CFS merit scores = 6.13839
CFS merit scores = 6.15839
CFS merit scores = 6.17696
CFS merit scores = 6.19438
CFS merit scores = 6.21164
CFS merit scores = 6.22805
CFS merit scores = 6.24433
CFS merit scores = 6.26044
CFS merit scores = 6.27659
CFS merit scores = 6.29103
CFS merit scores = 6.30522
CFS merit scores = 6.31894
CFS merit scores = 6.33277
CFS merit scores = 6.34626
CFS merit scores = 6.35957
CFS merit scores = 6.37253
CFS merit scores = 6.38509
CFS merit scores = 6.39714
CFS merit scores = 6.40905
CFS merit scores = 6.42077
CFS merit scores = 6.43243
CFS merit scores = 6.44325
CFS merit scores = 6.45374
CFS merit scores = 6.46336
CFS merit scores = 6.47286
CFS merit scores = 6.48166
CFS merit scores = 6.49039
CFS merit scores = 6.49885
CFS merit scores = 6.50726
CFS merit scores = 6.51534
CFS merit scores = 6.52323
CFS merit scores = 6.53112
CFS merit scores = 6.53909
CFS merit scores = 6.54684
CFS merit scores = 6.55409
CFS merit scores = 6.5613
CFS merit scores = 6.5682
CFS merit scores = 6.57489
CFS merit scores = 6.58154
CFS merit scores = 6.58801
CFS merit scores = 6.5945
CFS merit scores = 6.60011
CFS merit scores = 6.60519
CFS merit scores = 6.61046
CFS merit scores = 6.61536
CFS merit scores = 6.6202
CFS merit scores = 6.62382
CFS merit scores = 6.62726
CFS merit scores = 6.6308
CFS merit scores = 6.63434
CFS merit scores = 6.63763
CFS merit scores = 6.64098
CFS merit scores = 6.64421
CFS merit scores = 6.64738
CFS merit scores = 6.65015
CFS merit scores = 6.65279
CFS merit scores = 6.65535
CFS merit scores = 6.65777
CFS merit scores = 6.6599
CFS merit scores = 6.66223
CFS merit scores = 6.66472
CFS merit scores = 6.66662
CFS merit scores = 6.66849
CFS merit scores = 6.6702
CFS merit scores = 6.67172
CFS merit scores = 6.67338
CFS merit scores = 6.675
CFS merit scores = 6.67652
CFS merit scores = 6.67775
CFS merit scores = 6.67842
CFS merit scores = 6.67914
CFS merit scores = 6.67986
CFS merit scores = 6.68081
CFS merit scores = 6.68167
CFS merit scores = 6.68268
CFS merit scores = 6.6836
CFS merit scores = 6.68429
CFS merit scores = 6.68523
CFS merit scores = 6.68615
CFS merit scores = 6.68692
CFS merit scores = 6.68773
CFS merit scores = 6.68871
CFS merit scores = 6.68978
CFS merit scores = 6.69038
CFS merit scores = 6.69092
CFS merit scores = 6.69134
CFS merit scores = 6.6918
CFS merit scores = 6.69213
CFS merit scores = 6.69252
CFS merit scores = 6.69293
CFS merit scores = 6.69334
CFS merit scores = 6.69371
CFS merit scores = 6.69396
CFS merit scores = 6.69425
CFS merit scores = 6.69445
CFS merit scores = 6.69486
CFS merit scores = 6.69454
CFS merit scores = 6.69434
CFS merit scores = 6.6938
CFS merit scores = 6.69326
CFS merit scores = 6.69291
CFS merit scores = 6.69217
CFS merit scores = 6.69153
CFS merit scores = 6.691
CFS merit scores = 6.69042
CFS merit scores = 6.68997
CFS merit scores = 6.6897
CFS merit scores = 6.6891
CFS merit scores = 6.68866
CFS merit scores = 6.68824
CFS merit scores = 6.68783
CFS merit scores = 6.68741
CFS merit scores = 6.68707
CFS merit scores = 6.68658
CFS merit scores = 6.68605
CFS merit scores = 6.68553
CFS merit scores = 6.68495
CFS merit scores = 6.68434
CFS merit scores = 6.68362
CFS merit scores = 6.68299
CFS merit scores = 6.68224
CFS merit scores = 6.6815
CFS merit scores = 6.68052
CFS merit scores = 6.6796
CFS merit scores = 6.67873
CFS merit scores = 6.67759
CFS merit scores = 6.67651
CFS merit scores = 6.6755
CFS merit scores = 6.67457
CFS merit scores = 6.67356
CFS merit scores = 6.67251
CFS merit scores = 6.67141
CFS merit scores = 6.6704
CFS merit scores = 6.66944
CFS merit scores = 6.6685
CFS merit scores = 6.66766
CFS merit scores = 6.66681
CFS merit scores = 6.66603
CFS merit scores = 6.66512
CFS merit scores = 6.66428
CFS merit scores = 6.66352
CFS merit scores = 6.66277
CFS merit scores = 6.66207
CFS merit scores = 6.66139
CFS merit scores = 6.66061
CFS merit scores = 6.65982
CFS merit scores = 6.65884
CFS merit scores = 6.65786
CFS merit scores = 6.65675
CFS merit scores = 6.65567
CFS merit scores = 6.65443
CFS merit scores = 6.65327
CFS merit scores = 6.6522
CFS merit scores = 6.65105
CFS merit scores = 6.64981
CFS merit scores = 6.6486
CFS merit scores = 6.64734
CFS merit scores = 6.64592
CFS merit scores = 6.64461
CFS merit scores = 6.64323
CFS merit scores = 6.64188
CFS merit scores = 6.64056
CFS merit scores = 6.63931
CFS merit scores = 6.63802
CFS merit scores = 6.63672
CFS merit scores = 6.63546
CFS merit scores = 6.63417
CFS merit scores = 6.633
CFS merit scores = 6.63181
CFS merit scores = 6.63052
CFS merit scores = 6.62923
CFS merit scores = 6.62793
CFS merit scores = 6.62666
CFS merit scores = 6.62539
CFS merit scores = 6.62399
CFS merit scores = 6.62254
CFS merit scores = 6.62113
CFS merit scores = 6.61962
CFS merit scores = 6.61818
CFS merit scores = 6.61679
CFS merit scores = 6.61545
CFS merit scores = 6.61411
CFS merit scores = 6.61286
CFS merit scores = 6.61156
CFS merit scores = 6.61022
CFS merit scores = 6.6089
CFS merit scores = 6.60761
CFS merit scores = 6.60625
CFS merit scores = 6.60493
CFS merit scores = 6.6037
CFS merit scores = 6.60242
CFS merit scores = 6.60106
CFS merit scores = 6.59962
CFS merit scores = 6.59821
CFS merit scores = 6.59675
CFS merit scores = 6.59529
CFS merit scores = 6.59387
CFS merit scores = 6.59245
CFS merit scores = 6.59101
CFS merit scores = 6.58965
CFS merit scores = 6.58823
CFS merit scores = 6.5868
CFS merit scores = 6.58537
CFS merit scores = 6.58396
CFS merit scores = 6.58255
CFS merit scores = 6.58114
CFS merit scores = 6.57966
CFS merit scores = 6.57814
CFS merit scores = 6.57665
CFS merit scores = 6.57518
CFS merit scores = 6.57373
CFS merit scores = 6.57231
CFS merit scores = 6.57086
CFS merit scores = 6.56947
CFS merit scores = 6.56809
CFS merit scores = 6.56674
CFS merit scores = 6.56536
CFS merit scores = 6.56398
CFS merit scores = 6.56261
CFS merit scores = 6.56114
CFS merit scores = 6.5596
CFS merit scores = 6.55801
CFS merit scores = 6.55645
CFS merit scores = 6.55475
CFS merit scores = 6.55302
CFS merit scores = 6.55128
CFS merit scores = 6.54954
CFS merit scores = 6.5478
CFS merit scores = 6.546
CFS merit scores = 6.54426
CFS merit scores = 6.54251
CFS merit scores = 6.54075
CFS merit scores = 6.53906
CFS merit scores = 6.53734
CFS merit scores = 6.53563
CFS merit scores = 6.53386
CFS merit scores = 6.53213
CFS merit scores = 6.53045
CFS merit scores = 6.52866
CFS merit scores = 6.52684
CFS merit scores = 6.52498
CFS merit scores = 6.52307
CFS merit scores = 6.52118
CFS merit scores = 6.51929
CFS merit scores = 6.5174
CFS merit scores = 6.51553
CFS merit scores = 6.51369
CFS merit scores = 6.51188
CFS merit scores = 6.51011
CFS merit scores = 6.50829
CFS merit scores = 6.50651
CFS merit scores = 6.50477
CFS merit scores = 6.5029
CFS merit scores = 6.50104
CFS merit scores = 6.49923
CFS merit scores = 6.49744
CFS merit scores = 6.49556
CFS merit scores = 6.4937
CFS merit scores = 6.49188
CFS merit scores = 6.49003
CFS merit scores = 6.48818
CFS merit scores = 6.48631
CFS merit scores = 6.4845
CFS merit scores = 6.48262
CFS merit scores = 6.48072
CFS merit scores = 6.47886
CFS merit scores = 6.47701
CFS merit scores = 6.47521
CFS merit scores = 6.47342
CFS merit scores = 6.47164
CFS merit scores = 6.46981
CFS merit scores = 6.46791
CFS merit scores = 6.46602
CFS merit scores = 6.4641
CFS merit scores = 6.46201
CFS merit scores = 6.45988
CFS merit scores = 6.45773
CFS merit scores = 6.45563
CFS merit scores = 6.45354
CFS merit scores = 6.45144
CFS merit scores = 6.44938
CFS merit scores = 6.44735
CFS merit scores = 6.44531
CFS merit scores = 6.44331
CFS merit scores = 6.44125
CFS merit scores = 6.43918
CFS merit scores = 6.43715
CFS merit scores = 6.43512
CFS merit scores = 6.43301
CFS merit scores = 6.43097
CFS merit scores = 6.42888
CFS merit scores = 6.42674
CFS merit scores = 6.42461
CFS merit scores = 6.4225
CFS merit scores = 6.42044
CFS merit scores = 6.41833
CFS merit scores = 6.41621
CFS merit scores = 6.41413
CFS merit scores = 6.41203
CFS merit scores = 6.40995
CFS merit scores = 6.40771
CFS merit scores = 6.40551
CFS merit scores = 6.40327
CFS merit scores = 6.40106
CFS merit scores = 6.39888
CFS merit scores = 6.39671
CFS merit scores = 6.39454
CFS merit scores = 6.39238
CFS merit scores = 6.3902
CFS merit scores = 6.38806
CFS merit scores = 6.38584
CFS merit scores = 6.38362
CFS merit scores = 6.38144
CFS merit scores = 6.3793
CFS merit scores = 6.37719
CFS merit scores = 6.37508
CFS merit scores = 6.37302
CFS merit scores = 6.37102
CFS merit scores = 6.36898
CFS merit scores = 6.36684
CFS merit scores = 6.36469
CFS merit scores = 6.36257
CFS merit scores = 6.36042
CFS merit scores = 6.35825
CFS merit scores = 6.35605
CFS merit scores = 6.35387
CFS merit scores = 6.3517
CFS merit scores = 6.34947
CFS merit scores = 6.34726
CFS merit scores = 6.34503
CFS merit scores = 6.34279
CFS merit scores = 6.34061
CFS merit scores = 6.33841
CFS merit scores = 6.33623
CFS merit scores = 6.33399
CFS merit scores = 6.33165
CFS merit scores = 6.3293
CFS merit scores = 6.32695
CFS merit scores = 6.32464
CFS merit scores = 6.32232
CFS merit scores = 6.31999
CFS merit scores = 6.31759
CFS merit scores = 6.31523
CFS merit scores = 6.31281
CFS merit scores = 6.31041
CFS merit scores = 6.30795
CFS merit scores = 6.30546
CFS merit scores = 6.30297
CFS merit scores = 6.30053
CFS merit scores = 6.2981
CFS merit scores = 6.29565
CFS merit scores = 6.29318
CFS merit scores = 6.2907
CFS merit scores = 6.28822
CFS merit scores = 6.28575
CFS merit scores = 6.28321
CFS merit scores = 6.2807
CFS merit scores = 6.27815
CFS merit scores = 6.27553
CFS merit scores = 6.27297
CFS merit scores = 6.27042
CFS merit scores = 6.26779
CFS merit scores = 6.26518
CFS merit scores = 6.26254
CFS merit scores = 6.25987
CFS merit scores = 6.25714
CFS merit scores = 6.25437
CFS merit scores = 6.2515
CFS merit scores = 6.24865
CFS merit scores = 6.24581
CFS merit scores = 6.24299
CFS merit scores = 6.2401
CFS merit scores = 6.2372
CFS merit scores = 6.23433
CFS merit scores = 6.23151
CFS merit scores = 6.22866
CFS merit scores = 6.22578
CFS merit scores = 6.22287
CFS merit scores = 6.21998
CFS merit scores = 6.21712
CFS merit scores = 6.21423
CFS merit scores = 6.21132
CFS merit scores = 6.20833
CFS merit scores = 6.20531
CFS merit scores = 6.20229
CFS merit scores = 6.19927
CFS merit scores = 6.19626
CFS merit scores = 6.19326
CFS merit scores = 6.19027
CFS merit scores = 6.18724
CFS merit scores = 6.18415
CFS merit scores = 6.18106
CFS merit scores = 6.17798
CFS merit scores = 6.17491
CFS merit scores = 6.17185
CFS merit scores = 6.16878
CFS merit scores = 6.16578
CFS merit scores = 6.16274
CFS merit scores = 6.15971
CFS merit scores = 6.1566
CFS merit scores = 6.15354
CFS merit scores = 6.15046
CFS merit scores = 6.14741
CFS merit scores = 6.14442
CFS merit scores = 6.14142
CFS merit scores = 6.13843
CFS merit scores = 6.13532
CFS merit scores = 6.13222
CFS merit scores = 6.12914
CFS merit scores = 6.12601
CFS merit scores = 6.12285
CFS merit scores = 6.11964
CFS merit scores = 6.11643
CFS merit scores = 6.11323
CFS merit scores = 6.11006
CFS merit scores = 6.10689
CFS merit scores = 6.10372
CFS merit scores = 6.10056
CFS merit scores = 6.0974
CFS merit scores = 6.09427
CFS merit scores = 6.09113
CFS merit scores = 6.08786
CFS merit scores = 6.08458
CFS merit scores = 6.0813
CFS merit scores = 6.07804
CFS merit scores = 6.07477
CFS merit scores = 6.07135
CFS merit scores = 6.06795
CFS merit scores = 6.06442
CFS merit scores = 6.0609
CFS merit scores = 6.0574
CFS merit scores = 6.05389
CFS merit scores = 6.05042
CFS merit scores = 6.04692
CFS merit scores = 6.0434
CFS merit scores = 6.03989
CFS merit scores = 6.03644
CFS merit scores = 6.033
CFS merit scores = 6.02948
CFS merit scores = 6.02588
CFS merit scores = 6.02223
CFS merit scores = 6.01863
CFS merit scores = 6.01506
CFS merit scores = 6.01149
CFS merit scores = 6.00775
CFS merit scores = 6.00407
CFS merit scores = 6.00038
CFS merit scores = 5.99673
CFS merit scores = 5.99305
CFS merit scores = 5.98941
CFS merit scores = 5.98577
CFS merit scores = 5.98211
CFS merit scores = 5.97848
CFS merit scores = 5.97488
CFS merit scores = 5.9713
CFS merit scores = 5.96775
CFS merit scores = 5.9642
CFS merit scores = 5.96062
CFS merit scores = 5.95703
CFS merit scores = 5.95342
CFS merit scores = 5.94985
CFS merit scores = 5.94626
CFS merit scores = 5.94263
CFS merit scores = 5.93903
CFS merit scores = 5.93541
CFS merit scores = 5.93174
CFS merit scores = 5.92805
CFS merit scores = 5.92438
CFS merit scores = 5.92064
CFS merit scores = 5.91689
CFS merit scores = 5.91315
CFS merit scores = 5.90937
CFS merit scores = 5.90556
CFS merit scores = 5.90177
CFS merit scores = 5.89796
CFS merit scores = 5.89413
CFS merit scores = 5.89026
CFS merit scores = 5.88641
CFS merit scores = 5.88248
CFS merit scores = 5.87835
CFS merit scores = 5.87412
CFS merit scores = 5.86987
CFS merit scores = 5.8656
CFS merit scores = 5.86128
CFS merit scores = 5.85692
CFS merit scores = 5.85257
CFS merit scores = 5.84821
CFS merit scores = 5.84384
CFS merit scores = 5.83947
CFS merit scores = 5.83507
CFS merit scores = 5.83064
CFS merit scores = 5.82616
CFS merit scores = 5.82167
CFS merit scores = 5.8171
CFS merit scores = 5.81239
CFS merit scores = 5.80771
CFS merit scores = 5.80304
CFS merit scores = 5.79839
CFS merit scores = 5.7937
CFS merit scores = 5.78899
CFS merit scores = 5.78429
CFS merit scores = 5.77959
CFS merit scores = 5.77487
CFS merit scores = 5.77018
CFS merit scores = 5.76529
CFS merit scores = 5.7604
CFS merit scores = 5.75546
CFS merit scores = 5.75054
CFS merit scores = 5.74555
CFS merit scores = 5.7406
CFS merit scores = 5.73554
CFS merit scores = 5.73041
CFS merit scores = 5.72512
CFS merit scores = 5.71987
CFS merit scores = 5.71461
CFS merit scores = 5.7093
CFS merit scores = 5.70399
CFS merit scores = 5.69865
CFS merit scores = 5.69331
CFS merit scores = 5.68798
CFS merit scores = 5.68249
CFS merit scores = 5.67673
CFS merit scores = 5.67101
CFS merit scores = 5.66529
CFS merit scores = 5.6596
CFS merit scores = 5.65373
CFS merit scores = 5.64778
CFS merit scores = 5.64182
CFS merit scores = 5.63589
CFS merit scores = 5.62993
CFS merit scores = 5.62363
CFS merit scores = 5.61732
CFS merit scores = 5.61096
CFS merit scores = 5.60441
CFS merit scores = 5.59777
CFS merit scores = 5.59113
CFS merit scores = 5.58431
CFS merit scores = 5.57735
CFS merit scores = 5.5704
CFS merit scores = 5.56332
CFS merit scores = 5.5559
CFS merit scores = 5.54669
CFS merit scores = 5.53732
CFS merit scores = 5.52773
CFS merit scores = 5.51739
CFS merit scores = 5.50665
CFS merit scores = 5.49534
CFS merit scores = 5.47378
cnt = 1	feature = 81	correl = 0.454969	descr = Gibbs_of_Target_Sequence__Pos_19_Step_1
cnt = 2	feature = 2	correl = -0.147063	descr = Position_Specific_Bin_Base_0_Base_G
cnt = 3	feature = 463	correl = 0.0686983	descr = N_Gram_CGTGA
cnt = 4	feature = 14	correl = -0.07136	descr = Position_Specific_Bin_Base_4_Base_C
cnt = 5	feature = 9	correl = 0.122208	descr = Position_Specific_Bin_Base_2_Base_G
cnt = 6	feature = 609	correl = -0.0330039	descr = N_Gram_GCTCA
cnt = 7	feature = 289	correl = 0.0319357	descr = N_Gram_ATCGC
cnt = 8	feature = 549	correl = -0.0236597	descr = N_Gram_GAGTT
cnt = 9	feature = 504	correl = -0.0370156	descr = N_Gram_CTTAA
cnt = 10	feature = 741	correl = -0.0312477	descr = N_Gram_TACG
cnt = 11	feature = 425	correl = -0.0330346	descr = N_Gram_CGACG
cnt = 12	feature = 877	correl = -0.0309092	descr = N_Gram_TTACC
cnt = 13	feature = 220	correl = -0.0375172	descr = N_Gram_ACGAC
cnt = 14	feature = 768	correl = 0.0247007	descr = N_Gram_TATGC
cnt = 15	feature = 426	correl = 0.0332861	descr = N_Gram_CGAGA
cnt = 16	feature = 440	correl = -0.0607077	descr = N_Gram_CGCTA
cnt = 17	feature = 323	correl = 0.0274434	descr = N_Gram_CAACG
cnt = 18	feature = 558	correl = 0.0301534	descr = N_Gram_GATTA
cnt = 19	feature = 245	correl = 0.0411685	descr = N_Gram_AGATA
cnt = 20	feature = 432	correl = -0.0323233	descr = N_Gram_CGCAA
cnt = 21	feature = 604	correl = -0.0604055	descr = N_Gram_GCGTT
cnt = 22	feature = 464	correl = -0.0269725	descr = N_Gram_CGTGG
cnt = 23	feature = 354	correl = 0.0319448	descr = N_Gram_CATAG
cnt = 24	feature = 480	correl = 0.0233565	descr = N_Gram_CTATC
cnt = 25	feature = 461	correl = 0.0293775	descr = N_Gram_CGTCT
cnt = 26	feature = 799	correl = 0.0389657	descr = N_Gram_TCGCA
cnt = 27	feature = 882	correl = 0.0663025	descr = N_Gram_TTAGT
cnt = 28	feature = 460	correl = -0.0497426	descr = N_Gram_CGTCG
cnt = 29	feature = 559	correl = 0.0543765	descr = N_Gram_GATTG
cnt = 30	feature = 403	correl = 0.0287297	descr = N_Gram_CCGTC
cnt = 31	feature = 767	correl = 0.0683243	descr = N_Gram_TATGA
cnt = 32	feature = 683	correl = 0.0427867	descr = N_Gram_GTACC
cnt = 33	feature = 739	correl = 0.0307677	descr = N_Gram_TACCG
cnt = 34	feature = 262	correl = 0.0308568	descr = N_Gram_AGTAA
cnt = 35	feature = 451	correl = -0.0582348	descr = N_Gram_CGGGG
cnt = 36	feature = 886	correl = 0.0215922	descr = N_Gram_TTATT
cnt = 37	feature = 916	correl = 0.0238285	descr = N_Gram_TTTAC
cnt = 38	feature = 601	correl = -0.0427984	descr = N_Gram_GCGGT
cnt = 39	feature = 697	correl = 0.0491873	descr = N_Gram_GTCTA
cnt = 40	feature = 505	correl = 0.0343976	descr = N_Gram_CTTAG
cnt = 41	feature = 399	correl = -0.0232983	descr = N_Gram_CCGCG
cnt = 42	feature = 284	correl = -0.024136	descr = N_Gram_ATCCC
cnt = 43	feature = 206	correl = 0.0470174	descr = N_Gram_ACAGT
cnt = 44	feature = 586	correl = -0.0232895	descr = N_Gram_GCCGG
cnt = 45	feature = 393	correl = -0.0618259	descr = N_Gram_CCGAA
cnt = 46	feature = 612	correl = 0.0368267	descr = N_Gram_GCTCT
cnt = 47	feature = 394	correl = -0.0423004	descr = N_Gram_CCGAC
cnt = 48	feature = 512	correl = -0.0381508	descr = N_Gram_CTTTA
cnt = 49	feature = 221	correl = -0.0215364	descr = N_Gram_ACGCA
cnt = 50	feature = 324	correl = 0.0443205	descr = N_Gram_CAAGC
cnt = 51	feature = 366	correl = -0.0374787	descr = N_Gram_CCAAA
cnt = 52	feature = 230	correl = 0.0728143	descr = N_Gram_ACTAC
cnt = 53	feature = 770	correl = 0.0295953	descr = N_Gram_TATGT
cnt = 54	feature = 565	correl = -0.060193	descr = N_Gram_GCAAT
cnt = 55	feature = 298	correl = 0.0220987	descr = N_Gram_ATGCA
cnt = 56	feature = 681	correl = 0.0355165	descr = N_Gram_GTAAG
cnt = 57	feature = 732	correl = -0.0375029	descr = N_Gram_TAATC
cnt = 58	feature = 713	correl = -0.0498303	descr = N_Gram_GTTAG
cnt = 59	feature = 800	correl = -0.0270379	descr = N_Gram_TCGCG
cnt = 60	feature = 843	correl = -0.0297454	descr = N_Gram_TGCGC
cnt = 61	feature = 637	correl = -0.0275243	descr = N_Gram_GGCAC
cnt = 62	feature = 653	correl = -0.0684294	descr = N_Gram_GGGAA
cnt = 63	feature = 760	correl = 0.023341	descr = N_Gram_TATAC
cnt = 64	feature = 325	correl = 0.0252918	descr = N_Gram_CAAGG
cnt = 65	feature = 590	correl = -0.0557502	descr = N_Gram_GCCTT
cnt = 66	feature = 709	correl = 0.0277266	descr = N_Gram_GTGTA
cnt = 67	feature = 531	correl = -0.0440433	descr = N_Gram_GACCC
cnt = 68	feature = 885	correl = 0.0348614	descr = N_Gram_TTATG
cnt = 69	feature = 690	correl = -0.0431451	descr = N_Gram_GTCCG
cnt = 70	feature = 625	correl = 0.0372811	descr = N_Gram_GGAAT
cnt = 71	feature = 231	correl = 0.0249798	descr = N_Gram_ACTAG
cnt = 72	feature = 304	correl = -0.0221279	descr = N_Gram_ATGTA
cnt = 73	feature = 406	correl = 0.0448209	descr = N_Gram_CCTAA
cnt = 74	feature = 878	correl = -0.0364469	descr = N_Gram_TTACG
cnt = 75	feature = 427	correl = -0.0470609	descr = N_Gram_CGAGT
cnt = 76	feature = 702	correl = -0.0405987	descr = N_Gram_GTGCC
cnt = 77	feature = 600	correl = -0.0379972	descr = N_Gram_GCGGG
cnt = 78	feature = 490	correl = 0.034106	descr = N_Gram_CTCTA
cnt = 79	feature = 271	correl = -0.0218159	descr = N_Gram_ATACA
cnt = 80	feature = 761	correl = 0.0365244	descr = N_Gram_TATAG
cnt = 81	feature = 759	correl = 0.0693756	descr = N_Gram_TATAA
cnt = 82	feature = 614	correl = -0.0372165	descr = N_Gram_GCTGA
cnt = 83	feature = 541	correl = -0.0333335	descr = N_Gram_GAGAT
cnt = 84	feature = 340	correl = -0.0402911	descr = N_Gram_CAGAC
cnt = 85	feature = 515	correl = -0.0259974	descr = N_Gram_GAAAA
cnt = 86	feature = 310	correl = 0.0403076	descr = N_Gram_ATTCG
cnt = 87	feature = 265	correl = 0.0297085	descr = N_Gram_AGTCT
cnt = 88	feature = 912	correl = 0.0392873	descr = N_Gram_TTGTG
cnt = 89	feature = 850	correl = 0.0228985	descr = N_Gram_TGGAC
cnt = 90	feature = 423	correl = -0.0240213	descr = N_Gram_CGACA
cnt = 91	feature = 892	correl = 0.0242208	descr = N_Gram_TTCGC
cnt = 92	feature = 657	correl = -0.0872542	descr = N_Gram_GGGCC
cnt = 93	feature = 803	correl = 0.0344539	descr = N_Gram_TCGGA
cnt = 94	feature = 466	correl = -0.0782121	descr = N_Gram_CGTTC
cnt = 95	feature = 752	correl = 0.0510696	descr = N_Gram_TAGCA
cnt = 96	feature = 580	correl = -0.0546407	descr = N_Gram_GCCCC
cnt = 97	feature = 848	correl = 0.0305685	descr = N_Gram_TGCTT
cnt = 98	feature = 476	correl = 0.0299688	descr = N_Gram_CTAGA
cnt = 99	feature = 335	correl = -0.044907	descr = N_Gram_CACGG
cnt = 100	feature = 865	correl = 0.0359968	descr = N_Gram_TGTCG
cnt = 101	feature = 540	correl = 0.0311124	descr = N_Gram_GAGAA
cnt = 102	feature = 257	correl = -0.0215444	descr = N_Gram_AGGCC
cnt = 103	feature = 904	correl = 0.0376613	descr = N_Gram_TTGCA
cnt = 104	feature = 481	correl = 0.0352958	descr = N_Gram_CTATG
cnt = 105	feature = 396	correl = -0.0586538	descr = N_Gram_CCGAT
cnt = 106	feature = 902	correl = 0.0356519	descr = N_Gram_TTGAC
cnt = 107	feature = 260	correl = 0.0904519	descr = N_Gram_AGGTA
cnt = 108	feature = 773	correl = 0.0228362	descr = N_Gram_TATTG
cnt = 109	feature = 341	correl = -0.0593673	descr = N_Gram_CAGAG
cnt = 110	feature = 288	correl = 0.0371642	descr = N_Gram_ATCGA
cnt = 111	feature = 633	correl = 0.0381689	descr = N_Gram_GGATT
cnt = 112	feature = 593	correl = -0.0437473	descr = N_Gram_GCGCA
cnt = 113	feature = 160	correl = 0.0467473	descr = N_Gram_AAACT
cnt = 114	feature = 438	correl = -0.0615769	descr = N_Gram_CGCGG
cnt = 115	feature = 49	correl = -0.0680719	descr = Position_Specific_Bin_Base_17_Base_G
cnt = 116	feature = 876	correl = 0.0590329	descr = N_Gram_TTACA
cnt = 117	feature = 334	correl = -0.0307071	descr = N_Gram_CACGA
cnt = 118	feature = 458	correl = 0.0292818	descr = N_Gram_CGTCA
cnt = 119	feature = 275	correl = 0.0456195	descr = N_Gram_ATAGG
cnt = 120	feature = 435	correl = -0.0418346	descr = N_Gram_CGCCC
cnt = 121	feature = 337	correl = 0.0445031	descr = N_Gram_CACTC
cnt = 122	feature = 483	correl = -0.0503339	descr = N_Gram_CTCAA
cnt = 123	feature = 703	correl = -0.031064	descr = N_Gram_GTGCG
cnt = 124	feature = 726	correl = 0.0529326	descr = N_Gram_TAAAC
cnt = 125	feature = 264	correl = 0.0892963	descr = N_Gram_AGTCG
cnt = 126	feature = 717	correl = -0.0252039	descr = N_Gram_GTTGC
cnt = 127	feature = 567	correl = -0.0456628	descr = N_Gram_GCACC
cnt = 128	feature = 711	correl = 0.0349003	descr = N_Gram_GTGTT
cnt = 129	feature = 321	correl = 0.0752536	descr = N_Gram_CAACA
cnt = 130	feature = 270	correl = 0.0221989	descr = N_Gram_ATAAG
cnt = 131	feature = 856	correl = -0.0524743	descr = N_Gram_TGGGA
cnt = 132	feature = 39	correl = -0.0321778	descr = Position_Specific_Bin_Base_14_Base_C
cnt = 133	feature = 925	correl = 0.0535236	descr = N_Gram_TTTGT
cnt = 134	feature = 838	correl = 0.0283487	descr = N_Gram_TGCAT
cnt = 135	feature = 474	correl = 0.0690304	descr = N_Gram_CTACT
cnt = 136	feature = 52	correl = -0.0610258	descr = Position_Specific_Bin_Base_18_Base_G
cnt = 137	feature = 854	correl = -0.0640165	descr = N_Gram_TGGCG
cnt = 138	feature = 327	correl = -0.0236347	descr = N_Gram_CAATT
cnt = 139	feature = 659	correl = -0.0254563	descr = N_Gram_GGGCT
cnt = 140	feature = 920	correl = -0.0222438	descr = N_Gram_TTTCG
cnt = 141	feature = 313	correl = -0.0231806	descr = N_Gram_ATTGA
cnt = 142	feature = 225	correl = -0.036905	descr = N_Gram_ACGGG
cnt = 143	feature = 11	correl = 0.0675327	descr = Position_Specific_Bin_Base_3_Base_G
cnt = 144	feature = 479	correl = 0.0647208	descr = N_Gram_CTATA
cnt = 145	feature = 764	correl = 0.0547172	descr = N_Gram_TATCA
cnt = 146	feature = 484	correl = -0.0248896	descr = N_Gram_CTCAC
cnt = 147	feature = 676	correl = -0.0503748	descr = N_Gram_GGTTA
cnt = 148	feature = 530	correl = -0.0405223	descr = N_Gram_GACCA
cnt = 149	feature = 526	correl = 0.0558423	descr = N_Gram_GACAA
cnt = 150	feature = 485	correl = 0.029988	descr = N_Gram_CTCAT
cnt = 151	feature = 705	correl = -0.0567607	descr = N_Gram_GTGGA
cnt = 152	feature = 588	correl = 0.0310278	descr = N_Gram_GCCTA
cnt = 153	feature = 348	correl = -0.100278	descr = N_Gram_CAGGG
cnt = 154	feature = 707	correl = -0.0599098	descr = N_Gram_GTGGG
cnt = 155	feature = 714	correl = -0.0238204	descr = N_Gram_GTTCA
cnt = 156	feature = 307	correl = 0.0254628	descr = N_Gram_ATTAG
cnt = 157	feature = 687	correl = 0.0479308	descr = N_Gram_GTCAA
cnt = 158	feature = 448	correl = -0.0348402	descr = N_Gram_CGGCT
cnt = 159	feature = 719	correl = -0.0231086	descr = N_Gram_GTTGT
cnt = 160	feature = 36	correl = 0.0517524	descr = Position_Specific_Bin_Base_13_Base_A
cnt = 161	feature = 326	correl = 0.0449991	descr = N_Gram_CAATC
cnt = 162	feature = 572	correl = -0.0430721	descr = N_Gram_GCATA
cnt = 163	feature = 386	correl = -0.0471885	descr = N_Gram_CCCGC
cnt = 164	feature = 740	correl = 0.0379983	descr = N_Gram_TACCT
cnt = 165	feature = 31	correl = -0.0421747	descr = Position_Specific_Bin_Base_11_Base_A
cnt = 166	feature = 626	correl = 0.0256932	descr = N_Gram_GGACA
cnt = 167	feature = 489	correl = -0.0524161	descr = N_Gram_CTCGT
cnt = 168	feature = 256	correl = -0.0297799	descr = N_Gram_AGGAG
cnt = 169	feature = 536	correl = 0.0689568	descr = N_Gram_GACTA
cnt = 170	feature = 545	correl = -0.0668399	descr = N_Gram_GAGGC
cnt = 171	feature = 880	correl = 0.0609708	descr = N_Gram_TTAGA
cnt = 172	feature = 296	correl = 0.0360713	descr = N_Gram_ATGAG
cnt = 173	feature = 672	correl = -0.0358006	descr = N_Gram_GGTGA
cnt = 174	feature = 61	correl = 0.122012	descr = Position_Specific_Bin_Base_20_Base_T
cnt = 175	feature = 519	correl = -0.0472587	descr = N_Gram_GAAGA
cnt = 176	feature = 314	correl = 0.023138	descr = N_Gram_ATTGC
cnt = 177	feature = 516	correl = 0.0387238	descr = N_Gram_GAACA
cnt = 178	feature = 4	correl = -0.0262092	descr = Position_Specific_Bin_Base_1_Base_C
cnt = 179	feature = 924	correl = 0.0375515	descr = N_Gram_TTTGG
cnt = 180	feature = 691	correl = -0.0523065	descr = N_Gram_GTCCT
cnt = 181	feature = 733	correl = 0.0387441	descr = N_Gram_TAATT
cnt = 182	feature = 649	correl = -0.0550234	descr = N_Gram_GGCTG
cnt = 183	feature = 382	correl = -0.0567581	descr = N_Gram_CCCCG
cnt = 184	feature = 721	correl = 0.0265224	descr = N_Gram_GTTTC
cnt = 185	feature = 46	correl = -0.0594622	descr = Position_Specific_Bin_Base_16_Base_G
cnt = 186	feature = 0	correl = 0.0359073	descr = Position_Specific_Bin_Base_0_Base_A
cnt = 187	feature = 642	correl = -0.0230663	descr = N_Gram_GGCCG
cnt = 188	feature = 227	correl = -0.0443249	descr = N_Gram_ACGTT
cnt = 189	feature = 901	correl = 0.0652869	descr = N_Gram_TTGAA
cnt = 190	feature = 7	correl = -0.0489259	descr = Position_Specific_Bin_Base_2_Base_A
cnt = 191	feature = 791	correl = 0.0684264	descr = N_Gram_TCCTA
cnt = 192	feature = 765	correl = 0.0540482	descr = N_Gram_TATCG
cnt = 193	feature = 927	correl = 0.0261996	descr = N_Gram_TTTTA
cnt = 194	feature = 383	correl = -0.0308051	descr = N_Gram_CCCCT
cnt = 195	feature = 57	correl = 0.0629268	descr = Position_Specific_Bin_Base_19_Base_T
cnt = 196	feature = 329	correl = -0.0250619	descr = N_Gram_CACAT
cnt = 197	feature = 782	correl = -0.0349699	descr = N_Gram_TCAGA
cnt = 198	feature = 350	correl = 0.0310385	descr = N_Gram_CAGTA
cnt = 199	feature = 511	correl = 0.0460087	descr = N_Gram_CTTGT
cnt = 200	feature = 537	correl = -0.0320414	descr = N_Gram_GACTC
cnt = 201	feature = 646	correl = -0.0834023	descr = N_Gram_GGCGG
cnt = 202	feature = 595	correl = -0.0866808	descr = N_Gram_GCGCG
cnt = 203	feature = 694	correl = -0.0287939	descr = N_Gram_GTCGG
cnt = 204	feature = 610	correl = -0.0486845	descr = N_Gram_GCTCC
cnt = 205	feature = 345	correl = -0.0306485	descr = N_Gram_CAGCG
cnt = 206	feature = 316	correl = 0.0452548	descr = N_Gram_ATTGT
cnt = 207	feature = 816	correl = 0.0463044	descr = N_Gram_TCTCT
cnt = 208	feature = 668	correl = 0.0568565	descr = N_Gram_GGTAA
cnt = 209	feature = 242	correl = -0.0243207	descr = N_Gram_AGAGA
cnt = 210	feature = 627	correl = -0.0617935	descr = N_Gram_GGACC
cnt = 211	feature = 18	correl = -0.0391571	descr = Position_Specific_Bin_Base_6_Base_C
cnt = 212	feature = 239	correl = 0.0453497	descr = N_Gram_AGAAT
cnt = 213	feature = 235	correl = -0.040718	descr = N_Gram_ACTGC
cnt = 214	feature = 596	correl = -0.0353826	descr = N_Gram_GCGCT
cnt = 215	feature = 579	correl = -0.0830159	descr = N_Gram_GCCCA
cnt = 216	feature = 753	correl = 0.0822683	descr = N_Gram_TAGCT
cnt = 217	feature = 744	correl = 0.0706332	descr = N_Gram_TACTA
cnt = 218	feature = 308	correl = 0.0786281	descr = N_Gram_ATTAT
cnt = 219	feature = 415	correl = -0.0556478	descr = N_Gram_CCTGC
cnt = 220	feature = 841	correl = -0.0344566	descr = N_Gram_TGCCG
cnt = 221	feature = 538	correl = 0.0547328	descr = N_Gram_GACTG
cnt = 222	feature = 47	correl = 0.0378871	descr = Position_Specific_Bin_Base_17_Base_A
cnt = 223	feature = 622	correl = -0.0386947	descr = N_Gram_GGAAA
cnt = 224	feature = 433	correl = -0.023467	descr = N_Gram_CGCAC
cnt = 225	feature = 834	correl = 0.0368928	descr = N_Gram_TGATC
cnt = 226	feature = 60	correl = -0.181844	descr = Position_Specific_Bin_Base_20_Base_G
cnt = 227	feature = 623	correl = -0.0255637	descr = N_Gram_GGAAC
cnt = 228	feature = 20	correl = -0.141584	descr = Position_Specific_Bin_Base_7_Base_C
cnt = 229	feature = 34	correl = 0.0261386	descr = Position_Specific_Bin_Base_12_Base_A
cnt = 230	feature = 277	correl = 0.0396822	descr = N_Gram_ATATA
cnt = 231	feature = 25	correl = -0.0234939	descr = Position_Specific_Bin_Base_9_Base_C
cnt = 232	feature = 788	correl = -0.0314907	descr = N_Gram_TCCCA
cnt = 233	feature = 555	correl = -0.0427739	descr = N_Gram_GATGG
cnt = 234	feature = 862	correl = 0.0229355	descr = N_Gram_TGTAC
cnt = 235	feature = 493	correl = -0.0281384	descr = N_Gram_CTGAG
cnt = 236	feature = 42	correl = 0.069752	descr = Position_Specific_Bin_Base_15_Base_A
cnt = 237	feature = 640	correl = -0.0861605	descr = N_Gram_GGCCA
cnt = 238	feature = 534	correl = -0.0230603	descr = N_Gram_GACGG
cnt = 239	feature = 756	correl = 0.0398348	descr = N_Gram_TAGTG
cnt = 240	feature = 749	correl = 0.0536343	descr = N_Gram_TAGAC
cnt = 241	feature = 23	correl = -0.088087	descr = Position_Specific_Bin_Base_8_Base_C
cnt = 242	feature = 344	correl = -0.0413031	descr = N_Gram_CAGCC
cnt = 243	feature = 786	correl = 0.0442409	descr = N_Gram_TCCAT
cnt = 244	feature = 16	correl = 0.0503412	descr = Position_Specific_Bin_Base_5_Base_T
cnt = 245	feature = 643	correl = -0.0317489	descr = N_Gram_GGCCT
cnt = 246	feature = 685	correl = 0.0267	descr = N_Gram_GTATT
cnt = 247	feature = 217	correl = -0.0367822	descr = N_Gram_ACCGG
cnt = 248	feature = 677	correl = -0.0531301	descr = N_Gram_GGTTG
cnt = 249	feature = 286	correl = 0.0248526	descr = N_Gram_ATCCT
cnt = 250	feature = 790	correl = 0.033046	descr = N_Gram_TCCGT
cnt = 251	feature = 769	correl = 0.0347047	descr = N_Gram_TATGG
cnt = 252	feature = 662	correl = -0.0727692	descr = N_Gram_GGGGC
cnt = 253	feature = 779	correl = 0.0242294	descr = N_Gram_TCAAG
cnt = 254	feature = 814	correl = 0.0479459	descr = N_Gram_TCTCA
cnt = 255	feature = 5	correl = -0.0825557	descr = Position_Specific_Bin_Base_1_Base_G
cnt = 256	feature = 299	correl = 0.0422294	descr = N_Gram_ATGCT
cnt = 257	feature = 647	correl = -0.058523	descr = N_Gram_GGCGT
cnt = 258	feature = 373	correl = -0.0250688	descr = N_Gram_CCAGT
cnt = 259	feature = 624	correl = -0.0588961	descr = N_Gram_GGAAG
cnt = 260	feature = 37	correl = -0.0278338	descr = Position_Specific_Bin_Base_13_Base_T
cnt = 261	feature = 861	correl = 0.0340218	descr = N_Gram_TGTAA
cnt = 262	feature = 582	correl = -0.0605027	descr = N_Gram_GCCCT
cnt = 263	feature = 669	correl = 0.0290156	descr = N_Gram_GGTCA
cnt = 264	feature = 695	correl = 0.0709309	descr = N_Gram_GTCGT
cnt = 265	feature = 654	correl = -0.0656479	descr = N_Gram_GGGAG
cnt = 266	feature = 663	correl = -0.0470395	descr = N_Gram_GGGGT
cnt = 267	feature = 332	correl = -0.0353758	descr = N_Gram_CACCT
cnt = 268	feature = 315	correl = 0.0472432	descr = N_Gram_ATTGG
cnt = 269	feature = 552	correl = 0.0639822	descr = N_Gram_GATAT
cnt = 270	feature = 353	correl = -0.03647	descr = N_Gram_CATAC
cnt = 271	feature = 243	correl = -0.0215737	descr = N_Gram_AGAGG
cnt = 272	feature = 254	correl = -0.0214251	descr = N_Gram_AGCTC
cnt = 273	feature = 17	correl = 0.0296634	descr = Position_Specific_Bin_Base_6_Base_A
cnt = 274	feature = 292	correl = 0.0468474	descr = N_Gram_ATCTG
cnt = 275	feature = 828	correl = 0.0377702	descr = N_Gram_TGAAC
cnt = 276	feature = 830	correl = 0.0362351	descr = N_Gram_TGAAT
cnt = 277	feature = 598	correl = -0.0327191	descr = N_Gram_GCGGA
cnt = 278	feature = 259	correl = -0.10128	descr = N_Gram_AGGGC
cnt = 279	feature = 283	correl = 0.0416714	descr = N_Gram_ATCCA
cnt = 280	feature = 8	correl = 0.0505531	descr = Position_Specific_Bin_Base_2_Base_C
cnt = 281	feature = 811	correl = 0.0460083	descr = N_Gram_TCTAG
cnt = 282	feature = 252	correl = -0.0462537	descr = N_Gram_AGCGG
cnt = 283	feature = 55	correl = -0.115831	descr = Position_Specific_Bin_Base_19_Base_C
cnt = 284	feature = 355	correl = 0.0268809	descr = N_Gram_CATAT
cnt = 285	feature = 748	correl = 0.03665	descr = N_Gram_TAGAA
cnt = 286	feature = 410	correl = -0.0350383	descr = N_Gram_CCTCC
cnt = 287	feature = 488	correl = -0.0615042	descr = N_Gram_CTCGG
cnt = 288	feature = 603	correl = -0.0675003	descr = N_Gram_GCGTC
cnt = 289	feature = 730	correl = 0.055493	descr = N_Gram_TAAGA
cnt = 290	feature = 398	correl = -0.040361	descr = N_Gram_CCGCA
cnt = 291	feature = 820	correl = 0.0216317	descr = N_Gram_TCTGT
cnt = 292	feature = 1	correl = 0.102771	descr = Position_Specific_Bin_Base_0_Base_C
cnt = 293	feature = 577	correl = -0.0655626	descr = N_Gram_GCCAG
cnt = 294	feature = 547	correl = -0.0226253	descr = N_Gram_GAGGT
cnt = 295	feature = 38	correl = 0.11157	descr = Position_Specific_Bin_Base_14_Base_A
cnt = 296	feature = 632	correl = -0.0420013	descr = N_Gram_GGATG
cnt = 297	feature = 412	correl = -0.0760356	descr = N_Gram_CCTCT
cnt = 298	feature = 831	correl = 0.0254329	descr = N_Gram_TGAGA
cnt = 299	feature = 858	correl = 0.0280729	descr = N_Gram_TGGTC
cnt = 300	feature = 789	correl = -0.0514006	descr = N_Gram_TCCCC
cnt = 301	feature = 573	correl = 0.0367748	descr = N_Gram_GCATC
cnt = 302	feature = 840	correl = -0.050016	descr = N_Gram_TGCCC
cnt = 303	feature = 6	correl = 0.0275521	descr = Position_Specific_Bin_Base_1_Base_T
cnt = 304	feature = 416	correl = -0.0338979	descr = N_Gram_CCTGG
cnt = 305	feature = 812	correl = 0.038798	descr = N_Gram_TCTAT
cnt = 306	feature = 680	correl = 0.0542346	descr = N_Gram_GTAAA
cnt = 307	feature = 574	correl = 0.0447432	descr = N_Gram_GCATT
cnt = 308	feature = 358	correl = 0.0292319	descr = N_Gram_CATG
cnt = 309	feature = 911	correl = 0.026349	descr = N_Gram_TTGTC
cnt = 310	feature = 30	correl = 0.0594293	descr = Position_Specific_Bin_Base_10_Base_T
cnt = 311	feature = 232	correl = 0.0489771	descr = N_Gram_ACTCT
cnt = 312	feature = 594	correl = -0.0288259	descr = N_Gram_GCGCC
cnt = 313	feature = 44	correl = 0.0745378	descr = Position_Specific_Bin_Base_16_Base_A
cnt = 314	feature = 846	correl = 0.0417032	descr = N_Gram_TGCTA
cnt = 315	feature = 706	correl = -0.0754493	descr = N_Gram_GTGGC
cnt = 316	feature = 556	correl = -0.0435685	descr = N_Gram_GATGT
cnt = 317	feature = 847	correl = -0.0242133	descr = N_Gram_TGCTC
cnt = 318	feature = 48	correl = -0.027326	descr = Position_Specific_Bin_Base_17_Base_C
cnt = 319	feature = 521	correl = 0.0373907	descr = N_Gram_GAAGG
cnt = 320	feature = 844	correl = -0.0327688	descr = N_Gram_TGCGG
cnt = 321	feature = 780	correl = 0.0322265	descr = N_Gram_TCACC
cnt = 322	feature = 888	correl = 0.0368351	descr = N_Gram_TTCAT
cnt = 323	feature = 24	correl = 0.0687671	descr = Position_Specific_Bin_Base_8_Base_T
cnt = 324	feature = 774	correl = 0.0395249	descr = N_Gram_TATTT
cnt = 325	feature = 35	correl = -0.0244617	descr = Position_Specific_Bin_Base_12_Base_C
cnt = 326	feature = 54	correl = 0.174779	descr = Position_Specific_Bin_Base_19_Base_A
cnt = 327	feature = 368	correl = -0.0627022	descr = N_Gram_CCACC
cnt = 328	feature = 823	correl = 0.0238778	descr = N_Gram_TCTTG
cnt = 329	feature = 805	correl = -0.0844879	descr = N_Gram_TCGGG
cnt = 330	feature = 389	correl = -0.0479438	descr = N_Gram_CCCTC
cnt = 331	feature = 33	correl = 0.11286	descr = Position_Specific_Bin_Base_11_Base_T
cnt = 332	feature = 420	correl = -0.0600838	descr = N_Gram_CGAA
cnt = 333	feature = 837	correl = 0.0394733	descr = N_Gram_TGCAA
cnt = 334	feature = 347	correl = -0.0358954	descr = N_Gram_CAGGA
cnt = 335	feature = 568	correl = -0.0453997	descr = N_Gram_GCACG
cnt = 336	feature = 513	correl = 0.054124	descr = N_Gram_CTTTG
cnt = 337	feature = 750	correl = 0.0546156	descr = N_Gram_TAGAG
cnt = 338	feature = 785	correl = 0.0389594	descr = N_Gram_TCATC
cnt = 339	feature = 21	correl = 0.0722772	descr = Position_Specific_Bin_Base_7_Base_T
cnt = 340	feature = 616	correl = -0.0358114	descr = N_Gram_GCTGG
cnt = 341	feature = 502	correl = 0.05581	descr = N_Gram_CTGTT
cnt = 342	feature = 58	correl = 0.366173	descr = Position_Specific_Bin_Base_20_Base_A
cnt = 343	feature = 343	correl = -0.0305515	descr = N_Gram_CAGCA
cnt = 344	feature = 303	correl = -0.0316502	descr = N_Gram_ATGGT
cnt = 345	feature = 496	correl = -0.0452246	descr = N_Gram_CTGCC
cnt = 346	feature = 41	correl = 0.0728982	descr = Position_Specific_Bin_Base_14_Base_T
cnt = 347	feature = 213	correl = -0.0817516	descr = N_Gram_ACCAC
cnt = 348	feature = 28	correl = -0.0796189	descr = Position_Specific_Bin_Base_10_Base_C
cnt = 349	feature = 517	correl = -0.0268498	descr = N_Gram_GAACT
cnt = 350	feature = 907	correl = 0.0398937	descr = N_Gram_TTGGA
cnt = 351	feature = 320	correl = 0.056374	descr = N_Gram_CAAC
cnt = 352	feature = 712	correl = -0.0322892	descr = N_Gram_GTTA
cnt = 353	feature = 755	correl = 0.0315348	descr = N_Gram_TAGT
cnt = 354	feature = 796	correl = 0.0268411	descr = N_Gram_TCGA
cnt = 355	feature = 467	correl = -0.0507398	descr = N_Gram_CGTTG
cnt = 356	feature = 700	correl = 0.0374202	descr = N_Gram_GTGAA
cnt = 357	feature = 638	correl = -0.0334298	descr = N_Gram_GGCAG
cnt = 358	feature = 291	correl = 0.0768621	descr = N_Gram_ATCTC
cnt = 359	feature = 684	correl = 0.0252647	descr = N_Gram_GTAT
cnt = 360	feature = 473	correl = 0.0428774	descr = N_Gram_CTACA
cnt = 361	feature = 385	correl = -0.100048	descr = N_Gram_CCCGA
cnt = 362	feature = 359	correl = 0.0400605	descr = N_Gram_CATGA
cnt = 363	feature = 43	correl = -0.0399275	descr = Position_Specific_Bin_Base_15_Base_G
cnt = 364	feature = 15	correl = -0.0559338	descr = Position_Specific_Bin_Base_5_Base_C
cnt = 365	feature = 884	correl = 0.0423383	descr = N_Gram_TTATC
cnt = 366	feature = 875	correl = 0.0290211	descr = N_Gram_TTAC
cnt = 367	feature = 470	correl = 0.0241523	descr = N_Gram_CTAA
cnt = 368	feature = 446	correl = -0.0872732	descr = N_Gram_CGGCC
cnt = 369	feature = 798	correl = 0.0442783	descr = N_Gram_TCGC
cnt = 370	feature = 278	correl = 0.047576	descr = N_Gram_ATATG
cnt = 371	feature = 718	correl = -0.0294764	descr = N_Gram_GTTGG
cnt = 372	feature = 584	correl = -0.0323888	descr = N_Gram_GCCGA
cnt = 373	feature = 794	correl = 0.045831	descr = N_Gram_TCCTT
cnt = 374	feature = 917	correl = 0.0544387	descr = N_Gram_TTTAG
cnt = 375	feature = 450	correl = -0.0646319	descr = N_Gram_CGGGC
cnt = 376	feature = 510	correl = -0.0266417	descr = N_Gram_CTTGG
cnt = 377	feature = 32	correl = -0.0530523	descr = Position_Specific_Bin_Base_11_Base_G
cnt = 378	feature = 491	correl = -0.0220331	descr = N_Gram_CTCTC
cnt = 379	feature = 210	correl = 0.0244277	descr = N_Gram_ACATT
cnt = 380	feature = 499	correl = -0.0220526	descr = N_Gram_CTGGG
cnt = 381	feature = 452	correl = -0.0466502	descr = N_Gram_CGGGT
cnt = 382	feature = 772	correl = 0.0594775	descr = N_Gram_TATTC
cnt = 383	feature = 10	correl = -0.126621	descr = Position_Specific_Bin_Base_2_Base_T
cnt = 384	feature = 56	correl = -0.124906	descr = Position_Specific_Bin_Base_19_Base_G
cnt = 385	feature = 650	correl = -0.0231776	descr = N_Gram_GGCTT
cnt = 386	feature = 829	correl = 0.052515	descr = N_Gram_TGAAG
cnt = 387	feature = 494	correl = 0.044157	descr = N_Gram_CTGAT
cnt = 388	feature = 40	correl = -0.154096	descr = Position_Specific_Bin_Base_14_Base_G
cnt = 389	feature = 336	correl = -0.0434398	descr = N_Gram_CACGT
cnt = 390	feature = 29	correl = -0.0531629	descr = Position_Specific_Bin_Base_10_Base_G
cnt = 391	feature = 492	correl = 0.0355478	descr = N_Gram_CTCTT
cnt = 392	feature = 45	correl = -0.0356659	descr = Position_Specific_Bin_Base_16_Base_C
cnt = 393	feature = 818	correl = 0.0928901	descr = N_Gram_TCTGC
cnt = 394	feature = 59	correl = -0.314185	descr = Position_Specific_Bin_Base_20_Base_C
cnt = 395	feature = 853	correl = -0.0592985	descr = N_Gram_TGGCC
cnt = 396	feature = 910	correl = 0.0497493	descr = N_Gram_TTGTA
cnt = 397	feature = 589	correl = -0.0648497	descr = N_Gram_GCCTC
cnt = 398	feature = 819	correl = 0.034591	descr = N_Gram_TCTGG
cnt = 399	feature = 248	correl = 0.0560575	descr = N_Gram_AGCAT
cnt = 400	feature = 701	correl = -0.045058	descr = N_Gram_GTGC
cnt = 401	feature = 751	correl = 0.0645506	descr = N_Gram_TAGC
cnt = 402	feature = 19	correl = 0.0860003	descr = Position_Specific_Bin_Base_7_Base_A
cnt = 403	feature = 674	correl = -0.0974016	descr = N_Gram_GGTGG
cnt = 404	feature = 318	correl = 0.0301076	descr = N_Gram_ATTTT
cnt = 405	feature = 815	correl = 0.0281054	descr = N_Gram_TCTCC
cnt = 406	feature = 241	correl = 0.0501374	descr = N_Gram_AGACA
cnt = 407	feature = 301	correl = 0.0260408	descr = N_Gram_ATGGC
cnt = 408	feature = 409	correl = -0.0221631	descr = N_Gram_CCTCA
cnt = 409	feature = 631	correl = -0.0497923	descr = N_Gram_GGAGG
cnt = 410	feature = 696	correl = 0.0279279	descr = N_Gram_GTCT
cnt = 411	feature = 554	correl = -0.0282659	descr = N_Gram_GATGA
cnt = 412	feature = 867	correl = 0.0309817	descr = N_Gram_TGTG
cnt = 413	feature = 682	correl = 0.0226604	descr = N_Gram_GTAC
cnt = 414	feature = 462	correl = 0.0240301	descr = N_Gram_CGTG
cnt = 415	feature = 857	correl = -0.0563053	descr = N_Gram_TGGGG
cnt = 416	feature = 913	correl = 0.0448265	descr = N_Gram_TTGTT
cnt = 417	feature = 738	correl = 0.038029	descr = N_Gram_TACC
cnt = 418	feature = 658	correl = -0.0848546	descr = N_Gram_GGGCG
cnt = 419	feature = 453	correl = -0.0376276	descr = N_Gram_CGGT
cnt = 420	feature = 897	correl = 0.0892041	descr = N_Gram_TTCTG
cnt = 421	feature = 279	correl = 0.0580187	descr = N_Gram_ATATT
cnt = 422	feature = 641	correl = -0.107252	descr = N_Gram_GGCCC
cnt = 423	feature = 864	correl = 0.0309941	descr = N_Gram_TGTC
cnt = 424	feature = 557	correl = 0.0274378	descr = N_Gram_GATT
cnt = 425	feature = 851	correl = 0.0215994	descr = N_Gram_TGGAT
cnt = 426	feature = 921	correl = 0.0413989	descr = N_Gram_TTTCT
cnt = 427	feature = 822	correl = 0.0415391	descr = N_Gram_TCTTC
cnt = 428	feature = 498	correl = -0.0751423	descr = N_Gram_CTGGC
cnt = 429	feature = 806	correl = 0.0528287	descr = N_Gram_TCGT
cnt = 430	feature = 223	correl = -0.0409543	descr = N_Gram_ACGG
cnt = 431	feature = 229	correl = 0.0515418	descr = N_Gram_ACTA
cnt = 432	feature = 645	correl = -0.0754111	descr = N_Gram_GGCGC
cnt = 433	feature = 249	correl = -0.0444326	descr = N_Gram_AGCC
cnt = 434	feature = 263	correl = 0.03407	descr = N_Gram_AGTC
cnt = 435	feature = 82	correl = 0.431022	descr = Gibbs_of_Target_Sequence__Pos_20_Step_1
cnt = 436	feature = 708	correl = 0.0254118	descr = N_Gram_GTGT
cnt = 437	feature = 871	correl = 0.0655921	descr = N_Gram_TGTTT
cnt = 438	feature = 606	correl = 0.0341885	descr = N_Gram_GCTA
cnt = 439	feature = 615	correl = -0.0495697	descr = N_Gram_GCTGC
cnt = 440	feature = 729	correl = 0.071223	descr = N_Gram_TAAG
cnt = 441	feature = 226	correl = -0.0396966	descr = N_Gram_ACGT
cnt = 442	feature = 777	correl = 0.0218792	descr = N_Gram_TCAA
cnt = 443	feature = 900	correl = 0.0581679	descr = N_Gram_TTGA
cnt = 444	feature = 233	correl = 0.0484554	descr = N_Gram_ACTG
cnt = 445	feature = 542	correl = -0.0379542	descr = N_Gram_GAGC
cnt = 446	feature = 273	correl = 0.0410528	descr = N_Gram_ATAG
cnt = 447	feature = 792	correl = -0.0320976	descr = N_Gram_TCCTC
cnt = 448	feature = 529	correl = -0.0693236	descr = N_Gram_GACC
cnt = 449	feature = 686	correl = 0.0222805	descr = N_Gram_GTCA
cnt = 450	feature = 891	correl = 0.0297107	descr = N_Gram_TTCG
cnt = 451	feature = 535	correl = 0.0375623	descr = N_Gram_GACT
cnt = 452	feature = 599	correl = -0.0940944	descr = N_Gram_GCGGC
cnt = 453	feature = 898	correl = 0.0471651	descr = N_Gram_TTCTT
cnt = 454	feature = 413	correl = -0.0528325	descr = N_Gram_CCTG
cnt = 455	feature = 297	correl = 0.038053	descr = N_Gram_ATGC
cnt = 456	feature = 442	correl = -0.021884	descr = N_Gram_CGGA
cnt = 457	feature = 522	correl = 0.0583837	descr = N_Gram_GAAT
cnt = 458	feature = 889	correl = 0.0239942	descr = N_Gram_TTCC
cnt = 459	feature = 688	correl = -0.0819452	descr = N_Gram_GTCC
cnt = 460	feature = 258	correl = -0.0416937	descr = N_Gram_AGGG
cnt = 461	feature = 514	correl = -0.0222298	descr = N_Gram_GAAA
cnt = 462	feature = 306	correl = 0.0635065	descr = N_Gram_ATTA
cnt = 463	feature = 214	correl = -0.0366295	descr = N_Gram_ACCC
cnt = 464	feature = 525	correl = 0.0369199	descr = N_Gram_GACA
cnt = 465	feature = 436	correl = -0.0758098	descr = N_Gram_CGCG
cnt = 466	feature = 839	correl = -0.0303176	descr = N_Gram_TGCC
cnt = 467	feature = 282	correl = 0.0359167	descr = N_Gram_ATCC
cnt = 468	feature = 675	correl = -0.03054	descr = N_Gram_GGTT
cnt = 469	feature = 251	correl = -0.0500785	descr = N_Gram_AGCG
cnt = 470	feature = 401	correl = -0.0519092	descr = N_Gram_CCGG
cnt = 471	feature = 735	correl = 0.040178	descr = N_Gram_TACA
cnt = 472	feature = 692	correl = 0.0389828	descr = N_Gram_GTCG
cnt = 473	feature = 478	correl = 0.0514618	descr = N_Gram_CTAT
cnt = 474	feature = 608	correl = -0.0317935	descr = N_Gram_GCTC
cnt = 475	feature = 883	correl = 0.0470863	descr = N_Gram_TTAT
cnt = 476	feature = 377	correl = -0.0949316	descr = N_Gram_CCCA
cnt = 477	feature = 501	correl = 0.0429511	descr = N_Gram_CTGT
cnt = 478	feature = 667	correl = 0.0287515	descr = N_Gram_GGTA
cnt = 479	feature = 475	correl = 0.0616943	descr = N_Gram_CTAG
cnt = 480	feature = 903	correl = 0.0463944	descr = N_Gram_TTGC
cnt = 481	feature = 743	correl = 0.0512363	descr = N_Gram_TACT
cnt = 482	feature = 629	correl = -0.0589352	descr = N_Gram_GGAG
cnt = 483	feature = 342	correl = -0.0451311	descr = N_Gram_CAGC
cnt = 484	feature = 312	correl = 0.0580451	descr = N_Gram_ATTG
cnt = 485	feature = 699	correl = 0.0234552	descr = N_Gram_GTGA
cnt = 486	feature = 346	correl = -0.0562806	descr = N_Gram_CAGG
cnt = 487	feature = 758	correl = 0.0801803	descr = N_Gram_TATA
cnt = 488	feature = 763	correl = 0.0528137	descr = N_Gram_TATC
cnt = 489	feature = 472	correl = 0.0568648	descr = N_Gram_CTAC
cnt = 490	feature = 679	correl = 0.0593341	descr = N_Gram_GTAA
cnt = 491	feature = 704	correl = -0.0978076	descr = N_Gram_GTGG
cnt = 492	feature = 367	correl = -0.0507116	descr = N_Gram_CCAC
cnt = 493	feature = 105	correl = -0.0577757	descr = Xue_Structure_Feature_A100
cnt = 494	feature = 388	correl = -0.0563989	descr = N_Gram_CCCT
cnt = 495	feature = 660	correl = -0.0882218	descr = N_Gram_GGGG
cnt = 496	feature = 553	correl = -0.04007	descr = N_Gram_GATG
cnt = 497	feature = 64	correl = -0.0314345	descr = Gibbs_of_Target_Sequence__Pos_1_Step_1
cnt = 498	feature = 311	correl = 0.0904501	descr = N_Gram_ATTCT
cnt = 499	feature = 79	correl = 0.105287	descr = Gibbs_of_Target_Sequence__Pos_17_Step_1
cnt = 500	feature = 652	correl = -0.079287	descr = N_Gram_GGGA
cnt = 501	feature = 518	correl = -0.02915	descr = N_Gram_GAAG
cnt = 502	feature = 240	correl = 0.0295576	descr = N_Gram_AGAC
cnt = 503	feature = 648	correl = -0.0429735	descr = N_Gram_GGCT
cnt = 504	feature = 506	correl = 0.0240482	descr = N_Gram_CTTC
cnt = 505	feature = 65	correl = -0.160625	descr = Gibbs_of_Target_Sequence__Pos_2_Step_1
cnt = 506	feature = 508	correl = 0.0448195	descr = N_Gram_CTTG
cnt = 507	feature = 66	correl = 0.0915453	descr = Gibbs_of_Target_Sequence__Pos_4_Step_1
cnt = 508	feature = 879	correl = 0.0491662	descr = N_Gram_TTAG
cnt = 509	feature = 665	correl = -0.0834309	descr = N_Gram_GGGTG
cnt = 510	feature = 384	correl = -0.10853	descr = N_Gram_CCCG
cnt = 511	feature = 860	correl = 0.056141	descr = N_Gram_TGTA
cnt = 512	feature = 290	correl = 0.0636584	descr = N_Gram_ATCT
cnt = 513	feature = 207	correl = 0.0738543	descr = N_Gram_ACAT
cnt = 514	feature = 802	correl = -0.05458	descr = N_Gram_TCGG
cnt = 515	feature = 583	correl = -0.0462521	descr = N_Gram_GCCG
cnt = 516	feature = 370	correl = -0.0842086	descr = N_Gram_CCAG
cnt = 517	feature = 613	correl = -0.0230936	descr = N_Gram_GCTG
cnt = 518	feature = 787	correl = -0.046991	descr = N_Gram_TCCC
cnt = 519	feature = 766	correl = 0.0727525	descr = N_Gram_TATG
cnt = 520	feature = 915	correl = 0.0323899	descr = N_Gram_TTTA
cnt = 521	feature = 621	correl = -0.0494522	descr = N_Gram_GGAA
cnt = 522	feature = 716	correl = -0.050425	descr = N_Gram_GTTG
cnt = 523	feature = 294	correl = 0.0409083	descr = N_Gram_ATGA
cnt = 524	feature = 544	correl = -0.0601757	descr = N_Gram_GAGG
cnt = 525	feature = 725	correl = 0.048755	descr = N_Gram_TAAA
cnt = 526	feature = 809	correl = 0.0676454	descr = N_Gram_TCTA
cnt = 527	feature = 813	correl = 0.0581741	descr = N_Gram_TCTC
cnt = 528	feature = 569	correl = -0.0347451	descr = N_Gram_GCAG
cnt = 529	feature = 926	correl = 0.0328692	descr = N_Gram_TTTT
cnt = 530	feature = 392	correl = -0.0985087	descr = N_Gram_CCGA
cnt = 531	feature = 592	correl = -0.0707492	descr = N_Gram_GCGC
cnt = 532	feature = 356	correl = 0.0254356	descr = N_Gram_CATC
cnt = 533	feature = 67	correl = 0.0591781	descr = Gibbs_of_Target_Sequence__Pos_5_Step_1
cnt = 534	feature = 80	correl = 0.197882	descr = Gibbs_of_Target_Sequence__Pos_18_Step_1
cnt = 535	feature = 852	correl = -0.0672022	descr = N_Gram_TGGC
cnt = 536	feature = 74	correl = 0.0284121	descr = Gibbs_of_Target_Sequence__Pos_12_Step_1
cnt = 537	feature = 70	correl = 0.0837438	descr = Gibbs_of_Target_Sequence__Pos_8_Step_1
cnt = 538	feature = 922	correl = 0.0920452	descr = N_Gram_TTTG
cnt = 539	feature = 495	correl = -0.0220822	descr = N_Gram_CTGC
cnt = 540	feature = 771	correl = 0.0636899	descr = N_Gram_TATT
cnt = 541	feature = 228	correl = 0.0333661	descr = N_Gram_ACT
cnt = 542	feature = 73	correl = 0.0562411	descr = Gibbs_of_Target_Sequence__Pos_11_Step_1
cnt = 543	feature = 655	correl = -0.123112	descr = N_Gram_GGGC
cnt = 544	feature = 419	correl = -0.0617847	descr = N_Gram_CGA
cnt = 545	feature = 671	correl = -0.0844447	descr = N_Gram_GGTG
cnt = 546	feature = 909	correl = 0.0745535	descr = N_Gram_TTGT
cnt = 547	feature = 456	correl = -0.0375947	descr = N_Gram_CGT
cnt = 548	feature = 75	correl = 0.120245	descr = Gibbs_of_Target_Sequence__Pos_13_Step_1
cnt = 549	feature = 276	correl = 0.0905308	descr = N_Gram_ATAT
cnt = 550	feature = 71	correl = 0.10921	descr = Gibbs_of_Target_Sequence__Pos_9_Step_1
cnt = 551	feature = 78	correl = 0.11928	descr = Gibbs_of_Target_Sequence__Pos_16_Step_1
cnt = 552	feature = 449	correl = -0.0847652	descr = N_Gram_CGGG
cnt = 553	feature = 869	correl = 0.0800258	descr = N_Gram_TGTT
cnt = 554	feature = 444	correl = -0.127533	descr = N_Gram_CGGC
cnt = 555	feature = 894	correl = 0.0907275	descr = N_Gram_TTCT
cnt = 556	feature = 678	correl = 0.0558567	descr = N_Gram_GTA
cnt = 557	feature = 319	correl = 0.0327635	descr = N_Gram_CAA
cnt = 558	feature = 408	correl = -0.0869418	descr = N_Gram_CCTC
cnt = 559	feature = 664	correl = -0.0544589	descr = N_Gram_GGGT
cnt = 560	feature = 72	correl = 0.116144	descr = Gibbs_of_Target_Sequence__Pos_10_Step_1
cnt = 561	feature = 68	correl = 0.117023	descr = Gibbs_of_Target_Sequence__Pos_6_Step_1
cnt = 562	feature = 247	correl = -0.0305422	descr = N_Gram_AGC
cnt = 563	feature = 639	correl = -0.124427	descr = N_Gram_GGCC
cnt = 564	feature = 76	correl = 0.157174	descr = Gibbs_of_Target_Sequence__Pos_14_Step_1
cnt = 565	feature = 238	correl = 0.0239513	descr = N_Gram_AGA
cnt = 566	feature = 821	correl = 0.0628177	descr = N_Gram_TCTT
cnt = 567	feature = 578	correl = -0.144943	descr = N_Gram_GCCC
cnt = 568	feature = 734	correl = 0.0598829	descr = N_Gram_TAC
cnt = 569	feature = 293	correl = 0.0254968	descr = N_Gram_ATG
cnt = 570	feature = 317	correl = 0.0314722	descr = N_Gram_ATTT
cnt = 571	feature = 826	correl = 0.0759945	descr = N_Gram_TGA
cnt = 572	feature = 597	correl = -0.106245	descr = N_Gram_GCGG
cnt = 573	feature = 561	correl = -0.0415332	descr = N_Gram_GCA
cnt = 574	feature = 776	correl = 0.034535	descr = N_Gram_TCA
cnt = 575	feature = 539	correl = -0.0435251	descr = N_Gram_GAG
cnt = 576	feature = 77	correl = 0.0973518	descr = Gibbs_of_Target_Sequence__Pos_15_Step_1
cnt = 577	feature = 746	correl = 0.0826713	descr = N_Gram_TAG
cnt = 578	feature = 69	correl = 0.157663	descr = Gibbs_of_Target_Sequence__Pos_7_Step_1
cnt = 579	feature = 365	correl = -0.0738736	descr = N_Gram_CCA
cnt = 580	feature = 698	correl = -0.027376	descr = N_Gram_GTG
cnt = 581	feature = 825	correl = 0.0604173	descr = N_Gram_TG
cnt = 582	feature = 620	correl = -0.0635397	descr = N_Gram_GGA
cnt = 583	feature = 351	correl = 0.0705554	descr = N_Gram_CAT
cnt = 584	feature = 724	correl = 0.0776464	descr = N_Gram_TAA
cnt = 585	feature = 469	correl = 0.102437	descr = N_Gram_CTA
cnt = 586	feature = 859	correl = 0.083386	descr = N_Gram_TGT
cnt = 587	feature = 338	correl = -0.0529857	descr = N_Gram_CAG
cnt = 588	feature = 404	correl = -0.0473881	descr = N_Gram_CCT
cnt = 589	feature = 775	correl = 0.0469245	descr = N_Gram_TC
cnt = 590	feature = 666	correl = -0.0416612	descr = N_Gram_GGT
cnt = 591	feature = 899	correl = 0.107937	descr = N_Gram_TTG
cnt = 592	feature = 430	correl = -0.0503886	descr = N_Gram_CGC
cnt = 593	feature = 269	correl = 0.0599518	descr = N_Gram_ATA
cnt = 594	feature = 887	correl = 0.0674249	descr = N_Gram_TTC
cnt = 595	feature = 849	correl = -0.0399138	descr = N_Gram_TGG
cnt = 596	feature = 808	correl = 0.105698	descr = N_Gram_TCT
cnt = 597	feature = 482	correl = -0.0299911	descr = N_Gram_CTC
cnt = 598	feature = 391	correl = -0.0888267	descr = N_Gram_CCG
cnt = 599	feature = 914	correl = 0.0850535	descr = N_Gram_TTT
cnt = 600	feature = 634	correl = -0.171471	descr = N_Gram_GGC
cnt = 601	feature = 305	correl = 0.120715	descr = N_Gram_ATT
cnt = 602	feature = 872	correl = 0.14467	descr = N_Gram_TT
cnt = 603	feature = 560	correl = -0.120091	descr = N_Gram_GC
cnt = 604	feature = 418	correl = -0.0958946	descr = N_Gram_CG
cnt = 605	feature = 83	correl = 0.232997	descr = PF_RNAi_Fold_Energy
cnt = 606	feature = 723	correl = 0.179107	descr = N_Gram_TA
cnt = 607	feature = 62	correl = 0.291789	descr = Gibbs_of_Target_Sequence_
num rows = 2188
num_elements = 1330304
..*
optimization finished, #iter = 2166
nu = 0.209613
obj = -35.629854, rho = -0.835106
nSV = 988, nBSV = 131
num rows = 243
num_elements = 147744
*
optimization finished, #iter = 184
nu = 0.172074
obj = -3.749228, rho = -0.697862
nSV = 138, nBSV = 3
..*
optimization finished, #iter = 2166
nu = 0.209613
obj = -35.629854, rho = -0.835106
nSV = 988, nBSV = 131
CFS merit scores = 1.44852
CFS merit scores = 1.62016
CFS merit scores = 1.85625
CFS merit scores = 2.08218
CFS merit scores = 2.29142
CFS merit scores = 2.4845
CFS merit scores = 2.65561
CFS merit scores = 2.81156
CFS merit scores = 2.95691
CFS merit scores = 3.09487
CFS merit scores = 3.22678
CFS merit scores = 3.35184
CFS merit scores = 3.4709
CFS merit scores = 3.58416
CFS merit scores = 3.69183
CFS merit scores = 3.7961
CFS merit scores = 3.89718
CFS merit scores = 3.99418
CFS merit scores = 4.08758
CFS merit scores = 4.17759
CFS merit scores = 4.26374
CFS merit scores = 4.34615
CFS merit scores = 4.4255
CFS merit scores = 4.50165
CFS merit scores = 4.5755
CFS merit scores = 4.6461
CFS merit scores = 4.71507
CFS merit scores = 4.78185
CFS merit scores = 4.84507
CFS merit scores = 4.90564
CFS merit scores = 4.96484
CFS merit scores = 5.02147
CFS merit scores = 5.07674
CFS merit scores = 5.13109
CFS merit scores = 5.18424
CFS merit scores = 5.23636
CFS merit scores = 5.28659
CFS merit scores = 5.33456
CFS merit scores = 5.38125
CFS merit scores = 5.42653
CFS merit scores = 5.46908
CFS merit scores = 5.50881
CFS merit scores = 5.54803
CFS merit scores = 5.58559
CFS merit scores = 5.6216
CFS merit scores = 5.65525
CFS merit scores = 5.68768
CFS merit scores = 5.71963
CFS merit scores = 5.75057
CFS merit scores = 5.7806
CFS merit scores = 5.80944
CFS merit scores = 5.83733
CFS merit scores = 5.86496
CFS merit scores = 5.89124
CFS merit scores = 5.91674
CFS merit scores = 5.94158
CFS merit scores = 5.96606
CFS merit scores = 5.98852
CFS merit scores = 6.0105
CFS merit scores = 6.03213
CFS merit scores = 6.05257
CFS merit scores = 6.07272
CFS merit scores = 6.09276
CFS merit scores = 6.11121
CFS merit scores = 6.12827
CFS merit scores = 6.14498
CFS merit scores = 6.16065
CFS merit scores = 6.17632
CFS merit scores = 6.19182
CFS merit scores = 6.20705
CFS merit scores = 6.22148
CFS merit scores = 6.2354
CFS merit scores = 6.2486
CFS merit scores = 6.26147
CFS merit scores = 6.27427
CFS merit scores = 6.28726
CFS merit scores = 6.30018
CFS merit scores = 6.31283
CFS merit scores = 6.32484
CFS merit scores = 6.33616
CFS merit scores = 6.34693
CFS merit scores = 6.35766
CFS merit scores = 6.36836
CFS merit scores = 6.37906
CFS merit scores = 6.3888
CFS merit scores = 6.39844
CFS merit scores = 6.40772
CFS merit scores = 6.41706
CFS merit scores = 6.42596
CFS merit scores = 6.43458
CFS merit scores = 6.44256
CFS merit scores = 6.45003
CFS merit scores = 6.45756
CFS merit scores = 6.46537
CFS merit scores = 6.4721
CFS merit scores = 6.47877
CFS merit scores = 6.48532
CFS merit scores = 6.49208
CFS merit scores = 6.49853
CFS merit scores = 6.50472
CFS merit scores = 6.51107
CFS merit scores = 6.51675
CFS merit scores = 6.5217
CFS merit scores = 6.5267
CFS merit scores = 6.53183
CFS merit scores = 6.53662
CFS merit scores = 6.54151
CFS merit scores = 6.54631
CFS merit scores = 6.55086
CFS merit scores = 6.55542
CFS merit scores = 6.55992
CFS merit scores = 6.56421
CFS merit scores = 6.56857
CFS merit scores = 6.57228
CFS merit scores = 6.57603
CFS merit scores = 6.57996
CFS merit scores = 6.5835
CFS merit scores = 6.58659
CFS merit scores = 6.58983
CFS merit scores = 6.59309
CFS merit scores = 6.5961
CFS merit scores = 6.59806
CFS merit scores = 6.60024
CFS merit scores = 6.60251
CFS merit scores = 6.60469
CFS merit scores = 6.6068
CFS merit scores = 6.60901
CFS merit scores = 6.61116
CFS merit scores = 6.61334
CFS merit scores = 6.61545
CFS merit scores = 6.6174
CFS merit scores = 6.61923
CFS merit scores = 6.62117
CFS merit scores = 6.62296
CFS merit scores = 6.62452
CFS merit scores = 6.62614
CFS merit scores = 6.62782
CFS merit scores = 6.62956
CFS merit scores = 6.63121
CFS merit scores = 6.63293
CFS merit scores = 6.6347
CFS merit scores = 6.63654
CFS merit scores = 6.63806
CFS merit scores = 6.63959
CFS merit scores = 6.6412
CFS merit scores = 6.64226
CFS merit scores = 6.64337
CFS merit scores = 6.64437
CFS merit scores = 6.64523
CFS merit scores = 6.64601
CFS merit scores = 6.64703
CFS merit scores = 6.64789
CFS merit scores = 6.64874
CFS merit scores = 6.64921
CFS merit scores = 6.6498
CFS merit scores = 6.65026
CFS merit scores = 6.65073
CFS merit scores = 6.65123
CFS merit scores = 6.65181
CFS merit scores = 6.65226
CFS merit scores = 6.6526
CFS merit scores = 6.65296
CFS merit scores = 6.6533
CFS merit scores = 6.65367
CFS merit scores = 6.65396
CFS merit scores = 6.65419
CFS merit scores = 6.65421
CFS merit scores = 6.6543
CFS merit scores = 6.65422
CFS merit scores = 6.654
CFS merit scores = 6.65355
CFS merit scores = 6.65277
CFS merit scores = 6.65215
CFS merit scores = 6.65147
CFS merit scores = 6.65086
CFS merit scores = 6.65027
CFS merit scores = 6.64967
CFS merit scores = 6.64894
CFS merit scores = 6.64826
CFS merit scores = 6.64767
CFS merit scores = 6.64697
CFS merit scores = 6.64633
CFS merit scores = 6.64563
CFS merit scores = 6.645
CFS merit scores = 6.64438
CFS merit scores = 6.64374
CFS merit scores = 6.64283
CFS merit scores = 6.64195
CFS merit scores = 6.64107
CFS merit scores = 6.6402
CFS merit scores = 6.63948
CFS merit scores = 6.63867
CFS merit scores = 6.63778
CFS merit scores = 6.63699
CFS merit scores = 6.6362
CFS merit scores = 6.63545
CFS merit scores = 6.63475
CFS merit scores = 6.63387
CFS merit scores = 6.63307
CFS merit scores = 6.63224
CFS merit scores = 6.63145
CFS merit scores = 6.63059
CFS merit scores = 6.62979
CFS merit scores = 6.62894
CFS merit scores = 6.62817
CFS merit scores = 6.62737
CFS merit scores = 6.62658
CFS merit scores = 6.62579
CFS merit scores = 6.62506
CFS merit scores = 6.62434
CFS merit scores = 6.62366
CFS merit scores = 6.62303
CFS merit scores = 6.62246
CFS merit scores = 6.62189
CFS merit scores = 6.62127
CFS merit scores = 6.62064
CFS merit scores = 6.61971
CFS merit scores = 6.61881
CFS merit scores = 6.61786
CFS merit scores = 6.61695
CFS merit scores = 6.61604
CFS merit scores = 6.61511
CFS merit scores = 6.61422
CFS merit scores = 6.61335
CFS merit scores = 6.61232
CFS merit scores = 6.61135
CFS merit scores = 6.6104
CFS merit scores = 6.60927
CFS merit scores = 6.60816
CFS merit scores = 6.60708
CFS merit scores = 6.60606
CFS merit scores = 6.60496
CFS merit scores = 6.6039
CFS merit scores = 6.60278
CFS merit scores = 6.6017
CFS merit scores = 6.6006
CFS merit scores = 6.59944
CFS merit scores = 6.59831
CFS merit scores = 6.59716
CFS merit scores = 6.59604
CFS merit scores = 6.59482
CFS merit scores = 6.59358
CFS merit scores = 6.59231
CFS merit scores = 6.59099
CFS merit scores = 6.58967
CFS merit scores = 6.58834
CFS merit scores = 6.58701
CFS merit scores = 6.5857
CFS merit scores = 6.58429
CFS merit scores = 6.58295
CFS merit scores = 6.58157
CFS merit scores = 6.58018
CFS merit scores = 6.57881
CFS merit scores = 6.57749
CFS merit scores = 6.5762
CFS merit scores = 6.57492
CFS merit scores = 6.57358
CFS merit scores = 6.57217
CFS merit scores = 6.57082
CFS merit scores = 6.56931
CFS merit scores = 6.56789
CFS merit scores = 6.56637
CFS merit scores = 6.56487
CFS merit scores = 6.56348
CFS merit scores = 6.56204
CFS merit scores = 6.5606
CFS merit scores = 6.55904
CFS merit scores = 6.55754
CFS merit scores = 6.5561
CFS merit scores = 6.55458
CFS merit scores = 6.5531
CFS merit scores = 6.55161
CFS merit scores = 6.55015
CFS merit scores = 6.54872
CFS merit scores = 6.54724
CFS merit scores = 6.5457
CFS merit scores = 6.54422
CFS merit scores = 6.54279
CFS merit scores = 6.54124
CFS merit scores = 6.53965
CFS merit scores = 6.53806
CFS merit scores = 6.53644
CFS merit scores = 6.53484
CFS merit scores = 6.53321
CFS merit scores = 6.53158
CFS merit scores = 6.52994
CFS merit scores = 6.52834
CFS merit scores = 6.52678
CFS merit scores = 6.5253
CFS merit scores = 6.52384
CFS merit scores = 6.5223
CFS merit scores = 6.52069
CFS merit scores = 6.51915
CFS merit scores = 6.51762
CFS merit scores = 6.516
CFS merit scores = 6.51437
CFS merit scores = 6.51262
CFS merit scores = 6.51089
CFS merit scores = 6.50919
CFS merit scores = 6.50754
CFS merit scores = 6.50589
CFS merit scores = 6.50423
CFS merit scores = 6.50253
CFS merit scores = 6.50086
CFS merit scores = 6.49913
CFS merit scores = 6.49744
CFS merit scores = 6.49563
CFS merit scores = 6.49378
CFS merit scores = 6.49188
CFS merit scores = 6.49007
CFS merit scores = 6.48829
CFS merit scores = 6.48638
CFS merit scores = 6.48449
CFS merit scores = 6.48262
CFS merit scores = 6.48073
CFS merit scores = 6.47891
CFS merit scores = 6.47703
CFS merit scores = 6.47519
CFS merit scores = 6.47337
CFS merit scores = 6.47155
CFS merit scores = 6.46968
CFS merit scores = 6.46788
CFS merit scores = 6.46602
CFS merit scores = 6.46424
CFS merit scores = 6.46247
CFS merit scores = 6.46075
CFS merit scores = 6.45899
CFS merit scores = 6.45729
CFS merit scores = 6.45554
CFS merit scores = 6.45378
CFS merit scores = 6.4521
CFS merit scores = 6.45042
CFS merit scores = 6.44864
CFS merit scores = 6.44688
CFS merit scores = 6.44515
CFS merit scores = 6.44336
CFS merit scores = 6.44157
CFS merit scores = 6.43979
CFS merit scores = 6.43806
CFS merit scores = 6.43633
CFS merit scores = 6.4346
CFS merit scores = 6.43286
CFS merit scores = 6.43106
CFS merit scores = 6.4292
CFS merit scores = 6.42732
CFS merit scores = 6.42548
CFS merit scores = 6.42367
CFS merit scores = 6.42174
CFS merit scores = 6.41975
CFS merit scores = 6.41779
CFS merit scores = 6.41589
CFS merit scores = 6.4139
CFS merit scores = 6.41182
CFS merit scores = 6.40976
CFS merit scores = 6.40762
CFS merit scores = 6.40554
CFS merit scores = 6.40346
CFS merit scores = 6.40142
CFS merit scores = 6.39935
CFS merit scores = 6.39733
CFS merit scores = 6.39521
CFS merit scores = 6.39311
CFS merit scores = 6.39101
CFS merit scores = 6.38882
CFS merit scores = 6.38657
CFS merit scores = 6.38436
CFS merit scores = 6.38212
CFS merit scores = 6.3799
CFS merit scores = 6.37767
CFS merit scores = 6.37537
CFS merit scores = 6.37314
CFS merit scores = 6.37083
CFS merit scores = 6.36856
CFS merit scores = 6.36622
CFS merit scores = 6.36392
CFS merit scores = 6.36159
CFS merit scores = 6.35929
CFS merit scores = 6.35701
CFS merit scores = 6.35461
CFS merit scores = 6.35225
CFS merit scores = 6.3499
CFS merit scores = 6.34757
CFS merit scores = 6.34517
CFS merit scores = 6.34276
CFS merit scores = 6.34035
CFS merit scores = 6.33797
CFS merit scores = 6.33551
CFS merit scores = 6.33297
CFS merit scores = 6.3304
CFS merit scores = 6.32778
CFS merit scores = 6.3252
CFS merit scores = 6.32264
CFS merit scores = 6.32012
CFS merit scores = 6.3176
CFS merit scores = 6.31503
CFS merit scores = 6.31247
CFS merit scores = 6.30988
CFS merit scores = 6.30725
CFS merit scores = 6.30464
CFS merit scores = 6.30202
CFS merit scores = 6.29939
CFS merit scores = 6.29678
CFS merit scores = 6.29406
CFS merit scores = 6.29118
CFS merit scores = 6.28831
CFS merit scores = 6.28549
CFS merit scores = 6.28267
CFS merit scores = 6.27975
CFS merit scores = 6.27684
CFS merit scores = 6.27388
CFS merit scores = 6.27092
CFS merit scores = 6.26787
CFS merit scores = 6.26485
CFS merit scores = 6.26179
CFS merit scores = 6.25875
CFS merit scores = 6.25571
CFS merit scores = 6.25263
CFS merit scores = 6.24956
CFS merit scores = 6.24648
CFS merit scores = 6.24338
CFS merit scores = 6.24029
CFS merit scores = 6.23715
CFS merit scores = 6.2339
CFS merit scores = 6.23068
CFS merit scores = 6.22748
CFS merit scores = 6.22422
CFS merit scores = 6.22095
CFS merit scores = 6.21773
CFS merit scores = 6.21448
CFS merit scores = 6.21121
CFS merit scores = 6.20786
CFS merit scores = 6.20454
CFS merit scores = 6.20115
CFS merit scores = 6.1978
CFS merit scores = 6.19434
CFS merit scores = 6.19078
CFS merit scores = 6.18725
CFS merit scores = 6.18374
CFS merit scores = 6.18023
CFS merit scores = 6.1767
CFS merit scores = 6.17315
CFS merit scores = 6.16957
CFS merit scores = 6.166
CFS merit scores = 6.16242
CFS merit scores = 6.15887
CFS merit scores = 6.15534
CFS merit scores = 6.15177
CFS merit scores = 6.14818
CFS merit scores = 6.14464
CFS merit scores = 6.14103
CFS merit scores = 6.13732
CFS merit scores = 6.13362
CFS merit scores = 6.12998
CFS merit scores = 6.12638
CFS merit scores = 6.12276
CFS merit scores = 6.11903
CFS merit scores = 6.1153
CFS merit scores = 6.1116
CFS merit scores = 6.10789
CFS merit scores = 6.10413
CFS merit scores = 6.10038
CFS merit scores = 6.09662
CFS merit scores = 6.09287
CFS merit scores = 6.08907
CFS merit scores = 6.0853
CFS merit scores = 6.08153
CFS merit scores = 6.07775
CFS merit scores = 6.07395
CFS merit scores = 6.0702
CFS merit scores = 6.06644
CFS merit scores = 6.06256
CFS merit scores = 6.0587
CFS merit scores = 6.05487
CFS merit scores = 6.05107
CFS merit scores = 6.04726
CFS merit scores = 6.04351
CFS merit scores = 6.03975
CFS merit scores = 6.03602
CFS merit scores = 6.03226
CFS merit scores = 6.0285
CFS merit scores = 6.02477
CFS merit scores = 6.02098
CFS merit scores = 6.01724
CFS merit scores = 6.01353
CFS merit scores = 6.00976
CFS merit scores = 6.00604
CFS merit scores = 6.00232
CFS merit scores = 5.9985
CFS merit scores = 5.9946
CFS merit scores = 5.99066
CFS merit scores = 5.98671
CFS merit scores = 5.98278
CFS merit scores = 5.97884
CFS merit scores = 5.97491
CFS merit scores = 5.97101
CFS merit scores = 5.96705
CFS merit scores = 5.96306
CFS merit scores = 5.95908
CFS merit scores = 5.95507
CFS merit scores = 5.95108
CFS merit scores = 5.9471
CFS merit scores = 5.94309
CFS merit scores = 5.93904
CFS merit scores = 5.935
CFS merit scores = 5.93098
CFS merit scores = 5.92698
CFS merit scores = 5.92303
CFS merit scores = 5.91899
CFS merit scores = 5.91496
CFS merit scores = 5.9109
CFS merit scores = 5.90673
CFS merit scores = 5.90256
CFS merit scores = 5.89844
CFS merit scores = 5.89431
CFS merit scores = 5.8902
CFS merit scores = 5.88612
CFS merit scores = 5.88202
CFS merit scores = 5.87792
CFS merit scores = 5.87384
CFS merit scores = 5.86977
CFS merit scores = 5.86563
CFS merit scores = 5.86144
CFS merit scores = 5.85725
CFS merit scores = 5.85301
CFS merit scores = 5.84865
CFS merit scores = 5.84426
CFS merit scores = 5.83983
CFS merit scores = 5.8352
CFS merit scores = 5.83054
CFS merit scores = 5.8259
CFS merit scores = 5.82124
CFS merit scores = 5.81645
CFS merit scores = 5.81171
CFS merit scores = 5.807
CFS merit scores = 5.80229
CFS merit scores = 5.79738
CFS merit scores = 5.79239
CFS merit scores = 5.7873
CFS merit scores = 5.78222
CFS merit scores = 5.7772
CFS merit scores = 5.77209
CFS merit scores = 5.76664
CFS merit scores = 5.76111
CFS merit scores = 5.75547
CFS merit scores = 5.74968
CFS merit scores = 5.74349
CFS merit scores = 5.73711
CFS merit scores = 5.7308
CFS merit scores = 5.72442
CFS merit scores = 5.71809
CFS merit scores = 5.71149
CFS merit scores = 5.70485
CFS merit scores = 5.69807
CFS merit scores = 5.69122
CFS merit scores = 5.68423
CFS merit scores = 5.67724
CFS merit scores = 5.67023
CFS merit scores = 5.66325
CFS merit scores = 5.65627
CFS merit scores = 5.64932
CFS merit scores = 5.6424
CFS merit scores = 5.63549
CFS merit scores = 5.62852
CFS merit scores = 5.6215
CFS merit scores = 5.61409
CFS merit scores = 5.60659
CFS merit scores = 5.59857
CFS merit scores = 5.59035
CFS merit scores = 5.58182
CFS merit scores = 5.57252
CFS merit scores = 5.56329
CFS merit scores = 5.55281
CFS merit scores = 5.54235
CFS merit scores = 5.53155
CFS merit scores = 5.52041
CFS merit scores = 5.49856
cnt = 1	feature = 81	correl = 0.448525	descr = Gibbs_of_Target_Sequence__Pos_19_Step_1
cnt = 2	feature = 2	correl = -0.135476	descr = Position_Specific_Bin_Base_0_Base_G
cnt = 3	feature = 12	correl = -0.0705335	descr = Position_Specific_Bin_Base_4_Base_C
cnt = 4	feature = 515	correl = 0.0315945	descr = N_Gram_GACA
cnt = 5	feature = 621	correl = -0.0796593	descr = N_Gram_GGCAA
cnt = 6	feature = 810	correl = 0.047522	descr = N_Gram_TGAAG
cnt = 7	feature = 537	correl = -0.0275147	descr = N_Gram_GAGTT
cnt = 8	feature = 211	correl = -0.0337909	descr = N_Gram_ACCAA
cnt = 9	feature = 678	correl = -0.0352679	descr = N_Gram_GTCCG
cnt = 10	feature = 322	correl = 0.0334008	descr = N_Gram_CAACG
cnt = 11	feature = 435	correl = -0.0221894	descr = N_Gram_CGCTC
cnt = 12	feature = 726	correl = -0.0322619	descr = N_Gram_TACG
cnt = 13	feature = 858	correl = -0.0334306	descr = N_Gram_TTAAT
cnt = 14	feature = 454	correl = -0.0364342	descr = N_Gram_CGTGG
cnt = 15	feature = 220	correl = -0.0306588	descr = N_Gram_ACGCG
cnt = 16	feature = 423	correl = -0.0312276	descr = N_Gram_CGATA
cnt = 17	feature = 681	correl = 0.0488617	descr = N_Gram_GTCGC
cnt = 18	feature = 876	correl = 0.0348795	descr = N_Gram_TTCGC
cnt = 19	feature = 451	correl = -0.030851	descr = N_Gram_CGTCG
cnt = 20	feature = 284	correl = -0.0313814	descr = N_Gram_ATCCC
cnt = 21	feature = 458	correl = 0.0284994	descr = N_Gram_CGTTT
cnt = 22	feature = 262	correl = 0.0237777	descr = N_Gram_AGTAA
cnt = 23	feature = 469	correl = 0.0332261	descr = N_Gram_CTATG
cnt = 24	feature = 427	correl = -0.0343501	descr = N_Gram_CGCAA
cnt = 25	feature = 323	correl = 0.0332789	descr = N_Gram_CAAGC
cnt = 26	feature = 525	correl = 0.0680599	descr = N_Gram_GACTA
cnt = 27	feature = 865	correl = 0.0310416	descr = N_Gram_TTAGC
cnt = 28	feature = 452	correl = 0.0293553	descr = N_Gram_CGTCT
cnt = 29	feature = 772	correl = 0.0695408	descr = N_Gram_TCCTA
cnt = 30	feature = 670	correl = -0.0263355	descr = N_Gram_GTAAT
cnt = 31	feature = 446	correl = -0.0329931	descr = N_Gram_CGGTT
cnt = 32	feature = 671	correl = 0.0320969	descr = N_Gram_GTACC
cnt = 33	feature = 683	correl = 0.0482207	descr = N_Gram_GTCTA
cnt = 34	feature = 724	correl = 0.0225329	descr = N_Gram_TACCG
cnt = 35	feature = 546	correl = 0.0549907	descr = N_Gram_GATTG
cnt = 36	feature = 522	correl = -0.0231912	descr = N_Gram_GACGA
cnt = 37	feature = 419	correl = -0.047651	descr = N_Gram_CGACG
cnt = 38	feature = 239	correl = 0.030821	descr = N_Gram_AGAAT
cnt = 39	feature = 414	correl = -0.0235527	descr = N_Gram_CGAAA
cnt = 40	feature = 440	correl = -0.0817769	descr = N_Gram_CGGCG
cnt = 41	feature = 415	correl = -0.0775018	descr = N_Gram_CGAAG
cnt = 42	feature = 347	correl = 0.0338659	descr = N_Gram_CATAG
cnt = 43	feature = 391	correl = -0.0317451	descr = N_Gram_CCGCG
cnt = 44	feature = 530	correl = -0.0335513	descr = N_Gram_GAGAT
cnt = 45	feature = 869	correl = 0.0306717	descr = N_Gram_TTATG
cnt = 46	feature = 513	correl = 0.052044	descr = N_Gram_GAATA
cnt = 47	feature = 289	correl = 0.0279479	descr = N_Gram_ATCGC
cnt = 48	feature = 622	correl = -0.0270102	descr = N_Gram_GGCAC
cnt = 49	feature = 493	correl = 0.0275614	descr = N_Gram_CTTAG
cnt = 50	feature = 697	correl = 0.0358296	descr = N_Gram_GTGTT
cnt = 51	feature = 526	correl = -0.0267162	descr = N_Gram_GACTC
cnt = 52	feature = 428	correl = -0.0574712	descr = N_Gram_CGCAT
cnt = 53	feature = 492	correl = -0.0447515	descr = N_Gram_CTTAA
cnt = 54	feature = 643	correl = -0.0887619	descr = N_Gram_GGGCC
cnt = 55	feature = 479	correl = 0.0289623	descr = N_Gram_CTCTA
cnt = 56	feature = 449	correl = 0.0219318	descr = N_Gram_CGTCA
cnt = 57	feature = 598	correl = -0.0248023	descr = N_Gram_GCTGA
cnt = 58	feature = 730	correl = 0.0456542	descr = N_Gram_TACTG
cnt = 59	feature = 612	correl = -0.0559705	descr = N_Gram_GGACC
cnt = 60	feature = 304	correl = -0.0250555	descr = N_Gram_ATTAA
cnt = 61	feature = 688	correl = -0.0439571	descr = N_Gram_GTGCC
cnt = 62	feature = 664	correl = -0.0589472	descr = N_Gram_GGTTA
cnt = 63	feature = 901	correl = 0.0500357	descr = N_Gram_TTTAG
cnt = 64	feature = 819	correl = 0.0348594	descr = N_Gram_TGCAT
cnt = 65	feature = 640	correl = -0.0276429	descr = N_Gram_GGGAT
cnt = 66	feature = 849	correl = 0.0317789	descr = N_Gram_TGTCG
cnt = 67	feature = 886	correl = 0.0387673	descr = N_Gram_TTGAC
cnt = 68	feature = 418	correl = -0.0397861	descr = N_Gram_CGACC
cnt = 69	feature = 321	correl = 0.0220066	descr = N_Gram_CAACC
cnt = 70	feature = 700	correl = 0.0540072	descr = N_Gram_GTTCG
cnt = 71	feature = 752	correl = 0.0292382	descr = N_Gram_TATGT
cnt = 72	feature = 345	correl = -0.0478765	descr = N_Gram_CATAA
cnt = 73	feature = 297	correl = 0.0320677	descr = N_Gram_ATGCT
cnt = 74	feature = 587	correl = -0.0311351	descr = N_Gram_GCGGT
cnt = 75	feature = 703	correl = -0.0310764	descr = N_Gram_GTTGC
cnt = 76	feature = 545	correl = 0.0272731	descr = N_Gram_GATTA
cnt = 77	feature = 456	correl = -0.063598	descr = N_Gram_CGTTC
cnt = 78	feature = 219	correl = -0.0375297	descr = N_Gram_ACGAC
cnt = 79	feature = 31	correl = -0.0299383	descr = Position_Specific_Bin_Base_11_Base_C
cnt = 80	feature = 325	correl = -0.0318519	descr = N_Gram_CAATT
cnt = 81	feature = 398	correl = 0.0600261	descr = N_Gram_CCTAA
cnt = 82	feature = 403	correl = -0.0821039	descr = N_Gram_CCTCG
cnt = 83	feature = 225	correl = 0.0223547	descr = N_Gram_ACGTC
cnt = 84	feature = 373	correl = -0.0357021	descr = N_Gram_CCCCA
cnt = 85	feature = 394	correl = 0.0223372	descr = N_Gram_CCGGA
cnt = 86	feature = 721	correl = 0.0782106	descr = N_Gram_TACAA
cnt = 87	feature = 534	correl = -0.068618	descr = N_Gram_GAGGC
cnt = 88	feature = 421	correl = -0.0471197	descr = N_Gram_CGAGT
cnt = 89	feature = 506	correl = 0.0338124	descr = N_Gram_GAAAT
cnt = 90	feature = 207	correl = 0.0706706	descr = N_Gram_ACATG
cnt = 91	feature = 729	correl = 0.0724479	descr = N_Gram_TACTA
cnt = 92	feature = 785	correl = -0.0269111	descr = N_Gram_TCGGC
cnt = 93	feature = 781	correl = -0.0270488	descr = N_Gram_TCGCG
cnt = 94	feature = 275	correl = 0.0364714	descr = N_Gram_ATAGC
cnt = 95	feature = 392	correl = -0.0400248	descr = N_Gram_CCGCT
cnt = 96	feature = 487	correl = 0.0455799	descr = N_Gram_CTGGT
cnt = 97	feature = 221	correl = 0.0381083	descr = N_Gram_ACGCT
cnt = 98	feature = 897	correl = 0.0528369	descr = N_Gram_TTGTG
cnt = 99	feature = 669	correl = 0.0365787	descr = N_Gram_GTAAG
cnt = 100	feature = 536	correl = 0.0453478	descr = N_Gram_GAGTC
cnt = 101	feature = 285	correl = 0.0278986	descr = N_Gram_ATCCG
cnt = 102	feature = 823	correl = 0.0297931	descr = N_Gram_TGCGA
cnt = 103	feature = 268	correl = -0.0269087	descr = N_Gram_AGTGG
cnt = 104	feature = 308	correl = 0.0346323	descr = N_Gram_ATTCG
cnt = 105	feature = 717	correl = -0.0524465	descr = N_Gram_TAATC
cnt = 106	feature = 725	correl = 0.0303309	descr = N_Gram_TACCT
cnt = 107	feature = 608	correl = -0.0242359	descr = N_Gram_GGAAC
cnt = 108	feature = 645	correl = -0.030693	descr = N_Gram_GGGCT
cnt = 109	feature = 593	correl = -0.0278001	descr = N_Gram_GCTCA
cnt = 110	feature = 502	correl = 0.0223639	descr = N_Gram_CTTTC
cnt = 111	feature = 550	correl = -0.0728835	descr = N_Gram_GCAAA
cnt = 112	feature = 782	correl = 0.0520529	descr = N_Gram_TCGCT
cnt = 113	feature = 567	correl = -0.0810307	descr = N_Gram_GCCCA
cnt = 114	feature = 529	correl = 0.0218729	descr = N_Gram_GAGAA
cnt = 115	feature = 39	correl = -0.0352653	descr = Position_Specific_Bin_Base_14_Base_C
cnt = 116	feature = 590	correl = -0.0540768	descr = N_Gram_GCGTT
cnt = 117	feature = 672	correl = 0.0266662	descr = N_Gram_GTATT
cnt = 118	feature = 596	correl = 0.0453121	descr = N_Gram_GCTCT
cnt = 119	feature = 691	correl = -0.0407727	descr = N_Gram_GTGGA
cnt = 120	feature = 501	correl = -0.0253875	descr = N_Gram_CTTTA
cnt = 121	feature = 746	correl = 0.0301291	descr = N_Gram_TATAG
cnt = 122	feature = 48	correl = 0.0313336	descr = Position_Specific_Bin_Base_17_Base_A
cnt = 123	feature = 278	correl = 0.0279739	descr = N_Gram_ATATA
cnt = 124	feature = 674	correl = 0.0505368	descr = N_Gram_GTCAA
cnt = 125	feature = 711	correl = 0.0463699	descr = N_Gram_TAAAC
cnt = 126	feature = 712	correl = 0.0220838	descr = N_Gram_TAAAG
cnt = 127	feature = 461	correl = 0.0648309	descr = N_Gram_CTAAG
cnt = 128	feature = 241	correl = -0.0261966	descr = N_Gram_AGACC
cnt = 129	feature = 789	correl = 0.0877673	descr = N_Gram_TCGTG
cnt = 130	feature = 399	correl = 0.0333985	descr = N_Gram_CCTAC
cnt = 131	feature = 560	correl = -0.0503983	descr = N_Gram_GCATA
cnt = 132	feature = 260	correl = -0.0343514	descr = N_Gram_AGGTG
cnt = 133	feature = 751	correl = 0.0573999	descr = N_Gram_TATGA
cnt = 134	feature = 580	correl = -0.053892	descr = N_Gram_GCGCA
cnt = 135	feature = 324	correl = 0.0474564	descr = N_Gram_CAATC
cnt = 136	feature = 860	correl = 0.0509286	descr = N_Gram_TTACA
cnt = 137	feature = 761	correl = -0.0435738	descr = N_Gram_TCAGA
cnt = 138	feature = 888	correl = 0.0375419	descr = N_Gram_TTGCA
cnt = 139	feature = 631	correl = -0.0645323	descr = N_Gram_GGCGG
cnt = 140	feature = 505	correl = -0.0259482	descr = N_Gram_GAAAG
cnt = 141	feature = 770	correl = -0.0267563	descr = N_Gram_TCCCG
cnt = 142	feature = 305	correl = 0.0217539	descr = N_Gram_ATTAG
cnt = 143	feature = 362	correl = -0.0288998	descr = N_Gram_CCACG
cnt = 144	feature = 15	correl = 0.0363669	descr = Position_Specific_Bin_Base_6_Base_A
cnt = 145	feature = 610	correl = 0.0338232	descr = N_Gram_GGAAT
cnt = 146	feature = 406	correl = -0.0567998	descr = N_Gram_CCTGA
cnt = 147	feature = 5	correl = -0.0554173	descr = Position_Specific_Bin_Base_2_Base_A
cnt = 148	feature = 58	correl = 0.0629845	descr = Position_Specific_Bin_Base_19_Base_T
cnt = 149	feature = 828	correl = 0.029846	descr = N_Gram_TGCTT
cnt = 150	feature = 42	correl = 0.0730093	descr = Position_Specific_Bin_Base_15_Base_A
cnt = 151	feature = 238	correl = 0.0334709	descr = N_Gram_ACTTC
cnt = 152	feature = 248	correl = -0.0483087	descr = N_Gram_AGCCC
cnt = 153	feature = 299	correl = -0.0284855	descr = N_Gram_ATGGA
cnt = 154	feature = 327	correl = 0.0226396	descr = N_Gram_CACAG
cnt = 155	feature = 424	correl = -0.0305166	descr = N_Gram_CGATG
cnt = 156	feature = 288	correl = 0.0400925	descr = N_Gram_ATCGA
cnt = 157	feature = 433	correl = -0.069847	descr = N_Gram_CGCGT
cnt = 158	feature = 554	correl = -0.0384744	descr = N_Gram_GCACC
cnt = 159	feature = 432	correl = -0.0667833	descr = N_Gram_CGCGG
cnt = 160	feature = 54	correl = 0.0226785	descr = Position_Specific_Bin_Base_18_Base_T
cnt = 161	feature = 838	correl = -0.0521806	descr = N_Gram_TGGGA
cnt = 162	feature = 699	correl = -0.050352	descr = N_Gram_GTTAG
cnt = 163	feature = 4	correl = -0.0922977	descr = Position_Specific_Bin_Base_1_Base_G
cnt = 164	feature = 702	correl = -0.0230247	descr = N_Gram_GTTGA
cnt = 165	feature = 343	correl = 0.0262846	descr = N_Gram_CAGTA
cnt = 166	feature = 242	correl = -0.0313531	descr = N_Gram_AGAGA
cnt = 167	feature = 627	correl = -0.0223575	descr = N_Gram_GGCCG
cnt = 168	feature = 780	correl = 0.0400811	descr = N_Gram_TCGCA
cnt = 169	feature = 47	correl = -0.0668364	descr = Position_Specific_Bin_Base_16_Base_G
cnt = 170	feature = 535	correl = -0.0343259	descr = N_Gram_GAGGG
cnt = 171	feature = 892	correl = 0.0577896	descr = N_Gram_TTGGA
cnt = 172	feature = 231	correl = 0.0349428	descr = N_Gram_ACTCT
cnt = 173	feature = 286	correl = 0.0307883	descr = N_Gram_ATCCT
cnt = 174	feature = 649	correl = -0.0569543	descr = N_Gram_GGGGT
cnt = 175	feature = 705	correl = -0.0244854	descr = N_Gram_GTTGT
cnt = 176	feature = 603	correl = -0.0626447	descr = N_Gram_GCTTT
cnt = 177	feature = 586	correl = -0.0241792	descr = N_Gram_GCGGG
cnt = 178	feature = 223	correl = -0.0265385	descr = N_Gram_ACGGA
cnt = 179	feature = 254	correl = -0.0278931	descr = N_Gram_AGGCA
cnt = 180	feature = 9	correl = 0.0552538	descr = Position_Specific_Bin_Base_3_Base_G
cnt = 181	feature = 371	correl = -0.0776718	descr = N_Gram_CCCAT
cnt = 182	feature = 686	correl = 0.0291455	descr = N_Gram_GTGAG
cnt = 183	feature = 749	correl = 0.0461481	descr = N_Gram_TATCG
cnt = 184	feature = 796	correl = 0.0567229	descr = N_Gram_TCTCA
cnt = 185	feature = 877	correl = 0.0639684	descr = N_Gram_TTCGT
cnt = 186	feature = 655	correl = 0.038728	descr = N_Gram_GGTAA
cnt = 187	feature = 311	correl = -0.0347685	descr = N_Gram_ATTGA
cnt = 188	feature = 798	correl = 0.0476545	descr = N_Gram_TCTCT
cnt = 189	feature = 740	correl = 0.0276865	descr = N_Gram_TAGGC
cnt = 190	feature = 235	correl = 0.0225134	descr = N_Gram_ACTGG
cnt = 191	feature = 292	correl = 0.0222453	descr = N_Gram_ATCTG
cnt = 192	feature = 25	correl = 0.0282277	descr = Position_Specific_Bin_Base_9_Base_T
cnt = 193	feature = 758	correl = 0.0605428	descr = N_Gram_TCAAC
cnt = 194	feature = 648	correl = -0.0727303	descr = N_Gram_GGGGC
cnt = 195	feature = 353	correl = 0.0455598	descr = N_Gram_CATGT
cnt = 196	feature = 786	correl = -0.0569499	descr = N_Gram_TCGGG
cnt = 197	feature = 822	correl = -0.0306426	descr = N_Gram_TGCCG
cnt = 198	feature = 244	correl = 0.0673694	descr = N_Gram_AGATA
cnt = 199	feature = 625	correl = -0.0833224	descr = N_Gram_GGCCA
cnt = 200	feature = 516	correl = 0.0509282	descr = N_Gram_GACAA
cnt = 201	feature = 270	correl = -0.0398074	descr = N_Gram_AGTTC
cnt = 202	feature = 264	correl = 0.0938962	descr = N_Gram_AGTCG
cnt = 203	feature = 634	correl = -0.0660524	descr = N_Gram_GGCTG
cnt = 204	feature = 317	correl = -0.0264683	descr = N_Gram_CAAAA
cnt = 205	feature = 552	correl = -0.075261	descr = N_Gram_GCAAT
cnt = 206	feature = 835	correl = -0.069533	descr = N_Gram_TGGCG
cnt = 207	feature = 62	correl = 0.1139	descr = Position_Specific_Bin_Base_20_Base_T
cnt = 208	feature = 809	correl = 0.0432749	descr = N_Gram_TGAAC
cnt = 209	feature = 738	correl = 0.0725618	descr = N_Gram_TAGCT
cnt = 210	feature = 618	correl = 0.044341	descr = N_Gram_GGATT
cnt = 211	feature = 759	correl = 0.0305702	descr = N_Gram_TCACC
cnt = 212	feature = 313	correl = 0.0470747	descr = N_Gram_ATTGT
cnt = 213	feature = 306	correl = 0.0761868	descr = N_Gram_ATTAT
cnt = 214	feature = 696	correl = 0.0335047	descr = N_Gram_GTGTA
cnt = 215	feature = 0	correl = 0.036685	descr = Position_Specific_Bin_Base_0_Base_A
cnt = 216	feature = 824	correl = -0.0341	descr = N_Gram_TGCGG
cnt = 217	feature = 359	correl = -0.0498281	descr = N_Gram_CCAAA
cnt = 218	feature = 647	correl = -0.0438832	descr = N_Gram_GGGGA
cnt = 219	feature = 794	correl = 0.0367789	descr = N_Gram_TCTAT
cnt = 220	feature = 814	correl = 0.0555994	descr = N_Gram_TGATA
cnt = 221	feature = 615	correl = -0.0516655	descr = N_Gram_GGAGC
cnt = 222	feature = 35	correl = -0.0269045	descr = Position_Specific_Bin_Base_12_Base_C
cnt = 223	feature = 517	correl = 0.0222853	descr = N_Gram_GACAC
cnt = 224	feature = 815	correl = 0.0251498	descr = N_Gram_TGATC
cnt = 225	feature = 831	correl = 0.0332032	descr = N_Gram_TGGAC
cnt = 226	feature = 911	correl = 0.0427167	descr = N_Gram_TTTTA
cnt = 227	feature = 569	correl = -0.0844032	descr = N_Gram_GCCCG
cnt = 228	feature = 679	correl = -0.0519645	descr = N_Gram_GTCCT
cnt = 229	feature = 37	correl = -0.0244803	descr = Position_Specific_Bin_Base_13_Base_T
cnt = 230	feature = 20	correl = -0.126465	descr = Position_Specific_Bin_Base_7_Base_C
cnt = 231	feature = 346	correl = -0.0445524	descr = N_Gram_CATAC
cnt = 232	feature = 568	correl = -0.0659391	descr = N_Gram_GCCCC
cnt = 233	feature = 438	correl = -0.0379478	descr = N_Gram_CGGCA
cnt = 234	feature = 792	correl = 0.0526826	descr = N_Gram_TCTAC
cnt = 235	feature = 450	correl = -0.0393225	descr = N_Gram_CGTCC
cnt = 236	feature = 14	correl = 0.051592	descr = Position_Specific_Bin_Base_5_Base_T
cnt = 237	feature = 811	correl = 0.0287738	descr = N_Gram_TGAAT
cnt = 238	feature = 341	correl = -0.0860977	descr = N_Gram_CAGGG
cnt = 239	feature = 802	correl = 0.0259982	descr = N_Gram_TCTGT
cnt = 240	feature = 909	correl = 0.0695173	descr = N_Gram_TTTGT
cnt = 241	feature = 336	correl = -0.0509491	descr = N_Gram_CAGAG
cnt = 242	feature = 312	correl = 0.0656169	descr = N_Gram_ATTGG
cnt = 243	feature = 755	correl = 0.0454596	descr = N_Gram_TATTT
cnt = 244	feature = 404	correl = -0.0624927	descr = N_Gram_CCTCT
cnt = 245	feature = 694	correl = -0.0258399	descr = N_Gram_GTGGT
cnt = 246	feature = 907	correl = 0.0227908	descr = N_Gram_TTTGC
cnt = 247	feature = 431	correl = -0.0746664	descr = N_Gram_CGCGC
cnt = 248	feature = 499	correl = 0.0566167	descr = N_Gram_CTTGT
cnt = 249	feature = 908	correl = 0.0409129	descr = N_Gram_TTTGG
cnt = 250	feature = 812	correl = 0.0284045	descr = N_Gram_TGAGA
cnt = 251	feature = 675	correl = -0.0213989	descr = N_Gram_GTCAC
cnt = 252	feature = 382	correl = -0.0692769	descr = N_Gram_CCCTG
cnt = 253	feature = 385	correl = -0.0544023	descr = N_Gram_CCGAA
cnt = 254	feature = 665	correl = -0.0709925	descr = N_Gram_GGTTG
cnt = 255	feature = 283	correl = 0.0575154	descr = N_Gram_ATCCA
cnt = 256	feature = 733	correl = 0.028644	descr = N_Gram_TAGAA
cnt = 257	feature = 279	correl = 0.033341	descr = N_Gram_ATATG
cnt = 258	feature = 23	correl = -0.0911283	descr = Position_Specific_Bin_Base_8_Base_C
cnt = 259	feature = 390	correl = -0.0312502	descr = N_Gram_CCGCA
cnt = 260	feature = 735	correl = 0.0520596	descr = N_Gram_TAGAG
cnt = 261	feature = 245	correl = -0.041883	descr = N_Gram_AGATG
cnt = 262	feature = 845	correl = 0.021439	descr = N_Gram_TGTAC
cnt = 263	feature = 769	correl = -0.0327263	descr = N_Gram_TCCCC
cnt = 264	feature = 56	correl = -0.121187	descr = Position_Specific_Bin_Base_19_Base_C
cnt = 265	feature = 734	correl = 0.0586908	descr = N_Gram_TAGAC
cnt = 266	feature = 889	correl = 0.0252326	descr = N_Gram_TTGCC
cnt = 267	feature = 229	correl = 0.0763644	descr = N_Gram_ACTAC
cnt = 268	feature = 6	correl = 0.0587686	descr = Position_Specific_Bin_Base_2_Base_C
cnt = 269	feature = 638	correl = -0.0635924	descr = N_Gram_GGGAA
cnt = 270	feature = 44	correl = -0.0320721	descr = Position_Specific_Bin_Base_15_Base_T
cnt = 271	feature = 401	correl = -0.0411479	descr = N_Gram_CCTCA
cnt = 272	feature = 543	correl = -0.0386404	descr = N_Gram_GATGT
cnt = 273	feature = 595	correl = -0.0314762	descr = N_Gram_GCTCG
cnt = 274	feature = 217	correl = -0.0418011	descr = N_Gram_ACGA
cnt = 275	feature = 366	correl = -0.0437099	descr = N_Gram_CCATA
cnt = 276	feature = 32	correl = -0.0505673	descr = Position_Specific_Bin_Base_11_Base_G
cnt = 277	feature = 17	correl = 0.032018	descr = Position_Specific_Bin_Base_6_Base_G
cnt = 278	feature = 11	correl = 0.0768797	descr = Position_Specific_Bin_Base_4_Base_A
cnt = 279	feature = 52	correl = 0.0468121	descr = Position_Specific_Bin_Base_18_Base_A
cnt = 280	feature = 481	correl = -0.0387203	descr = N_Gram_CTGAG
cnt = 281	feature = 561	correl = 0.0354441	descr = N_Gram_GCATC
cnt = 282	feature = 527	correl = 0.0491358	descr = N_Gram_GACTG
cnt = 283	feature = 49	correl = -0.0291772	descr = Position_Specific_Bin_Base_17_Base_C
cnt = 284	feature = 879	correl = 0.0535895	descr = N_Gram_TTCTA
cnt = 285	feature = 847	correl = 0.028239	descr = N_Gram_TGTAT
cnt = 286	feature = 611	correl = 0.027781	descr = N_Gram_GGACA
cnt = 287	feature = 639	correl = -0.0623955	descr = N_Gram_GGGAG
cnt = 288	feature = 741	correl = 0.0296407	descr = N_Gram_TAGT
cnt = 289	feature = 642	correl = -0.0472828	descr = N_Gram_GGGCA
cnt = 290	feature = 1	correl = 0.106362	descr = Position_Specific_Bin_Base_0_Base_C
cnt = 291	feature = 408	correl = -0.0394744	descr = N_Gram_CCTGG
cnt = 292	feature = 10	correl = -0.082375	descr = Position_Specific_Bin_Base_3_Base_T
cnt = 293	feature = 365	correl = -0.0476263	descr = N_Gram_CCAGG
cnt = 294	feature = 582	correl = -0.0339419	descr = N_Gram_GCGCT
cnt = 295	feature = 766	correl = 0.0529698	descr = N_Gram_TCCAT
cnt = 296	feature = 473	correl = 0.0235484	descr = N_Gram_CTCAT
cnt = 297	feature = 821	correl = -0.0643664	descr = N_Gram_TGCCC
cnt = 298	feature = 833	correl = -0.0229908	descr = N_Gram_TGGCA
cnt = 299	feature = 26	correl = 0.0648651	descr = Position_Specific_Bin_Base_10_Base_A
cnt = 300	feature = 489	correl = 0.0230164	descr = N_Gram_CTGTG
cnt = 301	feature = 716	correl = 0.0481188	descr = N_Gram_TAAGG
cnt = 302	feature = 511	correl = 0.0253314	descr = N_Gram_GAAGG
cnt = 303	feature = 41	correl = 0.0738021	descr = Position_Specific_Bin_Base_14_Base_T
cnt = 304	feature = 600	correl = -0.0467015	descr = N_Gram_GCTGG
cnt = 305	feature = 212	correl = -0.0802951	descr = N_Gram_ACCAC
cnt = 306	feature = 21	correl = 0.0484259	descr = Position_Specific_Bin_Base_7_Base_T
cnt = 307	feature = 617	correl = -0.0274308	descr = N_Gram_GGATG
cnt = 308	feature = 840	correl = 0.0341252	descr = N_Gram_TGGTC
cnt = 309	feature = 660	correl = -0.0285706	descr = N_Gram_GGTGA
cnt = 310	feature = 903	correl = 0.0353306	descr = N_Gram_TTTCC
cnt = 311	feature = 51	correl = 0.0540533	descr = Position_Specific_Bin_Base_17_Base_T
cnt = 312	feature = 677	correl = -0.0433177	descr = N_Gram_GTCCC
cnt = 313	feature = 490	correl = 0.0454272	descr = N_Gram_CTGTT
cnt = 314	feature = 352	correl = -0.0406303	descr = N_Gram_CATGG
cnt = 315	feature = 555	correl = -0.0412938	descr = N_Gram_GCACG
cnt = 316	feature = 33	correl = 0.122367	descr = Position_Specific_Bin_Base_11_Base_T
cnt = 317	feature = 572	correl = -0.0332641	descr = N_Gram_GCCGA
cnt = 318	feature = 788	correl = 0.0239388	descr = N_Gram_TCGTC
cnt = 319	feature = 55	correl = 0.17796	descr = Position_Specific_Bin_Base_19_Base_A
cnt = 320	feature = 826	correl = 0.0417245	descr = N_Gram_TGCTA
cnt = 321	feature = 565	correl = -0.0672957	descr = N_Gram_GCCAG
cnt = 322	feature = 24	correl = 0.0623025	descr = Position_Specific_Bin_Base_8_Base_T
cnt = 323	feature = 589	correl = -0.0717455	descr = N_Gram_GCGTC
cnt = 324	feature = 16	correl = -0.046843	descr = Position_Specific_Bin_Base_6_Base_C
cnt = 325	feature = 562	correl = 0.0331358	descr = N_Gram_GCATT
cnt = 326	feature = 318	correl = -0.0303588	descr = N_Gram_CAAAC
cnt = 327	feature = 257	correl = -0.0293817	descr = N_Gram_AGGGA
cnt = 328	feature = 291	correl = 0.0685304	descr = N_Gram_ATCTC
cnt = 329	feature = 850	correl = 0.0321664	descr = N_Gram_TGTCT
cnt = 330	feature = 59	correl = 0.362755	descr = Position_Specific_Bin_Base_20_Base_A
cnt = 331	feature = 510	correl = -0.0322745	descr = N_Gram_GAAGC
cnt = 332	feature = 29	correl = 0.0592604	descr = Position_Specific_Bin_Base_10_Base_T
cnt = 333	feature = 243	correl = 0.0505172	descr = N_Gram_AGAGT
cnt = 334	feature = 657	correl = 0.0331339	descr = N_Gram_GGTCA
cnt = 335	feature = 718	correl = 0.0483371	descr = N_Gram_TAATT
cnt = 336	feature = 539	correl = 0.0694802	descr = N_Gram_GATAT
cnt = 337	feature = 880	correl = 0.0462902	descr = N_Gram_TTCTC
cnt = 338	feature = 573	correl = -0.0318732	descr = N_Gram_GCCGC
cnt = 339	feature = 498	correl = -0.0237655	descr = N_Gram_CTTGG
cnt = 340	feature = 464	correl = 0.0770369	descr = N_Gram_CTACT
cnt = 341	feature = 574	correl = -0.0370531	descr = N_Gram_GCCT
cnt = 342	feature = 214	correl = -0.0230261	descr = N_Gram_ACCG
cnt = 343	feature = 514	correl = 0.0347709	descr = N_Gram_GAATT
cnt = 344	feature = 632	correl = -0.0510936	descr = N_Gram_GGCGT
cnt = 345	feature = 722	correl = 0.0306953	descr = N_Gram_TACAT
cnt = 346	feature = 46	correl = -0.044867	descr = Position_Specific_Bin_Base_16_Base_C
cnt = 347	feature = 335	correl = -0.0517138	descr = N_Gram_CAGAC
cnt = 348	feature = 658	correl = -0.0599121	descr = N_Gram_GGTCC
cnt = 349	feature = 864	correl = 0.0518956	descr = N_Gram_TTAGA
cnt = 350	feature = 852	correl = 0.0707239	descr = N_Gram_TGTGT
cnt = 351	feature = 707	correl = 0.0564298	descr = N_Gram_GTTTG
cnt = 352	feature = 8	correl = -0.141526	descr = Position_Specific_Bin_Base_2_Base_T
cnt = 353	feature = 40	correl = -0.148796	descr = Position_Specific_Bin_Base_14_Base_G
cnt = 354	feature = 692	correl = -0.0755841	descr = N_Gram_GTGGC
cnt = 355	feature = 355	correl = 0.0645142	descr = N_Gram_CATTA
cnt = 356	feature = 57	correl = -0.124988	descr = Position_Specific_Bin_Base_19_Base_G
cnt = 357	feature = 480	correl = 0.0226479	descr = N_Gram_CTCTT
cnt = 358	feature = 332	correl = -0.0314008	descr = N_Gram_CACGT
cnt = 359	feature = 613	correl = 0.0350723	descr = N_Gram_GGACT
cnt = 360	feature = 775	correl = 0.06636	descr = N_Gram_TCCTT
cnt = 361	feature = 370	correl = -0.0731085	descr = N_Gram_CCCAG
cnt = 362	feature = 319	correl = 0.0504951	descr = N_Gram_CAAC
cnt = 363	feature = 45	correl = 0.0941542	descr = Position_Specific_Bin_Base_16_Base_A
cnt = 364	feature = 685	correl = 0.0374491	descr = N_Gram_GTGAA
cnt = 365	feature = 251	correl = 0.0219816	descr = N_Gram_AGCT
cnt = 366	feature = 687	correl = -0.0444613	descr = N_Gram_GTGC
cnt = 367	feature = 258	correl = -0.096495	descr = N_Gram_AGGGC
cnt = 368	feature = 43	correl = -0.0382515	descr = Position_Specific_Bin_Base_15_Base_G
cnt = 369	feature = 367	correl = -0.0272801	descr = N_Gram_CCATC
cnt = 370	feature = 397	correl = 0.0712585	descr = N_Gram_CCTA
cnt = 371	feature = 233	correl = 0.06891	descr = N_Gram_ACTGA
cnt = 372	feature = 82	correl = 0.421589	descr = Gibbs_of_Target_Sequence__Pos_20_Step_1
cnt = 373	feature = 635	correl = -0.0318123	descr = N_Gram_GGCTT
cnt = 374	feature = 27	correl = -0.064215	descr = Position_Specific_Bin_Base_10_Base_C
cnt = 375	feature = 768	correl = -0.0315201	descr = N_Gram_TCCCA
cnt = 376	feature = 476	correl = -0.045701	descr = N_Gram_CTCGG
cnt = 377	feature = 519	correl = -0.043441	descr = N_Gram_GACCA
cnt = 378	feature = 800	correl = 0.0744047	descr = N_Gram_TCTGC
cnt = 379	feature = 834	correl = -0.0582154	descr = N_Gram_TGGCC
cnt = 380	feature = 771	correl = -0.0229524	descr = N_Gram_TCCGC
cnt = 381	feature = 723	correl = 0.0309177	descr = N_Gram_TACC
cnt = 382	feature = 698	correl = -0.02971	descr = N_Gram_GTTA
cnt = 383	feature = 616	correl = -0.0479156	descr = N_Gram_GGAGG
cnt = 384	feature = 704	correl = -0.0332756	descr = N_Gram_GTTGG
cnt = 385	feature = 736	correl = 0.07612	descr = N_Gram_TAGC
cnt = 386	feature = 350	correl = 0.0321286	descr = N_Gram_CATG
cnt = 387	feature = 777	correl = 0.0224347	descr = N_Gram_TCGA
cnt = 388	feature = 315	correl = 0.0417597	descr = N_Gram_ATTTT
cnt = 389	feature = 474	correl = -0.0299737	descr = N_Gram_CTCCC
cnt = 390	feature = 60	correl = -0.31334	descr = Position_Specific_Bin_Base_20_Base_C
cnt = 391	feature = 222	correl = -0.0472369	descr = N_Gram_ACGG
cnt = 392	feature = 482	correl = 0.0379906	descr = N_Gram_CTGAT
cnt = 393	feature = 773	correl = -0.0274226	descr = N_Gram_TCCTC
cnt = 394	feature = 859	correl = 0.024249	descr = N_Gram_TTAC
cnt = 395	feature = 294	correl = 0.0286774	descr = N_Gram_ATGAA
cnt = 396	feature = 867	correl = 0.0433302	descr = N_Gram_TTAT
cnt = 397	feature = 28	correl = -0.0579378	descr = Position_Specific_Bin_Base_10_Base_G
cnt = 398	feature = 457	correl = -0.0462757	descr = N_Gram_CGTTG
cnt = 399	feature = 898	correl = 0.0599068	descr = N_Gram_TTGTT
cnt = 400	feature = 249	correl = -0.0349309	descr = N_Gram_AGCG
cnt = 401	feature = 662	correl = -0.084978	descr = N_Gram_GGTGG
cnt = 402	feature = 805	correl = 0.0698236	descr = N_Gram_TCTTT
cnt = 403	feature = 626	correl = -0.112088	descr = N_Gram_GGCCC
cnt = 404	feature = 541	correl = -0.0262477	descr = N_Gram_GATGA
cnt = 405	feature = 495	correl = 0.0412742	descr = N_Gram_CTTCT
cnt = 406	feature = 839	correl = -0.0584988	descr = N_Gram_TGGGG
cnt = 407	feature = 64	correl = 0.0898249	descr = Gibbs_of_Target_Sequence__Pos_0_Step_1
cnt = 408	feature = 884	correl = 0.0378238	descr = N_Gram_TTGA
cnt = 409	feature = 739	correl = 0.0227476	descr = N_Gram_TAGG
cnt = 410	feature = 358	correl = -0.0295198	descr = N_Gram_CCAA
cnt = 411	feature = 228	correl = 0.0456891	descr = N_Gram_ACTA
cnt = 412	feature = 553	correl = -0.0287776	descr = N_Gram_GCAC
cnt = 413	feature = 213	correl = -0.0229433	descr = N_Gram_ACCC
cnt = 414	feature = 855	correl = 0.0669124	descr = N_Gram_TGTTT
cnt = 415	feature = 623	correl = -0.0434358	descr = N_Gram_GGCAG
cnt = 416	feature = 881	correl = 0.086888	descr = N_Gram_TTCTG
cnt = 417	feature = 779	correl = 0.0490702	descr = N_Gram_TCGC
cnt = 418	feature = 695	correl = 0.0295919	descr = N_Gram_GTGT
cnt = 419	feature = 263	correl = 0.0356373	descr = N_Gram_AGTC
cnt = 420	feature = 531	correl = -0.027193	descr = N_Gram_GAGC
cnt = 421	feature = 714	correl = 0.0652952	descr = N_Gram_TAAG
cnt = 422	feature = 240	correl = 0.0456574	descr = N_Gram_AGACA
cnt = 423	feature = 882	correl = 0.0629653	descr = N_Gram_TTCTT
cnt = 424	feature = 247	correl = -0.0562288	descr = N_Gram_AGCC
cnt = 425	feature = 654	correl = 0.0310147	descr = N_Gram_GGTA
cnt = 426	feature = 820	correl = -0.0313923	descr = N_Gram_TGCC
cnt = 427	feature = 430	correl = -0.0926276	descr = N_Gram_CGCG
cnt = 428	feature = 818	correl = 0.0381273	descr = N_Gram_TGCA
cnt = 429	feature = 848	correl = 0.0343662	descr = N_Gram_TGTC
cnt = 430	feature = 310	correl = 0.0616123	descr = N_Gram_ATTG
cnt = 431	feature = 337	correl = -0.0492767	descr = N_Gram_CAGC
cnt = 432	feature = 904	correl = 0.0623761	descr = N_Gram_TTTCT
cnt = 433	feature = 606	correl = -0.0358128	descr = N_Gram_GGAA
cnt = 434	feature = 680	correl = 0.0557464	descr = N_Gram_GTCG
cnt = 435	feature = 667	correl = 0.0420306	descr = N_Gram_GTAA
cnt = 436	feature = 232	correl = 0.0593032	descr = N_Gram_ACTG
cnt = 437	feature = 549	correl = -0.0695133	descr = N_Gram_GCAA
cnt = 438	feature = 273	correl = 0.0425302	descr = N_Gram_ATAG
cnt = 439	feature = 663	correl = -0.0441347	descr = N_Gram_GGTT
cnt = 440	feature = 763	correl = 0.0357304	descr = N_Gram_TCAT
cnt = 441	feature = 872	correl = 0.0383372	descr = N_Gram_TTCC
cnt = 442	feature = 787	correl = 0.0528745	descr = N_Gram_TCGT
cnt = 443	feature = 592	correl = -0.0253272	descr = N_Gram_GCTC
cnt = 444	feature = 599	correl = -0.0499054	descr = N_Gram_GCTGC
cnt = 445	feature = 409	correl = 0.0385306	descr = N_Gram_CCTT
cnt = 446	feature = 79	correl = 0.0955657	descr = Gibbs_of_Target_Sequence__Pos_17_Step_1
cnt = 447	feature = 210	correl = -0.0378198	descr = N_Gram_ACCA
cnt = 448	feature = 426	correl = -0.0395642	descr = N_Gram_CGCA
cnt = 449	feature = 684	correl = 0.0356436	descr = N_Gram_GTGA
cnt = 450	feature = 67	correl = 0.0878724	descr = Gibbs_of_Target_Sequence__Pos_4_Step_1
cnt = 451	feature = 282	correl = 0.0441532	descr = N_Gram_ATCC
cnt = 452	feature = 825	correl = 0.0341259	descr = N_Gram_TGCT
cnt = 453	feature = 66	correl = -0.172686	descr = Gibbs_of_Target_Sequence__Pos_2_Step_1
cnt = 454	feature = 633	correl = -0.0572201	descr = N_Gram_GGCT
cnt = 455	feature = 652	correl = -0.0720848	descr = N_Gram_GGGTG
cnt = 456	feature = 524	correl = 0.0296437	descr = N_Gram_GACT
cnt = 457	feature = 753	correl = 0.0641284	descr = N_Gram_TATT
cnt = 458	feature = 334	correl = -0.059169	descr = N_Gram_CAGA
cnt = 459	feature = 298	correl = -0.0615913	descr = N_Gram_ATGG
cnt = 460	feature = 843	correl = 0.0607986	descr = N_Gram_TGTA
cnt = 461	feature = 478	correl = 0.0251489	descr = N_Gram_CTCT
cnt = 462	feature = 290	correl = 0.0445001	descr = N_Gram_ATCT
cnt = 463	feature = 765	correl = 0.0284397	descr = N_Gram_TCCA
cnt = 464	feature = 875	correl = 0.0393284	descr = N_Gram_TTCG
cnt = 465	feature = 384	correl = -0.101758	descr = N_Gram_CCGA
cnt = 466	feature = 65	correl = -0.0418686	descr = Gibbs_of_Target_Sequence__Pos_1_Step_1
cnt = 467	feature = 71	correl = 0.0723653	descr = Gibbs_of_Target_Sequence__Pos_8_Step_1
cnt = 468	feature = 614	correl = -0.0475863	descr = N_Gram_GGAG
cnt = 469	feature = 540	correl = -0.053251	descr = N_Gram_GATG
cnt = 470	feature = 475	correl = -0.0731856	descr = N_Gram_CTCG
cnt = 471	feature = 496	correl = 0.056285	descr = N_Gram_CTTG
cnt = 472	feature = 206	correl = 0.063513	descr = N_Gram_ACAT
cnt = 473	feature = 256	correl = -0.0515914	descr = N_Gram_AGGG
cnt = 474	feature = 442	correl = -0.062397	descr = N_Gram_CGGG
cnt = 475	feature = 559	correl = 0.0228082	descr = N_Gram_GCAT
cnt = 476	feature = 706	correl = 0.0503992	descr = N_Gram_GTTT
cnt = 477	feature = 579	correl = -0.0545494	descr = N_Gram_GCGC
cnt = 478	feature = 518	correl = -0.0662967	descr = N_Gram_GACC
cnt = 479	feature = 488	correl = 0.0440666	descr = N_Gram_CTGT
cnt = 480	feature = 303	correl = 0.0483675	descr = N_Gram_ATTA
cnt = 481	feature = 448	correl = -0.0247978	descr = N_Gram_CGTC
cnt = 482	feature = 277	correl = 0.0805155	descr = N_Gram_ATAT
cnt = 483	feature = 508	correl = -0.0274072	descr = N_Gram_GAAG
cnt = 484	feature = 646	correl = -0.0909727	descr = N_Gram_GGGG
cnt = 485	feature = 791	correl = 0.071727	descr = N_Gram_TCTA
cnt = 486	feature = 900	correl = 0.0270261	descr = N_Gram_TTTA
cnt = 487	feature = 105	correl = -0.0709674	descr = Xue_Structure_Feature_A100
cnt = 488	feature = 316	correl = -0.0262528	descr = N_Gram_CAAA
cnt = 489	feature = 732	correl = 0.0529332	descr = N_Gram_TAGA
cnt = 490	feature = 538	correl = 0.0376876	descr = N_Gram_GATA
cnt = 491	feature = 293	correl = 0.0357023	descr = N_Gram_ATGA
cnt = 492	feature = 462	correl = 0.0682583	descr = N_Gram_CTAC
cnt = 493	feature = 80	correl = 0.1985	descr = Gibbs_of_Target_Sequence__Pos_18_Step_1
cnt = 494	feature = 597	correl = -0.0260742	descr = N_Gram_GCTG
cnt = 495	feature = 329	correl = -0.0693195	descr = N_Gram_CACG
cnt = 496	feature = 68	correl = 0.0527539	descr = Gibbs_of_Target_Sequence__Pos_5_Step_1
cnt = 497	feature = 767	correl = -0.0361798	descr = N_Gram_TCCC
cnt = 498	feature = 75	correl = 0.11726	descr = Gibbs_of_Target_Sequence__Pos_13_Step_1
cnt = 499	feature = 500	correl = 0.0410404	descr = N_Gram_CTTT
cnt = 500	feature = 629	correl = -0.0916484	descr = N_Gram_GGCG
cnt = 501	feature = 494	correl = 0.0316758	descr = N_Gram_CTTC
cnt = 502	feature = 307	correl = 0.0810179	descr = N_Gram_ATTC
cnt = 503	feature = 863	correl = 0.0442098	descr = N_Gram_TTAG
cnt = 504	feature = 813	correl = 0.0343589	descr = N_Gram_TGAT
cnt = 505	feature = 74	correl = 0.0566559	descr = Gibbs_of_Target_Sequence__Pos_11_Step_1
cnt = 506	feature = 676	correl = -0.0726291	descr = N_Gram_GTCC
cnt = 507	feature = 701	correl = -0.0584296	descr = N_Gram_GTTG
cnt = 508	feature = 369	correl = -0.0781941	descr = N_Gram_CCCA
cnt = 509	feature = 483	correl = -0.0306642	descr = N_Gram_CTGC
cnt = 510	feature = 624	correl = -0.122645	descr = N_Gram_GGCC
cnt = 511	feature = 666	correl = 0.0532153	descr = N_Gram_GTA
cnt = 512	feature = 799	correl = 0.0739686	descr = N_Gram_TCTG
cnt = 513	feature = 659	correl = -0.0789446	descr = N_Gram_GGTG
cnt = 514	feature = 389	correl = -0.0489153	descr = N_Gram_CCGC
cnt = 515	feature = 348	correl = 0.0241767	descr = N_Gram_CATC
cnt = 516	feature = 354	correl = 0.0410125	descr = N_Gram_CATT
cnt = 517	feature = 583	correl = -0.0880488	descr = N_Gram_GCGG
cnt = 518	feature = 808	correl = 0.0607381	descr = N_Gram_TGAA
cnt = 519	feature = 620	correl = -0.0768101	descr = N_Gram_GGCA
cnt = 520	feature = 910	correl = 0.0455375	descr = N_Gram_TTTT
cnt = 521	feature = 894	correl = 0.0882352	descr = N_Gram_TTGT
cnt = 522	feature = 227	correl = 0.0343784	descr = N_Gram_ACT
cnt = 523	feature = 641	correl = -0.115914	descr = N_Gram_GGGC
cnt = 524	feature = 412	correl = -0.0749117	descr = N_Gram_CGA
cnt = 525	feature = 891	correl = 0.0233218	descr = N_Gram_TTGG
cnt = 526	feature = 556	correl = -0.0416818	descr = N_Gram_GCAG
cnt = 527	feature = 78	correl = 0.124245	descr = Gibbs_of_Target_Sequence__Pos_16_Step_1
cnt = 528	feature = 837	correl = -0.0506454	descr = N_Gram_TGGG
cnt = 529	feature = 70	correl = 0.1472	descr = Gibbs_of_Target_Sequence__Pos_7_Step_1
cnt = 530	feature = 76	correl = 0.144465	descr = Gibbs_of_Target_Sequence__Pos_14_Step_1
cnt = 531	feature = 72	correl = 0.090977	descr = Gibbs_of_Target_Sequence__Pos_9_Step_1
cnt = 532	feature = 326	correl = -0.0341112	descr = N_Gram_CAC
cnt = 533	feature = 650	correl = -0.0499848	descr = N_Gram_GGGT
cnt = 534	feature = 566	correl = -0.15086	descr = N_Gram_GCCC
cnt = 535	feature = 757	correl = 0.0243164	descr = N_Gram_TCA
cnt = 536	feature = 803	correl = 0.0676648	descr = N_Gram_TCTT
cnt = 537	feature = 77	correl = 0.0992392	descr = Gibbs_of_Target_Sequence__Pos_15_Step_1
cnt = 538	feature = 69	correl = 0.0944954	descr = Gibbs_of_Target_Sequence__Pos_6_Step_1
cnt = 539	feature = 853	correl = 0.0813509	descr = N_Gram_TGTT
cnt = 540	feature = 719	correl = 0.0622476	descr = N_Gram_TAC
cnt = 541	feature = 73	correl = 0.121598	descr = Gibbs_of_Target_Sequence__Pos_10_Step_1
cnt = 542	feature = 314	correl = 0.0291526	descr = N_Gram_ATTT
cnt = 543	feature = 878	correl = 0.100381	descr = N_Gram_TTCT
cnt = 544	feature = 281	correl = 0.0429932	descr = N_Gram_ATC
cnt = 545	feature = 459	correl = 0.101001	descr = N_Gram_CTA
cnt = 546	feature = 396	correl = -0.0402968	descr = N_Gram_CCT
cnt = 547	feature = 807	correl = 0.0594993	descr = N_Gram_TGA
cnt = 548	feature = 605	correl = -0.0506601	descr = N_Gram_GGA
cnt = 549	feature = 743	correl = 0.109277	descr = N_Gram_TAT
cnt = 550	feature = 709	correl = 0.0623506	descr = N_Gram_TAA
cnt = 551	feature = 806	correl = 0.0541959	descr = N_Gram_TG
cnt = 552	feature = 653	correl = -0.0389671	descr = N_Gram_GGT
cnt = 553	feature = 436	correl = -0.0909114	descr = N_Gram_CGG
cnt = 554	feature = 548	correl = -0.0516503	descr = N_Gram_GCA
cnt = 555	feature = 272	correl = 0.0498523	descr = N_Gram_ATA
cnt = 556	feature = 756	correl = 0.0424397	descr = N_Gram_TC
cnt = 557	feature = 344	correl = 0.0624002	descr = N_Gram_CAT
cnt = 558	feature = 368	correl = -0.138935	descr = N_Gram_CCC
cnt = 559	feature = 578	correl = -0.091515	descr = N_Gram_GCG
cnt = 560	feature = 470	correl = -0.0306488	descr = N_Gram_CTC
cnt = 561	feature = 883	correl = 0.112654	descr = N_Gram_TTG
cnt = 562	feature = 857	correl = 0.0622678	descr = N_Gram_TTA
cnt = 563	feature = 491	correl = 0.0647841	descr = N_Gram_CTT
cnt = 564	feature = 425	correl = -0.041389	descr = N_Gram_CGC
cnt = 565	feature = 790	correl = 0.109667	descr = N_Gram_TCT
cnt = 566	feature = 829	correl = -0.0566542	descr = N_Gram_TGG
cnt = 567	feature = 636	correl = -0.126353	descr = N_Gram_GGG
cnt = 568	feature = 871	correl = 0.0897413	descr = N_Gram_TTC
cnt = 569	feature = 899	correl = 0.0993408	descr = N_Gram_TTT
cnt = 570	feature = 356	correl = -0.0863614	descr = N_Gram_CC
cnt = 571	feature = 604	correl = -0.120051	descr = N_Gram_GG
cnt = 572	feature = 271	correl = 0.104119	descr = N_Gram_AT
cnt = 573	feature = 856	correl = 0.155758	descr = N_Gram_TT
cnt = 574	feature = 708	correl = 0.169841	descr = N_Gram_TA
cnt = 575	feature = 83	correl = 0.233596	descr = PF_RNAi_Fold_Energy
cnt = 576	feature = 63	correl = 0.273316	descr = Gibbs_of_Target_Sequence_
num rows = 2188
num_elements = 1262476
..*
optimization finished, #iter = 2233
nu = 0.216971
obj = -36.792639, rho = -0.716402
nSV = 1004, nBSV = 145
num rows = 243
num_elements = 140211
*
optimization finished, #iter = 179
nu = 0.169607
obj = -3.640733, rho = -0.731025
nSV = 126, nBSV = 2
..*
optimization finished, #iter = 2233
nu = 0.216971
obj = -36.792639, rho = -0.716402
nSV = 1004, nBSV = 145
CFS merit scores = 1.36338
CFS merit scores = 1.59554
CFS merit scores = 1.83864
CFS merit scores = 2.06248
CFS merit scores = 2.26844
CFS merit scores = 2.45616
CFS merit scores = 2.62921
CFS merit scores = 2.79116
CFS merit scores = 2.94368
CFS merit scores = 3.08821
CFS merit scores = 3.22612
CFS merit scores = 3.35592
CFS merit scores = 3.47945
CFS merit scores = 3.59737
CFS merit scores = 3.71101
CFS merit scores = 3.82055
CFS merit scores = 3.92489
CFS merit scores = 4.02548
CFS merit scores = 4.12179
CFS merit scores = 4.21439
CFS merit scores = 4.30241
CFS merit scores = 4.38739
CFS merit scores = 4.46989
CFS merit scores = 4.55001
CFS merit scores = 4.62732
CFS merit scores = 4.70238
CFS merit scores = 4.77536
CFS merit scores = 4.84614
CFS merit scores = 4.91478
CFS merit scores = 4.98064
CFS merit scores = 5.04377
CFS merit scores = 5.1034
CFS merit scores = 5.16091
CFS merit scores = 5.2165
CFS merit scores = 5.27012
CFS merit scores = 5.32116
CFS merit scores = 5.36858
CFS merit scores = 5.415
CFS merit scores = 5.46036
CFS merit scores = 5.50413
CFS merit scores = 5.54557
CFS merit scores = 5.58282
CFS merit scores = 5.61962
CFS merit scores = 5.65534
CFS merit scores = 5.6887
CFS merit scores = 5.72064
CFS merit scores = 5.7503
CFS merit scores = 5.77902
CFS merit scores = 5.80761
CFS merit scores = 5.83562
CFS merit scores = 5.86331
CFS merit scores = 5.88981
CFS merit scores = 5.91385
CFS merit scores = 5.93765
CFS merit scores = 5.96
CFS merit scores = 5.98199
CFS merit scores = 6.00247
CFS merit scores = 6.02182
CFS merit scores = 6.04069
CFS merit scores = 6.05938
CFS merit scores = 6.07789
CFS merit scores = 6.09584
CFS merit scores = 6.113
CFS merit scores = 6.1299
CFS merit scores = 6.14681
CFS merit scores = 6.16339
CFS merit scores = 6.17941
CFS merit scores = 6.19464
CFS merit scores = 6.20847
CFS merit scores = 6.22164
CFS merit scores = 6.23482
CFS merit scores = 6.24674
CFS merit scores = 6.25806
CFS merit scores = 6.26927
CFS merit scores = 6.28032
CFS merit scores = 6.291
CFS merit scores = 6.30152
CFS merit scores = 6.31216
CFS merit scores = 6.32278
CFS merit scores = 6.33319
CFS merit scores = 6.3431
CFS merit scores = 6.35277
CFS merit scores = 6.36153
CFS merit scores = 6.36978
CFS merit scores = 6.37816
CFS merit scores = 6.38684
CFS merit scores = 6.39548
CFS merit scores = 6.40318
CFS merit scores = 6.41012
CFS merit scores = 6.41685
CFS merit scores = 6.42367
CFS merit scores = 6.42994
CFS merit scores = 6.43619
CFS merit scores = 6.44242
CFS merit scores = 6.44862
CFS merit scores = 6.45455
CFS merit scores = 6.45986
CFS merit scores = 6.46464
CFS merit scores = 6.46914
CFS merit scores = 6.47341
CFS merit scores = 6.47767
CFS merit scores = 6.4821
CFS merit scores = 6.4865
CFS merit scores = 6.49057
CFS merit scores = 6.49462
CFS merit scores = 6.49865
CFS merit scores = 6.50276
CFS merit scores = 6.50642
CFS merit scores = 6.51003
CFS merit scores = 6.51361
CFS merit scores = 6.51706
CFS merit scores = 6.52059
CFS merit scores = 6.52392
CFS merit scores = 6.5273
CFS merit scores = 6.53062
CFS merit scores = 6.53407
CFS merit scores = 6.53741
CFS merit scores = 6.54067
CFS merit scores = 6.5439
CFS merit scores = 6.54723
CFS merit scores = 6.54994
CFS merit scores = 6.55255
CFS merit scores = 6.5554
CFS merit scores = 6.55825
CFS merit scores = 6.56061
CFS merit scores = 6.56297
CFS merit scores = 6.56512
CFS merit scores = 6.56741
CFS merit scores = 6.56955
CFS merit scores = 6.57147
CFS merit scores = 6.57323
CFS merit scores = 6.57499
CFS merit scores = 6.57675
CFS merit scores = 6.57829
CFS merit scores = 6.57994
CFS merit scores = 6.58145
CFS merit scores = 6.58298
CFS merit scores = 6.58452
CFS merit scores = 6.58611
CFS merit scores = 6.5878
CFS merit scores = 6.58959
CFS merit scores = 6.59099
CFS merit scores = 6.59222
CFS merit scores = 6.59332
CFS merit scores = 6.59432
CFS merit scores = 6.59533
CFS merit scores = 6.59648
CFS merit scores = 6.5977
CFS merit scores = 6.59906
CFS merit scores = 6.59993
CFS merit scores = 6.60058
CFS merit scores = 6.60122
CFS merit scores = 6.60192
CFS merit scores = 6.6028
CFS merit scores = 6.60365
CFS merit scores = 6.60451
CFS merit scores = 6.60514
CFS merit scores = 6.60579
CFS merit scores = 6.60646
CFS merit scores = 6.60699
CFS merit scores = 6.60734
CFS merit scores = 6.60772
CFS merit scores = 6.6082
CFS merit scores = 6.60865
CFS merit scores = 6.60918
CFS merit scores = 6.60954
CFS merit scores = 6.61
CFS merit scores = 6.61028
CFS merit scores = 6.61059
CFS merit scores = 6.61099
CFS merit scores = 6.61143
CFS merit scores = 6.61188
CFS merit scores = 6.61222
CFS merit scores = 6.61256
CFS merit scores = 6.61282
CFS merit scores = 6.6132
CFS merit scores = 6.61338
CFS merit scores = 6.61359
CFS merit scores = 6.61385
CFS merit scores = 6.61411
CFS merit scores = 6.61436
CFS merit scores = 6.61455
CFS merit scores = 6.61476
CFS merit scores = 6.6148
CFS merit scores = 6.61487
CFS merit scores = 6.61489
CFS merit scores = 6.61495
CFS merit scores = 6.61484
CFS merit scores = 6.61473
CFS merit scores = 6.61445
CFS merit scores = 6.61426
CFS merit scores = 6.61403
CFS merit scores = 6.61382
CFS merit scores = 6.61359
CFS merit scores = 6.61327
CFS merit scores = 6.61279
CFS merit scores = 6.61226
CFS merit scores = 6.61172
CFS merit scores = 6.61112
CFS merit scores = 6.6105
CFS merit scores = 6.6099
CFS merit scores = 6.60903
CFS merit scores = 6.60831
CFS merit scores = 6.60762
CFS merit scores = 6.60693
CFS merit scores = 6.60621
CFS merit scores = 6.6055
CFS merit scores = 6.60482
CFS merit scores = 6.60411
CFS merit scores = 6.60344
CFS merit scores = 6.60271
CFS merit scores = 6.60184
CFS merit scores = 6.60097
CFS merit scores = 6.60018
CFS merit scores = 6.59927
CFS merit scores = 6.5984
CFS merit scores = 6.59762
CFS merit scores = 6.59674
CFS merit scores = 6.59593
CFS merit scores = 6.59514
CFS merit scores = 6.59444
CFS merit scores = 6.59369
CFS merit scores = 6.59296
CFS merit scores = 6.59227
CFS merit scores = 6.59147
CFS merit scores = 6.59069
CFS merit scores = 6.58987
CFS merit scores = 6.58908
CFS merit scores = 6.58833
CFS merit scores = 6.58759
CFS merit scores = 6.58685
CFS merit scores = 6.58583
CFS merit scores = 6.58476
CFS merit scores = 6.58368
CFS merit scores = 6.58258
CFS merit scores = 6.58149
CFS merit scores = 6.5803
CFS merit scores = 6.57916
CFS merit scores = 6.57815
CFS merit scores = 6.57704
CFS merit scores = 6.57596
CFS merit scores = 6.57482
CFS merit scores = 6.57372
CFS merit scores = 6.57253
CFS merit scores = 6.57142
CFS merit scores = 6.57029
CFS merit scores = 6.56919
CFS merit scores = 6.56807
CFS merit scores = 6.56703
CFS merit scores = 6.56592
CFS merit scores = 6.56486
CFS merit scores = 6.56382
CFS merit scores = 6.5628
CFS merit scores = 6.56182
CFS merit scores = 6.56081
CFS merit scores = 6.55954
CFS merit scores = 6.55832
CFS merit scores = 6.55709
CFS merit scores = 6.55586
CFS merit scores = 6.55456
CFS merit scores = 6.55325
CFS merit scores = 6.55198
CFS merit scores = 6.5507
CFS merit scores = 6.54946
CFS merit scores = 6.54808
CFS merit scores = 6.54675
CFS merit scores = 6.54545
CFS merit scores = 6.54411
CFS merit scores = 6.54276
CFS merit scores = 6.54135
CFS merit scores = 6.53999
CFS merit scores = 6.53854
CFS merit scores = 6.53709
CFS merit scores = 6.53564
CFS merit scores = 6.53429
CFS merit scores = 6.53296
CFS merit scores = 6.53164
CFS merit scores = 6.53029
CFS merit scores = 6.52895
CFS merit scores = 6.52758
CFS merit scores = 6.52625
CFS merit scores = 6.52489
CFS merit scores = 6.52355
CFS merit scores = 6.52225
CFS merit scores = 6.52101
CFS merit scores = 6.51969
CFS merit scores = 6.51839
CFS merit scores = 6.51701
CFS merit scores = 6.51563
CFS merit scores = 6.51424
CFS merit scores = 6.51294
CFS merit scores = 6.51163
CFS merit scores = 6.51037
CFS merit scores = 6.50908
CFS merit scores = 6.5078
CFS merit scores = 6.50645
CFS merit scores = 6.50511
CFS merit scores = 6.5037
CFS merit scores = 6.50233
CFS merit scores = 6.50093
CFS merit scores = 6.49959
CFS merit scores = 6.4982
CFS merit scores = 6.49678
CFS merit scores = 6.49535
CFS merit scores = 6.49393
CFS merit scores = 6.4925
CFS merit scores = 6.49099
CFS merit scores = 6.48953
CFS merit scores = 6.48805
CFS merit scores = 6.48658
CFS merit scores = 6.48511
CFS merit scores = 6.48368
CFS merit scores = 6.48213
CFS merit scores = 6.48055
CFS merit scores = 6.47892
CFS merit scores = 6.47736
CFS merit scores = 6.47575
CFS merit scores = 6.47413
CFS merit scores = 6.47255
CFS merit scores = 6.47088
CFS merit scores = 6.46914
CFS merit scores = 6.46742
CFS merit scores = 6.46571
CFS merit scores = 6.46403
CFS merit scores = 6.46239
CFS merit scores = 6.4607
CFS merit scores = 6.45906
CFS merit scores = 6.45739
CFS merit scores = 6.45571
CFS merit scores = 6.45407
CFS merit scores = 6.45245
CFS merit scores = 6.45084
CFS merit scores = 6.44919
CFS merit scores = 6.44753
CFS merit scores = 6.44588
CFS merit scores = 6.4442
CFS merit scores = 6.44248
CFS merit scores = 6.44074
CFS merit scores = 6.43901
CFS merit scores = 6.4373
CFS merit scores = 6.43559
CFS merit scores = 6.43386
CFS merit scores = 6.43213
CFS merit scores = 6.43047
CFS merit scores = 6.42885
CFS merit scores = 6.42729
CFS merit scores = 6.42566
CFS merit scores = 6.42401
CFS merit scores = 6.42237
CFS merit scores = 6.42077
CFS merit scores = 6.41914
CFS merit scores = 6.41753
CFS merit scores = 6.41596
CFS merit scores = 6.41425
CFS merit scores = 6.41253
CFS merit scores = 6.41081
CFS merit scores = 6.40914
CFS merit scores = 6.40745
CFS merit scores = 6.40569
CFS merit scores = 6.40391
CFS merit scores = 6.40216
CFS merit scores = 6.4004
CFS merit scores = 6.39864
CFS merit scores = 6.39691
CFS merit scores = 6.39521
CFS merit scores = 6.3935
CFS merit scores = 6.39174
CFS merit scores = 6.38999
CFS merit scores = 6.38815
CFS merit scores = 6.3863
CFS merit scores = 6.38449
CFS merit scores = 6.38264
CFS merit scores = 6.38071
CFS merit scores = 6.3788
CFS merit scores = 6.3768
CFS merit scores = 6.37478
CFS merit scores = 6.3728
CFS merit scores = 6.37078
CFS merit scores = 6.36883
CFS merit scores = 6.36688
CFS merit scores = 6.36492
CFS merit scores = 6.36297
CFS merit scores = 6.361
CFS merit scores = 6.35902
CFS merit scores = 6.35705
CFS merit scores = 6.35508
CFS merit scores = 6.35308
CFS merit scores = 6.35109
CFS merit scores = 6.34914
CFS merit scores = 6.34711
CFS merit scores = 6.34513
CFS merit scores = 6.34317
CFS merit scores = 6.34121
CFS merit scores = 6.33923
CFS merit scores = 6.33726
CFS merit scores = 6.33534
CFS merit scores = 6.33335
CFS merit scores = 6.33131
CFS merit scores = 6.32926
CFS merit scores = 6.32716
CFS merit scores = 6.32509
CFS merit scores = 6.32305
CFS merit scores = 6.3209
CFS merit scores = 6.31882
CFS merit scores = 6.31674
CFS merit scores = 6.31464
CFS merit scores = 6.31253
CFS merit scores = 6.31043
CFS merit scores = 6.30827
CFS merit scores = 6.30613
CFS merit scores = 6.304
CFS merit scores = 6.30181
CFS merit scores = 6.29961
CFS merit scores = 6.29737
CFS merit scores = 6.29517
CFS merit scores = 6.29298
CFS merit scores = 6.29078
CFS merit scores = 6.2886
CFS merit scores = 6.28634
CFS merit scores = 6.28408
CFS merit scores = 6.28182
CFS merit scores = 6.27953
CFS merit scores = 6.27728
CFS merit scores = 6.27504
CFS merit scores = 6.27282
CFS merit scores = 6.27066
CFS merit scores = 6.26845
CFS merit scores = 6.26626
CFS merit scores = 6.26405
CFS merit scores = 6.26188
CFS merit scores = 6.25967
CFS merit scores = 6.25746
CFS merit scores = 6.25526
CFS merit scores = 6.25296
CFS merit scores = 6.25056
CFS merit scores = 6.24811
CFS merit scores = 6.24565
CFS merit scores = 6.24317
CFS merit scores = 6.2407
CFS merit scores = 6.23811
CFS merit scores = 6.2355
CFS merit scores = 6.23274
CFS merit scores = 6.23001
CFS merit scores = 6.2273
CFS merit scores = 6.22456
CFS merit scores = 6.22183
CFS merit scores = 6.21913
CFS merit scores = 6.21638
CFS merit scores = 6.21364
CFS merit scores = 6.21092
CFS merit scores = 6.2082
CFS merit scores = 6.20542
CFS merit scores = 6.20253
CFS merit scores = 6.19965
CFS merit scores = 6.19679
CFS merit scores = 6.19395
CFS merit scores = 6.19101
CFS merit scores = 6.18804
CFS merit scores = 6.18505
CFS merit scores = 6.18205
CFS merit scores = 6.17909
CFS merit scores = 6.17607
CFS merit scores = 6.17305
CFS merit scores = 6.16997
CFS merit scores = 6.16686
CFS merit scores = 6.16372
CFS merit scores = 6.16061
CFS merit scores = 6.15745
CFS merit scores = 6.15433
CFS merit scores = 6.15126
CFS merit scores = 6.14817
CFS merit scores = 6.14511
CFS merit scores = 6.14208
CFS merit scores = 6.13905
CFS merit scores = 6.13607
CFS merit scores = 6.13303
CFS merit scores = 6.12997
CFS merit scores = 6.12695
CFS merit scores = 6.12391
CFS merit scores = 6.12092
CFS merit scores = 6.11793
CFS merit scores = 6.11494
CFS merit scores = 6.1119
CFS merit scores = 6.10892
CFS merit scores = 6.10587
CFS merit scores = 6.10278
CFS merit scores = 6.09969
CFS merit scores = 6.09654
CFS merit scores = 6.09342
CFS merit scores = 6.09025
CFS merit scores = 6.08711
CFS merit scores = 6.084
CFS merit scores = 6.08088
CFS merit scores = 6.07777
CFS merit scores = 6.07464
CFS merit scores = 6.07146
CFS merit scores = 6.06833
CFS merit scores = 6.06521
CFS merit scores = 6.0621
CFS merit scores = 6.05903
CFS merit scores = 6.05588
CFS merit scores = 6.05274
CFS merit scores = 6.0496
CFS merit scores = 6.04645
CFS merit scores = 6.04331
CFS merit scores = 6.04017
CFS merit scores = 6.03695
CFS merit scores = 6.03372
CFS merit scores = 6.03049
CFS merit scores = 6.02722
CFS merit scores = 6.02396
CFS merit scores = 6.02068
CFS merit scores = 6.01739
CFS merit scores = 6.01407
CFS merit scores = 6.01077
CFS merit scores = 6.00751
CFS merit scores = 6.00428
CFS merit scores = 6.00097
CFS merit scores = 5.99764
CFS merit scores = 5.99435
CFS merit scores = 5.99107
CFS merit scores = 5.98778
CFS merit scores = 5.98447
CFS merit scores = 5.98118
CFS merit scores = 5.97771
CFS merit scores = 5.97424
CFS merit scores = 5.97069
CFS merit scores = 5.96715
CFS merit scores = 5.96363
CFS merit scores = 5.96003
CFS merit scores = 5.95643
CFS merit scores = 5.95276
CFS merit scores = 5.94899
CFS merit scores = 5.94527
CFS merit scores = 5.94154
CFS merit scores = 5.93784
CFS merit scores = 5.93417
CFS merit scores = 5.93051
CFS merit scores = 5.92682
CFS merit scores = 5.92313
CFS merit scores = 5.91927
CFS merit scores = 5.91544
CFS merit scores = 5.91158
CFS merit scores = 5.90771
CFS merit scores = 5.90382
CFS merit scores = 5.89993
CFS merit scores = 5.89605
CFS merit scores = 5.8922
CFS merit scores = 5.88833
CFS merit scores = 5.88447
CFS merit scores = 5.88061
CFS merit scores = 5.87679
CFS merit scores = 5.87292
CFS merit scores = 5.86898
CFS merit scores = 5.865
CFS merit scores = 5.86085
CFS merit scores = 5.85663
CFS merit scores = 5.85236
CFS merit scores = 5.84809
CFS merit scores = 5.84372
CFS merit scores = 5.83932
CFS merit scores = 5.83494
CFS merit scores = 5.83043
CFS merit scores = 5.82589
CFS merit scores = 5.82137
CFS merit scores = 5.81663
CFS merit scores = 5.81192
CFS merit scores = 5.80717
CFS merit scores = 5.80223
CFS merit scores = 5.79727
CFS merit scores = 5.7922
CFS merit scores = 5.787
CFS merit scores = 5.78177
CFS merit scores = 5.77654
CFS merit scores = 5.77131
CFS merit scores = 5.76608
CFS merit scores = 5.76078
CFS merit scores = 5.75534
CFS merit scores = 5.7498
CFS merit scores = 5.74427
CFS merit scores = 5.73857
CFS merit scores = 5.73276
CFS merit scores = 5.72661
CFS merit scores = 5.7204
CFS merit scores = 5.71421
CFS merit scores = 5.70794
CFS merit scores = 5.70158
CFS merit scores = 5.69517
CFS merit scores = 5.68849
CFS merit scores = 5.68185
CFS merit scores = 5.67518
CFS merit scores = 5.66845
CFS merit scores = 5.66149
CFS merit scores = 5.65451
CFS merit scores = 5.64746
CFS merit scores = 5.6403
CFS merit scores = 5.63286
CFS merit scores = 5.62518
CFS merit scores = 5.61745
CFS merit scores = 5.60965
CFS merit scores = 5.60084
CFS merit scores = 5.59206
CFS merit scores = 5.58284
CFS merit scores = 5.57282
CFS merit scores = 5.56224
CFS merit scores = 5.55152
CFS merit scores = 5.54011
CFS merit scores = 5.51906
cnt = 1	feature = 64	correl = 0.363379	descr = Position_Specific_Bin_Base_20_Base_A
cnt = 2	feature = 652	correl = -0.179023	descr = N_Gram_GGC
cnt = 3	feature = 389	correl = -0.0658559	descr = N_Gram_CCAG
cnt = 4	feature = 479	correl = -0.038447	descr = N_Gram_CGGTC
cnt = 5	feature = 711	correl = 0.0526348	descr = N_Gram_GTCGC
cnt = 6	feature = 578	correl = 0.0453418	descr = N_Gram_GATTG
cnt = 7	feature = 857	correl = -0.0227017	descr = N_Gram_TGCCT
cnt = 8	feature = 336	correl = 0.0274122	descr = N_Gram_CAACG
cnt = 9	feature = 888	correl = -0.0309369	descr = N_Gram_TTACC
cnt = 10	feature = 451	correl = -0.0312372	descr = N_Gram_CGATA
cnt = 11	feature = 445	correl = -0.0256825	descr = N_Gram_CGACA
cnt = 12	feature = 701	correl = -0.0263622	descr = N_Gram_GTAAT
cnt = 13	feature = 577	correl = 0.0388849	descr = N_Gram_GATTA
cnt = 14	feature = 449	correl = -0.0482257	descr = N_Gram_CGAGT
cnt = 15	feature = 816	correl = -0.0442296	descr = N_Gram_TCGCG
cnt = 16	feature = 426	correl = 0.0263658	descr = N_Gram_CCTAT
cnt = 17	feature = 225	correl = 0.0233433	descr = N_Gram_ACCGC
cnt = 18	feature = 529	correl = 0.0289254	descr = N_Gram_CTTAG
cnt = 19	feature = 702	correl = 0.0316502	descr = N_Gram_GTACC
cnt = 20	feature = 624	correl = -0.0240268	descr = N_Gram_GCGTG
cnt = 21	feature = 458	correl = -0.0412945	descr = N_Gram_CGCCC
cnt = 22	feature = 231	correl = -0.0321312	descr = N_Gram_ACGCA
cnt = 23	feature = 424	correl = 0.0537419	descr = N_Gram_CCTAA
cnt = 24	feature = 229	correl = -0.0393504	descr = N_Gram_ACGAA
cnt = 25	feature = 492	correl = 0.0406581	descr = N_Gram_CGTTT
cnt = 26	feature = 934	correl = -0.0215004	descr = N_Gram_TTTCG
cnt = 27	feature = 555	correl = 0.0702169	descr = N_Gram_GACTA
cnt = 28	feature = 516	correl = 0.0284235	descr = N_Gram_CTCTA
cnt = 29	feature = 708	correl = -0.0234628	descr = N_Gram_GTCCG
cnt = 30	feature = 729	correl = -0.0497275	descr = N_Gram_GTTAG
cnt = 31	feature = 823	correl = 0.0879704	descr = N_Gram_TCGTG
cnt = 32	feature = 480	correl = -0.0250027	descr = N_Gram_CGGTG
cnt = 33	feature = 755	correl = 0.0225324	descr = N_Gram_TACCG
cnt = 34	feature = 232	correl = 0.0265427	descr = N_Gram_ACGCT
cnt = 35	feature = 919	correl = 0.0282072	descr = N_Gram_TTGCG
cnt = 36	feature = 700	correl = 0.0460699	descr = N_Gram_GTAAG
cnt = 37	feature = 633	correl = -0.0363892	descr = N_Gram_GCTGA
cnt = 38	feature = 714	correl = 0.0478948	descr = N_Gram_GTCTA
cnt = 39	feature = 767	correl = 0.0536372	descr = N_Gram_TAGCA
cnt = 40	feature = 774	correl = 0.0751151	descr = N_Gram_TATAA
cnt = 41	feature = 760	correl = 0.0357127	descr = N_Gram_TACTG
cnt = 42	feature = 284	correl = 0.0347119	descr = N_Gram_ATAGG
cnt = 43	feature = 452	correl = -0.0230941	descr = N_Gram_CGATC
cnt = 44	feature = 235	correl = -0.0338588	descr = N_Gram_ACGGG
cnt = 45	feature = 560	correl = -0.0396741	descr = N_Gram_GAGAT
cnt = 46	feature = 550	correl = -0.0233977	descr = N_Gram_GACCC
cnt = 47	feature = 425	correl = 0.0357518	descr = N_Gram_CCTAC
cnt = 48	feature = 485	correl = -0.0511879	descr = N_Gram_CGTCG
cnt = 49	feature = 488	correl = -0.0377013	descr = N_Gram_CGTGG
cnt = 50	feature = 335	correl = 0.0261098	descr = N_Gram_CAACC
cnt = 51	feature = 332	correl = -0.0341862	descr = N_Gram_CAAAA
cnt = 52	feature = 782	correl = 0.0365681	descr = N_Gram_TATGT
cnt = 53	feature = 620	correl = -0.0263238	descr = N_Gram_GCGGG
cnt = 54	feature = 917	correl = 0.0404474	descr = N_Gram_TTGCA
cnt = 55	feature = 384	correl = -0.0225413	descr = N_Gram_CCAAG
cnt = 56	feature = 490	correl = -0.06787	descr = N_Gram_CGTTC
cnt = 57	feature = 446	correl = -0.039993	descr = N_Gram_CGACC
cnt = 58	feature = 507	correl = -0.0248377	descr = N_Gram_CTATT
cnt = 59	feature = 505	correl = 0.0313429	descr = N_Gram_CTATC
cnt = 60	feature = 544	correl = 0.0582196	descr = N_Gram_GAATA
cnt = 61	feature = 613	correl = -0.0393818	descr = N_Gram_GCGCA
cnt = 62	feature = 314	correl = -0.0221883	descr = N_Gram_ATGTA
cnt = 63	feature = 418	correl = -0.0412444	descr = N_Gram_CCGCT
cnt = 64	feature = 897	correl = 0.0231801	descr = N_Gram_TTATT
cnt = 65	feature = 481	correl = -0.0311573	descr = N_Gram_CGGTT
cnt = 66	feature = 671	correl = -0.0647601	descr = N_Gram_GGGAA
cnt = 67	feature = 926	correl = 0.04353	descr = N_Gram_TTGTG
cnt = 68	feature = 584	correl = -0.0731848	descr = N_Gram_GCAAT
cnt = 69	feature = 412	correl = -0.0570658	descr = N_Gram_CCGAA
cnt = 70	feature = 771	correl = 0.04072	descr = N_Gram_TAGTG
cnt = 71	feature = 752	correl = 0.0835953	descr = N_Gram_TACAA
cnt = 72	feature = 350	correl = 0.0482254	descr = N_Gram_CACTC
cnt = 73	feature = 510	correl = -0.029587	descr = N_Gram_CTCAC
cnt = 74	feature = 819	correl = 0.0385944	descr = N_Gram_TCGGA
cnt = 75	feature = 500	correl = 0.0258957	descr = N_Gram_CTAGA
cnt = 76	feature = 262	correl = 0.0321154	descr = N_Gram_AGCTT
cnt = 77	feature = 502	correl = -0.0255888	descr = N_Gram_CTAGG
cnt = 78	feature = 277	correl = -0.0227504	descr = N_Gram_AGTGG
cnt = 79	feature = 748	correl = -0.0215768	descr = N_Gram_TAATG
cnt = 80	feature = 616	correl = -0.0555637	descr = N_Gram_GCGCT
cnt = 81	feature = 582	correl = -0.0702504	descr = N_Gram_GCAAA
cnt = 82	feature = 904	correl = 0.0327375	descr = N_Gram_TTCGC
cnt = 83	feature = 506	correl = 0.0343333	descr = N_Gram_CTATG
cnt = 84	feature = 211	correl = 0.027132	descr = N_Gram_ACACA
cnt = 85	feature = 476	correl = -0.0616535	descr = N_Gram_CGGGG
cnt = 86	feature = 230	correl = -0.0375461	descr = N_Gram_ACGAC
cnt = 87	feature = 547	correl = 0.0476164	descr = N_Gram_GACAA
cnt = 88	feature = 739	correl = 0.0563375	descr = N_Gram_TAAAC
cnt = 89	feature = 831	correl = -0.0369611	descr = N_Gram_TCTCG
cnt = 90	feature = 621	correl = -0.046508	descr = N_Gram_GCGGT
cnt = 91	feature = 398	correl = -0.0753719	descr = N_Gram_CCCAT
cnt = 92	feature = 740	correl = 0.0220367	descr = N_Gram_TAAAG
cnt = 93	feature = 778	correl = 0.051745	descr = N_Gram_TATCG
cnt = 94	feature = 892	correl = 0.0333516	descr = N_Gram_TTAGC
cnt = 95	feature = 556	correl = -0.0276736	descr = N_Gram_GACTC
cnt = 96	feature = 283	correl = 0.0262498	descr = N_Gram_ATAGC
cnt = 97	feature = 777	correl = 0.0665932	descr = N_Gram_TATCA
cnt = 98	feature = 796	correl = 0.0335408	descr = N_Gram_TCAGT
cnt = 99	feature = 660	correl = -0.027018	descr = N_Gram_GGCCG
cnt = 100	feature = 645	correl = -0.0588814	descr = N_Gram_GGACC
cnt = 101	feature = 618	correl = -0.0390051	descr = N_Gram_GCGGA
cnt = 102	feature = 495	correl = 0.064784	descr = N_Gram_CTAAG
cnt = 103	feature = 406	correl = -0.0368185	descr = N_Gram_CCCGG
cnt = 104	feature = 779	correl = 0.0242657	descr = N_Gram_TATCT
cnt = 105	feature = 756	correl = 0.0276855	descr = N_Gram_TACCT
cnt = 106	feature = 583	correl = 0.0556304	descr = N_Gram_GCAAC
cnt = 107	feature = 930	correl = 0.0632982	descr = N_Gram_TTTAG
cnt = 108	feature = 511	correl = 0.0278845	descr = N_Gram_CTCAT
cnt = 109	feature = 615	correl = -0.0807286	descr = N_Gram_GCGCG
cnt = 110	feature = 638	correl = -0.0601631	descr = N_Gram_GCTTT
cnt = 111	feature = 430	correl = -0.0820678	descr = N_Gram_CCTCG
cnt = 112	feature = 759	correl = 0.068002	descr = N_Gram_TACTA
cnt = 113	feature = 915	correl = 0.0368866	descr = N_Gram_TTGAC
cnt = 114	feature = 832	correl = 0.0456743	descr = N_Gram_TCTCT
cnt = 115	feature = 914	correl = 0.0643269	descr = N_Gram_TTGAA
cnt = 116	feature = 609	correl = -0.0462326	descr = N_Gram_GCCTT
cnt = 117	feature = 786	correl = 0.0221044	descr = N_Gram_TATTG
cnt = 118	feature = 377	correl = 0.037855	descr = N_Gram_CATGT
cnt = 119	feature = 719	correl = -0.0516653	descr = N_Gram_GTGCC
cnt = 120	feature = 19	correl = -0.0328288	descr = Position_Specific_Bin_Base_6_Base_C
cnt = 121	feature = 540	correl = -0.0549028	descr = N_Gram_GAAGA
cnt = 122	feature = 0	correl = 0.0378899	descr = Position_Specific_Bin_Base_0_Base_A
cnt = 123	feature = 484	correl = -0.0462418	descr = N_Gram_CGTCC
cnt = 124	feature = 655	correl = -0.0284488	descr = N_Gram_GGCAC
cnt = 125	feature = 920	correl = 0.047674	descr = N_Gram_TTGGA
cnt = 126	feature = 705	correl = 0.0312411	descr = N_Gram_GTCAT
cnt = 127	feature = 28	correl = 0.0276972	descr = Position_Specific_Bin_Base_9_Base_T
cnt = 128	feature = 625	correl = -0.0494015	descr = N_Gram_GCGTT
cnt = 129	feature = 518	correl = -0.0535952	descr = N_Gram_CTGAG
cnt = 130	feature = 34	correl = -0.0342594	descr = Position_Specific_Bin_Base_11_Base_C
cnt = 131	feature = 569	correl = -0.0263588	descr = N_Gram_GAGTT
cnt = 132	feature = 925	correl = 0.0239669	descr = N_Gram_TTGTC
cnt = 133	feature = 4	correl = -0.025699	descr = Position_Specific_Bin_Base_1_Base_C
cnt = 134	feature = 437	correl = 0.0261665	descr = N_Gram_CCTTA
cnt = 135	feature = 593	correl = 0.0347099	descr = N_Gram_GCATT
cnt = 136	feature = 275	correl = 0.0278558	descr = N_Gram_AGTCT
cnt = 137	feature = 413	correl = -0.0467503	descr = N_Gram_CCGAC
cnt = 138	feature = 214	correl = 0.0630837	descr = N_Gram_ACAGT
cnt = 139	feature = 337	correl = 0.0487995	descr = N_Gram_CAAGC
cnt = 140	feature = 875	correl = 0.029628	descr = N_Gram_TGTAT
cnt = 141	feature = 680	correl = -0.0696925	descr = N_Gram_GGGGC
cnt = 142	feature = 414	correl = -0.050809	descr = N_Gram_CCGAG
cnt = 143	feature = 42	correl = -0.032372	descr = Position_Specific_Bin_Base_14_Base_C
cnt = 144	feature = 501	correl = 0.0721006	descr = N_Gram_CTAGC
cnt = 145	feature = 311	correl = -0.0253183	descr = N_Gram_ATGGA
cnt = 146	feature = 623	correl = -0.0863611	descr = N_Gram_GCGTC
cnt = 147	feature = 415	correl = -0.0672884	descr = N_Gram_CCGAT
cnt = 148	feature = 396	correl = -0.0214254	descr = N_Gram_CCCAA
cnt = 149	feature = 47	correl = -0.0268652	descr = Position_Specific_Bin_Base_15_Base_T
cnt = 150	feature = 39	correl = 0.0521174	descr = Position_Specific_Bin_Base_13_Base_A
cnt = 151	feature = 54	correl = -0.045521	descr = Position_Specific_Bin_Base_17_Base_G
cnt = 152	feature = 11	correl = 0.0690295	descr = Position_Specific_Bin_Base_3_Base_G
cnt = 153	feature = 775	correl = 0.0456487	descr = N_Gram_TATAG
cnt = 154	feature = 695	correl = -0.0472679	descr = N_Gram_GGTTA
cnt = 155	feature = 553	correl = -0.0301663	descr = N_Gram_GACGG
cnt = 156	feature = 813	correl = 0.0308208	descr = N_Gram_TCGAG
cnt = 157	feature = 858	correl = 0.0511987	descr = N_Gram_TGCGA
cnt = 158	feature = 557	correl = 0.044337	descr = N_Gram_GACTG
cnt = 159	feature = 943	correl = 0.0354029	descr = N_Gram_TTTTG
cnt = 160	feature = 286	correl = 0.0294834	descr = N_Gram_ATATA
cnt = 161	feature = 687	correl = 0.0273535	descr = N_Gram_GGTAC
cnt = 162	feature = 249	correl = -0.0220244	descr = N_Gram_AGACC
cnt = 163	feature = 343	correl = -0.0228021	descr = N_Gram_CACCG
cnt = 164	feature = 307	correl = 0.0564554	descr = N_Gram_ATGAG
cnt = 165	feature = 51	correl = 0.0300669	descr = Position_Specific_Bin_Base_16_Base_T
cnt = 166	feature = 809	correl = -0.0345254	descr = N_Gram_TCCTG
cnt = 167	feature = 257	correl = -0.0523699	descr = N_Gram_AGCCC
cnt = 168	feature = 880	correl = 0.069089	descr = N_Gram_TGTGT
cnt = 169	feature = 769	correl = 0.0280791	descr = N_Gram_TAGGC
cnt = 170	feature = 405	correl = -0.0566775	descr = N_Gram_CCCGC
cnt = 171	feature = 850	correl = 0.028196	descr = N_Gram_TGATT
cnt = 172	feature = 347	correl = -0.0354675	descr = N_Gram_CACGG
cnt = 173	feature = 642	correl = -0.0227463	descr = N_Gram_GGAAC
cnt = 174	feature = 677	correl = -0.0235753	descr = N_Gram_GGGCT
cnt = 175	feature = 270	correl = -0.0227126	descr = N_Gram_AGGTG
cnt = 176	feature = 368	correl = -0.0551569	descr = N_Gram_CATAA
cnt = 177	feature = 815	correl = 0.0530325	descr = N_Gram_TCGCA
cnt = 178	feature = 675	correl = -0.100407	descr = N_Gram_GGGCC
cnt = 179	feature = 260	correl = -0.0315008	descr = N_Gram_AGCGT
cnt = 180	feature = 598	correl = -0.0262613	descr = N_Gram_GCCAT
cnt = 181	feature = 631	correl = 0.0434217	descr = N_Gram_GCTCT
cnt = 182	feature = 6	correl = -0.0394958	descr = Position_Specific_Bin_Base_2_Base_A
cnt = 183	feature = 296	correl = 0.0219005	descr = N_Gram_ATCCG
cnt = 184	feature = 14	correl = -0.0774296	descr = Position_Specific_Bin_Base_4_Base_C
cnt = 185	feature = 820	correl = -0.0262676	descr = N_Gram_TCGGC
cnt = 186	feature = 713	correl = 0.0719565	descr = N_Gram_GTCGT
cnt = 187	feature = 66	correl = -0.166724	descr = Position_Specific_Bin_Base_20_Base_G
cnt = 188	feature = 288	correl = 0.0380449	descr = N_Gram_ATATG
cnt = 189	feature = 696	correl = -0.0593672	descr = N_Gram_GGTTG
cnt = 190	feature = 565	correl = -0.073255	descr = N_Gram_GAGGC
cnt = 191	feature = 586	correl = -0.0472726	descr = N_Gram_GCACC
cnt = 192	feature = 722	correl = -0.0487883	descr = N_Gram_GTGGA
cnt = 193	feature = 1	correl = 0.115975	descr = Position_Specific_Bin_Base_0_Base_C
cnt = 194	feature = 58	correl = -0.0471093	descr = Position_Specific_Bin_Base_18_Base_G
cnt = 195	feature = 254	correl = -0.0434407	descr = N_Gram_AGATG
cnt = 196	feature = 600	correl = -0.0819392	descr = N_Gram_GCCCA
cnt = 197	feature = 749	correl = 0.0655212	descr = N_Gram_TAATT
cnt = 198	feature = 264	correl = -0.0586054	descr = N_Gram_AGGAG
cnt = 199	feature = 276	correl = 0.0468562	descr = N_Gram_AGTGA
cnt = 200	feature = 341	correl = -0.0371897	descr = N_Gram_CACAT
cnt = 201	feature = 765	correl = 0.0458411	descr = N_Gram_TAGAG
cnt = 202	feature = 18	correl = 0.0603946	descr = Position_Specific_Bin_Base_5_Base_T
cnt = 203	feature = 63	correl = 0.0544667	descr = Position_Specific_Bin_Base_19_Base_T
cnt = 204	feature = 400	correl = -0.0395225	descr = N_Gram_CCCCA
cnt = 205	feature = 541	correl = -0.0349037	descr = N_Gram_GAAGC
cnt = 206	feature = 240	correl = 0.0710403	descr = N_Gram_ACTAC
cnt = 207	feature = 791	correl = 0.0510623	descr = N_Gram_TCAAC
cnt = 208	feature = 160	correl = -0.0901814	descr = Fold_of_Target_NoBeginbrace_noends_Pos_20
cnt = 209	feature = 346	correl = -0.0367661	descr = N_Gram_CACGA
cnt = 210	feature = 25	correl = -0.0956516	descr = Position_Specific_Bin_Base_8_Base_C
cnt = 211	feature = 838	correl = 0.0223697	descr = N_Gram_TCTTG
cnt = 212	feature = 315	correl = 0.0223458	descr = N_Gram_ATGTC
cnt = 213	feature = 325	correl = 0.024741	descr = N_Gram_ATTGC
cnt = 214	feature = 931	correl = 0.0269124	descr = N_Gram_TTTAT
cnt = 215	feature = 365	correl = 0.0379052	descr = N_Gram_CAGTT
cnt = 216	feature = 545	correl = 0.030455	descr = N_Gram_GAATT
cnt = 217	feature = 869	correl = -0.0405617	descr = N_Gram_TGGGA
cnt = 218	feature = 462	correl = -0.0671136	descr = N_Gram_CGCGG
cnt = 219	feature = 679	correl = -0.0558781	descr = N_Gram_GGGGA
cnt = 220	feature = 16	correl = 0.0292485	descr = Position_Specific_Bin_Base_4_Base_T
cnt = 221	feature = 686	correl = 0.040743	descr = N_Gram_GGTAA
cnt = 222	feature = 805	correl = -0.0301254	descr = N_Gram_TCCCG
cnt = 223	feature = 37	correl = 0.0359216	descr = Position_Specific_Bin_Base_12_Base_A
cnt = 224	feature = 306	correl = -0.0227831	descr = N_Gram_ATGAC
cnt = 225	feature = 327	correl = 0.0454373	descr = N_Gram_ATTGT
cnt = 226	feature = 67	correl = 0.107189	descr = Position_Specific_Bin_Base_20_Base_T
cnt = 227	feature = 21	correl = -0.125311	descr = Position_Specific_Bin_Base_7_Base_C
cnt = 228	feature = 826	correl = 0.0585632	descr = N_Gram_TCTAC
cnt = 229	feature = 734	correl = 0.0341291	descr = N_Gram_GTTTC
cnt = 230	feature = 303	correl = 0.0489401	descr = N_Gram_ATCTG
cnt = 231	feature = 843	correl = 0.0383422	descr = N_Gram_TGAAC
cnt = 232	feature = 596	correl = -0.0306873	descr = N_Gram_GCCAC
cnt = 233	feature = 763	correl = 0.0351761	descr = N_Gram_TAGAA
cnt = 234	feature = 514	correl = -0.0519124	descr = N_Gram_CTCGT
cnt = 235	feature = 792	correl = 0.0238105	descr = N_Gram_TCAAG
cnt = 236	feature = 29	correl = 0.0751094	descr = Position_Specific_Bin_Base_10_Base_A
cnt = 237	feature = 299	correl = 0.0494741	descr = N_Gram_ATCGA
cnt = 238	feature = 59	correl = 0.0331232	descr = Position_Specific_Bin_Base_18_Base_T
cnt = 239	feature = 383	correl = -0.0355436	descr = N_Gram_CCAAA
cnt = 240	feature = 359	correl = 0.0214134	descr = N_Gram_CAGCT
cnt = 241	feature = 362	correl = -0.0908184	descr = N_Gram_CAGGG
cnt = 242	feature = 853	correl = 0.0411271	descr = N_Gram_TGCAT
cnt = 243	feature = 667	correl = -0.0591007	descr = N_Gram_GGCTG
cnt = 244	feature = 794	correl = -0.0571914	descr = N_Gram_TCACG
cnt = 245	feature = 401	correl = -0.0644952	descr = N_Gram_CCCCG
cnt = 246	feature = 807	correl = 0.0693504	descr = N_Gram_TCCTA
cnt = 247	feature = 848	correl = 0.0590968	descr = N_Gram_TGATA
cnt = 248	feature = 654	correl = -0.0675656	descr = N_Gram_GGCAA
cnt = 249	feature = 354	correl = -0.0562179	descr = N_Gram_CAGAG
cnt = 250	feature = 461	correl = -0.0744575	descr = N_Gram_CGCGC
cnt = 251	feature = 725	correl = -0.023903	descr = N_Gram_GTGGT
cnt = 252	feature = 537	correl = 0.0478089	descr = N_Gram_CTTTG
cnt = 253	feature = 704	correl = 0.042001	descr = N_Gram_GTCAA
cnt = 254	feature = 319	correl = 0.0301148	descr = N_Gram_ATTAG
cnt = 255	feature = 522	correl = 0.0473386	descr = N_Gram_CTGGA
cnt = 256	feature = 294	correl = 0.0624627	descr = N_Gram_ATCCA
cnt = 257	feature = 420	correl = -0.105278	descr = N_Gram_CCGGC
cnt = 258	feature = 370	correl = 0.0250717	descr = N_Gram_CATAT
cnt = 259	feature = 690	correl = -0.0753693	descr = N_Gram_GGTCC
cnt = 260	feature = 409	correl = -0.0689958	descr = N_Gram_CCCTG
cnt = 261	feature = 213	correl = 0.0466279	descr = N_Gram_ACAGC
cnt = 262	feature = 699	correl = 0.0440671	descr = N_Gram_GTAAA
cnt = 263	feature = 41	correl = 0.103117	descr = Position_Specific_Bin_Base_14_Base_A
cnt = 264	feature = 724	correl = -0.0569172	descr = N_Gram_GTGGG
cnt = 265	feature = 856	correl = -0.0304017	descr = N_Gram_TGCCG
cnt = 266	feature = 597	correl = -0.0684797	descr = N_Gram_GCCAG
cnt = 267	feature = 12	correl = -0.0905711	descr = Position_Specific_Bin_Base_3_Base_T
cnt = 268	feature = 52	correl = 0.0467491	descr = Position_Specific_Bin_Base_17_Base_A
cnt = 269	feature = 38	correl = -0.0305606	descr = Position_Specific_Bin_Base_12_Base_C
cnt = 270	feature = 2	correl = -0.149004	descr = Position_Specific_Bin_Base_0_Base_G
cnt = 271	feature = 849	correl = -0.0272473	descr = N_Gram_TGATG
cnt = 272	feature = 344	correl = -0.0424058	descr = N_Gram_CACCT
cnt = 273	feature = 806	correl = -0.0223165	descr = N_Gram_TCCGC
cnt = 274	feature = 643	correl = -0.0495624	descr = N_Gram_GGAAG
cnt = 275	feature = 348	correl = -0.0333731	descr = N_Gram_CACGT
cnt = 276	feature = 712	correl = -0.0257375	descr = N_Gram_GTCGG
cnt = 277	feature = 421	correl = -0.0295375	descr = N_Gram_CCGGT
cnt = 278	feature = 5	correl = -0.087233	descr = Position_Specific_Bin_Base_1_Base_G
cnt = 279	feature = 312	correl = -0.0323597	descr = N_Gram_ATGGG
cnt = 280	feature = 860	correl = -0.0350527	descr = N_Gram_TGCGG
cnt = 281	feature = 217	correl = 0.0638831	descr = N_Gram_ACATG
cnt = 282	feature = 498	correl = 0.080078	descr = N_Gram_CTACT
cnt = 283	feature = 852	correl = 0.0242315	descr = N_Gram_TGCAA
cnt = 284	feature = 33	correl = -0.0370236	descr = Position_Specific_Bin_Base_11_Base_A
cnt = 285	feature = 326	correl = 0.0417219	descr = N_Gram_ATTGG
cnt = 286	feature = 568	correl = 0.0652483	descr = N_Gram_GAGTC
cnt = 287	feature = 909	correl = 0.0340897	descr = N_Gram_TTCTC
cnt = 288	feature = 353	correl = -0.0484931	descr = N_Gram_CAGAC
cnt = 289	feature = 614	correl = -0.0323682	descr = N_Gram_GCGCC
cnt = 290	feature = 7	correl = 0.0485481	descr = Position_Specific_Bin_Base_2_Base_C
cnt = 291	feature = 313	correl = -0.0458542	descr = N_Gram_ATGGT
cnt = 292	feature = 105	correl = -0.0713483	descr = Fold_of_RNAi_Sequence_Pos_14
cnt = 293	feature = 62	correl = -0.121985	descr = Position_Specific_Bin_Base_19_Base_G
cnt = 294	feature = 735	correl = 0.0448085	descr = N_Gram_GTTTG
cnt = 295	feature = 908	correl = 0.0481384	descr = N_Gram_TTCTA
cnt = 296	feature = 787	correl = 0.0526529	descr = N_Gram_TATTT
cnt = 297	feature = 855	correl = -0.0620522	descr = N_Gram_TGCCC
cnt = 298	feature = 648	correl = -0.0673989	descr = N_Gram_GGAGC
cnt = 299	feature = 429	correl = -0.0301082	descr = N_Gram_CCTCC
cnt = 300	feature = 251	correl = -0.0296806	descr = N_Gram_AGAGG
cnt = 301	feature = 746	correl = 0.0588583	descr = N_Gram_TAAGG
cnt = 302	feature = 804	correl = -0.0483755	descr = N_Gram_TCCCC
cnt = 303	feature = 845	correl = 0.034042	descr = N_Gram_TGAAT
cnt = 304	feature = 901	correl = 0.0285924	descr = N_Gram_TTCCA
cnt = 305	feature = 664	correl = -0.0784959	descr = N_Gram_GGCGG
cnt = 306	feature = 24	correl = 0.0466216	descr = Position_Specific_Bin_Base_8_Base_A
cnt = 307	feature = 517	correl = 0.0332127	descr = N_Gram_CTCTT
cnt = 308	feature = 723	correl = -0.0844981	descr = N_Gram_GTGGC
cnt = 309	feature = 539	correl = -0.0257564	descr = N_Gram_GAACT
cnt = 310	feature = 297	correl = 0.0320139	descr = N_Gram_ATCCT
cnt = 311	feature = 768	correl = 0.0763828	descr = N_Gram_TAGCT
cnt = 312	feature = 744	correl = 0.0525632	descr = N_Gram_TAAGA
cnt = 313	feature = 785	correl = 0.0477788	descr = N_Gram_TATTC
cnt = 314	feature = 292	correl = 0.045923	descr = N_Gram_ATCAA
cnt = 315	feature = 358	correl = -0.0331896	descr = N_Gram_CAGCG
cnt = 316	feature = 45	correl = 0.0726704	descr = Position_Specific_Bin_Base_15_Base_A
cnt = 317	feature = 650	correl = -0.0375351	descr = N_Gram_GGATG
cnt = 318	feature = 30	correl = -0.0643965	descr = Position_Specific_Bin_Base_10_Base_C
cnt = 319	feature = 526	correl = 0.0387593	descr = N_Gram_CTGTT
cnt = 320	feature = 821	correl = -0.089796	descr = N_Gram_TCGGG
cnt = 321	feature = 753	correl = 0.0331521	descr = N_Gram_TACAT
cnt = 322	feature = 57	correl = -0.0308477	descr = Position_Specific_Bin_Base_18_Base_C
cnt = 323	feature = 23	correl = 0.0617399	descr = Position_Specific_Bin_Base_7_Base_T
cnt = 324	feature = 793	correl = 0.0363551	descr = N_Gram_TCACC
cnt = 325	feature = 282	correl = 0.0279124	descr = N_Gram_ATAGA
cnt = 326	feature = 658	correl = -0.0849963	descr = N_Gram_GGCCA
cnt = 327	feature = 243	correl = 0.0668477	descr = N_Gram_ACTGA
cnt = 328	feature = 438	correl = 0.024213	descr = N_Gram_CCTTG
cnt = 329	feature = 538	correl = 0.0415734	descr = N_Gram_GAACA
cnt = 330	feature = 878	correl = 0.0302164	descr = N_Gram_TGTCT
cnt = 331	feature = 44	correl = 0.0800737	descr = Position_Specific_Bin_Base_14_Base_T
cnt = 332	feature = 10	correl = 0.0264599	descr = Position_Specific_Bin_Base_3_Base_A
cnt = 333	feature = 689	correl = 0.0294191	descr = N_Gram_GGTCA
cnt = 334	feature = 334	correl = 0.0770712	descr = N_Gram_CAACA
cnt = 335	feature = 665	correl = -0.0635887	descr = N_Gram_GGCGT
cnt = 336	feature = 48	correl = 0.072842	descr = Position_Specific_Bin_Base_16_Base_A
cnt = 337	feature = 886	correl = 0.0275041	descr = N_Gram_TTAC
cnt = 338	feature = 473	correl = -0.0387336	descr = N_Gram_CGGCT
cnt = 339	feature = 681	correl = -0.0474961	descr = N_Gram_GGGGT
cnt = 340	feature = 709	correl = -0.0427077	descr = N_Gram_GTCCT
cnt = 341	feature = 255	correl = 0.0544833	descr = N_Gram_AGCAT
cnt = 342	feature = 601	correl = -0.0672123	descr = N_Gram_GCCCC
cnt = 343	feature = 542	correl = 0.0379173	descr = N_Gram_GAAGG
cnt = 344	feature = 60	correl = 0.186379	descr = Position_Specific_Bin_Base_19_Base_A
cnt = 345	feature = 707	correl = -0.0546243	descr = N_Gram_GTCCC
cnt = 346	feature = 245	correl = 0.049208	descr = N_Gram_ACTGT
cnt = 347	feature = 859	correl = -0.0313473	descr = N_Gram_TGCGC
cnt = 348	feature = 340	correl = 0.0449867	descr = N_Gram_CACAG
cnt = 349	feature = 924	correl = 0.0491223	descr = N_Gram_TTGTA
cnt = 350	feature = 587	correl = -0.0303984	descr = N_Gram_GCACG
cnt = 351	feature = 672	correl = -0.0712699	descr = N_Gram_GGGAG
cnt = 352	feature = 475	correl = -0.0574165	descr = N_Gram_CGGGC
cnt = 353	feature = 802	correl = 0.0463357	descr = N_Gram_TCCAT
cnt = 354	feature = 770	correl = 0.0311814	descr = N_Gram_TAGT
cnt = 355	feature = 53	correl = -0.0567571	descr = Position_Specific_Bin_Base_17_Base_C
cnt = 356	feature = 391	correl = -0.0474574	descr = N_Gram_CCAGG
cnt = 357	feature = 8	correl = 0.121431	descr = Position_Specific_Bin_Base_2_Base_G
cnt = 358	feature = 534	correl = -0.0303832	descr = N_Gram_CTTGG
cnt = 359	feature = 521	correl = -0.0463751	descr = N_Gram_CTGCC
cnt = 360	feature = 574	correl = -0.0551676	descr = N_Gram_GATGG
cnt = 361	feature = 717	correl = 0.0222469	descr = N_Gram_GTGAA
cnt = 362	feature = 798	correl = 0.0595063	descr = N_Gram_TCATC
cnt = 363	feature = 732	correl = -0.0280142	descr = N_Gram_GTTGG
cnt = 364	feature = 839	correl = 0.0490872	descr = N_Gram_TCTTT
cnt = 365	feature = 608	correl = -0.0652143	descr = N_Gram_GCCTC
cnt = 366	feature = 828	correl = 0.027499	descr = N_Gram_TCTAT
cnt = 367	feature = 268	correl = -0.107954	descr = N_Gram_AGGGC
cnt = 368	feature = 417	correl = -0.0374225	descr = N_Gram_CCGCA
cnt = 369	feature = 646	correl = 0.0343512	descr = N_Gram_GGACT
cnt = 370	feature = 252	correl = 0.0513958	descr = N_Gram_AGAGT
cnt = 371	feature = 32	correl = 0.0604756	descr = Position_Specific_Bin_Base_10_Base_T
cnt = 372	feature = 549	correl = -0.0503747	descr = N_Gram_GACCA
cnt = 373	feature = 938	correl = 0.0467413	descr = N_Gram_TTTGG
cnt = 374	feature = 26	correl = 0.0674224	descr = Position_Specific_Bin_Base_8_Base_T
cnt = 375	feature = 567	correl = -0.0273815	descr = N_Gram_GAGGT
cnt = 376	feature = 513	correl = -0.0627936	descr = N_Gram_CTCGG
cnt = 377	feature = 65	correl = -0.314465	descr = Position_Specific_Bin_Base_20_Base_C
cnt = 378	feature = 592	correl = 0.0331446	descr = N_Gram_GCATC
cnt = 379	feature = 812	correl = 0.0256743	descr = N_Gram_TCGA
cnt = 380	feature = 674	correl = -0.0436008	descr = N_Gram_GGGCA
cnt = 381	feature = 228	correl = -0.0374129	descr = N_Gram_ACGA
cnt = 382	feature = 942	correl = 0.0258921	descr = N_Gram_TTTTC
cnt = 383	feature = 535	correl = 0.0520587	descr = N_Gram_CTTGT
cnt = 384	feature = 207	correl = 0.0592603	descr = N_Gram_ACAAA
cnt = 385	feature = 35	correl = -0.0441961	descr = Position_Specific_Bin_Base_11_Base_G
cnt = 386	feature = 519	correl = 0.036844	descr = N_Gram_CTGAT
cnt = 387	feature = 899	correl = 0.0384065	descr = N_Gram_TTCAT
cnt = 388	feature = 9	correl = -0.132636	descr = Position_Specific_Bin_Base_2_Base_T
cnt = 389	feature = 210	correl = 0.0216829	descr = N_Gram_ACAC
cnt = 390	feature = 56	correl = 0.0434344	descr = Position_Specific_Bin_Base_18_Base_A
cnt = 391	feature = 865	correl = -0.0745478	descr = N_Gram_TGGCC
cnt = 392	feature = 937	correl = 0.0667574	descr = N_Gram_TTTGA
cnt = 393	feature = 491	correl = -0.0344148	descr = N_Gram_CGTTG
cnt = 394	feature = 49	correl = -0.0375101	descr = Position_Specific_Bin_Base_16_Base_C
cnt = 395	feature = 43	correl = -0.150597	descr = Position_Specific_Bin_Base_14_Base_G
cnt = 396	feature = 754	correl = 0.0224258	descr = N_Gram_TACC
cnt = 397	feature = 814	correl = 0.0515517	descr = N_Gram_TCGC
cnt = 398	feature = 835	correl = 0.0462213	descr = N_Gram_TCTGG
cnt = 399	feature = 15	correl = -0.0248418	descr = Position_Specific_Bin_Base_4_Base_G
cnt = 400	feature = 834	correl = 0.0838988	descr = N_Gram_TCTGC
cnt = 401	feature = 589	correl = -0.0564918	descr = N_Gram_GCAGA
cnt = 402	feature = 17	correl = -0.0698688	descr = Position_Specific_Bin_Base_5_Base_C
cnt = 403	feature = 611	correl = 0.0222167	descr = N_Gram_GCGA
cnt = 404	feature = 606	correl = -0.0284797	descr = N_Gram_GCCGC
cnt = 405	feature = 379	correl = 0.0736468	descr = N_Gram_CATTA
cnt = 406	feature = 494	correl = 0.0362264	descr = N_Gram_CTAA
cnt = 407	feature = 927	correl = 0.0500436	descr = N_Gram_TTGTT
cnt = 408	feature = 552	correl = -0.026832	descr = N_Gram_GACG
cnt = 409	feature = 404	correl = -0.102458	descr = N_Gram_CCCGA
cnt = 410	feature = 676	correl = -0.0685002	descr = N_Gram_GGGCG
cnt = 411	feature = 40	correl = -0.0300238	descr = Position_Specific_Bin_Base_13_Base_G
cnt = 412	feature = 222	correl = -0.0801998	descr = N_Gram_ACCAC
cnt = 413	feature = 718	correl = -0.0530371	descr = N_Gram_GTGC
cnt = 414	feature = 531	correl = 0.0342276	descr = N_Gram_CTTCT
cnt = 415	feature = 305	correl = 0.0243452	descr = N_Gram_ATGAA
cnt = 416	feature = 605	correl = -0.0426898	descr = N_Gram_GCCGA
cnt = 417	feature = 248	correl = 0.0600727	descr = N_Gram_AGACA
cnt = 418	feature = 726	correl = 0.0353063	descr = N_Gram_GTGT
cnt = 419	feature = 922	correl = 0.0312987	descr = N_Gram_TTGGT
cnt = 420	feature = 867	correl = -0.0242382	descr = N_Gram_TGGCT
cnt = 421	feature = 289	correl = 0.0697248	descr = N_Gram_ATATT
cnt = 422	feature = 450	correl = -0.0317254	descr = N_Gram_CGAT
cnt = 423	feature = 603	correl = -0.0766338	descr = N_Gram_GCCCT
cnt = 424	feature = 423	correl = 0.0676335	descr = N_Gram_CCTA
cnt = 425	feature = 442	correl = -0.0626833	descr = N_Gram_CGAA
cnt = 426	feature = 649	correl = -0.068136	descr = N_Gram_GGAGG
cnt = 427	feature = 20	correl = 0.0895751	descr = Position_Specific_Bin_Base_7_Base_A
cnt = 428	feature = 808	correl = -0.0282311	descr = N_Gram_TCCTC
cnt = 429	feature = 382	correl = -0.0242112	descr = N_Gram_CCAA
cnt = 430	feature = 298	correl = 0.0551585	descr = N_Gram_ATCG
cnt = 431	feature = 308	correl = 0.0222204	descr = N_Gram_ATGC
cnt = 432	feature = 46	correl = -0.0396743	descr = Position_Specific_Bin_Base_15_Base_G
cnt = 433	feature = 239	correl = 0.0458387	descr = N_Gram_ACTA
cnt = 434	feature = 31	correl = -0.0680806	descr = Position_Specific_Bin_Base_10_Base_G
cnt = 435	feature = 637	correl = 0.0277467	descr = N_Gram_GCTTG
cnt = 436	feature = 435	correl = -0.0397982	descr = N_Gram_CCTGG
cnt = 437	feature = 766	correl = 0.0691331	descr = N_Gram_TAGC
cnt = 438	feature = 483	correl = -0.0419615	descr = N_Gram_CGTC
cnt = 439	feature = 356	correl = -0.0397722	descr = N_Gram_CAGCA
cnt = 440	feature = 883	correl = 0.0585108	descr = N_Gram_TGTTT
cnt = 441	feature = 910	correl = 0.0886276	descr = N_Gram_TTCTG
cnt = 442	feature = 69	correl = 0.0957329	descr = Gibbs_of_Target_Sequence__Pos_0_Step_1
cnt = 443	feature = 573	correl = -0.0342133	descr = N_Gram_GATGA
cnt = 444	feature = 627	correl = 0.0242534	descr = N_Gram_GCTA
cnt = 445	feature = 233	correl = -0.0396127	descr = N_Gram_ACGG
cnt = 446	feature = 903	correl = 0.0305584	descr = N_Gram_TTCG
cnt = 447	feature = 703	correl = 0.0219135	descr = N_Gram_GTCA
cnt = 448	feature = 913	correl = 0.0472392	descr = N_Gram_TTGA
cnt = 449	feature = 911	correl = 0.0487574	descr = N_Gram_TTCTT
cnt = 450	feature = 894	correl = 0.0632874	descr = N_Gram_TTAT
cnt = 451	feature = 663	correl = -0.0692142	descr = N_Gram_GGCGC
cnt = 452	feature = 373	correl = 0.0689883	descr = N_Gram_CATCT
cnt = 453	feature = 363	correl = 0.0354459	descr = N_Gram_CAGT
cnt = 454	feature = 659	correl = -0.118317	descr = N_Gram_GGCCC
cnt = 455	feature = 464	correl = -0.0376948	descr = N_Gram_CGCT
cnt = 456	feature = 876	correl = 0.0407919	descr = N_Gram_TGTC
cnt = 457	feature = 460	correl = -0.0799099	descr = N_Gram_CGCG
cnt = 458	feature = 716	correl = 0.0246195	descr = N_Gram_GTGA
cnt = 459	feature = 758	correl = 0.0533932	descr = N_Gram_TACT
cnt = 460	feature = 822	correl = 0.0502377	descr = N_Gram_TCGT
cnt = 461	feature = 595	correl = -0.0541695	descr = N_Gram_GCCA
cnt = 462	feature = 837	correl = 0.0416517	descr = N_Gram_TCTTC
cnt = 463	feature = 590	correl = 0.0316297	descr = N_Gram_GCAT
cnt = 464	feature = 685	correl = 0.0285067	descr = N_Gram_GGTA
cnt = 465	feature = 554	correl = 0.0274279	descr = N_Gram_GACT
cnt = 466	feature = 525	correl = 0.0367983	descr = N_Gram_CTGT
cnt = 467	feature = 935	correl = 0.0587185	descr = N_Gram_TTTCT
cnt = 468	feature = 478	correl = -0.0492675	descr = N_Gram_CGGT
cnt = 469	feature = 392	correl = -0.0254181	descr = N_Gram_CCAT
cnt = 470	feature = 743	correl = 0.0783267	descr = N_Gram_TAAG
cnt = 471	feature = 281	correl = 0.0420683	descr = N_Gram_ATAG
cnt = 472	feature = 258	correl = -0.0599502	descr = N_Gram_AGCG
cnt = 473	feature = 444	correl = -0.0480589	descr = N_Gram_CGAC
cnt = 474	feature = 256	correl = -0.0492856	descr = N_Gram_AGCC
cnt = 475	feature = 291	correl = 0.0265346	descr = N_Gram_ATCA
cnt = 476	feature = 780	correl = 0.0603612	descr = N_Gram_TATG
cnt = 477	feature = 206	correl = 0.082947	descr = N_Gram_ACAA
cnt = 478	feature = 872	correl = 0.0527287	descr = N_Gram_TGTA
cnt = 479	feature = 273	correl = 0.0467547	descr = N_Gram_AGTC
cnt = 480	feature = 515	correl = 0.0239029	descr = N_Gram_CTCT
cnt = 481	feature = 634	correl = -0.052814	descr = N_Gram_GCTGC
cnt = 482	feature = 879	correl = 0.0479098	descr = N_Gram_TGTG
cnt = 483	feature = 790	correl = 0.0251601	descr = N_Gram_TCAA
cnt = 484	feature = 536	correl = 0.034074	descr = N_Gram_CTTT
cnt = 485	feature = 489	correl = -0.0451464	descr = N_Gram_CGTT
cnt = 486	feature = 694	correl = -0.0309818	descr = N_Gram_GGTT
cnt = 487	feature = 317	correl = 0.0534439	descr = N_Gram_ATTA
cnt = 488	feature = 929	correl = 0.0494664	descr = N_Gram_TTTA
cnt = 489	feature = 324	correl = 0.0582726	descr = N_Gram_ATTG
cnt = 490	feature = 293	correl = 0.0466218	descr = N_Gram_ATCC
cnt = 491	feature = 499	correl = 0.0474849	descr = N_Gram_CTAG
cnt = 492	feature = 773	correl = 0.0735248	descr = N_Gram_TATA
cnt = 493	feature = 242	correl = 0.0556019	descr = N_Gram_ACTG
cnt = 494	feature = 678	correl = -0.0914356	descr = N_Gram_GGGG
cnt = 495	feature = 641	correl = -0.0309111	descr = N_Gram_GGAA
cnt = 496	feature = 751	correl = 0.0475776	descr = N_Gram_TACA
cnt = 497	feature = 698	correl = 0.0557043	descr = N_Gram_GTAA
cnt = 498	feature = 622	correl = -0.0789832	descr = N_Gram_GCGT
cnt = 499	feature = 803	correl = -0.0360973	descr = N_Gram_TCCC
cnt = 500	feature = 454	correl = -0.0333185	descr = N_Gram_CGCA
cnt = 501	feature = 436	correl = 0.0336197	descr = N_Gram_CCTT
cnt = 502	feature = 73	correl = 0.055138	descr = Gibbs_of_Target_Sequence__Pos_5_Step_1
cnt = 503	feature = 220	correl = -0.043601	descr = N_Gram_ACCA
cnt = 504	feature = 666	correl = -0.0431988	descr = N_Gram_GGCT
cnt = 505	feature = 367	correl = -0.0277601	descr = N_Gram_CATA
cnt = 506	feature = 900	correl = 0.0417864	descr = N_Gram_TTCC
cnt = 507	feature = 916	correl = 0.0424942	descr = N_Gram_TTGC
cnt = 508	feature = 653	correl = -0.0718658	descr = N_Gram_GGCA
cnt = 509	feature = 399	correl = -0.0824228	descr = N_Gram_CCCC
cnt = 510	feature = 247	correl = 0.021392	descr = N_Gram_AGAC
cnt = 511	feature = 323	correl = 0.0824691	descr = N_Gram_ATTCT
cnt = 512	feature = 432	correl = -0.0641635	descr = N_Gram_CCTG
cnt = 513	feature = 70	correl = -0.0262017	descr = Gibbs_of_Target_Sequence__Pos_1_Step_1
cnt = 514	feature = 310	correl = -0.0541684	descr = N_Gram_ATGG
cnt = 515	feature = 419	correl = -0.0560018	descr = N_Gram_CCGG
cnt = 516	feature = 721	correl = -0.102581	descr = N_Gram_GTGG
cnt = 517	feature = 385	correl = -0.044098	descr = N_Gram_CCAC
cnt = 518	feature = 829	correl = 0.0518712	descr = N_Gram_TCTC
cnt = 519	feature = 818	correl = -0.0474904	descr = N_Gram_TCGG
cnt = 520	feature = 636	correl = -0.0234813	descr = N_Gram_GCTT
cnt = 521	feature = 496	correl = 0.0703722	descr = N_Gram_CTAC
cnt = 522	feature = 548	correl = -0.0716227	descr = N_Gram_GACC
cnt = 523	feature = 360	correl = -0.0363601	descr = N_Gram_CAGG
cnt = 524	feature = 572	correl = -0.0516235	descr = N_Gram_GATG
cnt = 525	feature = 212	correl = 0.0479911	descr = N_Gram_ACAG
cnt = 526	feature = 632	correl = -0.0300766	descr = N_Gram_GCTG
cnt = 527	feature = 304	correl = 0.0349646	descr = N_Gram_ATGA
cnt = 528	feature = 854	correl = -0.0416621	descr = N_Gram_TGCC
cnt = 529	feature = 345	correl = -0.0657349	descr = N_Gram_CACG
cnt = 530	feature = 76	correl = 0.0868265	descr = Gibbs_of_Target_Sequence__Pos_8_Step_1
cnt = 531	feature = 355	correl = -0.0449203	descr = N_Gram_CAGC
cnt = 532	feature = 706	correl = -0.0684849	descr = N_Gram_GTCC
cnt = 533	feature = 733	correl = 0.0576585	descr = N_Gram_GTTT
cnt = 534	feature = 783	correl = 0.0613107	descr = N_Gram_TATT
cnt = 535	feature = 530	correl = 0.0230484	descr = N_Gram_CTTC
cnt = 536	feature = 800	correl = 0.0348487	descr = N_Gram_TCCA
cnt = 537	feature = 691	correl = -0.0875028	descr = N_Gram_GGTG
cnt = 538	feature = 825	correl = 0.0705032	descr = N_Gram_TCTA
cnt = 539	feature = 738	correl = 0.0466247	descr = N_Gram_TAAA
cnt = 540	feature = 842	correl = 0.0575139	descr = N_Gram_TGAA
cnt = 541	feature = 238	correl = 0.0372582	descr = N_Gram_ACT
cnt = 542	feature = 411	correl = -0.109209	descr = N_Gram_CCGA
cnt = 543	feature = 72	correl = 0.112555	descr = Gibbs_of_Target_Sequence__Pos_4_Step_1
cnt = 544	feature = 321	correl = 0.0715683	descr = N_Gram_ATTC
cnt = 545	feature = 71	correl = -0.152	descr = Gibbs_of_Target_Sequence__Pos_2_Step_1
cnt = 546	feature = 474	correl = -0.0799489	descr = N_Gram_CGGG
cnt = 547	feature = 697	correl = 0.0461802	descr = N_Gram_GTA
cnt = 548	feature = 940	correl = 0.0532314	descr = N_Gram_TTTT
cnt = 549	feature = 427	correl = -0.0904648	descr = N_Gram_CCTC
cnt = 550	feature = 864	correl = -0.0891574	descr = N_Gram_TGGC
cnt = 551	feature = 612	correl = -0.0716981	descr = N_Gram_GCGC
cnt = 552	feature = 881	correl = 0.066772	descr = N_Gram_TGTT
cnt = 553	feature = 588	correl = -0.035098	descr = N_Gram_GCAG
cnt = 554	feature = 80	correl = 0.0299313	descr = Gibbs_of_Target_Sequence__Pos_12_Step_1
cnt = 555	feature = 682	correl = -0.0551281	descr = N_Gram_GGGT
cnt = 556	feature = 657	correl = -0.132991	descr = N_Gram_GGCC
cnt = 557	feature = 79	correl = 0.0592207	descr = Gibbs_of_Target_Sequence__Pos_11_Step_1
cnt = 558	feature = 74	correl = 0.100983	descr = Gibbs_of_Target_Sequence__Pos_6_Step_1
cnt = 559	feature = 82	correl = 0.144853	descr = Gibbs_of_Target_Sequence__Pos_14_Step_1
cnt = 560	feature = 77	correl = 0.103143	descr = Gibbs_of_Target_Sequence__Pos_9_Step_1
cnt = 561	feature = 227	correl = -0.0689623	descr = N_Gram_ACG
cnt = 562	feature = 403	correl = -0.118682	descr = N_Gram_CCCG
cnt = 563	feature = 81	correl = 0.130389	descr = Gibbs_of_Target_Sequence__Pos_13_Step_1
cnt = 564	feature = 482	correl = -0.0344455	descr = N_Gram_CGT
cnt = 565	feature = 750	correl = 0.0584374	descr = N_Gram_TAC
cnt = 566	feature = 78	correl = 0.127807	descr = Gibbs_of_Target_Sequence__Pos_10_Step_1
cnt = 567	feature = 271	correl = 0.0428257	descr = N_Gram_AGT
cnt = 568	feature = 290	correl = 0.0604277	descr = N_Gram_ATC
cnt = 569	feature = 469	correl = -0.120052	descr = N_Gram_CGGC
cnt = 570	feature = 789	correl = 0.0376256	descr = N_Gram_TCA
cnt = 571	feature = 907	correl = 0.0905695	descr = N_Gram_TTCT
cnt = 572	feature = 662	correl = -0.111253	descr = N_Gram_GGCG
cnt = 573	feature = 558	correl = -0.0516736	descr = N_Gram_GAG
cnt = 574	feature = 599	correl = -0.160816	descr = N_Gram_GCCC
cnt = 575	feature = 626	correl = -0.0248261	descr = N_Gram_GCT
cnt = 576	feature = 75	correl = 0.162294	descr = Gibbs_of_Target_Sequence__Pos_7_Step_1
cnt = 577	feature = 83	correl = 0.0950288	descr = Gibbs_of_Target_Sequence__Pos_15_Step_1
cnt = 578	feature = 715	correl = -0.0296755	descr = N_Gram_GTG
cnt = 579	feature = 580	correl = -0.0506229	descr = N_Gram_GCA
cnt = 580	feature = 871	correl = 0.0852761	descr = N_Gram_TGT
cnt = 581	feature = 263	correl = -0.0243319	descr = N_Gram_AGG
cnt = 582	feature = 640	correl = -0.0636014	descr = N_Gram_GGA
cnt = 583	feature = 493	correl = 0.100781	descr = N_Gram_CTA
cnt = 584	feature = 508	correl = -0.0304837	descr = N_Gram_CTC
cnt = 585	feature = 381	correl = -0.0647711	descr = N_Gram_CCA
cnt = 586	feature = 366	correl = 0.0744898	descr = N_Gram_CAT
cnt = 587	feature = 684	correl = -0.0535603	descr = N_Gram_GGT
cnt = 588	feature = 840	correl = 0.0420974	descr = N_Gram_TG
cnt = 589	feature = 527	correl = 0.0614366	descr = N_Gram_CTT
cnt = 590	feature = 394	correl = -0.138568	descr = N_Gram_CCC
cnt = 591	feature = 279	correl = 0.0589813	descr = N_Gram_ATA
cnt = 592	feature = 669	correl = -0.123415	descr = N_Gram_GGG
cnt = 593	feature = 772	correl = 0.133517	descr = N_Gram_TAT
cnt = 594	feature = 863	correl = -0.0642514	descr = N_Gram_TGG
cnt = 595	feature = 898	correl = 0.0844651	descr = N_Gram_TTC
cnt = 596	feature = 788	correl = 0.0515367	descr = N_Gram_TC
cnt = 597	feature = 610	correl = -0.107375	descr = N_Gram_GCG
cnt = 598	feature = 799	correl = 0.0230676	descr = N_Gram_TCC
cnt = 599	feature = 594	correl = -0.14343	descr = N_Gram_GCC
cnt = 600	feature = 410	correl = -0.095464	descr = N_Gram_CCG
cnt = 601	feature = 316	correl = 0.11887	descr = N_Gram_ATT
cnt = 602	feature = 639	correl = -0.128601	descr = N_Gram_GG
cnt = 603	feature = 884	correl = 0.167019	descr = N_Gram_TT
cnt = 604	feature = 579	correl = -0.140383	descr = N_Gram_GC
cnt = 605	feature = 278	correl = 0.124512	descr = N_Gram_AT
cnt = 606	feature = 736	correl = 0.180171	descr = N_Gram_TA
cnt = 607	feature = 440	correl = -0.0977326	descr = N_Gram_CG
cnt = 608	feature = 68	correl = 0.296357	descr = Gibbs_of_Target_Sequence_
num rows = 2188
num_elements = 1332492
..*
optimization finished, #iter = 2151
nu = 0.202973
obj = -34.433724, rho = -0.776516
nSV = 977, nBSV = 111
num rows = 243
num_elements = 147987
*
optimization finished, #iter = 169
nu = 0.159567
obj = -3.451392, rho = -0.733775
nSV = 131, nBSV = 4
..*
optimization finished, #iter = 2151
nu = 0.202973
obj = -34.433724, rho = -0.776516
nSV = 977, nBSV = 111
CFS merit scores = 1.35248
CFS merit scores = 1.58469
CFS merit scores = 1.83245
CFS merit scores = 2.06381
CFS merit scores = 2.27507
CFS merit scores = 2.4673
CFS merit scores = 2.64563
CFS merit scores = 2.81232
CFS merit scores = 2.9696
CFS merit scores = 3.11834
CFS merit scores = 3.25881
CFS merit scores = 3.39071
CFS merit scores = 3.51695
CFS merit scores = 3.63754
CFS merit scores = 3.75353
CFS merit scores = 3.86514
CFS merit scores = 3.97103
CFS merit scores = 4.07229
CFS merit scores = 4.1701
CFS merit scores = 4.264
CFS merit scores = 4.35466
CFS merit scores = 4.44241
CFS merit scores = 4.52743
CFS merit scores = 4.60898
CFS merit scores = 4.68753
CFS merit scores = 4.76282
CFS merit scores = 4.83549
CFS merit scores = 4.90609
CFS merit scores = 4.9748
CFS merit scores = 5.03938
CFS merit scores = 5.10172
CFS merit scores = 5.16018
CFS merit scores = 5.21663
CFS merit scores = 5.27136
CFS merit scores = 5.32481
CFS merit scores = 5.37667
CFS merit scores = 5.42717
CFS merit scores = 5.47618
CFS merit scores = 5.52339
CFS merit scores = 5.56727
CFS merit scores = 5.60952
CFS merit scores = 5.64947
CFS merit scores = 5.68812
CFS merit scores = 5.72537
CFS merit scores = 5.76123
CFS merit scores = 5.79638
CFS merit scores = 5.82865
CFS merit scores = 5.85995
CFS merit scores = 5.89101
CFS merit scores = 5.92199
CFS merit scores = 5.95218
CFS merit scores = 5.98126
CFS merit scores = 6.00691
CFS merit scores = 6.03221
CFS merit scores = 6.05724
CFS merit scores = 6.08205
CFS merit scores = 6.10649
CFS merit scores = 6.13056
CFS merit scores = 6.15305
CFS merit scores = 6.17486
CFS merit scores = 6.19643
CFS merit scores = 6.21728
CFS merit scores = 6.23699
CFS merit scores = 6.25626
CFS merit scores = 6.27385
CFS merit scores = 6.29132
CFS merit scores = 6.30859
CFS merit scores = 6.32519
CFS merit scores = 6.3408
CFS merit scores = 6.35612
CFS merit scores = 6.37095
CFS merit scores = 6.38553
CFS merit scores = 6.3992
CFS merit scores = 6.41264
CFS merit scores = 6.42577
CFS merit scores = 6.43764
CFS merit scores = 6.44889
CFS merit scores = 6.45979
CFS merit scores = 6.47019
CFS merit scores = 6.48068
CFS merit scores = 6.49087
CFS merit scores = 6.50036
CFS merit scores = 6.50972
CFS merit scores = 6.51838
CFS merit scores = 6.52689
CFS merit scores = 6.53489
CFS merit scores = 6.5424
CFS merit scores = 6.54966
CFS merit scores = 6.55656
CFS merit scores = 6.56357
CFS merit scores = 6.57019
CFS merit scores = 6.57669
CFS merit scores = 6.5827
CFS merit scores = 6.58832
CFS merit scores = 6.59414
CFS merit scores = 6.59967
CFS merit scores = 6.60521
CFS merit scores = 6.61023
CFS merit scores = 6.61538
CFS merit scores = 6.62018
CFS merit scores = 6.62523
CFS merit scores = 6.62958
CFS merit scores = 6.63382
CFS merit scores = 6.63816
CFS merit scores = 6.64148
CFS merit scores = 6.6447
CFS merit scores = 6.64816
CFS merit scores = 6.65178
CFS merit scores = 6.65526
CFS merit scores = 6.65877
CFS merit scores = 6.6622
CFS merit scores = 6.66574
CFS merit scores = 6.66907
CFS merit scores = 6.67211
CFS merit scores = 6.675
CFS merit scores = 6.67793
CFS merit scores = 6.68095
CFS merit scores = 6.68343
CFS merit scores = 6.68599
CFS merit scores = 6.68855
CFS merit scores = 6.69116
CFS merit scores = 6.69385
CFS merit scores = 6.69648
CFS merit scores = 6.69883
CFS merit scores = 6.70115
CFS merit scores = 6.70332
CFS merit scores = 6.70556
CFS merit scores = 6.70772
CFS merit scores = 6.70935
CFS merit scores = 6.71101
CFS merit scores = 6.71223
CFS merit scores = 6.71349
CFS merit scores = 6.71483
CFS merit scores = 6.71583
CFS merit scores = 6.71681
CFS merit scores = 6.71781
CFS merit scores = 6.71849
CFS merit scores = 6.71897
CFS merit scores = 6.71937
CFS merit scores = 6.71983
CFS merit scores = 6.72024
CFS merit scores = 6.72079
CFS merit scores = 6.72142
CFS merit scores = 6.72192
CFS merit scores = 6.72244
CFS merit scores = 6.72313
CFS merit scores = 6.724
CFS merit scores = 6.72429
CFS merit scores = 6.72448
CFS merit scores = 6.72476
CFS merit scores = 6.72506
CFS merit scores = 6.72513
CFS merit scores = 6.72535
CFS merit scores = 6.72552
CFS merit scores = 6.7257
CFS merit scores = 6.72591
CFS merit scores = 6.72609
CFS merit scores = 6.72629
CFS merit scores = 6.72642
CFS merit scores = 6.72667
CFS merit scores = 6.72659
CFS merit scores = 6.72641
CFS merit scores = 6.72627
CFS merit scores = 6.72596
CFS merit scores = 6.72576
CFS merit scores = 6.72536
CFS merit scores = 6.72497
CFS merit scores = 6.72464
CFS merit scores = 6.72437
CFS merit scores = 6.72398
CFS merit scores = 6.72363
CFS merit scores = 6.72327
CFS merit scores = 6.72295
CFS merit scores = 6.72251
CFS merit scores = 6.72177
CFS merit scores = 6.72108
CFS merit scores = 6.72048
CFS merit scores = 6.71983
CFS merit scores = 6.71898
CFS merit scores = 6.71816
CFS merit scores = 6.71728
CFS merit scores = 6.71634
CFS merit scores = 6.71546
CFS merit scores = 6.71461
CFS merit scores = 6.71394
CFS merit scores = 6.71322
CFS merit scores = 6.71257
CFS merit scores = 6.712
CFS merit scores = 6.71142
CFS merit scores = 6.71083
CFS merit scores = 6.71025
CFS merit scores = 6.70966
CFS merit scores = 6.70897
CFS merit scores = 6.70832
CFS merit scores = 6.70771
CFS merit scores = 6.70718
CFS merit scores = 6.7066
CFS merit scores = 6.706
CFS merit scores = 6.7053
CFS merit scores = 6.70461
CFS merit scores = 6.70386
CFS merit scores = 6.70287
CFS merit scores = 6.70176
CFS merit scores = 6.70064
CFS merit scores = 6.69944
CFS merit scores = 6.69825
CFS merit scores = 6.69692
CFS merit scores = 6.69573
CFS merit scores = 6.69452
CFS merit scores = 6.6932
CFS merit scores = 6.69189
CFS merit scores = 6.69063
CFS merit scores = 6.68934
CFS merit scores = 6.68808
CFS merit scores = 6.68671
CFS merit scores = 6.68543
CFS merit scores = 6.68415
CFS merit scores = 6.68287
CFS merit scores = 6.68171
CFS merit scores = 6.68059
CFS merit scores = 6.67935
CFS merit scores = 6.67804
CFS merit scores = 6.67681
CFS merit scores = 6.67537
CFS merit scores = 6.67396
CFS merit scores = 6.6726
CFS merit scores = 6.67122
CFS merit scores = 6.66978
CFS merit scores = 6.66832
CFS merit scores = 6.66694
CFS merit scores = 6.66565
CFS merit scores = 6.66433
CFS merit scores = 6.66306
CFS merit scores = 6.66182
CFS merit scores = 6.6604
CFS merit scores = 6.65895
CFS merit scores = 6.65745
CFS merit scores = 6.65583
CFS merit scores = 6.6542
CFS merit scores = 6.65265
CFS merit scores = 6.65109
CFS merit scores = 6.64952
CFS merit scores = 6.64793
CFS merit scores = 6.64636
CFS merit scores = 6.6448
CFS merit scores = 6.64316
CFS merit scores = 6.64156
CFS merit scores = 6.63995
CFS merit scores = 6.63832
CFS merit scores = 6.63667
CFS merit scores = 6.635
CFS merit scores = 6.63335
CFS merit scores = 6.63174
CFS merit scores = 6.63015
CFS merit scores = 6.62854
CFS merit scores = 6.62697
CFS merit scores = 6.62525
CFS merit scores = 6.62361
CFS merit scores = 6.62192
CFS merit scores = 6.62025
CFS merit scores = 6.61862
CFS merit scores = 6.61707
CFS merit scores = 6.61545
CFS merit scores = 6.61387
CFS merit scores = 6.61229
CFS merit scores = 6.6107
CFS merit scores = 6.60908
CFS merit scores = 6.6075
CFS merit scores = 6.60598
CFS merit scores = 6.60449
CFS merit scores = 6.60298
CFS merit scores = 6.60145
CFS merit scores = 6.59993
CFS merit scores = 6.59846
CFS merit scores = 6.59699
CFS merit scores = 6.59555
CFS merit scores = 6.594
CFS merit scores = 6.59252
CFS merit scores = 6.59094
CFS merit scores = 6.58927
CFS merit scores = 6.58761
CFS merit scores = 6.58586
CFS merit scores = 6.58413
CFS merit scores = 6.58246
CFS merit scores = 6.58084
CFS merit scores = 6.57914
CFS merit scores = 6.57735
CFS merit scores = 6.57553
CFS merit scores = 6.57376
CFS merit scores = 6.57201
CFS merit scores = 6.57029
CFS merit scores = 6.56846
CFS merit scores = 6.5665
CFS merit scores = 6.56452
CFS merit scores = 6.56262
CFS merit scores = 6.56071
CFS merit scores = 6.55879
CFS merit scores = 6.5569
CFS merit scores = 6.555
CFS merit scores = 6.55314
CFS merit scores = 6.55115
CFS merit scores = 6.54913
CFS merit scores = 6.54704
CFS merit scores = 6.54497
CFS merit scores = 6.5429
CFS merit scores = 6.54086
CFS merit scores = 6.53889
CFS merit scores = 6.53695
CFS merit scores = 6.53507
CFS merit scores = 6.53313
CFS merit scores = 6.53119
CFS merit scores = 6.52922
CFS merit scores = 6.52723
CFS merit scores = 6.5253
CFS merit scores = 6.5233
CFS merit scores = 6.52134
CFS merit scores = 6.51944
CFS merit scores = 6.51762
CFS merit scores = 6.51572
CFS merit scores = 6.51385
CFS merit scores = 6.51202
CFS merit scores = 6.51017
CFS merit scores = 6.50834
CFS merit scores = 6.50647
CFS merit scores = 6.50457
CFS merit scores = 6.50268
CFS merit scores = 6.50079
CFS merit scores = 6.49895
CFS merit scores = 6.49705
CFS merit scores = 6.49515
CFS merit scores = 6.49325
CFS merit scores = 6.49138
CFS merit scores = 6.48941
CFS merit scores = 6.48747
CFS merit scores = 6.48553
CFS merit scores = 6.48364
CFS merit scores = 6.48177
CFS merit scores = 6.47984
CFS merit scores = 6.47798
CFS merit scores = 6.47608
CFS merit scores = 6.47419
CFS merit scores = 6.47232
CFS merit scores = 6.47033
CFS merit scores = 6.46838
CFS merit scores = 6.46643
CFS merit scores = 6.46448
CFS merit scores = 6.46252
CFS merit scores = 6.46053
CFS merit scores = 6.45855
CFS merit scores = 6.45657
CFS merit scores = 6.4546
CFS merit scores = 6.4526
CFS merit scores = 6.45058
CFS merit scores = 6.44861
CFS merit scores = 6.44651
CFS merit scores = 6.44435
CFS merit scores = 6.44213
CFS merit scores = 6.43986
CFS merit scores = 6.43761
CFS merit scores = 6.43537
CFS merit scores = 6.43317
CFS merit scores = 6.43097
CFS merit scores = 6.42867
CFS merit scores = 6.42637
CFS merit scores = 6.42398
CFS merit scores = 6.42164
CFS merit scores = 6.41929
CFS merit scores = 6.41689
CFS merit scores = 6.41453
CFS merit scores = 6.41212
CFS merit scores = 6.40969
CFS merit scores = 6.40723
CFS merit scores = 6.40482
CFS merit scores = 6.40241
CFS merit scores = 6.39999
CFS merit scores = 6.39758
CFS merit scores = 6.39506
CFS merit scores = 6.39252
CFS merit scores = 6.38997
CFS merit scores = 6.38743
CFS merit scores = 6.38492
CFS merit scores = 6.3823
CFS merit scores = 6.37976
CFS merit scores = 6.37716
CFS merit scores = 6.37458
CFS merit scores = 6.372
CFS merit scores = 6.36938
CFS merit scores = 6.36682
CFS merit scores = 6.36422
CFS merit scores = 6.36153
CFS merit scores = 6.35886
CFS merit scores = 6.35619
CFS merit scores = 6.35353
CFS merit scores = 6.35091
CFS merit scores = 6.34809
CFS merit scores = 6.34532
CFS merit scores = 6.34258
CFS merit scores = 6.33987
CFS merit scores = 6.33716
CFS merit scores = 6.33435
CFS merit scores = 6.33146
CFS merit scores = 6.32859
CFS merit scores = 6.32577
CFS merit scores = 6.3229
CFS merit scores = 6.32005
CFS merit scores = 6.31719
CFS merit scores = 6.31432
CFS merit scores = 6.31143
CFS merit scores = 6.30856
CFS merit scores = 6.30565
CFS merit scores = 6.30279
CFS merit scores = 6.2999
CFS merit scores = 6.297
CFS merit scores = 6.29409
CFS merit scores = 6.29121
CFS merit scores = 6.28832
CFS merit scores = 6.28542
CFS merit scores = 6.28251
CFS merit scores = 6.27953
CFS merit scores = 6.2766
CFS merit scores = 6.27361
CFS merit scores = 6.27066
CFS merit scores = 6.26762
CFS merit scores = 6.26453
CFS merit scores = 6.26145
CFS merit scores = 6.25835
CFS merit scores = 6.25522
CFS merit scores = 6.25209
CFS merit scores = 6.24897
CFS merit scores = 6.24583
CFS merit scores = 6.24269
CFS merit scores = 6.23944
CFS merit scores = 6.23611
CFS merit scores = 6.23272
CFS merit scores = 6.22934
CFS merit scores = 6.2259
CFS merit scores = 6.22251
CFS merit scores = 6.21911
CFS merit scores = 6.21559
CFS merit scores = 6.21212
CFS merit scores = 6.20866
CFS merit scores = 6.20519
CFS merit scores = 6.20164
CFS merit scores = 6.19812
CFS merit scores = 6.19451
CFS merit scores = 6.19096
CFS merit scores = 6.18744
CFS merit scores = 6.18393
CFS merit scores = 6.18038
CFS merit scores = 6.17681
CFS merit scores = 6.17317
CFS merit scores = 6.16956
CFS merit scores = 6.16595
CFS merit scores = 6.16235
CFS merit scores = 6.15877
CFS merit scores = 6.15518
CFS merit scores = 6.15164
CFS merit scores = 6.14809
CFS merit scores = 6.14452
CFS merit scores = 6.14099
CFS merit scores = 6.13743
CFS merit scores = 6.1339
CFS merit scores = 6.13039
CFS merit scores = 6.12682
CFS merit scores = 6.12326
CFS merit scores = 6.11973
CFS merit scores = 6.11625
CFS merit scores = 6.11278
CFS merit scores = 6.10928
CFS merit scores = 6.10578
CFS merit scores = 6.10227
CFS merit scores = 6.09866
CFS merit scores = 6.09507
CFS merit scores = 6.0915
CFS merit scores = 6.08788
CFS merit scores = 6.08424
CFS merit scores = 6.08064
CFS merit scores = 6.07708
CFS merit scores = 6.0735
CFS merit scores = 6.06994
CFS merit scores = 6.06636
CFS merit scores = 6.06278
CFS merit scores = 6.0592
CFS merit scores = 6.05559
CFS merit scores = 6.05199
CFS merit scores = 6.04839
CFS merit scores = 6.0448
CFS merit scores = 6.04118
CFS merit scores = 6.03748
CFS merit scores = 6.0338
CFS merit scores = 6.03009
CFS merit scores = 6.0264
CFS merit scores = 6.02271
CFS merit scores = 6.01895
CFS merit scores = 6.01523
CFS merit scores = 6.01148
CFS merit scores = 6.00772
CFS merit scores = 6.00397
CFS merit scores = 6.00017
CFS merit scores = 5.99639
CFS merit scores = 5.99262
CFS merit scores = 5.98887
CFS merit scores = 5.98508
CFS merit scores = 5.98132
CFS merit scores = 5.97747
CFS merit scores = 5.9735
CFS merit scores = 5.96953
CFS merit scores = 5.96555
CFS merit scores = 5.96162
CFS merit scores = 5.95766
CFS merit scores = 5.95372
CFS merit scores = 5.94979
CFS merit scores = 5.94584
CFS merit scores = 5.94172
CFS merit scores = 5.93756
CFS merit scores = 5.93341
CFS merit scores = 5.92915
CFS merit scores = 5.92493
CFS merit scores = 5.92064
CFS merit scores = 5.91635
CFS merit scores = 5.91205
CFS merit scores = 5.90774
CFS merit scores = 5.90338
CFS merit scores = 5.89901
CFS merit scores = 5.89465
CFS merit scores = 5.89034
CFS merit scores = 5.88593
CFS merit scores = 5.88152
CFS merit scores = 5.87709
CFS merit scores = 5.87267
CFS merit scores = 5.86824
CFS merit scores = 5.86379
CFS merit scores = 5.85925
CFS merit scores = 5.8547
CFS merit scores = 5.85011
CFS merit scores = 5.84553
CFS merit scores = 5.8409
CFS merit scores = 5.83604
CFS merit scores = 5.83112
CFS merit scores = 5.82609
CFS merit scores = 5.82106
CFS merit scores = 5.81602
CFS merit scores = 5.811
CFS merit scores = 5.80584
CFS merit scores = 5.80068
CFS merit scores = 5.79543
CFS merit scores = 5.79005
CFS merit scores = 5.78468
CFS merit scores = 5.77936
CFS merit scores = 5.77389
CFS merit scores = 5.76839
CFS merit scores = 5.76286
CFS merit scores = 5.7572
CFS merit scores = 5.7515
CFS merit scores = 5.74568
CFS merit scores = 5.73946
CFS merit scores = 5.73309
CFS merit scores = 5.72676
CFS merit scores = 5.72038
CFS merit scores = 5.71389
CFS merit scores = 5.70739
CFS merit scores = 5.70085
CFS merit scores = 5.694
CFS merit scores = 5.6871
CFS merit scores = 5.67999
CFS merit scores = 5.67276
CFS merit scores = 5.66536
CFS merit scores = 5.65797
CFS merit scores = 5.65047
CFS merit scores = 5.64278
CFS merit scores = 5.63512
CFS merit scores = 5.62737
CFS merit scores = 5.61958
CFS merit scores = 5.61092
CFS merit scores = 5.60218
CFS merit scores = 5.59339
CFS merit scores = 5.58378
CFS merit scores = 5.57287
CFS merit scores = 5.55056
cnt = 1	feature = 62	correl = 0.352484	descr = Position_Specific_Bin_Base_20_Base_A
cnt = 2	feature = 640	correl = -0.163394	descr = N_Gram_GGC
cnt = 3	feature = 702	correl = 0.060305	descr = N_Gram_GTCGC
cnt = 4	feature = 452	correl = -0.0568818	descr = N_Gram_CGCGT
cnt = 5	feature = 849	correl = -0.0276523	descr = N_Gram_TGCCT
cnt = 6	feature = 519	correl = 0.0328851	descr = N_Gram_CTTAG
cnt = 7	feature = 884	correl = -0.040421	descr = N_Gram_TTACC
cnt = 8	feature = 596	correl = -0.0220895	descr = N_Gram_GCCGT
cnt = 9	feature = 752	correl = -0.0357203	descr = N_Gram_TACGT
cnt = 10	feature = 739	correl = 0.0320582	descr = N_Gram_TAAGC
cnt = 11	feature = 440	correl = -0.0312466	descr = N_Gram_CGATA
cnt = 12	feature = 892	correl = 0.0312004	descr = N_Gram_TTATG
cnt = 13	feature = 453	correl = -0.0572803	descr = N_Gram_CGCTA
cnt = 14	feature = 229	correl = -0.0375609	descr = N_Gram_ACGAC
cnt = 15	feature = 438	correl = -0.0323005	descr = N_Gram_CGAGT
cnt = 16	feature = 569	correl = 0.0258769	descr = N_Gram_GATTA
cnt = 17	feature = 493	correl = 0.0263994	descr = N_Gram_CTATC
cnt = 18	feature = 391	correl = -0.0404093	descr = N_Gram_CCCCG
cnt = 19	feature = 483	correl = -0.022232	descr = N_Gram_CTAAC
cnt = 20	feature = 671	correl = 0.0528192	descr = N_Gram_GGTAA
cnt = 21	feature = 899	correl = 0.0358779	descr = N_Gram_TTCGC
cnt = 22	feature = 472	correl = -0.040052	descr = N_Gram_CGTCG
cnt = 23	feature = 741	correl = -0.0482141	descr = N_Gram_TAATC
cnt = 24	feature = 722	correl = -0.0451201	descr = N_Gram_GTTAG
cnt = 25	feature = 473	correl = 0.0287544	descr = N_Gram_CGTCT
cnt = 26	feature = 612	correl = -0.0493191	descr = N_Gram_GCGGT
cnt = 27	feature = 705	correl = 0.0424223	descr = N_Gram_GTCTA
cnt = 28	feature = 749	correl = 0.0306888	descr = N_Gram_TACCG
cnt = 29	feature = 796	correl = -0.0223042	descr = N_Gram_TCCGA
cnt = 30	feature = 881	correl = 0.0214829	descr = N_Gram_TTAAG
cnt = 31	feature = 219	correl = -0.0253784	descr = N_Gram_ACCAA
cnt = 32	feature = 772	correl = 0.0314875	descr = N_Gram_TATAC
cnt = 33	feature = 920	correl = 0.0389181	descr = N_Gram_TTGTG
cnt = 34	feature = 889	correl = 0.066214	descr = N_Gram_TTAGT
cnt = 35	feature = 476	correl = -0.0370564	descr = N_Gram_CGTGG
cnt = 36	feature = 754	correl = 0.0658148	descr = N_Gram_TACTA
cnt = 37	feature = 281	correl = 0.03421	descr = N_Gram_ATAGG
cnt = 38	feature = 807	correl = -0.0225876	descr = N_Gram_TCGCG
cnt = 39	feature = 497	correl = -0.0454707	descr = N_Gram_CTCAC
cnt = 40	feature = 290	correl = -0.0317745	descr = N_Gram_ATCCC
cnt = 41	feature = 629	correl = -0.0232822	descr = N_Gram_GGAAA
cnt = 42	feature = 592	correl = -0.0874701	descr = N_Gram_GCCCG
cnt = 43	feature = 554	correl = -0.0373336	descr = N_Gram_GAGAT
cnt = 44	feature = 539	correl = 0.0482697	descr = N_Gram_GAATA
cnt = 45	feature = 484	correl = 0.0657883	descr = N_Gram_CTAAG
cnt = 46	feature = 888	correl = 0.0314569	descr = N_Gram_TTAGC
cnt = 47	feature = 773	correl = 0.0365127	descr = N_Gram_TATAG
cnt = 48	feature = 264	correl = 0.0317756	descr = N_Gram_AGGGG
cnt = 49	feature = 518	correl = -0.0447954	descr = N_Gram_CTTAA
cnt = 50	feature = 885	correl = -0.0316851	descr = N_Gram_TTACG
cnt = 51	feature = 446	correl = -0.0512826	descr = N_Gram_CGCAT
cnt = 52	feature = 230	correl = 0.0355494	descr = N_Gram_ACGCT
cnt = 53	feature = 914	correl = 0.0357462	descr = N_Gram_TTGCG
cnt = 54	feature = 574	correl = -0.0780012	descr = N_Gram_GCAAA
cnt = 55	feature = 494	correl = 0.0281054	descr = N_Gram_CTATG
cnt = 56	feature = 547	correl = -0.0515994	descr = N_Gram_GACCG
cnt = 57	feature = 436	correl = -0.0415313	descr = N_Gram_CGACG
cnt = 58	feature = 489	correl = 0.0337004	descr = N_Gram_CTAGA
cnt = 59	feature = 432	correl = -0.0328284	descr = N_Gram_CGAAT
cnt = 60	feature = 329	correl = -0.0244684	descr = N_Gram_CAAGA
cnt = 61	feature = 771	correl = 0.0690565	descr = N_Gram_TATAA
cnt = 62	feature = 699	correl = -0.0501653	descr = N_Gram_GTCCG
cnt = 63	feature = 719	correl = 0.0300303	descr = N_Gram_GTGTG
cnt = 64	feature = 337	correl = -0.0263497	descr = N_Gram_CACCG
cnt = 65	feature = 621	correl = -0.0258793	descr = N_Gram_GCTGA
cnt = 66	feature = 615	correl = -0.0482416	descr = N_Gram_GCGTT
cnt = 67	feature = 813	correl = 0.0954929	descr = N_Gram_TCGTG
cnt = 68	feature = 857	correl = 0.0295216	descr = N_Gram_TGGAC
cnt = 69	feature = 583	correl = -0.0400772	descr = N_Gram_GCATA
cnt = 70	feature = 311	correl = -0.0251014	descr = N_Gram_ATTAA
cnt = 71	feature = 735	correl = -0.0291976	descr = N_Gram_TAACC
cnt = 72	feature = 527	correl = -0.027751	descr = N_Gram_CTTTA
cnt = 73	feature = 910	correl = 0.040327	descr = N_Gram_TTGAC
cnt = 74	feature = 341	correl = -0.0262903	descr = N_Gram_CACGG
cnt = 75	feature = 639	correl = 0.032473	descr = N_Gram_GGATT
cnt = 76	feature = 723	correl = 0.0242967	descr = N_Gram_GTTCG
cnt = 77	feature = 553	correl = 0.0336224	descr = N_Gram_GAGAA
cnt = 78	feature = 822	correl = 0.0541968	descr = N_Gram_TCTCT
cnt = 79	feature = 750	correl = 0.0305344	descr = N_Gram_TACCT
cnt = 80	feature = 609	correl = -0.0480558	descr = N_Gram_GCGGA
cnt = 81	feature = 303	correl = 0.024049	descr = N_Gram_ATGCA
cnt = 82	feature = 207	correl = 0.0471417	descr = N_Gram_ACAAT
cnt = 83	feature = 563	correl = 0.075348	descr = N_Gram_GATAT
cnt = 84	feature = 392	correl = -0.0364186	descr = N_Gram_CCCCT
cnt = 85	feature = 755	correl = 0.0442694	descr = N_Gram_TACTG
cnt = 86	feature = 256	correl = -0.0411751	descr = N_Gram_AGCGG
cnt = 87	feature = 419	correl = -0.0896182	descr = N_Gram_CCTCG
cnt = 88	feature = 228	correl = -0.042296	descr = N_Gram_ACGAA
cnt = 89	feature = 492	correl = 0.0570097	descr = N_Gram_CTATA
cnt = 90	feature = 808	correl = 0.0436756	descr = N_Gram_TCGCT
cnt = 91	feature = 343	correl = 0.037841	descr = N_Gram_CACTC
cnt = 92	feature = 595	correl = -0.0290442	descr = N_Gram_GCCGC
cnt = 93	feature = 496	correl = -0.0586196	descr = N_Gram_CTCAA
cnt = 94	feature = 332	correl = -0.033299	descr = N_Gram_CAATT
cnt = 95	feature = 327	correl = 0.0264516	descr = N_Gram_CAACC
cnt = 96	feature = 901	correl = 0.0600922	descr = N_Gram_TTCGT
cnt = 97	feature = 490	correl = 0.058939	descr = N_Gram_CTAGC
cnt = 98	feature = 460	correl = -0.109625	descr = N_Gram_CGGCG
cnt = 99	feature = 335	correl = -0.0225012	descr = N_Gram_CACAT
cnt = 100	feature = 206	correl = 0.0583651	descr = N_Gram_ACAAA
cnt = 101	feature = 694	correl = 0.0436617	descr = N_Gram_GTCAA
cnt = 102	feature = 414	correl = 0.0579146	descr = N_Gram_CCTAA
cnt = 103	feature = 663	correl = -0.0394371	descr = N_Gram_GGGGA
cnt = 104	feature = 788	correl = -0.0380561	descr = N_Gram_TCAGA
cnt = 105	feature = 803	correl = 0.0283897	descr = N_Gram_TCGAG
cnt = 106	feature = 407	correl = -0.0233458	descr = N_Gram_CCGCG
cnt = 107	feature = 550	correl = 0.0690122	descr = N_Gram_GACTA
cnt = 108	feature = 806	correl = 0.0228636	descr = N_Gram_TCGCC
cnt = 109	feature = 718	correl = 0.030938	descr = N_Gram_GTGTA
cnt = 110	feature = 478	correl = -0.068221	descr = N_Gram_CGTTC
cnt = 111	feature = 882	correl = -0.0313677	descr = N_Gram_TTAAT
cnt = 112	feature = 632	correl = 0.0277723	descr = N_Gram_GGACA
cnt = 113	feature = 672	correl = 0.0282457	descr = N_Gram_GGTAC
cnt = 114	feature = 683	correl = -0.0804803	descr = N_Gram_GGTTG
cnt = 115	feature = 15	correl = 0.0232815	descr = Position_Specific_Bin_Base_6_Base_A
cnt = 116	feature = 736	correl = 0.031246	descr = N_Gram_TAACT
cnt = 117	feature = 909	correl = 0.0509812	descr = N_Gram_TTGAA
cnt = 118	feature = 271	correl = 0.0372431	descr = N_Gram_AGTCT
cnt = 119	feature = 746	correl = -0.0229132	descr = N_Gram_TACAG
cnt = 120	feature = 435	correl = -0.0531478	descr = N_Gram_CGACC
cnt = 121	feature = 382	correl = -0.04976	descr = N_Gram_CCATA
cnt = 122	feature = 401	correl = -0.0513924	descr = N_Gram_CCGAA
cnt = 123	feature = 475	correl = 0.0643693	descr = N_Gram_CGTGA
cnt = 124	feature = 356	correl = 0.024697	descr = N_Gram_CAGTT
cnt = 125	feature = 805	correl = 0.0420641	descr = N_Gram_TCGCA
cnt = 126	feature = 247	correl = -0.0259641	descr = N_Gram_AGAGA
cnt = 127	feature = 734	correl = 0.0509591	descr = N_Gram_TAAAC
cnt = 128	feature = 426	correl = 0.024668	descr = N_Gram_CCTTA
cnt = 129	feature = 678	correl = -0.0295	descr = N_Gram_GGTGA
cnt = 130	feature = 54	correl = 0.042764	descr = Position_Specific_Bin_Base_18_Base_A
cnt = 131	feature = 0	correl = 0.0308315	descr = Position_Specific_Bin_Base_0_Base_A
cnt = 132	feature = 710	correl = -0.0401789	descr = N_Gram_GTGCC
cnt = 133	feature = 687	correl = 0.0275186	descr = N_Gram_GTAAG
cnt = 134	feature = 599	correl = -0.0414454	descr = N_Gram_GCCTT
cnt = 135	feature = 531	correl = -0.0216293	descr = N_Gram_GAAAG
cnt = 136	feature = 260	correl = -0.028311	descr = N_Gram_AGGCA
cnt = 137	feature = 31	correl = -0.0337109	descr = Position_Specific_Bin_Base_11_Base_C
cnt = 138	feature = 548	correl = -0.0232789	descr = N_Gram_GACGG
cnt = 139	feature = 578	correl = -0.0465076	descr = N_Gram_GCACC
cnt = 140	feature = 248	correl = -0.0235714	descr = N_Gram_AGAGG
cnt = 141	feature = 766	correl = 0.0386119	descr = N_Gram_TAGGG
cnt = 142	feature = 408	correl = -0.0317377	descr = N_Gram_CCGCT
cnt = 143	feature = 633	correl = -0.0562755	descr = N_Gram_GGACC
cnt = 144	feature = 273	correl = 0.0661502	descr = N_Gram_AGTGA
cnt = 145	feature = 883	correl = 0.0465747	descr = N_Gram_TTACA
cnt = 146	feature = 872	correl = 0.0399933	descr = N_Gram_TGTCG
cnt = 147	feature = 403	correl = -0.0215648	descr = N_Gram_CCGAG
cnt = 148	feature = 291	correl = 0.0269613	descr = N_Gram_ATCCG
cnt = 149	feature = 12	correl = -0.0693015	descr = Position_Specific_Bin_Base_4_Base_C
cnt = 150	feature = 315	correl = 0.0344103	descr = N_Gram_ATTCG
cnt = 151	feature = 606	correl = -0.0881889	descr = N_Gram_GCGCG
cnt = 152	feature = 759	correl = 0.0573345	descr = N_Gram_TAGAC
cnt = 153	feature = 800	correl = -0.0341754	descr = N_Gram_TCCTG
cnt = 154	feature = 620	correl = 0.0553425	descr = N_Gram_GCTCT
cnt = 155	feature = 751	correl = -0.0305078	descr = N_Gram_TACG
cnt = 156	feature = 458	correl = -0.0437744	descr = N_Gram_CGGCA
cnt = 157	feature = 404	correl = -0.0674243	descr = N_Gram_CCGAT
cnt = 158	feature = 711	correl = -0.0388454	descr = N_Gram_GTGCG
cnt = 159	feature = 313	correl = 0.0778123	descr = N_Gram_ATTAT
cnt = 160	feature = 319	correl = 0.0466368	descr = N_Gram_ATTGG
cnt = 161	feature = 934	correl = 0.0274647	descr = N_Gram_TTTTG
cnt = 162	feature = 254	correl = -0.0475344	descr = N_Gram_AGCCC
cnt = 163	feature = 324	correl = -0.024809	descr = N_Gram_CAAAA
cnt = 164	feature = 789	correl = 0.0225458	descr = N_Gram_TCAGT
cnt = 165	feature = 645	correl = -0.0766553	descr = N_Gram_GGCCA
cnt = 166	feature = 367	correl = 0.0283966	descr = N_Gram_CATGT
cnt = 167	feature = 775	correl = 0.052282	descr = N_Gram_TATCA
cnt = 168	feature = 869	correl = 0.0233143	descr = N_Gram_TGTAG
cnt = 169	feature = 604	correl = -0.0536892	descr = N_Gram_GCGCA
cnt = 170	feature = 306	correl = -0.0222159	descr = N_Gram_ATGGA
cnt = 171	feature = 502	correl = 0.0313357	descr = N_Gram_CTCTA
cnt = 172	feature = 312	correl = 0.0307777	descr = N_Gram_ATTAG
cnt = 173	feature = 631	correl = 0.0371057	descr = N_Gram_GGAAT
cnt = 174	feature = 243	correl = 0.0235298	descr = N_Gram_ACTTC
cnt = 175	feature = 850	correl = 0.0478088	descr = N_Gram_TGCGA
cnt = 176	feature = 65	correl = 0.117019	descr = Position_Specific_Bin_Base_20_Base_T
cnt = 177	feature = 652	correl = -0.0452872	descr = N_Gram_GGCTG
cnt = 178	feature = 21	correl = 0.0370049	descr = Position_Specific_Bin_Base_8_Base_A
cnt = 179	feature = 642	correl = -0.0737884	descr = N_Gram_GGCAA
cnt = 180	feature = 4	correl = -0.0989067	descr = Position_Specific_Bin_Base_1_Base_G
cnt = 181	feature = 500	correl = -0.0489815	descr = N_Gram_CTCGT
cnt = 182	feature = 758	correl = 0.0383533	descr = N_Gram_TAGAA
cnt = 183	feature = 292	correl = 0.0245719	descr = N_Gram_ATCCT
cnt = 184	feature = 841	correl = 0.0258247	descr = N_Gram_TGATT
cnt = 185	feature = 35	correl = -0.0281148	descr = Position_Specific_Bin_Base_12_Base_C
cnt = 186	feature = 232	correl = -0.0408817	descr = N_Gram_ACGGG
cnt = 187	feature = 2	correl = -0.131046	descr = Position_Specific_Bin_Base_0_Base_G
cnt = 188	feature = 765	correl = 0.0279371	descr = N_Gram_TAGGC
cnt = 189	feature = 258	correl = 0.0358429	descr = N_Gram_AGCTT
cnt = 190	feature = 289	correl = 0.0529283	descr = N_Gram_ATCCA
cnt = 191	feature = 294	correl = 0.0302793	descr = N_Gram_ATCGA
cnt = 192	feature = 860	correl = -0.0763132	descr = N_Gram_TGGCG
cnt = 193	feature = 307	correl = -0.0332439	descr = N_Gram_ATGGG
cnt = 194	feature = 676	correl = -0.0244916	descr = N_Gram_GGTCT
cnt = 195	feature = 44	correl = 0.0793026	descr = Position_Specific_Bin_Base_15_Base_A
cnt = 196	feature = 903	correl = 0.032209	descr = N_Gram_TTCTA
cnt = 197	feature = 9	correl = 0.0705455	descr = Position_Specific_Bin_Base_3_Base_G
cnt = 198	feature = 514	correl = 0.0462674	descr = N_Gram_CTGGT
cnt = 199	feature = 52	correl = -0.0600576	descr = Position_Specific_Bin_Base_17_Base_G
cnt = 200	feature = 359	correl = -0.0621025	descr = N_Gram_CATAA
cnt = 201	feature = 250	correl = 0.0602192	descr = N_Gram_AGATA
cnt = 202	feature = 249	correl = 0.0617804	descr = N_Gram_AGAGT
cnt = 203	feature = 846	correl = 0.0307228	descr = N_Gram_TGCCA
cnt = 204	feature = 636	correl = -0.0656813	descr = N_Gram_GGAGC
cnt = 205	feature = 365	correl = 0.0236878	descr = N_Gram_CATGA
cnt = 206	feature = 49	correl = -0.059363	descr = Position_Specific_Bin_Base_16_Base_G
cnt = 207	feature = 529	correl = -0.0315903	descr = N_Gram_CTTTT
cnt = 208	feature = 58	correl = 0.178008	descr = Position_Specific_Bin_Base_19_Base_A
cnt = 209	feature = 559	correl = -0.0416069	descr = N_Gram_GAGGG
cnt = 210	feature = 590	correl = -0.0787345	descr = N_Gram_GCCCA
cnt = 211	feature = 24	correl = -0.0274771	descr = Position_Specific_Bin_Base_9_Base_C
cnt = 212	feature = 212	correl = 0.0550919	descr = N_Gram_ACAGT
cnt = 213	feature = 499	correl = -0.0516572	descr = N_Gram_CTCGG
cnt = 214	feature = 40	correl = 0.100553	descr = Position_Specific_Bin_Base_14_Base_A
cnt = 215	feature = 919	correl = 0.0266206	descr = N_Gram_TTGTC
cnt = 216	feature = 17	correl = 0.021539	descr = Position_Specific_Bin_Base_6_Base_G
cnt = 217	feature = 265	correl = 0.0846066	descr = N_Gram_AGGTA
cnt = 218	feature = 251	correl = -0.049925	descr = N_Gram_AGATG
cnt = 219	feature = 839	correl = 0.0257812	descr = N_Gram_TGATC
cnt = 220	feature = 299	correl = 0.0437174	descr = N_Gram_ATCTG
cnt = 221	feature = 241	correl = -0.0447259	descr = N_Gram_ACTGC
cnt = 222	feature = 875	correl = 0.0596723	descr = N_Gram_TGTGT
cnt = 223	feature = 423	correl = -0.0594841	descr = N_Gram_CCTGC
cnt = 224	feature = 284	correl = 0.0304308	descr = N_Gram_ATATG
cnt = 225	feature = 664	correl = -0.0704033	descr = N_Gram_GGGGC
cnt = 226	feature = 451	correl = -0.0607184	descr = N_Gram_CGCGG
cnt = 227	feature = 785	correl = 0.0506771	descr = N_Gram_TCAAC
cnt = 228	feature = 591	correl = -0.0533626	descr = N_Gram_GCCCC
cnt = 229	feature = 665	correl = -0.0477275	descr = N_Gram_GGGGT
cnt = 230	feature = 38	correl = 0.044306	descr = Position_Specific_Bin_Base_13_Base_A
cnt = 231	feature = 649	correl = -0.086043	descr = N_Gram_GGCGG
cnt = 232	feature = 105	correl = -0.0264646	descr = Fold_of_RNAi_Sequence_Pos_19
cnt = 233	feature = 695	correl = 0.0284034	descr = N_Gram_GTCAT
cnt = 234	feature = 64	correl = -0.178266	descr = Position_Specific_Bin_Base_20_Base_G
cnt = 235	feature = 516	correl = 0.0519715	descr = N_Gram_CTGTT
cnt = 236	feature = 913	correl = 0.0322428	descr = N_Gram_TTGCC
cnt = 237	feature = 57	correl = 0.0281368	descr = Position_Specific_Bin_Base_18_Base_T
cnt = 238	feature = 373	correl = -0.0376381	descr = N_Gram_CCAAA
cnt = 239	feature = 820	correl = 0.038406	descr = N_Gram_TCTCA
cnt = 240	feature = 768	correl = 0.0452054	descr = N_Gram_TAGTG
cnt = 241	feature = 660	correl = -0.0924826	descr = N_Gram_GGGCC
cnt = 242	feature = 700	correl = -0.0481375	descr = N_Gram_GTCCT
cnt = 243	feature = 811	correl = -0.0904293	descr = N_Gram_TCGGG
cnt = 244	feature = 916	correl = 0.0481604	descr = N_Gram_TTGGA
cnt = 245	feature = 614	correl = -0.0752282	descr = N_Gram_GCGTC
cnt = 246	feature = 211	correl = 0.0463823	descr = N_Gram_ACAGC
cnt = 247	feature = 240	correl = 0.07055	descr = N_Gram_ACTGA
cnt = 248	feature = 691	correl = 0.0219125	descr = N_Gram_GTAT
cnt = 249	feature = 598	correl = -0.0655951	descr = N_Gram_GCCTC
cnt = 250	feature = 535	correl = -0.0467934	descr = N_Gram_GAAGA
cnt = 251	feature = 617	correl = 0.0215204	descr = N_Gram_GCTAT
cnt = 252	feature = 366	correl = -0.0384779	descr = N_Gram_CATGG
cnt = 253	feature = 625	correl = -0.053387	descr = N_Gram_GCTTT
cnt = 254	feature = 26	correl = 0.0774627	descr = Position_Specific_Bin_Base_10_Base_A
cnt = 255	feature = 277	correl = 0.0291037	descr = N_Gram_ATACC
cnt = 256	feature = 686	correl = 0.0493707	descr = N_Gram_GTAAA
cnt = 257	feature = 34	correl = 0.0371555	descr = Position_Specific_Bin_Base_12_Base_A
cnt = 258	feature = 51	correl = 0.0238451	descr = Position_Specific_Bin_Base_17_Base_A
cnt = 259	feature = 556	correl = -0.0496013	descr = N_Gram_GAGCC
cnt = 260	feature = 14	correl = 0.0622375	descr = Position_Specific_Bin_Base_5_Base_T
cnt = 261	feature = 567	correl = -0.0395628	descr = N_Gram_GATGT
cnt = 262	feature = 160	correl = -0.0831405	descr = Fold_of_Target_NoBeginbrace_noends_Pos_19
cnt = 263	feature = 41	correl = -0.0326769	descr = Position_Specific_Bin_Base_14_Base_C
cnt = 264	feature = 406	correl = -0.0411399	descr = N_Gram_CCGCA
cnt = 265	feature = 619	correl = -0.0220218	descr = N_Gram_GCTCG
cnt = 266	feature = 843	correl = 0.0314087	descr = N_Gram_TGCAA
cnt = 267	feature = 851	correl = -0.0290152	descr = N_Gram_TGCGC
cnt = 268	feature = 794	correl = -0.0352329	descr = N_Gram_TCCCC
cnt = 269	feature = 46	correl = -0.0392544	descr = Position_Specific_Bin_Base_15_Base_T
cnt = 270	feature = 818	correl = 0.0331207	descr = N_Gram_TCTAT
cnt = 271	feature = 716	correl = -0.0304433	descr = N_Gram_GTGGT
cnt = 272	feature = 924	correl = 0.0514726	descr = N_Gram_TTTAG
cnt = 273	feature = 584	correl = 0.0395065	descr = N_Gram_GCATC
cnt = 274	feature = 11	correl = 0.0828221	descr = Position_Specific_Bin_Base_4_Base_A
cnt = 275	feature = 238	correl = 0.0393929	descr = N_Gram_ACTCT
cnt = 276	feature = 634	correl = 0.0373567	descr = N_Gram_GGACT
cnt = 277	feature = 657	correl = -0.0615164	descr = N_Gram_GGGAG
cnt = 278	feature = 6	correl = 0.0358121	descr = Position_Specific_Bin_Base_2_Base_C
cnt = 279	feature = 16	correl = -0.0363219	descr = Position_Specific_Bin_Base_6_Base_C
cnt = 280	feature = 900	correl = -0.0231576	descr = N_Gram_TTCGG
cnt = 281	feature = 525	correl = 0.0481221	descr = N_Gram_CTTGT
cnt = 282	feature = 536	correl = -0.0342264	descr = N_Gram_GAAGC
cnt = 283	feature = 361	correl = 0.0222038	descr = N_Gram_CATAT
cnt = 284	feature = 1	correl = 0.108951	descr = Position_Specific_Bin_Base_0_Base_C
cnt = 285	feature = 270	correl = 0.095024	descr = N_Gram_AGTCG
cnt = 286	feature = 915	correl = 0.0223257	descr = N_Gram_TTGCT
cnt = 287	feature = 836	correl = 0.034398	descr = N_Gram_TGAGA
cnt = 288	feature = 786	correl = 0.0304417	descr = N_Gram_TCACC
cnt = 289	feature = 852	correl = -0.038562	descr = N_Gram_TGCGG
cnt = 290	feature = 383	correl = 0.0228432	descr = N_Gram_CCATT
cnt = 291	feature = 50	correl = 0.0342317	descr = Position_Specific_Bin_Base_16_Base_T
cnt = 292	feature = 848	correl = -0.036566	descr = N_Gram_TGCCG
cnt = 293	feature = 726	correl = -0.0264955	descr = N_Gram_GTTGT
cnt = 294	feature = 32	correl = -0.0429348	descr = Position_Specific_Bin_Base_11_Base_G
cnt = 295	feature = 714	correl = -0.0845509	descr = N_Gram_GTGGC
cnt = 296	feature = 611	correl = -0.0311308	descr = N_Gram_GCGGG
cnt = 297	feature = 37	correl = -0.0393936	descr = Position_Specific_Bin_Base_12_Base_T
cnt = 298	feature = 798	correl = 0.0772501	descr = N_Gram_TCCTA
cnt = 299	feature = 60	correl = -0.12104	descr = Position_Specific_Bin_Base_19_Base_G
cnt = 300	feature = 844	correl = 0.0353459	descr = N_Gram_TGCAT
cnt = 301	feature = 227	correl = -0.0417074	descr = N_Gram_ACGA
cnt = 302	feature = 638	correl = -0.047487	descr = N_Gram_GGATG
cnt = 303	feature = 697	correl = -0.0291296	descr = N_Gram_GTCCA
cnt = 304	feature = 242	correl = 0.0482069	descr = N_Gram_ACTGT
cnt = 305	feature = 740	correl = 0.0483461	descr = N_Gram_TAAGG
cnt = 306	feature = 350	correl = -0.0584443	descr = N_Gram_CAGCC
cnt = 307	feature = 298	correl = 0.0736626	descr = N_Gram_ATCTC
cnt = 308	feature = 10	correl = -0.0988791	descr = Position_Specific_Bin_Base_3_Base_T
cnt = 309	feature = 263	correl = -0.104866	descr = N_Gram_AGGGC
cnt = 310	feature = 56	correl = -0.0409098	descr = Position_Specific_Bin_Base_18_Base_G
cnt = 311	feature = 703	correl = 0.0615456	descr = N_Gram_GTCGT
cnt = 312	feature = 42	correl = -0.14531	descr = Position_Specific_Bin_Base_14_Base_G
cnt = 313	feature = 25	correl = 0.031505	descr = Position_Specific_Bin_Base_9_Base_T
cnt = 314	feature = 838	correl = 0.0521338	descr = N_Gram_TGATA
cnt = 315	feature = 398	correl = -0.0639163	descr = N_Gram_CCCTG
cnt = 316	feature = 29	correl = 0.051879	descr = Position_Specific_Bin_Base_10_Base_T
cnt = 317	feature = 20	correl = 0.0686459	descr = Position_Specific_Bin_Base_7_Base_T
cnt = 318	feature = 431	correl = -0.0628765	descr = N_Gram_CGAAG
cnt = 319	feature = 540	correl = 0.0436862	descr = N_Gram_GAATT
cnt = 320	feature = 53	correl = 0.0523096	descr = Position_Specific_Bin_Base_17_Base_T
cnt = 321	feature = 252	correl = 0.0582992	descr = N_Gram_AGCAT
cnt = 322	feature = 220	correl = -0.0800083	descr = N_Gram_ACCAC
cnt = 323	feature = 894	correl = 0.0306235	descr = N_Gram_TTCAT
cnt = 324	feature = 354	correl = -0.0269935	descr = N_Gram_CAGGT
cnt = 325	feature = 931	correl = 0.033715	descr = N_Gram_TTTGG
cnt = 326	feature = 650	correl = -0.0582752	descr = N_Gram_GGCGT
cnt = 327	feature = 418	correl = -0.0320366	descr = N_Gram_CCTCC
cnt = 328	feature = 59	correl = -0.11964	descr = Position_Specific_Bin_Base_19_Base_C
cnt = 329	feature = 262	correl = -0.0220516	descr = N_Gram_AGGGA
cnt = 330	feature = 214	correl = 0.0534925	descr = N_Gram_ACATC
cnt = 331	feature = 579	correl = -0.0299787	descr = N_Gram_GCACG
cnt = 332	feature = 721	correl = -0.0336784	descr = N_Gram_GTTA
cnt = 333	feature = 510	correl = -0.0216582	descr = N_Gram_CTGCT
cnt = 334	feature = 308	correl = -0.0596461	descr = N_Gram_ATGGT
cnt = 335	feature = 859	correl = -0.0470241	descr = N_Gram_TGGCC
cnt = 336	feature = 511	correl = 0.0393811	descr = N_Gram_CTGGA
cnt = 337	feature = 450	correl = -0.0762828	descr = N_Gram_CGCGC
cnt = 338	feature = 725	correl = -0.036576	descr = N_Gram_GTTGG
cnt = 339	feature = 8	correl = -0.128634	descr = Position_Specific_Bin_Base_2_Base_T
cnt = 340	feature = 904	correl = 0.0449649	descr = N_Gram_TTCTC
cnt = 341	feature = 891	correl = 0.0439393	descr = N_Gram_TTATC
cnt = 342	feature = 729	correl = 0.0534377	descr = N_Gram_GTTTG
cnt = 343	feature = 233	correl = -0.0351332	descr = N_Gram_ACGT
cnt = 344	feature = 283	correl = 0.0401178	descr = N_Gram_ATATA
cnt = 345	feature = 334	correl = 0.0281661	descr = N_Gram_CACAG
cnt = 346	feature = 279	correl = 0.0221987	descr = N_Gram_ATAGA
cnt = 347	feature = 537	correl = 0.0315382	descr = N_Gram_GAAGG
cnt = 348	feature = 461	correl = -0.0340151	descr = N_Gram_CGGCT
cnt = 349	feature = 637	correl = -0.0498912	descr = N_Gram_GGAGG
cnt = 350	feature = 791	correl = 0.0346826	descr = N_Gram_TCATC
cnt = 351	feature = 23	correl = 0.0608711	descr = Position_Specific_Bin_Base_8_Base_T
cnt = 352	feature = 659	correl = -0.0544737	descr = N_Gram_GGGCA
cnt = 353	feature = 63	correl = -0.30054	descr = Position_Specific_Bin_Base_20_Base_C
cnt = 354	feature = 840	correl = -0.02909	descr = N_Gram_TGATG
cnt = 355	feature = 593	correl = -0.0767287	descr = N_Gram_GCCCT
cnt = 356	feature = 792	correl = 0.0383018	descr = N_Gram_TCCAT
cnt = 357	feature = 624	correl = 0.0323114	descr = N_Gram_GCTTG
cnt = 358	feature = 545	correl = -0.0513701	descr = N_Gram_GACCA
cnt = 359	feature = 854	correl = 0.046848	descr = N_Gram_TGCTA
cnt = 360	feature = 674	correl = 0.0287207	descr = N_Gram_GGTCA
cnt = 361	feature = 679	correl = -0.0572812	descr = N_Gram_GGTGC
cnt = 362	feature = 738	correl = 0.0448696	descr = N_Gram_TAAGA
cnt = 363	feature = 448	correl = -0.033842	descr = N_Gram_CGCCT
cnt = 364	feature = 623	correl = -0.0314296	descr = N_Gram_GCTGG
cnt = 365	feature = 708	correl = 0.0302877	descr = N_Gram_GTGAA
cnt = 366	feature = 878	correl = 0.0602261	descr = N_Gram_TGTTT
cnt = 367	feature = 285	correl = 0.0563329	descr = N_Gram_ATATT
cnt = 368	feature = 601	correl = 0.021844	descr = N_Gram_GCGA
cnt = 369	feature = 293	correl = 0.0499896	descr = N_Gram_ATCG
cnt = 370	feature = 864	correl = -0.0639342	descr = N_Gram_TGGGG
cnt = 371	feature = 47	correl = 0.0692978	descr = Position_Specific_Bin_Base_16_Base_A
cnt = 372	feature = 376	correl = -0.0641738	descr = N_Gram_CCACC
cnt = 373	feature = 33	correl = 0.120783	descr = Position_Specific_Bin_Base_11_Base_T
cnt = 374	feature = 897	correl = 0.0499051	descr = N_Gram_TTCCT
cnt = 375	feature = 767	correl = 0.032939	descr = N_Gram_TAGT
cnt = 376	feature = 918	correl = 0.0493756	descr = N_Gram_TTGTA
cnt = 377	feature = 779	correl = 0.0230856	descr = N_Gram_TATGG
cnt = 378	feature = 560	correl = 0.0307647	descr = N_Gram_GAGT
cnt = 379	feature = 369	correl = 0.0790526	descr = N_Gram_CATTA
cnt = 380	feature = 929	correl = 0.0672933	descr = N_Gram_TTTGA
cnt = 381	feature = 675	correl = -0.0830346	descr = N_Gram_GGTCC
cnt = 382	feature = 43	correl = 0.0764463	descr = Position_Specific_Bin_Base_14_Base_T
cnt = 383	feature = 485	correl = 0.0454309	descr = N_Gram_CTAC
cnt = 384	feature = 605	correl = -0.0301475	descr = N_Gram_GCGCC
cnt = 385	feature = 801	correl = 0.0649469	descr = N_Gram_TCCTT
cnt = 386	feature = 317	correl = 0.0540589	descr = N_Gram_ATTG
cnt = 387	feature = 824	correl = 0.0900852	descr = N_Gram_TCTGC
cnt = 388	feature = 565	correl = -0.0477365	descr = N_Gram_GATGA
cnt = 389	feature = 28	correl = -0.0530427	descr = Position_Specific_Bin_Base_10_Base_G
cnt = 390	feature = 825	correl = 0.0521461	descr = N_Gram_TCTGG
cnt = 391	feature = 424	correl = -0.0228434	descr = N_Gram_CCTGG
cnt = 392	feature = 394	correl = -0.0988263	descr = N_Gram_CCCGA
cnt = 393	feature = 834	correl = 0.0417058	descr = N_Gram_TGAAG
cnt = 394	feature = 479	correl = -0.0481427	descr = N_Gram_CGTTG
cnt = 395	feature = 231	correl = -0.0278581	descr = N_Gram_ACGG
cnt = 396	feature = 39	correl = -0.0233484	descr = Position_Specific_Bin_Base_13_Base_G
cnt = 397	feature = 753	correl = 0.0509136	descr = N_Gram_TACT
cnt = 398	feature = 549	correl = 0.0388935	descr = N_Gram_GACT
cnt = 399	feature = 45	correl = -0.039882	descr = Position_Specific_Bin_Base_15_Base_G
cnt = 400	feature = 927	correl = 0.0467442	descr = N_Gram_TTTCT
cnt = 401	feature = 821	correl = 0.0330799	descr = N_Gram_TCTCC
cnt = 402	feature = 257	correl = 0.025029	descr = N_Gram_AGCT
cnt = 403	feature = 541	correl = 0.0475443	descr = N_Gram_GACA
cnt = 404	feature = 748	correl = 0.0331979	descr = N_Gram_TACC
cnt = 405	feature = 717	correl = 0.0269038	descr = N_Gram_GTGT
cnt = 406	feature = 507	correl = 0.0414267	descr = N_Gram_CTGAT
cnt = 407	feature = 709	correl = -0.0374707	descr = N_Gram_GTGC
cnt = 408	feature = 646	correl = -0.100394	descr = N_Gram_GGCCC
cnt = 409	feature = 48	correl = -0.0423938	descr = Position_Specific_Bin_Base_16_Base_C
cnt = 410	feature = 587	correl = -0.0294489	descr = N_Gram_GCCA
cnt = 411	feature = 861	correl = -0.0223013	descr = N_Gram_TGGCT
cnt = 412	feature = 643	correl = -0.0400765	descr = N_Gram_GGCAG
cnt = 413	feature = 610	correl = -0.0874832	descr = N_Gram_GCGGC
cnt = 414	feature = 799	correl = -0.023119	descr = N_Gram_TCCTC
cnt = 415	feature = 482	correl = 0.0314082	descr = N_Gram_CTAA
cnt = 416	feature = 865	correl = -0.0255245	descr = N_Gram_TGGTG
cnt = 417	feature = 521	correl = 0.0358971	descr = N_Gram_CTTCT
cnt = 418	feature = 704	correl = 0.0221769	descr = N_Gram_GTCT
cnt = 419	feature = 67	correl = 0.0748455	descr = Gibbs_of_Target_Sequence__Pos_0_Step_1
cnt = 420	feature = 474	correl = 0.0249587	descr = N_Gram_CGTG
cnt = 421	feature = 488	correl = 0.0519248	descr = N_Gram_CTAG
cnt = 422	feature = 568	correl = 0.0246075	descr = N_Gram_GATT
cnt = 423	feature = 355	correl = 0.0230627	descr = N_Gram_CAGT
cnt = 424	feature = 804	correl = 0.0528436	descr = N_Gram_TCGC
cnt = 425	feature = 648	correl = -0.0744633	descr = N_Gram_GGCGC
cnt = 426	feature = 255	correl = -0.0337181	descr = N_Gram_AGCG
cnt = 427	feature = 871	correl = 0.0318175	descr = N_Gram_TGTC
cnt = 428	feature = 680	correl = -0.110398	descr = N_Gram_GGTGG
cnt = 429	feature = 433	correl = -0.0564089	descr = N_Gram_CGAC
cnt = 430	feature = 470	correl = -0.0425225	descr = N_Gram_CGTC
cnt = 431	feature = 577	correl = -0.0321028	descr = N_Gram_GCAC
cnt = 432	feature = 653	correl = -0.0267822	descr = N_Gram_GGCTT
cnt = 433	feature = 430	correl = -0.0621223	descr = N_Gram_CGAA
cnt = 434	feature = 693	correl = 0.0240583	descr = N_Gram_GTCA
cnt = 435	feature = 385	correl = -0.0759331	descr = N_Gram_CCCA
cnt = 436	feature = 774	correl = 0.05219	descr = N_Gram_TATC
cnt = 437	feature = 842	correl = 0.0551783	descr = N_Gram_TGCA
cnt = 438	feature = 316	correl = 0.098624	descr = N_Gram_ATTCT
cnt = 439	feature = 655	correl = -0.0715836	descr = N_Gram_GGGA
cnt = 440	feature = 245	correl = 0.0218233	descr = N_Gram_AGAC
cnt = 441	feature = 622	correl = -0.0534765	descr = N_Gram_GCTGC
cnt = 442	feature = 616	correl = 0.028023	descr = N_Gram_GCTA
cnt = 443	feature = 272	correl = 0.0266298	descr = N_Gram_AGTG
cnt = 444	feature = 358	correl = -0.0290682	descr = N_Gram_CATA
cnt = 445	feature = 809	correl = -0.0367765	descr = N_Gram_TCGG
cnt = 446	feature = 867	correl = 0.0571181	descr = N_Gram_TGTA
cnt = 447	feature = 530	correl = -0.0240252	descr = N_Gram_GAAA
cnt = 448	feature = 555	correl = -0.0349995	descr = N_Gram_GAGC
cnt = 449	feature = 573	correl = -0.0553891	descr = N_Gram_GCAA
cnt = 450	feature = 288	correl = 0.0379406	descr = N_Gram_ATCC
cnt = 451	feature = 597	correl = -0.0454353	descr = N_Gram_GCCT
cnt = 452	feature = 409	correl = -0.0325953	descr = N_Gram_CCGG
cnt = 453	feature = 443	correl = -0.0470895	descr = N_Gram_CGCA
cnt = 454	feature = 526	correl = 0.0319992	descr = N_Gram_CTTT
cnt = 455	feature = 744	correl = 0.0376802	descr = N_Gram_TACA
cnt = 456	feature = 278	correl = 0.0425579	descr = N_Gram_ATAG
cnt = 457	feature = 389	correl = -0.0696929	descr = N_Gram_CCCC
cnt = 458	feature = 701	correl = 0.0429804	descr = N_Gram_GTCG
cnt = 459	feature = 345	correl = -0.0556652	descr = N_Gram_CAGA
cnt = 460	feature = 613	correl = -0.0663165	descr = N_Gram_GCGT
cnt = 461	feature = 681	correl = -0.0421881	descr = N_Gram_GGTT
cnt = 462	feature = 491	correl = 0.0434427	descr = N_Gram_CTAT
cnt = 463	feature = 685	correl = 0.0480748	descr = N_Gram_GTAA
cnt = 464	feature = 557	correl = -0.0589185	descr = N_Gram_GAGG
cnt = 465	feature = 582	correl = 0.0318757	descr = N_Gram_GCAT
cnt = 466	feature = 898	correl = 0.0312134	descr = N_Gram_TTCG
cnt = 467	feature = 515	correl = 0.0500185	descr = N_Gram_CTGT
cnt = 468	feature = 68	correl = -0.0311902	descr = Gibbs_of_Target_Sequence__Pos_1_Step_1
cnt = 469	feature = 911	correl = 0.0575987	descr = N_Gram_TTGC
cnt = 470	feature = 498	correl = -0.0724833	descr = N_Gram_CTCG
cnt = 471	feature = 495	correl = -0.0228307	descr = N_Gram_CTCA
cnt = 472	feature = 707	correl = 0.0274442	descr = N_Gram_GTGA
cnt = 473	feature = 815	correl = 0.0554438	descr = N_Gram_TCTA
cnt = 474	feature = 396	correl = -0.0663415	descr = N_Gram_CCCT
cnt = 475	feature = 777	correl = 0.0519143	descr = N_Gram_TATG
cnt = 476	feature = 449	correl = -0.0790805	descr = N_Gram_CGCG
cnt = 477	feature = 812	correl = 0.049568	descr = N_Gram_TCGT
cnt = 478	feature = 310	correl = 0.0585599	descr = N_Gram_ATTA
cnt = 479	feature = 780	correl = 0.0603293	descr = N_Gram_TATT
cnt = 480	feature = 501	correl = 0.0347217	descr = N_Gram_CTCT
cnt = 481	feature = 70	correl = 0.0974435	descr = Gibbs_of_Target_Sequence__Pos_4_Step_1
cnt = 482	feature = 662	correl = -0.0803188	descr = N_Gram_GGGG
cnt = 483	feature = 297	correl = 0.0558173	descr = N_Gram_ATCT
cnt = 484	feature = 594	correl = -0.0386714	descr = N_Gram_GCCG
cnt = 485	feature = 712	correl = -0.110595	descr = N_Gram_GTGG
cnt = 486	feature = 727	correl = 0.0569844	descr = N_Gram_GTTT
cnt = 487	feature = 323	correl = -0.0222501	descr = N_Gram_CAAA
cnt = 488	feature = 336	correl = -0.0303814	descr = N_Gram_CACC
cnt = 489	feature = 348	correl = -0.0333134	descr = N_Gram_CAGC
cnt = 490	feature = 213	correl = 0.076974	descr = N_Gram_ACAT
cnt = 491	feature = 853	correl = 0.0287509	descr = N_Gram_TGCT
cnt = 492	feature = 69	correl = -0.164326	descr = Gibbs_of_Target_Sequence__Pos_2_Step_1
cnt = 493	feature = 210	correl = 0.0372712	descr = N_Gram_ACAG
cnt = 494	feature = 305	correl = -0.0571582	descr = N_Gram_ATGG
cnt = 495	feature = 917	correl = 0.0789745	descr = N_Gram_TTGT
cnt = 496	feature = 770	correl = 0.073316	descr = N_Gram_TATA
cnt = 497	feature = 82	correl = 0.0908647	descr = Gibbs_of_Target_Sequence__Pos_17_Step_1
cnt = 498	feature = 534	correl = -0.0219551	descr = N_Gram_GAAG
cnt = 499	feature = 520	correl = 0.0346656	descr = N_Gram_CTTC
cnt = 500	feature = 925	correl = 0.0549777	descr = N_Gram_TTTC
cnt = 501	feature = 790	correl = 0.0430973	descr = N_Gram_TCAT
cnt = 502	feature = 696	correl = -0.0878383	descr = N_Gram_GTCC
cnt = 503	feature = 641	correl = -0.0697207	descr = N_Gram_GGCA
cnt = 504	feature = 393	correl = -0.0956687	descr = N_Gram_CCCG
cnt = 505	feature = 74	correl = 0.0796804	descr = Gibbs_of_Target_Sequence__Pos_8_Step_1
cnt = 506	feature = 819	correl = 0.0627403	descr = N_Gram_TCTC
cnt = 507	feature = 724	correl = -0.0573461	descr = N_Gram_GTTG
cnt = 508	feature = 235	correl = 0.0347987	descr = N_Gram_ACT
cnt = 509	feature = 71	correl = 0.0569771	descr = Gibbs_of_Target_Sequence__Pos_5_Step_1
cnt = 510	feature = 837	correl = 0.0293079	descr = N_Gram_TGAT
cnt = 511	feature = 421	correl = -0.0470583	descr = N_Gram_CCTG
cnt = 512	feature = 314	correl = 0.0794414	descr = N_Gram_ATTC
cnt = 513	feature = 684	correl = 0.050383	descr = N_Gram_GTA
cnt = 514	feature = 823	correl = 0.0909983	descr = N_Gram_TCTG
cnt = 515	feature = 733	correl = 0.0352263	descr = N_Gram_TAAA
cnt = 516	feature = 368	correl = 0.0476185	descr = N_Gram_CATT
cnt = 517	feature = 658	correl = -0.120309	descr = N_Gram_GGGC
cnt = 518	feature = 562	correl = 0.0390506	descr = N_Gram_GATA
cnt = 519	feature = 83	correl = 0.191507	descr = Gibbs_of_Target_Sequence__Pos_18_Step_1
cnt = 520	feature = 580	correl = -0.0357849	descr = N_Gram_GCAG
cnt = 521	feature = 73	correl = 0.14357	descr = Gibbs_of_Target_Sequence__Pos_7_Step_1
cnt = 522	feature = 362	correl = 0.0447057	descr = N_Gram_CATC
cnt = 523	feature = 226	correl = -0.0662536	descr = N_Gram_ACG
cnt = 524	feature = 75	correl = 0.10244	descr = Gibbs_of_Target_Sequence__Pos_9_Step_1
cnt = 525	feature = 858	correl = -0.0650961	descr = N_Gram_TGGC
cnt = 526	feature = 826	correl = 0.0786965	descr = N_Gram_TCTT
cnt = 527	feature = 462	correl = -0.0848855	descr = N_Gram_CGGG
cnt = 528	feature = 603	correl = -0.0719225	descr = N_Gram_GCGC
cnt = 529	feature = 876	correl = 0.075099	descr = N_Gram_TGTT
cnt = 530	feature = 508	correl = -0.0263274	descr = N_Gram_CTGC
cnt = 531	feature = 77	correl = 0.0449207	descr = Gibbs_of_Target_Sequence__Pos_11_Step_1
cnt = 532	feature = 677	correl = -0.0911569	descr = N_Gram_GGTG
cnt = 533	feature = 81	correl = 0.108369	descr = Gibbs_of_Target_Sequence__Pos_16_Step_1
cnt = 534	feature = 743	correl = 0.0561012	descr = N_Gram_TAC
cnt = 535	feature = 666	correl = -0.0665317	descr = N_Gram_GGGT
cnt = 536	feature = 79	correl = 0.137209	descr = Gibbs_of_Target_Sequence__Pos_14_Step_1
cnt = 537	feature = 321	correl = 0.0297441	descr = N_Gram_ATTT
cnt = 538	feature = 282	correl = 0.0815364	descr = N_Gram_ATAT
cnt = 539	feature = 72	correl = 0.098718	descr = Gibbs_of_Target_Sequence__Pos_6_Step_1
cnt = 540	feature = 217	correl = -0.0485741	descr = N_Gram_ACC
cnt = 541	feature = 589	correl = -0.147057	descr = N_Gram_GCCC
cnt = 542	feature = 429	correl = -0.0597405	descr = N_Gram_CGA
cnt = 543	feature = 78	correl = 0.123291	descr = Gibbs_of_Target_Sequence__Pos_13_Step_1
cnt = 544	feature = 469	correl = -0.0396282	descr = N_Gram_CGT
cnt = 545	feature = 552	correl = -0.034912	descr = N_Gram_GAG
cnt = 546	feature = 76	correl = 0.123093	descr = Gibbs_of_Target_Sequence__Pos_10_Step_1
cnt = 547	feature = 286	correl = 0.0523711	descr = N_Gram_ATC
cnt = 548	feature = 647	correl = -0.117614	descr = N_Gram_GGCG
cnt = 549	feature = 831	correl = 0.0544367	descr = N_Gram_TGA
cnt = 550	feature = 457	correl = -0.109296	descr = N_Gram_CGGC
cnt = 551	feature = 756	correl = 0.0899515	descr = N_Gram_TAG
cnt = 552	feature = 802	correl = 0.0359057	descr = N_Gram_TCG
cnt = 553	feature = 627	correl = -0.0527193	descr = N_Gram_GGA
cnt = 554	feature = 80	correl = 0.0943335	descr = Gibbs_of_Target_Sequence__Pos_15_Step_1
cnt = 555	feature = 481	correl = 0.0918965	descr = N_Gram_CTA
cnt = 556	feature = 907	correl = 0.100045	descr = N_Gram_TTG
cnt = 557	feature = 572	correl = -0.0495681	descr = N_Gram_GCA
cnt = 558	feature = 706	correl = -0.0261667	descr = N_Gram_GTG
cnt = 559	feature = 384	correl = -0.137294	descr = N_Gram_CCC
cnt = 560	feature = 517	correl = 0.0574521	descr = N_Gram_CTT
cnt = 561	feature = 344	correl = -0.0373424	descr = N_Gram_CAG
cnt = 562	feature = 880	correl = 0.0708976	descr = N_Gram_TTA
cnt = 563	feature = 669	correl = -0.061428	descr = N_Gram_GGT
cnt = 564	feature = 412	correl = -0.0364196	descr = N_Gram_CCT
cnt = 565	feature = 732	correl = 0.0581905	descr = N_Gram_TAA
cnt = 566	feature = 856	correl = -0.0513591	descr = N_Gram_TGG
cnt = 567	feature = 654	correl = -0.12725	descr = N_Gram_GGG
cnt = 568	feature = 814	correl = 0.117407	descr = N_Gram_TCT
cnt = 569	feature = 442	correl = -0.053579	descr = N_Gram_CGC
cnt = 570	feature = 399	correl = -0.0822413	descr = N_Gram_CCG
cnt = 571	feature = 769	correl = 0.119523	descr = N_Gram_TAT
cnt = 572	feature = 922	correl = 0.100708	descr = N_Gram_TTT
cnt = 573	feature = 586	correl = -0.125961	descr = N_Gram_GCC
cnt = 574	feature = 600	correl = -0.101869	descr = N_Gram_GCG
cnt = 575	feature = 626	correl = -0.117365	descr = N_Gram_GG
cnt = 576	feature = 370	correl = -0.0783144	descr = N_Gram_CC
cnt = 577	feature = 879	correl = 0.15646	descr = N_Gram_TT
cnt = 578	feature = 275	correl = 0.10515	descr = N_Gram_AT
cnt = 579	feature = 66	correl = 0.269063	descr = Gibbs_of_Target_Sequence_
num rows = 2188
num_elements = 1269040
..*
optimization finished, #iter = 2218
nu = 0.214855
obj = -36.599301, rho = -0.801616
nSV = 1004, nBSV = 142
num rows = 243
num_elements = 140940
*
optimization finished, #iter = 168
nu = 0.149923
obj = -3.266252, rho = -0.647720
nSV = 126, nBSV = 1
..*
optimization finished, #iter = 2218
nu = 0.214855
obj = -36.599301, rho = -0.801616
nSV = 1004, nBSV = 142
CFS merit scores = 1.45212
CFS merit scores = 1.62001
CFS merit scores = 1.85325
CFS merit scores = 2.07984
CFS merit scores = 2.28537
CFS merit scores = 2.47236
CFS merit scores = 2.64537
CFS merit scores = 2.80489
CFS merit scores = 2.95273
CFS merit scores = 3.09219
CFS merit scores = 3.22509
CFS merit scores = 3.35185
CFS merit scores = 3.47227
CFS merit scores = 3.58714
CFS merit scores = 3.69688
CFS merit scores = 3.80293
CFS merit scores = 3.90566
CFS merit scores = 4.00421
CFS merit scores = 4.09983
CFS merit scores = 4.19223
CFS merit scores = 4.28162
CFS merit scores = 4.36835
CFS merit scores = 4.45159
CFS merit scores = 4.53222
CFS merit scores = 4.61053
CFS merit scores = 4.68654
CFS merit scores = 4.7604
CFS merit scores = 4.83065
CFS merit scores = 4.89885
CFS merit scores = 4.96443
CFS merit scores = 5.02733
CFS merit scores = 5.08798
CFS merit scores = 5.1467
CFS merit scores = 5.20336
CFS merit scores = 5.25798
CFS merit scores = 5.31091
CFS merit scores = 5.36252
CFS merit scores = 5.41237
CFS merit scores = 5.46141
CFS merit scores = 5.50889
CFS merit scores = 5.55529
CFS merit scores = 5.6005
CFS merit scores = 5.64505
CFS merit scores = 5.68795
CFS merit scores = 5.72818
CFS merit scores = 5.76646
CFS merit scores = 5.80307
CFS merit scores = 5.83828
CFS merit scores = 5.86998
CFS merit scores = 5.90039
CFS merit scores = 5.92846
CFS merit scores = 5.95575
CFS merit scores = 5.98142
CFS merit scores = 6.00517
CFS merit scores = 6.02867
CFS merit scores = 6.05103
CFS merit scores = 6.07201
CFS merit scores = 6.09241
CFS merit scores = 6.11145
CFS merit scores = 6.1293
CFS merit scores = 6.14686
CFS merit scores = 6.16373
CFS merit scores = 6.1804
CFS merit scores = 6.19691
CFS merit scores = 6.21339
CFS merit scores = 6.22927
CFS merit scores = 6.24479
CFS merit scores = 6.25822
CFS merit scores = 6.27175
CFS merit scores = 6.28495
CFS merit scores = 6.29788
CFS merit scores = 6.31097
CFS merit scores = 6.32396
CFS merit scores = 6.33603
CFS merit scores = 6.34799
CFS merit scores = 6.35967
CFS merit scores = 6.3701
CFS merit scores = 6.38026
CFS merit scores = 6.38918
CFS merit scores = 6.39765
CFS merit scores = 6.40573
CFS merit scores = 6.4139
CFS merit scores = 6.42192
CFS merit scores = 6.4294
CFS merit scores = 6.43689
CFS merit scores = 6.44455
CFS merit scores = 6.452
CFS merit scores = 6.45937
CFS merit scores = 6.4664
CFS merit scores = 6.4734
CFS merit scores = 6.48034
CFS merit scores = 6.48743
CFS merit scores = 6.4941
CFS merit scores = 6.50077
CFS merit scores = 6.50719
CFS merit scores = 6.51352
CFS merit scores = 6.51984
CFS merit scores = 6.52541
CFS merit scores = 6.53012
CFS merit scores = 6.53461
CFS merit scores = 6.53913
CFS merit scores = 6.54368
CFS merit scores = 6.54731
CFS merit scores = 6.55099
CFS merit scores = 6.55484
CFS merit scores = 6.55834
CFS merit scores = 6.56151
CFS merit scores = 6.56503
CFS merit scores = 6.56809
CFS merit scores = 6.57133
CFS merit scores = 6.57426
CFS merit scores = 6.57678
CFS merit scores = 6.57929
CFS merit scores = 6.58197
CFS merit scores = 6.58466
CFS merit scores = 6.58749
CFS merit scores = 6.59026
CFS merit scores = 6.59324
CFS merit scores = 6.59576
CFS merit scores = 6.59826
CFS merit scores = 6.60063
CFS merit scores = 6.603
CFS merit scores = 6.60507
CFS merit scores = 6.60719
CFS merit scores = 6.6089
CFS merit scores = 6.61026
CFS merit scores = 6.61161
CFS merit scores = 6.61275
CFS merit scores = 6.61394
CFS merit scores = 6.61515
CFS merit scores = 6.61652
CFS merit scores = 6.61785
CFS merit scores = 6.61889
CFS merit scores = 6.62006
CFS merit scores = 6.62125
CFS merit scores = 6.62246
CFS merit scores = 6.62367
CFS merit scores = 6.62475
CFS merit scores = 6.62599
CFS merit scores = 6.62716
CFS merit scores = 6.6282
CFS merit scores = 6.62935
CFS merit scores = 6.63022
CFS merit scores = 6.6311
CFS merit scores = 6.63184
CFS merit scores = 6.63254
CFS merit scores = 6.63312
CFS merit scores = 6.63371
CFS merit scores = 6.63427
CFS merit scores = 6.63473
CFS merit scores = 6.63528
CFS merit scores = 6.63592
CFS merit scores = 6.63659
CFS merit scores = 6.63739
CFS merit scores = 6.63809
CFS merit scores = 6.63886
CFS merit scores = 6.63966
CFS merit scores = 6.64054
CFS merit scores = 6.64143
CFS merit scores = 6.64214
CFS merit scores = 6.64288
CFS merit scores = 6.64338
CFS merit scores = 6.64398
CFS merit scores = 6.64457
CFS merit scores = 6.64518
CFS merit scores = 6.64541
CFS merit scores = 6.64556
CFS merit scores = 6.64566
CFS merit scores = 6.64582
CFS merit scores = 6.64604
CFS merit scores = 6.646
CFS merit scores = 6.64596
CFS merit scores = 6.64579
CFS merit scores = 6.64571
CFS merit scores = 6.64563
CFS merit scores = 6.64531
CFS merit scores = 6.64493
CFS merit scores = 6.64464
CFS merit scores = 6.64426
CFS merit scores = 6.64392
CFS merit scores = 6.64364
CFS merit scores = 6.64333
CFS merit scores = 6.64284
CFS merit scores = 6.64234
CFS merit scores = 6.64174
CFS merit scores = 6.64107
CFS merit scores = 6.64052
CFS merit scores = 6.63989
CFS merit scores = 6.63943
CFS merit scores = 6.63903
CFS merit scores = 6.63841
CFS merit scores = 6.63781
CFS merit scores = 6.63722
CFS merit scores = 6.63654
CFS merit scores = 6.63591
CFS merit scores = 6.6353
CFS merit scores = 6.63466
CFS merit scores = 6.63384
CFS merit scores = 6.63293
CFS merit scores = 6.63205
CFS merit scores = 6.63119
CFS merit scores = 6.63041
CFS merit scores = 6.62953
CFS merit scores = 6.62873
CFS merit scores = 6.62793
CFS merit scores = 6.627
CFS merit scores = 6.62612
CFS merit scores = 6.62514
CFS merit scores = 6.62404
CFS merit scores = 6.62292
CFS merit scores = 6.62181
CFS merit scores = 6.62081
CFS merit scores = 6.61983
CFS merit scores = 6.61869
CFS merit scores = 6.61756
CFS merit scores = 6.61638
CFS merit scores = 6.61519
CFS merit scores = 6.61396
CFS merit scores = 6.6128
CFS merit scores = 6.61154
CFS merit scores = 6.61029
CFS merit scores = 6.60915
CFS merit scores = 6.60803
CFS merit scores = 6.60696
CFS merit scores = 6.60578
CFS merit scores = 6.6046
CFS merit scores = 6.60348
CFS merit scores = 6.60223
CFS merit scores = 6.60102
CFS merit scores = 6.59978
CFS merit scores = 6.59859
CFS merit scores = 6.59741
CFS merit scores = 6.59624
CFS merit scores = 6.5951
CFS merit scores = 6.59404
CFS merit scores = 6.59293
CFS merit scores = 6.59186
CFS merit scores = 6.59079
CFS merit scores = 6.5898
CFS merit scores = 6.58865
CFS merit scores = 6.5875
CFS merit scores = 6.58634
CFS merit scores = 6.58501
CFS merit scores = 6.58368
CFS merit scores = 6.58238
CFS merit scores = 6.58108
CFS merit scores = 6.57985
CFS merit scores = 6.57859
CFS merit scores = 6.57736
CFS merit scores = 6.57614
CFS merit scores = 6.57491
CFS merit scores = 6.57368
CFS merit scores = 6.57244
CFS merit scores = 6.57113
CFS merit scores = 6.56986
CFS merit scores = 6.56847
CFS merit scores = 6.56707
CFS merit scores = 6.5656
CFS merit scores = 6.56418
CFS merit scores = 6.56282
CFS merit scores = 6.56144
CFS merit scores = 6.56009
CFS merit scores = 6.5586
CFS merit scores = 6.55706
CFS merit scores = 6.5555
CFS merit scores = 6.55392
CFS merit scores = 6.55238
CFS merit scores = 6.55081
CFS merit scores = 6.54928
CFS merit scores = 6.5477
CFS merit scores = 6.54615
CFS merit scores = 6.54462
CFS merit scores = 6.5431
CFS merit scores = 6.54159
CFS merit scores = 6.5401
CFS merit scores = 6.53862
CFS merit scores = 6.53703
CFS merit scores = 6.53551
CFS merit scores = 6.53399
CFS merit scores = 6.53248
CFS merit scores = 6.53106
CFS merit scores = 6.52957
CFS merit scores = 6.5281
CFS merit scores = 6.52659
CFS merit scores = 6.52496
CFS merit scores = 6.52336
CFS merit scores = 6.52182
CFS merit scores = 6.52029
CFS merit scores = 6.51868
CFS merit scores = 6.51706
CFS merit scores = 6.51537
CFS merit scores = 6.51365
CFS merit scores = 6.51195
CFS merit scores = 6.51026
CFS merit scores = 6.50858
CFS merit scores = 6.50696
CFS merit scores = 6.50534
CFS merit scores = 6.50354
CFS merit scores = 6.50176
CFS merit scores = 6.49999
CFS merit scores = 6.49823
CFS merit scores = 6.49648
CFS merit scores = 6.49467
CFS merit scores = 6.4929
CFS merit scores = 6.49103
CFS merit scores = 6.48921
CFS merit scores = 6.48741
CFS merit scores = 6.48563
CFS merit scores = 6.48381
CFS merit scores = 6.48194
CFS merit scores = 6.48009
CFS merit scores = 6.47826
CFS merit scores = 6.47648
CFS merit scores = 6.47473
CFS merit scores = 6.47297
CFS merit scores = 6.47122
CFS merit scores = 6.4695
CFS merit scores = 6.46775
CFS merit scores = 6.46601
CFS merit scores = 6.46425
CFS merit scores = 6.46252
CFS merit scores = 6.46087
CFS merit scores = 6.45917
CFS merit scores = 6.45751
CFS merit scores = 6.45581
CFS merit scores = 6.45407
CFS merit scores = 6.45236
CFS merit scores = 6.45055
CFS merit scores = 6.44875
CFS merit scores = 6.44698
CFS merit scores = 6.44517
CFS merit scores = 6.44328
CFS merit scores = 6.44137
CFS merit scores = 6.4395
CFS merit scores = 6.43758
CFS merit scores = 6.43569
CFS merit scores = 6.43384
CFS merit scores = 6.43203
CFS merit scores = 6.43024
CFS merit scores = 6.42847
CFS merit scores = 6.42655
CFS merit scores = 6.42456
CFS merit scores = 6.42256
CFS merit scores = 6.42051
CFS merit scores = 6.41847
CFS merit scores = 6.41645
CFS merit scores = 6.41444
CFS merit scores = 6.41241
CFS merit scores = 6.4104
CFS merit scores = 6.4084
CFS merit scores = 6.40639
CFS merit scores = 6.40439
CFS merit scores = 6.40237
CFS merit scores = 6.40028
CFS merit scores = 6.39817
CFS merit scores = 6.39605
CFS merit scores = 6.39387
CFS merit scores = 6.39174
CFS merit scores = 6.38965
CFS merit scores = 6.38759
CFS merit scores = 6.38551
CFS merit scores = 6.38342
CFS merit scores = 6.38129
CFS merit scores = 6.37919
CFS merit scores = 6.37708
CFS merit scores = 6.37497
CFS merit scores = 6.37293
CFS merit scores = 6.37087
CFS merit scores = 6.3688
CFS merit scores = 6.36673
CFS merit scores = 6.36468
CFS merit scores = 6.36251
CFS merit scores = 6.36037
CFS merit scores = 6.35826
CFS merit scores = 6.35614
CFS merit scores = 6.35402
CFS merit scores = 6.35188
CFS merit scores = 6.34976
CFS merit scores = 6.34755
CFS merit scores = 6.34538
CFS merit scores = 6.34317
CFS merit scores = 6.34096
CFS merit scores = 6.33879
CFS merit scores = 6.3366
CFS merit scores = 6.33443
CFS merit scores = 6.33227
CFS merit scores = 6.33014
CFS merit scores = 6.32802
CFS merit scores = 6.32591
CFS merit scores = 6.32376
CFS merit scores = 6.32156
CFS merit scores = 6.31923
CFS merit scores = 6.31696
CFS merit scores = 6.3147
CFS merit scores = 6.31243
CFS merit scores = 6.31014
CFS merit scores = 6.30786
CFS merit scores = 6.30558
CFS merit scores = 6.30326
CFS merit scores = 6.30098
CFS merit scores = 6.29868
CFS merit scores = 6.29641
CFS merit scores = 6.29415
CFS merit scores = 6.29187
CFS merit scores = 6.28956
CFS merit scores = 6.28726
CFS merit scores = 6.28495
CFS merit scores = 6.28262
CFS merit scores = 6.28025
CFS merit scores = 6.27792
CFS merit scores = 6.27557
CFS merit scores = 6.27323
CFS merit scores = 6.27092
CFS merit scores = 6.26857
CFS merit scores = 6.26618
CFS merit scores = 6.2637
CFS merit scores = 6.26124
CFS merit scores = 6.2588
CFS merit scores = 6.25629
CFS merit scores = 6.25378
CFS merit scores = 6.25125
CFS merit scores = 6.24876
CFS merit scores = 6.24621
CFS merit scores = 6.24352
CFS merit scores = 6.24089
CFS merit scores = 6.23826
CFS merit scores = 6.23553
CFS merit scores = 6.23277
CFS merit scores = 6.22999
CFS merit scores = 6.22717
CFS merit scores = 6.22437
CFS merit scores = 6.22158
CFS merit scores = 6.21875
CFS merit scores = 6.21591
CFS merit scores = 6.21308
CFS merit scores = 6.21028
CFS merit scores = 6.2075
CFS merit scores = 6.2047
CFS merit scores = 6.20184
CFS merit scores = 6.199
CFS merit scores = 6.19619
CFS merit scores = 6.19336
CFS merit scores = 6.19039
CFS merit scores = 6.18741
CFS merit scores = 6.18443
CFS merit scores = 6.18149
CFS merit scores = 6.17851
CFS merit scores = 6.17556
CFS merit scores = 6.17251
CFS merit scores = 6.16945
CFS merit scores = 6.1664
CFS merit scores = 6.16332
CFS merit scores = 6.16019
CFS merit scores = 6.157
CFS merit scores = 6.15386
CFS merit scores = 6.1507
CFS merit scores = 6.14757
CFS merit scores = 6.14441
CFS merit scores = 6.1413
CFS merit scores = 6.1382
CFS merit scores = 6.13512
CFS merit scores = 6.13201
CFS merit scores = 6.12891
CFS merit scores = 6.12581
CFS merit scores = 6.12275
CFS merit scores = 6.11965
CFS merit scores = 6.11649
CFS merit scores = 6.11333
CFS merit scores = 6.11018
CFS merit scores = 6.10699
CFS merit scores = 6.10382
CFS merit scores = 6.10068
CFS merit scores = 6.09754
CFS merit scores = 6.09444
CFS merit scores = 6.09129
CFS merit scores = 6.08814
CFS merit scores = 6.08499
CFS merit scores = 6.08184
CFS merit scores = 6.07862
CFS merit scores = 6.07542
CFS merit scores = 6.07214
CFS merit scores = 6.06881
CFS merit scores = 6.06546
CFS merit scores = 6.06207
CFS merit scores = 6.05873
CFS merit scores = 6.05539
CFS merit scores = 6.05202
CFS merit scores = 6.04867
CFS merit scores = 6.04528
CFS merit scores = 6.04192
CFS merit scores = 6.03856
CFS merit scores = 6.0351
CFS merit scores = 6.03157
CFS merit scores = 6.02807
CFS merit scores = 6.02458
CFS merit scores = 6.0211
CFS merit scores = 6.01761
CFS merit scores = 6.01414
CFS merit scores = 6.01066
CFS merit scores = 6.00719
CFS merit scores = 6.00373
CFS merit scores = 6.00029
CFS merit scores = 5.99686
CFS merit scores = 5.99347
CFS merit scores = 5.99008
CFS merit scores = 5.98662
CFS merit scores = 5.98315
CFS merit scores = 5.97964
CFS merit scores = 5.97615
CFS merit scores = 5.97263
CFS merit scores = 5.96911
CFS merit scores = 5.96561
CFS merit scores = 5.96205
CFS merit scores = 5.95849
CFS merit scores = 5.95493
CFS merit scores = 5.95133
CFS merit scores = 5.94769
CFS merit scores = 5.94395
CFS merit scores = 5.94024
CFS merit scores = 5.93651
CFS merit scores = 5.93266
CFS merit scores = 5.92884
CFS merit scores = 5.92494
CFS merit scores = 5.92104
CFS merit scores = 5.91715
CFS merit scores = 5.91328
CFS merit scores = 5.90937
CFS merit scores = 5.90547
CFS merit scores = 5.90155
CFS merit scores = 5.89769
CFS merit scores = 5.89383
CFS merit scores = 5.88999
CFS merit scores = 5.88609
CFS merit scores = 5.8822
CFS merit scores = 5.87831
CFS merit scores = 5.87443
CFS merit scores = 5.87053
CFS merit scores = 5.86653
CFS merit scores = 5.86258
CFS merit scores = 5.8586
CFS merit scores = 5.85464
CFS merit scores = 5.8506
CFS merit scores = 5.84656
CFS merit scores = 5.84252
CFS merit scores = 5.83845
CFS merit scores = 5.83441
CFS merit scores = 5.83037
CFS merit scores = 5.8263
CFS merit scores = 5.82218
CFS merit scores = 5.8181
CFS merit scores = 5.81403
CFS merit scores = 5.80991
CFS merit scores = 5.80575
CFS merit scores = 5.80151
CFS merit scores = 5.79722
CFS merit scores = 5.7929
CFS merit scores = 5.78851
CFS merit scores = 5.78401
CFS merit scores = 5.77936
CFS merit scores = 5.77474
CFS merit scores = 5.77001
CFS merit scores = 5.76518
CFS merit scores = 5.76013
CFS merit scores = 5.75513
CFS merit scores = 5.75013
CFS merit scores = 5.7451
CFS merit scores = 5.73984
CFS merit scores = 5.73458
CFS merit scores = 5.72932
CFS merit scores = 5.724
CFS merit scores = 5.7187
CFS merit scores = 5.7134
CFS merit scores = 5.70802
CFS merit scores = 5.70245
CFS merit scores = 5.69671
CFS merit scores = 5.69086
CFS merit scores = 5.68494
CFS merit scores = 5.67903
CFS merit scores = 5.67285
CFS merit scores = 5.66671
CFS merit scores = 5.66055
CFS merit scores = 5.65445
CFS merit scores = 5.64804
CFS merit scores = 5.64157
CFS merit scores = 5.63504
CFS merit scores = 5.62843
CFS merit scores = 5.62157
CFS merit scores = 5.61478
CFS merit scores = 5.60787
CFS merit scores = 5.60095
CFS merit scores = 5.59401
CFS merit scores = 5.5871
CFS merit scores = 5.57992
CFS merit scores = 5.57267
CFS merit scores = 5.56542
CFS merit scores = 5.55816
CFS merit scores = 5.5509
CFS merit scores = 5.54349
CFS merit scores = 5.5358
CFS merit scores = 5.52663
CFS merit scores = 5.51673
CFS merit scores = 5.50652
CFS merit scores = 5.49556
CFS merit scores = 5.48452
CFS merit scores = 5.46311
cnt = 1	feature = 79	correl = 0.452118	descr = Gibbs_of_Target_Sequence__Pos_19_Step_1
cnt = 2	feature = 1	correl = -0.133802	descr = Position_Specific_Bin_Base_0_Base_G
cnt = 3	feature = 852	correl = -0.0635745	descr = N_Gram_TGGC
cnt = 4	feature = 278	correl = -0.0338617	descr = N_Gram_ATCCC
cnt = 5	feature = 315	correl = 0.0654476	descr = N_Gram_CAAC
cnt = 6	feature = 665	correl = 0.0264541	descr = N_Gram_GGTAC
cnt = 7	feature = 560	correl = 0.0284489	descr = N_Gram_GATTA
cnt = 8	feature = 877	correl = -0.035219	descr = N_Gram_TTACC
cnt = 9	feature = 642	correl = -0.0821457	descr = N_Gram_GGCGG
cnt = 10	feature = 214	correl = -0.0398644	descr = N_Gram_ACGAC
cnt = 11	feature = 434	correl = -0.0460013	descr = N_Gram_CGCAA
cnt = 12	feature = 547	correl = -0.031476	descr = N_Gram_GAGTA
cnt = 13	feature = 255	correl = 0.0310798	descr = N_Gram_AGTAA
cnt = 14	feature = 690	correl = -0.044245	descr = N_Gram_GTCCG
cnt = 15	feature = 741	correl = 0.0421344	descr = N_Gram_TACCG
cnt = 16	feature = 732	correl = 0.0261495	descr = N_Gram_TAAGC
cnt = 17	feature = 443	correl = -0.0641458	descr = N_Gram_CGCTA
cnt = 18	feature = 878	correl = -0.0317006	descr = N_Gram_TTACG
cnt = 19	feature = 403	correl = 0.0222623	descr = N_Gram_CCGTA
cnt = 20	feature = 680	correl = -0.0297985	descr = N_Gram_GTAAT
cnt = 21	feature = 426	correl = -0.041393	descr = N_Gram_CGACG
cnt = 22	feature = 406	correl = 0.0564974	descr = N_Gram_CCTAA
cnt = 23	feature = 729	correl = 0.0308685	descr = N_Gram_TAACT
cnt = 24	feature = 407	correl = 0.0280059	descr = N_Gram_CCTAG
cnt = 25	feature = 283	correl = 0.0318871	descr = N_Gram_ATCGC
cnt = 26	feature = 430	correl = -0.0312643	descr = N_Gram_CGATA
cnt = 27	feature = 464	correl = 0.0352542	descr = N_Gram_CGTCT
cnt = 28	feature = 891	correl = 0.0528036	descr = N_Gram_TTCGT
cnt = 29	feature = 884	correl = 0.0300207	descr = N_Gram_TTATA
cnt = 30	feature = 864	correl = 0.0274746	descr = N_Gram_TGTCG
cnt = 31	feature = 713	correl = -0.0462779	descr = N_Gram_GTTAG
cnt = 32	feature = 399	correl = -0.0238174	descr = N_Gram_CCGCG
cnt = 33	feature = 353	correl = 0.0236212	descr = N_Gram_CATAG
cnt = 34	feature = 697	correl = 0.0576054	descr = N_Gram_GTCTA
cnt = 35	feature = 508	correl = 0.051143	descr = N_Gram_CTTAG
cnt = 36	feature = 318	correl = 0.0273927	descr = N_Gram_CAACG
cnt = 37	feature = 770	correl = 0.0516154	descr = N_Gram_TATGA
cnt = 38	feature = 298	correl = -0.0495995	descr = N_Gram_ATGTA
cnt = 39	feature = 431	correl = -0.0274027	descr = N_Gram_CGATC
cnt = 40	feature = 746	correl = 0.0698209	descr = N_Gram_TACTA
cnt = 41	feature = 327	correl = -0.0265024	descr = N_Gram_CACCG
cnt = 42	feature = 213	correl = -0.0348781	descr = N_Gram_ACGAA
cnt = 43	feature = 882	correl = 0.0625759	descr = N_Gram_TTAGT
cnt = 44	feature = 160	correl = 0.0406389	descr = N_Gram_AACAC
cnt = 45	feature = 653	correl = -0.0925878	descr = N_Gram_GGGCC
cnt = 46	feature = 529	correl = 0.0547936	descr = N_Gram_GACAA
cnt = 47	feature = 876	correl = 0.0250838	descr = N_Gram_TTACA
cnt = 48	feature = 774	correl = 0.0246995	descr = N_Gram_TATTG
cnt = 49	feature = 808	correl = 0.0999453	descr = N_Gram_TCGTG
cnt = 50	feature = 516	correl = -0.0220571	descr = N_Gram_CTTTA
cnt = 51	feature = 540	correl = -0.0392255	descr = N_Gram_GAGAT
cnt = 52	feature = 851	correl = 0.032925	descr = N_Gram_TGGAC
cnt = 53	feature = 706	correl = -0.0694966	descr = N_Gram_GTGGG
cnt = 54	feature = 518	correl = -0.0286833	descr = N_Gram_GAAAA
cnt = 55	feature = 495	correl = 0.0386741	descr = N_Gram_CTCTA
cnt = 56	feature = 469	correl = -0.0783395	descr = N_Gram_CGTTC
cnt = 57	feature = 694	correl = -0.0259828	descr = N_Gram_GTCGG
cnt = 58	feature = 596	correl = -0.0823181	descr = N_Gram_GCGCG
cnt = 59	feature = 423	correl = -0.062161	descr = N_Gram_CGAAG
cnt = 60	feature = 454	correl = -0.0611688	descr = N_Gram_CGGGG
cnt = 61	feature = 415	correl = -0.0493875	descr = N_Gram_CCTGA
cnt = 62	feature = 526	correl = 0.058166	descr = N_Gram_GAATA
cnt = 63	feature = 849	correl = 0.0377437	descr = N_Gram_TGCTT
cnt = 64	feature = 240	correl = -0.0247819	descr = N_Gram_AGCAA
cnt = 65	feature = 800	correl = 0.0294782	descr = N_Gram_TCGCA
cnt = 66	feature = 900	correl = 0.0421149	descr = N_Gram_TTGAC
cnt = 67	feature = 394	correl = -0.037927	descr = N_Gram_CCGAC
cnt = 68	feature = 734	correl = -0.0495427	descr = N_Gram_TAATC
cnt = 69	feature = 758	correl = 0.0223135	descr = N_Gram_TAGGG
cnt = 70	feature = 754	correl = 0.0593361	descr = N_Gram_TAGCA
cnt = 71	feature = 875	correl = -0.0488385	descr = N_Gram_TTAAT
cnt = 72	feature = 418	correl = 0.0286726	descr = N_Gram_CCTTA
cnt = 73	feature = 279	correl = 0.0277255	descr = N_Gram_ATCCG
cnt = 74	feature = 920	correl = 0.0692884	descr = N_Gram_TTTGT
cnt = 75	feature = 768	correl = 0.0494733	descr = N_Gram_TATCG
cnt = 76	feature = 612	correl = -0.0350659	descr = N_Gram_GCTGA
cnt = 77	feature = 582	correl = -0.0654074	descr = N_Gram_GCCCC
cnt = 78	feature = 802	correl = 0.0368401	descr = N_Gram_TCGCT
cnt = 79	feature = 319	correl = 0.0487447	descr = N_Gram_CAAGC
cnt = 80	feature = 649	correl = -0.073723	descr = N_Gram_GGGAA
cnt = 81	feature = 347	correl = -0.0274262	descr = N_Gram_CAGTG
cnt = 82	feature = 707	correl = -0.0227754	descr = N_Gram_GTGGT
cnt = 83	feature = 482	correl = 0.0676329	descr = N_Gram_CTATA
cnt = 84	feature = 681	correl = 0.0324777	descr = N_Gram_GTACC
cnt = 85	feature = 843	correl = 0.0447548	descr = N_Gram_TGCGA
cnt = 86	feature = 473	correl = 0.0647375	descr = N_Gram_CTAAG
cnt = 87	feature = 436	correl = -0.0344078	descr = N_Gram_CGCCC
cnt = 88	feature = 839	correl = 0.0235608	descr = N_Gram_TGCAT
cnt = 89	feature = 306	correl = 0.0249931	descr = N_Gram_ATTCG
cnt = 90	feature = 245	correl = -0.036852	descr = N_Gram_AGCGG
cnt = 91	feature = 522	correl = -0.0587717	descr = N_Gram_GAAGA
cnt = 92	feature = 881	correl = 0.0445495	descr = N_Gram_TTAGC
cnt = 93	feature = 444	correl = -0.0289955	descr = N_Gram_CGCTC
cnt = 94	feature = 539	correl = 0.0313667	descr = N_Gram_GAGAA
cnt = 95	feature = 311	correl = 0.0464448	descr = N_Gram_ATTGT
cnt = 96	feature = 739	correl = 0.0751969	descr = N_Gram_TACAA
cnt = 97	feature = 589	correl = 0.0519615	descr = N_Gram_GCCTA
cnt = 98	feature = 565	correl = -0.0678262	descr = N_Gram_GCAAA
cnt = 99	feature = 638	correl = -0.0214148	descr = N_Gram_GGCCG
cnt = 100	feature = 716	correl = -0.0216363	descr = N_Gram_GTTGC
cnt = 101	feature = 474	correl = -0.0262346	descr = N_Gram_CTAAT
cnt = 102	feature = 624	correl = -0.0620533	descr = N_Gram_GGACC
cnt = 103	feature = 594	correl = -0.0540065	descr = N_Gram_GCGCA
cnt = 104	feature = 334	correl = 0.0385934	descr = N_Gram_CACTC
cnt = 105	feature = 536	correl = 0.0680236	descr = N_Gram_GACTA
cnt = 106	feature = 674	correl = -0.0458904	descr = N_Gram_GGTTA
cnt = 107	feature = 52	correl = -0.0494663	descr = Position_Specific_Bin_Base_18_Base_G
cnt = 108	feature = 218	correl = -0.0222088	descr = N_Gram_ACGGC
cnt = 109	feature = 798	correl = 0.0221681	descr = N_Gram_TCGAG
cnt = 110	feature = 685	correl = -0.0213982	descr = N_Gram_GTCAC
cnt = 111	feature = 493	correl = -0.0508929	descr = N_Gram_CTCGT
cnt = 112	feature = 869	correl = 0.0559031	descr = N_Gram_TGTTC
cnt = 113	feature = 219	correl = -0.0340496	descr = N_Gram_ACGGG
cnt = 114	feature = 217	correl = -0.0236615	descr = N_Gram_ACGGA
cnt = 115	feature = 922	correl = 0.02411	descr = N_Gram_TTTTA
cnt = 116	feature = 235	correl = -0.0252014	descr = N_Gram_AGAGA
cnt = 117	feature = 31	correl = -0.0223653	descr = Position_Specific_Bin_Base_11_Base_C
cnt = 118	feature = 5	correl = -0.0414922	descr = Position_Specific_Bin_Base_2_Base_A
cnt = 119	feature = 567	correl = -0.0826543	descr = N_Gram_GCAAT
cnt = 120	feature = 546	correl = -0.0357974	descr = N_Gram_GAGGT
cnt = 121	feature = 664	correl = 0.0612734	descr = N_Gram_GGTAA
cnt = 122	feature = 483	correl = 0.0515864	descr = N_Gram_CTATG
cnt = 123	feature = 358	correl = 0.0235135	descr = N_Gram_CATGT
cnt = 124	feature = 767	correl = 0.0500814	descr = N_Gram_TATCA
cnt = 125	feature = 264	correl = 0.0214151	descr = N_Gram_ATAAA
cnt = 126	feature = 487	correl = -0.0250194	descr = N_Gram_CTCAC
cnt = 127	feature = 317	correl = 0.0339073	descr = N_Gram_CAACC
cnt = 128	feature = 271	correl = 0.0288191	descr = N_Gram_ATATA
cnt = 129	feature = 660	correl = -0.0285733	descr = N_Gram_GGGTC
cnt = 130	feature = 835	correl = 0.0288859	descr = N_Gram_TGATC
cnt = 131	feature = 225	correl = 0.0233611	descr = N_Gram_ACTAG
cnt = 132	feature = 616	correl = -0.059808	descr = N_Gram_GCTTT
cnt = 133	feature = 457	correl = -0.0252175	descr = N_Gram_CGGTC
cnt = 134	feature = 709	correl = 0.0336769	descr = N_Gram_GTGTA
cnt = 135	feature = 611	correl = 0.051882	descr = N_Gram_GCTCT
cnt = 136	feature = 427	correl = 0.033187	descr = N_Gram_CGAGA
cnt = 137	feature = 782	correl = -0.0576811	descr = N_Gram_TCAGA
cnt = 138	feature = 712	correl = -0.0264374	descr = N_Gram_GTTAC
cnt = 139	feature = 622	correl = 0.0424406	descr = N_Gram_GGAAT
cnt = 140	feature = 599	correl = -0.0279306	descr = N_Gram_GCGGA
cnt = 141	feature = 2	correl = 0.113364	descr = Position_Specific_Bin_Base_1_Base_A
cnt = 142	feature = 836	correl = 0.0345368	descr = N_Gram_TGATT
cnt = 143	feature = 751	correl = 0.0529712	descr = N_Gram_TAGAC
cnt = 144	feature = 735	correl = -0.0314003	descr = N_Gram_TAATG
cnt = 145	feature = 44	correl = -0.0582835	descr = Position_Specific_Bin_Base_16_Base_G
cnt = 146	feature = 639	correl = -0.0235744	descr = N_Gram_GGCCT
cnt = 147	feature = 37	correl = -0.029077	descr = Position_Specific_Bin_Base_14_Base_C
cnt = 148	feature = 702	correl = -0.0486413	descr = N_Gram_GTGCC
cnt = 149	feature = 597	correl = -0.0388435	descr = N_Gram_GCGCT
cnt = 150	feature = 679	correl = 0.0450778	descr = N_Gram_GTAAG
cnt = 151	feature = 400	correl = -0.0404044	descr = N_Gram_CCGCT
cnt = 152	feature = 726	correl = 0.0574613	descr = N_Gram_TAAAC
cnt = 153	feature = 450	correl = -0.0989221	descr = N_Gram_CGGCG
cnt = 154	feature = 743	correl = -0.0323264	descr = N_Gram_TACG
cnt = 155	feature = 377	correl = -0.0271691	descr = N_Gram_CCCAA
cnt = 156	feature = 312	correl = 0.0217166	descr = N_Gram_ATTTA
cnt = 157	feature = 396	correl = -0.0681331	descr = N_Gram_CCGAT
cnt = 158	feature = 352	correl = -0.0412614	descr = N_Gram_CATAC
cnt = 159	feature = 636	correl = -0.0838951	descr = N_Gram_GGCCA
cnt = 160	feature = 569	correl = -0.0404446	descr = N_Gram_GCACC
cnt = 161	feature = 291	correl = 0.0287575	descr = N_Gram_ATGCA
cnt = 162	feature = 268	correl = 0.0277647	descr = N_Gram_ATAGC
cnt = 163	feature = 461	correl = 0.0232146	descr = N_Gram_CGTCA
cnt = 164	feature = 258	correl = 0.0970899	descr = N_Gram_AGTCG
cnt = 165	feature = 348	correl = 0.0225536	descr = N_Gram_CAGTT
cnt = 166	feature = 60	correl = -0.183525	descr = Position_Specific_Bin_Base_20_Base_G
cnt = 167	feature = 18	correl = -0.0313939	descr = Position_Specific_Bin_Base_6_Base_C
cnt = 168	feature = 700	correl = 0.0234459	descr = N_Gram_GTGAG
cnt = 169	feature = 684	correl = 0.0545595	descr = N_Gram_GTCAA
cnt = 170	feature = 9	correl = 0.0582267	descr = Position_Specific_Bin_Base_3_Base_G
cnt = 171	feature = 48	correl = -0.0545511	descr = Position_Specific_Bin_Base_17_Base_G
cnt = 172	feature = 856	correl = -0.0564903	descr = N_Gram_TGGGA
cnt = 173	feature = 542	correl = -0.0568693	descr = N_Gram_GAGCC
cnt = 174	feature = 609	correl = -0.0417385	descr = N_Gram_GCTCC
cnt = 175	feature = 765	correl = 0.0295984	descr = N_Gram_TATAT
cnt = 176	feature = 867	correl = 0.0608867	descr = N_Gram_TGTGT
cnt = 177	feature = 294	correl = -0.0235703	descr = N_Gram_ATGGA
cnt = 178	feature = 899	correl = 0.0565915	descr = N_Gram_TTGAA
cnt = 179	feature = 269	correl = 0.040822	descr = N_Gram_ATAGG
cnt = 180	feature = 367	correl = -0.0367214	descr = N_Gram_CCACG
cnt = 181	feature = 608	correl = -0.0221719	descr = N_Gram_GCTCA
cnt = 182	feature = 831	correl = 0.0302215	descr = N_Gram_TGACT
cnt = 183	feature = 14	correl = 0.0269293	descr = Position_Specific_Bin_Base_4_Base_T
cnt = 184	feature = 256	correl = -0.0305867	descr = N_Gram_AGTAG
cnt = 185	feature = 815	correl = 0.0388587	descr = N_Gram_TCTCA
cnt = 186	feature = 386	correl = -0.044705	descr = N_Gram_CCCGC
cnt = 187	feature = 304	correl = 0.0683448	descr = N_Gram_ATTAT
cnt = 188	feature = 645	correl = -0.0475364	descr = N_Gram_GGCTG
cnt = 189	feature = 704	correl = -0.0511571	descr = N_Gram_GTGGA
cnt = 190	feature = 40	correl = 0.0771991	descr = Position_Specific_Bin_Base_15_Base_A
cnt = 191	feature = 34	correl = 0.0222793	descr = Position_Specific_Bin_Base_12_Base_A
cnt = 192	feature = 610	correl = -0.0304821	descr = N_Gram_GCTCG
cnt = 193	feature = 314	correl = -0.0242649	descr = N_Gram_CAAAC
cnt = 194	feature = 229	correl = -0.0430603	descr = N_Gram_ACTGC
cnt = 195	feature = 620	correl = -0.0353733	descr = N_Gram_GGAAA
cnt = 196	feature = 736	correl = 0.0402674	descr = N_Gram_TAATT
cnt = 197	feature = 675	correl = -0.0602351	descr = N_Gram_GGTTG
cnt = 198	feature = 791	correl = 0.0284689	descr = N_Gram_TCCGT
cnt = 199	feature = 303	correl = 0.0432425	descr = N_Gram_ATTAG
cnt = 200	feature = 321	correl = -0.030367	descr = N_Gram_CAATG
cnt = 201	feature = 479	correl = 0.0336076	descr = N_Gram_CTAGA
cnt = 202	feature = 587	correl = -0.026776	descr = N_Gram_GCCGG
cnt = 203	feature = 30	correl = -0.0565195	descr = Position_Specific_Bin_Base_11_Base_A
cnt = 204	feature = 657	correl = -0.0805273	descr = N_Gram_GGGGC
cnt = 205	feature = 289	correl = 0.0319373	descr = N_Gram_ATGAG
cnt = 206	feature = 247	correl = 0.0364534	descr = N_Gram_AGCTT
cnt = 207	feature = 440	correl = -0.0575406	descr = N_Gram_CGCGG
cnt = 208	feature = 520	correl = -0.0217594	descr = N_Gram_GAACT
cnt = 209	feature = 903	correl = 0.0420939	descr = N_Gram_TTGGA
cnt = 210	feature = 23	correl = 0.0341228	descr = Position_Specific_Bin_Base_8_Base_A
cnt = 211	feature = 412	correl = -0.0903767	descr = N_Gram_CCTCG
cnt = 212	feature = 35	correl = 0.0459414	descr = Position_Specific_Bin_Base_13_Base_A
cnt = 213	feature = 238	correl = 0.0765228	descr = N_Gram_AGATA
cnt = 214	feature = 514	correl = 0.0462024	descr = N_Gram_CTTGT
cnt = 215	feature = 771	correl = 0.0225599	descr = N_Gram_TATGG
cnt = 216	feature = 346	correl = 0.0241604	descr = N_Gram_CAGTA
cnt = 217	feature = 57	correl = 0.0431927	descr = Position_Specific_Bin_Base_19_Base_T
cnt = 218	feature = 548	correl = 0.0663796	descr = N_Gram_GAGTC
cnt = 219	feature = 0	correl = 0.113603	descr = Position_Specific_Bin_Base_0_Base_C
cnt = 220	feature = 545	correl = -0.0269124	descr = N_Gram_GAGGG
cnt = 221	feature = 17	correl = 0.0451114	descr = Position_Specific_Bin_Base_5_Base_T
cnt = 222	feature = 633	correl = -0.0717949	descr = N_Gram_GGCAA
cnt = 223	feature = 915	correl = 0.0407155	descr = N_Gram_TTTCC
cnt = 224	feature = 299	correl = 0.024525	descr = N_Gram_ATGTC
cnt = 225	feature = 230	correl = 0.0498858	descr = N_Gram_ACTGT
cnt = 226	feature = 210	correl = -0.0275854	descr = N_Gram_ACCGG
cnt = 227	feature = 643	correl = -0.0637144	descr = N_Gram_GGCGT
cnt = 228	feature = 583	correl = -0.0679373	descr = N_Gram_GCCCG
cnt = 229	feature = 61	correl = 0.115127	descr = Position_Specific_Bin_Base_20_Base_T
cnt = 230	feature = 343	correl = -0.0326041	descr = N_Gram_CAGCG
cnt = 231	feature = 382	correl = -0.0662473	descr = N_Gram_CCCCG
cnt = 232	feature = 275	correl = 0.036738	descr = N_Gram_ATCAA
cnt = 233	feature = 310	correl = 0.0529267	descr = N_Gram_ATTGG
cnt = 234	feature = 325	correl = -0.0409397	descr = N_Gram_CACAT
cnt = 235	feature = 763	correl = 0.0769555	descr = N_Gram_TATAA
cnt = 236	feature = 714	correl = -0.0217646	descr = N_Gram_GTTCT
cnt = 237	feature = 28	correl = -0.066724	descr = Position_Specific_Bin_Base_10_Base_G
cnt = 238	feature = 811	correl = 0.060562	descr = N_Gram_TCTAC
cnt = 239	feature = 46	correl = 0.0317539	descr = Position_Specific_Bin_Base_17_Base_A
cnt = 240	feature = 844	correl = -0.0303224	descr = N_Gram_TGCGC
cnt = 241	feature = 789	correl = -0.0296939	descr = N_Gram_TCCCG
cnt = 242	feature = 621	correl = -0.0553818	descr = N_Gram_GGAAG
cnt = 243	feature = 829	correl = 0.0249388	descr = N_Gram_TGAAT
cnt = 244	feature = 451	correl = -0.0287022	descr = N_Gram_CGGCT
cnt = 245	feature = 345	correl = -0.0864514	descr = N_Gram_CAGGG
cnt = 246	feature = 775	correl = 0.0400533	descr = N_Gram_TATTT
cnt = 247	feature = 4	correl = -0.101252	descr = Position_Specific_Bin_Base_1_Base_G
cnt = 248	feature = 260	correl = 0.0499802	descr = N_Gram_AGTGA
cnt = 249	feature = 785	correl = 0.0354519	descr = N_Gram_TCCAT
cnt = 250	feature = 880	correl = 0.0884473	descr = N_Gram_TTAGA
cnt = 251	feature = 813	correl = 0.0324741	descr = N_Gram_TCTAT
cnt = 252	feature = 721	correl = 0.0536516	descr = N_Gram_GTTTG
cnt = 253	feature = 292	correl = 0.0378329	descr = N_Gram_ATGCT
cnt = 254	feature = 296	correl = -0.037273	descr = N_Gram_ATGGG
cnt = 255	feature = 11	correl = 0.071972	descr = Position_Specific_Bin_Base_4_Base_A
cnt = 256	feature = 316	correl = 0.0810536	descr = N_Gram_CAACA
cnt = 257	feature = 519	correl = 0.0381018	descr = N_Gram_GAACA
cnt = 258	feature = 553	correl = 0.0664122	descr = N_Gram_GATAT
cnt = 259	feature = 733	correl = 0.049423	descr = N_Gram_TAAGG
cnt = 260	feature = 907	correl = 0.0265107	descr = N_Gram_TTGTC
cnt = 261	feature = 39	correl = 0.0802998	descr = Position_Specific_Bin_Base_14_Base_T
cnt = 262	feature = 243	correl = -0.0482964	descr = N_Gram_AGCCC
cnt = 263	feature = 705	correl = -0.0839608	descr = N_Gram_GTGGC
cnt = 264	feature = 531	correl = -0.0462745	descr = N_Gram_GACCA
cnt = 265	feature = 496	correl = 0.0386129	descr = N_Gram_CTCTT
cnt = 266	feature = 627	correl = -0.0654851	descr = N_Gram_GGAGC
cnt = 267	feature = 6	correl = 0.0261779	descr = Position_Specific_Bin_Base_2_Base_C
cnt = 268	feature = 492	correl = -0.0575399	descr = N_Gram_CTCGG
cnt = 269	feature = 828	correl = 0.0465622	descr = N_Gram_TGAAG
cnt = 270	feature = 462	correl = -0.0527921	descr = N_Gram_CGTCC
cnt = 271	feature = 277	correl = 0.0553638	descr = N_Gram_ATCCA
cnt = 272	feature = 558	correl = -0.0378896	descr = N_Gram_GATGT
cnt = 273	feature = 500	correl = -0.0546098	descr = N_Gram_CTGCC
cnt = 274	feature = 286	correl = 0.0433919	descr = N_Gram_ATCTG
cnt = 275	feature = 20	correl = -0.128227	descr = Position_Specific_Bin_Base_7_Base_C
cnt = 276	feature = 480	correl = 0.0680207	descr = N_Gram_CTAGC
cnt = 277	feature = 904	correl = 0.0303447	descr = N_Gram_TTGGT
cnt = 278	feature = 888	correl = 0.0264341	descr = N_Gram_TTCAT
cnt = 279	feature = 285	correl = 0.0729852	descr = N_Gram_ATCTC
cnt = 280	feature = 26	correl = 0.0766812	descr = Position_Specific_Bin_Base_10_Base_A
cnt = 281	feature = 267	correl = 0.0461835	descr = N_Gram_ATAGA
cnt = 282	feature = 760	correl = 0.0481498	descr = N_Gram_TAGTG
cnt = 283	feature = 534	correl = -0.0225083	descr = N_Gram_GACGG
cnt = 284	feature = 573	correl = -0.0277905	descr = N_Gram_GCAGT
cnt = 285	feature = 212	correl = -0.0324704	descr = N_Gram_ACGA
cnt = 286	feature = 691	correl = -0.0481368	descr = N_Gram_GTCCT
cnt = 287	feature = 324	correl = 0.0259147	descr = N_Gram_CACAG
cnt = 288	feature = 572	correl = -0.0477728	descr = N_Gram_GCAGA
cnt = 289	feature = 501	correl = 0.0516952	descr = N_Gram_CTGGA
cnt = 290	feature = 718	correl = -0.0219824	descr = N_Gram_GTTGT
cnt = 291	feature = 537	correl = 0.0549695	descr = N_Gram_GACTG
cnt = 292	feature = 56	correl = -0.111241	descr = Position_Specific_Bin_Base_19_Base_G
cnt = 293	feature = 579	correl = -0.0746547	descr = N_Gram_GCCAG
cnt = 294	feature = 24	correl = -0.0980671	descr = Position_Specific_Bin_Base_8_Base_C
cnt = 295	feature = 848	correl = -0.0241757	descr = N_Gram_TGCTC
cnt = 296	feature = 788	correl = -0.0534229	descr = N_Gram_TCCCC
cnt = 297	feature = 12	correl = -0.0640472	descr = Position_Specific_Bin_Base_4_Base_C
cnt = 298	feature = 249	correl = -0.0307892	descr = N_Gram_AGGAG
cnt = 299	feature = 10	correl = -0.0940207	descr = Position_Specific_Bin_Base_3_Base_T
cnt = 300	feature = 773	correl = 0.0486286	descr = N_Gram_TATTC
cnt = 301	feature = 366	correl = -0.0705889	descr = N_Gram_CCACC
cnt = 302	feature = 595	correl = -0.0249762	descr = N_Gram_GCGCC
cnt = 303	feature = 695	correl = 0.0705204	descr = N_Gram_GTCGT
cnt = 304	feature = 604	correl = -0.0845725	descr = N_Gram_GCGTC
cnt = 305	feature = 812	correl = 0.0354446	descr = N_Gram_TCTAG
cnt = 306	feature = 413	correl = -0.0649492	descr = N_Gram_CCTCT
cnt = 307	feature = 750	correl = 0.0508846	descr = N_Gram_TAGAA
cnt = 308	feature = 47	correl = -0.0318497	descr = Position_Specific_Bin_Base_17_Base_C
cnt = 309	feature = 650	correl = -0.0767707	descr = N_Gram_GGGAG
cnt = 310	feature = 787	correl = -0.0311744	descr = N_Gram_TCCCA
cnt = 311	feature = 7	correl = 0.138681	descr = Position_Specific_Bin_Base_2_Base_G
cnt = 312	feature = 552	correl = 0.0360678	descr = N_Gram_GATAG
cnt = 313	feature = 671	correl = -0.0620562	descr = N_Gram_GGTGC
cnt = 314	feature = 15	correl = 0.0263811	descr = Position_Specific_Bin_Base_5_Base_A
cnt = 315	feature = 806	correl = -0.0901295	descr = N_Gram_TCGGG
cnt = 316	feature = 449	correl = -0.0835138	descr = N_Gram_CGGCC
cnt = 317	feature = 827	correl = 0.041485	descr = N_Gram_TGAAC
cnt = 318	feature = 652	correl = -0.0412764	descr = N_Gram_GGGCA
cnt = 319	feature = 368	correl = 0.0226343	descr = N_Gram_CCACT
cnt = 320	feature = 779	correl = 0.0482784	descr = N_Gram_TCAAC
cnt = 321	feature = 297	correl = -0.0530757	descr = N_Gram_ATGGT
cnt = 322	feature = 332	correl = -0.036478	descr = N_Gram_CACGT
cnt = 323	feature = 625	correl = 0.0403357	descr = N_Gram_GGACT
cnt = 324	feature = 512	correl = 0.0346523	descr = N_Gram_CTTGC
cnt = 325	feature = 894	correl = 0.0251036	descr = N_Gram_TTCTC
cnt = 326	feature = 356	correl = 0.0289246	descr = N_Gram_CATGA
cnt = 327	feature = 370	correl = -0.0704247	descr = N_Gram_CCAGC
cnt = 328	feature = 228	correl = 0.0714999	descr = N_Gram_ACTGA
cnt = 329	feature = 398	correl = -0.0368462	descr = N_Gram_CCGCA
cnt = 330	feature = 51	correl = -0.0283137	descr = Position_Specific_Bin_Base_18_Base_C
cnt = 331	feature = 502	correl = -0.0635471	descr = N_Gram_CTGGC
cnt = 332	feature = 865	correl = 0.0462317	descr = N_Gram_TGTCT
cnt = 333	feature = 29	correl = 0.0526608	descr = Position_Specific_Bin_Base_10_Base_T
cnt = 334	feature = 566	correl = 0.055482	descr = N_Gram_GCAAC
cnt = 335	feature = 554	correl = 0.0217997	descr = N_Gram_GATCT
cnt = 336	feature = 586	correl = -0.0313493	descr = N_Gram_GCCGA
cnt = 337	feature = 54	correl = 0.187441	descr = Position_Specific_Bin_Base_19_Base_A
cnt = 338	feature = 752	correl = 0.0697863	descr = N_Gram_TAGAG
cnt = 339	feature = 45	correl = 0.0320055	descr = Position_Specific_Bin_Base_16_Base_T
cnt = 340	feature = 755	correl = 0.0836456	descr = N_Gram_TAGCT
cnt = 341	feature = 488	correl = -0.0229361	descr = N_Gram_CTCAG
cnt = 342	feature = 902	correl = 0.0252949	descr = N_Gram_TTGCG
cnt = 343	feature = 614	correl = -0.0248432	descr = N_Gram_GCTGG
cnt = 344	feature = 58	correl = 0.374637	descr = Position_Specific_Bin_Base_20_Base_A
cnt = 345	feature = 513	correl = -0.0331647	descr = N_Gram_CTTGG
cnt = 346	feature = 667	correl = 0.0321701	descr = N_Gram_GGTCA
cnt = 347	feature = 272	correl = 0.030869	descr = N_Gram_ATATG
cnt = 348	feature = 38	correl = -0.160656	descr = Position_Specific_Bin_Base_14_Base_G
cnt = 349	feature = 823	correl = 0.0535944	descr = N_Gram_TCTTT
cnt = 350	feature = 453	correl = -0.0574667	descr = N_Gram_CGGGC
cnt = 351	feature = 838	correl = 0.0365219	descr = N_Gram_TGCAA
cnt = 352	feature = 780	correl = 0.043961	descr = N_Gram_TCACC
cnt = 353	feature = 389	correl = -0.0651615	descr = N_Gram_CCCTC
cnt = 354	feature = 232	correl = 0.0500818	descr = N_Gram_AGAAT
cnt = 355	feature = 717	correl = -0.0302309	descr = N_Gram_GTTGG
cnt = 356	feature = 796	correl = 0.0555009	descr = N_Gram_TCCTT
cnt = 357	feature = 417	correl = -0.0285274	descr = N_Gram_CCTGG
cnt = 358	feature = 42	correl = 0.0619724	descr = Position_Specific_Bin_Base_16_Base_A
cnt = 359	feature = 678	correl = 0.0611889	descr = N_Gram_GTAAA
cnt = 360	feature = 759	correl = 0.0318364	descr = N_Gram_TAGT
cnt = 361	feature = 885	correl = 0.034719	descr = N_Gram_TTATC
cnt = 362	feature = 799	correl = 0.0380748	descr = N_Gram_TCGC
cnt = 363	feature = 556	correl = -0.0280543	descr = N_Gram_GATGA
cnt = 364	feature = 437	correl = -0.0242027	descr = N_Gram_CGCCT
cnt = 365	feature = 385	correl = -0.0942412	descr = N_Gram_CCCGA
cnt = 366	feature = 847	correl = 0.040464	descr = N_Gram_TGCTA
cnt = 367	feature = 55	correl = -0.126702	descr = Position_Specific_Bin_Base_19_Base_C
cnt = 368	feature = 711	correl = -0.0376003	descr = N_Gram_GTTA
cnt = 369	feature = 251	correl = -0.0915177	descr = N_Gram_AGGGC
cnt = 370	feature = 25	correl = 0.0792651	descr = Position_Specific_Bin_Base_8_Base_T
cnt = 371	feature = 858	correl = -0.0239726	descr = N_Gram_TGGTG
cnt = 372	feature = 41	correl = -0.0373747	descr = Position_Specific_Bin_Base_15_Base_G
cnt = 373	feature = 335	correl = 0.0274049	descr = N_Gram_CACTG
cnt = 374	feature = 33	correl = 0.125549	descr = Position_Specific_Bin_Base_11_Base_T
cnt = 375	feature = 19	correl = 0.0880214	descr = Position_Specific_Bin_Base_7_Base_A
cnt = 376	feature = 281	correl = 0.0549077	descr = N_Gram_ATCG
cnt = 377	feature = 834	correl = 0.0651591	descr = N_Gram_TGATA
cnt = 378	feature = 524	correl = 0.043225	descr = N_Gram_GAAGG
cnt = 379	feature = 517	correl = 0.0625503	descr = N_Gram_CTTTG
cnt = 380	feature = 794	correl = -0.0306613	descr = N_Gram_TCCTC
cnt = 381	feature = 790	correl = -0.0252058	descr = N_Gram_TCCGC
cnt = 382	feature = 559	correl = 0.026592	descr = N_Gram_GATT
cnt = 383	feature = 341	correl = -0.0373382	descr = N_Gram_CAGCA
cnt = 384	feature = 658	correl = -0.0480916	descr = N_Gram_GGGGT
cnt = 385	feature = 233	correl = 0.0466349	descr = N_Gram_AGACA
cnt = 386	feature = 424	correl = -0.0417314	descr = N_Gram_CGAC
cnt = 387	feature = 584	correl = -0.077145	descr = N_Gram_GCCCT
cnt = 388	feature = 505	correl = 0.0469594	descr = N_Gram_CTGTT
cnt = 389	feature = 405	correl = 0.0785587	descr = N_Gram_CCTA
cnt = 390	feature = 654	correl = -0.0794294	descr = N_Gram_GGGCG
cnt = 391	feature = 313	correl = 0.0403571	descr = N_Gram_ATTTT
cnt = 392	feature = 59	correl = -0.310922	descr = Position_Specific_Bin_Base_20_Base_C
cnt = 393	feature = 590	correl = -0.0607341	descr = N_Gram_GCCTC
cnt = 394	feature = 646	correl = -0.0223377	descr = N_Gram_GGCTT
cnt = 395	feature = 248	correl = 0.025977	descr = N_Gram_AGGAA
cnt = 396	feature = 740	correl = 0.0361755	descr = N_Gram_TACC
cnt = 397	feature = 16	correl = -0.0739791	descr = Position_Specific_Bin_Base_5_Base_C
cnt = 398	feature = 32	correl = -0.0412887	descr = Position_Specific_Bin_Base_11_Base_G
cnt = 399	feature = 819	correl = 0.0956212	descr = N_Gram_TCTGC
cnt = 400	feature = 634	correl = -0.0389395	descr = N_Gram_GGCAG
cnt = 401	feature = 419	correl = 0.0230058	descr = N_Gram_CCTTG
cnt = 402	feature = 220	correl = -0.0282203	descr = N_Gram_ACGT
cnt = 403	feature = 355	correl = 0.0752175	descr = N_Gram_CATCT
cnt = 404	feature = 207	correl = -0.0746685	descr = N_Gram_ACCAC
cnt = 405	feature = 8	correl = -0.126501	descr = Position_Specific_Bin_Base_2_Base_T
cnt = 406	feature = 476	correl = 0.0507008	descr = N_Gram_CTACA
cnt = 407	feature = 701	correl = -0.0425686	descr = N_Gram_GTGC
cnt = 408	feature = 13	correl = -0.0330014	descr = Position_Specific_Bin_Base_4_Base_G
cnt = 409	feature = 696	correl = 0.0276739	descr = N_Gram_GTCT
cnt = 410	feature = 273	correl = 0.0649649	descr = N_Gram_ATATT
cnt = 411	feature = 490	correl = -0.0321888	descr = N_Gram_CTCCC
cnt = 412	feature = 308	correl = 0.0590393	descr = N_Gram_ATTG
cnt = 413	feature = 853	correl = -0.0526482	descr = N_Gram_TGGCC
cnt = 414	feature = 43	correl = -0.0339412	descr = Position_Specific_Bin_Base_16_Base_C
cnt = 415	feature = 871	correl = 0.0778949	descr = N_Gram_TGTTT
cnt = 416	feature = 527	correl = 0.0417848	descr = N_Gram_GAATT
cnt = 417	feature = 568	correl = -0.026943	descr = N_Gram_GCAC
cnt = 418	feature = 470	correl = -0.0442462	descr = N_Gram_CGTTG
cnt = 419	feature = 574	correl = 0.0317587	descr = N_Gram_GCAT
cnt = 420	feature = 600	correl = -0.0915357	descr = N_Gram_GCGGC
cnt = 421	feature = 410	correl = -0.0343448	descr = N_Gram_CCTCA
cnt = 422	feature = 916	correl = 0.0363783	descr = N_Gram_TTTCT
cnt = 423	feature = 866	correl = 0.0458436	descr = N_Gram_TGTG
cnt = 424	feature = 510	correl = 0.0260176	descr = N_Gram_CTTCT
cnt = 425	feature = 860	correl = 0.0507185	descr = N_Gram_TGTA
cnt = 426	feature = 857	correl = -0.0607168	descr = N_Gram_TGGGG
cnt = 427	feature = 63	correl = 0.100359	descr = Gibbs_of_Target_Sequence__Pos_0_Step_1
cnt = 428	feature = 909	correl = 0.0643331	descr = N_Gram_TTGTT
cnt = 429	feature = 641	correl = -0.0648508	descr = N_Gram_GGCGC
cnt = 430	feature = 373	correl = -0.023277	descr = N_Gram_CCAT
cnt = 431	feature = 80	correl = 0.430862	descr = Gibbs_of_Target_Sequence__Pos_20_Step_1
cnt = 432	feature = 257	correl = 0.0473472	descr = N_Gram_AGTC
cnt = 433	feature = 21	correl = -0.0248255	descr = Position_Specific_Bin_Base_7_Base_G
cnt = 434	feature = 481	correl = 0.0503753	descr = N_Gram_CTAT
cnt = 435	feature = 528	correl = 0.0304217	descr = N_Gram_GACA
cnt = 436	feature = 898	correl = 0.0571601	descr = N_Gram_TTGA
cnt = 437	feature = 756	correl = 0.0269653	descr = N_Gram_TAGG
cnt = 438	feature = 822	correl = 0.0405987	descr = N_Gram_TCTTC
cnt = 439	feature = 840	correl = -0.0430162	descr = N_Gram_TGCC
cnt = 440	feature = 672	correl = -0.112457	descr = N_Gram_GGTGG
cnt = 441	feature = 498	correl = 0.052409	descr = N_Gram_CTGAT
cnt = 442	feature = 708	correl = 0.0305987	descr = N_Gram_GTGT
cnt = 443	feature = 692	correl = 0.0355772	descr = N_Gram_GTCG
cnt = 444	feature = 535	correl = 0.0381797	descr = N_Gram_GACT
cnt = 445	feature = 350	correl = -0.0283908	descr = N_Gram_CATA
cnt = 446	feature = 816	correl = 0.0253913	descr = N_Gram_TCTCC
cnt = 447	feature = 837	correl = 0.04298	descr = N_Gram_TGCA
cnt = 448	feature = 603	correl = -0.0778013	descr = N_Gram_GCGT
cnt = 449	feature = 889	correl = 0.0390787	descr = N_Gram_TTCC
cnt = 450	feature = 530	correl = -0.0686799	descr = N_Gram_GACC
cnt = 451	feature = 276	correl = 0.0358309	descr = N_Gram_ATCC
cnt = 452	feature = 613	correl = -0.0496045	descr = N_Gram_GCTGC
cnt = 453	feature = 555	correl = -0.0421195	descr = N_Gram_GATG
cnt = 454	feature = 766	correl = 0.0428019	descr = N_Gram_TATC
cnt = 455	feature = 606	correl = 0.0253308	descr = N_Gram_GCTA
cnt = 456	feature = 896	correl = 0.0569302	descr = N_Gram_TTCTT
cnt = 457	feature = 663	correl = 0.0405566	descr = N_Gram_GGTA
cnt = 458	feature = 683	correl = 0.0267945	descr = N_Gram_GTCA
cnt = 459	feature = 242	correl = -0.0527127	descr = N_Gram_AGCC
cnt = 460	feature = 438	correl = -0.0769906	descr = N_Gram_CGCG
cnt = 461	feature = 288	correl = 0.0267202	descr = N_Gram_ATGAA
cnt = 462	feature = 433	correl = -0.0488832	descr = N_Gram_CGCA
cnt = 463	feature = 738	correl = 0.0321199	descr = N_Gram_TACA
cnt = 464	feature = 807	correl = 0.0495756	descr = N_Gram_TCGT
cnt = 465	feature = 401	correl = -0.0430158	descr = N_Gram_CCGG
cnt = 466	feature = 541	correl = -0.0331122	descr = N_Gram_GAGC
cnt = 467	feature = 376	correl = -0.0839092	descr = N_Gram_CCCA
cnt = 468	feature = 414	correl = -0.0556194	descr = N_Gram_CCTG
cnt = 469	feature = 494	correl = 0.0315222	descr = N_Gram_CTCT
cnt = 470	feature = 863	correl = 0.039678	descr = N_Gram_TGTC
cnt = 471	feature = 803	correl = -0.0443693	descr = N_Gram_TCGG
cnt = 472	feature = 578	correl = -0.0460055	descr = N_Gram_GCCA
cnt = 473	feature = 337	correl = -0.0700463	descr = N_Gram_CAGA
cnt = 474	feature = 83	correl = 0.0456307	descr = PF_RNAi_Fold_3'Free_Count
cnt = 475	feature = 307	correl = 0.0909909	descr = N_Gram_ATTCT
cnt = 476	feature = 883	correl = 0.0436594	descr = N_Gram_TTAT
cnt = 477	feature = 753	correl = 0.0690397	descr = N_Gram_TAGC
cnt = 478	feature = 677	correl = 0.0592286	descr = N_Gram_GTAA
cnt = 479	feature = 442	correl = -0.0284531	descr = N_Gram_CGCT
cnt = 480	feature = 699	correl = 0.0322037	descr = N_Gram_GTGA
cnt = 481	feature = 644	correl = -0.0374367	descr = N_Gram_GGCT
cnt = 482	feature = 719	correl = 0.0680018	descr = N_Gram_GTTT
cnt = 483	feature = 783	correl = 0.0458313	descr = N_Gram_TCAT
cnt = 484	feature = 206	correl = -0.0280486	descr = N_Gram_ACCA
cnt = 485	feature = 475	correl = 0.0638576	descr = N_Gram_CTAC
cnt = 486	feature = 588	correl = -0.0393518	descr = N_Gram_GCCT
cnt = 487	feature = 648	correl = -0.0850392	descr = N_Gram_GGGA
cnt = 488	feature = 344	correl = -0.041315	descr = N_Gram_CAGG
cnt = 489	feature = 460	correl = -0.0414429	descr = N_Gram_CGTC
cnt = 490	feature = 478	correl = 0.0502916	descr = N_Gram_CTAG
cnt = 491	feature = 293	correl = -0.0506632	descr = N_Gram_ATGG
cnt = 492	feature = 64	correl = -0.162348	descr = Gibbs_of_Target_Sequence__Pos_2_Step_1
cnt = 493	feature = 266	correl = 0.0606768	descr = N_Gram_ATAG
cnt = 494	feature = 626	correl = -0.059998	descr = N_Gram_GGAG
cnt = 495	feature = 491	correl = -0.0811512	descr = N_Gram_CTCG
cnt = 496	feature = 632	correl = -0.0608001	descr = N_Gram_GGCA
cnt = 497	feature = 359	correl = 0.0342742	descr = N_Gram_CATT
cnt = 498	feature = 227	correl = 0.0617037	descr = N_Gram_ACTG
cnt = 499	feature = 901	correl = 0.0370863	descr = N_Gram_TTGC
cnt = 500	feature = 388	correl = -0.0666192	descr = N_Gram_CCCT
cnt = 501	feature = 703	correl = -0.10626	descr = N_Gram_GTGG
cnt = 502	feature = 769	correl = 0.0585878	descr = N_Gram_TATG
cnt = 503	feature = 515	correl = 0.0311694	descr = N_Gram_CTTT
cnt = 504	feature = 772	correl = 0.057144	descr = N_Gram_TATT
cnt = 505	feature = 392	correl = -0.0923478	descr = N_Gram_CCGA
cnt = 506	feature = 818	correl = 0.0868074	descr = N_Gram_TCTG
cnt = 507	feature = 69	correl = 0.0803218	descr = Gibbs_of_Target_Sequence__Pos_8_Step_1
cnt = 508	feature = 666	correl = -0.0311098	descr = N_Gram_GGTC
cnt = 509	feature = 525	correl = 0.0591745	descr = N_Gram_GAAT
cnt = 510	feature = 66	correl = 0.0525732	descr = Gibbs_of_Target_Sequence__Pos_5_Step_1
cnt = 511	feature = 521	correl = -0.0293837	descr = N_Gram_GAAG
cnt = 512	feature = 77	correl = 0.0985553	descr = Gibbs_of_Target_Sequence__Pos_17_Step_1
cnt = 513	feature = 326	correl = -0.0274593	descr = N_Gram_CACC
cnt = 514	feature = 655	correl = -0.091913	descr = N_Gram_GGGG
cnt = 515	feature = 511	correl = 0.0421487	descr = N_Gram_CTTG
cnt = 516	feature = 879	correl = 0.0775143	descr = N_Gram_TTAG
cnt = 517	feature = 687	correl = -0.0880168	descr = N_Gram_GTCC
cnt = 518	feature = 814	correl = 0.0591341	descr = N_Gram_TCTC
cnt = 519	feature = 846	correl = 0.034456	descr = N_Gram_TGCT
cnt = 520	feature = 354	correl = 0.0423256	descr = N_Gram_CATC
cnt = 521	feature = 72	correl = 0.0402614	descr = Gibbs_of_Target_Sequence__Pos_11_Step_1
cnt = 522	feature = 82	correl = 0.153355	descr = PF_RNAi_Fold_5'Free_Count
cnt = 523	feature = 222	correl = 0.0349119	descr = N_Gram_ACT
cnt = 524	feature = 550	correl = 0.0633058	descr = N_Gram_GATA
cnt = 525	feature = 911	correl = 0.0302275	descr = N_Gram_TTTA
cnt = 526	feature = 792	correl = 0.021833	descr = N_Gram_TCCT
cnt = 527	feature = 384	correl = -0.102216	descr = N_Gram_CCCG
cnt = 528	feature = 914	correl = 0.0384197	descr = N_Gram_TTTC
cnt = 529	feature = 917	correl = 0.0937012	descr = N_Gram_TTTG
cnt = 530	feature = 305	correl = 0.0662273	descr = N_Gram_ATTC
cnt = 531	feature = 676	correl = 0.0534429	descr = N_Gram_GTA
cnt = 532	feature = 365	correl = -0.0423727	descr = N_Gram_CCAC
cnt = 533	feature = 452	correl = -0.0826267	descr = N_Gram_CGGG
cnt = 534	feature = 284	correl = 0.0591216	descr = N_Gram_ATCT
cnt = 535	feature = 786	correl = -0.0521712	descr = N_Gram_TCCC
cnt = 536	feature = 749	correl = 0.0872808	descr = N_Gram_TAGA
cnt = 537	feature = 73	correl = 0.126441	descr = Gibbs_of_Target_Sequence__Pos_13_Step_1
cnt = 538	feature = 211	correl = -0.0672845	descr = N_Gram_ACG
cnt = 539	feature = 499	correl = -0.0238428	descr = N_Gram_CTGC
cnt = 540	feature = 78	correl = 0.195875	descr = Gibbs_of_Target_Sequence__Pos_18_Step_1
cnt = 541	feature = 826	correl = 0.0483365	descr = N_Gram_TGAA
cnt = 542	feature = 921	correl = 0.0442261	descr = N_Gram_TTTT
cnt = 543	feature = 725	correl = 0.0582938	descr = N_Gram_TAAA
cnt = 544	feature = 593	correl = -0.0673645	descr = N_Gram_GCGC
cnt = 545	feature = 421	correl = -0.0549568	descr = N_Gram_CGA
cnt = 546	feature = 669	correl = -0.0919511	descr = N_Gram_GGTG
cnt = 547	feature = 270	correl = 0.0827018	descr = N_Gram_ATAT
cnt = 548	feature = 598	correl = -0.0925456	descr = N_Gram_GCGG
cnt = 549	feature = 254	correl = 0.0276032	descr = N_Gram_AGT
cnt = 550	feature = 70	correl = 0.0959342	descr = Gibbs_of_Target_Sequence__Pos_9_Step_1
cnt = 551	feature = 489	correl = -0.0240441	descr = N_Gram_CTCC
cnt = 552	feature = 74	correl = 0.158818	descr = Gibbs_of_Target_Sequence__Pos_14_Step_1
cnt = 553	feature = 651	correl = -0.117441	descr = N_Gram_GGGC
cnt = 554	feature = 65	correl = 0.106127	descr = Gibbs_of_Target_Sequence__Pos_4_Step_1
cnt = 555	feature = 67	correl = 0.104679	descr = Gibbs_of_Target_Sequence__Pos_6_Step_1
cnt = 556	feature = 580	correl = -0.148294	descr = N_Gram_GCCC
cnt = 557	feature = 76	correl = 0.112769	descr = Gibbs_of_Target_Sequence__Pos_16_Step_1
cnt = 558	feature = 458	correl = -0.0385491	descr = N_Gram_CGT
cnt = 559	feature = 659	correl = -0.0630928	descr = N_Gram_GGGT
cnt = 560	feature = 821	correl = 0.0708567	descr = N_Gram_TCTT
cnt = 561	feature = 409	correl = -0.0942408	descr = N_Gram_CCTC
cnt = 562	feature = 538	correl = -0.0407481	descr = N_Gram_GAG
cnt = 563	feature = 777	correl = 0.0280123	descr = N_Gram_TCA
cnt = 564	feature = 549	correl = 0.0296781	descr = N_Gram_GAT
cnt = 565	feature = 640	correl = -0.109521	descr = N_Gram_GGCG
cnt = 566	feature = 71	correl = 0.116004	descr = Gibbs_of_Target_Sequence__Pos_10_Step_1
cnt = 567	feature = 231	correl = 0.0293789	descr = N_Gram_AGA
cnt = 568	feature = 274	correl = 0.0538835	descr = N_Gram_ATC
cnt = 569	feature = 323	correl = -0.0325945	descr = N_Gram_CAC
cnt = 570	feature = 859	correl = 0.0896825	descr = N_Gram_TGT
cnt = 571	feature = 892	correl = 0.0843066	descr = N_Gram_TTCT
cnt = 572	feature = 75	correl = 0.0956093	descr = Gibbs_of_Target_Sequence__Pos_15_Step_1
cnt = 573	feature = 68	correl = 0.163568	descr = Gibbs_of_Target_Sequence__Pos_7_Step_1
cnt = 574	feature = 825	correl = 0.0753879	descr = N_Gram_TGA
cnt = 575	feature = 563	correl = -0.0546835	descr = N_Gram_GCA
cnt = 576	feature = 336	correl = -0.05649	descr = N_Gram_CAG
cnt = 577	feature = 698	correl = -0.0233298	descr = N_Gram_GTG
cnt = 578	feature = 897	correl = 0.10811	descr = N_Gram_TTG
cnt = 579	feature = 724	correl = 0.07553	descr = N_Gram_TAA
cnt = 580	feature = 362	correl = -0.0737724	descr = N_Gram_CCA
cnt = 581	feature = 824	correl = 0.05319	descr = N_Gram_TG
cnt = 582	feature = 748	correl = 0.109407	descr = N_Gram_TAG
cnt = 583	feature = 662	correl = -0.0634051	descr = N_Gram_GGT
cnt = 584	feature = 375	correl = -0.145541	descr = N_Gram_CCC
cnt = 585	feature = 506	correl = 0.0578053	descr = N_Gram_CTT
cnt = 586	feature = 404	correl = -0.0503061	descr = N_Gram_CCT
cnt = 587	feature = 850	correl = -0.0554369	descr = N_Gram_TGG
cnt = 588	feature = 446	correl = -0.105638	descr = N_Gram_CGG
cnt = 589	feature = 887	correl = 0.0735646	descr = N_Gram_TTC
cnt = 590	feature = 432	correl = -0.0562981	descr = N_Gram_CGC
cnt = 591	feature = 485	correl = -0.0290007	descr = N_Gram_CTC
cnt = 592	feature = 263	correl = 0.0720167	descr = N_Gram_ATA
cnt = 593	feature = 592	correl = -0.0988647	descr = N_Gram_GCG
cnt = 594	feature = 809	correl = 0.109088	descr = N_Gram_TCT
cnt = 595	feature = 577	correl = -0.126816	descr = N_Gram_GCC
cnt = 596	feature = 647	correl = -0.135639	descr = N_Gram_GGG
cnt = 597	feature = 631	correl = -0.163487	descr = N_Gram_GGC
cnt = 598	feature = 391	correl = -0.087372	descr = N_Gram_CCG
cnt = 599	feature = 910	correl = 0.0953429	descr = N_Gram_TTT
cnt = 600	feature = 872	correl = 0.15276	descr = N_Gram_TT
cnt = 601	feature = 262	correl = 0.113552	descr = N_Gram_AT
cnt = 602	feature = 105	correl = 0.0738896	descr = Xue_Structure_Feature_A000
cnt = 603	feature = 723	correl = 0.1805	descr = N_Gram_TA
cnt = 604	feature = 81	correl = 0.227962	descr = PF_RNAi_Fold_Energy
cnt = 605	feature = 62	correl = 0.287026	descr = Gibbs_of_Target_Sequence_
num rows = 2188
num_elements = 1325928
..*
optimization finished, #iter = 2100
nu = 0.199153
obj = -33.717897, rho = -0.751371
nSV = 987, nBSV = 104
num rows = 243
num_elements = 147258
*
optimization finished, #iter = 190
nu = 0.188905
obj = -4.129219, rho = -0.686267
nSV = 139, nBSV = 6
..*
optimization finished, #iter = 2100
nu = 0.199153
obj = -33.717897, rho = -0.751371
nSV = 987, nBSV = 104
CFS merit scores = 1.45094
CFS merit scores = 1.61677
CFS merit scores = 1.84854
CFS merit scores = 2.07392
CFS merit scores = 2.27776
CFS merit scores = 2.46394
CFS merit scores = 2.63384
CFS merit scores = 2.79128
CFS merit scores = 2.93945
CFS merit scores = 3.07874
CFS merit scores = 3.21064
CFS merit scores = 3.33611
CFS merit scores = 3.45694
CFS merit scores = 3.5728
CFS merit scores = 3.68406
CFS merit scores = 3.7911
CFS merit scores = 3.89451
CFS merit scores = 3.99376
CFS merit scores = 4.08863
CFS merit scores = 4.18014
CFS merit scores = 4.26892
CFS merit scores = 4.35519
CFS merit scores = 4.43836
CFS merit scores = 4.51911
CFS merit scores = 4.59688
CFS merit scores = 4.67144
CFS merit scores = 4.74313
CFS merit scores = 4.8128
CFS merit scores = 4.87947
CFS merit scores = 4.94335
CFS merit scores = 5.00545
CFS merit scores = 5.06385
CFS merit scores = 5.12003
CFS merit scores = 5.1724
CFS merit scores = 5.22355
CFS merit scores = 5.27368
CFS merit scores = 5.32129
CFS merit scores = 5.36775
CFS merit scores = 5.41216
CFS merit scores = 5.45574
CFS merit scores = 5.49851
CFS merit scores = 5.54048
CFS merit scores = 5.58143
CFS merit scores = 5.62171
CFS merit scores = 5.6596
CFS merit scores = 5.69591
CFS merit scores = 5.73081
CFS merit scores = 5.76519
CFS merit scores = 5.79875
CFS merit scores = 5.83179
CFS merit scores = 5.8614
CFS merit scores = 5.88965
CFS merit scores = 5.9173
CFS merit scores = 5.94416
CFS merit scores = 5.97101
CFS merit scores = 5.99667
CFS merit scores = 6.02125
CFS merit scores = 6.04382
CFS merit scores = 6.06477
CFS merit scores = 6.08547
CFS merit scores = 6.10583
CFS merit scores = 6.12572
CFS merit scores = 6.14489
CFS merit scores = 6.16209
CFS merit scores = 6.17739
CFS merit scores = 6.1922
CFS merit scores = 6.2068
CFS merit scores = 6.22021
CFS merit scores = 6.23377
CFS merit scores = 6.24708
CFS merit scores = 6.2602
CFS merit scores = 6.27281
CFS merit scores = 6.28513
CFS merit scores = 6.29679
CFS merit scores = 6.30807
CFS merit scores = 6.31829
CFS merit scores = 6.32846
CFS merit scores = 6.33848
CFS merit scores = 6.34872
CFS merit scores = 6.35908
CFS merit scores = 6.36864
CFS merit scores = 6.37762
CFS merit scores = 6.38662
CFS merit scores = 6.39557
CFS merit scores = 6.40413
CFS merit scores = 6.41196
CFS merit scores = 6.42004
CFS merit scores = 6.42775
CFS merit scores = 6.43494
CFS merit scores = 6.44174
CFS merit scores = 6.44828
CFS merit scores = 6.45452
CFS merit scores = 6.46079
CFS merit scores = 6.46661
CFS merit scores = 6.47246
CFS merit scores = 6.47817
CFS merit scores = 6.48369
CFS merit scores = 6.48897
CFS merit scores = 6.49344
CFS merit scores = 6.49792
CFS merit scores = 6.50246
CFS merit scores = 6.50669
CFS merit scores = 6.51062
CFS merit scores = 6.51391
CFS merit scores = 6.51713
CFS merit scores = 6.52052
CFS merit scores = 6.52415
CFS merit scores = 6.52731
CFS merit scores = 6.53056
CFS merit scores = 6.53344
CFS merit scores = 6.53652
CFS merit scores = 6.53943
CFS merit scores = 6.54228
CFS merit scores = 6.54454
CFS merit scores = 6.54683
CFS merit scores = 6.5492
CFS merit scores = 6.55135
CFS merit scores = 6.55362
CFS merit scores = 6.556
CFS merit scores = 6.5582
CFS merit scores = 6.56049
CFS merit scores = 6.56254
CFS merit scores = 6.56409
CFS merit scores = 6.56536
CFS merit scores = 6.56657
CFS merit scores = 6.5678
CFS merit scores = 6.56917
CFS merit scores = 6.57059
CFS merit scores = 6.57178
CFS merit scores = 6.57284
CFS merit scores = 6.57383
CFS merit scores = 6.57484
CFS merit scores = 6.57581
CFS merit scores = 6.57637
CFS merit scores = 6.57695
CFS merit scores = 6.5776
CFS merit scores = 6.57817
CFS merit scores = 6.57872
CFS merit scores = 6.57918
CFS merit scores = 6.57974
CFS merit scores = 6.58031
CFS merit scores = 6.58097
CFS merit scores = 6.58162
CFS merit scores = 6.58244
CFS merit scores = 6.58325
CFS merit scores = 6.58399
CFS merit scores = 6.58471
CFS merit scores = 6.58524
CFS merit scores = 6.58579
CFS merit scores = 6.58644
CFS merit scores = 6.58716
CFS merit scores = 6.58761
CFS merit scores = 6.58799
CFS merit scores = 6.58838
CFS merit scores = 6.58863
CFS merit scores = 6.58892
CFS merit scores = 6.58933
CFS merit scores = 6.5897
CFS merit scores = 6.59006
CFS merit scores = 6.59009
CFS merit scores = 6.5901
CFS merit scores = 6.59008
CFS merit scores = 6.58997
CFS merit scores = 6.58975
CFS merit scores = 6.58963
CFS merit scores = 6.58969
CFS merit scores = 6.58953
CFS merit scores = 6.58935
CFS merit scores = 6.58893
CFS merit scores = 6.58852
CFS merit scores = 6.58831
CFS merit scores = 6.58805
CFS merit scores = 6.58773
CFS merit scores = 6.58751
CFS merit scores = 6.58737
CFS merit scores = 6.58699
CFS merit scores = 6.58684
CFS merit scores = 6.58659
CFS merit scores = 6.5865
CFS merit scores = 6.58637
CFS merit scores = 6.58627
CFS merit scores = 6.58609
CFS merit scores = 6.58577
CFS merit scores = 6.58549
CFS merit scores = 6.58519
CFS merit scores = 6.58464
CFS merit scores = 6.58405
CFS merit scores = 6.58356
CFS merit scores = 6.58302
CFS merit scores = 6.58249
CFS merit scores = 6.58183
CFS merit scores = 6.5812
CFS merit scores = 6.58048
CFS merit scores = 6.57969
CFS merit scores = 6.57902
CFS merit scores = 6.57809
CFS merit scores = 6.57719
CFS merit scores = 6.57633
CFS merit scores = 6.57552
CFS merit scores = 6.57482
CFS merit scores = 6.57382
CFS merit scores = 6.57277
CFS merit scores = 6.57177
CFS merit scores = 6.57076
CFS merit scores = 6.56982
CFS merit scores = 6.56891
CFS merit scores = 6.56799
CFS merit scores = 6.56691
CFS merit scores = 6.56589
CFS merit scores = 6.56495
CFS merit scores = 6.56409
CFS merit scores = 6.56336
CFS merit scores = 6.56253
CFS merit scores = 6.56169
CFS merit scores = 6.56082
CFS merit scores = 6.5601
CFS merit scores = 6.55922
CFS merit scores = 6.55833
CFS merit scores = 6.55749
CFS merit scores = 6.55666
CFS merit scores = 6.5558
CFS merit scores = 6.55499
CFS merit scores = 6.55415
CFS merit scores = 6.55314
CFS merit scores = 6.55226
CFS merit scores = 6.5513
CFS merit scores = 6.55033
CFS merit scores = 6.5494
CFS merit scores = 6.54836
CFS merit scores = 6.54724
CFS merit scores = 6.54615
CFS merit scores = 6.54515
CFS merit scores = 6.54386
CFS merit scores = 6.5426
CFS merit scores = 6.54136
CFS merit scores = 6.54014
CFS merit scores = 6.53902
CFS merit scores = 6.5379
CFS merit scores = 6.53683
CFS merit scores = 6.53583
CFS merit scores = 6.53488
CFS merit scores = 6.53388
CFS merit scores = 6.53291
CFS merit scores = 6.53183
CFS merit scores = 6.53073
CFS merit scores = 6.52959
CFS merit scores = 6.52843
CFS merit scores = 6.52732
CFS merit scores = 6.52622
CFS merit scores = 6.52521
CFS merit scores = 6.524
CFS merit scores = 6.5228
CFS merit scores = 6.52164
CFS merit scores = 6.52041
CFS merit scores = 6.51911
CFS merit scores = 6.51785
CFS merit scores = 6.51656
CFS merit scores = 6.51524
CFS merit scores = 6.514
CFS merit scores = 6.51273
CFS merit scores = 6.51141
CFS merit scores = 6.51008
CFS merit scores = 6.50877
CFS merit scores = 6.50747
CFS merit scores = 6.50611
CFS merit scores = 6.50481
CFS merit scores = 6.50344
CFS merit scores = 6.50207
CFS merit scores = 6.50056
CFS merit scores = 6.499
CFS merit scores = 6.49747
CFS merit scores = 6.49586
CFS merit scores = 6.49436
CFS merit scores = 6.49278
CFS merit scores = 6.49124
CFS merit scores = 6.48975
CFS merit scores = 6.48825
CFS merit scores = 6.48677
CFS merit scores = 6.48528
CFS merit scores = 6.48362
CFS merit scores = 6.48194
CFS merit scores = 6.48034
CFS merit scores = 6.47868
CFS merit scores = 6.47699
CFS merit scores = 6.47533
CFS merit scores = 6.47367
CFS merit scores = 6.47201
CFS merit scores = 6.47038
CFS merit scores = 6.46874
CFS merit scores = 6.46718
CFS merit scores = 6.46563
CFS merit scores = 6.464
CFS merit scores = 6.4622
CFS merit scores = 6.46046
CFS merit scores = 6.45856
CFS merit scores = 6.45666
CFS merit scores = 6.4548
CFS merit scores = 6.45294
CFS merit scores = 6.45106
CFS merit scores = 6.44921
CFS merit scores = 6.44739
CFS merit scores = 6.44563
CFS merit scores = 6.44389
CFS merit scores = 6.44211
CFS merit scores = 6.44037
CFS merit scores = 6.43866
CFS merit scores = 6.43681
CFS merit scores = 6.43497
CFS merit scores = 6.43316
CFS merit scores = 6.43137
CFS merit scores = 6.42957
CFS merit scores = 6.42777
CFS merit scores = 6.42594
CFS merit scores = 6.42403
CFS merit scores = 6.42211
CFS merit scores = 6.42017
CFS merit scores = 6.41827
CFS merit scores = 6.41637
CFS merit scores = 6.41453
CFS merit scores = 6.41265
CFS merit scores = 6.41077
CFS merit scores = 6.4089
CFS merit scores = 6.40702
CFS merit scores = 6.40516
CFS merit scores = 6.4033
CFS merit scores = 6.40139
CFS merit scores = 6.3995
CFS merit scores = 6.39766
CFS merit scores = 6.39585
CFS merit scores = 6.39401
CFS merit scores = 6.39218
CFS merit scores = 6.39031
CFS merit scores = 6.38847
CFS merit scores = 6.38661
CFS merit scores = 6.38477
CFS merit scores = 6.38293
CFS merit scores = 6.38107
CFS merit scores = 6.37925
CFS merit scores = 6.37736
CFS merit scores = 6.3755
CFS merit scores = 6.37362
CFS merit scores = 6.37177
CFS merit scores = 6.36989
CFS merit scores = 6.36799
CFS merit scores = 6.3661
CFS merit scores = 6.36421
CFS merit scores = 6.36229
CFS merit scores = 6.36038
CFS merit scores = 6.35842
CFS merit scores = 6.35634
CFS merit scores = 6.35429
CFS merit scores = 6.35216
CFS merit scores = 6.35004
CFS merit scores = 6.34787
CFS merit scores = 6.34571
CFS merit scores = 6.34355
CFS merit scores = 6.34141
CFS merit scores = 6.33927
CFS merit scores = 6.33712
CFS merit scores = 6.33494
CFS merit scores = 6.33276
CFS merit scores = 6.33056
CFS merit scores = 6.3284
CFS merit scores = 6.32625
CFS merit scores = 6.32414
CFS merit scores = 6.32191
CFS merit scores = 6.3196
CFS merit scores = 6.31727
CFS merit scores = 6.31498
CFS merit scores = 6.31267
CFS merit scores = 6.31037
CFS merit scores = 6.30808
CFS merit scores = 6.3058
CFS merit scores = 6.30352
CFS merit scores = 6.30117
CFS merit scores = 6.29882
CFS merit scores = 6.29648
CFS merit scores = 6.29416
CFS merit scores = 6.29182
CFS merit scores = 6.28945
CFS merit scores = 6.28706
CFS merit scores = 6.2847
CFS merit scores = 6.28229
CFS merit scores = 6.2799
CFS merit scores = 6.27752
CFS merit scores = 6.27516
CFS merit scores = 6.27284
CFS merit scores = 6.27055
CFS merit scores = 6.26829
CFS merit scores = 6.26603
CFS merit scores = 6.26375
CFS merit scores = 6.2614
CFS merit scores = 6.25903
CFS merit scores = 6.25667
CFS merit scores = 6.25425
CFS merit scores = 6.25186
CFS merit scores = 6.24939
CFS merit scores = 6.24685
CFS merit scores = 6.24419
CFS merit scores = 6.24156
CFS merit scores = 6.2389
CFS merit scores = 6.23622
CFS merit scores = 6.23357
CFS merit scores = 6.23094
CFS merit scores = 6.22828
CFS merit scores = 6.22561
CFS merit scores = 6.22288
CFS merit scores = 6.22012
CFS merit scores = 6.21736
CFS merit scores = 6.21463
CFS merit scores = 6.21191
CFS merit scores = 6.20921
CFS merit scores = 6.20656
CFS merit scores = 6.20388
CFS merit scores = 6.20118
CFS merit scores = 6.19841
CFS merit scores = 6.19564
CFS merit scores = 6.19288
CFS merit scores = 6.19009
CFS merit scores = 6.1873
CFS merit scores = 6.18442
CFS merit scores = 6.18153
CFS merit scores = 6.17861
CFS merit scores = 6.17566
CFS merit scores = 6.1727
CFS merit scores = 6.16973
CFS merit scores = 6.16671
CFS merit scores = 6.16374
CFS merit scores = 6.16077
CFS merit scores = 6.1577
CFS merit scores = 6.15462
CFS merit scores = 6.15154
CFS merit scores = 6.14848
CFS merit scores = 6.14529
CFS merit scores = 6.14215
CFS merit scores = 6.13891
CFS merit scores = 6.13562
CFS merit scores = 6.13227
CFS merit scores = 6.12892
CFS merit scores = 6.12559
CFS merit scores = 6.12227
CFS merit scores = 6.119
CFS merit scores = 6.11574
CFS merit scores = 6.11247
CFS merit scores = 6.10923
CFS merit scores = 6.10602
CFS merit scores = 6.1028
CFS merit scores = 6.09961
CFS merit scores = 6.09642
CFS merit scores = 6.09315
CFS merit scores = 6.08972
CFS merit scores = 6.08631
CFS merit scores = 6.08287
CFS merit scores = 6.07947
CFS merit scores = 6.0761
CFS merit scores = 6.07266
CFS merit scores = 6.06918
CFS merit scores = 6.06574
CFS merit scores = 6.06224
CFS merit scores = 6.0588
CFS merit scores = 6.05534
CFS merit scores = 6.05189
CFS merit scores = 6.04838
CFS merit scores = 6.04485
CFS merit scores = 6.04132
CFS merit scores = 6.03777
CFS merit scores = 6.0342
CFS merit scores = 6.03061
CFS merit scores = 6.02705
CFS merit scores = 6.02344
CFS merit scores = 6.01983
CFS merit scores = 6.01625
CFS merit scores = 6.01259
CFS merit scores = 6.00895
CFS merit scores = 6.00525
CFS merit scores = 6.00153
CFS merit scores = 5.99786
CFS merit scores = 5.99421
CFS merit scores = 5.99057
CFS merit scores = 5.98696
CFS merit scores = 5.98338
CFS merit scores = 5.97977
CFS merit scores = 5.97607
CFS merit scores = 5.9724
CFS merit scores = 5.96872
CFS merit scores = 5.96506
CFS merit scores = 5.96142
CFS merit scores = 5.95779
CFS merit scores = 5.95411
CFS merit scores = 5.95045
CFS merit scores = 5.94672
CFS merit scores = 5.943
CFS merit scores = 5.93923
CFS merit scores = 5.93548
CFS merit scores = 5.93172
CFS merit scores = 5.92796
CFS merit scores = 5.9242
CFS merit scores = 5.92041
CFS merit scores = 5.91663
CFS merit scores = 5.91286
CFS merit scores = 5.90904
CFS merit scores = 5.90514
CFS merit scores = 5.90125
CFS merit scores = 5.89736
CFS merit scores = 5.89347
CFS merit scores = 5.88947
CFS merit scores = 5.88542
CFS merit scores = 5.88139
CFS merit scores = 5.87727
CFS merit scores = 5.87314
CFS merit scores = 5.86896
CFS merit scores = 5.86482
CFS merit scores = 5.86069
CFS merit scores = 5.85655
CFS merit scores = 5.85238
CFS merit scores = 5.8482
CFS merit scores = 5.84397
CFS merit scores = 5.83973
CFS merit scores = 5.83543
CFS merit scores = 5.83098
CFS merit scores = 5.82648
CFS merit scores = 5.822
CFS merit scores = 5.81748
CFS merit scores = 5.81273
CFS merit scores = 5.80795
CFS merit scores = 5.80316
CFS merit scores = 5.79838
CFS merit scores = 5.7936
CFS merit scores = 5.78884
CFS merit scores = 5.78394
CFS merit scores = 5.77899
CFS merit scores = 5.77405
CFS merit scores = 5.7691
CFS merit scores = 5.76417
CFS merit scores = 5.75901
CFS merit scores = 5.75378
CFS merit scores = 5.74827
CFS merit scores = 5.74275
CFS merit scores = 5.73707
CFS merit scores = 5.73077
CFS merit scores = 5.72449
CFS merit scores = 5.71819
CFS merit scores = 5.71184
CFS merit scores = 5.70544
CFS merit scores = 5.69897
CFS merit scores = 5.69251
CFS merit scores = 5.68595
CFS merit scores = 5.67935
CFS merit scores = 5.6725
CFS merit scores = 5.66552
CFS merit scores = 5.65852
CFS merit scores = 5.65143
CFS merit scores = 5.64433
CFS merit scores = 5.63691
CFS merit scores = 5.62923
CFS merit scores = 5.62154
CFS merit scores = 5.61354
CFS merit scores = 5.60551
CFS merit scores = 5.59622
CFS merit scores = 5.58642
CFS merit scores = 5.57651
CFS merit scores = 5.56636
CFS merit scores = 5.55613
CFS merit scores = 5.54559
CFS merit scores = 5.5351
CFS merit scores = 5.52373
CFS merit scores = 5.51186
CFS merit scores = 5.48921
cnt = 1	feature = 76	correl = 0.450938	descr = Gibbs_of_Target_Sequence__Pos_19_Step_1
cnt = 2	feature = 2	correl = -0.137997	descr = Position_Specific_Bin_Base_0_Base_G
cnt = 3	feature = 480	correl = -0.069092	descr = N_Gram_CTGGC
cnt = 4	feature = 735	correl = 0.0309658	descr = N_Gram_TAGGG
cnt = 5	feature = 763	correl = -0.0227456	descr = N_Gram_TCCCA
cnt = 6	feature = 5	correl = -0.0601368	descr = Position_Specific_Bin_Base_2_Base_A
cnt = 7	feature = 538	correl = 0.042103	descr = N_Gram_GATTG
cnt = 8	feature = 818	correl = -0.0250473	descr = N_Gram_TGCCG
cnt = 9	feature = 721	correl = -0.0362622	descr = N_Gram_TACGT
cnt = 10	feature = 655	correl = -0.0271049	descr = N_Gram_GTAAT
cnt = 11	feature = 449	correl = 0.0707703	descr = N_Gram_CGTGA
cnt = 12	feature = 311	correl = 0.0273825	descr = N_Gram_CAACG
cnt = 13	feature = 418	correl = -0.0549509	descr = N_Gram_CGCAA
cnt = 14	feature = 708	correl = 0.0261363	descr = N_Gram_TAAGC
cnt = 15	feature = 537	correl = 0.0388262	descr = N_Gram_GATTA
cnt = 16	feature = 387	correl = 0.0234677	descr = N_Gram_CCGTA
cnt = 17	feature = 217	correl = 0.0283332	descr = N_Gram_ACGCT
cnt = 18	feature = 867	correl = 0.0540183	descr = N_Gram_TTCGC
cnt = 19	feature = 415	correl = -0.0305682	descr = N_Gram_CGATC
cnt = 20	feature = 412	correl = -0.047156	descr = N_Gram_CGAGT
cnt = 21	feature = 426	correl = -0.0527588	descr = N_Gram_CGCTA
cnt = 22	feature = 220	correl = -0.0486584	descr = N_Gram_ACGGG
cnt = 23	feature = 515	correl = 0.0574578	descr = N_Gram_GACTA
cnt = 24	feature = 405	correl = -0.0225407	descr = N_Gram_CGAAA
cnt = 25	feature = 391	correl = 0.0282604	descr = N_Gram_CCTAG
cnt = 26	feature = 719	correl = 0.0305389	descr = N_Gram_TACCT
cnt = 27	feature = 705	correl = 0.0252696	descr = N_Gram_TAACT
cnt = 28	feature = 779	correl = 0.0267475	descr = N_Gram_TCGGA
cnt = 29	feature = 511	correl = -0.0361517	descr = N_Gram_GACCC
cnt = 30	feature = 649	correl = -0.0582683	descr = N_Gram_GGTTA
cnt = 31	feature = 859	correl = 0.0661793	descr = N_Gram_TTAGT
cnt = 32	feature = 297	correl = 0.0461047	descr = N_Gram_ATTCG
cnt = 33	feature = 577	correl = -0.0252014	descr = N_Gram_GCGGG
cnt = 34	feature = 777	correl = 0.0524375	descr = N_Gram_TCGCT
cnt = 35	feature = 743	correl = 0.0345485	descr = N_Gram_TATCG
cnt = 36	feature = 578	correl = -0.0400858	descr = N_Gram_GCGGT
cnt = 37	feature = 314	correl = -0.0330173	descr = N_Gram_CAATT
cnt = 38	feature = 419	correl = -0.0632213	descr = N_Gram_CGCAT
cnt = 39	feature = 718	correl = 0.0262447	descr = N_Gram_TACCG
cnt = 40	feature = 219	correl = -0.0230859	descr = N_Gram_ACGGC
cnt = 41	feature = 409	correl = -0.034412	descr = N_Gram_CGACC
cnt = 42	feature = 819	correl = -0.0241082	descr = N_Gram_TGCCT
cnt = 43	feature = 464	correl = 0.0355926	descr = N_Gram_CTATA
cnt = 44	feature = 414	correl = -0.0312743	descr = N_Gram_CGATA
cnt = 45	feature = 808	correl = 0.0238659	descr = N_Gram_TGAGT
cnt = 46	feature = 780	correl = -0.0245614	descr = N_Gram_TCGGC
cnt = 47	feature = 493	correl = -0.0304046	descr = N_Gram_CTTTA
cnt = 48	feature = 746	correl = 0.0332894	descr = N_Gram_TATGT
cnt = 49	feature = 519	correl = -0.0291547	descr = N_Gram_GAGAT
cnt = 50	feature = 456	correl = 0.0423685	descr = N_Gram_CTAAG
cnt = 51	feature = 624	correl = -0.0677176	descr = N_Gram_GGGAA
cnt = 52	feature = 425	correl = -0.0569229	descr = N_Gram_CGCGT
cnt = 53	feature = 732	correl = 0.0626948	descr = N_Gram_TAGCA
cnt = 54	feature = 485	correl = -0.0312879	descr = N_Gram_CTTAA
cnt = 55	feature = 723	correl = 0.0524649	descr = N_Gram_TACTA
cnt = 56	feature = 542	correl = -0.0588009	descr = N_Gram_GCAAA
cnt = 57	feature = 277	correl = -0.0218767	descr = N_Gram_ATCCC
cnt = 58	feature = 313	correl = 0.0471463	descr = N_Gram_CAATC
cnt = 59	feature = 749	correl = 0.0245014	descr = N_Gram_TATTG
cnt = 60	feature = 588	correl = -0.028513	descr = N_Gram_GCTGA
cnt = 61	feature = 446	correl = -0.0606964	descr = N_Gram_CGTCG
cnt = 62	feature = 312	correl = 0.0487176	descr = N_Gram_CAAGC
cnt = 63	feature = 899	correl = 0.0589993	descr = N_Gram_TTTGT
cnt = 64	feature = 598	correl = 0.0358023	descr = N_Gram_GGAAT
cnt = 65	feature = 256	correl = -0.024361	descr = N_Gram_AGGTG
cnt = 66	feature = 222	correl = -0.033732	descr = N_Gram_ACGTT
cnt = 67	feature = 496	correl = -0.0281951	descr = N_Gram_GAAAA
cnt = 68	feature = 444	correl = 0.0265279	descr = N_Gram_CGTCA
cnt = 69	feature = 664	correl = -0.0483411	descr = N_Gram_GTCCG
cnt = 70	feature = 685	correl = 0.0262805	descr = N_Gram_GTGTG
cnt = 71	feature = 207	correl = -0.0261735	descr = N_Gram_ACCAA
cnt = 72	feature = 337	correl = -0.0476645	descr = N_Gram_CATAA
cnt = 73	feature = 406	correl = -0.0681621	descr = N_Gram_CGAAG
cnt = 74	feature = 826	correl = 0.0364871	descr = N_Gram_TGCTT
cnt = 75	feature = 786	correl = 0.0445304	descr = N_Gram_TCTAC
cnt = 76	feature = 258	correl = -0.0226238	descr = N_Gram_AGTAG
cnt = 77	feature = 877	correl = 0.0381334	descr = N_Gram_TTGAC
cnt = 78	feature = 690	correl = 0.0340623	descr = N_Gram_GTTCG
cnt = 79	feature = 667	correl = 0.0472921	descr = N_Gram_GTCGC
cnt = 80	feature = 210	correl = -0.0337939	descr = N_Gram_ACCCC
cnt = 81	feature = 788	correl = 0.0303404	descr = N_Gram_TCTAT
cnt = 82	feature = 251	correl = -0.0221605	descr = N_Gram_AGGCC
cnt = 83	feature = 572	correl = -0.0903286	descr = N_Gram_GCGCG
cnt = 84	feature = 160	correl = 0.0547164	descr = N_Gram_AACAG
cnt = 85	feature = 650	correl = -0.0613444	descr = N_Gram_GGTTG
cnt = 86	feature = 599	correl = -0.055843	descr = N_Gram_GGACC
cnt = 87	feature = 442	correl = -0.0253629	descr = N_Gram_CGTAA
cnt = 88	feature = 725	correl = 0.0380596	descr = N_Gram_TACTG
cnt = 89	feature = 640	correl = 0.0382001	descr = N_Gram_GGTAC
cnt = 90	feature = 235	correl = -0.0355643	descr = N_Gram_AGAGG
cnt = 91	feature = 815	correl = 0.0289929	descr = N_Gram_TGCAT
cnt = 92	feature = 305	correl = 0.0254132	descr = N_Gram_ATTTA
cnt = 93	feature = 653	correl = 0.0437153	descr = N_Gram_GTAAA
cnt = 94	feature = 681	correl = -0.0674689	descr = N_Gram_GTGGG
cnt = 95	feature = 250	correl = -0.0222821	descr = N_Gram_AGGCA
cnt = 96	feature = 586	correl = 0.0433297	descr = N_Gram_GCTCT
cnt = 97	feature = 840	correl = 0.0355316	descr = N_Gram_TGTAT
cnt = 98	feature = 677	correl = -0.0329052	descr = N_Gram_GTGCG
cnt = 99	feature = 567	correl = -0.0478701	descr = N_Gram_GCCTT
cnt = 100	feature = 518	correl = 0.0290792	descr = N_Gram_GAGAA
cnt = 101	feature = 898	correl = 0.0339334	descr = N_Gram_TTTGG
cnt = 102	feature = 556	correl = -0.0683343	descr = N_Gram_GCCAG
cnt = 103	feature = 278	correl = 0.0352818	descr = N_Gram_ATCCG
cnt = 104	feature = 300	correl = -0.0313555	descr = N_Gram_ATTGA
cnt = 105	feature = 507	correl = 0.0482982	descr = N_Gram_GACAA
cnt = 106	feature = 559	correl = -0.0660526	descr = N_Gram_GCCCC
cnt = 107	feature = 766	correl = -0.0216382	descr = N_Gram_TCCGA
cnt = 108	feature = 730	correl = 0.053255	descr = N_Gram_TAGAG
cnt = 109	feature = 508	correl = 0.0338609	descr = N_Gram_GACAC
cnt = 110	feature = 324	correl = 0.0453329	descr = N_Gram_CACTC
cnt = 111	feature = 28	correl = -0.0499986	descr = Position_Specific_Bin_Base_11_Base_A
cnt = 112	feature = 32	correl = 0.0337897	descr = Position_Specific_Bin_Base_13_Base_A
cnt = 113	feature = 775	correl = 0.0631116	descr = N_Gram_TCGCA
cnt = 114	feature = 820	correl = 0.0354348	descr = N_Gram_TGCGA
cnt = 115	feature = 521	correl = -0.0521598	descr = N_Gram_GAGCC
cnt = 116	feature = 613	correl = -0.0260016	descr = N_Gram_GGCCG
cnt = 117	feature = 605	correl = 0.0369128	descr = N_Gram_GGATT
cnt = 118	feature = 370	correl = -0.0586484	descr = N_Gram_CCCGC
cnt = 119	feature = 740	correl = 0.0364679	descr = N_Gram_TATAG
cnt = 120	feature = 473	correl = 0.0339124	descr = N_Gram_CTCTA
cnt = 121	feature = 573	correl = -0.0388737	descr = N_Gram_GCGCT
cnt = 122	feature = 286	correl = 0.0307469	descr = N_Gram_ATGAG
cnt = 123	feature = 452	correl = -0.0725966	descr = N_Gram_CGTTC
cnt = 124	feature = 398	correl = -0.0377073	descr = N_Gram_CCTGA
cnt = 125	feature = 742	correl = 0.0676323	descr = N_Gram_TATCA
cnt = 126	feature = 654	correl = 0.0381043	descr = N_Gram_GTAAG
cnt = 127	feature = 308	correl = -0.0273231	descr = N_Gram_CAAAA
cnt = 128	feature = 437	correl = -0.0581126	descr = N_Gram_CGGGG
cnt = 129	feature = 739	correl = 0.0500736	descr = N_Gram_TATAA
cnt = 130	feature = 852	correl = -0.0327427	descr = N_Gram_TTAAT
cnt = 131	feature = 676	correl = -0.0284707	descr = N_Gram_GTGCC
cnt = 132	feature = 765	correl = -0.0240237	descr = N_Gram_TCCCG
cnt = 133	feature = 879	correl = 0.0344463	descr = N_Gram_TTGCA
cnt = 134	feature = 857	correl = 0.0616052	descr = N_Gram_TTAGA
cnt = 135	feature = 321	correl = -0.029281	descr = N_Gram_CACGA
cnt = 136	feature = 882	correl = -0.0251135	descr = N_Gram_TTGGC
cnt = 137	feature = 268	correl = 0.0301947	descr = N_Gram_ATAGC
cnt = 138	feature = 319	correl = -0.0484806	descr = N_Gram_CACCT
cnt = 139	feature = 440	correl = -0.0250008	descr = N_Gram_CGGTT
cnt = 140	feature = 696	correl = 0.022864	descr = N_Gram_GTTTC
cnt = 141	feature = 703	correl = 0.0252813	descr = N_Gram_TAAAG
cnt = 142	feature = 834	correl = -0.0512731	descr = N_Gram_TGGGA
cnt = 143	feature = 365	correl = -0.0413641	descr = N_Gram_CCCCA
cnt = 144	feature = 427	correl = -0.0222763	descr = N_Gram_CGCTC
cnt = 145	feature = 876	correl = 0.0567331	descr = N_Gram_TTGAA
cnt = 146	feature = 276	correl = 0.0515484	descr = N_Gram_ATCCA
cnt = 147	feature = 753	correl = 0.0305522	descr = N_Gram_TCAAC
cnt = 148	feature = 773	correl = 0.0231513	descr = N_Gram_TCGAG
cnt = 149	feature = 57	correl = 0.113128	descr = Position_Specific_Bin_Base_20_Base_T
cnt = 150	feature = 247	correl = 0.029723	descr = N_Gram_AGCTT
cnt = 151	feature = 821	correl = -0.0270537	descr = N_Gram_TGCGC
cnt = 152	feature = 492	correl = 0.054546	descr = N_Gram_CTTGT
cnt = 153	feature = 702	correl = 0.0477323	descr = N_Gram_TAAAC
cnt = 154	feature = 679	correl = -0.0498723	descr = N_Gram_GTGGA
cnt = 155	feature = 790	correl = 0.0366826	descr = N_Gram_TCTCA
cnt = 156	feature = 535	correl = -0.0452482	descr = N_Gram_GATGT
cnt = 157	feature = 35	correl = -0.0271304	descr = Position_Specific_Bin_Base_14_Base_C
cnt = 158	feature = 45	correl = -0.064435	descr = Position_Specific_Bin_Base_17_Base_G
cnt = 159	feature = 23	correl = 0.0391819	descr = Position_Specific_Bin_Base_9_Base_T
cnt = 160	feature = 249	correl = -0.0332244	descr = N_Gram_AGGAG
cnt = 161	feature = 303	correl = 0.0449235	descr = N_Gram_ATTGT
cnt = 162	feature = 792	correl = 0.0388201	descr = N_Gram_TCTCT
cnt = 163	feature = 317	correl = -0.0225195	descr = N_Gram_CACAT
cnt = 164	feature = 1	correl = 0.108712	descr = Position_Specific_Bin_Base_0_Base_C
cnt = 165	feature = 513	correl = -0.033178	descr = N_Gram_GACGG
cnt = 166	feature = 38	correl = 0.0605154	descr = Position_Specific_Bin_Base_15_Base_A
cnt = 167	feature = 724	correl = 0.0218461	descr = N_Gram_TACTC
cnt = 168	feature = 658	correl = 0.0276513	descr = N_Gram_GTATT
cnt = 169	feature = 663	correl = -0.0529097	descr = N_Gram_GTCCC
cnt = 170	feature = 824	correl = 0.0301278	descr = N_Gram_TGCTA
cnt = 171	feature = 584	correl = -0.0300753	descr = N_Gram_GCTCC
cnt = 172	feature = 531	correl = 0.0665676	descr = N_Gram_GATAT
cnt = 173	feature = 680	correl = -0.0550143	descr = N_Gram_GTGGC
cnt = 174	feature = 596	correl = -0.0356487	descr = N_Gram_GGAAA
cnt = 175	feature = 639	correl = 0.0457549	descr = N_Gram_GGTAA
cnt = 176	feature = 534	correl = -0.0563059	descr = N_Gram_GATGG
cnt = 177	feature = 558	correl = -0.079165	descr = N_Gram_GCCCA
cnt = 178	feature = 583	correl = -0.0236276	descr = N_Gram_GCTCA
cnt = 179	feature = 761	correl = 0.044535	descr = N_Gram_TCCAT
cnt = 180	feature = 212	correl = -0.0293335	descr = N_Gram_ACCGG
cnt = 181	feature = 495	correl = -0.031	descr = N_Gram_CTTTT
cnt = 182	feature = 327	correl = -0.0469777	descr = N_Gram_CAGAC
cnt = 183	feature = 714	correl = 0.0666415	descr = N_Gram_TACAA
cnt = 184	feature = 686	correl = 0.0404229	descr = N_Gram_GTGTT
cnt = 185	feature = 734	correl = 0.0316458	descr = N_Gram_TAGGC
cnt = 186	feature = 231	correl = 0.0272791	descr = N_Gram_ACTTC
cnt = 187	feature = 285	correl = 0.0448982	descr = N_Gram_ATCTG
cnt = 188	feature = 692	correl = -0.0382289	descr = N_Gram_GTTGC
cnt = 189	feature = 334	correl = -0.079993	descr = N_Gram_CAGGG
cnt = 190	feature = 344	correl = 0.0422547	descr = N_Gram_CATGT
cnt = 191	feature = 81	correl = -0.175953	descr = Fold_of_RNAi_Sequence_Pos_0
cnt = 192	feature = 9	correl = 0.0721052	descr = Position_Specific_Bin_Base_3_Base_G
cnt = 193	feature = 17	correl = -0.128655	descr = Position_Specific_Bin_Base_7_Base_C
cnt = 194	feature = 48	correl = -0.0501991	descr = Position_Specific_Bin_Base_18_Base_G
cnt = 195	feature = 56	correl = -0.178563	descr = Position_Specific_Bin_Base_20_Base_G
cnt = 196	feature = 229	correl = -0.0360249	descr = N_Gram_ACTGC
cnt = 197	feature = 659	correl = 0.0287936	descr = N_Gram_GTCAA
cnt = 198	feature = 529	correl = -0.0292869	descr = N_Gram_GAGTT
cnt = 199	feature = 262	correl = 0.0864098	descr = N_Gram_AGTGA
cnt = 200	feature = 632	correl = -0.0498211	descr = N_Gram_GGGGA
cnt = 201	feature = 620	correl = -0.0601871	descr = N_Gram_GGCTG
cnt = 202	feature = 756	correl = -0.0318864	descr = N_Gram_TCAGA
cnt = 203	feature = 768	correl = 0.0681631	descr = N_Gram_TCCTA
cnt = 204	feature = 436	correl = -0.065111	descr = N_Gram_CGGGC
cnt = 205	feature = 242	correl = -0.0455895	descr = N_Gram_AGCCC
cnt = 206	feature = 288	correl = 0.022028	descr = N_Gram_ATGCT
cnt = 207	feature = 671	correl = -0.0267708	descr = N_Gram_GTCTG
cnt = 208	feature = 805	correl = 0.0263333	descr = N_Gram_TGACT
cnt = 209	feature = 660	correl = -0.0231317	descr = N_Gram_GTCAC
cnt = 210	feature = 14	correl = 0.0619095	descr = Position_Specific_Bin_Base_5_Base_T
cnt = 211	feature = 52	correl = -0.113771	descr = Position_Specific_Bin_Base_19_Base_G
cnt = 212	feature = 294	correl = 0.0312804	descr = N_Gram_ATTAG
cnt = 213	feature = 611	correl = -0.074642	descr = N_Gram_GGCCA
cnt = 214	feature = 633	correl = -0.073367	descr = N_Gram_GGGGC
cnt = 215	feature = 43	correl = 0.0229297	descr = Position_Specific_Bin_Base_16_Base_T
cnt = 216	feature = 812	correl = 0.0224263	descr = N_Gram_TGATT
cnt = 217	feature = 729	correl = 0.0540171	descr = N_Gram_TAGAC
cnt = 218	feature = 255	correl = 0.0820862	descr = N_Gram_AGGTA
cnt = 219	feature = 4	correl = -0.0736756	descr = Position_Specific_Bin_Base_1_Base_G
cnt = 220	feature = 750	correl = 0.0475524	descr = N_Gram_TATTT
cnt = 221	feature = 384	correl = -0.0237343	descr = N_Gram_CCGCT
cnt = 222	feature = 684	correl = 0.0295215	descr = N_Gram_GTGTA
cnt = 223	feature = 566	correl = -0.0585574	descr = N_Gram_GCCTC
cnt = 224	feature = 707	correl = 0.0379811	descr = N_Gram_TAAGA
cnt = 225	feature = 15	correl = -0.0270439	descr = Position_Specific_Bin_Base_6_Base_C
cnt = 226	feature = 803	correl = 0.0520282	descr = N_Gram_TGAAC
cnt = 227	feature = 580	correl = -0.0739606	descr = N_Gram_GCGTC
cnt = 228	feature = 544	correl = -0.0766421	descr = N_Gram_GCAAT
cnt = 229	feature = 12	correl = -0.0771914	descr = Position_Specific_Bin_Base_4_Base_C
cnt = 230	feature = 524	correl = -0.0351526	descr = N_Gram_GAGGG
cnt = 231	feature = 645	correl = -0.0319899	descr = N_Gram_GGTGA
cnt = 232	feature = 230	correl = 0.0332862	descr = N_Gram_ACTGT
cnt = 233	feature = 310	correl = 0.0768919	descr = N_Gram_CAACA
cnt = 234	feature = 592	correl = -0.070775	descr = N_Gram_GCTTT
cnt = 235	feature = 244	correl = -0.0260174	descr = N_Gram_AGCGG
cnt = 236	feature = 767	correl = 0.0218517	descr = N_Gram_TCCGT
cnt = 237	feature = 694	correl = -0.0301529	descr = N_Gram_GTTGT
cnt = 238	feature = 733	correl = 0.0709125	descr = N_Gram_TAGCT
cnt = 239	feature = 350	correl = -0.044286	descr = N_Gram_CCAAA
cnt = 240	feature = 0	correl = 0.0321101	descr = Position_Specific_Bin_Base_0_Base_A
cnt = 241	feature = 669	correl = 0.063468	descr = N_Gram_GTCGT
cnt = 242	feature = 597	correl = -0.0354175	descr = N_Gram_GGAAG
cnt = 243	feature = 366	correl = -0.0773879	descr = N_Gram_CCCCG
cnt = 244	feature = 31	correl = -0.0264337	descr = Position_Specific_Bin_Base_12_Base_C
cnt = 245	feature = 665	correl = -0.0514814	descr = N_Gram_GTCCT
cnt = 246	feature = 24	correl = 0.0776857	descr = Position_Specific_Bin_Base_10_Base_A
cnt = 247	feature = 634	correl = -0.0639388	descr = N_Gram_GGGGT
cnt = 248	feature = 880	correl = 0.0286628	descr = N_Gram_TTGCC
cnt = 249	feature = 736	correl = 0.0390676	descr = N_Gram_TAGTG
cnt = 250	feature = 49	correl = 0.0250464	descr = Position_Specific_Bin_Base_18_Base_T
cnt = 251	feature = 822	correl = -0.0354538	descr = N_Gram_TGCGG
cnt = 252	feature = 423	correl = -0.0758841	descr = N_Gram_CGCGC
cnt = 253	feature = 373	correl = -0.0505667	descr = N_Gram_CCCTC
cnt = 254	feature = 34	correl = 0.109817	descr = Position_Specific_Bin_Base_14_Base_A
cnt = 255	feature = 46	correl = 0.0519117	descr = Position_Specific_Bin_Base_17_Base_T
cnt = 256	feature = 279	correl = 0.0282114	descr = N_Gram_ATCCT
cnt = 257	feature = 399	correl = -0.0535293	descr = N_Gram_CCTGC
cnt = 258	feature = 343	correl = -0.0476635	descr = N_Gram_CATGG
cnt = 259	feature = 6	correl = 0.0451797	descr = Position_Specific_Bin_Base_2_Base_C
cnt = 260	feature = 600	correl = 0.0499019	descr = N_Gram_GGACT
cnt = 261	feature = 214	correl = -0.038975	descr = N_Gram_ACGA
cnt = 262	feature = 254	correl = 0.0266377	descr = N_Gram_AGGGT
cnt = 263	feature = 602	correl = -0.0529367	descr = N_Gram_GGAGC
cnt = 264	feature = 358	correl = -0.0429017	descr = N_Gram_CCATA
cnt = 265	feature = 505	correl = 0.0325242	descr = N_Gram_GAATT
cnt = 266	feature = 21	correl = 0.0738078	descr = Position_Specific_Bin_Base_8_Base_T
cnt = 267	feature = 704	correl = 0.0216735	descr = N_Gram_TAAAT
cnt = 268	feature = 263	correl = -0.0370678	descr = N_Gram_AGTTC
cnt = 269	feature = 40	correl = 0.0738764	descr = Position_Specific_Bin_Base_16_Base_A
cnt = 270	feature = 502	correl = 0.0329927	descr = N_Gram_GAAGG
cnt = 271	feature = 560	correl = -0.0949899	descr = N_Gram_GCCCG
cnt = 272	feature = 491	correl = -0.0313611	descr = N_Gram_CTTGG
cnt = 273	feature = 481	correl = 0.0249039	descr = N_Gram_CTGGT
cnt = 274	feature = 462	correl = 0.0679877	descr = N_Gram_CTAGC
cnt = 275	feature = 781	correl = -0.0796436	descr = N_Gram_TCGGG
cnt = 276	feature = 604	correl = -0.0428668	descr = N_Gram_GGATG
cnt = 277	feature = 10	correl = -0.0925996	descr = Position_Specific_Bin_Base_3_Base_T
cnt = 278	feature = 238	correl = -0.0458098	descr = N_Gram_AGATG
cnt = 279	feature = 483	correl = 0.0402565	descr = N_Gram_CTGTT
cnt = 280	feature = 240	correl = 0.0730334	descr = N_Gram_AGCAT
cnt = 281	feature = 758	correl = 0.0349003	descr = N_Gram_TCATC
cnt = 282	feature = 843	correl = 0.0276697	descr = N_Gram_TGTCT
cnt = 283	feature = 44	correl = 0.0308567	descr = Position_Specific_Bin_Base_17_Base_A
cnt = 284	feature = 614	correl = -0.0289474	descr = N_Gram_GGCCT
cnt = 285	feature = 627	correl = -0.0451483	descr = N_Gram_GGGCA
cnt = 286	feature = 697	correl = 0.0413673	descr = N_Gram_GTTTG
cnt = 287	feature = 527	correl = 0.0580516	descr = N_Gram_GAGTC
cnt = 288	feature = 434	correl = -0.0352572	descr = N_Gram_CGGCT
cnt = 289	feature = 525	correl = -0.0292709	descr = N_Gram_GAGGT
cnt = 290	feature = 316	correl = 0.0359959	descr = N_Gram_CACAG
cnt = 291	feature = 394	correl = -0.030955	descr = N_Gram_CCTCC
cnt = 292	feature = 893	correl = 0.0320742	descr = N_Gram_TTTCC
cnt = 293	feature = 363	correl = -0.0730519	descr = N_Gram_CCCAT
cnt = 294	feature = 393	correl = -0.0264794	descr = N_Gram_CCTCA
cnt = 295	feature = 498	correl = 0.0448952	descr = N_Gram_GAACA
cnt = 296	feature = 625	correl = -0.070203	descr = N_Gram_GGGAG
cnt = 297	feature = 755	correl = -0.0530254	descr = N_Gram_TCACG
cnt = 298	feature = 226	correl = 0.0446933	descr = N_Gram_ACTCT
cnt = 299	feature = 461	correl = 0.0380315	descr = N_Gram_CTAGA
cnt = 300	feature = 674	correl = 0.0371997	descr = N_Gram_GTGAG
cnt = 301	feature = 367	correl = -0.040755	descr = N_Gram_CCCCT
cnt = 302	feature = 18	correl = 0.054215	descr = Position_Specific_Bin_Base_7_Base_T
cnt = 303	feature = 501	correl = -0.0358564	descr = N_Gram_GAAGC
cnt = 304	feature = 228	correl = 0.0623367	descr = N_Gram_ACTGA
cnt = 305	feature = 47	correl = 0.0369171	descr = Position_Specific_Bin_Base_18_Base_A
cnt = 306	feature = 687	correl = -0.0296454	descr = N_Gram_GTTA
cnt = 307	feature = 432	correl = -0.0709036	descr = N_Gram_CGGCC
cnt = 308	feature = 553	correl = 0.0359613	descr = N_Gram_GCATT
cnt = 309	feature = 356	correl = -0.0870526	descr = N_Gram_CCAGC
cnt = 310	feature = 260	correl = 0.0970388	descr = N_Gram_AGTCG
cnt = 311	feature = 901	correl = 0.0265976	descr = N_Gram_TTTTG
cnt = 312	feature = 290	correl = -0.0308782	descr = N_Gram_ATGGG
cnt = 313	feature = 814	correl = 0.0444768	descr = N_Gram_TGCAA
cnt = 314	feature = 211	correl = -0.0234563	descr = N_Gram_ACCG
cnt = 315	feature = 478	correl = -0.04527	descr = N_Gram_CTGCC
cnt = 316	feature = 232	correl = 0.035273	descr = N_Gram_AGAAT
cnt = 317	feature = 825	correl = -0.0270136	descr = N_Gram_TGCTC
cnt = 318	feature = 359	correl = -0.0226882	descr = N_Gram_CCATC
cnt = 319	feature = 799	correl = 0.0467952	descr = N_Gram_TCTTT
cnt = 320	feature = 590	correl = -0.0362818	descr = N_Gram_GCTGG
cnt = 321	feature = 563	correl = -0.0357208	descr = N_Gram_GCCGA
cnt = 322	feature = 271	correl = 0.0267239	descr = N_Gram_ATATG
cnt = 323	feature = 54	correl = 0.375773	descr = Position_Specific_Bin_Base_20_Base_A
cnt = 324	feature = 709	correl = 0.0518918	descr = N_Gram_TAAGG
cnt = 325	feature = 881	correl = 0.0464	descr = N_Gram_TTGGA
cnt = 326	feature = 711	correl = 0.0496032	descr = N_Gram_TAATT
cnt = 327	feature = 474	correl = -0.0245294	descr = N_Gram_CTCTC
cnt = 328	feature = 552	correl = 0.0473487	descr = N_Gram_GCATC
cnt = 329	feature = 37	correl = 0.0755201	descr = Position_Specific_Bin_Base_14_Base_T
cnt = 330	feature = 42	correl = -0.0609349	descr = Position_Specific_Bin_Base_16_Base_G
cnt = 331	feature = 510	correl = -0.0450903	descr = N_Gram_GACCA
cnt = 332	feature = 891	correl = 0.0519864	descr = N_Gram_TTTAG
cnt = 333	feature = 716	correl = 0.0382601	descr = N_Gram_TACAT
cnt = 334	feature = 547	correl = -0.0370862	descr = N_Gram_GCACG
cnt = 335	feature = 846	correl = 0.0642093	descr = N_Gram_TGTGT
cnt = 336	feature = 476	correl = -0.0258986	descr = N_Gram_CTGAG
cnt = 337	feature = 25	correl = -0.0872777	descr = Position_Specific_Bin_Base_10_Base_C
cnt = 338	feature = 871	correl = 0.0301413	descr = N_Gram_TTCTC
cnt = 339	feature = 8	correl = -0.126216	descr = Position_Specific_Bin_Base_2_Base_T
cnt = 340	feature = 642	correl = 0.0225407	descr = N_Gram_GGTCA
cnt = 341	feature = 11	correl = 0.0856056	descr = Position_Specific_Bin_Base_4_Base_A
cnt = 342	feature = 306	correl = 0.023212	descr = N_Gram_ATTTG
cnt = 343	feature = 798	correl = 0.0232808	descr = N_Gram_TCTTG
cnt = 344	feature = 811	correl = -0.0296312	descr = N_Gram_TGATG
cnt = 345	feature = 382	correl = -0.0337205	descr = N_Gram_CCGCA
cnt = 346	feature = 787	correl = 0.0420808	descr = N_Gram_TCTAG
cnt = 347	feature = 421	correl = -0.0220477	descr = N_Gram_CGCCT
cnt = 348	feature = 748	correl = 0.0596773	descr = N_Gram_TATTC
cnt = 349	feature = 717	correl = 0.0325477	descr = N_Gram_TACC
cnt = 350	feature = 400	correl = -0.0341081	descr = N_Gram_CCTGG
cnt = 351	feature = 354	correl = 0.0252239	descr = N_Gram_CCACT
cnt = 352	feature = 646	correl = -0.0658381	descr = N_Gram_GGTGC
cnt = 353	feature = 82	correl = -0.178464	descr = Fold_of_RNAi_Sequence_Pos_1
cnt = 354	feature = 284	correl = 0.0784501	descr = N_Gram_ATCTC
cnt = 355	feature = 413	correl = -0.0343098	descr = N_Gram_CGAT
cnt = 356	feature = 248	correl = 0.0268593	descr = N_Gram_AGGAA
cnt = 357	feature = 839	correl = 0.03129	descr = N_Gram_TGTAA
cnt = 358	feature = 865	correl = 0.0255919	descr = N_Gram_TTCCT
cnt = 359	feature = 291	correl = -0.054984	descr = N_Gram_ATGGT
cnt = 360	feature = 883	correl = 0.0298269	descr = N_Gram_TTGGT
cnt = 361	feature = 346	correl = 0.0707369	descr = N_Gram_CATTA
cnt = 362	feature = 29	correl = -0.0485509	descr = Position_Specific_Bin_Base_11_Base_G
cnt = 363	feature = 389	correl = 0.0665219	descr = N_Gram_CCTA
cnt = 364	feature = 33	correl = -0.0216303	descr = Position_Specific_Bin_Base_13_Base_G
cnt = 365	feature = 897	correl = 0.0262545	descr = N_Gram_TTTGC
cnt = 366	feature = 369	correl = -0.100117	descr = N_Gram_CCCGA
cnt = 367	feature = 280	correl = 0.0381465	descr = N_Gram_ATCG
cnt = 368	feature = 603	correl = -0.0638674	descr = N_Gram_GGAGG
cnt = 369	feature = 401	correl = -0.0236935	descr = N_Gram_CCTTC
cnt = 370	feature = 16	correl = 0.0870943	descr = Position_Specific_Bin_Base_7_Base_A
cnt = 371	feature = 616	correl = -0.0707659	descr = N_Gram_GGCGC
cnt = 372	feature = 39	correl = -0.0278389	descr = Position_Specific_Bin_Base_15_Base_G
cnt = 373	feature = 549	correl = -0.0521743	descr = N_Gram_GCAGA
cnt = 374	feature = 396	correl = -0.0701382	descr = N_Gram_CCTCT
cnt = 375	feature = 621	correl = -0.0224691	descr = N_Gram_GGCTT
cnt = 376	feature = 774	correl = 0.0619045	descr = N_Gram_TCGC
cnt = 377	feature = 770	correl = -0.0327785	descr = N_Gram_TCCTG
cnt = 378	feature = 853	correl = 0.034967	descr = N_Gram_TTAC
cnt = 379	feature = 26	correl = -0.050743	descr = Position_Specific_Bin_Base_10_Base_G
cnt = 380	feature = 794	correl = 0.0907502	descr = N_Gram_TCTGC
cnt = 381	feature = 41	correl = -0.0344943	descr = Position_Specific_Bin_Base_16_Base_C
cnt = 382	feature = 885	correl = 0.0477267	descr = N_Gram_TTGTA
cnt = 383	feature = 233	correl = 0.0508068	descr = N_Gram_AGACA
cnt = 384	feature = 469	correl = -0.0235426	descr = N_Gram_CTCCC
cnt = 385	feature = 643	correl = -0.0777598	descr = N_Gram_GGTCC
cnt = 386	feature = 438	correl = -0.0496368	descr = N_Gram_CGGGT
cnt = 387	feature = 612	correl = -0.106905	descr = N_Gram_GGCCC
cnt = 388	feature = 848	correl = 0.0520712	descr = N_Gram_TGTTC
cnt = 389	feature = 782	correl = 0.0451132	descr = N_Gram_TCGT
cnt = 390	feature = 579	correl = -0.0781752	descr = N_Gram_GCGT
cnt = 391	feature = 657	correl = 0.026593	descr = N_Gram_GTAT
cnt = 392	feature = 330	correl = -0.0355468	descr = N_Gram_CAGCA
cnt = 393	feature = 407	correl = -0.0566572	descr = N_Gram_CGAC
cnt = 394	feature = 83	correl = -0.116579	descr = Fold_of_RNAi_Sequence_Pos_2
cnt = 395	feature = 760	correl = 0.0223025	descr = N_Gram_TCCAC
cnt = 396	feature = 860	correl = 0.0424541	descr = N_Gram_TTAT
cnt = 397	feature = 490	correl = 0.03577	descr = N_Gram_CTTGC
cnt = 398	feature = 894	correl = 0.0415111	descr = N_Gram_TTTCT
cnt = 399	feature = 494	correl = 0.0610292	descr = N_Gram_CTTTG
cnt = 400	feature = 647	correl = -0.0925312	descr = N_Gram_GGTGG
cnt = 401	feature = 475	correl = 0.0322491	descr = N_Gram_CTCTT
cnt = 402	feature = 59	correl = 0.0784524	descr = Gibbs_of_Target_Sequence__Pos_0_Step_1
cnt = 403	feature = 404	correl = -0.0638268	descr = N_Gram_CGAA
cnt = 404	feature = 307	correl = 0.0377698	descr = N_Gram_ATTTT
cnt = 405	feature = 835	correl = -0.0624245	descr = N_Gram_TGGGG
cnt = 406	feature = 336	correl = -0.02747	descr = N_Gram_CATA
cnt = 407	feature = 458	correl = 0.0529948	descr = N_Gram_CTACA
cnt = 408	feature = 609	correl = -0.0373388	descr = N_Gram_GGCAG
cnt = 409	feature = 555	correl = -0.0365579	descr = N_Gram_GCCA
cnt = 410	feature = 77	correl = 0.432143	descr = Gibbs_of_Target_Sequence__Pos_20_Step_1
cnt = 411	feature = 769	correl = -0.0343626	descr = N_Gram_TCCTC
cnt = 412	feature = 514	correl = 0.0327685	descr = N_Gram_GACT
cnt = 413	feature = 849	correl = 0.0615652	descr = N_Gram_TGTTT
cnt = 414	feature = 675	correl = -0.0387612	descr = N_Gram_GTGC
cnt = 415	feature = 872	correl = 0.0776283	descr = N_Gram_TTCTG
cnt = 416	feature = 545	correl = -0.033297	descr = N_Gram_GCAC
cnt = 417	feature = 841	correl = 0.0238832	descr = N_Gram_TGTC
cnt = 418	feature = 243	correl = -0.0402406	descr = N_Gram_AGCG
cnt = 419	feature = 206	correl = -0.0350097	descr = N_Gram_ACCA
cnt = 420	feature = 451	correl = -0.0613534	descr = N_Gram_CGTT
cnt = 421	feature = 536	correl = 0.0261485	descr = N_Gram_GATT
cnt = 422	feature = 738	correl = 0.0521952	descr = N_Gram_TATA
cnt = 423	feature = 470	correl = -0.0708063	descr = N_Gram_CTCG
cnt = 424	feature = 791	correl = 0.0339808	descr = N_Gram_TCTCC
cnt = 425	feature = 439	correl = -0.0318215	descr = N_Gram_CGGT
cnt = 426	feature = 831	correl = -0.0563823	descr = N_Gram_TGGCC
cnt = 427	feature = 582	correl = 0.0271029	descr = N_Gram_GCTA
cnt = 428	feature = 589	correl = -0.0510308	descr = N_Gram_GCTGC
cnt = 429	feature = 443	correl = -0.0488871	descr = N_Gram_CGTC
cnt = 430	feature = 887	correl = 0.0503031	descr = N_Gram_TTGTT
cnt = 431	feature = 744	correl = 0.0485086	descr = N_Gram_TATG
cnt = 432	feature = 299	correl = 0.0545221	descr = N_Gram_ATTG
cnt = 433	feature = 806	correl = 0.0307746	descr = N_Gram_TGAG
cnt = 434	feature = 541	correl = -0.0435638	descr = N_Gram_GCAA
cnt = 435	feature = 417	correl = -0.0280238	descr = N_Gram_CGCA
cnt = 436	feature = 828	correl = 0.0296459	descr = N_Gram_TGGA
cnt = 437	feature = 875	correl = 0.0526693	descr = N_Gram_TTGA
cnt = 438	feature = 385	correl = -0.0472509	descr = N_Gram_CCGG
cnt = 439	feature = 355	correl = -0.0825844	descr = N_Gram_CCAG
cnt = 440	feature = 488	correl = 0.025647	descr = N_Gram_CTTCT
cnt = 441	feature = 813	correl = 0.0509538	descr = N_Gram_TGCA
cnt = 442	feature = 526	correl = 0.0226334	descr = N_Gram_GAGT
cnt = 443	feature = 722	correl = 0.047163	descr = N_Gram_TACT
cnt = 444	feature = 530	correl = 0.0346179	descr = N_Gram_GATA
cnt = 445	feature = 638	correl = 0.0349811	descr = N_Gram_GGTA
cnt = 446	feature = 520	correl = -0.0240468	descr = N_Gram_GAGC
cnt = 447	feature = 683	correl = 0.0370518	descr = N_Gram_GTGT
cnt = 448	feature = 666	correl = 0.0307729	descr = N_Gram_GTCG
cnt = 449	feature = 678	correl = -0.0909185	descr = N_Gram_GTGG
cnt = 450	feature = 706	correl = 0.0618041	descr = N_Gram_TAAG
cnt = 451	feature = 283	correl = 0.0587036	descr = N_Gram_ATCT
cnt = 452	feature = 482	correl = 0.0291935	descr = N_Gram_CTGT
cnt = 453	feature = 275	correl = 0.043981	descr = N_Gram_ATCC
cnt = 454	feature = 293	correl = 0.0633875	descr = N_Gram_ATTA
cnt = 455	feature = 648	correl = -0.0456138	descr = N_Gram_GGTT
cnt = 456	feature = 60	correl = -0.0494378	descr = Gibbs_of_Target_Sequence__Pos_1_Step_1
cnt = 457	feature = 457	correl = 0.0557859	descr = N_Gram_CTAC
cnt = 458	feature = 298	correl = 0.0792331	descr = N_Gram_ATTCT
cnt = 459	feature = 239	correl = 0.023962	descr = N_Gram_AGCA
cnt = 460	feature = 63	correl = 0.0444125	descr = Gibbs_of_Target_Sequence__Pos_5_Step_1
cnt = 461	feature = 672	correl = 0.0382495	descr = N_Gram_GTGA
cnt = 462	feature = 227	correl = 0.0514723	descr = N_Gram_ACTG
cnt = 463	feature = 80	correl = 0.0336633	descr = PF_RNAi_Fold_3'Free_Count
cnt = 464	feature = 326	correl = -0.0521789	descr = N_Gram_CAGA
cnt = 465	feature = 361	correl = -0.0799278	descr = N_Gram_CCCA
cnt = 466	feature = 66	correl = 0.0779394	descr = Gibbs_of_Target_Sequence__Pos_8_Step_1
cnt = 467	feature = 802	correl = 0.0434073	descr = N_Gram_TGAA
cnt = 468	feature = 460	correl = 0.0581316	descr = N_Gram_CTAG
cnt = 469	feature = 623	correl = -0.0710778	descr = N_Gram_GGGA
cnt = 470	feature = 565	correl = -0.0439732	descr = N_Gram_GCCT
cnt = 471	feature = 333	correl = -0.031478	descr = N_Gram_CAGG
cnt = 472	feature = 864	correl = 0.0311897	descr = N_Gram_TTCC
cnt = 473	feature = 289	correl = -0.0474757	descr = N_Gram_ATGG
cnt = 474	feature = 562	correl = -0.0411771	descr = N_Gram_GCCG
cnt = 475	feature = 522	correl = -0.065328	descr = N_Gram_GAGG
cnt = 476	feature = 595	correl = -0.030638	descr = N_Gram_GGAA
cnt = 477	feature = 778	correl = -0.0418937	descr = N_Gram_TCGG
cnt = 478	feature = 838	correl = 0.0482438	descr = N_Gram_TGTA
cnt = 479	feature = 856	correl = 0.0495059	descr = N_Gram_TTAG
cnt = 480	feature = 691	correl = -0.0521208	descr = N_Gram_GTTG
cnt = 481	feature = 61	correl = -0.169937	descr = Gibbs_of_Target_Sequence__Pos_2_Step_1
cnt = 482	feature = 809	correl = 0.0315951	descr = N_Gram_TGAT
cnt = 483	feature = 713	correl = 0.0575552	descr = N_Gram_TACA
cnt = 484	feature = 626	correl = -0.124077	descr = N_Gram_GGGC
cnt = 485	feature = 759	correl = 0.0215083	descr = N_Gram_TCCA
cnt = 486	feature = 785	correl = 0.058753	descr = N_Gram_TCTA
cnt = 487	feature = 636	correl = -0.0797423	descr = N_Gram_GGGTG
cnt = 488	feature = 652	correl = 0.0423171	descr = N_Gram_GTAA
cnt = 489	feature = 270	correl = 0.0866991	descr = N_Gram_ATAT
cnt = 490	feature = 889	correl = 0.0282011	descr = N_Gram_TTTA
cnt = 491	feature = 823	correl = 0.0240526	descr = N_Gram_TGCT
cnt = 492	feature = 75	correl = 0.184985	descr = Gibbs_of_Target_Sequence__Pos_18_Step_1
cnt = 493	feature = 499	correl = -0.0243254	descr = N_Gram_GAAG
cnt = 494	feature = 69	correl = 0.0501693	descr = Gibbs_of_Target_Sequence__Pos_11_Step_1
cnt = 495	feature = 631	correl = -0.101467	descr = N_Gram_GGGG
cnt = 496	feature = 62	correl = 0.0998017	descr = Gibbs_of_Target_Sequence__Pos_4_Step_1
cnt = 497	feature = 351	correl = -0.0374724	descr = N_Gram_CCAC
cnt = 498	feature = 489	correl = 0.0446923	descr = N_Gram_CTTG
cnt = 499	feature = 789	correl = 0.0557312	descr = N_Gram_TCTC
cnt = 500	feature = 587	correl = -0.0232098	descr = N_Gram_GCTG
cnt = 501	feature = 641	correl = -0.0292806	descr = N_Gram_GGTC
cnt = 502	feature = 71	correl = 0.148593	descr = Gibbs_of_Target_Sequence__Pos_14_Step_1
cnt = 503	feature = 345	correl = 0.0474411	descr = N_Gram_CATT
cnt = 504	feature = 695	correl = 0.051002	descr = N_Gram_GTTT
cnt = 505	feature = 74	correl = 0.0884278	descr = Gibbs_of_Target_Sequence__Pos_17_Step_1
cnt = 506	feature = 662	correl = -0.0863963	descr = N_Gram_GTCC
cnt = 507	feature = 878	correl = 0.0431088	descr = N_Gram_TTGC
cnt = 508	feature = 830	correl = -0.0623121	descr = N_Gram_TGGC
cnt = 509	feature = 296	correl = 0.0658872	descr = N_Gram_ATTC
cnt = 510	feature = 213	correl = -0.0663698	descr = N_Gram_ACG
cnt = 511	feature = 257	correl = 0.0327314	descr = N_Gram_AGT
cnt = 512	feature = 892	correl = 0.0397946	descr = N_Gram_TTTC
cnt = 513	feature = 884	correl = 0.0791701	descr = N_Gram_TTGT
cnt = 514	feature = 70	correl = 0.119637	descr = Gibbs_of_Target_Sequence__Pos_13_Step_1
cnt = 515	feature = 368	correl = -0.120011	descr = N_Gram_CCCG
cnt = 516	feature = 574	correl = -0.0909487	descr = N_Gram_GCGG
cnt = 517	feature = 64	correl = 0.094957	descr = Gibbs_of_Target_Sequence__Pos_6_Step_1
cnt = 518	feature = 73	correl = 0.108918	descr = Gibbs_of_Target_Sequence__Pos_16_Step_1
cnt = 519	feature = 392	correl = -0.0861333	descr = N_Gram_CCTC
cnt = 520	feature = 67	correl = 0.108697	descr = Gibbs_of_Target_Sequence__Pos_9_Step_1
cnt = 521	feature = 701	correl = 0.0505537	descr = N_Gram_TAAA
cnt = 522	feature = 430	correl = -0.112306	descr = N_Gram_CGGC
cnt = 523	feature = 900	correl = 0.0302285	descr = N_Gram_TTTT
cnt = 524	feature = 712	correl = 0.0627941	descr = N_Gram_TAC
cnt = 525	feature = 68	correl = 0.120959	descr = Gibbs_of_Target_Sequence__Pos_10_Step_1
cnt = 526	feature = 752	correl = 0.0248642	descr = N_Gram_TCA
cnt = 527	feature = 635	correl = -0.0516941	descr = N_Gram_GGGT
cnt = 528	feature = 610	correl = -0.117565	descr = N_Gram_GGCC
cnt = 529	feature = 403	correl = -0.0763047	descr = N_Gram_CGA
cnt = 530	feature = 315	correl = -0.0285481	descr = N_Gram_CAC
cnt = 531	feature = 79	correl = 0.146489	descr = PF_RNAi_Fold_5'Free_Count
cnt = 532	feature = 273	correl = 0.0612591	descr = N_Gram_ATC
cnt = 533	feature = 772	correl = 0.0340438	descr = N_Gram_TCG
cnt = 534	feature = 796	correl = 0.0659382	descr = N_Gram_TCTT
cnt = 535	feature = 65	correl = 0.150243	descr = Gibbs_of_Target_Sequence__Pos_7_Step_1
cnt = 536	feature = 72	correl = 0.08735	descr = Gibbs_of_Target_Sequence__Pos_15_Step_1
cnt = 537	feature = 726	correl = 0.0848074	descr = N_Gram_TAG
cnt = 538	feature = 105	correl = -0.100756	descr = Xue_Structure_Feature_C110
cnt = 539	feature = 869	correl = 0.0810552	descr = N_Gram_TTCT
cnt = 540	feature = 517	correl = -0.0315469	descr = N_Gram_GAG
cnt = 541	feature = 335	correl = 0.0681319	descr = N_Gram_CAT
cnt = 542	feature = 540	correl = -0.030844	descr = N_Gram_GCA
cnt = 543	feature = 837	correl = 0.0839728	descr = N_Gram_TGT
cnt = 544	feature = 325	correl = -0.0390815	descr = N_Gram_CAG
cnt = 545	feature = 594	correl = -0.0501681	descr = N_Gram_GGA
cnt = 546	feature = 800	correl = 0.0610216	descr = N_Gram_TG
cnt = 547	feature = 348	correl = -0.0676288	descr = N_Gram_CCA
cnt = 548	feature = 388	correl = -0.0447992	descr = N_Gram_CCT
cnt = 549	feature = 484	correl = 0.0479133	descr = N_Gram_CTT
cnt = 550	feature = 568	correl = -0.10152	descr = N_Gram_GCG
cnt = 551	feature = 851	correl = 0.0785422	descr = N_Gram_TTA
cnt = 552	feature = 751	correl = 0.0404066	descr = N_Gram_TC
cnt = 553	feature = 700	correl = 0.0650873	descr = N_Gram_TAA
cnt = 554	feature = 637	correl = -0.0586743	descr = N_Gram_GGT
cnt = 555	feature = 622	correl = -0.122424	descr = N_Gram_GGG
cnt = 556	feature = 554	correl = -0.119762	descr = N_Gram_GCC
cnt = 557	feature = 863	correl = 0.0683094	descr = N_Gram_TTC
cnt = 558	feature = 606	correl = -0.163699	descr = N_Gram_GGC
cnt = 559	feature = 888	correl = 0.0928666	descr = N_Gram_TTT
cnt = 560	feature = 593	correl = -0.111876	descr = N_Gram_GG
cnt = 561	feature = 347	correl = -0.083211	descr = N_Gram_CC
cnt = 562	feature = 292	correl = 0.118434	descr = N_Gram_ATT
cnt = 563	feature = 264	correl = 0.114081	descr = N_Gram_AT
cnt = 564	feature = 850	correl = 0.143093	descr = N_Gram_TT
cnt = 565	feature = 539	correl = -0.104996	descr = N_Gram_GC
cnt = 566	feature = 699	correl = 0.168814	descr = N_Gram_TA
cnt = 567	feature = 78	correl = 0.214226	descr = PF_RNAi_Fold_Energy
cnt = 568	feature = 58	correl = 0.271228	descr = Gibbs_of_Target_Sequence_
num rows = 2188
num_elements = 1244972
..*
optimization finished, #iter = 2246
nu = 0.220303
obj = -36.590161, rho = -0.755889
nSV = 1002, nBSV = 163
num rows = 243
num_elements = 138267
*
optimization finished, #iter = 175
nu = 0.188809
obj = -4.368331, rho = -0.742495
nSV = 133, nBSV = 5
..*
optimization finished, #iter = 2246
nu = 0.220303
obj = -36.590161, rho = -0.755889
nSV = 1002, nBSV = 163
CFS merit scores = 1.44541
CFS merit scores = 1.61707
CFS merit scores = 1.85383
CFS merit scores = 2.0798
CFS merit scores = 2.2869
CFS merit scores = 2.4724
CFS merit scores = 2.64556
CFS merit scores = 2.80744
CFS merit scores = 2.95915
CFS merit scores = 3.10146
CFS merit scores = 3.23556
CFS merit scores = 3.36388
CFS merit scores = 3.48497
CFS merit scores = 3.59939
CFS merit scores = 3.70901
CFS merit scores = 3.81391
CFS merit scores = 3.91465
CFS merit scores = 4.01065
CFS merit scores = 4.10344
CFS merit scores = 4.19312
CFS merit scores = 4.27973
CFS merit scores = 4.3632
CFS merit scores = 4.44403
CFS merit scores = 4.52266
CFS merit scores = 4.5992
CFS merit scores = 4.6723
CFS merit scores = 4.74284
CFS merit scores = 4.81202
CFS merit scores = 4.87884
CFS merit scores = 4.94351
CFS merit scores = 5.00593
CFS merit scores = 5.06551
CFS merit scores = 5.12284
CFS merit scores = 5.17714
CFS merit scores = 5.2303
CFS merit scores = 5.28273
CFS merit scores = 5.3334
CFS merit scores = 5.37961
CFS merit scores = 5.42276
CFS merit scores = 5.46541
CFS merit scores = 5.50659
CFS merit scores = 5.54679
CFS merit scores = 5.58614
CFS merit scores = 5.6241
CFS merit scores = 5.66143
CFS merit scores = 5.69694
CFS merit scores = 5.73111
CFS merit scores = 5.76191
CFS merit scores = 5.79191
CFS merit scores = 5.82125
CFS merit scores = 5.84966
CFS merit scores = 5.87804
CFS merit scores = 5.90563
CFS merit scores = 5.93063
CFS merit scores = 5.95436
CFS merit scores = 5.97729
CFS merit scores = 6.00016
CFS merit scores = 6.02003
CFS merit scores = 6.03965
CFS merit scores = 6.05896
CFS merit scores = 6.07775
CFS merit scores = 6.0962
CFS merit scores = 6.11495
CFS merit scores = 6.1326
CFS merit scores = 6.14998
CFS merit scores = 6.16746
CFS merit scores = 6.18372
CFS merit scores = 6.19881
CFS merit scores = 6.21365
CFS merit scores = 6.22832
CFS merit scores = 6.24111
CFS merit scores = 6.25364
CFS merit scores = 6.26609
CFS merit scores = 6.27823
CFS merit scores = 6.2902
CFS merit scores = 6.30238
CFS merit scores = 6.31458
CFS merit scores = 6.32675
CFS merit scores = 6.33859
CFS merit scores = 6.35021
CFS merit scores = 6.35954
CFS merit scores = 6.3684
CFS merit scores = 6.37705
CFS merit scores = 6.38539
CFS merit scores = 6.39414
CFS merit scores = 6.40211
CFS merit scores = 6.41002
CFS merit scores = 6.41759
CFS merit scores = 6.42435
CFS merit scores = 6.43149
CFS merit scores = 6.43836
CFS merit scores = 6.4451
CFS merit scores = 6.45141
CFS merit scores = 6.45762
CFS merit scores = 6.46381
CFS merit scores = 6.46948
CFS merit scores = 6.47495
CFS merit scores = 6.4806
CFS merit scores = 6.48635
CFS merit scores = 6.49241
CFS merit scores = 6.49834
CFS merit scores = 6.50425
CFS merit scores = 6.51002
CFS merit scores = 6.51485
CFS merit scores = 6.51899
CFS merit scores = 6.52303
CFS merit scores = 6.52703
CFS merit scores = 6.53092
CFS merit scores = 6.53477
CFS merit scores = 6.53878
CFS merit scores = 6.54265
CFS merit scores = 6.54616
CFS merit scores = 6.54962
CFS merit scores = 6.55302
CFS merit scores = 6.55574
CFS merit scores = 6.55835
CFS merit scores = 6.56102
CFS merit scores = 6.56377
CFS merit scores = 6.56654
CFS merit scores = 6.56909
CFS merit scores = 6.57138
CFS merit scores = 6.57362
CFS merit scores = 6.57592
CFS merit scores = 6.57828
CFS merit scores = 6.58023
CFS merit scores = 6.58224
CFS merit scores = 6.58384
CFS merit scores = 6.58558
CFS merit scores = 6.58743
CFS merit scores = 6.5893
CFS merit scores = 6.59134
CFS merit scores = 6.59323
CFS merit scores = 6.59464
CFS merit scores = 6.59611
CFS merit scores = 6.59769
CFS merit scores = 6.59912
CFS merit scores = 6.60075
CFS merit scores = 6.60225
CFS merit scores = 6.60381
CFS merit scores = 6.6053
CFS merit scores = 6.60664
CFS merit scores = 6.60766
CFS merit scores = 6.6089
CFS merit scores = 6.60985
CFS merit scores = 6.6105
CFS merit scores = 6.61112
CFS merit scores = 6.61192
CFS merit scores = 6.61282
CFS merit scores = 6.61357
CFS merit scores = 6.61435
CFS merit scores = 6.61509
CFS merit scores = 6.6158
CFS merit scores = 6.61644
CFS merit scores = 6.61723
CFS merit scores = 6.61764
CFS merit scores = 6.61802
CFS merit scores = 6.61848
CFS merit scores = 6.61877
CFS merit scores = 6.61906
CFS merit scores = 6.6193
CFS merit scores = 6.61958
CFS merit scores = 6.61974
CFS merit scores = 6.61981
CFS merit scores = 6.6199
CFS merit scores = 6.62016
CFS merit scores = 6.62053
CFS merit scores = 6.62042
CFS merit scores = 6.62016
CFS merit scores = 6.62009
CFS merit scores = 6.61999
CFS merit scores = 6.61986
CFS merit scores = 6.61976
CFS merit scores = 6.61968
CFS merit scores = 6.61955
CFS merit scores = 6.61926
CFS merit scores = 6.61902
CFS merit scores = 6.61872
CFS merit scores = 6.6184
CFS merit scores = 6.61816
CFS merit scores = 6.6179
CFS merit scores = 6.61733
CFS merit scores = 6.6168
CFS merit scores = 6.61615
CFS merit scores = 6.61555
CFS merit scores = 6.61498
CFS merit scores = 6.61446
CFS merit scores = 6.61403
CFS merit scores = 6.6136
CFS merit scores = 6.61304
CFS merit scores = 6.61242
CFS merit scores = 6.61166
CFS merit scores = 6.61099
CFS merit scores = 6.61018
CFS merit scores = 6.60943
CFS merit scores = 6.60864
CFS merit scores = 6.60775
CFS merit scores = 6.60685
CFS merit scores = 6.60602
CFS merit scores = 6.60516
CFS merit scores = 6.60437
CFS merit scores = 6.60348
CFS merit scores = 6.60261
CFS merit scores = 6.60166
CFS merit scores = 6.60063
CFS merit scores = 6.59954
CFS merit scores = 6.59849
CFS merit scores = 6.59753
CFS merit scores = 6.59657
CFS merit scores = 6.59558
CFS merit scores = 6.59457
CFS merit scores = 6.59369
CFS merit scores = 6.59262
CFS merit scores = 6.59157
CFS merit scores = 6.59054
CFS merit scores = 6.58954
CFS merit scores = 6.58859
CFS merit scores = 6.58763
CFS merit scores = 6.58673
CFS merit scores = 6.58576
CFS merit scores = 6.58483
CFS merit scores = 6.58396
CFS merit scores = 6.58301
CFS merit scores = 6.58182
CFS merit scores = 6.5807
CFS merit scores = 6.57947
CFS merit scores = 6.57838
CFS merit scores = 6.57723
CFS merit scores = 6.57607
CFS merit scores = 6.57494
CFS merit scores = 6.57385
CFS merit scores = 6.57267
CFS merit scores = 6.5714
CFS merit scores = 6.57017
CFS merit scores = 6.56895
CFS merit scores = 6.56777
CFS merit scores = 6.56656
CFS merit scores = 6.56524
CFS merit scores = 6.56396
CFS merit scores = 6.56269
CFS merit scores = 6.56144
CFS merit scores = 6.56023
CFS merit scores = 6.55893
CFS merit scores = 6.5576
CFS merit scores = 6.55613
CFS merit scores = 6.55473
CFS merit scores = 6.55336
CFS merit scores = 6.55207
CFS merit scores = 6.55073
CFS merit scores = 6.54944
CFS merit scores = 6.54813
CFS merit scores = 6.54676
CFS merit scores = 6.54551
CFS merit scores = 6.54417
CFS merit scores = 6.54287
CFS merit scores = 6.54155
CFS merit scores = 6.54035
CFS merit scores = 6.53905
CFS merit scores = 6.53771
CFS merit scores = 6.53645
CFS merit scores = 6.5352
CFS merit scores = 6.534
CFS merit scores = 6.5329
CFS merit scores = 6.53169
CFS merit scores = 6.5305
CFS merit scores = 6.52941
CFS merit scores = 6.52814
CFS merit scores = 6.52687
CFS merit scores = 6.52563
CFS merit scores = 6.52441
CFS merit scores = 6.52323
CFS merit scores = 6.52172
CFS merit scores = 6.52014
CFS merit scores = 6.51855
CFS merit scores = 6.51684
CFS merit scores = 6.51503
CFS merit scores = 6.51328
CFS merit scores = 6.51155
CFS merit scores = 6.50984
CFS merit scores = 6.50816
CFS merit scores = 6.50654
CFS merit scores = 6.50495
CFS merit scores = 6.50344
CFS merit scores = 6.5019
CFS merit scores = 6.50029
CFS merit scores = 6.49875
CFS merit scores = 6.49722
CFS merit scores = 6.49568
CFS merit scores = 6.49406
CFS merit scores = 6.4924
CFS merit scores = 6.49073
CFS merit scores = 6.48911
CFS merit scores = 6.4875
CFS merit scores = 6.48593
CFS merit scores = 6.4843
CFS merit scores = 6.48272
CFS merit scores = 6.48114
CFS merit scores = 6.47952
CFS merit scores = 6.47789
CFS merit scores = 6.47624
CFS merit scores = 6.47461
CFS merit scores = 6.47284
CFS merit scores = 6.47109
CFS merit scores = 6.46934
CFS merit scores = 6.46761
CFS merit scores = 6.46597
CFS merit scores = 6.46428
CFS merit scores = 6.46263
CFS merit scores = 6.46102
CFS merit scores = 6.45936
CFS merit scores = 6.45759
CFS merit scores = 6.45588
CFS merit scores = 6.45411
CFS merit scores = 6.45236
CFS merit scores = 6.45062
CFS merit scores = 6.44883
CFS merit scores = 6.44707
CFS merit scores = 6.44534
CFS merit scores = 6.44352
CFS merit scores = 6.44174
CFS merit scores = 6.4399
CFS merit scores = 6.43812
CFS merit scores = 6.4363
CFS merit scores = 6.43443
CFS merit scores = 6.43263
CFS merit scores = 6.4308
CFS merit scores = 6.42902
CFS merit scores = 6.42727
CFS merit scores = 6.42551
CFS merit scores = 6.42376
CFS merit scores = 6.42204
CFS merit scores = 6.42032
CFS merit scores = 6.41858
CFS merit scores = 6.41687
CFS merit scores = 6.41508
CFS merit scores = 6.41322
CFS merit scores = 6.41138
CFS merit scores = 6.4095
CFS merit scores = 6.40759
CFS merit scores = 6.4057
CFS merit scores = 6.40381
CFS merit scores = 6.40189
CFS merit scores = 6.39992
CFS merit scores = 6.39793
CFS merit scores = 6.39595
CFS merit scores = 6.394
CFS merit scores = 6.392
CFS merit scores = 6.39002
CFS merit scores = 6.38806
CFS merit scores = 6.38616
CFS merit scores = 6.38425
CFS merit scores = 6.38228
CFS merit scores = 6.38034
CFS merit scores = 6.37841
CFS merit scores = 6.3765
CFS merit scores = 6.37459
CFS merit scores = 6.37263
CFS merit scores = 6.37068
CFS merit scores = 6.36872
CFS merit scores = 6.36678
CFS merit scores = 6.36469
CFS merit scores = 6.36265
CFS merit scores = 6.3606
CFS merit scores = 6.35846
CFS merit scores = 6.35633
CFS merit scores = 6.3542
CFS merit scores = 6.35205
CFS merit scores = 6.3499
CFS merit scores = 6.34777
CFS merit scores = 6.34567
CFS merit scores = 6.34355
CFS merit scores = 6.34145
CFS merit scores = 6.33934
CFS merit scores = 6.33724
CFS merit scores = 6.33507
CFS merit scores = 6.33287
CFS merit scores = 6.33064
CFS merit scores = 6.32841
CFS merit scores = 6.32621
CFS merit scores = 6.32398
CFS merit scores = 6.32177
CFS merit scores = 6.31953
CFS merit scores = 6.31733
CFS merit scores = 6.31512
CFS merit scores = 6.3129
CFS merit scores = 6.31065
CFS merit scores = 6.30838
CFS merit scores = 6.3061
CFS merit scores = 6.30381
CFS merit scores = 6.30152
CFS merit scores = 6.29917
CFS merit scores = 6.29675
[truncated: 156,668 more chars]
