# Supplementary material for: Improving model predictions for RNA interference activities that use support vector machine regression by combining and filtering features
Source: BMC Bioinformatics. 2007 Jun 6;8:182. doi: 10.1186/1471-2105-8-182 (PMC1906837; doi:10.1186/1471-2105-8-182)
Supplement: Additional file 5 — tr_2431_cfsfilters. The features found to be useful by Correlation based Feature in training and testing the 2431 dataset by cross validation, at t-test values from 0 to 90. [file 1471-2105-8-182-S5.gz › tr_2431_file_60]

60
ave count = 16.5

CFS merit scores = 1.45362
CFS merit scores = 1.61763
CFS merit scores = 1.83712
CFS merit scores = 2.04391
CFS merit scores = 2.23507
CFS merit scores = 2.40734
CFS merit scores = 2.5684
CFS merit scores = 2.71461
CFS merit scores = 2.8281
CFS merit scores = 2.93303
CFS merit scores = 3.01339
CFS merit scores = 3.0676
CFS merit scores = 3.10935
CFS merit scores = 3.12223
CFS merit scores = 3.13558
CFS merit scores = 3.14521
CFS merit scores = 3.12324
CFS merit scores = 3.08136
CFS merit scores = 3.03551
cnt = 1	feature = 80	correl = 0.453617	descr = Gibbs_of_Target_Sequence__Pos_19_Step_1
cnt = 2	feature = 2	correl = -0.147904	descr = Position_Specific_Bin_Base_0_Base_G
cnt = 3	feature = 432	correl = -0.0628694	descr = N_Gram_CGAA
cnt = 4	feature = 11	correl = 0.0728943	descr = Position_Specific_Bin_Base_4_Base_A
cnt = 5	feature = 767	correl = 0.0581326	descr = N_Gram_TATAA
cnt = 6	feature = 29	correl = -0.0627604	descr = Position_Specific_Bin_Base_10_Base_G
cnt = 7	feature = 653	correl = -0.0481587	descr = N_Gram_GGCGT
cnt = 8	feature = 768	correl = 0.0246684	descr = N_Gram_TATAG
cnt = 9	feature = 461	correl = -0.0874776	descr = N_Gram_CGGG
cnt = 10	feature = 759	correl = 0.0263143	descr = N_Gram_TAGG
cnt = 11	feature = 105	correl = -0.0553405	descr = Xue_Structure_Feature_A101
cnt = 12	feature = 77	correl = 0.122177	descr = Gibbs_of_Target_Sequence__Pos_16_Step_1
cnt = 13	feature = 58	correl = 0.367786	descr = Position_Specific_Bin_Base_20_Base_A
cnt = 14	feature = 664	correl = -0.0751546	descr = N_Gram_GGGCG
cnt = 15	feature = 56	correl = -0.1249	descr = Position_Specific_Bin_Base_19_Base_G
cnt = 16	feature = 76	correl = 0.0982351	descr = Gibbs_of_Target_Sequence__Pos_15_Step_1
cnt = 17	feature = 765	correl = 0.119917	descr = N_Gram_TAT
cnt = 18	feature = 81	correl = 0.424665	descr = Gibbs_of_Target_Sequence__Pos_20_Step_1
cnt = 19	feature = 82	correl = 0.235364	descr = PF_RNAi_Fold_Energy
num rows = 2187
num_elements = 43740
.*
optimization finished, #iter = 1064
nu = 0.519028
obj = -116.075665, rho = -0.482473
nSV = 1156, nBSV = 1120
num rows = 244
num_elements = 4880
*
optimization finished, #iter = 104
nu = 0.530309
obj = -14.593047, rho = -0.623752
nSV = 133, nBSV = 122
.*
optimization finished, #iter = 1064
nu = 0.519028
obj = -116.075665, rho = -0.482473
nSV = 1156, nBSV = 1120
CFS merit scores = 1.45497
CFS merit scores = 1.61614
CFS merit scores = 1.83088
CFS merit scores = 2.041
CFS merit scores = 2.23263
CFS merit scores = 2.41017
CFS merit scores = 2.57472
CFS merit scores = 2.72573
CFS merit scores = 2.86768
CFS merit scores = 2.99795
CFS merit scores = 3.1087
CFS merit scores = 3.20364
CFS merit scores = 3.26883
CFS merit scores = 3.30313
CFS merit scores = 3.33203
CFS merit scores = 3.33554
CFS merit scores = 3.33409
CFS merit scores = 3.30895
CFS merit scores = 3.25633
cnt = 1	feature = 81	correl = 0.454969	descr = Gibbs_of_Target_Sequence__Pos_19_Step_1
cnt = 2	feature = 2	correl = -0.147063	descr = Position_Specific_Bin_Base_0_Base_G
cnt = 3	feature = 29	correl = -0.0531629	descr = Position_Specific_Bin_Base_10_Base_G
cnt = 4	feature = 653	correl = -0.0684294	descr = N_Gram_GGGAA
cnt = 5	feature = 768	correl = 0.0247007	descr = N_Gram_TATGC
cnt = 6	feature = 765	correl = 0.0540482	descr = N_Gram_TATCG
cnt = 7	feature = 461	correl = 0.0293775	descr = N_Gram_CGTCT
cnt = 8	feature = 767	correl = 0.0683243	descr = N_Gram_TATGA
cnt = 9	feature = 432	correl = -0.0323233	descr = N_Gram_CGCAA
cnt = 10	feature = 759	correl = 0.0693756	descr = N_Gram_TATAA
cnt = 11	feature = 11	correl = 0.0675327	descr = Position_Specific_Bin_Base_3_Base_G
cnt = 12	feature = 105	correl = -0.0577757	descr = Xue_Structure_Feature_A100
cnt = 13	feature = 77	correl = 0.0973518	descr = Gibbs_of_Target_Sequence__Pos_15_Step_1
cnt = 14	feature = 603	correl = -0.0675003	descr = N_Gram_GCGTC
cnt = 15	feature = 58	correl = 0.366173	descr = Position_Specific_Bin_Base_20_Base_A
cnt = 16	feature = 56	correl = -0.124906	descr = Position_Specific_Bin_Base_19_Base_G
cnt = 17	feature = 76	correl = 0.157174	descr = Gibbs_of_Target_Sequence__Pos_14_Step_1
cnt = 18	feature = 80	correl = 0.197882	descr = Gibbs_of_Target_Sequence__Pos_18_Step_1
cnt = 19	feature = 82	correl = 0.431022	descr = Gibbs_of_Target_Sequence__Pos_20_Step_1
num rows = 2188
num_elements = 43760
*
optimization finished, #iter = 978
nu = 0.510027
obj = -116.622318, rho = -0.489859
nSV = 1136, nBSV = 1101
num rows = 243
num_elements = 4860
*
optimization finished, #iter = 103
nu = 0.526932
obj = -14.397603, rho = -0.616021
nSV = 134, nBSV = 121
*
optimization finished, #iter = 978
nu = 0.510027
obj = -116.622318, rho = -0.489859
nSV = 1136, nBSV = 1101
CFS merit scores = 1.44852
CFS merit scores = 1.62016
CFS merit scores = 1.83081
CFS merit scores = 2.04135
CFS merit scores = 2.21214
CFS merit scores = 2.3484
CFS merit scores = 2.46489
CFS merit scores = 2.55913
CFS merit scores = 2.61524
CFS merit scores = 2.66443
CFS merit scores = 2.70307
CFS merit scores = 2.7118
CFS merit scores = 2.72473
CFS merit scores = 2.66805
cnt = 1	feature = 81	correl = 0.448525	descr = Gibbs_of_Target_Sequence__Pos_19_Step_1
cnt = 2	feature = 2	correl = -0.135476	descr = Position_Specific_Bin_Base_0_Base_G
cnt = 3	feature = 765	correl = 0.0284397	descr = N_Gram_TCCA
cnt = 4	feature = 11	correl = 0.0768797	descr = Position_Specific_Bin_Base_4_Base_A
cnt = 5	feature = 653	correl = -0.0389671	descr = N_Gram_GGT
cnt = 6	feature = 77	correl = 0.0992392	descr = Gibbs_of_Target_Sequence__Pos_15_Step_1
cnt = 7	feature = 105	correl = -0.0709674	descr = Xue_Structure_Feature_A100
cnt = 8	feature = 29	correl = 0.0592604	descr = Position_Specific_Bin_Base_10_Base_T
cnt = 9	feature = 58	correl = 0.0629845	descr = Position_Specific_Bin_Base_19_Base_T
cnt = 10	feature = 47	correl = -0.0668364	descr = Position_Specific_Bin_Base_16_Base_G
cnt = 11	feature = 76	correl = 0.144465	descr = Gibbs_of_Target_Sequence__Pos_14_Step_1
cnt = 12	feature = 82	correl = 0.421589	descr = Gibbs_of_Target_Sequence__Pos_20_Step_1
cnt = 13	feature = 56	correl = -0.121187	descr = Position_Specific_Bin_Base_19_Base_C
cnt = 14	feature = 80	correl = 0.1985	descr = Gibbs_of_Target_Sequence__Pos_18_Step_1
num rows = 2188
num_elements = 32820
*
optimization finished, #iter = 972
nu = 0.512371
obj = -118.573953, rho = -0.602536
nSV = 1139, nBSV = 1101
num rows = 243
num_elements = 3645
*
optimization finished, #iter = 112
nu = 0.528682
obj = -13.141737, rho = -0.632915
nSV = 138, nBSV = 120
*
optimization finished, #iter = 972
nu = 0.512371
obj = -118.573953, rho = -0.602536
nSV = 1139, nBSV = 1101
CFS merit scores = 1.149
CFS merit scores = 1.50275
CFS merit scores = 1.77246
CFS merit scores = 2.00119
CFS merit scores = 2.1944
CFS merit scores = 2.36884
CFS merit scores = 2.52503
CFS merit scores = 2.66225
cnt = 1	feature = 2	correl = -0.149004	descr = Position_Specific_Bin_Base_0_Base_G
cnt = 2	feature = 81	correl = 0.130389	descr = Gibbs_of_Target_Sequence__Pos_13_Step_1
cnt = 3	feature = 56	correl = 0.0434344	descr = Position_Specific_Bin_Base_18_Base_A
cnt = 4	feature = 768	correl = 0.0763828	descr = N_Gram_TAGCT
cnt = 5	feature = 653	correl = -0.0718658	descr = N_Gram_GGCA
cnt = 6	feature = 765	correl = 0.0458411	descr = N_Gram_TAGAG
cnt = 7	feature = 432	correl = -0.0641635	descr = N_Gram_CCTG
cnt = 8	feature = 105	correl = -0.0713483	descr = Fold_of_RNAi_Sequence_Pos_14
num rows = 2188
num_elements = 19692
*
optimization finished, #iter = 775
nu = 0.559645
obj = -137.935850, rho = -0.530449
nSV = 1232, nBSV = 1216
num rows = 243
num_elements = 2187
*
optimization finished, #iter = 80
nu = 0.573396
obj = -15.189932, rho = -0.633163
nSV = 142, nBSV = 138
*
optimization finished, #iter = 775
nu = 0.559645
obj = -137.935850, rho = -0.530449
nSV = 1232, nBSV = 1216
CFS merit scores = 1.17801
CFS merit scores = 1.51936
CFS merit scores = 1.78814
CFS merit scores = 2.02055
CFS merit scores = 2.22946
CFS merit scores = 2.39384
CFS merit scores = 2.54511
CFS merit scores = 2.68571
CFS merit scores = 2.8092
CFS merit scores = 2.92643
CFS merit scores = 3.01239
CFS merit scores = 3.07873
CFS merit scores = 3.06301
CFS merit scores = 3.05645
CFS merit scores = 3.03466
cnt = 1	feature = 58	correl = 0.178008	descr = Position_Specific_Bin_Base_19_Base_A
cnt = 2	feature = 2	correl = -0.131046	descr = Position_Specific_Bin_Base_0_Base_G
cnt = 3	feature = 432	correl = -0.0328284	descr = N_Gram_CGAAT
cnt = 4	feature = 653	correl = -0.0267822	descr = N_Gram_GGCTT
cnt = 5	feature = 81	correl = 0.108369	descr = Gibbs_of_Target_Sequence__Pos_16_Step_1
cnt = 6	feature = 768	correl = 0.0452054	descr = N_Gram_TAGTG
cnt = 7	feature = 11	correl = 0.0828221	descr = Position_Specific_Bin_Base_4_Base_A
cnt = 8	feature = 105	correl = -0.0264646	descr = Fold_of_RNAi_Sequence_Pos_19
cnt = 9	feature = 765	correl = 0.0279371	descr = N_Gram_TAGGC
cnt = 10	feature = 77	correl = 0.0449207	descr = Gibbs_of_Target_Sequence__Pos_11_Step_1
cnt = 11	feature = 56	correl = -0.0409098	descr = Position_Specific_Bin_Base_18_Base_G
cnt = 12	feature = 29	correl = 0.051879	descr = Position_Specific_Bin_Base_10_Base_T
cnt = 13	feature = 80	correl = 0.0943335	descr = Gibbs_of_Target_Sequence__Pos_15_Step_1
cnt = 14	feature = 82	correl = 0.0908647	descr = Gibbs_of_Target_Sequence__Pos_17_Step_1
cnt = 15	feature = 76	correl = 0.123093	descr = Gibbs_of_Target_Sequence__Pos_10_Step_1
num rows = 2188
num_elements = 35008
*
optimization finished, #iter = 994
nu = 0.528109
obj = -121.268011, rho = -0.515615
nSV = 1169, nBSV = 1141
num rows = 243
num_elements = 3888
*
optimization finished, #iter = 69
nu = 0.420192
obj = -11.253629, rho = -0.616316
nSV = 106, nBSV = 98
*
optimization finished, #iter = 994
nu = 0.528109
obj = -121.268011, rho = -0.515615
nSV = 1169, nBSV = 1141
CFS merit scores = 1.43086
CFS merit scores = 1.60301
CFS merit scores = 1.8374
CFS merit scores = 2.05197
CFS merit scores = 2.23716
CFS merit scores = 2.39556
CFS merit scores = 2.54055
CFS merit scores = 2.66457
CFS merit scores = 2.75008
CFS merit scores = 2.79071
CFS merit scores = 2.83709
CFS merit scores = 2.84528
CFS merit scores = 2.84296
CFS merit scores = 2.79082
CFS merit scores = 2.69829
cnt = 1	feature = 80	correl = 0.430862	descr = Gibbs_of_Target_Sequence__Pos_20_Step_1
cnt = 2	feature = 56	correl = -0.111241	descr = Position_Specific_Bin_Base_19_Base_G
cnt = 3	feature = 11	correl = 0.071972	descr = Position_Specific_Bin_Base_4_Base_A
cnt = 4	feature = 765	correl = 0.0295984	descr = N_Gram_TATAT
cnt = 5	feature = 653	correl = -0.0925878	descr = N_Gram_GGGCC
cnt = 6	feature = 768	correl = 0.0494733	descr = N_Gram_TATCG
cnt = 7	feature = 29	correl = 0.0526608	descr = Position_Specific_Bin_Base_10_Base_T
cnt = 8	feature = 2	correl = 0.113364	descr = Position_Specific_Bin_Base_1_Base_A
cnt = 9	feature = 82	correl = 0.153355	descr = PF_RNAi_Fold_5'Free_Count
cnt = 10	feature = 76	correl = 0.112769	descr = Gibbs_of_Target_Sequence__Pos_16_Step_1
cnt = 11	feature = 4	correl = -0.101252	descr = Position_Specific_Bin_Base_1_Base_G
cnt = 12	feature = 58	correl = 0.374637	descr = Position_Specific_Bin_Base_20_Base_A
cnt = 13	feature = 77	correl = 0.0985553	descr = Gibbs_of_Target_Sequence__Pos_17_Step_1
cnt = 14	feature = 105	correl = 0.0738896	descr = Xue_Structure_Feature_A000
cnt = 15	feature = 81	correl = 0.227962	descr = PF_RNAi_Fold_Energy
num rows = 2188
num_elements = 35008
*
optimization finished, #iter = 915
nu = 0.504088
obj = -116.464225, rho = -0.567598
nSV = 1122, nBSV = 1090
num rows = 243
num_elements = 3888
*
optimization finished, #iter = 109
nu = 0.566443
obj = -14.799082, rho = -0.553836
nSV = 143, nBSV = 133
*
optimization finished, #iter = 915
nu = 0.504088
obj = -116.464225, rho = -0.567598
nSV = 1122, nBSV = 1090
CFS merit scores = 1.45094
CFS merit scores = 1.61677
CFS merit scores = 1.84132
CFS merit scores = 2.03907
CFS merit scores = 2.21763
CFS merit scores = 2.36686
CFS merit scores = 2.50773
CFS merit scores = 2.60803
CFS merit scores = 2.67678
CFS merit scores = 2.73851
CFS merit scores = 2.7538
CFS merit scores = 2.69981
CFS merit scores = 2.62449
CFS merit scores = 2.52714
cnt = 1	feature = 76	correl = 0.450938	descr = Gibbs_of_Target_Sequence__Pos_19_Step_1
cnt = 2	feature = 2	correl = -0.137997	descr = Position_Specific_Bin_Base_0_Base_G
cnt = 3	feature = 16	correl = 0.0870943	descr = Position_Specific_Bin_Base_7_Base_A
cnt = 4	feature = 653	correl = 0.0437153	descr = N_Gram_GTAAA
cnt = 5	feature = 664	correl = -0.0483411	descr = N_Gram_GTCCG
cnt = 6	feature = 29	correl = -0.0485509	descr = Position_Specific_Bin_Base_11_Base_G
cnt = 7	feature = 11	correl = 0.0856056	descr = Position_Specific_Bin_Base_4_Base_A
cnt = 8	feature = 80	correl = 0.0336633	descr = PF_RNAi_Fold_3'Free_Count
cnt = 9	feature = 56	correl = -0.178563	descr = Position_Specific_Bin_Base_20_Base_G
cnt = 10	feature = 82	correl = -0.178464	descr = Fold_of_RNAi_Sequence_Pos_1
cnt = 11	feature = 105	correl = -0.100756	descr = Xue_Structure_Feature_C110
cnt = 12	feature = 81	correl = -0.175953	descr = Fold_of_RNAi_Sequence_Pos_0
cnt = 13	feature = 77	correl = 0.432143	descr = Gibbs_of_Target_Sequence__Pos_20_Step_1
cnt = 14	feature = 58	correl = 0.271228	descr = Gibbs_of_Target_Sequence_
num rows = 2188
num_elements = 32820
*
optimization finished, #iter = 952
nu = 0.517582
obj = -119.094637, rho = -0.604863
nSV = 1156, nBSV = 1117
num rows = 243
num_elements = 3645
*
optimization finished, #iter = 92
nu = 0.517230
obj = -14.473475, rho = -0.600822
nSV = 133, nBSV = 121
*
optimization finished, #iter = 952
nu = 0.517582
obj = -119.094637, rho = -0.604863
nSV = 1156, nBSV = 1117
CFS merit scores = 1.20154
CFS merit scores = 1.51547
CFS merit scores = 1.79088
CFS merit scores = 2.03171
CFS merit scores = 2.2318
CFS merit scores = 2.4108
CFS merit scores = 2.56107
CFS merit scores = 2.69475
CFS merit scores = 2.79951
CFS merit scores = 2.88423
CFS merit scores = 2.96488
CFS merit scores = 2.99069
CFS merit scores = 2.99839
CFS merit scores = 2.96344
CFS merit scores = 2.93143
cnt = 1	feature = 82	correl = 0.201542	descr = Gibbs_of_Target_Sequence__Pos_18_Step_1
cnt = 2	feature = 77	correl = 0.13154	descr = Gibbs_of_Target_Sequence__Pos_13_Step_1
cnt = 3	feature = 2	correl = -0.134318	descr = Position_Specific_Bin_Base_0_Base_G
cnt = 4	feature = 765	correl = 0.0298168	descr = N_Gram_TAGTC
cnt = 5	feature = 105	correl = -0.0226742	descr = Xue_Structure_Feature_A111
cnt = 6	feature = 461	correl = -0.0276819	descr = N_Gram_CGGTT
cnt = 7	feature = 76	correl = 0.0481381	descr = Gibbs_of_Target_Sequence__Pos_11_Step_1
cnt = 8	feature = 11	correl = 0.0705931	descr = Position_Specific_Bin_Base_3_Base_G
cnt = 9	feature = 80	correl = 0.139503	descr = Gibbs_of_Target_Sequence__Pos_16_Step_1
cnt = 10	feature = 29	correl = -0.0520621	descr = Position_Specific_Bin_Base_10_Base_G
cnt = 11	feature = 768	correl = 0.0705929	descr = N_Gram_TATA
cnt = 12	feature = 653	correl = -0.138931	descr = N_Gram_GGG
cnt = 13	feature = 58	correl = -0.127886	descr = Position_Specific_Bin_Base_19_Base_C
cnt = 14	feature = 767	correl = 0.124041	descr = N_Gram_TAT
cnt = 15	feature = 81	correl = 0.110592	descr = Gibbs_of_Target_Sequence__Pos_17_Step_1
num rows = 2188
num_elements = 35008
*
optimization finished, #iter = 911
nu = 0.512121
obj = -119.997957, rho = -0.535716
nSV = 1141, nBSV = 1105
num rows = 243
num_elements = 3888
*
optimization finished, #iter = 81
nu = 0.474996
obj = -12.663385, rho = -0.606049
nSV = 118, nBSV = 112
*
optimization finished, #iter = 911
nu = 0.512121
obj = -119.997957, rho = -0.535716
nSV = 1141, nBSV = 1105
CFS merit scores = 1.15546
CFS merit scores = 1.49203
CFS merit scores = 1.76957
CFS merit scores = 2.00121
CFS merit scores = 2.2007
CFS merit scores = 2.3782
CFS merit scores = 2.53469
CFS merit scores = 2.6708
CFS merit scores = 2.79816
CFS merit scores = 2.90641
CFS merit scores = 3.00533
CFS merit scores = 3.08655
CFS merit scores = 3.16418
CFS merit scores = 3.21601
CFS merit scores = 3.24388
CFS merit scores = 3.27151
CFS merit scores = 3.2634
CFS merit scores = 3.26563
CFS merit scores = 3.25354
cnt = 1	feature = 82	correl = 0.155462	descr = Gibbs_of_Target_Sequence__Pos_14_Step_1
cnt = 2	feature = 2	correl = -0.146576	descr = Position_Specific_Bin_Base_0_Base_G
cnt = 3	feature = 631	correl = -0.0642513	descr = N_Gram_GGCAA
cnt = 4	feature = 56	correl = 0.0371989	descr = Position_Specific_Bin_Base_18_Base_A
cnt = 5	feature = 665	correl = 0.0242077	descr = N_Gram_GGTCA
cnt = 6	feature = 11	correl = 0.0660375	descr = Position_Specific_Bin_Base_3_Base_G
cnt = 7	feature = 765	correl = 0.0230802	descr = N_Gram_TATTG
cnt = 8	feature = 802	correl = 0.0984104	descr = N_Gram_TCGTG
cnt = 9	feature = 80	correl = 0.0262231	descr = Gibbs_of_Target_Sequence__Pos_12_Step_1
cnt = 10	feature = 525	correl = 0.0399057	descr = N_Gram_GAATT
cnt = 11	feature = 653	correl = -0.0805885	descr = N_Gram_GGGCG
cnt = 12	feature = 105	correl = -0.0810077	descr = Fold_of_RNAi_Sequence_Pos_14
cnt = 13	feature = 6	correl = -0.0487253	descr = Position_Specific_Bin_Base_2_Base_A
cnt = 14	feature = 76	correl = 0.0851445	descr = Gibbs_of_Target_Sequence__Pos_8_Step_1
cnt = 15	feature = 58	correl = -0.0554315	descr = Position_Specific_Bin_Base_18_Base_G
cnt = 16	feature = 768	correl = 0.0284493	descr = N_Gram_TCA
cnt = 17	feature = 77	correl = 0.105195	descr = Gibbs_of_Target_Sequence__Pos_9_Step_1
cnt = 18	feature = 767	correl = 0.0498243	descr = N_Gram_TC
cnt = 19	feature = 81	correl = 0.136849	descr = Gibbs_of_Target_Sequence__Pos_13_Step_1
num rows = 2188
num_elements = 43760
.*
optimization finished, #iter = 1024
nu = 0.518602
obj = -119.729195, rho = -0.539804
nSV = 1154, nBSV = 1116
num rows = 243
num_elements = 4860
*
optimization finished, #iter = 106
nu = 0.492523
obj = -13.354811, rho = -0.629020
nSV = 127, nBSV = 110
.*
optimization finished, #iter = 1024
nu = 0.518602
obj = -119.729195, rho = -0.539804
nSV = 1154, nBSV = 1116
CFS merit scores = 1.14814
CFS merit scores = 1.49696
CFS merit scores = 1.76771
CFS merit scores = 2.00257
CFS merit scores = 2.19458
CFS merit scores = 2.36645
CFS merit scores = 2.52257
CFS merit scores = 2.65338
CFS merit scores = 2.75848
CFS merit scores = 2.80871
CFS merit scores = 2.8544
CFS merit scores = 2.88551
CFS merit scores = 2.88765
CFS merit scores = 2.89927
CFS merit scores = 2.88808
CFS merit scores = 2.86883
cnt = 1	feature = 81	correl = 0.148135	descr = Gibbs_of_Target_Sequence__Pos_14_Step_1
cnt = 2	feature = 2	correl = -0.140676	descr = Position_Specific_Bin_Base_0_Base_G
cnt = 3	feature = 29	correl = 0.0742035	descr = Position_Specific_Bin_Base_10_Base_A
cnt = 4	feature = 653	correl = -0.065599	descr = N_Gram_GGCGT
cnt = 5	feature = 765	correl = 0.0246843	descr = N_Gram_TAGT
cnt = 6	feature = 56	correl = 0.0544302	descr = Position_Specific_Bin_Base_18_Base_A
cnt = 7	feature = 11	correl = -0.0806065	descr = Position_Specific_Bin_Base_3_Base_T
cnt = 8	feature = 461	correl = -0.0420924	descr = N_Gram_CGGCT
cnt = 9	feature = 768	correl = 0.0735508	descr = N_Gram_TATA
cnt = 10	feature = 105	correl = -0.0794602	descr = Fold_of_RNAi_Sequence_Pos_16
cnt = 11	feature = 76	correl = 0.084493	descr = Gibbs_of_Target_Sequence__Pos_8_Step_1
cnt = 12	feature = 58	correl = -0.0592457	descr = Position_Specific_Bin_Base_18_Base_G
cnt = 13	feature = 80	correl = 0.109971	descr = Gibbs_of_Target_Sequence__Pos_13_Step_1
cnt = 14	feature = 82	correl = 0.0936792	descr = Gibbs_of_Target_Sequence__Pos_15_Step_1
cnt = 15	feature = 77	correl = 0.103696	descr = Gibbs_of_Target_Sequence__Pos_9_Step_1
cnt = 16	feature = 432	correl = -0.0907006	descr = N_Gram_CG
num rows = 2188
num_elements = 37196
*
optimization finished, #iter = 933
nu = 0.507354
obj = -119.044125, rho = -0.510365
nSV = 1124, nBSV = 1097
num rows = 243
num_elements = 4131
*
optimization finished, #iter = 108
nu = 0.539284
obj = -12.974967, rho = -0.628759
nSV = 136, nBSV = 125
*
optimization finished, #iter = 933
nu = 0.507354
obj = -119.044125, rho = -0.510365
nSV = 1124, nBSV = 1097
TEST = 60 AVE CORR = 0.622084
