# Supplementary material for: Improving model predictions for RNA interference activities that use support vector machine regression by combining and filtering features
Source: BMC Bioinformatics. 2007 Jun 6;8:182. doi: 10.1186/1471-2105-8-182 (PMC1906837; doi:10.1186/1471-2105-8-182)
Supplement: Additional file 5 — tr_2431_cfsfilters. The features found to be useful by Correlation based Feature in training and testing the 2431 dataset by cross validation, at t-test values from 0 to 90. [file 1471-2105-8-182-S5.gz › tr_2431_file_62]

62
ave count = 15.3

CFS merit scores = 1.45362
CFS merit scores = 1.61763
CFS merit scores = 1.83712
CFS merit scores = 2.04391
CFS merit scores = 2.23507
CFS merit scores = 2.40734
CFS merit scores = 2.5684
CFS merit scores = 2.71461
CFS merit scores = 2.8281
CFS merit scores = 2.93303
CFS merit scores = 3.01339
CFS merit scores = 3.0676
CFS merit scores = 3.10935
CFS merit scores = 3.12223
CFS merit scores = 3.13558
CFS merit scores = 3.14521
CFS merit scores = 3.12324
CFS merit scores = 3.08136
CFS merit scores = 3.03551
cnt = 1	feature = 80	correl = 0.453617	descr = Gibbs_of_Target_Sequence__Pos_19_Step_1
cnt = 2	feature = 2	correl = -0.147904	descr = Position_Specific_Bin_Base_0_Base_G
cnt = 3	feature = 432	correl = -0.0628694	descr = N_Gram_CGAA
cnt = 4	feature = 11	correl = 0.0728943	descr = Position_Specific_Bin_Base_4_Base_A
cnt = 5	feature = 767	correl = 0.0581326	descr = N_Gram_TATAA
cnt = 6	feature = 29	correl = -0.0627604	descr = Position_Specific_Bin_Base_10_Base_G
cnt = 7	feature = 653	correl = -0.0481587	descr = N_Gram_GGCGT
cnt = 8	feature = 768	correl = 0.0246684	descr = N_Gram_TATAG
cnt = 9	feature = 461	correl = -0.0874776	descr = N_Gram_CGGG
cnt = 10	feature = 759	correl = 0.0263143	descr = N_Gram_TAGG
cnt = 11	feature = 105	correl = -0.0553405	descr = Xue_Structure_Feature_A101
cnt = 12	feature = 77	correl = 0.122177	descr = Gibbs_of_Target_Sequence__Pos_16_Step_1
cnt = 13	feature = 58	correl = 0.367786	descr = Position_Specific_Bin_Base_20_Base_A
cnt = 14	feature = 664	correl = -0.0751546	descr = N_Gram_GGGCG
cnt = 15	feature = 56	correl = -0.1249	descr = Position_Specific_Bin_Base_19_Base_G
cnt = 16	feature = 76	correl = 0.0982351	descr = Gibbs_of_Target_Sequence__Pos_15_Step_1
cnt = 17	feature = 765	correl = 0.119917	descr = N_Gram_TAT
cnt = 18	feature = 81	correl = 0.424665	descr = Gibbs_of_Target_Sequence__Pos_20_Step_1
cnt = 19	feature = 82	correl = 0.235364	descr = PF_RNAi_Fold_Energy
num rows = 2187
num_elements = 43740
.*
optimization finished, #iter = 1064
nu = 0.519028
obj = -116.075665, rho = -0.482473
nSV = 1156, nBSV = 1120
num rows = 244
num_elements = 4880
*
optimization finished, #iter = 104
nu = 0.530309
obj = -14.593047, rho = -0.623752
nSV = 133, nBSV = 122
.*
optimization finished, #iter = 1064
nu = 0.519028
obj = -116.075665, rho = -0.482473
nSV = 1156, nBSV = 1120
CFS merit scores = 1.45497
CFS merit scores = 1.61614
CFS merit scores = 1.83088
CFS merit scores = 2.041
CFS merit scores = 2.23263
CFS merit scores = 2.41017
CFS merit scores = 2.57472
CFS merit scores = 2.72034
CFS merit scores = 2.84978
CFS merit scores = 2.96225
CFS merit scores = 3.03461
CFS merit scores = 3.06872
CFS merit scores = 3.07768
CFS merit scores = 3.08343
CFS merit scores = 3.06374
CFS merit scores = 3.00804
cnt = 1	feature = 81	correl = 0.454969	descr = Gibbs_of_Target_Sequence__Pos_19_Step_1
cnt = 2	feature = 2	correl = -0.147063	descr = Position_Specific_Bin_Base_0_Base_G
cnt = 3	feature = 29	correl = -0.0531629	descr = Position_Specific_Bin_Base_10_Base_G
cnt = 4	feature = 653	correl = -0.0684294	descr = N_Gram_GGGAA
cnt = 5	feature = 768	correl = 0.0247007	descr = N_Gram_TATGC
cnt = 6	feature = 765	correl = 0.0540482	descr = N_Gram_TATCG
cnt = 7	feature = 461	correl = 0.0293775	descr = N_Gram_CGTCT
cnt = 8	feature = 759	correl = 0.0693756	descr = N_Gram_TATAA
cnt = 9	feature = 11	correl = 0.0675327	descr = Position_Specific_Bin_Base_3_Base_G
cnt = 10	feature = 105	correl = -0.0577757	descr = Xue_Structure_Feature_A100
cnt = 11	feature = 77	correl = 0.0973518	descr = Gibbs_of_Target_Sequence__Pos_15_Step_1
cnt = 12	feature = 58	correl = 0.366173	descr = Position_Specific_Bin_Base_20_Base_A
cnt = 13	feature = 56	correl = -0.124906	descr = Position_Specific_Bin_Base_19_Base_G
cnt = 14	feature = 76	correl = 0.157174	descr = Gibbs_of_Target_Sequence__Pos_14_Step_1
cnt = 15	feature = 80	correl = 0.197882	descr = Gibbs_of_Target_Sequence__Pos_18_Step_1
cnt = 16	feature = 82	correl = 0.431022	descr = Gibbs_of_Target_Sequence__Pos_20_Step_1
num rows = 2188
num_elements = 37196
*
optimization finished, #iter = 990
nu = 0.514008
obj = -117.388362, rho = -0.541019
nSV = 1145, nBSV = 1110
num rows = 243
num_elements = 4131
*
optimization finished, #iter = 90
nu = 0.525595
obj = -14.512808, rho = -0.643302
nSV = 132, nBSV = 120
*
optimization finished, #iter = 990
nu = 0.514008
obj = -117.388362, rho = -0.541019
nSV = 1145, nBSV = 1110
CFS merit scores = 1.44852
CFS merit scores = 1.62016
CFS merit scores = 1.83081
CFS merit scores = 2.04135
CFS merit scores = 2.21214
CFS merit scores = 2.3484
CFS merit scores = 2.46489
CFS merit scores = 2.55913
CFS merit scores = 2.61524
CFS merit scores = 2.66443
CFS merit scores = 2.70307
CFS merit scores = 2.7118
CFS merit scores = 2.72473
CFS merit scores = 2.66805
cnt = 1	feature = 81	correl = 0.448525	descr = Gibbs_of_Target_Sequence__Pos_19_Step_1
cnt = 2	feature = 2	correl = -0.135476	descr = Position_Specific_Bin_Base_0_Base_G
cnt = 3	feature = 765	correl = 0.0284397	descr = N_Gram_TCCA
cnt = 4	feature = 11	correl = 0.0768797	descr = Position_Specific_Bin_Base_4_Base_A
cnt = 5	feature = 653	correl = -0.0389671	descr = N_Gram_GGT
cnt = 6	feature = 77	correl = 0.0992392	descr = Gibbs_of_Target_Sequence__Pos_15_Step_1
cnt = 7	feature = 105	correl = -0.0709674	descr = Xue_Structure_Feature_A100
cnt = 8	feature = 29	correl = 0.0592604	descr = Position_Specific_Bin_Base_10_Base_T
cnt = 9	feature = 58	correl = 0.0629845	descr = Position_Specific_Bin_Base_19_Base_T
cnt = 10	feature = 47	correl = -0.0668364	descr = Position_Specific_Bin_Base_16_Base_G
cnt = 11	feature = 76	correl = 0.144465	descr = Gibbs_of_Target_Sequence__Pos_14_Step_1
cnt = 12	feature = 82	correl = 0.421589	descr = Gibbs_of_Target_Sequence__Pos_20_Step_1
cnt = 13	feature = 56	correl = -0.121187	descr = Position_Specific_Bin_Base_19_Base_C
cnt = 14	feature = 80	correl = 0.1985	descr = Gibbs_of_Target_Sequence__Pos_18_Step_1
num rows = 2188
num_elements = 32820
*
optimization finished, #iter = 972
nu = 0.512371
obj = -118.573953, rho = -0.602536
nSV = 1139, nBSV = 1101
num rows = 243
num_elements = 3645
*
optimization finished, #iter = 112
nu = 0.528682
obj = -13.141737, rho = -0.632915
nSV = 138, nBSV = 120
*
optimization finished, #iter = 972
nu = 0.512371
obj = -118.573953, rho = -0.602536
nSV = 1139, nBSV = 1101
CFS merit scores = 1.149
CFS merit scores = 1.50275
CFS merit scores = 1.77246
CFS merit scores = 2.00119
CFS merit scores = 2.1944
CFS merit scores = 2.36884
CFS merit scores = 2.52503
CFS merit scores = 2.66225
CFS merit scores = 2.76495
CFS merit scores = 2.85186
CFS merit scores = 2.87658
CFS merit scores = 2.88919
CFS merit scores = 2.91075
CFS merit scores = 2.92719
cnt = 1	feature = 2	correl = -0.149004	descr = Position_Specific_Bin_Base_0_Base_G
cnt = 2	feature = 81	correl = 0.130389	descr = Gibbs_of_Target_Sequence__Pos_13_Step_1
cnt = 3	feature = 56	correl = 0.0434344	descr = Position_Specific_Bin_Base_18_Base_A
cnt = 4	feature = 768	correl = 0.0763828	descr = N_Gram_TAGCT
cnt = 5	feature = 653	correl = -0.0718658	descr = N_Gram_GGCA
cnt = 6	feature = 765	correl = 0.0458411	descr = N_Gram_TAGAG
cnt = 7	feature = 432	correl = -0.0641635	descr = N_Gram_CCTG
cnt = 8	feature = 105	correl = -0.0713483	descr = Fold_of_RNAi_Sequence_Pos_14
cnt = 9	feature = 11	correl = 0.0690295	descr = Position_Specific_Bin_Base_3_Base_G
cnt = 10	feature = 76	correl = 0.0868265	descr = Gibbs_of_Target_Sequence__Pos_8_Step_1
cnt = 11	feature = 58	correl = -0.0471093	descr = Position_Specific_Bin_Base_18_Base_G
cnt = 12	feature = 80	correl = 0.0299313	descr = Gibbs_of_Target_Sequence__Pos_12_Step_1
cnt = 13	feature = 82	correl = 0.144853	descr = Gibbs_of_Target_Sequence__Pos_14_Step_1
cnt = 14	feature = 77	correl = 0.103143	descr = Gibbs_of_Target_Sequence__Pos_9_Step_1
num rows = 2188
num_elements = 32820
*
optimization finished, #iter = 917
nu = 0.514483
obj = -120.668312, rho = -0.525373
nSV = 1145, nBSV = 1106
num rows = 243
num_elements = 3645
*
optimization finished, #iter = 113
nu = 0.556033
obj = -13.870429, rho = -0.621777
nSV = 142, nBSV = 129
*
optimization finished, #iter = 917
nu = 0.514483
obj = -120.668312, rho = -0.525373
nSV = 1145, nBSV = 1106
CFS merit scores = 1.17801
CFS merit scores = 1.49888
CFS merit scores = 1.77977
CFS merit scores = 2.01443
CFS merit scores = 2.20394
CFS merit scores = 2.37718
CFS merit scores = 2.53512
CFS merit scores = 2.66752
CFS merit scores = 2.79321
CFS merit scores = 2.89186
CFS merit scores = 2.96176
CFS merit scores = 2.95401
CFS merit scores = 2.95168
CFS merit scores = 2.93314
cnt = 1	feature = 58	correl = 0.178008	descr = Position_Specific_Bin_Base_19_Base_A
cnt = 2	feature = 81	correl = 0.108369	descr = Gibbs_of_Target_Sequence__Pos_16_Step_1
cnt = 3	feature = 432	correl = -0.0328284	descr = N_Gram_CGAAT
cnt = 4	feature = 653	correl = -0.0267822	descr = N_Gram_GGCTT
cnt = 5	feature = 768	correl = 0.0452054	descr = N_Gram_TAGTG
cnt = 6	feature = 11	correl = 0.0828221	descr = Position_Specific_Bin_Base_4_Base_A
cnt = 7	feature = 105	correl = -0.0264646	descr = Fold_of_RNAi_Sequence_Pos_19
cnt = 8	feature = 765	correl = 0.0279371	descr = N_Gram_TAGGC
cnt = 9	feature = 77	correl = 0.0449207	descr = Gibbs_of_Target_Sequence__Pos_11_Step_1
cnt = 10	feature = 56	correl = -0.0409098	descr = Position_Specific_Bin_Base_18_Base_G
cnt = 11	feature = 29	correl = 0.051879	descr = Position_Specific_Bin_Base_10_Base_T
cnt = 12	feature = 80	correl = 0.0943335	descr = Gibbs_of_Target_Sequence__Pos_15_Step_1
cnt = 13	feature = 82	correl = 0.0908647	descr = Gibbs_of_Target_Sequence__Pos_17_Step_1
cnt = 14	feature = 76	correl = 0.123093	descr = Gibbs_of_Target_Sequence__Pos_10_Step_1
num rows = 2188
num_elements = 32820
*
optimization finished, #iter = 939
nu = 0.524816
obj = -124.574280, rho = -0.523988
nSV = 1164, nBSV = 1133
num rows = 243
num_elements = 3645
*
optimization finished, #iter = 81
nu = 0.444082
obj = -11.437881, rho = -0.624622
nSV = 113, nBSV = 101
*
optimization finished, #iter = 939
nu = 0.524816
obj = -124.574280, rho = -0.523988
nSV = 1164, nBSV = 1133
CFS merit scores = 1.43086
CFS merit scores = 1.60301
CFS merit scores = 1.8374
CFS merit scores = 2.05197
CFS merit scores = 2.23716
CFS merit scores = 2.39556
CFS merit scores = 2.54055
CFS merit scores = 2.66457
CFS merit scores = 2.75008
CFS merit scores = 2.79071
CFS merit scores = 2.78829
CFS merit scores = 2.77674
CFS merit scores = 2.72485
CFS merit scores = 2.62965
cnt = 1	feature = 80	correl = 0.430862	descr = Gibbs_of_Target_Sequence__Pos_20_Step_1
cnt = 2	feature = 56	correl = -0.111241	descr = Position_Specific_Bin_Base_19_Base_G
cnt = 3	feature = 11	correl = 0.071972	descr = Position_Specific_Bin_Base_4_Base_A
cnt = 4	feature = 765	correl = 0.0295984	descr = N_Gram_TATAT
cnt = 5	feature = 653	correl = -0.0925878	descr = N_Gram_GGGCC
cnt = 6	feature = 768	correl = 0.0494733	descr = N_Gram_TATCG
cnt = 7	feature = 29	correl = 0.0526608	descr = Position_Specific_Bin_Base_10_Base_T
cnt = 8	feature = 2	correl = 0.113364	descr = Position_Specific_Bin_Base_1_Base_A
cnt = 9	feature = 82	correl = 0.153355	descr = PF_RNAi_Fold_5'Free_Count
cnt = 10	feature = 76	correl = 0.112769	descr = Gibbs_of_Target_Sequence__Pos_16_Step_1
cnt = 11	feature = 58	correl = 0.374637	descr = Position_Specific_Bin_Base_20_Base_A
cnt = 12	feature = 77	correl = 0.0985553	descr = Gibbs_of_Target_Sequence__Pos_17_Step_1
cnt = 13	feature = 105	correl = 0.0738896	descr = Xue_Structure_Feature_A000
cnt = 14	feature = 81	correl = 0.227962	descr = PF_RNAi_Fold_Energy
num rows = 2188
num_elements = 32820
*
optimization finished, #iter = 935
nu = 0.512249
obj = -117.752580, rho = -0.562340
nSV = 1132, nBSV = 1107
num rows = 243
num_elements = 3645
*
optimization finished, #iter = 116
nu = 0.567570
obj = -14.884861, rho = -0.554631
nSV = 142, nBSV = 132
*
optimization finished, #iter = 935
nu = 0.512249
obj = -117.752580, rho = -0.562340
nSV = 1132, nBSV = 1107
CFS merit scores = 1.45094
CFS merit scores = 1.61677
CFS merit scores = 1.82684
CFS merit scores = 2.02038
CFS merit scores = 2.19163
CFS merit scores = 2.3124
CFS merit scores = 2.39105
CFS merit scores = 2.46475
CFS merit scores = 2.49769
CFS merit scores = 2.44744
CFS merit scores = 2.37765
CFS merit scores = 2.30965
cnt = 1	feature = 76	correl = 0.450938	descr = Gibbs_of_Target_Sequence__Pos_19_Step_1
cnt = 2	feature = 2	correl = -0.137997	descr = Position_Specific_Bin_Base_0_Base_G
cnt = 3	feature = 653	correl = 0.0437153	descr = N_Gram_GTAAA
cnt = 4	feature = 11	correl = 0.0856056	descr = Position_Specific_Bin_Base_4_Base_A
cnt = 5	feature = 29	correl = -0.0485509	descr = Position_Specific_Bin_Base_11_Base_G
cnt = 6	feature = 80	correl = 0.0336633	descr = PF_RNAi_Fold_3'Free_Count
cnt = 7	feature = 56	correl = -0.178563	descr = Position_Specific_Bin_Base_20_Base_G
cnt = 8	feature = 82	correl = -0.178464	descr = Fold_of_RNAi_Sequence_Pos_1
cnt = 9	feature = 105	correl = -0.100756	descr = Xue_Structure_Feature_C110
cnt = 10	feature = 81	correl = -0.175953	descr = Fold_of_RNAi_Sequence_Pos_0
cnt = 11	feature = 77	correl = 0.432143	descr = Gibbs_of_Target_Sequence__Pos_20_Step_1
cnt = 12	feature = 58	correl = 0.271228	descr = Gibbs_of_Target_Sequence_
num rows = 2188
num_elements = 28444
*
optimization finished, #iter = 951
nu = 0.522548
obj = -119.997384, rho = -0.613911
nSV = 1156, nBSV = 1129
num rows = 243
num_elements = 3159
*
optimization finished, #iter = 88
nu = 0.524041
obj = -14.497177, rho = -0.600909
nSV = 132, nBSV = 122
*
optimization finished, #iter = 951
nu = 0.522548
obj = -119.997384, rho = -0.613911
nSV = 1156, nBSV = 1129
CFS merit scores = 1.20154
CFS merit scores = 1.51547
CFS merit scores = 1.79088
CFS merit scores = 2.03171
CFS merit scores = 2.2318
CFS merit scores = 2.40442
CFS merit scores = 2.54803
CFS merit scores = 2.6647
CFS merit scores = 2.76166
CFS merit scores = 2.845
CFS merit scores = 2.87961
CFS merit scores = 2.88908
CFS merit scores = 2.85734
CFS merit scores = 2.82688
cnt = 1	feature = 82	correl = 0.201542	descr = Gibbs_of_Target_Sequence__Pos_18_Step_1
cnt = 2	feature = 77	correl = 0.13154	descr = Gibbs_of_Target_Sequence__Pos_13_Step_1
cnt = 3	feature = 2	correl = -0.134318	descr = Position_Specific_Bin_Base_0_Base_G
cnt = 4	feature = 765	correl = 0.0298168	descr = N_Gram_TAGTC
cnt = 5	feature = 105	correl = -0.0226742	descr = Xue_Structure_Feature_A111
cnt = 6	feature = 76	correl = 0.0481381	descr = Gibbs_of_Target_Sequence__Pos_11_Step_1
cnt = 7	feature = 11	correl = 0.0705931	descr = Position_Specific_Bin_Base_3_Base_G
cnt = 8	feature = 80	correl = 0.139503	descr = Gibbs_of_Target_Sequence__Pos_16_Step_1
cnt = 9	feature = 29	correl = -0.0520621	descr = Position_Specific_Bin_Base_10_Base_G
cnt = 10	feature = 768	correl = 0.0705929	descr = N_Gram_TATA
cnt = 11	feature = 653	correl = -0.138931	descr = N_Gram_GGG
cnt = 12	feature = 58	correl = -0.127886	descr = Position_Specific_Bin_Base_19_Base_C
cnt = 13	feature = 767	correl = 0.124041	descr = N_Gram_TAT
cnt = 14	feature = 81	correl = 0.110592	descr = Gibbs_of_Target_Sequence__Pos_17_Step_1
num rows = 2188
num_elements = 32820
*
optimization finished, #iter = 922
nu = 0.518193
obj = -120.213974, rho = -0.535753
nSV = 1146, nBSV = 1120
num rows = 243
num_elements = 3645
*
optimization finished, #iter = 86
nu = 0.475203
obj = -12.663219, rho = -0.603512
nSV = 119, nBSV = 112
*
optimization finished, #iter = 922
nu = 0.518193
obj = -120.213974, rho = -0.535753
nSV = 1146, nBSV = 1120
CFS merit scores = 1.15546
CFS merit scores = 1.49203
CFS merit scores = 1.76957
CFS merit scores = 2.00121
CFS merit scores = 2.2007
CFS merit scores = 2.3782
CFS merit scores = 2.53469
CFS merit scores = 2.6708
CFS merit scores = 2.79816
CFS merit scores = 2.90272
CFS merit scores = 2.99155
CFS merit scores = 3.07635
CFS merit scores = 3.14164
CFS merit scores = 3.16794
CFS merit scores = 3.19747
CFS merit scores = 3.19524
CFS merit scores = 3.17966
cnt = 1	feature = 82	correl = 0.155462	descr = Gibbs_of_Target_Sequence__Pos_14_Step_1
cnt = 2	feature = 2	correl = -0.146576	descr = Position_Specific_Bin_Base_0_Base_G
cnt = 3	feature = 631	correl = -0.0642513	descr = N_Gram_GGCAA
cnt = 4	feature = 56	correl = 0.0371989	descr = Position_Specific_Bin_Base_18_Base_A
cnt = 5	feature = 665	correl = 0.0242077	descr = N_Gram_GGTCA
cnt = 6	feature = 11	correl = 0.0660375	descr = Position_Specific_Bin_Base_3_Base_G
cnt = 7	feature = 765	correl = 0.0230802	descr = N_Gram_TATTG
cnt = 8	feature = 802	correl = 0.0984104	descr = N_Gram_TCGTG
cnt = 9	feature = 80	correl = 0.0262231	descr = Gibbs_of_Target_Sequence__Pos_12_Step_1
cnt = 10	feature = 653	correl = -0.0805885	descr = N_Gram_GGGCG
cnt = 11	feature = 6	correl = -0.0487253	descr = Position_Specific_Bin_Base_2_Base_A
cnt = 12	feature = 105	correl = -0.0810077	descr = Fold_of_RNAi_Sequence_Pos_14
cnt = 13	feature = 76	correl = 0.0851445	descr = Gibbs_of_Target_Sequence__Pos_8_Step_1
cnt = 14	feature = 58	correl = -0.0554315	descr = Position_Specific_Bin_Base_18_Base_G
cnt = 15	feature = 768	correl = 0.0284493	descr = N_Gram_TCA
cnt = 16	feature = 77	correl = 0.105195	descr = Gibbs_of_Target_Sequence__Pos_9_Step_1
cnt = 17	feature = 81	correl = 0.136849	descr = Gibbs_of_Target_Sequence__Pos_13_Step_1
num rows = 2188
num_elements = 39384
.*
optimization finished, #iter = 1003
nu = 0.517287
obj = -119.893393, rho = -0.550003
nSV = 1155, nBSV = 1113
num rows = 243
num_elements = 4374
*
optimization finished, #iter = 87
nu = 0.474272
obj = -13.421946, rho = -0.614934
nSV = 122, nBSV = 109
.*
optimization finished, #iter = 1003
nu = 0.517287
obj = -119.893393, rho = -0.550003
nSV = 1155, nBSV = 1113
CFS merit scores = 1.14814
CFS merit scores = 1.49696
CFS merit scores = 1.76771
CFS merit scores = 2.00257
CFS merit scores = 2.19458
CFS merit scores = 2.36645
CFS merit scores = 2.52257
CFS merit scores = 2.65338
CFS merit scores = 2.75848
CFS merit scores = 2.80871
cnt = 1	feature = 81	correl = 0.148135	descr = Gibbs_of_Target_Sequence__Pos_14_Step_1
cnt = 2	feature = 2	correl = -0.140676	descr = Position_Specific_Bin_Base_0_Base_G
cnt = 3	feature = 29	correl = 0.0742035	descr = Position_Specific_Bin_Base_10_Base_A
cnt = 4	feature = 653	correl = -0.065599	descr = N_Gram_GGCGT
cnt = 5	feature = 765	correl = 0.0246843	descr = N_Gram_TAGT
cnt = 6	feature = 56	correl = 0.0544302	descr = Position_Specific_Bin_Base_18_Base_A
cnt = 7	feature = 11	correl = -0.0806065	descr = Position_Specific_Bin_Base_3_Base_T
cnt = 8	feature = 461	correl = -0.0420924	descr = N_Gram_CGGCT
cnt = 9	feature = 768	correl = 0.0735508	descr = N_Gram_TATA
cnt = 10	feature = 105	correl = -0.0794602	descr = Fold_of_RNAi_Sequence_Pos_16
num rows = 2188
num_elements = 24068
*
optimization finished, #iter = 826
nu = 0.534627
obj = -128.653286, rho = -0.544825
nSV = 1182, nBSV = 1159
num rows = 243
num_elements = 2673
*
optimization finished, #iter = 91
nu = 0.584050
obj = -14.860605, rho = -0.632014
nSV = 147, nBSV = 136
*
optimization finished, #iter = 826
nu = 0.534627
obj = -128.653286, rho = -0.544825
nSV = 1182, nBSV = 1159
TEST = 62 AVE CORR = 0.612094
