# Supplementary material for: Improving model predictions for RNA interference activities that use support vector machine regression by combining and filtering features
Source: BMC Bioinformatics. 2007 Jun 6;8:182. doi: 10.1186/1471-2105-8-182 (PMC1906837; doi:10.1186/1471-2105-8-182)
Supplement: Additional file 5 — tr_2431_cfsfilters. The features found to be useful by Correlation based Feature in training and testing the 2431 dataset by cross validation, at t-test values from 0 to 90. [file 1471-2105-8-182-S5.gz › tr_2431_file_65]

65
ave count = 13.4

CFS merit scores = 1.45362
CFS merit scores = 1.61763
CFS merit scores = 1.83712
CFS merit scores = 2.04391
CFS merit scores = 2.22762
CFS merit scores = 2.39629
CFS merit scores = 2.52133
CFS merit scores = 2.61845
CFS merit scores = 2.68905
CFS merit scores = 2.71497
CFS merit scores = 2.72991
CFS merit scores = 2.71258
CFS merit scores = 2.66791
cnt = 1	feature = 80	correl = 0.453617	descr = Gibbs_of_Target_Sequence__Pos_19_Step_1
cnt = 2	feature = 2	correl = -0.147904	descr = Position_Specific_Bin_Base_0_Base_G
cnt = 3	feature = 432	correl = -0.0628694	descr = N_Gram_CGAA
cnt = 4	feature = 11	correl = 0.0728943	descr = Position_Specific_Bin_Base_4_Base_A
cnt = 5	feature = 653	correl = -0.0481587	descr = N_Gram_GGCGT
cnt = 6	feature = 768	correl = 0.0246684	descr = N_Gram_TATAG
cnt = 7	feature = 76	correl = 0.0982351	descr = Gibbs_of_Target_Sequence__Pos_15_Step_1
cnt = 8	feature = 105	correl = -0.0553405	descr = Xue_Structure_Feature_A101
cnt = 9	feature = 58	correl = 0.367786	descr = Position_Specific_Bin_Base_20_Base_A
cnt = 10	feature = 56	correl = -0.1249	descr = Position_Specific_Bin_Base_19_Base_G
cnt = 11	feature = 765	correl = 0.119917	descr = N_Gram_TAT
cnt = 12	feature = 82	correl = 0.235364	descr = PF_RNAi_Fold_Energy
cnt = 13	feature = 81	correl = 0.424665	descr = Gibbs_of_Target_Sequence__Pos_20_Step_1
num rows = 2187
num_elements = 30618
*
optimization finished, #iter = 847
nu = 0.516925
obj = -120.913897, rho = -0.545038
nSV = 1146, nBSV = 1121
num rows = 244
num_elements = 3416
*
optimization finished, #iter = 88
nu = 0.547734
obj = -15.227047, rho = -0.678210
nSV = 138, nBSV = 130
*
optimization finished, #iter = 847
nu = 0.516925
obj = -120.913897, rho = -0.545038
nSV = 1146, nBSV = 1121
CFS merit scores = 1.45497
CFS merit scores = 1.61614
CFS merit scores = 1.83088
CFS merit scores = 2.041
CFS merit scores = 2.23263
CFS merit scores = 2.41017
CFS merit scores = 2.57472
CFS merit scores = 2.70978
CFS merit scores = 2.82823
CFS merit scores = 2.91263
CFS merit scores = 2.94384
CFS merit scores = 2.96118
CFS merit scores = 2.9409
CFS merit scores = 2.87636
cnt = 1	feature = 81	correl = 0.454969	descr = Gibbs_of_Target_Sequence__Pos_19_Step_1
cnt = 2	feature = 2	correl = -0.147063	descr = Position_Specific_Bin_Base_0_Base_G
cnt = 3	feature = 29	correl = -0.0531629	descr = Position_Specific_Bin_Base_10_Base_G
cnt = 4	feature = 653	correl = -0.0684294	descr = N_Gram_GGGAA
cnt = 5	feature = 768	correl = 0.0247007	descr = N_Gram_TATGC
cnt = 6	feature = 765	correl = 0.0540482	descr = N_Gram_TATCG
cnt = 7	feature = 461	correl = 0.0293775	descr = N_Gram_CGTCT
cnt = 8	feature = 11	correl = 0.0675327	descr = Position_Specific_Bin_Base_3_Base_G
cnt = 9	feature = 105	correl = -0.0577757	descr = Xue_Structure_Feature_A100
cnt = 10	feature = 76	correl = 0.157174	descr = Gibbs_of_Target_Sequence__Pos_14_Step_1
cnt = 11	feature = 58	correl = 0.366173	descr = Position_Specific_Bin_Base_20_Base_A
cnt = 12	feature = 56	correl = -0.124906	descr = Position_Specific_Bin_Base_19_Base_G
cnt = 13	feature = 80	correl = 0.197882	descr = Gibbs_of_Target_Sequence__Pos_18_Step_1
cnt = 14	feature = 82	correl = 0.431022	descr = Gibbs_of_Target_Sequence__Pos_20_Step_1
num rows = 2188
num_elements = 32820
*
optimization finished, #iter = 931
nu = 0.516194
obj = -119.532471, rho = -0.558894
nSV = 1151, nBSV = 1115
num rows = 243
num_elements = 3645
*
optimization finished, #iter = 93
nu = 0.527303
obj = -14.672138, rho = -0.645521
nSV = 133, nBSV = 123
*
optimization finished, #iter = 931
nu = 0.516194
obj = -119.532471, rho = -0.558894
nSV = 1151, nBSV = 1115
CFS merit scores = 1.44852
CFS merit scores = 1.62016
CFS merit scores = 1.83081
CFS merit scores = 2.04135
CFS merit scores = 2.21214
CFS merit scores = 2.3484
CFS merit scores = 2.46489
CFS merit scores = 2.5363
CFS merit scores = 2.58855
CFS merit scores = 2.6247
CFS merit scores = 2.63272
CFS merit scores = 2.64596
CFS merit scores = 2.59323
cnt = 1	feature = 81	correl = 0.448525	descr = Gibbs_of_Target_Sequence__Pos_19_Step_1
cnt = 2	feature = 2	correl = -0.135476	descr = Position_Specific_Bin_Base_0_Base_G
cnt = 3	feature = 765	correl = 0.0284397	descr = N_Gram_TCCA
cnt = 4	feature = 11	correl = 0.0768797	descr = Position_Specific_Bin_Base_4_Base_A
cnt = 5	feature = 653	correl = -0.0389671	descr = N_Gram_GGT
cnt = 6	feature = 77	correl = 0.0992392	descr = Gibbs_of_Target_Sequence__Pos_15_Step_1
cnt = 7	feature = 105	correl = -0.0709674	descr = Xue_Structure_Feature_A100
cnt = 8	feature = 58	correl = 0.0629845	descr = Position_Specific_Bin_Base_19_Base_T
cnt = 9	feature = 47	correl = -0.0668364	descr = Position_Specific_Bin_Base_16_Base_G
cnt = 10	feature = 76	correl = 0.144465	descr = Gibbs_of_Target_Sequence__Pos_14_Step_1
cnt = 11	feature = 56	correl = -0.121187	descr = Position_Specific_Bin_Base_19_Base_C
cnt = 12	feature = 82	correl = 0.421589	descr = Gibbs_of_Target_Sequence__Pos_20_Step_1
cnt = 13	feature = 80	correl = 0.1985	descr = Gibbs_of_Target_Sequence__Pos_18_Step_1
num rows = 2188
num_elements = 30632
*
optimization finished, #iter = 897
nu = 0.512924
obj = -121.509262, rho = -0.620547
nSV = 1136, nBSV = 1109
num rows = 243
num_elements = 3402
*
optimization finished, #iter = 103
nu = 0.542076
obj = -13.337966, rho = -0.653672
nSV = 139, nBSV = 127
*
optimization finished, #iter = 897
nu = 0.512924
obj = -121.509262, rho = -0.620547
nSV = 1136, nBSV = 1109
CFS merit scores = 1.149
CFS merit scores = 1.50275
CFS merit scores = 1.77246
CFS merit scores = 2.00119
CFS merit scores = 2.1901
CFS merit scores = 2.35657
CFS merit scores = 2.50392
CFS merit scores = 2.62957
CFS merit scores = 2.72743
CFS merit scores = 2.75316
CFS merit scores = 2.77387
CFS merit scores = 2.80331
CFS merit scores = 2.82309
cnt = 1	feature = 2	correl = -0.149004	descr = Position_Specific_Bin_Base_0_Base_G
cnt = 2	feature = 81	correl = 0.130389	descr = Gibbs_of_Target_Sequence__Pos_13_Step_1
cnt = 3	feature = 56	correl = 0.0434344	descr = Position_Specific_Bin_Base_18_Base_A
cnt = 4	feature = 768	correl = 0.0763828	descr = N_Gram_TAGCT
cnt = 5	feature = 11	correl = 0.0690295	descr = Position_Specific_Bin_Base_3_Base_G
cnt = 6	feature = 765	correl = 0.0458411	descr = N_Gram_TAGAG
cnt = 7	feature = 105	correl = -0.0713483	descr = Fold_of_RNAi_Sequence_Pos_14
cnt = 8	feature = 432	correl = -0.0641635	descr = N_Gram_CCTG
cnt = 9	feature = 76	correl = 0.0868265	descr = Gibbs_of_Target_Sequence__Pos_8_Step_1
cnt = 10	feature = 58	correl = -0.0471093	descr = Position_Specific_Bin_Base_18_Base_G
cnt = 11	feature = 80	correl = 0.0299313	descr = Gibbs_of_Target_Sequence__Pos_12_Step_1
cnt = 12	feature = 82	correl = 0.144853	descr = Gibbs_of_Target_Sequence__Pos_14_Step_1
cnt = 13	feature = 77	correl = 0.103143	descr = Gibbs_of_Target_Sequence__Pos_9_Step_1
num rows = 2188
num_elements = 30632
*
optimization finished, #iter = 940
nu = 0.525438
obj = -122.758475, rho = -0.530470
nSV = 1165, nBSV = 1138
num rows = 243
num_elements = 3402
*
optimization finished, #iter = 104
nu = 0.557033
obj = -14.266490, rho = -0.637914
nSV = 140, nBSV = 129
*
optimization finished, #iter = 940
nu = 0.525438
obj = -122.758475, rho = -0.530470
nSV = 1165, nBSV = 1138
CFS merit scores = 1.17801
CFS merit scores = 1.49888
CFS merit scores = 1.77148
CFS merit scores = 1.98512
CFS merit scores = 2.18094
CFS merit scores = 2.35465
CFS merit scores = 2.5088
CFS merit scores = 2.64787
CFS merit scores = 2.75212
CFS merit scores = 2.83041
CFS merit scores = 2.82949
CFS merit scores = 2.83218
CFS merit scores = 2.81542
cnt = 1	feature = 58	correl = 0.178008	descr = Position_Specific_Bin_Base_19_Base_A
cnt = 2	feature = 81	correl = 0.108369	descr = Gibbs_of_Target_Sequence__Pos_16_Step_1
cnt = 3	feature = 653	correl = -0.0267822	descr = N_Gram_GGCTT
cnt = 4	feature = 77	correl = 0.0449207	descr = Gibbs_of_Target_Sequence__Pos_11_Step_1
cnt = 5	feature = 11	correl = 0.0828221	descr = Position_Specific_Bin_Base_4_Base_A
cnt = 6	feature = 765	correl = 0.0279371	descr = N_Gram_TAGGC
cnt = 7	feature = 768	correl = 0.0452054	descr = N_Gram_TAGTG
cnt = 8	feature = 105	correl = -0.0264646	descr = Fold_of_RNAi_Sequence_Pos_19
cnt = 9	feature = 56	correl = -0.0409098	descr = Position_Specific_Bin_Base_18_Base_G
cnt = 10	feature = 29	correl = 0.051879	descr = Position_Specific_Bin_Base_10_Base_T
cnt = 11	feature = 80	correl = 0.0943335	descr = Gibbs_of_Target_Sequence__Pos_15_Step_1
cnt = 12	feature = 82	correl = 0.0908647	descr = Gibbs_of_Target_Sequence__Pos_17_Step_1
cnt = 13	feature = 76	correl = 0.123093	descr = Gibbs_of_Target_Sequence__Pos_10_Step_1
num rows = 2188
num_elements = 30632
*
optimization finished, #iter = 922
nu = 0.526424
obj = -125.360688, rho = -0.568721
nSV = 1163, nBSV = 1137
num rows = 243
num_elements = 3402
*
optimization finished, #iter = 83
nu = 0.443888
obj = -11.438612, rho = -0.626195
nSV = 114, nBSV = 102
*
optimization finished, #iter = 922
nu = 0.526424
obj = -125.360688, rho = -0.568721
nSV = 1163, nBSV = 1137
CFS merit scores = 1.43086
CFS merit scores = 1.60301
CFS merit scores = 1.8374
CFS merit scores = 2.05197
CFS merit scores = 2.23716
CFS merit scores = 2.39218
CFS merit scores = 2.49076
CFS merit scores = 2.53832
CFS merit scores = 2.53981
CFS merit scores = 2.5401
CFS merit scores = 2.49567
CFS merit scores = 2.41271
cnt = 1	feature = 80	correl = 0.430862	descr = Gibbs_of_Target_Sequence__Pos_20_Step_1
cnt = 2	feature = 56	correl = -0.111241	descr = Position_Specific_Bin_Base_19_Base_G
cnt = 3	feature = 11	correl = 0.071972	descr = Position_Specific_Bin_Base_4_Base_A
cnt = 4	feature = 765	correl = 0.0295984	descr = N_Gram_TATAT
cnt = 5	feature = 653	correl = -0.0925878	descr = N_Gram_GGGCC
cnt = 6	feature = 29	correl = 0.0526608	descr = Position_Specific_Bin_Base_10_Base_T
cnt = 7	feature = 76	correl = 0.112769	descr = Gibbs_of_Target_Sequence__Pos_16_Step_1
cnt = 8	feature = 82	correl = 0.153355	descr = PF_RNAi_Fold_5'Free_Count
cnt = 9	feature = 58	correl = 0.374637	descr = Position_Specific_Bin_Base_20_Base_A
cnt = 10	feature = 77	correl = 0.0985553	descr = Gibbs_of_Target_Sequence__Pos_17_Step_1
cnt = 11	feature = 105	correl = 0.0738896	descr = Xue_Structure_Feature_A000
cnt = 12	feature = 81	correl = 0.227962	descr = PF_RNAi_Fold_Energy
num rows = 2188
num_elements = 28444
*
optimization finished, #iter = 903
nu = 0.517515
obj = -121.463635, rho = -0.611149
nSV = 1148, nBSV = 1119
num rows = 243
num_elements = 3159
*
optimization finished, #iter = 91
nu = 0.557617
obj = -15.505757, rho = -0.601728
nSV = 142, nBSV = 131
*
optimization finished, #iter = 903
nu = 0.517515
obj = -121.463635, rho = -0.611149
nSV = 1148, nBSV = 1119
CFS merit scores = 1.45094
CFS merit scores = 1.56479
CFS merit scores = 1.78162
CFS merit scores = 1.97685
CFS merit scores = 2.13225
CFS merit scores = 2.22538
CFS merit scores = 2.31804
CFS merit scores = 2.35547
CFS merit scores = 2.31507
CFS merit scores = 2.24834
CFS merit scores = 2.19981
cnt = 1	feature = 76	correl = 0.450938	descr = Gibbs_of_Target_Sequence__Pos_19_Step_1
cnt = 2	feature = 653	correl = 0.0437153	descr = N_Gram_GTAAA
cnt = 3	feature = 11	correl = 0.0856056	descr = Position_Specific_Bin_Base_4_Base_A
cnt = 4	feature = 29	correl = -0.0485509	descr = Position_Specific_Bin_Base_11_Base_G
cnt = 5	feature = 80	correl = 0.0336633	descr = PF_RNAi_Fold_3'Free_Count
cnt = 6	feature = 56	correl = -0.178563	descr = Position_Specific_Bin_Base_20_Base_G
cnt = 7	feature = 82	correl = -0.178464	descr = Fold_of_RNAi_Sequence_Pos_1
cnt = 8	feature = 105	correl = -0.100756	descr = Xue_Structure_Feature_C110
cnt = 9	feature = 81	correl = -0.175953	descr = Fold_of_RNAi_Sequence_Pos_0
cnt = 10	feature = 77	correl = 0.432143	descr = Gibbs_of_Target_Sequence__Pos_20_Step_1
cnt = 11	feature = 58	correl = 0.271228	descr = Gibbs_of_Target_Sequence_
num rows = 2188
num_elements = 26256
*
optimization finished, #iter = 896
nu = 0.519264
obj = -123.308821, rho = -0.636469
nSV = 1148, nBSV = 1128
num rows = 243
num_elements = 2916
*
optimization finished, #iter = 93
nu = 0.517147
obj = -15.034032, rho = -0.621231
nSV = 130, nBSV = 121
*
optimization finished, #iter = 896
nu = 0.519264
obj = -123.308821, rho = -0.636469
nSV = 1148, nBSV = 1128
CFS merit scores = 1.20154
CFS merit scores = 1.51547
CFS merit scores = 1.78449
CFS merit scores = 2.02405
CFS merit scores = 2.21568
CFS merit scores = 2.38167
CFS merit scores = 2.51887
CFS merit scores = 2.62664
CFS merit scores = 2.67419
CFS merit scores = 2.69166
CFS merit scores = 2.71232
CFS merit scores = 2.67972
cnt = 1	feature = 82	correl = 0.201542	descr = Gibbs_of_Target_Sequence__Pos_18_Step_1
cnt = 2	feature = 77	correl = 0.13154	descr = Gibbs_of_Target_Sequence__Pos_13_Step_1
cnt = 3	feature = 765	correl = 0.0298168	descr = N_Gram_TAGTC
cnt = 4	feature = 105	correl = -0.0226742	descr = Xue_Structure_Feature_A111
cnt = 5	feature = 11	correl = 0.0705931	descr = Position_Specific_Bin_Base_3_Base_G
cnt = 6	feature = 76	correl = 0.0481381	descr = Gibbs_of_Target_Sequence__Pos_11_Step_1
cnt = 7	feature = 80	correl = 0.139503	descr = Gibbs_of_Target_Sequence__Pos_16_Step_1
cnt = 8	feature = 29	correl = -0.0520621	descr = Position_Specific_Bin_Base_10_Base_G
cnt = 9	feature = 653	correl = -0.138931	descr = N_Gram_GGG
cnt = 10	feature = 767	correl = 0.124041	descr = N_Gram_TAT
cnt = 11	feature = 58	correl = -0.127886	descr = Position_Specific_Bin_Base_19_Base_C
cnt = 12	feature = 81	correl = 0.110592	descr = Gibbs_of_Target_Sequence__Pos_17_Step_1
num rows = 2188
num_elements = 28444
*
optimization finished, #iter = 844
nu = 0.518648
obj = -124.199164, rho = -0.585687
nSV = 1153, nBSV = 1122
num rows = 243
num_elements = 3159
*
optimization finished, #iter = 90
nu = 0.506153
obj = -13.352697, rho = -0.641689
nSV = 128, nBSV = 118
*
optimization finished, #iter = 844
nu = 0.518648
obj = -124.199164, rho = -0.585687
nSV = 1153, nBSV = 1122
CFS merit scores = 1.15546
CFS merit scores = 1.49203
CFS merit scores = 1.76957
CFS merit scores = 2.00121
CFS merit scores = 2.2007
CFS merit scores = 2.3782
CFS merit scores = 2.53469
CFS merit scores = 2.6708
CFS merit scores = 2.79816
CFS merit scores = 2.90272
CFS merit scores = 2.99155
CFS merit scores = 3.07635
CFS merit scores = 3.14164
CFS merit scores = 3.16794
CFS merit scores = 3.16272
CFS merit scores = 3.1447
cnt = 1	feature = 82	correl = 0.155462	descr = Gibbs_of_Target_Sequence__Pos_14_Step_1
cnt = 2	feature = 2	correl = -0.146576	descr = Position_Specific_Bin_Base_0_Base_G
cnt = 3	feature = 631	correl = -0.0642513	descr = N_Gram_GGCAA
cnt = 4	feature = 56	correl = 0.0371989	descr = Position_Specific_Bin_Base_18_Base_A
cnt = 5	feature = 665	correl = 0.0242077	descr = N_Gram_GGTCA
cnt = 6	feature = 11	correl = 0.0660375	descr = Position_Specific_Bin_Base_3_Base_G
cnt = 7	feature = 765	correl = 0.0230802	descr = N_Gram_TATTG
cnt = 8	feature = 802	correl = 0.0984104	descr = N_Gram_TCGTG
cnt = 9	feature = 80	correl = 0.0262231	descr = Gibbs_of_Target_Sequence__Pos_12_Step_1
cnt = 10	feature = 653	correl = -0.0805885	descr = N_Gram_GGGCG
cnt = 11	feature = 6	correl = -0.0487253	descr = Position_Specific_Bin_Base_2_Base_A
cnt = 12	feature = 105	correl = -0.0810077	descr = Fold_of_RNAi_Sequence_Pos_14
cnt = 13	feature = 76	correl = 0.0851445	descr = Gibbs_of_Target_Sequence__Pos_8_Step_1
cnt = 14	feature = 58	correl = -0.0554315	descr = Position_Specific_Bin_Base_18_Base_G
cnt = 15	feature = 77	correl = 0.105195	descr = Gibbs_of_Target_Sequence__Pos_9_Step_1
cnt = 16	feature = 81	correl = 0.136849	descr = Gibbs_of_Target_Sequence__Pos_13_Step_1
num rows = 2188
num_elements = 37196
*
optimization finished, #iter = 992
nu = 0.517160
obj = -120.393958, rho = -0.591206
nSV = 1157, nBSV = 1110
num rows = 243
num_elements = 4131
*
optimization finished, #iter = 92
nu = 0.472505
obj = -13.432650, rho = -0.624012
nSV = 120, nBSV = 108
*
optimization finished, #iter = 992
nu = 0.517160
obj = -120.393958, rho = -0.591206
nSV = 1157, nBSV = 1110
CFS merit scores = 1.14814
CFS merit scores = 1.49696
CFS merit scores = 1.76771
CFS merit scores = 2.00257
CFS merit scores = 2.19458
CFS merit scores = 2.36645
CFS merit scores = 2.52257
CFS merit scores = 2.63611
CFS merit scores = 2.70295
CFS merit scores = 2.75691
CFS merit scores = 2.79204
CFS merit scores = 2.80216
CFS merit scores = 2.81409
CFS merit scores = 2.80622
cnt = 1	feature = 81	correl = 0.148135	descr = Gibbs_of_Target_Sequence__Pos_14_Step_1
cnt = 2	feature = 2	correl = -0.140676	descr = Position_Specific_Bin_Base_0_Base_G
cnt = 3	feature = 29	correl = 0.0742035	descr = Position_Specific_Bin_Base_10_Base_A
cnt = 4	feature = 653	correl = -0.065599	descr = N_Gram_GGCGT
cnt = 5	feature = 765	correl = 0.0246843	descr = N_Gram_TAGT
cnt = 6	feature = 56	correl = 0.0544302	descr = Position_Specific_Bin_Base_18_Base_A
cnt = 7	feature = 11	correl = -0.0806065	descr = Position_Specific_Bin_Base_3_Base_T
cnt = 8	feature = 768	correl = 0.0735508	descr = N_Gram_TATA
cnt = 9	feature = 105	correl = -0.0794602	descr = Fold_of_RNAi_Sequence_Pos_16
cnt = 10	feature = 76	correl = 0.084493	descr = Gibbs_of_Target_Sequence__Pos_8_Step_1
cnt = 11	feature = 58	correl = -0.0592457	descr = Position_Specific_Bin_Base_18_Base_G
cnt = 12	feature = 80	correl = 0.109971	descr = Gibbs_of_Target_Sequence__Pos_13_Step_1
cnt = 13	feature = 82	correl = 0.0936792	descr = Gibbs_of_Target_Sequence__Pos_15_Step_1
cnt = 14	feature = 77	correl = 0.103696	descr = Gibbs_of_Target_Sequence__Pos_9_Step_1
num rows = 2188
num_elements = 32820
*
optimization finished, #iter = 894
nu = 0.506855
obj = -119.818405, rho = -0.538729
nSV = 1125, nBSV = 1096
num rows = 243
num_elements = 3645
*
optimization finished, #iter = 109
nu = 0.545916
obj = -13.006273, rho = -0.637097
nSV = 138, nBSV = 126
*
optimization finished, #iter = 894
nu = 0.506855
obj = -119.818405, rho = -0.538729
nSV = 1125, nBSV = 1096
TEST = 65 AVE CORR = 0.61074
