# Supplementary material for: Improving model predictions for RNA interference activities that use support vector machine regression by combining and filtering features
Source: BMC Bioinformatics. 2007 Jun 6;8:182. doi: 10.1186/1471-2105-8-182 (PMC1906837; doi:10.1186/1471-2105-8-182)
Supplement: Additional file 5 — tr_2431_cfsfilters. The features found to be useful by Correlation based Feature in training and testing the 2431 dataset by cross validation, at t-test values from 0 to 90. [file 1471-2105-8-182-S5.gz › tr_2431_file_67]

67
ave count = 12

CFS merit scores = 1.45362
CFS merit scores = 1.61763
CFS merit scores = 1.82343
CFS merit scores = 2.02584
CFS merit scores = 2.21014
CFS merit scores = 2.34742
CFS merit scores = 2.42514
CFS merit scores = 2.47259
CFS merit scores = 2.50906
CFS merit scores = 2.52271
CFS merit scores = 2.4711
cnt = 1	feature = 80	correl = 0.453617	descr = Gibbs_of_Target_Sequence__Pos_19_Step_1
cnt = 2	feature = 2	correl = -0.147904	descr = Position_Specific_Bin_Base_0_Base_G
cnt = 3	feature = 11	correl = 0.0728943	descr = Position_Specific_Bin_Base_4_Base_A
cnt = 4	feature = 653	correl = -0.0481587	descr = N_Gram_GGCGT
cnt = 5	feature = 768	correl = 0.0246684	descr = N_Gram_TATAG
cnt = 6	feature = 105	correl = -0.0553405	descr = Xue_Structure_Feature_A101
cnt = 7	feature = 58	correl = 0.367786	descr = Position_Specific_Bin_Base_20_Base_A
cnt = 8	feature = 765	correl = 0.119917	descr = N_Gram_TAT
cnt = 9	feature = 56	correl = -0.1249	descr = Position_Specific_Bin_Base_19_Base_G
cnt = 10	feature = 82	correl = 0.235364	descr = PF_RNAi_Fold_Energy
cnt = 11	feature = 81	correl = 0.424665	descr = Gibbs_of_Target_Sequence__Pos_20_Step_1
num rows = 2187
num_elements = 26244
*
optimization finished, #iter = 843
nu = 0.532071
obj = -125.387370, rho = -0.562142
nSV = 1177, nBSV = 1154
num rows = 244
num_elements = 2928
*
optimization finished, #iter = 95
nu = 0.566563
obj = -16.144147, rho = -0.651120
nSV = 142, nBSV = 132
*
optimization finished, #iter = 843
nu = 0.532071
obj = -125.387370, rho = -0.562142
nSV = 1177, nBSV = 1154
CFS merit scores = 1.45497
CFS merit scores = 1.61614
CFS merit scores = 1.83088
CFS merit scores = 2.041
CFS merit scores = 2.23263
CFS merit scores = 2.41017
CFS merit scores = 2.57472
CFS merit scores = 2.70978
CFS merit scores = 2.82823
CFS merit scores = 2.91263
CFS merit scores = 2.94384
CFS merit scores = 2.96118
CFS merit scores = 2.9409
CFS merit scores = 2.87636
cnt = 1	feature = 81	correl = 0.454969	descr = Gibbs_of_Target_Sequence__Pos_19_Step_1
cnt = 2	feature = 2	correl = -0.147063	descr = Position_Specific_Bin_Base_0_Base_G
cnt = 3	feature = 29	correl = -0.0531629	descr = Position_Specific_Bin_Base_10_Base_G
cnt = 4	feature = 653	correl = -0.0684294	descr = N_Gram_GGGAA
cnt = 5	feature = 768	correl = 0.0247007	descr = N_Gram_TATGC
cnt = 6	feature = 765	correl = 0.0540482	descr = N_Gram_TATCG
cnt = 7	feature = 461	correl = 0.0293775	descr = N_Gram_CGTCT
cnt = 8	feature = 11	correl = 0.0675327	descr = Position_Specific_Bin_Base_3_Base_G
cnt = 9	feature = 105	correl = -0.0577757	descr = Xue_Structure_Feature_A100
cnt = 10	feature = 76	correl = 0.157174	descr = Gibbs_of_Target_Sequence__Pos_14_Step_1
cnt = 11	feature = 58	correl = 0.366173	descr = Position_Specific_Bin_Base_20_Base_A
cnt = 12	feature = 56	correl = -0.124906	descr = Position_Specific_Bin_Base_19_Base_G
cnt = 13	feature = 80	correl = 0.197882	descr = Gibbs_of_Target_Sequence__Pos_18_Step_1
cnt = 14	feature = 82	correl = 0.431022	descr = Gibbs_of_Target_Sequence__Pos_20_Step_1
num rows = 2188
num_elements = 32820
*
optimization finished, #iter = 931
nu = 0.516194
obj = -119.532471, rho = -0.558894
nSV = 1151, nBSV = 1115
num rows = 243
num_elements = 3645
*
optimization finished, #iter = 93
nu = 0.527303
obj = -14.672138, rho = -0.645521
nSV = 133, nBSV = 123
*
optimization finished, #iter = 931
nu = 0.516194
obj = -119.532471, rho = -0.558894
nSV = 1151, nBSV = 1115
CFS merit scores = 1.44852
CFS merit scores = 1.62016
CFS merit scores = 1.83081
CFS merit scores = 2.04135
CFS merit scores = 2.21214
CFS merit scores = 2.3484
CFS merit scores = 2.46489
CFS merit scores = 2.5363
CFS merit scores = 2.58855
CFS merit scores = 2.6247
CFS merit scores = 2.63272
CFS merit scores = 2.64596
CFS merit scores = 2.59323
cnt = 1	feature = 81	correl = 0.448525	descr = Gibbs_of_Target_Sequence__Pos_19_Step_1
cnt = 2	feature = 2	correl = -0.135476	descr = Position_Specific_Bin_Base_0_Base_G
cnt = 3	feature = 765	correl = 0.0284397	descr = N_Gram_TCCA
cnt = 4	feature = 11	correl = 0.0768797	descr = Position_Specific_Bin_Base_4_Base_A
cnt = 5	feature = 653	correl = -0.0389671	descr = N_Gram_GGT
cnt = 6	feature = 77	correl = 0.0992392	descr = Gibbs_of_Target_Sequence__Pos_15_Step_1
cnt = 7	feature = 105	correl = -0.0709674	descr = Xue_Structure_Feature_A100
cnt = 8	feature = 58	correl = 0.0629845	descr = Position_Specific_Bin_Base_19_Base_T
cnt = 9	feature = 47	correl = -0.0668364	descr = Position_Specific_Bin_Base_16_Base_G
cnt = 10	feature = 76	correl = 0.144465	descr = Gibbs_of_Target_Sequence__Pos_14_Step_1
cnt = 11	feature = 56	correl = -0.121187	descr = Position_Specific_Bin_Base_19_Base_C
cnt = 12	feature = 82	correl = 0.421589	descr = Gibbs_of_Target_Sequence__Pos_20_Step_1
cnt = 13	feature = 80	correl = 0.1985	descr = Gibbs_of_Target_Sequence__Pos_18_Step_1
num rows = 2188
num_elements = 30632
*
optimization finished, #iter = 897
nu = 0.512924
obj = -121.509262, rho = -0.620547
nSV = 1136, nBSV = 1109
num rows = 243
num_elements = 3402
*
optimization finished, #iter = 103
nu = 0.542076
obj = -13.337966, rho = -0.653672
nSV = 139, nBSV = 127
*
optimization finished, #iter = 897
nu = 0.512924
obj = -121.509262, rho = -0.620547
nSV = 1136, nBSV = 1109
CFS merit scores = 1.149
CFS merit scores = 1.50275
CFS merit scores = 1.77246
CFS merit scores = 2.00119
CFS merit scores = 2.1901
CFS merit scores = 2.35657
CFS merit scores = 2.50392
CFS merit scores = 2.61687
CFS merit scores = 2.65053
CFS merit scores = 2.68218
CFS merit scores = 2.72057
CFS merit scores = 2.74514
cnt = 1	feature = 2	correl = -0.149004	descr = Position_Specific_Bin_Base_0_Base_G
cnt = 2	feature = 81	correl = 0.130389	descr = Gibbs_of_Target_Sequence__Pos_13_Step_1
cnt = 3	feature = 56	correl = 0.0434344	descr = Position_Specific_Bin_Base_18_Base_A
cnt = 4	feature = 768	correl = 0.0763828	descr = N_Gram_TAGCT
cnt = 5	feature = 11	correl = 0.0690295	descr = Position_Specific_Bin_Base_3_Base_G
cnt = 6	feature = 765	correl = 0.0458411	descr = N_Gram_TAGAG
cnt = 7	feature = 105	correl = -0.0713483	descr = Fold_of_RNAi_Sequence_Pos_14
cnt = 8	feature = 76	correl = 0.0868265	descr = Gibbs_of_Target_Sequence__Pos_8_Step_1
cnt = 9	feature = 58	correl = -0.0471093	descr = Position_Specific_Bin_Base_18_Base_G
cnt = 10	feature = 80	correl = 0.0299313	descr = Gibbs_of_Target_Sequence__Pos_12_Step_1
cnt = 11	feature = 82	correl = 0.144853	descr = Gibbs_of_Target_Sequence__Pos_14_Step_1
cnt = 12	feature = 77	correl = 0.103143	descr = Gibbs_of_Target_Sequence__Pos_9_Step_1
num rows = 2188
num_elements = 28444
*
optimization finished, #iter = 884
nu = 0.524886
obj = -123.642833, rho = -0.579444
nSV = 1161, nBSV = 1139
num rows = 243
num_elements = 3159
*
optimization finished, #iter = 99
nu = 0.553748
obj = -14.274898, rho = -0.646125
nSV = 140, nBSV = 128
*
optimization finished, #iter = 884
nu = 0.524886
obj = -123.642833, rho = -0.579444
nSV = 1161, nBSV = 1139
CFS merit scores = 1.17801
CFS merit scores = 1.49888
CFS merit scores = 1.77148
CFS merit scores = 1.98512
CFS merit scores = 2.18094
CFS merit scores = 2.35465
CFS merit scores = 2.5088
CFS merit scores = 2.64787
CFS merit scores = 2.75212
CFS merit scores = 2.83041
CFS merit scores = 2.82949
CFS merit scores = 2.83218
CFS merit scores = 2.81542
cnt = 1	feature = 58	correl = 0.178008	descr = Position_Specific_Bin_Base_19_Base_A
cnt = 2	feature = 81	correl = 0.108369	descr = Gibbs_of_Target_Sequence__Pos_16_Step_1
cnt = 3	feature = 653	correl = -0.0267822	descr = N_Gram_GGCTT
cnt = 4	feature = 77	correl = 0.0449207	descr = Gibbs_of_Target_Sequence__Pos_11_Step_1
cnt = 5	feature = 11	correl = 0.0828221	descr = Position_Specific_Bin_Base_4_Base_A
cnt = 6	feature = 765	correl = 0.0279371	descr = N_Gram_TAGGC
cnt = 7	feature = 768	correl = 0.0452054	descr = N_Gram_TAGTG
cnt = 8	feature = 105	correl = -0.0264646	descr = Fold_of_RNAi_Sequence_Pos_19
cnt = 9	feature = 56	correl = -0.0409098	descr = Position_Specific_Bin_Base_18_Base_G
cnt = 10	feature = 29	correl = 0.051879	descr = Position_Specific_Bin_Base_10_Base_T
cnt = 11	feature = 80	correl = 0.0943335	descr = Gibbs_of_Target_Sequence__Pos_15_Step_1
cnt = 12	feature = 82	correl = 0.0908647	descr = Gibbs_of_Target_Sequence__Pos_17_Step_1
cnt = 13	feature = 76	correl = 0.123093	descr = Gibbs_of_Target_Sequence__Pos_10_Step_1
num rows = 2188
num_elements = 30632
*
optimization finished, #iter = 922
nu = 0.526424
obj = -125.360688, rho = -0.568721
nSV = 1163, nBSV = 1137
num rows = 243
num_elements = 3402
*
optimization finished, #iter = 83
nu = 0.443888
obj = -11.438612, rho = -0.626195
nSV = 114, nBSV = 102
*
optimization finished, #iter = 922
nu = 0.526424
obj = -125.360688, rho = -0.568721
nSV = 1163, nBSV = 1137
CFS merit scores = 1.43086
CFS merit scores = 1.60301
CFS merit scores = 1.8374
CFS merit scores = 2.05197
CFS merit scores = 2.23716
CFS merit scores = 2.34835
CFS merit scores = 2.40821
CFS merit scores = 2.40751
CFS merit scores = 2.41088
CFS merit scores = 2.39268
CFS merit scores = 2.31482
cnt = 1	feature = 80	correl = 0.430862	descr = Gibbs_of_Target_Sequence__Pos_20_Step_1
cnt = 2	feature = 56	correl = -0.111241	descr = Position_Specific_Bin_Base_19_Base_G
cnt = 3	feature = 11	correl = 0.071972	descr = Position_Specific_Bin_Base_4_Base_A
cnt = 4	feature = 765	correl = 0.0295984	descr = N_Gram_TATAT
cnt = 5	feature = 653	correl = -0.0925878	descr = N_Gram_GGGCC
cnt = 6	feature = 76	correl = 0.112769	descr = Gibbs_of_Target_Sequence__Pos_16_Step_1
cnt = 7	feature = 82	correl = 0.153355	descr = PF_RNAi_Fold_5'Free_Count
cnt = 8	feature = 58	correl = 0.374637	descr = Position_Specific_Bin_Base_20_Base_A
cnt = 9	feature = 77	correl = 0.0985553	descr = Gibbs_of_Target_Sequence__Pos_17_Step_1
cnt = 10	feature = 105	correl = 0.0738896	descr = Xue_Structure_Feature_A000
cnt = 11	feature = 81	correl = 0.227962	descr = PF_RNAi_Fold_Energy
num rows = 2188
num_elements = 26256
*
optimization finished, #iter = 927
nu = 0.528442
obj = -124.154084, rho = -0.635170
nSV = 1171, nBSV = 1147
num rows = 243
num_elements = 2916
*
optimization finished, #iter = 90
nu = 0.571716
obj = -16.032536, rho = -0.612564
nSV = 142, nBSV = 135
*
optimization finished, #iter = 927
nu = 0.528442
obj = -124.154084, rho = -0.635170
nSV = 1171, nBSV = 1147
CFS merit scores = 1.45094
CFS merit scores = 1.56479
CFS merit scores = 1.78162
CFS merit scores = 1.94641
CFS merit scores = 2.0645
CFS merit scores = 2.16625
CFS merit scores = 2.21103
CFS merit scores = 2.17493
CFS merit scores = 2.12351
cnt = 1	feature = 76	correl = 0.450938	descr = Gibbs_of_Target_Sequence__Pos_19_Step_1
cnt = 2	feature = 653	correl = 0.0437153	descr = N_Gram_GTAAA
cnt = 3	feature = 11	correl = 0.0856056	descr = Position_Specific_Bin_Base_4_Base_A
cnt = 4	feature = 80	correl = 0.0336633	descr = PF_RNAi_Fold_3'Free_Count
cnt = 5	feature = 56	correl = -0.178563	descr = Position_Specific_Bin_Base_20_Base_G
cnt = 6	feature = 82	correl = -0.178464	descr = Fold_of_RNAi_Sequence_Pos_1
cnt = 7	feature = 105	correl = -0.100756	descr = Xue_Structure_Feature_C110
cnt = 8	feature = 81	correl = -0.175953	descr = Fold_of_RNAi_Sequence_Pos_0
cnt = 9	feature = 58	correl = 0.271228	descr = Gibbs_of_Target_Sequence_
num rows = 2188
num_elements = 21880
*
optimization finished, #iter = 863
nu = 0.536944
obj = -127.453316, rho = -0.667580
nSV = 1185, nBSV = 1164
num rows = 243
num_elements = 2430
*
optimization finished, #iter = 88
nu = 0.545146
obj = -15.587406, rho = -0.661916
nSV = 137, nBSV = 129
*
optimization finished, #iter = 863
nu = 0.536944
obj = -127.453316, rho = -0.667580
nSV = 1185, nBSV = 1164
CFS merit scores = 1.20154
CFS merit scores = 1.51547
CFS merit scores = 1.78449
CFS merit scores = 2.02405
CFS merit scores = 2.21568
CFS merit scores = 2.38167
CFS merit scores = 2.51887
CFS merit scores = 2.62664
CFS merit scores = 2.67419
CFS merit scores = 2.68442
CFS merit scores = 2.65443
cnt = 1	feature = 82	correl = 0.201542	descr = Gibbs_of_Target_Sequence__Pos_18_Step_1
cnt = 2	feature = 77	correl = 0.13154	descr = Gibbs_of_Target_Sequence__Pos_13_Step_1
cnt = 3	feature = 765	correl = 0.0298168	descr = N_Gram_TAGTC
cnt = 4	feature = 105	correl = -0.0226742	descr = Xue_Structure_Feature_A111
cnt = 5	feature = 11	correl = 0.0705931	descr = Position_Specific_Bin_Base_3_Base_G
cnt = 6	feature = 76	correl = 0.0481381	descr = Gibbs_of_Target_Sequence__Pos_11_Step_1
cnt = 7	feature = 80	correl = 0.139503	descr = Gibbs_of_Target_Sequence__Pos_16_Step_1
cnt = 8	feature = 29	correl = -0.0520621	descr = Position_Specific_Bin_Base_10_Base_G
cnt = 9	feature = 653	correl = -0.138931	descr = N_Gram_GGG
cnt = 10	feature = 58	correl = -0.127886	descr = Position_Specific_Bin_Base_19_Base_C
cnt = 11	feature = 81	correl = 0.110592	descr = Gibbs_of_Target_Sequence__Pos_17_Step_1
num rows = 2188
num_elements = 26256
*
optimization finished, #iter = 819
nu = 0.518430
obj = -124.283365, rho = -0.597147
nSV = 1148, nBSV = 1124
num rows = 243
num_elements = 2916
*
optimization finished, #iter = 92
nu = 0.504958
obj = -13.356243, rho = -0.638059
nSV = 126, nBSV = 115
*
optimization finished, #iter = 819
nu = 0.518430
obj = -124.283365, rho = -0.597147
nSV = 1148, nBSV = 1124
CFS merit scores = 1.15546
CFS merit scores = 1.49203
CFS merit scores = 1.76957
CFS merit scores = 2.00121
CFS merit scores = 2.2007
CFS merit scores = 2.3782
CFS merit scores = 2.53469
CFS merit scores = 2.6708
CFS merit scores = 2.79816
CFS merit scores = 2.90272
CFS merit scores = 2.99042
CFS merit scores = 3.05885
CFS merit scores = 3.08546
CFS merit scores = 3.07673
CFS merit scores = 3.05603
cnt = 1	feature = 82	correl = 0.155462	descr = Gibbs_of_Target_Sequence__Pos_14_Step_1
cnt = 2	feature = 2	correl = -0.146576	descr = Position_Specific_Bin_Base_0_Base_G
cnt = 3	feature = 631	correl = -0.0642513	descr = N_Gram_GGCAA
cnt = 4	feature = 56	correl = 0.0371989	descr = Position_Specific_Bin_Base_18_Base_A
cnt = 5	feature = 665	correl = 0.0242077	descr = N_Gram_GGTCA
cnt = 6	feature = 11	correl = 0.0660375	descr = Position_Specific_Bin_Base_3_Base_G
cnt = 7	feature = 765	correl = 0.0230802	descr = N_Gram_TATTG
cnt = 8	feature = 802	correl = 0.0984104	descr = N_Gram_TCGTG
cnt = 9	feature = 80	correl = 0.0262231	descr = Gibbs_of_Target_Sequence__Pos_12_Step_1
cnt = 10	feature = 653	correl = -0.0805885	descr = N_Gram_GGGCG
cnt = 11	feature = 105	correl = -0.0810077	descr = Fold_of_RNAi_Sequence_Pos_14
cnt = 12	feature = 76	correl = 0.0851445	descr = Gibbs_of_Target_Sequence__Pos_8_Step_1
cnt = 13	feature = 58	correl = -0.0554315	descr = Position_Specific_Bin_Base_18_Base_G
cnt = 14	feature = 77	correl = 0.105195	descr = Gibbs_of_Target_Sequence__Pos_9_Step_1
cnt = 15	feature = 81	correl = 0.136849	descr = Gibbs_of_Target_Sequence__Pos_13_Step_1
num rows = 2188
num_elements = 35008
.*
optimization finished, #iter = 1013
nu = 0.526412
obj = -121.269571, rho = -0.595809
nSV = 1174, nBSV = 1134
num rows = 243
num_elements = 3888
*
optimization finished, #iter = 87
nu = 0.488386
obj = -13.696019, rho = -0.640889
nSV = 126, nBSV = 114
.*
optimization finished, #iter = 1013
nu = 0.526412
obj = -121.269571, rho = -0.595809
nSV = 1174, nBSV = 1134
CFS merit scores = 1.14814
CFS merit scores = 1.4731
CFS merit scores = 1.73614
CFS merit scores = 1.95732
CFS merit scores = 2.1434
CFS merit scores = 2.29857
CFS merit scores = 2.42234
CFS merit scores = 2.51194
CFS merit scores = 2.58802
CFS merit scores = 2.63667
CFS merit scores = 2.6536
CFS merit scores = 2.67176
cnt = 1	feature = 81	correl = 0.148135	descr = Gibbs_of_Target_Sequence__Pos_14_Step_1
cnt = 2	feature = 77	correl = 0.103696	descr = Gibbs_of_Target_Sequence__Pos_9_Step_1
cnt = 3	feature = 11	correl = -0.0806065	descr = Position_Specific_Bin_Base_3_Base_T
cnt = 4	feature = 653	correl = -0.065599	descr = N_Gram_GGCGT
cnt = 5	feature = 765	correl = 0.0246843	descr = N_Gram_TAGT
cnt = 6	feature = 56	correl = 0.0544302	descr = Position_Specific_Bin_Base_18_Base_A
cnt = 7	feature = 768	correl = 0.0735508	descr = N_Gram_TATA
cnt = 8	feature = 105	correl = -0.0794602	descr = Fold_of_RNAi_Sequence_Pos_16
cnt = 9	feature = 29	correl = 0.0742035	descr = Position_Specific_Bin_Base_10_Base_A
cnt = 10	feature = 58	correl = -0.0592457	descr = Position_Specific_Bin_Base_18_Base_G
cnt = 11	feature = 80	correl = 0.109971	descr = Gibbs_of_Target_Sequence__Pos_13_Step_1
cnt = 12	feature = 82	correl = 0.0936792	descr = Gibbs_of_Target_Sequence__Pos_15_Step_1
num rows = 2188
num_elements = 28444
*
optimization finished, #iter = 888
nu = 0.524291
obj = -124.910645, rho = -0.546243
nSV = 1161, nBSV = 1137
num rows = 243
num_elements = 3159
*
optimization finished, #iter = 97
nu = 0.534765
obj = -13.877078, rho = -0.617367
nSV = 135, nBSV = 125
*
optimization finished, #iter = 888
nu = 0.524291
obj = -124.910645, rho = -0.546243
nSV = 1161, nBSV = 1137
TEST = 67 AVE CORR = 0.590595
