# Supplementary material for: Improving model predictions for RNA interference activities that use support vector machine regression by combining and filtering features
Source: BMC Bioinformatics. 2007 Jun 6;8:182. doi: 10.1186/1471-2105-8-182 (PMC1906837; doi:10.1186/1471-2105-8-182)
Supplement: Additional file 5 — tr_2431_cfsfilters. The features found to be useful by Correlation based Feature in training and testing the 2431 dataset by cross validation, at t-test values from 0 to 90. [file 1471-2105-8-182-S5.gz › tr_2431_file_7]

7
ave count = 590.9

CFS merit scores = 1.45362
CFS merit scores = 1.61763
CFS merit scores = 1.84867
CFS merit scores = 2.07439
CFS merit scores = 2.28565
CFS merit scores = 2.47516
CFS merit scores = 2.64669
CFS merit scores = 2.8057
CFS merit scores = 2.95595
CFS merit scores = 3.09728
CFS merit scores = 3.23149
CFS merit scores = 3.35969
CFS merit scores = 3.48217
CFS merit scores = 3.59876
CFS merit scores = 3.70855
CFS merit scores = 3.81341
CFS merit scores = 3.91425
CFS merit scores = 4.0103
CFS merit scores = 4.10292
CFS merit scores = 4.19192
CFS merit scores = 4.27831
CFS merit scores = 4.35988
CFS merit scores = 4.4391
CFS merit scores = 4.51531
CFS merit scores = 4.58892
CFS merit scores = 4.66044
CFS merit scores = 4.73017
CFS merit scores = 4.79793
CFS merit scores = 4.86296
CFS merit scores = 4.92649
CFS merit scores = 4.98739
CFS merit scores = 5.04557
CFS merit scores = 5.10245
CFS merit scores = 5.15826
CFS merit scores = 5.21299
CFS merit scores = 5.26632
CFS merit scores = 5.3182
CFS merit scores = 5.36876
CFS merit scores = 5.41604
CFS merit scores = 5.46076
CFS merit scores = 5.50333
CFS merit scores = 5.54425
CFS merit scores = 5.58391
CFS merit scores = 5.62238
CFS merit scores = 5.65956
CFS merit scores = 5.696
CFS merit scores = 5.73132
CFS merit scores = 5.76452
CFS merit scores = 5.7958
CFS merit scores = 5.82617
CFS merit scores = 5.85521
CFS merit scores = 5.8826
CFS merit scores = 5.90928
CFS merit scores = 5.93542
CFS merit scores = 5.96121
CFS merit scores = 5.98531
CFS merit scores = 6.00879
CFS merit scores = 6.03205
CFS merit scores = 6.05359
CFS merit scores = 6.07465
CFS merit scores = 6.09481
CFS merit scores = 6.11433
CFS merit scores = 6.13361
CFS merit scores = 6.15254
CFS merit scores = 6.17104
CFS merit scores = 6.18874
CFS merit scores = 6.20619
CFS merit scores = 6.22237
CFS merit scores = 6.23829
CFS merit scores = 6.25382
CFS merit scores = 6.26866
CFS merit scores = 6.28303
CFS merit scores = 6.29707
CFS merit scores = 6.30978
CFS merit scores = 6.32219
CFS merit scores = 6.33462
CFS merit scores = 6.34636
CFS merit scores = 6.35697
CFS merit scores = 6.3674
CFS merit scores = 6.37753
CFS merit scores = 6.38649
CFS merit scores = 6.39537
CFS merit scores = 6.40399
CFS merit scores = 6.41207
CFS merit scores = 6.42026
CFS merit scores = 6.4283
CFS merit scores = 6.4359
CFS merit scores = 6.44334
CFS merit scores = 6.45058
CFS merit scores = 6.4578
CFS merit scores = 6.46449
CFS merit scores = 6.47044
CFS merit scores = 6.47576
CFS merit scores = 6.48133
CFS merit scores = 6.48652
CFS merit scores = 6.49159
CFS merit scores = 6.49652
CFS merit scores = 6.50125
CFS merit scores = 6.50613
CFS merit scores = 6.51094
CFS merit scores = 6.51577
CFS merit scores = 6.52052
CFS merit scores = 6.52483
CFS merit scores = 6.52898
CFS merit scores = 6.53332
CFS merit scores = 6.53779
CFS merit scores = 6.54145
CFS merit scores = 6.5451
CFS merit scores = 6.54862
CFS merit scores = 6.55161
CFS merit scores = 6.55442
CFS merit scores = 6.55728
CFS merit scores = 6.56034
CFS merit scores = 6.56322
CFS merit scores = 6.56589
CFS merit scores = 6.56857
CFS merit scores = 6.5714
CFS merit scores = 6.57431
CFS merit scores = 6.57647
CFS merit scores = 6.57859
CFS merit scores = 6.58075
CFS merit scores = 6.58233
CFS merit scores = 6.58392
CFS merit scores = 6.58532
CFS merit scores = 6.5864
CFS merit scores = 6.58762
CFS merit scores = 6.5887
CFS merit scores = 6.58991
CFS merit scores = 6.59104
CFS merit scores = 6.59222
CFS merit scores = 6.59353
CFS merit scores = 6.59492
CFS merit scores = 6.59639
CFS merit scores = 6.59798
CFS merit scores = 6.59971
CFS merit scores = 6.60146
CFS merit scores = 6.60311
CFS merit scores = 6.60441
CFS merit scores = 6.60574
CFS merit scores = 6.60702
CFS merit scores = 6.60827
CFS merit scores = 6.60954
CFS merit scores = 6.61052
CFS merit scores = 6.61125
CFS merit scores = 6.61211
CFS merit scores = 6.61301
CFS merit scores = 6.61376
CFS merit scores = 6.61438
CFS merit scores = 6.61493
CFS merit scores = 6.61546
CFS merit scores = 6.61595
CFS merit scores = 6.61657
CFS merit scores = 6.61718
CFS merit scores = 6.6179
CFS merit scores = 6.61853
CFS merit scores = 6.61893
CFS merit scores = 6.61953
CFS merit scores = 6.61972
CFS merit scores = 6.62012
CFS merit scores = 6.62032
CFS merit scores = 6.62046
CFS merit scores = 6.62048
CFS merit scores = 6.62057
CFS merit scores = 6.62047
CFS merit scores = 6.62023
CFS merit scores = 6.62021
CFS merit scores = 6.62029
CFS merit scores = 6.62016
CFS merit scores = 6.61967
CFS merit scores = 6.61912
CFS merit scores = 6.61877
CFS merit scores = 6.61835
CFS merit scores = 6.61801
CFS merit scores = 6.61761
CFS merit scores = 6.61727
CFS merit scores = 6.61694
CFS merit scores = 6.61615
CFS merit scores = 6.61551
CFS merit scores = 6.61481
CFS merit scores = 6.61413
CFS merit scores = 6.61351
CFS merit scores = 6.61288
CFS merit scores = 6.6124
CFS merit scores = 6.61189
CFS merit scores = 6.61145
CFS merit scores = 6.6111
CFS merit scores = 6.61049
CFS merit scores = 6.60972
CFS merit scores = 6.60876
CFS merit scores = 6.60791
CFS merit scores = 6.60707
CFS merit scores = 6.60627
CFS merit scores = 6.60525
CFS merit scores = 6.60426
CFS merit scores = 6.60326
CFS merit scores = 6.60224
CFS merit scores = 6.60117
CFS merit scores = 6.60012
CFS merit scores = 6.59917
CFS merit scores = 6.59804
CFS merit scores = 6.59702
CFS merit scores = 6.59585
CFS merit scores = 6.59448
CFS merit scores = 6.59309
CFS merit scores = 6.59165
CFS merit scores = 6.59017
CFS merit scores = 6.58874
CFS merit scores = 6.58736
CFS merit scores = 6.586
CFS merit scores = 6.58464
CFS merit scores = 6.58322
CFS merit scores = 6.58176
CFS merit scores = 6.58009
CFS merit scores = 6.57838
CFS merit scores = 6.57665
CFS merit scores = 6.57485
CFS merit scores = 6.57305
CFS merit scores = 6.57135
CFS merit scores = 6.56959
CFS merit scores = 6.56789
CFS merit scores = 6.56614
CFS merit scores = 6.56441
CFS merit scores = 6.56255
CFS merit scores = 6.56083
CFS merit scores = 6.55902
CFS merit scores = 6.5572
CFS merit scores = 6.55542
CFS merit scores = 6.55363
CFS merit scores = 6.55179
CFS merit scores = 6.5501
CFS merit scores = 6.54827
CFS merit scores = 6.54649
CFS merit scores = 6.54479
CFS merit scores = 6.54316
CFS merit scores = 6.54128
CFS merit scores = 6.53951
CFS merit scores = 6.53774
CFS merit scores = 6.53597
CFS merit scores = 6.53418
CFS merit scores = 6.53236
CFS merit scores = 6.53059
CFS merit scores = 6.52879
CFS merit scores = 6.52703
CFS merit scores = 6.52529
CFS merit scores = 6.5236
CFS merit scores = 6.52196
CFS merit scores = 6.52027
CFS merit scores = 6.51865
CFS merit scores = 6.51713
CFS merit scores = 6.51538
CFS merit scores = 6.51367
CFS merit scores = 6.51198
CFS merit scores = 6.51022
CFS merit scores = 6.50851
CFS merit scores = 6.5067
CFS merit scores = 6.50494
CFS merit scores = 6.50329
CFS merit scores = 6.50163
CFS merit scores = 6.49986
CFS merit scores = 6.4981
CFS merit scores = 6.49637
CFS merit scores = 6.49462
CFS merit scores = 6.49289
CFS merit scores = 6.49117
CFS merit scores = 6.48944
CFS merit scores = 6.48767
CFS merit scores = 6.48592
CFS merit scores = 6.48409
CFS merit scores = 6.48216
CFS merit scores = 6.48017
CFS merit scores = 6.47809
CFS merit scores = 6.47608
CFS merit scores = 6.47405
CFS merit scores = 6.47212
CFS merit scores = 6.47017
CFS merit scores = 6.46822
CFS merit scores = 6.46625
CFS merit scores = 6.46428
CFS merit scores = 6.46233
CFS merit scores = 6.46044
CFS merit scores = 6.45858
CFS merit scores = 6.45669
CFS merit scores = 6.45482
CFS merit scores = 6.45295
CFS merit scores = 6.45119
CFS merit scores = 6.44936
CFS merit scores = 6.44752
CFS merit scores = 6.44575
CFS merit scores = 6.444
CFS merit scores = 6.44223
CFS merit scores = 6.44038
CFS merit scores = 6.43861
CFS merit scores = 6.43682
CFS merit scores = 6.43508
CFS merit scores = 6.4334
CFS merit scores = 6.43173
CFS merit scores = 6.43003
CFS merit scores = 6.4282
CFS merit scores = 6.42636
CFS merit scores = 6.42451
CFS merit scores = 6.42264
CFS merit scores = 6.42085
CFS merit scores = 6.419
CFS merit scores = 6.41714
CFS merit scores = 6.41527
CFS merit scores = 6.41341
CFS merit scores = 6.41158
CFS merit scores = 6.4097
CFS merit scores = 6.4078
CFS merit scores = 6.40595
CFS merit scores = 6.40414
CFS merit scores = 6.40237
CFS merit scores = 6.40047
CFS merit scores = 6.39852
CFS merit scores = 6.39658
CFS merit scores = 6.39457
CFS merit scores = 6.39261
CFS merit scores = 6.39058
CFS merit scores = 6.38853
CFS merit scores = 6.38653
CFS merit scores = 6.38451
CFS merit scores = 6.38249
CFS merit scores = 6.38048
CFS merit scores = 6.37851
CFS merit scores = 6.37649
CFS merit scores = 6.37447
CFS merit scores = 6.37248
CFS merit scores = 6.37053
CFS merit scores = 6.36852
CFS merit scores = 6.36649
CFS merit scores = 6.36448
CFS merit scores = 6.36248
CFS merit scores = 6.3603
CFS merit scores = 6.35814
CFS merit scores = 6.35599
CFS merit scores = 6.35383
CFS merit scores = 6.35163
CFS merit scores = 6.34943
CFS merit scores = 6.34722
CFS merit scores = 6.34505
CFS merit scores = 6.3429
CFS merit scores = 6.34076
CFS merit scores = 6.33859
CFS merit scores = 6.33642
CFS merit scores = 6.33429
CFS merit scores = 6.33216
CFS merit scores = 6.33006
CFS merit scores = 6.32793
CFS merit scores = 6.32585
CFS merit scores = 6.32373
CFS merit scores = 6.32162
CFS merit scores = 6.31954
CFS merit scores = 6.31742
CFS merit scores = 6.3153
CFS merit scores = 6.31315
CFS merit scores = 6.31102
CFS merit scores = 6.3088
CFS merit scores = 6.30654
CFS merit scores = 6.30422
CFS merit scores = 6.3019
CFS merit scores = 6.29963
CFS merit scores = 6.29739
CFS merit scores = 6.2952
CFS merit scores = 6.29297
CFS merit scores = 6.29075
CFS merit scores = 6.28848
CFS merit scores = 6.28613
CFS merit scores = 6.28374
CFS merit scores = 6.28134
CFS merit scores = 6.2789
CFS merit scores = 6.27648
CFS merit scores = 6.27403
CFS merit scores = 6.27158
CFS merit scores = 6.26915
CFS merit scores = 6.26673
CFS merit scores = 6.26433
CFS merit scores = 6.26194
CFS merit scores = 6.25952
CFS merit scores = 6.25704
CFS merit scores = 6.25456
CFS merit scores = 6.25205
CFS merit scores = 6.24951
CFS merit scores = 6.24698
CFS merit scores = 6.24444
CFS merit scores = 6.24175
CFS merit scores = 6.23906
CFS merit scores = 6.23639
CFS merit scores = 6.2337
CFS merit scores = 6.23104
CFS merit scores = 6.22842
CFS merit scores = 6.22574
CFS merit scores = 6.22292
CFS merit scores = 6.22014
CFS merit scores = 6.21736
CFS merit scores = 6.21456
CFS merit scores = 6.21172
CFS merit scores = 6.20876
CFS merit scores = 6.20586
CFS merit scores = 6.20296
CFS merit scores = 6.20006
CFS merit scores = 6.19717
CFS merit scores = 6.19432
CFS merit scores = 6.19141
CFS merit scores = 6.18844
CFS merit scores = 6.18548
CFS merit scores = 6.18253
CFS merit scores = 6.17959
CFS merit scores = 6.17671
CFS merit scores = 6.17376
CFS merit scores = 6.17078
CFS merit scores = 6.16759
CFS merit scores = 6.16444
CFS merit scores = 6.16124
CFS merit scores = 6.15802
CFS merit scores = 6.15484
CFS merit scores = 6.15138
CFS merit scores = 6.14798
CFS merit scores = 6.14457
CFS merit scores = 6.14107
CFS merit scores = 6.13757
CFS merit scores = 6.13404
CFS merit scores = 6.13049
CFS merit scores = 6.12695
CFS merit scores = 6.12342
CFS merit scores = 6.11987
CFS merit scores = 6.11636
CFS merit scores = 6.11287
CFS merit scores = 6.10937
CFS merit scores = 6.10588
CFS merit scores = 6.10228
CFS merit scores = 6.09871
CFS merit scores = 6.09515
CFS merit scores = 6.09152
CFS merit scores = 6.08788
CFS merit scores = 6.08431
CFS merit scores = 6.08073
CFS merit scores = 6.0772
CFS merit scores = 6.07368
CFS merit scores = 6.07016
CFS merit scores = 6.06665
CFS merit scores = 6.06311
CFS merit scores = 6.05952
CFS merit scores = 6.05595
CFS merit scores = 6.05234
CFS merit scores = 6.04878
CFS merit scores = 6.04517
CFS merit scores = 6.04159
CFS merit scores = 6.03807
CFS merit scores = 6.03446
CFS merit scores = 6.03091
CFS merit scores = 6.02731
CFS merit scores = 6.02372
CFS merit scores = 6.02015
CFS merit scores = 6.01654
CFS merit scores = 6.01288
CFS merit scores = 6.00919
CFS merit scores = 6.00547
CFS merit scores = 6.00175
CFS merit scores = 5.99809
CFS merit scores = 5.99439
CFS merit scores = 5.99071
CFS merit scores = 5.98707
CFS merit scores = 5.98339
CFS merit scores = 5.97964
CFS merit scores = 5.97591
CFS merit scores = 5.97222
CFS merit scores = 5.96857
CFS merit scores = 5.96491
CFS merit scores = 5.96128
CFS merit scores = 5.95761
CFS merit scores = 5.95393
CFS merit scores = 5.95026
CFS merit scores = 5.94662
CFS merit scores = 5.94299
CFS merit scores = 5.93916
CFS merit scores = 5.93528
CFS merit scores = 5.93142
CFS merit scores = 5.92745
CFS merit scores = 5.92352
CFS merit scores = 5.91958
CFS merit scores = 5.91565
CFS merit scores = 5.91174
CFS merit scores = 5.90784
CFS merit scores = 5.90397
CFS merit scores = 5.90007
CFS merit scores = 5.89618
CFS merit scores = 5.89234
CFS merit scores = 5.88845
CFS merit scores = 5.88455
CFS merit scores = 5.88064
CFS merit scores = 5.87669
CFS merit scores = 5.87276
CFS merit scores = 5.86881
CFS merit scores = 5.86484
CFS merit scores = 5.86079
CFS merit scores = 5.8568
CFS merit scores = 5.85277
CFS merit scores = 5.84873
CFS merit scores = 5.84468
CFS merit scores = 5.84066
CFS merit scores = 5.83664
CFS merit scores = 5.83264
CFS merit scores = 5.82838
CFS merit scores = 5.82409
CFS merit scores = 5.81965
CFS merit scores = 5.8152
CFS merit scores = 5.81066
CFS merit scores = 5.80604
CFS merit scores = 5.80137
CFS merit scores = 5.79668
CFS merit scores = 5.79193
CFS merit scores = 5.78711
CFS merit scores = 5.78228
CFS merit scores = 5.77746
CFS merit scores = 5.77262
CFS merit scores = 5.76762
CFS merit scores = 5.76266
CFS merit scores = 5.75769
CFS merit scores = 5.75273
CFS merit scores = 5.74764
CFS merit scores = 5.74257
CFS merit scores = 5.73747
CFS merit scores = 5.73235
CFS merit scores = 5.72688
CFS merit scores = 5.72146
CFS merit scores = 5.71595
CFS merit scores = 5.71035
CFS merit scores = 5.70474
CFS merit scores = 5.69916
CFS merit scores = 5.69361
CFS merit scores = 5.68769
CFS merit scores = 5.68154
CFS merit scores = 5.67535
CFS merit scores = 5.66915
CFS merit scores = 5.66247
CFS merit scores = 5.65582
CFS merit scores = 5.6492
CFS merit scores = 5.64253
CFS merit scores = 5.63588
CFS merit scores = 5.62924
CFS merit scores = 5.62244
CFS merit scores = 5.61565
CFS merit scores = 5.6089
CFS merit scores = 5.60217
CFS merit scores = 5.59535
CFS merit scores = 5.58822
CFS merit scores = 5.58101
CFS merit scores = 5.57368
CFS merit scores = 5.56625
CFS merit scores = 5.55848
CFS merit scores = 5.55075
CFS merit scores = 5.54305
CFS merit scores = 5.53521
CFS merit scores = 5.52727
CFS merit scores = 5.51848
CFS merit scores = 5.50865
CFS merit scores = 5.49833
CFS merit scores = 5.48744
CFS merit scores = 5.47659
CFS merit scores = 5.46521
CFS merit scores = 5.45386
CFS merit scores = 5.43102
cnt = 1	feature = 80	correl = 0.453617	descr = Gibbs_of_Target_Sequence__Pos_19_Step_1
cnt = 2	feature = 2	correl = -0.147904	descr = Position_Specific_Bin_Base_0_Base_G
cnt = 3	feature = 857	correl = -0.0729079	descr = N_Gram_TGGC
cnt = 4	feature = 235	correl = 0.0651161	descr = N_Gram_ACTGA
cnt = 5	feature = 721	correl = -0.0229944	descr = N_Gram_GTTCC
cnt = 6	feature = 569	correl = 0.0539531	descr = N_Gram_GATTA
cnt = 7	feature = 451	correl = -0.0424322	descr = N_Gram_CGCTA
cnt = 8	feature = 716	correl = 0.0359878	descr = N_Gram_GTGTA
cnt = 9	feature = 221	correl = -0.0287155	descr = N_Gram_ACGAC
cnt = 10	feature = 452	correl = -0.0332763	descr = N_Gram_CGCTC
cnt = 11	feature = 326	correl = 0.0274796	descr = N_Gram_CAACG
cnt = 12	feature = 462	correl = -0.0257219	descr = N_Gram_CGGGA
cnt = 13	feature = 442	correl = -0.0461412	descr = N_Gram_CGCAA
cnt = 14	feature = 848	correl = -0.0301185	descr = N_Gram_TGCCG
cnt = 15	feature = 358	correl = 0.0257711	descr = N_Gram_CATAG
cnt = 16	feature = 699	correl = -0.0374493	descr = N_Gram_GTCCG
cnt = 17	feature = 899	correl = 0.0378361	descr = N_Gram_TTCGC
cnt = 18	feature = 473	correl = -0.0476661	descr = N_Gram_CGTCG
cnt = 19	feature = 549	correl = 0.0232359	descr = N_Gram_GACTT
cnt = 20	feature = 494	correl = 0.0341375	descr = N_Gram_CTATC
cnt = 21	feature = 474	correl = 0.0252689	descr = N_Gram_CGTCT
cnt = 22	feature = 415	correl = 0.0240411	descr = N_Gram_CCGTC
cnt = 23	feature = 719	correl = -0.0389213	descr = N_Gram_GTTAG
cnt = 24	feature = 599	correl = 0.0266707	descr = N_Gram_GCCTA
cnt = 25	feature = 768	correl = 0.0246684	descr = N_Gram_TATAG
cnt = 26	feature = 525	correl = -0.0249477	descr = N_Gram_CTTTA
cnt = 27	feature = 885	correl = -0.0234617	descr = N_Gram_TTACC
cnt = 28	feature = 734	correl = 0.0235233	descr = N_Gram_TAACT
cnt = 29	feature = 705	correl = 0.0373441	descr = N_Gram_GTCTA
cnt = 30	feature = 429	correl = 0.0247248	descr = N_Gram_CCTTA
cnt = 31	feature = 612	correl = -0.0478163	descr = N_Gram_GCGGT
cnt = 32	feature = 702	correl = 0.0527624	descr = N_Gram_GTCGC
cnt = 33	feature = 481	correl = 0.024576	descr = N_Gram_CGTTT
cnt = 34	feature = 773	correl = 0.0451554	descr = N_Gram_TATGA
cnt = 35	feature = 543	correl = -0.0548216	descr = N_Gram_GACCG
cnt = 36	feature = 436	correl = -0.0448707	descr = N_Gram_CGACG
cnt = 37	feature = 674	correl = 0.0527852	descr = N_Gram_GGTAA
cnt = 38	feature = 308	correl = -0.0223571	descr = N_Gram_ATTAA
cnt = 39	feature = 534	correl = 0.0598361	descr = N_Gram_GAATA
cnt = 40	feature = 542	correl = -0.0340834	descr = N_Gram_GACCC
cnt = 41	feature = 220	correl = -0.039904	descr = N_Gram_ACGAA
cnt = 42	feature = 732	correl = 0.0331241	descr = N_Gram_TAAAG
cnt = 43	feature = 881	correl = 0.0236873	descr = N_Gram_TTAAG
cnt = 44	feature = 403	correl = -0.0549371	descr = N_Gram_CCGAA
cnt = 45	feature = 632	correl = -0.0221328	descr = N_Gram_GGAAA
cnt = 46	feature = 746	correl = 0.0284083	descr = N_Gram_TACCT
cnt = 47	feature = 248	correl = -0.0261197	descr = N_Gram_AGCAA
cnt = 48	feature = 739	correl = -0.0526932	descr = N_Gram_TAATC
cnt = 49	feature = 464	correl = -0.0576594	descr = N_Gram_CGGGG
cnt = 50	feature = 722	correl = 0.0395766	descr = N_Gram_GTTCG
cnt = 51	feature = 397	correl = -0.0417072	descr = N_Gram_CCCGG
cnt = 52	feature = 409	correl = -0.0234382	descr = N_Gram_CCGCG
cnt = 53	feature = 231	correl = 0.0698253	descr = N_Gram_ACTAC
cnt = 54	feature = 484	correl = 0.0496146	descr = N_Gram_CTAAG
cnt = 55	feature = 764	correl = 0.0465128	descr = N_Gram_TAGTG
cnt = 56	feature = 855	correl = 0.033981	descr = N_Gram_TGCTT
cnt = 57	feature = 438	correl = -0.0404627	descr = N_Gram_CGAGT
cnt = 58	feature = 620	correl = 0.0276344	descr = N_Gram_GCTCT
cnt = 59	feature = 552	correl = -0.0336336	descr = N_Gram_GAGAT
cnt = 60	feature = 325	correl = 0.0261483	descr = N_Gram_CAACC
cnt = 61	feature = 882	correl = -0.0320872	descr = N_Gram_TTAAT
cnt = 62	feature = 278	correl = 0.0411363	descr = N_Gram_ATAGG
cnt = 63	feature = 35	correl = 0.0357453	descr = Position_Specific_Bin_Base_13_Base_A
cnt = 64	feature = 539	correl = 0.0264282	descr = N_Gram_GACAT
cnt = 65	feature = 713	correl = -0.0484373	descr = N_Gram_GTGGG
cnt = 66	feature = 228	correl = -0.0384462	descr = N_Gram_ACGTT
cnt = 67	feature = 871	correl = 0.0306426	descr = N_Gram_TGTCG
cnt = 68	feature = 305	correl = -0.0245907	descr = N_Gram_ATGTA
cnt = 69	feature = 733	correl = -0.02224	descr = N_Gram_TAACC
cnt = 70	feature = 771	correl = 0.0521988	descr = N_Gram_TATCG
cnt = 71	feature = 491	correl = 0.0445938	descr = N_Gram_CTAGC
cnt = 72	feature = 849	correl = 0.0498577	descr = N_Gram_TGCGA
cnt = 73	feature = 327	correl = 0.047436	descr = N_Gram_CAAGC
cnt = 74	feature = 763	correl = 0.0232357	descr = N_Gram_TAGTC
cnt = 75	feature = 622	correl = -0.0312551	descr = N_Gram_GCTGA
cnt = 76	feature = 777	correl = 0.0246111	descr = N_Gram_TATTG
cnt = 77	feature = 645	correl = -0.0622834	descr = N_Gram_GGCAA
cnt = 78	feature = 391	correl = -0.0469591	descr = N_Gram_CCCCA
cnt = 79	feature = 606	correl = -0.0873103	descr = N_Gram_GCGCG
cnt = 80	feature = 555	correl = -0.0223482	descr = N_Gram_GAGCG
cnt = 81	feature = 642	correl = 0.0476698	descr = N_Gram_GGATT
cnt = 82	feature = 476	correl = 0.067383	descr = N_Gram_CGTGA
cnt = 83	feature = 743	correl = 0.0717689	descr = N_Gram_TACAA
cnt = 84	feature = 774	correl = 0.0258228	descr = N_Gram_TATGT
cnt = 85	feature = 808	correl = -0.0402623	descr = N_Gram_TCGGC
cnt = 86	feature = 232	correl = 0.0234841	descr = N_Gram_ACTAG
cnt = 87	feature = 767	correl = 0.0581326	descr = N_Gram_TATAA
cnt = 88	feature = 356	correl = -0.0466348	descr = N_Gram_CATAA
cnt = 89	feature = 291	correl = 0.0241558	descr = N_Gram_ATCGC
cnt = 90	feature = 426	correl = -0.0485803	descr = N_Gram_CCTGA
cnt = 91	feature = 41	correl = 0.0669387	descr = Position_Specific_Bin_Base_15_Base_A
cnt = 92	feature = 310	correl = 0.0252799	descr = N_Gram_ATTAG
cnt = 93	feature = 406	correl = -0.0562891	descr = N_Gram_CCGAT
cnt = 94	feature = 900	correl = 0.0595792	descr = N_Gram_TTCGT
cnt = 95	feature = 584	correl = -0.0465042	descr = N_Gram_GCATA
cnt = 96	feature = 343	correl = -0.043346	descr = N_Gram_CAGAC
cnt = 97	feature = 597	correl = -0.0217657	descr = N_Gram_GCCGG
cnt = 98	feature = 311	correl = 0.0720088	descr = N_Gram_ATTAT
cnt = 99	feature = 626	correl = -0.0242688	descr = N_Gram_GCTTA
cnt = 100	feature = 821	correl = -0.0275832	descr = N_Gram_TCTCG
cnt = 101	feature = 277	correl = 0.0226856	descr = N_Gram_ATAGC
cnt = 102	feature = 911	correl = 0.025593	descr = N_Gram_TTGCA
cnt = 103	feature = 496	correl = -0.0225342	descr = N_Gram_CTATT
cnt = 104	feature = 450	correl = -0.0570825	descr = N_Gram_CGCGT
cnt = 105	feature = 659	correl = -0.0782113	descr = N_Gram_GGGAA
cnt = 106	feature = 711	correl = -0.0474406	descr = N_Gram_GTGGA
cnt = 107	feature = 683	correl = -0.0660711	descr = N_Gram_GGTTG
cnt = 108	feature = 909	correl = 0.0324734	descr = N_Gram_TTGAC
cnt = 109	feature = 243	correl = -0.0217215	descr = N_Gram_AGAGG
cnt = 110	feature = 353	correl = 0.0214679	descr = N_Gram_CAGTT
cnt = 111	feature = 334	correl = -0.0231227	descr = N_Gram_CACCG
cnt = 112	feature = 663	correl = -0.110782	descr = N_Gram_GGGCC
cnt = 113	feature = 884	correl = 0.0602529	descr = N_Gram_TTACA
cnt = 114	feature = 636	correl = -0.0698527	descr = N_Gram_GGACC
cnt = 115	feature = 574	correl = -0.065077	descr = N_Gram_GCAAA
cnt = 116	feature = 934	correl = 0.0400943	descr = N_Gram_TTTTA
cnt = 117	feature = 495	correl = 0.0309476	descr = N_Gram_CTATG
cnt = 118	feature = 717	correl = 0.0348174	descr = N_Gram_GTGTT
cnt = 119	feature = 213	correl = 0.0243783	descr = N_Gram_ACCAT
cnt = 120	feature = 609	correl = -0.0401119	descr = N_Gram_GCGGA
cnt = 121	feature = 423	correl = -0.0909262	descr = N_Gram_CCTCG
cnt = 122	feature = 396	correl = -0.0647516	descr = N_Gram_CCCGC
cnt = 123	feature = 601	correl = -0.0364573	descr = N_Gram_GCCTT
cnt = 124	feature = 695	correl = -0.0216209	descr = N_Gram_GTCAC
cnt = 125	feature = 578	correl = -0.0387542	descr = N_Gram_GCACC
cnt = 126	feature = 687	correl = 0.0377278	descr = N_Gram_GTAAG
cnt = 127	feature = 859	correl = -0.0586283	descr = N_Gram_TGGCG
cnt = 128	feature = 667	correl = -0.0552972	descr = N_Gram_GGGGC
cnt = 129	feature = 841	correl = 0.0296435	descr = N_Gram_TGATT
cnt = 130	feature = 517	correl = -0.0524492	descr = N_Gram_CTTAA
cnt = 131	feature = 850	correl = -0.0356862	descr = N_Gram_TGCGC
cnt = 132	feature = 435	correl = -0.0468832	descr = N_Gram_CGACC
cnt = 133	feature = 544	correl = -0.0333394	descr = N_Gram_GACGG
cnt = 134	feature = 313	correl = 0.0462856	descr = N_Gram_ATTCG
cnt = 135	feature = 803	correl = 0.049434	descr = N_Gram_TCGCA
cnt = 136	feature = 836	correl = 0.0297586	descr = N_Gram_TGAGA
cnt = 137	feature = 660	correl = -0.0735485	descr = N_Gram_GGGAG
cnt = 138	feature = 389	correl = -0.0861929	descr = N_Gram_CCCAT
cnt = 139	feature = 812	correl = 0.0999798	descr = N_Gram_TCGTG
cnt = 140	feature = 805	correl = 0.0319486	descr = N_Gram_TCGCT
cnt = 141	feature = 4	correl = -0.0932933	descr = Position_Specific_Bin_Base_1_Base_G
cnt = 142	feature = 15	correl = 0.0804565	descr = Position_Specific_Bin_Base_5_Base_T
cnt = 143	feature = 750	correl = 0.0497799	descr = N_Gram_TACTG
cnt = 144	feature = 348	correl = -0.041599	descr = N_Gram_CAGCG
cnt = 145	feature = 6	correl = 0.0324388	descr = Position_Specific_Bin_Base_2_Base_C
cnt = 146	feature = 324	correl = 0.0869546	descr = N_Gram_CAACA
cnt = 147	feature = 21	correl = 0.0513243	descr = Position_Specific_Bin_Base_8_Base_A
cnt = 148	feature = 760	correl = 0.0328572	descr = N_Gram_TAGGC
cnt = 149	feature = 794	correl = 0.0347577	descr = N_Gram_TCCGT
cnt = 150	feature = 678	correl = -0.0274717	descr = N_Gram_GGTGA
cnt = 151	feature = 26	correl = 0.0310814	descr = Position_Specific_Bin_Base_9_Base_T
cnt = 152	feature = 337	correl = -0.0321687	descr = N_Gram_CACGA
cnt = 153	feature = 819	correl = 0.0434306	descr = N_Gram_TCTCA
cnt = 154	feature = 822	correl = 0.0476833	descr = N_Gram_TCTCT
cnt = 155	feature = 914	correl = 0.0488904	descr = N_Gram_TTGGA
cnt = 156	feature = 48	correl = -0.0629963	descr = Position_Specific_Bin_Base_17_Base_G
cnt = 157	feature = 490	correl = 0.0368204	descr = N_Gram_CTAGA
cnt = 158	feature = 692	correl = 0.0400494	descr = N_Gram_GTATT
cnt = 159	feature = 38	correl = -0.0285777	descr = Position_Specific_Bin_Base_14_Base_C
cnt = 160	feature = 286	correl = 0.0606805	descr = N_Gram_ATCCA
cnt = 161	feature = 554	correl = -0.051658	descr = N_Gram_GAGCC
cnt = 162	feature = 538	correl = 0.0260177	descr = N_Gram_GACAC
cnt = 163	feature = 770	correl = 0.0695817	descr = N_Gram_TATCA
cnt = 164	feature = 935	correl = 0.0220902	descr = N_Gram_TTTTG
cnt = 165	feature = 52	correl = -0.0646781	descr = Position_Specific_Bin_Base_18_Base_G
cnt = 166	feature = 60	correl = -0.175435	descr = Position_Specific_Bin_Base_20_Base_G
cnt = 167	feature = 548	correl = 0.0352168	descr = N_Gram_GACTG
cnt = 168	feature = 633	correl = -0.0244738	descr = N_Gram_GGAAC
cnt = 169	feature = 299	correl = 0.0310145	descr = N_Gram_ATGCT
cnt = 170	feature = 714	correl = -0.0220984	descr = N_Gram_GTGGT
cnt = 171	feature = 694	correl = 0.0421195	descr = N_Gram_GTCAA
cnt = 172	feature = 405	correl = -0.047481	descr = N_Gram_CCGAG
cnt = 173	feature = 410	correl = -0.0253682	descr = N_Gram_CCGCT
cnt = 174	feature = 367	correl = 0.0238903	descr = N_Gram_CATTG
cnt = 175	feature = 207	correl = 0.063002	descr = N_Gram_ACATG
cnt = 176	feature = 815	correl = 0.0486551	descr = N_Gram_TCTAC
cnt = 177	feature = 9	correl = 0.0631342	descr = Position_Specific_Bin_Base_3_Base_G
cnt = 178	feature = 262	correl = 0.099712	descr = N_Gram_AGGTA
cnt = 179	feature = 268	correl = 0.0308568	descr = N_Gram_AGTCT
cnt = 180	feature = 653	correl = -0.0481587	descr = N_Gram_GGCGT
cnt = 181	feature = 655	correl = -0.0504997	descr = N_Gram_GGCTG
cnt = 182	feature = 270	correl = 0.0577441	descr = N_Gram_AGTGA
cnt = 183	feature = 31	correl = -0.0434022	descr = Position_Specific_Bin_Base_11_Base_A
cnt = 184	feature = 758	correl = 0.0591054	descr = N_Gram_TAGCT
cnt = 185	feature = 753	correl = 0.0441168	descr = N_Gram_TAGAA
cnt = 186	feature = 404	correl = -0.0527488	descr = N_Gram_CCGAC
cnt = 187	feature = 233	correl = 0.0469254	descr = N_Gram_ACTCT
cnt = 188	feature = 725	correl = -0.0257479	descr = N_Gram_GTTGT
cnt = 189	feature = 449	correl = -0.0686803	descr = N_Gram_CGCGG
cnt = 190	feature = 709	correl = -0.0422962	descr = N_Gram_GTGCC
cnt = 191	feature = 57	correl = 0.0691677	descr = Position_Specific_Bin_Base_19_Base_T
cnt = 192	feature = 284	correl = 0.0324905	descr = N_Gram_ATCAA
cnt = 193	feature = 611	correl = -0.031798	descr = N_Gram_GCGGG
cnt = 194	feature = 34	correl = 0.0348197	descr = Position_Specific_Bin_Base_12_Base_A
cnt = 195	feature = 749	correl = 0.0725806	descr = N_Gram_TACTA
cnt = 196	feature = 256	correl = -0.0302573	descr = N_Gram_AGGAG
cnt = 197	feature = 563	correl = 0.071997	descr = N_Gram_GATAT
cnt = 198	feature = 789	correl = 0.0507489	descr = N_Gram_TCCAT
cnt = 199	feature = 303	correl = -0.0337041	descr = N_Gram_ATGGG
cnt = 200	feature = 0	correl = 0.0283659	descr = Position_Specific_Bin_Base_0_Base_A
cnt = 201	feature = 530	correl = -0.0376417	descr = N_Gram_GAAGA
cnt = 202	feature = 239	correl = 0.0290655	descr = N_Gram_ACTTC
cnt = 203	feature = 515	correl = 0.0342342	descr = N_Gram_CTGTT
cnt = 204	feature = 304	correl = -0.0450599	descr = N_Gram_ATGGT
cnt = 205	feature = 392	correl = -0.0715687	descr = N_Gram_CCCCG
cnt = 206	feature = 263	correl = -0.0260562	descr = N_Gram_AGGTG
cnt = 207	feature = 260	correl = -0.109919	descr = N_Gram_AGGGC
cnt = 208	feature = 510	correl = 0.042608	descr = N_Gram_CTGGA
cnt = 209	feature = 908	correl = 0.0574705	descr = N_Gram_TTGAA
cnt = 210	feature = 335	correl = -0.0468915	descr = N_Gram_CACCT
cnt = 211	feature = 666	correl = -0.054879	descr = N_Gram_GGGGA
cnt = 212	feature = 586	correl = 0.028291	descr = N_Gram_GCATT
cnt = 213	feature = 600	correl = -0.0716418	descr = N_Gram_GCCTC
cnt = 214	feature = 843	correl = 0.0323394	descr = N_Gram_TGCAA
cnt = 215	feature = 344	correl = -0.0530625	descr = N_Gram_CAGAG
cnt = 216	feature = 258	correl = 0.0239285	descr = N_Gram_AGGCT
cnt = 217	feature = 362	correl = 0.0420652	descr = N_Gram_CATGA
cnt = 218	feature = 11	correl = 0.0728943	descr = Position_Specific_Bin_Base_4_Base_A
cnt = 219	feature = 433	correl = -0.0714986	descr = N_Gram_CGAAG
cnt = 220	feature = 293	correl = 0.0281473	descr = N_Gram_ATCTA
cnt = 221	feature = 376	correl = -0.0450262	descr = N_Gram_CCACG
cnt = 222	feature = 641	correl = -0.0408911	descr = N_Gram_GGATG
cnt = 223	feature = 30	correl = 0.0527164	descr = Position_Specific_Bin_Base_10_Base_T
cnt = 224	feature = 427	correl = -0.0629004	descr = N_Gram_CCTGC
cnt = 225	feature = 249	correl = -0.0228978	descr = N_Gram_AGCAC
cnt = 226	feature = 589	correl = -0.0582528	descr = N_Gram_GCCAG
cnt = 227	feature = 499	correl = -0.0244129	descr = N_Gram_CTCAC
cnt = 228	feature = 634	correl = -0.0438606	descr = N_Gram_GGAAG
cnt = 229	feature = 926	correl = 0.0320508	descr = N_Gram_TTTCC
cnt = 230	feature = 526	correl = 0.0611148	descr = N_Gram_CTTTG
cnt = 231	feature = 17	correl = -0.0358903	descr = Position_Specific_Bin_Base_6_Base_C
cnt = 232	feature = 696	correl = 0.0291531	descr = N_Gram_GTCAT
cnt = 233	feature = 7	correl = 0.127726	descr = Position_Specific_Bin_Base_2_Base_G
cnt = 234	feature = 238	correl = 0.0387343	descr = N_Gram_ACTGT
cnt = 235	feature = 690	correl = 0.0229713	descr = N_Gram_GTAGG
cnt = 236	feature = 1	correl = 0.118807	descr = Position_Specific_Bin_Base_0_Base_C
cnt = 237	feature = 49	correl = 0.0560255	descr = Position_Specific_Bin_Base_17_Base_T
cnt = 238	feature = 347	correl = -0.0507063	descr = N_Gram_CAGCC
cnt = 239	feature = 740	correl = 0.0403405	descr = N_Gram_TAATT
cnt = 240	feature = 40	correl = 0.0748515	descr = Position_Specific_Bin_Base_14_Base_T
cnt = 241	feature = 618	correl = 0.0289288	descr = N_Gram_GCTAT
cnt = 242	feature = 505	correl = -0.0462782	descr = N_Gram_CTGAG
cnt = 243	feature = 217	correl = -0.0452744	descr = N_Gram_ACCGG
cnt = 244	feature = 45	correl = -0.0630417	descr = Position_Specific_Bin_Base_16_Base_G
cnt = 245	feature = 513	correl = 0.0471091	descr = N_Gram_CTGGT
cnt = 246	feature = 913	correl = 0.0272054	descr = N_Gram_TTGCG
cnt = 247	feature = 826	correl = 0.0249409	descr = N_Gram_TCTGT
cnt = 248	feature = 288	correl = 0.0396252	descr = N_Gram_ATCCG
cnt = 249	feature = 55	correl = -0.115583	descr = Position_Specific_Bin_Base_19_Base_C
cnt = 250	feature = 271	correl = -0.0284809	descr = N_Gram_AGTTC
cnt = 251	feature = 488	correl = 0.0771677	descr = N_Gram_CTACT
cnt = 252	feature = 662	correl = -0.0429675	descr = N_Gram_GGGCA
cnt = 253	feature = 915	correl = 0.0221711	descr = N_Gram_TTGGT
cnt = 254	feature = 924	correl = 0.0669765	descr = N_Gram_TTTAG
cnt = 255	feature = 10	correl = -0.0843521	descr = Position_Specific_Bin_Base_3_Base_T
cnt = 256	feature = 869	correl = 0.0347163	descr = N_Gram_TGTAT
cnt = 257	feature = 23	correl = -0.0248625	descr = Position_Specific_Bin_Base_8_Base_G
cnt = 258	feature = 816	correl = 0.0318903	descr = N_Gram_TCTAG
cnt = 259	feature = 652	correl = -0.0883884	descr = N_Gram_GGCGG
cnt = 260	feature = 322	correl = -0.0271971	descr = N_Gram_CAAAC
cnt = 261	feature = 792	correl = -0.0672724	descr = N_Gram_TCCCC
cnt = 262	feature = 712	correl = -0.076553	descr = N_Gram_GTGGC
cnt = 263	feature = 529	correl = 0.0282904	descr = N_Gram_GAACA
cnt = 264	feature = 255	correl = -0.0373357	descr = N_Gram_AGCGG
cnt = 265	feature = 736	correl = 0.0427058	descr = N_Gram_TAAGA
cnt = 266	feature = 809	correl = -0.0909592	descr = N_Gram_TCGGG
cnt = 267	feature = 872	correl = 0.030134	descr = N_Gram_TGTCT
cnt = 268	feature = 579	correl = -0.0358089	descr = N_Gram_GCACG
cnt = 269	feature = 399	correl = -0.0602963	descr = N_Gram_CCCTC
cnt = 270	feature = 18	correl = 0.0888821	descr = Position_Specific_Bin_Base_7_Base_A
cnt = 271	feature = 703	correl = 0.0726351	descr = N_Gram_GTCGT
cnt = 272	feature = 535	correl = 0.0424021	descr = N_Gram_GAATT
cnt = 273	feature = 903	correl = 0.0430972	descr = N_Gram_TTCTC
cnt = 274	feature = 400	correl = -0.0677729	descr = N_Gram_CCCTG
cnt = 275	feature = 294	correl = 0.0698431	descr = N_Gram_ATCTC
cnt = 276	feature = 47	correl = -0.030179	descr = Position_Specific_Bin_Base_17_Base_C
cnt = 277	feature = 639	correl = -0.0655608	descr = N_Gram_GGAGC
cnt = 278	feature = 867	correl = 0.0366246	descr = N_Gram_TGTAA
cnt = 279	feature = 558	correl = -0.0316935	descr = N_Gram_GAGGG
cnt = 280	feature = 567	correl = -0.0451339	descr = N_Gram_GATGT
cnt = 281	feature = 316	correl = 0.0467671	descr = N_Gram_ATTGG
cnt = 282	feature = 566	correl = -0.0611708	descr = N_Gram_GATGG
cnt = 283	feature = 614	correl = -0.0876613	descr = N_Gram_GCGTC
cnt = 284	feature = 502	correl = -0.0695478	descr = N_Gram_CTCGG
cnt = 285	feature = 627	correl = 0.0300316	descr = N_Gram_GCTTG
cnt = 286	feature = 206	correl = 0.0463099	descr = N_Gram_ACATC
cnt = 287	feature = 755	correl = 0.0701862	descr = N_Gram_TAGAG
cnt = 288	feature = 838	correl = 0.051822	descr = N_Gram_TGATA
cnt = 289	feature = 424	correl = -0.0728493	descr = N_Gram_CCTCT
cnt = 290	feature = 528	correl = 0.0387224	descr = N_Gram_GAAAT
cnt = 291	feature = 382	correl = -0.0484153	descr = N_Gram_CCATA
cnt = 292	feature = 798	correl = 0.0484091	descr = N_Gram_TCCTT
cnt = 293	feature = 480	correl = -0.0338722	descr = N_Gram_CGTTG
cnt = 294	feature = 592	correl = -0.0678338	descr = N_Gram_GCCCC
cnt = 295	feature = 54	correl = 0.166317	descr = Position_Specific_Bin_Base_19_Base_A
cnt = 296	feature = 297	correl = 0.0438565	descr = N_Gram_ATGAG
cnt = 297	feature = 37	correl = 0.113844	descr = Position_Specific_Bin_Base_14_Base_A
cnt = 298	feature = 384	correl = 0.026662	descr = N_Gram_CCATT
cnt = 299	feature = 319	correl = 0.0266239	descr = N_Gram_ATTTC
cnt = 300	feature = 596	correl = -0.0266243	descr = N_Gram_GCCGA
cnt = 301	feature = 676	correl = -0.0769268	descr = N_Gram_GGTCC
cnt = 302	feature = 33	correl = 0.119654	descr = Position_Specific_Bin_Base_11_Base_T
cnt = 303	feature = 25	correl = -0.0220638	descr = Position_Specific_Bin_Base_9_Base_G
cnt = 304	feature = 16	correl = 0.0302313	descr = Position_Specific_Bin_Base_6_Base_A
cnt = 305	feature = 541	correl = -0.0565751	descr = N_Gram_GACCA
cnt = 306	feature = 531	correl = -0.035482	descr = N_Gram_GAAGC
cnt = 307	feature = 582	correl = -0.0231262	descr = N_Gram_GCAGC
cnt = 308	feature = 350	correl = -0.0995072	descr = N_Gram_CAGGG
cnt = 309	feature = 458	correl = -0.0911562	descr = N_Gram_CGGCC
cnt = 310	feature = 59	correl = -0.313429	descr = Position_Specific_Bin_Base_20_Base_C
cnt = 311	feature = 28	correl = -0.0600876	descr = Position_Specific_Bin_Base_10_Base_C
cnt = 312	feature = 811	correl = 0.0236185	descr = N_Gram_TCGTC
cnt = 313	feature = 371	correl = -0.0423595	descr = N_Gram_CCAAA
cnt = 314	feature = 738	correl = 0.0488993	descr = N_Gram_TAAGG
cnt = 315	feature = 383	correl = -0.0251544	descr = N_Gram_CCATC
cnt = 316	feature = 8	correl = -0.12919	descr = Position_Specific_Bin_Base_2_Base_T
cnt = 317	feature = 892	correl = 0.0486697	descr = N_Gram_TTATC
cnt = 318	feature = 377	correl = 0.0246426	descr = N_Gram_CCACT
cnt = 319	feature = 508	correl = -0.0471142	descr = N_Gram_CTGCC
cnt = 320	feature = 834	correl = 0.0661462	descr = N_Gram_TGAAG
cnt = 321	feature = 744	correl = 0.0371727	descr = N_Gram_TACAT
cnt = 322	feature = 679	correl = -0.0673788	descr = N_Gram_GGTGC
cnt = 323	feature = 791	correl = -0.0392554	descr = N_Gram_TCCCA
cnt = 324	feature = 675	correl = 0.0377116	descr = N_Gram_GGTCA
cnt = 325	feature = 413	correl = 0.0220275	descr = N_Gram_CCGT
cnt = 326	feature = 483	correl = 0.0349176	descr = N_Gram_CTAA
cnt = 327	feature = 56	correl = -0.1249	descr = Position_Specific_Bin_Base_19_Base_G
cnt = 328	feature = 624	correl = -0.0416481	descr = N_Gram_GCTGG
cnt = 329	feature = 718	correl = -0.0233103	descr = N_Gram_GTTA
cnt = 330	feature = 504	correl = 0.0255483	descr = N_Gram_CTCTT
cnt = 331	feature = 782	correl = 0.0366252	descr = N_Gram_TCACC
cnt = 332	feature = 46	correl = 0.0368955	descr = Position_Specific_Bin_Base_17_Base_A
cnt = 333	feature = 929	correl = 0.0693426	descr = N_Gram_TTTGA
cnt = 334	feature = 876	correl = 0.0476538	descr = N_Gram_TGTTC
cnt = 335	feature = 640	correl = -0.0522015	descr = N_Gram_GGAGG
cnt = 336	feature = 800	correl = 0.0267633	descr = N_Gram_TCGA
cnt = 337	feature = 521	correl = 0.0237394	descr = N_Gram_CTTGC
cnt = 338	feature = 840	correl = -0.022333	descr = N_Gram_TGATG
cnt = 339	feature = 593	correl = -0.0960486	descr = N_Gram_GCCCG
cnt = 340	feature = 58	correl = 0.367786	descr = Position_Specific_Bin_Base_20_Base_A
cnt = 341	feature = 500	correl = -0.0346469	descr = N_Gram_CTCCC
cnt = 342	feature = 787	correl = 0.0345052	descr = N_Gram_TCATC
cnt = 343	feature = 864	correl = 0.022305	descr = N_Gram_TGGTC
cnt = 344	feature = 19	correl = -0.128313	descr = Position_Specific_Bin_Base_7_Base_C
cnt = 345	feature = 707	correl = 0.0269796	descr = N_Gram_GTGAA
cnt = 346	feature = 446	correl = -0.0453426	descr = N_Gram_CGCCT
cnt = 347	feature = 691	correl = 0.0353646	descr = N_Gram_GTAT
cnt = 348	feature = 223	correl = -0.0499671	descr = N_Gram_ACGG
cnt = 349	feature = 29	correl = -0.0627604	descr = Position_Specific_Bin_Base_10_Base_G
cnt = 350	feature = 24	correl = 0.0665274	descr = Position_Specific_Bin_Base_8_Base_T
cnt = 351	feature = 43	correl = 0.0871198	descr = Position_Specific_Bin_Base_16_Base_A
cnt = 352	feature = 14	correl = -0.0687039	descr = Position_Specific_Bin_Base_5_Base_C
cnt = 353	feature = 412	correl = -0.10947	descr = N_Gram_CCGGC
cnt = 354	feature = 366	correl = 0.069522	descr = N_Gram_CATTA
cnt = 355	feature = 664	correl = -0.0751546	descr = N_Gram_GGGCG
cnt = 356	feature = 853	correl = 0.0520989	descr = N_Gram_TGCTA
cnt = 357	feature = 105	correl = -0.0553405	descr = Xue_Structure_Feature_A101
cnt = 358	feature = 646	correl = -0.0414608	descr = N_Gram_GGCAG
cnt = 359	feature = 323	correl = 0.0599667	descr = N_Gram_CAAC
cnt = 360	feature = 559	correl = -0.0238717	descr = N_Gram_GAGGT
cnt = 361	feature = 756	correl = 0.0557141	descr = N_Gram_TAGC
cnt = 362	feature = 39	correl = -0.161317	descr = Position_Specific_Bin_Base_14_Base_G
cnt = 363	feature = 42	correl = -0.0363079	descr = Position_Specific_Bin_Base_15_Base_G
cnt = 364	feature = 905	correl = 0.0588427	descr = N_Gram_TTCTT
cnt = 365	feature = 289	correl = 0.0468138	descr = N_Gram_ATCG
cnt = 366	feature = 858	correl = -0.0534997	descr = N_Gram_TGGCC
cnt = 367	feature = 506	correl = 0.0257408	descr = N_Gram_CTGAT
cnt = 368	feature = 860	correl = -0.0316094	descr = N_Gram_TGGCT
cnt = 369	feature = 370	correl = -0.0296904	descr = N_Gram_CCAA
cnt = 370	feature = 545	correl = 0.0262974	descr = N_Gram_GACT
cnt = 371	feature = 931	correl = 0.0360339	descr = N_Gram_TTTGG
cnt = 372	feature = 227	correl = -0.0386445	descr = N_Gram_ACGT
cnt = 373	feature = 610	correl = -0.0917603	descr = N_Gram_GCGGC
cnt = 374	feature = 242	correl = 0.0543035	descr = N_Gram_AGACA
cnt = 375	feature = 32	correl = -0.0523976	descr = Position_Specific_Bin_Base_11_Base_G
cnt = 376	feature = 560	correl = 0.027203	descr = N_Gram_GAGT
cnt = 377	feature = 825	correl = 0.0395787	descr = N_Gram_TCTGG
cnt = 378	feature = 388	correl = -0.0782015	descr = N_Gram_CCCAG
cnt = 379	feature = 897	correl = 0.0343558	descr = N_Gram_TTCCT
cnt = 380	feature = 917	correl = 0.0465068	descr = N_Gram_TTGTA
cnt = 381	feature = 883	correl = 0.0442847	descr = N_Gram_TTAC
cnt = 382	feature = 565	correl = -0.0260799	descr = N_Gram_GATGA
cnt = 383	feature = 421	correl = -0.0320464	descr = N_Gram_CCTCA
cnt = 384	feature = 44	correl = -0.042423	descr = Position_Specific_Bin_Base_16_Base_C
cnt = 385	feature = 708	correl = -0.0341191	descr = N_Gram_GTGC
cnt = 386	feature = 904	correl = 0.0893662	descr = N_Gram_TTCTG
cnt = 387	feature = 878	correl = 0.0547963	descr = N_Gram_TGTTT
cnt = 388	feature = 704	correl = 0.0232254	descr = N_Gram_GTCT
cnt = 389	feature = 298	correl = 0.0285731	descr = N_Gram_ATGC
cnt = 390	feature = 346	correl = -0.0349867	descr = N_Gram_CAGCA
cnt = 391	feature = 863	correl = -0.0557982	descr = N_Gram_TGGGG
cnt = 392	feature = 269	correl = 0.0242411	descr = N_Gram_AGTG
cnt = 393	feature = 230	correl = 0.0473636	descr = N_Gram_ACTA
cnt = 394	feature = 63	correl = 0.0846561	descr = Gibbs_of_Target_Sequence__Pos_0_Step_1
cnt = 395	feature = 81	correl = 0.424665	descr = Gibbs_of_Target_Sequence__Pos_20_Step_1
cnt = 396	feature = 766	correl = 0.0570675	descr = N_Gram_TATA
cnt = 397	feature = 820	correl = 0.0297841	descr = N_Gram_TCTCC
cnt = 398	feature = 802	correl = 0.0473653	descr = N_Gram_TCGC
cnt = 399	feature = 568	correl = 0.0480107	descr = N_Gram_GATT
cnt = 400	feature = 680	correl = -0.0846036	descr = N_Gram_GGTGG
cnt = 401	feature = 927	correl = 0.0529527	descr = N_Gram_TTTCT
cnt = 402	feature = 796	correl = -0.0351247	descr = N_Gram_TCCTC
cnt = 403	feature = 475	correl = 0.0403415	descr = N_Gram_CGTG
cnt = 404	feature = 583	correl = 0.0326849	descr = N_Gram_GCAT
cnt = 405	feature = 511	correl = -0.0776314	descr = N_Gram_CTGGC
cnt = 406	feature = 536	correl = 0.0387275	descr = N_Gram_GACA
cnt = 407	feature = 432	correl = -0.0628694	descr = N_Gram_CGAA
cnt = 408	feature = 434	correl = -0.0491038	descr = N_Gram_CGAC
cnt = 409	feature = 355	correl = -0.0309241	descr = N_Gram_CATA
cnt = 410	feature = 577	correl = -0.0272692	descr = N_Gram_GCAC
cnt = 411	feature = 214	correl = -0.0321535	descr = N_Gram_ACCC
cnt = 412	feature = 478	correl = -0.0589274	descr = N_Gram_CGTT
cnt = 413	feature = 907	correl = 0.0542968	descr = N_Gram_TTGA
cnt = 414	feature = 519	correl = 0.0262597	descr = N_Gram_CTTCT
cnt = 415	feature = 772	correl = 0.0493613	descr = N_Gram_TATG
cnt = 416	feature = 891	correl = 0.0409982	descr = N_Gram_TTAT
cnt = 417	feature = 254	correl = -0.0565051	descr = N_Gram_AGCG
cnt = 418	feature = 489	correl = 0.0450226	descr = N_Gram_CTAG
cnt = 419	feature = 748	correl = 0.0582415	descr = N_Gram_TACT
cnt = 420	feature = 759	correl = 0.0263143	descr = N_Gram_TAGG
cnt = 421	feature = 649	correl = -0.122882	descr = N_Gram_GGCCC
cnt = 422	feature = 681	correl = -0.039932	descr = N_Gram_GGTT
cnt = 423	feature = 828	correl = 0.043111	descr = N_Gram_TCTTC
cnt = 424	feature = 685	correl = 0.0564951	descr = N_Gram_GTAA
cnt = 425	feature = 275	correl = 0.0423922	descr = N_Gram_ATAG
cnt = 426	feature = 315	correl = 0.062848	descr = N_Gram_ATTG
cnt = 427	feature = 492	correl = 0.0414854	descr = N_Gram_CTAT
cnt = 428	feature = 701	correl = 0.0529075	descr = N_Gram_GTCG
cnt = 429	feature = 697	correl = -0.0827608	descr = N_Gram_GTCC
cnt = 430	feature = 314	correl = 0.0917193	descr = N_Gram_ATTCT
cnt = 431	feature = 598	correl = -0.0521982	descr = N_Gram_GCCT
cnt = 432	feature = 501	correl = -0.0863572	descr = N_Gram_CTCG
cnt = 433	feature = 613	correl = -0.0684359	descr = N_Gram_GCGT
cnt = 434	feature = 631	correl = -0.031662	descr = N_Gram_GGAA
cnt = 435	feature = 514	correl = 0.0358022	descr = N_Gram_CTGT
cnt = 436	feature = 553	correl = -0.0342933	descr = N_Gram_GAGC
cnt = 437	feature = 735	correl = 0.0637879	descr = N_Gram_TAAG
cnt = 438	feature = 573	correl = -0.0522007	descr = N_Gram_GCAA
cnt = 439	feature = 378	correl = -0.0683927	descr = N_Gram_CCAG
cnt = 440	feature = 625	correl = -0.0278713	descr = N_Gram_GCTT
cnt = 441	feature = 603	correl = -0.0817647	descr = N_Gram_GCGC
cnt = 442	feature = 786	correl = 0.0451252	descr = N_Gram_TCAT
cnt = 443	feature = 616	correl = 0.040618	descr = N_Gram_GCTA
cnt = 444	feature = 806	correl = -0.046046	descr = N_Gram_TCGG
cnt = 445	feature = 595	correl = -0.0350742	descr = N_Gram_GCCG
cnt = 446	feature = 210	correl = -0.0376992	descr = N_Gram_ACCA
cnt = 447	feature = 769	correl = 0.0658846	descr = N_Gram_TATC
cnt = 448	feature = 485	correl = 0.0616165	descr = N_Gram_CTAC
cnt = 449	feature = 673	correl = 0.0447658	descr = N_Gram_GGTA
cnt = 450	feature = 398	correl = -0.0798595	descr = N_Gram_CCCT
cnt = 451	feature = 64	correl = -0.0258802	descr = Gibbs_of_Target_Sequence__Pos_1_Step_1
cnt = 452	feature = 658	correl = -0.0963662	descr = N_Gram_GGGA
cnt = 453	feature = 520	correl = 0.0429478	descr = N_Gram_CTTG
cnt = 454	feature = 671	correl = -0.0748457	descr = N_Gram_GGGTG
cnt = 455	feature = 887	correl = 0.0598208	descr = N_Gram_TTAG
cnt = 456	feature = 67	correl = 0.0596741	descr = Gibbs_of_Target_Sequence__Pos_5_Step_1
cnt = 457	feature = 654	correl = -0.0422758	descr = N_Gram_GGCT
cnt = 458	feature = 296	correl = 0.0340517	descr = N_Gram_ATGA
cnt = 459	feature = 723	correl = -0.0426728	descr = N_Gram_GTTG
cnt = 460	feature = 852	correl = 0.0272503	descr = N_Gram_TGCT
cnt = 461	feature = 788	correl = 0.0311511	descr = N_Gram_TCCA
cnt = 462	feature = 411	correl = -0.0562739	descr = N_Gram_CCGG
cnt = 463	feature = 251	correl = -0.0567077	descr = N_Gram_AGCC
cnt = 464	feature = 925	correl = 0.0465158	descr = N_Gram_TTTC
cnt = 465	feature = 638	correl = -0.0550283	descr = N_Gram_GGAG
cnt = 466	feature = 321	correl = -0.0216442	descr = N_Gram_CAAA
cnt = 467	feature = 706	correl = 0.0291887	descr = N_Gram_GTGA
cnt = 468	feature = 307	correl = 0.0591742	descr = N_Gram_ATTA
cnt = 469	feature = 916	correl = 0.0836378	descr = N_Gram_TTGT
cnt = 470	feature = 292	correl = 0.0627216	descr = N_Gram_ATCT
cnt = 471	feature = 540	correl = -0.077408	descr = N_Gram_GACC
cnt = 472	feature = 279	correl = 0.0802666	descr = N_Gram_ATAT
cnt = 473	feature = 665	correl = -0.0859362	descr = N_Gram_GGGG
cnt = 474	feature = 922	correl = 0.0353912	descr = N_Gram_TTTA
cnt = 475	feature = 621	correl = -0.0243254	descr = N_Gram_GCTG
cnt = 476	feature = 83	correl = 0.153415	descr = PF_RNAi_Fold_5'Free_Count
cnt = 477	feature = 790	correl = -0.066999	descr = N_Gram_TCCC
cnt = 478	feature = 726	correl = 0.0495416	descr = N_Gram_GTTT
cnt = 479	feature = 823	correl = 0.087266	descr = N_Gram_TCTG
cnt = 480	feature = 752	correl = 0.0833834	descr = N_Gram_TAGA
cnt = 481	feature = 775	correl = 0.0667392	descr = N_Gram_TATT
cnt = 482	feature = 910	correl = 0.046697	descr = N_Gram_TTGC
cnt = 483	feature = 336	correl = -0.0739732	descr = N_Gram_CACG
cnt = 484	feature = 580	correl = -0.0371849	descr = N_Gram_GCAG
cnt = 485	feature = 229	correl = 0.0322388	descr = N_Gram_ACT
cnt = 486	feature = 818	correl = 0.0616614	descr = N_Gram_TCTC
cnt = 487	feature = 814	correl = 0.0586032	descr = N_Gram_TCTA
cnt = 488	feature = 66	correl = 0.107959	descr = Gibbs_of_Target_Sequence__Pos_4_Step_1
cnt = 489	feature = 78	correl = 0.1174	descr = Gibbs_of_Target_Sequence__Pos_17_Step_1
cnt = 490	feature = 65	correl = -0.158524	descr = Gibbs_of_Target_Sequence__Pos_2_Step_1
cnt = 491	feature = 264	correl = 0.03773	descr = N_Gram_AGT
cnt = 492	feature = 373	correl = -0.0490191	descr = N_Gram_CCAC
cnt = 493	feature = 345	correl = -0.0475226	descr = N_Gram_CAGC
cnt = 494	feature = 556	correl = -0.0628523	descr = N_Gram_GAGG
cnt = 495	feature = 518	correl = 0.029778	descr = N_Gram_CTTC
cnt = 496	feature = 70	correl = 0.0905592	descr = Gibbs_of_Target_Sequence__Pos_8_Step_1
cnt = 497	feature = 365	correl = 0.0487019	descr = N_Gram_CATT
cnt = 498	feature = 837	correl = 0.0328339	descr = N_Gram_TGAT
cnt = 499	feature = 79	correl = 0.210829	descr = Gibbs_of_Target_Sequence__Pos_18_Step_1
cnt = 500	feature = 74	correl = 0.122327	descr = Gibbs_of_Target_Sequence__Pos_13_Step_1
cnt = 501	feature = 73	correl = 0.0596448	descr = Gibbs_of_Target_Sequence__Pos_11_Step_1
cnt = 502	feature = 359	correl = 0.050533	descr = N_Gram_CATC
cnt = 503	feature = 312	correl = 0.0770181	descr = N_Gram_ATTC
cnt = 504	feature = 394	correl = -0.127925	descr = N_Gram_CCCG
cnt = 505	feature = 647	correl = -0.129057	descr = N_Gram_GGCC
cnt = 506	feature = 684	correl = 0.0659038	descr = N_Gram_GTA
cnt = 507	feature = 677	correl = -0.0716679	descr = N_Gram_GGTG
cnt = 508	feature = 608	correl = -0.105517	descr = N_Gram_GCGG
cnt = 509	feature = 928	correl = 0.0930274	descr = N_Gram_TTTG
cnt = 510	feature = 71	correl = 0.100194	descr = Gibbs_of_Target_Sequence__Pos_9_Step_1
cnt = 511	feature = 650	correl = -0.111395	descr = N_Gram_GGCG
cnt = 512	feature = 669	correl = -0.0436492	descr = N_Gram_GGGT
cnt = 513	feature = 75	correl = 0.15011	descr = Gibbs_of_Target_Sequence__Pos_14_Step_1
cnt = 514	feature = 875	correl = 0.075583	descr = N_Gram_TGTT
cnt = 515	feature = 77	correl = 0.122177	descr = Gibbs_of_Target_Sequence__Pos_16_Step_1
cnt = 516	feature = 68	correl = 0.10118	descr = Gibbs_of_Target_Sequence__Pos_6_Step_1
cnt = 517	feature = 469	correl = -0.0257491	descr = N_Gram_CGT
cnt = 518	feature = 240	correl = 0.0407819	descr = N_Gram_AGA
cnt = 519	feature = 780	correl = 0.0332613	descr = N_Gram_TCA
cnt = 520	feature = 590	correl = -0.166488	descr = N_Gram_GCCC
cnt = 521	feature = 461	correl = -0.0874776	descr = N_Gram_CGGG
cnt = 522	feature = 72	correl = 0.115181	descr = Gibbs_of_Target_Sequence__Pos_10_Step_1
cnt = 523	feature = 799	correl = 0.0364495	descr = N_Gram_TCG
cnt = 524	feature = 572	correl = -0.044366	descr = N_Gram_GCA
cnt = 525	feature = 318	correl = 0.0396416	descr = N_Gram_ATTT
cnt = 526	feature = 901	correl = 0.0938253	descr = N_Gram_TTCT
cnt = 527	feature = 865	correl = 0.0847013	descr = N_Gram_TGT
cnt = 528	feature = 76	correl = 0.0982351	descr = Gibbs_of_Target_Sequence__Pos_15_Step_1
cnt = 529	feature = 69	correl = 0.161979	descr = Gibbs_of_Target_Sequence__Pos_7_Step_1
cnt = 530	feature = 283	correl = 0.0621084	descr = N_Gram_ATC
cnt = 531	feature = 831	correl = 0.0683218	descr = N_Gram_TGA
cnt = 532	feature = 527	correl = 0.0214057	descr = N_Gram_GAA
cnt = 533	feature = 751	correl = 0.0979162	descr = N_Gram_TAG
cnt = 534	feature = 550	correl = -0.0370283	descr = N_Gram_GAG
cnt = 535	feature = 856	correl = -0.0483815	descr = N_Gram_TGG
cnt = 536	feature = 482	correl = 0.0927737	descr = N_Gram_CTA
cnt = 537	feature = 779	correl = 0.0452087	descr = N_Gram_TC
cnt = 538	feature = 729	correl = 0.0704309	descr = N_Gram_TAA
cnt = 539	feature = 354	correl = 0.0820465	descr = N_Gram_CAT
cnt = 540	feature = 341	correl = -0.0365768	descr = N_Gram_CAG
cnt = 541	feature = 440	correl = -0.0563363	descr = N_Gram_CGC
cnt = 542	feature = 369	correl = -0.0725875	descr = N_Gram_CCA
cnt = 543	feature = 516	correl = 0.0490834	descr = N_Gram_CTT
cnt = 544	feature = 672	correl = -0.0341524	descr = N_Gram_GGT
cnt = 545	feature = 273	correl = 0.0427411	descr = N_Gram_ATA
cnt = 546	feature = 385	correl = -0.173345	descr = N_Gram_CCC
cnt = 547	feature = 880	correl = 0.0793423	descr = N_Gram_TTA
cnt = 548	feature = 657	correl = -0.133209	descr = N_Gram_GGG
cnt = 549	feature = 813	correl = 0.109779	descr = N_Gram_TCT
cnt = 550	feature = 643	correl = -0.173773	descr = N_Gram_GGC
cnt = 551	feature = 401	correl = -0.0900051	descr = N_Gram_CCG
cnt = 552	feature = 894	correl = 0.0813725	descr = N_Gram_TTC
cnt = 553	feature = 765	correl = 0.119917	descr = N_Gram_TAT
cnt = 554	feature = 587	correl = -0.139571	descr = N_Gram_GCC
cnt = 555	feature = 629	correl = -0.106779	descr = N_Gram_GG
cnt = 556	feature = 368	correl = -0.105231	descr = N_Gram_CC
cnt = 557	feature = 306	correl = 0.12783	descr = N_Gram_ATT
cnt = 558	feature = 879	correl = 0.156132	descr = N_Gram_TT
cnt = 559	feature = 272	correl = 0.126172	descr = N_Gram_AT
cnt = 560	feature = 430	correl = -0.08742	descr = N_Gram_CG
cnt = 561	feature = 82	correl = 0.235364	descr = PF_RNAi_Fold_Energy
cnt = 562	feature = 62	correl = 0.291703	descr = Gibbs_of_Target_Sequence_
num rows = 2187
num_elements = 1231281
..*
optimization finished, #iter = 2194
nu = 0.213417
obj = -35.314816, rho = -0.791656
nSV = 975, nBSV = 140
num rows = 244
num_elements = 137372
*
optimization finished, #iter = 193
nu = 0.197629
obj = -4.593049, rho = -0.766821
nSV = 132, nBSV = 6
..*
optimization finished, #iter = 2194
nu = 0.213417
obj = -35.314816, rho = -0.791656
nSV = 975, nBSV = 140
CFS merit scores = 1.45497
CFS merit scores = 1.61614
CFS merit scores = 1.8489
CFS merit scores = 2.07403
CFS merit scores = 2.28019
CFS merit scores = 2.46539
CFS merit scores = 2.6337
CFS merit scores = 2.79066
CFS merit scores = 2.9397
CFS merit scores = 3.07943
CFS merit scores = 3.21198
CFS merit scores = 3.33864
CFS merit scores = 3.4596
CFS merit scores = 3.57534
CFS merit scores = 3.68561
CFS merit scores = 3.79176
CFS merit scores = 3.89472
CFS merit scores = 3.99269
CFS merit scores = 4.08724
CFS merit scores = 4.17791
CFS merit scores = 4.26559
CFS merit scores = 4.35017
CFS merit scores = 4.43216
CFS merit scores = 4.51099
CFS merit scores = 4.58715
CFS merit scores = 4.66097
CFS merit scores = 4.73228
CFS merit scores = 4.80052
CFS merit scores = 4.8667
CFS merit scores = 4.9305
CFS merit scores = 4.99264
CFS merit scores = 5.0532
CFS merit scores = 5.11201
CFS merit scores = 5.16956
CFS merit scores = 5.22399
CFS merit scores = 5.27675
CFS merit scores = 5.32628
CFS merit scores = 5.37436
CFS merit scores = 5.42161
CFS merit scores = 5.46753
CFS merit scores = 5.51155
CFS merit scores = 5.5544
CFS merit scores = 5.59227
CFS merit scores = 5.62868
CFS merit scores = 5.66393
CFS merit scores = 5.69754
CFS merit scores = 5.73031
CFS merit scores = 5.76246
CFS merit scores = 5.79336
CFS merit scores = 5.82361
CFS merit scores = 5.85289
CFS merit scores = 5.88169
CFS merit scores = 5.90925
CFS merit scores = 5.93603
CFS merit scores = 5.96197
CFS merit scores = 5.98696
CFS merit scores = 6.01042
CFS merit scores = 6.03362
CFS merit scores = 6.05629
CFS merit scores = 6.07809
CFS merit scores = 6.09957
CFS merit scores = 6.12054
CFS merit scores = 6.13969
CFS merit scores = 6.15859
CFS merit scores = 6.17732
CFS merit scores = 6.19436
CFS merit scores = 6.20942
CFS merit scores = 6.2233
CFS merit scores = 6.23708
CFS merit scores = 6.25065
CFS merit scores = 6.26364
CFS merit scores = 6.27554
CFS merit scores = 6.28643
CFS merit scores = 6.29727
CFS merit scores = 6.30812
CFS merit scores = 6.31881
CFS merit scores = 6.32941
CFS merit scores = 6.33874
CFS merit scores = 6.34772
CFS merit scores = 6.35669
CFS merit scores = 6.36552
CFS merit scores = 6.37363
CFS merit scores = 6.38157
CFS merit scores = 6.38891
CFS merit scores = 6.39618
CFS merit scores = 6.40351
CFS merit scores = 6.41057
CFS merit scores = 6.4177
CFS merit scores = 6.4248
CFS merit scores = 6.43191
CFS merit scores = 6.43823
CFS merit scores = 6.44447
CFS merit scores = 6.45026
CFS merit scores = 6.45616
CFS merit scores = 6.46165
CFS merit scores = 6.46711
CFS merit scores = 6.47261
CFS merit scores = 6.47818
CFS merit scores = 6.48329
CFS merit scores = 6.4877
CFS merit scores = 6.49179
CFS merit scores = 6.49574
CFS merit scores = 6.49967
CFS merit scores = 6.50282
CFS merit scores = 6.50617
CFS merit scores = 6.50947
CFS merit scores = 6.51282
CFS merit scores = 6.51604
CFS merit scores = 6.51921
CFS merit scores = 6.5218
CFS merit scores = 6.52434
CFS merit scores = 6.52687
CFS merit scores = 6.52947
CFS merit scores = 6.53201
CFS merit scores = 6.5347
CFS merit scores = 6.53746
CFS merit scores = 6.53987
CFS merit scores = 6.5422
CFS merit scores = 6.54465
CFS merit scores = 6.54708
CFS merit scores = 6.54944
CFS merit scores = 6.55189
CFS merit scores = 6.55415
CFS merit scores = 6.55594
CFS merit scores = 6.55771
CFS merit scores = 6.55965
CFS merit scores = 6.56159
CFS merit scores = 6.56342
CFS merit scores = 6.5654
CFS merit scores = 6.56708
CFS merit scores = 6.56899
CFS merit scores = 6.57098
CFS merit scores = 6.57293
CFS merit scores = 6.57493
CFS merit scores = 6.57691
CFS merit scores = 6.57847
CFS merit scores = 6.58004
CFS merit scores = 6.58141
CFS merit scores = 6.58261
CFS merit scores = 6.58386
CFS merit scores = 6.585
CFS merit scores = 6.58594
CFS merit scores = 6.58695
CFS merit scores = 6.58801
CFS merit scores = 6.58904
CFS merit scores = 6.59005
CFS merit scores = 6.59089
CFS merit scores = 6.59177
CFS merit scores = 6.59252
CFS merit scores = 6.59317
CFS merit scores = 6.59369
CFS merit scores = 6.5943
CFS merit scores = 6.59483
CFS merit scores = 6.5953
CFS merit scores = 6.59561
CFS merit scores = 6.59576
CFS merit scores = 6.59587
CFS merit scores = 6.59612
CFS merit scores = 6.59635
CFS merit scores = 6.59652
CFS merit scores = 6.59652
CFS merit scores = 6.59652
CFS merit scores = 6.59653
CFS merit scores = 6.59642
CFS merit scores = 6.59631
CFS merit scores = 6.59621
CFS merit scores = 6.59591
CFS merit scores = 6.59568
CFS merit scores = 6.59547
CFS merit scores = 6.5953
CFS merit scores = 6.59511
CFS merit scores = 6.59488
CFS merit scores = 6.59467
CFS merit scores = 6.59444
CFS merit scores = 6.59429
CFS merit scores = 6.59423
CFS merit scores = 6.59414
CFS merit scores = 6.59374
CFS merit scores = 6.59342
CFS merit scores = 6.59285
CFS merit scores = 6.59232
CFS merit scores = 6.59188
CFS merit scores = 6.59136
CFS merit scores = 6.5908
CFS merit scores = 6.59024
CFS merit scores = 6.58943
CFS merit scores = 6.58875
CFS merit scores = 6.5881
CFS merit scores = 6.58752
CFS merit scores = 6.58692
CFS merit scores = 6.58609
CFS merit scores = 6.58534
CFS merit scores = 6.58469
CFS merit scores = 6.58401
CFS merit scores = 6.58305
CFS merit scores = 6.58208
CFS merit scores = 6.58108
CFS merit scores = 6.58005
CFS merit scores = 6.57908
CFS merit scores = 6.57805
CFS merit scores = 6.57701
CFS merit scores = 6.57594
CFS merit scores = 6.57473
CFS merit scores = 6.57356
CFS merit scores = 6.57243
CFS merit scores = 6.57112
CFS merit scores = 6.56985
CFS merit scores = 6.5687
CFS merit scores = 6.56751
CFS merit scores = 6.56644
CFS merit scores = 6.56535
CFS merit scores = 6.5644
CFS merit scores = 6.56332
CFS merit scores = 6.56207
CFS merit scores = 6.56084
CFS merit scores = 6.55972
CFS merit scores = 6.55858
CFS merit scores = 6.55731
CFS merit scores = 6.55598
CFS merit scores = 6.55464
CFS merit scores = 6.55334
CFS merit scores = 6.55198
CFS merit scores = 6.55066
CFS merit scores = 6.54946
CFS merit scores = 6.54824
CFS merit scores = 6.54707
CFS merit scores = 6.54589
CFS merit scores = 6.54481
CFS merit scores = 6.54359
CFS merit scores = 6.5423
CFS merit scores = 6.54108
CFS merit scores = 6.53985
CFS merit scores = 6.53857
CFS merit scores = 6.5373
CFS merit scores = 6.53605
CFS merit scores = 6.53474
CFS merit scores = 6.53345
CFS merit scores = 6.53216
CFS merit scores = 6.53084
CFS merit scores = 6.52943
CFS merit scores = 6.52804
CFS merit scores = 6.52664
CFS merit scores = 6.52526
CFS merit scores = 6.52395
CFS merit scores = 6.52258
CFS merit scores = 6.52124
CFS merit scores = 6.5199
CFS merit scores = 6.51857
CFS merit scores = 6.51722
CFS merit scores = 6.51581
CFS merit scores = 6.5143
CFS merit scores = 6.51287
CFS merit scores = 6.51145
CFS merit scores = 6.51003
CFS merit scores = 6.50857
CFS merit scores = 6.50696
CFS merit scores = 6.50537
CFS merit scores = 6.50387
CFS merit scores = 6.50231
CFS merit scores = 6.50073
CFS merit scores = 6.49922
CFS merit scores = 6.4976
CFS merit scores = 6.496
CFS merit scores = 6.49438
CFS merit scores = 6.49282
CFS merit scores = 6.49131
CFS merit scores = 6.48979
CFS merit scores = 6.4881
CFS merit scores = 6.48648
CFS merit scores = 6.48492
CFS merit scores = 6.4834
CFS merit scores = 6.4818
CFS merit scores = 6.48023
CFS merit scores = 6.47866
CFS merit scores = 6.47709
CFS merit scores = 6.47558
CFS merit scores = 6.47383
CFS merit scores = 6.4721
CFS merit scores = 6.47042
CFS merit scores = 6.46855
CFS merit scores = 6.4667
CFS merit scores = 6.46485
CFS merit scores = 6.46308
CFS merit scores = 6.46126
CFS merit scores = 6.45942
CFS merit scores = 6.45759
CFS merit scores = 6.45558
CFS merit scores = 6.45357
CFS merit scores = 6.45157
CFS merit scores = 6.44957
CFS merit scores = 6.4476
CFS merit scores = 6.44555
CFS merit scores = 6.44349
CFS merit scores = 6.44148
CFS merit scores = 6.4395
CFS merit scores = 6.43745
CFS merit scores = 6.43538
CFS merit scores = 6.43335
CFS merit scores = 6.43139
CFS merit scores = 6.42934
CFS merit scores = 6.42731
CFS merit scores = 6.42525
CFS merit scores = 6.4232
CFS merit scores = 6.42118
CFS merit scores = 6.4191
CFS merit scores = 6.41705
CFS merit scores = 6.41499
CFS merit scores = 6.41298
CFS merit scores = 6.41098
CFS merit scores = 6.40894
CFS merit scores = 6.40691
CFS merit scores = 6.40487
CFS merit scores = 6.40281
CFS merit scores = 6.40072
CFS merit scores = 6.39862
CFS merit scores = 6.39655
CFS merit scores = 6.39452
CFS merit scores = 6.39246
CFS merit scores = 6.3904
CFS merit scores = 6.38833
CFS merit scores = 6.38632
CFS merit scores = 6.38427
CFS merit scores = 6.38218
CFS merit scores = 6.38014
CFS merit scores = 6.37796
CFS merit scores = 6.37582
CFS merit scores = 6.37367
CFS merit scores = 6.37156
CFS merit scores = 6.36948
CFS merit scores = 6.36744
CFS merit scores = 6.36542
CFS merit scores = 6.36342
CFS merit scores = 6.36144
CFS merit scores = 6.3594
CFS merit scores = 6.35741
CFS merit scores = 6.35533
CFS merit scores = 6.35328
CFS merit scores = 6.35118
CFS merit scores = 6.34913
CFS merit scores = 6.34706
CFS merit scores = 6.34502
CFS merit scores = 6.34297
CFS merit scores = 6.34088
CFS merit scores = 6.33871
CFS merit scores = 6.33652
CFS merit scores = 6.33437
CFS merit scores = 6.33228
CFS merit scores = 6.33015
CFS merit scores = 6.32794
CFS merit scores = 6.32576
CFS merit scores = 6.32361
CFS merit scores = 6.32152
CFS merit scores = 6.31939
CFS merit scores = 6.31728
CFS merit scores = 6.3151
CFS merit scores = 6.31289
CFS merit scores = 6.31054
CFS merit scores = 6.30823
CFS merit scores = 6.30595
CFS merit scores = 6.30361
CFS merit scores = 6.30125
CFS merit scores = 6.29894
CFS merit scores = 6.29659
CFS merit scores = 6.29422
CFS merit scores = 6.29183
CFS merit scores = 6.28947
CFS merit scores = 6.28712
CFS merit scores = 6.28478
CFS merit scores = 6.28233
CFS merit scores = 6.27985
CFS merit scores = 6.27741
CFS merit scores = 6.27497
CFS merit scores = 6.27248
CFS merit scores = 6.27003
CFS merit scores = 6.26752
CFS merit scores = 6.26501
CFS merit scores = 6.26246
CFS merit scores = 6.25996
CFS merit scores = 6.25738
CFS merit scores = 6.25482
CFS merit scores = 6.25228
CFS merit scores = 6.2498
CFS merit scores = 6.24727
CFS merit scores = 6.2448
CFS merit scores = 6.24232
CFS merit scores = 6.23975
CFS merit scores = 6.23714
CFS merit scores = 6.23449
CFS merit scores = 6.23185
CFS merit scores = 6.2292
CFS merit scores = 6.22655
CFS merit scores = 6.2239
CFS merit scores = 6.22126
CFS merit scores = 6.21865
CFS merit scores = 6.216
CFS merit scores = 6.2134
CFS merit scores = 6.21064
CFS merit scores = 6.20792
CFS merit scores = 6.20511
CFS merit scores = 6.20218
CFS merit scores = 6.19924
CFS merit scores = 6.1963
CFS merit scores = 6.19335
CFS merit scores = 6.19039
CFS merit scores = 6.18726
CFS merit scores = 6.18416
CFS merit scores = 6.18108
CFS merit scores = 6.178
CFS merit scores = 6.17495
CFS merit scores = 6.17197
CFS merit scores = 6.1689
CFS merit scores = 6.16588
CFS merit scores = 6.16288
CFS merit scores = 6.15988
CFS merit scores = 6.15691
CFS merit scores = 6.15397
CFS merit scores = 6.15095
CFS merit scores = 6.14785
CFS merit scores = 6.1447
CFS merit scores = 6.14154
CFS merit scores = 6.1384
CFS merit scores = 6.1353
CFS merit scores = 6.13212
CFS merit scores = 6.12897
CFS merit scores = 6.12583
CFS merit scores = 6.12264
CFS merit scores = 6.11941
CFS merit scores = 6.11612
CFS merit scores = 6.11286
CFS merit scores = 6.10957
CFS merit scores = 6.10632
CFS merit scores = 6.10306
CFS merit scores = 6.09981
CFS merit scores = 6.09655
CFS merit scores = 6.09332
CFS merit scores = 6.09003
CFS merit scores = 6.08668
CFS merit scores = 6.08335
CFS merit scores = 6.08009
CFS merit scores = 6.07679
CFS merit scores = 6.07354
CFS merit scores = 6.07031
CFS merit scores = 6.06702
CFS merit scores = 6.06363
CFS merit scores = 6.0602
CFS merit scores = 6.05679
CFS merit scores = 6.05341
CFS merit scores = 6.05004
CFS merit scores = 6.0467
CFS merit scores = 6.0433
CFS merit scores = 6.0399
CFS merit scores = 6.03647
CFS merit scores = 6.03307
CFS merit scores = 6.02969
CFS merit scores = 6.02621
CFS merit scores = 6.02254
CFS merit scores = 6.01893
CFS merit scores = 6.0152
CFS merit scores = 6.01152
CFS merit scores = 6.00778
CFS merit scores = 6.00408
CFS merit scores = 6.00038
CFS merit scores = 5.99665
CFS merit scores = 5.99294
CFS merit scores = 5.98918
CFS merit scores = 5.98546
CFS merit scores = 5.98171
CFS merit scores = 5.97798
CFS merit scores = 5.97426
CFS merit scores = 5.9705
CFS merit scores = 5.96672
CFS merit scores = 5.96296
CFS merit scores = 5.95924
CFS merit scores = 5.95548
CFS merit scores = 5.95176
CFS merit scores = 5.94803
CFS merit scores = 5.9443
CFS merit scores = 5.94057
CFS merit scores = 5.93687
CFS merit scores = 5.93312
CFS merit scores = 5.9294
CFS merit scores = 5.92569
CFS merit scores = 5.92201
CFS merit scores = 5.91831
CFS merit scores = 5.91461
CFS merit scores = 5.91091
CFS merit scores = 5.90718
CFS merit scores = 5.90343
CFS merit scores = 5.89971
CFS merit scores = 5.896
CFS merit scores = 5.89223
CFS merit scores = 5.88845
CFS merit scores = 5.88466
CFS merit scores = 5.88087
CFS merit scores = 5.87705
CFS merit scores = 5.87326
CFS merit scores = 5.86936
CFS merit scores = 5.86544
CFS merit scores = 5.86147
CFS merit scores = 5.85751
CFS merit scores = 5.85353
CFS merit scores = 5.84952
CFS merit scores = 5.84547
CFS merit scores = 5.84137
CFS merit scores = 5.8371
CFS merit scores = 5.83284
CFS merit scores = 5.82853
CFS merit scores = 5.82412
CFS merit scores = 5.81961
CFS merit scores = 5.81512
CFS merit scores = 5.81059
CFS merit scores = 5.80599
CFS merit scores = 5.8014
CFS merit scores = 5.79673
CFS merit scores = 5.79207
CFS merit scores = 5.78744
CFS merit scores = 5.78281
CFS merit scores = 5.77814
CFS merit scores = 5.77349
CFS merit scores = 5.76852
CFS merit scores = 5.76351
CFS merit scores = 5.75846
CFS merit scores = 5.75345
CFS merit scores = 5.74849
CFS merit scores = 5.74342
CFS merit scores = 5.73836
CFS merit scores = 5.73334
CFS merit scores = 5.72816
CFS merit scores = 5.72294
CFS merit scores = 5.71763
CFS merit scores = 5.71231
CFS merit scores = 5.70703
CFS merit scores = 5.70166
CFS merit scores = 5.69629
CFS merit scores = 5.69083
CFS merit scores = 5.68527
CFS merit scores = 5.67969
CFS merit scores = 5.67405
CFS merit scores = 5.66837
CFS merit scores = 5.66264
CFS merit scores = 5.65684
CFS merit scores = 5.65089
CFS merit scores = 5.6448
CFS merit scores = 5.63871
CFS merit scores = 5.63251
CFS merit scores = 5.6263
CFS merit scores = 5.61999
CFS merit scores = 5.61368
CFS merit scores = 5.60732
CFS merit scores = 5.60051
CFS merit scores = 5.59376
CFS merit scores = 5.58699
CFS merit scores = 5.58014
CFS merit scores = 5.57289
CFS merit scores = 5.56545
CFS merit scores = 5.55799
CFS merit scores = 5.5505
CFS merit scores = 5.54291
CFS merit scores = 5.53519
CFS merit scores = 5.52557
CFS merit scores = 5.51547
CFS merit scores = 5.50516
CFS merit scores = 5.49424
CFS merit scores = 5.48299
CFS merit scores = 5.47099
CFS merit scores = 5.44808
cnt = 1	feature = 81	correl = 0.454969	descr = Gibbs_of_Target_Sequence__Pos_19_Step_1
cnt = 2	feature = 2	correl = -0.147063	descr = Position_Specific_Bin_Base_0_Base_G
cnt = 3	feature = 852	correl = -0.0672022	descr = N_Gram_TGGC
cnt = 4	feature = 228	correl = 0.0333661	descr = N_Gram_ACT
cnt = 5	feature = 694	correl = -0.0287939	descr = N_Gram_GTCGG
cnt = 6	feature = 841	correl = -0.0344566	descr = N_Gram_TGCCG
cnt = 7	feature = 504	correl = -0.0370156	descr = N_Gram_CTTAA
cnt = 8	feature = 325	correl = 0.0252918	descr = N_Gram_CAAGG
cnt = 9	feature = 878	correl = -0.0364469	descr = N_Gram_TTACG
cnt = 10	feature = 284	correl = -0.024136	descr = N_Gram_ATCCC
cnt = 11	feature = 877	correl = -0.0309092	descr = N_Gram_TTACC
cnt = 12	feature = 800	correl = -0.0270379	descr = N_Gram_TCGCG
cnt = 13	feature = 323	correl = 0.0274434	descr = N_Gram_CAACG
cnt = 14	feature = 440	correl = -0.0607077	descr = N_Gram_CGCTA
cnt = 15	feature = 690	correl = -0.0431451	descr = N_Gram_GTCCG
cnt = 16	feature = 432	correl = -0.0323233	descr = N_Gram_CGCAA
cnt = 17	feature = 220	correl = -0.0375172	descr = N_Gram_ACGAC
cnt = 18	feature = 739	correl = 0.0307677	descr = N_Gram_TACCG
cnt = 19	feature = 768	correl = 0.0247007	descr = N_Gram_TATGC
cnt = 20	feature = 461	correl = 0.0293775	descr = N_Gram_CGTCT
cnt = 21	feature = 221	correl = -0.0215364	descr = N_Gram_ACGCA
cnt = 22	feature = 262	correl = 0.0308568	descr = N_Gram_AGTAA
cnt = 23	feature = 427	correl = -0.0470609	descr = N_Gram_CGAGT
cnt = 24	feature = 713	correl = -0.0498303	descr = N_Gram_GTTAG
cnt = 25	feature = 324	correl = 0.0443205	descr = N_Gram_CAAGC
cnt = 26	feature = 920	correl = -0.0222438	descr = N_Gram_TTTCG
cnt = 27	feature = 505	correl = 0.0343976	descr = N_Gram_CTTAG
cnt = 28	feature = 876	correl = 0.0590329	descr = N_Gram_TTACA
cnt = 29	feature = 767	correl = 0.0683243	descr = N_Gram_TATGA
cnt = 30	feature = 559	correl = 0.0543765	descr = N_Gram_GATTG
cnt = 31	feature = 683	correl = 0.0427867	descr = N_Gram_GTACC
cnt = 32	feature = 354	correl = 0.0319448	descr = N_Gram_CATAG
cnt = 33	feature = 760	correl = 0.023341	descr = N_Gram_TATAC
cnt = 34	feature = 464	correl = -0.0269725	descr = N_Gram_CGTGG
cnt = 35	feature = 403	correl = 0.0287297	descr = N_Gram_CCGTC
cnt = 36	feature = 865	correl = 0.0359968	descr = N_Gram_TGTCG
cnt = 37	feature = 541	correl = -0.0333335	descr = N_Gram_GAGAT
cnt = 38	feature = 697	correl = 0.0491873	descr = N_Gram_GTCTA
cnt = 39	feature = 882	correl = 0.0663025	descr = N_Gram_TTAGT
cnt = 40	feature = 399	correl = -0.0232983	descr = N_Gram_CCGCG
cnt = 41	feature = 668	correl = 0.0568565	descr = N_Gram_GGTAA
cnt = 42	feature = 843	correl = -0.0297454	descr = N_Gram_TGCGC
cnt = 43	feature = 393	correl = -0.0618259	descr = N_Gram_CCGAA
cnt = 44	feature = 531	correl = -0.0440433	descr = N_Gram_GACCC
cnt = 45	feature = 490	correl = 0.034106	descr = N_Gram_CTCTA
cnt = 46	feature = 288	correl = 0.0371642	descr = N_Gram_ATCGA
cnt = 47	feature = 451	correl = -0.0582348	descr = N_Gram_CGGGG
cnt = 48	feature = 601	correl = -0.0427984	descr = N_Gram_GCGGT
cnt = 49	feature = 304	correl = -0.0221279	descr = N_Gram_ATGTA
cnt = 50	feature = 625	correl = 0.0372811	descr = N_Gram_GGAAT
cnt = 51	feature = 206	correl = 0.0470174	descr = N_Gram_ACAGT
cnt = 52	feature = 289	correl = 0.0319357	descr = N_Gram_ATCGC
cnt = 53	feature = 732	correl = -0.0375029	descr = N_Gram_TAATC
cnt = 54	feature = 565	correl = -0.060193	descr = N_Gram_GCAAT
cnt = 55	feature = 604	correl = -0.0604055	descr = N_Gram_GCGTT
cnt = 56	feature = 480	correl = 0.0233565	descr = N_Gram_CTATC
cnt = 57	feature = 558	correl = 0.0301534	descr = N_Gram_GATTA
cnt = 58	feature = 271	correl = -0.0218159	descr = N_Gram_ATACA
cnt = 59	feature = 759	correl = 0.0693756	descr = N_Gram_TATAA
cnt = 60	feature = 614	correl = -0.0372165	descr = N_Gram_GCTGA
cnt = 61	feature = 588	correl = 0.0310278	descr = N_Gram_GCCTA
cnt = 62	feature = 709	correl = 0.0277266	descr = N_Gram_GTGTA
cnt = 63	feature = 298	correl = 0.0220987	descr = N_Gram_ATGCA
cnt = 64	feature = 590	correl = -0.0557502	descr = N_Gram_GCCTT
cnt = 65	feature = 512	correl = -0.0381508	descr = N_Gram_CTTTA
cnt = 66	feature = 657	correl = -0.0872542	descr = N_Gram_GGGCC
cnt = 67	feature = 265	correl = 0.0297085	descr = N_Gram_AGTCT
cnt = 68	feature = 791	correl = 0.0684264	descr = N_Gram_TCCTA
cnt = 69	feature = 770	correl = 0.0295953	descr = N_Gram_TATGT
cnt = 70	feature = 600	correl = -0.0379972	descr = N_Gram_GCGGG
cnt = 71	feature = 314	correl = 0.023138	descr = N_Gram_ATTGC
cnt = 72	feature = 335	correl = -0.044907	descr = N_Gram_CACGG
cnt = 73	feature = 580	correl = -0.0546407	descr = N_Gram_GCCCC
cnt = 74	feature = 310	correl = 0.0403076	descr = N_Gram_ATTCG
cnt = 75	feature = 752	correl = 0.0510696	descr = N_Gram_TAGCA
cnt = 76	feature = 36	correl = 0.0517524	descr = Position_Specific_Bin_Base_13_Base_A
cnt = 77	feature = 515	correl = -0.0259974	descr = N_Gram_GAAAA
cnt = 78	feature = 264	correl = 0.0892963	descr = N_Gram_AGTCG
cnt = 79	feature = 912	correl = 0.0392873	descr = N_Gram_TTGTG
cnt = 80	feature = 540	correl = 0.0311124	descr = N_Gram_GAGAA
cnt = 81	feature = 848	correl = 0.0305685	descr = N_Gram_TGCTT
cnt = 82	feature = 653	correl = -0.0684294	descr = N_Gram_GGGAA
cnt = 83	feature = 257	correl = -0.0215444	descr = N_Gram_AGGCC
cnt = 84	feature = 313	correl = -0.0231806	descr = N_Gram_ATTGA
cnt = 85	feature = 394	correl = -0.0423004	descr = N_Gram_CCGAC
cnt = 86	feature = 466	correl = -0.0782121	descr = N_Gram_CGTTC
cnt = 87	feature = 707	correl = -0.0599098	descr = N_Gram_GTGGG
cnt = 88	feature = 799	correl = 0.0389657	descr = N_Gram_TCGCA
cnt = 89	feature = 334	correl = -0.0307071	descr = N_Gram_CACGA
cnt = 90	feature = 744	correl = 0.0706332	descr = N_Gram_TACTA
cnt = 91	feature = 483	correl = -0.0503339	descr = N_Gram_CTCAA
cnt = 92	feature = 275	correl = 0.0456195	descr = N_Gram_ATAGG
cnt = 93	feature = 526	correl = 0.0558423	descr = N_Gram_GACAA
cnt = 94	feature = 458	correl = 0.0292818	descr = N_Gram_CGTCA
cnt = 95	feature = 586	correl = -0.0232895	descr = N_Gram_GCCGG
cnt = 96	feature = 484	correl = -0.0248896	descr = N_Gram_CTCAC
cnt = 97	feature = 916	correl = 0.0238285	descr = N_Gram_TTTAC
cnt = 98	feature = 549	correl = -0.0236597	descr = N_Gram_GAGTT
cnt = 99	feature = 243	correl = -0.0215737	descr = N_Gram_AGAGG
cnt = 100	feature = 567	correl = -0.0456628	descr = N_Gram_GCACC
cnt = 101	feature = 612	correl = 0.0368267	descr = N_Gram_GCTCT
cnt = 102	feature = 902	correl = 0.0356519	descr = N_Gram_TTGAC
cnt = 103	feature = 659	correl = -0.0254563	descr = N_Gram_GGGCT
cnt = 104	feature = 340	correl = -0.0402911	descr = N_Gram_CAGAC
cnt = 105	feature = 485	correl = 0.029988	descr = N_Gram_CTCAT
cnt = 106	feature = 49	correl = -0.0680719	descr = Position_Specific_Bin_Base_17_Base_G
cnt = 107	feature = 396	correl = -0.0586538	descr = N_Gram_CCGAT
cnt = 108	feature = 435	correl = -0.0418346	descr = N_Gram_CGCCC
cnt = 109	feature = 593	correl = -0.0437473	descr = N_Gram_GCGCA
cnt = 110	feature = 626	correl = 0.0256932	descr = N_Gram_GGACA
cnt = 111	feature = 327	correl = -0.0236347	descr = N_Gram_CAATT
cnt = 112	feature = 627	correl = -0.0617935	descr = N_Gram_GGACC
cnt = 113	feature = 681	correl = 0.0355165	descr = N_Gram_GTAAG
cnt = 114	feature = 479	correl = 0.0647208	descr = N_Gram_CTATA
cnt = 115	feature = 534	correl = -0.0230603	descr = N_Gram_GACGG
cnt = 116	feature = 231	correl = 0.0249798	descr = N_Gram_ACTAG
cnt = 117	feature = 741	correl = -0.0312477	descr = N_Gram_TACG
cnt = 118	feature = 337	correl = 0.0445031	descr = N_Gram_CACTC
cnt = 119	feature = 7	correl = -0.0489259	descr = Position_Specific_Bin_Base_2_Base_A
cnt = 120	feature = 676	correl = -0.0503748	descr = N_Gram_GGTTA
cnt = 121	feature = 702	correl = -0.0405987	descr = N_Gram_GTGCC
cnt = 122	feature = 31	correl = -0.0421747	descr = Position_Specific_Bin_Base_11_Base_A
cnt = 123	feature = 406	correl = 0.0448209	descr = N_Gram_CCTAA
cnt = 124	feature = 703	correl = -0.031064	descr = N_Gram_GTGCG
cnt = 125	feature = 714	correl = -0.0238204	descr = N_Gram_GTTCA
cnt = 126	feature = 242	correl = -0.0243207	descr = N_Gram_AGAGA
cnt = 127	feature = 595	correl = -0.0866808	descr = N_Gram_GCGCG
cnt = 128	feature = 536	correl = 0.0689568	descr = N_Gram_GACTA
cnt = 129	feature = 927	correl = 0.0261996	descr = N_Gram_TTTTA
cnt = 130	feature = 423	correl = -0.0240213	descr = N_Gram_CGACA
cnt = 131	feature = 773	correl = 0.0228362	descr = N_Gram_TATTG
cnt = 132	feature = 892	correl = 0.0242208	descr = N_Gram_TTCGC
cnt = 133	feature = 270	correl = 0.0221989	descr = N_Gram_ATAAG
cnt = 134	feature = 717	correl = -0.0252039	descr = N_Gram_GTTGC
cnt = 135	feature = 838	correl = 0.0283487	descr = N_Gram_TGCAT
cnt = 136	feature = 726	correl = 0.0529326	descr = N_Gram_TAAAC
cnt = 137	feature = 11	correl = 0.0675327	descr = Position_Specific_Bin_Base_3_Base_G
cnt = 138	feature = 711	correl = 0.0349003	descr = N_Gram_GTGTT
cnt = 139	feature = 740	correl = 0.0379983	descr = N_Gram_TACCT
cnt = 140	feature = 705	correl = -0.0567607	descr = N_Gram_GTGGA
cnt = 141	feature = 348	correl = -0.100278	descr = N_Gram_CAGGG
cnt = 142	feature = 326	correl = 0.0449991	descr = N_Gram_CAATC
cnt = 143	feature = 239	correl = 0.0453497	descr = N_Gram_AGAAT
cnt = 144	feature = 764	correl = 0.0547172	descr = N_Gram_TATCA
cnt = 145	feature = 803	correl = 0.0344539	descr = N_Gram_TCGGA
cnt = 146	feature = 489	correl = -0.0524161	descr = N_Gram_CTCGT
cnt = 147	feature = 687	correl = 0.0479308	descr = N_Gram_GTCAA
cnt = 148	feature = 366	correl = -0.0374787	descr = N_Gram_CCAAA
cnt = 149	feature = 596	correl = -0.0353826	descr = N_Gram_GCGCT
cnt = 150	feature = 925	correl = 0.0535236	descr = N_Gram_TTTGT
cnt = 151	feature = 719	correl = -0.0231086	descr = N_Gram_GTTGT
cnt = 152	feature = 834	correl = 0.0368928	descr = N_Gram_TGATC
cnt = 153	feature = 52	correl = -0.0610258	descr = Position_Specific_Bin_Base_18_Base_G
cnt = 154	feature = 307	correl = 0.0254628	descr = N_Gram_ATTAG
cnt = 155	feature = 382	correl = -0.0567581	descr = N_Gram_CCCCG
cnt = 156	feature = 672	correl = -0.0358006	descr = N_Gram_GGTGA
cnt = 157	feature = 61	correl = 0.122012	descr = Position_Specific_Bin_Base_20_Base_T
cnt = 158	feature = 57	correl = 0.0629268	descr = Position_Specific_Bin_Base_19_Base_T
cnt = 159	feature = 769	correl = 0.0347047	descr = N_Gram_TATGG
cnt = 160	feature = 39	correl = -0.0321778	descr = Position_Specific_Bin_Base_14_Base_C
cnt = 161	feature = 572	correl = -0.0430721	descr = N_Gram_GCATA
cnt = 162	feature = 321	correl = 0.0752536	descr = N_Gram_CAACA
cnt = 163	feature = 296	correl = 0.0360713	descr = N_Gram_ATGAG
cnt = 164	feature = 610	correl = -0.0486845	descr = N_Gram_GCTCC
cnt = 165	feature = 646	correl = -0.0834023	descr = N_Gram_GGCGG
cnt = 166	feature = 749	correl = 0.0536343	descr = N_Gram_TAGAC
cnt = 167	feature = 733	correl = 0.0387441	descr = N_Gram_TAATT
cnt = 168	feature = 260	correl = 0.0904519	descr = N_Gram_AGGTA
cnt = 169	feature = 840	correl = -0.050016	descr = N_Gram_TGCCC
cnt = 170	feature = 329	correl = -0.0250619	descr = N_Gram_CACAT
cnt = 171	feature = 856	correl = -0.0524743	descr = N_Gram_TGGGA
cnt = 172	feature = 474	correl = 0.0690304	descr = N_Gram_CTACT
cnt = 173	feature = 227	correl = -0.0443249	descr = N_Gram_ACGTT
cnt = 174	feature = 721	correl = 0.0265224	descr = N_Gram_GTTTC
cnt = 175	feature = 4	correl = -0.0262092	descr = Position_Specific_Bin_Base_1_Base_C
cnt = 176	feature = 47	correl = 0.0378871	descr = Position_Specific_Bin_Base_17_Base_A
cnt = 177	feature = 415	correl = -0.0556478	descr = N_Gram_CCTGC
cnt = 178	feature = 901	correl = 0.0652869	descr = N_Gram_TTGAA
cnt = 179	feature = 17	correl = 0.0296634	descr = Position_Specific_Bin_Base_6_Base_A
cnt = 180	feature = 765	correl = 0.0540482	descr = N_Gram_TATCG
cnt = 181	feature = 850	correl = 0.0228985	descr = N_Gram_TGGAC
cnt = 182	feature = 609	correl = -0.0330039	descr = N_Gram_GCTCA
cnt = 183	feature = 519	correl = -0.0472587	descr = N_Gram_GAAGA
cnt = 184	feature = 647	correl = -0.058523	descr = N_Gram_GGCGT
cnt = 185	feature = 308	correl = 0.0786281	descr = N_Gram_ATTAT
cnt = 186	feature = 14	correl = -0.07136	descr = Position_Specific_Bin_Base_4_Base_C
cnt = 187	feature = 383	correl = -0.0308051	descr = N_Gram_CCCCT
cnt = 188	feature = 373	correl = -0.0250688	descr = N_Gram_CCAGT
cnt = 189	feature = 433	correl = -0.023467	descr = N_Gram_CGCAC
cnt = 190	feature = 345	correl = -0.0306485	descr = N_Gram_CAGCG
cnt = 191	feature = 0	correl = 0.0359073	descr = Position_Specific_Bin_Base_0_Base_A
cnt = 192	feature = 316	correl = 0.0452548	descr = N_Gram_ATTGT
cnt = 193	feature = 25	correl = -0.0234939	descr = Position_Specific_Bin_Base_9_Base_C
cnt = 194	feature = 637	correl = -0.0275243	descr = N_Gram_GGCAC
cnt = 195	feature = 753	correl = 0.0822683	descr = N_Gram_TAGCT
cnt = 196	feature = 493	correl = -0.0281384	descr = N_Gram_CTGAG
cnt = 197	feature = 286	correl = 0.0248526	descr = N_Gram_ATCCT
cnt = 198	feature = 695	correl = 0.0709309	descr = N_Gram_GTCGT
cnt = 199	feature = 438	correl = -0.0615769	descr = N_Gram_CGCGG
cnt = 200	feature = 46	correl = -0.0594622	descr = Position_Specific_Bin_Base_16_Base_G
cnt = 201	feature = 42	correl = 0.069752	descr = Position_Specific_Bin_Base_15_Base_A
cnt = 202	feature = 60	correl = -0.181844	descr = Position_Specific_Bin_Base_20_Base_G
cnt = 203	feature = 386	correl = -0.0471885	descr = N_Gram_CCCGC
cnt = 204	feature = 34	correl = 0.0261386	descr = Position_Specific_Bin_Base_12_Base_A
cnt = 205	feature = 924	correl = 0.0375515	descr = N_Gram_TTTGG
cnt = 206	feature = 880	correl = 0.0609708	descr = N_Gram_TTAGA
cnt = 207	feature = 786	correl = 0.0442409	descr = N_Gram_TCCAT
cnt = 208	feature = 217	correl = -0.0367822	descr = N_Gram_ACCGG
cnt = 209	feature = 788	correl = -0.0314907	descr = N_Gram_TCCCA
cnt = 210	feature = 904	correl = 0.0376613	descr = N_Gram_TTGCA
cnt = 211	feature = 555	correl = -0.0427739	descr = N_Gram_GATGG
cnt = 212	feature = 341	correl = -0.0593673	descr = N_Gram_CAGAG
cnt = 213	feature = 277	correl = 0.0396822	descr = N_Gram_ATATA
cnt = 214	feature = 790	correl = 0.033046	descr = N_Gram_TCCGT
cnt = 215	feature = 622	correl = -0.0386947	descr = N_Gram_GGAAA
cnt = 216	feature = 8	correl = 0.0505531	descr = Position_Specific_Bin_Base_2_Base_C
cnt = 217	feature = 811	correl = 0.0460083	descr = N_Gram_TCTAG
cnt = 218	feature = 828	correl = 0.0377702	descr = N_Gram_TGAAC
cnt = 219	feature = 256	correl = -0.0297799	descr = N_Gram_AGGAG
cnt = 220	feature = 861	correl = 0.0340218	descr = N_Gram_TGTAA
cnt = 221	feature = 643	correl = -0.0317489	descr = N_Gram_GGCCT
cnt = 222	feature = 579	correl = -0.0830159	descr = N_Gram_GCCCA
cnt = 223	feature = 37	correl = -0.0278338	descr = Position_Specific_Bin_Base_13_Base_T
cnt = 224	feature = 16	correl = 0.0503412	descr = Position_Specific_Bin_Base_5_Base_T
cnt = 225	feature = 662	correl = -0.0727692	descr = N_Gram_GGGGC
cnt = 226	feature = 640	correl = -0.0861605	descr = N_Gram_GGCCA
cnt = 227	feature = 663	correl = -0.0470395	descr = N_Gram_GGGGT
cnt = 228	feature = 814	correl = 0.0479459	descr = N_Gram_TCTCA
cnt = 229	feature = 756	correl = 0.0398348	descr = N_Gram_TAGTG
cnt = 230	feature = 530	correl = -0.0405223	descr = N_Gram_GACCA
cnt = 231	feature = 23	correl = -0.088087	descr = Position_Specific_Bin_Base_8_Base_C
cnt = 232	feature = 552	correl = 0.0639822	descr = N_Gram_GATAT
cnt = 233	feature = 685	correl = 0.0267	descr = N_Gram_GTATT
cnt = 234	feature = 299	correl = 0.0422294	descr = N_Gram_ATGCT
cnt = 235	feature = 5	correl = -0.0825557	descr = Position_Specific_Bin_Base_1_Base_G
cnt = 236	feature = 537	correl = -0.0320414	descr = N_Gram_GACTC
cnt = 237	feature = 888	correl = 0.0368351	descr = N_Gram_TTCAT
cnt = 238	feature = 389	correl = -0.0479438	descr = N_Gram_CCCTC
cnt = 239	feature = 649	correl = -0.0550234	descr = N_Gram_GGCTG
cnt = 240	feature = 598	correl = -0.0327191	descr = N_Gram_GCGGA
cnt = 241	feature = 624	correl = -0.0588961	descr = N_Gram_GGAAG
cnt = 242	feature = 779	correl = 0.0242294	descr = N_Gram_TCAAG
cnt = 243	feature = 538	correl = 0.0547328	descr = N_Gram_GACTG
cnt = 244	feature = 481	correl = 0.0352958	descr = N_Gram_CTATG
cnt = 245	feature = 677	correl = -0.0531301	descr = N_Gram_GGTTG
cnt = 246	feature = 350	correl = 0.0310385	descr = N_Gram_CAGTA
cnt = 247	feature = 669	correl = 0.0290156	descr = N_Gram_GGTCA
cnt = 248	feature = 654	correl = -0.0656479	descr = N_Gram_GGGAG
cnt = 249	feature = 344	correl = -0.0413031	descr = N_Gram_CAGCC
cnt = 250	feature = 254	correl = -0.0214251	descr = N_Gram_AGCTC
cnt = 251	feature = 315	correl = 0.0472432	descr = N_Gram_ATTGG
cnt = 252	feature = 292	correl = 0.0468474	descr = N_Gram_ATCTG
cnt = 253	feature = 230	correl = 0.0728143	descr = N_Gram_ACTAC
cnt = 254	feature = 259	correl = -0.10128	descr = N_Gram_AGGGC
cnt = 255	feature = 823	correl = 0.0238778	descr = N_Gram_TCTTG
cnt = 256	feature = 420	correl = -0.0600838	descr = N_Gram_CGAA
cnt = 257	feature = 55	correl = -0.115831	descr = Position_Specific_Bin_Base_19_Base_C
cnt = 258	feature = 820	correl = 0.0216317	descr = N_Gram_TCTGT
cnt = 259	feature = 476	correl = 0.0299688	descr = N_Gram_CTAGA
cnt = 260	feature = 6	correl = 0.0275521	descr = Position_Specific_Bin_Base_1_Base_T
cnt = 261	feature = 556	correl = -0.0435685	descr = N_Gram_GATGT
cnt = 262	feature = 398	correl = -0.040361	descr = N_Gram_CCGCA
cnt = 263	feature = 911	correl = 0.026349	descr = N_Gram_TTGTC
cnt = 264	feature = 332	correl = -0.0353758	descr = N_Gram_CACCT
cnt = 265	feature = 283	correl = 0.0416714	descr = N_Gram_ATCCA
cnt = 266	feature = 730	correl = 0.055493	descr = N_Gram_TAAGA
cnt = 267	feature = 545	correl = -0.0668399	descr = N_Gram_GAGGC
cnt = 268	feature = 38	correl = 0.11157	descr = Position_Specific_Bin_Base_14_Base_A
cnt = 269	feature = 291	correl = 0.0768621	descr = N_Gram_ATCTC
cnt = 270	feature = 1	correl = 0.102771	descr = Position_Specific_Bin_Base_0_Base_C
cnt = 271	feature = 491	correl = -0.0220331	descr = N_Gram_CTCTC
cnt = 272	feature = 603	correl = -0.0675003	descr = N_Gram_GCGTC
cnt = 273	feature = 252	correl = -0.0462537	descr = N_Gram_AGCGG
cnt = 274	feature = 774	correl = 0.0395249	descr = N_Gram_TATTT
cnt = 275	feature = 805	correl = -0.0844879	descr = N_Gram_TCGGG
cnt = 276	feature = 410	correl = -0.0350383	descr = N_Gram_CCTCC
cnt = 277	feature = 32	correl = -0.0530523	descr = Position_Specific_Bin_Base_11_Base_G
cnt = 278	feature = 577	correl = -0.0655626	descr = N_Gram_GCCAG
cnt = 279	feature = 20	correl = -0.141584	descr = Position_Specific_Bin_Base_7_Base_C
cnt = 280	feature = 18	correl = -0.0391571	descr = Position_Specific_Bin_Base_6_Base_C
cnt = 281	feature = 680	correl = 0.0542346	descr = N_Gram_GTAAA
cnt = 282	feature = 574	correl = 0.0447432	descr = N_Gram_GCATT
cnt = 283	feature = 858	correl = 0.0280729	descr = N_Gram_TGGTC
cnt = 284	feature = 547	correl = -0.0226253	descr = N_Gram_GAGGT
cnt = 285	feature = 831	correl = 0.0254329	descr = N_Gram_TGAGA
cnt = 286	feature = 446	correl = -0.0872732	descr = N_Gram_CGGCC
cnt = 287	feature = 521	correl = 0.0373907	descr = N_Gram_GAAGG
cnt = 288	feature = 502	correl = 0.05581	descr = N_Gram_CTGTT
cnt = 289	feature = 632	correl = -0.0420013	descr = N_Gram_GGATG
cnt = 290	feature = 232	correl = 0.0489771	descr = N_Gram_ACTCT
cnt = 291	feature = 582	correl = -0.0605027	descr = N_Gram_GCCCT
cnt = 292	feature = 846	correl = 0.0417032	descr = N_Gram_TGCTA
cnt = 293	feature = 499	correl = -0.0220526	descr = N_Gram_CTGGG
cnt = 294	feature = 789	correl = -0.0514006	descr = N_Gram_TCCCC
cnt = 295	feature = 44	correl = 0.0745378	descr = Position_Specific_Bin_Base_16_Base_A
cnt = 296	feature = 355	correl = 0.0268809	descr = N_Gram_CATAT
cnt = 297	feature = 359	correl = 0.0400605	descr = N_Gram_CATGA
cnt = 298	feature = 780	correl = 0.0322265	descr = N_Gram_TCACC
cnt = 299	feature = 844	correl = -0.0327688	descr = N_Gram_TGCGG
cnt = 300	feature = 573	correl = 0.0367748	descr = N_Gram_GCATC
cnt = 301	feature = 48	correl = -0.027326	descr = Position_Specific_Bin_Base_17_Base_C
cnt = 302	feature = 812	correl = 0.038798	descr = N_Gram_TCTAT
cnt = 303	feature = 24	correl = 0.0687671	descr = Position_Specific_Bin_Base_8_Base_T
cnt = 304	feature = 21	correl = 0.0722772	descr = Position_Specific_Bin_Base_7_Base_T
cnt = 305	feature = 450	correl = -0.0646319	descr = N_Gram_CGGGC
cnt = 306	feature = 213	correl = -0.0817516	descr = N_Gram_ACCAC
cnt = 307	feature = 35	correl = -0.0244617	descr = Position_Specific_Bin_Base_12_Base_C
cnt = 308	feature = 517	correl = -0.0268498	descr = N_Gram_GAACT
cnt = 309	feature = 496	correl = -0.0452246	descr = N_Gram_CTGCC
cnt = 310	feature = 41	correl = 0.0728982	descr = Position_Specific_Bin_Base_14_Base_T
cnt = 311	feature = 336	correl = -0.0434398	descr = N_Gram_CACGT
cnt = 312	feature = 513	correl = 0.054124	descr = N_Gram_CTTTG
cnt = 313	feature = 847	correl = -0.0242133	descr = N_Gram_TGCTC
cnt = 314	feature = 706	correl = -0.0754493	descr = N_Gram_GTGGC
cnt = 315	feature = 303	correl = -0.0316502	descr = N_Gram_ATGGT
cnt = 316	feature = 837	correl = 0.0394733	descr = N_Gram_TGCAA
cnt = 317	feature = 700	correl = 0.0374202	descr = N_Gram_GTGAA
cnt = 318	feature = 9	correl = 0.122208	descr = Position_Specific_Bin_Base_2_Base_G
cnt = 319	feature = 56	correl = -0.124906	descr = Position_Specific_Bin_Base_19_Base_G
cnt = 320	feature = 488	correl = -0.0615042	descr = N_Gram_CTCGG
cnt = 321	feature = 794	correl = 0.045831	descr = N_Gram_TCCTT
cnt = 322	feature = 29	correl = -0.0531629	descr = Position_Specific_Bin_Base_10_Base_G
cnt = 323	feature = 33	correl = 0.11286	descr = Position_Specific_Bin_Base_11_Base_T
cnt = 324	feature = 343	correl = -0.0305515	descr = N_Gram_CAGCA
cnt = 325	feature = 907	correl = 0.0398937	descr = N_Gram_TTGGA
cnt = 326	feature = 750	correl = 0.0546156	descr = N_Gram_TAGAG
cnt = 327	feature = 785	correl = 0.0389594	descr = N_Gram_TCATC
cnt = 328	feature = 910	correl = 0.0497493	descr = N_Gram_TTGTA
cnt = 329	feature = 712	correl = -0.0322892	descr = N_Gram_GTTA
cnt = 330	feature = 568	correl = -0.0453997	descr = N_Gram_GCACG
cnt = 331	feature = 584	correl = -0.0323888	descr = N_Gram_GCCGA
cnt = 332	feature = 58	correl = 0.366173	descr = Position_Specific_Bin_Base_20_Base_A
cnt = 333	feature = 755	correl = 0.0315348	descr = N_Gram_TAGT
cnt = 334	feature = 796	correl = 0.0268411	descr = N_Gram_TCGA
cnt = 335	feature = 368	correl = -0.0627022	descr = N_Gram_CCACC
cnt = 336	feature = 772	correl = 0.0594775	descr = N_Gram_TATTC
cnt = 337	feature = 412	correl = -0.0760356	descr = N_Gram_CCTCT
cnt = 338	feature = 718	correl = -0.0294764	descr = N_Gram_GTTGG
cnt = 339	feature = 884	correl = 0.0423383	descr = N_Gram_TTATC
cnt = 340	feature = 650	correl = -0.0231776	descr = N_Gram_GGCTT
cnt = 341	feature = 28	correl = -0.0796189	descr = Position_Specific_Bin_Base_10_Base_C
cnt = 342	feature = 210	correl = 0.0244277	descr = N_Gram_ACATT
cnt = 343	feature = 917	correl = 0.0544387	descr = N_Gram_TTTAG
cnt = 344	feature = 638	correl = -0.0334298	descr = N_Gram_GGCAG
cnt = 345	feature = 358	correl = 0.0292319	descr = N_Gram_CATG
cnt = 346	feature = 470	correl = 0.0241523	descr = N_Gram_CTAA
cnt = 347	feature = 798	correl = 0.0442783	descr = N_Gram_TCGC
cnt = 348	feature = 385	correl = -0.100048	descr = N_Gram_CCCGA
cnt = 349	feature = 43	correl = -0.0399275	descr = Position_Specific_Bin_Base_15_Base_G
cnt = 350	feature = 473	correl = 0.0428774	descr = N_Gram_CTACA
cnt = 351	feature = 278	correl = 0.047576	descr = N_Gram_ATATG
cnt = 352	feature = 10	correl = -0.126621	descr = Position_Specific_Bin_Base_2_Base_T
cnt = 353	feature = 15	correl = -0.0559338	descr = Position_Specific_Bin_Base_5_Base_C
cnt = 354	feature = 875	correl = 0.0290211	descr = N_Gram_TTAC
cnt = 355	feature = 492	correl = 0.0355478	descr = N_Gram_CTCTT
cnt = 356	feature = 416	correl = -0.0338979	descr = N_Gram_CCTGG
cnt = 357	feature = 818	correl = 0.0928901	descr = N_Gram_TCTGC
cnt = 358	feature = 40	correl = -0.154096	descr = Position_Specific_Bin_Base_14_Base_G
cnt = 359	feature = 616	correl = -0.0358114	descr = N_Gram_GCTGG
cnt = 360	feature = 510	correl = -0.0266417	descr = N_Gram_CTTGG
cnt = 361	feature = 829	correl = 0.052515	descr = N_Gram_TGAAG
cnt = 362	feature = 684	correl = 0.0252647	descr = N_Gram_GTAT
cnt = 363	feature = 589	correl = -0.0648497	descr = N_Gram_GCCTC
cnt = 364	feature = 494	correl = 0.044157	descr = N_Gram_CTGAT
cnt = 365	feature = 462	correl = 0.0240301	descr = N_Gram_CGTG
cnt = 366	feature = 452	correl = -0.0466502	descr = N_Gram_CGGGT
cnt = 367	feature = 511	correl = 0.0460087	descr = N_Gram_CTTGT
cnt = 368	feature = 819	correl = 0.034591	descr = N_Gram_TCTGG
cnt = 369	feature = 248	correl = 0.0560575	descr = N_Gram_AGCAT
cnt = 370	feature = 241	correl = 0.0501374	descr = N_Gram_AGACA
cnt = 371	feature = 682	correl = 0.0226604	descr = N_Gram_GTAC
cnt = 372	feature = 658	correl = -0.0848546	descr = N_Gram_GGGCG
cnt = 373	feature = 318	correl = 0.0301076	descr = N_Gram_ATTTT
cnt = 374	feature = 59	correl = -0.314185	descr = Position_Specific_Bin_Base_20_Base_C
cnt = 375	feature = 751	correl = 0.0645506	descr = N_Gram_TAGC
cnt = 376	feature = 19	correl = 0.0860003	descr = Position_Specific_Bin_Base_7_Base_A
cnt = 377	feature = 867	correl = 0.0309817	descr = N_Gram_TGTG
cnt = 378	feature = 631	correl = -0.0497923	descr = N_Gram_GGAGG
cnt = 379	feature = 409	correl = -0.0221631	descr = N_Gram_CCTCA
cnt = 380	feature = 301	correl = 0.0260408	descr = N_Gram_ATGGC
cnt = 381	feature = 674	correl = -0.0974016	descr = N_Gram_GGTGG
cnt = 382	feature = 557	correl = 0.0274378	descr = N_Gram_GATT
cnt = 383	feature = 223	correl = -0.0409543	descr = N_Gram_ACGG
cnt = 384	feature = 554	correl = -0.0282659	descr = N_Gram_GATGA
cnt = 385	feature = 696	correl = 0.0279279	descr = N_Gram_GTCT
cnt = 386	feature = 815	correl = 0.0281054	descr = N_Gram_TCTCC
cnt = 387	feature = 738	correl = 0.038029	descr = N_Gram_TACC
cnt = 388	feature = 857	correl = -0.0563053	descr = N_Gram_TGGGG
cnt = 389	feature = 913	correl = 0.0448265	descr = N_Gram_TTGTT
cnt = 390	feature = 645	correl = -0.0754111	descr = N_Gram_GGCGC
cnt = 391	feature = 641	correl = -0.107252	descr = N_Gram_GGCCC
cnt = 392	feature = 701	correl = -0.045058	descr = N_Gram_GTGC
cnt = 393	feature = 806	correl = 0.0528287	descr = N_Gram_TCGT
cnt = 394	feature = 851	correl = 0.0215994	descr = N_Gram_TGGAT
cnt = 395	feature = 453	correl = -0.0376276	descr = N_Gram_CGGT
cnt = 396	feature = 921	correl = 0.0413989	descr = N_Gram_TTTCT
cnt = 397	feature = 864	correl = 0.0309941	descr = N_Gram_TGTC
cnt = 398	feature = 897	correl = 0.0892041	descr = N_Gram_TTCTG
cnt = 399	feature = 263	correl = 0.03407	descr = N_Gram_AGTC
cnt = 400	feature = 273	correl = 0.0410528	descr = N_Gram_ATAG
cnt = 401	feature = 615	correl = -0.0495697	descr = N_Gram_GCTGC
cnt = 402	feature = 853	correl = -0.0592985	descr = N_Gram_TGGCC
cnt = 403	feature = 226	correl = -0.0396966	descr = N_Gram_ACGT
cnt = 404	feature = 822	correl = 0.0415391	descr = N_Gram_TCTTC
cnt = 405	feature = 871	correl = 0.0655921	descr = N_Gram_TGTTT
cnt = 406	feature = 606	correl = 0.0341885	descr = N_Gram_GCTA
cnt = 407	feature = 522	correl = 0.0583837	descr = N_Gram_GAAT
cnt = 408	feature = 792	correl = -0.0320976	descr = N_Gram_TCCTC
cnt = 409	feature = 777	correl = 0.0218792	descr = N_Gram_TCAA
cnt = 410	feature = 249	correl = -0.0444326	descr = N_Gram_AGCC
cnt = 411	feature = 82	correl = 0.431022	descr = Gibbs_of_Target_Sequence__Pos_20_Step_1
cnt = 412	feature = 708	correl = 0.0254118	descr = N_Gram_GTGT
cnt = 413	feature = 233	correl = 0.0484554	descr = N_Gram_ACTG
cnt = 414	feature = 900	correl = 0.0581679	descr = N_Gram_TTGA
cnt = 415	feature = 229	correl = 0.0515418	descr = N_Gram_ACTA
cnt = 416	feature = 729	correl = 0.071223	descr = N_Gram_TAAG
cnt = 417	feature = 883	correl = 0.0470863	descr = N_Gram_TTAT
cnt = 418	feature = 542	correl = -0.0379542	descr = N_Gram_GAGC
cnt = 419	feature = 436	correl = -0.0758098	descr = N_Gram_CGCG
cnt = 420	feature = 891	correl = 0.0297107	descr = N_Gram_TTCG
cnt = 421	feature = 413	correl = -0.0528325	descr = N_Gram_CCTG
cnt = 422	feature = 529	correl = -0.0693236	descr = N_Gram_GACC
cnt = 423	feature = 442	correl = -0.021884	descr = N_Gram_CGGA
cnt = 424	feature = 898	correl = 0.0471651	descr = N_Gram_TTCTT
cnt = 425	feature = 514	correl = -0.0222298	descr = N_Gram_GAAA
cnt = 426	feature = 889	correl = 0.0239942	descr = N_Gram_TTCC
cnt = 427	feature = 297	correl = 0.038053	descr = N_Gram_ATGC
cnt = 428	feature = 251	correl = -0.0500785	descr = N_Gram_AGCG
cnt = 429	feature = 525	correl = 0.0369199	descr = N_Gram_GACA
cnt = 430	feature = 498	correl = -0.0751423	descr = N_Gram_CTGGC
cnt = 431	feature = 258	correl = -0.0416937	descr = N_Gram_AGGG
cnt = 432	feature = 686	correl = 0.0222805	descr = N_Gram_GTCA
cnt = 433	feature = 401	correl = -0.0519092	descr = N_Gram_CCGG
cnt = 434	feature = 692	correl = 0.0389828	descr = N_Gram_GTCG
cnt = 435	feature = 306	correl = 0.0635065	descr = N_Gram_ATTA
cnt = 436	feature = 735	correl = 0.040178	descr = N_Gram_TACA
cnt = 437	feature = 214	correl = -0.0366295	descr = N_Gram_ACCC
cnt = 438	feature = 535	correl = 0.0375623	descr = N_Gram_GACT
cnt = 439	feature = 839	correl = -0.0303176	descr = N_Gram_TGCC
cnt = 440	feature = 282	correl = 0.0359167	descr = N_Gram_ATCC
cnt = 441	feature = 758	correl = 0.0801803	descr = N_Gram_TATA
cnt = 442	feature = 675	correl = -0.03054	descr = N_Gram_GGTT
cnt = 443	feature = 475	correl = 0.0616943	descr = N_Gram_CTAG
cnt = 444	feature = 346	correl = -0.0562806	descr = N_Gram_CAGG
cnt = 445	feature = 667	correl = 0.0287515	descr = N_Gram_GGTA
cnt = 446	feature = 903	correl = 0.0463944	descr = N_Gram_TTGC
cnt = 447	feature = 501	correl = 0.0429511	descr = N_Gram_CTGT
cnt = 448	feature = 699	correl = 0.0234552	descr = N_Gram_GTGA
cnt = 449	feature = 608	correl = -0.0317935	descr = N_Gram_GCTC
cnt = 450	feature = 377	correl = -0.0949316	descr = N_Gram_CCCA
cnt = 451	feature = 312	correl = 0.0580451	descr = N_Gram_ATTG
cnt = 452	feature = 478	correl = 0.0514618	descr = N_Gram_CTAT
cnt = 453	feature = 743	correl = 0.0512363	descr = N_Gram_TACT
cnt = 454	feature = 629	correl = -0.0589352	descr = N_Gram_GGAG
cnt = 455	feature = 342	correl = -0.0451311	descr = N_Gram_CAGC
cnt = 456	feature = 621	correl = -0.0494522	descr = N_Gram_GGAA
cnt = 457	feature = 79	correl = 0.105287	descr = Gibbs_of_Target_Sequence__Pos_17_Step_1
cnt = 458	feature = 64	correl = -0.0314345	descr = Gibbs_of_Target_Sequence__Pos_1_Step_1
cnt = 459	feature = 367	correl = -0.0507116	descr = N_Gram_CCAC
cnt = 460	feature = 763	correl = 0.0528137	descr = N_Gram_TATC
cnt = 461	feature = 105	correl = -0.0577757	descr = Xue_Structure_Feature_A100
cnt = 462	feature = 311	correl = 0.0904501	descr = N_Gram_ATTCT
cnt = 463	feature = 679	correl = 0.0593341	descr = N_Gram_GTAA
cnt = 464	feature = 660	correl = -0.0882218	descr = N_Gram_GGGG
cnt = 465	feature = 553	correl = -0.04007	descr = N_Gram_GATG
cnt = 466	feature = 787	correl = -0.046991	descr = N_Gram_TCCC
cnt = 467	feature = 704	correl = -0.0978076	descr = N_Gram_GTGG
cnt = 468	feature = 240	correl = 0.0295576	descr = N_Gram_AGAC
cnt = 469	feature = 583	correl = -0.0462521	descr = N_Gram_GCCG
cnt = 470	feature = 207	correl = 0.0738543	descr = N_Gram_ACAT
cnt = 471	feature = 518	correl = -0.02915	descr = N_Gram_GAAG
cnt = 472	feature = 860	correl = 0.056141	descr = N_Gram_TGTA
cnt = 473	feature = 802	correl = -0.05458	descr = N_Gram_TCGG
cnt = 474	feature = 915	correl = 0.0323899	descr = N_Gram_TTTA
cnt = 475	feature = 648	correl = -0.0429735	descr = N_Gram_GGCT
cnt = 476	feature = 652	correl = -0.079287	descr = N_Gram_GGGA
cnt = 477	feature = 66	correl = 0.0915453	descr = Gibbs_of_Target_Sequence__Pos_4_Step_1
cnt = 478	feature = 65	correl = -0.160625	descr = Gibbs_of_Target_Sequence__Pos_2_Step_1
cnt = 479	feature = 370	correl = -0.0842086	descr = N_Gram_CCAG
cnt = 480	feature = 290	correl = 0.0636584	descr = N_Gram_ATCT
cnt = 481	feature = 879	correl = 0.0491662	descr = N_Gram_TTAG
cnt = 482	feature = 592	correl = -0.0707492	descr = N_Gram_GCGC
cnt = 483	feature = 506	correl = 0.0240482	descr = N_Gram_CTTC
cnt = 484	feature = 716	correl = -0.050425	descr = N_Gram_GTTG
cnt = 485	feature = 508	correl = 0.0448195	descr = N_Gram_CTTG
cnt = 486	feature = 665	correl = -0.0834309	descr = N_Gram_GGGTG
cnt = 487	feature = 294	correl = 0.0409083	descr = N_Gram_ATGA
cnt = 488	feature = 766	correl = 0.0727525	descr = N_Gram_TATG
cnt = 489	feature = 384	correl = -0.10853	descr = N_Gram_CCCG
cnt = 490	feature = 613	correl = -0.0230936	descr = N_Gram_GCTG
cnt = 491	feature = 80	correl = 0.197882	descr = Gibbs_of_Target_Sequence__Pos_18_Step_1
cnt = 492	feature = 813	correl = 0.0581741	descr = N_Gram_TCTC
cnt = 493	feature = 725	correl = 0.048755	descr = N_Gram_TAAA
cnt = 494	feature = 544	correl = -0.0601757	descr = N_Gram_GAGG
cnt = 495	feature = 809	correl = 0.0676454	descr = N_Gram_TCTA
cnt = 496	feature = 926	correl = 0.0328692	descr = N_Gram_TTTT
cnt = 497	feature = 392	correl = -0.0985087	descr = N_Gram_CCGA
cnt = 498	feature = 67	correl = 0.0591781	descr = Gibbs_of_Target_Sequence__Pos_5_Step_1
cnt = 499	feature = 356	correl = 0.0254356	descr = N_Gram_CATC
cnt = 500	feature = 569	correl = -0.0347451	descr = N_Gram_GCAG
cnt = 501	feature = 74	correl = 0.0284121	descr = Gibbs_of_Target_Sequence__Pos_12_Step_1
cnt = 502	feature = 70	correl = 0.0837438	descr = Gibbs_of_Target_Sequence__Pos_8_Step_1
cnt = 503	feature = 771	correl = 0.0636899	descr = N_Gram_TATT
cnt = 504	feature = 922	correl = 0.0920452	descr = N_Gram_TTTG
cnt = 505	feature = 495	correl = -0.0220822	descr = N_Gram_CTGC
cnt = 506	feature = 456	correl = -0.0375947	descr = N_Gram_CGT
cnt = 507	feature = 444	correl = -0.127533	descr = N_Gram_CGGC
cnt = 508	feature = 655	correl = -0.123112	descr = N_Gram_GGGC
cnt = 509	feature = 276	correl = 0.0905308	descr = N_Gram_ATAT
cnt = 510	feature = 419	correl = -0.0617847	descr = N_Gram_CGA
cnt = 511	feature = 72	correl = 0.116144	descr = Gibbs_of_Target_Sequence__Pos_10_Step_1
cnt = 512	feature = 319	correl = 0.0327635	descr = N_Gram_CAA
cnt = 513	feature = 671	correl = -0.0844447	descr = N_Gram_GGTG
cnt = 514	feature = 78	correl = 0.11928	descr = Gibbs_of_Target_Sequence__Pos_16_Step_1
cnt = 515	feature = 909	correl = 0.0745535	descr = N_Gram_TTGT
cnt = 516	feature = 75	correl = 0.120245	descr = Gibbs_of_Target_Sequence__Pos_13_Step_1
cnt = 517	feature = 449	correl = -0.0847652	descr = N_Gram_CGGG
cnt = 518	feature = 73	correl = 0.0562411	descr = Gibbs_of_Target_Sequence__Pos_11_Step_1
cnt = 519	feature = 71	correl = 0.10921	descr = Gibbs_of_Target_Sequence__Pos_9_Step_1
cnt = 520	feature = 678	correl = 0.0558567	descr = N_Gram_GTA
cnt = 521	feature = 869	correl = 0.0800258	descr = N_Gram_TGTT
cnt = 522	feature = 238	correl = 0.0239513	descr = N_Gram_AGA
cnt = 523	feature = 68	correl = 0.117023	descr = Gibbs_of_Target_Sequence__Pos_6_Step_1
cnt = 524	feature = 894	correl = 0.0907275	descr = N_Gram_TTCT
cnt = 525	feature = 734	correl = 0.0598829	descr = N_Gram_TAC
cnt = 526	feature = 664	correl = -0.0544589	descr = N_Gram_GGGT
cnt = 527	feature = 578	correl = -0.144943	descr = N_Gram_GCCC
cnt = 528	feature = 76	correl = 0.157174	descr = Gibbs_of_Target_Sequence__Pos_14_Step_1
cnt = 529	feature = 247	correl = -0.0305422	descr = N_Gram_AGC
cnt = 530	feature = 826	correl = 0.0759945	descr = N_Gram_TGA
cnt = 531	feature = 821	correl = 0.0628177	descr = N_Gram_TCTT
cnt = 532	feature = 317	correl = 0.0314722	descr = N_Gram_ATTT
cnt = 533	feature = 597	correl = -0.106245	descr = N_Gram_GCGG
cnt = 534	feature = 77	correl = 0.0973518	descr = Gibbs_of_Target_Sequence__Pos_15_Step_1
cnt = 535	feature = 293	correl = 0.0254968	descr = N_Gram_ATG
cnt = 536	feature = 561	correl = -0.0415332	descr = N_Gram_GCA
cnt = 537	feature = 746	correl = 0.0826713	descr = N_Gram_TAG
cnt = 538	feature = 539	correl = -0.0435251	descr = N_Gram_GAG
cnt = 539	feature = 69	correl = 0.157663	descr = Gibbs_of_Target_Sequence__Pos_7_Step_1
cnt = 540	feature = 365	correl = -0.0738736	descr = N_Gram_CCA
cnt = 541	feature = 698	correl = -0.027376	descr = N_Gram_GTG
cnt = 542	feature = 620	correl = -0.0635397	descr = N_Gram_GGA
cnt = 543	feature = 404	correl = -0.0473881	descr = N_Gram_CCT
cnt = 544	feature = 825	correl = 0.0604173	descr = N_Gram_TG
cnt = 545	feature = 469	correl = 0.102437	descr = N_Gram_CTA
cnt = 546	feature = 724	correl = 0.0776464	descr = N_Gram_TAA
cnt = 547	feature = 338	correl = -0.0529857	descr = N_Gram_CAG
cnt = 548	feature = 775	correl = 0.0469245	descr = N_Gram_TC
cnt = 549	feature = 859	correl = 0.083386	descr = N_Gram_TGT
cnt = 550	feature = 666	correl = -0.0416612	descr = N_Gram_GGT
cnt = 551	feature = 269	correl = 0.0599518	descr = N_Gram_ATA
cnt = 552	feature = 430	correl = -0.0503886	descr = N_Gram_CGC
cnt = 553	feature = 899	correl = 0.107937	descr = N_Gram_TTG
cnt = 554	feature = 849	correl = -0.0399138	descr = N_Gram_TGG
cnt = 555	feature = 482	correl = -0.0299911	descr = N_Gram_CTC
cnt = 556	feature = 391	correl = -0.0888267	descr = N_Gram_CCG
cnt = 557	feature = 808	correl = 0.105698	descr = N_Gram_TCT
cnt = 558	feature = 634	correl = -0.171471	descr = N_Gram_GGC
cnt = 559	feature = 914	correl = 0.0850535	descr = N_Gram_TTT
cnt = 560	feature = 305	correl = 0.120715	descr = N_Gram_ATT
cnt = 561	feature = 872	correl = 0.14467	descr = N_Gram_TT
cnt = 562	feature = 560	correl = -0.120091	descr = N_Gram_GC
cnt = 563	feature = 418	correl = -0.0958946	descr = N_Gram_CG
cnt = 564	feature = 83	correl = 0.232997	descr = PF_RNAi_Fold_Energy
cnt = 565	feature = 723	correl = 0.179107	descr = N_Gram_TA
cnt = 566	feature = 62	correl = 0.291789	descr = Gibbs_of_Target_Sequence_
num rows = 2188
num_elements = 1240596
..*
optimization finished, #iter = 2207
nu = 0.220794
obj = -37.644336, rho = -0.808991
nSV = 996, nBSV = 164
num rows = 243
num_elements = 137781
*
optimization finished, #iter = 194
nu = 0.187711
obj = -4.026691, rho = -0.741983
nSV = 137, nBSV = 3
..*
optimization finished, #iter = 2207
nu = 0.220794
obj = -37.644336, rho = -0.808991
nSV = 996, nBSV = 164
CFS merit scores = 1.44852
CFS merit scores = 1.62016
CFS merit scores = 1.85202
CFS merit scores = 2.07775
CFS merit scores = 2.28316
CFS merit scores = 2.47237
CFS merit scores = 2.6421
CFS merit scores = 2.80046
CFS merit scores = 2.94957
CFS merit scores = 3.09172
CFS merit scores = 3.22611
CFS merit scores = 3.35497
CFS merit scores = 3.47694
CFS merit scores = 3.59333
CFS merit scores = 3.70507
CFS merit scores = 3.8127
CFS merit scores = 3.9165
CFS merit scores = 4.01594
CFS merit scores = 4.11194
CFS merit scores = 4.20469
CFS merit scores = 4.2945
CFS merit scores = 4.38158
CFS merit scores = 4.46613
CFS merit scores = 4.54686
CFS merit scores = 4.62513
CFS merit scores = 4.70128
CFS merit scores = 4.77449
CFS merit scores = 4.84512
CFS merit scores = 4.91338
CFS merit scores = 4.97918
CFS merit scores = 5.04212
CFS merit scores = 5.10276
CFS merit scores = 5.15935
CFS merit scores = 5.21295
CFS merit scores = 5.26334
CFS merit scores = 5.31193
CFS merit scores = 5.35714
CFS merit scores = 5.40159
CFS merit scores = 5.44531
CFS merit scores = 5.48754
CFS merit scores = 5.52871
CFS merit scores = 5.56817
CFS merit scores = 5.60688
CFS merit scores = 5.64508
CFS merit scores = 5.68184
CFS merit scores = 5.71723
CFS merit scores = 5.75116
CFS merit scores = 5.78297
CFS merit scores = 5.81376
CFS merit scores = 5.84325
CFS merit scores = 5.87245
CFS merit scores = 5.89978
CFS merit scores = 5.92659
CFS merit scores = 5.95086
CFS merit scores = 5.97471
CFS merit scores = 5.99864
CFS merit scores = 6.02184
CFS merit scores = 6.04375
CFS merit scores = 6.06338
CFS merit scores = 6.08241
CFS merit scores = 6.10059
CFS merit scores = 6.11834
CFS merit scores = 6.13563
CFS merit scores = 6.15258
CFS merit scores = 6.16878
CFS merit scores = 6.18379
CFS merit scores = 6.19877
CFS merit scores = 6.21365
CFS merit scores = 6.22753
CFS merit scores = 6.24137
CFS merit scores = 6.25514
CFS merit scores = 6.26901
CFS merit scores = 6.28204
CFS merit scores = 6.29387
CFS merit scores = 6.30561
CFS merit scores = 6.31687
CFS merit scores = 6.32783
CFS merit scores = 6.33847
CFS merit scores = 6.34858
CFS merit scores = 6.35857
CFS merit scores = 6.36814
CFS merit scores = 6.3777
CFS merit scores = 6.38709
CFS merit scores = 6.3959
CFS merit scores = 6.40454
CFS merit scores = 6.41273
CFS merit scores = 6.42089
CFS merit scores = 6.42887
CFS merit scores = 6.43594
CFS merit scores = 6.44317
CFS merit scores = 6.45031
CFS merit scores = 6.45643
CFS merit scores = 6.4618
CFS merit scores = 6.46722
CFS merit scores = 6.4728
CFS merit scores = 6.47823
CFS merit scores = 6.48374
CFS merit scores = 6.48953
CFS merit scores = 6.49448
CFS merit scores = 6.49938
CFS merit scores = 6.50407
CFS merit scores = 6.50897
CFS merit scores = 6.51398
CFS merit scores = 6.51893
CFS merit scores = 6.52347
CFS merit scores = 6.52744
CFS merit scores = 6.53108
CFS merit scores = 6.53465
CFS merit scores = 6.53818
CFS merit scores = 6.54166
CFS merit scores = 6.54481
CFS merit scores = 6.54776
CFS merit scores = 6.55047
CFS merit scores = 6.55246
CFS merit scores = 6.55451
CFS merit scores = 6.55619
CFS merit scores = 6.55802
CFS merit scores = 6.55964
CFS merit scores = 6.56132
CFS merit scores = 6.56309
CFS merit scores = 6.56501
CFS merit scores = 6.56702
CFS merit scores = 6.56899
CFS merit scores = 6.5707
CFS merit scores = 6.57225
CFS merit scores = 6.57396
CFS merit scores = 6.57576
CFS merit scores = 6.57731
CFS merit scores = 6.57869
CFS merit scores = 6.58027
CFS merit scores = 6.58139
CFS merit scores = 6.58246
CFS merit scores = 6.58361
CFS merit scores = 6.58455
CFS merit scores = 6.5854
CFS merit scores = 6.58643
CFS merit scores = 6.58725
CFS merit scores = 6.58812
CFS merit scores = 6.58927
CFS merit scores = 6.59026
CFS merit scores = 6.59094
CFS merit scores = 6.59167
CFS merit scores = 6.59235
CFS merit scores = 6.59318
CFS merit scores = 6.5938
CFS merit scores = 6.59449
CFS merit scores = 6.59509
CFS merit scores = 6.59561
CFS merit scores = 6.59617
CFS merit scores = 6.5968
CFS merit scores = 6.59696
CFS merit scores = 6.59706
CFS merit scores = 6.59705
CFS merit scores = 6.59696
CFS merit scores = 6.59698
CFS merit scores = 6.59713
CFS merit scores = 6.59723
CFS merit scores = 6.59732
CFS merit scores = 6.59747
CFS merit scores = 6.59705
CFS merit scores = 6.5967
CFS merit scores = 6.59635
CFS merit scores = 6.59604
CFS merit scores = 6.59575
CFS merit scores = 6.59545
CFS merit scores = 6.59512
CFS merit scores = 6.59462
CFS merit scores = 6.59408
CFS merit scores = 6.59363
CFS merit scores = 6.59321
CFS merit scores = 6.59276
CFS merit scores = 6.5924
CFS merit scores = 6.5921
CFS merit scores = 6.59163
CFS merit scores = 6.59111
CFS merit scores = 6.59067
CFS merit scores = 6.59008
CFS merit scores = 6.58949
CFS merit scores = 6.58895
CFS merit scores = 6.5882
CFS merit scores = 6.58756
CFS merit scores = 6.58679
CFS merit scores = 6.58617
CFS merit scores = 6.58558
CFS merit scores = 6.58505
CFS merit scores = 6.58448
CFS merit scores = 6.58389
CFS merit scores = 6.58327
CFS merit scores = 6.5825
CFS merit scores = 6.58163
CFS merit scores = 6.58078
CFS merit scores = 6.57991
CFS merit scores = 6.57915
CFS merit scores = 6.57842
CFS merit scores = 6.57764
CFS merit scores = 6.57683
CFS merit scores = 6.57602
CFS merit scores = 6.57517
CFS merit scores = 6.57437
CFS merit scores = 6.57353
CFS merit scores = 6.57277
CFS merit scores = 6.57198
CFS merit scores = 6.57113
CFS merit scores = 6.57024
CFS merit scores = 6.56938
CFS merit scores = 6.56833
CFS merit scores = 6.56739
CFS merit scores = 6.56646
CFS merit scores = 6.56535
CFS merit scores = 6.5643
CFS merit scores = 6.56325
CFS merit scores = 6.56221
CFS merit scores = 6.56115
CFS merit scores = 6.56016
CFS merit scores = 6.5591
CFS merit scores = 6.55806
CFS merit scores = 6.55709
CFS merit scores = 6.55605
CFS merit scores = 6.5549
CFS merit scores = 6.55373
CFS merit scores = 6.55259
CFS merit scores = 6.55152
CFS merit scores = 6.55042
CFS merit scores = 6.54931
CFS merit scores = 6.54824
CFS merit scores = 6.54703
CFS merit scores = 6.5458
CFS merit scores = 6.54462
CFS merit scores = 6.5433
CFS merit scores = 6.54207
CFS merit scores = 6.54081
CFS merit scores = 6.53964
CFS merit scores = 6.53846
CFS merit scores = 6.53725
CFS merit scores = 6.53596
CFS merit scores = 6.53468
CFS merit scores = 6.53338
CFS merit scores = 6.53216
CFS merit scores = 6.53104
CFS merit scores = 6.52986
CFS merit scores = 6.52867
CFS merit scores = 6.5274
CFS merit scores = 6.5261
CFS merit scores = 6.52484
CFS merit scores = 6.52353
CFS merit scores = 6.52223
CFS merit scores = 6.52093
CFS merit scores = 6.51966
CFS merit scores = 6.51842
CFS merit scores = 6.51717
CFS merit scores = 6.51594
CFS merit scores = 6.51474
CFS merit scores = 6.51347
CFS merit scores = 6.51214
CFS merit scores = 6.51091
CFS merit scores = 6.50968
CFS merit scores = 6.50853
CFS merit scores = 6.50728
CFS merit scores = 6.50609
CFS merit scores = 6.50471
CFS merit scores = 6.50317
CFS merit scores = 6.50154
CFS merit scores = 6.4999
CFS merit scores = 6.49828
CFS merit scores = 6.49665
CFS merit scores = 6.49503
CFS merit scores = 6.49338
CFS merit scores = 6.49175
CFS merit scores = 6.49011
CFS merit scores = 6.48841
CFS merit scores = 6.48675
CFS merit scores = 6.48502
CFS merit scores = 6.48333
CFS merit scores = 6.48155
CFS merit scores = 6.47978
CFS merit scores = 6.47805
CFS merit scores = 6.47631
CFS merit scores = 6.47458
CFS merit scores = 6.47276
CFS merit scores = 6.47094
CFS merit scores = 6.46915
CFS merit scores = 6.46732
CFS merit scores = 6.46549
CFS merit scores = 6.46368
CFS merit scores = 6.46184
CFS merit scores = 6.45987
CFS merit scores = 6.45793
CFS merit scores = 6.45594
CFS merit scores = 6.45397
CFS merit scores = 6.45197
CFS merit scores = 6.44998
CFS merit scores = 6.44802
CFS merit scores = 6.44608
CFS merit scores = 6.44415
CFS merit scores = 6.4423
CFS merit scores = 6.44044
CFS merit scores = 6.43861
CFS merit scores = 6.43679
CFS merit scores = 6.43503
CFS merit scores = 6.43324
CFS merit scores = 6.43142
CFS merit scores = 6.42956
CFS merit scores = 6.42775
CFS merit scores = 6.42591
CFS merit scores = 6.42401
CFS merit scores = 6.42201
CFS merit scores = 6.42002
CFS merit scores = 6.41803
CFS merit scores = 6.41596
CFS merit scores = 6.41396
CFS merit scores = 6.41191
CFS merit scores = 6.40993
CFS merit scores = 6.40795
CFS merit scores = 6.40587
CFS merit scores = 6.4038
CFS merit scores = 6.40177
CFS merit scores = 6.39977
CFS merit scores = 6.39779
CFS merit scores = 6.3958
CFS merit scores = 6.39381
CFS merit scores = 6.39181
CFS merit scores = 6.38983
CFS merit scores = 6.38783
CFS merit scores = 6.38568
CFS merit scores = 6.38352
CFS merit scores = 6.38137
CFS merit scores = 6.37925
CFS merit scores = 6.37714
CFS merit scores = 6.37497
CFS merit scores = 6.37282
CFS merit scores = 6.37061
CFS merit scores = 6.36829
CFS merit scores = 6.36596
CFS merit scores = 6.36368
CFS merit scores = 6.36135
CFS merit scores = 6.35911
CFS merit scores = 6.35687
CFS merit scores = 6.35458
CFS merit scores = 6.35228
CFS merit scores = 6.34998
CFS merit scores = 6.34768
CFS merit scores = 6.34537
CFS merit scores = 6.34308
CFS merit scores = 6.34085
CFS merit scores = 6.33854
CFS merit scores = 6.33631
CFS merit scores = 6.33397
CFS merit scores = 6.33168
CFS merit scores = 6.32934
CFS merit scores = 6.32701
CFS merit scores = 6.32465
CFS merit scores = 6.32234
CFS merit scores = 6.31999
CFS merit scores = 6.31753
CFS merit scores = 6.31508
CFS merit scores = 6.31257
CFS merit scores = 6.30999
CFS merit scores = 6.30741
CFS merit scores = 6.30482
CFS merit scores = 6.30226
CFS merit scores = 6.29969
CFS merit scores = 6.29714
CFS merit scores = 6.29436
CFS merit scores = 6.29156
CFS merit scores = 6.28876
CFS merit scores = 6.28601
CFS merit scores = 6.2833
CFS merit scores = 6.28055
CFS merit scores = 6.27784
CFS merit scores = 6.27507
CFS merit scores = 6.27232
CFS merit scores = 6.26956
CFS merit scores = 6.26674
CFS merit scores = 6.26392
CFS merit scores = 6.26102
CFS merit scores = 6.25818
CFS merit scores = 6.2553
CFS merit scores = 6.25246
CFS merit scores = 6.24957
CFS merit scores = 6.24662
CFS merit scores = 6.2437
CFS merit scores = 6.24077
CFS merit scores = 6.23774
CFS merit scores = 6.23472
CFS merit scores = 6.23174
CFS merit scores = 6.2287
CFS merit scores = 6.22569
CFS merit scores = 6.22257
CFS merit scores = 6.21936
CFS merit scores = 6.21618
CFS merit scores = 6.21273
CFS merit scores = 6.20923
CFS merit scores = 6.20564
CFS merit scores = 6.20209
CFS merit scores = 6.19856
CFS merit scores = 6.19502
CFS merit scores = 6.19147
CFS merit scores = 6.18796
CFS merit scores = 6.18439
CFS merit scores = 6.1808
CFS merit scores = 6.1772
CFS merit scores = 6.17364
CFS merit scores = 6.17005
CFS merit scores = 6.16648
CFS merit scores = 6.16289
CFS merit scores = 6.15929
CFS merit scores = 6.15565
CFS merit scores = 6.15204
CFS merit scores = 6.14841
CFS merit scores = 6.14475
CFS merit scores = 6.14109
CFS merit scores = 6.13742
CFS merit scores = 6.13372
CFS merit scores = 6.13004
CFS merit scores = 6.12625
CFS merit scores = 6.12248
CFS merit scores = 6.11874
CFS merit scores = 6.11496
CFS merit scores = 6.11115
CFS merit scores = 6.10736
CFS merit scores = 6.10357
CFS merit scores = 6.09978
CFS merit scores = 6.09598
CFS merit scores = 6.09223
CFS merit scores = 6.08844
CFS merit scores = 6.08466
CFS merit scores = 6.08094
CFS merit scores = 6.07718
CFS merit scores = 6.07349
CFS merit scores = 6.06978
CFS merit scores = 6.06596
CFS merit scores = 6.06209
CFS merit scores = 6.05822
CFS merit scores = 6.05438
CFS merit scores = 6.05049
CFS merit scores = 6.04662
CFS merit scores = 6.04277
CFS merit scores = 6.03887
CFS merit scores = 6.03501
CFS merit scores = 6.03117
CFS merit scores = 6.02735
CFS merit scores = 6.02344
CFS merit scores = 6.0195
CFS merit scores = 6.01552
CFS merit scores = 6.01153
CFS merit scores = 6.00756
CFS merit scores = 6.00363
CFS merit scores = 5.99964
CFS merit scores = 5.9957
CFS merit scores = 5.99175
CFS merit scores = 5.9878
CFS merit scores = 5.98375
CFS merit scores = 5.97972
CFS merit scores = 5.9757
CFS merit scores = 5.97162
CFS merit scores = 5.96758
CFS merit scores = 5.96357
CFS merit scores = 5.95959
CFS merit scores = 5.95561
CFS merit scores = 5.9515
CFS merit scores = 5.9474
CFS merit scores = 5.94323
CFS merit scores = 5.93894
CFS merit scores = 5.93466
CFS merit scores = 5.93041
CFS merit scores = 5.92616
CFS merit scores = 5.92196
CFS merit scores = 5.91782
CFS merit scores = 5.91364
CFS merit scores = 5.90939
CFS merit scores = 5.9051
CFS merit scores = 5.90083
CFS merit scores = 5.89656
CFS merit scores = 5.89229
CFS merit scores = 5.88807
CFS merit scores = 5.88389
CFS merit scores = 5.87968
CFS merit scores = 5.87541
CFS merit scores = 5.87118
CFS merit scores = 5.86698
CFS merit scores = 5.86281
CFS merit scores = 5.85857
CFS merit scores = 5.85437
CFS merit scores = 5.85003
CFS merit scores = 5.84574
CFS merit scores = 5.8415
CFS merit scores = 5.83722
CFS merit scores = 5.83296
CFS merit scores = 5.82869
CFS merit scores = 5.82431
CFS merit scores = 5.81996
CFS merit scores = 5.81551
CFS merit scores = 5.81069
CFS merit scores = 5.80583
CFS merit scores = 5.8008
CFS merit scores = 5.79573
CFS merit scores = 5.79069
CFS merit scores = 5.78567
CFS merit scores = 5.78066
CFS merit scores = 5.77555
CFS merit scores = 5.77037
CFS merit scores = 5.76521
CFS merit scores = 5.75992
CFS merit scores = 5.75459
CFS merit scores = 5.74909
CFS merit scores = 5.74344
CFS merit scores = 5.73765
CFS merit scores = 5.73154
CFS merit scores = 5.72541
CFS merit scores = 5.71871
CFS merit scores = 5.71202
CFS merit scores = 5.70499
CFS merit scores = 5.69791
CFS merit scores = 5.69078
CFS merit scores = 5.68367
CFS merit scores = 5.67651
CFS merit scores = 5.66929
CFS merit scores = 5.6621
CFS merit scores = 5.65479
CFS merit scores = 5.64744
CFS merit scores = 5.6398
CFS merit scores = 5.63219
CFS merit scores = 5.62461
CFS merit scores = 5.61701
CFS merit scores = 5.60941
CFS merit scores = 5.60135
CFS merit scores = 5.59267
CFS merit scores = 5.58369
CFS merit scores = 5.57443
CFS merit scores = 5.5648
CFS merit scores = 5.55477
CFS merit scores = 5.54363
CFS merit scores = 5.53209
CFS merit scores = 5.52025
CFS merit scores = 5.50827
CFS merit scores = 5.48436
cnt = 1	feature = 81	correl = 0.448525	descr = Gibbs_of_Target_Sequence__Pos_19_Step_1
cnt = 2	feature = 2	correl = -0.135476	descr = Position_Specific_Bin_Base_0_Base_G
cnt = 3	feature = 232	correl = 0.0593032	descr = N_Gram_ACTG
cnt = 4	feature = 284	correl = -0.0313814	descr = N_Gram_ATCCC
cnt = 5	feature = 687	correl = -0.0444613	descr = N_Gram_GTGC
cnt = 6	feature = 537	correl = -0.0275147	descr = N_Gram_GAGTT
cnt = 7	feature = 596	correl = 0.0453121	descr = N_Gram_GCTCT
cnt = 8	feature = 221	correl = 0.0381083	descr = N_Gram_ACGCT
cnt = 9	feature = 322	correl = 0.0334008	descr = N_Gram_CAACG
cnt = 10	feature = 414	correl = -0.0235527	descr = N_Gram_CGAAA
cnt = 11	feature = 427	correl = -0.0343501	descr = N_Gram_CGCAA
cnt = 12	feature = 220	correl = -0.0306588	descr = N_Gram_ACGCG
cnt = 13	feature = 522	correl = -0.0231912	descr = N_Gram_GACGA
cnt = 14	feature = 726	correl = -0.0322619	descr = N_Gram_TACG
cnt = 15	feature = 419	correl = -0.047651	descr = N_Gram_CGACG
cnt = 16	feature = 423	correl = -0.0312276	descr = N_Gram_CGATA
cnt = 17	feature = 678	correl = -0.0352679	descr = N_Gram_GTCCG
cnt = 18	feature = 545	correl = 0.0272731	descr = N_Gram_GATTA
cnt = 19	feature = 670	correl = -0.0263355	descr = N_Gram_GTAAT
cnt = 20	feature = 525	correl = 0.0680599	descr = N_Gram_GACTA
cnt = 21	feature = 492	correl = -0.0447515	descr = N_Gram_CTTAA
cnt = 22	feature = 289	correl = 0.0279479	descr = N_Gram_ATCGC
cnt = 23	feature = 458	correl = 0.0284994	descr = N_Gram_CGTTT
cnt = 24	feature = 681	correl = 0.0488617	descr = N_Gram_GTCGC
cnt = 25	feature = 664	correl = -0.0589472	descr = N_Gram_GGTTA
cnt = 26	feature = 451	correl = -0.030851	descr = N_Gram_CGTCG
cnt = 27	feature = 876	correl = 0.0348795	descr = N_Gram_TTCGC
cnt = 28	feature = 454	correl = -0.0364342	descr = N_Gram_CGTGG
cnt = 29	feature = 452	correl = 0.0293553	descr = N_Gram_CGTCT
cnt = 30	feature = 398	correl = 0.0600261	descr = N_Gram_CCTAA
cnt = 31	feature = 262	correl = 0.0237777	descr = N_Gram_AGTAA
cnt = 32	feature = 631	correl = -0.0645323	descr = N_Gram_GGCGG
cnt = 33	feature = 493	correl = 0.0275614	descr = N_Gram_CTTAG
cnt = 34	feature = 671	correl = 0.0320969	descr = N_Gram_GTACC
cnt = 35	feature = 823	correl = 0.0297931	descr = N_Gram_TGCGA
cnt = 36	feature = 546	correl = 0.0549907	descr = N_Gram_GATTG
cnt = 37	feature = 683	correl = 0.0482207	descr = N_Gram_GTCTA
cnt = 38	feature = 724	correl = 0.0225329	descr = N_Gram_TACCG
cnt = 39	feature = 347	correl = 0.0338659	descr = N_Gram_CATAG
cnt = 40	feature = 643	correl = -0.0887619	descr = N_Gram_GGGCC
cnt = 41	feature = 501	correl = -0.0253875	descr = N_Gram_CTTTA
cnt = 42	feature = 513	correl = 0.052044	descr = N_Gram_GAATA
cnt = 43	feature = 711	correl = 0.0463699	descr = N_Gram_TAAAC
cnt = 44	feature = 391	correl = -0.0317451	descr = N_Gram_CCGCG
cnt = 45	feature = 530	correl = -0.0335513	descr = N_Gram_GAGAT
cnt = 46	feature = 752	correl = 0.0292382	descr = N_Gram_TATGT
cnt = 47	feature = 345	correl = -0.0478765	descr = N_Gram_CATAA
cnt = 48	feature = 529	correl = 0.0218729	descr = N_Gram_GAGAA
cnt = 49	feature = 640	correl = -0.0276429	descr = N_Gram_GGGAT
cnt = 50	feature = 446	correl = -0.0329931	descr = N_Gram_CGGTT
cnt = 51	feature = 751	correl = 0.0573999	descr = N_Gram_TATGA
cnt = 52	feature = 449	correl = 0.0219318	descr = N_Gram_CGTCA
cnt = 53	feature = 612	correl = -0.0559705	descr = N_Gram_GGACC
cnt = 54	feature = 697	correl = 0.0358296	descr = N_Gram_GTGTT
cnt = 55	feature = 428	correl = -0.0574712	descr = N_Gram_CGCAT
cnt = 56	feature = 865	correl = 0.0310416	descr = N_Gram_TTAGC
cnt = 57	feature = 622	correl = -0.0270102	descr = N_Gram_GGCAC
cnt = 58	feature = 219	correl = -0.0375297	descr = N_Gram_ACGAC
cnt = 59	feature = 526	correl = -0.0267162	descr = N_Gram_GACTC
cnt = 60	feature = 479	correl = 0.0289623	descr = N_Gram_CTCTA
cnt = 61	feature = 645	correl = -0.030693	descr = N_Gram_GGGCT
cnt = 62	feature = 415	correl = -0.0775018	descr = N_Gram_CGAAG
cnt = 63	feature = 304	correl = -0.0250555	descr = N_Gram_ATTAA
cnt = 64	feature = 268	correl = -0.0269087	descr = N_Gram_AGTGG
cnt = 65	feature = 655	correl = 0.038728	descr = N_Gram_GGTAA
cnt = 66	feature = 225	correl = 0.0223547	descr = N_Gram_ACGTC
cnt = 67	feature = 321	correl = 0.0220066	descr = N_Gram_CAACC
cnt = 68	feature = 819	correl = 0.0348594	descr = N_Gram_TGCAT
cnt = 69	feature = 552	correl = -0.075261	descr = N_Gram_GCAAT
cnt = 70	feature = 729	correl = 0.0724479	descr = N_Gram_TACTA
cnt = 71	feature = 550	correl = -0.0728835	descr = N_Gram_GCAAA
cnt = 72	feature = 440	correl = -0.0817769	descr = N_Gram_CGGCG
cnt = 73	feature = 392	correl = -0.0400248	descr = N_Gram_CCGCT
cnt = 74	feature = 590	correl = -0.0540768	descr = N_Gram_GCGTT
cnt = 75	feature = 911	correl = 0.0427167	descr = N_Gram_TTTTA
cnt = 76	feature = 421	correl = -0.0471197	descr = N_Gram_CGAGT
cnt = 77	feature = 534	correl = -0.068618	descr = N_Gram_GAGGC
cnt = 78	feature = 721	correl = 0.0782106	descr = N_Gram_TACAA
cnt = 79	feature = 516	correl = 0.0509282	descr = N_Gram_GACAA
cnt = 80	feature = 587	correl = -0.0311351	descr = N_Gram_GCGGT
cnt = 81	feature = 373	correl = -0.0357021	descr = N_Gram_CCCCA
cnt = 82	feature = 403	correl = -0.0821039	descr = N_Gram_CCTCG
cnt = 83	feature = 869	correl = 0.0306717	descr = N_Gram_TTATG
cnt = 84	feature = 785	correl = -0.0269111	descr = N_Gram_TCGGC
cnt = 85	feature = 406	correl = -0.0567998	descr = N_Gram_CCTGA
cnt = 86	feature = 860	correl = 0.0509286	descr = N_Gram_TTACA
cnt = 87	feature = 285	correl = 0.0278986	descr = N_Gram_ATCCG
cnt = 88	feature = 502	correl = 0.0223639	descr = N_Gram_CTTTC
cnt = 89	feature = 275	correl = 0.0364714	descr = N_Gram_ATAGC
cnt = 90	feature = 394	correl = 0.0223372	descr = N_Gram_CCGGA
cnt = 91	feature = 772	correl = 0.0695408	descr = N_Gram_TCCTA
cnt = 92	feature = 598	correl = -0.0248023	descr = N_Gram_GCTGA
cnt = 93	feature = 278	correl = 0.0279739	descr = N_Gram_ATATA
cnt = 94	feature = 717	correl = -0.0524465	descr = N_Gram_TAATC
cnt = 95	feature = 418	correl = -0.0397861	descr = N_Gram_CGACC
cnt = 96	feature = 456	correl = -0.063598	descr = N_Gram_CGTTC
cnt = 97	feature = 782	correl = 0.0520529	descr = N_Gram_TCGCT
cnt = 98	feature = 48	correl = 0.0313336	descr = Position_Specific_Bin_Base_17_Base_A
cnt = 99	feature = 674	correl = 0.0505368	descr = N_Gram_GTCAA
cnt = 100	feature = 725	correl = 0.0303309	descr = N_Gram_TACCT
cnt = 101	feature = 702	correl = -0.0230247	descr = N_Gram_GTTGA
cnt = 102	feature = 31	correl = -0.0299383	descr = Position_Specific_Bin_Base_11_Base_C
cnt = 103	feature = 789	correl = 0.0877673	descr = N_Gram_TCGTG
cnt = 104	feature = 593	correl = -0.0278001	descr = N_Gram_GCTCA
cnt = 105	feature = 672	correl = 0.0266662	descr = N_Gram_GTATT
cnt = 106	feature = 297	correl = 0.0320677	descr = N_Gram_ATGCT
cnt = 107	feature = 821	correl = -0.0643664	descr = N_Gram_TGCCC
cnt = 108	feature = 608	correl = -0.0242359	descr = N_Gram_GGAAC
cnt = 109	feature = 669	correl = 0.0365787	descr = N_Gram_GTAAG
cnt = 110	feature = 691	correl = -0.0407727	descr = N_Gram_GTGGA
cnt = 111	feature = 362	correl = -0.0288998	descr = N_Gram_CCACG
cnt = 112	feature = 849	correl = 0.0317789	descr = N_Gram_TGTCG
cnt = 113	feature = 308	correl = 0.0346323	descr = N_Gram_ATTCG
cnt = 114	feature = 595	correl = -0.0314762	descr = N_Gram_GCTCG
cnt = 115	feature = 740	correl = 0.0276865	descr = N_Gram_TAGGC
cnt = 116	feature = 858	correl = -0.0334306	descr = N_Gram_TTAAT
cnt = 117	feature = 554	correl = -0.0384744	descr = N_Gram_GCACC
cnt = 118	feature = 238	correl = 0.0334709	descr = N_Gram_ACTTC
cnt = 119	feature = 560	correl = -0.0503983	descr = N_Gram_GCATA
cnt = 120	feature = 712	correl = 0.0220838	descr = N_Gram_TAAAG
cnt = 121	feature = 746	correl = 0.0301291	descr = N_Gram_TATAG
cnt = 122	feature = 761	correl = -0.0435738	descr = N_Gram_TCAGA
cnt = 123	feature = 4	correl = -0.0922977	descr = Position_Specific_Bin_Base_1_Base_G
cnt = 124	feature = 42	correl = 0.0730093	descr = Position_Specific_Bin_Base_15_Base_A
cnt = 125	feature = 54	correl = 0.0226785	descr = Position_Specific_Bin_Base_18_Base_T
cnt = 126	feature = 433	correl = -0.069847	descr = N_Gram_CGCGT
cnt = 127	feature = 879	correl = 0.0535895	descr = N_Gram_TTCTA
cnt = 128	feature = 505	correl = -0.0259482	descr = N_Gram_GAAAG
cnt = 129	feature = 610	correl = 0.0338232	descr = N_Gram_GGAAT
cnt = 130	feature = 39	correl = -0.0352653	descr = Position_Specific_Bin_Base_14_Base_C
cnt = 131	feature = 305	correl = 0.0217539	descr = N_Gram_ATTAG
cnt = 132	feature = 749	correl = 0.0461481	descr = N_Gram_TATCG
cnt = 133	feature = 313	correl = 0.0470747	descr = N_Gram_ATTGT
cnt = 134	feature = 248	correl = -0.0483087	descr = N_Gram_AGCCC
cnt = 135	feature = 260	correl = -0.0343514	descr = N_Gram_AGGTG
cnt = 136	feature = 798	correl = 0.0476545	descr = N_Gram_TCTCT
cnt = 137	feature = 207	correl = 0.0706706	descr = N_Gram_ACATG
cnt = 138	feature = 567	correl = -0.0810307	descr = N_Gram_GCCCA
cnt = 139	feature = 299	correl = -0.0284855	descr = N_Gram_ATGGA
cnt = 140	feature = 15	correl = 0.0363669	descr = Position_Specific_Bin_Base_6_Base_A
cnt = 141	feature = 432	correl = -0.0667833	descr = N_Gram_CGCGG
cnt = 142	feature = 58	correl = 0.0629845	descr = Position_Specific_Bin_Base_19_Base_T
cnt = 143	feature = 461	correl = 0.0648309	descr = N_Gram_CTAAG
cnt = 144	feature = 324	correl = 0.0474564	descr = N_Gram_CAATC
cnt = 145	feature = 649	correl = -0.0569543	descr = N_Gram_GGGGT
cnt = 146	feature = 603	correl = -0.0626447	descr = N_Gram_GCTTT
cnt = 147	feature = 888	correl = 0.0375419	descr = N_Gram_TTGCA
cnt = 148	feature = 359	correl = -0.0498281	descr = N_Gram_CCAAA
cnt = 149	feature = 770	correl = -0.0267563	descr = N_Gram_TCCCG
cnt = 150	feature = 242	correl = -0.0313531	descr = N_Gram_AGAGA
cnt = 151	feature = 892	correl = 0.0577896	descr = N_Gram_TTGGA
cnt = 152	feature = 838	correl = -0.0521806	descr = N_Gram_TGGGA
cnt = 153	feature = 665	correl = -0.0709925	descr = N_Gram_GGTTG
cnt = 154	feature = 223	correl = -0.0265385	descr = N_Gram_ACGGA
cnt = 155	feature = 311	correl = -0.0347685	descr = N_Gram_ATTGA
cnt = 156	feature = 822	correl = -0.0306426	descr = N_Gram_TGCCG
cnt = 157	feature = 780	correl = 0.0400811	descr = N_Gram_TCGCA
cnt = 158	feature = 327	correl = 0.0226396	descr = N_Gram_CACAG
cnt = 159	feature = 759	correl = 0.0305702	descr = N_Gram_TCACC
cnt = 160	feature = 231	correl = 0.0349428	descr = N_Gram_ACTCT
cnt = 161	feature = 686	correl = 0.0291455	descr = N_Gram_GTGAG
cnt = 162	feature = 9	correl = 0.0552538	descr = Position_Specific_Bin_Base_3_Base_G
cnt = 163	feature = 733	correl = 0.028644	descr = N_Gram_TAGAA
cnt = 164	feature = 306	correl = 0.0761868	descr = N_Gram_ATTAT
cnt = 165	feature = 286	correl = 0.0307883	descr = N_Gram_ATCCT
cnt = 166	feature = 47	correl = -0.0668364	descr = Position_Specific_Bin_Base_16_Base_G
cnt = 167	feature = 611	correl = 0.027781	descr = N_Gram_GGACA
cnt = 168	feature = 580	correl = -0.053892	descr = N_Gram_GCGCA
cnt = 169	feature = 627	correl = -0.0223575	descr = N_Gram_GGCCG
cnt = 170	feature = 5	correl = -0.0554173	descr = Position_Specific_Bin_Base_2_Base_A
cnt = 171	feature = 343	correl = 0.0262846	descr = N_Gram_CAGTA
cnt = 172	feature = 264	correl = 0.0938962	descr = N_Gram_AGTCG
cnt = 173	feature = 435	correl = -0.0221894	descr = N_Gram_CGCTC
cnt = 174	feature = 254	correl = -0.0278931	descr = N_Gram_AGGCA
cnt = 175	feature = 877	correl = 0.0639684	descr = N_Gram_TTCGT
cnt = 176	feature = 909	correl = 0.0695173	descr = N_Gram_TTTGT
cnt = 177	feature = 642	correl = -0.0472828	descr = N_Gram_GGGCA
cnt = 178	feature = 625	correl = -0.0833224	descr = N_Gram_GGCCA
cnt = 179	feature = 828	correl = 0.029846	descr = N_Gram_TGCTT
cnt = 180	feature = 438	correl = -0.0379478	descr = N_Gram_CGGCA
cnt = 181	feature = 25	correl = 0.0282277	descr = Position_Specific_Bin_Base_9_Base_T
cnt = 182	feature = 270	correl = -0.0398074	descr = N_Gram_AGTTC
cnt = 183	feature = 0	correl = 0.036685	descr = Position_Specific_Bin_Base_0_Base_A
cnt = 184	feature = 758	correl = 0.0605428	descr = N_Gram_TCAAC
cnt = 185	feature = 647	correl = -0.0438832	descr = N_Gram_GGGGA
cnt = 186	feature = 14	correl = 0.051592	descr = Position_Specific_Bin_Base_5_Base_T
cnt = 187	feature = 325	correl = -0.0318519	descr = N_Gram_CAATT
cnt = 188	feature = 464	correl = 0.0770369	descr = N_Gram_CTACT
cnt = 189	feature = 696	correl = 0.0335047	descr = N_Gram_GTGTA
cnt = 190	feature = 618	correl = 0.044341	descr = N_Gram_GGATT
cnt = 191	feature = 794	correl = 0.0367789	descr = N_Gram_TCTAT
cnt = 192	feature = 796	correl = 0.0567229	descr = N_Gram_TCTCA
cnt = 193	feature = 694	correl = -0.0258399	descr = N_Gram_GTGGT
cnt = 194	feature = 62	correl = 0.1139	descr = Position_Specific_Bin_Base_20_Base_T
cnt = 195	feature = 705	correl = -0.0244854	descr = N_Gram_GTTGT
cnt = 196	feature = 835	correl = -0.069533	descr = N_Gram_TGGCG
cnt = 197	feature = 634	correl = -0.0660524	descr = N_Gram_GGCTG
cnt = 198	feature = 244	correl = 0.0673694	descr = N_Gram_AGATA
cnt = 199	feature = 809	correl = 0.0432749	descr = N_Gram_TGAAC
cnt = 200	feature = 335	correl = -0.0517138	descr = N_Gram_CAGAC
cnt = 201	feature = 569	correl = -0.0844032	descr = N_Gram_GCCCG
cnt = 202	feature = 815	correl = 0.0251498	descr = N_Gram_TGATC
cnt = 203	feature = 366	correl = -0.0437099	descr = N_Gram_CCATA
cnt = 204	feature = 738	correl = 0.0725618	descr = N_Gram_TAGCT
cnt = 205	feature = 481	correl = -0.0387203	descr = N_Gram_CTGAG
cnt = 206	feature = 288	correl = 0.0400925	descr = N_Gram_ATCGA
cnt = 207	feature = 35	correl = -0.0269045	descr = Position_Specific_Bin_Base_12_Base_C
cnt = 208	feature = 11	correl = 0.0768797	descr = Position_Specific_Bin_Base_4_Base_A
cnt = 209	feature = 517	correl = 0.0222853	descr = N_Gram_GACAC
cnt = 210	feature = 257	correl = -0.0293817	descr = N_Gram_AGGGA
cnt = 211	feature = 703	correl = -0.0310764	descr = N_Gram_GTTGC
cnt = 212	feature = 811	correl = 0.0287738	descr = N_Gram_TGAAT
cnt = 213	feature = 292	correl = 0.0222453	descr = N_Gram_ATCTG
cnt = 214	feature = 814	correl = 0.0555994	descr = N_Gram_TGATA
cnt = 215	feature = 23	correl = -0.0911283	descr = Position_Specific_Bin_Base_8_Base_C
cnt = 216	feature = 336	correl = -0.0509491	descr = N_Gram_CAGAG
cnt = 217	feature = 657	correl = 0.0331339	descr = N_Gram_GGTCA
cnt = 218	feature = 810	correl = 0.047522	descr = N_Gram_TGAAG
cnt = 219	feature = 688	correl = -0.0439571	descr = N_Gram_GTGCC
cnt = 220	feature = 679	correl = -0.0519645	descr = N_Gram_GTCCT
cnt = 221	feature = 37	correl = -0.0244803	descr = Position_Specific_Bin_Base_13_Base_T
cnt = 222	feature = 235	correl = 0.0225134	descr = N_Gram_ACTGG
cnt = 223	feature = 734	correl = 0.0586908	descr = N_Gram_TAGAC
cnt = 224	feature = 802	correl = 0.0259982	descr = N_Gram_TCTGT
cnt = 225	feature = 312	correl = 0.0656169	descr = N_Gram_ATTGG
cnt = 226	feature = 499	correl = 0.0566167	descr = N_Gram_CTTGT
cnt = 227	feature = 506	correl = 0.0338124	descr = N_Gram_GAAAT
cnt = 228	feature = 450	correl = -0.0393225	descr = N_Gram_CGTCC
cnt = 229	feature = 431	correl = -0.0746664	descr = N_Gram_CGCGC
cnt = 230	feature = 735	correl = 0.0520596	descr = N_Gram_TAGAG
cnt = 231	feature = 831	correl = 0.0332032	descr = N_Gram_TGGAC
cnt = 232	feature = 6	correl = 0.0587686	descr = Position_Specific_Bin_Base_2_Base_C
cnt = 233	feature = 615	correl = -0.0516655	descr = N_Gram_GGAGC
cnt = 234	feature = 283	correl = 0.0575154	descr = N_Gram_ATCCA
cnt = 235	feature = 786	correl = -0.0569499	descr = N_Gram_TCGGG
cnt = 236	feature = 408	correl = -0.0394744	descr = N_Gram_CCTGG
cnt = 237	feature = 20	correl = -0.126465	descr = Position_Specific_Bin_Base_7_Base_C
cnt = 238	feature = 621	correl = -0.0796593	descr = N_Gram_GGCAA
cnt = 239	feature = 404	correl = -0.0624927	descr = N_Gram_CCTCT
cnt = 240	feature = 346	correl = -0.0445524	descr = N_Gram_CATAC
cnt = 241	feature = 279	correl = 0.033341	descr = N_Gram_ATATG
cnt = 242	feature = 755	correl = 0.0454596	descr = N_Gram_TATTT
cnt = 243	feature = 568	correl = -0.0659391	descr = N_Gram_GCCCC
cnt = 244	feature = 245	correl = -0.041883	descr = N_Gram_AGATG
cnt = 245	feature = 535	correl = -0.0343259	descr = N_Gram_GAGGG
cnt = 246	feature = 555	correl = -0.0412938	descr = N_Gram_GCACG
cnt = 247	feature = 907	correl = 0.0227908	descr = N_Gram_TTTGC
cnt = 248	feature = 385	correl = -0.0544023	descr = N_Gram_CCGAA
cnt = 249	feature = 341	correl = -0.0860977	descr = N_Gram_CAGGG
cnt = 250	feature = 371	correl = -0.0776718	descr = N_Gram_CCCAT
cnt = 251	feature = 792	correl = 0.0526826	descr = N_Gram_TCTAC
cnt = 252	feature = 769	correl = -0.0327263	descr = N_Gram_TCCCC
cnt = 253	feature = 56	correl = -0.121187	descr = Position_Specific_Bin_Base_19_Base_C
cnt = 254	feature = 17	correl = 0.032018	descr = Position_Specific_Bin_Base_6_Base_G
cnt = 255	feature = 32	correl = -0.0505673	descr = Position_Specific_Bin_Base_11_Base_G
cnt = 256	feature = 490	correl = 0.0454272	descr = N_Gram_CTGTT
cnt = 257	feature = 52	correl = 0.0468121	descr = Position_Specific_Bin_Base_18_Base_A
cnt = 258	feature = 812	correl = 0.0284045	descr = N_Gram_TGAGA
cnt = 259	feature = 44	correl = -0.0320721	descr = Position_Specific_Bin_Base_15_Base_T
cnt = 260	feature = 28	correl = -0.0579378	descr = Position_Specific_Bin_Base_10_Base_G
cnt = 261	feature = 901	correl = 0.0500357	descr = N_Gram_TTTAG
cnt = 262	feature = 401	correl = -0.0411479	descr = N_Gram_CCTCA
cnt = 263	feature = 840	correl = 0.0341252	descr = N_Gram_TGGTC
cnt = 264	feature = 582	correl = -0.0339419	descr = N_Gram_GCGCT
cnt = 265	feature = 51	correl = 0.0540533	descr = Position_Specific_Bin_Base_17_Base_T
cnt = 266	feature = 1	correl = 0.106362	descr = Position_Specific_Bin_Base_0_Base_C
cnt = 267	feature = 889	correl = 0.0252326	descr = N_Gram_TTGCC
cnt = 268	feature = 638	correl = -0.0635924	descr = N_Gram_GGGAA
cnt = 269	feature = 675	correl = -0.0213989	descr = N_Gram_GTCAC
cnt = 270	feature = 217	correl = -0.0418011	descr = N_Gram_ACGA
cnt = 271	feature = 291	correl = 0.0685304	descr = N_Gram_ATCTC
cnt = 272	feature = 847	correl = 0.028239	descr = N_Gram_TGTAT
cnt = 273	feature = 722	correl = 0.0306953	descr = N_Gram_TACAT
cnt = 274	feature = 660	correl = -0.0285706	descr = N_Gram_GGTGA
cnt = 275	feature = 365	correl = -0.0476263	descr = N_Gram_CCAGG
cnt = 276	feature = 10	correl = -0.082375	descr = Position_Specific_Bin_Base_3_Base_T
cnt = 277	feature = 41	correl = 0.0738021	descr = Position_Specific_Bin_Base_14_Base_T
cnt = 278	feature = 243	correl = 0.0505172	descr = N_Gram_AGAGT
cnt = 279	feature = 716	correl = 0.0481188	descr = N_Gram_TAAGG
cnt = 280	feature = 692	correl = -0.0755841	descr = N_Gram_GTGGC
cnt = 281	feature = 229	correl = 0.0763644	descr = N_Gram_ACTAC
cnt = 282	feature = 511	correl = 0.0253314	descr = N_Gram_GAAGG
cnt = 283	feature = 600	correl = -0.0467015	descr = N_Gram_GCTGG
cnt = 284	feature = 852	correl = 0.0707239	descr = N_Gram_TGTGT
cnt = 285	feature = 766	correl = 0.0529698	descr = N_Gram_TCCAT
cnt = 286	feature = 212	correl = -0.0802951	descr = N_Gram_ACCAC
cnt = 287	feature = 21	correl = 0.0484259	descr = Position_Specific_Bin_Base_7_Base_T
cnt = 288	feature = 677	correl = -0.0433177	descr = N_Gram_GTCCC
cnt = 289	feature = 473	correl = 0.0235484	descr = N_Gram_CTCAT
cnt = 290	feature = 382	correl = -0.0692769	descr = N_Gram_CCCTG
cnt = 291	feature = 903	correl = 0.0353306	descr = N_Gram_TTTCC
cnt = 292	feature = 55	correl = 0.17796	descr = Position_Specific_Bin_Base_19_Base_A
cnt = 293	feature = 29	correl = 0.0592604	descr = Position_Specific_Bin_Base_10_Base_T
cnt = 294	feature = 498	correl = -0.0237655	descr = N_Gram_CTTGG
cnt = 295	feature = 573	correl = -0.0318732	descr = N_Gram_GCCGC
cnt = 296	feature = 59	correl = 0.362755	descr = Position_Specific_Bin_Base_20_Base_A
cnt = 297	feature = 352	correl = -0.0406303	descr = N_Gram_CATGG
cnt = 298	feature = 514	correl = 0.0347709	descr = N_Gram_GAATT
cnt = 299	feature = 45	correl = 0.0941542	descr = Position_Specific_Bin_Base_16_Base_A
cnt = 300	feature = 788	correl = 0.0239388	descr = N_Gram_TCGTC
cnt = 301	feature = 510	correl = -0.0322745	descr = N_Gram_GAAGC
cnt = 302	feature = 639	correl = -0.0623955	descr = N_Gram_GGGAG
cnt = 303	feature = 24	correl = 0.0623025	descr = Position_Specific_Bin_Base_8_Base_T
cnt = 304	feature = 565	correl = -0.0672957	descr = N_Gram_GCCAG
cnt = 305	feature = 214	correl = -0.0230261	descr = N_Gram_ACCG
cnt = 306	feature = 574	correl = -0.0370531	descr = N_Gram_GCCT
cnt = 307	feature = 539	correl = 0.0694802	descr = N_Gram_GATAT
cnt = 308	feature = 16	correl = -0.046843	descr = Position_Specific_Bin_Base_6_Base_C
cnt = 309	feature = 589	correl = -0.0717455	descr = N_Gram_GCGTC
cnt = 310	feature = 536	correl = 0.0453478	descr = N_Gram_GAGTC
cnt = 311	feature = 658	correl = -0.0599121	descr = N_Gram_GGTCC
cnt = 312	feature = 850	correl = 0.0321664	descr = N_Gram_TGTCT
cnt = 313	feature = 49	correl = -0.0291772	descr = Position_Specific_Bin_Base_17_Base_C
cnt = 314	feature = 707	correl = 0.0564298	descr = N_Gram_GTTTG
cnt = 315	feature = 880	correl = 0.0462902	descr = N_Gram_TTCTC
cnt = 316	feature = 572	correl = -0.0332641	descr = N_Gram_GCCGA
cnt = 317	feature = 718	correl = 0.0483371	descr = N_Gram_TAATT
cnt = 318	feature = 8	correl = -0.141526	descr = Position_Specific_Bin_Base_2_Base_T
cnt = 319	feature = 33	correl = 0.122367	descr = Position_Specific_Bin_Base_11_Base_T
cnt = 320	feature = 864	correl = 0.0518956	descr = N_Gram_TTAGA
cnt = 321	feature = 318	correl = -0.0303588	descr = N_Gram_CAAAC
cnt = 322	feature = 527	correl = 0.0491358	descr = N_Gram_GACTG
cnt = 323	feature = 826	correl = 0.0417245	descr = N_Gram_TGCTA
cnt = 324	feature = 355	correl = 0.0645142	descr = N_Gram_CATTA
cnt = 325	feature = 332	correl = -0.0314008	descr = N_Gram_CACGT
cnt = 326	feature = 698	correl = -0.02971	descr = N_Gram_GTTA
cnt = 327	feature = 541	correl = -0.0262477	descr = N_Gram_GATGA
cnt = 328	feature = 489	correl = 0.0230164	descr = N_Gram_CTGTG
cnt = 329	feature = 397	correl = 0.0712585	descr = N_Gram_CCTA
cnt = 330	feature = 480	correl = 0.0226479	descr = N_Gram_CTCTT
cnt = 331	feature = 771	correl = -0.0229524	descr = N_Gram_TCCGC
cnt = 332	feature = 370	correl = -0.0731085	descr = N_Gram_CCCAG
cnt = 333	feature = 775	correl = 0.06636	descr = N_Gram_TCCTT
cnt = 334	feature = 519	correl = -0.043441	descr = N_Gram_GACCA
cnt = 335	feature = 632	correl = -0.0510936	descr = N_Gram_GGCGT
cnt = 336	feature = 26	correl = 0.0648651	descr = Position_Specific_Bin_Base_10_Base_A
cnt = 337	feature = 40	correl = -0.148796	descr = Position_Specific_Bin_Base_14_Base_G
cnt = 338	feature = 367	correl = -0.0272801	descr = N_Gram_CCATC
cnt = 339	feature = 685	correl = 0.0374491	descr = N_Gram_GTGAA
cnt = 340	feature = 635	correl = -0.0318123	descr = N_Gram_GGCTT
cnt = 341	feature = 319	correl = 0.0504951	descr = N_Gram_CAAC
cnt = 342	feature = 859	correl = 0.024249	descr = N_Gram_TTAC
cnt = 343	feature = 476	correl = -0.045701	descr = N_Gram_CTCGG
cnt = 344	feature = 800	correl = 0.0744047	descr = N_Gram_TCTGC
cnt = 345	feature = 258	correl = -0.096495	descr = N_Gram_AGGGC
cnt = 346	feature = 57	correl = -0.124988	descr = Position_Specific_Bin_Base_19_Base_G
cnt = 347	feature = 60	correl = -0.31334	descr = Position_Specific_Bin_Base_20_Base_C
cnt = 348	feature = 777	correl = 0.0224347	descr = N_Gram_TCGA
cnt = 349	feature = 768	correl = -0.0315201	descr = N_Gram_TCCCA
cnt = 350	feature = 251	correl = 0.0219816	descr = N_Gram_AGCT
cnt = 351	feature = 350	correl = 0.0321286	descr = N_Gram_CATG
cnt = 352	feature = 46	correl = -0.044867	descr = Position_Specific_Bin_Base_16_Base_C
cnt = 353	feature = 43	correl = -0.0382515	descr = Position_Specific_Bin_Base_15_Base_G
cnt = 354	feature = 613	correl = 0.0350723	descr = N_Gram_GGACT
cnt = 355	feature = 249	correl = -0.0349309	descr = N_Gram_AGCG
cnt = 356	feature = 623	correl = -0.0434358	descr = N_Gram_GGCAG
cnt = 357	feature = 723	correl = 0.0309177	descr = N_Gram_TACC
cnt = 358	feature = 233	correl = 0.06891	descr = N_Gram_ACTGA
cnt = 359	feature = 616	correl = -0.0479156	descr = N_Gram_GGAGG
cnt = 360	feature = 315	correl = 0.0417597	descr = N_Gram_ATTTT
cnt = 361	feature = 834	correl = -0.0582154	descr = N_Gram_TGGCC
cnt = 362	feature = 839	correl = -0.0584988	descr = N_Gram_TGGGG
cnt = 363	feature = 222	correl = -0.0472369	descr = N_Gram_ACGG
cnt = 364	feature = 474	correl = -0.0299737	descr = N_Gram_CTCCC
cnt = 365	feature = 736	correl = 0.07612	descr = N_Gram_TAGC
cnt = 366	feature = 662	correl = -0.084978	descr = N_Gram_GGTGG
cnt = 367	feature = 867	correl = 0.0433302	descr = N_Gram_TTAT
cnt = 368	feature = 898	correl = 0.0599068	descr = N_Gram_TTGTT
cnt = 369	feature = 704	correl = -0.0332756	descr = N_Gram_GTTGG
cnt = 370	feature = 82	correl = 0.421589	descr = Gibbs_of_Target_Sequence__Pos_20_Step_1
cnt = 371	feature = 805	correl = 0.0698236	descr = N_Gram_TCTTT
cnt = 372	feature = 773	correl = -0.0274226	descr = N_Gram_TCCTC
cnt = 373	feature = 358	correl = -0.0295198	descr = N_Gram_CCAA
cnt = 374	feature = 881	correl = 0.086888	descr = N_Gram_TTCTG
cnt = 375	feature = 27	correl = -0.064215	descr = Position_Specific_Bin_Base_10_Base_C
cnt = 376	feature = 294	correl = 0.0286774	descr = N_Gram_ATGAA
cnt = 377	feature = 884	correl = 0.0378238	descr = N_Gram_TTGA
cnt = 378	feature = 228	correl = 0.0456891	descr = N_Gram_ACTA
cnt = 379	feature = 482	correl = 0.0379906	descr = N_Gram_CTGAT
cnt = 380	feature = 240	correl = 0.0456574	descr = N_Gram_AGACA
cnt = 381	feature = 64	correl = 0.0898249	descr = Gibbs_of_Target_Sequence__Pos_0_Step_1
cnt = 382	feature = 626	correl = -0.112088	descr = N_Gram_GGCCC
cnt = 383	feature = 553	correl = -0.0287776	descr = N_Gram_GCAC
cnt = 384	feature = 739	correl = 0.0227476	descr = N_Gram_TAGG
cnt = 385	feature = 855	correl = 0.0669124	descr = N_Gram_TGTTT
cnt = 386	feature = 779	correl = 0.0490702	descr = N_Gram_TCGC
cnt = 387	feature = 213	correl = -0.0229433	descr = N_Gram_ACCC
cnt = 388	feature = 495	correl = 0.0412742	descr = N_Gram_CTTCT
cnt = 389	feature = 263	correl = 0.0356373	descr = N_Gram_AGTC
cnt = 390	feature = 695	correl = 0.0295919	descr = N_Gram_GTGT
cnt = 391	feature = 714	correl = 0.0652952	descr = N_Gram_TAAG
cnt = 392	feature = 247	correl = -0.0562288	descr = N_Gram_AGCC
cnt = 393	feature = 818	correl = 0.0381273	descr = N_Gram_TGCA
cnt = 394	feature = 654	correl = 0.0310147	descr = N_Gram_GGTA
cnt = 395	feature = 531	correl = -0.027193	descr = N_Gram_GAGC
cnt = 396	feature = 904	correl = 0.0623761	descr = N_Gram_TTTCT
cnt = 397	feature = 848	correl = 0.0343662	descr = N_Gram_TGTC
cnt = 398	feature = 430	correl = -0.0926276	descr = N_Gram_CGCG
cnt = 399	feature = 337	correl = -0.0492767	descr = N_Gram_CAGC
cnt = 400	feature = 820	correl = -0.0313923	descr = N_Gram_TGCC
cnt = 401	feature = 663	correl = -0.0441347	descr = N_Gram_GGTT
cnt = 402	feature = 787	correl = 0.0528745	descr = N_Gram_TCGT
cnt = 403	feature = 540	correl = -0.053251	descr = N_Gram_GATG
cnt = 404	feature = 426	correl = -0.0395642	descr = N_Gram_CGCA
cnt = 405	feature = 606	correl = -0.0358128	descr = N_Gram_GGAA
cnt = 406	feature = 592	correl = -0.0253272	descr = N_Gram_GCTC
cnt = 407	feature = 882	correl = 0.0629653	descr = N_Gram_TTCTT
cnt = 408	feature = 549	correl = -0.0695133	descr = N_Gram_GCAA
cnt = 409	feature = 273	correl = 0.0425302	descr = N_Gram_ATAG
cnt = 410	feature = 210	correl = -0.0378198	descr = N_Gram_ACCA
cnt = 411	feature = 843	correl = 0.0607986	descr = N_Gram_TGTA
cnt = 412	feature = 652	correl = -0.0720848	descr = N_Gram_GGGTG
cnt = 413	feature = 763	correl = 0.0357304	descr = N_Gram_TCAT
cnt = 414	feature = 409	correl = 0.0385306	descr = N_Gram_CCTT
cnt = 415	feature = 680	correl = 0.0557464	descr = N_Gram_GTCG
cnt = 416	feature = 872	correl = 0.0383372	descr = N_Gram_TTCC
cnt = 417	feature = 67	correl = 0.0878724	descr = Gibbs_of_Target_Sequence__Pos_4_Step_1
cnt = 418	feature = 599	correl = -0.0499054	descr = N_Gram_GCTGC
cnt = 419	feature = 559	correl = 0.0228082	descr = N_Gram_GCAT
cnt = 420	feature = 282	correl = 0.0441532	descr = N_Gram_ATCC
cnt = 421	feature = 667	correl = 0.0420306	descr = N_Gram_GTAA
cnt = 422	feature = 334	correl = -0.059169	descr = N_Gram_CAGA
cnt = 423	feature = 442	correl = -0.062397	descr = N_Gram_CGGG
cnt = 424	feature = 633	correl = -0.0572201	descr = N_Gram_GGCT
cnt = 425	feature = 825	correl = 0.0341259	descr = N_Gram_TGCT
cnt = 426	feature = 298	correl = -0.0615913	descr = N_Gram_ATGG
cnt = 427	feature = 79	correl = 0.0955657	descr = Gibbs_of_Target_Sequence__Pos_17_Step_1
cnt = 428	feature = 875	correl = 0.0393284	descr = N_Gram_TTCG
cnt = 429	feature = 684	correl = 0.0356436	descr = N_Gram_GTGA
cnt = 430	feature = 66	correl = -0.172686	descr = Gibbs_of_Target_Sequence__Pos_2_Step_1
cnt = 431	feature = 524	correl = 0.0296437	descr = N_Gram_GACT
cnt = 432	feature = 753	correl = 0.0641284	descr = N_Gram_TATT
cnt = 433	feature = 206	correl = 0.063513	descr = N_Gram_ACAT
cnt = 434	feature = 518	correl = -0.0662967	descr = N_Gram_GACC
cnt = 435	feature = 478	correl = 0.0251489	descr = N_Gram_CTCT
cnt = 436	feature = 290	correl = 0.0445001	descr = N_Gram_ATCT
cnt = 437	feature = 475	correl = -0.0731856	descr = N_Gram_CTCG
cnt = 438	feature = 646	correl = -0.0909727	descr = N_Gram_GGGG
cnt = 439	feature = 515	correl = 0.0315945	descr = N_Gram_GACA
cnt = 440	feature = 765	correl = 0.0284397	descr = N_Gram_TCCA
cnt = 441	feature = 65	correl = -0.0418686	descr = Gibbs_of_Target_Sequence__Pos_1_Step_1
cnt = 442	feature = 384	correl = -0.101758	descr = N_Gram_CCGA
cnt = 443	feature = 614	correl = -0.0475863	descr = N_Gram_GGAG
cnt = 444	feature = 706	correl = 0.0503992	descr = N_Gram_GTTT
cnt = 445	feature = 579	correl = -0.0545494	descr = N_Gram_GCGC
cnt = 446	feature = 303	correl = 0.0483675	descr = N_Gram_ATTA
cnt = 447	feature = 316	correl = -0.0262528	descr = N_Gram_CAAA
cnt = 448	feature = 71	correl = 0.0723653	descr = Gibbs_of_Target_Sequence__Pos_8_Step_1
cnt = 449	feature = 508	correl = -0.0274072	descr = N_Gram_GAAG
cnt = 450	feature = 791	correl = 0.071727	descr = N_Gram_TCTA
cnt = 451	feature = 496	correl = 0.056285	descr = N_Gram_CTTG
cnt = 452	feature = 256	correl = -0.0515914	descr = N_Gram_AGGG
cnt = 453	feature = 277	correl = 0.0805155	descr = N_Gram_ATAT
cnt = 454	feature = 448	correl = -0.0247978	descr = N_Gram_CGTC
cnt = 455	feature = 293	correl = 0.0357023	descr = N_Gram_ATGA
cnt = 456	feature = 462	correl = 0.0682583	descr = N_Gram_CTAC
cnt = 457	feature = 105	correl = -0.0709674	descr = Xue_Structure_Feature_A100
cnt = 458	feature = 900	correl = 0.0270261	descr = N_Gram_TTTA
cnt = 459	feature = 583	correl = -0.0880488	descr = N_Gram_GCGG
cnt = 460	feature = 732	correl = 0.0529332	descr = N_Gram_TAGA
cnt = 461	feature = 597	correl = -0.0260742	descr = N_Gram_GCTG
cnt = 462	feature = 538	correl = 0.0376876	descr = N_Gram_GATA
cnt = 463	feature = 354	correl = 0.0410125	descr = N_Gram_CATT
cnt = 464	feature = 80	correl = 0.1985	descr = Gibbs_of_Target_Sequence__Pos_18_Step_1
cnt = 465	feature = 799	correl = 0.0739686	descr = N_Gram_TCTG
cnt = 466	feature = 701	correl = -0.0584296	descr = N_Gram_GTTG
cnt = 467	feature = 767	correl = -0.0361798	descr = N_Gram_TCCC
cnt = 468	feature = 68	correl = 0.0527539	descr = Gibbs_of_Target_Sequence__Pos_5_Step_1
cnt = 469	feature = 863	correl = 0.0442098	descr = N_Gram_TTAG
cnt = 470	feature = 389	correl = -0.0489153	descr = N_Gram_CCGC
cnt = 471	feature = 75	correl = 0.11726	descr = Gibbs_of_Target_Sequence__Pos_13_Step_1
cnt = 472	feature = 494	correl = 0.0316758	descr = N_Gram_CTTC
cnt = 473	feature = 666	correl = 0.0532153	descr = N_Gram_GTA
cnt = 474	feature = 659	correl = -0.0789446	descr = N_Gram_GGTG
cnt = 475	feature = 676	correl = -0.0726291	descr = N_Gram_GTCC
cnt = 476	feature = 629	correl = -0.0916484	descr = N_Gram_GGCG
cnt = 477	feature = 620	correl = -0.0768101	descr = N_Gram_GGCA
cnt = 478	feature = 307	correl = 0.0810179	descr = N_Gram_ATTC
cnt = 479	feature = 369	correl = -0.0781941	descr = N_Gram_CCCA
cnt = 480	feature = 348	correl = 0.0241767	descr = N_Gram_CATC
cnt = 481	feature = 74	correl = 0.0566559	descr = Gibbs_of_Target_Sequence__Pos_11_Step_1
cnt = 482	feature = 813	correl = 0.0343589	descr = N_Gram_TGAT
cnt = 483	feature = 894	correl = 0.0882352	descr = N_Gram_TTGT
cnt = 484	feature = 910	correl = 0.0455375	descr = N_Gram_TTTT
cnt = 485	feature = 227	correl = 0.0343784	descr = N_Gram_ACT
cnt = 486	feature = 624	correl = -0.122645	descr = N_Gram_GGCC
cnt = 487	feature = 891	correl = 0.0233218	descr = N_Gram_TTGG
cnt = 488	feature = 483	correl = -0.0306642	descr = N_Gram_CTGC
cnt = 489	feature = 641	correl = -0.115914	descr = N_Gram_GGGC
cnt = 490	feature = 412	correl = -0.0749117	descr = N_Gram_CGA
cnt = 491	feature = 808	correl = 0.0607381	descr = N_Gram_TGAA
cnt = 492	feature = 556	correl = -0.0416818	descr = N_Gram_GCAG
cnt = 493	feature = 78	correl = 0.124245	descr = Gibbs_of_Target_Sequence__Pos_16_Step_1
cnt = 494	feature = 837	correl = -0.0506454	descr = N_Gram_TGGG
cnt = 495	feature = 326	correl = -0.0341112	descr = N_Gram_CAC
cnt = 496	feature = 70	correl = 0.1472	descr = Gibbs_of_Target_Sequence__Pos_7_Step_1
cnt = 497	feature = 650	correl = -0.0499848	descr = N_Gram_GGGT
cnt = 498	feature = 76	correl = 0.144465	descr = Gibbs_of_Target_Sequence__Pos_14_Step_1
cnt = 499	feature = 72	correl = 0.090977	descr = Gibbs_of_Target_Sequence__Pos_9_Step_1
cnt = 500	feature = 853	correl = 0.0813509	descr = N_Gram_TGTT
cnt = 501	feature = 566	correl = -0.15086	descr = N_Gram_GCCC
cnt = 502	feature = 719	correl = 0.0622476	descr = N_Gram_TAC
cnt = 503	feature = 803	correl = 0.0676648	descr = N_Gram_TCTT
cnt = 504	feature = 77	correl = 0.0992392	descr = Gibbs_of_Target_Sequence__Pos_15_Step_1
cnt = 505	feature = 69	correl = 0.0944954	descr = Gibbs_of_Target_Sequence__Pos_6_Step_1
cnt = 506	feature = 73	correl = 0.121598	descr = Gibbs_of_Target_Sequence__Pos_10_Step_1
cnt = 507	feature = 314	correl = 0.0291526	descr = N_Gram_ATTT
cnt = 508	feature = 459	correl = 0.101001	descr = N_Gram_CTA
cnt = 509	feature = 878	correl = 0.100381	descr = N_Gram_TTCT
cnt = 510	feature = 806	correl = 0.0541959	descr = N_Gram_TG
cnt = 511	feature = 396	correl = -0.0402968	descr = N_Gram_CCT
cnt = 512	feature = 743	correl = 0.109277	descr = N_Gram_TAT
cnt = 513	feature = 653	correl = -0.0389671	descr = N_Gram_GGT
cnt = 514	feature = 548	correl = -0.0516503	descr = N_Gram_GCA
cnt = 515	feature = 436	correl = -0.0909114	descr = N_Gram_CGG
cnt = 516	feature = 709	correl = 0.0623506	descr = N_Gram_TAA
cnt = 517	feature = 344	correl = 0.0624002	descr = N_Gram_CAT
cnt = 518	feature = 756	correl = 0.0424397	descr = N_Gram_TC
cnt = 519	feature = 883	correl = 0.112654	descr = N_Gram_TTG
cnt = 520	feature = 578	correl = -0.091515	descr = N_Gram_GCG
cnt = 521	feature = 470	correl = -0.0306488	descr = N_Gram_CTC
cnt = 522	feature = 368	correl = -0.138935	descr = N_Gram_CCC
cnt = 523	feature = 491	correl = 0.0647841	descr = N_Gram_CTT
cnt = 524	feature = 857	correl = 0.0622678	descr = N_Gram_TTA
cnt = 525	feature = 425	correl = -0.041389	descr = N_Gram_CGC
cnt = 526	feature = 790	correl = 0.109667	descr = N_Gram_TCT
cnt = 527	feature = 636	correl = -0.126353	descr = N_Gram_GGG
cnt = 528	feature = 871	correl = 0.0897413	descr = N_Gram_TTC
cnt = 529	feature = 899	correl = 0.0993408	descr = N_Gram_TTT
cnt = 530	feature = 604	correl = -0.120051	descr = N_Gram_GG
cnt = 531	feature = 356	correl = -0.0863614	descr = N_Gram_CC
cnt = 532	feature = 271	correl = 0.104119	descr = N_Gram_AT
cnt = 533	feature = 856	correl = 0.155758	descr = N_Gram_TT
cnt = 534	feature = 708	correl = 0.169841	descr = N_Gram_TA
cnt = 535	feature = 83	correl = 0.233596	descr = PF_RNAi_Fold_Energy
cnt = 536	feature = 63	correl = 0.273316	descr = Gibbs_of_Target_Sequence_
num rows = 2188
num_elements = 1174956
..*
optimization finished, #iter = 2225
nu = 0.228131
obj = -39.009982, rho = -0.733359
nSV = 1012, nBSV = 179
num rows = 243
num_elements = 130491
*
optimization finished, #iter = 180
nu = 0.181733
obj = -3.808053, rho = -0.723455
nSV = 125, nBSV = 3
..*
optimization finished, #iter = 2225
nu = 0.228131
obj = -39.009982, rho = -0.733359
nSV = 1012, nBSV = 179
CFS merit scores = 1.36338
CFS merit scores = 1.58308
CFS merit scores = 1.83035
CFS merit scores = 2.05936
CFS merit scores = 2.26794
CFS merit scores = 2.46162
CFS merit scores = 2.63678
CFS merit scores = 2.79384
CFS merit scores = 2.94141
CFS merit scores = 3.07942
CFS merit scores = 3.2092
CFS merit scores = 3.33222
CFS merit scores = 3.45045
CFS merit scores = 3.5639
CFS merit scores = 3.67285
CFS merit scores = 3.77699
CFS merit scores = 3.87754
CFS merit scores = 3.97529
CFS merit scores = 4.07008
CFS merit scores = 4.1611
CFS merit scores = 4.24881
CFS merit scores = 4.33326
CFS merit scores = 4.41503
CFS merit scores = 4.49338
CFS merit scores = 4.56706
CFS merit scores = 4.63921
CFS merit scores = 4.70919
CFS merit scores = 4.77749
CFS merit scores = 4.84365
CFS merit scores = 4.90808
CFS merit scores = 4.97035
CFS merit scores = 5.03038
CFS merit scores = 5.08853
CFS merit scores = 5.14461
CFS merit scores = 5.19872
CFS merit scores = 5.25119
CFS merit scores = 5.30057
CFS merit scores = 5.34735
CFS merit scores = 5.39241
CFS merit scores = 5.43632
CFS merit scores = 5.47781
CFS merit scores = 5.5183
CFS merit scores = 5.55654
CFS merit scores = 5.59327
CFS merit scores = 5.62951
CFS merit scores = 5.66466
CFS merit scores = 5.6988
CFS merit scores = 5.73267
CFS merit scores = 5.76492
CFS merit scores = 5.79676
CFS merit scores = 5.82707
CFS merit scores = 5.85505
CFS merit scores = 5.88146
CFS merit scores = 5.90618
CFS merit scores = 5.92939
CFS merit scores = 5.95172
CFS merit scores = 5.97258
CFS merit scores = 5.99303
CFS merit scores = 6.01355
CFS merit scores = 6.03382
CFS merit scores = 6.05382
CFS merit scores = 6.07301
CFS merit scores = 6.09188
CFS merit scores = 6.10985
CFS merit scores = 6.12769
CFS merit scores = 6.14494
CFS merit scores = 6.16191
CFS merit scores = 6.1786
CFS merit scores = 6.19518
CFS merit scores = 6.20978
CFS merit scores = 6.22453
CFS merit scores = 6.23929
CFS merit scores = 6.2542
CFS merit scores = 6.26849
CFS merit scores = 6.28209
CFS merit scores = 6.29512
CFS merit scores = 6.3068
CFS merit scores = 6.31755
CFS merit scores = 6.32738
CFS merit scores = 6.3362
CFS merit scores = 6.34495
CFS merit scores = 6.35262
CFS merit scores = 6.36029
CFS merit scores = 6.36823
CFS merit scores = 6.37601
CFS merit scores = 6.38371
CFS merit scores = 6.39152
CFS merit scores = 6.39854
CFS merit scores = 6.40571
CFS merit scores = 6.41297
CFS merit scores = 6.42006
CFS merit scores = 6.42726
CFS merit scores = 6.43457
CFS merit scores = 6.44076
CFS merit scores = 6.44696
CFS merit scores = 6.45315
CFS merit scores = 6.45908
CFS merit scores = 6.46496
CFS merit scores = 6.47065
CFS merit scores = 6.47632
CFS merit scores = 6.48179
CFS merit scores = 6.48715
CFS merit scores = 6.49241
CFS merit scores = 6.49725
CFS merit scores = 6.50228
CFS merit scores = 6.50742
CFS merit scores = 6.51259
CFS merit scores = 6.51696
CFS merit scores = 6.52087
CFS merit scores = 6.52436
CFS merit scores = 6.52784
CFS merit scores = 6.53145
CFS merit scores = 6.53512
CFS merit scores = 6.53861
CFS merit scores = 6.5421
CFS merit scores = 6.54519
CFS merit scores = 6.54829
CFS merit scores = 6.55115
CFS merit scores = 6.55389
CFS merit scores = 6.55661
CFS merit scores = 6.55862
CFS merit scores = 6.56069
CFS merit scores = 6.5627
CFS merit scores = 6.5647
CFS merit scores = 6.56679
CFS merit scores = 6.56881
CFS merit scores = 6.57097
CFS merit scores = 6.57305
CFS merit scores = 6.57504
CFS merit scores = 6.57692
CFS merit scores = 6.57891
CFS merit scores = 6.58056
CFS merit scores = 6.58196
CFS merit scores = 6.58353
CFS merit scores = 6.58467
CFS merit scores = 6.58585
CFS merit scores = 6.58702
CFS merit scores = 6.58831
CFS merit scores = 6.58951
CFS merit scores = 6.59044
CFS merit scores = 6.5914
CFS merit scores = 6.59242
CFS merit scores = 6.59343
CFS merit scores = 6.59434
CFS merit scores = 6.59514
CFS merit scores = 6.59584
CFS merit scores = 6.59636
CFS merit scores = 6.59691
CFS merit scores = 6.59773
CFS merit scores = 6.59824
CFS merit scores = 6.59897
CFS merit scores = 6.5999
CFS merit scores = 6.60059
CFS merit scores = 6.60123
CFS merit scores = 6.602
CFS merit scores = 6.60275
CFS merit scores = 6.60339
CFS merit scores = 6.60398
CFS merit scores = 6.60471
CFS merit scores = 6.60516
CFS merit scores = 6.60561
CFS merit scores = 6.60615
CFS merit scores = 6.60665
CFS merit scores = 6.60711
CFS merit scores = 6.60722
CFS merit scores = 6.60726
CFS merit scores = 6.60736
CFS merit scores = 6.60754
CFS merit scores = 6.60767
CFS merit scores = 6.60799
CFS merit scores = 6.60833
CFS merit scores = 6.60872
CFS merit scores = 6.60912
CFS merit scores = 6.60946
CFS merit scores = 6.60987
CFS merit scores = 6.61031
CFS merit scores = 6.61065
CFS merit scores = 6.61099
CFS merit scores = 6.61126
CFS merit scores = 6.61127
CFS merit scores = 6.6113
CFS merit scores = 6.6114
CFS merit scores = 6.61141
CFS merit scores = 6.61125
CFS merit scores = 6.61112
CFS merit scores = 6.61106
CFS merit scores = 6.61103
CFS merit scores = 6.61106
CFS merit scores = 6.6109
CFS merit scores = 6.61065
CFS merit scores = 6.61039
CFS merit scores = 6.61014
CFS merit scores = 6.60992
CFS merit scores = 6.60955
CFS merit scores = 6.609
CFS merit scores = 6.60847
CFS merit scores = 6.60788
CFS merit scores = 6.60728
CFS merit scores = 6.60676
CFS merit scores = 6.60627
CFS merit scores = 6.60578
CFS merit scores = 6.60515
CFS merit scores = 6.6046
CFS merit scores = 6.60411
CFS merit scores = 6.60362
CFS merit scores = 6.6032
CFS merit scores = 6.60265
CFS merit scores = 6.60207
CFS merit scores = 6.60129
CFS merit scores = 6.60033
CFS merit scores = 6.59937
CFS merit scores = 6.59842
CFS merit scores = 6.59751
CFS merit scores = 6.59664
CFS merit scores = 6.59579
CFS merit scores = 6.59492
CFS merit scores = 6.59411
CFS merit scores = 6.59321
CFS merit scores = 6.59225
CFS merit scores = 6.59123
CFS merit scores = 6.59023
CFS merit scores = 6.58928
CFS merit scores = 6.5882
CFS merit scores = 6.58714
CFS merit scores = 6.58605
CFS merit scores = 6.58495
CFS merit scores = 6.58395
CFS merit scores = 6.58296
CFS merit scores = 6.58194
CFS merit scores = 6.58089
CFS merit scores = 6.57984
CFS merit scores = 6.57885
CFS merit scores = 6.57784
CFS merit scores = 6.5769
CFS merit scores = 6.57589
CFS merit scores = 6.57487
CFS merit scores = 6.57384
CFS merit scores = 6.57281
CFS merit scores = 6.5717
CFS merit scores = 6.57058
CFS merit scores = 6.56939
CFS merit scores = 6.56826
CFS merit scores = 6.5671
CFS merit scores = 6.56594
CFS merit scores = 6.56469
CFS merit scores = 6.56338
CFS merit scores = 6.5621
CFS merit scores = 6.56084
CFS merit scores = 6.55958
CFS merit scores = 6.55832
CFS merit scores = 6.5571
CFS merit scores = 6.55591
CFS merit scores = 6.55473
CFS merit scores = 6.55356
CFS merit scores = 6.5524
CFS merit scores = 6.55111
CFS merit scores = 6.54989
CFS merit scores = 6.54853
CFS merit scores = 6.5472
CFS merit scores = 6.54582
CFS merit scores = 6.54439
CFS merit scores = 6.54298
CFS merit scores = 6.54155
CFS merit scores = 6.54004
CFS merit scores = 6.53859
CFS merit scores = 6.5371
CFS merit scores = 6.53553
CFS merit scores = 6.53405
CFS merit scores = 6.53253
CFS merit scores = 6.53107
CFS merit scores = 6.5297
CFS merit scores = 6.52826
CFS merit scores = 6.5268
CFS merit scores = 6.52535
CFS merit scores = 6.52375
CFS merit scores = 6.52218
CFS merit scores = 6.5206
CFS merit scores = 6.51905
CFS merit scores = 6.51756
CFS merit scores = 6.51611
CFS merit scores = 6.51468
CFS merit scores = 6.51314
CFS merit scores = 6.51154
CFS merit scores = 6.50992
CFS merit scores = 6.50836
CFS merit scores = 6.50682
CFS merit scores = 6.50532
CFS merit scores = 6.50371
CFS merit scores = 6.50209
CFS merit scores = 6.50049
CFS merit scores = 6.4989
CFS merit scores = 6.49728
CFS merit scores = 6.49567
CFS merit scores = 6.49411
CFS merit scores = 6.49254
CFS merit scores = 6.491
CFS merit scores = 6.4894
CFS merit scores = 6.48784
CFS merit scores = 6.48624
CFS merit scores = 6.48465
CFS merit scores = 6.48307
CFS merit scores = 6.48155
CFS merit scores = 6.47999
CFS merit scores = 6.47848
CFS merit scores = 6.47689
CFS merit scores = 6.47525
CFS merit scores = 6.47364
CFS merit scores = 6.47206
CFS merit scores = 6.47049
CFS merit scores = 6.46892
CFS merit scores = 6.46731
CFS merit scores = 6.4657
CFS merit scores = 6.46416
CFS merit scores = 6.46255
CFS merit scores = 6.46099
CFS merit scores = 6.4594
CFS merit scores = 6.4578
CFS merit scores = 6.45619
CFS merit scores = 6.45455
CFS merit scores = 6.45294
CFS merit scores = 6.45125
CFS merit scores = 6.44957
CFS merit scores = 6.4479
CFS merit scores = 6.44628
CFS merit scores = 6.44461
CFS merit scores = 6.44288
CFS merit scores = 6.44117
CFS merit scores = 6.43946
CFS merit scores = 6.43775
CFS merit scores = 6.43605
CFS merit scores = 6.43428
CFS merit scores = 6.43247
CFS merit scores = 6.43067
CFS merit scores = 6.42885
CFS merit scores = 6.42703
CFS merit scores = 6.42525
CFS merit scores = 6.42351
CFS merit scores = 6.4217
CFS merit scores = 6.41991
CFS merit scores = 6.41805
CFS merit scores = 6.4162
CFS merit scores = 6.41426
CFS merit scores = 6.41233
CFS merit scores = 6.41038
CFS merit scores = 6.40847
CFS merit scores = 6.40654
CFS merit scores = 6.40462
CFS merit scores = 6.40262
CFS merit scores = 6.4006
CFS merit scores = 6.39856
CFS merit scores = 6.39647
CFS merit scores = 6.39431
CFS merit scores = 6.39219
CFS merit scores = 6.3901
CFS merit scores = 6.38795
CFS merit scores = 6.38582
CFS merit scores = 6.38371
CFS merit scores = 6.38162
CFS merit scores = 6.37952
CFS merit scores = 6.37733
CFS merit scores = 6.37514
CFS merit scores = 6.37297
CFS merit scores = 6.3708
CFS merit scores = 6.36868
CFS merit scores = 6.36657
CFS merit scores = 6.36445
CFS merit scores = 6.36233
CFS merit scores = 6.36021
CFS merit scores = 6.35802
CFS merit scores = 6.35586
CFS merit scores = 6.35368
CFS merit scores = 6.35148
CFS merit scores = 6.34924
CFS merit scores = 6.34705
CFS merit scores = 6.34488
CFS merit scores = 6.34261
CFS merit scores = 6.34035
CFS merit scores = 6.33811
CFS merit scores = 6.33586
CFS merit scores = 6.33365
CFS merit scores = 6.33145
CFS merit scores = 6.32926
CFS merit scores = 6.32705
CFS merit scores = 6.32479
CFS merit scores = 6.3225
CFS merit scores = 6.32025
CFS merit scores = 6.31802
CFS merit scores = 6.3158
CFS merit scores = 6.31355
CFS merit scores = 6.31133
CFS merit scores = 6.30907
CFS merit scores = 6.30677
CFS merit scores = 6.30446
CFS merit scores = 6.30218
CFS merit scores = 6.29983
CFS merit scores = 6.29742
CFS merit scores = 6.29499
CFS merit scores = 6.29253
CFS merit scores = 6.29007
CFS merit scores = 6.28764
CFS merit scores = 6.28519
CFS merit scores = 6.28276
CFS merit scores = 6.28035
CFS merit scores = 6.27792
CFS merit scores = 6.2755
CFS merit scores = 6.27301
CFS merit scores = 6.2705
CFS merit scores = 6.268
CFS merit scores = 6.26552
CFS merit scores = 6.26303
CFS merit scores = 6.26055
CFS merit scores = 6.25808
CFS merit scores = 6.25561
CFS merit scores = 6.25295
CFS merit scores = 6.25018
CFS merit scores = 6.24731
CFS merit scores = 6.24444
CFS merit scores = 6.24158
CFS merit scores = 6.23875
CFS merit scores = 6.23595
CFS merit scores = 6.23301
CFS merit scores = 6.23007
CFS merit scores = 6.22707
CFS merit scores = 6.22408
CFS merit scores = 6.22111
CFS merit scores = 6.21811
CFS merit scores = 6.21515
CFS merit scores = 6.21212
CFS merit scores = 6.20911
CFS merit scores = 6.20608
CFS merit scores = 6.2031
CFS merit scores = 6.20003
CFS merit scores = 6.19691
CFS merit scores = 6.1938
CFS merit scores = 6.19071
CFS merit scores = 6.18757
CFS merit scores = 6.1843
CFS merit scores = 6.18107
CFS merit scores = 6.17786
CFS merit scores = 6.17446
CFS merit scores = 6.17105
CFS merit scores = 6.16763
CFS merit scores = 6.16421
CFS merit scores = 6.16082
CFS merit scores = 6.15745
CFS merit scores = 6.15403
CFS merit scores = 6.15058
CFS merit scores = 6.14718
CFS merit scores = 6.14381
CFS merit scores = 6.14044
CFS merit scores = 6.13702
CFS merit scores = 6.13362
CFS merit scores = 6.13024
CFS merit scores = 6.12686
CFS merit scores = 6.1235
CFS merit scores = 6.12018
CFS merit scores = 6.11686
CFS merit scores = 6.1136
CFS merit scores = 6.11031
CFS merit scores = 6.10696
CFS merit scores = 6.10361
CFS merit scores = 6.10027
CFS merit scores = 6.09694
CFS merit scores = 6.09357
CFS merit scores = 6.09022
CFS merit scores = 6.08686
CFS merit scores = 6.08351
CFS merit scores = 6.08018
CFS merit scores = 6.0769
CFS merit scores = 6.07362
CFS merit scores = 6.07032
CFS merit scores = 6.06704
CFS merit scores = 6.06377
CFS merit scores = 6.06052
CFS merit scores = 6.05725
CFS merit scores = 6.054
CFS merit scores = 6.05079
CFS merit scores = 6.0476
CFS merit scores = 6.04428
CFS merit scores = 6.04095
CFS merit scores = 6.03759
CFS merit scores = 6.03427
CFS merit scores = 6.03081
CFS merit scores = 6.02731
CFS merit scores = 6.02381
CFS merit scores = 6.02025
CFS merit scores = 6.01671
CFS merit scores = 6.0132
CFS merit scores = 6.00967
CFS merit scores = 6.00619
CFS merit scores = 6.00265
CFS merit scores = 5.99904
CFS merit scores = 5.99537
CFS merit scores = 5.99172
CFS merit scores = 5.98802
CFS merit scores = 5.9843
CFS merit scores = 5.98059
CFS merit scores = 5.97685
CFS merit scores = 5.97292
CFS merit scores = 5.96903
CFS merit scores = 5.96513
CFS merit scores = 5.96118
CFS merit scores = 5.9572
CFS merit scores = 5.9532
CFS merit scores = 5.94912
CFS merit scores = 5.94508
CFS merit scores = 5.94104
CFS merit scores = 5.93698
CFS merit scores = 5.93294
CFS merit scores = 5.92893
CFS merit scores = 5.92488
CFS merit scores = 5.92087
CFS merit scores = 5.91686
CFS merit scores = 5.91284
CFS merit scores = 5.9088
CFS merit scores = 5.90473
CFS merit scores = 5.90052
CFS merit scores = 5.89634
CFS merit scores = 5.89214
CFS merit scores = 5.88798
CFS merit scores = 5.8837
CFS merit scores = 5.8794
CFS merit scores = 5.87511
CFS merit scores = 5.87077
CFS merit scores = 5.86639
CFS merit scores = 5.86203
CFS merit scores = 5.85757
CFS merit scores = 5.85292
CFS merit scores = 5.84829
CFS merit scores = 5.84347
CFS merit scores = 5.83871
CFS merit scores = 5.83391
CFS merit scores = 5.82901
CFS merit scores = 5.824
CFS merit scores = 5.8189
CFS merit scores = 5.81366
CFS merit scores = 5.80832
CFS merit scores = 5.80291
CFS merit scores = 5.79745
CFS merit scores = 5.79197
CFS merit scores = 5.7865
CFS merit scores = 5.78106
CFS merit scores = 5.77559
CFS merit scores = 5.76998
CFS merit scores = 5.76439
CFS merit scores = 5.75875
CFS merit scores = 5.75275
CFS merit scores = 5.74682
CFS merit scores = 5.74081
CFS merit scores = 5.73447
CFS merit scores = 5.72811
CFS merit scores = 5.72137
CFS merit scores = 5.71459
CFS merit scores = 5.70786
CFS merit scores = 5.70109
CFS merit scores = 5.69408
CFS merit scores = 5.68692
CFS merit scores = 5.67978
CFS merit scores = 5.67265
CFS merit scores = 5.66532
CFS merit scores = 5.65802
CFS merit scores = 5.65045
CFS merit scores = 5.64274
CFS merit scores = 5.63488
CFS merit scores = 5.62694
CFS merit scores = 5.61776
CFS merit scores = 5.60836
CFS merit scores = 5.5985
CFS merit scores = 5.58786
CFS merit scores = 5.57657
CFS merit scores = 5.56523
CFS merit scores = 5.55299
CFS merit scores = 5.53094
cnt = 1	feature = 64	correl = 0.363379	descr = Position_Specific_Bin_Base_20_Base_A
cnt = 2	feature = 60	correl = 0.186379	descr = Position_Specific_Bin_Base_19_Base_A
cnt = 3	feature = 8	correl = 0.121431	descr = Position_Specific_Bin_Base_2_Base_G
cnt = 4	feature = 2	correl = -0.149004	descr = Position_Specific_Bin_Base_0_Base_G
cnt = 5	feature = 14	correl = -0.0774296	descr = Position_Specific_Bin_Base_4_Base_C
cnt = 6	feature = 796	correl = 0.0335408	descr = N_Gram_TCAGT
cnt = 7	feature = 232	correl = 0.0265427	descr = N_Gram_ACGCT
cnt = 8	feature = 38	correl = -0.0305606	descr = Position_Specific_Bin_Base_12_Base_C
cnt = 9	feature = 815	correl = 0.0530325	descr = N_Gram_TCGCA
cnt = 10	feature = 582	correl = -0.0702504	descr = N_Gram_GCAAA
cnt = 11	feature = 857	correl = -0.0227017	descr = N_Gram_TGCCT
cnt = 12	feature = 816	correl = -0.0442296	descr = N_Gram_TCGCG
cnt = 13	feature = 230	correl = -0.0375461	descr = N_Gram_ACGAC
cnt = 14	feature = 577	correl = 0.0388849	descr = N_Gram_GATTA
cnt = 15	feature = 625	correl = -0.0494015	descr = N_Gram_GCGTT
cnt = 16	feature = 756	correl = 0.0276855	descr = N_Gram_TACCT
cnt = 17	feature = 888	correl = -0.0309369	descr = N_Gram_TTACC
cnt = 18	feature = 336	correl = 0.0274122	descr = N_Gram_CAACG
cnt = 19	feature = 231	correl = -0.0321312	descr = N_Gram_ACGCA
cnt = 20	feature = 529	correl = 0.0289254	descr = N_Gram_CTTAG
cnt = 21	feature = 449	correl = -0.0482257	descr = N_Gram_CGAGT
cnt = 22	feature = 225	correl = 0.0233433	descr = N_Gram_ACCGC
cnt = 23	feature = 555	correl = 0.0702169	descr = N_Gram_GACTA
cnt = 24	feature = 708	correl = -0.0234628	descr = N_Gram_GTCCG
cnt = 25	feature = 426	correl = 0.0263658	descr = N_Gram_CCTAT
cnt = 26	feature = 624	correl = -0.0240268	descr = N_Gram_GCGTG
cnt = 27	feature = 774	correl = 0.0751151	descr = N_Gram_TATAA
cnt = 28	feature = 714	correl = 0.0478948	descr = N_Gram_GTCTA
cnt = 29	feature = 755	correl = 0.0225324	descr = N_Gram_TACCG
cnt = 30	feature = 578	correl = 0.0453418	descr = N_Gram_GATTG
cnt = 31	feature = 284	correl = 0.0347119	descr = N_Gram_ATAGG
cnt = 32	feature = 700	correl = 0.0460699	descr = N_Gram_GTAAG
cnt = 33	feature = 502	correl = -0.0255888	descr = N_Gram_CTAGG
cnt = 34	feature = 858	correl = 0.0511987	descr = N_Gram_TGCGA
cnt = 35	feature = 892	correl = 0.0333516	descr = N_Gram_TTAGC
cnt = 36	feature = 823	correl = 0.0879704	descr = N_Gram_TCGTG
cnt = 37	feature = 485	correl = -0.0511879	descr = N_Gram_CGTCG
cnt = 38	feature = 748	correl = -0.0215768	descr = N_Gram_TAATG
cnt = 39	feature = 550	correl = -0.0233977	descr = N_Gram_GACCC
cnt = 40	feature = 347	correl = -0.0354675	descr = N_Gram_CACGG
cnt = 41	feature = 229	correl = -0.0393504	descr = N_Gram_ACGAA
cnt = 42	feature = 516	correl = 0.0284235	descr = N_Gram_CTCTA
cnt = 43	feature = 613	correl = -0.0393818	descr = N_Gram_GCGCA
cnt = 44	feature = 621	correl = -0.046508	descr = N_Gram_GCGGT
cnt = 45	feature = 492	correl = 0.0406581	descr = N_Gram_CGTTT
cnt = 46	feature = 677	correl = -0.0235753	descr = N_Gram_GGGCT
cnt = 47	feature = 620	correl = -0.0263238	descr = N_Gram_GCGGG
cnt = 48	feature = 451	correl = -0.0312372	descr = N_Gram_CGATA
cnt = 49	feature = 405	correl = -0.0566775	descr = N_Gram_CCCGC
cnt = 50	feature = 452	correl = -0.0230941	descr = N_Gram_CGATC
cnt = 51	feature = 283	correl = 0.0262498	descr = N_Gram_ATAGC
cnt = 52	feature = 406	correl = -0.0368185	descr = N_Gram_CCCGG
cnt = 53	feature = 917	correl = 0.0404474	descr = N_Gram_TTGCA
cnt = 54	feature = 660	correl = -0.027018	descr = N_Gram_GGCCG
cnt = 55	feature = 560	correl = -0.0396741	descr = N_Gram_GAGAT
cnt = 56	feature = 749	correl = 0.0655212	descr = N_Gram_TAATT
cnt = 57	feature = 277	correl = -0.0227504	descr = N_Gram_AGTGG
cnt = 58	feature = 505	correl = 0.0313429	descr = N_Gram_CTATC
cnt = 59	feature = 335	correl = 0.0261098	descr = N_Gram_CAACC
cnt = 60	feature = 510	correl = -0.029587	descr = N_Gram_CTCAC
cnt = 61	feature = 897	correl = 0.0231801	descr = N_Gram_TTATT
cnt = 62	feature = 782	correl = 0.0365681	descr = N_Gram_TATGT
cnt = 63	feature = 337	correl = 0.0487995	descr = N_Gram_CAAGC
cnt = 64	feature = 820	correl = -0.0262676	descr = N_Gram_TCGGC
cnt = 65	feature = 729	correl = -0.0497275	descr = N_Gram_GTTAG
cnt = 66	feature = 584	correl = -0.0731848	descr = N_Gram_GCAAT
cnt = 67	feature = 778	correl = 0.051745	descr = N_Gram_TATCG
cnt = 68	feature = 655	correl = -0.0284488	descr = N_Gram_GGCAC
cnt = 69	feature = 507	correl = -0.0248377	descr = N_Gram_CTATT
cnt = 70	feature = 488	correl = -0.0377013	descr = N_Gram_CGTGG
cnt = 71	feature = 480	correl = -0.0250027	descr = N_Gram_CGGTG
cnt = 72	feature = 752	correl = 0.0835953	descr = N_Gram_TACAA
cnt = 73	feature = 711	correl = 0.0526348	descr = N_Gram_GTCGC
cnt = 74	feature = 430	correl = -0.0820678	descr = N_Gram_CCTCG
cnt = 75	feature = 500	correl = 0.0258957	descr = N_Gram_CTAGA
cnt = 76	feature = 314	correl = -0.0221883	descr = N_Gram_ATGTA
cnt = 77	feature = 545	correl = 0.030455	descr = N_Gram_GAATT
cnt = 78	feature = 679	correl = -0.0558781	descr = N_Gram_GGGGA
cnt = 79	feature = 391	correl = -0.0474574	descr = N_Gram_CCAGG
cnt = 80	feature = 633	correl = -0.0363892	descr = N_Gram_GCTGA
cnt = 81	feature = 819	correl = 0.0385944	descr = N_Gram_TCGGA
cnt = 82	feature = 490	correl = -0.06787	descr = N_Gram_CGTTC
cnt = 83	feature = 476	correl = -0.0616535	descr = N_Gram_CGGGG
cnt = 84	feature = 495	correl = 0.064784	descr = N_Gram_CTAAG
cnt = 85	feature = 368	correl = -0.0551569	descr = N_Gram_CATAA
cnt = 86	feature = 461	correl = -0.0744575	descr = N_Gram_CGCGC
cnt = 87	feature = 484	correl = -0.0462418	descr = N_Gram_CGTCC
cnt = 88	feature = 701	correl = -0.0263622	descr = N_Gram_GTAAT
cnt = 89	feature = 418	correl = -0.0412444	descr = N_Gram_CCGCT
cnt = 90	feature = 412	correl = -0.0570658	descr = N_Gram_CCGAA
cnt = 91	feature = 702	correl = 0.0316502	descr = N_Gram_GTACC
cnt = 92	feature = 930	correl = 0.0632982	descr = N_Gram_TTTAG
cnt = 93	feature = 498	correl = 0.080078	descr = N_Gram_CTACT
cnt = 94	feature = 538	correl = 0.0415734	descr = N_Gram_GAACA
cnt = 95	feature = 904	correl = 0.0327375	descr = N_Gram_TTCGC
cnt = 96	feature = 481	correl = -0.0311573	descr = N_Gram_CGGTT
cnt = 97	feature = 413	correl = -0.0467503	descr = N_Gram_CCGAC
cnt = 98	feature = 286	correl = 0.0294834	descr = N_Gram_ATATA
cnt = 99	feature = 384	correl = -0.0225413	descr = N_Gram_CCAAG
cnt = 100	feature = 740	correl = 0.0220367	descr = N_Gram_TAAAG
cnt = 101	feature = 506	correl = 0.0343333	descr = N_Gram_CTATG
cnt = 102	feature = 739	correl = 0.0563375	descr = N_Gram_TAAAC
cnt = 103	feature = 643	correl = -0.0495624	descr = N_Gram_GGAAG
cnt = 104	feature = 437	correl = 0.0261665	descr = N_Gram_CCTTA
cnt = 105	feature = 547	correl = 0.0476164	descr = N_Gram_GACAA
cnt = 106	feature = 553	correl = -0.0301663	descr = N_Gram_GACGG
cnt = 107	feature = 214	correl = 0.0630837	descr = N_Gram_ACAGT
cnt = 108	feature = 11	correl = 0.0690295	descr = Position_Specific_Bin_Base_3_Base_G
cnt = 109	feature = 631	correl = 0.0434217	descr = N_Gram_GCTCT
cnt = 110	feature = 350	correl = 0.0482254	descr = N_Gram_CACTC
cnt = 111	feature = 831	correl = -0.0369611	descr = N_Gram_TCTCG
cnt = 112	feature = 616	correl = -0.0555637	descr = N_Gram_GCGCT
cnt = 113	feature = 915	correl = 0.0368866	descr = N_Gram_TTGAC
cnt = 114	feature = 609	correl = -0.0462326	descr = N_Gram_GCCTT
cnt = 115	feature = 853	correl = 0.0411271	descr = N_Gram_TGCAT
cnt = 116	feature = 600	correl = -0.0819392	descr = N_Gram_GCCCA
cnt = 117	feature = 719	correl = -0.0516653	descr = N_Gram_GTGCC
cnt = 118	feature = 332	correl = -0.0341862	descr = N_Gram_CAAAA
cnt = 119	feature = 920	correl = 0.047674	descr = N_Gram_TTGGA
cnt = 120	feature = 445	correl = -0.0256825	descr = N_Gram_CGACA
cnt = 121	feature = 875	correl = 0.029628	descr = N_Gram_TGTAT
cnt = 122	feature = 705	correl = 0.0312411	descr = N_Gram_GTCAT
cnt = 123	feature = 771	correl = 0.04072	descr = N_Gram_TAGTG
cnt = 124	feature = 638	correl = -0.0601631	descr = N_Gram_GCTTT
cnt = 125	feature = 645	correl = -0.0588814	descr = N_Gram_GGACC
cnt = 126	feature = 767	correl = 0.0536372	descr = N_Gram_TAGCA
cnt = 127	feature = 569	correl = -0.0263588	descr = N_Gram_GAGTT
cnt = 128	feature = 19	correl = -0.0328288	descr = Position_Specific_Bin_Base_6_Base_C
cnt = 129	feature = 518	correl = -0.0535952	descr = N_Gram_CTGAG
cnt = 130	feature = 926	correl = 0.04353	descr = N_Gram_TTGTG
cnt = 131	feature = 54	correl = -0.045521	descr = Position_Specific_Bin_Base_17_Base_G
cnt = 132	feature = 777	correl = 0.0665932	descr = N_Gram_TATCA
cnt = 133	feature = 925	correl = 0.0239669	descr = N_Gram_TTGTC
cnt = 134	feature = 34	correl = -0.0342594	descr = Position_Specific_Bin_Base_11_Base_C
cnt = 135	feature = 235	correl = -0.0338588	descr = N_Gram_ACGGG
cnt = 136	feature = 775	correl = 0.0456487	descr = N_Gram_TATAG
cnt = 137	feature = 769	correl = 0.0280791	descr = N_Gram_TAGGC
cnt = 138	feature = 479	correl = -0.038447	descr = N_Gram_CGGTC
cnt = 139	feature = 446	correl = -0.039993	descr = N_Gram_CGACC
cnt = 140	feature = 786	correl = 0.0221044	descr = N_Gram_TATTG
cnt = 141	feature = 763	correl = 0.0351761	descr = N_Gram_TAGAA
cnt = 142	feature = 618	correl = -0.0390051	descr = N_Gram_GCGGA
cnt = 143	feature = 583	correl = 0.0556304	descr = N_Gram_GCAAC
cnt = 144	feature = 354	correl = -0.0562179	descr = N_Gram_CAGAG
cnt = 145	feature = 914	correl = 0.0643269	descr = N_Gram_TTGAA
cnt = 146	feature = 414	correl = -0.050809	descr = N_Gram_CCGAG
cnt = 147	feature = 687	correl = 0.0273535	descr = N_Gram_GGTAC
cnt = 148	feature = 275	correl = 0.0278558	descr = N_Gram_AGTCT
cnt = 149	feature = 556	correl = -0.0276736	descr = N_Gram_GACTC
cnt = 150	feature = 28	correl = 0.0276972	descr = Position_Specific_Bin_Base_9_Base_T
cnt = 151	feature = 307	correl = 0.0564554	descr = N_Gram_ATGAG
cnt = 152	feature = 574	correl = -0.0551676	descr = N_Gram_GATGG
cnt = 153	feature = 0	correl = 0.0378899	descr = Position_Specific_Bin_Base_0_Base_A
cnt = 154	feature = 934	correl = -0.0215004	descr = N_Gram_TTTCG
cnt = 155	feature = 813	correl = 0.0308208	descr = N_Gram_TCGAG
cnt = 156	feature = 501	correl = 0.0721006	descr = N_Gram_CTAGC
cnt = 157	feature = 42	correl = -0.032372	descr = Position_Specific_Bin_Base_14_Base_C
cnt = 158	feature = 39	correl = 0.0521174	descr = Position_Specific_Bin_Base_13_Base_A
cnt = 159	feature = 396	correl = -0.0214254	descr = N_Gram_CCCAA
cnt = 160	feature = 695	correl = -0.0472679	descr = N_Gram_GGTTA
cnt = 161	feature = 260	correl = -0.0315008	descr = N_Gram_AGCGT
cnt = 162	feature = 869	correl = -0.0405617	descr = N_Gram_TGGGA
cnt = 163	feature = 315	correl = 0.0223458	descr = N_Gram_ATGTC
cnt = 164	feature = 341	correl = -0.0371897	descr = N_Gram_CACAT
cnt = 165	feature = 296	correl = 0.0219005	descr = N_Gram_ATCCG
cnt = 166	feature = 598	correl = -0.0262613	descr = N_Gram_GCCAT
cnt = 167	feature = 51	correl = 0.0300669	descr = Position_Specific_Bin_Base_16_Base_T
cnt = 168	feature = 765	correl = 0.0458411	descr = N_Gram_TAGAG
cnt = 169	feature = 47	correl = -0.0268652	descr = Position_Specific_Bin_Base_15_Base_T
cnt = 170	feature = 415	correl = -0.0672884	descr = N_Gram_CCGAT
cnt = 171	feature = 759	correl = 0.068002	descr = N_Gram_TACTA
cnt = 172	feature = 4	correl = -0.025699	descr = Position_Specific_Bin_Base_1_Base_C
cnt = 173	feature = 262	correl = 0.0321154	descr = N_Gram_AGCTT
cnt = 174	feature = 249	correl = -0.0220244	descr = N_Gram_AGACC
cnt = 175	feature = 270	correl = -0.0227126	descr = N_Gram_AGGTG
cnt = 176	feature = 540	correl = -0.0549028	descr = N_Gram_GAAGA
cnt = 177	feature = 511	correl = 0.0278845	descr = N_Gram_CTCAT
cnt = 178	feature = 779	correl = 0.0242657	descr = N_Gram_TATCT
cnt = 179	feature = 832	correl = 0.0456743	descr = N_Gram_TCTCT
cnt = 180	feature = 680	correl = -0.0696925	descr = N_Gram_GGGGC
cnt = 181	feature = 66	correl = -0.166724	descr = Position_Specific_Bin_Base_20_Base_G
cnt = 182	feature = 880	correl = 0.069089	descr = N_Gram_TGTGT
cnt = 183	feature = 557	correl = 0.044337	descr = N_Gram_GACTG
cnt = 184	feature = 586	correl = -0.0472726	descr = N_Gram_GCACC
cnt = 185	feature = 943	correl = 0.0354029	descr = N_Gram_TTTTG
cnt = 186	feature = 850	correl = 0.028196	descr = N_Gram_TGATT
cnt = 187	feature = 593	correl = 0.0347099	descr = N_Gram_GCATT
cnt = 188	feature = 25	correl = -0.0956516	descr = Position_Specific_Bin_Base_8_Base_C
cnt = 189	feature = 675	correl = -0.100407	descr = N_Gram_GGGCC
cnt = 190	feature = 365	correl = 0.0379052	descr = N_Gram_CAGTT
cnt = 191	feature = 398	correl = -0.0753719	descr = N_Gram_CCCAT
cnt = 192	feature = 257	correl = -0.0523699	descr = N_Gram_AGCCC
cnt = 193	feature = 458	correl = -0.0412945	descr = N_Gram_CGCCC
cnt = 194	feature = 59	correl = 0.0331232	descr = Position_Specific_Bin_Base_18_Base_T
cnt = 195	feature = 615	correl = -0.0807286	descr = N_Gram_GCGCG
cnt = 196	feature = 809	correl = -0.0345254	descr = N_Gram_TCCTG
cnt = 197	feature = 325	correl = 0.024741	descr = N_Gram_ATTGC
cnt = 198	feature = 565	correl = -0.073255	descr = N_Gram_GAGGC
cnt = 199	feature = 264	correl = -0.0586054	descr = N_Gram_AGGAG
cnt = 200	feature = 807	correl = 0.0693504	descr = N_Gram_TCCTA
cnt = 201	feature = 346	correl = -0.0367661	descr = N_Gram_CACGA
cnt = 202	feature = 838	correl = 0.0223697	descr = N_Gram_TCTTG
cnt = 203	feature = 791	correl = 0.0510623	descr = N_Gram_TCAAC
cnt = 204	feature = 722	correl = -0.0487883	descr = N_Gram_GTGGA
cnt = 205	feature = 667	correl = -0.0591007	descr = N_Gram_GGCTG
cnt = 206	feature = 288	correl = 0.0380449	descr = N_Gram_ATATG
cnt = 207	feature = 696	correl = -0.0593672	descr = N_Gram_GGTTG
cnt = 208	feature = 642	correl = -0.0227463	descr = N_Gram_GGAAC
cnt = 209	feature = 67	correl = 0.107189	descr = Position_Specific_Bin_Base_20_Base_T
cnt = 210	feature = 541	correl = -0.0349037	descr = N_Gram_GAAGC
cnt = 211	feature = 294	correl = 0.0624627	descr = N_Gram_ATCCA
cnt = 212	feature = 794	correl = -0.0571914	descr = N_Gram_TCACG
cnt = 213	feature = 654	correl = -0.0675656	descr = N_Gram_GGCAA
cnt = 214	feature = 699	correl = 0.0440671	descr = N_Gram_GTAAA
cnt = 215	feature = 400	correl = -0.0395225	descr = N_Gram_CCCCA
cnt = 216	feature = 931	correl = 0.0269124	descr = N_Gram_TTTAT
cnt = 217	feature = 160	correl = -0.0901814	descr = Fold_of_Target_NoBeginbrace_noends_Pos_20
cnt = 218	feature = 254	correl = -0.0434407	descr = N_Gram_AGATG
cnt = 219	feature = 792	correl = 0.0238105	descr = N_Gram_TCAAG
cnt = 220	feature = 18	correl = 0.0603946	descr = Position_Specific_Bin_Base_5_Base_T
cnt = 221	feature = 704	correl = 0.042001	descr = N_Gram_GTCAA
cnt = 222	feature = 29	correl = 0.0751094	descr = Position_Specific_Bin_Base_10_Base_A
cnt = 223	feature = 514	correl = -0.0519124	descr = N_Gram_CTCGT
cnt = 224	feature = 734	correl = 0.0341291	descr = N_Gram_GTTTC
cnt = 225	feature = 805	correl = -0.0301254	descr = N_Gram_TCCCG
cnt = 226	feature = 6	correl = -0.0394958	descr = Position_Specific_Bin_Base_2_Base_A
cnt = 227	feature = 713	correl = 0.0719565	descr = N_Gram_GTCGT
cnt = 228	feature = 1	correl = 0.115975	descr = Position_Specific_Bin_Base_0_Base_C
cnt = 229	feature = 63	correl = 0.0544667	descr = Position_Specific_Bin_Base_19_Base_T
cnt = 230	feature = 420	correl = -0.105278	descr = N_Gram_CCGGC
cnt = 231	feature = 359	correl = 0.0214134	descr = N_Gram_CAGCT
cnt = 232	feature = 327	correl = 0.0454373	descr = N_Gram_ATTGT
cnt = 233	feature = 303	correl = 0.0489401	descr = N_Gram_ATCTG
cnt = 234	feature = 21	correl = -0.125311	descr = Position_Specific_Bin_Base_7_Base_C
cnt = 235	feature = 843	correl = 0.0383422	descr = N_Gram_TGAAC
cnt = 236	feature = 299	correl = 0.0494741	descr = N_Gram_ATCGA
cnt = 237	feature = 409	correl = -0.0689958	descr = N_Gram_CCCTG
cnt = 238	feature = 848	correl = 0.0590968	descr = N_Gram_TGATA
cnt = 239	feature = 658	correl = -0.0849963	descr = N_Gram_GGCCA
cnt = 240	feature = 383	correl = -0.0355436	descr = N_Gram_CCAAA
cnt = 241	feature = 614	correl = -0.0323682	descr = N_Gram_GCGCC
cnt = 242	feature = 319	correl = 0.0301148	descr = N_Gram_ATTAG
cnt = 243	feature = 401	correl = -0.0644952	descr = N_Gram_CCCCG
cnt = 244	feature = 41	correl = 0.103117	descr = Position_Specific_Bin_Base_14_Base_A
cnt = 245	feature = 311	correl = -0.0253183	descr = N_Gram_ATGGA
cnt = 246	feature = 16	correl = 0.0292485	descr = Position_Specific_Bin_Base_4_Base_T
cnt = 247	feature = 217	correl = 0.0638831	descr = N_Gram_ACATG
cnt = 248	feature = 370	correl = 0.0250717	descr = N_Gram_CATAT
cnt = 249	feature = 522	correl = 0.0473386	descr = N_Gram_CTGGA
cnt = 250	feature = 826	correl = 0.0585632	descr = N_Gram_TCTAC
cnt = 251	feature = 362	correl = -0.0908184	descr = N_Gram_CAGGG
cnt = 252	feature = 213	correl = 0.0466279	descr = N_Gram_ACAGC
cnt = 253	feature = 344	correl = -0.0424058	descr = N_Gram_CACCT
cnt = 254	feature = 37	correl = 0.0359216	descr = Position_Specific_Bin_Base_12_Base_A
cnt = 255	feature = 348	correl = -0.0333731	descr = N_Gram_CACGT
cnt = 256	feature = 725	correl = -0.023903	descr = N_Gram_GTGGT
cnt = 257	feature = 537	correl = 0.0478089	descr = N_Gram_CTTTG
cnt = 258	feature = 787	correl = 0.0526529	descr = N_Gram_TATTT
cnt = 259	feature = 724	correl = -0.0569172	descr = N_Gram_GTGGG
cnt = 260	feature = 596	correl = -0.0306873	descr = N_Gram_GCCAC
cnt = 261	feature = 58	correl = -0.0471093	descr = Position_Specific_Bin_Base_18_Base_G
cnt = 262	feature = 5	correl = -0.087233	descr = Position_Specific_Bin_Base_1_Base_G
cnt = 263	feature = 744	correl = 0.0525632	descr = N_Gram_TAAGA
cnt = 264	feature = 856	correl = -0.0304017	descr = N_Gram_TGCCG
cnt = 265	feature = 240	correl = 0.0710403	descr = N_Gram_ACTAC
cnt = 266	feature = 312	correl = -0.0323597	descr = N_Gram_ATGGG
cnt = 267	feature = 10	correl = 0.0264599	descr = Position_Specific_Bin_Base_3_Base_A
cnt = 268	feature = 709	correl = -0.0427077	descr = N_Gram_GTCCT
cnt = 269	feature = 806	correl = -0.0223165	descr = N_Gram_TCCGC
cnt = 270	feature = 712	correl = -0.0257375	descr = N_Gram_GTCGG
cnt = 271	feature = 52	correl = 0.0467491	descr = Position_Specific_Bin_Base_17_Base_A
cnt = 272	feature = 852	correl = 0.0242315	descr = N_Gram_TGCAA
cnt = 273	feature = 860	correl = -0.0350527	descr = N_Gram_TGCGG
cnt = 274	feature = 33	correl = -0.0370236	descr = Position_Specific_Bin_Base_11_Base_A
cnt = 275	feature = 793	correl = 0.0363551	descr = N_Gram_TCACC
cnt = 276	feature = 597	correl = -0.0684797	descr = N_Gram_GCCAG
cnt = 277	feature = 326	correl = 0.0417219	descr = N_Gram_ATTGG
cnt = 278	feature = 526	correl = 0.0387593	descr = N_Gram_CTGTT
cnt = 279	feature = 909	correl = 0.0340897	descr = N_Gram_TTCTC
cnt = 280	feature = 664	correl = -0.0784959	descr = N_Gram_GGCGG
cnt = 281	feature = 421	correl = -0.0295375	descr = N_Gram_CCGGT
cnt = 282	feature = 438	correl = 0.024213	descr = N_Gram_CCTTG
cnt = 283	feature = 358	correl = -0.0331896	descr = N_Gram_CAGCG
cnt = 284	feature = 665	correl = -0.0635887	descr = N_Gram_GGCGT
cnt = 285	feature = 105	correl = -0.0713483	descr = Fold_of_RNAi_Sequence_Pos_14
cnt = 286	feature = 45	correl = 0.0726704	descr = Position_Specific_Bin_Base_15_Base_A
cnt = 287	feature = 717	correl = 0.0222469	descr = N_Gram_GTGAA
cnt = 288	feature = 886	correl = 0.0275041	descr = N_Gram_TTAC
cnt = 289	feature = 901	correl = 0.0285924	descr = N_Gram_TTCCA
cnt = 290	feature = 251	correl = -0.0296806	descr = N_Gram_AGAGG
cnt = 291	feature = 849	correl = -0.0272473	descr = N_Gram_TGATG
cnt = 292	feature = 429	correl = -0.0301082	descr = N_Gram_CCTCC
cnt = 293	feature = 462	correl = -0.0671136	descr = N_Gram_CGCGG
cnt = 294	feature = 768	correl = 0.0763828	descr = N_Gram_TAGCT
cnt = 295	feature = 746	correl = 0.0588583	descr = N_Gram_TAAGG
cnt = 296	feature = 671	correl = -0.0647601	descr = N_Gram_GGGAA
cnt = 297	feature = 340	correl = 0.0449867	descr = N_Gram_CACAG
cnt = 298	feature = 707	correl = -0.0546243	descr = N_Gram_GTCCC
cnt = 299	feature = 723	correl = -0.0844981	descr = N_Gram_GTGGC
cnt = 300	feature = 255	correl = 0.0544833	descr = N_Gram_AGCAT
cnt = 301	feature = 243	correl = 0.0668477	descr = N_Gram_ACTGA
cnt = 302	feature = 313	correl = -0.0458542	descr = N_Gram_ATGGT
cnt = 303	feature = 62	correl = -0.121985	descr = Position_Specific_Bin_Base_19_Base_G
cnt = 304	feature = 542	correl = 0.0379173	descr = N_Gram_GAAGG
cnt = 305	feature = 648	correl = -0.0673989	descr = N_Gram_GGAGC
cnt = 306	feature = 735	correl = 0.0448085	descr = N_Gram_GTTTG
cnt = 307	feature = 12	correl = -0.0905711	descr = Position_Specific_Bin_Base_3_Base_T
cnt = 308	feature = 475	correl = -0.0574165	descr = N_Gram_CGGGC
cnt = 309	feature = 908	correl = 0.0481384	descr = N_Gram_TTCTA
cnt = 310	feature = 297	correl = 0.0320139	descr = N_Gram_ATCCT
cnt = 311	feature = 245	correl = 0.049208	descr = N_Gram_ACTGT
cnt = 312	feature = 23	correl = 0.0617399	descr = Position_Specific_Bin_Base_7_Base_T
cnt = 313	feature = 785	correl = 0.0477788	descr = N_Gram_TATTC
cnt = 314	feature = 568	correl = 0.0652483	descr = N_Gram_GAGTC
cnt = 315	feature = 919	correl = 0.0282072	descr = N_Gram_TTGCG
cnt = 316	feature = 517	correl = 0.0332127	descr = N_Gram_CTCTT
cnt = 317	feature = 770	correl = 0.0311814	descr = N_Gram_TAGT
cnt = 318	feature = 521	correl = -0.0463751	descr = N_Gram_CTGCC
cnt = 319	feature = 44	correl = 0.0800737	descr = Position_Specific_Bin_Base_14_Base_T
cnt = 320	feature = 802	correl = 0.0463357	descr = N_Gram_TCCAT
cnt = 321	feature = 57	correl = -0.0308477	descr = Position_Specific_Bin_Base_18_Base_C
cnt = 322	feature = 753	correl = 0.0331521	descr = N_Gram_TACAT
cnt = 323	feature = 292	correl = 0.045923	descr = N_Gram_ATCAA
cnt = 324	feature = 7	correl = 0.0485481	descr = Position_Specific_Bin_Base_2_Base_C
cnt = 325	feature = 30	correl = -0.0643965	descr = Position_Specific_Bin_Base_10_Base_C
cnt = 326	feature = 681	correl = -0.0474961	descr = N_Gram_GGGGT
cnt = 327	feature = 539	correl = -0.0257564	descr = N_Gram_GAACT
cnt = 328	feature = 924	correl = 0.0491223	descr = N_Gram_TTGTA
cnt = 329	feature = 689	correl = 0.0294191	descr = N_Gram_GGTCA
cnt = 330	feature = 878	correl = 0.0302164	descr = N_Gram_TGTCT
cnt = 331	feature = 334	correl = 0.0770712	descr = N_Gram_CAACA
cnt = 332	feature = 26	correl = 0.0674224	descr = Position_Specific_Bin_Base_8_Base_T
cnt = 333	feature = 473	correl = -0.0387336	descr = N_Gram_CGGCT
cnt = 334	feature = 49	correl = -0.0375101	descr = Position_Specific_Bin_Base_16_Base_C
cnt = 335	feature = 650	correl = -0.0375351	descr = N_Gram_GGATG
cnt = 336	feature = 674	correl = -0.0436008	descr = N_Gram_GGGCA
cnt = 337	feature = 417	correl = -0.0374225	descr = N_Gram_CCGCA
cnt = 338	feature = 549	correl = -0.0503747	descr = N_Gram_GACCA
cnt = 339	feature = 601	correl = -0.0672123	descr = N_Gram_GCCCC
cnt = 340	feature = 821	correl = -0.089796	descr = N_Gram_TCGGG
cnt = 341	feature = 859	correl = -0.0313473	descr = N_Gram_TGCGC
cnt = 342	feature = 839	correl = 0.0490872	descr = N_Gram_TCTTT
cnt = 343	feature = 672	correl = -0.0712699	descr = N_Gram_GGGAG
cnt = 344	feature = 534	correl = -0.0303832	descr = N_Gram_CTTGG
cnt = 345	feature = 210	correl = 0.0216829	descr = N_Gram_ACAC
cnt = 346	feature = 252	correl = 0.0513958	descr = N_Gram_AGAGT
cnt = 347	feature = 587	correl = -0.0303984	descr = N_Gram_GCACG
cnt = 348	feature = 732	correl = -0.0280142	descr = N_Gram_GTTGG
cnt = 349	feature = 798	correl = 0.0595063	descr = N_Gram_TCATC
cnt = 350	feature = 423	correl = 0.0676335	descr = N_Gram_CCTA
cnt = 351	feature = 608	correl = -0.0652143	descr = N_Gram_GCCTC
cnt = 352	feature = 828	correl = 0.027499	descr = N_Gram_TCTAT
cnt = 353	feature = 35	correl = -0.0441961	descr = Position_Specific_Bin_Base_11_Base_G
cnt = 354	feature = 646	correl = 0.0343512	descr = N_Gram_GGACT
cnt = 355	feature = 899	correl = 0.0384065	descr = N_Gram_TTCAT
cnt = 356	feature = 938	correl = 0.0467413	descr = N_Gram_TTTGG
cnt = 357	feature = 248	correl = 0.0600727	descr = N_Gram_AGACA
cnt = 358	feature = 942	correl = 0.0258921	descr = N_Gram_TTTTC
cnt = 359	feature = 535	correl = 0.0520587	descr = N_Gram_CTTGT
cnt = 360	feature = 9	correl = -0.132636	descr = Position_Specific_Bin_Base_2_Base_T
cnt = 361	feature = 910	correl = 0.0886276	descr = N_Gram_TTCTG
cnt = 362	feature = 552	correl = -0.026832	descr = N_Gram_GACG
cnt = 363	feature = 65	correl = -0.314465	descr = Position_Specific_Bin_Base_20_Base_C
cnt = 364	feature = 865	correl = -0.0745478	descr = N_Gram_TGGCC
cnt = 365	feature = 32	correl = 0.0604756	descr = Position_Specific_Bin_Base_10_Base_T
cnt = 366	feature = 812	correl = 0.0256743	descr = N_Gram_TCGA
cnt = 367	feature = 513	correl = -0.0627936	descr = N_Gram_CTCGG
cnt = 368	feature = 937	correl = 0.0667574	descr = N_Gram_TTTGA
cnt = 369	feature = 48	correl = 0.072842	descr = Position_Specific_Bin_Base_16_Base_A
cnt = 370	feature = 43	correl = -0.150597	descr = Position_Specific_Bin_Base_14_Base_G
cnt = 371	feature = 611	correl = 0.0222167	descr = N_Gram_GCGA
cnt = 372	feature = 592	correl = 0.0331446	descr = N_Gram_GCATC
cnt = 373	feature = 56	correl = 0.0434344	descr = Position_Specific_Bin_Base_18_Base_A
cnt = 374	feature = 207	correl = 0.0592603	descr = N_Gram_ACAAA
cnt = 375	feature = 15	correl = -0.0248418	descr = Position_Specific_Bin_Base_4_Base_G
cnt = 376	feature = 754	correl = 0.0224258	descr = N_Gram_TACC
cnt = 377	feature = 519	correl = 0.036844	descr = N_Gram_CTGAT
cnt = 378	feature = 676	correl = -0.0685002	descr = N_Gram_GGGCG
cnt = 379	feature = 589	correl = -0.0564918	descr = N_Gram_GCAGA
cnt = 380	feature = 494	correl = 0.0362264	descr = N_Gram_CTAA
cnt = 381	feature = 228	correl = -0.0374129	descr = N_Gram_ACGA
cnt = 382	feature = 222	correl = -0.0801998	descr = N_Gram_ACCAC
cnt = 383	feature = 17	correl = -0.0698688	descr = Position_Specific_Bin_Base_5_Base_C
cnt = 384	feature = 814	correl = 0.0515517	descr = N_Gram_TCGC
cnt = 385	feature = 927	correl = 0.0500436	descr = N_Gram_TTGTT
cnt = 386	feature = 491	correl = -0.0344148	descr = N_Gram_CGTTG
cnt = 387	feature = 305	correl = 0.0243452	descr = N_Gram_ATGAA
cnt = 388	feature = 379	correl = 0.0736468	descr = N_Gram_CATTA
cnt = 389	feature = 835	correl = 0.0462213	descr = N_Gram_TCTGG
cnt = 390	feature = 40	correl = -0.0300238	descr = Position_Specific_Bin_Base_13_Base_G
cnt = 391	feature = 404	correl = -0.102458	descr = N_Gram_CCCGA
cnt = 392	feature = 289	correl = 0.0697248	descr = N_Gram_ATATT
cnt = 393	feature = 649	correl = -0.068136	descr = N_Gram_GGAGG
cnt = 394	feature = 606	correl = -0.0284797	descr = N_Gram_GCCGC
cnt = 395	feature = 718	correl = -0.0530371	descr = N_Gram_GTGC
cnt = 396	feature = 867	correl = -0.0242382	descr = N_Gram_TGGCT
cnt = 397	feature = 603	correl = -0.0766338	descr = N_Gram_GCCCT
cnt = 398	feature = 20	correl = 0.0895751	descr = Position_Specific_Bin_Base_7_Base_A
cnt = 399	feature = 442	correl = -0.0626833	descr = N_Gram_CGAA
cnt = 400	feature = 834	correl = 0.0838988	descr = N_Gram_TCTGC
cnt = 401	feature = 450	correl = -0.0317254	descr = N_Gram_CGAT
cnt = 402	feature = 726	correl = 0.0353063	descr = N_Gram_GTGT
cnt = 403	feature = 46	correl = -0.0396743	descr = Position_Specific_Bin_Base_15_Base_G
cnt = 404	feature = 483	correl = -0.0419615	descr = N_Gram_CGTC
cnt = 405	feature = 808	correl = -0.0282311	descr = N_Gram_TCCTC
cnt = 406	feature = 531	correl = 0.0342276	descr = N_Gram_CTTCT
cnt = 407	feature = 308	correl = 0.0222204	descr = N_Gram_ATGC
cnt = 408	feature = 922	correl = 0.0312987	descr = N_Gram_TTGGT
cnt = 409	feature = 31	correl = -0.0680806	descr = Position_Specific_Bin_Base_10_Base_G
cnt = 410	feature = 356	correl = -0.0397722	descr = N_Gram_CAGCA
cnt = 411	feature = 298	correl = 0.0551585	descr = N_Gram_ATCG
cnt = 412	feature = 382	correl = -0.0242112	descr = N_Gram_CCAA
cnt = 413	feature = 605	correl = -0.0426898	descr = N_Gram_GCCGA
cnt = 414	feature = 637	correl = 0.0277467	descr = N_Gram_GCTTG
cnt = 415	feature = 766	correl = 0.0691331	descr = N_Gram_TAGC
cnt = 416	feature = 363	correl = 0.0354459	descr = N_Gram_CAGT
cnt = 417	feature = 573	correl = -0.0342133	descr = N_Gram_GATGA
cnt = 418	feature = 883	correl = 0.0585108	descr = N_Gram_TGTTT
cnt = 419	feature = 69	correl = 0.0957329	descr = Gibbs_of_Target_Sequence__Pos_0_Step_1
cnt = 420	feature = 659	correl = -0.118317	descr = N_Gram_GGCCC
cnt = 421	feature = 758	correl = 0.0533932	descr = N_Gram_TACT
cnt = 422	feature = 627	correl = 0.0242534	descr = N_Gram_GCTA
cnt = 423	feature = 233	correl = -0.0396127	descr = N_Gram_ACGG
cnt = 424	feature = 663	correl = -0.0692142	descr = N_Gram_GGCGC
cnt = 425	feature = 716	correl = 0.0246195	descr = N_Gram_GTGA
cnt = 426	feature = 903	correl = 0.0305584	descr = N_Gram_TTCG
cnt = 427	feature = 703	correl = 0.0219135	descr = N_Gram_GTCA
cnt = 428	feature = 373	correl = 0.0689883	descr = N_Gram_CATCT
cnt = 429	feature = 894	correl = 0.0632874	descr = N_Gram_TTAT
cnt = 430	feature = 911	correl = 0.0487574	descr = N_Gram_TTCTT
cnt = 431	feature = 913	correl = 0.0472392	descr = N_Gram_TTGA
cnt = 432	feature = 281	correl = 0.0420683	descr = N_Gram_ATAG
cnt = 433	feature = 685	correl = 0.0285067	descr = N_Gram_GGTA
cnt = 434	feature = 464	correl = -0.0376948	descr = N_Gram_CGCT
cnt = 435	feature = 876	correl = 0.0407919	descr = N_Gram_TGTC
cnt = 436	feature = 595	correl = -0.0541695	descr = N_Gram_GCCA
cnt = 437	feature = 554	correl = 0.0274279	descr = N_Gram_GACT
cnt = 438	feature = 837	correl = 0.0416517	descr = N_Gram_TCTTC
cnt = 439	feature = 822	correl = 0.0502377	descr = N_Gram_TCGT
cnt = 440	feature = 590	correl = 0.0316297	descr = N_Gram_GCAT
cnt = 441	feature = 258	correl = -0.0599502	descr = N_Gram_AGCG
cnt = 442	feature = 743	correl = 0.0783267	descr = N_Gram_TAAG
cnt = 443	feature = 935	correl = 0.0587185	descr = N_Gram_TTTCT
cnt = 444	feature = 525	correl = 0.0367983	descr = N_Gram_CTGT
cnt = 445	feature = 392	correl = -0.0254181	descr = N_Gram_CCAT
cnt = 446	feature = 634	correl = -0.052814	descr = N_Gram_GCTGC
cnt = 447	feature = 256	correl = -0.0492856	descr = N_Gram_AGCC
cnt = 448	feature = 622	correl = -0.0789832	descr = N_Gram_GCGT
cnt = 449	feature = 273	correl = 0.0467547	descr = N_Gram_AGTC
cnt = 450	feature = 291	correl = 0.0265346	descr = N_Gram_ATCA
cnt = 451	feature = 206	correl = 0.082947	descr = N_Gram_ACAA
cnt = 452	feature = 698	correl = 0.0557043	descr = N_Gram_GTAA
cnt = 453	feature = 879	correl = 0.0479098	descr = N_Gram_TGTG
cnt = 454	feature = 536	correl = 0.034074	descr = N_Gram_CTTT
cnt = 455	feature = 803	correl = -0.0360973	descr = N_Gram_TCCC
cnt = 456	feature = 790	correl = 0.0251601	descr = N_Gram_TCAA
cnt = 457	feature = 515	correl = 0.0239029	descr = N_Gram_CTCT
cnt = 458	feature = 780	correl = 0.0603612	descr = N_Gram_TATG
cnt = 459	feature = 694	correl = -0.0309818	descr = N_Gram_GGTT
cnt = 460	feature = 242	correl = 0.0556019	descr = N_Gram_ACTG
cnt = 461	feature = 773	correl = 0.0735248	descr = N_Gram_TATA
cnt = 462	feature = 478	correl = -0.0492675	descr = N_Gram_CGGT
cnt = 463	feature = 432	correl = -0.0641635	descr = N_Gram_CCTG
cnt = 464	feature = 751	correl = 0.0475776	descr = N_Gram_TACA
cnt = 465	feature = 499	correl = 0.0474849	descr = N_Gram_CTAG
cnt = 466	feature = 220	correl = -0.043601	descr = N_Gram_ACCA
cnt = 467	feature = 653	correl = -0.0718658	descr = N_Gram_GGCA
cnt = 468	feature = 324	correl = 0.0582726	descr = N_Gram_ATTG
cnt = 469	feature = 666	correl = -0.0431988	descr = N_Gram_GGCT
cnt = 470	feature = 641	correl = -0.0309111	descr = N_Gram_GGAA
cnt = 471	feature = 929	correl = 0.0494664	descr = N_Gram_TTTA
cnt = 472	feature = 489	correl = -0.0451464	descr = N_Gram_CGTT
cnt = 473	feature = 678	correl = -0.0914356	descr = N_Gram_GGGG
cnt = 474	feature = 399	correl = -0.0824228	descr = N_Gram_CCCC
cnt = 475	feature = 293	correl = 0.0466218	descr = N_Gram_ATCC
cnt = 476	feature = 900	correl = 0.0417864	descr = N_Gram_TTCC
cnt = 477	feature = 73	correl = 0.055138	descr = Gibbs_of_Target_Sequence__Pos_5_Step_1
cnt = 478	feature = 247	correl = 0.021392	descr = N_Gram_AGAC
cnt = 479	feature = 367	correl = -0.0277601	descr = N_Gram_CATA
cnt = 480	feature = 360	correl = -0.0363601	descr = N_Gram_CAGG
cnt = 481	feature = 454	correl = -0.0333185	descr = N_Gram_CGCA
cnt = 482	feature = 496	correl = 0.0703722	descr = N_Gram_CTAC
cnt = 483	feature = 436	correl = 0.0336197	descr = N_Gram_CCTT
cnt = 484	feature = 323	correl = 0.0824691	descr = N_Gram_ATTCT
cnt = 485	feature = 916	correl = 0.0424942	descr = N_Gram_TTGC
cnt = 486	feature = 385	correl = -0.044098	descr = N_Gram_CCAC
cnt = 487	feature = 70	correl = -0.0262017	descr = Gibbs_of_Target_Sequence__Pos_1_Step_1
cnt = 488	feature = 310	correl = -0.0541684	descr = N_Gram_ATGG
cnt = 489	feature = 721	correl = -0.102581	descr = N_Gram_GTGG
cnt = 490	feature = 636	correl = -0.0234813	descr = N_Gram_GCTT
cnt = 491	feature = 419	correl = -0.0560018	descr = N_Gram_CCGG
cnt = 492	feature = 829	correl = 0.0518712	descr = N_Gram_TCTC
cnt = 493	feature = 76	correl = 0.0868265	descr = Gibbs_of_Target_Sequence__Pos_8_Step_1
cnt = 494	feature = 212	correl = 0.0479911	descr = N_Gram_ACAG
cnt = 495	feature = 854	correl = -0.0416621	descr = N_Gram_TGCC
cnt = 496	feature = 706	correl = -0.0684849	descr = N_Gram_GTCC
cnt = 497	feature = 818	correl = -0.0474904	descr = N_Gram_TCGG
cnt = 498	feature = 572	correl = -0.0516235	descr = N_Gram_GATG
cnt = 499	feature = 632	correl = -0.0300766	descr = N_Gram_GCTG
cnt = 500	feature = 355	correl = -0.0449203	descr = N_Gram_CAGC
cnt = 501	feature = 345	correl = -0.0657349	descr = N_Gram_CACG
cnt = 502	feature = 800	correl = 0.0348487	descr = N_Gram_TCCA
cnt = 503	feature = 238	correl = 0.0372582	descr = N_Gram_ACT
cnt = 504	feature = 738	correl = 0.0466247	descr = N_Gram_TAAA
cnt = 505	feature = 72	correl = 0.112555	descr = Gibbs_of_Target_Sequence__Pos_4_Step_1
cnt = 506	feature = 530	correl = 0.0230484	descr = N_Gram_CTTC
cnt = 507	feature = 697	correl = 0.0461802	descr = N_Gram_GTA
cnt = 508	feature = 825	correl = 0.0705032	descr = N_Gram_TCTA
cnt = 509	feature = 691	correl = -0.0875028	descr = N_Gram_GGTG
cnt = 510	feature = 733	correl = 0.0576585	descr = N_Gram_GTTT
cnt = 511	feature = 389	correl = -0.0658559	descr = N_Gram_CCAG
cnt = 512	feature = 71	correl = -0.152	descr = Gibbs_of_Target_Sequence__Pos_2_Step_1
cnt = 513	feature = 864	correl = -0.0891574	descr = N_Gram_TGGC
cnt = 514	feature = 321	correl = 0.0715683	descr = N_Gram_ATTC
cnt = 515	feature = 411	correl = -0.109209	descr = N_Gram_CCGA
cnt = 516	feature = 80	correl = 0.0299313	descr = Gibbs_of_Target_Sequence__Pos_12_Step_1
cnt = 517	feature = 940	correl = 0.0532314	descr = N_Gram_TTTT
cnt = 518	feature = 612	correl = -0.0716981	descr = N_Gram_GCGC
cnt = 519	feature = 588	correl = -0.035098	descr = N_Gram_GCAG
cnt = 520	feature = 474	correl = -0.0799489	descr = N_Gram_CGGG
cnt = 521	feature = 881	correl = 0.066772	descr = N_Gram_TGTT
cnt = 522	feature = 657	correl = -0.132991	descr = N_Gram_GGCC
cnt = 523	feature = 427	correl = -0.0904648	descr = N_Gram_CCTC
cnt = 524	feature = 74	correl = 0.100983	descr = Gibbs_of_Target_Sequence__Pos_6_Step_1
cnt = 525	feature = 682	correl = -0.0551281	descr = N_Gram_GGGT
cnt = 526	feature = 79	correl = 0.0592207	descr = Gibbs_of_Target_Sequence__Pos_11_Step_1
cnt = 527	feature = 82	correl = 0.144853	descr = Gibbs_of_Target_Sequence__Pos_14_Step_1
cnt = 528	feature = 750	correl = 0.0584374	descr = N_Gram_TAC
cnt = 529	feature = 77	correl = 0.103143	descr = Gibbs_of_Target_Sequence__Pos_9_Step_1
cnt = 530	feature = 227	correl = -0.0689623	descr = N_Gram_ACG
cnt = 531	feature = 403	correl = -0.118682	descr = N_Gram_CCCG
cnt = 532	feature = 81	correl = 0.130389	descr = Gibbs_of_Target_Sequence__Pos_13_Step_1
cnt = 533	feature = 482	correl = -0.0344455	descr = N_Gram_CGT
cnt = 534	feature = 78	correl = 0.127807	descr = Gibbs_of_Target_Sequence__Pos_10_Step_1
cnt = 535	feature = 271	correl = 0.0428257	descr = N_Gram_AGT
cnt = 536	feature = 469	correl = -0.120052	descr = N_Gram_CGGC
cnt = 537	feature = 290	correl = 0.0604277	descr = N_Gram_ATC
cnt = 538	feature = 75	correl = 0.162294	descr = Gibbs_of_Target_Sequence__Pos_7_Step_1
cnt = 539	feature = 789	correl = 0.0376256	descr = N_Gram_TCA
cnt = 540	feature = 907	correl = 0.0905695	descr = N_Gram_TTCT
cnt = 541	feature = 662	correl = -0.111253	descr = N_Gram_GGCG
cnt = 542	feature = 558	correl = -0.0516736	descr = N_Gram_GAG
cnt = 543	feature = 599	correl = -0.160816	descr = N_Gram_GCCC
cnt = 544	feature = 626	correl = -0.0248261	descr = N_Gram_GCT
cnt = 545	feature = 83	correl = 0.0950288	descr = Gibbs_of_Target_Sequence__Pos_15_Step_1
cnt = 546	feature = 871	correl = 0.0852761	descr = N_Gram_TGT
cnt = 547	feature = 580	correl = -0.0506229	descr = N_Gram_GCA
cnt = 548	feature = 715	correl = -0.0296755	descr = N_Gram_GTG
cnt = 549	feature = 263	correl = -0.0243319	descr = N_Gram_AGG
cnt = 550	feature = 640	correl = -0.0636014	descr = N_Gram_GGA
cnt = 551	feature = 493	correl = 0.100781	descr = N_Gram_CTA
cnt = 552	feature = 684	correl = -0.0535603	descr = N_Gram_GGT
cnt = 553	feature = 508	correl = -0.0304837	descr = N_Gram_CTC
cnt = 554	feature = 366	correl = 0.0744898	descr = N_Gram_CAT
cnt = 555	feature = 840	correl = 0.0420974	descr = N_Gram_TG
cnt = 556	feature = 394	correl = -0.138568	descr = N_Gram_CCC
cnt = 557	feature = 279	correl = 0.0589813	descr = N_Gram_ATA
cnt = 558	feature = 669	correl = -0.123415	descr = N_Gram_GGG
cnt = 559	feature = 527	correl = 0.0614366	descr = N_Gram_CTT
cnt = 560	feature = 772	correl = 0.133517	descr = N_Gram_TAT
cnt = 561	feature = 863	correl = -0.0642514	descr = N_Gram_TGG
cnt = 562	feature = 788	correl = 0.0515367	descr = N_Gram_TC
cnt = 563	feature = 898	correl = 0.0844651	descr = N_Gram_TTC
cnt = 564	feature = 610	correl = -0.107375	descr = N_Gram_GCG
cnt = 565	feature = 799	correl = 0.0230676	descr = N_Gram_TCC
cnt = 566	feature = 316	correl = 0.11887	descr = N_Gram_ATT
cnt = 567	feature = 639	correl = -0.128601	descr = N_Gram_GG
cnt = 568	feature = 884	correl = 0.167019	descr = N_Gram_TT
cnt = 569	feature = 579	correl = -0.140383	descr = N_Gram_GC
cnt = 570	feature = 736	correl = 0.180171	descr = N_Gram_TA
cnt = 571	feature = 278	correl = 0.124512	descr = N_Gram_AT
cnt = 572	feature = 440	correl = -0.0977326	descr = N_Gram_CG
cnt = 573	feature = 68	correl = 0.296357	descr = Gibbs_of_Target_Sequence_
num rows = 2188
num_elements = 1255912
..*
optimization finished, #iter = 2218
nu = 0.212536
obj = -35.992777, rho = -0.786811
nSV = 977, nBSV = 137
num rows = 243
num_elements = 139482
*
optimization finished, #iter = 174
nu = 0.165272
obj = -3.567042, rho = -0.730555
nSV = 130, nBSV = 4
..*
optimization finished, #iter = 2218
nu = 0.212536
obj = -35.992777, rho = -0.786811
nSV = 977, nBSV = 137
CFS merit scores = 1.35248
CFS merit scores = 1.58469
CFS merit scores = 1.83245
CFS merit scores = 2.06381
CFS merit scores = 2.27507
CFS merit scores = 2.4673
CFS merit scores = 2.64563
CFS merit scores = 2.81232
CFS merit scores = 2.9696
CFS merit scores = 3.11834
CFS merit scores = 3.25881
CFS merit scores = 3.39071
CFS merit scores = 3.51695
CFS merit scores = 3.63754
CFS merit scores = 3.75353
CFS merit scores = 3.86514
CFS merit scores = 3.97103
CFS merit scores = 4.07229
CFS merit scores = 4.1701
CFS merit scores = 4.264
CFS merit scores = 4.35466
CFS merit scores = 4.44241
CFS merit scores = 4.52743
CFS merit scores = 4.60898
CFS merit scores = 4.68753
CFS merit scores = 4.76282
CFS merit scores = 4.83549
CFS merit scores = 4.90609
CFS merit scores = 4.9748
CFS merit scores = 5.03938
CFS merit scores = 5.10172
CFS merit scores = 5.16018
CFS merit scores = 5.21663
CFS merit scores = 5.27136
CFS merit scores = 5.32481
CFS merit scores = 5.37667
CFS merit scores = 5.42717
CFS merit scores = 5.47494
CFS merit scores = 5.51923
CFS merit scores = 5.56131
CFS merit scores = 5.60246
CFS merit scores = 5.64237
CFS merit scores = 5.68132
CFS merit scores = 5.7189
CFS merit scores = 5.75453
CFS merit scores = 5.78964
CFS merit scores = 5.82202
CFS merit scores = 5.8534
CFS merit scores = 5.88456
CFS merit scores = 5.91568
CFS merit scores = 5.94492
CFS merit scores = 5.97228
CFS merit scores = 5.99756
CFS merit scores = 6.02238
CFS merit scores = 6.04639
CFS merit scores = 6.06868
CFS merit scores = 6.09031
CFS merit scores = 6.11158
CFS merit scores = 6.13243
CFS merit scores = 6.15248
CFS merit scores = 6.17218
CFS merit scores = 6.19156
CFS merit scores = 6.21055
CFS merit scores = 6.2291
CFS merit scores = 6.24669
CFS merit scores = 6.26397
CFS merit scores = 6.28093
CFS merit scores = 6.29645
CFS merit scores = 6.31146
CFS merit scores = 6.32614
CFS merit scores = 6.33935
CFS merit scores = 6.35146
CFS merit scores = 6.36332
CFS merit scores = 6.37512
CFS merit scores = 6.38666
CFS merit scores = 6.39801
CFS merit scores = 6.40925
CFS merit scores = 6.41986
CFS merit scores = 6.4305
CFS merit scores = 6.44001
CFS merit scores = 6.44931
CFS merit scores = 6.45784
CFS merit scores = 6.46693
CFS merit scores = 6.47499
CFS merit scores = 6.48231
CFS merit scores = 6.48946
CFS merit scores = 6.49685
CFS merit scores = 6.50396
CFS merit scores = 6.51101
CFS merit scores = 6.51808
CFS merit scores = 6.52502
CFS merit scores = 6.53188
CFS merit scores = 6.53882
CFS merit scores = 6.54596
CFS merit scores = 6.55223
CFS merit scores = 6.5584
CFS merit scores = 6.56426
CFS merit scores = 6.57005
CFS merit scores = 6.57579
CFS merit scores = 6.58145
CFS merit scores = 6.58668
CFS merit scores = 6.59205
CFS merit scores = 6.59715
CFS merit scores = 6.60224
CFS merit scores = 6.60706
CFS merit scores = 6.61153
CFS merit scores = 6.61527
CFS merit scores = 6.6185
CFS merit scores = 6.62174
CFS merit scores = 6.62506
CFS merit scores = 6.62836
CFS merit scores = 6.63148
CFS merit scores = 6.63456
CFS merit scores = 6.63726
CFS merit scores = 6.64011
CFS merit scores = 6.64229
CFS merit scores = 6.64469
CFS merit scores = 6.64705
CFS merit scores = 6.64931
CFS merit scores = 6.65178
CFS merit scores = 6.65407
CFS merit scores = 6.65655
CFS merit scores = 6.65878
CFS merit scores = 6.66035
CFS merit scores = 6.66211
CFS merit scores = 6.66388
CFS merit scores = 6.66548
CFS merit scores = 6.66703
CFS merit scores = 6.66825
CFS merit scores = 6.66969
CFS merit scores = 6.67079
CFS merit scores = 6.67186
CFS merit scores = 6.67281
CFS merit scores = 6.67355
CFS merit scores = 6.6743
CFS merit scores = 6.67506
CFS merit scores = 6.67578
CFS merit scores = 6.67645
CFS merit scores = 6.6771
CFS merit scores = 6.67787
CFS merit scores = 6.6789
CFS merit scores = 6.67959
CFS merit scores = 6.68019
CFS merit scores = 6.68077
CFS merit scores = 6.68153
CFS merit scores = 6.68226
CFS merit scores = 6.68305
CFS merit scores = 6.68339
CFS merit scores = 6.68396
CFS merit scores = 6.68453
CFS merit scores = 6.68468
CFS merit scores = 6.68469
CFS merit scores = 6.68473
CFS merit scores = 6.68479
CFS merit scores = 6.68443
CFS merit scores = 6.6842
CFS merit scores = 6.68393
CFS merit scores = 6.68373
CFS merit scores = 6.68366
CFS merit scores = 6.68352
CFS merit scores = 6.68345
CFS merit scores = 6.68339
CFS merit scores = 6.68333
CFS merit scores = 6.68331
CFS merit scores = 6.68333
CFS merit scores = 6.6834
CFS merit scores = 6.68332
CFS merit scores = 6.68306
CFS merit scores = 6.68299
CFS merit scores = 6.68265
CFS merit scores = 6.68228
CFS merit scores = 6.68182
CFS merit scores = 6.68136
CFS merit scores = 6.68082
CFS merit scores = 6.68034
CFS merit scores = 6.67989
CFS merit scores = 6.67936
CFS merit scores = 6.67889
CFS merit scores = 6.67837
CFS merit scores = 6.67797
CFS merit scores = 6.67753
CFS merit scores = 6.67701
CFS merit scores = 6.67658
CFS merit scores = 6.67624
CFS merit scores = 6.67582
CFS merit scores = 6.67538
CFS merit scores = 6.67496
CFS merit scores = 6.67457
CFS merit scores = 6.67391
CFS merit scores = 6.67325
CFS merit scores = 6.67263
CFS merit scores = 6.67196
CFS merit scores = 6.67126
CFS merit scores = 6.67037
CFS merit scores = 6.66953
CFS merit scores = 6.66858
CFS merit scores = 6.66776
CFS merit scores = 6.66684
CFS merit scores = 6.66586
CFS merit scores = 6.66489
CFS merit scores = 6.66385
CFS merit scores = 6.66271
CFS merit scores = 6.66147
CFS merit scores = 6.66031
CFS merit scores = 6.65919
CFS merit scores = 6.6581
CFS merit scores = 6.65692
CFS merit scores = 6.6555
CFS merit scores = 6.65413
CFS merit scores = 6.65288
CFS merit scores = 6.6514
CFS merit scores = 6.64998
CFS merit scores = 6.6487
CFS merit scores = 6.64721
CFS merit scores = 6.6457
CFS merit scores = 6.64422
CFS merit scores = 6.64282
CFS merit scores = 6.64146
CFS merit scores = 6.64003
CFS merit scores = 6.63858
CFS merit scores = 6.63714
CFS merit scores = 6.63572
CFS merit scores = 6.63427
CFS merit scores = 6.63287
CFS merit scores = 6.63152
CFS merit scores = 6.63023
CFS merit scores = 6.62901
CFS merit scores = 6.62762
CFS merit scores = 6.62612
CFS merit scores = 6.62458
CFS merit scores = 6.62298
CFS merit scores = 6.62141
CFS merit scores = 6.61985
CFS merit scores = 6.6183
CFS merit scores = 6.61675
CFS merit scores = 6.61527
CFS merit scores = 6.61377
CFS merit scores = 6.61231
CFS merit scores = 6.6108
CFS merit scores = 6.60929
CFS merit scores = 6.60753
CFS merit scores = 6.60579
CFS merit scores = 6.60405
CFS merit scores = 6.60233
CFS merit scores = 6.60069
CFS merit scores = 6.59889
CFS merit scores = 6.59713
CFS merit scores = 6.59531
CFS merit scores = 6.59351
CFS merit scores = 6.5917
CFS merit scores = 6.58995
CFS merit scores = 6.58818
CFS merit scores = 6.58647
CFS merit scores = 6.58474
CFS merit scores = 6.5831
CFS merit scores = 6.58146
CFS merit scores = 6.5798
CFS merit scores = 6.57817
CFS merit scores = 6.5765
CFS merit scores = 6.57483
CFS merit scores = 6.57314
CFS merit scores = 6.57148
CFS merit scores = 6.56975
CFS merit scores = 6.56807
CFS merit scores = 6.56636
CFS merit scores = 6.56467
CFS merit scores = 6.56307
CFS merit scores = 6.56149
CFS merit scores = 6.55994
CFS merit scores = 6.55836
CFS merit scores = 6.55674
CFS merit scores = 6.55513
CFS merit scores = 6.55346
CFS merit scores = 6.55185
CFS merit scores = 6.55011
CFS merit scores = 6.54838
CFS merit scores = 6.54655
CFS merit scores = 6.54476
CFS merit scores = 6.54296
CFS merit scores = 6.54122
CFS merit scores = 6.53934
CFS merit scores = 6.53739
CFS merit scores = 6.53547
CFS merit scores = 6.53348
CFS merit scores = 6.53157
CFS merit scores = 6.52963
CFS merit scores = 6.52767
CFS merit scores = 6.52574
CFS merit scores = 6.52385
CFS merit scores = 6.522
CFS merit scores = 6.5202
CFS merit scores = 6.51832
CFS merit scores = 6.51638
CFS merit scores = 6.51448
CFS merit scores = 6.51255
CFS merit scores = 6.51061
CFS merit scores = 6.5087
CFS merit scores = 6.50677
CFS merit scores = 6.50485
CFS merit scores = 6.50289
CFS merit scores = 6.50094
CFS merit scores = 6.49905
CFS merit scores = 6.49714
CFS merit scores = 6.49528
CFS merit scores = 6.49332
CFS merit scores = 6.49138
CFS merit scores = 6.48949
CFS merit scores = 6.48766
CFS merit scores = 6.48569
CFS merit scores = 6.48375
CFS merit scores = 6.48187
CFS merit scores = 6.47993
CFS merit scores = 6.478
CFS merit scores = 6.47612
CFS merit scores = 6.47423
CFS merit scores = 6.47232
CFS merit scores = 6.47034
CFS merit scores = 6.46838
CFS merit scores = 6.46647
CFS merit scores = 6.46455
CFS merit scores = 6.46261
CFS merit scores = 6.4607
CFS merit scores = 6.45882
CFS merit scores = 6.45693
CFS merit scores = 6.45485
CFS merit scores = 6.45276
CFS merit scores = 6.45067
CFS merit scores = 6.44861
CFS merit scores = 6.44654
CFS merit scores = 6.44446
CFS merit scores = 6.44238
CFS merit scores = 6.44033
CFS merit scores = 6.43828
CFS merit scores = 6.43617
CFS merit scores = 6.43404
CFS merit scores = 6.43185
CFS merit scores = 6.42965
CFS merit scores = 6.42742
CFS merit scores = 6.42501
CFS merit scores = 6.42257
CFS merit scores = 6.42008
CFS merit scores = 6.41762
CFS merit scores = 6.41513
CFS merit scores = 6.41266
CFS merit scores = 6.41012
CFS merit scores = 6.40762
CFS merit scores = 6.40515
CFS merit scores = 6.40263
CFS merit scores = 6.40016
CFS merit scores = 6.39768
CFS merit scores = 6.39521
CFS merit scores = 6.39265
CFS merit scores = 6.39
CFS merit scores = 6.38731
CFS merit scores = 6.38455
CFS merit scores = 6.38175
CFS merit scores = 6.37898
CFS merit scores = 6.37621
CFS merit scores = 6.37341
CFS merit scores = 6.37063
CFS merit scores = 6.36789
CFS merit scores = 6.36517
CFS merit scores = 6.36238
CFS merit scores = 6.3596
CFS merit scores = 6.35678
CFS merit scores = 6.35395
CFS merit scores = 6.35112
CFS merit scores = 6.34819
CFS merit scores = 6.34528
CFS merit scores = 6.34239
CFS merit scores = 6.3395
CFS merit scores = 6.33653
CFS merit scores = 6.33359
CFS merit scores = 6.33063
CFS merit scores = 6.32764
CFS merit scores = 6.32471
CFS merit scores = 6.32178
CFS merit scores = 6.31886
CFS merit scores = 6.31596
CFS merit scores = 6.313
CFS merit scores = 6.31008
CFS merit scores = 6.30717
CFS merit scores = 6.30425
CFS merit scores = 6.30132
CFS merit scores = 6.29843
CFS merit scores = 6.29557
CFS merit scores = 6.29257
CFS merit scores = 6.28955
CFS merit scores = 6.28655
CFS merit scores = 6.28347
CFS merit scores = 6.28028
CFS merit scores = 6.27705
CFS merit scores = 6.27385
CFS merit scores = 6.27064
CFS merit scores = 6.26746
CFS merit scores = 6.26431
CFS merit scores = 6.26116
CFS merit scores = 6.25797
CFS merit scores = 6.25477
CFS merit scores = 6.25156
CFS merit scores = 6.24832
CFS merit scores = 6.24501
CFS merit scores = 6.24166
CFS merit scores = 6.23835
CFS merit scores = 6.23507
CFS merit scores = 6.2317
CFS merit scores = 6.22835
CFS merit scores = 6.22504
CFS merit scores = 6.2216
CFS merit scores = 6.21807
CFS merit scores = 6.21453
CFS merit scores = 6.21095
CFS merit scores = 6.20741
CFS merit scores = 6.20387
CFS merit scores = 6.20036
CFS merit scores = 6.19684
CFS merit scores = 6.19339
CFS merit scores = 6.18996
CFS merit scores = 6.18654
CFS merit scores = 6.18305
CFS merit scores = 6.17957
CFS merit scores = 6.17611
CFS merit scores = 6.17259
CFS merit scores = 6.16905
CFS merit scores = 6.16535
CFS merit scores = 6.16164
CFS merit scores = 6.15793
CFS merit scores = 6.15425
CFS merit scores = 6.15057
CFS merit scores = 6.14692
CFS merit scores = 6.14331
CFS merit scores = 6.13967
CFS merit scores = 6.13603
CFS merit scores = 6.13234
CFS merit scores = 6.12868
CFS merit scores = 6.12493
CFS merit scores = 6.12119
CFS merit scores = 6.11741
CFS merit scores = 6.11365
CFS merit scores = 6.10992
CFS merit scores = 6.10623
CFS merit scores = 6.10259
CFS merit scores = 6.09899
CFS merit scores = 6.09535
CFS merit scores = 6.09174
CFS merit scores = 6.08811
CFS merit scores = 6.08448
CFS merit scores = 6.08087
CFS merit scores = 6.07727
CFS merit scores = 6.07367
CFS merit scores = 6.06999
CFS merit scores = 6.06627
CFS merit scores = 6.06243
CFS merit scores = 6.05856
CFS merit scores = 6.05467
CFS merit scores = 6.05084
CFS merit scores = 6.04689
CFS merit scores = 6.04284
CFS merit scores = 6.03883
CFS merit scores = 6.03484
CFS merit scores = 6.03088
CFS merit scores = 6.02697
CFS merit scores = 6.02304
CFS merit scores = 6.01912
CFS merit scores = 6.01513
CFS merit scores = 6.01113
CFS merit scores = 6.00714
CFS merit scores = 6.0031
CFS merit scores = 5.99904
CFS merit scores = 5.99494
CFS merit scores = 5.99084
CFS merit scores = 5.98678
CFS merit scores = 5.9827
CFS merit scores = 5.97858
CFS merit scores = 5.97448
CFS merit scores = 5.97039
CFS merit scores = 5.96618
CFS merit scores = 5.96197
CFS merit scores = 5.95776
CFS merit scores = 5.95354
CFS merit scores = 5.94927
CFS merit scores = 5.94504
CFS merit scores = 5.94073
CFS merit scores = 5.93646
CFS merit scores = 5.93204
CFS merit scores = 5.92766
CFS merit scores = 5.92325
CFS merit scores = 5.91886
CFS merit scores = 5.91439
CFS merit scores = 5.90982
CFS merit scores = 5.90521
CFS merit scores = 5.90057
CFS merit scores = 5.89595
CFS merit scores = 5.89137
CFS merit scores = 5.8867
CFS merit scores = 5.88205
CFS merit scores = 5.87739
CFS merit scores = 5.87263
CFS merit scores = 5.8679
CFS merit scores = 5.86322
CFS merit scores = 5.8585
CFS merit scores = 5.85366
CFS merit scores = 5.84875
CFS merit scores = 5.84387
CFS merit scores = 5.8388
CFS merit scores = 5.83362
CFS merit scores = 5.82841
CFS merit scores = 5.82322
CFS merit scores = 5.81797
CFS merit scores = 5.81264
CFS merit scores = 5.80729
CFS merit scores = 5.80196
CFS merit scores = 5.79654
CFS merit scores = 5.79089
CFS merit scores = 5.78504
CFS merit scores = 5.77928
CFS merit scores = 5.77353
CFS merit scores = 5.76781
CFS merit scores = 5.76212
CFS merit scores = 5.7563
CFS merit scores = 5.75019
CFS merit scores = 5.74411
CFS merit scores = 5.73739
CFS merit scores = 5.73067
CFS merit scores = 5.72385
CFS merit scores = 5.71695
CFS merit scores = 5.71
CFS merit scores = 5.70299
CFS merit scores = 5.69594
CFS merit scores = 5.68851
CFS merit scores = 5.68111
CFS merit scores = 5.67375
CFS merit scores = 5.66629
CFS merit scores = 5.65857
CFS merit scores = 5.65063
CFS merit scores = 5.64268
CFS merit scores = 5.63466
CFS merit scores = 5.62669
CFS merit scores = 5.61843
CFS merit scores = 5.61014
CFS merit scores = 5.60105
CFS merit scores = 5.59179
CFS merit scores = 5.58247
CFS merit scores = 5.57211
CFS merit scores = 5.56048
CFS merit scores = 5.53706
cnt = 1	feature = 62	correl = 0.352484	descr = Position_Specific_Bin_Base_20_Base_A
cnt = 2	feature = 640	correl = -0.163394	descr = N_Gram_GGC
cnt = 3	feature = 702	correl = 0.060305	descr = N_Gram_GTCGC
cnt = 4	feature = 452	correl = -0.0568818	descr = N_Gram_CGCGT
cnt = 5	feature = 849	correl = -0.0276523	descr = N_Gram_TGCCT
cnt = 6	feature = 519	correl = 0.0328851	descr = N_Gram_CTTAG
cnt = 7	feature = 884	correl = -0.040421	descr = N_Gram_TTACC
cnt = 8	feature = 596	correl = -0.0220895	descr = N_Gram_GCCGT
cnt = 9	feature = 752	correl = -0.0357203	descr = N_Gram_TACGT
cnt = 10	feature = 739	correl = 0.0320582	descr = N_Gram_TAAGC
cnt = 11	feature = 440	correl = -0.0312466	descr = N_Gram_CGATA
cnt = 12	feature = 892	correl = 0.0312004	descr = N_Gram_TTATG
cnt = 13	feature = 453	correl = -0.0572803	descr = N_Gram_CGCTA
cnt = 14	feature = 229	correl = -0.0375609	descr = N_Gram_ACGAC
cnt = 15	feature = 438	correl = -0.0323005	descr = N_Gram_CGAGT
cnt = 16	feature = 569	correl = 0.0258769	descr = N_Gram_GATTA
cnt = 17	feature = 493	correl = 0.0263994	descr = N_Gram_CTATC
cnt = 18	feature = 391	correl = -0.0404093	descr = N_Gram_CCCCG
cnt = 19	feature = 483	correl = -0.022232	descr = N_Gram_CTAAC
cnt = 20	feature = 671	correl = 0.0528192	descr = N_Gram_GGTAA
cnt = 21	feature = 899	correl = 0.0358779	descr = N_Gram_TTCGC
cnt = 22	feature = 472	correl = -0.040052	descr = N_Gram_CGTCG
cnt = 23	feature = 741	correl = -0.0482141	descr = N_Gram_TAATC
cnt = 24	feature = 722	correl = -0.0451201	descr = N_Gram_GTTAG
cnt = 25	feature = 473	correl = 0.0287544	descr = N_Gram_CGTCT
cnt = 26	feature = 612	correl = -0.0493191	descr = N_Gram_GCGGT
cnt = 27	feature = 705	correl = 0.0424223	descr = N_Gram_GTCTA
cnt = 28	feature = 749	correl = 0.0306888	descr = N_Gram_TACCG
cnt = 29	feature = 796	correl = -0.0223042	descr = N_Gram_TCCGA
cnt = 30	feature = 881	correl = 0.0214829	descr = N_Gram_TTAAG
cnt = 31	feature = 219	correl = -0.0253784	descr = N_Gram_ACCAA
cnt = 32	feature = 772	correl = 0.0314875	descr = N_Gram_TATAC
cnt = 33	feature = 920	correl = 0.0389181	descr = N_Gram_TTGTG
cnt = 34	feature = 889	correl = 0.066214	descr = N_Gram_TTAGT
cnt = 35	feature = 476	correl = -0.0370564	descr = N_Gram_CGTGG
cnt = 36	feature = 754	correl = 0.0658148	descr = N_Gram_TACTA
cnt = 37	feature = 281	correl = 0.03421	descr = N_Gram_ATAGG
cnt = 38	feature = 497	correl = -0.0454707	descr = N_Gram_CTCAC
cnt = 39	feature = 290	correl = -0.0317745	descr = N_Gram_ATCCC
cnt = 40	feature = 436	correl = -0.0415313	descr = N_Gram_CGACG
cnt = 41	feature = 554	correl = -0.0373336	descr = N_Gram_GAGAT
cnt = 42	feature = 592	correl = -0.0874701	descr = N_Gram_GCCCG
cnt = 43	feature = 446	correl = -0.0512826	descr = N_Gram_CGCAT
cnt = 44	feature = 539	correl = 0.0482697	descr = N_Gram_GAATA
cnt = 45	feature = 888	correl = 0.0314569	descr = N_Gram_TTAGC
cnt = 46	feature = 914	correl = 0.0357462	descr = N_Gram_TTGCG
cnt = 47	feature = 773	correl = 0.0365127	descr = N_Gram_TATAG
cnt = 48	feature = 264	correl = 0.0317756	descr = N_Gram_AGGGG
cnt = 49	feature = 518	correl = -0.0447954	descr = N_Gram_CTTAA
cnt = 50	feature = 885	correl = -0.0316851	descr = N_Gram_TTACG
cnt = 51	feature = 230	correl = 0.0355494	descr = N_Gram_ACGCT
cnt = 52	feature = 531	correl = -0.0216293	descr = N_Gram_GAAAG
cnt = 53	feature = 494	correl = 0.0281054	descr = N_Gram_CTATG
cnt = 54	feature = 489	correl = 0.0337004	descr = N_Gram_CTAGA
cnt = 55	feature = 574	correl = -0.0780012	descr = N_Gram_GCAAA
cnt = 56	feature = 723	correl = 0.0242967	descr = N_Gram_GTTCG
cnt = 57	feature = 771	correl = 0.0690565	descr = N_Gram_TATAA
cnt = 58	feature = 414	correl = 0.0579146	descr = N_Gram_CCTAA
cnt = 59	feature = 699	correl = -0.0501653	descr = N_Gram_GTCCG
cnt = 60	feature = 583	correl = -0.0400772	descr = N_Gram_GCATA
cnt = 61	feature = 228	correl = -0.042296	descr = N_Gram_ACGAA
cnt = 62	feature = 337	correl = -0.0263497	descr = N_Gram_CACCG
cnt = 63	feature = 857	correl = 0.0295216	descr = N_Gram_TGGAC
cnt = 64	feature = 910	correl = 0.040327	descr = N_Gram_TTGAC
cnt = 65	feature = 527	correl = -0.027751	descr = N_Gram_CTTTA
cnt = 66	feature = 813	correl = 0.0954929	descr = N_Gram_TCGTG
cnt = 67	feature = 621	correl = -0.0258793	descr = N_Gram_GCTGA
cnt = 68	feature = 615	correl = -0.0482416	descr = N_Gram_GCGTT
cnt = 69	feature = 735	correl = -0.0291976	descr = N_Gram_TAACC
cnt = 70	feature = 341	correl = -0.0262903	descr = N_Gram_CACGG
cnt = 71	feature = 639	correl = 0.032473	descr = N_Gram_GGATT
cnt = 72	feature = 206	correl = 0.0583651	descr = N_Gram_ACAAA
cnt = 73	feature = 311	correl = -0.0251014	descr = N_Gram_ATTAA
cnt = 74	feature = 694	correl = 0.0436617	descr = N_Gram_GTCAA
cnt = 75	feature = 553	correl = 0.0336224	descr = N_Gram_GAGAA
cnt = 76	feature = 303	correl = 0.024049	descr = N_Gram_ATGCA
cnt = 77	feature = 806	correl = 0.0228636	descr = N_Gram_TCGCC
cnt = 78	feature = 750	correl = 0.0305344	descr = N_Gram_TACCT
cnt = 79	feature = 207	correl = 0.0471417	descr = N_Gram_ACAAT
cnt = 80	feature = 609	correl = -0.0480558	descr = N_Gram_GCGGA
cnt = 81	feature = 822	correl = 0.0541968	descr = N_Gram_TCTCT
cnt = 82	feature = 392	correl = -0.0364186	descr = N_Gram_CCCCT
cnt = 83	feature = 678	correl = -0.0295	descr = N_Gram_GGTGA
cnt = 84	feature = 329	correl = -0.0244684	descr = N_Gram_CAAGA
cnt = 85	feature = 755	correl = 0.0442694	descr = N_Gram_TACTG
cnt = 86	feature = 490	correl = 0.058939	descr = N_Gram_CTAGC
cnt = 87	feature = 432	correl = -0.0328284	descr = N_Gram_CGAAT
cnt = 88	feature = 492	correl = 0.0570097	descr = N_Gram_CTATA
cnt = 89	feature = 343	correl = 0.037841	descr = N_Gram_CACTC
cnt = 90	feature = 788	correl = -0.0380561	descr = N_Gram_TCAGA
cnt = 91	feature = 808	correl = 0.0436756	descr = N_Gram_TCGCT
cnt = 92	feature = 595	correl = -0.0290442	descr = N_Gram_GCCGC
cnt = 93	feature = 435	correl = -0.0531478	descr = N_Gram_CGACC
cnt = 94	feature = 901	correl = 0.0600922	descr = N_Gram_TTCGT
cnt = 95	feature = 327	correl = 0.0264516	descr = N_Gram_CAACC
cnt = 96	feature = 332	correl = -0.033299	descr = N_Gram_CAATT
cnt = 97	feature = 419	correl = -0.0896182	descr = N_Gram_CCTCG
cnt = 98	feature = 460	correl = -0.109625	descr = N_Gram_CGGCG
cnt = 99	feature = 212	correl = 0.0550919	descr = N_Gram_ACAGT
cnt = 100	feature = 271	correl = 0.0372431	descr = N_Gram_AGTCT
cnt = 101	feature = 550	correl = 0.0690122	descr = N_Gram_GACTA
cnt = 102	feature = 335	correl = -0.0225012	descr = N_Gram_CACAT
cnt = 103	feature = 496	correl = -0.0586196	descr = N_Gram_CTCAA
cnt = 104	feature = 256	correl = -0.0411751	descr = N_Gram_AGCGG
cnt = 105	feature = 407	correl = -0.0233458	descr = N_Gram_CCGCG
cnt = 106	feature = 803	correl = 0.0283897	descr = N_Gram_TCGAG
cnt = 107	feature = 663	correl = -0.0394371	descr = N_Gram_GGGGA
cnt = 108	feature = 478	correl = -0.068221	descr = N_Gram_CGTTC
cnt = 109	feature = 263	correl = -0.104866	descr = N_Gram_AGGGC
cnt = 110	feature = 882	correl = -0.0313677	descr = N_Gram_TTAAT
cnt = 111	feature = 359	correl = -0.0621025	descr = N_Gram_CATAA
cnt = 112	feature = 672	correl = 0.0282457	descr = N_Gram_GGTAC
cnt = 113	feature = 683	correl = -0.0804803	descr = N_Gram_GGTTG
cnt = 114	feature = 734	correl = 0.0509591	descr = N_Gram_TAAAC
cnt = 115	feature = 736	correl = 0.031246	descr = N_Gram_TAACT
cnt = 116	feature = 909	correl = 0.0509812	descr = N_Gram_TTGAA
cnt = 117	feature = 0	correl = 0.0308315	descr = Position_Specific_Bin_Base_0_Base_A
cnt = 118	feature = 403	correl = -0.0215648	descr = N_Gram_CCGAG
cnt = 119	feature = 260	correl = -0.028311	descr = N_Gram_AGGCA
cnt = 120	feature = 869	correl = 0.0233143	descr = N_Gram_TGTAG
cnt = 121	feature = 401	correl = -0.0513924	descr = N_Gram_CCGAA
cnt = 122	feature = 805	correl = 0.0420641	descr = N_Gram_TCGCA
cnt = 123	feature = 247	correl = -0.0259641	descr = N_Gram_AGAGA
cnt = 124	feature = 426	correl = 0.024668	descr = N_Gram_CCTTA
cnt = 125	feature = 687	correl = 0.0275186	descr = N_Gram_GTAAG
cnt = 126	feature = 746	correl = -0.0229132	descr = N_Gram_TACAG
cnt = 127	feature = 632	correl = 0.0277723	descr = N_Gram_GGACA
cnt = 128	feature = 875	correl = 0.0596723	descr = N_Gram_TGTGT
cnt = 129	feature = 606	correl = -0.0881889	descr = N_Gram_GCGCG
cnt = 130	feature = 17	correl = 0.021539	descr = Position_Specific_Bin_Base_6_Base_G
cnt = 131	feature = 599	correl = -0.0414454	descr = N_Gram_GCCTT
cnt = 132	feature = 766	correl = 0.0386119	descr = N_Gram_TAGGG
cnt = 133	feature = 620	correl = 0.0553425	descr = N_Gram_GCTCT
cnt = 134	feature = 548	correl = -0.0232789	descr = N_Gram_GACGG
cnt = 135	feature = 475	correl = 0.0643693	descr = N_Gram_CGTGA
cnt = 136	feature = 315	correl = 0.0344103	descr = N_Gram_ATTCG
cnt = 137	feature = 458	correl = -0.0437744	descr = N_Gram_CGGCA
cnt = 138	feature = 31	correl = -0.0337109	descr = Position_Specific_Bin_Base_11_Base_C
cnt = 139	feature = 56	correl = -0.0409098	descr = Position_Specific_Bin_Base_18_Base_G
cnt = 140	feature = 800	correl = -0.0341754	descr = N_Gram_TCCTG
cnt = 141	feature = 324	correl = -0.024809	descr = N_Gram_CAAAA
cnt = 142	feature = 291	correl = 0.0269613	descr = N_Gram_ATCCG
cnt = 143	feature = 633	correl = -0.0562755	descr = N_Gram_GGACC
cnt = 144	feature = 841	correl = 0.0258247	descr = N_Gram_TGATT
cnt = 145	feature = 751	correl = -0.0305078	descr = N_Gram_TACG
cnt = 146	feature = 934	correl = 0.0274647	descr = N_Gram_TTTTG
cnt = 147	feature = 711	correl = -0.0388454	descr = N_Gram_GTGCG
cnt = 148	feature = 12	correl = -0.0693015	descr = Position_Specific_Bin_Base_4_Base_C
cnt = 149	feature = 578	correl = -0.0465076	descr = N_Gram_GCACC
cnt = 150	feature = 710	correl = -0.0401789	descr = N_Gram_GTGCC
cnt = 151	feature = 775	correl = 0.052282	descr = N_Gram_TATCA
cnt = 152	feature = 759	correl = 0.0573345	descr = N_Gram_TAGAC
cnt = 153	feature = 273	correl = 0.0661502	descr = N_Gram_AGTGA
cnt = 154	feature = 404	correl = -0.0674243	descr = N_Gram_CCGAT
cnt = 155	feature = 604	correl = -0.0536892	descr = N_Gram_GCGCA
cnt = 156	feature = 250	correl = 0.0602192	descr = N_Gram_AGATA
cnt = 157	feature = 872	correl = 0.0399933	descr = N_Gram_TGTCG
cnt = 158	feature = 645	correl = -0.0766553	descr = N_Gram_GGCCA
cnt = 159	feature = 65	correl = 0.117019	descr = Position_Specific_Bin_Base_20_Base_T
cnt = 160	feature = 367	correl = 0.0283966	descr = N_Gram_CATGT
cnt = 161	feature = 591	correl = -0.0533626	descr = N_Gram_GCCCC
cnt = 162	feature = 312	correl = 0.0307777	descr = N_Gram_ATTAG
cnt = 163	feature = 356	correl = 0.024697	descr = N_Gram_CAGTT
cnt = 164	feature = 500	correl = -0.0489815	descr = N_Gram_CTCGT
cnt = 165	feature = 319	correl = 0.0466368	descr = N_Gram_ATTGG
cnt = 166	feature = 502	correl = 0.0313357	descr = N_Gram_CTCTA
cnt = 167	feature = 883	correl = 0.0465747	descr = N_Gram_TTACA
cnt = 168	feature = 313	correl = 0.0778123	descr = N_Gram_ATTAT
cnt = 169	feature = 52	correl = -0.0600576	descr = Position_Specific_Bin_Base_17_Base_G
cnt = 170	feature = 4	correl = -0.0989067	descr = Position_Specific_Bin_Base_1_Base_G
cnt = 171	feature = 232	correl = -0.0408817	descr = N_Gram_ACGGG
cnt = 172	feature = 243	correl = 0.0235298	descr = N_Gram_ACTTC
cnt = 173	feature = 525	correl = 0.0481221	descr = N_Gram_CTTGT
cnt = 174	feature = 535	correl = -0.0467934	descr = N_Gram_GAAGA
cnt = 175	feature = 284	correl = 0.0304308	descr = N_Gram_ATATG
cnt = 176	feature = 765	correl = 0.0279371	descr = N_Gram_TAGGC
cnt = 177	feature = 514	correl = 0.0462674	descr = N_Gram_CTGGT
cnt = 178	feature = 294	correl = 0.0302793	descr = N_Gram_ATCGA
cnt = 179	feature = 860	correl = -0.0763132	descr = N_Gram_TGGCG
cnt = 180	feature = 35	correl = -0.0281148	descr = Position_Specific_Bin_Base_12_Base_C
cnt = 181	feature = 2	correl = -0.131046	descr = Position_Specific_Bin_Base_0_Base_G
cnt = 182	feature = 789	correl = 0.0225458	descr = N_Gram_TCAGT
cnt = 183	feature = 676	correl = -0.0244916	descr = N_Gram_GGTCT
cnt = 184	feature = 631	correl = 0.0371057	descr = N_Gram_GGAAT
cnt = 185	feature = 306	correl = -0.0222159	descr = N_Gram_ATGGA
cnt = 186	feature = 903	correl = 0.032209	descr = N_Gram_TTCTA
cnt = 187	feature = 292	correl = 0.0245719	descr = N_Gram_ATCCT
cnt = 188	feature = 850	correl = 0.0478088	descr = N_Gram_TGCGA
cnt = 189	feature = 529	correl = -0.0315903	descr = N_Gram_CTTTT
cnt = 190	feature = 590	correl = -0.0787345	descr = N_Gram_GCCCA
cnt = 191	feature = 636	correl = -0.0656813	descr = N_Gram_GGAGC
cnt = 192	feature = 24	correl = -0.0274771	descr = Position_Specific_Bin_Base_9_Base_C
cnt = 193	feature = 258	correl = 0.0358429	descr = N_Gram_AGCTT
cnt = 194	feature = 695	correl = 0.0284034	descr = N_Gram_GTCAT
cnt = 195	feature = 718	correl = 0.030938	descr = N_Gram_GTGTA
cnt = 196	feature = 9	correl = 0.0705455	descr = Position_Specific_Bin_Base_3_Base_G
cnt = 197	feature = 382	correl = -0.04976	descr = N_Gram_CCATA
cnt = 198	feature = 44	correl = 0.0793026	descr = Position_Specific_Bin_Base_15_Base_A
cnt = 199	feature = 758	correl = 0.0383533	descr = N_Gram_TAGAA
cnt = 200	feature = 241	correl = -0.0447259	descr = N_Gram_ACTGC
cnt = 201	feature = 642	correl = -0.0737884	descr = N_Gram_GGCAA
cnt = 202	feature = 811	correl = -0.0904293	descr = N_Gram_TCGGG
cnt = 203	feature = 913	correl = 0.0322428	descr = N_Gram_TTGCC
cnt = 204	feature = 58	correl = 0.178008	descr = Position_Specific_Bin_Base_19_Base_A
cnt = 205	feature = 42	correl = -0.14531	descr = Position_Specific_Bin_Base_14_Base_G
cnt = 206	feature = 652	correl = -0.0452872	descr = N_Gram_GGCTG
cnt = 207	feature = 307	correl = -0.0332439	descr = N_Gram_ATGGG
cnt = 208	feature = 16	correl = -0.0363219	descr = Position_Specific_Bin_Base_6_Base_C
cnt = 209	feature = 700	correl = -0.0481375	descr = N_Gram_GTCCT
cnt = 210	feature = 49	correl = -0.059363	descr = Position_Specific_Bin_Base_16_Base_G
cnt = 211	feature = 839	correl = 0.0257812	descr = N_Gram_TGATC
cnt = 212	feature = 249	correl = 0.0617804	descr = N_Gram_AGAGT
cnt = 213	feature = 251	correl = -0.049925	descr = N_Gram_AGATG
cnt = 214	feature = 516	correl = 0.0519715	descr = N_Gram_CTGTT
cnt = 215	feature = 664	correl = -0.0704033	descr = N_Gram_GGGGC
cnt = 216	feature = 451	correl = -0.0607184	descr = N_Gram_CGCGG
cnt = 217	feature = 299	correl = 0.0437174	descr = N_Gram_ATCTG
cnt = 218	feature = 785	correl = 0.0506771	descr = N_Gram_TCAAC
cnt = 219	feature = 21	correl = 0.0370049	descr = Position_Specific_Bin_Base_8_Base_A
cnt = 220	feature = 240	correl = 0.07055	descr = N_Gram_ACTGA
cnt = 221	feature = 64	correl = -0.178266	descr = Position_Specific_Bin_Base_20_Base_G
cnt = 222	feature = 365	correl = 0.0236878	descr = N_Gram_CATGA
cnt = 223	feature = 34	correl = 0.0371555	descr = Position_Specific_Bin_Base_12_Base_A
cnt = 224	feature = 916	correl = 0.0481604	descr = N_Gram_TTGGA
cnt = 225	feature = 57	correl = 0.0281368	descr = Position_Specific_Bin_Base_18_Base_T
cnt = 226	feature = 373	correl = -0.0376381	descr = N_Gram_CCAAA
cnt = 227	feature = 105	correl = -0.0264646	descr = Fold_of_RNAi_Sequence_Pos_19
cnt = 228	feature = 649	correl = -0.086043	descr = N_Gram_GGCGG
cnt = 229	feature = 556	correl = -0.0496013	descr = N_Gram_GAGCC
cnt = 230	feature = 598	correl = -0.0655951	descr = N_Gram_GCCTC
cnt = 231	feature = 665	correl = -0.0477275	descr = N_Gram_GGGGT
cnt = 232	feature = 820	correl = 0.038406	descr = N_Gram_TCTCA
cnt = 233	feature = 14	correl = 0.0622375	descr = Position_Specific_Bin_Base_5_Base_T
cnt = 234	feature = 691	correl = 0.0219125	descr = N_Gram_GTAT
cnt = 235	feature = 919	correl = 0.0266206	descr = N_Gram_TTGTC
cnt = 236	feature = 423	correl = -0.0594841	descr = N_Gram_CCTGC
cnt = 237	feature = 38	correl = 0.044306	descr = Position_Specific_Bin_Base_13_Base_A
cnt = 238	feature = 559	correl = -0.0416069	descr = N_Gram_GAGGG
cnt = 239	feature = 768	correl = 0.0452054	descr = N_Gram_TAGTG
cnt = 240	feature = 686	correl = 0.0493707	descr = N_Gram_GTAAA
cnt = 241	feature = 625	correl = -0.053387	descr = N_Gram_GCTTT
cnt = 242	feature = 277	correl = 0.0291037	descr = N_Gram_ATACC
cnt = 243	feature = 617	correl = 0.0215204	descr = N_Gram_GCTAT
cnt = 244	feature = 406	correl = -0.0411399	descr = N_Gram_CCGCA
cnt = 245	feature = 851	correl = -0.0290152	descr = N_Gram_TGCGC
cnt = 246	feature = 350	correl = -0.0584443	descr = N_Gram_CAGCC
cnt = 247	feature = 270	correl = 0.095024	descr = N_Gram_AGTCG
cnt = 248	feature = 6	correl = 0.0358121	descr = Position_Specific_Bin_Base_2_Base_C
cnt = 249	feature = 160	correl = -0.0831405	descr = Fold_of_Target_NoBeginbrace_noends_Pos_19
cnt = 250	feature = 567	correl = -0.0395628	descr = N_Gram_GATGT
cnt = 251	feature = 846	correl = 0.0307228	descr = N_Gram_TGCCA
cnt = 252	feature = 51	correl = 0.0238451	descr = Position_Specific_Bin_Base_17_Base_A
cnt = 253	feature = 716	correl = -0.0304433	descr = N_Gram_GTGGT
cnt = 254	feature = 499	correl = -0.0516572	descr = N_Gram_CTCGG
cnt = 255	feature = 584	correl = 0.0395065	descr = N_Gram_GCATC
cnt = 256	feature = 26	correl = 0.0774627	descr = Position_Specific_Bin_Base_10_Base_A
cnt = 257	feature = 843	correl = 0.0314087	descr = N_Gram_TGCAA
cnt = 258	feature = 366	correl = -0.0384779	descr = N_Gram_CATGG
cnt = 259	feature = 818	correl = 0.0331207	descr = N_Gram_TCTAT
cnt = 260	feature = 238	correl = 0.0393929	descr = N_Gram_ACTCT
cnt = 261	feature = 46	correl = -0.0392544	descr = Position_Specific_Bin_Base_15_Base_T
cnt = 262	feature = 11	correl = 0.0828221	descr = Position_Specific_Bin_Base_4_Base_A
cnt = 263	feature = 41	correl = -0.0326769	descr = Position_Specific_Bin_Base_14_Base_C
cnt = 264	feature = 634	correl = 0.0373567	descr = N_Gram_GGACT
cnt = 265	feature = 900	correl = -0.0231576	descr = N_Gram_TTCGG
cnt = 266	feature = 657	correl = -0.0615164	descr = N_Gram_GGGAG
cnt = 267	feature = 536	correl = -0.0342264	descr = N_Gram_GAAGC
cnt = 268	feature = 794	correl = -0.0352329	descr = N_Gram_TCCCC
cnt = 269	feature = 915	correl = 0.0223257	descr = N_Gram_TTGCT
cnt = 270	feature = 1	correl = 0.108951	descr = Position_Specific_Bin_Base_0_Base_C
cnt = 271	feature = 660	correl = -0.0924826	descr = N_Gram_GGGCC
cnt = 272	feature = 924	correl = 0.0514726	descr = N_Gram_TTTAG
cnt = 273	feature = 798	correl = 0.0772501	descr = N_Gram_TCCTA
cnt = 274	feature = 838	correl = 0.0521338	descr = N_Gram_TGATA
cnt = 275	feature = 50	correl = 0.0342317	descr = Position_Specific_Bin_Base_16_Base_T
cnt = 276	feature = 852	correl = -0.038562	descr = N_Gram_TGCGG
cnt = 277	feature = 786	correl = 0.0304417	descr = N_Gram_TCACC
cnt = 278	feature = 383	correl = 0.0228432	descr = N_Gram_CCATT
cnt = 279	feature = 593	correl = -0.0767287	descr = N_Gram_GCCCT
cnt = 280	feature = 848	correl = -0.036566	descr = N_Gram_TGCCG
cnt = 281	feature = 334	correl = 0.0281661	descr = N_Gram_CACAG
cnt = 282	feature = 726	correl = -0.0264955	descr = N_Gram_GTTGT
cnt = 283	feature = 60	correl = -0.12104	descr = Position_Specific_Bin_Base_19_Base_G
cnt = 284	feature = 10	correl = -0.0988791	descr = Position_Specific_Bin_Base_3_Base_T
cnt = 285	feature = 354	correl = -0.0269935	descr = N_Gram_CAGGT
cnt = 286	feature = 714	correl = -0.0845509	descr = N_Gram_GTGGC
cnt = 287	feature = 32	correl = -0.0429348	descr = Position_Specific_Bin_Base_11_Base_G
cnt = 288	feature = 891	correl = 0.0439393	descr = N_Gram_TTATC
cnt = 289	feature = 283	correl = 0.0401178	descr = N_Gram_ATATA
cnt = 290	feature = 611	correl = -0.0311308	descr = N_Gram_GCGGG
cnt = 291	feature = 579	correl = -0.0299787	descr = N_Gram_GCACG
cnt = 292	feature = 540	correl = 0.0436862	descr = N_Gram_GAATT
cnt = 293	feature = 931	correl = 0.033715	descr = N_Gram_TTTGG
cnt = 294	feature = 37	correl = -0.0393936	descr = Position_Specific_Bin_Base_12_Base_T
cnt = 295	feature = 450	correl = -0.0762828	descr = N_Gram_CGCGC
cnt = 296	feature = 252	correl = 0.0582992	descr = N_Gram_AGCAT
cnt = 297	feature = 25	correl = 0.031505	descr = Position_Specific_Bin_Base_9_Base_T
cnt = 298	feature = 703	correl = 0.0615456	descr = N_Gram_GTCGT
cnt = 299	feature = 54	correl = 0.042764	descr = Position_Specific_Bin_Base_18_Base_A
cnt = 300	feature = 740	correl = 0.0483461	descr = N_Gram_TAAGG
cnt = 301	feature = 650	correl = -0.0582752	descr = N_Gram_GGCGT
cnt = 302	feature = 15	correl = 0.0232815	descr = Position_Specific_Bin_Base_6_Base_A
cnt = 303	feature = 242	correl = 0.0482069	descr = N_Gram_ACTGT
cnt = 304	feature = 40	correl = 0.100553	descr = Position_Specific_Bin_Base_14_Base_A
cnt = 305	feature = 510	correl = -0.0216582	descr = N_Gram_CTGCT
cnt = 306	feature = 308	correl = -0.0596461	descr = N_Gram_ATGGT
cnt = 307	feature = 697	correl = -0.0291296	descr = N_Gram_GTCCA
cnt = 308	feature = 431	correl = -0.0628765	descr = N_Gram_CGAAG
cnt = 309	feature = 214	correl = 0.0534925	descr = N_Gram_ACATC
cnt = 310	feature = 20	correl = 0.0686459	descr = Position_Specific_Bin_Base_7_Base_T
cnt = 311	feature = 29	correl = 0.051879	descr = Position_Specific_Bin_Base_10_Base_T
cnt = 312	feature = 844	correl = 0.0353459	descr = N_Gram_TGCAT
cnt = 313	feature = 59	correl = -0.11964	descr = Position_Specific_Bin_Base_19_Base_C
cnt = 314	feature = 859	correl = -0.0470241	descr = N_Gram_TGGCC
cnt = 315	feature = 298	correl = 0.0736626	descr = N_Gram_ATCTC
cnt = 316	feature = 738	correl = 0.0448696	descr = N_Gram_TAAGA
cnt = 317	feature = 545	correl = -0.0513701	descr = N_Gram_GACCA
cnt = 318	feature = 791	correl = 0.0346826	descr = N_Gram_TCATC
cnt = 319	feature = 638	correl = -0.047487	descr = N_Gram_GGATG
cnt = 320	feature = 725	correl = -0.036576	descr = N_Gram_GTTGG
cnt = 321	feature = 461	correl = -0.0340151	descr = N_Gram_CGGCT
cnt = 322	feature = 262	correl = -0.0220516	descr = N_Gram_AGGGA
cnt = 323	feature = 537	correl = 0.0315382	descr = N_Gram_GAAGG
cnt = 324	feature = 8	correl = -0.128634	descr = Position_Specific_Bin_Base_2_Base_T
cnt = 325	feature = 418	correl = -0.0320366	descr = N_Gram_CCTCC
cnt = 326	feature = 721	correl = -0.0336784	descr = N_Gram_GTTA
cnt = 327	feature = 904	correl = 0.0449649	descr = N_Gram_TTCTC
cnt = 328	feature = 729	correl = 0.0534377	descr = N_Gram_GTTTG
cnt = 329	feature = 894	correl = 0.0306235	descr = N_Gram_TTCAT
cnt = 330	feature = 511	correl = 0.0393811	descr = N_Gram_CTGGA
cnt = 331	feature = 233	correl = -0.0351332	descr = N_Gram_ACGT
cnt = 332	feature = 23	correl = 0.0608711	descr = Position_Specific_Bin_Base_8_Base_T
cnt = 333	feature = 659	correl = -0.0544737	descr = N_Gram_GGGCA
cnt = 334	feature = 624	correl = 0.0323114	descr = N_Gram_GCTTG
cnt = 335	feature = 254	correl = -0.0475344	descr = N_Gram_AGCCC
cnt = 336	feature = 63	correl = -0.30054	descr = Position_Specific_Bin_Base_20_Base_C
cnt = 337	feature = 279	correl = 0.0221987	descr = N_Gram_ATAGA
cnt = 338	feature = 840	correl = -0.02909	descr = N_Gram_TGATG
cnt = 339	feature = 792	correl = 0.0383018	descr = N_Gram_TCCAT
cnt = 340	feature = 601	correl = 0.021844	descr = N_Gram_GCGA
cnt = 341	feature = 679	correl = -0.0572812	descr = N_Gram_GGTGC
cnt = 342	feature = 854	correl = 0.046848	descr = N_Gram_TGCTA
cnt = 343	feature = 376	correl = -0.0641738	descr = N_Gram_CCACC
cnt = 344	feature = 708	correl = 0.0302877	descr = N_Gram_GTGAA
cnt = 345	feature = 779	correl = 0.0230856	descr = N_Gram_TATGG
cnt = 346	feature = 674	correl = 0.0287207	descr = N_Gram_GGTCA
cnt = 347	feature = 47	correl = 0.0692978	descr = Position_Specific_Bin_Base_16_Base_A
cnt = 348	feature = 623	correl = -0.0314296	descr = N_Gram_GCTGG
cnt = 349	feature = 293	correl = 0.0499896	descr = N_Gram_ATCG
cnt = 350	feature = 897	correl = 0.0499051	descr = N_Gram_TTCCT
cnt = 351	feature = 605	correl = -0.0301475	descr = N_Gram_GCGCC
cnt = 352	feature = 33	correl = 0.120783	descr = Position_Specific_Bin_Base_11_Base_T
cnt = 353	feature = 767	correl = 0.032939	descr = N_Gram_TAGT
cnt = 354	feature = 878	correl = 0.0602261	descr = N_Gram_TGTTT
cnt = 355	feature = 929	correl = 0.0672933	descr = N_Gram_TTTGA
cnt = 356	feature = 824	correl = 0.0900852	descr = N_Gram_TCTGC
cnt = 357	feature = 834	correl = 0.0417058	descr = N_Gram_TGAAG
cnt = 358	feature = 424	correl = -0.0228434	descr = N_Gram_CCTGG
cnt = 359	feature = 220	correl = -0.0800083	descr = N_Gram_ACCAC
cnt = 360	feature = 317	correl = 0.0540589	descr = N_Gram_ATTG
cnt = 361	feature = 560	correl = 0.0307647	descr = N_Gram_GAGT
cnt = 362	feature = 43	correl = 0.0764463	descr = Position_Specific_Bin_Base_14_Base_T
cnt = 363	feature = 675	correl = -0.0830346	descr = N_Gram_GGTCC
cnt = 364	feature = 485	correl = 0.0454309	descr = N_Gram_CTAC
cnt = 365	feature = 28	correl = -0.0530427	descr = Position_Specific_Bin_Base_10_Base_G
cnt = 366	feature = 394	correl = -0.0988263	descr = N_Gram_CCCGA
cnt = 367	feature = 864	correl = -0.0639342	descr = N_Gram_TGGGG
cnt = 368	feature = 825	correl = 0.0521461	descr = N_Gram_TCTGG
cnt = 369	feature = 565	correl = -0.0477365	descr = N_Gram_GATGA
cnt = 370	feature = 821	correl = 0.0330799	descr = N_Gram_TCTCC
cnt = 371	feature = 479	correl = -0.0481427	descr = N_Gram_CGTTG
cnt = 372	feature = 482	correl = 0.0314082	descr = N_Gram_CTAA
cnt = 373	feature = 507	correl = 0.0414267	descr = N_Gram_CTGAT
cnt = 374	feature = 753	correl = 0.0509136	descr = N_Gram_TACT
cnt = 375	feature = 45	correl = -0.039882	descr = Position_Specific_Bin_Base_15_Base_G
cnt = 376	feature = 257	correl = 0.025029	descr = N_Gram_AGCT
cnt = 377	feature = 717	correl = 0.0269038	descr = N_Gram_GTGT
cnt = 378	feature = 801	correl = 0.0649469	descr = N_Gram_TCCTT
cnt = 379	feature = 643	correl = -0.0400765	descr = N_Gram_GGCAG
cnt = 380	feature = 448	correl = -0.033842	descr = N_Gram_CGCCT
cnt = 381	feature = 646	correl = -0.100394	descr = N_Gram_GGCCC
cnt = 382	feature = 48	correl = -0.0423938	descr = Position_Specific_Bin_Base_16_Base_C
cnt = 383	feature = 39	correl = -0.0233484	descr = Position_Specific_Bin_Base_13_Base_G
cnt = 384	feature = 231	correl = -0.0278581	descr = N_Gram_ACGG
cnt = 385	feature = 927	correl = 0.0467442	descr = N_Gram_TTTCT
cnt = 386	feature = 541	correl = 0.0475443	descr = N_Gram_GACA
cnt = 387	feature = 709	correl = -0.0374707	descr = N_Gram_GTGC
cnt = 388	feature = 549	correl = 0.0388935	descr = N_Gram_GACT
cnt = 389	feature = 748	correl = 0.0331979	descr = N_Gram_TACC
cnt = 390	feature = 865	correl = -0.0255245	descr = N_Gram_TGGTG
cnt = 391	feature = 521	correl = 0.0358971	descr = N_Gram_CTTCT
cnt = 392	feature = 470	correl = -0.0425225	descr = N_Gram_CGTC
cnt = 393	feature = 610	correl = -0.0874832	descr = N_Gram_GCGGC
cnt = 394	feature = 799	correl = -0.023119	descr = N_Gram_TCCTC
cnt = 395	feature = 433	correl = -0.0564089	descr = N_Gram_CGAC
cnt = 396	feature = 587	correl = -0.0294489	descr = N_Gram_GCCA
cnt = 397	feature = 67	correl = 0.0748455	descr = Gibbs_of_Target_Sequence__Pos_0_Step_1
cnt = 398	feature = 653	correl = -0.0267822	descr = N_Gram_GGCTT
cnt = 399	feature = 474	correl = 0.0249587	descr = N_Gram_CGTG
cnt = 400	feature = 355	correl = 0.0230627	descr = N_Gram_CAGT
cnt = 401	feature = 871	correl = 0.0318175	descr = N_Gram_TGTC
cnt = 402	feature = 557	correl = -0.0589185	descr = N_Gram_GAGG
cnt = 403	feature = 255	correl = -0.0337181	descr = N_Gram_AGCG
cnt = 404	feature = 577	correl = -0.0321028	descr = N_Gram_GCAC
cnt = 405	feature = 568	correl = 0.0246075	descr = N_Gram_GATT
cnt = 406	feature = 648	correl = -0.0744633	descr = N_Gram_GGCGC
cnt = 407	feature = 680	correl = -0.110398	descr = N_Gram_GGTGG
cnt = 408	feature = 704	correl = 0.0221769	descr = N_Gram_GTCT
cnt = 409	feature = 358	correl = -0.0290682	descr = N_Gram_CATA
cnt = 410	feature = 316	correl = 0.098624	descr = N_Gram_ATTCT
cnt = 411	feature = 774	correl = 0.05219	descr = N_Gram_TATC
cnt = 412	feature = 430	correl = -0.0621223	descr = N_Gram_CGAA
cnt = 413	feature = 616	correl = 0.028023	descr = N_Gram_GCTA
cnt = 414	feature = 622	correl = -0.0534765	descr = N_Gram_GCTGC
cnt = 415	feature = 498	correl = -0.0724833	descr = N_Gram_CTCG
cnt = 416	feature = 245	correl = 0.0218233	descr = N_Gram_AGAC
cnt = 417	feature = 693	correl = 0.0240583	descr = N_Gram_GTCA
cnt = 418	feature = 867	correl = 0.0571181	descr = N_Gram_TGTA
cnt = 419	feature = 530	correl = -0.0240252	descr = N_Gram_GAAA
cnt = 420	feature = 385	correl = -0.0759331	descr = N_Gram_CCCA
cnt = 421	feature = 573	correl = -0.0553891	descr = N_Gram_GCAA
cnt = 422	feature = 655	correl = -0.0715836	descr = N_Gram_GGGA
cnt = 423	feature = 288	correl = 0.0379406	descr = N_Gram_ATCC
cnt = 424	feature = 272	correl = 0.0266298	descr = N_Gram_AGTG
cnt = 425	feature = 842	correl = 0.0551783	descr = N_Gram_TGCA
cnt = 426	feature = 701	correl = 0.0429804	descr = N_Gram_GTCG
cnt = 427	feature = 345	correl = -0.0556652	descr = N_Gram_CAGA
cnt = 428	feature = 898	correl = 0.0312134	descr = N_Gram_TTCG
cnt = 429	feature = 409	correl = -0.0325953	descr = N_Gram_CCGG
cnt = 430	feature = 613	correl = -0.0663165	descr = N_Gram_GCGT
cnt = 431	feature = 685	correl = 0.0480748	descr = N_Gram_GTAA
cnt = 432	feature = 780	correl = 0.0603293	descr = N_Gram_TATT
cnt = 433	feature = 555	correl = -0.0349995	descr = N_Gram_GAGC
cnt = 434	feature = 396	correl = -0.0663415	descr = N_Gram_CCCT
cnt = 435	feature = 582	correl = 0.0318757	descr = N_Gram_GCAT
cnt = 436	feature = 815	correl = 0.0554438	descr = N_Gram_TCTA
cnt = 437	feature = 597	correl = -0.0454353	descr = N_Gram_GCCT
cnt = 438	feature = 495	correl = -0.0228307	descr = N_Gram_CTCA
cnt = 439	feature = 348	correl = -0.0333134	descr = N_Gram_CAGC
cnt = 440	feature = 744	correl = 0.0376802	descr = N_Gram_TACA
cnt = 441	feature = 526	correl = 0.0319992	descr = N_Gram_CTTT
cnt = 442	feature = 278	correl = 0.0425579	descr = N_Gram_ATAG
cnt = 443	feature = 777	correl = 0.0519143	descr = N_Gram_TATG
cnt = 444	feature = 515	correl = 0.0500185	descr = N_Gram_CTGT
cnt = 445	feature = 389	correl = -0.0696929	descr = N_Gram_CCCC
cnt = 446	feature = 681	correl = -0.0421881	descr = N_Gram_GGTT
cnt = 447	feature = 449	correl = -0.0790805	descr = N_Gram_CGCG
cnt = 448	feature = 310	correl = 0.0585599	descr = N_Gram_ATTA
cnt = 449	feature = 911	correl = 0.0575987	descr = N_Gram_TTGC
cnt = 450	feature = 68	correl = -0.0311902	descr = Gibbs_of_Target_Sequence__Pos_1_Step_1
cnt = 451	feature = 809	correl = -0.0367765	descr = N_Gram_TCGG
cnt = 452	feature = 707	correl = 0.0274442	descr = N_Gram_GTGA
cnt = 453	feature = 812	correl = 0.049568	descr = N_Gram_TCGT
cnt = 454	feature = 712	correl = -0.110595	descr = N_Gram_GTGG
cnt = 455	feature = 70	correl = 0.0974435	descr = Gibbs_of_Target_Sequence__Pos_4_Step_1
cnt = 456	feature = 501	correl = 0.0347217	descr = N_Gram_CTCT
cnt = 457	feature = 917	correl = 0.0789745	descr = N_Gram_TTGT
cnt = 458	feature = 323	correl = -0.0222501	descr = N_Gram_CAAA
cnt = 459	feature = 210	correl = 0.0372712	descr = N_Gram_ACAG
cnt = 460	feature = 213	correl = 0.076974	descr = N_Gram_ACAT
cnt = 461	feature = 297	correl = 0.0558173	descr = N_Gram_ATCT
cnt = 462	feature = 491	correl = 0.0434427	descr = N_Gram_CTAT
cnt = 463	feature = 662	correl = -0.0803188	descr = N_Gram_GGGG
cnt = 464	feature = 336	correl = -0.0303814	descr = N_Gram_CACC
cnt = 465	feature = 82	correl = 0.0908647	descr = Gibbs_of_Target_Sequence__Pos_17_Step_1
cnt = 466	feature = 305	correl = -0.0571582	descr = N_Gram_ATGG
cnt = 467	feature = 853	correl = 0.0287509	descr = N_Gram_TGCT
cnt = 468	feature = 770	correl = 0.073316	descr = N_Gram_TATA
cnt = 469	feature = 925	correl = 0.0549777	descr = N_Gram_TTTC
cnt = 470	feature = 520	correl = 0.0346656	descr = N_Gram_CTTC
cnt = 471	feature = 534	correl = -0.0219551	descr = N_Gram_GAAG
cnt = 472	feature = 393	correl = -0.0956687	descr = N_Gram_CCCG
cnt = 473	feature = 790	correl = 0.0430973	descr = N_Gram_TCAT
cnt = 474	feature = 421	correl = -0.0470583	descr = N_Gram_CCTG
cnt = 475	feature = 74	correl = 0.0796804	descr = Gibbs_of_Target_Sequence__Pos_8_Step_1
cnt = 476	feature = 641	correl = -0.0697207	descr = N_Gram_GGCA
cnt = 477	feature = 696	correl = -0.0878383	descr = N_Gram_GTCC
cnt = 478	feature = 684	correl = 0.050383	descr = N_Gram_GTA
cnt = 479	feature = 71	correl = 0.0569771	descr = Gibbs_of_Target_Sequence__Pos_5_Step_1
cnt = 480	feature = 314	correl = 0.0794414	descr = N_Gram_ATTC
cnt = 481	feature = 724	correl = -0.0573461	descr = N_Gram_GTTG
cnt = 482	feature = 819	correl = 0.0627403	descr = N_Gram_TCTC
cnt = 483	feature = 837	correl = 0.0293079	descr = N_Gram_TGAT
cnt = 484	feature = 368	correl = 0.0476185	descr = N_Gram_CATT
cnt = 485	feature = 580	correl = -0.0357849	descr = N_Gram_GCAG
cnt = 486	feature = 733	correl = 0.0352263	descr = N_Gram_TAAA
cnt = 487	feature = 823	correl = 0.0909983	descr = N_Gram_TCTG
cnt = 488	feature = 282	correl = 0.0815364	descr = N_Gram_ATAT
cnt = 489	feature = 858	correl = -0.0650961	descr = N_Gram_TGGC
cnt = 490	feature = 73	correl = 0.14357	descr = Gibbs_of_Target_Sequence__Pos_7_Step_1
cnt = 491	feature = 603	correl = -0.0719225	descr = N_Gram_GCGC
cnt = 492	feature = 83	correl = 0.191507	descr = Gibbs_of_Target_Sequence__Pos_18_Step_1
cnt = 493	feature = 362	correl = 0.0447057	descr = N_Gram_CATC
cnt = 494	feature = 658	correl = -0.120309	descr = N_Gram_GGGC
cnt = 495	feature = 75	correl = 0.10244	descr = Gibbs_of_Target_Sequence__Pos_9_Step_1
cnt = 496	feature = 876	correl = 0.075099	descr = N_Gram_TGTT
cnt = 497	feature = 826	correl = 0.0786965	descr = N_Gram_TCTT
cnt = 498	feature = 462	correl = -0.0848855	descr = N_Gram_CGGG
cnt = 499	feature = 508	correl = -0.0263274	descr = N_Gram_CTGC
cnt = 500	feature = 77	correl = 0.0449207	descr = Gibbs_of_Target_Sequence__Pos_11_Step_1
cnt = 501	feature = 81	correl = 0.108369	descr = Gibbs_of_Target_Sequence__Pos_16_Step_1
cnt = 502	feature = 743	correl = 0.0561012	descr = N_Gram_TAC
cnt = 503	feature = 677	correl = -0.0911569	descr = N_Gram_GGTG
cnt = 504	feature = 79	correl = 0.137209	descr = Gibbs_of_Target_Sequence__Pos_14_Step_1
cnt = 505	feature = 321	correl = 0.0297441	descr = N_Gram_ATTT
cnt = 506	feature = 666	correl = -0.0665317	descr = N_Gram_GGGT
cnt = 507	feature = 72	correl = 0.098718	descr = Gibbs_of_Target_Sequence__Pos_6_Step_1
cnt = 508	feature = 429	correl = -0.0597405	descr = N_Gram_CGA
cnt = 509	feature = 552	correl = -0.034912	descr = N_Gram_GAG
cnt = 510	feature = 78	correl = 0.123291	descr = Gibbs_of_Target_Sequence__Pos_13_Step_1
cnt = 511	feature = 589	correl = -0.147057	descr = N_Gram_GCCC
cnt = 512	feature = 217	correl = -0.0485741	descr = N_Gram_ACC
cnt = 513	feature = 469	correl = -0.0396282	descr = N_Gram_CGT
cnt = 514	feature = 76	correl = 0.123093	descr = Gibbs_of_Target_Sequence__Pos_10_Step_1
cnt = 515	feature = 286	correl = 0.0523711	descr = N_Gram_ATC
cnt = 516	feature = 756	correl = 0.0899515	descr = N_Gram_TAG
cnt = 517	feature = 831	correl = 0.0544367	descr = N_Gram_TGA
cnt = 518	feature = 647	correl = -0.117614	descr = N_Gram_GGCG
cnt = 519	feature = 802	correl = 0.0359057	descr = N_Gram_TCG
cnt = 520	feature = 627	correl = -0.0527193	descr = N_Gram_GGA
cnt = 521	feature = 481	correl = 0.0918965	descr = N_Gram_CTA
cnt = 522	feature = 80	correl = 0.0943335	descr = Gibbs_of_Target_Sequence__Pos_15_Step_1
cnt = 523	feature = 907	correl = 0.100045	descr = N_Gram_TTG
cnt = 524	feature = 572	correl = -0.0495681	descr = N_Gram_GCA
cnt = 525	feature = 384	correl = -0.137294	descr = N_Gram_CCC
cnt = 526	feature = 706	correl = -0.0261667	descr = N_Gram_GTG
cnt = 527	feature = 344	correl = -0.0373424	descr = N_Gram_CAG
cnt = 528	feature = 517	correl = 0.0574521	descr = N_Gram_CTT
cnt = 529	feature = 880	correl = 0.0708976	descr = N_Gram_TTA
cnt = 530	feature = 669	correl = -0.061428	descr = N_Gram_GGT
cnt = 531	feature = 412	correl = -0.0364196	descr = N_Gram_CCT
cnt = 532	feature = 442	correl = -0.053579	descr = N_Gram_CGC
cnt = 533	feature = 732	correl = 0.0581905	descr = N_Gram_TAA
cnt = 534	feature = 856	correl = -0.0513591	descr = N_Gram_TGG
cnt = 535	feature = 769	correl = 0.119523	descr = N_Gram_TAT
cnt = 536	feature = 399	correl = -0.0822413	descr = N_Gram_CCG
cnt = 537	feature = 654	correl = -0.12725	descr = N_Gram_GGG
cnt = 538	feature = 814	correl = 0.117407	descr = N_Gram_TCT
cnt = 539	feature = 922	correl = 0.100708	descr = N_Gram_TTT
cnt = 540	feature = 586	correl = -0.125961	descr = N_Gram_GCC
cnt = 541	feature = 600	correl = -0.101869	descr = N_Gram_GCG
cnt = 542	feature = 626	correl = -0.117365	descr = N_Gram_GG
cnt = 543	feature = 370	correl = -0.0783144	descr = N_Gram_CC
cnt = 544	feature = 879	correl = 0.15646	descr = N_Gram_TT
cnt = 545	feature = 275	correl = 0.10515	descr = N_Gram_AT
cnt = 546	feature = 66	correl = 0.269063	descr = Gibbs_of_Target_Sequence_
num rows = 2188
num_elements = 1196836
..*
optimization finished, #iter = 2267
nu = 0.223933
obj = -38.083017, rho = -0.839792
nSV = 1009, nBSV = 160
num rows = 243
num_elements = 132921
*
optimization finished, #iter = 159
nu = 0.155069
obj = -3.396341, rho = -0.642910
nSV = 120, nBSV = 1
..*
optimization finished, #iter = 2267
nu = 0.223933
obj = -38.083017, rho = -0.839792
nSV = 1009, nBSV = 160
CFS merit scores = 1.45212
CFS merit scores = 1.62001
CFS merit scores = 1.85325
CFS merit scores = 2.07984
CFS merit scores = 2.28537
CFS merit scores = 2.47236
CFS merit scores = 2.64537
CFS merit scores = 2.80489
CFS merit scores = 2.95273
CFS merit scores = 3.09219
CFS merit scores = 3.22449
CFS merit scores = 3.35016
CFS merit scores = 3.46974
CFS merit scores = 3.58353
CFS merit scores = 3.69309
CFS merit scores = 3.79782
CFS merit scores = 3.89898
CFS merit scores = 3.99707
CFS merit scores = 4.09179
CFS merit scores = 4.18331
CFS merit scores = 4.27119
CFS merit scores = 4.35633
CFS merit scores = 4.43861
CFS merit scores = 4.51785
CFS merit scores = 4.59526
CFS merit scores = 4.66907
CFS merit scores = 4.74061
CFS merit scores = 4.80918
CFS merit scores = 4.87516
CFS merit scores = 4.93814
CFS merit scores = 4.99843
CFS merit scores = 5.05664
CFS merit scores = 5.11281
CFS merit scores = 5.16742
CFS merit scores = 5.22002
CFS merit scores = 5.2715
CFS merit scores = 5.32163
CFS merit scores = 5.37065
CFS merit scores = 5.4181
CFS merit scores = 5.46483
CFS merit scores = 5.51009
CFS merit scores = 5.55286
CFS merit scores = 5.59344
CFS merit scores = 5.63194
CFS merit scores = 5.66932
CFS merit scores = 5.70468
CFS merit scores = 5.73764
CFS merit scores = 5.76927
CFS merit scores = 5.79858
CFS merit scores = 5.82707
CFS merit scores = 5.85482
CFS merit scores = 5.88082
CFS merit scores = 5.9053
CFS merit scores = 5.9279
CFS merit scores = 5.94991
CFS merit scores = 5.96977
CFS merit scores = 5.98866
CFS merit scores = 6.00722
CFS merit scores = 6.02574
CFS merit scores = 6.04358
CFS merit scores = 6.06088
CFS merit scores = 6.07651
CFS merit scores = 6.09125
CFS merit scores = 6.1061
CFS merit scores = 6.12083
CFS merit scores = 6.13488
CFS merit scores = 6.14799
CFS merit scores = 6.16127
CFS merit scores = 6.1746
CFS merit scores = 6.18779
CFS merit scores = 6.20034
CFS merit scores = 6.21295
CFS merit scores = 6.22564
CFS merit scores = 6.23776
CFS merit scores = 6.24902
CFS merit scores = 6.26018
CFS merit scores = 6.27147
CFS merit scores = 6.28228
CFS merit scores = 6.29155
CFS merit scores = 6.30043
CFS merit scores = 6.30922
CFS merit scores = 6.31771
CFS merit scores = 6.3263
CFS merit scores = 6.33504
CFS merit scores = 6.34392
CFS merit scores = 6.35254
CFS merit scores = 6.36041
CFS merit scores = 6.36806
CFS merit scores = 6.37552
CFS merit scores = 6.38291
CFS merit scores = 6.39007
CFS merit scores = 6.39712
CFS merit scores = 6.40419
CFS merit scores = 6.41098
CFS merit scores = 6.41704
CFS merit scores = 6.42306
CFS merit scores = 6.42885
CFS merit scores = 6.4343
CFS merit scores = 6.43924
CFS merit scores = 6.44432
CFS merit scores = 6.44905
CFS merit scores = 6.45385
CFS merit scores = 6.45798
CFS merit scores = 6.46209
CFS merit scores = 6.46624
CFS merit scores = 6.47055
CFS merit scores = 6.47467
CFS merit scores = 6.47863
CFS merit scores = 6.48243
CFS merit scores = 6.4858
CFS merit scores = 6.48928
CFS merit scores = 6.49299
CFS merit scores = 6.49671
CFS merit scores = 6.50031
CFS merit scores = 6.50375
CFS merit scores = 6.50701
CFS merit scores = 6.50931
CFS merit scores = 6.51127
CFS merit scores = 6.51285
CFS merit scores = 6.51462
CFS merit scores = 6.51653
CFS merit scores = 6.51825
CFS merit scores = 6.52009
CFS merit scores = 6.52187
CFS merit scores = 6.52367
CFS merit scores = 6.52553
CFS merit scores = 6.52713
CFS merit scores = 6.52857
CFS merit scores = 6.52993
CFS merit scores = 6.53123
CFS merit scores = 6.5327
CFS merit scores = 6.53437
CFS merit scores = 6.53608
CFS merit scores = 6.53734
CFS merit scores = 6.53879
CFS merit scores = 6.54018
CFS merit scores = 6.54163
CFS merit scores = 6.54304
CFS merit scores = 6.54398
CFS merit scores = 6.54496
CFS merit scores = 6.54587
CFS merit scores = 6.54655
CFS merit scores = 6.54734
CFS merit scores = 6.54823
CFS merit scores = 6.54918
CFS merit scores = 6.54999
CFS merit scores = 6.5507
CFS merit scores = 6.55158
CFS merit scores = 6.55238
CFS merit scores = 6.55283
CFS merit scores = 6.55321
CFS merit scores = 6.55381
CFS merit scores = 6.55436
CFS merit scores = 6.55494
CFS merit scores = 6.55542
CFS merit scores = 6.55589
CFS merit scores = 6.55645
CFS merit scores = 6.55712
CFS merit scores = 6.55787
CFS merit scores = 6.55857
CFS merit scores = 6.55922
CFS merit scores = 6.55987
CFS merit scores = 6.56055
CFS merit scores = 6.56085
CFS merit scores = 6.56118
CFS merit scores = 6.56154
CFS merit scores = 6.56176
CFS merit scores = 6.562
CFS merit scores = 6.56217
CFS merit scores = 6.56239
CFS merit scores = 6.56261
CFS merit scores = 6.5629
CFS merit scores = 6.56301
CFS merit scores = 6.56318
CFS merit scores = 6.56329
CFS merit scores = 6.56346
CFS merit scores = 6.56369
CFS merit scores = 6.56356
CFS merit scores = 6.56341
CFS merit scores = 6.5633
CFS merit scores = 6.56325
CFS merit scores = 6.56294
CFS merit scores = 6.56253
CFS merit scores = 6.56228
CFS merit scores = 6.562
CFS merit scores = 6.56147
CFS merit scores = 6.56102
CFS merit scores = 6.56063
CFS merit scores = 6.56023
CFS merit scores = 6.5599
CFS merit scores = 6.55959
CFS merit scores = 6.55897
CFS merit scores = 6.5584
CFS merit scores = 6.55785
CFS merit scores = 6.55739
CFS merit scores = 6.55688
CFS merit scores = 6.55626
CFS merit scores = 6.55564
CFS merit scores = 6.55502
CFS merit scores = 6.55431
CFS merit scores = 6.55363
CFS merit scores = 6.55299
CFS merit scores = 6.55241
CFS merit scores = 6.55181
CFS merit scores = 6.55118
CFS merit scores = 6.55046
CFS merit scores = 6.54974
CFS merit scores = 6.54893
CFS merit scores = 6.54795
CFS merit scores = 6.54693
CFS merit scores = 6.54602
CFS merit scores = 6.5451
CFS merit scores = 6.54426
CFS merit scores = 6.54344
CFS merit scores = 6.54256
CFS merit scores = 6.54166
CFS merit scores = 6.54079
CFS merit scores = 6.53988
CFS merit scores = 6.53896
CFS merit scores = 6.53803
CFS merit scores = 6.53717
CFS merit scores = 6.53622
CFS merit scores = 6.5352
CFS merit scores = 6.53412
CFS merit scores = 6.53307
CFS merit scores = 6.53189
CFS merit scores = 6.53072
CFS merit scores = 6.52948
CFS merit scores = 6.52814
CFS merit scores = 6.52686
CFS merit scores = 6.52559
CFS merit scores = 6.52426
CFS merit scores = 6.52288
CFS merit scores = 6.52153
CFS merit scores = 6.52014
CFS merit scores = 6.51875
CFS merit scores = 6.5174
CFS merit scores = 6.51612
CFS merit scores = 6.51484
CFS merit scores = 6.51361
CFS merit scores = 6.51244
CFS merit scores = 6.51119
CFS merit scores = 6.50998
CFS merit scores = 6.50862
CFS merit scores = 6.50725
CFS merit scores = 6.50587
CFS merit scores = 6.50435
CFS merit scores = 6.50285
CFS merit scores = 6.50139
CFS merit scores = 6.49997
CFS merit scores = 6.49846
CFS merit scores = 6.49698
CFS merit scores = 6.49547
CFS merit scores = 6.49389
CFS merit scores = 6.49229
CFS merit scores = 6.49074
CFS merit scores = 6.48916
CFS merit scores = 6.4876
CFS merit scores = 6.48603
CFS merit scores = 6.48449
CFS merit scores = 6.483
CFS merit scores = 6.48148
CFS merit scores = 6.48
CFS merit scores = 6.47848
CFS merit scores = 6.477
CFS merit scores = 6.47555
CFS merit scores = 6.47418
CFS merit scores = 6.47273
CFS merit scores = 6.47126
CFS merit scores = 6.46982
CFS merit scores = 6.46835
CFS merit scores = 6.46699
CFS merit scores = 6.46558
CFS merit scores = 6.46417
CFS merit scores = 6.46277
CFS merit scores = 6.46135
CFS merit scores = 6.45987
CFS merit scores = 6.45838
CFS merit scores = 6.45674
CFS merit scores = 6.45517
CFS merit scores = 6.4536
CFS merit scores = 6.45203
CFS merit scores = 6.45047
CFS merit scores = 6.44888
CFS merit scores = 6.44716
CFS merit scores = 6.44549
CFS merit scores = 6.44385
CFS merit scores = 6.44216
CFS merit scores = 6.44047
CFS merit scores = 6.43881
CFS merit scores = 6.43713
CFS merit scores = 6.43543
CFS merit scores = 6.43373
CFS merit scores = 6.43207
CFS merit scores = 6.43043
CFS merit scores = 6.42882
CFS merit scores = 6.42722
CFS merit scores = 6.42569
CFS merit scores = 6.42411
CFS merit scores = 6.42247
CFS merit scores = 6.4208
CFS merit scores = 6.41916
CFS merit scores = 6.41758
CFS merit scores = 6.41601
CFS merit scores = 6.41444
CFS merit scores = 6.41284
CFS merit scores = 6.4112
CFS merit scores = 6.40953
CFS merit scores = 6.40786
CFS merit scores = 6.4062
CFS merit scores = 6.40449
CFS merit scores = 6.4028
CFS merit scores = 6.40112
CFS merit scores = 6.39937
CFS merit scores = 6.39762
CFS merit scores = 6.39591
CFS merit scores = 6.39414
CFS merit scores = 6.3924
CFS merit scores = 6.39044
CFS merit scores = 6.38843
CFS merit scores = 6.38644
CFS merit scores = 6.38449
CFS merit scores = 6.38259
CFS merit scores = 6.38073
CFS merit scores = 6.37892
CFS merit scores = 6.37695
CFS merit scores = 6.37498
CFS merit scores = 6.37279
CFS merit scores = 6.3706
CFS merit scores = 6.36841
CFS merit scores = 6.36625
CFS merit scores = 6.36411
CFS merit scores = 6.36196
CFS merit scores = 6.35977
CFS merit scores = 6.35763
CFS merit scores = 6.3555
CFS merit scores = 6.3534
CFS merit scores = 6.35124
CFS merit scores = 6.34901
CFS merit scores = 6.3468
CFS merit scores = 6.34456
CFS merit scores = 6.3423
CFS merit scores = 6.34008
CFS merit scores = 6.33786
CFS merit scores = 6.3357
CFS merit scores = 6.33352
CFS merit scores = 6.33137
CFS merit scores = 6.32916
CFS merit scores = 6.32694
CFS merit scores = 6.32471
CFS merit scores = 6.32244
CFS merit scores = 6.32019
CFS merit scores = 6.31798
CFS merit scores = 6.31577
CFS merit scores = 6.31343
CFS merit scores = 6.31111
CFS merit scores = 6.30887
CFS merit scores = 6.30659
CFS merit scores = 6.30428
CFS merit scores = 6.30203
CFS merit scores = 6.29978
CFS merit scores = 6.29751
CFS merit scores = 6.29527
CFS merit scores = 6.29298
CFS merit scores = 6.2907
CFS merit scores = 6.28839
CFS merit scores = 6.28609
CFS merit scores = 6.28377
CFS merit scores = 6.28146
CFS merit scores = 6.27915
CFS merit scores = 6.27688
CFS merit scores = 6.27459
CFS merit scores = 6.27232
CFS merit scores = 6.27001
CFS merit scores = 6.26769
CFS merit scores = 6.26542
CFS merit scores = 6.26309
CFS merit scores = 6.26077
CFS merit scores = 6.25846
CFS merit scores = 6.2562
CFS merit scores = 6.25392
CFS merit scores = 6.2516
CFS merit scores = 6.24927
CFS merit scores = 6.24674
CFS merit scores = 6.24419
CFS merit scores = 6.24167
CFS merit scores = 6.23917
CFS merit scores = 6.23666
CFS merit scores = 6.23417
CFS merit scores = 6.23172
CFS merit scores = 6.22919
CFS merit scores = 6.22664
CFS merit scores = 6.22405
CFS merit scores = 6.22151
CFS merit scores = 6.21893
CFS merit scores = 6.21637
CFS merit scores = 6.21371
CFS merit scores = 6.21105
CFS merit scores = 6.20841
CFS merit scores = 6.20575
CFS merit scores = 6.2031
CFS merit scores = 6.2005
CFS merit scores = 6.19783
CFS merit scores = 6.19505
CFS merit scores = 6.19231
CFS merit scores = 6.18952
CFS merit scores = 6.18667
CFS merit scores = 6.18387
CFS merit scores = 6.18108
CFS merit scores = 6.17829
CFS merit scores = 6.17551
CFS merit scores = 6.1727
CFS merit scores = 6.16991
CFS merit scores = 6.16708
CFS merit scores = 6.16428
CFS merit scores = 6.16147
CFS merit scores = 6.15862
CFS merit scores = 6.1556
CFS merit scores = 6.15259
CFS merit scores = 6.14955
CFS merit scores = 6.14642
CFS merit scores = 6.14325
CFS merit scores = 6.14012
CFS merit scores = 6.13699
CFS merit scores = 6.13386
CFS merit scores = 6.13067
CFS merit scores = 6.12744
CFS merit scores = 6.12421
CFS merit scores = 6.12098
CFS merit scores = 6.11777
CFS merit scores = 6.11441
CFS merit scores = 6.11106
CFS merit scores = 6.10773
CFS merit scores = 6.1044
CFS merit scores = 6.1011
CFS merit scores = 6.09779
CFS merit scores = 6.09445
CFS merit scores = 6.09114
CFS merit scores = 6.08784
CFS merit scores = 6.08456
CFS merit scores = 6.08125
CFS merit scores = 6.07793
CFS merit scores = 6.0746
CFS merit scores = 6.07122
CFS merit scores = 6.06789
CFS merit scores = 6.06461
CFS merit scores = 6.06128
CFS merit scores = 6.05795
CFS merit scores = 6.0546
CFS merit scores = 6.05124
CFS merit scores = 6.04789
CFS merit scores = 6.04443
CFS merit scores = 6.041
CFS merit scores = 6.03758
CFS merit scores = 6.03411
CFS merit scores = 6.03058
CFS merit scores = 6.02707
CFS merit scores = 6.02356
CFS merit scores = 6.02005
CFS merit scores = 6.01651
CFS merit scores = 6.01292
CFS merit scores = 6.00928
CFS merit scores = 6.00567
CFS merit scores = 6.0019
CFS merit scores = 5.99814
CFS merit scores = 5.99443
CFS merit scores = 5.9907
CFS merit scores = 5.98698
CFS merit scores = 5.98324
CFS merit scores = 5.97952
CFS merit scores = 5.97576
CFS merit scores = 5.97202
CFS merit scores = 5.9683
CFS merit scores = 5.96457
CFS merit scores = 5.96082
CFS merit scores = 5.957
CFS merit scores = 5.95318
CFS merit scores = 5.94933
CFS merit scores = 5.94554
CFS merit scores = 5.94175
CFS merit scores = 5.93791
CFS merit scores = 5.93409
CFS merit scores = 5.93029
CFS merit scores = 5.92649
CFS merit scores = 5.92263
CFS merit scores = 5.91873
CFS merit scores = 5.91482
CFS merit scores = 5.91088
CFS merit scores = 5.90695
CFS merit scores = 5.90304
CFS merit scores = 5.89904
CFS merit scores = 5.89496
CFS merit scores = 5.89091
CFS merit scores = 5.88679
CFS merit scores = 5.88269
CFS merit scores = 5.87857
CFS merit scores = 5.87447
CFS merit scores = 5.87036
CFS merit scores = 5.86622
CFS merit scores = 5.86206
CFS merit scores = 5.85791
CFS merit scores = 5.8538
CFS merit scores = 5.84971
CFS merit scores = 5.8456
CFS merit scores = 5.84153
CFS merit scores = 5.83736
CFS merit scores = 5.83318
CFS merit scores = 5.82894
CFS merit scores = 5.82464
CFS merit scores = 5.82036
CFS merit scores = 5.81613
CFS merit scores = 5.81191
CFS merit scores = 5.80754
CFS merit scores = 5.80319
CFS merit scores = 5.79884
CFS merit scores = 5.79448
CFS merit scores = 5.79013
CFS merit scores = 5.78582
CFS merit scores = 5.7814
CFS merit scores = 5.77671
CFS merit scores = 5.772
CFS merit scores = 5.76724
CFS merit scores = 5.7624
CFS merit scores = 5.75749
CFS merit scores = 5.75263
CFS merit scores = 5.74764
CFS merit scores = 5.74253
CFS merit scores = 5.73722
CFS merit scores = 5.73184
CFS merit scores = 5.72648
CFS merit scores = 5.72088
CFS merit scores = 5.71529
CFS merit scores = 5.70948
CFS merit scores = 5.70361
CFS merit scores = 5.69777
CFS merit scores = 5.69189
CFS merit scores = 5.68599
CFS merit scores = 5.67974
CFS merit scores = 5.67353
CFS merit scores = 5.66729
CFS merit scores = 5.66089
CFS merit scores = 5.65423
CFS merit scores = 5.64752
CFS merit scores = 5.64065
CFS merit scores = 5.63381
CFS merit scores = 5.6269
CFS merit scores = 5.61986
CFS merit scores = 5.61286
CFS merit scores = 5.60566
CFS merit scores = 5.59846
CFS merit scores = 5.59128
CFS merit scores = 5.58371
CFS merit scores = 5.57614
CFS merit scores = 5.56847
CFS merit scores = 5.56077
CFS merit scores = 5.55313
CFS merit scores = 5.54547
CFS merit scores = 5.53737
CFS merit scores = 5.52886
CFS merit scores = 5.51913
CFS merit scores = 5.50869
CFS merit scores = 5.49753
CFS merit scores = 5.48572
CFS merit scores = 5.47383
CFS merit scores = 5.4507
cnt = 1	feature = 79	correl = 0.452118	descr = Gibbs_of_Target_Sequence__Pos_19_Step_1
cnt = 2	feature = 1	correl = -0.133802	descr = Position_Specific_Bin_Base_0_Base_G
cnt = 3	feature = 852	correl = -0.0635745	descr = N_Gram_TGGC
cnt = 4	feature = 278	correl = -0.0338617	descr = N_Gram_ATCCC
cnt = 5	feature = 315	correl = 0.0654476	descr = N_Gram_CAAC
cnt = 6	feature = 665	correl = 0.0264541	descr = N_Gram_GGTAC
cnt = 7	feature = 560	correl = 0.0284489	descr = N_Gram_GATTA
cnt = 8	feature = 877	correl = -0.035219	descr = N_Gram_TTACC
cnt = 9	feature = 642	correl = -0.0821457	descr = N_Gram_GGCGG
cnt = 10	feature = 214	correl = -0.0398644	descr = N_Gram_ACGAC
cnt = 11	feature = 547	correl = -0.031476	descr = N_Gram_GAGTA
cnt = 12	feature = 255	correl = 0.0310798	descr = N_Gram_AGTAA
cnt = 13	feature = 690	correl = -0.044245	descr = N_Gram_GTCCG
cnt = 14	feature = 741	correl = 0.0421344	descr = N_Gram_TACCG
cnt = 15	feature = 732	correl = 0.0261495	descr = N_Gram_TAAGC
cnt = 16	feature = 406	correl = 0.0564974	descr = N_Gram_CCTAA
cnt = 17	feature = 878	correl = -0.0317006	descr = N_Gram_TTACG
cnt = 18	feature = 403	correl = 0.0222623	descr = N_Gram_CCGTA
cnt = 19	feature = 680	correl = -0.0297985	descr = N_Gram_GTAAT
cnt = 20	feature = 426	correl = -0.041393	descr = N_Gram_CGACG
cnt = 21	feature = 729	correl = 0.0308685	descr = N_Gram_TAACT
cnt = 22	feature = 407	correl = 0.0280059	descr = N_Gram_CCTAG
cnt = 23	feature = 283	correl = 0.0318871	descr = N_Gram_ATCGC
cnt = 24	feature = 430	correl = -0.0312643	descr = N_Gram_CGATA
cnt = 25	feature = 464	correl = 0.0352542	descr = N_Gram_CGTCT
cnt = 26	feature = 891	correl = 0.0528036	descr = N_Gram_TTCGT
cnt = 27	feature = 884	correl = 0.0300207	descr = N_Gram_TTATA
cnt = 28	feature = 864	correl = 0.0274746	descr = N_Gram_TGTCG
cnt = 29	feature = 713	correl = -0.0462779	descr = N_Gram_GTTAG
cnt = 30	feature = 399	correl = -0.0238174	descr = N_Gram_CCGCG
cnt = 31	feature = 697	correl = 0.0576054	descr = N_Gram_GTCTA
cnt = 32	feature = 508	correl = 0.051143	descr = N_Gram_CTTAG
cnt = 33	feature = 774	correl = 0.0246995	descr = N_Gram_TATTG
cnt = 34	feature = 770	correl = 0.0516154	descr = N_Gram_TATGA
cnt = 35	feature = 298	correl = -0.0495995	descr = N_Gram_ATGTA
cnt = 36	feature = 431	correl = -0.0274027	descr = N_Gram_CGATC
cnt = 37	feature = 746	correl = 0.0698209	descr = N_Gram_TACTA
cnt = 38	feature = 327	correl = -0.0265024	descr = N_Gram_CACCG
cnt = 39	feature = 213	correl = -0.0348781	descr = N_Gram_ACGAA
cnt = 40	feature = 882	correl = 0.0625759	descr = N_Gram_TTAGT
cnt = 41	feature = 160	correl = 0.0406389	descr = N_Gram_AACAC
cnt = 42	feature = 653	correl = -0.0925878	descr = N_Gram_GGGCC
cnt = 43	feature = 529	correl = 0.0547936	descr = N_Gram_GACAA
cnt = 44	feature = 876	correl = 0.0250838	descr = N_Gram_TTACA
cnt = 45	feature = 268	correl = 0.0277647	descr = N_Gram_ATAGC
cnt = 46	feature = 565	correl = -0.0678262	descr = N_Gram_GCAAA
cnt = 47	feature = 808	correl = 0.0999453	descr = N_Gram_TCGTG
cnt = 48	feature = 516	correl = -0.0220571	descr = N_Gram_CTTTA
cnt = 49	feature = 540	correl = -0.0392255	descr = N_Gram_GAGAT
cnt = 50	feature = 851	correl = 0.032925	descr = N_Gram_TGGAC
cnt = 51	feature = 706	correl = -0.0694966	descr = N_Gram_GTGGG
cnt = 52	feature = 518	correl = -0.0286833	descr = N_Gram_GAAAA
cnt = 53	feature = 495	correl = 0.0386741	descr = N_Gram_CTCTA
cnt = 54	feature = 400	correl = -0.0404044	descr = N_Gram_CCGCT
cnt = 55	feature = 694	correl = -0.0259828	descr = N_Gram_GTCGG
cnt = 56	feature = 415	correl = -0.0493875	descr = N_Gram_CCTGA
cnt = 57	feature = 596	correl = -0.0823181	descr = N_Gram_GCGCG
cnt = 58	feature = 454	correl = -0.0611688	descr = N_Gram_CGGGG
cnt = 59	feature = 423	correl = -0.062161	descr = N_Gram_CGAAG
cnt = 60	feature = 526	correl = 0.058166	descr = N_Gram_GAATA
cnt = 61	feature = 800	correl = 0.0294782	descr = N_Gram_TCGCA
cnt = 62	feature = 567	correl = -0.0826543	descr = N_Gram_GCAAT
cnt = 63	feature = 758	correl = 0.0223135	descr = N_Gram_TAGGG
cnt = 64	feature = 394	correl = -0.037927	descr = N_Gram_CCGAC
cnt = 65	feature = 474	correl = -0.0262346	descr = N_Gram_CTAAT
cnt = 66	feature = 685	correl = -0.0213982	descr = N_Gram_GTCAC
cnt = 67	feature = 418	correl = 0.0286726	descr = N_Gram_CCTTA
cnt = 68	feature = 881	correl = 0.0445495	descr = N_Gram_TTAGC
cnt = 69	feature = 920	correl = 0.0692884	descr = N_Gram_TTTGT
cnt = 70	feature = 900	correl = 0.0421149	descr = N_Gram_TTGAC
cnt = 71	feature = 768	correl = 0.0494733	descr = N_Gram_TATCG
cnt = 72	feature = 875	correl = -0.0488385	descr = N_Gram_TTAAT
cnt = 73	feature = 279	correl = 0.0277255	descr = N_Gram_ATCCG
cnt = 74	feature = 612	correl = -0.0350659	descr = N_Gram_GCTGA
cnt = 75	feature = 436	correl = -0.0344078	descr = N_Gram_CGCCC
cnt = 76	feature = 802	correl = 0.0368401	descr = N_Gram_TCGCT
cnt = 77	feature = 217	correl = -0.0236615	descr = N_Gram_ACGGA
cnt = 78	feature = 522	correl = -0.0587717	descr = N_Gram_GAAGA
cnt = 79	feature = 319	correl = 0.0487447	descr = N_Gram_CAAGC
cnt = 80	feature = 839	correl = 0.0235608	descr = N_Gram_TGCAT
cnt = 81	feature = 482	correl = 0.0676329	descr = N_Gram_CTATA
cnt = 82	feature = 681	correl = 0.0324777	descr = N_Gram_GTACC
cnt = 83	feature = 306	correl = 0.0249931	descr = N_Gram_ATTCG
cnt = 84	feature = 843	correl = 0.0447548	descr = N_Gram_TGCGA
cnt = 85	feature = 473	correl = 0.0647375	descr = N_Gram_CTAAG
cnt = 86	feature = 849	correl = 0.0377437	descr = N_Gram_TGCTT
cnt = 87	feature = 582	correl = -0.0654074	descr = N_Gram_GCCCC
cnt = 88	feature = 649	correl = -0.073723	descr = N_Gram_GGGAA
cnt = 89	feature = 311	correl = 0.0464448	descr = N_Gram_ATTGT
cnt = 90	feature = 739	correl = 0.0751969	descr = N_Gram_TACAA
cnt = 91	feature = 347	correl = -0.0274262	descr = N_Gram_CAGTG
cnt = 92	feature = 707	correl = -0.0227754	descr = N_Gram_GTGGT
cnt = 93	feature = 734	correl = -0.0495427	descr = N_Gram_TAATC
cnt = 94	feature = 444	correl = -0.0289955	descr = N_Gram_CGCTC
cnt = 95	feature = 539	correl = 0.0313667	descr = N_Gram_GAGAA
cnt = 96	feature = 589	correl = 0.0519615	descr = N_Gram_GCCTA
cnt = 97	feature = 451	correl = -0.0287022	descr = N_Gram_CGGCT
cnt = 98	feature = 240	correl = -0.0247819	descr = N_Gram_AGCAA
cnt = 99	feature = 638	correl = -0.0214148	descr = N_Gram_GGCCG
cnt = 100	feature = 219	correl = -0.0340496	descr = N_Gram_ACGGG
cnt = 101	feature = 714	correl = -0.0217646	descr = N_Gram_GTTCT
cnt = 102	feature = 334	correl = 0.0385934	descr = N_Gram_CACTC
cnt = 103	feature = 771	correl = 0.0225599	descr = N_Gram_TATGG
cnt = 104	feature = 684	correl = 0.0545595	descr = N_Gram_GTCAA
cnt = 105	feature = 624	correl = -0.0620533	descr = N_Gram_GGACC
cnt = 106	feature = 31	correl = -0.0223653	descr = Position_Specific_Bin_Base_11_Base_C
cnt = 107	feature = 235	correl = -0.0252014	descr = N_Gram_AGAGA
cnt = 108	feature = 493	correl = -0.0508929	descr = N_Gram_CTCGT
cnt = 109	feature = 5	correl = -0.0414922	descr = Position_Specific_Bin_Base_2_Base_A
cnt = 110	feature = 664	correl = 0.0612734	descr = N_Gram_GGTAA
cnt = 111	feature = 674	correl = -0.0458904	descr = N_Gram_GGTTA
cnt = 112	feature = 46	correl = 0.0317539	descr = Position_Specific_Bin_Base_17_Base_A
cnt = 113	feature = 264	correl = 0.0214151	descr = N_Gram_ATAAA
cnt = 114	feature = 798	correl = 0.0221681	descr = N_Gram_TCGAG
cnt = 115	feature = 536	correl = 0.0680236	descr = N_Gram_GACTA
cnt = 116	feature = 358	correl = 0.0235135	descr = N_Gram_CATGT
cnt = 117	feature = 546	correl = -0.0357974	descr = N_Gram_GAGGT
cnt = 118	feature = 52	correl = -0.0494663	descr = Position_Specific_Bin_Base_18_Base_G
cnt = 119	feature = 716	correl = -0.0216363	descr = N_Gram_GTTGC
cnt = 120	feature = 440	correl = -0.0575406	descr = N_Gram_CGCGG
cnt = 121	feature = 767	correl = 0.0500814	descr = N_Gram_TATCA
cnt = 122	feature = 271	correl = 0.0288191	descr = N_Gram_ATATA
cnt = 123	feature = 343	correl = -0.0326041	descr = N_Gram_CAGCG
cnt = 124	feature = 709	correl = 0.0336769	descr = N_Gram_GTGTA
cnt = 125	feature = 317	correl = 0.0339073	descr = N_Gram_CAACC
cnt = 126	feature = 660	correl = -0.0285733	descr = N_Gram_GGGTC
cnt = 127	feature = 609	correl = -0.0417385	descr = N_Gram_GCTCC
cnt = 128	feature = 922	correl = 0.02411	descr = N_Gram_TTTTA
cnt = 129	feature = 751	correl = 0.0529712	descr = N_Gram_TAGAC
cnt = 130	feature = 427	correl = 0.033187	descr = N_Gram_CGAGA
cnt = 131	feature = 782	correl = -0.0576811	descr = N_Gram_TCAGA
cnt = 132	feature = 712	correl = -0.0264374	descr = N_Gram_GTTAC
cnt = 133	feature = 735	correl = -0.0314003	descr = N_Gram_TAATG
cnt = 134	feature = 622	correl = 0.0424406	descr = N_Gram_GGAAT
cnt = 135	feature = 2	correl = 0.113364	descr = Position_Specific_Bin_Base_1_Base_A
cnt = 136	feature = 40	correl = 0.0771991	descr = Position_Specific_Bin_Base_15_Base_A
cnt = 137	feature = 700	correl = 0.0234459	descr = N_Gram_GTGAG
cnt = 138	feature = 14	correl = 0.0269293	descr = Position_Specific_Bin_Base_4_Base_T
cnt = 139	feature = 899	correl = 0.0565915	descr = N_Gram_TTGAA
cnt = 140	feature = 608	correl = -0.0221719	descr = N_Gram_GCTCA
cnt = 141	feature = 396	correl = -0.0681331	descr = N_Gram_CCGAT
cnt = 142	feature = 702	correl = -0.0486413	descr = N_Gram_GTGCC
cnt = 143	feature = 679	correl = 0.0450778	descr = N_Gram_GTAAG
cnt = 144	feature = 616	correl = -0.059808	descr = N_Gram_GCTTT
cnt = 145	feature = 611	correl = 0.051882	descr = N_Gram_GCTCT
cnt = 146	feature = 37	correl = -0.029077	descr = Position_Specific_Bin_Base_14_Base_C
cnt = 147	feature = 639	correl = -0.0235744	descr = N_Gram_GGCCT
cnt = 148	feature = 346	correl = 0.0241604	descr = N_Gram_CAGTA
cnt = 149	feature = 312	correl = 0.0217166	descr = N_Gram_ATTTA
cnt = 150	feature = 352	correl = -0.0412614	descr = N_Gram_CATAC
cnt = 151	feature = 704	correl = -0.0511571	descr = N_Gram_GTGGA
cnt = 152	feature = 229	correl = -0.0430603	descr = N_Gram_ACTGC
cnt = 153	feature = 367	correl = -0.0367214	descr = N_Gram_CCACG
cnt = 154	feature = 569	correl = -0.0404446	descr = N_Gram_GCACC
cnt = 155	feature = 743	correl = -0.0323264	descr = N_Gram_TACG
cnt = 156	feature = 291	correl = 0.0287575	descr = N_Gram_ATGCA
cnt = 157	feature = 597	correl = -0.0388435	descr = N_Gram_GCGCT
cnt = 158	feature = 483	correl = 0.0515864	descr = N_Gram_CTATG
cnt = 159	feature = 726	correl = 0.0574613	descr = N_Gram_TAAAC
cnt = 160	feature = 377	correl = -0.0271691	descr = N_Gram_CCCAA
cnt = 161	feature = 620	correl = -0.0353733	descr = N_Gram_GGAAA
cnt = 162	feature = 18	correl = -0.0313939	descr = Position_Specific_Bin_Base_6_Base_C
cnt = 163	feature = 60	correl = -0.183525	descr = Position_Specific_Bin_Base_20_Base_G
cnt = 164	feature = 587	correl = -0.026776	descr = N_Gram_GCCGG
cnt = 165	feature = 754	correl = 0.0593361	descr = N_Gram_TAGCA
cnt = 166	feature = 44	correl = -0.0582835	descr = Position_Specific_Bin_Base_16_Base_G
cnt = 167	feature = 791	correl = 0.0284689	descr = N_Gram_TCCGT
cnt = 168	feature = 258	correl = 0.0970899	descr = N_Gram_AGTCG
cnt = 169	feature = 348	correl = 0.0225536	descr = N_Gram_CAGTT
cnt = 170	feature = 310	correl = 0.0529267	descr = N_Gram_ATTGG
cnt = 171	feature = 636	correl = -0.0838951	descr = N_Gram_GGCCA
cnt = 172	feature = 218	correl = -0.0222088	descr = N_Gram_ACGGC
cnt = 173	feature = 831	correl = 0.0302215	descr = N_Gram_TGACT
cnt = 174	feature = 450	correl = -0.0989221	descr = N_Gram_CGGCG
cnt = 175	feature = 461	correl = 0.0232146	descr = N_Gram_CGTCA
cnt = 176	feature = 627	correl = -0.0654851	descr = N_Gram_GGAGC
cnt = 177	feature = 9	correl = 0.0582267	descr = Position_Specific_Bin_Base_3_Base_G
cnt = 178	feature = 314	correl = -0.0242649	descr = N_Gram_CAAAC
cnt = 179	feature = 294	correl = -0.0235703	descr = N_Gram_ATGGA
cnt = 180	feature = 736	correl = 0.0402674	descr = N_Gram_TAATT
cnt = 181	feature = 34	correl = 0.0222793	descr = Position_Specific_Bin_Base_12_Base_A
cnt = 182	feature = 645	correl = -0.0475364	descr = N_Gram_GGCTG
cnt = 183	feature = 304	correl = 0.0683448	descr = N_Gram_ATTAT
cnt = 184	feature = 30	correl = -0.0565195	descr = Position_Specific_Bin_Base_11_Base_A
cnt = 185	feature = 230	correl = 0.0498858	descr = N_Gram_ACTGT
cnt = 186	feature = 583	correl = -0.0679373	descr = N_Gram_GCCCG
cnt = 187	feature = 765	correl = 0.0295984	descr = N_Gram_TATAT
cnt = 188	feature = 789	correl = -0.0296939	descr = N_Gram_TCCCG
cnt = 189	feature = 382	correl = -0.0662473	descr = N_Gram_CCCCG
cnt = 190	feature = 256	correl = -0.0305867	descr = N_Gram_AGTAG
cnt = 191	feature = 325	correl = -0.0409397	descr = N_Gram_CACAT
cnt = 192	feature = 514	correl = 0.0462024	descr = N_Gram_CTTGT
cnt = 193	feature = 675	correl = -0.0602351	descr = N_Gram_GGTTG
cnt = 194	feature = 610	correl = -0.0304821	descr = N_Gram_GCTCG
cnt = 195	feature = 35	correl = 0.0459414	descr = Position_Specific_Bin_Base_13_Base_A
cnt = 196	feature = 303	correl = 0.0432425	descr = N_Gram_ATTAG
cnt = 197	feature = 815	correl = 0.0388587	descr = N_Gram_TCTCA
cnt = 198	feature = 299	correl = 0.024525	descr = N_Gram_ATGTC
cnt = 199	feature = 856	correl = -0.0564903	descr = N_Gram_TGGGA
cnt = 200	feature = 28	correl = -0.066724	descr = Position_Specific_Bin_Base_10_Base_G
cnt = 201	feature = 238	correl = 0.0765228	descr = N_Gram_AGATA
cnt = 202	feature = 48	correl = -0.0545511	descr = Position_Specific_Bin_Base_17_Base_G
cnt = 203	feature = 548	correl = 0.0663796	descr = N_Gram_GAGTC
cnt = 204	feature = 321	correl = -0.030367	descr = N_Gram_CAATG
cnt = 205	feature = 15	correl = 0.0263811	descr = Position_Specific_Bin_Base_5_Base_A
cnt = 206	feature = 657	correl = -0.0805273	descr = N_Gram_GGGGC
cnt = 207	feature = 479	correl = 0.0336076	descr = N_Gram_CTAGA
cnt = 208	feature = 412	correl = -0.0903767	descr = N_Gram_CCTCG
cnt = 209	feature = 915	correl = 0.0407155	descr = N_Gram_TTTCC
cnt = 210	feature = 633	correl = -0.0717949	descr = N_Gram_GGCAA
cnt = 211	feature = 844	correl = -0.0303224	descr = N_Gram_TGCGC
cnt = 212	feature = 61	correl = 0.115127	descr = Position_Specific_Bin_Base_20_Base_T
cnt = 213	feature = 228	correl = 0.0714999	descr = N_Gram_ACTGA
cnt = 214	feature = 57	correl = 0.0431927	descr = Position_Specific_Bin_Base_19_Base_T
cnt = 215	feature = 0	correl = 0.113603	descr = Position_Specific_Bin_Base_0_Base_C
cnt = 216	feature = 721	correl = 0.0536516	descr = N_Gram_GTTTG
cnt = 217	feature = 867	correl = 0.0608867	descr = N_Gram_TGTGT
cnt = 218	feature = 542	correl = -0.0568693	descr = N_Gram_GAGCC
cnt = 219	feature = 554	correl = 0.0217997	descr = N_Gram_GATCT
cnt = 220	feature = 545	correl = -0.0269124	descr = N_Gram_GAGGG
cnt = 221	feature = 763	correl = 0.0769555	descr = N_Gram_TATAA
cnt = 222	feature = 20	correl = -0.128227	descr = Position_Specific_Bin_Base_7_Base_C
cnt = 223	feature = 275	correl = 0.036738	descr = N_Gram_ATCAA
cnt = 224	feature = 643	correl = -0.0637144	descr = N_Gram_GGCGT
cnt = 225	feature = 599	correl = -0.0279306	descr = N_Gram_GCGGA
cnt = 226	feature = 691	correl = -0.0481368	descr = N_Gram_GTCCT
cnt = 227	feature = 813	correl = 0.0324741	descr = N_Gram_TCTAT
cnt = 228	feature = 519	correl = 0.0381018	descr = N_Gram_GAACA
cnt = 229	feature = 11	correl = 0.071972	descr = Position_Specific_Bin_Base_4_Base_A
cnt = 230	feature = 520	correl = -0.0217594	descr = N_Gram_GAACT
cnt = 231	feature = 23	correl = 0.0341228	descr = Position_Specific_Bin_Base_8_Base_A
cnt = 232	feature = 903	correl = 0.0420939	descr = N_Gram_TTGGA
cnt = 233	feature = 210	correl = -0.0275854	descr = N_Gram_ACCGG
cnt = 234	feature = 292	correl = 0.0378329	descr = N_Gram_ATGCT
cnt = 235	feature = 621	correl = -0.0553818	descr = N_Gram_GGAAG
cnt = 236	feature = 750	correl = 0.0508846	descr = N_Gram_TAGAA
cnt = 237	feature = 785	correl = 0.0354519	descr = N_Gram_TCCAT
cnt = 238	feature = 811	correl = 0.060562	descr = N_Gram_TCTAC
cnt = 239	feature = 296	correl = -0.037273	descr = N_Gram_ATGGG
cnt = 240	feature = 573	correl = -0.0277905	descr = N_Gram_GCAGT
cnt = 241	feature = 462	correl = -0.0527921	descr = N_Gram_CGTCC
cnt = 242	feature = 26	correl = 0.0766812	descr = Position_Specific_Bin_Base_10_Base_A
cnt = 243	feature = 552	correl = 0.0360678	descr = N_Gram_GATAG
cnt = 244	feature = 904	correl = 0.0303447	descr = N_Gram_TTGGT
cnt = 245	feature = 345	correl = -0.0864514	descr = N_Gram_CAGGG
cnt = 246	feature = 356	correl = 0.0289246	descr = N_Gram_CATGA
cnt = 247	feature = 775	correl = 0.0400533	descr = N_Gram_TATTT
cnt = 248	feature = 733	correl = 0.049423	descr = N_Gram_TAAGG
cnt = 249	feature = 316	correl = 0.0810536	descr = N_Gram_CAACA
cnt = 250	feature = 4	correl = -0.101252	descr = Position_Specific_Bin_Base_1_Base_G
cnt = 251	feature = 718	correl = -0.0219824	descr = N_Gram_GTTGT
cnt = 252	feature = 480	correl = 0.0680207	descr = N_Gram_CTAGC
cnt = 253	feature = 413	correl = -0.0649492	descr = N_Gram_CCTCT
cnt = 254	feature = 531	correl = -0.0462745	descr = N_Gram_GACCA
cnt = 255	feature = 17	correl = 0.0451114	descr = Position_Specific_Bin_Base_5_Base_T
cnt = 256	feature = 324	correl = 0.0259147	descr = N_Gram_CACAG
cnt = 257	feature = 398	correl = -0.0368462	descr = N_Gram_CCGCA
cnt = 258	feature = 277	correl = 0.0553638	descr = N_Gram_ATCCA
cnt = 259	feature = 39	correl = 0.0802998	descr = Position_Specific_Bin_Base_14_Base_T
cnt = 260	feature = 285	correl = 0.0729852	descr = N_Gram_ATCTC
cnt = 261	feature = 829	correl = 0.0249388	descr = N_Gram_TGAAT
cnt = 262	feature = 773	correl = 0.0486286	descr = N_Gram_TATTC
cnt = 263	feature = 6	correl = 0.0261779	descr = Position_Specific_Bin_Base_2_Base_C
cnt = 264	feature = 492	correl = -0.0575399	descr = N_Gram_CTCGG
cnt = 265	feature = 243	correl = -0.0482964	descr = N_Gram_AGCCC
cnt = 266	feature = 695	correl = 0.0705204	descr = N_Gram_GTCGT
cnt = 267	feature = 501	correl = 0.0516952	descr = N_Gram_CTGGA
cnt = 268	feature = 705	correl = -0.0839608	descr = N_Gram_GTGGC
cnt = 269	feature = 848	correl = -0.0241757	descr = N_Gram_TGCTC
cnt = 270	feature = 788	correl = -0.0534229	descr = N_Gram_TCCCC
cnt = 271	feature = 888	correl = 0.0264341	descr = N_Gram_TTCAT
cnt = 272	feature = 572	correl = -0.0477728	descr = N_Gram_GCAGA
cnt = 273	feature = 558	correl = -0.0378896	descr = N_Gram_GATGT
cnt = 274	feature = 332	correl = -0.036478	descr = N_Gram_CACGT
cnt = 275	feature = 260	correl = 0.0499802	descr = N_Gram_AGTGA
cnt = 276	feature = 487	correl = -0.0250194	descr = N_Gram_CTCAC
cnt = 277	feature = 650	correl = -0.0767707	descr = N_Gram_GGGAG
cnt = 278	feature = 212	correl = -0.0324704	descr = N_Gram_ACGA
cnt = 279	feature = 579	correl = -0.0746547	descr = N_Gram_GCCAG
cnt = 280	feature = 787	correl = -0.0311744	descr = N_Gram_TCCCA
cnt = 281	feature = 10	correl = -0.0940207	descr = Position_Specific_Bin_Base_3_Base_T
cnt = 282	feature = 286	correl = 0.0433919	descr = N_Gram_ATCTG
cnt = 283	feature = 625	correl = 0.0403357	descr = N_Gram_GGACT
cnt = 284	feature = 880	correl = 0.0884473	descr = N_Gram_TTAGA
cnt = 285	feature = 671	correl = -0.0620562	descr = N_Gram_GGTGC
cnt = 286	feature = 449	correl = -0.0835138	descr = N_Gram_CGGCC
cnt = 287	feature = 907	correl = 0.0265107	descr = N_Gram_TTGTC
cnt = 288	feature = 553	correl = 0.0664122	descr = N_Gram_GATAT
cnt = 289	feature = 249	correl = -0.0307892	descr = N_Gram_AGGAG
cnt = 290	feature = 779	correl = 0.0482784	descr = N_Gram_TCAAC
cnt = 291	feature = 366	correl = -0.0705889	descr = N_Gram_CCACC
cnt = 292	feature = 47	correl = -0.0318497	descr = Position_Specific_Bin_Base_17_Base_C
cnt = 293	feature = 534	correl = -0.0225083	descr = N_Gram_GACGG
cnt = 294	feature = 806	correl = -0.0901295	descr = N_Gram_TCGGG
cnt = 295	feature = 604	correl = -0.0845725	descr = N_Gram_GCGTC
cnt = 296	feature = 828	correl = 0.0465622	descr = N_Gram_TGAAG
cnt = 297	feature = 496	correl = 0.0386129	descr = N_Gram_CTCTT
cnt = 298	feature = 54	correl = 0.187441	descr = Position_Specific_Bin_Base_19_Base_A
cnt = 299	feature = 812	correl = 0.0354446	descr = N_Gram_TCTAG
cnt = 300	feature = 502	correl = -0.0635471	descr = N_Gram_CTGGC
cnt = 301	feature = 869	correl = 0.0559031	descr = N_Gram_TGTTC
cnt = 302	feature = 51	correl = -0.0283137	descr = Position_Specific_Bin_Base_18_Base_C
cnt = 303	feature = 297	correl = -0.0530757	descr = N_Gram_ATGGT
cnt = 304	feature = 7	correl = 0.138681	descr = Position_Specific_Bin_Base_2_Base_G
cnt = 305	feature = 667	correl = 0.0321701	descr = N_Gram_GGTCA
cnt = 306	feature = 24	correl = -0.0980671	descr = Position_Specific_Bin_Base_8_Base_C
cnt = 307	feature = 368	correl = 0.0226343	descr = N_Gram_CCACT
cnt = 308	feature = 370	correl = -0.0704247	descr = N_Gram_CCAGC
cnt = 309	feature = 755	correl = 0.0836456	descr = N_Gram_TAGCT
cnt = 310	feature = 827	correl = 0.041485	descr = N_Gram_TGAAC
cnt = 311	feature = 586	correl = -0.0313493	descr = N_Gram_GCCGA
cnt = 312	feature = 902	correl = 0.0252949	descr = N_Gram_TTGCG
cnt = 313	feature = 29	correl = 0.0526608	descr = Position_Specific_Bin_Base_10_Base_T
cnt = 314	feature = 759	correl = 0.0318364	descr = N_Gram_TAGT
cnt = 315	feature = 752	correl = 0.0697863	descr = N_Gram_TAGAG
cnt = 316	feature = 45	correl = 0.0320055	descr = Position_Specific_Bin_Base_16_Base_T
cnt = 317	feature = 894	correl = 0.0251036	descr = N_Gram_TTCTC
cnt = 318	feature = 566	correl = 0.055482	descr = N_Gram_GCAAC
cnt = 319	feature = 437	correl = -0.0242027	descr = N_Gram_CGCCT
cnt = 320	feature = 537	correl = 0.0549695	descr = N_Gram_GACTG
cnt = 321	feature = 488	correl = -0.0229361	descr = N_Gram_CTCAG
cnt = 322	feature = 865	correl = 0.0462317	descr = N_Gram_TGTCT
cnt = 323	feature = 614	correl = -0.0248432	descr = N_Gram_GCTGG
cnt = 324	feature = 512	correl = 0.0346523	descr = N_Gram_CTTGC
cnt = 325	feature = 847	correl = 0.040464	descr = N_Gram_TGCTA
cnt = 326	feature = 56	correl = -0.111241	descr = Position_Specific_Bin_Base_19_Base_G
cnt = 327	feature = 556	correl = -0.0280543	descr = N_Gram_GATGA
cnt = 328	feature = 823	correl = 0.0535944	descr = N_Gram_TCTTT
cnt = 329	feature = 232	correl = 0.0500818	descr = N_Gram_AGAAT
cnt = 330	feature = 654	correl = -0.0794294	descr = N_Gram_GGGCG
cnt = 331	feature = 385	correl = -0.0942412	descr = N_Gram_CCCGA
cnt = 332	feature = 389	correl = -0.0651615	descr = N_Gram_CCCTC
cnt = 333	feature = 658	correl = -0.0480916	descr = N_Gram_GGGGT
cnt = 334	feature = 513	correl = -0.0331647	descr = N_Gram_CTTGG
cnt = 335	feature = 42	correl = 0.0619724	descr = Position_Specific_Bin_Base_16_Base_A
cnt = 336	feature = 58	correl = 0.374637	descr = Position_Specific_Bin_Base_20_Base_A
cnt = 337	feature = 838	correl = 0.0365219	descr = N_Gram_TGCAA
cnt = 338	feature = 417	correl = -0.0285274	descr = N_Gram_CCTGG
cnt = 339	feature = 780	correl = 0.043961	descr = N_Gram_TCACC
cnt = 340	feature = 559	correl = 0.026592	descr = N_Gram_GATT
cnt = 341	feature = 19	correl = 0.0880214	descr = Position_Specific_Bin_Base_7_Base_A
cnt = 342	feature = 834	correl = 0.0651591	descr = N_Gram_TGATA
cnt = 343	feature = 55	correl = -0.126702	descr = Position_Specific_Bin_Base_19_Base_C
cnt = 344	feature = 796	correl = 0.0555009	descr = N_Gram_TCCTT
cnt = 345	feature = 799	correl = 0.0380748	descr = N_Gram_TCGC
cnt = 346	feature = 678	correl = 0.0611889	descr = N_Gram_GTAAA
cnt = 347	feature = 33	correl = 0.125549	descr = Position_Specific_Bin_Base_11_Base_T
cnt = 348	feature = 634	correl = -0.0389395	descr = N_Gram_GGCAG
cnt = 349	feature = 885	correl = 0.034719	descr = N_Gram_TTATC
cnt = 350	feature = 790	correl = -0.0252058	descr = N_Gram_TCCGC
cnt = 351	feature = 711	correl = -0.0376003	descr = N_Gram_GTTA
cnt = 352	feature = 25	correl = 0.0792651	descr = Position_Specific_Bin_Base_8_Base_T
cnt = 353	feature = 13	correl = -0.0330014	descr = Position_Specific_Bin_Base_4_Base_G
cnt = 354	feature = 405	correl = 0.0785587	descr = N_Gram_CCTA
cnt = 355	feature = 517	correl = 0.0625503	descr = N_Gram_CTTTG
cnt = 356	feature = 335	correl = 0.0274049	descr = N_Gram_CACTG
cnt = 357	feature = 41	correl = -0.0373747	descr = Position_Specific_Bin_Base_15_Base_G
cnt = 358	feature = 233	correl = 0.0466349	descr = N_Gram_AGACA
cnt = 359	feature = 341	correl = -0.0373382	descr = N_Gram_CAGCA
cnt = 360	feature = 595	correl = -0.0249762	descr = N_Gram_GCGCC
cnt = 361	feature = 251	correl = -0.0915177	descr = N_Gram_AGGGC
cnt = 362	feature = 424	correl = -0.0417314	descr = N_Gram_CGAC
cnt = 363	feature = 794	correl = -0.0306613	descr = N_Gram_TCCTC
cnt = 364	feature = 717	correl = -0.0302309	descr = N_Gram_GTTGG
cnt = 365	feature = 476	correl = 0.0507008	descr = N_Gram_CTACA
cnt = 366	feature = 313	correl = 0.0403571	descr = N_Gram_ATTTT
cnt = 367	feature = 584	correl = -0.077145	descr = N_Gram_GCCCT
cnt = 368	feature = 281	correl = 0.0549077	descr = N_Gram_ATCG
cnt = 369	feature = 524	correl = 0.043225	descr = N_Gram_GAAGG
cnt = 370	feature = 819	correl = 0.0956212	descr = N_Gram_TCTGC
cnt = 371	feature = 220	correl = -0.0282203	descr = N_Gram_ACGT
cnt = 372	feature = 701	correl = -0.0425686	descr = N_Gram_GTGC
cnt = 373	feature = 419	correl = 0.0230058	descr = N_Gram_CCTTG
cnt = 374	feature = 505	correl = 0.0469594	descr = N_Gram_CTGTT
cnt = 375	feature = 16	correl = -0.0739791	descr = Position_Specific_Bin_Base_5_Base_C
cnt = 376	feature = 740	correl = 0.0361755	descr = N_Gram_TACC
cnt = 377	feature = 248	correl = 0.025977	descr = N_Gram_AGGAA
cnt = 378	feature = 59	correl = -0.310922	descr = Position_Specific_Bin_Base_20_Base_C
cnt = 379	feature = 32	correl = -0.0412887	descr = Position_Specific_Bin_Base_11_Base_G
cnt = 380	feature = 646	correl = -0.0223377	descr = N_Gram_GGCTT
cnt = 381	feature = 207	correl = -0.0746685	descr = N_Gram_ACCAC
cnt = 382	feature = 590	correl = -0.0607341	descr = N_Gram_GCCTC
cnt = 383	feature = 308	correl = 0.0590393	descr = N_Gram_ATTG
cnt = 384	feature = 355	correl = 0.0752175	descr = N_Gram_CATCT
cnt = 385	feature = 490	correl = -0.0321888	descr = N_Gram_CTCCC
cnt = 386	feature = 8	correl = -0.126501	descr = Position_Specific_Bin_Base_2_Base_T
cnt = 387	feature = 600	correl = -0.0915357	descr = N_Gram_GCGGC
cnt = 388	feature = 853	correl = -0.0526482	descr = N_Gram_TGGCC
cnt = 389	feature = 840	correl = -0.0430162	descr = N_Gram_TGCC
cnt = 390	feature = 350	correl = -0.0283908	descr = N_Gram_CATA
cnt = 391	feature = 696	correl = 0.0276739	descr = N_Gram_GTCT
cnt = 392	feature = 871	correl = 0.0778949	descr = N_Gram_TGTTT
cnt = 393	feature = 527	correl = 0.0417848	descr = N_Gram_GAATT
cnt = 394	feature = 43	correl = -0.0339412	descr = Position_Specific_Bin_Base_16_Base_C
cnt = 395	feature = 568	correl = -0.026943	descr = N_Gram_GCAC
cnt = 396	feature = 273	correl = 0.0649649	descr = N_Gram_ATATT
cnt = 397	feature = 574	correl = 0.0317587	descr = N_Gram_GCAT
cnt = 398	feature = 470	correl = -0.0442462	descr = N_Gram_CGTTG
cnt = 399	feature = 916	correl = 0.0363783	descr = N_Gram_TTTCT
cnt = 400	feature = 708	correl = 0.0305987	descr = N_Gram_GTGT
cnt = 401	feature = 857	correl = -0.0607168	descr = N_Gram_TGGGG
cnt = 402	feature = 756	correl = 0.0269653	descr = N_Gram_TAGG
cnt = 403	feature = 822	correl = 0.0405987	descr = N_Gram_TCTTC
cnt = 404	feature = 498	correl = 0.052409	descr = N_Gram_CTGAT
cnt = 405	feature = 672	correl = -0.112457	descr = N_Gram_GGTGG
cnt = 406	feature = 641	correl = -0.0648508	descr = N_Gram_GGCGC
cnt = 407	feature = 898	correl = 0.0571601	descr = N_Gram_TTGA
cnt = 408	feature = 481	correl = 0.0503753	descr = N_Gram_CTAT
cnt = 409	feature = 80	correl = 0.430862	descr = Gibbs_of_Target_Sequence__Pos_20_Step_1
cnt = 410	feature = 257	correl = 0.0473472	descr = N_Gram_AGTC
cnt = 411	feature = 866	correl = 0.0458436	descr = N_Gram_TGTG
cnt = 412	feature = 63	correl = 0.100359	descr = Gibbs_of_Target_Sequence__Pos_0_Step_1
cnt = 413	feature = 909	correl = 0.0643331	descr = N_Gram_TTGTT
cnt = 414	feature = 21	correl = -0.0248255	descr = Position_Specific_Bin_Base_7_Base_G
cnt = 415	feature = 510	correl = 0.0260176	descr = N_Gram_CTTCT
cnt = 416	feature = 860	correl = 0.0507185	descr = N_Gram_TGTA
cnt = 417	feature = 613	correl = -0.0496045	descr = N_Gram_GCTGC
cnt = 418	feature = 692	correl = 0.0355772	descr = N_Gram_GTCG
cnt = 419	feature = 816	correl = 0.0253913	descr = N_Gram_TCTCC
cnt = 420	feature = 603	correl = -0.0778013	descr = N_Gram_GCGT
cnt = 421	feature = 606	correl = 0.0253308	descr = N_Gram_GCTA
cnt = 422	feature = 889	correl = 0.0390787	descr = N_Gram_TTCC
cnt = 423	feature = 535	correl = 0.0381797	descr = N_Gram_GACT
cnt = 424	feature = 276	correl = 0.0358309	descr = N_Gram_ATCC
cnt = 425	feature = 541	correl = -0.0331122	descr = N_Gram_GAGC
cnt = 426	feature = 683	correl = 0.0267945	descr = N_Gram_GTCA
cnt = 427	feature = 555	correl = -0.0421195	descr = N_Gram_GATG
cnt = 428	feature = 530	correl = -0.0686799	descr = N_Gram_GACC
cnt = 429	feature = 837	correl = 0.04298	descr = N_Gram_TGCA
cnt = 430	feature = 401	correl = -0.0430158	descr = N_Gram_CCGG
cnt = 431	feature = 738	correl = 0.0321199	descr = N_Gram_TACA
cnt = 432	feature = 288	correl = 0.0267202	descr = N_Gram_ATGAA
cnt = 433	feature = 883	correl = 0.0436594	descr = N_Gram_TTAT
cnt = 434	feature = 663	correl = 0.0405566	descr = N_Gram_GGTA
cnt = 435	feature = 578	correl = -0.0460055	descr = N_Gram_GCCA
cnt = 436	feature = 438	correl = -0.0769906	descr = N_Gram_CGCG
cnt = 437	feature = 807	correl = 0.0495756	descr = N_Gram_TCGT
cnt = 438	feature = 307	correl = 0.0909909	descr = N_Gram_ATTCT
cnt = 439	feature = 376	correl = -0.0839092	descr = N_Gram_CCCA
cnt = 440	feature = 753	correl = 0.0690397	descr = N_Gram_TAGC
cnt = 441	feature = 803	correl = -0.0443693	descr = N_Gram_TCGG
cnt = 442	feature = 494	correl = 0.0315222	descr = N_Gram_CTCT
cnt = 443	feature = 414	correl = -0.0556194	descr = N_Gram_CCTG
cnt = 444	feature = 83	correl = 0.0456307	descr = PF_RNAi_Fold_3'Free_Count
cnt = 445	feature = 863	correl = 0.039678	descr = N_Gram_TGTC
cnt = 446	feature = 337	correl = -0.0700463	descr = N_Gram_CAGA
cnt = 447	feature = 699	correl = 0.0322037	descr = N_Gram_GTGA
cnt = 448	feature = 442	correl = -0.0284531	descr = N_Gram_CGCT
cnt = 449	feature = 242	correl = -0.0527127	descr = N_Gram_AGCC
cnt = 450	feature = 766	correl = 0.0428019	descr = N_Gram_TATC
cnt = 451	feature = 344	correl = -0.041315	descr = N_Gram_CAGG
cnt = 452	feature = 293	correl = -0.0506632	descr = N_Gram_ATGG
cnt = 453	feature = 475	correl = 0.0638576	descr = N_Gram_CTAC
cnt = 454	feature = 677	correl = 0.0592286	descr = N_Gram_GTAA
cnt = 455	feature = 359	correl = 0.0342742	descr = N_Gram_CATT
cnt = 456	feature = 206	correl = -0.0280486	descr = N_Gram_ACCA
cnt = 457	feature = 588	correl = -0.0393518	descr = N_Gram_GCCT
cnt = 458	feature = 632	correl = -0.0608001	descr = N_Gram_GGCA
cnt = 459	feature = 719	correl = 0.0680018	descr = N_Gram_GTTT
cnt = 460	feature = 769	correl = 0.0585878	descr = N_Gram_TATG
cnt = 461	feature = 460	correl = -0.0414429	descr = N_Gram_CGTC
cnt = 462	feature = 478	correl = 0.0502916	descr = N_Gram_CTAG
cnt = 463	feature = 648	correl = -0.0850392	descr = N_Gram_GGGA
cnt = 464	feature = 703	correl = -0.10626	descr = N_Gram_GTGG
cnt = 465	feature = 227	correl = 0.0617037	descr = N_Gram_ACTG
cnt = 466	feature = 64	correl = -0.162348	descr = Gibbs_of_Target_Sequence__Pos_2_Step_1
cnt = 467	feature = 901	correl = 0.0370863	descr = N_Gram_TTGC
cnt = 468	feature = 69	correl = 0.0803218	descr = Gibbs_of_Target_Sequence__Pos_8_Step_1
cnt = 469	feature = 392	correl = -0.0923478	descr = N_Gram_CCGA
cnt = 470	feature = 666	correl = -0.0311098	descr = N_Gram_GGTC
cnt = 471	feature = 515	correl = 0.0311694	descr = N_Gram_CTTT
cnt = 472	feature = 626	correl = -0.059998	descr = N_Gram_GGAG
cnt = 473	feature = 818	correl = 0.0868074	descr = N_Gram_TCTG
cnt = 474	feature = 354	correl = 0.0423256	descr = N_Gram_CATC
cnt = 475	feature = 77	correl = 0.0985553	descr = Gibbs_of_Target_Sequence__Pos_17_Step_1
cnt = 476	feature = 491	correl = -0.0811512	descr = N_Gram_CTCG
cnt = 477	feature = 772	correl = 0.057144	descr = N_Gram_TATT
cnt = 478	feature = 525	correl = 0.0591745	descr = N_Gram_GAAT
cnt = 479	feature = 521	correl = -0.0293837	descr = N_Gram_GAAG
cnt = 480	feature = 66	correl = 0.0525732	descr = Gibbs_of_Target_Sequence__Pos_5_Step_1
cnt = 481	feature = 326	correl = -0.0274593	descr = N_Gram_CACC
cnt = 482	feature = 511	correl = 0.0421487	descr = N_Gram_CTTG
cnt = 483	feature = 749	correl = 0.0872808	descr = N_Gram_TAGA
cnt = 484	feature = 655	correl = -0.091913	descr = N_Gram_GGGG
cnt = 485	feature = 384	correl = -0.102216	descr = N_Gram_CCCG
cnt = 486	feature = 687	correl = -0.0880168	descr = N_Gram_GTCC
cnt = 487	feature = 879	correl = 0.0775143	descr = N_Gram_TTAG
cnt = 488	feature = 550	correl = 0.0633058	descr = N_Gram_GATA
cnt = 489	feature = 74	correl = 0.158818	descr = Gibbs_of_Target_Sequence__Pos_14_Step_1
cnt = 490	feature = 814	correl = 0.0591341	descr = N_Gram_TCTC
cnt = 491	feature = 452	correl = -0.0826267	descr = N_Gram_CGGG
cnt = 492	feature = 222	correl = 0.0349119	descr = N_Gram_ACT
cnt = 493	feature = 82	correl = 0.153355	descr = PF_RNAi_Fold_5'Free_Count
cnt = 494	feature = 72	correl = 0.0402614	descr = Gibbs_of_Target_Sequence__Pos_11_Step_1
cnt = 495	feature = 499	correl = -0.0238428	descr = N_Gram_CTGC
cnt = 496	feature = 786	correl = -0.0521712	descr = N_Gram_TCCC
cnt = 497	feature = 792	correl = 0.021833	descr = N_Gram_TCCT
cnt = 498	feature = 70	correl = 0.0959342	descr = Gibbs_of_Target_Sequence__Pos_9_Step_1
cnt = 499	feature = 284	correl = 0.0591216	descr = N_Gram_ATCT
cnt = 500	feature = 305	correl = 0.0662273	descr = N_Gram_ATTC
cnt = 501	feature = 917	correl = 0.0937012	descr = N_Gram_TTTG
cnt = 502	feature = 914	correl = 0.0384197	descr = N_Gram_TTTC
cnt = 503	feature = 365	correl = -0.0423727	descr = N_Gram_CCAC
cnt = 504	feature = 911	correl = 0.0302275	descr = N_Gram_TTTA
cnt = 505	feature = 676	correl = 0.0534429	descr = N_Gram_GTA
cnt = 506	feature = 593	correl = -0.0673645	descr = N_Gram_GCGC
cnt = 507	feature = 669	correl = -0.0919511	descr = N_Gram_GGTG
cnt = 508	feature = 73	correl = 0.126441	descr = Gibbs_of_Target_Sequence__Pos_13_Step_1
cnt = 509	feature = 598	correl = -0.0925456	descr = N_Gram_GCGG
cnt = 510	feature = 254	correl = 0.0276032	descr = N_Gram_AGT
cnt = 511	feature = 78	correl = 0.195875	descr = Gibbs_of_Target_Sequence__Pos_18_Step_1
cnt = 512	feature = 826	correl = 0.0483365	descr = N_Gram_TGAA
cnt = 513	feature = 421	correl = -0.0549568	descr = N_Gram_CGA
cnt = 514	feature = 270	correl = 0.0827018	descr = N_Gram_ATAT
cnt = 515	feature = 921	correl = 0.0442261	descr = N_Gram_TTTT
cnt = 516	feature = 489	correl = -0.0240441	descr = N_Gram_CTCC
cnt = 517	feature = 725	correl = 0.0582938	descr = N_Gram_TAAA
cnt = 518	feature = 580	correl = -0.148294	descr = N_Gram_GCCC
cnt = 519	feature = 65	correl = 0.106127	descr = Gibbs_of_Target_Sequence__Pos_4_Step_1
cnt = 520	feature = 67	correl = 0.104679	descr = Gibbs_of_Target_Sequence__Pos_6_Step_1
cnt = 521	feature = 76	correl = 0.112769	descr = Gibbs_of_Target_Sequence__Pos_16_Step_1
cnt = 522	feature = 458	correl = -0.0385491	descr = N_Gram_CGT
cnt = 523	feature = 821	correl = 0.0708567	descr = N_Gram_TCTT
cnt = 524	feature = 659	correl = -0.0630928	descr = N_Gram_GGGT
cnt = 525	feature = 409	correl = -0.0942408	descr = N_Gram_CCTC
cnt = 526	feature = 777	correl = 0.0280123	descr = N_Gram_TCA
cnt = 527	feature = 549	correl = 0.0296781	descr = N_Gram_GAT
cnt = 528	feature = 231	correl = 0.0293789	descr = N_Gram_AGA
cnt = 529	feature = 640	correl = -0.109521	descr = N_Gram_GGCG
cnt = 530	feature = 71	correl = 0.116004	descr = Gibbs_of_Target_Sequence__Pos_10_Step_1
cnt = 531	feature = 892	correl = 0.0843066	descr = N_Gram_TTCT
cnt = 532	feature = 323	correl = -0.0325945	descr = N_Gram_CAC
cnt = 533	feature = 75	correl = 0.0956093	descr = Gibbs_of_Target_Sequence__Pos_15_Step_1
cnt = 534	feature = 825	correl = 0.0753879	descr = N_Gram_TGA
cnt = 535	feature = 859	correl = 0.0896825	descr = N_Gram_TGT
cnt = 536	feature = 68	correl = 0.163568	descr = Gibbs_of_Target_Sequence__Pos_7_Step_1
cnt = 537	feature = 563	correl = -0.0546835	descr = N_Gram_GCA
cnt = 538	feature = 336	correl = -0.05649	descr = N_Gram_CAG
cnt = 539	feature = 698	correl = -0.0233298	descr = N_Gram_GTG
cnt = 540	feature = 748	correl = 0.109407	descr = N_Gram_TAG
cnt = 541	feature = 897	correl = 0.10811	descr = N_Gram_TTG
cnt = 542	feature = 824	correl = 0.05319	descr = N_Gram_TG
cnt = 543	feature = 724	correl = 0.07553	descr = N_Gram_TAA
cnt = 544	feature = 375	correl = -0.145541	descr = N_Gram_CCC
cnt = 545	feature = 662	correl = -0.0634051	descr = N_Gram_GGT
cnt = 546	feature = 506	correl = 0.0578053	descr = N_Gram_CTT
cnt = 547	feature = 446	correl = -0.105638	descr = N_Gram_CGG
cnt = 548	feature = 404	correl = -0.0503061	descr = N_Gram_CCT
cnt = 549	feature = 263	correl = 0.0720167	descr = N_Gram_ATA
cnt = 550	feature = 850	correl = -0.0554369	descr = N_Gram_TGG
cnt = 551	feature = 432	correl = -0.0562981	descr = N_Gram_CGC
cnt = 552	feature = 485	correl = -0.0290007	descr = N_Gram_CTC
cnt = 553	feature = 592	correl = -0.0988647	descr = N_Gram_GCG
cnt = 554	feature = 647	correl = -0.135639	descr = N_Gram_GGG
cnt = 555	feature = 809	correl = 0.109088	descr = N_Gram_TCT
cnt = 556	feature = 631	correl = -0.163487	descr = N_Gram_GGC
cnt = 557	feature = 577	correl = -0.126816	descr = N_Gram_GCC
cnt = 558	feature = 391	correl = -0.087372	descr = N_Gram_CCG
cnt = 559	feature = 910	correl = 0.0953429	descr = N_Gram_TTT
cnt = 560	feature = 872	correl = 0.15276	descr = N_Gram_TT
cnt = 561	feature = 262	correl = 0.113552	descr = N_Gram_AT
cnt = 562	feature = 105	correl = 0.0738896	descr = Xue_Structure_Feature_A000
cnt = 563	feature = 723	correl = 0.1805	descr = N_Gram_TA
cnt = 564	feature = 81	correl = 0.227962	descr = PF_RNAi_Fold_Energy
cnt = 565	feature = 62	correl = 0.287026	descr = Gibbs_of_Target_Sequence_
num rows = 2188
num_elements = 1238408
..*
optimization finished, #iter = 2138
nu = 0.206155
obj = -35.029187, rho = -0.775476
nSV = 984, nBSV = 131
num rows = 243
num_elements = 137538
*
optimization finished, #iter = 185
nu = 0.193043
obj = -4.228777, rho = -0.693115
nSV = 135, nBSV = 6
..*
optimization finished, #iter = 2138
nu = 0.206155
obj = -35.029187, rho = -0.775476
nSV = 984, nBSV = 131
CFS merit scores = 1.45094
CFS merit scores = 1.61677
CFS merit scores = 1.84854
CFS merit scores = 2.07392
CFS merit scores = 2.27776
CFS merit scores = 2.46394
CFS merit scores = 2.63384
CFS merit scores = 2.79128
CFS merit scores = 2.93945
CFS merit scores = 3.07874
CFS merit scores = 3.21064
CFS merit scores = 3.33611
CFS merit scores = 3.45694
CFS merit scores = 3.5728
CFS merit scores = 3.68406
CFS merit scores = 3.7911
CFS merit scores = 3.89451
CFS merit scores = 3.99376
CFS merit scores = 4.08863
CFS merit scores = 4.18014
CFS merit scores = 4.26892
CFS merit scores = 4.35519
CFS merit scores = 4.43836
CFS merit scores = 4.51911
CFS merit scores = 4.59688
CFS merit scores = 4.67144
CFS merit scores = 4.74313
CFS merit scores = 4.8128
CFS merit scores = 4.87947
CFS merit scores = 4.94335
CFS merit scores = 5.00545
CFS merit scores = 5.06385
CFS merit scores = 5.12003
CFS merit scores = 5.1724
CFS merit scores = 5.22355
CFS merit scores = 5.27368
CFS merit scores = 5.32129
CFS merit scores = 5.36655
CFS merit scores = 5.41076
CFS merit scores = 5.45407
CFS merit scores = 5.49657
CFS merit scores = 5.53849
CFS merit scores = 5.57965
CFS merit scores = 5.61986
CFS merit scores = 5.65747
CFS merit scores = 5.69414
CFS merit scores = 5.7297
CFS merit scores = 5.76398
CFS merit scores = 5.79476
CFS merit scores = 5.82323
CFS merit scores = 5.8515
CFS merit scores = 5.87874
CFS merit scores = 5.90586
CFS merit scores = 5.93211
CFS merit scores = 5.95722
CFS merit scores = 5.98141
CFS merit scores = 6.00419
CFS merit scores = 6.0265
CFS merit scores = 6.04752
CFS merit scores = 6.06789
CFS merit scores = 6.08814
CFS merit scores = 6.10784
CFS merit scores = 6.12722
CFS merit scores = 6.14392
CFS merit scores = 6.1593
CFS merit scores = 6.1737
CFS merit scores = 6.18826
CFS merit scores = 6.20252
CFS merit scores = 6.21654
CFS merit scores = 6.23047
CFS merit scores = 6.24324
CFS merit scores = 6.25567
CFS merit scores = 6.26773
CFS merit scores = 6.27887
CFS merit scores = 6.28904
CFS merit scores = 6.29939
CFS merit scores = 6.3094
CFS merit scores = 6.31876
CFS merit scores = 6.32745
CFS merit scores = 6.33633
CFS merit scores = 6.34514
CFS merit scores = 6.3534
CFS merit scores = 6.36165
CFS merit scores = 6.36939
CFS merit scores = 6.37734
CFS merit scores = 6.38528
CFS merit scores = 6.39305
CFS merit scores = 6.4005
CFS merit scores = 6.40786
CFS merit scores = 6.41528
CFS merit scores = 6.42243
CFS merit scores = 6.42885
CFS merit scores = 6.43491
CFS merit scores = 6.44099
CFS merit scores = 6.44679
CFS merit scores = 6.45226
CFS merit scores = 6.45723
CFS merit scores = 6.46217
CFS merit scores = 6.46711
CFS merit scores = 6.4717
CFS merit scores = 6.47612
CFS merit scores = 6.4798
CFS merit scores = 6.48291
CFS merit scores = 6.48586
CFS merit scores = 6.48878
CFS merit scores = 6.49174
CFS merit scores = 6.49483
CFS merit scores = 6.49728
CFS merit scores = 6.49981
CFS merit scores = 6.50236
CFS merit scores = 6.50502
CFS merit scores = 6.50774
CFS merit scores = 6.51061
CFS merit scores = 6.51346
CFS merit scores = 6.51546
CFS merit scores = 6.5175
CFS merit scores = 6.51944
CFS merit scores = 6.52148
CFS merit scores = 6.52334
CFS merit scores = 6.52512
CFS merit scores = 6.52669
CFS merit scores = 6.52835
CFS merit scores = 6.53003
CFS merit scores = 6.53149
CFS merit scores = 6.53312
CFS merit scores = 6.53494
CFS merit scores = 6.53643
CFS merit scores = 6.53762
CFS merit scores = 6.53867
CFS merit scores = 6.5398
CFS merit scores = 6.5408
CFS merit scores = 6.54171
CFS merit scores = 6.54251
CFS merit scores = 6.54329
CFS merit scores = 6.5442
CFS merit scores = 6.54525
CFS merit scores = 6.54636
CFS merit scores = 6.54744
CFS merit scores = 6.54828
CFS merit scores = 6.54922
CFS merit scores = 6.55026
CFS merit scores = 6.55122
CFS merit scores = 6.55215
CFS merit scores = 6.55307
CFS merit scores = 6.55393
CFS merit scores = 6.55486
CFS merit scores = 6.5559
CFS merit scores = 6.55671
CFS merit scores = 6.55766
CFS merit scores = 6.55866
CFS merit scores = 6.55967
CFS merit scores = 6.56052
CFS merit scores = 6.56144
CFS merit scores = 6.56232
CFS merit scores = 6.56307
CFS merit scores = 6.56381
CFS merit scores = 6.56455
CFS merit scores = 6.56503
CFS merit scores = 6.56548
CFS merit scores = 6.56606
CFS merit scores = 6.56639
CFS merit scores = 6.56653
CFS merit scores = 6.56658
CFS merit scores = 6.56653
CFS merit scores = 6.56653
CFS merit scores = 6.56596
CFS merit scores = 6.56545
CFS merit scores = 6.565
CFS merit scores = 6.5646
CFS merit scores = 6.56439
CFS merit scores = 6.56395
CFS merit scores = 6.56354
CFS merit scores = 6.56325
CFS merit scores = 6.56308
CFS merit scores = 6.56269
CFS merit scores = 6.56234
CFS merit scores = 6.56183
CFS merit scores = 6.56132
CFS merit scores = 6.56082
CFS merit scores = 6.56033
CFS merit scores = 6.55992
CFS merit scores = 6.55944
CFS merit scores = 6.5589
CFS merit scores = 6.55831
CFS merit scores = 6.55774
CFS merit scores = 6.55717
CFS merit scores = 6.55665
CFS merit scores = 6.55596
CFS merit scores = 6.5553
CFS merit scores = 6.55459
CFS merit scores = 6.55389
CFS merit scores = 6.55312
CFS merit scores = 6.55241
CFS merit scores = 6.55172
CFS merit scores = 6.55103
CFS merit scores = 6.55043
CFS merit scores = 6.54984
CFS merit scores = 6.54914
CFS merit scores = 6.54859
CFS merit scores = 6.54771
CFS merit scores = 6.5468
CFS merit scores = 6.5459
CFS merit scores = 6.54499
CFS merit scores = 6.54401
CFS merit scores = 6.5431
CFS merit scores = 6.54225
CFS merit scores = 6.5413
CFS merit scores = 6.54035
CFS merit scores = 6.53955
CFS merit scores = 6.5387
CFS merit scores = 6.5378
CFS merit scores = 6.53688
CFS merit scores = 6.53593
CFS merit scores = 6.53494
CFS merit scores = 6.53388
CFS merit scores = 6.53294
CFS merit scores = 6.53199
CFS merit scores = 6.53107
CFS merit scores = 6.53018
CFS merit scores = 6.52926
CFS merit scores = 6.52836
CFS merit scores = 6.52753
CFS merit scores = 6.52655
CFS merit scores = 6.52557
CFS merit scores = 6.52462
CFS merit scores = 6.52371
CFS merit scores = 6.52279
CFS merit scores = 6.5218
CFS merit scores = 6.52078
CFS merit scores = 6.51971
CFS merit scores = 6.51859
CFS merit scores = 6.51758
CFS merit scores = 6.51647
CFS merit scores = 6.51524
CFS merit scores = 6.51405
CFS merit scores = 6.51278
CFS merit scores = 6.51139
CFS merit scores = 6.51007
CFS merit scores = 6.50879
CFS merit scores = 6.50752
CFS merit scores = 6.50627
CFS merit scores = 6.50502
CFS merit scores = 6.50377
CFS merit scores = 6.50245
CFS merit scores = 6.50115
CFS merit scores = 6.4998
CFS merit scores = 6.49841
CFS merit scores = 6.49708
CFS merit scores = 6.4958
CFS merit scores = 6.49456
CFS merit scores = 6.49331
CFS merit scores = 6.49206
CFS merit scores = 6.49069
CFS merit scores = 6.48939
CFS merit scores = 6.48801
CFS merit scores = 6.48663
CFS merit scores = 6.48524
CFS merit scores = 6.48387
CFS merit scores = 6.48235
CFS merit scores = 6.48076
CFS merit scores = 6.47924
CFS merit scores = 6.47766
CFS merit scores = 6.47607
CFS merit scores = 6.47451
CFS merit scores = 6.47291
CFS merit scores = 6.4713
CFS merit scores = 6.46962
CFS merit scores = 6.46793
CFS merit scores = 6.46617
CFS merit scores = 6.46444
CFS merit scores = 6.46271
CFS merit scores = 6.46105
CFS merit scores = 6.45934
CFS merit scores = 6.45768
CFS merit scores = 6.45601
CFS merit scores = 6.45443
CFS merit scores = 6.45291
CFS merit scores = 6.45132
CFS merit scores = 6.44978
CFS merit scores = 6.4481
CFS merit scores = 6.44644
CFS merit scores = 6.44473
CFS merit scores = 6.44295
CFS merit scores = 6.44121
CFS merit scores = 6.43955
CFS merit scores = 6.4378
CFS merit scores = 6.4361
CFS merit scores = 6.43443
CFS merit scores = 6.43273
CFS merit scores = 6.43104
CFS merit scores = 6.42939
CFS merit scores = 6.42765
CFS merit scores = 6.42595
CFS merit scores = 6.42423
CFS merit scores = 6.42239
CFS merit scores = 6.4205
CFS merit scores = 6.41859
CFS merit scores = 6.4167
CFS merit scores = 6.41484
CFS merit scores = 6.41301
CFS merit scores = 6.41117
CFS merit scores = 6.40935
CFS merit scores = 6.40756
CFS merit scores = 6.40572
CFS merit scores = 6.40388
CFS merit scores = 6.40207
CFS merit scores = 6.4003
CFS merit scores = 6.3985
CFS merit scores = 6.39677
CFS merit scores = 6.39495
CFS merit scores = 6.39312
CFS merit scores = 6.39124
CFS merit scores = 6.38934
CFS merit scores = 6.38743
CFS merit scores = 6.3855
CFS merit scores = 6.38357
CFS merit scores = 6.38166
CFS merit scores = 6.37981
CFS merit scores = 6.37794
CFS merit scores = 6.37609
CFS merit scores = 6.37413
CFS merit scores = 6.37221
CFS merit scores = 6.37023
CFS merit scores = 6.36825
CFS merit scores = 6.36627
CFS merit scores = 6.3643
CFS merit scores = 6.36236
CFS merit scores = 6.36033
CFS merit scores = 6.35823
CFS merit scores = 6.35615
CFS merit scores = 6.35405
CFS merit scores = 6.35203
CFS merit scores = 6.34997
CFS merit scores = 6.34777
CFS merit scores = 6.34559
CFS merit scores = 6.34344
CFS merit scores = 6.34137
CFS merit scores = 6.33915
CFS merit scores = 6.33696
CFS merit scores = 6.33476
CFS merit scores = 6.33256
CFS merit scores = 6.33038
CFS merit scores = 6.32812
CFS merit scores = 6.32588
CFS merit scores = 6.32354
CFS merit scores = 6.32122
CFS merit scores = 6.31893
CFS merit scores = 6.31666
CFS merit scores = 6.31445
CFS merit scores = 6.31222
CFS merit scores = 6.31
CFS merit scores = 6.3078
CFS merit scores = 6.3056
CFS merit scores = 6.30328
CFS merit scores = 6.30088
CFS merit scores = 6.29843
CFS merit scores = 6.29599
CFS merit scores = 6.29356
CFS merit scores = 6.29113
CFS merit scores = 6.28871
CFS merit scores = 6.28625
CFS merit scores = 6.28377
CFS merit scores = 6.28127
CFS merit scores = 6.27882
CFS merit scores = 6.27634
CFS merit scores = 6.27392
CFS merit scores = 6.27153
CFS merit scores = 6.26909
CFS merit scores = 6.26665
CFS merit scores = 6.26418
CFS merit scores = 6.26168
CFS merit scores = 6.25922
CFS merit scores = 6.25668
CFS merit scores = 6.25415
CFS merit scores = 6.25163
CFS merit scores = 6.24908
CFS merit scores = 6.24654
CFS merit scores = 6.24394
CFS merit scores = 6.24131
CFS merit scores = 6.23872
CFS merit scores = 6.23606
CFS merit scores = 6.23342
CFS merit scores = 6.2307
CFS merit scores = 6.22797
CFS merit scores = 6.2252
CFS merit scores = 6.22248
CFS merit scores = 6.21978
CFS merit scores = 6.21705
CFS merit scores = 6.21431
CFS merit scores = 6.21157
CFS merit scores = 6.20867
CFS merit scores = 6.20577
CFS merit scores = 6.20287
CFS merit scores = 6.20001
CFS merit scores = 6.19711
CFS merit scores = 6.19421
CFS merit scores = 6.19133
CFS merit scores = 6.1885
CFS merit scores = 6.18568
CFS merit scores = 6.18284
CFS merit scores = 6.18004
CFS merit scores = 6.17729
CFS merit scores = 6.17449
CFS merit scores = 6.17171
CFS merit scores = 6.16879
CFS merit scores = 6.16586
CFS merit scores = 6.16282
CFS merit scores = 6.15986
CFS merit scores = 6.15684
CFS merit scores = 6.15374
CFS merit scores = 6.15065
CFS merit scores = 6.14752
CFS merit scores = 6.14413
CFS merit scores = 6.14066
CFS merit scores = 6.13723
CFS merit scores = 6.13374
CFS merit scores = 6.13026
CFS merit scores = 6.1267
CFS merit scores = 6.12313
CFS merit scores = 6.11952
CFS merit scores = 6.11595
CFS merit scores = 6.11237
CFS merit scores = 6.1088
CFS merit scores = 6.10525
CFS merit scores = 6.10171
CFS merit scores = 6.09812
CFS merit scores = 6.09439
CFS merit scores = 6.09063
CFS merit scores = 6.08689
CFS merit scores = 6.08316
CFS merit scores = 6.07946
CFS merit scores = 6.07578
CFS merit scores = 6.07208
CFS merit scores = 6.06837
CFS merit scores = 6.06468
CFS merit scores = 6.06098
CFS merit scores = 6.0572
CFS merit scores = 6.05332
CFS merit scores = 6.04939
CFS merit scores = 6.0455
CFS merit scores = 6.04165
CFS merit scores = 6.03784
CFS merit scores = 6.03398
CFS merit scores = 6.03013
CFS merit scores = 6.0263
CFS merit scores = 6.02252
CFS merit scores = 6.01876
CFS merit scores = 6.01502
CFS merit scores = 6.0112
CFS merit scores = 6.00713
CFS merit scores = 6.00313
CFS merit scores = 5.99913
CFS merit scores = 5.99515
CFS merit scores = 5.99122
CFS merit scores = 5.98729
CFS merit scores = 5.98336
CFS merit scores = 5.97941
CFS merit scores = 5.97548
CFS merit scores = 5.9715
CFS merit scores = 5.96749
CFS merit scores = 5.96351
CFS merit scores = 5.95956
CFS merit scores = 5.95555
CFS merit scores = 5.95158
CFS merit scores = 5.94745
CFS merit scores = 5.94334
CFS merit scores = 5.93919
CFS merit scores = 5.93504
CFS merit scores = 5.93094
CFS merit scores = 5.92683
CFS merit scores = 5.92264
CFS merit scores = 5.91844
CFS merit scores = 5.9143
CFS merit scores = 5.91018
CFS merit scores = 5.90602
CFS merit scores = 5.90183
CFS merit scores = 5.89766
CFS merit scores = 5.89339
CFS merit scores = 5.88916
CFS merit scores = 5.88492
CFS merit scores = 5.88062
CFS merit scores = 5.87628
CFS merit scores = 5.87196
CFS merit scores = 5.86758
CFS merit scores = 5.86315
CFS merit scores = 5.85867
CFS merit scores = 5.85412
CFS merit scores = 5.84957
CFS merit scores = 5.84495
CFS merit scores = 5.84029
CFS merit scores = 5.83556
CFS merit scores = 5.83082
CFS merit scores = 5.826
CFS merit scores = 5.82113
CFS merit scores = 5.81623
CFS merit scores = 5.81136
CFS merit scores = 5.80629
CFS merit scores = 5.80124
CFS merit scores = 5.79619
CFS merit scores = 5.79105
CFS merit scores = 5.78589
CFS merit scores = 5.78072
CFS merit scores = 5.77546
CFS merit scores = 5.77025
CFS merit scores = 5.76483
CFS merit scores = 5.75918
CFS merit scores = 5.75352
CFS merit scores = 5.74776
CFS merit scores = 5.74183
CFS merit scores = 5.73564
CFS merit scores = 5.72936
CFS merit scores = 5.72277
CFS merit scores = 5.71618
CFS merit scores = 5.7094
CFS merit scores = 5.70261
CFS merit scores = 5.69571
CFS merit scores = 5.68869
CFS merit scores = 5.68131
CFS merit scores = 5.67381
CFS merit scores = 5.66613
CFS merit scores = 5.65839
CFS merit scores = 5.65041
CFS merit scores = 5.64195
CFS merit scores = 5.63313
CFS merit scores = 5.62312
CFS merit scores = 5.61275
CFS merit scores = 5.60218
CFS merit scores = 5.59118
CFS merit scores = 5.57997
CFS merit scores = 5.56854
CFS merit scores = 5.55717
CFS merit scores = 5.54469
CFS merit scores = 5.532
CFS merit scores = 5.50756
cnt = 1	feature = 76	correl = 0.450938	descr = Gibbs_of_Target_Sequence__Pos_19_Step_1
cnt = 2	feature = 2	correl = -0.137997	descr = Position_Specific_Bin_Base_0_Base_G
cnt = 3	feature = 480	correl = -0.069092	descr = N_Gram_CTGGC
cnt = 4	feature = 735	correl = 0.0309658	descr = N_Gram_TAGGG
cnt = 5	feature = 763	correl = -0.0227456	descr = N_Gram_TCCCA
cnt = 6	feature = 5	correl = -0.0601368	descr = Position_Specific_Bin_Base_2_Base_A
cnt = 7	feature = 538	correl = 0.042103	descr = N_Gram_GATTG
cnt = 8	feature = 818	correl = -0.0250473	descr = N_Gram_TGCCG
cnt = 9	feature = 721	correl = -0.0362622	descr = N_Gram_TACGT
cnt = 10	feature = 655	correl = -0.0271049	descr = N_Gram_GTAAT
cnt = 11	feature = 449	correl = 0.0707703	descr = N_Gram_CGTGA
cnt = 12	feature = 311	correl = 0.0273825	descr = N_Gram_CAACG
cnt = 13	feature = 418	correl = -0.0549509	descr = N_Gram_CGCAA
cnt = 14	feature = 708	correl = 0.0261363	descr = N_Gram_TAAGC
cnt = 15	feature = 537	correl = 0.0388262	descr = N_Gram_GATTA
cnt = 16	feature = 387	correl = 0.0234677	descr = N_Gram_CCGTA
cnt = 17	feature = 217	correl = 0.0283332	descr = N_Gram_ACGCT
cnt = 18	feature = 867	correl = 0.0540183	descr = N_Gram_TTCGC
cnt = 19	feature = 415	correl = -0.0305682	descr = N_Gram_CGATC
cnt = 20	feature = 412	correl = -0.047156	descr = N_Gram_CGAGT
cnt = 21	feature = 426	correl = -0.0527588	descr = N_Gram_CGCTA
cnt = 22	feature = 220	correl = -0.0486584	descr = N_Gram_ACGGG
cnt = 23	feature = 515	correl = 0.0574578	descr = N_Gram_GACTA
cnt = 24	feature = 405	correl = -0.0225407	descr = N_Gram_CGAAA
cnt = 25	feature = 391	correl = 0.0282604	descr = N_Gram_CCTAG
cnt = 26	feature = 719	correl = 0.0305389	descr = N_Gram_TACCT
cnt = 27	feature = 705	correl = 0.0252696	descr = N_Gram_TAACT
cnt = 28	feature = 779	correl = 0.0267475	descr = N_Gram_TCGGA
cnt = 29	feature = 511	correl = -0.0361517	descr = N_Gram_GACCC
cnt = 30	feature = 649	correl = -0.0582683	descr = N_Gram_GGTTA
cnt = 31	feature = 859	correl = 0.0661793	descr = N_Gram_TTAGT
cnt = 32	feature = 297	correl = 0.0461047	descr = N_Gram_ATTCG
cnt = 33	feature = 577	correl = -0.0252014	descr = N_Gram_GCGGG
cnt = 34	feature = 777	correl = 0.0524375	descr = N_Gram_TCGCT
cnt = 35	feature = 743	correl = 0.0345485	descr = N_Gram_TATCG
cnt = 36	feature = 578	correl = -0.0400858	descr = N_Gram_GCGGT
cnt = 37	feature = 314	correl = -0.0330173	descr = N_Gram_CAATT
cnt = 38	feature = 519	correl = -0.0291547	descr = N_Gram_GAGAT
cnt = 39	feature = 718	correl = 0.0262447	descr = N_Gram_TACCG
cnt = 40	feature = 219	correl = -0.0230859	descr = N_Gram_ACGGC
cnt = 41	feature = 746	correl = 0.0332894	descr = N_Gram_TATGT
cnt = 42	feature = 409	correl = -0.034412	descr = N_Gram_CGACC
cnt = 43	feature = 819	correl = -0.0241082	descr = N_Gram_TGCCT
cnt = 44	feature = 414	correl = -0.0312743	descr = N_Gram_CGATA
cnt = 45	feature = 808	correl = 0.0238659	descr = N_Gram_TGAGT
cnt = 46	feature = 464	correl = 0.0355926	descr = N_Gram_CTATA
cnt = 47	feature = 780	correl = -0.0245614	descr = N_Gram_TCGGC
cnt = 48	feature = 493	correl = -0.0304046	descr = N_Gram_CTTTA
cnt = 49	feature = 624	correl = -0.0677176	descr = N_Gram_GGGAA
cnt = 50	feature = 732	correl = 0.0626948	descr = N_Gram_TAGCA
cnt = 51	feature = 425	correl = -0.0569229	descr = N_Gram_CGCGT
cnt = 52	feature = 723	correl = 0.0524649	descr = N_Gram_TACTA
cnt = 53	feature = 485	correl = -0.0312879	descr = N_Gram_CTTAA
cnt = 54	feature = 542	correl = -0.0588009	descr = N_Gram_GCAAA
cnt = 55	feature = 277	correl = -0.0218767	descr = N_Gram_ATCCC
cnt = 56	feature = 826	correl = 0.0364871	descr = N_Gram_TGCTT
cnt = 57	feature = 681	correl = -0.0674689	descr = N_Gram_GTGGG
cnt = 58	feature = 313	correl = 0.0471463	descr = N_Gram_CAATC
cnt = 59	feature = 707	correl = 0.0379811	descr = N_Gram_TAAGA
cnt = 60	feature = 588	correl = -0.028513	descr = N_Gram_GCTGA
cnt = 61	feature = 446	correl = -0.0606964	descr = N_Gram_CGTCG
cnt = 62	feature = 312	correl = 0.0487176	descr = N_Gram_CAAGC
cnt = 63	feature = 496	correl = -0.0281951	descr = N_Gram_GAAAA
cnt = 64	feature = 685	correl = 0.0262805	descr = N_Gram_GTGTG
cnt = 65	feature = 222	correl = -0.033732	descr = N_Gram_ACGTT
cnt = 66	feature = 749	correl = 0.0245014	descr = N_Gram_TATTG
cnt = 67	feature = 664	correl = -0.0483411	descr = N_Gram_GTCCG
cnt = 68	feature = 251	correl = -0.0221605	descr = N_Gram_AGGCC
cnt = 69	feature = 598	correl = 0.0358023	descr = N_Gram_GGAAT
cnt = 70	feature = 444	correl = 0.0265279	descr = N_Gram_CGTCA
cnt = 71	feature = 786	correl = 0.0445304	descr = N_Gram_TCTAC
cnt = 72	feature = 406	correl = -0.0681621	descr = N_Gram_CGAAG
cnt = 73	feature = 899	correl = 0.0589993	descr = N_Gram_TTTGT
cnt = 74	feature = 210	correl = -0.0337939	descr = N_Gram_ACCCC
cnt = 75	feature = 690	correl = 0.0340623	descr = N_Gram_GTTCG
cnt = 76	feature = 740	correl = 0.0364679	descr = N_Gram_TATAG
cnt = 77	feature = 667	correl = 0.0472921	descr = N_Gram_GTCGC
cnt = 78	feature = 788	correl = 0.0303404	descr = N_Gram_TCTAT
cnt = 79	feature = 160	correl = 0.0547164	descr = N_Gram_AACAG
cnt = 80	feature = 650	correl = -0.0613444	descr = N_Gram_GGTTG
cnt = 81	feature = 572	correl = -0.0903286	descr = N_Gram_GCGCG
cnt = 82	feature = 258	correl = -0.0226238	descr = N_Gram_AGTAG
cnt = 83	feature = 337	correl = -0.0476645	descr = N_Gram_CATAA
cnt = 84	feature = 877	correl = 0.0381334	descr = N_Gram_TTGAC
cnt = 85	feature = 442	correl = -0.0253629	descr = N_Gram_CGTAA
cnt = 86	feature = 725	correl = 0.0380596	descr = N_Gram_TACTG
cnt = 87	feature = 235	correl = -0.0355643	descr = N_Gram_AGAGG
cnt = 88	feature = 815	correl = 0.0289929	descr = N_Gram_TGCAT
cnt = 89	feature = 640	correl = 0.0382001	descr = N_Gram_GGTAC
cnt = 90	feature = 653	correl = 0.0437153	descr = N_Gram_GTAAA
cnt = 91	feature = 207	correl = -0.0261735	descr = N_Gram_ACCAA
cnt = 92	feature = 250	correl = -0.0222821	descr = N_Gram_AGGCA
cnt = 93	feature = 677	correl = -0.0329052	descr = N_Gram_GTGCG
cnt = 94	feature = 586	correl = 0.0433297	descr = N_Gram_GCTCT
cnt = 95	feature = 305	correl = 0.0254132	descr = N_Gram_ATTTA
cnt = 96	feature = 256	correl = -0.024361	descr = N_Gram_AGGTG
cnt = 97	feature = 556	correl = -0.0683343	descr = N_Gram_GCCAG
cnt = 98	feature = 898	correl = 0.0339334	descr = N_Gram_TTTGG
cnt = 99	feature = 518	correl = 0.0290792	descr = N_Gram_GAGAA
cnt = 100	feature = 567	correl = -0.0478701	descr = N_Gram_GCCTT
cnt = 101	feature = 559	correl = -0.0660526	descr = N_Gram_GCCCC
cnt = 102	feature = 658	correl = 0.0276513	descr = N_Gram_GTATT
cnt = 103	feature = 766	correl = -0.0216382	descr = N_Gram_TCCGA
cnt = 104	feature = 278	correl = 0.0352818	descr = N_Gram_ATCCG
cnt = 105	feature = 508	correl = 0.0338609	descr = N_Gram_GACAC
cnt = 106	feature = 324	correl = 0.0453329	descr = N_Gram_CACTC
cnt = 107	feature = 857	correl = 0.0616052	descr = N_Gram_TTAGA
cnt = 108	feature = 521	correl = -0.0521598	descr = N_Gram_GAGCC
cnt = 109	feature = 775	correl = 0.0631116	descr = N_Gram_TCGCA
cnt = 110	feature = 613	correl = -0.0260016	descr = N_Gram_GGCCG
cnt = 111	feature = 370	correl = -0.0586484	descr = N_Gram_CCCGC
cnt = 112	feature = 573	correl = -0.0388737	descr = N_Gram_GCGCT
cnt = 113	feature = 820	correl = 0.0354348	descr = N_Gram_TGCGA
cnt = 114	feature = 605	correl = 0.0369128	descr = N_Gram_GGATT
cnt = 115	feature = 303	correl = 0.0449235	descr = N_Gram_ATTGT
cnt = 116	feature = 32	correl = 0.0337897	descr = Position_Specific_Bin_Base_13_Base_A
cnt = 117	feature = 286	correl = 0.0307469	descr = N_Gram_ATGAG
cnt = 118	feature = 473	correl = 0.0339124	descr = N_Gram_CTCTA
cnt = 119	feature = 365	correl = -0.0413641	descr = N_Gram_CCCCA
cnt = 120	feature = 879	correl = 0.0344463	descr = N_Gram_TTGCA
cnt = 121	feature = 684	correl = 0.0295215	descr = N_Gram_GTGTA
cnt = 122	feature = 15	correl = -0.0270439	descr = Position_Specific_Bin_Base_6_Base_C
cnt = 123	feature = 452	correl = -0.0725966	descr = N_Gram_CGTTC
cnt = 124	feature = 852	correl = -0.0327427	descr = N_Gram_TTAAT
cnt = 125	feature = 437	correl = -0.0581126	descr = N_Gram_CGGGG
cnt = 126	feature = 676	correl = -0.0284707	descr = N_Gram_GTGCC
cnt = 127	feature = 739	correl = 0.0500736	descr = N_Gram_TATAA
cnt = 128	feature = 876	correl = 0.0567331	descr = N_Gram_TTGAA
cnt = 129	feature = 742	correl = 0.0676323	descr = N_Gram_TATCA
cnt = 130	feature = 773	correl = 0.0231513	descr = N_Gram_TCGAG
cnt = 131	feature = 28	correl = -0.0499986	descr = Position_Specific_Bin_Base_11_Base_A
cnt = 132	feature = 663	correl = -0.0529097	descr = N_Gram_GTCCC
cnt = 133	feature = 696	correl = 0.022864	descr = N_Gram_GTTTC
cnt = 134	feature = 834	correl = -0.0512731	descr = N_Gram_TGGGA
cnt = 135	feature = 319	correl = -0.0484806	descr = N_Gram_CACCT
cnt = 136	feature = 57	correl = 0.113128	descr = Position_Specific_Bin_Base_20_Base_T
cnt = 137	feature = 440	correl = -0.0250008	descr = N_Gram_CGGTT
cnt = 138	feature = 513	correl = -0.033178	descr = N_Gram_GACGG
cnt = 139	feature = 639	correl = 0.0457549	descr = N_Gram_GGTAA
cnt = 140	feature = 247	correl = 0.029723	descr = N_Gram_AGCTT
cnt = 141	feature = 882	correl = -0.0251135	descr = N_Gram_TTGGC
cnt = 142	feature = 308	correl = -0.0273231	descr = N_Gram_CAAAA
cnt = 143	feature = 821	correl = -0.0270537	descr = N_Gram_TGCGC
cnt = 144	feature = 276	correl = 0.0515484	descr = N_Gram_ATCCA
cnt = 145	feature = 427	correl = -0.0222763	descr = N_Gram_CGCTC
cnt = 146	feature = 703	correl = 0.0252813	descr = N_Gram_TAAAG
cnt = 147	feature = 38	correl = 0.0605154	descr = Position_Specific_Bin_Base_15_Base_A
cnt = 148	feature = 753	correl = 0.0305522	descr = N_Gram_TCAAC
cnt = 149	feature = 23	correl = 0.0391819	descr = Position_Specific_Bin_Base_9_Base_T
cnt = 150	feature = 321	correl = -0.029281	descr = N_Gram_CACGA
cnt = 151	feature = 535	correl = -0.0452482	descr = N_Gram_GATGT
cnt = 152	feature = 268	correl = 0.0301947	descr = N_Gram_ATAGC
cnt = 153	feature = 824	correl = 0.0301278	descr = N_Gram_TGCTA
cnt = 154	feature = 1	correl = 0.108712	descr = Position_Specific_Bin_Base_0_Base_C
cnt = 155	feature = 702	correl = 0.0477323	descr = N_Gram_TAAAC
cnt = 156	feature = 384	correl = -0.0237343	descr = N_Gram_CCGCT
cnt = 157	feature = 790	correl = 0.0366826	descr = N_Gram_TCTCA
cnt = 158	feature = 679	correl = -0.0498723	descr = N_Gram_GTGGA
cnt = 159	feature = 524	correl = -0.0351526	descr = N_Gram_GAGGG
cnt = 160	feature = 534	correl = -0.0563059	descr = N_Gram_GATGG
cnt = 161	feature = 334	correl = -0.079993	descr = N_Gram_CAGGG
cnt = 162	feature = 686	correl = 0.0404229	descr = N_Gram_GTGTT
cnt = 163	feature = 805	correl = 0.0263333	descr = N_Gram_TGACT
cnt = 164	feature = 317	correl = -0.0225195	descr = N_Gram_CACAT
cnt = 165	feature = 792	correl = 0.0388201	descr = N_Gram_TCTCT
cnt = 166	feature = 231	correl = 0.0272791	descr = N_Gram_ACTTC
cnt = 167	feature = 583	correl = -0.0236276	descr = N_Gram_GCTCA
cnt = 168	feature = 44	correl = 0.0308567	descr = Position_Specific_Bin_Base_17_Base_A
cnt = 169	feature = 49	correl = 0.0250464	descr = Position_Specific_Bin_Base_18_Base_T
cnt = 170	feature = 12	correl = -0.0771914	descr = Position_Specific_Bin_Base_4_Base_C
cnt = 171	feature = 596	correl = -0.0356487	descr = N_Gram_GGAAA
cnt = 172	feature = 812	correl = 0.0224263	descr = N_Gram_TGATT
cnt = 173	feature = 212	correl = -0.0293335	descr = N_Gram_ACCGG
cnt = 174	feature = 56	correl = -0.178563	descr = Position_Specific_Bin_Base_20_Base_G
cnt = 175	feature = 531	correl = 0.0665676	descr = N_Gram_GATAT
cnt = 176	feature = 344	correl = 0.0422547	descr = N_Gram_CATGT
cnt = 177	feature = 734	correl = 0.0316458	descr = N_Gram_TAGGC
cnt = 178	feature = 249	correl = -0.0332244	descr = N_Gram_AGGAG
cnt = 179	feature = 584	correl = -0.0300753	descr = N_Gram_GCTCC
cnt = 180	feature = 680	correl = -0.0550143	descr = N_Gram_GTGGC
cnt = 181	feature = 632	correl = -0.0498211	descr = N_Gram_GGGGA
cnt = 182	feature = 285	correl = 0.0448982	descr = N_Gram_ATCTG
cnt = 183	feature = 566	correl = -0.0585574	descr = N_Gram_GCCTC
cnt = 184	feature = 665	correl = -0.0514814	descr = N_Gram_GTCCT
cnt = 185	feature = 529	correl = -0.0292869	descr = N_Gram_GAGTT
cnt = 186	feature = 327	correl = -0.0469777	descr = N_Gram_CAGAC
cnt = 187	feature = 495	correl = -0.031	descr = N_Gram_CTTTT
cnt = 188	feature = 288	correl = 0.022028	descr = N_Gram_ATGCT
cnt = 189	feature = 255	correl = 0.0820862	descr = N_Gram_AGGTA
cnt = 190	feature = 620	correl = -0.0601871	descr = N_Gram_GGCTG
cnt = 191	feature = 35	correl = -0.0271304	descr = Position_Specific_Bin_Base_14_Base_C
cnt = 192	feature = 40	correl = 0.0738764	descr = Position_Specific_Bin_Base_16_Base_A
cnt = 193	feature = 724	correl = 0.0218461	descr = N_Gram_TACTC
cnt = 194	feature = 714	correl = 0.0666415	descr = N_Gram_TACAA
cnt = 195	feature = 9	correl = 0.0721052	descr = Position_Specific_Bin_Base_3_Base_G
cnt = 196	feature = 544	correl = -0.0766421	descr = N_Gram_GCAAT
cnt = 197	feature = 659	correl = 0.0287936	descr = N_Gram_GTCAA
cnt = 198	feature = 262	correl = 0.0864098	descr = N_Gram_AGTGA
cnt = 199	feature = 81	correl = -0.175953	descr = Fold_of_RNAi_Sequence_Pos_0
cnt = 200	feature = 694	correl = -0.0301529	descr = N_Gram_GTTGT
cnt = 201	feature = 660	correl = -0.0231317	descr = N_Gram_GTCAC
cnt = 202	feature = 765	correl = -0.0240237	descr = N_Gram_TCCCG
cnt = 203	feature = 768	correl = 0.0681631	descr = N_Gram_TCCTA
cnt = 204	feature = 373	correl = -0.0505667	descr = N_Gram_CCCTC
cnt = 205	feature = 343	correl = -0.0476635	descr = N_Gram_CATGG
cnt = 206	feature = 229	correl = -0.0360249	descr = N_Gram_ACTGC
cnt = 207	feature = 436	correl = -0.065111	descr = N_Gram_CGGGC
cnt = 208	feature = 671	correl = -0.0267708	descr = N_Gram_GTCTG
cnt = 209	feature = 505	correl = 0.0325242	descr = N_Gram_GAATT
cnt = 210	feature = 4	correl = -0.0736756	descr = Position_Specific_Bin_Base_1_Base_G
cnt = 211	feature = 729	correl = 0.0540171	descr = N_Gram_TAGAC
cnt = 212	feature = 840	correl = 0.0355316	descr = N_Gram_TGTAT
cnt = 213	feature = 756	correl = -0.0318864	descr = N_Gram_TCAGA
cnt = 214	feature = 24	correl = 0.0776857	descr = Position_Specific_Bin_Base_10_Base_A
cnt = 215	feature = 645	correl = -0.0319899	descr = N_Gram_GGTGA
cnt = 216	feature = 633	correl = -0.073367	descr = N_Gram_GGGGC
cnt = 217	feature = 654	correl = 0.0381043	descr = N_Gram_GTAAG
cnt = 218	feature = 14	correl = 0.0619095	descr = Position_Specific_Bin_Base_5_Base_T
cnt = 219	feature = 669	correl = 0.063468	descr = N_Gram_GTCGT
cnt = 220	feature = 230	correl = 0.0332862	descr = N_Gram_ACTGT
cnt = 221	feature = 359	correl = -0.0226882	descr = N_Gram_CCATC
cnt = 222	feature = 880	correl = 0.0286628	descr = N_Gram_TTGCC
cnt = 223	feature = 611	correl = -0.074642	descr = N_Gram_GGCCA
cnt = 224	feature = 350	correl = -0.044286	descr = N_Gram_CCAAA
cnt = 225	feature = 399	correl = -0.0535293	descr = N_Gram_CCTGC
cnt = 226	feature = 592	correl = -0.070775	descr = N_Gram_GCTTT
cnt = 227	feature = 597	correl = -0.0354175	descr = N_Gram_GGAAG
cnt = 228	feature = 294	correl = 0.0312804	descr = N_Gram_ATTAG
cnt = 229	feature = 803	correl = 0.0520282	descr = N_Gram_TGAAC
cnt = 230	feature = 0	correl = 0.0321101	descr = Position_Specific_Bin_Base_0_Base_A
cnt = 231	feature = 31	correl = -0.0264337	descr = Position_Specific_Bin_Base_12_Base_C
cnt = 232	feature = 750	correl = 0.0475524	descr = N_Gram_TATTT
cnt = 233	feature = 634	correl = -0.0639388	descr = N_Gram_GGGGT
cnt = 234	feature = 47	correl = 0.0369171	descr = Position_Specific_Bin_Base_18_Base_A
cnt = 235	feature = 767	correl = 0.0218517	descr = N_Gram_TCCGT
cnt = 236	feature = 242	correl = -0.0455895	descr = N_Gram_AGCCC
cnt = 237	feature = 310	correl = 0.0768919	descr = N_Gram_CAACA
cnt = 238	feature = 733	correl = 0.0709125	descr = N_Gram_TAGCT
cnt = 239	feature = 580	correl = -0.0739606	descr = N_Gram_GCGTC
cnt = 240	feature = 17	correl = -0.128655	descr = Position_Specific_Bin_Base_7_Base_C
cnt = 241	feature = 492	correl = 0.054546	descr = N_Gram_CTTGT
cnt = 242	feature = 366	correl = -0.0773879	descr = N_Gram_CCCCG
cnt = 243	feature = 363	correl = -0.0730519	descr = N_Gram_CCCAT
cnt = 244	feature = 822	correl = -0.0354538	descr = N_Gram_TGCGG
cnt = 245	feature = 736	correl = 0.0390676	descr = N_Gram_TAGTG
cnt = 246	feature = 10	correl = -0.0925996	descr = Position_Specific_Bin_Base_3_Base_T
cnt = 247	feature = 34	correl = 0.109817	descr = Position_Specific_Bin_Base_14_Base_A
cnt = 248	feature = 600	correl = 0.0499019	descr = N_Gram_GGACT
cnt = 249	feature = 423	correl = -0.0758841	descr = N_Gram_CGCGC
cnt = 250	feature = 254	correl = 0.0266377	descr = N_Gram_AGGGT
cnt = 251	feature = 214	correl = -0.038975	descr = N_Gram_ACGA
cnt = 252	feature = 279	correl = 0.0282114	descr = N_Gram_ATCCT
cnt = 253	feature = 263	correl = -0.0370678	descr = N_Gram_AGTTC
cnt = 254	feature = 704	correl = 0.0216735	descr = N_Gram_TAAAT
cnt = 255	feature = 238	correl = -0.0458098	descr = N_Gram_AGATG
cnt = 256	feature = 560	correl = -0.0949899	descr = N_Gram_GCCCG
cnt = 257	feature = 421	correl = -0.0220477	descr = N_Gram_CGCCT
cnt = 258	feature = 502	correl = 0.0329927	descr = N_Gram_GAAGG
cnt = 259	feature = 553	correl = 0.0359613	descr = N_Gram_GCATT
cnt = 260	feature = 6	correl = 0.0451797	descr = Position_Specific_Bin_Base_2_Base_C
cnt = 261	feature = 625	correl = -0.070203	descr = N_Gram_GGGAG
cnt = 262	feature = 52	correl = -0.113771	descr = Position_Specific_Bin_Base_19_Base_G
cnt = 263	feature = 45	correl = -0.064435	descr = Position_Specific_Bin_Base_17_Base_G
cnt = 264	feature = 483	correl = 0.0402565	descr = N_Gram_CTGTT
cnt = 265	feature = 614	correl = -0.0289474	descr = N_Gram_GGCCT
cnt = 266	feature = 434	correl = -0.0352572	descr = N_Gram_CGGCT
cnt = 267	feature = 781	correl = -0.0796436	descr = N_Gram_TCGGG
cnt = 268	feature = 481	correl = 0.0249039	descr = N_Gram_CTGGT
cnt = 269	feature = 901	correl = 0.0265976	descr = N_Gram_TTTTG
cnt = 270	feature = 552	correl = 0.0473487	descr = N_Gram_GCATC
cnt = 271	feature = 491	correl = -0.0313611	descr = N_Gram_CTTGG
cnt = 272	feature = 627	correl = -0.0451483	descr = N_Gram_GGGCA
cnt = 273	feature = 358	correl = -0.0429017	descr = N_Gram_CCATA
cnt = 274	feature = 21	correl = 0.0738078	descr = Position_Specific_Bin_Base_8_Base_T
cnt = 275	feature = 461	correl = 0.0380315	descr = N_Gram_CTAGA
cnt = 276	feature = 843	correl = 0.0276697	descr = N_Gram_TGTCT
cnt = 277	feature = 604	correl = -0.0428668	descr = N_Gram_GGATG
cnt = 278	feature = 476	correl = -0.0258986	descr = N_Gram_CTGAG
cnt = 279	feature = 462	correl = 0.0679877	descr = N_Gram_CTAGC
cnt = 280	feature = 316	correl = 0.0359959	descr = N_Gram_CACAG
cnt = 281	feature = 394	correl = -0.030955	descr = N_Gram_CCTCC
cnt = 282	feature = 474	correl = -0.0245294	descr = N_Gram_CTCTC
cnt = 283	feature = 367	correl = -0.040755	descr = N_Gram_CCCCT
cnt = 284	feature = 758	correl = 0.0349003	descr = N_Gram_TCATC
cnt = 285	feature = 697	correl = 0.0413673	descr = N_Gram_GTTTG
cnt = 286	feature = 43	correl = 0.0229297	descr = Position_Specific_Bin_Base_16_Base_T
cnt = 287	feature = 893	correl = 0.0320742	descr = N_Gram_TTTCC
cnt = 288	feature = 260	correl = 0.0970388	descr = N_Gram_AGTCG
cnt = 289	feature = 510	correl = -0.0450903	descr = N_Gram_GACCA
cnt = 290	feature = 501	correl = -0.0358564	descr = N_Gram_GAAGC
cnt = 291	feature = 755	correl = -0.0530254	descr = N_Gram_TCACG
cnt = 292	feature = 356	correl = -0.0870526	descr = N_Gram_CCAGC
cnt = 293	feature = 271	correl = 0.0267239	descr = N_Gram_ATATG
cnt = 294	feature = 525	correl = -0.0292709	descr = N_Gram_GAGGT
cnt = 295	feature = 48	correl = -0.0501991	descr = Position_Specific_Bin_Base_18_Base_G
cnt = 296	feature = 498	correl = 0.0448952	descr = N_Gram_GAACA
cnt = 297	feature = 674	correl = 0.0371997	descr = N_Gram_GTGAG
cnt = 298	feature = 687	correl = -0.0296454	descr = N_Gram_GTTA
cnt = 299	feature = 18	correl = 0.054215	descr = Position_Specific_Bin_Base_7_Base_T
cnt = 300	feature = 46	correl = 0.0519117	descr = Position_Specific_Bin_Base_17_Base_T
cnt = 301	feature = 891	correl = 0.0519864	descr = N_Gram_TTTAG
cnt = 302	feature = 590	correl = -0.0362818	descr = N_Gram_GCTGG
cnt = 303	feature = 478	correl = -0.04527	descr = N_Gram_CTGCC
cnt = 304	feature = 25	correl = -0.0872777	descr = Position_Specific_Bin_Base_10_Base_C
cnt = 305	feature = 825	correl = -0.0270136	descr = N_Gram_TGCTC
cnt = 306	feature = 432	correl = -0.0709036	descr = N_Gram_CGGCC
cnt = 307	feature = 709	correl = 0.0518918	descr = N_Gram_TAAGG
cnt = 308	feature = 799	correl = 0.0467952	descr = N_Gram_TCTTT
cnt = 309	feature = 814	correl = 0.0444768	descr = N_Gram_TGCAA
cnt = 310	feature = 228	correl = 0.0623367	descr = N_Gram_ACTGA
cnt = 311	feature = 711	correl = 0.0496032	descr = N_Gram_TAATT
cnt = 312	feature = 226	correl = 0.0446933	descr = N_Gram_ACTCT
cnt = 313	feature = 232	correl = 0.035273	descr = N_Gram_AGAAT
cnt = 314	feature = 211	correl = -0.0234563	descr = N_Gram_ACCG
cnt = 315	feature = 881	correl = 0.0464	descr = N_Gram_TTGGA
cnt = 316	feature = 290	correl = -0.0308782	descr = N_Gram_ATGGG
cnt = 317	feature = 54	correl = 0.375773	descr = Position_Specific_Bin_Base_20_Base_A
cnt = 318	feature = 563	correl = -0.0357208	descr = N_Gram_GCCGA
cnt = 319	feature = 642	correl = 0.0225407	descr = N_Gram_GGTCA
cnt = 320	feature = 770	correl = -0.0327785	descr = N_Gram_TCCTG
cnt = 321	feature = 11	correl = 0.0856056	descr = Position_Specific_Bin_Base_4_Base_A
cnt = 322	feature = 306	correl = 0.023212	descr = N_Gram_ATTTG
cnt = 323	feature = 42	correl = -0.0609349	descr = Position_Specific_Bin_Base_16_Base_G
cnt = 324	feature = 846	correl = 0.0642093	descr = N_Gram_TGTGT
cnt = 325	feature = 37	correl = 0.0755201	descr = Position_Specific_Bin_Base_14_Base_T
cnt = 326	feature = 284	correl = 0.0784501	descr = N_Gram_ATCTC
cnt = 327	feature = 382	correl = -0.0337205	descr = N_Gram_CCGCA
cnt = 328	feature = 811	correl = -0.0296312	descr = N_Gram_TGATG
cnt = 329	feature = 716	correl = 0.0382601	descr = N_Gram_TACAT
cnt = 330	feature = 717	correl = 0.0325477	descr = N_Gram_TACC
cnt = 331	feature = 798	correl = 0.0232808	descr = N_Gram_TCTTG
cnt = 332	feature = 8	correl = -0.126216	descr = Position_Specific_Bin_Base_2_Base_T
cnt = 333	feature = 871	correl = 0.0301413	descr = N_Gram_TTCTC
cnt = 334	feature = 413	correl = -0.0343098	descr = N_Gram_CGAT
cnt = 335	feature = 612	correl = -0.106905	descr = N_Gram_GGCCC
cnt = 336	feature = 787	correl = 0.0420808	descr = N_Gram_TCTAG
cnt = 337	feature = 389	correl = 0.0665219	descr = N_Gram_CCTA
cnt = 338	feature = 748	correl = 0.0596773	descr = N_Gram_TATTC
cnt = 339	feature = 346	correl = 0.0707369	descr = N_Gram_CATTA
cnt = 340	feature = 839	correl = 0.03129	descr = N_Gram_TGTAA
cnt = 341	feature = 240	correl = 0.0730334	descr = N_Gram_AGCAT
cnt = 342	feature = 646	correl = -0.0658381	descr = N_Gram_GGTGC
cnt = 343	feature = 769	correl = -0.0343626	descr = N_Gram_TCCTC
cnt = 344	feature = 248	correl = 0.0268593	descr = N_Gram_AGGAA
cnt = 345	feature = 29	correl = -0.0485509	descr = Position_Specific_Bin_Base_11_Base_G
cnt = 346	feature = 233	correl = 0.0508068	descr = N_Gram_AGACA
cnt = 347	feature = 82	correl = -0.178464	descr = Fold_of_RNAi_Sequence_Pos_1
cnt = 348	feature = 291	correl = -0.054984	descr = N_Gram_ATGGT
cnt = 349	feature = 438	correl = -0.0496368	descr = N_Gram_CGGGT
cnt = 350	feature = 897	correl = 0.0262545	descr = N_Gram_TTTGC
cnt = 351	feature = 354	correl = 0.0252239	descr = N_Gram_CCACT
cnt = 352	feature = 883	correl = 0.0298269	descr = N_Gram_TTGGT
cnt = 353	feature = 401	correl = -0.0236935	descr = N_Gram_CCTTC
cnt = 354	feature = 33	correl = -0.0216303	descr = Position_Specific_Bin_Base_13_Base_G
cnt = 355	feature = 616	correl = -0.0707659	descr = N_Gram_GGCGC
cnt = 356	feature = 794	correl = 0.0907502	descr = N_Gram_TCTGC
cnt = 357	feature = 621	correl = -0.0224691	descr = N_Gram_GGCTT
cnt = 358	feature = 16	correl = 0.0870943	descr = Position_Specific_Bin_Base_7_Base_A
cnt = 359	feature = 603	correl = -0.0638674	descr = N_Gram_GGAGG
cnt = 360	feature = 39	correl = -0.0278389	descr = Position_Specific_Bin_Base_15_Base_G
cnt = 361	feature = 549	correl = -0.0521743	descr = N_Gram_GCAGA
cnt = 362	feature = 369	correl = -0.100117	descr = N_Gram_CCCGA
cnt = 363	feature = 774	correl = 0.0619045	descr = N_Gram_TCGC
cnt = 364	feature = 469	correl = -0.0235426	descr = N_Gram_CTCCC
cnt = 365	feature = 579	correl = -0.0781752	descr = N_Gram_GCGT
cnt = 366	feature = 643	correl = -0.0777598	descr = N_Gram_GGTCC
cnt = 367	feature = 782	correl = 0.0451132	descr = N_Gram_TCGT
cnt = 368	feature = 407	correl = -0.0566572	descr = N_Gram_CGAC
cnt = 369	feature = 885	correl = 0.0477267	descr = N_Gram_TTGTA
cnt = 370	feature = 848	correl = 0.0520712	descr = N_Gram_TGTTC
cnt = 371	feature = 26	correl = -0.050743	descr = Position_Specific_Bin_Base_10_Base_G
cnt = 372	feature = 853	correl = 0.034967	descr = N_Gram_TTAC
cnt = 373	feature = 41	correl = -0.0344943	descr = Position_Specific_Bin_Base_16_Base_C
cnt = 374	feature = 396	correl = -0.0701382	descr = N_Gram_CCTCT
cnt = 375	feature = 657	correl = 0.026593	descr = N_Gram_GTAT
cnt = 376	feature = 330	correl = -0.0355468	descr = N_Gram_CAGCA
cnt = 377	feature = 860	correl = 0.0424541	descr = N_Gram_TTAT
cnt = 378	feature = 83	correl = -0.116579	descr = Fold_of_RNAi_Sequence_Pos_2
cnt = 379	feature = 490	correl = 0.03577	descr = N_Gram_CTTGC
cnt = 380	feature = 243	correl = -0.0402406	descr = N_Gram_AGCG
cnt = 381	feature = 760	correl = 0.0223025	descr = N_Gram_TCCAC
cnt = 382	feature = 307	correl = 0.0377698	descr = N_Gram_ATTTT
cnt = 383	feature = 494	correl = 0.0610292	descr = N_Gram_CTTTG
cnt = 384	feature = 865	correl = 0.0255919	descr = N_Gram_TTCCT
cnt = 385	feature = 59	correl = 0.0784524	descr = Gibbs_of_Target_Sequence__Pos_0_Step_1
cnt = 386	feature = 647	correl = -0.0925312	descr = N_Gram_GGTGG
cnt = 387	feature = 545	correl = -0.033297	descr = N_Gram_GCAC
cnt = 388	feature = 404	correl = -0.0638268	descr = N_Gram_CGAA
cnt = 389	feature = 894	correl = 0.0415111	descr = N_Gram_TTTCT
cnt = 390	feature = 514	correl = 0.0327685	descr = N_Gram_GACT
cnt = 391	feature = 336	correl = -0.02747	descr = N_Gram_CATA
cnt = 392	feature = 831	correl = -0.0563823	descr = N_Gram_TGGCC
cnt = 393	feature = 609	correl = -0.0373388	descr = N_Gram_GGCAG
cnt = 394	feature = 872	correl = 0.0776283	descr = N_Gram_TTCTG
cnt = 395	feature = 555	correl = -0.0365579	descr = N_Gram_GCCA
cnt = 396	feature = 77	correl = 0.432143	descr = Gibbs_of_Target_Sequence__Pos_20_Step_1
cnt = 397	feature = 475	correl = 0.0322491	descr = N_Gram_CTCTT
cnt = 398	feature = 451	correl = -0.0613534	descr = N_Gram_CGTT
cnt = 399	feature = 849	correl = 0.0615652	descr = N_Gram_TGTTT
cnt = 400	feature = 675	correl = -0.0387612	descr = N_Gram_GTGC
cnt = 401	feature = 206	correl = -0.0350097	descr = N_Gram_ACCA
cnt = 402	feature = 299	correl = 0.0545221	descr = N_Gram_ATTG
cnt = 403	feature = 458	correl = 0.0529948	descr = N_Gram_CTACA
cnt = 404	feature = 841	correl = 0.0238832	descr = N_Gram_TGTC
cnt = 405	feature = 536	correl = 0.0261485	descr = N_Gram_GATT
cnt = 406	feature = 526	correl = 0.0226334	descr = N_Gram_GAGT
cnt = 407	feature = 582	correl = 0.0271029	descr = N_Gram_GCTA
cnt = 408	feature = 791	correl = 0.0339808	descr = N_Gram_TCTCC
cnt = 409	feature = 589	correl = -0.0510308	descr = N_Gram_GCTGC
cnt = 410	feature = 470	correl = -0.0708063	descr = N_Gram_CTCG
cnt = 411	feature = 738	correl = 0.0521952	descr = N_Gram_TATA
cnt = 412	feature = 875	correl = 0.0526693	descr = N_Gram_TTGA
cnt = 413	feature = 530	correl = 0.0346179	descr = N_Gram_GATA
cnt = 414	feature = 806	correl = 0.0307746	descr = N_Gram_TGAG
cnt = 415	feature = 813	correl = 0.0509538	descr = N_Gram_TGCA
cnt = 416	feature = 638	correl = 0.0349811	descr = N_Gram_GGTA
cnt = 417	feature = 385	correl = -0.0472509	descr = N_Gram_CCGG
cnt = 418	feature = 666	correl = 0.0307729	descr = N_Gram_GTCG
cnt = 419	feature = 355	correl = -0.0825844	descr = N_Gram_CCAG
cnt = 420	feature = 722	correl = 0.047163	descr = N_Gram_TACT
cnt = 421	feature = 678	correl = -0.0909185	descr = N_Gram_GTGG
cnt = 422	feature = 541	correl = -0.0435638	descr = N_Gram_GCAA
cnt = 423	feature = 706	correl = 0.0618041	descr = N_Gram_TAAG
cnt = 424	feature = 683	correl = 0.0370518	descr = N_Gram_GTGT
cnt = 425	feature = 488	correl = 0.025647	descr = N_Gram_CTTCT
cnt = 426	feature = 80	correl = 0.0336633	descr = PF_RNAi_Fold_3'Free_Count
cnt = 427	feature = 275	correl = 0.043981	descr = N_Gram_ATCC
cnt = 428	feature = 648	correl = -0.0456138	descr = N_Gram_GGTT
cnt = 429	feature = 293	correl = 0.0633875	descr = N_Gram_ATTA
cnt = 430	feature = 298	correl = 0.0792331	descr = N_Gram_ATTCT
cnt = 431	feature = 482	correl = 0.0291935	descr = N_Gram_CTGT
cnt = 432	feature = 283	correl = 0.0587036	descr = N_Gram_ATCT
cnt = 433	feature = 623	correl = -0.0710778	descr = N_Gram_GGGA
cnt = 434	feature = 239	correl = 0.023962	descr = N_Gram_AGCA
cnt = 435	feature = 361	correl = -0.0799278	descr = N_Gram_CCCA
cnt = 436	feature = 802	correl = 0.0434073	descr = N_Gram_TGAA
cnt = 437	feature = 60	correl = -0.0494378	descr = Gibbs_of_Target_Sequence__Pos_1_Step_1
cnt = 438	feature = 565	correl = -0.0439732	descr = N_Gram_GCCT
cnt = 439	feature = 227	correl = 0.0514723	descr = N_Gram_ACTG
cnt = 440	feature = 326	correl = -0.0521789	descr = N_Gram_CAGA
cnt = 441	feature = 672	correl = 0.0382495	descr = N_Gram_GTGA
cnt = 442	feature = 66	correl = 0.0779394	descr = Gibbs_of_Target_Sequence__Pos_8_Step_1
cnt = 443	feature = 289	correl = -0.0474757	descr = N_Gram_ATGG
cnt = 444	feature = 785	correl = 0.058753	descr = N_Gram_TCTA
cnt = 445	feature = 759	correl = 0.0215083	descr = N_Gram_TCCA
cnt = 446	feature = 691	correl = -0.0521208	descr = N_Gram_GTTG
cnt = 447	feature = 333	correl = -0.031478	descr = N_Gram_CAGG
cnt = 448	feature = 631	correl = -0.101467	descr = N_Gram_GGGG
cnt = 449	feature = 562	correl = -0.0411771	descr = N_Gram_GCCG
cnt = 450	feature = 809	correl = 0.0315951	descr = N_Gram_TGAT
cnt = 451	feature = 856	correl = 0.0495059	descr = N_Gram_TTAG
cnt = 452	feature = 713	correl = 0.0575552	descr = N_Gram_TACA
cnt = 453	feature = 595	correl = -0.030638	descr = N_Gram_GGAA
cnt = 454	feature = 460	correl = 0.0581316	descr = N_Gram_CTAG
cnt = 455	feature = 62	correl = 0.0998017	descr = Gibbs_of_Target_Sequence__Pos_4_Step_1
cnt = 456	feature = 636	correl = -0.0797423	descr = N_Gram_GGGTG
cnt = 457	feature = 864	correl = 0.0311897	descr = N_Gram_TTCC
cnt = 458	feature = 61	correl = -0.169937	descr = Gibbs_of_Target_Sequence__Pos_2_Step_1
cnt = 459	feature = 69	correl = 0.0501693	descr = Gibbs_of_Target_Sequence__Pos_11_Step_1
cnt = 460	feature = 270	correl = 0.0866991	descr = N_Gram_ATAT
cnt = 461	feature = 823	correl = 0.0240526	descr = N_Gram_TGCT
cnt = 462	feature = 838	correl = 0.0482438	descr = N_Gram_TGTA
cnt = 463	feature = 626	correl = -0.124077	descr = N_Gram_GGGC
cnt = 464	feature = 75	correl = 0.184985	descr = Gibbs_of_Target_Sequence__Pos_18_Step_1
cnt = 465	feature = 522	correl = -0.065328	descr = N_Gram_GAGG
cnt = 466	feature = 351	correl = -0.0374724	descr = N_Gram_CCAC
cnt = 467	feature = 489	correl = 0.0446923	descr = N_Gram_CTTG
cnt = 468	feature = 499	correl = -0.0243254	descr = N_Gram_GAAG
cnt = 469	feature = 71	correl = 0.148593	descr = Gibbs_of_Target_Sequence__Pos_14_Step_1
cnt = 470	feature = 662	correl = -0.0863963	descr = N_Gram_GTCC
cnt = 471	feature = 889	correl = 0.0282011	descr = N_Gram_TTTA
cnt = 472	feature = 789	correl = 0.0557312	descr = N_Gram_TCTC
cnt = 473	feature = 587	correl = -0.0232098	descr = N_Gram_GCTG
cnt = 474	feature = 345	correl = 0.0474411	descr = N_Gram_CATT
cnt = 475	feature = 641	correl = -0.0292806	descr = N_Gram_GGTC
cnt = 476	feature = 695	correl = 0.051002	descr = N_Gram_GTTT
cnt = 477	feature = 830	correl = -0.0623121	descr = N_Gram_TGGC
cnt = 478	feature = 878	correl = 0.0431088	descr = N_Gram_TTGC
cnt = 479	feature = 74	correl = 0.0884278	descr = Gibbs_of_Target_Sequence__Pos_17_Step_1
cnt = 480	feature = 213	correl = -0.0663698	descr = N_Gram_ACG
cnt = 481	feature = 574	correl = -0.0909487	descr = N_Gram_GCGG
cnt = 482	feature = 884	correl = 0.0791701	descr = N_Gram_TTGT
cnt = 483	feature = 257	correl = 0.0327314	descr = N_Gram_AGT
cnt = 484	feature = 64	correl = 0.094957	descr = Gibbs_of_Target_Sequence__Pos_6_Step_1
cnt = 485	feature = 296	correl = 0.0658872	descr = N_Gram_ATTC
cnt = 486	feature = 70	correl = 0.119637	descr = Gibbs_of_Target_Sequence__Pos_13_Step_1
cnt = 487	feature = 368	correl = -0.120011	descr = N_Gram_CCCG
cnt = 488	feature = 892	correl = 0.0397946	descr = N_Gram_TTTC
cnt = 489	feature = 392	correl = -0.0861333	descr = N_Gram_CCTC
cnt = 490	feature = 701	correl = 0.0505537	descr = N_Gram_TAAA
cnt = 491	feature = 73	correl = 0.108918	descr = Gibbs_of_Target_Sequence__Pos_16_Step_1
cnt = 492	feature = 430	correl = -0.112306	descr = N_Gram_CGGC
cnt = 493	feature = 900	correl = 0.0302285	descr = N_Gram_TTTT
cnt = 494	feature = 67	correl = 0.108697	descr = Gibbs_of_Target_Sequence__Pos_9_Step_1
cnt = 495	feature = 772	correl = 0.0340438	descr = N_Gram_TCG
cnt = 496	feature = 712	correl = 0.0627941	descr = N_Gram_TAC
cnt = 497	feature = 752	correl = 0.0248642	descr = N_Gram_TCA
cnt = 498	feature = 635	correl = -0.0516941	descr = N_Gram_GGGT
cnt = 499	feature = 68	correl = 0.120959	descr = Gibbs_of_Target_Sequence__Pos_10_Step_1
cnt = 500	feature = 610	correl = -0.117565	descr = N_Gram_GGCC
cnt = 501	feature = 403	correl = -0.0763047	descr = N_Gram_CGA
cnt = 502	feature = 273	correl = 0.0612591	descr = N_Gram_ATC
cnt = 503	feature = 79	correl = 0.146489	descr = PF_RNAi_Fold_5'Free_Count
cnt = 504	feature = 315	correl = -0.0285481	descr = N_Gram_CAC
cnt = 505	feature = 796	correl = 0.0659382	descr = N_Gram_TCTT
cnt = 506	feature = 65	correl = 0.150243	descr = Gibbs_of_Target_Sequence__Pos_7_Step_1
cnt = 507	feature = 72	correl = 0.08735	descr = Gibbs_of_Target_Sequence__Pos_15_Step_1
cnt = 508	feature = 105	correl = -0.100756	descr = Xue_Structure_Feature_C110
cnt = 509	feature = 726	correl = 0.0848074	descr = N_Gram_TAG
cnt = 510	feature = 517	correl = -0.0315469	descr = N_Gram_GAG
cnt = 511	feature = 869	correl = 0.0810552	descr = N_Gram_TTCT
cnt = 512	feature = 540	correl = -0.030844	descr = N_Gram_GCA
cnt = 513	feature = 335	correl = 0.0681319	descr = N_Gram_CAT
cnt = 514	feature = 325	correl = -0.0390815	descr = N_Gram_CAG
cnt = 515	feature = 800	correl = 0.0610216	descr = N_Gram_TG
cnt = 516	feature = 837	correl = 0.0839728	descr = N_Gram_TGT
cnt = 517	feature = 348	correl = -0.0676288	descr = N_Gram_CCA
cnt = 518	feature = 568	correl = -0.10152	descr = N_Gram_GCG
cnt = 519	feature = 700	correl = 0.0650873	descr = N_Gram_TAA
cnt = 520	feature = 751	correl = 0.0404066	descr = N_Gram_TC
cnt = 521	feature = 851	correl = 0.0785422	descr = N_Gram_TTA
cnt = 522	feature = 622	correl = -0.122424	descr = N_Gram_GGG
cnt = 523	feature = 554	correl = -0.119762	descr = N_Gram_GCC
cnt = 524	feature = 863	correl = 0.0683094	descr = N_Gram_TTC
cnt = 525	feature = 593	correl = -0.111876	descr = N_Gram_GG
cnt = 526	feature = 888	correl = 0.0928666	descr = N_Gram_TTT
cnt = 527	feature = 347	correl = -0.083211	descr = N_Gram_CC
cnt = 528	feature = 264	correl = 0.114081	descr = N_Gram_AT
cnt = 529	feature = 292	correl = 0.118434	descr = N_Gram_ATT
cnt = 530	feature = 850	correl = 0.143093	descr = N_Gram_TT
cnt = 531	feature = 539	correl = -0.104996	descr = N_Gram_GC
cnt = 532	feature = 699	correl = 0.168814	descr = N_Gram_TA
cnt = 533	feature = 78	correl = 0.214226	descr = PF_RNAi_Fold_Energy
cnt = 534	feature = 58	correl = 0.271228	descr = Gibbs_of_Target_Sequence_
num rows = 2188
num_elements = 1170580
..*
optimization finished, #iter = 2271
nu = 0.232461
obj = -38.807779, rho = -0.747057
nSV = 1007, nBSV = 189
num rows = 243
num_elements = 130005
*
optimization finished, #iter = 179
nu = 0.197546
obj = -4.563994, rho = -0.729501
nSV = 128, nBSV = 9
..*
optimization finished, #iter = 2271
nu = 0.232461
obj = -38.807779, rho = -0.747057
nSV = 1007, nBSV = 189
CFS merit scores = 1.44541
CFS merit scores = 1.61707
CFS merit scores = 1.85383
CFS merit scores = 2.07923
CFS merit scores = 2.28724
CFS merit scores = 2.47468
CFS merit scores = 2.6462
CFS merit scores = 2.80771
CFS merit scores = 2.95853
CFS merit scores = 3.10099
CFS merit scores = 3.23655
CFS merit scores = 3.36448
CFS merit scores = 3.48517
CFS merit scores = 3.59961
CFS merit scores = 3.70808
CFS merit scores = 3.81258
CFS merit scores = 3.91329
CFS merit scores = 4.01066
CFS merit scores = 4.105
CFS merit scores = 4.19601
CFS merit scores = 4.28378
CFS merit scores = 4.36879
CFS merit scores = 4.45083
CFS merit scores = 4.53021
CFS merit scores = 4.60696
CFS merit scores = 4.68076
CFS merit scores = 4.75169
CFS merit scores = 4.82026
CFS merit scores = 4.88557
CFS merit scores = 4.94926
CFS merit scores = 5.01109
CFS merit scores = 5.0709
CFS merit scores = 5.1284
CFS merit scores = 5.18143
CFS merit scores = 5.23331
CFS merit scores = 5.28288
CFS merit scores = 5.33001
CFS merit scores = 5.37599
CFS merit scores = 5.42027
CFS merit scores = 5.46332
CFS merit scores = 5.50465
CFS merit scores = 5.545
CFS merit scores = 5.58336
CFS merit scores = 5.62074
CFS merit scores = 5.65372
CFS merit scores = 5.68611
CFS merit scores = 5.71854
CFS merit scores = 5.7489
CFS merit scores = 5.77843
CFS merit scores = 5.80694
CFS merit scores = 5.83471
CFS merit scores = 5.86179
CFS merit scores = 5.88807
CFS merit scores = 5.91373
CFS merit scores = 5.93864
CFS merit scores = 5.96225
CFS merit scores = 5.98484
CFS merit scores = 6.00574
CFS merit scores = 6.02626
CFS merit scores = 6.04633
CFS merit scores = 6.06627
CFS merit scores = 6.08529
CFS merit scores = 6.1031
CFS merit scores = 6.11992
CFS merit scores = 6.13645
CFS merit scores = 6.1531
CFS merit scores = 6.16949
CFS merit scores = 6.18488
CFS merit scores = 6.19964
CFS merit scores = 6.21408
CFS merit scores = 6.22716
CFS merit scores = 6.24002
CFS merit scores = 6.25322
CFS merit scores = 6.2662
CFS merit scores = 6.27902
CFS merit scores = 6.29147
CFS merit scores = 6.30227
CFS merit scores = 6.31286
CFS merit scores = 6.32306
CFS merit scores = 6.33301
CFS merit scores = 6.3424
CFS merit scores = 6.3517
CFS merit scores = 6.36094
CFS merit scores = 6.36847
CFS merit scores = 6.37596
CFS merit scores = 6.38322
CFS merit scores = 6.39027
CFS merit scores = 6.39735
CFS merit scores = 6.40452
CFS merit scores = 6.41112
CFS merit scores = 6.41787
CFS merit scores = 6.42436
CFS merit scores = 6.43072
CFS merit scores = 6.43704
CFS merit scores = 6.44289
CFS merit scores = 6.44874
CFS merit scores = 6.45434
CFS merit scores = 6.45997
CFS merit scores = 6.46569
CFS merit scores = 6.47135
CFS merit scores = 6.4769
CFS merit scores = 6.48249
CFS merit scores = 6.48753
CFS merit scores = 6.49247
CFS merit scores = 6.49743
CFS merit scores = 6.50224
CFS merit scores = 6.50626
CFS merit scores = 6.50989
CFS merit scores = 6.51355
CFS merit scores = 6.51674
CFS merit scores = 6.51975
CFS merit scores = 6.52262
CFS merit scores = 6.52551
CFS merit scores = 6.5286
CFS merit scores = 6.53135
CFS merit scores = 6.53424
CFS merit scores = 6.53694
CFS merit scores = 6.53954
CFS merit scores = 6.5422
CFS merit scores = 6.54462
CFS merit scores = 6.54705
CFS merit scores = 6.54946
CFS merit scores = 6.55186
CFS merit scores = 6.55373
CFS merit scores = 6.55572
CFS merit scores = 6.55782
CFS merit scores = 6.55989
CFS merit scores = 6.56195
CFS merit scores = 6.56398
CFS merit scores = 6.56615
CFS merit scores = 6.56845
CFS merit scores = 6.57012
CFS merit scores = 6.57171
CFS merit scores = 6.57337
CFS merit scores = 6.57516
CFS merit scores = 6.57652
CFS merit scores = 6.57778
CFS merit scores = 6.57898
CFS merit scores = 6.58017
CFS merit scores = 6.58135
CFS merit scores = 6.58259
CFS merit scores = 6.58389
CFS merit scores = 6.58503
CFS merit scores = 6.58606
CFS merit scores = 6.58709
CFS merit scores = 6.58806
CFS merit scores = 6.58921
CFS merit scores = 6.59038
CFS merit scores = 6.59151
CFS merit scores = 6.59244
CFS merit scores = 6.59328
CFS merit scores = 6.59415
CFS merit scores = 6.59473
CFS merit scores = 6.59551
CFS merit scores = 6.59633
CFS merit scores = 6.59704
CFS merit scores = 6.59762
CFS merit scores = 6.598
CFS merit scores = 6.59837
CFS merit scores = 6.59848
CFS merit scores = 6.59862
CFS merit scores = 6.59852
CFS merit scores = 6.59847
CFS merit scores = 6.59865
CFS merit scores = 6.59872
CFS merit scores = 6.59894
CFS merit scores = 6.59909
CFS merit scores = 6.59942
CFS merit scores = 6.59983
CFS merit scores = 6.60017
CFS merit scores = 6.60038
CFS merit scores = 6.60044
CFS merit scores = 6.60048
CFS merit scores = 6.60051
CFS merit scores = 6.6003
CFS merit scores = 6.60017
CFS merit scores = 6.59998
CFS merit scores = 6.59973
CFS merit scores = 6.59948
CFS merit scores = 6.59932
CFS merit scores = 6.59881
CFS merit scores = 6.59827
CFS merit scores = 6.59777
CFS merit scores = 6.59727
CFS merit scores = 6.59674
CFS merit scores = 6.59623
CFS merit scores = 6.59582
CFS merit scores = 6.59537
CFS merit scores = 6.59486
CFS merit scores = 6.59414
CFS merit scores = 6.59336
CFS merit scores = 6.59263
CFS merit scores = 6.59191
CFS merit scores = 6.59125
CFS merit scores = 6.59066
CFS merit scores = 6.58983
CFS merit scores = 6.5889
CFS merit scores = 6.58806
CFS merit scores = 6.58734
CFS merit scores = 6.58649
CFS merit scores = 6.58577
CFS merit scores = 6.5851
CFS merit scores = 6.58433
CFS merit scores = 6.58352
CFS merit scores = 6.58272
CFS merit scores = 6.58185
CFS merit scores = 6.58105
CFS merit scores = 6.58029
CFS merit scores = 6.57963
CFS merit scores = 6.57866
CFS merit scores = 6.57752
CFS merit scores = 6.57655
CFS merit scores = 6.57537
CFS merit scores = 6.57415
CFS merit scores = 6.57294
CFS merit scores = 6.57179
CFS merit scores = 6.57071
CFS merit scores = 6.5695
CFS merit scores = 6.5683
CFS merit scores = 6.56699
CFS merit scores = 6.56573
CFS merit scores = 6.56447
CFS merit scores = 6.56323
CFS merit scores = 6.56207
CFS merit scores = 6.56095
CFS merit scores = 6.55967
CFS merit scores = 6.55841
CFS merit scores = 6.55714
CFS merit scores = 6.55587
CFS merit scores = 6.55447
CFS merit scores = 6.55308
CFS merit scores = 6.55173
CFS merit scores = 6.55044
CFS merit scores = 6.54909
CFS merit scores = 6.54775
CFS merit scores = 6.54639
CFS merit scores = 6.54504
CFS merit scores = 6.54374
CFS merit scores = 6.54232
CFS merit scores = 6.54092
CFS merit scores = 6.53942
CFS merit scores = 6.53791
CFS merit scores = 6.53643
CFS merit scores = 6.53499
CFS merit scores = 6.53358
CFS merit scores = 6.53209
CFS merit scores = 6.5306
CFS merit scores = 6.52908
CFS merit scores = 6.52762
CFS merit scores = 6.52611
CFS merit scores = 6.52452
CFS merit scores = 6.52304
CFS merit scores = 6.52154
CFS merit scores = 6.51991
CFS merit scores = 6.5183
CFS merit scores = 6.51672
CFS merit scores = 6.51515
CFS merit scores = 6.51349
CFS merit scores = 6.51183
CFS merit scores = 6.5102
CFS merit scores = 6.50854
CFS merit scores = 6.50691
CFS merit scores = 6.50529
CFS merit scores = 6.50357
CFS merit scores = 6.50174
CFS merit scores = 6.50001
CFS merit scores = 6.49825
CFS merit scores = 6.49647
CFS merit scores = 6.49448
CFS merit scores = 6.49256
CFS merit scores = 6.49058
CFS merit scores = 6.48856
CFS merit scores = 6.48664
CFS merit scores = 6.48476
CFS merit scores = 6.48287
CFS merit scores = 6.48107
CFS merit scores = 6.47912
CFS merit scores = 6.4772
CFS merit scores = 6.47525
CFS merit scores = 6.47332
CFS merit scores = 6.47133
CFS merit scores = 6.46938
CFS merit scores = 6.46743
CFS merit scores = 6.46552
CFS merit scores = 6.4636
CFS merit scores = 6.46171
CFS merit scores = 6.45973
CFS merit scores = 6.45782
CFS merit scores = 6.45595
CFS merit scores = 6.45407
CFS merit scores = 6.45216
CFS merit scores = 6.45029
CFS merit scores = 6.4484
CFS merit scores = 6.44649
CFS merit scores = 6.44459
CFS merit scores = 6.44272
CFS merit scores = 6.44082
CFS merit scores = 6.43889
CFS merit scores = 6.43696
CFS merit scores = 6.43499
CFS merit scores = 6.43299
CFS merit scores = 6.43099
CFS merit scores = 6.42899
CFS merit scores = 6.42705
CFS merit scores = 6.42512
CFS merit scores = 6.42317
CFS merit scores = 6.42126
CFS merit scores = 6.41938
CFS merit scores = 6.41739
CFS merit scores = 6.41537
CFS merit scores = 6.4133
CFS merit scores = 6.41122
CFS merit scores = 6.40918
CFS merit scores = 6.40716
CFS merit scores = 6.40517
CFS merit scores = 6.40321
CFS merit scores = 6.4013
CFS merit scores = 6.39921
CFS merit scores = 6.39716
CFS merit scores = 6.39516
CFS merit scores = 6.39315
CFS merit scores = 6.39113
CFS merit scores = 6.38909
CFS merit scores = 6.38711
CFS merit scores = 6.38502
CFS merit scores = 6.38289
CFS merit scores = 6.38078
CFS merit scores = 6.3787
CFS merit scores = 6.37667
CFS merit scores = 6.3746
CFS merit scores = 6.37254
CFS merit scores = 6.37048
CFS merit scores = 6.3684
CFS merit scores = 6.36634
CFS merit scores = 6.3642
CFS merit scores = 6.3621
CFS merit scores = 6.36001
CFS merit scores = 6.35794
CFS merit scores = 6.35586
CFS merit scores = 6.35375
CFS merit scores = 6.35165
CFS merit scores = 6.34944
CFS merit scores = 6.34718
CFS merit scores = 6.34483
CFS merit scores = 6.3425
CFS merit scores = 6.34019
CFS merit scores = 6.33786
CFS merit scores = 6.33557
CFS merit scores = 6.33327
CFS merit scores = 6.33103
CFS merit scores = 6.32873
CFS merit scores = 6.32645
CFS merit scores = 6.32409
CFS merit scores = 6.32175
CFS merit scores = 6.3194
CFS merit scores = 6.3171
CFS merit scores = 6.31472
CFS merit scores = 6.31237
CFS merit scores = 6.31
CFS merit scores = 6.30765
CFS merit scores = 6.30535
CFS merit scores = 6.30302
CFS merit scores = 6.30072
CFS merit scores = 6.29846
CFS merit scores = 6.29617
CFS merit scores = 6.29383
CFS merit scores = 6.29154
CFS merit scores = 6.28921
CFS merit scores = 6.28688
CFS merit scores = 6.28446
CFS merit scores = 6.28193
CFS merit scores = 6.27932
CFS merit scores = 6.27674
CFS merit scores = 6.27416
CFS merit scores = 6.27153
CFS merit scores = 6.26884
CFS merit scores = 6.26621
CFS merit scores = 6.26359
CFS merit scores = 6.261
CFS merit scores = 6.25831
CFS merit scores = 6.25568
CFS merit scores = 6.25303
CFS merit scores = 6.25021
CFS merit scores = 6.24743
CFS merit scores = 6.24467
CFS merit scores = 6.24191
CFS merit scores = 6.23914
CFS merit scores = 6.23637
CFS merit scores = 6.23366
CFS merit scores = 6.23089
CFS merit scores = 6.22808
CFS merit scores = 6.22527
CFS merit scores = 6.2225
CFS merit scores = 6.21966
CFS merit scores = 6.21678
CFS merit scores = 6.21386
CFS merit scores = 6.21084
CFS merit scores = 6.2078
CFS merit scores = 6.20474
CFS merit scores = 6.2017
CFS merit scores = 6.19863
CFS merit scores = 6.1955
CFS merit scores = 6.19224
CFS merit scores = 6.18899
CFS merit scores = 6.1858
CFS merit scores = 6.18255
CFS merit scores = 6.17922
CFS merit scores = 6.17584
CFS merit scores = 6.17251
CFS merit scores = 6.16911
CFS merit scores = 6.16574
CFS merit scores = 6.16233
CFS merit scores = 6.15891
CFS merit scores = 6.15549
CFS merit scores = 6.15204
CFS merit scores = 6.1486
CFS merit scores = 6.14504
CFS merit scores = 6.1415
CFS merit scores = 6.13796
CFS merit scores = 6.13442
CFS merit scores = 6.13088
CFS merit scores = 6.1274
CFS merit scores = 6.12388
CFS merit scores = 6.12036
CFS merit scores = 6.11677
CFS merit scores = 6.11317
CFS merit scores = 6.10957
CFS merit scores = 6.10592
CFS merit scores = 6.1023
CFS merit scores = 6.0987
CFS merit scores = 6.09512
CFS merit scores = 6.09154
CFS merit scores = 6.08799
CFS merit scores = 6.08444
CFS merit scores = 6.08088
CFS merit scores = 6.0773
CFS merit scores = 6.07373
CFS merit scores = 6.07023
CFS merit scores = 6.06674
CFS merit scores = 6.0632
CFS merit scores = 6.05965
CFS merit scores = 6.05603
CFS merit scores = 6.05239
CFS merit scores = 6.04875
CFS merit scores = 6.04499
CFS merit scores = 6.0412
CFS merit scores = 6.03741
CFS merit scores = 6.03357
CFS merit scores = 6.02979
CFS merit scores = 6.02594
CFS merit scores = 6.02209
CFS merit scores = 6.01828
CFS merit scores = 6.01441
CFS merit scores = 6.01059
CFS merit scores = 6.00669
CFS merit scores = 6.00271
CFS merit scores = 5.99879
CFS merit scores = 5.99491
CFS merit scores = 5.99104
CFS merit scores = 5.98719
CFS merit scores = 5.98337
CFS merit scores = 5.97953
CFS merit scores = 5.97565
CFS merit scores = 5.97176
CFS merit scores = 5.96792
CFS merit scores = 5.96412
CFS merit scores = 5.96034
CFS merit scores = 5.95656
CFS merit scores = 5.95276
CFS merit scores = 5.94899
CFS merit scores = 5.94522
CFS merit scores = 5.94134
CFS merit scores = 5.9374
CFS merit scores = 5.93348
CFS merit scores = 5.92951
CFS merit scores = 5.92549
CFS merit scores = 5.92147
CFS merit scores = 5.91751
CFS merit scores = 5.91354
CFS merit scores = 5.9096
CFS merit scores = 5.90557
CFS merit scores = 5.90155
CFS merit scores = 5.89758
CFS merit scores = 5.8936
CFS merit scores = 5.88963
CFS merit scores = 5.88568
CFS merit scores = 5.88172
CFS merit scores = 5.87782
CFS merit scores = 5.87365
CFS merit scores = 5.86944
CFS merit scores = 5.86528
CFS merit scores = 5.86113
CFS merit scores = 5.85698
CFS merit scores = 5.85285
CFS merit scores = 5.84876
CFS merit scores = 5.84469
CFS merit scores = 5.8405
CFS merit scores = 5.83637
CFS merit scores = 5.83216
CFS merit scores = 5.828
CFS merit scores = 5.82374
CFS merit scores = 5.81944
CFS merit scores = 5.81516
CFS merit scores = 5.81087
CFS merit scores = 5.8066
CFS merit scores = 5.80231
CFS merit scores = 5.79805
CFS merit scores = 5.79378
CFS merit scores = 5.78936
CFS merit scores = 5.78492
CFS merit scores = 5.78041
CFS merit scores = 5.77593
CFS merit scores = 5.77145
CFS merit scores = 5.76681
CFS merit scores = 5.76213
CFS merit scores = 5.75733
CFS merit scores = 5.75251
CFS merit scores = 5.74751
CFS merit scores = 5.74248
CFS merit scores = 5.73733
CFS merit scores = 5.7321
CFS merit scores = 5.72682
CFS merit scores = 5.72146
CFS merit scores = 5.71611
CFS merit scores = 5.71077
CFS merit scores = 5.70537
CFS merit scores = 5.69999
CFS merit scores = 5.69457
CFS merit scores = 5.68906
CFS merit scores = 5.6832
CFS merit scores = 5.67718
CFS merit scores = 5.67117
CFS merit scores = 5.66449
CFS merit scores = 5.65788
CFS merit scores = 5.65082
CFS merit scores = 5.64379
CFS merit scores = 5.6365
CFS merit scores = 5.62915
CFS merit scores = 5.62151
CFS merit scores = 5.61374
CFS merit scores = 5.60571
CFS merit scores = 5.5974
CFS merit scores = 5.58909
CFS merit scores = 5.5802
CFS merit scores = 5.57103
CFS merit scores = 5.56173
CFS merit scores = 5.552
CFS merit scores = 5.54208
CFS merit scores = 5.53112
CFS merit scores = 5.52021
CFS merit scores = 5.50803
CFS merit scores = 5.49591
CFS merit scores = 5.47282
cnt = 1	feature = 83	correl = 0.445412	descr = Gibbs_of_Target_Sequence__Pos_19_Step_1
cnt = 2	feature = 2	correl = -0.134318	descr = Position_Specific_Bin_Base_0_Base_G
cnt = 3	feature = 502	correl = -0.0730174	descr = N_Gram_CTGGC
cnt = 4	feature = 14	correl = -0.0832759	descr = Position_Specific_Bin_Base_4_Base_C
cnt = 5	feature = 568	correl = -0.0513551	descr = N_Gram_GCAAA
cnt = 6	feature = 848	correl = -0.034037	descr = N_Gram_TGCCG
cnt = 7	feature = 809	correl = -0.0271389	descr = N_Gram_TCGCG
cnt = 8	feature = 883	correl = -0.0317338	descr = N_Gram_TTACG
cnt = 9	feature = 563	correl = 0.0414652	descr = N_Gram_GATTA
cnt = 10	feature = 434	correl = -0.0465248	descr = N_Gram_CGAGT
cnt = 11	feature = 631	correl = -0.0275775	descr = N_Gram_GGACG
cnt = 12	feature = 592	correl = 0.0218472	descr = N_Gram_GCCTA
cnt = 13	feature = 356	correl = 0.0256986	descr = N_Gram_CATAG
cnt = 14	feature = 849	correl = 0.0456329	descr = N_Gram_TGCGA
cnt = 15	feature = 704	correl = 0.0481177	descr = N_Gram_GTCTA
cnt = 16	feature = 508	correl = -0.0368954	descr = N_Gram_CTTAA
cnt = 17	feature = 327	correl = 0.0221769	descr = N_Gram_CAACG
cnt = 18	feature = 733	correl = 0.0230739	descr = N_Gram_TAACA
cnt = 19	feature = 212	correl = -0.0215485	descr = N_Gram_ACCAA
cnt = 20	feature = 697	correl = -0.0524763	descr = N_Gram_GTCCG
cnt = 21	feature = 808	correl = 0.0459006	descr = N_Gram_TCGCA
cnt = 22	feature = 466	correl = 0.0292396	descr = N_Gram_CGTCT
cnt = 23	feature = 681	correl = -0.0247891	descr = N_Gram_GGTTA
cnt = 24	feature = 747	correl = 0.0306361	descr = N_Gram_TACCG
cnt = 25	feature = 554	correl = -0.0256454	descr = N_Gram_GAGTA
cnt = 26	feature = 485	correl = 0.0322285	descr = N_Gram_CTATC
cnt = 27	feature = 901	correl = 0.0593651	descr = N_Gram_TTCGT
cnt = 28	feature = 604	correl = -0.0273659	descr = N_Gram_GCGGT
cnt = 29	feature = 468	correl = -0.0371594	descr = N_Gram_CGTGG
cnt = 30	feature = 700	correl = 0.0516985	descr = N_Gram_GTCGC
cnt = 31	feature = 685	correl = 0.0552742	descr = N_Gram_GTAAA
cnt = 32	feature = 770	correl = 0.02339	descr = N_Gram_TATAC
cnt = 33	feature = 910	correl = 0.0313427	descr = N_Gram_TTGAC
cnt = 34	feature = 687	correl = -0.0251885	descr = N_Gram_GTAAT
cnt = 35	feature = 734	correl = 0.0263948	descr = N_Gram_TAACT
cnt = 36	feature = 454	correl = -0.101612	descr = N_Gram_CGGCG
cnt = 37	feature = 854	correl = 0.0330811	descr = N_Gram_TGCTT
cnt = 38	feature = 290	correl = -0.0225334	descr = N_Gram_ATCCC
cnt = 39	feature = 316	correl = 0.0315011	descr = N_Gram_ATTGT
cnt = 40	feature = 539	correl = -0.0600909	descr = N_Gram_GACCG
cnt = 41	feature = 484	correl = 0.0520086	descr = N_Gram_CTATA
cnt = 42	feature = 294	correl = 0.042422	descr = N_Gram_ATCGA
cnt = 43	feature = 765	correl = 0.0298168	descr = N_Gram_TAGTC
cnt = 44	feature = 547	correl = 0.0249642	descr = N_Gram_GAGAA
cnt = 45	feature = 446	correl = -0.0569674	descr = N_Gram_CGCGT
cnt = 46	feature = 750	correl = -0.0362939	descr = N_Gram_TACGT
cnt = 47	feature = 476	correl = 0.0626781	descr = N_Gram_CTAAG
cnt = 48	feature = 315	correl = 0.0605634	descr = N_Gram_ATTGG
cnt = 49	feature = 885	correl = 0.0610959	descr = N_Gram_TTAGA
cnt = 50	feature = 223	correl = -0.034101	descr = N_Gram_ACGAC
cnt = 51	feature = 549	correl = -0.0394879	descr = N_Gram_GAGCC
cnt = 52	feature = 291	correl = 0.029885	descr = N_Gram_ATCCG
cnt = 53	feature = 521	correl = -0.0283825	descr = N_Gram_GAAAA
cnt = 54	feature = 530	correl = 0.0698073	descr = N_Gram_GAATA
cnt = 55	feature = 436	correl = -0.0308214	descr = N_Gram_CGATC
cnt = 56	feature = 461	correl = -0.0276819	descr = N_Gram_CGGTT
cnt = 57	feature = 548	correl = -0.040055	descr = N_Gram_GAGAT
cnt = 58	feature = 882	correl = 0.0612764	descr = N_Gram_TTACA
cnt = 59	feature = 279	correl = 0.0342197	descr = N_Gram_ATAGG
cnt = 60	feature = 475	correl = 0.0218879	descr = N_Gram_CTAAA
cnt = 61	feature = 415	correl = -0.0891768	descr = N_Gram_CCTCG
cnt = 62	feature = 891	correl = 0.0237767	descr = N_Gram_TTATT
cnt = 63	feature = 607	correl = -0.0604961	descr = N_Gram_GCGTT
cnt = 64	feature = 440	correl = -0.0582785	descr = N_Gram_CGCAT
cnt = 65	feature = 432	correl = -0.0414496	descr = N_Gram_CGACG
cnt = 66	feature = 813	correl = -0.0333191	descr = N_Gram_TCGGC
cnt = 67	feature = 577	correl = -0.0423427	descr = N_Gram_GCATA
cnt = 68	feature = 612	correl = -0.0279923	descr = N_Gram_GCTCA
cnt = 69	feature = 869	correl = 0.0326234	descr = N_Gram_TGTAT
cnt = 70	feature = 572	correl = -0.0353289	descr = N_Gram_GCACC
cnt = 71	feature = 482	correl = 0.0653408	descr = N_Gram_CTAGC
cnt = 72	feature = 326	correl = 0.0260248	descr = N_Gram_CAACC
cnt = 73	feature = 403	correl = -0.0265512	descr = N_Gram_CCGCG
cnt = 74	feature = 777	correl = 0.0497981	descr = N_Gram_TATGA
cnt = 75	feature = 325	correl = 0.0790275	descr = N_Gram_CAACA
cnt = 76	feature = 391	correl = -0.0307271	descr = N_Gram_CCCGG
cnt = 77	feature = 912	correl = 0.0338416	descr = N_Gram_TTGCA
cnt = 78	feature = 418	correl = -0.0442395	descr = N_Gram_CCTGA
cnt = 79	feature = 518	correl = -0.0389601	descr = N_Gram_CTTTA
cnt = 80	feature = 753	correl = 0.0355871	descr = N_Gram_TACTG
cnt = 81	feature = 663	correl = -0.0460106	descr = N_Gram_GGGGA
cnt = 82	feature = 308	correl = -0.021528	descr = N_Gram_ATTAA
cnt = 83	feature = 355	correl = -0.0515854	descr = N_Gram_CATAA
cnt = 84	feature = 238	correl = -0.0381083	descr = N_Gram_ACTGC
cnt = 85	feature = 7	correl = -0.0410637	descr = Position_Specific_Bin_Base_2_Base_A
cnt = 86	feature = 760	correl = 0.0514623	descr = N_Gram_TAGCA
cnt = 87	feature = 233	correl = 0.069752	descr = N_Gram_ACTAC
cnt = 88	feature = 406	correl = 0.021735	descr = N_Gram_CCGGA
cnt = 89	feature = 256	correl = -0.0452271	descr = N_Gram_AGCGG
cnt = 90	feature = 686	correl = 0.0256921	descr = N_Gram_GTAAG
cnt = 91	feature = 739	correl = -0.0573986	descr = N_Gram_TAATC
cnt = 92	feature = 230	correl = -0.0408643	descr = N_Gram_ACGTT
cnt = 93	feature = 857	correl = 0.0299642	descr = N_Gram_TGGAC
cnt = 94	feature = 341	correl = 0.0435461	descr = N_Gram_CACTC
cnt = 95	feature = 458	correl = -0.056815	descr = N_Gram_CGGGG
cnt = 96	feature = 35	correl = 0.0305708	descr = Position_Specific_Bin_Base_12_Base_A
cnt = 97	feature = 217	correl = -0.0216748	descr = N_Gram_ACCGA
cnt = 98	feature = 763	correl = 0.0330395	descr = N_Gram_TAGGC
cnt = 99	feature = 712	correl = -0.0238473	descr = N_Gram_GTGCG
cnt = 100	feature = 643	correl = -0.0814625	descr = N_Gram_GGCCA
cnt = 101	feature = 740	correl = -0.0224546	descr = N_Gram_TAATG
cnt = 102	feature = 871	correl = 0.0287283	descr = N_Gram_TGTCG
cnt = 103	feature = 863	correl = -0.0535071	descr = N_Gram_TGGGA
cnt = 104	feature = 645	correl = -0.0253824	descr = N_Gram_GGCCG
cnt = 105	feature = 696	correl = -0.059595	descr = N_Gram_GTCCC
cnt = 106	feature = 481	correl = 0.0230737	descr = N_Gram_CTAGA
cnt = 107	feature = 934	correl = 0.0333976	descr = N_Gram_TTTTA
cnt = 108	feature = 535	correl = 0.0296377	descr = N_Gram_GACAT
cnt = 109	feature = 825	correl = 0.0490515	descr = N_Gram_TCTCT
cnt = 110	feature = 823	correl = 0.0469441	descr = N_Gram_TCTCA
cnt = 111	feature = 262	correl = -0.0287022	descr = N_Gram_AGGCA
cnt = 112	feature = 771	correl = 0.028086	descr = N_Gram_TATAG
cnt = 113	feature = 299	correl = 0.0476163	descr = N_Gram_ATGAG
cnt = 114	feature = 721	correl = 0.0353547	descr = N_Gram_GTTAC
cnt = 115	feature = 442	correl = 0.0213929	descr = N_Gram_CGCCG
cnt = 116	feature = 311	correl = 0.0401423	descr = N_Gram_ATTCG
cnt = 117	feature = 519	correl = 0.0249463	descr = N_Gram_CTTTC
cnt = 118	feature = 627	correl = -0.0483494	descr = N_Gram_GGAAG
cnt = 119	feature = 346	correl = -0.0530198	descr = N_Gram_CAGAG
cnt = 120	feature = 711	correl = -0.0449049	descr = N_Gram_GTGCC
cnt = 121	feature = 766	correl = 0.0325944	descr = N_Gram_TAGTG
cnt = 122	feature = 718	correl = 0.0284015	descr = N_Gram_GTGTA
cnt = 123	feature = 812	correl = 0.0409726	descr = N_Gram_TCGGA
cnt = 124	feature = 387	correl = -0.0525796	descr = N_Gram_CCCCT
cnt = 125	feature = 775	correl = 0.0522945	descr = N_Gram_TATCG
cnt = 126	feature = 626	correl = -0.0243792	descr = N_Gram_GGAAC
cnt = 127	feature = 404	correl = -0.0356677	descr = N_Gram_CCGCT
cnt = 128	feature = 337	correl = -0.0217312	descr = N_Gram_CACGA
cnt = 129	feature = 774	correl = 0.0599442	descr = N_Gram_TATCA
cnt = 130	feature = 228	correl = -0.0519931	descr = N_Gram_ACGGG
cnt = 131	feature = 722	correl = -0.0408146	descr = N_Gram_GTTAG
cnt = 132	feature = 931	correl = 0.0330098	descr = N_Gram_TTTGG
cnt = 133	feature = 431	correl = -0.0472494	descr = N_Gram_CGACC
cnt = 134	feature = 488	correl = -0.0368551	descr = N_Gram_CTCAA
cnt = 135	feature = 4	correl = -0.0290785	descr = Position_Specific_Bin_Base_1_Base_C
cnt = 136	feature = 819	correl = 0.0499949	descr = N_Gram_TCTAC
cnt = 137	feature = 227	correl = -0.0349596	descr = N_Gram_ACGGC
cnt = 138	feature = 617	correl = -0.0393248	descr = N_Gram_GCTGA
cnt = 139	feature = 717	correl = -0.0239231	descr = N_Gram_GTGGT
cnt = 140	feature = 470	correl = -0.0803136	descr = N_Gram_CGTTC
cnt = 141	feature = 385	correl = -0.0418144	descr = N_Gram_CCCCA
cnt = 142	feature = 732	correl = 0.0498621	descr = N_Gram_TAAAC
cnt = 143	feature = 43	correl = 0.0764144	descr = Position_Specific_Bin_Base_15_Base_A
cnt = 144	feature = 677	correl = -0.0295549	descr = N_Gram_GGTGA
cnt = 145	feature = 850	correl = -0.0246167	descr = N_Gram_TGCGC
cnt = 146	feature = 752	correl = 0.0723271	descr = N_Gram_TACTA
cnt = 147	feature = 880	correl = -0.0287172	descr = N_Gram_TTAAT
cnt = 148	feature = 430	correl = -0.025773	descr = N_Gram_CGACA
cnt = 149	feature = 667	correl = 0.025048	descr = N_Gram_GGGTA
cnt = 150	feature = 860	correl = -0.0744991	descr = N_Gram_TGGCG
cnt = 151	feature = 345	correl = -0.042937	descr = N_Gram_CAGAC
cnt = 152	feature = 64	correl = 0.115046	descr = Position_Specific_Bin_Base_20_Base_T
cnt = 153	feature = 56	correl = 0.0342793	descr = Position_Specific_Bin_Base_18_Base_T
cnt = 154	feature = 769	correl = 0.0568551	descr = N_Gram_TATAA
cnt = 155	feature = 254	correl = -0.0361483	descr = N_Gram_AGCCC
cnt = 156	feature = 900	correl = 0.0347613	descr = N_Gram_TTCGC
cnt = 157	feature = 613	correl = -0.0493297	descr = N_Gram_GCTCC
cnt = 158	feature = 534	correl = 0.0227091	descr = N_Gram_GACAC
cnt = 159	feature = 1	correl = 0.10639	descr = Position_Specific_Bin_Base_0_Base_C
cnt = 160	feature = 714	correl = -0.0579684	descr = N_Gram_GTGGA
cnt = 161	feature = 495	correl = 0.0333681	descr = N_Gram_CTCTA
cnt = 162	feature = 716	correl = -0.0577597	descr = N_Gram_GTGGG
cnt = 163	feature = 31	correl = -0.0413951	descr = Position_Specific_Bin_Base_11_Base_A
cnt = 164	feature = 560	correl = -0.0412813	descr = N_Gram_GATGG
cnt = 165	feature = 806	correl = 0.0300373	descr = N_Gram_TCGAG
cnt = 166	feature = 50	correl = 0.0426701	descr = Position_Specific_Bin_Base_17_Base_A
cnt = 167	feature = 37	correl = 0.0445971	descr = Position_Specific_Bin_Base_13_Base_A
cnt = 168	feature = 672	correl = 0.0395921	descr = N_Gram_GGTAA
cnt = 169	feature = 493	correl = -0.0497037	descr = N_Gram_CTCGT
cnt = 170	feature = 569	correl = 0.0562634	descr = N_Gram_GCAAC
cnt = 171	feature = 694	correl = 0.0270312	descr = N_Gram_GTCAT
cnt = 172	feature = 909	correl = 0.0682971	descr = N_Gram_TTGAA
cnt = 173	feature = 799	correl = -0.0221485	descr = N_Gram_TCCCG
cnt = 174	feature = 553	correl = -0.02656	descr = N_Gram_GAGGT
cnt = 175	feature = 705	correl = 0.0255253	descr = N_Gram_GTCTC
cnt = 176	feature = 749	correl = -0.0288557	descr = N_Gram_TACG
cnt = 177	feature = 659	correl = -0.0928826	descr = N_Gram_GGGCC
cnt = 178	feature = 544	correl = -0.0226081	descr = N_Gram_GACTC
cnt = 179	feature = 60	correl = 0.0675692	descr = Position_Specific_Bin_Base_19_Base_T
cnt = 180	feature = 40	correl = -0.0337954	descr = Position_Specific_Bin_Base_14_Base_C
cnt = 181	feature = 240	correl = 0.0242662	descr = N_Gram_ACTTC
cnt = 182	feature = 788	correl = 0.0514998	descr = N_Gram_TCACC
cnt = 183	feature = 270	correl = 0.0978037	descr = N_Gram_AGTCG
cnt = 184	feature = 419	correl = -0.0707357	descr = N_Gram_CCTGC
cnt = 185	feature = 258	correl = 0.0227648	descr = N_Gram_AGCTA
cnt = 186	feature = 598	correl = -0.0891962	descr = N_Gram_GCGCG
cnt = 187	feature = 648	correl = -0.0808196	descr = N_Gram_GGCGG
cnt = 188	feature = 789	correl = -0.0437661	descr = N_Gram_TCACG
cnt = 189	feature = 314	correl = -0.0219584	descr = N_Gram_ATTGA
cnt = 190	feature = 800	correl = 0.079682	descr = N_Gram_TCCTA
cnt = 191	feature = 334	correl = -0.0253653	descr = N_Gram_CACAT
cnt = 192	feature = 625	correl = -0.0312403	descr = N_Gram_GGAAA
cnt = 193	feature = 915	correl = -0.0261694	descr = N_Gram_TTGGC
cnt = 194	feature = 790	correl = -0.0516014	descr = N_Gram_TCAGA
cnt = 195	feature = 368	correl = -0.0513613	descr = N_Gram_CCAAA
cnt = 196	feature = 786	correl = 0.040975	descr = N_Gram_TCAAC
cnt = 197	feature = 271	correl = 0.033487	descr = N_Gram_AGTCT
cnt = 198	feature = 17	correl = -0.0411288	descr = Position_Specific_Bin_Base_6_Base_C
cnt = 199	feature = 691	correl = 0.0361564	descr = N_Gram_GTATT
cnt = 200	feature = 845	correl = 0.0243491	descr = N_Gram_TGCAT
cnt = 201	feature = 11	correl = 0.0705931	descr = Position_Specific_Bin_Base_3_Base_G
cnt = 202	feature = 903	correl = 0.0574173	descr = N_Gram_TTCTA
cnt = 203	feature = 597	correl = -0.0518267	descr = N_Gram_GCGCA
cnt = 204	feature = 545	correl = 0.046208	descr = N_Gram_GACTG
cnt = 205	feature = 552	correl = -0.0336391	descr = N_Gram_GAGGG
cnt = 206	feature = 723	correl = 0.0375933	descr = N_Gram_GTTCG
cnt = 207	feature = 772	correl = 0.0326001	descr = N_Gram_TATAT
cnt = 208	feature = 726	correl = -0.0258337	descr = N_Gram_GTTGT
cnt = 209	feature = 664	correl = -0.0781102	descr = N_Gram_GGGGC
cnt = 210	feature = 614	correl = -0.0228996	descr = N_Gram_GCTCG
cnt = 211	feature = 16	correl = 0.0569384	descr = Position_Specific_Bin_Base_5_Base_T
cnt = 212	feature = 292	correl = 0.0314177	descr = N_Gram_ATCCT
cnt = 213	feature = 593	correl = -0.0546191	descr = N_Gram_GCCTC
cnt = 214	feature = 297	correl = 0.072704	descr = N_Gram_ATCTC
cnt = 215	feature = 640	correl = -0.0616316	descr = N_Gram_GGCAA
cnt = 216	feature = 45	correl = -0.0341925	descr = Position_Specific_Bin_Base_15_Base_T
cnt = 217	feature = 25	correl = 0.0315956	descr = Position_Specific_Bin_Base_9_Base_A
cnt = 218	feature = 63	correl = -0.179226	descr = Position_Specific_Bin_Base_20_Base_G
cnt = 219	feature = 273	correl = -0.0298605	descr = N_Gram_AGTTC
cnt = 220	feature = 335	correl = -0.0389347	descr = N_Gram_CACCT
cnt = 221	feature = 298	correl = 0.0464203	descr = N_Gram_ATCTG
cnt = 222	feature = 706	correl = 0.023864	descr = N_Gram_GTCTT
cnt = 223	feature = 586	correl = -0.0753699	descr = N_Gram_GCCCC
cnt = 224	feature = 32	correl = -0.0333632	descr = Position_Specific_Bin_Base_11_Base_C
cnt = 225	feature = 247	correl = 0.0565815	descr = N_Gram_AGAGT
cnt = 226	feature = 522	correl = 0.0453496	descr = N_Gram_GAAAT
cnt = 227	feature = 853	correl = -0.0300865	descr = N_Gram_TGCTC
cnt = 228	feature = 698	correl = -0.0452472	descr = N_Gram_GTCCT
cnt = 229	feature = 583	correl = -0.0614779	descr = N_Gram_GCCAG
cnt = 230	feature = 52	correl = -0.0598637	descr = Position_Specific_Bin_Base_17_Base_G
cnt = 231	feature = 501	correl = 0.0556723	descr = N_Gram_CTGGA
cnt = 232	feature = 792	correl = 0.0238637	descr = N_Gram_TCATA
cnt = 233	feature = 0	correl = 0.0267728	descr = Position_Specific_Bin_Base_0_Base_A
cnt = 234	feature = 526	correl = -0.0505836	descr = N_Gram_GAAGA
cnt = 235	feature = 897	correl = 0.0262162	descr = N_Gram_TTCCA
cnt = 236	feature = 840	correl = 0.0232885	descr = N_Gram_TGAGA
cnt = 237	feature = 452	correl = -0.0470947	descr = N_Gram_CGGCA
cnt = 238	feature = 399	correl = -0.0401998	descr = N_Gram_CCGAG
cnt = 239	feature = 620	correl = 0.0228653	descr = N_Gram_GCTGT
cnt = 240	feature = 665	correl = -0.0569768	descr = N_Gram_GGGGT
cnt = 241	feature = 46	correl = 0.0796893	descr = Position_Specific_Bin_Base_16_Base_A
cnt = 242	feature = 702	correl = 0.0614707	descr = N_Gram_GTCGT
cnt = 243	feature = 479	correl = 0.0790068	descr = N_Gram_CTACT
cnt = 244	feature = 370	correl = -0.0216426	descr = N_Gram_CCACA
cnt = 245	feature = 251	correl = -0.0228779	descr = N_Gram_AGCAC
cnt = 246	feature = 914	correl = 0.0477703	descr = N_Gram_TTGGA
cnt = 247	feature = 701	correl = -0.0257734	descr = N_Gram_GTCGG
cnt = 248	feature = 6	correl = 0.0227163	descr = Position_Specific_Bin_Base_1_Base_T
cnt = 249	feature = 160	correl = 0.0461245	descr = N_Gram_AAACA
cnt = 250	feature = 286	correl = 0.0357376	descr = N_Gram_ATCAA
cnt = 251	feature = 621	correl = -0.0496581	descr = N_Gram_GCTTT
cnt = 252	feature = 20	correl = -0.13199	descr = Position_Specific_Bin_Base_7_Base_C
cnt = 253	feature = 264	correl = -0.0251786	descr = N_Gram_AGGGA
cnt = 254	feature = 920	correl = 0.0249459	descr = N_Gram_TTGTC
cnt = 255	feature = 450	correl = -0.0240313	descr = N_Gram_CGGAG
cnt = 256	feature = 29	correl = -0.0520621	descr = Position_Specific_Bin_Base_10_Base_G
cnt = 257	feature = 304	correl = -0.038887	descr = N_Gram_ATGGG
cnt = 258	feature = 350	correl = -0.0304052	descr = N_Gram_CAGCG
cnt = 259	feature = 8	correl = 0.046204	descr = Position_Specific_Bin_Base_2_Base_C
cnt = 260	feature = 235	correl = 0.0501851	descr = N_Gram_ACTCT
cnt = 261	feature = 582	correl = -0.0247798	descr = N_Gram_GCCAC
cnt = 262	feature = 541	correl = -0.0386102	descr = N_Gram_GACGG
cnt = 263	feature = 527	correl = -0.0489527	descr = N_Gram_GAAGC
cnt = 264	feature = 649	correl = -0.0653284	descr = N_Gram_GGCGT
cnt = 265	feature = 821	correl = 0.0338482	descr = N_Gram_TCTAT
cnt = 266	feature = 414	correl = -0.0348124	descr = N_Gram_CCTCC
cnt = 267	feature = 489	correl = -0.0350947	descr = N_Gram_CTCAC
cnt = 268	feature = 514	correl = 0.0244243	descr = N_Gram_CTTGC
cnt = 269	feature = 58	correl = -0.127886	descr = Position_Specific_Bin_Base_19_Base_C
cnt = 270	feature = 278	correl = 0.0240922	descr = N_Gram_ATAGA
cnt = 271	feature = 511	correl = 0.0348344	descr = N_Gram_CTTCA
cnt = 272	feature = 5	correl = -0.074695	descr = Position_Specific_Bin_Base_1_Base_G
cnt = 273	feature = 746	correl = 0.0444974	descr = N_Gram_TACC
cnt = 274	feature = 610	correl = 0.022858	descr = N_Gram_GCTAT
cnt = 275	feature = 376	correl = -0.0550201	descr = N_Gram_CCAGG
cnt = 276	feature = 42	correl = 0.0758564	descr = Position_Specific_Bin_Base_14_Base_T
cnt = 277	feature = 242	correl = 0.0361642	descr = N_Gram_AGAAT
cnt = 278	feature = 26	correl = -0.0361316	descr = Position_Specific_Bin_Base_9_Base_C
cnt = 279	feature = 859	correl = -0.061096	descr = N_Gram_TGGCC
cnt = 280	feature = 925	correl = 0.0653805	descr = N_Gram_TTTAG
cnt = 281	feature = 587	correl = -0.0867455	descr = N_Gram_GCCCG
cnt = 282	feature = 814	correl = -0.0838533	descr = N_Gram_TCGGG
cnt = 283	feature = 904	correl = 0.0391527	descr = N_Gram_TTCTC
cnt = 284	feature = 919	correl = 0.0377791	descr = N_Gram_TTGTA
[truncated: 125,238 more chars]
