# Supplementary material for: Improving model predictions for RNA interference activities that use support vector machine regression by combining and filtering features
Source: BMC Bioinformatics. 2007 Jun 6;8:182. doi: 10.1186/1471-2105-8-182 (PMC1906837; doi:10.1186/1471-2105-8-182)
Supplement: Additional file 5 — tr_2431_cfsfilters. The features found to be useful by Correlation based Feature in training and testing the 2431 dataset by cross validation, at t-test values from 0 to 90. [file 1471-2105-8-182-S5.gz › tr_2431_file_70]

70
ave count = 10.8

CFS merit scores = 1.45362
CFS merit scores = 1.57248
CFS merit scores = 1.80249
CFS merit scores = 2.01362
CFS merit scores = 2.17033
CFS merit scores = 2.2564
CFS merit scores = 2.31529
CFS merit scores = 2.36305
CFS merit scores = 2.38792
CFS merit scores = 2.33926
cnt = 1	feature = 80	correl = 0.453617	descr = Gibbs_of_Target_Sequence__Pos_19_Step_1
cnt = 2	feature = 653	correl = -0.0481587	descr = N_Gram_GGCGT
cnt = 3	feature = 11	correl = 0.0728943	descr = Position_Specific_Bin_Base_4_Base_A
cnt = 4	feature = 768	correl = 0.0246684	descr = N_Gram_TATAG
cnt = 5	feature = 105	correl = -0.0553405	descr = Xue_Structure_Feature_A101
cnt = 6	feature = 58	correl = 0.367786	descr = Position_Specific_Bin_Base_20_Base_A
cnt = 7	feature = 765	correl = 0.119917	descr = N_Gram_TAT
cnt = 8	feature = 56	correl = -0.1249	descr = Position_Specific_Bin_Base_19_Base_G
cnt = 9	feature = 82	correl = 0.235364	descr = PF_RNAi_Fold_Energy
cnt = 10	feature = 81	correl = 0.424665	descr = Gibbs_of_Target_Sequence__Pos_20_Step_1
num rows = 2187
num_elements = 24057
*
optimization finished, #iter = 850
nu = 0.542719
obj = -128.536543, rho = -0.573414
nSV = 1197, nBSV = 1176
num rows = 244
num_elements = 2684
*
optimization finished, #iter = 87
nu = 0.556567
obj = -16.223137, rho = -0.648840
nSV = 138, nBSV = 131
*
optimization finished, #iter = 850
nu = 0.542719
obj = -128.536543, rho = -0.573414
nSV = 1197, nBSV = 1176
CFS merit scores = 1.45497
CFS merit scores = 1.5941
CFS merit scores = 1.80969
CFS merit scores = 2.02035
CFS merit scores = 2.21498
CFS merit scores = 2.36644
CFS merit scores = 2.49678
CFS merit scores = 2.54682
CFS merit scores = 2.57228
CFS merit scores = 2.56777
CFS merit scores = 2.51148
cnt = 1	feature = 81	correl = 0.454969	descr = Gibbs_of_Target_Sequence__Pos_19_Step_1
cnt = 2	feature = 11	correl = 0.0675327	descr = Position_Specific_Bin_Base_3_Base_G
cnt = 3	feature = 653	correl = -0.0684294	descr = N_Gram_GGGAA
cnt = 4	feature = 29	correl = -0.0531629	descr = Position_Specific_Bin_Base_10_Base_G
cnt = 5	feature = 765	correl = 0.0540482	descr = N_Gram_TATCG
cnt = 6	feature = 105	correl = -0.0577757	descr = Xue_Structure_Feature_A100
cnt = 7	feature = 76	correl = 0.157174	descr = Gibbs_of_Target_Sequence__Pos_14_Step_1
cnt = 8	feature = 58	correl = 0.366173	descr = Position_Specific_Bin_Base_20_Base_A
cnt = 9	feature = 56	correl = -0.124906	descr = Position_Specific_Bin_Base_19_Base_G
cnt = 10	feature = 80	correl = 0.197882	descr = Gibbs_of_Target_Sequence__Pos_18_Step_1
cnt = 11	feature = 82	correl = 0.431022	descr = Gibbs_of_Target_Sequence__Pos_20_Step_1
num rows = 2188
num_elements = 26256
*
optimization finished, #iter = 858
nu = 0.521697
obj = -123.676167, rho = -0.616247
nSV = 1153, nBSV = 1130
num rows = 243
num_elements = 2916
*
optimization finished, #iter = 86
nu = 0.520098
obj = -15.098441, rho = -0.672557
nSV = 132, nBSV = 122
*
optimization finished, #iter = 858
nu = 0.521697
obj = -123.676167, rho = -0.616247
nSV = 1153, nBSV = 1130
CFS merit scores = 1.44852
CFS merit scores = 1.62016
CFS merit scores = 1.83081
CFS merit scores = 2.04135
CFS merit scores = 2.21214
CFS merit scores = 2.34128
CFS merit scores = 2.45873
CFS merit scores = 2.55351
CFS merit scores = 2.62837
CFS merit scores = 2.61674
CFS merit scores = 2.61897
CFS merit scores = 2.55827
cnt = 1	feature = 81	correl = 0.448525	descr = Gibbs_of_Target_Sequence__Pos_19_Step_1
cnt = 2	feature = 2	correl = -0.135476	descr = Position_Specific_Bin_Base_0_Base_G
cnt = 3	feature = 765	correl = 0.0284397	descr = N_Gram_TCCA
cnt = 4	feature = 11	correl = 0.0768797	descr = Position_Specific_Bin_Base_4_Base_A
cnt = 5	feature = 653	correl = -0.0389671	descr = N_Gram_GGT
cnt = 6	feature = 76	correl = 0.144465	descr = Gibbs_of_Target_Sequence__Pos_14_Step_1
cnt = 7	feature = 105	correl = -0.0709674	descr = Xue_Structure_Feature_A100
cnt = 8	feature = 47	correl = -0.0668364	descr = Position_Specific_Bin_Base_16_Base_G
cnt = 9	feature = 58	correl = 0.0629845	descr = Position_Specific_Bin_Base_19_Base_T
cnt = 10	feature = 56	correl = -0.121187	descr = Position_Specific_Bin_Base_19_Base_C
cnt = 11	feature = 82	correl = 0.421589	descr = Gibbs_of_Target_Sequence__Pos_20_Step_1
cnt = 12	feature = 80	correl = 0.1985	descr = Gibbs_of_Target_Sequence__Pos_18_Step_1
num rows = 2188
num_elements = 28444
*
optimization finished, #iter = 873
nu = 0.516692
obj = -123.076092, rho = -0.630733
nSV = 1146, nBSV = 1121
num rows = 243
num_elements = 3159
*
optimization finished, #iter = 103
nu = 0.553430
obj = -13.583466, rho = -0.658801
nSV = 139, nBSV = 130
*
optimization finished, #iter = 873
nu = 0.516692
obj = -123.076092, rho = -0.630733
nSV = 1146, nBSV = 1121
CFS merit scores = 1.14485
CFS merit scores = 1.48504
CFS merit scores = 1.75578
CFS merit scores = 1.9685
CFS merit scores = 2.14868
CFS merit scores = 2.29991
CFS merit scores = 2.43756
CFS merit scores = 2.48066
CFS merit scores = 2.50537
CFS merit scores = 2.50462
cnt = 1	feature = 82	correl = 0.144853	descr = Gibbs_of_Target_Sequence__Pos_14_Step_1
cnt = 2	feature = 11	correl = 0.0690295	descr = Position_Specific_Bin_Base_3_Base_G
cnt = 3	feature = 765	correl = 0.0458411	descr = N_Gram_TAGAG
cnt = 4	feature = 80	correl = 0.0299313	descr = Gibbs_of_Target_Sequence__Pos_12_Step_1
cnt = 5	feature = 58	correl = -0.0471093	descr = Position_Specific_Bin_Base_18_Base_G
cnt = 6	feature = 76	correl = 0.0868265	descr = Gibbs_of_Target_Sequence__Pos_8_Step_1
cnt = 7	feature = 105	correl = -0.0713483	descr = Fold_of_RNAi_Sequence_Pos_14
cnt = 8	feature = 56	correl = 0.0434344	descr = Position_Specific_Bin_Base_18_Base_A
cnt = 9	feature = 77	correl = 0.103143	descr = Gibbs_of_Target_Sequence__Pos_9_Step_1
cnt = 10	feature = 81	correl = 0.130389	descr = Gibbs_of_Target_Sequence__Pos_13_Step_1
num rows = 2188
num_elements = 24068
*
optimization finished, #iter = 828
nu = 0.521986
obj = -128.283014, rho = -0.640065
nSV = 1156, nBSV = 1131
num rows = 243
num_elements = 2673
*
optimization finished, #iter = 109
nu = 0.573246
obj = -14.437998, rho = -0.657326
nSV = 145, nBSV = 133
*
optimization finished, #iter = 828
nu = 0.521986
obj = -128.283014, rho = -0.640065
nSV = 1156, nBSV = 1131
CFS merit scores = 1.17801
CFS merit scores = 1.49888
CFS merit scores = 1.76765
CFS merit scores = 1.9778
CFS merit scores = 2.16365
CFS merit scores = 2.30625
CFS merit scores = 2.42794
CFS merit scores = 2.43899
CFS merit scores = 2.46172
cnt = 1	feature = 58	correl = 0.178008	descr = Position_Specific_Bin_Base_19_Base_A
cnt = 2	feature = 81	correl = 0.108369	descr = Gibbs_of_Target_Sequence__Pos_16_Step_1
cnt = 3	feature = 765	correl = 0.0279371	descr = N_Gram_TAGGC
cnt = 4	feature = 11	correl = 0.0828221	descr = Position_Specific_Bin_Base_4_Base_A
cnt = 5	feature = 105	correl = -0.0264646	descr = Fold_of_RNAi_Sequence_Pos_19
cnt = 6	feature = 56	correl = -0.0409098	descr = Position_Specific_Bin_Base_18_Base_G
cnt = 7	feature = 76	correl = 0.123093	descr = Gibbs_of_Target_Sequence__Pos_10_Step_1
cnt = 8	feature = 80	correl = 0.0943335	descr = Gibbs_of_Target_Sequence__Pos_15_Step_1
cnt = 9	feature = 82	correl = 0.0908647	descr = Gibbs_of_Target_Sequence__Pos_17_Step_1
num rows = 2188
num_elements = 21880
*
optimization finished, #iter = 821
nu = 0.530921
obj = -131.453259, rho = -0.653391
nSV = 1172, nBSV = 1153
num rows = 243
num_elements = 2430
*
optimization finished, #iter = 84
nu = 0.488078
obj = -12.617422, rho = -0.659661
nSV = 123, nBSV = 111
*
optimization finished, #iter = 821
nu = 0.530921
obj = -131.453259, rho = -0.653391
nSV = 1172, nBSV = 1153
CFS merit scores = 1.43086
CFS merit scores = 1.60301
CFS merit scores = 1.8374
CFS merit scores = 2.05197
CFS merit scores = 2.23716
CFS merit scores = 2.34835
CFS merit scores = 2.40821
CFS merit scores = 2.40751
CFS merit scores = 2.41088
CFS merit scores = 2.39268
CFS merit scores = 2.31482
cnt = 1	feature = 80	correl = 0.430862	descr = Gibbs_of_Target_Sequence__Pos_20_Step_1
cnt = 2	feature = 56	correl = -0.111241	descr = Position_Specific_Bin_Base_19_Base_G
cnt = 3	feature = 11	correl = 0.071972	descr = Position_Specific_Bin_Base_4_Base_A
cnt = 4	feature = 765	correl = 0.0295984	descr = N_Gram_TATAT
cnt = 5	feature = 653	correl = -0.0925878	descr = N_Gram_GGGCC
cnt = 6	feature = 76	correl = 0.112769	descr = Gibbs_of_Target_Sequence__Pos_16_Step_1
cnt = 7	feature = 82	correl = 0.153355	descr = PF_RNAi_Fold_5'Free_Count
cnt = 8	feature = 58	correl = 0.374637	descr = Position_Specific_Bin_Base_20_Base_A
cnt = 9	feature = 77	correl = 0.0985553	descr = Gibbs_of_Target_Sequence__Pos_17_Step_1
cnt = 10	feature = 105	correl = 0.0738896	descr = Xue_Structure_Feature_A000
cnt = 11	feature = 81	correl = 0.227962	descr = PF_RNAi_Fold_Energy
num rows = 2188
num_elements = 26256
*
optimization finished, #iter = 927
nu = 0.528442
obj = -124.154084, rho = -0.635170
nSV = 1171, nBSV = 1147
num rows = 243
num_elements = 2916
*
optimization finished, #iter = 90
nu = 0.571716
obj = -16.032536, rho = -0.612564
nSV = 142, nBSV = 135
*
optimization finished, #iter = 927
nu = 0.528442
obj = -124.154084, rho = -0.635170
nSV = 1171, nBSV = 1147
CFS merit scores = 1.45094
CFS merit scores = 1.56479
CFS merit scores = 1.78162
CFS merit scores = 1.94641
CFS merit scores = 2.0645
CFS merit scores = 2.16625
CFS merit scores = 2.21103
CFS merit scores = 2.17493
CFS merit scores = 2.12351
cnt = 1	feature = 76	correl = 0.450938	descr = Gibbs_of_Target_Sequence__Pos_19_Step_1
cnt = 2	feature = 653	correl = 0.0437153	descr = N_Gram_GTAAA
cnt = 3	feature = 11	correl = 0.0856056	descr = Position_Specific_Bin_Base_4_Base_A
cnt = 4	feature = 80	correl = 0.0336633	descr = PF_RNAi_Fold_3'Free_Count
cnt = 5	feature = 56	correl = -0.178563	descr = Position_Specific_Bin_Base_20_Base_G
cnt = 6	feature = 82	correl = -0.178464	descr = Fold_of_RNAi_Sequence_Pos_1
cnt = 7	feature = 105	correl = -0.100756	descr = Xue_Structure_Feature_C110
cnt = 8	feature = 81	correl = -0.175953	descr = Fold_of_RNAi_Sequence_Pos_0
cnt = 9	feature = 58	correl = 0.271228	descr = Gibbs_of_Target_Sequence_
num rows = 2188
num_elements = 21880
*
optimization finished, #iter = 863
nu = 0.536944
obj = -127.453316, rho = -0.667580
nSV = 1185, nBSV = 1164
num rows = 243
num_elements = 2430
*
optimization finished, #iter = 88
nu = 0.545146
obj = -15.587406, rho = -0.661916
nSV = 137, nBSV = 129
*
optimization finished, #iter = 863
nu = 0.536944
obj = -127.453316, rho = -0.667580
nSV = 1185, nBSV = 1164
CFS merit scores = 1.20154
CFS merit scores = 1.51547
CFS merit scores = 1.78449
CFS merit scores = 2.02405
CFS merit scores = 2.19293
CFS merit scores = 2.28073
CFS merit scores = 2.29248
CFS merit scores = 2.27844
cnt = 1	feature = 82	correl = 0.201542	descr = Gibbs_of_Target_Sequence__Pos_18_Step_1
cnt = 2	feature = 77	correl = 0.13154	descr = Gibbs_of_Target_Sequence__Pos_13_Step_1
cnt = 3	feature = 765	correl = 0.0298168	descr = N_Gram_TAGTC
cnt = 4	feature = 105	correl = -0.0226742	descr = Xue_Structure_Feature_A111
cnt = 5	feature = 80	correl = 0.139503	descr = Gibbs_of_Target_Sequence__Pos_16_Step_1
cnt = 6	feature = 653	correl = -0.138931	descr = N_Gram_GGG
cnt = 7	feature = 58	correl = -0.127886	descr = Position_Specific_Bin_Base_19_Base_C
cnt = 8	feature = 81	correl = 0.110592	descr = Gibbs_of_Target_Sequence__Pos_17_Step_1
num rows = 2188
num_elements = 19692
*
optimization finished, #iter = 841
nu = 0.553097
obj = -134.323044, rho = -0.619800
nSV = 1219, nBSV = 1199
num rows = 243
num_elements = 2187
*
optimization finished, #iter = 72
nu = 0.506315
obj = -14.475332, rho = -0.665880
nSV = 127, nBSV = 120
*
optimization finished, #iter = 841
nu = 0.553097
obj = -134.323044, rho = -0.619800
nSV = 1219, nBSV = 1199
CFS merit scores = 1.15546
CFS merit scores = 1.48245
CFS merit scores = 1.76764
CFS merit scores = 1.99916
CFS merit scores = 2.19537
CFS merit scores = 2.37012
CFS merit scores = 2.517
CFS merit scores = 2.64501
CFS merit scores = 2.7549
CFS merit scores = 2.8418
CFS merit scores = 2.86633
CFS merit scores = 2.86867
CFS merit scores = 2.84664
cnt = 1	feature = 82	correl = 0.155462	descr = Gibbs_of_Target_Sequence__Pos_14_Step_1
cnt = 2	feature = 11	correl = 0.0660375	descr = Position_Specific_Bin_Base_3_Base_G
cnt = 3	feature = 765	correl = 0.0230802	descr = N_Gram_TATTG
cnt = 4	feature = 802	correl = 0.0984104	descr = N_Gram_TCGTG
cnt = 5	feature = 665	correl = 0.0242077	descr = N_Gram_GGTCA
cnt = 6	feature = 80	correl = 0.0262231	descr = Gibbs_of_Target_Sequence__Pos_12_Step_1
cnt = 7	feature = 58	correl = -0.0554315	descr = Position_Specific_Bin_Base_18_Base_G
cnt = 8	feature = 653	correl = -0.0805885	descr = N_Gram_GGGCG
cnt = 9	feature = 105	correl = -0.0810077	descr = Fold_of_RNAi_Sequence_Pos_14
cnt = 10	feature = 76	correl = 0.0851445	descr = Gibbs_of_Target_Sequence__Pos_8_Step_1
cnt = 11	feature = 56	correl = 0.0371989	descr = Position_Specific_Bin_Base_18_Base_A
cnt = 12	feature = 77	correl = 0.105195	descr = Gibbs_of_Target_Sequence__Pos_9_Step_1
cnt = 13	feature = 81	correl = 0.136849	descr = Gibbs_of_Target_Sequence__Pos_13_Step_1
num rows = 2188
num_elements = 30632
*
optimization finished, #iter = 923
nu = 0.532616
obj = -125.342258, rho = -0.622622
nSV = 1177, nBSV = 1155
num rows = 243
num_elements = 3402
*
optimization finished, #iter = 87
nu = 0.492126
obj = -13.893415, rho = -0.654436
nSV = 125, nBSV = 112
*
optimization finished, #iter = 923
nu = 0.532616
obj = -125.342258, rho = -0.622622
nSV = 1177, nBSV = 1155
CFS merit scores = 1.14814
CFS merit scores = 1.4731
CFS merit scores = 1.73614
CFS merit scores = 1.95732
CFS merit scores = 2.1434
CFS merit scores = 2.29288
CFS merit scores = 2.40175
CFS merit scores = 2.41836
CFS merit scores = 2.44461
cnt = 1	feature = 81	correl = 0.148135	descr = Gibbs_of_Target_Sequence__Pos_14_Step_1
cnt = 2	feature = 77	correl = 0.103696	descr = Gibbs_of_Target_Sequence__Pos_9_Step_1
cnt = 3	feature = 11	correl = -0.0806065	descr = Position_Specific_Bin_Base_3_Base_T
cnt = 4	feature = 653	correl = -0.065599	descr = N_Gram_GGCGT
cnt = 5	feature = 765	correl = 0.0246843	descr = N_Gram_TAGT
cnt = 6	feature = 58	correl = -0.0592457	descr = Position_Specific_Bin_Base_18_Base_G
cnt = 7	feature = 105	correl = -0.0794602	descr = Fold_of_RNAi_Sequence_Pos_16
cnt = 8	feature = 80	correl = 0.109971	descr = Gibbs_of_Target_Sequence__Pos_13_Step_1
cnt = 9	feature = 82	correl = 0.0936792	descr = Gibbs_of_Target_Sequence__Pos_15_Step_1
num rows = 2188
num_elements = 21880
*
optimization finished, #iter = 806
nu = 0.526655
obj = -128.492089, rho = -0.596385
nSV = 1168, nBSV = 1144
num rows = 243
num_elements = 2430
*
optimization finished, #iter = 92
nu = 0.552602
obj = -14.389294, rho = -0.633855
nSV = 137, nBSV = 128
*
optimization finished, #iter = 806
nu = 0.526655
obj = -128.492089, rho = -0.596385
nSV = 1168, nBSV = 1144
TEST = 70 AVE CORR = 0.57134
