# Supplementary material for: Improving model predictions for RNA interference activities that use support vector machine regression by combining and filtering features
Source: BMC Bioinformatics. 2007 Jun 6;8:182. doi: 10.1186/1471-2105-8-182 (PMC1906837; doi:10.1186/1471-2105-8-182)
Supplement: Additional file 5 — tr_2431_cfsfilters. The features found to be useful by Correlation based Feature in training and testing the 2431 dataset by cross validation, at t-test values from 0 to 90. [file 1471-2105-8-182-S5.gz › tr_2431_file_71]

71
ave count = 10.2

CFS merit scores = 1.45362
CFS merit scores = 1.57248
CFS merit scores = 1.80249
CFS merit scores = 2.01362
CFS merit scores = 2.17033
CFS merit scores = 2.2564
CFS merit scores = 2.31529
CFS merit scores = 2.36305
CFS merit scores = 2.38792
CFS merit scores = 2.33926
cnt = 1	feature = 80	correl = 0.453617	descr = Gibbs_of_Target_Sequence__Pos_19_Step_1
cnt = 2	feature = 653	correl = -0.0481587	descr = N_Gram_GGCGT
cnt = 3	feature = 11	correl = 0.0728943	descr = Position_Specific_Bin_Base_4_Base_A
cnt = 4	feature = 768	correl = 0.0246684	descr = N_Gram_TATAG
cnt = 5	feature = 105	correl = -0.0553405	descr = Xue_Structure_Feature_A101
cnt = 6	feature = 58	correl = 0.367786	descr = Position_Specific_Bin_Base_20_Base_A
cnt = 7	feature = 765	correl = 0.119917	descr = N_Gram_TAT
cnt = 8	feature = 56	correl = -0.1249	descr = Position_Specific_Bin_Base_19_Base_G
cnt = 9	feature = 82	correl = 0.235364	descr = PF_RNAi_Fold_Energy
cnt = 10	feature = 81	correl = 0.424665	descr = Gibbs_of_Target_Sequence__Pos_20_Step_1
num rows = 2187
num_elements = 24057
*
optimization finished, #iter = 850
nu = 0.542719
obj = -128.536543, rho = -0.573414
nSV = 1197, nBSV = 1176
num rows = 244
num_elements = 2684
*
optimization finished, #iter = 87
nu = 0.556567
obj = -16.223137, rho = -0.648840
nSV = 138, nBSV = 131
*
optimization finished, #iter = 850
nu = 0.542719
obj = -128.536543, rho = -0.573414
nSV = 1197, nBSV = 1176
CFS merit scores = 1.45497
CFS merit scores = 1.5941
CFS merit scores = 1.80969
CFS merit scores = 2.02035
CFS merit scores = 2.21498
CFS merit scores = 2.36644
CFS merit scores = 2.4293
CFS merit scores = 2.45415
CFS merit scores = 2.45854
CFS merit scores = 2.41112
cnt = 1	feature = 81	correl = 0.454969	descr = Gibbs_of_Target_Sequence__Pos_19_Step_1
cnt = 2	feature = 11	correl = 0.0675327	descr = Position_Specific_Bin_Base_3_Base_G
cnt = 3	feature = 653	correl = -0.0684294	descr = N_Gram_GGGAA
cnt = 4	feature = 29	correl = -0.0531629	descr = Position_Specific_Bin_Base_10_Base_G
cnt = 5	feature = 765	correl = 0.0540482	descr = N_Gram_TATCG
cnt = 6	feature = 105	correl = -0.0577757	descr = Xue_Structure_Feature_A100
cnt = 7	feature = 58	correl = 0.366173	descr = Position_Specific_Bin_Base_20_Base_A
cnt = 8	feature = 56	correl = -0.124906	descr = Position_Specific_Bin_Base_19_Base_G
cnt = 9	feature = 80	correl = 0.197882	descr = Gibbs_of_Target_Sequence__Pos_18_Step_1
cnt = 10	feature = 82	correl = 0.431022	descr = Gibbs_of_Target_Sequence__Pos_20_Step_1
num rows = 2188
num_elements = 24068
*
optimization finished, #iter = 867
nu = 0.538773
obj = -127.545997, rho = -0.595788
nSV = 1190, nBSV = 1169
num rows = 243
num_elements = 2673
*
optimization finished, #iter = 85
nu = 0.544762
obj = -15.448882, rho = -0.656648
nSV = 136, nBSV = 130
*
optimization finished, #iter = 867
nu = 0.538773
obj = -127.545997, rho = -0.595788
nSV = 1190, nBSV = 1169
CFS merit scores = 1.44852
CFS merit scores = 1.62016
CFS merit scores = 1.83081
CFS merit scores = 2.04135
CFS merit scores = 2.19767
CFS merit scores = 2.32932
CFS merit scores = 2.43804
CFS merit scores = 2.51912
CFS merit scores = 2.52721
CFS merit scores = 2.52895
CFS merit scores = 2.46772
cnt = 1	feature = 81	correl = 0.448525	descr = Gibbs_of_Target_Sequence__Pos_19_Step_1
cnt = 2	feature = 2	correl = -0.135476	descr = Position_Specific_Bin_Base_0_Base_G
cnt = 3	feature = 765	correl = 0.0284397	descr = N_Gram_TCCA
cnt = 4	feature = 11	correl = 0.0768797	descr = Position_Specific_Bin_Base_4_Base_A
cnt = 5	feature = 76	correl = 0.144465	descr = Gibbs_of_Target_Sequence__Pos_14_Step_1
cnt = 6	feature = 105	correl = -0.0709674	descr = Xue_Structure_Feature_A100
cnt = 7	feature = 47	correl = -0.0668364	descr = Position_Specific_Bin_Base_16_Base_G
cnt = 8	feature = 58	correl = 0.0629845	descr = Position_Specific_Bin_Base_19_Base_T
cnt = 9	feature = 56	correl = -0.121187	descr = Position_Specific_Bin_Base_19_Base_C
cnt = 10	feature = 82	correl = 0.421589	descr = Gibbs_of_Target_Sequence__Pos_20_Step_1
cnt = 11	feature = 80	correl = 0.1985	descr = Gibbs_of_Target_Sequence__Pos_18_Step_1
num rows = 2188
num_elements = 26256
*
optimization finished, #iter = 882
nu = 0.524497
obj = -124.972329, rho = -0.653291
nSV = 1158, nBSV = 1133
num rows = 243
num_elements = 2916
*
optimization finished, #iter = 97
nu = 0.551661
obj = -13.920963, rho = -0.663234
nSV = 140, nBSV = 127
*
optimization finished, #iter = 882
nu = 0.524497
obj = -124.972329, rho = -0.653291
nSV = 1158, nBSV = 1133
CFS merit scores = 1.14485
CFS merit scores = 1.48504
CFS merit scores = 1.75578
CFS merit scores = 1.9685
CFS merit scores = 2.14868
CFS merit scores = 2.29991
CFS merit scores = 2.43756
CFS merit scores = 2.48066
CFS merit scores = 2.46678
cnt = 1	feature = 82	correl = 0.144853	descr = Gibbs_of_Target_Sequence__Pos_14_Step_1
cnt = 2	feature = 11	correl = 0.0690295	descr = Position_Specific_Bin_Base_3_Base_G
cnt = 3	feature = 765	correl = 0.0458411	descr = N_Gram_TAGAG
cnt = 4	feature = 80	correl = 0.0299313	descr = Gibbs_of_Target_Sequence__Pos_12_Step_1
cnt = 5	feature = 58	correl = -0.0471093	descr = Position_Specific_Bin_Base_18_Base_G
cnt = 6	feature = 76	correl = 0.0868265	descr = Gibbs_of_Target_Sequence__Pos_8_Step_1
cnt = 7	feature = 105	correl = -0.0713483	descr = Fold_of_RNAi_Sequence_Pos_14
cnt = 8	feature = 56	correl = 0.0434344	descr = Position_Specific_Bin_Base_18_Base_A
cnt = 9	feature = 81	correl = 0.130389	descr = Gibbs_of_Target_Sequence__Pos_13_Step_1
num rows = 2188
num_elements = 21880
*
optimization finished, #iter = 799
nu = 0.525636
obj = -129.507537, rho = -0.652285
nSV = 1157, nBSV = 1141
num rows = 243
num_elements = 2430
*
optimization finished, #iter = 97
nu = 0.567156
obj = -14.508241, rho = -0.665451
nSV = 144, nBSV = 131
*
optimization finished, #iter = 799
nu = 0.525636
obj = -129.507537, rho = -0.652285
nSV = 1157, nBSV = 1141
CFS merit scores = 1.17801
CFS merit scores = 1.49888
CFS merit scores = 1.76765
CFS merit scores = 1.9778
CFS merit scores = 2.16365
CFS merit scores = 2.29061
CFS merit scores = 2.35096
CFS merit scores = 2.38227
cnt = 1	feature = 58	correl = 0.178008	descr = Position_Specific_Bin_Base_19_Base_A
cnt = 2	feature = 81	correl = 0.108369	descr = Gibbs_of_Target_Sequence__Pos_16_Step_1
cnt = 3	feature = 765	correl = 0.0279371	descr = N_Gram_TAGGC
cnt = 4	feature = 11	correl = 0.0828221	descr = Position_Specific_Bin_Base_4_Base_A
cnt = 5	feature = 105	correl = -0.0264646	descr = Fold_of_RNAi_Sequence_Pos_19
cnt = 6	feature = 76	correl = 0.123093	descr = Gibbs_of_Target_Sequence__Pos_10_Step_1
cnt = 7	feature = 82	correl = 0.0908647	descr = Gibbs_of_Target_Sequence__Pos_17_Step_1
cnt = 8	feature = 80	correl = 0.0943335	descr = Gibbs_of_Target_Sequence__Pos_15_Step_1
num rows = 2188
num_elements = 19692
*
optimization finished, #iter = 836
nu = 0.539613
obj = -131.915077, rho = -0.646201
nSV = 1190, nBSV = 1173
num rows = 243
num_elements = 2187
*
optimization finished, #iter = 82
nu = 0.488639
obj = -12.814037, rho = -0.642709
nSV = 123, nBSV = 116
*
optimization finished, #iter = 836
nu = 0.539613
obj = -131.915077, rho = -0.646201
nSV = 1190, nBSV = 1173
CFS merit scores = 1.43086
CFS merit scores = 1.60301
CFS merit scores = 1.8374
CFS merit scores = 2.05197
CFS merit scores = 2.23716
CFS merit scores = 2.34835
CFS merit scores = 2.40821
CFS merit scores = 2.40751
CFS merit scores = 2.41088
CFS merit scores = 2.39268
CFS merit scores = 2.31482
cnt = 1	feature = 80	correl = 0.430862	descr = Gibbs_of_Target_Sequence__Pos_20_Step_1
cnt = 2	feature = 56	correl = -0.111241	descr = Position_Specific_Bin_Base_19_Base_G
cnt = 3	feature = 11	correl = 0.071972	descr = Position_Specific_Bin_Base_4_Base_A
cnt = 4	feature = 765	correl = 0.0295984	descr = N_Gram_TATAT
cnt = 5	feature = 653	correl = -0.0925878	descr = N_Gram_GGGCC
cnt = 6	feature = 76	correl = 0.112769	descr = Gibbs_of_Target_Sequence__Pos_16_Step_1
cnt = 7	feature = 82	correl = 0.153355	descr = PF_RNAi_Fold_5'Free_Count
cnt = 8	feature = 58	correl = 0.374637	descr = Position_Specific_Bin_Base_20_Base_A
cnt = 9	feature = 77	correl = 0.0985553	descr = Gibbs_of_Target_Sequence__Pos_17_Step_1
cnt = 10	feature = 105	correl = 0.0738896	descr = Xue_Structure_Feature_A000
cnt = 11	feature = 81	correl = 0.227962	descr = PF_RNAi_Fold_Energy
num rows = 2188
num_elements = 26256
*
optimization finished, #iter = 927
nu = 0.528442
obj = -124.154084, rho = -0.635170
nSV = 1171, nBSV = 1147
num rows = 243
num_elements = 2916
*
optimization finished, #iter = 90
nu = 0.571716
obj = -16.032536, rho = -0.612564
nSV = 142, nBSV = 135
*
optimization finished, #iter = 927
nu = 0.528442
obj = -124.154084, rho = -0.635170
nSV = 1171, nBSV = 1147
CFS merit scores = 1.45094
CFS merit scores = 1.56197
CFS merit scores = 1.74581
CFS merit scores = 1.88117
CFS merit scores = 1.9924
CFS merit scores = 2.04953
CFS merit scores = 2.01763
CFS merit scores = 1.99003
cnt = 1	feature = 76	correl = 0.450938	descr = Gibbs_of_Target_Sequence__Pos_19_Step_1
cnt = 2	feature = 11	correl = 0.0856056	descr = Position_Specific_Bin_Base_4_Base_A
cnt = 3	feature = 80	correl = 0.0336633	descr = PF_RNAi_Fold_3'Free_Count
cnt = 4	feature = 56	correl = -0.178563	descr = Position_Specific_Bin_Base_20_Base_G
cnt = 5	feature = 82	correl = -0.178464	descr = Fold_of_RNAi_Sequence_Pos_1
cnt = 6	feature = 105	correl = -0.100756	descr = Xue_Structure_Feature_C110
cnt = 7	feature = 81	correl = -0.175953	descr = Fold_of_RNAi_Sequence_Pos_0
cnt = 8	feature = 58	correl = 0.271228	descr = Gibbs_of_Target_Sequence_
num rows = 2188
num_elements = 19692
*
optimization finished, #iter = 803
nu = 0.524021
obj = -129.146379, rho = -0.681126
nSV = 1155, nBSV = 1139
num rows = 243
num_elements = 2187
*
optimization finished, #iter = 91
nu = 0.553579
obj = -15.986454, rho = -0.688431
nSV = 139, nBSV = 129
*
optimization finished, #iter = 803
nu = 0.524021
obj = -129.146379, rho = -0.681126
nSV = 1155, nBSV = 1139
CFS merit scores = 1.20154
CFS merit scores = 1.51547
CFS merit scores = 1.78449
CFS merit scores = 2.02405
CFS merit scores = 2.19293
CFS merit scores = 2.28073
CFS merit scores = 2.29248
CFS merit scores = 2.27844
cnt = 1	feature = 82	correl = 0.201542	descr = Gibbs_of_Target_Sequence__Pos_18_Step_1
cnt = 2	feature = 77	correl = 0.13154	descr = Gibbs_of_Target_Sequence__Pos_13_Step_1
cnt = 3	feature = 765	correl = 0.0298168	descr = N_Gram_TAGTC
cnt = 4	feature = 105	correl = -0.0226742	descr = Xue_Structure_Feature_A111
cnt = 5	feature = 80	correl = 0.139503	descr = Gibbs_of_Target_Sequence__Pos_16_Step_1
cnt = 6	feature = 653	correl = -0.138931	descr = N_Gram_GGG
cnt = 7	feature = 58	correl = -0.127886	descr = Position_Specific_Bin_Base_19_Base_C
cnt = 8	feature = 81	correl = 0.110592	descr = Gibbs_of_Target_Sequence__Pos_17_Step_1
num rows = 2188
num_elements = 19692
*
optimization finished, #iter = 841
nu = 0.553097
obj = -134.323044, rho = -0.619800
nSV = 1219, nBSV = 1199
num rows = 243
num_elements = 2187
*
optimization finished, #iter = 72
nu = 0.506315
obj = -14.475332, rho = -0.665880
nSV = 127, nBSV = 120
*
optimization finished, #iter = 841
nu = 0.553097
obj = -134.323044, rho = -0.619800
nSV = 1219, nBSV = 1199
CFS merit scores = 1.15546
CFS merit scores = 1.48245
CFS merit scores = 1.76764
CFS merit scores = 1.99916
CFS merit scores = 2.19285
CFS merit scores = 2.35414
CFS merit scores = 2.496
CFS merit scores = 2.61812
CFS merit scores = 2.65147
CFS merit scores = 2.62329
cnt = 1	feature = 82	correl = 0.155462	descr = Gibbs_of_Target_Sequence__Pos_14_Step_1
cnt = 2	feature = 11	correl = 0.0660375	descr = Position_Specific_Bin_Base_3_Base_G
cnt = 3	feature = 765	correl = 0.0230802	descr = N_Gram_TATTG
cnt = 4	feature = 802	correl = 0.0984104	descr = N_Gram_TCGTG
cnt = 5	feature = 80	correl = 0.0262231	descr = Gibbs_of_Target_Sequence__Pos_12_Step_1
cnt = 6	feature = 58	correl = -0.0554315	descr = Position_Specific_Bin_Base_18_Base_G
cnt = 7	feature = 653	correl = -0.0805885	descr = N_Gram_GGGCG
cnt = 8	feature = 105	correl = -0.0810077	descr = Fold_of_RNAi_Sequence_Pos_14
cnt = 9	feature = 56	correl = 0.0371989	descr = Position_Specific_Bin_Base_18_Base_A
cnt = 10	feature = 81	correl = 0.136849	descr = Gibbs_of_Target_Sequence__Pos_13_Step_1
num rows = 2188
num_elements = 24068
*
optimization finished, #iter = 876
nu = 0.551993
obj = -131.011342, rho = -0.632005
nSV = 1224, nBSV = 1193
num rows = 243
num_elements = 2673
*
optimization finished, #iter = 77
nu = 0.506799
obj = -14.454134, rho = -0.649098
nSV = 127, nBSV = 120
*
optimization finished, #iter = 876
nu = 0.551993
obj = -131.011342, rho = -0.632005
nSV = 1224, nBSV = 1193
CFS merit scores = 1.14814
CFS merit scores = 1.4731
CFS merit scores = 1.73614
CFS merit scores = 1.95732
CFS merit scores = 2.1434
CFS merit scores = 2.29288
CFS merit scores = 2.40175
CFS merit scores = 2.41836
CFS merit scores = 2.44461
cnt = 1	feature = 81	correl = 0.148135	descr = Gibbs_of_Target_Sequence__Pos_14_Step_1
cnt = 2	feature = 77	correl = 0.103696	descr = Gibbs_of_Target_Sequence__Pos_9_Step_1
cnt = 3	feature = 11	correl = -0.0806065	descr = Position_Specific_Bin_Base_3_Base_T
cnt = 4	feature = 653	correl = -0.065599	descr = N_Gram_GGCGT
cnt = 5	feature = 765	correl = 0.0246843	descr = N_Gram_TAGT
cnt = 6	feature = 58	correl = -0.0592457	descr = Position_Specific_Bin_Base_18_Base_G
cnt = 7	feature = 105	correl = -0.0794602	descr = Fold_of_RNAi_Sequence_Pos_16
cnt = 8	feature = 80	correl = 0.109971	descr = Gibbs_of_Target_Sequence__Pos_13_Step_1
cnt = 9	feature = 82	correl = 0.0936792	descr = Gibbs_of_Target_Sequence__Pos_15_Step_1
num rows = 2188
num_elements = 21880
*
optimization finished, #iter = 806
nu = 0.526655
obj = -128.492089, rho = -0.596385
nSV = 1168, nBSV = 1144
num rows = 243
num_elements = 2430
*
optimization finished, #iter = 92
nu = 0.552602
obj = -14.389294, rho = -0.633855
nSV = 137, nBSV = 128
*
optimization finished, #iter = 806
nu = 0.526655
obj = -128.492089, rho = -0.596385
nSV = 1168, nBSV = 1144
TEST = 71 AVE CORR = 0.564762
