# Supplementary material for: Improving model predictions for RNA interference activities that use support vector machine regression by combining and filtering features
Source: BMC Bioinformatics. 2007 Jun 6;8:182. doi: 10.1186/1471-2105-8-182 (PMC1906837; doi:10.1186/1471-2105-8-182)
Supplement: Additional file 5 — tr_2431_cfsfilters. The features found to be useful by Correlation based Feature in training and testing the 2431 dataset by cross validation, at t-test values from 0 to 90. [file 1471-2105-8-182-S5.gz › tr_2431_file_72]

72
ave count = 9.4

CFS merit scores = 1.45362
CFS merit scores = 1.57248
CFS merit scores = 1.80249
CFS merit scores = 1.96741
CFS merit scores = 2.09622
CFS merit scores = 2.1808
CFS merit scores = 2.22669
CFS merit scores = 2.26121
CFS merit scores = 2.21615
cnt = 1	feature = 80	correl = 0.453617	descr = Gibbs_of_Target_Sequence__Pos_19_Step_1
cnt = 2	feature = 653	correl = -0.0481587	descr = N_Gram_GGCGT
cnt = 3	feature = 11	correl = 0.0728943	descr = Position_Specific_Bin_Base_4_Base_A
cnt = 4	feature = 105	correl = -0.0553405	descr = Xue_Structure_Feature_A101
cnt = 5	feature = 765	correl = 0.119917	descr = N_Gram_TAT
cnt = 6	feature = 58	correl = 0.367786	descr = Position_Specific_Bin_Base_20_Base_A
cnt = 7	feature = 56	correl = -0.1249	descr = Position_Specific_Bin_Base_19_Base_G
cnt = 8	feature = 82	correl = 0.235364	descr = PF_RNAi_Fold_Energy
cnt = 9	feature = 81	correl = 0.424665	descr = Gibbs_of_Target_Sequence__Pos_20_Step_1
num rows = 2187
num_elements = 21870
*
optimization finished, #iter = 857
nu = 0.542604
obj = -129.079515, rho = -0.615914
nSV = 1194, nBSV = 1177
num rows = 244
num_elements = 2440
*
optimization finished, #iter = 87
nu = 0.556567
obj = -16.223137, rho = -0.648840
nSV = 138, nBSV = 131
*
optimization finished, #iter = 857
nu = 0.542604
obj = -129.079515, rho = -0.615914
nSV = 1194, nBSV = 1177
CFS merit scores = 1.45497
CFS merit scores = 1.5941
CFS merit scores = 1.80969
CFS merit scores = 2.01895
CFS merit scores = 2.18752
CFS merit scores = 2.25612
CFS merit scores = 2.29538
CFS merit scores = 2.31129
CFS merit scores = 2.27013
cnt = 1	feature = 81	correl = 0.454969	descr = Gibbs_of_Target_Sequence__Pos_19_Step_1
cnt = 2	feature = 11	correl = 0.0675327	descr = Position_Specific_Bin_Base_3_Base_G
cnt = 3	feature = 653	correl = -0.0684294	descr = N_Gram_GGGAA
cnt = 4	feature = 765	correl = 0.0540482	descr = N_Gram_TATCG
cnt = 5	feature = 105	correl = -0.0577757	descr = Xue_Structure_Feature_A100
cnt = 6	feature = 58	correl = 0.366173	descr = Position_Specific_Bin_Base_20_Base_A
cnt = 7	feature = 56	correl = -0.124906	descr = Position_Specific_Bin_Base_19_Base_G
cnt = 8	feature = 80	correl = 0.197882	descr = Gibbs_of_Target_Sequence__Pos_18_Step_1
cnt = 9	feature = 82	correl = 0.431022	descr = Gibbs_of_Target_Sequence__Pos_20_Step_1
num rows = 2188
num_elements = 21880
*
optimization finished, #iter = 822
nu = 0.545554
obj = -130.813028, rho = -0.622504
nSV = 1205, nBSV = 1187
num rows = 243
num_elements = 2430
*
optimization finished, #iter = 93
nu = 0.551403
obj = -15.505754, rho = -0.652544
nSV = 138, nBSV = 129
*
optimization finished, #iter = 822
nu = 0.545554
obj = -130.813028, rho = -0.622504
nSV = 1205, nBSV = 1187
CFS merit scores = 1.44852
CFS merit scores = 1.62016
CFS merit scores = 1.83081
CFS merit scores = 2.04135
CFS merit scores = 2.18584
CFS merit scores = 2.30432
CFS merit scores = 2.38678
CFS merit scores = 2.3918
CFS merit scores = 2.41039
CFS merit scores = 2.35514
cnt = 1	feature = 81	correl = 0.448525	descr = Gibbs_of_Target_Sequence__Pos_19_Step_1
cnt = 2	feature = 2	correl = -0.135476	descr = Position_Specific_Bin_Base_0_Base_G
cnt = 3	feature = 765	correl = 0.0284397	descr = N_Gram_TCCA
cnt = 4	feature = 11	correl = 0.0768797	descr = Position_Specific_Bin_Base_4_Base_A
cnt = 5	feature = 47	correl = -0.0668364	descr = Position_Specific_Bin_Base_16_Base_G
cnt = 6	feature = 105	correl = -0.0709674	descr = Xue_Structure_Feature_A100
cnt = 7	feature = 58	correl = 0.0629845	descr = Position_Specific_Bin_Base_19_Base_T
cnt = 8	feature = 56	correl = -0.121187	descr = Position_Specific_Bin_Base_19_Base_C
cnt = 9	feature = 82	correl = 0.421589	descr = Gibbs_of_Target_Sequence__Pos_20_Step_1
cnt = 10	feature = 80	correl = 0.1985	descr = Gibbs_of_Target_Sequence__Pos_18_Step_1
num rows = 2188
num_elements = 24068
*
optimization finished, #iter = 833
nu = 0.533258
obj = -128.961012, rho = -0.634541
nSV = 1178, nBSV = 1158
num rows = 243
num_elements = 2673
*
optimization finished, #iter = 102
nu = 0.570133
obj = -14.608203, rho = -0.654647
nSV = 141, nBSV = 135
*
optimization finished, #iter = 833
nu = 0.533258
obj = -128.961012, rho = -0.634541
nSV = 1178, nBSV = 1158
CFS merit scores = 1.14485
CFS merit scores = 1.48504
CFS merit scores = 1.75578
CFS merit scores = 1.9685
CFS merit scores = 2.14868
CFS merit scores = 2.29991
CFS merit scores = 2.43756
CFS merit scores = 2.48066
CFS merit scores = 2.46678
cnt = 1	feature = 82	correl = 0.144853	descr = Gibbs_of_Target_Sequence__Pos_14_Step_1
cnt = 2	feature = 11	correl = 0.0690295	descr = Position_Specific_Bin_Base_3_Base_G
cnt = 3	feature = 765	correl = 0.0458411	descr = N_Gram_TAGAG
cnt = 4	feature = 80	correl = 0.0299313	descr = Gibbs_of_Target_Sequence__Pos_12_Step_1
cnt = 5	feature = 58	correl = -0.0471093	descr = Position_Specific_Bin_Base_18_Base_G
cnt = 6	feature = 76	correl = 0.0868265	descr = Gibbs_of_Target_Sequence__Pos_8_Step_1
cnt = 7	feature = 105	correl = -0.0713483	descr = Fold_of_RNAi_Sequence_Pos_14
cnt = 8	feature = 56	correl = 0.0434344	descr = Position_Specific_Bin_Base_18_Base_A
cnt = 9	feature = 81	correl = 0.130389	descr = Gibbs_of_Target_Sequence__Pos_13_Step_1
num rows = 2188
num_elements = 21880
*
optimization finished, #iter = 799
nu = 0.525636
obj = -129.507537, rho = -0.652285
nSV = 1157, nBSV = 1141
num rows = 243
num_elements = 2430
*
optimization finished, #iter = 97
nu = 0.567156
obj = -14.508241, rho = -0.665451
nSV = 144, nBSV = 131
*
optimization finished, #iter = 799
nu = 0.525636
obj = -129.507537, rho = -0.652285
nSV = 1157, nBSV = 1141
CFS merit scores = 1.17801
CFS merit scores = 1.49888
CFS merit scores = 1.76765
CFS merit scores = 1.9778
CFS merit scores = 2.16365
CFS merit scores = 2.22258
CFS merit scores = 2.27212
cnt = 1	feature = 58	correl = 0.178008	descr = Position_Specific_Bin_Base_19_Base_A
cnt = 2	feature = 81	correl = 0.108369	descr = Gibbs_of_Target_Sequence__Pos_16_Step_1
cnt = 3	feature = 765	correl = 0.0279371	descr = N_Gram_TAGGC
cnt = 4	feature = 11	correl = 0.0828221	descr = Position_Specific_Bin_Base_4_Base_A
cnt = 5	feature = 105	correl = -0.0264646	descr = Fold_of_RNAi_Sequence_Pos_19
cnt = 6	feature = 82	correl = 0.0908647	descr = Gibbs_of_Target_Sequence__Pos_17_Step_1
cnt = 7	feature = 80	correl = 0.0943335	descr = Gibbs_of_Target_Sequence__Pos_15_Step_1
num rows = 2188
num_elements = 17504
*
optimization finished, #iter = 775
nu = 0.553271
obj = -136.515756, rho = -0.631281
nSV = 1218, nBSV = 1205
num rows = 243
num_elements = 1944
*
optimization finished, #iter = 72
nu = 0.476491
obj = -12.899814, rho = -0.636277
nSV = 119, nBSV = 112
*
optimization finished, #iter = 775
nu = 0.553271
obj = -136.515756, rho = -0.631281
nSV = 1218, nBSV = 1205
CFS merit scores = 1.43086
CFS merit scores = 1.60301
CFS merit scores = 1.8374
CFS merit scores = 2.05197
CFS merit scores = 2.23716
CFS merit scores = 2.34835
CFS merit scores = 2.40821
CFS merit scores = 2.40751
CFS merit scores = 2.39085
CFS merit scores = 2.3066
cnt = 1	feature = 80	correl = 0.430862	descr = Gibbs_of_Target_Sequence__Pos_20_Step_1
cnt = 2	feature = 56	correl = -0.111241	descr = Position_Specific_Bin_Base_19_Base_G
cnt = 3	feature = 11	correl = 0.071972	descr = Position_Specific_Bin_Base_4_Base_A
cnt = 4	feature = 765	correl = 0.0295984	descr = N_Gram_TATAT
cnt = 5	feature = 653	correl = -0.0925878	descr = N_Gram_GGGCC
cnt = 6	feature = 76	correl = 0.112769	descr = Gibbs_of_Target_Sequence__Pos_16_Step_1
cnt = 7	feature = 82	correl = 0.153355	descr = PF_RNAi_Fold_5'Free_Count
cnt = 8	feature = 58	correl = 0.374637	descr = Position_Specific_Bin_Base_20_Base_A
cnt = 9	feature = 105	correl = 0.0738896	descr = Xue_Structure_Feature_A000
cnt = 10	feature = 81	correl = 0.227962	descr = PF_RNAi_Fold_Energy
num rows = 2188
num_elements = 24068
*
optimization finished, #iter = 897
nu = 0.531187
obj = -125.404396, rho = -0.641198
nSV = 1171, nBSV = 1150
num rows = 243
num_elements = 2673
*
optimization finished, #iter = 91
nu = 0.581976
obj = -16.241172, rho = -0.625757
nSV = 146, nBSV = 136
*
optimization finished, #iter = 897
nu = 0.531187
obj = -125.404396, rho = -0.641198
nSV = 1171, nBSV = 1150
CFS merit scores = 1.45094
CFS merit scores = 1.56197
CFS merit scores = 1.74581
CFS merit scores = 1.88117
CFS merit scores = 1.9924
CFS merit scores = 2.04953
CFS merit scores = 2.01763
CFS merit scores = 1.99003
cnt = 1	feature = 76	correl = 0.450938	descr = Gibbs_of_Target_Sequence__Pos_19_Step_1
cnt = 2	feature = 11	correl = 0.0856056	descr = Position_Specific_Bin_Base_4_Base_A
cnt = 3	feature = 80	correl = 0.0336633	descr = PF_RNAi_Fold_3'Free_Count
cnt = 4	feature = 56	correl = -0.178563	descr = Position_Specific_Bin_Base_20_Base_G
cnt = 5	feature = 82	correl = -0.178464	descr = Fold_of_RNAi_Sequence_Pos_1
cnt = 6	feature = 105	correl = -0.100756	descr = Xue_Structure_Feature_C110
cnt = 7	feature = 81	correl = -0.175953	descr = Fold_of_RNAi_Sequence_Pos_0
cnt = 8	feature = 58	correl = 0.271228	descr = Gibbs_of_Target_Sequence_
num rows = 2188
num_elements = 19692
*
optimization finished, #iter = 803
nu = 0.524021
obj = -129.146379, rho = -0.681126
nSV = 1155, nBSV = 1139
num rows = 243
num_elements = 2187
*
optimization finished, #iter = 91
nu = 0.553579
obj = -15.986454, rho = -0.688431
nSV = 139, nBSV = 129
*
optimization finished, #iter = 803
nu = 0.524021
obj = -129.146379, rho = -0.681126
nSV = 1155, nBSV = 1139
CFS merit scores = 1.20154
CFS merit scores = 1.51035
CFS merit scores = 1.78047
CFS merit scores = 2.00967
CFS merit scores = 2.13861
CFS merit scores = 2.14805
CFS merit scores = 2.13721
cnt = 1	feature = 82	correl = 0.201542	descr = Gibbs_of_Target_Sequence__Pos_18_Step_1
cnt = 2	feature = 80	correl = 0.139503	descr = Gibbs_of_Target_Sequence__Pos_16_Step_1
cnt = 3	feature = 765	correl = 0.0298168	descr = N_Gram_TAGTC
cnt = 4	feature = 105	correl = -0.0226742	descr = Xue_Structure_Feature_A111
cnt = 5	feature = 653	correl = -0.138931	descr = N_Gram_GGG
cnt = 6	feature = 58	correl = -0.127886	descr = Position_Specific_Bin_Base_19_Base_C
cnt = 7	feature = 81	correl = 0.110592	descr = Gibbs_of_Target_Sequence__Pos_17_Step_1
num rows = 2188
num_elements = 17504
*
optimization finished, #iter = 796
nu = 0.558659
obj = -138.019798, rho = -0.632415
nSV = 1227, nBSV = 1215
num rows = 243
num_elements = 1944
*
optimization finished, #iter = 80
nu = 0.533818
obj = -14.700017, rho = -0.665488
nSV = 131, nBSV = 127
*
optimization finished, #iter = 796
nu = 0.558659
obj = -138.019798, rho = -0.632415
nSV = 1227, nBSV = 1215
CFS merit scores = 1.15546
CFS merit scores = 1.48245
CFS merit scores = 1.76764
CFS merit scores = 1.98431
CFS merit scores = 2.16896
CFS merit scores = 2.32218
CFS merit scores = 2.45498
CFS merit scores = 2.51804
CFS merit scores = 2.48804
cnt = 1	feature = 82	correl = 0.155462	descr = Gibbs_of_Target_Sequence__Pos_14_Step_1
cnt = 2	feature = 11	correl = 0.0660375	descr = Position_Specific_Bin_Base_3_Base_G
cnt = 3	feature = 765	correl = 0.0230802	descr = N_Gram_TATTG
cnt = 4	feature = 56	correl = 0.0371989	descr = Position_Specific_Bin_Base_18_Base_A
cnt = 5	feature = 80	correl = 0.0262231	descr = Gibbs_of_Target_Sequence__Pos_12_Step_1
cnt = 6	feature = 105	correl = -0.0810077	descr = Fold_of_RNAi_Sequence_Pos_14
cnt = 7	feature = 653	correl = -0.0805885	descr = N_Gram_GGGCG
cnt = 8	feature = 58	correl = -0.0554315	descr = Position_Specific_Bin_Base_18_Base_G
cnt = 9	feature = 81	correl = 0.136849	descr = Gibbs_of_Target_Sequence__Pos_13_Step_1
num rows = 2188
num_elements = 21880
*
optimization finished, #iter = 830
nu = 0.550087
obj = -131.868248, rho = -0.620636
nSV = 1215, nBSV = 1194
num rows = 243
num_elements = 2430
*
optimization finished, #iter = 74
nu = 0.510404
obj = -14.459990, rho = -0.651152
nSV = 127, nBSV = 122
*
optimization finished, #iter = 830
nu = 0.550087
obj = -131.868248, rho = -0.620636
nSV = 1215, nBSV = 1194
CFS merit scores = 1.14814
CFS merit scores = 1.4731
CFS merit scores = 1.73614
CFS merit scores = 1.95732
CFS merit scores = 2.1434
CFS merit scores = 2.29288
CFS merit scores = 2.40175
CFS merit scores = 2.41836
CFS merit scores = 2.44461
cnt = 1	feature = 81	correl = 0.148135	descr = Gibbs_of_Target_Sequence__Pos_14_Step_1
cnt = 2	feature = 77	correl = 0.103696	descr = Gibbs_of_Target_Sequence__Pos_9_Step_1
cnt = 3	feature = 11	correl = -0.0806065	descr = Position_Specific_Bin_Base_3_Base_T
cnt = 4	feature = 653	correl = -0.065599	descr = N_Gram_GGCGT
cnt = 5	feature = 765	correl = 0.0246843	descr = N_Gram_TAGT
cnt = 6	feature = 58	correl = -0.0592457	descr = Position_Specific_Bin_Base_18_Base_G
cnt = 7	feature = 105	correl = -0.0794602	descr = Fold_of_RNAi_Sequence_Pos_16
cnt = 8	feature = 80	correl = 0.109971	descr = Gibbs_of_Target_Sequence__Pos_13_Step_1
cnt = 9	feature = 82	correl = 0.0936792	descr = Gibbs_of_Target_Sequence__Pos_15_Step_1
num rows = 2188
num_elements = 21880
*
optimization finished, #iter = 806
nu = 0.526655
obj = -128.492089, rho = -0.596385
nSV = 1168, nBSV = 1144
num rows = 243
num_elements = 2430
*
optimization finished, #iter = 92
nu = 0.552602
obj = -14.389294, rho = -0.633855
nSV = 137, nBSV = 128
*
optimization finished, #iter = 806
nu = 0.526655
obj = -128.492089, rho = -0.596385
nSV = 1168, nBSV = 1144
TEST = 72 AVE CORR = 0.558281
