# Supplementary material for: Improving model predictions for RNA interference activities that use support vector machine regression by combining and filtering features
Source: BMC Bioinformatics. 2007 Jun 6;8:182. doi: 10.1186/1471-2105-8-182 (PMC1906837; doi:10.1186/1471-2105-8-182)
Supplement: Additional file 5 — tr_2431_cfsfilters. The features found to be useful by Correlation based Feature in training and testing the 2431 dataset by cross validation, at t-test values from 0 to 90. [file 1471-2105-8-182-S5.gz › tr_2431_file_77]

77
ave count = 7.5

CFS merit scores = 1.45362
CFS merit scores = 1.57248
CFS merit scores = 1.80249
CFS merit scores = 1.96741
CFS merit scores = 2.09622
CFS merit scores = 2.1808
CFS merit scores = 2.22669
CFS merit scores = 2.26121
CFS merit scores = 2.21615
cnt = 1	feature = 80	correl = 0.453617	descr = Gibbs_of_Target_Sequence__Pos_19_Step_1
cnt = 2	feature = 653	correl = -0.0481587	descr = N_Gram_GGCGT
cnt = 3	feature = 11	correl = 0.0728943	descr = Position_Specific_Bin_Base_4_Base_A
cnt = 4	feature = 105	correl = -0.0553405	descr = Xue_Structure_Feature_A101
cnt = 5	feature = 765	correl = 0.119917	descr = N_Gram_TAT
cnt = 6	feature = 58	correl = 0.367786	descr = Position_Specific_Bin_Base_20_Base_A
cnt = 7	feature = 56	correl = -0.1249	descr = Position_Specific_Bin_Base_19_Base_G
cnt = 8	feature = 82	correl = 0.235364	descr = PF_RNAi_Fold_Energy
cnt = 9	feature = 81	correl = 0.424665	descr = Gibbs_of_Target_Sequence__Pos_20_Step_1
num rows = 2187
num_elements = 21870
*
optimization finished, #iter = 857
nu = 0.542604
obj = -129.079515, rho = -0.615914
nSV = 1194, nBSV = 1177
num rows = 244
num_elements = 2440
*
optimization finished, #iter = 87
nu = 0.556567
obj = -16.223137, rho = -0.648840
nSV = 138, nBSV = 131
*
optimization finished, #iter = 857
nu = 0.542604
obj = -129.079515, rho = -0.615914
nSV = 1194, nBSV = 1177
CFS merit scores = 1.45497
CFS merit scores = 1.5941
CFS merit scores = 1.80801
CFS merit scores = 1.99692
CFS merit scores = 2.08107
CFS merit scores = 2.12716
CFS merit scores = 2.14979
CFS merit scores = 2.11891
cnt = 1	feature = 81	correl = 0.454969	descr = Gibbs_of_Target_Sequence__Pos_19_Step_1
cnt = 2	feature = 11	correl = 0.0675327	descr = Position_Specific_Bin_Base_3_Base_G
cnt = 3	feature = 765	correl = 0.0540482	descr = N_Gram_TATCG
cnt = 4	feature = 105	correl = -0.0577757	descr = Xue_Structure_Feature_A100
cnt = 5	feature = 58	correl = 0.366173	descr = Position_Specific_Bin_Base_20_Base_A
cnt = 6	feature = 80	correl = 0.197882	descr = Gibbs_of_Target_Sequence__Pos_18_Step_1
cnt = 7	feature = 56	correl = -0.124906	descr = Position_Specific_Bin_Base_19_Base_G
cnt = 8	feature = 82	correl = 0.431022	descr = Gibbs_of_Target_Sequence__Pos_20_Step_1
num rows = 2188
num_elements = 19692
*
optimization finished, #iter = 844
nu = 0.548215
obj = -133.168520, rho = -0.636928
nSV = 1209, nBSV = 1190
num rows = 243
num_elements = 2187
*
optimization finished, #iter = 86
nu = 0.554945
obj = -15.701474, rho = -0.667144
nSV = 137, nBSV = 132
*
optimization finished, #iter = 844
nu = 0.548215
obj = -133.168520, rho = -0.636928
nSV = 1209, nBSV = 1190
CFS merit scores = 1.44852
CFS merit scores = 1.62016
CFS merit scores = 1.83081
CFS merit scores = 2.04135
CFS merit scores = 2.18584
CFS merit scores = 2.30432
CFS merit scores = 2.34565
cnt = 1	feature = 81	correl = 0.448525	descr = Gibbs_of_Target_Sequence__Pos_19_Step_1
cnt = 2	feature = 2	correl = -0.135476	descr = Position_Specific_Bin_Base_0_Base_G
cnt = 3	feature = 765	correl = 0.0284397	descr = N_Gram_TCCA
cnt = 4	feature = 11	correl = 0.0768797	descr = Position_Specific_Bin_Base_4_Base_A
cnt = 5	feature = 47	correl = -0.0668364	descr = Position_Specific_Bin_Base_16_Base_G
cnt = 6	feature = 105	correl = -0.0709674	descr = Xue_Structure_Feature_A100
cnt = 7	feature = 80	correl = 0.1985	descr = Gibbs_of_Target_Sequence__Pos_18_Step_1
num rows = 2188
num_elements = 17504
*
optimization finished, #iter = 789
nu = 0.538559
obj = -131.044804, rho = -0.643620
nSV = 1184, nBSV = 1170
num rows = 243
num_elements = 1944
*
optimization finished, #iter = 84
nu = 0.555552
obj = -15.265190, rho = -0.673801
nSV = 137, nBSV = 132
*
optimization finished, #iter = 789
nu = 0.538559
obj = -131.044804, rho = -0.643620
nSV = 1184, nBSV = 1170
CFS merit scores = 1.14485
CFS merit scores = 1.48504
CFS merit scores = 1.75578
CFS merit scores = 1.9685
CFS merit scores = 2.14868
CFS merit scores = 2.29991
CFS merit scores = 2.43756
CFS merit scores = 2.39754
cnt = 1	feature = 82	correl = 0.144853	descr = Gibbs_of_Target_Sequence__Pos_14_Step_1
cnt = 2	feature = 11	correl = 0.0690295	descr = Position_Specific_Bin_Base_3_Base_G
cnt = 3	feature = 765	correl = 0.0458411	descr = N_Gram_TAGAG
cnt = 4	feature = 80	correl = 0.0299313	descr = Gibbs_of_Target_Sequence__Pos_12_Step_1
cnt = 5	feature = 58	correl = -0.0471093	descr = Position_Specific_Bin_Base_18_Base_G
cnt = 6	feature = 76	correl = 0.0868265	descr = Gibbs_of_Target_Sequence__Pos_8_Step_1
cnt = 7	feature = 105	correl = -0.0713483	descr = Fold_of_RNAi_Sequence_Pos_14
cnt = 8	feature = 81	correl = 0.130389	descr = Gibbs_of_Target_Sequence__Pos_13_Step_1
num rows = 2188
num_elements = 19692
*
optimization finished, #iter = 818
nu = 0.533614
obj = -130.067074, rho = -0.642830
nSV = 1177, nBSV = 1159
num rows = 243
num_elements = 2187
*
optimization finished, #iter = 99
nu = 0.567593
obj = -14.522201, rho = -0.666091
nSV = 142, nBSV = 131
*
optimization finished, #iter = 818
nu = 0.533614
obj = -130.067074, rho = -0.642830
nSV = 1177, nBSV = 1159
CFS merit scores = 1.10837
CFS merit scores = 1.45265
CFS merit scores = 1.7191
CFS merit scores = 1.82515
CFS merit scores = 1.90765
cnt = 1	feature = 81	correl = 0.108369	descr = Gibbs_of_Target_Sequence__Pos_16_Step_1
cnt = 2	feature = 11	correl = 0.0828221	descr = Position_Specific_Bin_Base_4_Base_A
cnt = 3	feature = 105	correl = -0.0264646	descr = Fold_of_RNAi_Sequence_Pos_19
cnt = 4	feature = 82	correl = 0.0908647	descr = Gibbs_of_Target_Sequence__Pos_17_Step_1
cnt = 5	feature = 80	correl = 0.0943335	descr = Gibbs_of_Target_Sequence__Pos_15_Step_1
num rows = 2188
num_elements = 13128
*
optimization finished, #iter = 745
nu = 0.554976
obj = -139.558054, rho = -0.672147
nSV = 1218, nBSV = 1211
num rows = 243
num_elements = 1458
*
optimization finished, #iter = 77
nu = 0.520618
obj = -13.759926, rho = -0.679391
nSV = 128, nBSV = 124
*
optimization finished, #iter = 745
nu = 0.554976
obj = -139.558054, rho = -0.672147
nSV = 1218, nBSV = 1211
CFS merit scores = 1.43086
CFS merit scores = 1.60301
CFS merit scores = 1.8374
CFS merit scores = 2.05197
CFS merit scores = 2.17982
CFS merit scores = 2.16394
CFS merit scores = 2.17903
CFS merit scores = 2.12106
cnt = 1	feature = 80	correl = 0.430862	descr = Gibbs_of_Target_Sequence__Pos_20_Step_1
cnt = 2	feature = 56	correl = -0.111241	descr = Position_Specific_Bin_Base_19_Base_G
cnt = 3	feature = 11	correl = 0.071972	descr = Position_Specific_Bin_Base_4_Base_A
cnt = 4	feature = 765	correl = 0.0295984	descr = N_Gram_TATAT
cnt = 5	feature = 82	correl = 0.153355	descr = PF_RNAi_Fold_5'Free_Count
cnt = 6	feature = 58	correl = 0.374637	descr = Position_Specific_Bin_Base_20_Base_A
cnt = 7	feature = 105	correl = 0.0738896	descr = Xue_Structure_Feature_A000
cnt = 8	feature = 81	correl = 0.227962	descr = PF_RNAi_Fold_Energy
num rows = 2188
num_elements = 19692
*
optimization finished, #iter = 809
nu = 0.543220
obj = -131.960875, rho = -0.641169
nSV = 1198, nBSV = 1179
num rows = 243
num_elements = 2187
*
optimization finished, #iter = 81
nu = 0.578704
obj = -16.650147, rho = -0.638188
nSV = 143, nBSV = 138
*
optimization finished, #iter = 809
nu = 0.543220
obj = -131.960875, rho = -0.641169
nSV = 1198, nBSV = 1179
CFS merit scores = 1.27123
CFS merit scores = 1.51416
CFS merit scores = 1.69859
CFS merit scores = 1.87745
CFS merit scores = 1.96761
CFS merit scores = 1.99122
CFS merit scores = 1.99047
cnt = 1	feature = 58	correl = 0.271228	descr = Gibbs_of_Target_Sequence_
cnt = 2	feature = 56	correl = -0.178563	descr = Position_Specific_Bin_Base_20_Base_G
cnt = 3	feature = 81	correl = -0.175953	descr = Fold_of_RNAi_Sequence_Pos_0
cnt = 4	feature = 11	correl = 0.0856056	descr = Position_Specific_Bin_Base_4_Base_A
cnt = 5	feature = 80	correl = 0.0336633	descr = PF_RNAi_Fold_3'Free_Count
cnt = 6	feature = 105	correl = -0.100756	descr = Xue_Structure_Feature_C110
cnt = 7	feature = 82	correl = -0.178464	descr = Fold_of_RNAi_Sequence_Pos_1
num rows = 2188
num_elements = 17504
*
optimization finished, #iter = 815
nu = 0.552240
obj = -133.968714, rho = -0.666064
nSV = 1216, nBSV = 1202
num rows = 243
num_elements = 1944
*
optimization finished, #iter = 88
nu = 0.566406
obj = -16.272686, rho = -0.664655
nSV = 140, nBSV = 133
*
optimization finished, #iter = 815
nu = 0.552240
obj = -133.968714, rho = -0.666064
nSV = 1216, nBSV = 1202
CFS merit scores = 1.20154
CFS merit scores = 1.51035
CFS merit scores = 1.78047
CFS merit scores = 2.00967
CFS merit scores = 2.13861
CFS merit scores = 2.14805
CFS merit scores = 2.13721
cnt = 1	feature = 82	correl = 0.201542	descr = Gibbs_of_Target_Sequence__Pos_18_Step_1
cnt = 2	feature = 80	correl = 0.139503	descr = Gibbs_of_Target_Sequence__Pos_16_Step_1
cnt = 3	feature = 765	correl = 0.0298168	descr = N_Gram_TAGTC
cnt = 4	feature = 105	correl = -0.0226742	descr = Xue_Structure_Feature_A111
cnt = 5	feature = 653	correl = -0.138931	descr = N_Gram_GGG
cnt = 6	feature = 58	correl = -0.127886	descr = Position_Specific_Bin_Base_19_Base_C
cnt = 7	feature = 81	correl = 0.110592	descr = Gibbs_of_Target_Sequence__Pos_17_Step_1
num rows = 2188
num_elements = 17504
*
optimization finished, #iter = 796
nu = 0.558659
obj = -138.019798, rho = -0.632415
nSV = 1227, nBSV = 1215
num rows = 243
num_elements = 1944
*
optimization finished, #iter = 80
nu = 0.533818
obj = -14.700017, rho = -0.665488
nSV = 131, nBSV = 127
*
optimization finished, #iter = 796
nu = 0.558659
obj = -138.019798, rho = -0.632415
nSV = 1227, nBSV = 1215
CFS merit scores = 1.15546
CFS merit scores = 1.48245
CFS merit scores = 1.76764
CFS merit scores = 1.98204
CFS merit scores = 2.15445
CFS merit scores = 2.30746
CFS merit scores = 2.25909
cnt = 1	feature = 82	correl = 0.155462	descr = Gibbs_of_Target_Sequence__Pos_14_Step_1
cnt = 2	feature = 11	correl = 0.0660375	descr = Position_Specific_Bin_Base_3_Base_G
cnt = 3	feature = 765	correl = 0.0230802	descr = N_Gram_TATTG
cnt = 4	feature = 80	correl = 0.0262231	descr = Gibbs_of_Target_Sequence__Pos_12_Step_1
cnt = 5	feature = 105	correl = -0.0810077	descr = Fold_of_RNAi_Sequence_Pos_14
cnt = 6	feature = 653	correl = -0.0805885	descr = N_Gram_GGGCG
cnt = 7	feature = 81	correl = 0.136849	descr = Gibbs_of_Target_Sequence__Pos_13_Step_1
num rows = 2188
num_elements = 17504
*
optimization finished, #iter = 760
nu = 0.553326
obj = -134.253209, rho = -0.617843
nSV = 1217, nBSV = 1204
num rows = 243
num_elements = 1944
*
optimization finished, #iter = 81
nu = 0.519727
obj = -14.713282, rho = -0.638766
nSV = 130, nBSV = 122
*
optimization finished, #iter = 760
nu = 0.553326
obj = -134.253209, rho = -0.617843
nSV = 1217, nBSV = 1204
CFS merit scores = 1.14814
CFS merit scores = 1.4731
CFS merit scores = 1.73614
CFS merit scores = 1.9407
CFS merit scores = 2.0869
CFS merit scores = 2.12361
CFS merit scores = 2.1755
cnt = 1	feature = 81	correl = 0.148135	descr = Gibbs_of_Target_Sequence__Pos_14_Step_1
cnt = 2	feature = 77	correl = 0.103696	descr = Gibbs_of_Target_Sequence__Pos_9_Step_1
cnt = 3	feature = 11	correl = -0.0806065	descr = Position_Specific_Bin_Base_3_Base_T
cnt = 4	feature = 765	correl = 0.0246843	descr = N_Gram_TAGT
cnt = 5	feature = 105	correl = -0.0794602	descr = Fold_of_RNAi_Sequence_Pos_16
cnt = 6	feature = 80	correl = 0.109971	descr = Gibbs_of_Target_Sequence__Pos_13_Step_1
cnt = 7	feature = 82	correl = 0.0936792	descr = Gibbs_of_Target_Sequence__Pos_15_Step_1
num rows = 2188
num_elements = 17504
*
optimization finished, #iter = 757
nu = 0.535865
obj = -132.909012, rho = -0.628842
nSV = 1179, nBSV = 1167
num rows = 243
num_elements = 1944
*
optimization finished, #iter = 79
nu = 0.547159
obj = -14.905863, rho = -0.666640
nSV = 137, nBSV = 130
*
optimization finished, #iter = 757
nu = 0.535865
obj = -132.909012, rho = -0.628842
nSV = 1179, nBSV = 1167
TEST = 77 AVE CORR = 0.537586
